# Supplementary material for: Noncanonical roles of chemokine regions in CCR9 activation revealed by structural modeling and mutational mapping
Source: Nat Commun. 2025 Aug 18;16:7695. doi: 10.1038/s41467-025-62321-9 (PMC12361432; doi:10.1038/s41467-025-62321-9)
Supplement: Supplementary file 4 — Supplementary Data 2 [file 41467_2025_62321_MOESM4_ESM.zip › CCR9_CCL25_rnk271.pdb]

SSBOND   1 CYS A   38    CYS A  289 
SSBOND   2 CYS A  119    CYS A  198 
SSBOND   3 CYS B    7    CYS B   35 
SSBOND   4 CYS B    8    CYS B   52 
ATOM      1  N   GLU A  20      -2.922  -3.418  61.163  1.00 45.80           N
ATOM      2  CA  GLU A  20      -3.149  -3.057  59.774  1.00 45.80           C
ATOM      3  C   GLU A  20      -1.870  -3.255  58.958  1.00 45.80           C
ATOM      4  O   GLU A  20      -1.926  -3.442  57.744  1.00 45.80           O
ATOM      5  HA  GLU A  20      -3.922  -3.739  59.420  1.00 45.80           H
ATOM      6  CB  GLU A  20      -3.658  -1.619  59.657  1.00 45.80           C
ATOM      7 1HB  GLU A  20      -3.169  -0.995  60.404  1.00 45.80           H
ATOM      8 2HB  GLU A  20      -3.516  -1.261  58.637  1.00 45.80           H
ATOM      9  CG  GLU A  20      -5.160  -1.544  59.934  1.00 45.80           C
ATOM     10 1HG  GLU A  20      -5.654  -2.424  59.521  1.00 45.80           H
ATOM     11 2HG  GLU A  20      -5.336  -1.556  61.010  1.00 45.80           H
ATOM     12  CD  GLU A  20      -5.768  -0.278  59.327  1.00 45.80           C
ATOM     13  OE1 GLU A  20      -7.005  -0.271  59.151  1.00 45.80           O
ATOM     14  OE2 GLU A  20      -4.981   0.653  59.051  1.00 45.80           O
ATOM     15  HN  GLU A  20      -1.988  -3.704  61.378  1.00 45.80           H
ATOM     16  N   SER A  21      -0.746  -3.206  59.659  1.00 53.18           N
ATOM     17  CA  SER A  21       0.548  -3.314  59.007  1.00 53.18           C
ATOM     18  C   SER A  21       0.772  -4.749  58.523  1.00 53.18           C
ATOM     19  O   SER A  21       1.241  -4.965  57.407  1.00 53.18           O
ATOM     20  HA  SER A  21       0.503  -2.628  58.161  1.00 53.18           H
ATOM     21  CB  SER A  21       1.676  -2.890  59.948  1.00 53.18           C
ATOM     22 1HB  SER A  21       2.564  -2.648  59.364  1.00 53.18           H
ATOM     23 2HB  SER A  21       1.386  -1.981  60.476  1.00 53.18           H
ATOM     24  OG  SER A  21       1.994  -3.907  60.894  1.00 53.18           O
ATOM     25  HG  SER A  21       2.732  -3.598  61.494  1.00 53.18           H
ATOM     26  HN  SER A  21      -0.711  -3.095  60.652  1.00 53.18           H
ATOM     27  N   THR A  22       0.424  -5.691  59.387  1.00 53.62           N
ATOM     28  CA  THR A  22       0.705  -7.092  59.119  1.00 53.62           C
ATOM     29  C   THR A  22      -0.202  -7.613  58.002  1.00 53.62           C
ATOM     30  O   THR A  22       0.274  -8.221  57.044  1.00 53.62           O
ATOM     31  HA  THR A  22       1.732  -7.174  58.762  1.00 53.62           H
ATOM     32  CB  THR A  22       0.556  -7.863  60.432  1.00 53.62           C
ATOM     33  HB  THR A  22      -0.068  -8.746  60.295  1.00 53.62           H
ATOM     34  OG1 THR A  22       0.059  -6.894  61.350  1.00 53.62           O
ATOM     35  HG1 THR A  22      -0.299  -7.347  62.166  1.00 53.62           H
ATOM     36  CG2 THR A  22       1.905  -8.278  61.022  1.00 53.62           C
ATOM     37 1HG2 THR A  22       2.504  -7.389  61.221  1.00 53.62           H
ATOM     38 2HG2 THR A  22       2.431  -8.919  60.314  1.00 53.62           H
ATOM     39 3HG2 THR A  22       1.742  -8.822  61.953  1.00 53.62           H
ATOM     40  HN  THR A  22      -0.039  -5.512  60.254  1.00 53.62           H
ATOM     41  N   SER A  23      -1.492  -7.356  58.162  1.00 55.63           N
ATOM     42  CA  SER A  23      -2.468  -7.783  57.173  1.00 55.63           C
ATOM     43  C   SER A  23      -2.156  -7.141  55.820  1.00 55.63           C
ATOM     44  O   SER A  23      -2.293  -7.782  54.779  1.00 55.63           O
ATOM     45  HA  SER A  23      -2.366  -8.866  57.116  1.00 55.63           H
ATOM     46  CB  SER A  23      -3.889  -7.428  57.614  1.00 55.63           C
ATOM     47 1HB  SER A  23      -4.601  -7.805  56.880  1.00 55.63           H
ATOM     48 2HB  SER A  23      -4.111  -7.925  58.559  1.00 55.63           H
ATOM     49  OG  SER A  23      -4.065  -6.022  57.766  1.00 55.63           O
ATOM     50  HG  SER A  23      -5.008  -5.822  58.032  1.00 55.63           H
ATOM     51  HN  SER A  23      -1.871  -6.868  58.947  1.00 55.63           H
ATOM     52  N   SER A  24      -1.743  -5.883  55.878  1.00 61.61           N
ATOM     53  CA  SER A  24      -1.392  -5.155  54.671  1.00 61.61           C
ATOM     54  C   SER A  24      -0.167  -5.792  54.013  1.00 61.61           C
ATOM     55  O   SER A  24       0.026  -5.671  52.804  1.00 61.61           O
ATOM     56  HA  SER A  24      -2.263  -5.238  54.020  1.00 61.61           H
ATOM     57  CB  SER A  24      -1.124  -3.680  54.976  1.00 61.61           C
ATOM     58 1HB  SER A  24      -1.308  -3.085  54.081  1.00 61.61           H
ATOM     59 2HB  SER A  24      -1.823  -3.334  55.738  1.00 61.61           H
ATOM     60  OG  SER A  24       0.211  -3.462  55.424  1.00 61.61           O
ATOM     61  HG  SER A  24       0.378  -3.976  56.265  1.00 61.61           H
ATOM     62  HN  SER A  24      -1.648  -5.365  56.727  1.00 61.61           H
ATOM     63  N   MET A  25       0.630  -6.456  54.837  1.00 64.59           N
ATOM     64  CA  MET A  25       1.833  -7.109  54.351  1.00 64.59           C
ATOM     65  C   MET A  25       1.501  -8.446  53.686  1.00 64.59           C
ATOM     66  O   MET A  25       2.069  -8.786  52.649  1.00 64.59           O
ATOM     67  HA  MET A  25       2.261  -6.426  53.617  1.00 64.59           H
ATOM     68  CB  MET A  25       2.794  -7.344  55.518  1.00 64.59           C
ATOM     69 1HB  MET A  25       2.718  -6.520  56.228  1.00 64.59           H
ATOM     70 2HB  MET A  25       2.509  -8.251  56.052  1.00 64.59           H
ATOM     71  CG  MET A  25       4.237  -7.468  55.025  1.00 64.59           C
ATOM     72 1HG  MET A  25       4.839  -7.994  55.765  1.00 64.59           H
ATOM     73 2HG  MET A  25       4.267  -8.061  54.110  1.00 64.59           H
ATOM     74  SD  MET A  25       4.921  -5.848  54.723  1.00 64.59           S
ATOM     75  CE  MET A  25       6.642  -6.271  54.516  1.00 64.59           C
ATOM     76 1HE  MET A  25       7.012  -6.746  55.426  1.00 64.59           H
ATOM     77 2HE  MET A  25       6.749  -6.960  53.678  1.00 64.59           H
ATOM     78 3HE  MET A  25       7.218  -5.367  54.319  1.00 64.59           H
ATOM     79  HN  MET A  25       0.464  -6.552  55.819  1.00 64.59           H
ATOM     80  N   GLU A  26       0.583  -9.169  54.310  1.00 66.68           N
ATOM     81  CA  GLU A  26       0.148 -10.449  53.776  1.00 66.68           C
ATOM     82  C   GLU A  26      -0.583 -10.249  52.447  1.00 66.68           C
ATOM     83  O   GLU A  26      -0.328 -10.965  51.480  1.00 66.68           O
ATOM     84  HA  GLU A  26       1.062 -11.020  53.613  1.00 66.68           H
ATOM     85  CB  GLU A  26      -0.734 -11.191  54.782  1.00 66.68           C
ATOM     86 1HB  GLU A  26      -1.468 -10.504  55.203  1.00 66.68           H
ATOM     87 2HB  GLU A  26      -1.184 -12.062  54.304  1.00 66.68           H
ATOM     88  CG  GLU A  26       0.096 -11.722  55.952  1.00 66.68           C
ATOM     89 1HG  GLU A  26       0.891 -12.365  55.576  1.00 66.68           H
ATOM     90 2HG  GLU A  26       0.575 -10.891  56.470  1.00 66.68           H
ATOM     91  CD  GLU A  26      -0.779 -12.505  56.933  1.00 66.68           C
ATOM     92  OE1 GLU A  26      -0.204 -13.343  57.662  1.00 66.68           O
ATOM     93  OE2 GLU A  26      -2.002 -12.248  56.933  1.00 66.68           O
ATOM     94  HN  GLU A  26       0.139  -8.894  55.163  1.00 66.68           H
ATOM     95  N   ASP A  27      -1.478  -9.272  52.442  1.00 62.39           N
ATOM     96  CA  ASP A  27      -2.260  -8.979  51.253  1.00 62.39           C
ATOM     97  C   ASP A  27      -1.314  -8.717  50.079  1.00 62.39           C
ATOM     98  O   ASP A  27      -1.586  -9.133  48.953  1.00 62.39           O
ATOM     99  HA  ASP A  27      -2.884  -9.858  51.097  1.00 62.39           H
ATOM    100  CB  ASP A  27      -3.122  -7.731  51.454  1.00 62.39           C
ATOM    101 1HB  ASP A  27      -2.540  -6.960  51.958  1.00 62.39           H
ATOM    102 2HB  ASP A  27      -3.414  -7.326  50.484  1.00 62.39           H
ATOM    103  CG  ASP A  27      -4.371  -8.054  52.275  1.00 62.39           C
ATOM    104  OD1 ASP A  27      -4.653  -9.262  52.428  1.00 62.39           O
ATOM    105  OD2 ASP A  27      -5.016  -7.086  52.732  1.00 62.39           O
ATOM    106  HN  ASP A  27      -1.672  -8.687  53.230  1.00 62.39           H
ATOM    107  N   TYR A  28      -0.224  -8.028  50.381  1.00 66.44           N
ATOM    108  CA  TYR A  28       0.755  -7.690  49.361  1.00 66.44           C
ATOM    109  C   TYR A  28       1.537  -8.929  48.920  1.00 66.44           C
ATOM    110  O   TYR A  28       1.912  -9.049  47.755  1.00 66.44           O
ATOM    111  HA  TYR A  28       0.220  -7.283  48.503  1.00 66.44           H
ATOM    112  CB  TYR A  28       1.720  -6.698  50.014  1.00 66.44           C
ATOM    113 1HB  TYR A  28       1.159  -5.822  50.339  1.00 66.44           H
ATOM    114 2HB  TYR A  28       2.143  -7.155  50.909  1.00 66.44           H
ATOM    115  CG  TYR A  28       2.861  -6.247  49.101  1.00 66.44           C
ATOM    116  CD1 TYR A  28       4.106  -6.833  49.211  1.00 66.44           C
ATOM    117  HD1 TYR A  28       4.276  -7.617  49.948  1.00 66.44           H
ATOM    118  CD2 TYR A  28       2.645  -5.254  48.167  1.00 66.44           C
ATOM    119  HD2 TYR A  28       1.662  -4.791  48.080  1.00 66.44           H
ATOM    120  CE1 TYR A  28       5.180  -6.408  48.351  1.00 66.44           C
ATOM    121  HE1 TYR A  28       6.168  -6.862  48.427  1.00 66.44           H
ATOM    122  CE2 TYR A  28       3.720  -4.829  47.307  1.00 66.44           C
ATOM    123  HE2 TYR A  28       3.563  -4.046  46.565  1.00 66.44           H
ATOM    124  CZ  TYR A  28       4.934  -5.427  47.442  1.00 66.44           C
ATOM    125  OH  TYR A  28       5.948  -5.026  46.629  1.00 66.44           O
ATOM    126  HH  TYR A  28       5.624  -4.319  46.001  1.00 66.44           H
ATOM    127  HN  TYR A  28      -0.004  -7.703  51.301  1.00 66.44           H
ATOM    128  N   VAL A  29       1.761  -9.820  49.876  1.00 63.55           N
ATOM    129  CA  VAL A  29       2.560 -11.006  49.621  1.00 63.55           C
ATOM    130  C   VAL A  29       1.728 -12.016  48.828  1.00 63.55           C
ATOM    131  O   VAL A  29       2.256 -12.725  47.973  1.00 63.55           O
ATOM    132  HA  VAL A  29       3.414 -10.703  49.015  1.00 63.55           H
ATOM    133  CB  VAL A  29       3.091 -11.572  50.939  1.00 63.55           C
ATOM    134  HB  VAL A  29       2.246 -11.690  51.618  1.00 63.55           H
ATOM    135  CG1 VAL A  29       3.720 -12.951  50.730  1.00 63.55           C
ATOM    136 1HG1 VAL A  29       2.971 -13.636  50.331  1.00 63.55           H
ATOM    137 2HG1 VAL A  29       4.549 -12.869  50.026  1.00 63.55           H
ATOM    138 3HG1 VAL A  29       4.089 -13.330  51.683  1.00 63.55           H
ATOM    139  CG2 VAL A  29       4.085 -10.608  51.589  1.00 63.55           C
ATOM    140 1HG2 VAL A  29       4.926 -10.445  50.916  1.00 63.55           H
ATOM    141 2HG2 VAL A  29       3.591  -9.658  51.791  1.00 63.55           H
ATOM    142 3HG2 VAL A  29       4.447 -11.036  52.525  1.00 63.55           H
ATOM    143  HN  VAL A  29       1.407  -9.741  50.808  1.00 63.55           H
ATOM    144  N   ASN A  30       0.441 -12.048  49.140  1.00 66.45           N
ATOM    145  CA  ASN A  30      -0.446 -13.040  48.556  1.00 66.45           C
ATOM    146  C   ASN A  30      -0.946 -12.536  47.200  1.00 66.45           C
ATOM    147  O   ASN A  30      -1.582 -13.279  46.454  1.00 66.45           O
ATOM    148  HA  ASN A  30       0.155 -13.945  48.468  1.00 66.45           H
ATOM    149  CB  ASN A  30      -1.665 -13.283  49.448  1.00 66.45           C
ATOM    150 1HB  ASN A  30      -2.065 -12.329  49.791  1.00 66.45           H
ATOM    151 2HB  ASN A  30      -2.451 -13.770  48.871  1.00 66.45           H
ATOM    152  CG  ASN A  30      -1.297 -14.151  50.654  1.00 66.45           C
ATOM    153  OD1 ASN A  30      -0.292 -14.842  50.670  1.00 66.45           O
ATOM    154  ND2 ASN A  30      -2.166 -14.077  51.658  1.00 66.45           N
ATOM    155 1HD2 ASN A  30      -2.972 -13.490  51.580  1.00 66.45           H
ATOM    156 2HD2 ASN A  30      -2.013 -14.609  52.491  1.00 66.45           H
ATOM    157  HN  ASN A  30       0.004 -11.414  49.778  1.00 66.45           H
ATOM    158  N   PHE A  31      -0.639 -11.277  46.923  1.00 71.01           N
ATOM    159  CA  PHE A  31      -1.021 -10.675  45.658  1.00 71.01           C
ATOM    160  C   PHE A  31      -0.298 -11.348  44.489  1.00 71.01           C
ATOM    161  O   PHE A  31       0.931 -11.380  44.451  1.00 71.01           O
ATOM    162  HA  PHE A  31      -2.097 -10.814  45.545  1.00 71.01           H
ATOM    163  CB  PHE A  31      -0.607  -9.203  45.719  1.00 71.01           C
ATOM    164 1HB  PHE A  31      -1.029  -8.755  46.619  1.00 71.01           H
ATOM    165 2HB  PHE A  31       0.478  -9.146  45.812  1.00 71.01           H
ATOM    166  CG  PHE A  31      -1.044  -8.382  44.504  1.00 71.01           C
ATOM    167  CD1 PHE A  31      -0.178  -8.175  43.476  1.00 71.01           C
ATOM    168  HD1 PHE A  31       0.828  -8.594  43.518  1.00 71.01           H
ATOM    169  CD2 PHE A  31      -2.299  -7.860  44.452  1.00 71.01           C
ATOM    170  HD2 PHE A  31      -2.993  -8.026  45.276  1.00 71.01           H
ATOM    171  CE1 PHE A  31      -0.584  -7.413  42.349  1.00 71.01           C
ATOM    172  HE1 PHE A  31       0.110  -7.247  41.525  1.00 71.01           H
ATOM    173  CE2 PHE A  31      -2.704  -7.098  43.325  1.00 71.01           C
ATOM    174  HE2 PHE A  31      -3.710  -6.679  43.283  1.00 71.01           H
ATOM    175  CZ  PHE A  31      -1.838  -6.891  42.297  1.00 71.01           C
ATOM    176  HZ  PHE A  31      -2.150  -6.306  41.431  1.00 71.01           H
ATOM    177  HN  PHE A  31      -0.139 -10.674  47.544  1.00 71.01           H
ATOM    178  N   ASN A  32      -1.092 -11.868  43.565  1.00 67.74           N
ATOM    179  CA  ASN A  32      -0.543 -12.500  42.376  1.00 67.74           C
ATOM    180  C   ASN A  32      -0.115 -11.419  41.382  1.00 67.74           C
ATOM    181  O   ASN A  32      -0.940 -10.893  40.637  1.00 67.74           O
ATOM    182  HA  ASN A  32       0.297 -13.096  42.731  1.00 67.74           H
ATOM    183  CB  ASN A  32      -1.586 -13.386  41.692  1.00 67.74           C
ATOM    184 1HB  ASN A  32      -2.104 -13.988  42.439  1.00 67.74           H
ATOM    185 2HB  ASN A  32      -2.338 -12.761  41.209  1.00 67.74           H
ATOM    186  CG  ASN A  32      -0.932 -14.301  40.655  1.00 67.74           C
ATOM    187  OD1 ASN A  32       0.271 -14.295  40.455  1.00 67.74           O
ATOM    188  ND2 ASN A  32      -1.790 -15.086  40.009  1.00 67.74           N
ATOM    189 1HD2 ASN A  32      -2.766 -15.041  40.221  1.00 67.74           H
ATOM    190 2HD2 ASN A  32      -1.459 -15.720  39.311  1.00 67.74           H
ATOM    191  HN  ASN A  32      -2.091 -11.863  43.618  1.00 67.74           H
ATOM    192  N   PHE A  33       1.176 -11.120  41.401  1.00 69.36           N
ATOM    193  CA  PHE A  33       1.744 -10.192  40.438  1.00 69.36           C
ATOM    194  C   PHE A  33       1.976 -10.876  39.089  1.00 69.36           C
ATOM    195  O   PHE A  33       3.093 -10.876  38.574  1.00 69.36           O
ATOM    196  HA  PHE A  33       1.030  -9.378  40.313  1.00 69.36           H
ATOM    197  CB  PHE A  33       3.090  -9.731  41.001  1.00 69.36           C
ATOM    198 1HB  PHE A  33       3.712 -10.606  41.190  1.00 69.36           H
ATOM    199 2HB  PHE A  33       3.601  -9.132  40.248  1.00 69.36           H
ATOM    200  CG  PHE A  33       2.978  -8.916  42.291  1.00 69.36           C
ATOM    201  CD1 PHE A  33       2.769  -7.573  42.231  1.00 69.36           C
ATOM    202  HD1 PHE A  33       2.681  -7.078  41.264  1.00 69.36           H
ATOM    203  CD2 PHE A  33       3.089  -9.533  43.498  1.00 69.36           C
ATOM    204  HD2 PHE A  33       3.257 -10.609  43.546  1.00 69.36           H
ATOM    205  CE1 PHE A  33       2.666  -6.816  43.428  1.00 69.36           C
ATOM    206  HE1 PHE A  33       2.498  -5.740  43.379  1.00 69.36           H
ATOM    207  CE2 PHE A  33       2.985  -8.776  44.695  1.00 69.36           C
ATOM    208  HE2 PHE A  33       3.074  -9.271  45.662  1.00 69.36           H
ATOM    209  CZ  PHE A  33       2.776  -7.434  44.634  1.00 69.36           C
ATOM    210  HZ  PHE A  33       2.697  -6.853  45.553  1.00 69.36           H
ATOM    211  HN  PHE A  33       1.828 -11.500  42.058  1.00 69.36           H
ATOM    212  N   THR A  34       0.903 -11.441  38.556  1.00 71.48           N
ATOM    213  CA  THR A  34       0.884 -11.841  37.159  1.00 71.48           C
ATOM    214  C   THR A  34       1.344 -10.686  36.267  1.00 71.48           C
ATOM    215  O   THR A  34       0.873  -9.559  36.412  1.00 71.48           O
ATOM    216  HA  THR A  34       1.598 -12.653  37.025  1.00 71.48           H
ATOM    217  CB  THR A  34      -0.524 -12.340  36.829  1.00 71.48           C
ATOM    218  HB  THR A  34      -1.221 -11.506  36.739  1.00 71.48           H
ATOM    219  OG1 THR A  34      -0.814 -13.274  37.866  1.00 71.48           O
ATOM    220  HG1 THR A  34      -0.077 -13.945  37.937  1.00 71.48           H
ATOM    221  CG2 THR A  34      -0.564 -13.179  35.551  1.00 71.48           C
ATOM    222 1HG2 THR A  34       0.081 -14.049  35.667  1.00 71.48           H
ATOM    223 2HG2 THR A  34      -0.216 -12.577  34.711  1.00 71.48           H
ATOM    224 3HG2 THR A  34      -1.586 -13.507  35.363  1.00 71.48           H
ATOM    225  HN  THR A  34       0.059 -11.626  39.060  1.00 71.48           H
ATOM    226  N   ASP A  35       2.259 -11.007  35.364  1.00 79.69           N
ATOM    227  CA  ASP A  35       2.928  -9.982  34.581  1.00 79.69           C
ATOM    228  C   ASP A  35       2.030  -9.571  33.413  1.00 79.69           C
ATOM    229  O   ASP A  35       2.285  -9.942  32.268  1.00 79.69           O
ATOM    230  HA  ASP A  35       3.109  -9.162  35.276  1.00 79.69           H
ATOM    231  CB  ASP A  35       4.246 -10.503  34.003  1.00 79.69           C
ATOM    232 1HB  ASP A  35       4.651 -11.278  34.654  1.00 79.69           H
ATOM    233 2HB  ASP A  35       4.065 -10.964  33.033  1.00 79.69           H
ATOM    234  CG  ASP A  35       5.264  -9.371  33.854  1.00 79.69           C
ATOM    235  OD1 ASP A  35       4.969  -8.270  34.368  1.00 79.69           O
ATOM    236  OD2 ASP A  35       6.315  -9.632  33.228  1.00 79.69           O
ATOM    237  HN  ASP A  35       2.544 -11.944  35.165  1.00 79.69           H
ATOM    238  N   PHE A  36       0.996  -8.811  33.742  1.00 89.05           N
ATOM    239  CA  PHE A  36       0.092  -8.296  32.727  1.00 89.05           C
ATOM    240  C   PHE A  36       0.696  -7.081  32.020  1.00 89.05           C
ATOM    241  O   PHE A  36       0.197  -6.652  30.981  1.00 89.05           O
ATOM    242  HA  PHE A  36      -0.067  -9.094  32.002  1.00 89.05           H
ATOM    243  CB  PHE A  36      -1.190  -7.869  33.445  1.00 89.05           C
ATOM    244 1HB  PHE A  36      -0.928  -7.214  34.276  1.00 89.05           H
ATOM    245 2HB  PHE A  36      -1.801  -7.284  32.758  1.00 89.05           H
ATOM    246  CG  PHE A  36      -2.023  -9.037  33.979  1.00 89.05           C
ATOM    247  CD1 PHE A  36      -2.178 -10.160  33.228  1.00 89.05           C
ATOM    248  HD1 PHE A  36      -1.709 -10.229  32.246  1.00 89.05           H
ATOM    249  CD2 PHE A  36      -2.607  -8.951  35.203  1.00 89.05           C
ATOM    250  HD2 PHE A  36      -2.483  -8.051  35.805  1.00 89.05           H
ATOM    251  CE1 PHE A  36      -2.951 -11.243  33.723  1.00 89.05           C
ATOM    252  HE1 PHE A  36      -3.076 -12.144  33.121  1.00 89.05           H
ATOM    253  CE2 PHE A  36      -3.380 -10.035  35.698  1.00 89.05           C
ATOM    254  HE2 PHE A  36      -3.849  -9.966  36.680  1.00 89.05           H
ATOM    255  CZ  PHE A  36      -3.536 -11.158  34.948  1.00 89.05           C
ATOM    256  HZ  PHE A  36      -4.129 -11.989  35.328  1.00 89.05           H
ATOM    257  HN  PHE A  36       0.773  -8.546  34.680  1.00 89.05           H
ATOM    258  N   TYR A  37       1.760  -6.560  32.613  1.00 90.83           N
ATOM    259  CA  TYR A  37       2.540  -5.517  31.969  1.00 90.83           C
ATOM    260  C   TYR A  37       3.635  -6.117  31.085  1.00 90.83           C
ATOM    261  O   TYR A  37       4.558  -6.759  31.584  1.00 90.83           O
ATOM    262  HA  TYR A  37       1.865  -4.927  31.348  1.00 90.83           H
ATOM    263  CB  TYR A  37       3.193  -4.720  33.099  1.00 90.83           C
ATOM    264 1HB  TYR A  37       2.416  -4.360  33.773  1.00 90.83           H
ATOM    265 2HB  TYR A  37       3.833  -5.386  33.677  1.00 90.83           H
ATOM    266  CG  TYR A  37       4.024  -3.527  32.621  1.00 90.83           C
ATOM    267  CD1 TYR A  37       5.363  -3.691  32.330  1.00 90.83           C
ATOM    268  HD1 TYR A  37       5.829  -4.670  32.442  1.00 90.83           H
ATOM    269  CD2 TYR A  37       3.433  -2.288  32.479  1.00 90.83           C
ATOM    270  HD2 TYR A  37       2.376  -2.158  32.708  1.00 90.83           H
ATOM    271  CE1 TYR A  37       6.145  -2.569  31.880  1.00 90.83           C
ATOM    272  HE1 TYR A  37       7.203  -2.684  31.647  1.00 90.83           H
ATOM    273  CE2 TYR A  37       4.215  -1.165  32.028  1.00 90.83           C
ATOM    274  HE2 TYR A  37       3.761  -0.181  31.912  1.00 90.83           H
ATOM    275  CZ  TYR A  37       5.532  -1.361  31.751  1.00 90.83           C
ATOM    276  OH  TYR A  37       6.270  -0.301  31.325  1.00 90.83           O
ATOM    277  HH  TYR A  37       6.980  -0.611  30.693  1.00 90.83           H
ATOM    278  HN  TYR A  37       2.091  -6.839  33.515  1.00 90.83           H
ATOM    279  N   CYS A  38       3.496  -5.888  29.787  1.00 91.09           N
ATOM    280  CA  CYS A  38       4.397  -6.491  28.820  1.00 91.09           C
ATOM    281  C   CYS A  38       5.414  -5.434  28.386  1.00 91.09           C
ATOM    282  O   CYS A  38       5.048  -4.426  27.784  1.00 91.09           O
ATOM    283  HA  CYS A  38       4.892  -7.319  29.327  1.00 91.09           H
ATOM    284  CB  CYS A  38       3.637  -7.076  27.628  1.00 91.09           C
ATOM    285 1HB  CYS A  38       2.832  -7.721  27.980  1.00 91.09           H
ATOM    286 2HB  CYS A  38       3.175  -6.274  27.052  1.00 91.09           H
ATOM    287  SG  CYS A  38       4.781  -8.029  26.563  1.00 91.09           S
ATOM    288  HN  CYS A  38       2.785  -5.303  29.396  1.00 91.09           H
ATOM    289  N   GLU A  39       6.671  -5.701  28.708  1.00 89.65           N
ATOM    290  CA  GLU A  39       7.764  -4.898  28.187  1.00 89.65           C
ATOM    291  C   GLU A  39       8.133  -5.358  26.775  1.00 89.65           C
ATOM    292  O   GLU A  39       8.447  -6.527  26.561  1.00 89.65           O
ATOM    293  HA  GLU A  39       7.384  -3.877  28.156  1.00 89.65           H
ATOM    294  CB  GLU A  39       8.978  -4.953  29.116  1.00 89.65           C
ATOM    295 1HB  GLU A  39       9.181  -5.988  29.393  1.00 89.65           H
ATOM    296 2HB  GLU A  39       9.826  -4.459  28.643  1.00 89.65           H
ATOM    297  CG  GLU A  39       8.707  -4.194  30.417  1.00 89.65           C
ATOM    298 1HG  GLU A  39       8.371  -3.183  30.188  1.00 89.65           H
ATOM    299 2HG  GLU A  39       7.902  -4.682  30.966  1.00 89.65           H
ATOM    300  CD  GLU A  39       9.964  -4.135  31.288  1.00 89.65           C
ATOM    301  OE1 GLU A  39       9.864  -3.549  32.388  1.00 89.65           O
ATOM    302  OE2 GLU A  39      10.995  -4.676  30.835  1.00 89.65           O
ATOM    303  HN  GLU A  39       6.947  -6.448  29.313  1.00 89.65           H
ATOM    304  N   LYS A  40       8.083  -4.413  25.847  1.00 88.79           N
ATOM    305  CA  LYS A  40       8.241  -4.737  24.440  1.00 88.79           C
ATOM    306  C   LYS A  40       9.690  -4.480  24.021  1.00 88.79           C
ATOM    307  O   LYS A  40       9.965  -4.222  22.850  1.00 88.79           O
ATOM    308  HA  LYS A  40       8.031  -5.800  24.323  1.00 88.79           H
ATOM    309  CB  LYS A  40       7.214  -3.978  23.597  1.00 88.79           C
ATOM    310 1HB  LYS A  40       7.343  -2.905  23.739  1.00 88.79           H
ATOM    311 2HB  LYS A  40       7.383  -4.181  22.540  1.00 88.79           H
ATOM    312  CG  LYS A  40       5.787  -4.380  23.977  1.00 88.79           C
ATOM    313 1HG  LYS A  40       5.647  -4.262  25.052  1.00 88.79           H
ATOM    314 2HG  LYS A  40       5.075  -3.716  23.487  1.00 88.79           H
ATOM    315  CD  LYS A  40       5.501  -5.829  23.577  1.00 88.79           C
ATOM    316 1HD  LYS A  40       5.789  -5.986  22.537  1.00 88.79           H
ATOM    317 2HD  LYS A  40       6.108  -6.504  24.180  1.00 88.79           H
ATOM    318  CE  LYS A  40       4.020  -6.166  23.758  1.00 88.79           C
ATOM    319 1HE  LYS A  40       3.805  -6.330  24.814  1.00 88.79           H
ATOM    320 2HE  LYS A  40       3.407  -5.323  23.436  1.00 88.79           H
ATOM    321  NZ  LYS A  40       3.664  -7.372  22.979  1.00 88.79           N
ATOM    322 1HZ  LYS A  40       2.681  -7.584  23.114  1.00 88.79           H
ATOM    323 2HZ  LYS A  40       3.841  -7.204  21.995  1.00 88.79           H
ATOM    324 3HZ  LYS A  40       4.225  -8.156  23.294  1.00 88.79           H
ATOM    325  HN  LYS A  40       7.939  -3.443  26.044  1.00 88.79           H
ATOM    326  N   ASN A  41      10.579  -4.560  25.000  1.00 88.30           N
ATOM    327  CA  ASN A  41      11.980  -4.257  24.766  1.00 88.30           C
ATOM    328  C   ASN A  41      12.519  -5.175  23.666  1.00 88.30           C
ATOM    329  O   ASN A  41      13.235  -4.725  22.773  1.00 88.30           O
ATOM    330  HA  ASN A  41      12.002  -3.206  24.479  1.00 88.30           H
ATOM    331  CB  ASN A  41      12.813  -4.492  26.028  1.00 88.30           C
ATOM    332 1HB  ASN A  41      12.500  -5.419  26.507  1.00 88.30           H
ATOM    333 2HB  ASN A  41      13.862  -4.611  25.758  1.00 88.30           H
ATOM    334  CG  ASN A  41      12.662  -3.327  27.009  1.00 88.30           C
ATOM    335  OD1 ASN A  41      12.312  -2.217  26.645  1.00 88.30           O
ATOM    336  ND2 ASN A  41      12.944  -3.642  28.269  1.00 88.30           N
ATOM    337 1HD2 ASN A  41      13.226  -4.573  28.501  1.00 88.30           H
ATOM    338 2HD2 ASN A  41      12.875  -2.948  28.986  1.00 88.30           H
ATOM    339  HN  ASN A  41      10.355  -4.826  25.938  1.00 88.30           H
ATOM    340  N   ASN A  42      12.154  -6.444  23.768  1.00 90.25           N
ATOM    341  CA  ASN A  42      12.641  -7.440  22.829  1.00 90.25           C
ATOM    342  C   ASN A  42      12.157  -7.088  21.421  1.00 90.25           C
ATOM    343  O   ASN A  42      12.900  -7.229  20.451  1.00 90.25           O
ATOM    344  HA  ASN A  42      13.727  -7.409  22.916  1.00 90.25           H
ATOM    345  CB  ASN A  42      12.110  -8.832  23.177  1.00 90.25           C
ATOM    346 1HB  ASN A  42      11.026  -8.794  23.291  1.00 90.25           H
ATOM    347 2HB  ASN A  42      12.320  -9.521  22.358  1.00 90.25           H
ATOM    348  CG  ASN A  42      12.745  -9.355  24.467  1.00 90.25           C
ATOM    349  OD1 ASN A  42      13.674  -8.779  25.009  1.00 90.25           O
ATOM    350  ND2 ASN A  42      12.195 -10.476  24.925  1.00 90.25           N
ATOM    351 1HD2 ASN A  42      11.435 -10.898  24.431  1.00 90.25           H
ATOM    352 2HD2 ASN A  42      12.541 -10.896  25.764  1.00 90.25           H
ATOM    353  HN  ASN A  42      11.539  -6.795  24.474  1.00 90.25           H
ATOM    354  N   VAL A  43      10.913  -6.636  21.354  1.00 90.86           N
ATOM    355  CA  VAL A  43      10.313  -6.281  20.079  1.00 90.86           C
ATOM    356  C   VAL A  43      11.070  -5.096  19.476  1.00 90.86           C
ATOM    357  O   VAL A  43      11.354  -5.080  18.280  1.00 90.86           O
ATOM    358  HA  VAL A  43      10.420  -7.139  19.415  1.00 90.86           H
ATOM    359  CB  VAL A  43       8.819  -6.006  20.261  1.00 90.86           C
ATOM    360  HB  VAL A  43       8.715  -5.139  20.914  1.00 90.86           H
ATOM    361  CG1 VAL A  43       8.156  -5.670  18.924  1.00 90.86           C
ATOM    362 1HG1 VAL A  43       8.625  -4.783  18.499  1.00 90.86           H
ATOM    363 2HG1 VAL A  43       8.276  -6.509  18.238  1.00 90.86           H
ATOM    364 3HG1 VAL A  43       7.095  -5.479  19.083  1.00 90.86           H
ATOM    365  CG2 VAL A  43       8.123  -7.189  20.937  1.00 90.86           C
ATOM    366 1HG2 VAL A  43       8.241  -8.081  20.321  1.00 90.86           H
ATOM    367 2HG2 VAL A  43       8.569  -7.362  21.917  1.00 90.86           H
ATOM    368 3HG2 VAL A  43       7.062  -6.967  21.055  1.00 90.86           H
ATOM    369  HN  VAL A  43      10.320  -6.511  22.149  1.00 90.86           H
ATOM    370  N   ARG A  44      11.375  -4.132  20.333  1.00 89.63           N
ATOM    371  CA  ARG A  44      12.040  -2.919  19.889  1.00 89.63           C
ATOM    372  C   ARG A  44      13.462  -3.234  19.421  1.00 89.63           C
ATOM    373  O   ARG A  44      13.938  -2.662  18.442  1.00 89.63           O
ATOM    374  HA  ARG A  44      11.428  -2.551  19.065  1.00 89.63           H
ATOM    375  CB  ARG A  44      12.098  -1.880  21.011  1.00 89.63           C
ATOM    376 1HB  ARG A  44      12.466  -2.347  21.925  1.00 89.63           H
ATOM    377 2HB  ARG A  44      12.805  -1.094  20.747  1.00 89.63           H
ATOM    378  CG  ARG A  44      10.718  -1.269  21.264  1.00 89.63           C
ATOM    379 1HG  ARG A  44      10.310  -0.884  20.329  1.00 89.63           H
ATOM    380 2HG  ARG A  44      10.034  -2.041  21.617  1.00 89.63           H
ATOM    381  CD  ARG A  44      10.799  -0.141  22.295  1.00 89.63           C
ATOM    382 1HD  ARG A  44      11.819   0.239  22.351  1.00 89.63           H
ATOM    383 2HD  ARG A  44      10.165   0.690  21.987  1.00 89.63           H
ATOM    384  NE  ARG A  44      10.371  -0.637  23.622  1.00 89.63           N
ATOM    385  HE  ARG A  44       9.625  -1.303  23.656  1.00 89.63           H
ATOM    386  CZ  ARG A  44      10.919  -0.250  24.781  1.00 89.63           C
ATOM    387  NH1 ARG A  44      11.921   0.640  24.796  1.00 89.63           N
ATOM    388 1HH1 ARG A  44      12.265   1.020  23.937  1.00 89.63           H
ATOM    389 2HH1 ARG A  44      12.325   0.924  25.666  1.00 89.63           H
ATOM    390  NH2 ARG A  44      10.451  -0.766  25.926  1.00 89.63           N
ATOM    391 1HH2 ARG A  44      10.850  -0.487  26.800  1.00 89.63           H
ATOM    392 2HH2 ARG A  44       9.703  -1.429  25.907  1.00 89.63           H
ATOM    393  HN  ARG A  44      11.175  -4.170  21.312  1.00 89.63           H
ATOM    394  N   GLN A  45      14.100  -4.143  20.143  1.00 91.18           N
ATOM    395  CA  GLN A  45      15.468  -4.521  19.830  1.00 91.18           C
ATOM    396  C   GLN A  45      15.535  -5.182  18.452  1.00 91.18           C
ATOM    397  O   GLN A  45      16.444  -4.906  17.671  1.00 91.18           O
ATOM    398  HA  GLN A  45      16.032  -3.588  19.822  1.00 91.18           H
ATOM    399  CB  GLN A  45      16.042  -5.444  20.908  1.00 91.18           C
ATOM    400 1HB  GLN A  45      15.918  -4.984  21.889  1.00 91.18           H
ATOM    401 2HB  GLN A  45      15.486  -6.381  20.923  1.00 91.18           H
ATOM    402  CG  GLN A  45      17.524  -5.727  20.655  1.00 91.18           C
ATOM    403 1HG  GLN A  45      17.651  -6.156  19.661  1.00 91.18           H
ATOM    404 2HG  GLN A  45      18.085  -4.793  20.673  1.00 91.18           H
ATOM    405  CD  GLN A  45      18.086  -6.686  21.706  1.00 91.18           C
ATOM    406  OE1 GLN A  45      17.362  -7.303  22.471  1.00 91.18           O
ATOM    407  NE2 GLN A  45      19.413  -6.776  21.702  1.00 91.18           N
ATOM    408 1HE2 GLN A  45      19.948  -6.242  21.048  1.00 91.18           H
ATOM    409 2HE2 GLN A  45      19.875  -7.378  22.353  1.00 91.18           H
ATOM    410  HN  GLN A  45      13.699  -4.618  20.926  1.00 91.18           H
ATOM    411  N   PHE A  46      14.559  -6.041  18.195  1.00 93.23           N
ATOM    412  CA  PHE A  46      14.468  -6.706  16.906  1.00 93.23           C
ATOM    413  C   PHE A  46      14.272  -5.691  15.778  1.00 93.23           C
ATOM    414  O   PHE A  46      14.971  -5.737  14.767  1.00 93.23           O
ATOM    415  HA  PHE A  46      15.405  -7.241  16.751  1.00 93.23           H
ATOM    416  CB  PHE A  46      13.249  -7.628  16.964  1.00 93.23           C
ATOM    417 1HB  PHE A  46      13.429  -8.405  17.707  1.00 93.23           H
ATOM    418 2HB  PHE A  46      12.388  -7.054  17.304  1.00 93.23           H
ATOM    419  CG  PHE A  46      12.907  -8.291  15.628  1.00 93.23           C
ATOM    420  CD1 PHE A  46      11.873  -7.820  14.880  1.00 93.23           C
ATOM    421  HD1 PHE A  46      11.289  -6.970  15.233  1.00 93.23           H
ATOM    422  CD2 PHE A  46      13.636  -9.352  15.188  1.00 93.23           C
ATOM    423  HD2 PHE A  46      14.464  -9.730  15.788  1.00 93.23           H
ATOM    424  CE1 PHE A  46      11.555  -8.435  13.641  1.00 93.23           C
ATOM    425  HE1 PHE A  46      10.726  -8.057  13.041  1.00 93.23           H
ATOM    426  CE2 PHE A  46      13.318  -9.967  13.949  1.00 93.23           C
ATOM    427  HE2 PHE A  46      13.902 -10.817  13.596  1.00 93.23           H
ATOM    428  CZ  PHE A  46      12.284  -9.496  13.201  1.00 93.23           C
ATOM    429  HZ  PHE A  46      12.040  -9.968  12.249  1.00 93.23           H
ATOM    430  HN  PHE A  46      13.842  -6.284  18.847  1.00 93.23           H
ATOM    431  N   ALA A  47      13.316  -4.797  15.989  1.00 92.31           N
ATOM    432  CA  ALA A  47      12.955  -3.831  14.965  1.00 92.31           C
ATOM    433  C   ALA A  47      14.185  -2.997  14.602  1.00 92.31           C
ATOM    434  O   ALA A  47      14.415  -2.702  13.430  1.00 92.31           O
ATOM    435  HA  ALA A  47      12.630  -4.386  14.085  1.00 92.31           H
ATOM    436  CB  ALA A  47      11.792  -2.970  15.462  1.00 92.31           C
ATOM    437 1HB  ALA A  47      10.935  -3.608  15.678  1.00 92.31           H
ATOM    438 2HB  ALA A  47      12.092  -2.444  16.369  1.00 92.31           H
ATOM    439 3HB  ALA A  47      11.522  -2.246  14.694  1.00 92.31           H
ATOM    440  HN  ALA A  47      12.793  -4.728  16.838  1.00 92.31           H
ATOM    441  N   SER A  48      14.942  -2.639  15.628  1.00 92.48           N
ATOM    442  CA  SER A  48      16.014  -1.672  15.466  1.00 92.48           C
ATOM    443  C   SER A  48      17.087  -2.232  14.530  1.00 92.48           C
ATOM    444  O   SER A  48      17.819  -1.474  13.896  1.00 92.48           O
ATOM    445  HA  SER A  48      15.545  -0.792  15.027  1.00 92.48           H
ATOM    446  CB  SER A  48      16.630  -1.301  16.817  1.00 92.48           C
ATOM    447 1HB  SER A  48      17.253  -0.414  16.700  1.00 92.48           H
ATOM    448 2HB  SER A  48      15.836  -1.042  17.518  1.00 92.48           H
ATOM    449  OG  SER A  48      17.412  -2.362  17.357  1.00 92.48           O
ATOM    450  HG  SER A  48      16.882  -3.210  17.362  1.00 92.48           H
ATOM    451  HN  SER A  48      14.833  -2.998  16.555  1.00 92.48           H
ATOM    452  N   HIS A  49      17.147  -3.554  14.474  1.00 93.90           N
ATOM    453  CA  HIS A  49      18.145  -4.225  13.658  1.00 93.90           C
ATOM    454  C   HIS A  49      17.536  -4.597  12.305  1.00 93.90           C
ATOM    455  O   HIS A  49      18.206  -4.520  11.276  1.00 93.90           O
ATOM    456  HA  HIS A  49      18.951  -3.509  13.499  1.00 93.90           H
ATOM    457  CB  HIS A  49      18.730  -5.430  14.397  1.00 93.90           C
ATOM    458 1HB  HIS A  49      17.915  -6.085  14.705  1.00 93.90           H
ATOM    459 2HB  HIS A  49      19.352  -5.999  13.706  1.00 93.90           H
ATOM    460  CG  HIS A  49      19.552  -5.067  15.610  1.00 93.90           C
ATOM    461  ND1 HIS A  49      18.992  -4.847  16.857  1.00 93.90           N
ATOM    462  HD1 HIS A  49      18.018  -4.903  17.078  1.00 93.90           H
ATOM    463  CD2 HIS A  49      20.896  -4.889  15.756  1.00 93.90           C
ATOM    464  HD2 HIS A  49      21.641  -4.987  14.966  1.00 93.90           H
ATOM    465  CE1 HIS A  49      19.964  -4.550  17.706  1.00 93.90           C
ATOM    466  HE1 HIS A  49      19.843  -4.324  18.765  1.00 93.90           H
ATOM    467  NE2 HIS A  49      21.144  -4.576  17.022  1.00 93.90           N
ATOM    468  HN  HIS A  49      16.530  -4.164  14.972  1.00 93.90           H
ATOM    469  N   PHE A  50      16.272  -4.993  12.349  1.00 94.90           N
ATOM    470  CA  PHE A  50      15.649  -5.637  11.205  1.00 94.90           C
ATOM    471  C   PHE A  50      15.148  -4.600  10.198  1.00 94.90           C
ATOM    472  O   PHE A  50      15.383  -4.731   8.998  1.00 94.90           O
ATOM    473  HA  PHE A  50      16.407  -6.262  10.734  1.00 94.90           H
ATOM    474  CB  PHE A  50      14.455  -6.433  11.736  1.00 94.90           C
ATOM    475 1HB  PHE A  50      14.809  -7.146  12.481  1.00 94.90           H
ATOM    476 2HB  PHE A  50      13.774  -5.752  12.245  1.00 94.90           H
ATOM    477  CG  PHE A  50      13.682  -7.190  10.654  1.00 94.90           C
ATOM    478  CD1 PHE A  50      12.437  -6.778  10.295  1.00 94.90           C
ATOM    479  HD1 PHE A  50      11.990  -5.909  10.777  1.00 94.90           H
ATOM    480  CD2 PHE A  50      14.240  -8.274  10.052  1.00 94.90           C
ATOM    481  HD2 PHE A  50      15.237  -8.605  10.340  1.00 94.90           H
ATOM    482  CE1 PHE A  50      11.719  -7.480   9.290  1.00 94.90           C
ATOM    483  HE1 PHE A  50      10.721  -7.150   9.002  1.00 94.90           H
ATOM    484  CE2 PHE A  50      13.522  -8.977   9.048  1.00 94.90           C
ATOM    485  HE2 PHE A  50      13.969  -9.846   8.565  1.00 94.90           H
ATOM    486  CZ  PHE A  50      12.277  -8.565   8.688  1.00 94.90           C
ATOM    487  HZ  PHE A  50      11.726  -9.104   7.918  1.00 94.90           H
ATOM    488  HN  PHE A  50      15.679  -4.881  13.146  1.00 94.90           H
ATOM    489  N   LEU A  51      14.467  -3.592  10.724  1.00 94.61           N
ATOM    490  CA  LEU A  51      13.638  -2.735   9.894  1.00 94.61           C
ATOM    491  C   LEU A  51      14.535  -1.805   9.073  1.00 94.61           C
ATOM    492  O   LEU A  51      14.406  -1.731   7.853  1.00 94.61           O
ATOM    493  HA  LEU A  51      13.088  -3.378   9.208  1.00 94.61           H
ATOM    494  CB  LEU A  51      12.606  -1.996  10.749  1.00 94.61           C
ATOM    495 1HB  LEU A  51      13.138  -1.387  11.480  1.00 94.61           H
ATOM    496 2HB  LEU A  51      12.054  -1.312  10.105  1.00 94.61           H
ATOM    497  CG  LEU A  51      11.600  -2.875  11.494  1.00 94.61           C
ATOM    498  HG  LEU A  51      12.150  -3.504  12.195  1.00 94.61           H
ATOM    499  CD1 LEU A  51      10.631  -2.023  12.317  1.00 94.61           C
ATOM    500 1HD1 LEU A  51      11.191  -1.437  13.045  1.00 94.61           H
ATOM    501 2HD1 LEU A  51      10.085  -1.353  11.654  1.00 94.61           H
ATOM    502 3HD1 LEU A  51       9.927  -2.673  12.836  1.00 94.61           H
ATOM    503  CD2 LEU A  51      10.867  -3.808  10.529  1.00 94.61           C
ATOM    504 1HD2 LEU A  51      10.330  -3.216   9.788  1.00 94.61           H
ATOM    505 2HD2 LEU A  51      11.588  -4.452  10.027  1.00 94.61           H
ATOM    506 3HD2 LEU A  51      10.158  -4.422  11.085  1.00 94.61           H
ATOM    507  HN  LEU A  51      14.475  -3.359  11.697  1.00 94.61           H
ATOM    508  N   PRO A  52      15.457  -1.084   9.725  1.00 95.58           N
ATOM    509  CA  PRO A  52      16.159   0.019   9.063  1.00 95.58           C
ATOM    510  C   PRO A  52      16.798  -0.409   7.752  1.00 95.58           C
ATOM    511  O   PRO A  52      16.581   0.220   6.717  1.00 95.58           O
ATOM    512  HA  PRO A  52      15.453   0.804   8.793  1.00 95.58           H
ATOM    513  CB  PRO A  52      17.207   0.451  10.091  1.00 95.58           C
ATOM    514 1HB  PRO A  52      18.154  -0.068   9.941  1.00 95.58           H
ATOM    515 2HB  PRO A  52      17.416   1.518  10.027  1.00 95.58           H
ATOM    516  CG  PRO A  52      16.567   0.081  11.424  1.00 95.58           C
ATOM    517 1HG  PRO A  52      17.308  -0.004  12.219  1.00 95.58           H
ATOM    518 2HG  PRO A  52      15.851   0.834  11.752  1.00 95.58           H
ATOM    519  CD  PRO A  52      15.898  -1.250  11.122  1.00 95.58           C
ATOM    520 1HD  PRO A  52      16.592  -2.085  11.226  1.00 95.58           H
ATOM    521 2HD  PRO A  52      15.065  -1.447  11.796  1.00 95.58           H
ATOM    522  N   PRO A  53      17.597  -1.484   7.763  1.00 96.90           N
ATOM    523  CA  PRO A  53      18.270  -1.937   6.543  1.00 96.90           C
ATOM    524  C   PRO A  53      17.300  -2.136   5.389  1.00 96.90           C
ATOM    525  O   PRO A  53      17.590  -1.754   4.257  1.00 96.90           O
ATOM    526  HA  PRO A  53      18.971  -1.177   6.198  1.00 96.90           H
ATOM    527  CB  PRO A  53      18.933  -3.251   6.960  1.00 96.90           C
ATOM    528 1HB  PRO A  53      18.286  -4.107   6.764  1.00 96.90           H
ATOM    529 2HB  PRO A  53      19.861  -3.423   6.416  1.00 96.90           H
ATOM    530  CG  PRO A  53      19.180  -3.063   8.452  1.00 96.90           C
ATOM    531 1HG  PRO A  53      19.317  -4.016   8.963  1.00 96.90           H
ATOM    532 2HG  PRO A  53      20.082  -2.481   8.643  1.00 96.90           H
ATOM    533  CD  PRO A  53      17.926  -2.341   8.916  1.00 96.90           C
ATOM    534 1HD  PRO A  53      17.118  -3.038   9.141  1.00 96.90           H
ATOM    535 2HD  PRO A  53      18.104  -1.762   9.822  1.00 96.90           H
ATOM    536  N   LEU A  54      16.163  -2.735   5.711  1.00 96.44           N
ATOM    537  CA  LEU A  54      15.206  -3.122   4.689  1.00 96.44           C
ATOM    538  C   LEU A  54      14.544  -1.867   4.115  1.00 96.44           C
ATOM    539  O   LEU A  54      14.386  -1.744   2.901  1.00 96.44           O
ATOM    540  HA  LEU A  54      15.761  -3.615   3.891  1.00 96.44           H
ATOM    541  CB  LEU A  54      14.210  -4.142   5.245  1.00 96.44           C
ATOM    542 1HB  LEU A  54      13.737  -3.714   6.129  1.00 96.44           H
ATOM    543 2HB  LEU A  54      13.425  -4.294   4.505  1.00 96.44           H
ATOM    544  CG  LEU A  54      14.789  -5.507   5.622  1.00 96.44           C
ATOM    545  HG  LEU A  54      15.581  -5.352   6.354  1.00 96.44           H
ATOM    546  CD1 LEU A  54      13.728  -6.389   6.284  1.00 96.44           C
ATOM    547 1HD1 LEU A  54      13.364  -5.902   7.188  1.00 96.44           H
ATOM    548 2HD1 LEU A  54      12.899  -6.539   5.593  1.00 96.44           H
ATOM    549 3HD1 LEU A  54      14.166  -7.353   6.542  1.00 96.44           H
ATOM    550  CD2 LEU A  54      15.424  -6.188   4.408  1.00 96.44           C
ATOM    551 1HD2 LEU A  54      14.669  -6.330   3.635  1.00 96.44           H
ATOM    552 2HD2 LEU A  54      16.228  -5.562   4.020  1.00 96.44           H
ATOM    553 3HD2 LEU A  54      15.827  -7.156   4.704  1.00 96.44           H
ATOM    554  HN  LEU A  54      15.893  -2.956   6.648  1.00 96.44           H
ATOM    555  N   TYR A  55      14.175  -0.967   5.015  1.00 95.61           N
ATOM    556  CA  TYR A  55      13.469   0.240   4.620  1.00 95.61           C
ATOM    557  C   TYR A  55      14.347   1.123   3.731  1.00 95.61           C
ATOM    558  O   TYR A  55      13.854   1.757   2.799  1.00 95.61           O
ATOM    559  HA  TYR A  55      12.582  -0.057   4.061  1.00 95.61           H
ATOM    560  CB  TYR A  55      13.160   0.991   5.917  1.00 95.61           C
ATOM    561 1HB  TYR A  55      14.056   1.009   6.536  1.00 95.61           H
ATOM    562 2HB  TYR A  55      12.917   2.026   5.676  1.00 95.61           H
ATOM    563  CG  TYR A  55      12.011   0.387   6.726  1.00 95.61           C
ATOM    564  CD1 TYR A  55      11.323  -0.706   6.239  1.00 95.61           C
ATOM    565  HD1 TYR A  55      11.598  -1.138   5.277  1.00 95.61           H
ATOM    566  CD2 TYR A  55      11.662   0.935   7.944  1.00 95.61           C
ATOM    567  HD2 TYR A  55      12.205   1.798   8.329  1.00 95.61           H
ATOM    568  CE1 TYR A  55      10.241  -1.274   7.001  1.00 95.61           C
ATOM    569  HE1 TYR A  55       9.689  -2.137   6.627  1.00 95.61           H
ATOM    570  CE2 TYR A  55      10.580   0.367   8.706  1.00 95.61           C
ATOM    571  HE2 TYR A  55      10.294   0.790   9.669  1.00 95.61           H
ATOM    572  CZ  TYR A  55       9.923  -0.709   8.196  1.00 95.61           C
ATOM    573  OH  TYR A  55       8.901  -1.246   8.916  1.00 95.61           O
ATOM    574  HH  TYR A  55       8.470  -1.986   8.399  1.00 95.61           H
ATOM    575  HN  TYR A  55      14.351  -1.052   5.995  1.00 95.61           H
ATOM    576  N   TRP A  56      15.633   1.135   4.049  1.00 97.02           N
ATOM    577  CA  TRP A  56      16.598   1.858   3.238  1.00 97.02           C
ATOM    578  C   TRP A  56      16.669   1.178   1.869  1.00 97.02           C
ATOM    579  O   TRP A  56      16.700   1.850   0.839  1.00 97.02           O
ATOM    580  HA  TRP A  56      16.240   2.882   3.128  1.00 97.02           H
ATOM    581  CB  TRP A  56      17.956   1.934   3.939  1.00 97.02           C
ATOM    582 1HB  TRP A  56      18.101   1.028   4.527  1.00 97.02           H
ATOM    583 2HB  TRP A  56      18.742   1.953   3.184  1.00 97.02           H
ATOM    584  CG  TRP A  56      18.118   3.150   4.853  1.00 97.02           C
ATOM    585  CD1 TRP A  56      18.224   3.169   6.189  1.00 97.02           C
ATOM    586  HD1 TRP A  56      18.209   2.279   6.818  1.00 97.02           H
ATOM    587  CD2 TRP A  56      18.187   4.531   4.442  1.00 97.02           C
ATOM    588  NE1 TRP A  56      18.357   4.457   6.667  1.00 97.02           N
ATOM    589  HE1 TRP A  56      18.452   4.726   7.625  1.00 97.02           H
ATOM    590  CE2 TRP A  56      18.333   5.312   5.571  1.00 97.02           C
ATOM    591  CE3 TRP A  56      18.128   5.103   3.159  1.00 97.02           C
ATOM    592  HE3 TRP A  56      18.013   4.509   2.252  1.00 97.02           H
ATOM    593  CZ2 TRP A  56      18.433   6.707   5.530  1.00 97.02           C
ATOM    594  HZ2 TRP A  56      18.548   7.302   6.437  1.00 97.02           H
ATOM    595  CZ3 TRP A  56      18.229   6.499   3.135  1.00 97.02           C
ATOM    596  HZ3 TRP A  56      18.188   6.994   2.165  1.00 97.02           H
ATOM    597  CH2 TRP A  56      18.376   7.299   4.263  1.00 97.02           C
ATOM    598  HH2 TRP A  56      18.448   8.382   4.160  1.00 97.02           H
ATOM    599  HN  TRP A  56      16.017   0.663   4.843  1.00 97.02           H
ATOM    600  N   LEU A  57      16.692  -0.146   1.902  1.00 97.10           N
ATOM    601  CA  LEU A  57      16.783  -0.924   0.678  1.00 97.10           C
ATOM    602  C   LEU A  57      15.561  -0.634  -0.197  1.00 97.10           C
ATOM    603  O   LEU A  57      15.700  -0.316  -1.377  1.00 97.10           O
ATOM    604  HA  LEU A  57      17.674  -0.593   0.146  1.00 97.10           H
ATOM    605  CB  LEU A  57      16.971  -2.408   0.999  1.00 97.10           C
ATOM    606 1HB  LEU A  57      17.888  -2.521   1.577  1.00 97.10           H
ATOM    607 2HB  LEU A  57      16.149  -2.728   1.638  1.00 97.10           H
ATOM    608  CG  LEU A  57      17.041  -3.350  -0.205  1.00 97.10           C
ATOM    609  HG  LEU A  57      16.172  -3.165  -0.835  1.00 97.10           H
ATOM    610  CD1 LEU A  57      18.284  -3.066  -1.052  1.00 97.10           C
ATOM    611 1HD1 LEU A  57      18.249  -2.039  -1.414  1.00 97.10           H
ATOM    612 2HD1 LEU A  57      19.178  -3.207  -0.444  1.00 97.10           H
ATOM    613 3HD1 LEU A  57      18.309  -3.750  -1.900  1.00 97.10           H
ATOM    614  CD2 LEU A  57      16.973  -4.813   0.240  1.00 97.10           C
ATOM    615 1HD2 LEU A  57      17.810  -5.030   0.904  1.00 97.10           H
ATOM    616 2HD2 LEU A  57      16.035  -4.989   0.767  1.00 97.10           H
ATOM    617 3HD2 LEU A  57      17.025  -5.461  -0.635  1.00 97.10           H
ATOM    618  HN  LEU A  57      16.650  -0.685   2.743  1.00 97.10           H
ATOM    619  N   VAL A  58      14.392  -0.754   0.416  1.00 96.47           N
ATOM    620  CA  VAL A  58      13.146  -0.588  -0.312  1.00 96.47           C
ATOM    621  C   VAL A  58      13.083   0.827  -0.890  1.00 96.47           C
ATOM    622  O   VAL A  58      12.677   1.016  -2.036  1.00 96.47           O
ATOM    623  HA  VAL A  58      13.146  -1.303  -1.134  1.00 96.47           H
ATOM    624  CB  VAL A  58      11.961  -0.914   0.600  1.00 96.47           C
ATOM    625  HB  VAL A  58      12.048  -0.300   1.496  1.00 96.47           H
ATOM    626  CG1 VAL A  58      10.635  -0.567  -0.080  1.00 96.47           C
ATOM    627 1HG1 VAL A  58      10.613   0.497  -0.314  1.00 96.47           H
ATOM    628 2HG1 VAL A  58      10.537  -1.143  -1.001  1.00 96.47           H
ATOM    629 3HG1 VAL A  58       9.809  -0.809   0.589  1.00 96.47           H
ATOM    630  CG2 VAL A  58      11.989  -2.381   1.031  1.00 96.47           C
ATOM    631 1HG2 VAL A  58      11.938  -3.020   0.150  1.00 96.47           H
ATOM    632 2HG2 VAL A  58      12.912  -2.583   1.573  1.00 96.47           H
ATOM    633 3HG2 VAL A  58      11.135  -2.586   1.678  1.00 96.47           H
ATOM    634  HN  VAL A  58      14.290  -0.961   1.389  1.00 96.47           H
ATOM    635  N   PHE A  59      13.491   1.786  -0.072  1.00 97.45           N
ATOM    636  CA  PHE A  59      13.508   3.175  -0.496  1.00 97.45           C
ATOM    637  C   PHE A  59      14.322   3.348  -1.779  1.00 97.45           C
ATOM    638  O   PHE A  59      13.830   3.899  -2.762  1.00 97.45           O
ATOM    639  HA  PHE A  59      12.475   3.469  -0.681  1.00 97.45           H
ATOM    640  CB  PHE A  59      14.171   3.978   0.626  1.00 97.45           C
ATOM    641 1HB  PHE A  59      13.519   3.967   1.500  1.00 97.45           H
ATOM    642 2HB  PHE A  59      15.098   3.483   0.914  1.00 97.45           H
ATOM    643  CG  PHE A  59      14.478   5.430   0.255  1.00 97.45           C
ATOM    644  CD1 PHE A  59      15.767   5.859   0.200  1.00 97.45           C
ATOM    645  HD1 PHE A  59      16.582   5.168   0.419  1.00 97.45           H
ATOM    646  CD2 PHE A  59      13.462   6.291  -0.019  1.00 97.45           C
ATOM    647  HD2 PHE A  59      12.429   5.947   0.025  1.00 97.45           H
ATOM    648  CE1 PHE A  59      16.053   7.207  -0.145  1.00 97.45           C
ATOM    649  HE1 PHE A  59      17.086   7.551  -0.189  1.00 97.45           H
ATOM    650  CE2 PHE A  59      13.747   7.639  -0.364  1.00 97.45           C
ATOM    651  HE2 PHE A  59      12.933   8.329  -0.584  1.00 97.45           H
ATOM    652  CZ  PHE A  59      15.037   8.068  -0.419  1.00 97.45           C
ATOM    653  HZ  PHE A  59      15.256   9.103  -0.684  1.00 97.45           H
ATOM    654  HN  PHE A  59      13.806   1.626   0.864  1.00 97.45           H
ATOM    655  N   ILE A  60      15.556   2.866  -1.729  1.00 97.53           N
ATOM    656  CA  ILE A  60      16.497   3.104  -2.809  1.00 97.53           C
ATOM    657  C   ILE A  60      15.960   2.476  -4.097  1.00 97.53           C
ATOM    658  O   ILE A  60      15.865   3.145  -5.125  1.00 97.53           O
ATOM    659  HA  ILE A  60      16.564   4.183  -2.953  1.00 97.53           H
ATOM    660  CB  ILE A  60      17.893   2.613  -2.422  1.00 97.53           C
ATOM    661  HB  ILE A  60      17.802   1.601  -2.027  1.00 97.53           H
ATOM    662  CG1 ILE A  60      18.491   3.479  -1.311  1.00 97.53           C
ATOM    663 1HG1 ILE A  60      18.770   4.452  -1.714  1.00 97.53           H
ATOM    664 2HG1 ILE A  60      17.741   3.656  -0.540  1.00 97.53           H
ATOM    665  CG2 ILE A  60      18.808   2.539  -3.646  1.00 97.53           C
ATOM    666 1HG2 ILE A  60      18.385   1.849  -4.375  1.00 97.53           H
ATOM    667 2HG2 ILE A  60      18.898   3.530  -4.092  1.00 97.53           H
ATOM    668 3HG2 ILE A  60      19.794   2.187  -3.342  1.00 97.53           H
ATOM    669  CD1 ILE A  60      19.718   2.806  -0.692  1.00 97.53           C
ATOM    670 1HD1 ILE A  60      19.430   1.844  -0.268  1.00 97.53           H
ATOM    671 2HD1 ILE A  60      20.475   2.653  -1.461  1.00 97.53           H
ATOM    672 3HD1 ILE A  60      20.123   3.443   0.095  1.00 97.53           H
ATOM    673  HN  ILE A  60      15.913   2.322  -0.969  1.00 97.53           H
ATOM    674  N   VAL A  61      15.621   1.199  -3.998  1.00 96.24           N
ATOM    675  CA  VAL A  61      15.230   0.436  -5.170  1.00 96.24           C
ATOM    676  C   VAL A  61      13.935   1.015  -5.743  1.00 96.24           C
ATOM    677  O   VAL A  61      13.795   1.149  -6.958  1.00 96.24           O
ATOM    678  HA  VAL A  61      16.021   0.544  -5.912  1.00 96.24           H
ATOM    679  CB  VAL A  61      15.115  -1.048  -4.814  1.00 96.24           C
ATOM    680  HB  VAL A  61      14.396  -1.142  -4.000  1.00 96.24           H
ATOM    681  CG1 VAL A  61      14.589  -1.857  -6.002  1.00 96.24           C
ATOM    682 1HG1 VAL A  61      13.603  -1.488  -6.285  1.00 96.24           H
ATOM    683 2HG1 VAL A  61      15.272  -1.752  -6.844  1.00 96.24           H
ATOM    684 3HG1 VAL A  61      14.517  -2.908  -5.721  1.00 96.24           H
ATOM    685  CG2 VAL A  61      16.455  -1.600  -4.325  1.00 96.24           C
ATOM    686 1HG2 VAL A  61      17.203  -1.486  -5.109  1.00 96.24           H
ATOM    687 2HG2 VAL A  61      16.772  -1.051  -3.438  1.00 96.24           H
ATOM    688 3HG2 VAL A  61      16.345  -2.656  -4.079  1.00 96.24           H
ATOM    689  HN  VAL A  61      15.611   0.688  -3.138  1.00 96.24           H
ATOM    690  N   GLY A  62      13.022   1.344  -4.841  1.00 96.49           N
ATOM    691  CA  GLY A  62      11.716   1.836  -5.244  1.00 96.49           C
ATOM    692  C   GLY A  62      11.827   3.214  -5.899  1.00 96.49           C
ATOM    693  O   GLY A  62      11.168   3.484  -6.902  1.00 96.49           O
ATOM    694 1HA  GLY A  62      11.257   1.135  -5.941  1.00 96.49           H
ATOM    695 2HA  GLY A  62      11.061   1.895  -4.374  1.00 96.49           H
ATOM    696  HN  GLY A  62      13.163   1.278  -3.853  1.00 96.49           H
ATOM    697  N   ALA A  63      12.667   4.050  -5.306  1.00 96.95           N
ATOM    698  CA  ALA A  63      12.827   5.414  -5.782  1.00 96.95           C
ATOM    699  C   ALA A  63      13.357   5.388  -7.218  1.00 96.95           C
ATOM    700  O   ALA A  63      12.847   6.098  -8.084  1.00 96.95           O
ATOM    701  HA  ALA A  63      11.845   5.886  -5.775  1.00 96.95           H
ATOM    702  CB  ALA A  63      13.751   6.181  -4.834  1.00 96.95           C
ATOM    703 1HB  ALA A  63      13.315   6.194  -3.835  1.00 96.95           H
ATOM    704 2HB  ALA A  63      14.724   5.691  -4.799  1.00 96.95           H
ATOM    705 3HB  ALA A  63      13.871   7.203  -5.192  1.00 96.95           H
ATOM    706  HN  ALA A  63      13.229   3.810  -4.515  1.00 96.95           H
ATOM    707  N   LEU A  64      14.373   4.563  -7.425  1.00 95.68           N
ATOM    708  CA  LEU A  64      14.989   4.450  -8.736  1.00 95.68           C
ATOM    709  C   LEU A  64      13.966   3.897  -9.730  1.00 95.68           C
ATOM    710  O   LEU A  64      13.801   4.437 -10.823  1.00 95.68           O
ATOM    711  HA  LEU A  64      15.269   5.455  -9.053  1.00 95.68           H
ATOM    712  CB  LEU A  64      16.275   3.625  -8.654  1.00 95.68           C
ATOM    713 1HB  LEU A  64      16.039   2.665  -8.195  1.00 95.68           H
ATOM    714 2HB  LEU A  64      16.616   3.419  -9.669  1.00 95.68           H
ATOM    715  CG  LEU A  64      17.431   4.260  -7.878  1.00 95.68           C
ATOM    716  HG  LEU A  64      17.074   4.508  -6.878  1.00 95.68           H
ATOM    717  CD1 LEU A  64      18.588   3.273  -7.714  1.00 95.68           C
ATOM    718 1HD1 LEU A  64      18.242   2.395  -7.169  1.00 95.68           H
ATOM    719 2HD1 LEU A  64      18.951   2.972  -8.696  1.00 95.68           H
ATOM    720 3HD1 LEU A  64      19.396   3.750  -7.158  1.00 95.68           H
ATOM    721  CD2 LEU A  64      17.880   5.567  -8.535  1.00 95.68           C
ATOM    722 1HD2 LEU A  64      18.212   5.366  -9.553  1.00 95.68           H
ATOM    723 2HD2 LEU A  64      17.046   6.269  -8.556  1.00 95.68           H
ATOM    724 3HD2 LEU A  64      18.702   5.997  -7.962  1.00 95.68           H
ATOM    725  HN  LEU A  64      14.773   3.980  -6.718  1.00 95.68           H
ATOM    726  N   GLY A  65      13.304   2.826  -9.315  1.00 94.04           N
ATOM    727  CA  GLY A  65      12.417   2.102 -10.208  1.00 94.04           C
ATOM    728  C   GLY A  65      11.272   2.997 -10.688  1.00 94.04           C
ATOM    729  O   GLY A  65      11.027   3.107 -11.889  1.00 94.04           O
ATOM    730 1HA  GLY A  65      12.979   1.734 -11.066  1.00 94.04           H
ATOM    731 2HA  GLY A  65      12.011   1.230  -9.695  1.00 94.04           H
ATOM    732  HN  GLY A  65      13.367   2.454  -8.389  1.00 94.04           H
ATOM    733  N   ASN A  66      10.601   3.612  -9.726  1.00 94.82           N
ATOM    734  CA  ASN A  66       9.387   4.355 -10.017  1.00 94.82           C
ATOM    735  C   ASN A  66       9.748   5.646 -10.753  1.00 94.82           C
ATOM    736  O   ASN A  66       8.984   6.121 -11.593  1.00 94.82           O
ATOM    737  HA  ASN A  66       8.780   3.684 -10.625  1.00 94.82           H
ATOM    738  CB  ASN A  66       8.651   4.734  -8.730  1.00 94.82           C
ATOM    739 1HB  ASN A  66       9.358   5.149  -8.012  1.00 94.82           H
ATOM    740 2HB  ASN A  66       7.918   5.513  -8.942  1.00 94.82           H
ATOM    741  CG  ASN A  66       7.950   3.519  -8.121  1.00 94.82           C
ATOM    742  OD1 ASN A  66       7.064   2.921  -8.709  1.00 94.82           O
ATOM    743  ND2 ASN A  66       8.394   3.188  -6.912  1.00 94.82           N
ATOM    744 1HD2 ASN A  66       9.124   3.720  -6.484  1.00 94.82           H
ATOM    745 2HD2 ASN A  66       7.998   2.406  -6.430  1.00 94.82           H
ATOM    746  HN  ASN A  66      10.874   3.609  -8.764  1.00 94.82           H
ATOM    747  N   SER A  67      10.913   6.178 -10.413  1.00 94.29           N
ATOM    748  CA  SER A  67      11.422   7.359 -11.088  1.00 94.29           C
ATOM    749  C   SER A  67      11.645   7.059 -12.572  1.00 94.29           C
ATOM    750  O   SER A  67      11.396   7.909 -13.425  1.00 94.29           O
ATOM    751  HA  SER A  67      10.650   8.119 -10.964  1.00 94.29           H
ATOM    752  CB  SER A  67      12.722   7.845 -10.444  1.00 94.29           C
ATOM    753 1HB  SER A  67      13.466   7.049 -10.486  1.00 94.29           H
ATOM    754 2HB  SER A  67      13.120   8.683 -11.016  1.00 94.29           H
ATOM    755  OG  SER A  67      12.530   8.244  -9.090  1.00 94.29           O
ATOM    756  HG  SER A  67      13.015   7.619  -8.477  1.00 94.29           H
ATOM    757  HN  SER A  67      11.503   5.816  -9.691  1.00 94.29           H
ATOM    758  N   LEU A  68      12.111   5.846 -12.834  1.00 91.82           N
ATOM    759  CA  LEU A  68      12.349   5.415 -14.201  1.00 91.82           C
ATOM    760  C   LEU A  68      11.018   5.359 -14.953  1.00 91.82           C
ATOM    761  O   LEU A  68      10.942   5.744 -16.118  1.00 91.82           O
ATOM    762  HA  LEU A  68      12.982   6.166 -14.674  1.00 91.82           H
ATOM    763  CB  LEU A  68      13.122   4.095 -14.219  1.00 91.82           C
ATOM    764 1HB  LEU A  68      14.049   4.232 -13.662  1.00 91.82           H
ATOM    765 2HB  LEU A  68      12.536   3.347 -13.685  1.00 91.82           H
ATOM    766  CG  LEU A  68      13.467   3.539 -15.602  1.00 91.82           C
ATOM    767  HG  LEU A  68      12.546   3.465 -16.180  1.00 91.82           H
ATOM    768  CD1 LEU A  68      14.400   4.489 -16.357  1.00 91.82           C
ATOM    769 1HD1 LEU A  68      13.911   5.456 -16.481  1.00 91.82           H
ATOM    770 2HD1 LEU A  68      15.323   4.618 -15.792  1.00 91.82           H
ATOM    771 3HD1 LEU A  68      14.629   4.070 -17.337  1.00 91.82           H
ATOM    772  CD2 LEU A  68      14.050   2.128 -15.497  1.00 91.82           C
ATOM    773 1HD2 LEU A  68      14.957   2.154 -14.893  1.00 91.82           H
ATOM    774 2HD2 LEU A  68      13.320   1.469 -15.027  1.00 91.82           H
ATOM    775 3HD2 LEU A  68      14.286   1.758 -16.494  1.00 91.82           H
ATOM    776  HN  LEU A  68      12.324   5.166 -12.133  1.00 91.82           H
ATOM    777  N   VAL A  69      10.000   4.877 -14.254  1.00 91.39           N
ATOM    778  CA  VAL A  69       8.686   4.725 -14.855  1.00 91.39           C
ATOM    779  C   VAL A  69       8.190   6.089 -15.339  1.00 91.39           C
ATOM    780  O   VAL A  69       7.712   6.215 -16.465  1.00 91.39           O
ATOM    781  HA  VAL A  69       8.791   4.064 -15.715  1.00 91.39           H
ATOM    782  CB  VAL A  69       7.730   4.060 -13.861  1.00 91.39           C
ATOM    783  HB  VAL A  69       7.758   4.634 -12.935  1.00 91.39           H
ATOM    784  CG1 VAL A  69       6.293   4.083 -14.384  1.00 91.39           C
ATOM    785 1HG1 VAL A  69       5.977   5.115 -14.536  1.00 91.39           H
ATOM    786 2HG1 VAL A  69       6.242   3.545 -15.331  1.00 91.39           H
ATOM    787 3HG1 VAL A  69       5.635   3.604 -13.659  1.00 91.39           H
ATOM    788  CG2 VAL A  69       8.176   2.632 -13.544  1.00 91.39           C
ATOM    789 1HG2 VAL A  69       8.191   2.043 -14.462  1.00 91.39           H
ATOM    790 2HG2 VAL A  69       9.175   2.651 -13.109  1.00 91.39           H
ATOM    791 3HG2 VAL A  69       7.480   2.183 -12.836  1.00 91.39           H
ATOM    792  HN  VAL A  69      10.063   4.593 -13.297  1.00 91.39           H
ATOM    793  N   ILE A  70       8.322   7.076 -14.465  1.00 91.71           N
ATOM    794  CA  ILE A  70       7.842   8.413 -14.768  1.00 91.71           C
ATOM    795  C   ILE A  70       8.612   8.967 -15.968  1.00 91.71           C
ATOM    796  O   ILE A  70       8.023   9.572 -16.863  1.00 91.71           O
ATOM    797  HA  ILE A  70       6.790   8.328 -15.042  1.00 91.71           H
ATOM    798  CB  ILE A  70       7.916   9.303 -13.526  1.00 91.71           C
ATOM    799  HB  ILE A  70       8.932   9.256 -13.132  1.00 91.71           H
ATOM    800  CG1 ILE A  70       6.982   8.791 -12.428  1.00 91.71           C
ATOM    801 1HG1 ILE A  70       5.948   8.848 -12.769  1.00 91.71           H
ATOM    802 2HG1 ILE A  70       7.194   7.741 -12.226  1.00 91.71           H
ATOM    803  CG2 ILE A  70       7.636  10.765 -13.881  1.00 91.71           C
ATOM    804 1HG2 ILE A  70       8.375  11.111 -14.604  1.00 91.71           H
ATOM    805 2HG2 ILE A  70       6.639  10.849 -14.312  1.00 91.71           H
ATOM    806 3HG2 ILE A  70       7.695  11.375 -12.980  1.00 91.71           H
ATOM    807  CD1 ILE A  70       7.146   9.606 -11.144  1.00 91.71           C
ATOM    808 1HD1 ILE A  70       8.175   9.527 -10.792  1.00 91.71           H
ATOM    809 2HD1 ILE A  70       6.910  10.652 -11.344  1.00 91.71           H
ATOM    810 3HD1 ILE A  70       6.471   9.221 -10.380  1.00 91.71           H
ATOM    811  HN  ILE A  70       8.747   6.973 -13.566  1.00 91.71           H
ATOM    812  N   LEU A  71       9.917   8.741 -15.949  1.00 89.50           N
ATOM    813  CA  LEU A  71      10.786   9.286 -16.978  1.00 89.50           C
ATOM    814  C   LEU A  71      10.419   8.669 -18.329  1.00 89.50           C
ATOM    815  O   LEU A  71      10.358   9.369 -19.339  1.00 89.50           O
ATOM    816  HA  LEU A  71      10.602  10.359 -17.027  1.00 89.50           H
ATOM    817  CB  LEU A  71      12.255   9.097 -16.595  1.00 89.50           C
ATOM    818 1HB  LEU A  71      12.430   9.601 -15.644  1.00 89.50           H
ATOM    819 2HB  LEU A  71      12.433   8.034 -16.429  1.00 89.50           H
ATOM    820  CG  LEU A  71      13.284   9.606 -17.606  1.00 89.50           C
ATOM    821  HG  LEU A  71      12.801  10.351 -18.238  1.00 89.50           H
ATOM    822  CD1 LEU A  71      14.451  10.299 -16.900  1.00 89.50           C
ATOM    823 1HD1 LEU A  71      14.076  11.146 -16.326  1.00 89.50           H
ATOM    824 2HD1 LEU A  71      14.940   9.593 -16.229  1.00 89.50           H
ATOM    825 3HD1 LEU A  71      15.167  10.651 -17.642  1.00 89.50           H
ATOM    826  CD2 LEU A  71      13.758   8.476 -18.522  1.00 89.50           C
ATOM    827 1HD2 LEU A  71      14.217   7.690 -17.922  1.00 89.50           H
ATOM    828 2HD2 LEU A  71      12.906   8.067 -19.066  1.00 89.50           H
ATOM    829 3HD2 LEU A  71      14.488   8.865 -19.231  1.00 89.50           H
ATOM    830  HN  LEU A  71      10.380   8.198 -15.249  1.00 89.50           H
ATOM    831  N   VAL A  72      10.184   7.365 -18.304  1.00 86.59           N
ATOM    832  CA  VAL A  72       9.829   6.645 -19.515  1.00 86.59           C
ATOM    833  C   VAL A  72       8.521   7.210 -20.074  1.00 86.59           C
ATOM    834  O   VAL A  72       8.394   7.416 -21.280  1.00 86.59           O
ATOM    835  HA  VAL A  72      10.622   6.814 -20.243  1.00 86.59           H
ATOM    836  CB  VAL A  72       9.758   5.144 -19.230  1.00 86.59           C
ATOM    837  HB  VAL A  72       9.103   4.996 -18.371  1.00 86.59           H
ATOM    838  CG1 VAL A  72       9.154   4.388 -20.416  1.00 86.59           C
ATOM    839 1HG1 VAL A  72       8.146   4.756 -20.605  1.00 86.59           H
ATOM    840 2HG1 VAL A  72       9.771   4.547 -21.300  1.00 86.59           H
ATOM    841 3HG1 VAL A  72       9.116   3.324 -20.186  1.00 86.59           H
ATOM    842  CG2 VAL A  72      11.137   4.589 -18.871  1.00 86.59           C
ATOM    843 1HG2 VAL A  72      11.823   4.754 -19.701  1.00 86.59           H
ATOM    844 2HG2 VAL A  72      11.513   5.096 -17.982  1.00 86.59           H
ATOM    845 3HG2 VAL A  72      11.058   3.520 -18.673  1.00 86.59           H
ATOM    846  HN  VAL A  72      10.233   6.804 -17.478  1.00 86.59           H
ATOM    847  N   TYR A  73       7.581   7.444 -19.170  1.00 84.83           N
ATOM    848  CA  TYR A  73       6.278   7.957 -19.560  1.00 84.83           C
ATOM    849  C   TYR A  73       6.411   9.302 -20.277  1.00 84.83           C
ATOM    850  O   TYR A  73       5.719   9.555 -21.262  1.00 84.83           O
ATOM    851  HA  TYR A  73       5.822   7.235 -20.238  1.00 84.83           H
ATOM    852  CB  TYR A  73       5.498   8.160 -18.259  1.00 84.83           C
ATOM    853 1HB  TYR A  73       5.435   7.208 -17.733  1.00 84.83           H
ATOM    854 2HB  TYR A  73       6.054   8.843 -17.617  1.00 84.83           H
ATOM    855  CG  TYR A  73       4.085   8.710 -18.461  1.00 84.83           C
ATOM    856  CD1 TYR A  73       3.877  10.073 -18.527  1.00 84.83           C
ATOM    857  HD1 TYR A  73       4.721  10.757 -18.435  1.00 84.83           H
ATOM    858  CD2 TYR A  73       3.017   7.843 -18.577  1.00 84.83           C
ATOM    859  HD2 TYR A  73       3.181   6.766 -18.525  1.00 84.83           H
ATOM    860  CE1 TYR A  73       2.547  10.590 -18.717  1.00 84.83           C
ATOM    861  HE1 TYR A  73       2.369  11.664 -18.770  1.00 84.83           H
ATOM    862  CE2 TYR A  73       1.687   8.360 -18.767  1.00 84.83           C
ATOM    863  HE2 TYR A  73       0.835   7.687 -18.860  1.00 84.83           H
ATOM    864  CZ  TYR A  73       1.518   9.708 -18.827  1.00 84.83           C
ATOM    865  OH  TYR A  73       0.261  10.197 -19.007  1.00 84.83           O
ATOM    866  HH  TYR A  73      -0.378   9.445 -19.169  1.00 84.83           H
ATOM    867  HN  TYR A  73       7.698   7.290 -18.189  1.00 84.83           H
ATOM    868  N   TRP A  74       7.303  10.130 -19.754  1.00 85.26           N
ATOM    869  CA  TRP A  74       7.419  11.500 -20.224  1.00 85.26           C
ATOM    870  C   TRP A  74       7.998  11.467 -21.639  1.00 85.26           C
ATOM    871  O   TRP A  74       7.443  12.072 -22.555  1.00 85.26           O
ATOM    872  HA  TRP A  74       6.418  11.932 -20.240  1.00 85.26           H
ATOM    873  CB  TRP A  74       8.252  12.343 -19.256  1.00 85.26           C
ATOM    874 1HB  TRP A  74       8.027  12.034 -18.235  1.00 85.26           H
ATOM    875 2HB  TRP A  74       9.308  12.135 -19.427  1.00 85.26           H
ATOM    876  CG  TRP A  74       8.017  13.849 -19.382  1.00 85.26           C
ATOM    877  CD1 TRP A  74       8.430  14.671 -20.357  1.00 85.26           C
ATOM    878  HD1 TRP A  74       9.013  14.352 -21.221  1.00 85.26           H
ATOM    879  CD2 TRP A  74       7.290  14.686 -18.457  1.00 85.26           C
ATOM    880  NE1 TRP A  74       8.026  15.970 -20.129  1.00 85.26           N
ATOM    881  HE1 TRP A  74       8.213  16.760 -20.714  1.00 85.26           H
ATOM    882  CE2 TRP A  74       7.311  15.980 -18.937  1.00 85.26           C
ATOM    883  CE3 TRP A  74       6.638  14.361 -17.255  1.00 85.26           C
ATOM    884  HE3 TRP A  74       6.607  13.347 -16.856  1.00 85.26           H
ATOM    885  CZ2 TRP A  74       6.696  17.052 -18.279  1.00 85.26           C
ATOM    886  HZ2 TRP A  74       6.726  18.065 -18.679  1.00 85.26           H
ATOM    887  CZ3 TRP A  74       6.028  15.443 -16.609  1.00 85.26           C
ATOM    888  HZ3 TRP A  74       5.508  15.246 -15.672  1.00 85.26           H
ATOM    889  CH2 TRP A  74       6.040  16.751 -17.079  1.00 85.26           C
ATOM    890  HH2 TRP A  74       5.540  17.539 -16.516  1.00 85.26           H
ATOM    891  HN  TRP A  74       7.939   9.878 -19.024  1.00 85.26           H
ATOM    892  N   TYR A  75       9.107  10.754 -21.774  1.00 80.69           N
ATOM    893  CA  TYR A  75       9.904  10.833 -22.987  1.00 80.69           C
ATOM    894  C   TYR A  75       9.360   9.891 -24.063  1.00 80.69           C
ATOM    895  O   TYR A  75       9.790   9.944 -25.214  1.00 80.69           O
ATOM    896  HA  TYR A  75       9.857  11.858 -23.354  1.00 80.69           H
ATOM    897  CB  TYR A  75      11.312  10.381 -22.595  1.00 80.69           C
ATOM    898 1HB  TYR A  75      11.235   9.522 -21.929  1.00 80.69           H
ATOM    899 2HB  TYR A  75      11.836  10.044 -23.489  1.00 80.69           H
ATOM    900  CG  TYR A  75      12.146  11.466 -21.911  1.00 80.69           C
ATOM    901  CD1 TYR A  75      12.781  12.429 -22.669  1.00 80.69           C
ATOM    902  HD1 TYR A  75      12.689  12.416 -23.755  1.00 80.69           H
ATOM    903  CD2 TYR A  75      12.263  11.482 -20.536  1.00 80.69           C
ATOM    904  HD2 TYR A  75      11.762  10.721 -19.937  1.00 80.69           H
ATOM    905  CE1 TYR A  75      13.566  13.450 -22.025  1.00 80.69           C
ATOM    906  HE1 TYR A  75      14.073  14.216 -22.611  1.00 80.69           H
ATOM    907  CE2 TYR A  75      13.048  12.503 -19.892  1.00 80.69           C
ATOM    908  HE2 TYR A  75      13.149  12.527 -18.807  1.00 80.69           H
ATOM    909  CZ  TYR A  75      13.661  13.436 -20.668  1.00 80.69           C
ATOM    910  OH  TYR A  75      14.402  14.401 -20.060  1.00 80.69           O
ATOM    911  HH  TYR A  75      14.784  15.021 -20.745  1.00 80.69           H
ATOM    912  HN  TYR A  75       9.461  10.133 -21.075  1.00 80.69           H
ATOM    913  N   CYS A  76       8.422   9.052 -23.650  1.00 74.40           N
ATOM    914  CA  CYS A  76       7.795   8.118 -24.570  1.00 74.40           C
ATOM    915  C   CYS A  76       6.980   8.919 -25.587  1.00 74.40           C
ATOM    916  O   CYS A  76       6.010   9.584 -25.224  1.00 74.40           O
ATOM    917  HA  CYS A  76       8.602   7.575 -25.063  1.00 74.40           H
ATOM    918  CB  CYS A  76       6.936   7.088 -23.834  1.00 74.40           C
ATOM    919 1HB  CYS A  76       7.541   6.558 -23.097  1.00 74.40           H
ATOM    920 2HB  CYS A  76       6.138   7.591 -23.288  1.00 74.40           H
ATOM    921  SG  CYS A  76       6.223   5.899 -25.028  1.00 74.40           S
ATOM    922  HG  CYS A  76       7.384   5.375 -25.413  1.00 74.40           H
ATOM    923  HN  CYS A  76       8.090   9.003 -22.708  1.00 74.40           H
ATOM    924  N   THR A  77       7.402   8.830 -26.839  1.00 67.48           N
ATOM    925  CA  THR A  77       6.815   9.647 -27.887  1.00 67.48           C
ATOM    926  C   THR A  77       5.465   9.071 -28.319  1.00 67.48           C
ATOM    927  O   THR A  77       4.739   9.693 -29.093  1.00 67.48           O
ATOM    928  HA  THR A  77       6.624  10.640 -27.482  1.00 67.48           H
ATOM    929  CB  THR A  77       7.826   9.748 -29.031  1.00 67.48           C
ATOM    930  HB  THR A  77       7.449  10.387 -29.829  1.00 67.48           H
ATOM    931  OG1 THR A  77       8.076   8.392 -29.395  1.00 67.48           O
ATOM    932  HG1 THR A  77       8.507   8.354 -30.296  1.00 67.48           H
ATOM    933  CG2 THR A  77       9.189  10.265 -28.564  1.00 67.48           C
ATOM    934 1HG2 THR A  77       9.597   9.587 -27.814  1.00 67.48           H
ATOM    935 2HG2 THR A  77       9.071  11.258 -28.131  1.00 67.48           H
ATOM    936 3HG2 THR A  77       9.868  10.317 -29.415  1.00 67.48           H
ATOM    937  HN  THR A  77       8.131   8.214 -27.141  1.00 67.48           H
ATOM    938  N   ARG A  78       5.169   7.888 -27.800  1.00 69.44           N
ATOM    939  CA  ARG A  78       3.957   7.185 -28.183  1.00 69.44           C
ATOM    940  C   ARG A  78       2.743   7.797 -27.481  1.00 69.44           C
ATOM    941  O   ARG A  78       2.843   8.248 -26.341  1.00 69.44           O
ATOM    942  HA  ARG A  78       3.890   7.313 -29.264  1.00 69.44           H
ATOM    943  CB  ARG A  78       4.046   5.699 -27.829  1.00 69.44           C
ATOM    944 1HB  ARG A  78       3.356   5.131 -28.453  1.00 69.44           H
ATOM    945 2HB  ARG A  78       5.049   5.330 -28.046  1.00 69.44           H
ATOM    946  CG  ARG A  78       3.719   5.466 -26.353  1.00 69.44           C
ATOM    947 1HG  ARG A  78       4.329   6.124 -25.734  1.00 69.44           H
ATOM    948 2HG  ARG A  78       2.677   5.725 -26.163  1.00 69.44           H
ATOM    949  CD  ARG A  78       3.969   4.009 -25.959  1.00 69.44           C
ATOM    950 1HD  ARG A  78       3.112   3.396 -26.239  1.00 69.44           H
ATOM    951 2HD  ARG A  78       4.830   3.620 -26.502  1.00 69.44           H
ATOM    952  NE  ARG A  78       4.205   3.912 -24.501  1.00 69.44           N
ATOM    953  HE  ARG A  78       5.139   4.040 -24.168  1.00 69.44           H
ATOM    954  CZ  ARG A  78       3.245   3.664 -23.600  1.00 69.44           C
ATOM    955  NH1 ARG A  78       1.976   3.485 -23.989  1.00 69.44           N
ATOM    956 1HH1 ARG A  78       1.739   3.536 -24.959  1.00 69.44           H
ATOM    957 2HH1 ARG A  78       1.266   3.301 -23.310  1.00 69.44           H
ATOM    958  NH2 ARG A  78       3.574   3.598 -22.302  1.00 69.44           N
ATOM    959 1HH2 ARG A  78       2.870   3.414 -21.617  1.00 69.44           H
ATOM    960 2HH2 ARG A  78       4.524   3.733 -22.020  1.00 69.44           H
ATOM    961  HN  ARG A  78       5.739   7.413 -27.130  1.00 69.44           H
ATOM    962  N   VAL A  79       1.624   7.793 -28.191  1.00 74.99           N
ATOM    963  CA  VAL A  79       0.367   8.233 -27.609  1.00 74.99           C
ATOM    964  C   VAL A  79       0.126   7.482 -26.299  1.00 74.99           C
ATOM    965  O   VAL A  79       0.213   6.256 -26.257  1.00 74.99           O
ATOM    966  HA  VAL A  79       0.460   9.297 -27.392  1.00 74.99           H
ATOM    967  CB  VAL A  79      -0.768   8.054 -28.619  1.00 74.99           C
ATOM    968  HB  VAL A  79      -0.964   6.986 -28.716  1.00 74.99           H
ATOM    969  CG1 VAL A  79      -2.051   8.725 -28.127  1.00 74.99           C
ATOM    970 1HG1 VAL A  79      -2.353   8.280 -27.178  1.00 74.99           H
ATOM    971 2HG1 VAL A  79      -1.873   9.791 -27.987  1.00 74.99           H
ATOM    972 3HG1 VAL A  79      -2.842   8.582 -28.863  1.00 74.99           H
ATOM    973  CG2 VAL A  79      -0.365   8.584 -29.997  1.00 74.99           C
ATOM    974 1HG2 VAL A  79      -0.129   9.645 -29.923  1.00 74.99           H
ATOM    975 2HG2 VAL A  79       0.510   8.041 -30.354  1.00 74.99           H
ATOM    976 3HG2 VAL A  79      -1.190   8.444 -30.695  1.00 74.99           H
ATOM    977  HN  VAL A  79       1.568   7.498 -29.144  1.00 74.99           H
ATOM    978  N   LYS A  80      -0.172   8.249 -25.260  1.00 77.88           N
ATOM    979  CA  LYS A  80      -0.486   7.668 -23.966  1.00 77.88           C
ATOM    980  C   LYS A  80      -1.798   6.887 -24.067  1.00 77.88           C
ATOM    981  O   LYS A  80      -2.624   7.165 -24.934  1.00 77.88           O
ATOM    982  HA  LYS A  80       0.314   6.969 -23.719  1.00 77.88           H
ATOM    983  CB  LYS A  80      -0.494   8.747 -22.882  1.00 77.88           C
ATOM    984 1HB  LYS A  80      -1.380   9.372 -22.992  1.00 77.88           H
ATOM    985 2HB  LYS A  80      -0.554   8.280 -21.899  1.00 77.88           H
ATOM    986  CG  LYS A  80       0.763   9.616 -22.963  1.00 77.88           C
ATOM    987 1HG  LYS A  80       0.758  10.181 -23.895  1.00 77.88           H
ATOM    988 2HG  LYS A  80       0.760  10.342 -22.150  1.00 77.88           H
ATOM    989  CD  LYS A  80       2.028   8.759 -22.886  1.00 77.88           C
ATOM    990 1HD  LYS A  80       1.971   8.099 -22.020  1.00 77.88           H
ATOM    991 2HD  LYS A  80       2.095   8.123 -23.768  1.00 77.88           H
ATOM    992  CE  LYS A  80       3.278   9.635 -22.784  1.00 77.88           C
ATOM    993 1HE  LYS A  80       3.167  10.513 -23.422  1.00 77.88           H
ATOM    994 2HE  LYS A  80       3.394   9.996 -21.763  1.00 77.88           H
ATOM    995  NZ  LYS A  80       4.480   8.871 -23.187  1.00 77.88           N
ATOM    996 1HZ  LYS A  80       5.312   9.387 -22.922  1.00 77.88           H
ATOM    997 2HZ  LYS A  80       4.479   7.970 -22.722  1.00 77.88           H
ATOM    998 3HZ  LYS A  80       4.472   8.733 -24.191  1.00 77.88           H
ATOM    999  HN  LYS A  80      -0.202   9.248 -25.293  1.00 77.88           H
ATOM   1000  N   THR A  81      -1.948   5.926 -23.167  1.00 79.81           N
ATOM   1001  CA  THR A  81      -3.228   5.263 -22.987  1.00 79.81           C
ATOM   1002  C   THR A  81      -3.755   5.497 -21.570  1.00 79.81           C
ATOM   1003  O   THR A  81      -3.026   5.980 -20.704  1.00 79.81           O
ATOM   1004  HA  THR A  81      -3.947   5.711 -23.673  1.00 79.81           H
ATOM   1005  CB  THR A  81      -3.047   3.783 -23.331  1.00 79.81           C
ATOM   1006  HB  THR A  81      -4.012   3.282 -23.414  1.00 79.81           H
ATOM   1007  OG1 THR A  81      -2.185   3.292 -22.309  1.00 79.81           O
ATOM   1008  HG1 THR A  81      -1.271   3.686 -22.413  1.00 79.81           H
ATOM   1009  CG2 THR A  81      -2.252   3.576 -24.622  1.00 79.81           C
ATOM   1010 1HG2 THR A  81      -1.262   4.019 -24.514  1.00 79.81           H
ATOM   1011 2HG2 THR A  81      -2.774   4.052 -25.451  1.00 79.81           H
ATOM   1012 3HG2 THR A  81      -2.153   2.508 -24.819  1.00 79.81           H
ATOM   1013  HN  THR A  81      -1.215   5.600 -22.569  1.00 79.81           H
ATOM   1014  N   MET A  82      -5.018   5.144 -21.376  1.00 82.09           N
ATOM   1015  CA  MET A  82      -5.622   5.220 -20.057  1.00 82.09           C
ATOM   1016  C   MET A  82      -4.808   4.425 -19.034  1.00 82.09           C
ATOM   1017  O   MET A  82      -4.575   4.895 -17.921  1.00 82.09           O
ATOM   1018  HA  MET A  82      -5.618   6.277 -19.793  1.00 82.09           H
ATOM   1019  CB  MET A  82      -7.047   4.667 -20.116  1.00 82.09           C
ATOM   1020 1HB  MET A  82      -7.534   5.003 -21.031  1.00 82.09           H
ATOM   1021 2HB  MET A  82      -7.017   3.578 -20.152  1.00 82.09           H
ATOM   1022  CG  MET A  82      -7.862   5.120 -18.902  1.00 82.09           C
ATOM   1023 1HG  MET A  82      -7.396   4.758 -17.986  1.00 82.09           H
ATOM   1024 2HG  MET A  82      -7.872   6.208 -18.847  1.00 82.09           H
ATOM   1025  SD  MET A  82      -9.531   4.500 -19.022  1.00 82.09           S
ATOM   1026  CE  MET A  82     -10.178   5.046 -17.450  1.00 82.09           C
ATOM   1027 1HE  MET A  82      -9.597   4.600 -16.643  1.00 82.09           H
ATOM   1028 2HE  MET A  82     -10.112   6.132 -17.388  1.00 82.09           H
ATOM   1029 3HE  MET A  82     -11.220   4.739 -17.360  1.00 82.09           H
ATOM   1030  HN  MET A  82      -5.622   4.812 -22.100  1.00 82.09           H
ATOM   1031  N   THR A  83      -4.397   3.236 -19.448  1.00 82.13           N
ATOM   1032  CA  THR A  83      -3.550   2.403 -18.610  1.00 82.13           C
ATOM   1033  C   THR A  83      -2.310   3.181 -18.165  1.00 82.13           C
ATOM   1034  O   THR A  83      -1.930   3.135 -16.997  1.00 82.13           O
ATOM   1035  HA  THR A  83      -4.106   2.145 -17.709  1.00 82.13           H
ATOM   1036  CB  THR A  83      -3.221   1.129 -19.390  1.00 82.13           C
ATOM   1037  HB  THR A  83      -2.322   1.262 -19.993  1.00 82.13           H
ATOM   1038  OG1 THR A  83      -4.414   0.848 -20.117  1.00 82.13           O
ATOM   1039  HG1 THR A  83      -5.210   0.959 -19.523  1.00 82.13           H
ATOM   1040  CG2 THR A  83      -3.046  -0.087 -18.477  1.00 82.13           C
ATOM   1041 1HG2 THR A  83      -3.968  -0.261 -17.923  1.00 82.13           H
ATOM   1042 2HG2 THR A  83      -2.231   0.098 -17.777  1.00 82.13           H
ATOM   1043 3HG2 THR A  83      -2.814  -0.964 -19.081  1.00 82.13           H
ATOM   1044  HN  THR A  83      -4.632   2.840 -20.336  1.00 82.13           H
ATOM   1045  N   ASP A  84      -1.713   3.878 -19.121  1.00 82.90           N
ATOM   1046  CA  ASP A  84      -0.458   4.567 -18.873  1.00 82.90           C
ATOM   1047  C   ASP A  84      -0.672   5.636 -17.799  1.00 82.90           C
ATOM   1048  O   ASP A  84       0.211   5.881 -16.978  1.00 82.90           O
ATOM   1049  HA  ASP A  84       0.237   3.790 -18.556  1.00 82.90           H
ATOM   1050  CB  ASP A  84       0.047   5.263 -20.138  1.00 82.90           C
ATOM   1051 1HB  ASP A  84      -0.670   6.022 -20.452  1.00 82.90           H
ATOM   1052 2HB  ASP A  84       0.984   5.779 -19.924  1.00 82.90           H
ATOM   1053  CG  ASP A  84       0.260   4.256 -21.270  1.00 82.90           C
ATOM   1054  OD1 ASP A  84       0.901   3.219 -20.994  1.00 82.90           O
ATOM   1055  OD2 ASP A  84      -0.223   4.546 -22.386  1.00 82.90           O
ATOM   1056  HN  ASP A  84      -2.073   3.976 -20.050  1.00 82.90           H
ATOM   1057  N   MET A  85      -1.849   6.242 -17.839  1.00 87.29           N
ATOM   1058  CA  MET A  85      -2.184   7.289 -16.888  1.00 87.29           C
ATOM   1059  C   MET A  85      -2.217   6.742 -15.460  1.00 87.29           C
ATOM   1060  O   MET A  85      -1.700   7.371 -14.538  1.00 87.29           O
ATOM   1061  HA  MET A  85      -1.394   8.034 -16.981  1.00 87.29           H
ATOM   1062  CB  MET A  85      -3.551   7.880 -17.240  1.00 87.29           C
ATOM   1063 1HB  MET A  85      -3.559   8.189 -18.285  1.00 87.29           H
ATOM   1064 2HB  MET A  85      -4.321   7.117 -17.127  1.00 87.29           H
ATOM   1065  CG  MET A  85      -3.877   9.078 -16.345  1.00 87.29           C
ATOM   1066 1HG  MET A  85      -4.875   9.451 -16.573  1.00 87.29           H
ATOM   1067 2HG  MET A  85      -3.882   8.770 -15.300  1.00 87.29           H
ATOM   1068  SD  MET A  85      -2.671  10.371 -16.593  1.00 87.29           S
ATOM   1069  CE  MET A  85      -3.122  10.904 -18.236  1.00 87.29           C
ATOM   1070 1HE  MET A  85      -3.024  10.069 -18.929  1.00 87.29           H
ATOM   1071 2HE  MET A  85      -4.154  11.255 -18.233  1.00 87.29           H
ATOM   1072 3HE  MET A  85      -2.463  11.715 -18.548  1.00 87.29           H
ATOM   1073  HN  MET A  85      -2.565   6.030 -18.504  1.00 87.29           H
ATOM   1074  N   PHE A  86      -2.830   5.575 -15.321  1.00 88.38           N
ATOM   1075  CA  PHE A  86      -2.952   4.944 -14.018  1.00 88.38           C
ATOM   1076  C   PHE A  86      -1.593   4.445 -13.521  1.00 88.38           C
ATOM   1077  O   PHE A  86      -1.291   4.537 -12.332  1.00 88.38           O
ATOM   1078  HA  PHE A  86      -3.334   5.697 -13.328  1.00 88.38           H
ATOM   1079  CB  PHE A  86      -3.891   3.748 -14.186  1.00 88.38           C
ATOM   1080 1HB  PHE A  86      -3.504   3.104 -14.975  1.00 88.38           H
ATOM   1081 2HB  PHE A  86      -3.886   3.163 -13.266  1.00 88.38           H
ATOM   1082  CG  PHE A  86      -5.333   4.132 -14.521  1.00 88.38           C
ATOM   1083  CD1 PHE A  86      -5.911   5.203 -13.913  1.00 88.38           C
ATOM   1084  HD1 PHE A  86      -5.345   5.789 -13.188  1.00 88.38           H
ATOM   1085  CD2 PHE A  86      -6.039   3.402 -15.426  1.00 88.38           C
ATOM   1086  HD2 PHE A  86      -5.576   2.544 -15.913  1.00 88.38           H
ATOM   1087  CE1 PHE A  86      -7.249   5.560 -14.224  1.00 88.38           C
ATOM   1088  HE1 PHE A  86      -7.712   6.418 -13.737  1.00 88.38           H
ATOM   1089  CE2 PHE A  86      -7.378   3.759 -15.737  1.00 88.38           C
ATOM   1090  HE2 PHE A  86      -7.943   3.174 -16.462  1.00 88.38           H
ATOM   1091  CZ  PHE A  86      -7.955   4.830 -15.129  1.00 88.38           C
ATOM   1092  HZ  PHE A  86      -8.982   5.104 -15.368  1.00 88.38           H
ATOM   1093  HN  PHE A  86      -3.237   5.064 -16.077  1.00 88.38           H
ATOM   1094  N   LEU A  87      -0.811   3.927 -14.456  1.00 86.51           N
ATOM   1095  CA  LEU A  87       0.510   3.417 -14.129  1.00 86.51           C
ATOM   1096  C   LEU A  87       1.382   4.564 -13.614  1.00 86.51           C
ATOM   1097  O   LEU A  87       2.198   4.372 -12.715  1.00 86.51           O
ATOM   1098  HA  LEU A  87       0.390   2.688 -13.328  1.00 86.51           H
ATOM   1099  CB  LEU A  87       1.111   2.679 -15.327  1.00 86.51           C
ATOM   1100 1HB  LEU A  87       1.082   3.344 -16.190  1.00 86.51           H
ATOM   1101 2HB  LEU A  87       2.161   2.477 -15.115  1.00 86.51           H
ATOM   1102  CG  LEU A  87       0.435   1.361 -15.710  1.00 86.51           C
ATOM   1103  HG  LEU A  87      -0.624   1.557 -15.881  1.00 86.51           H
ATOM   1104  CD1 LEU A  87       1.009   0.810 -17.017  1.00 86.51           C
ATOM   1105 1HD1 LEU A  87       0.847   1.532 -17.818  1.00 86.51           H
ATOM   1106 2HD1 LEU A  87       2.078   0.633 -16.899  1.00 86.51           H
ATOM   1107 3HD1 LEU A  87       0.511  -0.127 -17.266  1.00 86.51           H
ATOM   1108  CD2 LEU A  87       0.529   0.345 -14.570  1.00 86.51           C
ATOM   1109 1HD2 LEU A  87       1.577   0.147 -14.345  1.00 86.51           H
ATOM   1110 2HD2 LEU A  87       0.036   0.746 -13.685  1.00 86.51           H
ATOM   1111 3HD2 LEU A  87       0.040  -0.583 -14.869  1.00 86.51           H
ATOM   1112  HN  LEU A  87      -1.065   3.853 -15.421  1.00 86.51           H
ATOM   1113  N   LEU A  88       1.178   5.732 -14.206  1.00 89.69           N
ATOM   1114  CA  LEU A  88       1.904   6.919 -13.788  1.00 89.69           C
ATOM   1115  C   LEU A  88       1.553   7.242 -12.335  1.00 89.69           C
ATOM   1116  O   LEU A  88       2.441   7.411 -11.501  1.00 89.69           O
ATOM   1117  HA  LEU A  88       2.968   6.688 -13.844  1.00 89.69           H
ATOM   1118  CB  LEU A  88       1.641   8.076 -14.755  1.00 89.69           C
ATOM   1119 1HB  LEU A  88       2.072   7.819 -15.723  1.00 89.69           H
ATOM   1120 2HB  LEU A  88       0.565   8.165 -14.899  1.00 89.69           H
ATOM   1121  CG  LEU A  88       2.187   9.441 -14.332  1.00 89.69           C
ATOM   1122  HG  LEU A  88       1.851   9.642 -13.315  1.00 89.69           H
ATOM   1123  CD1 LEU A  88       3.716   9.438 -14.312  1.00 89.69           C
ATOM   1124 1HD1 LEU A  88       4.069   8.687 -13.605  1.00 89.69           H
ATOM   1125 2HD1 LEU A  88       4.093   9.205 -15.308  1.00 89.69           H
ATOM   1126 3HD1 LEU A  88       4.078  10.421 -14.008  1.00 89.69           H
ATOM   1127  CD2 LEU A  88       1.627  10.554 -15.220  1.00 89.69           C
ATOM   1128 1HD2 LEU A  88       1.912  10.370 -16.256  1.00 89.69           H
ATOM   1129 2HD2 LEU A  88       0.540  10.572 -15.140  1.00 89.69           H
ATOM   1130 3HD2 LEU A  88       2.031  11.514 -14.898  1.00 89.69           H
ATOM   1131  HN  LEU A  88       0.532   5.874 -14.956  1.00 89.69           H
ATOM   1132  N   ASN A  89       0.256   7.318 -12.075  1.00 93.07           N
ATOM   1133  CA  ASN A  89      -0.223   7.722 -10.764  1.00 93.07           C
ATOM   1134  C   ASN A  89       0.199   6.679  -9.728  1.00 93.07           C
ATOM   1135  O   ASN A  89       0.414   7.008  -8.562  1.00 93.07           O
ATOM   1136  HA  ASN A  89       0.230   8.697 -10.582  1.00 93.07           H
ATOM   1137  CB  ASN A  89      -1.749   7.821 -10.742  1.00 93.07           C
ATOM   1138 1HB  ASN A  89      -2.179   7.005 -11.323  1.00 93.07           H
ATOM   1139 2HB  ASN A  89      -2.110   7.709  -9.719  1.00 93.07           H
ATOM   1140  CG  ASN A  89      -2.220   9.162 -11.309  1.00 93.07           C
ATOM   1141  OD1 ASN A  89      -2.456  10.121 -10.593  1.00 93.07           O
ATOM   1142  ND2 ASN A  89      -2.344   9.175 -12.634  1.00 93.07           N
ATOM   1143 1HD2 ASN A  89      -2.134   8.353 -13.164  1.00 93.07           H
ATOM   1144 2HD2 ASN A  89      -2.646  10.007 -13.099  1.00 93.07           H
ATOM   1145  HN  ASN A  89      -0.461   7.109 -12.741  1.00 93.07           H
ATOM   1146  N   LEU A  90       0.304   5.441 -10.190  1.00 91.61           N
ATOM   1147  CA  LEU A  90       0.717   4.351  -9.323  1.00 91.61           C
ATOM   1148  C   LEU A  90       2.150   4.598  -8.848  1.00 91.61           C
ATOM   1149  O   LEU A  90       2.452   4.444  -7.666  1.00 91.61           O
ATOM   1150  HA  LEU A  90       0.059   4.358  -8.453  1.00 91.61           H
ATOM   1151  CB  LEU A  90       0.525   3.005 -10.025  1.00 91.61           C
ATOM   1152 1HB  LEU A  90      -0.394   3.051 -10.610  1.00 91.61           H
ATOM   1153 2HB  LEU A  90       1.345   2.865 -10.729  1.00 91.61           H
ATOM   1154  CG  LEU A  90       0.455   1.778  -9.115  1.00 91.61           C
ATOM   1155  HG  LEU A  90       1.196   1.897  -8.324  1.00 91.61           H
ATOM   1156  CD1 LEU A  90      -0.914   1.672  -8.440  1.00 91.61           C
ATOM   1157 1HD1 LEU A  90      -1.092   2.564  -7.838  1.00 91.61           H
ATOM   1158 2HD1 LEU A  90      -1.689   1.587  -9.201  1.00 91.61           H
ATOM   1159 3HD1 LEU A  90      -0.936   0.791  -7.799  1.00 91.61           H
ATOM   1160  CD2 LEU A  90       0.815   0.504  -9.883  1.00 91.61           C
ATOM   1161 1HD2 LEU A  90       0.116   0.368 -10.708  1.00 91.61           H
ATOM   1162 2HD2 LEU A  90       1.828   0.591 -10.276  1.00 91.61           H
ATOM   1163 3HD2 LEU A  90       0.758  -0.353  -9.212  1.00 91.61           H
ATOM   1164  HN  LEU A  90       0.112   5.179 -11.136  1.00 91.61           H
ATOM   1165  N   ALA A  91       2.996   4.977  -9.795  1.00 93.91           N
ATOM   1166  CA  ALA A  91       4.401   5.201  -9.498  1.00 93.91           C
ATOM   1167  C   ALA A  91       4.533   6.401  -8.557  1.00 93.91           C
ATOM   1168  O   ALA A  91       5.394   6.414  -7.679  1.00 93.91           O
ATOM   1169  HA  ALA A  91       4.780   4.312  -8.994  1.00 93.91           H
ATOM   1170  CB  ALA A  91       5.174   5.396 -10.803  1.00 93.91           C
ATOM   1171 1HB  ALA A  91       5.072   4.505 -11.423  1.00 93.91           H
ATOM   1172 2HB  ALA A  91       4.774   6.258 -11.338  1.00 93.91           H
ATOM   1173 3HB  ALA A  91       6.228   5.565 -10.580  1.00 93.91           H
ATOM   1174  HN  ALA A  91       2.737   5.129 -10.749  1.00 93.91           H
ATOM   1175  N   ILE A  92       3.666   7.380  -8.773  1.00 95.14           N
ATOM   1176  CA  ILE A  92       3.673   8.579  -7.953  1.00 95.14           C
ATOM   1177  C   ILE A  92       3.300   8.211  -6.515  1.00 95.14           C
ATOM   1178  O   ILE A  92       3.950   8.653  -5.569  1.00 95.14           O
ATOM   1179  HA  ILE A  92       4.690   8.971  -7.956  1.00 95.14           H
ATOM   1180  CB  ILE A  92       2.772   9.653  -8.566  1.00 95.14           C
ATOM   1181  HB  ILE A  92       1.810   9.197  -8.802  1.00 95.14           H
ATOM   1182  CG1 ILE A  92       3.358  10.176  -9.879  1.00 95.14           C
ATOM   1183 1HG1 ILE A  92       4.247  10.771  -9.673  1.00 95.14           H
ATOM   1184 2HG1 ILE A  92       3.673   9.337 -10.501  1.00 95.14           H
ATOM   1185  CG2 ILE A  92       2.505  10.781  -7.568  1.00 95.14           C
ATOM   1186 1HG2 ILE A  92       2.013  10.375  -6.684  1.00 95.14           H
ATOM   1187 2HG2 ILE A  92       3.450  11.241  -7.279  1.00 95.14           H
ATOM   1188 3HG2 ILE A  92       1.862  11.530  -8.030  1.00 95.14           H
ATOM   1189  CD1 ILE A  92       2.334  11.023 -10.638  1.00 95.14           C
ATOM   1190 1HD1 ILE A  92       1.457  10.417 -10.864  1.00 95.14           H
ATOM   1191 2HD1 ILE A  92       2.039  11.873 -10.023  1.00 95.14           H
ATOM   1192 3HD1 ILE A  92       2.776  11.382 -11.567  1.00 95.14           H
ATOM   1193  HN  ILE A  92       2.971   7.362  -9.491  1.00 95.14           H
ATOM   1194  N   ALA A  93       2.255   7.405  -6.397  1.00 95.43           N
ATOM   1195  CA  ALA A  93       1.757   7.012  -5.090  1.00 95.43           C
ATOM   1196  C   ALA A  93       2.865   6.286  -4.324  1.00 95.43           C
ATOM   1197  O   ALA A  93       3.073   6.537  -3.138  1.00 95.43           O
ATOM   1198  HA  ALA A  93       1.489   7.920  -4.550  1.00 95.43           H
ATOM   1199  CB  ALA A  93       0.504   6.151  -5.258  1.00 95.43           C
ATOM   1200 1HB  ALA A  93      -0.262   6.723  -5.781  1.00 95.43           H
ATOM   1201 2HB  ALA A  93       0.750   5.260  -5.836  1.00 95.43           H
ATOM   1202 3HB  ALA A  93       0.131   5.856  -4.277  1.00 95.43           H
ATOM   1203  HN  ALA A  93       1.752   7.024  -7.173  1.00 95.43           H
ATOM   1204  N   ASP A  94       3.548   5.400  -5.034  1.00 94.52           N
ATOM   1205  CA  ASP A  94       4.611   4.616  -4.429  1.00 94.52           C
ATOM   1206  C   ASP A  94       5.712   5.555  -3.931  1.00 94.52           C
ATOM   1207  O   ASP A  94       6.198   5.407  -2.811  1.00 94.52           O
ATOM   1208  HA  ASP A  94       4.135   4.065  -3.618  1.00 94.52           H
ATOM   1209  CB  ASP A  94       5.233   3.655  -5.445  1.00 94.52           C
ATOM   1210 1HB  ASP A  94       5.370   4.166  -6.398  1.00 94.52           H
ATOM   1211 2HB  ASP A  94       6.222   3.349  -5.102  1.00 94.52           H
ATOM   1212  CG  ASP A  94       4.351   2.421  -5.644  1.00 94.52           C
ATOM   1213  OD1 ASP A  94       3.659   2.055  -4.670  1.00 94.52           O
ATOM   1214  OD2 ASP A  94       4.389   1.872  -6.766  1.00 94.52           O
ATOM   1215  HN  ASP A  94       3.386   5.215  -6.003  1.00 94.52           H
ATOM   1216  N   LEU A  95       6.072   6.499  -4.787  1.00 96.75           N
ATOM   1217  CA  LEU A  95       7.158   7.414  -4.479  1.00 96.75           C
ATOM   1218  C   LEU A  95       6.829   8.173  -3.191  1.00 96.75           C
ATOM   1219  O   LEU A  95       7.686   8.329  -2.322  1.00 96.75           O
ATOM   1220  HA  LEU A  95       8.052   6.815  -4.307  1.00 96.75           H
ATOM   1221  CB  LEU A  95       7.446   8.326  -5.673  1.00 96.75           C
ATOM   1222 1HB  LEU A  95       6.495   8.652  -6.094  1.00 96.75           H
ATOM   1223 2HB  LEU A  95       7.956   9.218  -5.309  1.00 96.75           H
ATOM   1224  CG  LEU A  95       8.286   7.715  -6.796  1.00 96.75           C
ATOM   1225  HG  LEU A  95       7.776   6.821  -7.157  1.00 96.75           H
ATOM   1226  CD1 LEU A  95       8.403   8.677  -7.980  1.00 96.75           C
ATOM   1227 1HD1 LEU A  95       7.408   8.898  -8.368  1.00 96.75           H
ATOM   1228 2HD1 LEU A  95       8.878   9.601  -7.651  1.00 96.75           H
ATOM   1229 3HD1 LEU A  95       9.005   8.218  -8.764  1.00 96.75           H
ATOM   1230  CD2 LEU A  95       9.656   7.274  -6.278  1.00 96.75           C
ATOM   1231 1HD2 LEU A  95      10.187   8.137  -5.875  1.00 96.75           H
ATOM   1232 2HD2 LEU A  95       9.526   6.528  -5.494  1.00 96.75           H
ATOM   1233 3HD2 LEU A  95      10.233   6.843  -7.097  1.00 96.75           H
ATOM   1234  HN  LEU A  95       5.638   6.644  -5.676  1.00 96.75           H
ATOM   1235  N   LEU A  96       5.586   8.625  -3.109  1.00 96.13           N
ATOM   1236  CA  LEU A  96       5.167   9.465  -2.001  1.00 96.13           C
ATOM   1237  C   LEU A  96       5.402   8.721  -0.685  1.00 96.13           C
ATOM   1238  O   LEU A  96       5.843   9.315   0.298  1.00 96.13           O
ATOM   1239  HA  LEU A  96       5.795  10.356  -2.010  1.00 96.13           H
ATOM   1240  CB  LEU A  96       3.722   9.928  -2.196  1.00 96.13           C
ATOM   1241 1HB  LEU A  96       3.118   9.062  -2.469  1.00 96.13           H
ATOM   1242 2HB  LEU A  96       3.345  10.290  -1.239  1.00 96.13           H
ATOM   1243  CG  LEU A  96       3.503  11.019  -3.245  1.00 96.13           C
ATOM   1244  HG  LEU A  96       3.806  10.626  -4.215  1.00 96.13           H
ATOM   1245  CD1 LEU A  96       2.022  11.390  -3.351  1.00 96.13           C
ATOM   1246 1HD1 LEU A  96       1.447  10.509  -3.637  1.00 96.13           H
ATOM   1247 2HD1 LEU A  96       1.670  11.756  -2.386  1.00 96.13           H
ATOM   1248 3HD1 LEU A  96       1.895  12.167  -4.104  1.00 96.13           H
ATOM   1249  CD2 LEU A  96       4.380  12.240  -2.958  1.00 96.13           C
ATOM   1250 1HD2 LEU A  96       4.131  12.643  -1.977  1.00 96.13           H
ATOM   1251 2HD2 LEU A  96       5.429  11.945  -2.974  1.00 96.13           H
ATOM   1252 3HD2 LEU A  96       4.204  13.000  -3.719  1.00 96.13           H
ATOM   1253  HN  LEU A  96       4.873   8.425  -3.782  1.00 96.13           H
ATOM   1254  N   PHE A  97       5.097   7.432  -0.708  1.00 96.09           N
ATOM   1255  CA  PHE A  97       5.254   6.604   0.476  1.00 96.09           C
ATOM   1256  C   PHE A  97       6.732   6.341   0.769  1.00 96.09           C
ATOM   1257  O   PHE A  97       7.177   6.482   1.907  1.00 96.09           O
ATOM   1258  HA  PHE A  97       4.810   7.146   1.311  1.00 96.09           H
ATOM   1259  CB  PHE A  97       4.559   5.272   0.185  1.00 96.09           C
ATOM   1260 1HB  PHE A  97       3.481   5.434   0.160  1.00 96.09           H
ATOM   1261 2HB  PHE A  97       4.852   4.929  -0.807  1.00 96.09           H
ATOM   1262  CG  PHE A  97       4.872   4.172   1.202  1.00 96.09           C
ATOM   1263  CD1 PHE A  97       5.470   3.021   0.795  1.00 96.09           C
ATOM   1264  HD1 PHE A  97       5.728   2.882  -0.255  1.00 96.09           H
ATOM   1265  CD2 PHE A  97       4.551   4.346   2.512  1.00 96.09           C
ATOM   1266  HD2 PHE A  97       4.070   5.269   2.838  1.00 96.09           H
ATOM   1267  CE1 PHE A  97       5.761   2.000   1.739  1.00 96.09           C
ATOM   1268  HE1 PHE A  97       6.241   1.077   1.413  1.00 96.09           H
ATOM   1269  CE2 PHE A  97       4.841   3.325   3.455  1.00 96.09           C
ATOM   1270  HE2 PHE A  97       4.583   3.464   4.505  1.00 96.09           H
ATOM   1271  CZ  PHE A  97       5.440   2.174   3.049  1.00 96.09           C
ATOM   1272  HZ  PHE A  97       5.663   1.390   3.773  1.00 96.09           H
ATOM   1273  HN  PHE A  97       4.749   6.954  -1.515  1.00 96.09           H
ATOM   1274  N   LEU A  98       7.452   5.963  -0.277  1.00 96.91           N
ATOM   1275  CA  LEU A  98       8.830   5.530  -0.120  1.00 96.91           C
ATOM   1276  C   LEU A  98       9.625   6.623   0.597  1.00 96.91           C
ATOM   1277  O   LEU A  98      10.514   6.327   1.394  1.00 96.91           O
ATOM   1278  HA  LEU A  98       8.823   4.640   0.508  1.00 96.91           H
ATOM   1279  CB  LEU A  98       9.422   5.126  -1.472  1.00 96.91           C
ATOM   1280 1HB  LEU A  98       9.232   5.928  -2.184  1.00 96.91           H
ATOM   1281 2HB  LEU A  98      10.503   5.046  -1.363  1.00 96.91           H
ATOM   1282  CG  LEU A  98       8.899   3.817  -2.069  1.00 96.91           C
ATOM   1283  HG  LEU A  98       7.815   3.799  -1.954  1.00 96.91           H
ATOM   1284  CD1 LEU A  98       9.196   3.741  -3.567  1.00 96.91           C
ATOM   1285 1HD1 LEU A  98       8.713   4.575  -4.077  1.00 96.91           H
ATOM   1286 2HD1 LEU A  98      10.273   3.792  -3.727  1.00 96.91           H
ATOM   1287 3HD1 LEU A  98       8.814   2.801  -3.966  1.00 96.91           H
ATOM   1288  CD2 LEU A  98       9.454   2.609  -1.312  1.00 96.91           C
ATOM   1289 1HD2 LEU A  98      10.542   2.611  -1.373  1.00 96.91           H
ATOM   1290 2HD2 LEU A  98       9.149   2.663  -0.267  1.00 96.91           H
ATOM   1291 3HD2 LEU A  98       9.066   1.692  -1.756  1.00 96.91           H
ATOM   1292  HN  LEU A  98       7.109   5.950  -1.217  1.00 96.91           H
ATOM   1293  N   VAL A  99       9.277   7.863   0.287  1.00 96.99           N
ATOM   1294  CA  VAL A  99       9.990   9.002   0.841  1.00 96.99           C
ATOM   1295  C   VAL A  99       9.835   9.004   2.363  1.00 96.99           C
ATOM   1296  O   VAL A  99      10.603   9.657   3.068  1.00 96.99           O
ATOM   1297  HA  VAL A  99      11.046   8.879   0.596  1.00 96.99           H
ATOM   1298  CB  VAL A  99       9.499  10.295   0.188  1.00 96.99           C
ATOM   1299  HB  VAL A  99       8.410  10.301   0.233  1.00 96.99           H
ATOM   1300  CG1 VAL A  99      10.008  11.521   0.950  1.00 96.99           C
ATOM   1301 1HG1 VAL A  99       9.644  11.488   1.976  1.00 96.99           H
ATOM   1302 2HG1 VAL A  99      11.098  11.522   0.950  1.00 96.99           H
ATOM   1303 3HG1 VAL A  99       9.645  12.427   0.464  1.00 96.99           H
ATOM   1304  CG2 VAL A  99       9.909  10.356  -1.285  1.00 96.99           C
ATOM   1305 1HG2 VAL A  99      10.995  10.316  -1.362  1.00 96.99           H
ATOM   1306 2HG2 VAL A  99       9.476   9.509  -1.818  1.00 96.99           H
ATOM   1307 3HG2 VAL A  99       9.547  11.285  -1.725  1.00 96.99           H
ATOM   1308  HN  VAL A  99       8.524   8.096  -0.329  1.00 96.99           H
ATOM   1309  N   THR A 100       8.836   8.266   2.825  1.00 96.35           N
ATOM   1310  CA  THR A 100       8.532   8.224   4.245  1.00 96.35           C
ATOM   1311  C   THR A 100       9.348   7.128   4.934  1.00 96.35           C
ATOM   1312  O   THR A 100       9.463   7.112   6.158  1.00 96.35           O
ATOM   1313  HA  THR A 100       8.832   9.173   4.689  1.00 96.35           H
ATOM   1314  CB  THR A 100       7.020   8.043   4.399  1.00 96.35           C
ATOM   1315  HB  THR A 100       6.704   8.265   5.419  1.00 96.35           H
ATOM   1316  OG1 THR A 100       6.783   6.709   3.958  1.00 96.35           O
ATOM   1317  HG1 THR A 100       6.734   6.683   2.960  1.00 96.35           H
ATOM   1318  CG2 THR A 100       6.224   8.907   3.419  1.00 96.35           C
ATOM   1319 1HG2 THR A 100       6.492   8.637   2.397  1.00 96.35           H
ATOM   1320 2HG2 THR A 100       6.456   9.958   3.590  1.00 96.35           H
ATOM   1321 3HG2 THR A 100       5.158   8.740   3.571  1.00 96.35           H
ATOM   1322  HN  THR A 100       8.242   7.705   2.249  1.00 96.35           H
ATOM   1323  N   LEU A 101       9.893   6.239   4.116  1.00 96.02           N
ATOM   1324  CA  LEU A 101      10.555   5.054   4.634  1.00 96.02           C
ATOM   1325  C   LEU A 101      11.789   5.474   5.436  1.00 96.02           C
ATOM   1326  O   LEU A 101      12.074   4.904   6.488  1.00 96.02           O
ATOM   1327  HA  LEU A 101       9.858   4.558   5.309  1.00 96.02           H
ATOM   1328  CB  LEU A 101      10.863   4.073   3.501  1.00 96.02           C
ATOM   1329 1HB  LEU A 101      11.365   4.618   2.702  1.00 96.02           H
ATOM   1330 2HB  LEU A 101      11.568   3.329   3.872  1.00 96.02           H
ATOM   1331  CG  LEU A 101       9.659   3.341   2.902  1.00 96.02           C
ATOM   1332  HG  LEU A 101       9.024   4.076   2.408  1.00 96.02           H
ATOM   1333  CD1 LEU A 101      10.103   2.337   1.836  1.00 96.02           C
ATOM   1334 1HD1 LEU A 101      10.625   2.863   1.037  1.00 96.02           H
ATOM   1335 2HD1 LEU A 101      10.771   1.603   2.285  1.00 96.02           H
ATOM   1336 3HD1 LEU A 101       9.228   1.831   1.428  1.00 96.02           H
ATOM   1337  CD2 LEU A 101       8.819   2.681   3.997  1.00 96.02           C
ATOM   1338 1HD2 LEU A 101       9.431   1.961   4.541  1.00 96.02           H
ATOM   1339 2HD2 LEU A 101       8.457   3.444   4.687  1.00 96.02           H
ATOM   1340 3HD2 LEU A 101       7.971   2.168   3.545  1.00 96.02           H
ATOM   1341  HN  LEU A 101       9.887   6.318   3.120  1.00 96.02           H
ATOM   1342  N   PRO A 102      12.541   6.473   4.955  1.00 96.01           N
ATOM   1343  CA  PRO A 102      13.737   6.928   5.669  1.00 96.01           C
ATOM   1344  C   PRO A 102      13.447   7.270   7.121  1.00 96.01           C
ATOM   1345  O   PRO A 102      14.238   6.952   8.008  1.00 96.01           O
ATOM   1346  HA  PRO A 102      14.477   6.129   5.707  1.00 96.01           H
ATOM   1347  CB  PRO A 102      14.187   8.157   4.876  1.00 96.01           C
ATOM   1348 1HB  PRO A 102      13.758   9.074   5.279  1.00 96.01           H
ATOM   1349 2HB  PRO A 102      15.270   8.275   4.900  1.00 96.01           H
ATOM   1350  CG  PRO A 102      13.683   7.871   3.466  1.00 96.01           C
ATOM   1351 1HG  PRO A 102      13.608   8.781   2.871  1.00 96.01           H
ATOM   1352 2HG  PRO A 102      14.353   7.204   2.924  1.00 96.01           H
ATOM   1353  CD  PRO A 102      12.323   7.238   3.714  1.00 96.01           C
ATOM   1354 1HD  PRO A 102      11.543   7.989   3.838  1.00 96.01           H
ATOM   1355 2HD  PRO A 102      12.017   6.599   2.885  1.00 96.01           H
ATOM   1356  N   PHE A 103      12.308   7.916   7.328  1.00 95.15           N
ATOM   1357  CA  PHE A 103      11.928   8.355   8.660  1.00 95.15           C
ATOM   1358  C   PHE A 103      11.565   7.162   9.547  1.00 95.15           C
ATOM   1359  O   PHE A 103      11.886   7.147  10.734  1.00 95.15           O
ATOM   1360  HA  PHE A 103      12.786   8.875   9.086  1.00 95.15           H
ATOM   1361  CB  PHE A 103      10.697   9.250   8.501  1.00 95.15           C
ATOM   1362 1HB  PHE A 103       9.917   8.690   7.987  1.00 95.15           H
ATOM   1363 2HB  PHE A 103      10.312   9.500   9.490  1.00 95.15           H
ATOM   1364  CG  PHE A 103      10.965  10.546   7.733  1.00 95.15           C
ATOM   1365  CD1 PHE A 103      11.385  11.656   8.397  1.00 95.15           C
ATOM   1366  HD1 PHE A 103      11.531  11.623   9.476  1.00 95.15           H
ATOM   1367  CD2 PHE A 103      10.783  10.587   6.386  1.00 95.15           C
ATOM   1368  HD2 PHE A 103      10.446   9.698   5.854  1.00 95.15           H
ATOM   1369  CE1 PHE A 103      11.634  12.858   7.683  1.00 95.15           C
ATOM   1370  HE1 PHE A 103      11.971  13.748   8.215  1.00 95.15           H
ATOM   1371  CE2 PHE A 103      11.032  11.790   5.672  1.00 95.15           C
ATOM   1372  HE2 PHE A 103      10.885  11.823   4.593  1.00 95.15           H
ATOM   1373  CZ  PHE A 103      11.452  12.900   6.336  1.00 95.15           C
ATOM   1374  HZ  PHE A 103      11.643  13.823   5.789  1.00 95.15           H
ATOM   1375  HN  PHE A 103      11.653   8.140   6.606  1.00 95.15           H
ATOM   1376  N   TRP A 104      10.902   6.191   8.937  1.00 93.17           N
ATOM   1377  CA  TRP A 104      10.550   4.969   9.639  1.00 93.17           C
ATOM   1378  C   TRP A 104      11.844   4.308  10.117  1.00 93.17           C
ATOM   1379  O   TRP A 104      11.908   3.794  11.232  1.00 93.17           O
ATOM   1380  HA  TRP A 104       9.933   5.243  10.495  1.00 93.17           H
ATOM   1381  CB  TRP A 104       9.702   4.053   8.754  1.00 93.17           C
ATOM   1382 1HB  TRP A 104      10.107   4.067   7.742  1.00 93.17           H
ATOM   1383 2HB  TRP A 104       9.790   3.030   9.119  1.00 93.17           H
ATOM   1384  CG  TRP A 104       8.221   4.435   8.701  1.00 93.17           C
ATOM   1385  CD1 TRP A 104       7.515   4.854   7.642  1.00 93.17           C
ATOM   1386  HD1 TRP A 104       7.927   4.981   6.641  1.00 93.17           H
ATOM   1387  CD2 TRP A 104       7.288   4.415   9.802  1.00 93.17           C
ATOM   1388  NE1 TRP A 104       6.200   5.105   7.979  1.00 93.17           N
ATOM   1389  HE1 TRP A 104       5.482   5.426   7.362  1.00 93.17           H
ATOM   1390  CE2 TRP A 104       6.058   4.829   9.334  1.00 93.17           C
ATOM   1391  CE3 TRP A 104       7.478   4.058  11.149  1.00 93.17           C
ATOM   1392  HE3 TRP A 104       8.439   3.727  11.542  1.00 93.17           H
ATOM   1393  CZ2 TRP A 104       4.922   4.926  10.146  1.00 93.17           C
ATOM   1394  HZ2 TRP A 104       3.961   5.257   9.752  1.00 93.17           H
ATOM   1395  CZ3 TRP A 104       6.332   4.160  11.947  1.00 93.17           C
ATOM   1396  HZ3 TRP A 104       6.424   3.895  13.001  1.00 93.17           H
ATOM   1397  CH2 TRP A 104       5.087   4.576  11.491  1.00 93.17           C
ATOM   1398  HH2 TRP A 104       4.242   4.629  12.178  1.00 93.17           H
ATOM   1399  HN  TRP A 104      10.607   6.230   7.982  1.00 93.17           H
ATOM   1400  N   ALA A 105      12.844   4.344   9.249  1.00 94.60           N
ATOM   1401  CA  ALA A 105      14.099   3.664   9.524  1.00 94.60           C
ATOM   1402  C   ALA A 105      14.750   4.286  10.760  1.00 94.60           C
ATOM   1403  O   ALA A 105      15.195   3.572  11.657  1.00 94.60           O
ATOM   1404  HA  ALA A 105      13.871   2.618   9.731  1.00 94.60           H
ATOM   1405  CB  ALA A 105      15.001   3.738   8.290  1.00 94.60           C
ATOM   1406 1HB  ALA A 105      14.504   3.256   7.448  1.00 94.60           H
ATOM   1407 2HB  ALA A 105      15.199   4.781   8.047  1.00 94.60           H
ATOM   1408 3HB  ALA A 105      15.942   3.227   8.497  1.00 94.60           H
ATOM   1409  HN  ALA A 105      12.808   4.825   8.372  1.00 94.60           H
ATOM   1410  N   ILE A 106      14.786   5.610  10.768  1.00 93.99           N
ATOM   1411  CA  ILE A 106      15.429   6.335  11.851  1.00 93.99           C
ATOM   1412  C   ILE A 106      14.688   6.054  13.159  1.00 93.99           C
ATOM   1413  O   ILE A 106      15.312   5.834  14.196  1.00 93.99           O
ATOM   1414  HA  ILE A 106      16.446   5.953  11.941  1.00 93.99           H
ATOM   1415  CB  ILE A 106      15.534   7.823  11.511  1.00 93.99           C
ATOM   1416  HB  ILE A 106      14.563   8.160  11.147  1.00 93.99           H
ATOM   1417  CG1 ILE A 106      16.545   8.060  10.387  1.00 93.99           C
ATOM   1418 1HG1 ILE A 106      17.557   7.928  10.770  1.00 93.99           H
ATOM   1419 2HG1 ILE A 106      16.402   7.317   9.603  1.00 93.99           H
ATOM   1420  CG2 ILE A 106      15.860   8.649  12.758  1.00 93.99           C
ATOM   1421 1HG2 ILE A 106      15.072   8.514  13.499  1.00 93.99           H
ATOM   1422 2HG2 ILE A 106      16.811   8.317  13.175  1.00 93.99           H
ATOM   1423 3HG2 ILE A 106      15.928   9.703  12.488  1.00 93.99           H
ATOM   1424  CD1 ILE A 106      16.394   9.465   9.801  1.00 93.99           C
ATOM   1425 1HD1 ILE A 106      15.389   9.584   9.397  1.00 93.99           H
ATOM   1426 2HD1 ILE A 106      16.562  10.205  10.583  1.00 93.99           H
ATOM   1427 3HD1 ILE A 106      17.125   9.606   9.004  1.00 93.99           H
ATOM   1428  HN  ILE A 106      14.386   6.185  10.054  1.00 93.99           H
ATOM   1429  N   ALA A 107      13.366   6.070  13.068  1.00 92.66           N
ATOM   1430  CA  ALA A 107      12.532   5.907  14.247  1.00 92.66           C
ATOM   1431  C   ALA A 107      12.752   4.511  14.834  1.00 92.66           C
ATOM   1432  O   ALA A 107      12.698   4.329  16.049  1.00 92.66           O
ATOM   1433  HA  ALA A 107      12.844   6.653  14.979  1.00 92.66           H
ATOM   1434  CB  ALA A 107      11.069   6.160  13.877  1.00 92.66           C
ATOM   1435 1HB  ALA A 107      10.962   7.175  13.493  1.00 92.66           H
ATOM   1436 2HB  ALA A 107      10.760   5.448  13.113  1.00 92.66           H
ATOM   1437 3HB  ALA A 107      10.445   6.038  14.762  1.00 92.66           H
ATOM   1438  HN  ALA A 107      12.866   6.190  12.210  1.00 92.66           H
ATOM   1439  N   ALA A 108      12.996   3.562  13.943  1.00 91.99           N
ATOM   1440  CA  ALA A 108      13.184   2.181  14.353  1.00 91.99           C
ATOM   1441  C   ALA A 108      14.586   2.015  14.944  1.00 91.99           C
ATOM   1442  O   ALA A 108      14.792   1.203  15.845  1.00 91.99           O
ATOM   1443  HA  ALA A 108      12.446   1.960  15.124  1.00 91.99           H
ATOM   1444  CB  ALA A 108      12.942   1.255  13.159  1.00 91.99           C
ATOM   1445 1HB  ALA A 108      11.924   1.390  12.795  1.00 91.99           H
ATOM   1446 2HB  ALA A 108      13.647   1.497  12.364  1.00 91.99           H
ATOM   1447 3HB  ALA A 108      13.083   0.219  13.468  1.00 91.99           H
ATOM   1448  HN  ALA A 108      13.066   3.723  12.958  1.00 91.99           H
ATOM   1449  N   ALA A 109      15.514   2.798  14.413  1.00 91.82           N
ATOM   1450  CA  ALA A 109      16.913   2.654  14.779  1.00 91.82           C
ATOM   1451  C   ALA A 109      17.109   3.122  16.222  1.00 91.82           C
ATOM   1452  O   ALA A 109      17.945   2.582  16.945  1.00 91.82           O
ATOM   1453  HA  ALA A 109      17.167   1.597  14.711  1.00 91.82           H
ATOM   1454  CB  ALA A 109      17.781   3.435  13.790  1.00 91.82           C
ATOM   1455 1HB  ALA A 109      17.627   3.044  12.784  1.00 91.82           H
ATOM   1456 2HB  ALA A 109      17.505   4.489  13.817  1.00 91.82           H
ATOM   1457 3HB  ALA A 109      18.831   3.327  14.065  1.00 91.82           H
ATOM   1458  HN  ALA A 109      15.323   3.518  13.747  1.00 91.82           H
ATOM   1459  N   ASP A 110      16.324   4.121  16.599  1.00 87.61           N
ATOM   1460  CA  ASP A 110      16.496   4.761  17.892  1.00 87.61           C
ATOM   1461  C   ASP A 110      15.130   5.196  18.427  1.00 87.61           C
ATOM   1462  O   ASP A 110      14.427   4.407  19.056  1.00 87.61           O
ATOM   1463  HA  ASP A 110      16.971   4.010  18.523  1.00 87.61           H
ATOM   1464  CB  ASP A 110      17.377   6.007  17.776  1.00 87.61           C
ATOM   1465 1HB  ASP A 110      18.341   5.737  17.344  1.00 87.61           H
ATOM   1466 2HB  ASP A 110      16.913   6.723  17.098  1.00 87.61           H
ATOM   1467  CG  ASP A 110      17.590   6.656  19.145  1.00 87.61           C
ATOM   1468  OD1 ASP A 110      17.244   5.994  20.148  1.00 87.61           O
ATOM   1469  OD2 ASP A 110      18.094   7.800  19.159  1.00 87.61           O
ATOM   1470  HN  ASP A 110      15.583   4.492  16.039  1.00 87.61           H
ATOM   1471  N   GLN A 111      14.797   6.450  18.157  1.00 88.44           N
ATOM   1472  CA  GLN A 111      13.525   6.997  18.599  1.00 88.44           C
ATOM   1473  C   GLN A 111      13.038   8.065  17.617  1.00 88.44           C
ATOM   1474  O   GLN A 111      13.775   8.471  16.720  1.00 88.44           O
ATOM   1475  HA  GLN A 111      12.833   6.155  18.602  1.00 88.44           H
ATOM   1476  CB  GLN A 111      13.634   7.563  20.016  1.00 88.44           C
ATOM   1477 1HB  GLN A 111      12.659   7.926  20.342  1.00 88.44           H
ATOM   1478 2HB  GLN A 111      13.926   6.771  20.706  1.00 88.44           H
ATOM   1479  CG  GLN A 111      14.654   8.701  20.075  1.00 88.44           C
ATOM   1480 1HG  GLN A 111      15.634   8.333  19.770  1.00 88.44           H
ATOM   1481 2HG  GLN A 111      14.374   9.482  19.368  1.00 88.44           H
ATOM   1482  CD  GLN A 111      14.740   9.288  21.485  1.00 88.44           C
ATOM   1483  OE1 GLN A 111      13.745   9.507  22.156  1.00 88.44           O
ATOM   1484  NE2 GLN A 111      15.982   9.530  21.896  1.00 88.44           N
ATOM   1485 1HE2 GLN A 111      16.755   9.327  21.295  1.00 88.44           H
ATOM   1486 2HE2 GLN A 111      16.141   9.915  22.805  1.00 88.44           H
ATOM   1487  HN  GLN A 111      15.377   7.086  17.649  1.00 88.44           H
ATOM   1488  N   TRP A 112      11.799   8.489  17.821  1.00 91.09           N
ATOM   1489  CA  TRP A 112      11.204   9.500  16.964  1.00 91.09           C
ATOM   1490  C   TRP A 112      11.819  10.852  17.329  1.00 91.09           C
ATOM   1491  O   TRP A 112      11.520  11.410  18.384  1.00 91.09           O
ATOM   1492  HA  TRP A 112      11.446   9.246  15.932  1.00 91.09           H
ATOM   1493  CB  TRP A 112       9.678   9.487  17.079  1.00 91.09           C
ATOM   1494 1HB  TRP A 112       9.322   8.465  16.943  1.00 91.09           H
ATOM   1495 2HB  TRP A 112       9.397   9.790  18.087  1.00 91.09           H
ATOM   1496  CG  TRP A 112       8.970  10.396  16.072  1.00 91.09           C
ATOM   1497  CD1 TRP A 112       8.559  11.659  16.248  1.00 91.09           C
ATOM   1498  HD1 TRP A 112       8.684  12.221  17.174  1.00 91.09           H
ATOM   1499  CD2 TRP A 112       8.605  10.058  14.717  1.00 91.09           C
ATOM   1500  NE1 TRP A 112       7.958  12.158  15.111  1.00 91.09           N
ATOM   1501  HE1 TRP A 112       7.572  13.074  14.998  1.00 91.09           H
ATOM   1502  CE2 TRP A 112       7.987  11.154  14.150  1.00 91.09           C
ATOM   1503  CE3 TRP A 112       8.791   8.867  13.995  1.00 91.09           C
ATOM   1504  HE3 TRP A 112       9.277   7.988  14.420  1.00 91.09           H
ATOM   1505  CZ2 TRP A 112       7.504  11.167  12.836  1.00 91.09           C
ATOM   1506  HZ2 TRP A 112       7.019  12.046  12.411  1.00 91.09           H
ATOM   1507  CZ3 TRP A 112       8.304   8.896  12.683  1.00 91.09           C
ATOM   1508  HZ3 TRP A 112       8.422   7.997  12.078  1.00 91.09           H
ATOM   1509  CH2 TRP A 112       7.679   9.991  12.097  1.00 91.09           C
ATOM   1510  HH2 TRP A 112       7.326   9.934  11.068  1.00 91.09           H
ATOM   1511  HN  TRP A 112      11.207   8.155  18.555  1.00 91.09           H
ATOM   1512  N   LYS A 113      12.668  11.340  16.436  1.00 91.64           N
ATOM   1513  CA  LYS A 113      13.419  12.555  16.704  1.00 91.64           C
ATOM   1514  C   LYS A 113      12.728  13.738  16.025  1.00 91.64           C
ATOM   1515  O   LYS A 113      13.221  14.864  16.077  1.00 91.64           O
ATOM   1516  HA  LYS A 113      13.403  12.718  17.782  1.00 91.64           H
ATOM   1517  CB  LYS A 113      14.883  12.380  16.295  1.00 91.64           C
ATOM   1518 1HB  LYS A 113      14.940  12.082  15.248  1.00 91.64           H
ATOM   1519 2HB  LYS A 113      15.406  13.333  16.384  1.00 91.64           H
ATOM   1520  CG  LYS A 113      15.575  11.330  17.167  1.00 91.64           C
ATOM   1521 1HG  LYS A 113      15.567  11.654  18.208  1.00 91.64           H
ATOM   1522 2HG  LYS A 113      15.021  10.392  17.121  1.00 91.64           H
ATOM   1523  CD  LYS A 113      17.017  11.100  16.710  1.00 91.64           C
ATOM   1524 1HD  LYS A 113      17.026  10.794  15.663  1.00 91.64           H
ATOM   1525 2HD  LYS A 113      17.575  12.034  16.773  1.00 91.64           H
ATOM   1526  CE  LYS A 113      17.700  10.032  17.565  1.00 91.64           C
ATOM   1527 1HE  LYS A 113      17.758  10.368  18.600  1.00 91.64           H
ATOM   1528 2HE  LYS A 113      17.105   9.118  17.560  1.00 91.64           H
ATOM   1529  NZ  LYS A 113      19.059   9.749  17.053  1.00 91.64           N
ATOM   1530 1HZ  LYS A 113      19.463   8.977  17.573  1.00 91.64           H
ATOM   1531 2HZ  LYS A 113      19.006   9.504  16.071  1.00 91.64           H
ATOM   1532 3HZ  LYS A 113      19.641  10.572  17.165  1.00 91.64           H
ATOM   1533  HN  LYS A 113      12.845  10.922  15.546  1.00 91.64           H
ATOM   1534  N   PHE A 114      11.596  13.443  15.402  1.00 93.76           N
ATOM   1535  CA  PHE A 114      10.956  14.403  14.519  1.00 93.76           C
ATOM   1536  C   PHE A 114       9.724  15.021  15.183  1.00 93.76           C
ATOM   1537  O   PHE A 114       9.276  14.552  16.228  1.00 93.76           O
ATOM   1538  HA  PHE A 114      11.684  15.186  14.309  1.00 93.76           H
ATOM   1539  CB  PHE A 114      10.517  13.637  13.269  1.00 93.76           C
ATOM   1540 1HB  PHE A 114       9.701  12.964  13.535  1.00 93.76           H
ATOM   1541 2HB  PHE A 114      10.121  14.346  12.542  1.00 93.76           H
ATOM   1542  CG  PHE A 114      11.635  12.825  12.612  1.00 93.76           C
ATOM   1543  CD1 PHE A 114      12.594  13.455  11.881  1.00 93.76           C
ATOM   1544  HD1 PHE A 114      12.566  14.539  11.764  1.00 93.76           H
ATOM   1545  CD2 PHE A 114      11.670  11.474  12.758  1.00 93.76           C
ATOM   1546  HD2 PHE A 114      10.902  10.969  13.343  1.00 93.76           H
ATOM   1547  CE1 PHE A 114      13.631  12.702  11.272  1.00 93.76           C
ATOM   1548  HE1 PHE A 114      14.400  13.207  10.686  1.00 93.76           H
ATOM   1549  CE2 PHE A 114      12.708  10.720  12.148  1.00 93.76           C
ATOM   1550  HE2 PHE A 114      12.736   9.637  12.266  1.00 93.76           H
ATOM   1551  CZ  PHE A 114      13.667  11.350  11.418  1.00 93.76           C
ATOM   1552  HZ  PHE A 114      14.463  10.772  10.950  1.00 93.76           H
ATOM   1553  HN  PHE A 114      11.120  12.568  15.493  1.00 93.76           H
ATOM   1554  N   GLN A 115       9.210  16.064  14.548  1.00 94.39           N
ATOM   1555  CA  GLN A 115       8.055  16.769  15.078  1.00 94.39           C
ATOM   1556  C   GLN A 115       6.784  15.948  14.856  1.00 94.39           C
ATOM   1557  O   GLN A 115       6.782  15.001  14.070  1.00 94.39           O
ATOM   1558  HA  GLN A 115       8.246  16.874  16.147  1.00 94.39           H
ATOM   1559  CB  GLN A 115       7.927  18.160  14.453  1.00 94.39           C
ATOM   1560 1HB  GLN A 115       7.922  18.075  13.367  1.00 94.39           H
ATOM   1561 2HB  GLN A 115       6.975  18.605  14.742  1.00 94.39           H
ATOM   1562  CG  GLN A 115       9.076  19.068  14.895  1.00 94.39           C
ATOM   1563 1HG  GLN A 115       9.197  19.007  15.977  1.00 94.39           H
ATOM   1564 2HG  GLN A 115      10.009  18.722  14.450  1.00 94.39           H
ATOM   1565  CD  GLN A 115       8.816  20.519  14.486  1.00 94.39           C
ATOM   1566  OE1 GLN A 115       7.921  20.823  13.714  1.00 94.39           O
ATOM   1567  NE2 GLN A 115       9.646  21.395  15.044  1.00 94.39           N
ATOM   1568 1HE2 GLN A 115      10.360  21.080  15.669  1.00 94.39           H
ATOM   1569 2HE2 GLN A 115       9.557  22.370  14.839  1.00 94.39           H
ATOM   1570  HN  GLN A 115       9.569  16.428  13.688  1.00 94.39           H
ATOM   1571  N   THR A 116       5.733  16.340  15.561  1.00 94.52           N
ATOM   1572  CA  THR A 116       4.475  15.617  15.494  1.00 94.52           C
ATOM   1573  C   THR A 116       3.920  15.642  14.069  1.00 94.52           C
ATOM   1574  O   THR A 116       3.316  14.670  13.616  1.00 94.52           O
ATOM   1575  HA  THR A 116       4.664  14.573  15.745  1.00 94.52           H
ATOM   1576  CB  THR A 116       3.524  16.226  16.527  1.00 94.52           C
ATOM   1577  HB  THR A 116       3.151  17.193  16.190  1.00 94.52           H
ATOM   1578  OG1 THR A 116       4.286  16.246  17.731  1.00 94.52           O
ATOM   1579  HG1 THR A 116       3.858  16.857  18.397  1.00 94.52           H
ATOM   1580  CG2 THR A 116       2.343  15.307  16.849  1.00 94.52           C
ATOM   1581 1HG2 THR A 116       2.715  14.364  17.250  1.00 94.52           H
ATOM   1582 2HG2 THR A 116       1.773  15.116  15.940  1.00 94.52           H
ATOM   1583 3HG2 THR A 116       1.700  15.787  17.587  1.00 94.52           H
ATOM   1584  HN  THR A 116       5.732  17.135  16.168  1.00 94.52           H
ATOM   1585  N   PHE A 117       4.144  16.764  13.400  1.00 95.47           N
ATOM   1586  CA  PHE A 117       3.668  16.931  12.037  1.00 95.47           C
ATOM   1587  C   PHE A 117       4.144  15.782  11.146  1.00 95.47           C
ATOM   1588  O   PHE A 117       3.358  15.207  10.396  1.00 95.47           O
ATOM   1589  HA  PHE A 117       2.579  16.933  12.073  1.00 95.47           H
ATOM   1590  CB  PHE A 117       4.257  18.243  11.516  1.00 95.47           C
ATOM   1591 1HB  PHE A 117       3.869  19.067  12.115  1.00 95.47           H
ATOM   1592 2HB  PHE A 117       5.337  18.227  11.658  1.00 95.47           H
ATOM   1593  CG  PHE A 117       3.955  18.518  10.041  1.00 95.47           C
ATOM   1594  CD1 PHE A 117       4.927  18.349   9.105  1.00 95.47           C
ATOM   1595  HD1 PHE A 117       5.921  18.019   9.406  1.00 95.47           H
ATOM   1596  CD2 PHE A 117       2.714  18.930   9.666  1.00 95.47           C
ATOM   1597  HD2 PHE A 117       1.935  19.066  10.417  1.00 95.47           H
ATOM   1598  CE1 PHE A 117       4.647  18.604   7.737  1.00 95.47           C
ATOM   1599  HE1 PHE A 117       5.426  18.470   6.987  1.00 95.47           H
ATOM   1600  CE2 PHE A 117       2.434  19.185   8.298  1.00 95.47           C
ATOM   1601  HE2 PHE A 117       1.440  19.516   7.997  1.00 95.47           H
ATOM   1602  CZ  PHE A 117       3.407  19.017   7.362  1.00 95.47           C
ATOM   1603  HZ  PHE A 117       3.192  19.213   6.311  1.00 95.47           H
ATOM   1604  HN  PHE A 117       4.639  17.548  13.774  1.00 95.47           H
ATOM   1605  N   MET A 118       5.430  15.482  11.258  1.00 95.26           N
ATOM   1606  CA  MET A 118       6.028  14.437  10.446  1.00 95.26           C
ATOM   1607  C   MET A 118       5.411  13.074  10.765  1.00 95.26           C
ATOM   1608  O   MET A 118       5.258  12.235   9.879  1.00 95.26           O
ATOM   1609  HA  MET A 118       5.812  14.708   9.412  1.00 95.26           H
ATOM   1610  CB  MET A 118       7.536  14.388  10.705  1.00 95.26           C
ATOM   1611 1HB  MET A 118       7.946  15.397  10.674  1.00 95.26           H
ATOM   1612 2HB  MET A 118       7.724  13.998  11.705  1.00 95.26           H
ATOM   1613  CG  MET A 118       8.242  13.511   9.669  1.00 95.26           C
ATOM   1614 1HG  MET A 118       9.311  13.475   9.879  1.00 95.26           H
ATOM   1615 2HG  MET A 118       7.870  12.489   9.731  1.00 95.26           H
ATOM   1616  SD  MET A 118       7.966  14.162   8.029  1.00 95.26           S
ATOM   1617  CE  MET A 118       8.944  15.652   8.118  1.00 95.26           C
ATOM   1618 1HE  MET A 118       8.564  16.289   8.917  1.00 95.26           H
ATOM   1619 2HE  MET A 118       9.983  15.393   8.323  1.00 95.26           H
ATOM   1620 3HE  MET A 118       8.883  16.184   7.169  1.00 95.26           H
ATOM   1621  HN  MET A 118       6.058  15.939  11.888  1.00 95.26           H
ATOM   1622  N   CYS A 119       5.073  12.895  12.034  1.00 93.86           N
ATOM   1623  CA  CYS A 119       4.481  11.646  12.482  1.00 93.86           C
ATOM   1624  C   CYS A 119       3.143  11.464  11.763  1.00 93.86           C
ATOM   1625  O   CYS A 119       2.842  10.378  11.270  1.00 93.86           O
ATOM   1626  HA  CYS A 119       5.178  10.854  12.209  1.00 93.86           H
ATOM   1627  CB  CYS A 119       4.322  11.610  14.003  1.00 93.86           C
ATOM   1628 1HB  CYS A 119       5.301  11.630  14.480  1.00 93.86           H
ATOM   1629 2HB  CYS A 119       3.784  12.496  14.342  1.00 93.86           H
ATOM   1630  SG  CYS A 119       3.415  10.100  14.502  1.00 93.86           S
ATOM   1631  HN  CYS A 119       5.197  13.584  12.748  1.00 93.86           H
ATOM   1632  N   LYS A 120       2.375  12.543  11.727  1.00 95.06           N
ATOM   1633  CA  LYS A 120       1.068  12.510  11.092  1.00 95.06           C
ATOM   1634  C   LYS A 120       1.228  12.103   9.626  1.00 95.06           C
ATOM   1635  O   LYS A 120       0.523  11.218   9.144  1.00 95.06           O
ATOM   1636  HA  LYS A 120       0.477  11.748  11.600  1.00 95.06           H
ATOM   1637  CB  LYS A 120       0.346  13.846  11.284  1.00 95.06           C
ATOM   1638 1HB  LYS A 120       0.996  14.663  10.972  1.00 95.06           H
ATOM   1639 2HB  LYS A 120      -0.538  13.880  10.647  1.00 95.06           H
ATOM   1640  CG  LYS A 120      -0.064  14.042  12.745  1.00 95.06           C
ATOM   1641 1HG  LYS A 120      -0.715  13.225  13.057  1.00 95.06           H
ATOM   1642 2HG  LYS A 120       0.820  14.006  13.383  1.00 95.06           H
ATOM   1643  CD  LYS A 120      -0.784  15.378  12.937  1.00 95.06           C
ATOM   1644 1HD  LYS A 120      -0.095  16.199  12.741  1.00 95.06           H
ATOM   1645 2HD  LYS A 120      -1.596  15.465  12.215  1.00 95.06           H
ATOM   1646  CE  LYS A 120      -1.342  15.501  14.357  1.00 95.06           C
ATOM   1647 1HE  LYS A 120      -1.652  14.521  14.719  1.00 95.06           H
ATOM   1648 2HE  LYS A 120      -0.562  15.857  15.031  1.00 95.06           H
ATOM   1649  NZ  LYS A 120      -2.491  16.433  14.384  1.00 95.06           N
ATOM   1650 1HZ  LYS A 120      -2.826  16.529  15.336  1.00 95.06           H
ATOM   1651 2HZ  LYS A 120      -2.199  17.339  14.035  1.00 95.06           H
ATOM   1652 3HZ  LYS A 120      -3.235  16.069  13.799  1.00 95.06           H
ATOM   1653  HN  LYS A 120       2.632  13.426  12.120  1.00 95.06           H
ATOM   1654  N   VAL A 121       2.159  12.768   8.958  1.00 95.16           N
ATOM   1655  CA  VAL A 121       2.350  12.560   7.533  1.00 95.16           C
ATOM   1656  C   VAL A 121       2.770  11.110   7.286  1.00 95.16           C
ATOM   1657  O   VAL A 121       2.197  10.430   6.435  1.00 95.16           O
ATOM   1658  HA  VAL A 121       1.392  12.736   7.043  1.00 95.16           H
ATOM   1659  CB  VAL A 121       3.355  13.575   6.986  1.00 95.16           C
ATOM   1660  HB  VAL A 121       4.250  13.528   7.606  1.00 95.16           H
ATOM   1661  CG1 VAL A 121       3.759  13.229   5.551  1.00 95.16           C
ATOM   1662 1HG1 VAL A 121       4.215  12.239   5.531  1.00 95.16           H
ATOM   1663 2HG1 VAL A 121       2.875  13.234   4.914  1.00 95.16           H
ATOM   1664 3HG1 VAL A 121       4.474  13.966   5.187  1.00 95.16           H
ATOM   1665  CG2 VAL A 121       2.799  14.998   7.071  1.00 95.16           C
ATOM   1666 1HG2 VAL A 121       1.881  15.065   6.486  1.00 95.16           H
ATOM   1667 2HG2 VAL A 121       2.585  15.243   8.111  1.00 95.16           H
ATOM   1668 3HG2 VAL A 121       3.533  15.699   6.675  1.00 95.16           H
ATOM   1669  HN  VAL A 121       2.774  13.437   9.374  1.00 95.16           H
ATOM   1670  N   VAL A 122       3.767  10.679   8.044  1.00 93.97           N
ATOM   1671  CA  VAL A 122       4.432   9.418   7.760  1.00 93.97           C
ATOM   1672  C   VAL A 122       3.435   8.270   7.932  1.00 93.97           C
ATOM   1673  O   VAL A 122       3.446   7.313   7.160  1.00 93.97           O
ATOM   1674  HA  VAL A 122       4.759   9.445   6.721  1.00 93.97           H
ATOM   1675  CB  VAL A 122       5.672   9.270   8.644  1.00 93.97           C
ATOM   1676  HB  VAL A 122       5.378   9.479   9.672  1.00 93.97           H
ATOM   1677  CG1 VAL A 122       6.216   7.841   8.591  1.00 93.97           C
ATOM   1678 1HG1 VAL A 122       5.451   7.148   8.943  1.00 93.97           H
ATOM   1679 2HG1 VAL A 122       6.486   7.593   7.565  1.00 93.97           H
ATOM   1680 3HG1 VAL A 122       7.097   7.764   9.228  1.00 93.97           H
ATOM   1681  CG2 VAL A 122       6.750  10.282   8.249  1.00 93.97           C
ATOM   1682 1HG2 VAL A 122       7.040  10.118   7.211  1.00 93.97           H
ATOM   1683 2HG2 VAL A 122       6.359  11.293   8.362  1.00 93.97           H
ATOM   1684 3HG2 VAL A 122       7.621  10.155   8.893  1.00 93.97           H
ATOM   1685  HN  VAL A 122       4.121  11.173   8.838  1.00 93.97           H
ATOM   1686  N   ASN A 123       2.597   8.405   8.950  1.00 92.94           N
ATOM   1687  CA  ASN A 123       1.596   7.391   9.234  1.00 92.94           C
ATOM   1688  C   ASN A 123       0.553   7.382   8.113  1.00 92.94           C
ATOM   1689  O   ASN A 123       0.071   6.322   7.718  1.00 92.94           O
ATOM   1690  HA  ASN A 123       2.148   6.453   9.297  1.00 92.94           H
ATOM   1691  CB  ASN A 123       0.873   7.684  10.550  1.00 92.94           C
ATOM   1692 1HB  ASN A 123       0.764   8.761  10.678  1.00 92.94           H
ATOM   1693 2HB  ASN A 123      -0.133   7.264  10.518  1.00 92.94           H
ATOM   1694  CG  ASN A 123       1.638   7.098  11.738  1.00 92.94           C
ATOM   1695  OD1 ASN A 123       2.426   6.175  11.608  1.00 92.94           O
ATOM   1696  ND2 ASN A 123       1.365   7.685  12.900  1.00 92.94           N
ATOM   1697 1HD2 ASN A 123       0.708   8.438  12.937  1.00 92.94           H
ATOM   1698 2HD2 ASN A 123       1.815   7.372  13.736  1.00 92.94           H
ATOM   1699  HN  ASN A 123       2.595   9.187   9.573  1.00 92.94           H
ATOM   1700  N   SER A 124       0.237   8.576   7.634  1.00 94.14           N
ATOM   1701  CA  SER A 124      -0.883   8.744   6.723  1.00 94.14           C
ATOM   1702  C   SER A 124      -0.479   8.309   5.313  1.00 94.14           C
ATOM   1703  O   SER A 124      -1.303   7.791   4.560  1.00 94.14           O
ATOM   1704  HA  SER A 124      -1.670   8.099   7.112  1.00 94.14           H
ATOM   1705  CB  SER A 124      -1.371  10.194   6.712  1.00 94.14           C
ATOM   1706 1HB  SER A 124      -0.595  10.835   6.294  1.00 94.14           H
ATOM   1707 2HB  SER A 124      -2.240  10.279   6.059  1.00 94.14           H
ATOM   1708  OG  SER A 124      -1.712  10.652   8.017  1.00 94.14           O
ATOM   1709  HG  SER A 124      -1.087  11.382   8.298  1.00 94.14           H
ATOM   1710  HN  SER A 124       0.730   9.417   7.857  1.00 94.14           H
ATOM   1711  N   MET A 125       0.788   8.535   4.997  1.00 94.44           N
ATOM   1712  CA  MET A 125       1.257   8.386   3.630  1.00 94.44           C
ATOM   1713  C   MET A 125       1.088   6.944   3.147  1.00 94.44           C
ATOM   1714  O   MET A 125       0.737   6.710   1.992  1.00 94.44           O
ATOM   1715  HA  MET A 125       0.635   9.052   3.032  1.00 94.44           H
ATOM   1716  CB  MET A 125       2.733   8.782   3.551  1.00 94.44           C
ATOM   1717 1HB  MET A 125       3.262   8.402   4.425  1.00 94.44           H
ATOM   1718 2HB  MET A 125       3.190   8.320   2.676  1.00 94.44           H
ATOM   1719  CG  MET A 125       2.889  10.302   3.473  1.00 94.44           C
ATOM   1720 1HG  MET A 125       2.384  10.771   4.317  1.00 94.44           H
ATOM   1721 2HG  MET A 125       3.943  10.571   3.543  1.00 94.44           H
ATOM   1722  SD  MET A 125       2.206  10.908   1.939  1.00 94.44           S
ATOM   1723  CE  MET A 125       1.314  12.333   2.539  1.00 94.44           C
ATOM   1724 1HE  MET A 125       0.564  12.015   3.263  1.00 94.44           H
ATOM   1725 2HE  MET A 125       2.011  13.022   3.017  1.00 94.44           H
ATOM   1726 3HE  MET A 125       0.824  12.833   1.704  1.00 94.44           H
ATOM   1727  HN  MET A 125       1.486   8.815   5.656  1.00 94.44           H
ATOM   1728  N   TYR A 126       1.346   6.015   4.056  1.00 89.08           N
ATOM   1729  CA  TYR A 126       1.226   4.602   3.737  1.00 89.08           C
ATOM   1730  C   TYR A 126      -0.214   4.245   3.364  1.00 89.08           C
ATOM   1731  O   TYR A 126      -0.450   3.566   2.366  1.00 89.08           O
ATOM   1732  HA  TYR A 126       1.877   4.393   2.888  1.00 89.08           H
ATOM   1733  CB  TYR A 126       1.612   3.848   5.011  1.00 89.08           C
ATOM   1734 1HB  TYR A 126       2.668   4.022   5.218  1.00 89.08           H
ATOM   1735 2HB  TYR A 126       1.051   4.261   5.850  1.00 89.08           H
ATOM   1736  CG  TYR A 126       1.362   2.341   4.942  1.00 89.08           C
ATOM   1737  CD1 TYR A 126       0.536   1.735   5.867  1.00 89.08           C
ATOM   1738  HD1 TYR A 126       0.062   2.331   6.646  1.00 89.08           H
ATOM   1739  CD2 TYR A 126       1.963   1.586   3.954  1.00 89.08           C
ATOM   1740  HD2 TYR A 126       2.616   2.065   3.224  1.00 89.08           H
ATOM   1741  CE1 TYR A 126       0.301   0.316   5.801  1.00 89.08           C
ATOM   1742  HE1 TYR A 126      -0.349  -0.175   6.525  1.00 89.08           H
ATOM   1743  CE2 TYR A 126       1.728   0.167   3.889  1.00 89.08           C
ATOM   1744  HE2 TYR A 126       2.196  -0.440   3.115  1.00 89.08           H
ATOM   1745  CZ  TYR A 126       0.908  -0.398   4.816  1.00 89.08           C
ATOM   1746  OH  TYR A 126       0.686  -1.738   4.754  1.00 89.08           O
ATOM   1747  HH  TYR A 126       1.036  -2.104   3.891  1.00 89.08           H
ATOM   1748  HN  TYR A 126       1.632   6.214   4.993  1.00 89.08           H
ATOM   1749  N   LYS A 127      -1.139   4.718   4.186  1.00 88.84           N
ATOM   1750  CA  LYS A 127      -2.543   4.394   3.998  1.00 88.84           C
ATOM   1751  C   LYS A 127      -3.028   4.995   2.677  1.00 88.84           C
ATOM   1752  O   LYS A 127      -3.835   4.388   1.974  1.00 88.84           O
ATOM   1753  HA  LYS A 127      -2.622   3.309   3.933  1.00 88.84           H
ATOM   1754  CB  LYS A 127      -3.362   4.836   5.212  1.00 88.84           C
ATOM   1755 1HB  LYS A 127      -3.131   5.874   5.454  1.00 88.84           H
ATOM   1756 2HB  LYS A 127      -4.425   4.795   4.974  1.00 88.84           H
ATOM   1757  CG  LYS A 127      -3.070   3.948   6.423  1.00 88.84           C
ATOM   1758 1HG  LYS A 127      -2.010   3.999   6.669  1.00 88.84           H
ATOM   1759 2HG  LYS A 127      -3.617   4.318   7.291  1.00 88.84           H
ATOM   1760  CD  LYS A 127      -3.466   2.496   6.146  1.00 88.84           C
ATOM   1761 1HD  LYS A 127      -4.499   2.456   5.801  1.00 88.84           H
ATOM   1762 2HD  LYS A 127      -2.846   2.093   5.345  1.00 88.84           H
ATOM   1763  CE  LYS A 127      -3.309   1.636   7.402  1.00 88.84           C
ATOM   1764 1HE  LYS A 127      -2.305   1.758   7.810  1.00 88.84           H
ATOM   1765 2HE  LYS A 127      -4.007   1.970   8.168  1.00 88.84           H
ATOM   1766  NZ  LYS A 127      -3.553   0.210   7.087  1.00 88.84           N
ATOM   1767 1HZ  LYS A 127      -3.464  -0.342   7.933  1.00 88.84           H
ATOM   1768 2HZ  LYS A 127      -4.487   0.103   6.709  1.00 88.84           H
ATOM   1769 3HZ  LYS A 127      -2.873  -0.106   6.404  1.00 88.84           H
ATOM   1770  HN  LYS A 127      -0.943   5.311   4.967  1.00 88.84           H
ATOM   1771  N   MET A 128      -2.516   6.180   2.380  1.00 92.98           N
ATOM   1772  CA  MET A 128      -2.857   6.852   1.137  1.00 92.98           C
ATOM   1773  C   MET A 128      -2.376   6.046  -0.072  1.00 92.98           C
ATOM   1774  O   MET A 128      -3.114   5.872  -1.040  1.00 92.98           O
ATOM   1775  HA  MET A 128      -3.944   6.919   1.128  1.00 92.98           H
ATOM   1776  CB  MET A 128      -2.213   8.240   1.114  1.00 92.98           C
ATOM   1777 1HB  MET A 128      -2.507   8.796   2.004  1.00 92.98           H
ATOM   1778 2HB  MET A 128      -1.128   8.142   1.142  1.00 92.98           H
ATOM   1779  CG  MET A 128      -2.629   9.016  -0.138  1.00 92.98           C
ATOM   1780 1HG  MET A 128      -2.358   8.452  -1.031  1.00 92.98           H
ATOM   1781 2HG  MET A 128      -3.711   9.141  -0.156  1.00 92.98           H
ATOM   1782  SD  MET A 128      -1.830  10.612  -0.160  1.00 92.98           S
ATOM   1783  CE  MET A 128      -2.780  11.451   1.096  1.00 92.98           C
ATOM   1784 1HE  MET A 128      -3.829  11.477   0.802  1.00 92.98           H
ATOM   1785 2HE  MET A 128      -2.682  10.920   2.043  1.00 92.98           H
ATOM   1786 3HE  MET A 128      -2.411  12.470   1.212  1.00 92.98           H
ATOM   1787  HN  MET A 128      -1.881   6.679   2.969  1.00 92.98           H
ATOM   1788  N   ASN A 129      -1.141   5.576   0.025  1.00 92.63           N
ATOM   1789  CA  ASN A 129      -0.562   4.769  -1.037  1.00 92.63           C
ATOM   1790  C   ASN A 129      -1.426   3.526  -1.255  1.00 92.63           C
ATOM   1791  O   ASN A 129      -1.822   3.230  -2.381  1.00 92.63           O
ATOM   1792  HA  ASN A 129      -0.540   5.420  -1.911  1.00 92.63           H
ATOM   1793  CB  ASN A 129       0.849   4.306  -0.670  1.00 92.63           C
ATOM   1794 1HB  ASN A 129       1.531   5.156  -0.689  1.00 92.63           H
ATOM   1795 2HB  ASN A 129       0.855   3.916   0.348  1.00 92.63           H
ATOM   1796  CG  ASN A 129       1.341   3.228  -1.637  1.00 92.63           C
ATOM   1797  OD1 ASN A 129       1.141   2.041  -1.438  1.00 92.63           O
ATOM   1798  ND2 ASN A 129       1.995   3.705  -2.692  1.00 92.63           N
ATOM   1799 1HD2 ASN A 129       2.126   4.691  -2.795  1.00 92.63           H
ATOM   1800 2HD2 ASN A 129       2.356   3.078  -3.382  1.00 92.63           H
ATOM   1801  HN  ASN A 129      -0.540   5.738   0.808  1.00 92.63           H
ATOM   1802  N   PHE A 130      -1.693   2.830  -0.159  1.00 88.98           N
ATOM   1803  CA  PHE A 130      -2.377   1.550  -0.233  1.00 88.98           C
ATOM   1804  C   PHE A 130      -3.708   1.681  -0.976  1.00 88.98           C
ATOM   1805  O   PHE A 130      -3.956   0.964  -1.944  1.00 88.98           O
ATOM   1806  HA  PHE A 130      -1.725   0.866  -0.777  1.00 88.98           H
ATOM   1807  CB  PHE A 130      -2.651   1.106   1.205  1.00 88.98           C
ATOM   1808 1HB  PHE A 130      -1.705   1.048   1.744  1.00 88.98           H
ATOM   1809 2HB  PHE A 130      -3.254   1.866   1.701  1.00 88.98           H
ATOM   1810  CG  PHE A 130      -3.366  -0.243   1.314  1.00 88.98           C
ATOM   1811  CD1 PHE A 130      -4.725  -0.294   1.311  1.00 88.98           C
ATOM   1812  HD1 PHE A 130      -5.305   0.625   1.232  1.00 88.98           H
ATOM   1813  CD2 PHE A 130      -2.642  -1.390   1.414  1.00 88.98           C
ATOM   1814  HD2 PHE A 130      -1.553  -1.349   1.416  1.00 88.98           H
ATOM   1815  CE1 PHE A 130      -5.388  -1.546   1.413  1.00 88.98           C
ATOM   1816  HE1 PHE A 130      -6.477  -1.587   1.411  1.00 88.98           H
ATOM   1817  CE2 PHE A 130      -3.306  -2.641   1.515  1.00 88.98           C
ATOM   1818  HE2 PHE A 130      -2.726  -3.561   1.595  1.00 88.98           H
ATOM   1819  CZ  PHE A 130      -4.665  -2.693   1.512  1.00 88.98           C
ATOM   1820  HZ  PHE A 130      -5.174  -3.654   1.590  1.00 88.98           H
ATOM   1821  HN  PHE A 130      -1.451   3.127   0.765  1.00 88.98           H
ATOM   1822  N   TYR A 131      -4.529   2.603  -0.495  1.00 88.82           N
ATOM   1823  CA  TYR A 131      -5.872   2.760  -1.027  1.00 88.82           C
ATOM   1824  C   TYR A 131      -5.834   3.191  -2.494  1.00 88.82           C
ATOM   1825  O   TYR A 131      -6.612   2.699  -3.310  1.00 88.82           O
ATOM   1826  HA  TYR A 131      -6.378   1.797  -0.952  1.00 88.82           H
ATOM   1827  CB  TYR A 131      -6.527   3.867  -0.199  1.00 88.82           C
ATOM   1828 1HB  TYR A 131      -5.889   4.751  -0.223  1.00 88.82           H
ATOM   1829 2HB  TYR A 131      -7.473   4.144  -0.665  1.00 88.82           H
ATOM   1830  CG  TYR A 131      -6.786   3.483   1.259  1.00 88.82           C
ATOM   1831  CD1 TYR A 131      -7.242   2.218   1.569  1.00 88.82           C
ATOM   1832  HD1 TYR A 131      -7.417   1.492   0.775  1.00 88.82           H
ATOM   1833  CD2 TYR A 131      -6.565   4.402   2.264  1.00 88.82           C
ATOM   1834  HD2 TYR A 131      -6.205   5.402   2.020  1.00 88.82           H
ATOM   1835  CE1 TYR A 131      -7.486   1.856   2.941  1.00 88.82           C
ATOM   1836  HE1 TYR A 131      -7.845   0.860   3.200  1.00 88.82           H
ATOM   1837  CE2 TYR A 131      -6.809   4.041   3.637  1.00 88.82           C
ATOM   1838  HE2 TYR A 131      -6.638   4.757   4.441  1.00 88.82           H
ATOM   1839  CZ  TYR A 131      -7.257   2.786   3.908  1.00 88.82           C
ATOM   1840  OH  TYR A 131      -7.487   2.444   5.204  1.00 88.82           O
ATOM   1841  HH  TYR A 131      -7.404   3.251   5.790  1.00 88.82           H
ATOM   1842  HN  TYR A 131      -4.290   3.235   0.243  1.00 88.82           H
ATOM   1843  N   SER A 132      -4.920   4.106  -2.785  1.00 90.92           N
ATOM   1844  CA  SER A 132      -4.791   4.631  -4.134  1.00 90.92           C
ATOM   1845  C   SER A 132      -4.350   3.519  -5.088  1.00 90.92           C
ATOM   1846  O   SER A 132      -4.838   3.433  -6.214  1.00 90.92           O
ATOM   1847  HA  SER A 132      -5.784   4.992  -4.400  1.00 90.92           H
ATOM   1848  CB  SER A 132      -3.797   5.794  -4.179  1.00 90.92           C
ATOM   1849 1HB  SER A 132      -3.684   6.135  -5.208  1.00 90.92           H
ATOM   1850 2HB  SER A 132      -4.195   6.633  -3.608  1.00 90.92           H
ATOM   1851  OG  SER A 132      -2.523   5.428  -3.658  1.00 90.92           O
ATOM   1852  HG  SER A 132      -2.394   5.832  -2.753  1.00 90.92           H
ATOM   1853  HN  SER A 132      -4.278   4.486  -2.120  1.00 90.92           H
ATOM   1854  N   CYS A 133      -3.432   2.696  -4.603  1.00 86.77           N
ATOM   1855  CA  CYS A 133      -2.906   1.605  -5.406  1.00 86.77           C
ATOM   1856  C   CYS A 133      -4.057   0.652  -5.734  1.00 86.77           C
ATOM   1857  O   CYS A 133      -4.234   0.261  -6.887  1.00 86.77           O
ATOM   1858  HA  CYS A 133      -2.502   2.052  -6.315  1.00 86.77           H
ATOM   1859  CB  CYS A 133      -1.754   0.887  -4.699  1.00 86.77           C
ATOM   1860 1HB  CYS A 133      -2.016   0.701  -3.658  1.00 86.77           H
ATOM   1861 2HB  CYS A 133      -1.582  -0.084  -5.163  1.00 86.77           H
ATOM   1862  SG  CYS A 133      -0.234   1.902  -4.790  1.00 86.77           S
ATOM   1863  HG  CYS A 133      -0.613   2.802  -3.887  1.00 86.77           H
ATOM   1864  HN  CYS A 133      -3.049   2.766  -3.682  1.00 86.77           H
ATOM   1865  N   VAL A 134      -4.811   0.307  -4.701  1.00 84.73           N
ATOM   1866  CA  VAL A 134      -5.915  -0.624  -4.857  1.00 84.73           C
ATOM   1867  C   VAL A 134      -6.856  -0.113  -5.950  1.00 84.73           C
ATOM   1868  O   VAL A 134      -7.223  -0.858  -6.857  1.00 84.73           O
ATOM   1869  HA  VAL A 134      -5.497  -1.580  -5.173  1.00 84.73           H
ATOM   1870  CB  VAL A 134      -6.617  -0.834  -3.514  1.00 84.73           C
ATOM   1871  HB  VAL A 134      -6.826   0.147  -3.088  1.00 84.73           H
ATOM   1872  CG1 VAL A 134      -7.951  -1.560  -3.700  1.00 84.73           C
ATOM   1873 1HG1 VAL A 134      -8.600  -0.967  -4.345  1.00 84.73           H
ATOM   1874 2HG1 VAL A 134      -7.774  -2.533  -4.158  1.00 84.73           H
ATOM   1875 3HG1 VAL A 134      -8.429  -1.696  -2.730  1.00 84.73           H
ATOM   1876  CG2 VAL A 134      -5.714  -1.588  -2.536  1.00 84.73           C
ATOM   1877 1HG2 VAL A 134      -5.460  -2.562  -2.953  1.00 84.73           H
ATOM   1878 2HG2 VAL A 134      -4.802  -1.015  -2.368  1.00 84.73           H
ATOM   1879 3HG2 VAL A 134      -6.238  -1.724  -1.589  1.00 84.73           H
ATOM   1880  HN  VAL A 134      -4.677   0.652  -3.771  1.00 84.73           H
ATOM   1881  N   LEU A 135      -7.220   1.155  -5.828  1.00 87.55           N
ATOM   1882  CA  LEU A 135      -8.226   1.733  -6.703  1.00 87.55           C
ATOM   1883  C   LEU A 135      -7.675   1.804  -8.128  1.00 87.55           C
ATOM   1884  O   LEU A 135      -8.408   1.585  -9.092  1.00 87.55           O
ATOM   1885  HA  LEU A 135      -9.086   1.064  -6.698  1.00 87.55           H
ATOM   1886  CB  LEU A 135      -8.699   3.082  -6.158  1.00 87.55           C
ATOM   1887 1HB  LEU A 135      -7.829   3.730  -6.043  1.00 87.55           H
ATOM   1888 2HB  LEU A 135      -9.345   3.546  -6.903  1.00 87.55           H
ATOM   1889  CG  LEU A 135      -9.449   3.042  -4.826  1.00 87.55           C
ATOM   1890  HG  LEU A 135      -8.881   2.423  -4.132  1.00 87.55           H
ATOM   1891  CD1 LEU A 135      -9.547   4.439  -4.209  1.00 87.55           C
ATOM   1892 1HD1 LEU A 135      -8.545   4.830  -4.034  1.00 87.55           H
ATOM   1893 2HD1 LEU A 135     -10.081   5.101  -4.892  1.00 87.55           H
ATOM   1894 3HD1 LEU A 135     -10.086   4.382  -3.263  1.00 87.55           H
ATOM   1895  CD2 LEU A 135     -10.824   2.391  -4.990  1.00 87.55           C
ATOM   1896 1HD2 LEU A 135     -11.414   2.962  -5.707  1.00 87.55           H
ATOM   1897 2HD2 LEU A 135     -10.701   1.370  -5.353  1.00 87.55           H
ATOM   1898 3HD2 LEU A 135     -11.336   2.375  -4.028  1.00 87.55           H
ATOM   1899  HN  LEU A 135      -6.841   1.783  -5.147  1.00 87.55           H
ATOM   1900  N   LEU A 136      -6.390   2.110  -8.218  1.00 88.28           N
ATOM   1901  CA  LEU A 136      -5.741   2.249  -9.510  1.00 88.28           C
ATOM   1902  C   LEU A 136      -5.708   0.888 -10.208  1.00 88.28           C
ATOM   1903  O   LEU A 136      -5.982   0.792 -11.403  1.00 88.28           O
ATOM   1904  HA  LEU A 136      -6.348   2.929 -10.109  1.00 88.28           H
ATOM   1905  CB  LEU A 136      -4.362   2.893  -9.352  1.00 88.28           C
ATOM   1906 1HB  LEU A 136      -3.841   2.393  -8.536  1.00 88.28           H
ATOM   1907 2HB  LEU A 136      -3.789   2.705 -10.260  1.00 88.28           H
ATOM   1908  CG  LEU A 136      -4.353   4.399  -9.079  1.00 88.28           C
ATOM   1909  HG  LEU A 136      -5.061   4.604  -8.276  1.00 88.28           H
ATOM   1910  CD1 LEU A 136      -2.976   4.859  -8.596  1.00 88.28           C
ATOM   1911 1HD1 LEU A 136      -2.719   4.335  -7.676  1.00 88.28           H
ATOM   1912 2HD1 LEU A 136      -2.230   4.638  -9.360  1.00 88.28           H
ATOM   1913 3HD1 LEU A 136      -2.997   5.933  -8.410  1.00 88.28           H
ATOM   1914  CD2 LEU A 136      -4.822   5.182 -10.306  1.00 88.28           C
ATOM   1915 1HD2 LEU A 136      -4.157   4.975 -11.145  1.00 88.28           H
ATOM   1916 2HD2 LEU A 136      -5.837   4.880 -10.564  1.00 88.28           H
ATOM   1917 3HD2 LEU A 136      -4.805   6.249 -10.085  1.00 88.28           H
ATOM   1918  HN  LEU A 136      -5.795   2.263  -7.428  1.00 88.28           H
ATOM   1919  N   ILE A 137      -5.369  -0.131  -9.432  1.00 82.10           N
ATOM   1920  CA  ILE A 137      -5.266  -1.478  -9.967  1.00 82.10           C
ATOM   1921  C   ILE A 137      -6.632  -1.916 -10.499  1.00 82.10           C
ATOM   1922  O   ILE A 137      -6.719  -2.558 -11.545  1.00 82.10           O
ATOM   1923  HA  ILE A 137      -4.565  -1.446 -10.801  1.00 82.10           H
ATOM   1924  CB  ILE A 137      -4.681  -2.427  -8.920  1.00 82.10           C
ATOM   1925  HB  ILE A 137      -5.183  -2.240  -7.971  1.00 82.10           H
ATOM   1926  CG1 ILE A 137      -3.191  -2.156  -8.705  1.00 82.10           C
ATOM   1927 1HG1 ILE A 137      -2.630  -2.470  -9.585  1.00 82.10           H
ATOM   1928 2HG1 ILE A 137      -3.026  -1.085  -8.588  1.00 82.10           H
ATOM   1929  CG2 ILE A 137      -4.950  -3.887  -9.292  1.00 82.10           C
ATOM   1930 1HG2 ILE A 137      -6.025  -4.054  -9.354  1.00 82.10           H
ATOM   1931 2HG2 ILE A 137      -4.493  -4.106 -10.257  1.00 82.10           H
ATOM   1932 3HG2 ILE A 137      -4.523  -4.540  -8.531  1.00 82.10           H
ATOM   1933  CD1 ILE A 137      -2.671  -2.896  -7.471  1.00 82.10           C
ATOM   1934 1HD1 ILE A 137      -3.218  -2.561  -6.590  1.00 82.10           H
ATOM   1935 2HD1 ILE A 137      -2.815  -3.968  -7.603  1.00 82.10           H
ATOM   1936 3HD1 ILE A 137      -1.609  -2.685  -7.342  1.00 82.10           H
ATOM   1937  HN  ILE A 137      -5.167  -0.047  -8.456  1.00 82.10           H
ATOM   1938  N   MET A 138      -7.666  -1.551  -9.755  1.00 81.96           N
ATOM   1939  CA  MET A 138      -9.028  -1.841 -10.172  1.00 81.96           C
ATOM   1940  C   MET A 138      -9.328  -1.219 -11.538  1.00 81.96           C
ATOM   1941  O   MET A 138      -9.852  -1.888 -12.427  1.00 81.96           O
ATOM   1942  HA  MET A 138      -9.089  -2.927 -10.239  1.00 81.96           H
ATOM   1943  CB  MET A 138     -10.008  -1.291  -9.134  1.00 81.96           C
ATOM   1944 1HB  MET A 138      -9.742  -1.663  -8.145  1.00 81.96           H
ATOM   1945 2HB  MET A 138      -9.932  -0.204  -9.097  1.00 81.96           H
ATOM   1946  CG  MET A 138     -11.445  -1.697  -9.468  1.00 81.96           C
ATOM   1947 1HG  MET A 138     -11.736  -1.276 -10.430  1.00 81.96           H
ATOM   1948 2HG  MET A 138     -11.513  -2.781  -9.560  1.00 81.96           H
ATOM   1949  SD  MET A 138     -12.553  -1.123  -8.192  1.00 81.96           S
ATOM   1950  CE  MET A 138     -12.443   0.639  -8.454  1.00 81.96           C
ATOM   1951 1HE  MET A 138     -11.410   0.962  -8.322  1.00 81.96           H
ATOM   1952 2HE  MET A 138     -12.771   0.877  -9.466  1.00 81.96           H
ATOM   1953 3HE  MET A 138     -13.079   1.154  -7.735  1.00 81.96           H
ATOM   1954  HN  MET A 138      -7.585  -1.066  -8.884  1.00 81.96           H
ATOM   1955  N   CYS A 139      -8.982   0.054 -11.661  1.00 84.77           N
ATOM   1956  CA  CYS A 139      -9.320   0.809 -12.855  1.00 84.77           C
ATOM   1957  C   CYS A 139      -8.547   0.214 -14.034  1.00 84.77           C
ATOM   1958  O   CYS A 139      -9.066   0.140 -15.147  1.00 84.77           O
ATOM   1959  HA  CYS A 139     -10.394   0.699 -13.002  1.00 84.77           H
ATOM   1960  CB  CYS A 139      -9.034   2.302 -12.681  1.00 84.77           C
ATOM   1961 1HB  CYS A 139      -8.002   2.448 -12.363  1.00 84.77           H
ATOM   1962 2HB  CYS A 139      -9.149   2.816 -13.635  1.00 84.77           H
ATOM   1963  SG  CYS A 139     -10.176   3.018 -11.444  1.00 84.77           S
ATOM   1964  HG  CYS A 139      -9.513   2.586 -10.375  1.00 84.77           H
ATOM   1965  HN  CYS A 139      -8.482   0.568 -10.964  1.00 84.77           H
ATOM   1966  N   ILE A 140      -7.320  -0.195 -13.750  1.00 81.50           N
ATOM   1967  CA  ILE A 140      -6.476  -0.796 -14.769  1.00 81.50           C
ATOM   1968  C   ILE A 140      -7.167  -2.040 -15.330  1.00 81.50           C
ATOM   1969  O   ILE A 140      -7.167  -2.263 -16.539  1.00 81.50           O
ATOM   1970  HA  ILE A 140      -6.368  -0.069 -15.574  1.00 81.50           H
ATOM   1971  CB  ILE A 140      -5.076  -1.067 -14.214  1.00 81.50           C
ATOM   1972  HB  ILE A 140      -5.181  -1.499 -13.218  1.00 81.50           H
ATOM   1973  CG1 ILE A 140      -4.285   0.233 -14.062  1.00 81.50           C
ATOM   1974 1HG1 ILE A 140      -4.006   0.610 -15.046  1.00 81.50           H
ATOM   1975 2HG1 ILE A 140      -4.912   0.992 -13.595  1.00 81.50           H
ATOM   1976  CG2 ILE A 140      -4.335  -2.093 -15.074  1.00 81.50           C
ATOM   1977 1HG2 ILE A 140      -4.893  -3.028 -15.087  1.00 81.50           H
ATOM   1978 2HG2 ILE A 140      -4.240  -1.713 -16.092  1.00 81.50           H
ATOM   1979 3HG2 ILE A 140      -3.343  -2.267 -14.658  1.00 81.50           H
ATOM   1980  CD1 ILE A 140      -3.027   0.014 -13.219  1.00 81.50           C
ATOM   1981 1HD1 ILE A 140      -3.311  -0.340 -12.228  1.00 81.50           H
ATOM   1982 2HD1 ILE A 140      -2.391  -0.728 -13.701  1.00 81.50           H
ATOM   1983 3HD1 ILE A 140      -2.483   0.954 -13.127  1.00 81.50           H
ATOM   1984  HN  ILE A 140      -6.902  -0.123 -12.844  1.00 81.50           H
ATOM   1985  N   SER A 141      -7.740  -2.818 -14.423  1.00 77.03           N
ATOM   1986  CA  SER A 141      -8.326  -4.095 -14.796  1.00 77.03           C
ATOM   1987  C   SER A 141      -9.562  -3.869 -15.668  1.00 77.03           C
ATOM   1988  O   SER A 141      -9.772  -4.580 -16.650  1.00 77.03           O
ATOM   1989  HA  SER A 141      -7.551  -4.615 -15.359  1.00 77.03           H
ATOM   1990  CB  SER A 141      -8.693  -4.915 -13.558  1.00 77.03           C
ATOM   1991 1HB  SER A 141      -9.420  -4.364 -12.960  1.00 77.03           H
ATOM   1992 2HB  SER A 141      -9.173  -5.843 -13.867  1.00 77.03           H
ATOM   1993  OG  SER A 141      -7.552  -5.214 -12.758  1.00 77.03           O
ATOM   1994  HG  SER A 141      -7.387  -4.474 -12.107  1.00 77.03           H
ATOM   1995  HN  SER A 141      -7.808  -2.590 -13.452  1.00 77.03           H
ATOM   1996  N   VAL A 142     -10.348  -2.876 -15.279  1.00 78.70           N
ATOM   1997  CA  VAL A 142     -11.540  -2.524 -16.033  1.00 78.70           C
ATOM   1998  C   VAL A 142     -11.131  -2.021 -17.419  1.00 78.70           C
ATOM   1999  O   VAL A 142     -11.753  -2.374 -18.420  1.00 78.70           O
ATOM   2000  HA  VAL A 142     -12.134  -3.431 -16.150  1.00 78.70           H
ATOM   2001  CB  VAL A 142     -12.374  -1.509 -15.250  1.00 78.70           C
ATOM   2002  HB  VAL A 142     -11.731  -0.662 -15.008  1.00 78.70           H
ATOM   2003  CG1 VAL A 142     -13.538  -0.988 -16.096  1.00 78.70           C
ATOM   2004 1HG1 VAL A 142     -13.149  -0.504 -16.992  1.00 78.70           H
ATOM   2005 2HG1 VAL A 142     -14.180  -1.821 -16.382  1.00 78.70           H
ATOM   2006 3HG1 VAL A 142     -14.115  -0.267 -15.515  1.00 78.70           H
ATOM   2007  CG2 VAL A 142     -12.876  -2.108 -13.936  1.00 78.70           C
ATOM   2008 1HG2 VAL A 142     -13.495  -2.980 -14.147  1.00 78.70           H
ATOM   2009 2HG2 VAL A 142     -12.025  -2.407 -13.324  1.00 78.70           H
ATOM   2010 3HG2 VAL A 142     -13.466  -1.365 -13.399  1.00 78.70           H
ATOM   2011  HN  VAL A 142     -10.182  -2.317 -14.467  1.00 78.70           H
ATOM   2012  N   ASP A 143     -10.087  -1.205 -17.433  1.00 79.02           N
ATOM   2013  CA  ASP A 143      -9.652  -0.568 -18.664  1.00 79.02           C
ATOM   2014  C   ASP A 143      -9.184  -1.639 -19.651  1.00 79.02           C
ATOM   2015  O   ASP A 143      -9.472  -1.558 -20.844  1.00 79.02           O
ATOM   2016  HA  ASP A 143     -10.522  -0.020 -19.026  1.00 79.02           H
ATOM   2017  CB  ASP A 143      -8.481   0.383 -18.408  1.00 79.02           C
ATOM   2018 1HB  ASP A 143      -8.763   1.119 -17.655  1.00 79.02           H
ATOM   2019 2HB  ASP A 143      -7.636  -0.175 -18.007  1.00 79.02           H
ATOM   2020  CG  ASP A 143      -8.064   1.098 -19.695  1.00 79.02           C
ATOM   2021  OD1 ASP A 143      -8.969   1.652 -20.356  1.00 79.02           O
ATOM   2022  OD2 ASP A 143      -6.849   1.074 -19.989  1.00 79.02           O
ATOM   2023  HN  ASP A 143      -9.543  -0.979 -16.625  1.00 79.02           H
ATOM   2024  N   ARG A 144      -8.471  -2.619 -19.116  1.00 75.51           N
ATOM   2025  CA  ARG A 144      -7.948  -3.698 -19.937  1.00 75.51           C
ATOM   2026  C   ARG A 144      -9.096  -4.519 -20.529  1.00 75.51           C
ATOM   2027  O   ARG A 144      -9.039  -4.925 -21.689  1.00 75.51           O
ATOM   2028  HA  ARG A 144      -7.377  -3.201 -20.721  1.00 75.51           H
ATOM   2029  CB  ARG A 144      -7.039  -4.620 -19.122  1.00 75.51           C
ATOM   2030 1HB  ARG A 144      -7.431  -4.721 -18.110  1.00 75.51           H
ATOM   2031 2HB  ARG A 144      -7.035  -5.616 -19.564  1.00 75.51           H
ATOM   2032  CG  ARG A 144      -5.610  -4.074 -19.069  1.00 75.51           C
ATOM   2033 1HG  ARG A 144      -5.290  -3.786 -20.070  1.00 75.51           H
ATOM   2034 2HG  ARG A 144      -5.584  -3.174 -18.454  1.00 75.51           H
ATOM   2035  CD  ARG A 144      -4.646  -5.116 -18.498  1.00 75.51           C
ATOM   2036 1HD  ARG A 144      -4.638  -5.058 -17.410  1.00 75.51           H
ATOM   2037 2HD  ARG A 144      -4.984  -6.119 -18.762  1.00 75.51           H
ATOM   2038  NE  ARG A 144      -3.283  -4.887 -19.027  1.00 75.51           N
ATOM   2039  HE  ARG A 144      -3.192  -4.383 -19.886  1.00 75.51           H
ATOM   2040  CZ  ARG A 144      -2.163  -5.313 -18.427  1.00 75.51           C
ATOM   2041  NH1 ARG A 144      -2.226  -5.993 -17.274  1.00 75.51           N
ATOM   2042 1HH1 ARG A 144      -3.113  -6.187 -16.855  1.00 75.51           H
ATOM   2043 2HH1 ARG A 144      -1.385  -6.308 -16.833  1.00 75.51           H
ATOM   2044  NH2 ARG A 144      -0.980  -5.049 -18.997  1.00 75.51           N
ATOM   2045 1HH2 ARG A 144      -0.135  -5.359 -18.562  1.00 75.51           H
ATOM   2046 2HH2 ARG A 144      -0.942  -4.540 -19.857  1.00 75.51           H
ATOM   2047  HN  ARG A 144      -8.249  -2.683 -18.143  1.00 75.51           H
ATOM   2048  N   TYR A 145     -10.110  -4.737 -19.706  1.00 73.80           N
ATOM   2049  CA  TYR A 145     -11.289  -5.463 -20.147  1.00 73.80           C
ATOM   2050  C   TYR A 145     -11.933  -4.781 -21.356  1.00 73.80           C
ATOM   2051  O   TYR A 145     -12.204  -5.427 -22.367  1.00 73.80           O
ATOM   2052  HA  TYR A 145     -10.979  -6.469 -20.430  1.00 73.80           H
ATOM   2053  CB  TYR A 145     -12.271  -5.427 -18.974  1.00 73.80           C
ATOM   2054 1HB  TYR A 145     -11.884  -6.054 -18.170  1.00 73.80           H
ATOM   2055 2HB  TYR A 145     -12.322  -4.409 -18.587  1.00 73.80           H
ATOM   2056  CG  TYR A 145     -13.684  -5.894 -19.330  1.00 73.80           C
ATOM   2057  CD1 TYR A 145     -14.729  -4.993 -19.327  1.00 73.80           C
ATOM   2058  HD1 TYR A 145     -14.548  -3.949 -19.071  1.00 73.80           H
ATOM   2059  CD2 TYR A 145     -13.912  -7.215 -19.654  1.00 73.80           C
ATOM   2060  HD2 TYR A 145     -13.087  -7.927 -19.656  1.00 73.80           H
ATOM   2061  CE1 TYR A 145     -16.059  -5.432 -19.662  1.00 73.80           C
ATOM   2062  HE1 TYR A 145     -16.893  -4.731 -19.663  1.00 73.80           H
ATOM   2063  CE2 TYR A 145     -15.242  -7.655 -19.988  1.00 73.80           C
ATOM   2064  HE2 TYR A 145     -15.437  -8.696 -20.246  1.00 73.80           H
ATOM   2065  CZ  TYR A 145     -16.250  -6.741 -19.976  1.00 73.80           C
ATOM   2066  OH  TYR A 145     -17.506  -7.156 -20.293  1.00 73.80           O
ATOM   2067  HH  TYR A 145     -17.497  -8.129 -20.524  1.00 73.80           H
ATOM   2068  HN  TYR A 145     -10.135  -4.429 -18.755  1.00 73.80           H
ATOM   2069  N   ILE A 146     -12.158  -3.483 -21.212  1.00 75.49           N
ATOM   2070  CA  ILE A 146     -12.818  -2.718 -22.256  1.00 75.49           C
ATOM   2071  C   ILE A 146     -11.990  -2.797 -23.541  1.00 75.49           C
ATOM   2072  O   ILE A 146     -12.541  -2.940 -24.631  1.00 75.49           O
ATOM   2073  HA  ILE A 146     -13.786  -3.183 -22.440  1.00 75.49           H
ATOM   2074  CB  ILE A 146     -13.085  -1.287 -21.785  1.00 75.49           C
ATOM   2075  HB  ILE A 146     -12.155  -0.878 -21.389  1.00 75.49           H
ATOM   2076  CG1 ILE A 146     -14.107  -1.267 -20.646  1.00 75.49           C
ATOM   2077 1HG1 ILE A 146     -15.097  -1.500 -21.038  1.00 75.49           H
ATOM   2078 2HG1 ILE A 146     -13.861  -2.040 -19.918  1.00 75.49           H
ATOM   2079  CG2 ILE A 146     -13.509  -0.395 -22.953  1.00 75.49           C
ATOM   2080 1HG2 ILE A 146     -12.717  -0.374 -23.701  1.00 75.49           H
ATOM   2081 2HG2 ILE A 146     -14.421  -0.791 -23.400  1.00 75.49           H
ATOM   2082 3HG2 ILE A 146     -13.693   0.616 -22.590  1.00 75.49           H
ATOM   2083  CD1 ILE A 146     -14.134   0.100 -19.958  1.00 75.49           C
ATOM   2084 1HD1 ILE A 146     -13.149   0.319 -19.547  1.00 75.49           H
ATOM   2085 2HD1 ILE A 146     -14.404   0.867 -20.684  1.00 75.49           H
ATOM   2086 3HD1 ILE A 146     -14.869   0.087 -19.153  1.00 75.49           H
ATOM   2087  HN  ILE A 146     -11.900  -2.957 -20.402  1.00 75.49           H
ATOM   2088  N   ALA A 147     -10.679  -2.702 -23.369  1.00 75.18           N
ATOM   2089  CA  ALA A 147      -9.777  -2.662 -24.507  1.00 75.18           C
ATOM   2090  C   ALA A 147      -9.896  -3.969 -25.294  1.00 75.18           C
ATOM   2091  O   ALA A 147      -9.721  -3.983 -26.511  1.00 75.18           O
ATOM   2092  HA  ALA A 147     -10.084  -1.834 -25.146  1.00 75.18           H
ATOM   2093  CB  ALA A 147      -8.350  -2.404 -24.018  1.00 75.18           C
ATOM   2094 1HB  ALA A 147      -8.313  -1.450 -23.492  1.00 75.18           H
ATOM   2095 2HB  ALA A 147      -8.047  -3.204 -23.343  1.00 75.18           H
ATOM   2096 3HB  ALA A 147      -7.673  -2.374 -24.872  1.00 75.18           H
ATOM   2097  HN  ALA A 147     -10.235  -2.652 -22.475  1.00 75.18           H
ATOM   2098  N   ILE A 148     -10.194  -5.035 -24.566  1.00 70.65           N
ATOM   2099  CA  ILE A 148     -10.193  -6.365 -25.152  1.00 70.65           C
ATOM   2100  C   ILE A 148     -11.588  -6.679 -25.696  1.00 70.65           C
ATOM   2101  O   ILE A 148     -11.722  -7.269 -26.767  1.00 70.65           O
ATOM   2102  HA  ILE A 148      -9.491  -6.354 -25.986  1.00 70.65           H
ATOM   2103  CB  ILE A 148      -9.680  -7.394 -24.142  1.00 70.65           C
ATOM   2104  HB  ILE A 148     -10.252  -7.284 -23.221  1.00 70.65           H
ATOM   2105  CG1 ILE A 148      -8.212  -7.139 -23.796  1.00 70.65           C
ATOM   2106 1HG1 ILE A 148      -7.590  -7.329 -24.670  1.00 70.65           H
ATOM   2107 2HG1 ILE A 148      -8.075  -6.091 -23.529  1.00 70.65           H
ATOM   2108  CG2 ILE A 148      -9.910  -8.820 -24.649  1.00 70.65           C
ATOM   2109 1HG2 ILE A 148     -10.976  -8.983 -24.803  1.00 70.65           H
ATOM   2110 2HG2 ILE A 148      -9.380  -8.960 -25.591  1.00 70.65           H
ATOM   2111 3HG2 ILE A 148      -9.536  -9.531 -23.912  1.00 70.65           H
ATOM   2112  CD1 ILE A 148      -7.759  -8.029 -22.637  1.00 70.65           C
ATOM   2113 1HD1 ILE A 148      -8.368  -7.819 -21.758  1.00 70.65           H
ATOM   2114 2HD1 ILE A 148      -7.875  -9.076 -22.917  1.00 70.65           H
ATOM   2115 3HD1 ILE A 148      -6.712  -7.827 -22.411  1.00 70.65           H
ATOM   2116  HN  ILE A 148     -10.432  -5.001 -23.595  1.00 70.65           H
ATOM   2117  N   ALA A 149     -12.591  -6.270 -24.934  1.00 71.06           N
ATOM   2118  CA  ALA A 149     -13.963  -6.634 -25.244  1.00 71.06           C
ATOM   2119  C   ALA A 149     -14.487  -5.727 -26.359  1.00 71.06           C
ATOM   2120  O   ALA A 149     -15.166  -6.190 -27.274  1.00 71.06           O
ATOM   2121  HA  ALA A 149     -13.961  -7.665 -25.597  1.00 71.06           H
ATOM   2122  CB  ALA A 149     -14.814  -6.549 -23.975  1.00 71.06           C
ATOM   2123 1HB  ALA A 149     -14.417  -7.234 -23.225  1.00 71.06           H
ATOM   2124 2HB  ALA A 149     -14.787  -5.531 -23.587  1.00 71.06           H
ATOM   2125 3HB  ALA A 149     -15.843  -6.822 -24.208  1.00 71.06           H
ATOM   2126  HN  ALA A 149     -12.479  -5.702 -24.118  1.00 71.06           H
ATOM   2127  N   GLN A 150     -14.152  -4.450 -26.246  1.00 72.67           N
ATOM   2128  CA  GLN A 150     -14.694  -3.451 -27.150  1.00 72.67           C
ATOM   2129  C   GLN A 150     -13.570  -2.805 -27.964  1.00 72.67           C
ATOM   2130  O   GLN A 150     -13.548  -1.588 -28.141  1.00 72.67           O
ATOM   2131  HA  GLN A 150     -15.366  -3.995 -27.814  1.00 72.67           H
ATOM   2132  CB  GLN A 150     -15.493  -2.394 -26.385  1.00 72.67           C
ATOM   2133 1HB  GLN A 150     -14.837  -1.868 -25.692  1.00 72.67           H
ATOM   2134 2HB  GLN A 150     -15.883  -1.652 -27.082  1.00 72.67           H
ATOM   2135  CG  GLN A 150     -16.650  -3.034 -25.614  1.00 72.67           C
ATOM   2136 1HG  GLN A 150     -17.145  -3.774 -26.242  1.00 72.67           H
ATOM   2137 2HG  GLN A 150     -16.263  -3.562 -24.743  1.00 72.67           H
ATOM   2138  CD  GLN A 150     -17.663  -1.977 -25.168  1.00 72.67           C
ATOM   2139  OE1 GLN A 150     -17.529  -0.796 -25.445  1.00 72.67           O
ATOM   2140  NE2 GLN A 150     -18.680  -2.465 -24.464  1.00 72.67           N
ATOM   2141 1HE2 GLN A 150     -18.730  -3.445 -24.271  1.00 72.67           H
ATOM   2142 2HE2 GLN A 150     -19.395  -1.852 -24.127  1.00 72.67           H
ATOM   2143  HN  GLN A 150     -13.523  -4.096 -25.553  1.00 72.67           H
ATOM   2144  N   ALA A 151     -12.665  -3.650 -28.436  1.00 65.04           N
ATOM   2145  CA  ALA A 151     -11.418  -3.168 -29.005  1.00 65.04           C
ATOM   2146  C   ALA A 151     -11.716  -2.048 -30.003  1.00 65.04           C
ATOM   2147  O   ALA A 151     -11.014  -1.038 -30.037  1.00 65.04           O
ATOM   2148  HA  ALA A 151     -10.815  -2.766 -28.190  1.00 65.04           H
ATOM   2149  CB  ALA A 151     -10.665  -4.335 -29.646  1.00 65.04           C
ATOM   2150 1HB  ALA A 151     -10.451  -5.090 -28.889  1.00 65.04           H
ATOM   2151 2HB  ALA A 151     -11.277  -4.774 -30.434  1.00 65.04           H
ATOM   2152 3HB  ALA A 151      -9.729  -3.974 -30.072  1.00 65.04           H
ATOM   2153  HN  ALA A 151     -12.773  -4.644 -28.435  1.00 65.04           H
ATOM   2154  N   MET A 152     -12.759  -2.263 -30.791  1.00 65.11           N
ATOM   2155  CA  MET A 152     -13.119  -1.315 -31.832  1.00 65.11           C
ATOM   2156  C   MET A 152     -13.581   0.012 -31.227  1.00 65.11           C
ATOM   2157  O   MET A 152     -13.075   1.073 -31.589  1.00 65.11           O
ATOM   2158  HA  MET A 152     -12.211  -1.160 -32.414  1.00 65.11           H
ATOM   2159  CB  MET A 152     -14.240  -1.902 -32.692  1.00 65.11           C
ATOM   2160 1HB  MET A 152     -15.003  -2.342 -32.050  1.00 65.11           H
ATOM   2161 2HB  MET A 152     -14.721  -1.106 -33.261  1.00 65.11           H
ATOM   2162  CG  MET A 152     -13.696  -2.964 -33.650  1.00 65.11           C
ATOM   2163 1HG  MET A 152     -12.606  -2.947 -33.645  1.00 65.11           H
ATOM   2164 2HG  MET A 152     -14.001  -3.956 -33.317  1.00 65.11           H
ATOM   2165  SD  MET A 152     -14.302  -2.663 -35.302  1.00 65.11           S
ATOM   2166  CE  MET A 152     -15.959  -3.309 -35.147  1.00 65.11           C
ATOM   2167 1HE  MET A 152     -15.914  -4.364 -34.877  1.00 65.11           H
ATOM   2168 2HE  MET A 152     -16.492  -2.758 -34.372  1.00 65.11           H
ATOM   2169 3HE  MET A 152     -16.482  -3.199 -36.097  1.00 65.11           H
ATOM   2170  HN  MET A 152     -13.351  -3.067 -30.728  1.00 65.11           H
ATOM   2171  N   ARG A 153     -14.539  -0.090 -30.317  1.00 64.92           N
ATOM   2172  CA  ARG A 153     -15.091   1.091 -29.675  1.00 64.92           C
ATOM   2173  C   ARG A 153     -14.023   1.780 -28.823  1.00 64.92           C
ATOM   2174  O   ARG A 153     -14.041   3.000 -28.667  1.00 64.92           O
ATOM   2175  HA  ARG A 153     -15.410   1.731 -30.497  1.00 64.92           H
ATOM   2176  CB  ARG A 153     -16.285   0.729 -28.789  1.00 64.92           C
ATOM   2177 1HB  ARG A 153     -16.032  -0.127 -28.164  1.00 64.92           H
ATOM   2178 2HB  ARG A 153     -16.509   1.559 -28.119  1.00 64.92           H
ATOM   2179  CG  ARG A 153     -17.517   0.403 -29.636  1.00 64.92           C
ATOM   2180 1HG  ARG A 153     -17.718   1.224 -30.324  1.00 64.92           H
ATOM   2181 2HG  ARG A 153     -17.321  -0.481 -30.243  1.00 64.92           H
ATOM   2182  CD  ARG A 153     -18.741   0.160 -28.751  1.00 64.92           C
ATOM   2183 1HD  ARG A 153     -18.596  -0.740 -28.154  1.00 64.92           H
ATOM   2184 2HD  ARG A 153     -18.866   0.988 -28.054  1.00 64.92           H
ATOM   2185  NE  ARG A 153     -19.952   0.019 -29.591  1.00 64.92           N
ATOM   2186  HE  ARG A 153     -19.846   0.090 -30.583  1.00 64.92           H
ATOM   2187  CZ  ARG A 153     -21.182  -0.197 -29.105  1.00 64.92           C
ATOM   2188  NH1 ARG A 153     -21.383  -0.300 -27.784  1.00 64.92           N
ATOM   2189 1HH1 ARG A 153     -20.612  -0.216 -27.153  1.00 64.92           H
ATOM   2190 2HH1 ARG A 153     -22.304  -0.462 -27.430  1.00 64.92           H
ATOM   2191  NH2 ARG A 153     -22.208  -0.308 -29.960  1.00 64.92           N
ATOM   2192 1HH2 ARG A 153     -23.132  -0.470 -29.614  1.00 64.92           H
ATOM   2193 2HH2 ARG A 153     -22.049  -0.230 -30.944  1.00 64.92           H
ATOM   2194  HN  ARG A 153     -14.935  -0.958 -30.018  1.00 64.92           H
ATOM   2195  N   ALA A 154     -13.118   0.969 -28.295  1.00 66.36           N
ATOM   2196  CA  ALA A 154     -12.098   1.473 -27.392  1.00 66.36           C
ATOM   2197  C   ALA A 154     -11.193   2.449 -28.146  1.00 66.36           C
ATOM   2198  O   ALA A 154     -10.618   3.357 -27.547  1.00 66.36           O
ATOM   2199  HA  ALA A 154     -12.602   2.006 -26.586  1.00 66.36           H
ATOM   2200  CB  ALA A 154     -11.319   0.299 -26.795  1.00 66.36           C
ATOM   2201 1HB  ALA A 154     -12.003  -0.349 -26.245  1.00 66.36           H
ATOM   2202 2HB  ALA A 154     -10.847  -0.269 -27.596  1.00 66.36           H
ATOM   2203 3HB  ALA A 154     -10.554   0.677 -26.118  1.00 66.36           H
ATOM   2204  HN  ALA A 154     -13.076  -0.014 -28.474  1.00 66.36           H
ATOM   2205  N   HIS A 155     -11.094   2.229 -29.449  1.00 68.38           N
ATOM   2206  CA  HIS A 155     -10.203   3.024 -30.277  1.00 68.38           C
ATOM   2207  C   HIS A 155     -10.815   4.407 -30.508  1.00 68.38           C
ATOM   2208  O   HIS A 155     -10.140   5.423 -30.350  1.00 68.38           O
ATOM   2209  HA  HIS A 155      -9.274   3.136 -29.718  1.00 68.38           H
ATOM   2210  CB  HIS A 155      -9.878   2.294 -31.581  1.00 68.38           C
ATOM   2211 1HB  HIS A 155      -9.600   1.266 -31.351  1.00 68.38           H
ATOM   2212 2HB  HIS A 155     -10.778   2.250 -32.196  1.00 68.38           H
ATOM   2213  CG  HIS A 155      -8.769   2.933 -32.383  1.00 68.38           C
ATOM   2214  ND1 HIS A 155      -9.000   3.907 -33.338  1.00 68.38           N
ATOM   2215  HD1 HIS A 155      -9.894   4.279 -33.591  1.00 68.38           H
ATOM   2216  CD2 HIS A 155      -7.421   2.728 -32.361  1.00 68.38           C
ATOM   2217  HD2 HIS A 155      -6.894   2.022 -31.718  1.00 68.38           H
ATOM   2218  CE1 HIS A 155      -7.836   4.264 -33.861  1.00 68.38           C
ATOM   2219  HE1 HIS A 155      -7.686   5.012 -34.640  1.00 68.38           H
ATOM   2220  NE2 HIS A 155      -6.859   3.532 -33.254  1.00 68.38           N
ATOM   2221  HN  HIS A 155     -11.608   1.524 -29.937  1.00 68.38           H
ATOM   2222  N   THR A 156     -12.088   4.401 -30.878  1.00 70.88           N
ATOM   2223  CA  THR A 156     -12.767   5.633 -31.240  1.00 70.88           C
ATOM   2224  C   THR A 156     -12.921   6.538 -30.016  1.00 70.88           C
ATOM   2225  O   THR A 156     -12.912   7.761 -30.138  1.00 70.88           O
ATOM   2226  HA  THR A 156     -12.146   6.170 -31.958  1.00 70.88           H
ATOM   2227  CB  THR A 156     -14.100   5.264 -31.894  1.00 70.88           C
ATOM   2228  HB  THR A 156     -14.834   6.058 -31.758  1.00 70.88           H
ATOM   2229  OG1 THR A 156     -14.436   4.008 -31.311  1.00 70.88           O
ATOM   2230  HG1 THR A 156     -14.625   4.123 -30.336  1.00 70.88           H
ATOM   2231  CG2 THR A 156     -13.955   4.955 -33.386  1.00 70.88           C
ATOM   2232 1HG2 THR A 156     -13.271   4.116 -33.518  1.00 70.88           H
ATOM   2233 2HG2 THR A 156     -13.559   5.830 -33.901  1.00 70.88           H
ATOM   2234 3HG2 THR A 156     -14.929   4.699 -33.801  1.00 70.88           H
ATOM   2235  HN  THR A 156     -12.651   3.577 -30.932  1.00 70.88           H
ATOM   2236  N   TRP A 157     -13.060   5.900 -28.863  1.00 74.21           N
ATOM   2237  CA  TRP A 157     -13.376   6.621 -27.642  1.00 74.21           C
ATOM   2238  C   TRP A 157     -12.074   6.836 -26.868  1.00 74.21           C
ATOM   2239  O   TRP A 157     -12.095   7.046 -25.657  1.00 74.21           O
ATOM   2240  HA  TRP A 157     -13.805   7.583 -27.924  1.00 74.21           H
ATOM   2241  CB  TRP A 157     -14.440   5.881 -26.828  1.00 74.21           C
ATOM   2242 1HB  TRP A 157     -14.170   4.827 -26.770  1.00 74.21           H
ATOM   2243 2HB  TRP A 157     -14.436   6.267 -25.808  1.00 74.21           H
ATOM   2244  CG  TRP A 157     -15.855   6.000 -27.398  1.00 74.21           C
ATOM   2245  CD1 TRP A 157     -16.217   6.355 -28.638  1.00 74.21           C
ATOM   2246  HD1 TRP A 157     -15.516   6.614 -29.432  1.00 74.21           H
ATOM   2247  CD2 TRP A 157     -17.089   5.749 -26.694  1.00 74.21           C
ATOM   2248  NE1 TRP A 157     -17.589   6.350 -28.784  1.00 74.21           N
ATOM   2249  HE1 TRP A 157     -18.097   6.579 -29.615  1.00 74.21           H
ATOM   2250  CE2 TRP A 157     -18.136   5.970 -27.564  1.00 74.21           C
ATOM   2251  CE3 TRP A 157     -17.313   5.348 -25.365  1.00 74.21           C
ATOM   2252  HE3 TRP A 157     -16.503   5.166 -24.658  1.00 74.21           H
ATOM   2253  CZ2 TRP A 157     -19.480   5.816 -27.202  1.00 74.21           C
ATOM   2254  HZ2 TRP A 157     -20.290   5.997 -27.909  1.00 74.21           H
ATOM   2255  CZ3 TRP A 157     -18.661   5.198 -25.019  1.00 74.21           C
ATOM   2256  HZ3 TRP A 157     -18.891   4.889 -23.999  1.00 74.21           H
ATOM   2257  CH2 TRP A 157     -19.727   5.417 -25.883  1.00 74.21           C
ATOM   2258  HH2 TRP A 157     -20.751   5.279 -25.536  1.00 74.21           H
ATOM   2259  HN  TRP A 157     -12.960   4.911 -28.755  1.00 74.21           H
ATOM   2260  N   ARG A 158     -10.971   6.777 -27.601  1.00 74.82           N
ATOM   2261  CA  ARG A 158      -9.658   6.811 -26.981  1.00 74.82           C
ATOM   2262  C   ARG A 158      -9.475   8.112 -26.196  1.00 74.82           C
ATOM   2263  O   ARG A 158      -8.993   8.097 -25.065  1.00 74.82           O
ATOM   2264  HA  ARG A 158      -9.640   5.947 -26.316  1.00 74.82           H
ATOM   2265  CB  ARG A 158      -8.550   6.696 -28.030  1.00 74.82           C
ATOM   2266 1HB  ARG A 158      -8.724   5.819 -28.653  1.00 74.82           H
ATOM   2267 2HB  ARG A 158      -8.576   7.565 -28.688  1.00 74.82           H
ATOM   2268  CG  ARG A 158      -7.175   6.594 -27.366  1.00 74.82           C
ATOM   2269 1HG  ARG A 158      -6.983   7.492 -26.778  1.00 74.82           H
ATOM   2270 2HG  ARG A 158      -7.163   5.751 -26.675  1.00 74.82           H
ATOM   2271  CD  ARG A 158      -6.073   6.418 -28.413  1.00 74.82           C
ATOM   2272 1HD  ARG A 158      -6.287   5.550 -29.036  1.00 74.82           H
ATOM   2273 2HD  ARG A 158      -6.046   7.285 -29.073  1.00 74.82           H
ATOM   2274  NE  ARG A 158      -4.763   6.250 -27.745  1.00 74.82           N
ATOM   2275  HE  ARG A 158      -4.710   6.437 -26.764  1.00 74.82           H
ATOM   2276  CZ  ARG A 158      -3.644   5.864 -28.373  1.00 74.82           C
ATOM   2277  NH1 ARG A 158      -3.657   5.600 -29.686  1.00 74.82           N
ATOM   2278 1HH1 ARG A 158      -4.507   5.691 -30.206  1.00 74.82           H
ATOM   2279 2HH1 ARG A 158      -2.818   5.312 -30.147  1.00 74.82           H
ATOM   2280  NH2 ARG A 158      -2.511   5.745 -27.667  1.00 74.82           N
ATOM   2281 1HH2 ARG A 158      -1.668   5.457 -28.120  1.00 74.82           H
ATOM   2282 2HH2 ARG A 158      -2.510   5.943 -26.687  1.00 74.82           H
ATOM   2283  HN  ARG A 158     -10.966   6.706 -28.598  1.00 74.82           H
ATOM   2284  N   GLU A 159      -9.871   9.207 -26.829  1.00 77.21           N
ATOM   2285  CA  GLU A 159      -9.677  10.522 -26.241  1.00 77.21           C
ATOM   2286  C   GLU A 159     -10.567  10.689 -25.008  1.00 77.21           C
ATOM   2287  O   GLU A 159     -10.098  11.111 -23.952  1.00 77.21           O
ATOM   2288  HA  GLU A 159      -8.628  10.556 -25.947  1.00 77.21           H
ATOM   2289  CB  GLU A 159      -9.947  11.626 -27.266  1.00 77.21           C
ATOM   2290 1HB  GLU A 159     -10.886  11.427 -27.781  1.00 77.21           H
ATOM   2291 2HB  GLU A 159      -9.923  12.598 -26.774  1.00 77.21           H
ATOM   2292  CG  GLU A 159      -8.854  11.658 -28.337  1.00 77.21           C
ATOM   2293 1HG  GLU A 159      -7.874  11.652 -27.861  1.00 77.21           H
ATOM   2294 2HG  GLU A 159      -8.916  10.760 -28.951  1.00 77.21           H
ATOM   2295  CD  GLU A 159      -8.991  12.899 -29.222  1.00 77.21           C
ATOM   2296  OE1 GLU A 159      -7.977  13.256 -29.859  1.00 77.21           O
ATOM   2297  OE2 GLU A 159     -10.107  13.462 -29.241  1.00 77.21           O
ATOM   2298  HN  GLU A 159     -10.316   9.206 -27.724  1.00 77.21           H
ATOM   2299  N   LYS A 160     -11.836  10.350 -25.183  1.00 80.68           N
ATOM   2300  CA  LYS A 160     -12.795  10.452 -24.096  1.00 80.68           C
ATOM   2301  C   LYS A 160     -12.299   9.628 -22.906  1.00 80.68           C
ATOM   2302  O   LYS A 160     -12.388  10.069 -21.761  1.00 80.68           O
ATOM   2303  HA  LYS A 160     -12.840  11.499 -23.797  1.00 80.68           H
ATOM   2304  CB  LYS A 160     -14.193  10.058 -24.577  1.00 80.68           C
ATOM   2305 1HB  LYS A 160     -14.141   9.121 -25.131  1.00 80.68           H
ATOM   2306 2HB  LYS A 160     -14.841   9.884 -23.718  1.00 80.68           H
ATOM   2307  CG  LYS A 160     -14.795  11.149 -25.464  1.00 80.68           C
ATOM   2308 1HG  LYS A 160     -14.739  12.111 -24.954  1.00 80.68           H
ATOM   2309 2HG  LYS A 160     -14.212  11.240 -26.381  1.00 80.68           H
ATOM   2310  CD  LYS A 160     -16.252  10.834 -25.809  1.00 80.68           C
ATOM   2311 1HD  LYS A 160     -16.301   9.912 -26.390  1.00 80.68           H
ATOM   2312 2HD  LYS A 160     -16.818  10.663 -24.893  1.00 80.68           H
ATOM   2313  CE  LYS A 160     -16.888  11.977 -26.602  1.00 80.68           C
ATOM   2314 1HE  LYS A 160     -16.803  12.908 -26.042  1.00 80.68           H
ATOM   2315 2HE  LYS A 160     -16.350  12.120 -27.540  1.00 80.68           H
ATOM   2316  NZ  LYS A 160     -18.312  11.686 -26.880  1.00 80.68           N
ATOM   2317 1HZ  LYS A 160     -18.717  12.452 -27.407  1.00 80.68           H
ATOM   2318 2HZ  LYS A 160     -18.384  10.830 -27.418  1.00 80.68           H
ATOM   2319 3HZ  LYS A 160     -18.812  11.578 -26.004  1.00 80.68           H
ATOM   2320  HN  LYS A 160     -12.210  10.012 -26.047  1.00 80.68           H
ATOM   2321  N   ARG A 161     -11.787   8.446 -23.217  1.00 80.69           N
ATOM   2322  CA  ARG A 161     -11.302   7.545 -22.186  1.00 80.69           C
ATOM   2323  C   ARG A 161     -10.156   8.196 -21.409  1.00 80.69           C
ATOM   2324  O   ARG A 161     -10.051   8.031 -20.195  1.00 80.69           O
ATOM   2325  HA  ARG A 161     -12.163   7.371 -21.541  1.00 80.69           H
ATOM   2326  CB  ARG A 161     -10.815   6.227 -22.790  1.00 80.69           C
ATOM   2327 1HB  ARG A 161     -10.144   6.431 -23.624  1.00 80.69           H
ATOM   2328 2HB  ARG A 161     -10.241   5.672 -22.048  1.00 80.69           H
ATOM   2329  CG  ARG A 161     -11.993   5.377 -23.272  1.00 80.69           C
ATOM   2330 1HG  ARG A 161     -12.558   5.012 -22.414  1.00 80.69           H
ATOM   2331 2HG  ARG A 161     -12.672   5.991 -23.863  1.00 80.69           H
ATOM   2332  CD  ARG A 161     -11.507   4.193 -24.110  1.00 80.69           C
ATOM   2333 1HD  ARG A 161     -12.352   3.719 -24.609  1.00 80.69           H
ATOM   2334 2HD  ARG A 161     -10.831   4.542 -24.890  1.00 80.69           H
ATOM   2335  NE  ARG A 161     -10.816   3.210 -23.246  1.00 80.69           N
ATOM   2336  HE  ARG A 161     -10.951   3.279 -22.257  1.00 80.69           H
ATOM   2337  CZ  ARG A 161     -10.021   2.234 -23.704  1.00 80.69           C
ATOM   2338  NH1 ARG A 161      -9.804   2.095 -25.020  1.00 80.69           N
ATOM   2339 1HH1 ARG A 161     -10.237   2.722 -25.667  1.00 80.69           H
ATOM   2340 2HH1 ARG A 161      -9.209   1.364 -25.354  1.00 80.69           H
ATOM   2341  NH2 ARG A 161      -9.445   1.399 -22.829  1.00 80.69           N
ATOM   2342 1HH2 ARG A 161      -8.849   0.666 -23.155  1.00 80.69           H
ATOM   2343 2HH2 ARG A 161      -9.612   1.510 -21.849  1.00 80.69           H
ATOM   2344  HN  ARG A 161     -11.701   8.103 -24.153  1.00 80.69           H
ATOM   2345  N   LEU A 162      -9.324   8.923 -22.142  1.00 81.20           N
ATOM   2346  CA  LEU A 162      -8.179   9.583 -21.540  1.00 81.20           C
ATOM   2347  C   LEU A 162      -8.668  10.656 -20.565  1.00 81.20           C
ATOM   2348  O   LEU A 162      -8.096  10.831 -19.490  1.00 81.20           O
ATOM   2349  HA  LEU A 162      -7.626   8.831 -20.977  1.00 81.20           H
ATOM   2350  CB  LEU A 162      -7.239  10.119 -22.623  1.00 81.20           C
ATOM   2351 1HB  LEU A 162      -7.199   9.391 -23.433  1.00 81.20           H
ATOM   2352 2HB  LEU A 162      -7.673  11.030 -23.034  1.00 81.20           H
ATOM   2353  CG  LEU A 162      -5.807  10.424 -22.177  1.00 81.20           C
ATOM   2354  HG  LEU A 162      -5.831  10.713 -21.127  1.00 81.20           H
ATOM   2355  CD1 LEU A 162      -4.923   9.180 -22.284  1.00 81.20           C
ATOM   2356 1HD1 LEU A 162      -5.327   8.392 -21.648  1.00 81.20           H
ATOM   2357 2HD1 LEU A 162      -4.902   8.837 -23.319  1.00 81.20           H
ATOM   2358 3HD1 LEU A 162      -3.911   9.424 -21.962  1.00 81.20           H
ATOM   2359  CD2 LEU A 162      -5.230  11.606 -22.959  1.00 81.20           C
ATOM   2360 1HD2 LEU A 162      -5.223  11.369 -24.023  1.00 81.20           H
ATOM   2361 2HD2 LEU A 162      -5.845  12.489 -22.788  1.00 81.20           H
ATOM   2362 3HD2 LEU A 162      -4.212  11.801 -22.623  1.00 81.20           H
ATOM   2363  HN  LEU A 162      -9.424   9.063 -23.127  1.00 81.20           H
ATOM   2364  N   LEU A 163      -9.721  11.347 -20.975  1.00 84.81           N
ATOM   2365  CA  LEU A 163     -10.256  12.440 -20.180  1.00 84.81           C
ATOM   2366  C   LEU A 163     -10.840  11.881 -18.881  1.00 84.81           C
ATOM   2367  O   LEU A 163     -10.576  12.408 -17.801  1.00 84.81           O
ATOM   2368  HA  LEU A 163      -9.424  13.099 -19.930  1.00 84.81           H
ATOM   2369  CB  LEU A 163     -11.253  13.261 -21.000  1.00 84.81           C
ATOM   2370 1HB  LEU A 163     -11.003  13.151 -22.055  1.00 84.81           H
ATOM   2371 2HB  LEU A 163     -12.246  12.833 -20.861  1.00 84.81           H
ATOM   2372  CG  LEU A 163     -11.321  14.754 -20.673  1.00 84.81           C
ATOM   2373  HG  LEU A 163     -10.453  15.011 -20.066  1.00 84.81           H
ATOM   2374  CD1 LEU A 163     -11.247  15.598 -21.947  1.00 84.81           C
ATOM   2375 1HD1 LEU A 163     -10.309  15.396 -22.463  1.00 84.81           H
ATOM   2376 2HD1 LEU A 163     -12.083  15.345 -22.599  1.00 84.81           H
ATOM   2377 3HD1 LEU A 163     -11.298  16.655 -21.686  1.00 84.81           H
ATOM   2378  CD2 LEU A 163     -12.565  15.078 -19.842  1.00 84.81           C
ATOM   2379 1HD2 LEU A 163     -13.458  14.801 -20.403  1.00 84.81           H
ATOM   2380 2HD2 LEU A 163     -12.534  14.516 -18.908  1.00 84.81           H
ATOM   2381 3HD2 LEU A 163     -12.588  16.145 -19.624  1.00 84.81           H
ATOM   2382  HN  LEU A 163     -10.206  11.172 -21.832  1.00 84.81           H
ATOM   2383  N   TYR A 164     -11.622  10.822 -19.029  1.00 85.89           N
ATOM   2384  CA  TYR A 164     -12.214  10.163 -17.877  1.00 85.89           C
ATOM   2385  C   TYR A 164     -11.133   9.618 -16.941  1.00 85.89           C
ATOM   2386  O   TYR A 164     -11.296   9.636 -15.722  1.00 85.89           O
ATOM   2387  HA  TYR A 164     -12.813  10.898 -17.340  1.00 85.89           H
ATOM   2388  CB  TYR A 164     -13.027   8.992 -18.433  1.00 85.89           C
ATOM   2389 1HB  TYR A 164     -12.412   8.441 -19.145  1.00 85.89           H
ATOM   2390 2HB  TYR A 164     -13.262   8.307 -17.619  1.00 85.89           H
ATOM   2391  CG  TYR A 164     -14.328   9.410 -19.122  1.00 85.89           C
ATOM   2392  CD1 TYR A 164     -15.181  10.301 -18.503  1.00 85.89           C
ATOM   2393  HD1 TYR A 164     -14.927  10.707 -17.523  1.00 85.89           H
ATOM   2394  CD2 TYR A 164     -14.649   8.895 -20.361  1.00 85.89           C
ATOM   2395  HD2 TYR A 164     -13.975   8.191 -20.850  1.00 85.89           H
ATOM   2396  CE1 TYR A 164     -16.406  10.694 -19.150  1.00 85.89           C
ATOM   2397  HE1 TYR A 164     -17.088  11.397 -18.672  1.00 85.89           H
ATOM   2398  CE2 TYR A 164     -15.873   9.288 -21.009  1.00 85.89           C
ATOM   2399  HE2 TYR A 164     -16.139   8.890 -21.988  1.00 85.89           H
ATOM   2400  CZ  TYR A 164     -16.691  10.168 -20.371  1.00 85.89           C
ATOM   2401  OH  TYR A 164     -17.848  10.540 -20.983  1.00 85.89           O
ATOM   2402  HH  TYR A 164     -18.354  11.175 -20.401  1.00 85.89           H
ATOM   2403  HN  TYR A 164     -11.852  10.415 -19.913  1.00 85.89           H
ATOM   2404  N   SER A 165     -10.053   9.146 -17.547  1.00 86.10           N
ATOM   2405  CA  SER A 165      -8.932   8.628 -16.782  1.00 86.10           C
ATOM   2406  C   SER A 165      -8.414   9.700 -15.821  1.00 86.10           C
ATOM   2407  O   SER A 165      -8.033   9.395 -14.692  1.00 86.10           O
ATOM   2408  HA  SER A 165      -9.329   7.777 -16.229  1.00 86.10           H
ATOM   2409  CB  SER A 165      -7.807   8.155 -17.706  1.00 86.10           C
ATOM   2410 1HB  SER A 165      -6.868   8.133 -17.151  1.00 86.10           H
ATOM   2411 2HB  SER A 165      -8.009   7.135 -18.030  1.00 86.10           H
ATOM   2412  OG  SER A 165      -7.664   8.997 -18.847  1.00 86.10           O
ATOM   2413  HG  SER A 165      -7.553   9.948 -18.559  1.00 86.10           H
ATOM   2414  HN  SER A 165      -9.938   9.115 -18.540  1.00 86.10           H
ATOM   2415  N   LYS A 166      -8.417  10.934 -16.304  1.00 88.08           N
ATOM   2416  CA  LYS A 166      -7.908  12.046 -15.520  1.00 88.08           C
ATOM   2417  C   LYS A 166      -8.818  12.270 -14.310  1.00 88.08           C
ATOM   2418  O   LYS A 166      -8.339  12.426 -13.188  1.00 88.08           O
ATOM   2419  HA  LYS A 166      -6.918  11.766 -15.159  1.00 88.08           H
ATOM   2420  CB  LYS A 166      -7.736  13.287 -16.398  1.00 88.08           C
ATOM   2421 1HB  LYS A 166      -8.655  13.475 -16.953  1.00 88.08           H
ATOM   2422 2HB  LYS A 166      -7.559  14.160 -15.770  1.00 88.08           H
ATOM   2423  CG  LYS A 166      -6.571  13.110 -17.374  1.00 88.08           C
ATOM   2424 1HG  LYS A 166      -5.655  12.905 -16.820  1.00 88.08           H
ATOM   2425 2HG  LYS A 166      -6.756  12.247 -18.014  1.00 88.08           H
ATOM   2426  CD  LYS A 166      -6.383  14.360 -18.235  1.00 88.08           C
ATOM   2427 1HD  LYS A 166      -7.293  14.556 -18.803  1.00 88.08           H
ATOM   2428 2HD  LYS A 166      -6.215  15.226 -17.595  1.00 88.08           H
ATOM   2429  CE  LYS A 166      -5.203  14.193 -19.195  1.00 88.08           C
ATOM   2430 1HE  LYS A 166      -4.308  13.920 -18.636  1.00 88.08           H
ATOM   2431 2HE  LYS A 166      -5.405  13.378 -19.890  1.00 88.08           H
ATOM   2432  NZ  LYS A 166      -4.963  15.445 -19.946  1.00 88.08           N
ATOM   2433 1HZ  LYS A 166      -4.192  15.311 -20.590  1.00 88.08           H
ATOM   2434 2HZ  LYS A 166      -5.798  15.693 -20.465  1.00 88.08           H
ATOM   2435 3HZ  LYS A 166      -4.735  16.190 -19.296  1.00 88.08           H
ATOM   2436  HN  LYS A 166      -8.759  11.178 -17.212  1.00 88.08           H
ATOM   2437  N   MET A 167     -10.115  12.280 -14.580  1.00 91.56           N
ATOM   2438  CA  MET A 167     -11.096  12.498 -13.530  1.00 91.56           C
ATOM   2439  C   MET A 167     -11.043  11.378 -12.489  1.00 91.56           C
ATOM   2440  O   MET A 167     -11.126  11.637 -11.289  1.00 91.56           O
ATOM   2441  HA  MET A 167     -10.825  13.447 -13.068  1.00 91.56           H
ATOM   2442  CB  MET A 167     -12.496  12.558 -14.144  1.00 91.56           C
ATOM   2443 1HB  MET A 167     -12.684  11.651 -14.719  1.00 91.56           H
ATOM   2444 2HB  MET A 167     -13.244  12.593 -13.351  1.00 91.56           H
ATOM   2445  CG  MET A 167     -12.646  13.782 -15.049  1.00 91.56           C
ATOM   2446 1HG  MET A 167     -12.397  14.687 -14.495  1.00 91.56           H
ATOM   2447 2HG  MET A 167     -11.947  13.716 -15.883  1.00 91.56           H
ATOM   2448  SD  MET A 167     -14.319  13.886 -15.664  1.00 91.56           S
ATOM   2449  CE  MET A 167     -15.171  14.356 -14.168  1.00 91.56           C
ATOM   2450 1HE  MET A 167     -15.025  13.587 -13.410  1.00 91.56           H
ATOM   2451 2HE  MET A 167     -14.773  15.304 -13.806  1.00 91.56           H
ATOM   2452 3HE  MET A 167     -16.235  14.465 -14.375  1.00 91.56           H
ATOM   2453  HN  MET A 167     -10.498  12.142 -15.494  1.00 91.56           H
ATOM   2454  N   VAL A 168     -10.904  10.157 -12.985  1.00 91.04           N
ATOM   2455  CA  VAL A 168     -10.860   8.996 -12.114  1.00 91.04           C
ATOM   2456  C   VAL A 168      -9.652   9.108 -11.182  1.00 91.04           C
ATOM   2457  O   VAL A 168      -9.764   8.859  -9.982  1.00 91.04           O
ATOM   2458  HA  VAL A 168     -11.769   9.001 -11.513  1.00 91.04           H
ATOM   2459  CB  VAL A 168     -10.852   7.714 -12.950  1.00 91.04           C
ATOM   2460  HB  VAL A 168     -10.051   7.798 -13.684  1.00 91.04           H
ATOM   2461  CG1 VAL A 168     -10.564   6.491 -12.077  1.00 91.04           C
ATOM   2462 1HG1 VAL A 168      -9.589   6.605 -11.603  1.00 91.04           H
ATOM   2463 2HG1 VAL A 168     -11.334   6.403 -11.310  1.00 91.04           H
ATOM   2464 3HG1 VAL A 168     -10.565   5.595 -12.697  1.00 91.04           H
ATOM   2465  CG2 VAL A 168     -12.170   7.548 -13.710  1.00 91.04           C
ATOM   2466 1HG2 VAL A 168     -12.995   7.496 -13.000  1.00 91.04           H
ATOM   2467 2HG2 VAL A 168     -12.316   8.398 -14.376  1.00 91.04           H
ATOM   2468 3HG2 VAL A 168     -12.137   6.629 -14.296  1.00 91.04           H
ATOM   2469  HN  VAL A 168     -10.823   9.957 -13.962  1.00 91.04           H
ATOM   2470  N   CYS A 169      -8.525   9.484 -11.768  1.00 90.33           N
ATOM   2471  CA  CYS A 169      -7.289   9.595 -11.013  1.00 90.33           C
ATOM   2472  C   CYS A 169      -7.507  10.601  -9.881  1.00 90.33           C
ATOM   2473  O   CYS A 169      -7.168  10.330  -8.730  1.00 90.33           O
ATOM   2474  HA  CYS A 169      -7.076   8.604 -10.614  1.00 90.33           H
ATOM   2475  CB  CYS A 169      -6.112   9.990 -11.908  1.00 90.33           C
ATOM   2476 1HB  CYS A 169      -6.365  10.880 -12.483  1.00 90.33           H
ATOM   2477 2HB  CYS A 169      -5.247  10.241 -11.295  1.00 90.33           H
ATOM   2478  SG  CYS A 169      -5.698   8.613 -13.039  1.00 90.33           S
ATOM   2479  HG  CYS A 169      -6.598   8.921 -13.969  1.00 90.33           H
ATOM   2480  HN  CYS A 169      -8.448   9.709 -12.740  1.00 90.33           H
ATOM   2481  N   PHE A 170      -8.073  11.742 -10.247  1.00 93.22           N
ATOM   2482  CA  PHE A 170      -8.313  12.802  -9.282  1.00 93.22           C
ATOM   2483  C   PHE A 170      -9.209  12.313  -8.143  1.00 93.22           C
ATOM   2484  O   PHE A 170      -8.927  12.568  -6.973  1.00 93.22           O
ATOM   2485  HA  PHE A 170      -7.345  13.098  -8.879  1.00 93.22           H
ATOM   2486  CB  PHE A 170      -9.027  13.932 -10.027  1.00 93.22           C
ATOM   2487 1HB  PHE A 170      -8.419  14.230 -10.881  1.00 93.22           H
ATOM   2488 2HB  PHE A 170      -9.969  13.554 -10.423  1.00 93.22           H
ATOM   2489  CG  PHE A 170      -9.309  15.164  -9.165  1.00 93.22           C
ATOM   2490  CD1 PHE A 170     -10.547  15.353  -8.635  1.00 93.22           C
ATOM   2491  HD1 PHE A 170     -11.338  14.627  -8.824  1.00 93.22           H
ATOM   2492  CD2 PHE A 170      -8.323  16.070  -8.929  1.00 93.22           C
ATOM   2493  HD2 PHE A 170      -7.331  15.918  -9.354  1.00 93.22           H
ATOM   2494  CE1 PHE A 170     -10.810  16.497  -7.835  1.00 93.22           C
ATOM   2495  HE1 PHE A 170     -11.802  16.649  -7.410  1.00 93.22           H
ATOM   2496  CE2 PHE A 170      -8.585  17.213  -8.129  1.00 93.22           C
ATOM   2497  HE2 PHE A 170      -7.794  17.940  -7.940  1.00 93.22           H
ATOM   2498  CZ  PHE A 170      -9.823  17.403  -7.599  1.00 93.22           C
ATOM   2499  HZ  PHE A 170     -10.025  18.281  -6.985  1.00 93.22           H
ATOM   2500  HN  PHE A 170      -8.364  11.948 -11.181  1.00 93.22           H
ATOM   2501  N   THR A 171     -10.272  11.619  -8.524  1.00 94.78           N
ATOM   2502  CA  THR A 171     -11.234  11.129  -7.552  1.00 94.78           C
ATOM   2503  C   THR A 171     -10.558  10.174  -6.566  1.00 94.78           C
ATOM   2504  O   THR A 171     -10.857  10.194  -5.373  1.00 94.78           O
ATOM   2505  HA  THR A 171     -11.602  11.977  -6.975  1.00 94.78           H
ATOM   2506  CB  THR A 171     -12.396  10.491  -8.317  1.00 94.78           C
ATOM   2507  HB  THR A 171     -12.086   9.557  -8.787  1.00 94.78           H
ATOM   2508  OG1 THR A 171     -12.828  11.514  -9.209  1.00 94.78           O
ATOM   2509  HG1 THR A 171     -12.420  11.377 -10.112  1.00 94.78           H
ATOM   2510  CG2 THR A 171     -13.613  10.234  -7.426  1.00 94.78           C
ATOM   2511 1HG2 THR A 171     -13.964  11.178  -7.010  1.00 94.78           H
ATOM   2512 2HG2 THR A 171     -13.334   9.560  -6.616  1.00 94.78           H
ATOM   2513 3HG2 THR A 171     -14.407   9.780  -8.019  1.00 94.78           H
ATOM   2514  HN  THR A 171     -10.478  11.390  -9.476  1.00 94.78           H
ATOM   2515  N   ILE A 172      -9.660   9.361  -7.101  1.00 93.58           N
ATOM   2516  CA  ILE A 172      -8.968   8.373  -6.291  1.00 93.58           C
ATOM   2517  C   ILE A 172      -8.125   9.088  -5.233  1.00 93.58           C
ATOM   2518  O   ILE A 172      -8.129   8.701  -4.065  1.00 93.58           O
ATOM   2519  HA  ILE A 172      -9.727   7.778  -5.783  1.00 93.58           H
ATOM   2520  CB  ILE A 172      -8.164   7.420  -7.177  1.00 93.58           C
ATOM   2521  HB  ILE A 172      -7.637   8.012  -7.926  1.00 93.58           H
ATOM   2522  CG1 ILE A 172      -9.088   6.460  -7.930  1.00 93.58           C
ATOM   2523 1HG1 ILE A 172      -9.559   5.775  -7.224  1.00 93.58           H
ATOM   2524 2HG1 ILE A 172      -9.889   7.022  -8.411  1.00 93.58           H
ATOM   2525  CG2 ILE A 172      -7.104   6.675  -6.363  1.00 93.58           C
ATOM   2526 1HG2 ILE A 172      -6.420   7.395  -5.913  1.00 93.58           H
ATOM   2527 2HG2 ILE A 172      -7.591   6.096  -5.578  1.00 93.58           H
ATOM   2528 3HG2 ILE A 172      -6.548   6.005  -7.017  1.00 93.58           H
ATOM   2529  CD1 ILE A 172      -8.313   5.665  -8.982  1.00 93.58           C
ATOM   2530 1HD1 ILE A 172      -7.864   6.352  -9.699  1.00 93.58           H
ATOM   2531 2HD1 ILE A 172      -7.529   5.085  -8.494  1.00 93.58           H
ATOM   2532 3HD1 ILE A 172      -8.993   4.990  -9.502  1.00 93.58           H
ATOM   2533  HN  ILE A 172      -9.403   9.369  -8.068  1.00 93.58           H
ATOM   2534  N   TRP A 173      -7.421  10.117  -5.680  1.00 93.85           N
ATOM   2535  CA  TRP A 173      -6.512  10.839  -4.806  1.00 93.85           C
ATOM   2536  C   TRP A 173      -7.333  11.438  -3.662  1.00 93.85           C
ATOM   2537  O   TRP A 173      -6.947  11.340  -2.498  1.00 93.85           O
ATOM   2538  HA  TRP A 173      -5.790  10.124  -4.411  1.00 93.85           H
ATOM   2539  CB  TRP A 173      -5.719  11.889  -5.586  1.00 93.85           C
ATOM   2540 1HB  TRP A 173      -6.373  12.346  -6.328  1.00 93.85           H
ATOM   2541 2HB  TRP A 173      -5.412  12.680  -4.901  1.00 93.85           H
ATOM   2542  CG  TRP A 173      -4.479  11.335  -6.291  1.00 93.85           C
ATOM   2543  CD1 TRP A 173      -4.274  11.191  -7.607  1.00 93.85           C
ATOM   2544  HD1 TRP A 173      -4.999  11.463  -8.374  1.00 93.85           H
ATOM   2545  CD2 TRP A 173      -3.273  10.855  -5.659  1.00 93.85           C
ATOM   2546  NE1 TRP A 173      -3.030  10.655  -7.869  1.00 93.85           N
ATOM   2547  HE1 TRP A 173      -2.650  10.454  -8.772  1.00 93.85           H
ATOM   2548  CE2 TRP A 173      -2.402  10.444  -6.647  1.00 93.85           C
ATOM   2549  CE3 TRP A 173      -2.931  10.771  -4.298  1.00 93.85           C
ATOM   2550  HE3 TRP A 173      -3.601  11.089  -3.500  1.00 93.85           H
ATOM   2551  CZ2 TRP A 173      -1.131   9.920  -6.379  1.00 93.85           C
ATOM   2552  HZ2 TRP A 173      -0.461   9.603  -7.178  1.00 93.85           H
ATOM   2553  CZ3 TRP A 173      -1.657  10.246  -4.047  1.00 93.85           C
ATOM   2554  HZ3 TRP A 173      -1.341  10.158  -3.008  1.00 93.85           H
ATOM   2555  CH2 TRP A 173      -0.768   9.827  -5.030  1.00 93.85           C
ATOM   2556  HH2 TRP A 173       0.207   9.428  -4.752  1.00 93.85           H
ATOM   2557  HN  TRP A 173      -7.464  10.458  -6.619  1.00 93.85           H
ATOM   2558  N   VAL A 174      -8.451  12.045  -4.033  1.00 95.53           N
ATOM   2559  CA  VAL A 174      -9.296  12.717  -3.060  1.00 95.53           C
ATOM   2560  C   VAL A 174      -9.806  11.695  -2.042  1.00 95.53           C
ATOM   2561  O   VAL A 174      -9.774  11.945  -0.838  1.00 95.53           O
ATOM   2562  HA  VAL A 174      -8.681  13.452  -2.542  1.00 95.53           H
ATOM   2563  CB  VAL A 174     -10.425  13.463  -3.775  1.00 95.53           C
ATOM   2564  HB  VAL A 174     -10.931  12.755  -4.432  1.00 95.53           H
ATOM   2565  CG1 VAL A 174     -11.453  13.992  -2.773  1.00 95.53           C
ATOM   2566 1HG1 VAL A 174     -11.882  13.157  -2.218  1.00 95.53           H
ATOM   2567 2HG1 VAL A 174     -10.965  14.677  -2.079  1.00 95.53           H
ATOM   2568 3HG1 VAL A 174     -12.244  14.517  -3.307  1.00 95.53           H
ATOM   2569  CG2 VAL A 174      -9.871  14.595  -4.642  1.00 95.53           C
ATOM   2570 1HG2 VAL A 174      -9.329  15.302  -4.014  1.00 95.53           H
ATOM   2571 2HG2 VAL A 174      -9.196  14.182  -5.391  1.00 95.53           H
ATOM   2572 3HG2 VAL A 174     -10.695  15.109  -5.138  1.00 95.53           H
ATOM   2573  HN  VAL A 174      -8.780  12.083  -4.976  1.00 95.53           H
ATOM   2574  N   LEU A 175     -10.263  10.566  -2.563  1.00 93.41           N
ATOM   2575  CA  LEU A 175     -10.887   9.555  -1.726  1.00 93.41           C
ATOM   2576  C   LEU A 175      -9.844   8.978  -0.767  1.00 93.41           C
ATOM   2577  O   LEU A 175     -10.126   8.771   0.412  1.00 93.41           O
ATOM   2578  HA  LEU A 175     -11.660  10.049  -1.138  1.00 93.41           H
ATOM   2579  CB  LEU A 175     -11.580   8.498  -2.589  1.00 93.41           C
ATOM   2580 1HB  LEU A 175     -12.225   9.008  -3.305  1.00 93.41           H
ATOM   2581 2HB  LEU A 175     -10.819   7.972  -3.164  1.00 93.41           H
ATOM   2582  CG  LEU A 175     -12.418   7.463  -1.837  1.00 93.41           C
ATOM   2583  HG  LEU A 175     -12.510   7.786  -0.800  1.00 93.41           H
ATOM   2584  CD1 LEU A 175     -13.834   7.381  -2.412  1.00 93.41           C
ATOM   2585 1HD1 LEU A 175     -14.318   8.353  -2.325  1.00 93.41           H
ATOM   2586 2HD1 LEU A 175     -13.783   7.093  -3.462  1.00 93.41           H
ATOM   2587 3HD1 LEU A 175     -14.408   6.637  -1.859  1.00 93.41           H
ATOM   2588  CD2 LEU A 175     -11.724   6.099  -1.825  1.00 93.41           C
ATOM   2589 1HD2 LEU A 175     -11.581   5.756  -2.850  1.00 93.41           H
ATOM   2590 2HD2 LEU A 175     -10.756   6.189  -1.333  1.00 93.41           H
ATOM   2591 3HD2 LEU A 175     -12.342   5.382  -1.285  1.00 93.41           H
ATOM   2592  HN  LEU A 175     -10.213  10.337  -3.535  1.00 93.41           H
ATOM   2593  N   ALA A 176      -8.659   8.734  -1.308  1.00 93.18           N
ATOM   2594  CA  ALA A 176      -7.583   8.152  -0.524  1.00 93.18           C
ATOM   2595  C   ALA A 176      -7.206   9.110   0.607  1.00 93.18           C
ATOM   2596  O   ALA A 176      -6.913   8.677   1.720  1.00 93.18           O
ATOM   2597  HA  ALA A 176      -7.953   7.222  -0.093  1.00 93.18           H
ATOM   2598  CB  ALA A 176      -6.399   7.834  -1.439  1.00 93.18           C
ATOM   2599 1HB  ALA A 176      -6.713   7.127  -2.207  1.00 93.18           H
ATOM   2600 2HB  ALA A 176      -6.048   8.751  -1.912  1.00 93.18           H
ATOM   2601 3HB  ALA A 176      -5.592   7.397  -0.851  1.00 93.18           H
ATOM   2602  HN  ALA A 176      -8.430   8.928  -2.262  1.00 93.18           H
ATOM   2603  N   ALA A 177      -7.224  10.395   0.282  1.00 93.87           N
ATOM   2604  CA  ALA A 177      -6.845  11.415   1.244  1.00 93.87           C
ATOM   2605  C   ALA A 177      -7.830  11.398   2.414  1.00 93.87           C
ATOM   2606  O   ALA A 177      -7.423  11.446   3.574  1.00 93.87           O
ATOM   2607  HA  ALA A 177      -5.850  11.169   1.614  1.00 93.87           H
ATOM   2608  CB  ALA A 177      -6.789  12.777   0.548  1.00 93.87           C
ATOM   2609 1HB  ALA A 177      -6.053  12.745  -0.256  1.00 93.87           H
ATOM   2610 2HB  ALA A 177      -7.769  13.014   0.134  1.00 93.87           H
ATOM   2611 3HB  ALA A 177      -6.505  13.542   1.270  1.00 93.87           H
ATOM   2612  HN  ALA A 177      -7.490  10.740  -0.618  1.00 93.87           H
ATOM   2613  N   ALA A 178      -9.108  11.330   2.069  1.00 94.26           N
ATOM   2614  CA  ALA A 178     -10.158  11.383   3.072  1.00 94.26           C
ATOM   2615  C   ALA A 178     -10.036  10.170   3.996  1.00 94.26           C
ATOM   2616  O   ALA A 178     -10.285  10.272   5.196  1.00 94.26           O
ATOM   2617  HA  ALA A 178     -10.012  12.291   3.657  1.00 94.26           H
ATOM   2618  CB  ALA A 178     -11.521  11.456   2.381  1.00 94.26           C
ATOM   2619 1HB  ALA A 178     -11.566  12.351   1.760  1.00 94.26           H
ATOM   2620 2HB  ALA A 178     -11.659  10.573   1.757  1.00 94.26           H
ATOM   2621 3HB  ALA A 178     -12.308  11.496   3.134  1.00 94.26           H
ATOM   2622  HN  ALA A 178      -9.428  11.240   1.126  1.00 94.26           H
ATOM   2623  N   LEU A 179      -9.654   9.049   3.401  1.00 92.22           N
ATOM   2624  CA  LEU A 179      -9.593   7.796   4.134  1.00 92.22           C
ATOM   2625  C   LEU A 179      -8.405   7.832   5.098  1.00 92.22           C
ATOM   2626  O   LEU A 179      -8.275   6.964   5.960  1.00 92.22           O
ATOM   2627  HA  LEU A 179     -10.510   7.714   4.718  1.00 92.22           H
ATOM   2628  CB  LEU A 179      -9.565   6.611   3.168  1.00 92.22           C
ATOM   2629 1HB  LEU A 179      -8.778   6.784   2.434  1.00 92.22           H
ATOM   2630 2HB  LEU A 179      -9.287   5.717   3.727  1.00 92.22           H
ATOM   2631  CG  LEU A 179     -10.868   6.325   2.419  1.00 92.22           C
ATOM   2632  HG  LEU A 179     -11.153   7.224   1.873  1.00 92.22           H
ATOM   2633  CD1 LEU A 179     -10.675   5.212   1.387  1.00 92.22           C
ATOM   2634 1HD1 LEU A 179      -9.916   5.513   0.665  1.00 92.22           H
ATOM   2635 2HD1 LEU A 179     -10.355   4.300   1.891  1.00 92.22           H
ATOM   2636 3HD1 LEU A 179     -11.616   5.029   0.869  1.00 92.22           H
ATOM   2637  CD2 LEU A 179     -12.004   6.011   3.395  1.00 92.22           C
ATOM   2638 1HD2 LEU A 179     -11.742   5.134   3.987  1.00 92.22           H
ATOM   2639 2HD2 LEU A 179     -12.160   6.863   4.056  1.00 92.22           H
ATOM   2640 3HD2 LEU A 179     -12.918   5.812   2.836  1.00 92.22           H
ATOM   2641  HN  LEU A 179      -9.390   8.989   2.439  1.00 92.22           H
ATOM   2642  N   CYS A 180      -7.570   8.844   4.920  1.00 92.65           N
ATOM   2643  CA  CYS A 180      -6.350   8.955   5.703  1.00 92.65           C
ATOM   2644  C   CYS A 180      -6.593   9.959   6.831  1.00 92.65           C
ATOM   2645  O   CYS A 180      -5.679  10.278   7.590  1.00 92.65           O
ATOM   2646  HA  CYS A 180      -6.146   7.963   6.106  1.00 92.65           H
ATOM   2647  CB  CYS A 180      -5.154   9.350   4.834  1.00 92.65           C
ATOM   2648 1HB  CYS A 180      -5.354  10.298   4.336  1.00 92.65           H
ATOM   2649 2HB  CYS A 180      -4.274   9.498   5.459  1.00 92.65           H
ATOM   2650  SG  CYS A 180      -4.826   8.047   3.591  1.00 92.65           S
ATOM   2651  HG  CYS A 180      -5.947   8.230   2.899  1.00 92.65           H
ATOM   2652  HN  CYS A 180      -7.714   9.579   4.257  1.00 92.65           H
ATOM   2653  N   ILE A 181      -7.829  10.431   6.905  1.00 94.13           N
ATOM   2654  CA  ILE A 181      -8.192  11.426   7.900  1.00 94.13           C
ATOM   2655  C   ILE A 181      -7.879  10.883   9.296  1.00 94.13           C
ATOM   2656  O   ILE A 181      -7.267  11.573  10.110  1.00 94.13           O
ATOM   2657  HA  ILE A 181      -7.573  12.305   7.724  1.00 94.13           H
ATOM   2658  CB  ILE A 181      -9.650  11.856   7.720  1.00 94.13           C
ATOM   2659  HB  ILE A 181     -10.251  10.962   7.550  1.00 94.13           H
ATOM   2660  CG1 ILE A 181      -9.810  12.749   6.489  1.00 94.13           C
ATOM   2661 1HG1 ILE A 181      -9.288  13.693   6.649  1.00 94.13           H
ATOM   2662 2HG1 ILE A 181      -9.346  12.272   5.625  1.00 94.13           H
ATOM   2663  CG2 ILE A 181     -10.184  12.525   8.988  1.00 94.13           C
ATOM   2664 1HG2 ILE A 181     -10.127  11.824   9.820  1.00 94.13           H
ATOM   2665 2HG2 ILE A 181      -9.585  13.407   9.213  1.00 94.13           H
ATOM   2666 3HG2 ILE A 181     -11.222  12.821   8.832  1.00 94.13           H
ATOM   2667  CD1 ILE A 181     -11.287  13.021   6.196  1.00 94.13           C
ATOM   2668 1HD1 ILE A 181     -11.800  12.077   6.012  1.00 94.13           H
ATOM   2669 2HD1 ILE A 181     -11.741  13.520   7.052  1.00 94.13           H
ATOM   2670 3HD1 ILE A 181     -11.372  13.658   5.316  1.00 94.13           H
ATOM   2671  HN  ILE A 181      -8.574  10.144   6.302  1.00 94.13           H
ATOM   2672  N   PRO A 182      -8.290   9.644   9.596  1.00 92.01           N
ATOM   2673  CA  PRO A 182      -8.109   9.094  10.942  1.00 92.01           C
ATOM   2674  C   PRO A 182      -6.669   9.195  11.417  1.00 92.01           C
ATOM   2675  O   PRO A 182      -6.412   9.593  12.552  1.00 92.01           O
ATOM   2676  HA  PRO A 182      -8.688   9.672  11.663  1.00 92.01           H
ATOM   2677  CB  PRO A 182      -8.561   7.639  10.803  1.00 92.01           C
ATOM   2678 1HB  PRO A 182      -7.726   6.981  10.564  1.00 92.01           H
ATOM   2679 2HB  PRO A 182      -9.006   7.267  11.726  1.00 92.01           H
ATOM   2680  CG  PRO A 182      -9.579   7.692   9.670  1.00 92.01           C
ATOM   2681 1HG  PRO A 182      -9.731   6.713   9.216  1.00 92.01           H
ATOM   2682 2HG  PRO A 182     -10.557   8.024  10.019  1.00 92.01           H
ATOM   2683  CD  PRO A 182      -8.954   8.681   8.699  1.00 92.01           C
ATOM   2684 1HD  PRO A 182      -8.240   8.197   8.032  1.00 92.01           H
ATOM   2685 2HD  PRO A 182      -9.704   9.156   8.067  1.00 92.01           H
ATOM   2686  N   GLU A 183      -5.759   8.826  10.527  1.00 92.72           N
ATOM   2687  CA  GLU A 183      -4.345   8.818  10.862  1.00 92.72           C
ATOM   2688  C   GLU A 183      -3.880  10.227  11.236  1.00 92.72           C
ATOM   2689  O   GLU A 183      -3.094  10.398  12.166  1.00 92.72           O
ATOM   2690  HA  GLU A 183      -4.255   8.157  11.724  1.00 92.72           H
ATOM   2691  CB  GLU A 183      -3.512   8.254   9.709  1.00 92.72           C
ATOM   2692 1HB  GLU A 183      -3.895   8.629   8.760  1.00 92.72           H
ATOM   2693 2HB  GLU A 183      -2.459   8.484   9.870  1.00 92.72           H
ATOM   2694  CG  GLU A 183      -3.615   6.728   9.653  1.00 92.72           C
ATOM   2695 1HG  GLU A 183      -2.872   6.335   8.959  1.00 92.72           H
ATOM   2696 2HG  GLU A 183      -3.389   6.309  10.634  1.00 92.72           H
ATOM   2697  CD  GLU A 183      -5.013   6.289   9.215  1.00 92.72           C
ATOM   2698  OE1 GLU A 183      -5.344   5.110   9.470  1.00 92.72           O
ATOM   2699  OE2 GLU A 183      -5.720   7.141   8.635  1.00 92.72           O
ATOM   2700  HN  GLU A 183      -5.974   8.538   9.594  1.00 92.72           H
ATOM   2701  N   ILE A 184      -4.386  11.199  10.492  1.00 94.68           N
ATOM   2702  CA  ILE A 184      -3.934  12.572  10.647  1.00 94.68           C
ATOM   2703  C   ILE A 184      -4.336  13.084  12.031  1.00 94.68           C
ATOM   2704  O   ILE A 184      -3.596  13.841  12.656  1.00 94.68           O
ATOM   2705  HA  ILE A 184      -2.846  12.567  10.583  1.00 94.68           H
ATOM   2706  CB  ILE A 184      -4.450  13.438   9.496  1.00 94.68           C
ATOM   2707  HB  ILE A 184      -5.535  13.345   9.459  1.00 94.68           H
ATOM   2708  CG1 ILE A 184      -3.907  12.947   8.153  1.00 94.68           C
ATOM   2709 1HG1 ILE A 184      -2.830  13.106   8.112  1.00 94.68           H
ATOM   2710 2HG1 ILE A 184      -4.075  11.874   8.060  1.00 94.68           H
ATOM   2711  CG2 ILE A 184      -4.132  14.916   9.737  1.00 94.68           C
ATOM   2712 1HG2 ILE A 184      -4.607  15.243  10.662  1.00 94.68           H
ATOM   2713 2HG2 ILE A 184      -3.053  15.047   9.817  1.00 94.68           H
ATOM   2714 3HG2 ILE A 184      -4.510  15.509   8.905  1.00 94.68           H
ATOM   2715  CD1 ILE A 184      -4.580  13.677   6.989  1.00 94.68           C
ATOM   2716 1HD1 ILE A 184      -5.655  13.496   7.019  1.00 94.68           H
ATOM   2717 2HD1 ILE A 184      -4.390  14.747   7.073  1.00 94.68           H
ATOM   2718 3HD1 ILE A 184      -4.176  13.309   6.046  1.00 94.68           H
ATOM   2719  HN  ILE A 184      -5.090  11.062   9.796  1.00 94.68           H
ATOM   2720  N   LEU A 185      -5.509  12.650  12.470  1.00 93.63           N
ATOM   2721  CA  LEU A 185      -6.115  13.211  13.665  1.00 93.63           C
ATOM   2722  C   LEU A 185      -5.391  12.670  14.900  1.00 93.63           C
ATOM   2723  O   LEU A 185      -4.974  13.438  15.765  1.00 93.63           O
ATOM   2724  HA  LEU A 185      -5.973  14.291  13.628  1.00 93.63           H
ATOM   2725  CB  LEU A 185      -7.623  12.952  13.674  1.00 93.63           C
ATOM   2726 1HB  LEU A 185      -7.790  11.892  13.484  1.00 93.63           H
ATOM   2727 2HB  LEU A 185      -8.002  13.161  14.674  1.00 93.63           H
ATOM   2728  CG  LEU A 185      -8.447  13.758  12.668  1.00 93.63           C
ATOM   2729  HG  LEU A 185      -8.092  13.519  11.666  1.00 93.63           H
ATOM   2730  CD1 LEU A 185      -9.924  13.364  12.729  1.00 93.63           C
ATOM   2731 1HD1 LEU A 185     -10.028  12.305  12.496  1.00 93.63           H
ATOM   2732 2HD1 LEU A 185     -10.310  13.556  13.731  1.00 93.63           H
ATOM   2733 3HD1 LEU A 185     -10.487  13.953  12.004  1.00 93.63           H
ATOM   2734  CD2 LEU A 185      -8.245  15.261  12.873  1.00 93.63           C
ATOM   2735 1HD2 LEU A 185      -8.558  15.535  13.881  1.00 93.63           H
ATOM   2736 2HD2 LEU A 185      -7.192  15.508  12.739  1.00 93.63           H
ATOM   2737 3HD2 LEU A 185      -8.843  15.810  12.145  1.00 93.63           H
ATOM   2738  HN  LEU A 185      -6.041  11.930  12.024  1.00 93.63           H
ATOM   2739  N   TYR A 186      -5.265  11.352  14.942  1.00 92.64           N
ATOM   2740  CA  TYR A 186      -4.934  10.671  16.183  1.00 92.64           C
ATOM   2741  C   TYR A 186      -3.428  10.417  16.284  1.00 92.64           C
ATOM   2742  O   TYR A 186      -2.933  10.007  17.333  1.00 92.64           O
ATOM   2743  HA  TYR A 186      -5.243  11.310  17.010  1.00 92.64           H
ATOM   2744  CB  TYR A 186      -5.663   9.327  16.134  1.00 92.64           C
ATOM   2745 1HB  TYR A 186      -5.311   8.765  15.270  1.00 92.64           H
ATOM   2746 2HB  TYR A 186      -5.399   8.749  17.020  1.00 92.64           H
ATOM   2747  CG  TYR A 186      -7.187   9.449  16.058  1.00 92.64           C
ATOM   2748  CD1 TYR A 186      -7.862  10.235  16.969  1.00 92.64           C
ATOM   2749  HD1 TYR A 186      -7.311  10.769  17.743  1.00 92.64           H
ATOM   2750  CD2 TYR A 186      -7.885   8.772  15.079  1.00 92.64           C
ATOM   2751  HD2 TYR A 186      -7.351   8.151  14.359  1.00 92.64           H
ATOM   2752  CE1 TYR A 186      -9.296  10.349  16.898  1.00 92.64           C
ATOM   2753  HE1 TYR A 186      -9.842  10.966  17.611  1.00 92.64           H
ATOM   2754  CE2 TYR A 186      -9.318   8.886  15.007  1.00 92.64           C
ATOM   2755  HE2 TYR A 186      -9.882   8.357  14.239  1.00 92.64           H
ATOM   2756  CZ  TYR A 186      -9.953   9.669  15.920  1.00 92.64           C
ATOM   2757  OH  TYR A 186     -11.307   9.777  15.853  1.00 92.64           O
ATOM   2758  HH  TYR A 186     -11.632   9.459  14.962  1.00 92.64           H
ATOM   2759  HN  TYR A 186      -5.384  10.753  14.151  1.00 92.64           H
ATOM   2760  N   SER A 187      -2.742  10.671  15.179  1.00 93.33           N
ATOM   2761  CA  SER A 187      -1.297  10.523  15.145  1.00 93.33           C
ATOM   2762  C   SER A 187      -0.644  11.554  16.068  1.00 93.33           C
ATOM   2763  O   SER A 187      -0.819  12.757  15.882  1.00 93.33           O
ATOM   2764  HA  SER A 187      -1.102   9.512  15.503  1.00 93.33           H
ATOM   2765  CB  SER A 187      -0.762  10.672  13.720  1.00 93.33           C
ATOM   2766 1HB  SER A 187      -1.089  11.626  13.307  1.00 93.33           H
ATOM   2767 2HB  SER A 187       0.328  10.691  13.742  1.00 93.33           H
ATOM   2768  OG  SER A 187      -1.200   9.613  12.872  1.00 93.33           O
ATOM   2769  HG  SER A 187      -2.199   9.569  12.868  1.00 93.33           H
ATOM   2770  HN  SER A 187      -3.157  10.972  14.320  1.00 93.33           H
ATOM   2771  N   GLN A 188       0.096  11.045  17.041  1.00 92.15           N
ATOM   2772  CA  GLN A 188       0.757  11.906  18.008  1.00 92.15           C
ATOM   2773  C   GLN A 188       2.098  11.302  18.428  1.00 92.15           C
ATOM   2774  O   GLN A 188       2.389  10.149  18.113  1.00 92.15           O
ATOM   2775  HA  GLN A 188       0.922  12.850  17.489  1.00 92.15           H
ATOM   2776  CB  GLN A 188      -0.138  12.152  19.224  1.00 92.15           C
ATOM   2777 1HB  GLN A 188      -0.390  11.201  19.694  1.00 92.15           H
ATOM   2778 2HB  GLN A 188       0.403  12.740  19.965  1.00 92.15           H
ATOM   2779  CG  GLN A 188      -1.421  12.883  18.822  1.00 92.15           C
ATOM   2780 1HG  GLN A 188      -1.172  13.755  18.217  1.00 92.15           H
ATOM   2781 2HG  GLN A 188      -2.037  12.231  18.203  1.00 92.15           H
ATOM   2782  CD  GLN A 188      -2.212  13.321  20.056  1.00 92.15           C
ATOM   2783  OE1 GLN A 188      -1.760  13.217  21.185  1.00 92.15           O
ATOM   2784  NE2 GLN A 188      -3.416  13.814  19.780  1.00 92.15           N
ATOM   2785 1HE2 GLN A 188      -3.727  13.872  18.832  1.00 92.15           H
ATOM   2786 2HE2 GLN A 188      -4.010  14.128  20.521  1.00 92.15           H
ATOM   2787  HN  GLN A 188       0.248  10.066  17.175  1.00 92.15           H
ATOM   2788  N   ILE A 189       2.880  12.108  19.131  1.00 92.02           N
ATOM   2789  CA  ILE A 189       4.094  11.613  19.758  1.00 92.02           C
ATOM   2790  C   ILE A 189       3.812  11.296  21.227  1.00 92.02           C
ATOM   2791  O   ILE A 189       3.319  12.146  21.967  1.00 92.02           O
ATOM   2792  HA  ILE A 189       4.370  10.688  19.251  1.00 92.02           H
ATOM   2793  CB  ILE A 189       5.243  12.602  19.552  1.00 92.02           C
ATOM   2794  HB  ILE A 189       4.950  13.561  19.980  1.00 92.02           H
ATOM   2795  CG1 ILE A 189       5.508  12.834  18.063  1.00 92.02           C
ATOM   2796 1HG1 ILE A 189       5.896  11.920  17.613  1.00 92.02           H
ATOM   2797 2HG1 ILE A 189       4.572  13.067  17.556  1.00 92.02           H
ATOM   2798  CG2 ILE A 189       6.501  12.143  20.293  1.00 92.02           C
ATOM   2799 1HG2 ILE A 189       6.288  12.071  21.360  1.00 92.02           H
ATOM   2800 2HG2 ILE A 189       6.808  11.167  19.918  1.00 92.02           H
ATOM   2801 3HG2 ILE A 189       7.302  12.864  20.130  1.00 92.02           H
ATOM   2802  CD1 ILE A 189       6.505  13.975  17.854  1.00 92.02           C
ATOM   2803 1HD1 ILE A 189       6.103  14.892  18.285  1.00 92.02           H
ATOM   2804 2HD1 ILE A 189       7.448  13.728  18.343  1.00 92.02           H
ATOM   2805 3HD1 ILE A 189       6.675  14.118  16.787  1.00 92.02           H
ATOM   2806  HN  ILE A 189       2.695  13.080  19.276  1.00 92.02           H
ATOM   2807  N   LYS A 190       4.136  10.068  21.607  1.00 87.64           N
ATOM   2808  CA  LYS A 190       4.026   9.662  22.998  1.00 87.64           C
ATOM   2809  C   LYS A 190       5.425   9.397  23.559  1.00 87.64           C
ATOM   2810  O   LYS A 190       6.236   8.726  22.923  1.00 87.64           O
ATOM   2811  HA  LYS A 190       3.586  10.493  23.548  1.00 87.64           H
ATOM   2812  CB  LYS A 190       3.074   8.472  23.135  1.00 87.64           C
ATOM   2813 1HB  LYS A 190       2.113   8.717  22.683  1.00 87.64           H
ATOM   2814 2HB  LYS A 190       3.474   7.617  22.591  1.00 87.64           H
ATOM   2815  CG  LYS A 190       2.871   8.099  24.605  1.00 87.64           C
ATOM   2816 1HG  LYS A 190       3.704   7.483  24.946  1.00 87.64           H
ATOM   2817 2HG  LYS A 190       2.872   9.001  25.217  1.00 87.64           H
ATOM   2818  CD  LYS A 190       1.556   7.343  24.803  1.00 87.64           C
ATOM   2819 1HD  LYS A 190       0.728   8.050  24.841  1.00 87.64           H
ATOM   2820 2HD  LYS A 190       1.377   6.689  23.949  1.00 87.64           H
ATOM   2821  CE  LYS A 190       1.587   6.515  26.089  1.00 87.64           C
ATOM   2822 1HE  LYS A 190       2.605   6.474  26.478  1.00 87.64           H
ATOM   2823 2HE  LYS A 190       0.974   6.995  26.852  1.00 87.64           H
ATOM   2824  NZ  LYS A 190       1.091   5.144  25.836  1.00 87.64           N
ATOM   2825 1HZ  LYS A 190       1.167   4.595  26.685  1.00 87.64           H
ATOM   2826 2HZ  LYS A 190       0.121   5.184  25.545  1.00 87.64           H
ATOM   2827 3HZ  LYS A 190       1.646   4.714  25.104  1.00 87.64           H
ATOM   2828  HN  LYS A 190       4.467   9.359  20.984  1.00 87.64           H
ATOM   2829  N   GLU A 191       5.665   9.939  24.744  1.00 84.39           N
ATOM   2830  CA  GLU A 191       6.924   9.708  25.431  1.00 84.39           C
ATOM   2831  C   GLU A 191       6.763   8.601  26.476  1.00 84.39           C
ATOM   2832  O   GLU A 191       5.886   8.677  27.335  1.00 84.39           O
ATOM   2833  HA  GLU A 191       7.622   9.387  24.658  1.00 84.39           H
ATOM   2834  CB  GLU A 191       7.443  10.996  26.073  1.00 84.39           C
ATOM   2835 1HB  GLU A 191       6.634  11.490  26.611  1.00 84.39           H
ATOM   2836 2HB  GLU A 191       8.304  10.772  26.702  1.00 84.39           H
ATOM   2837  CG  GLU A 191       7.931  11.981  25.009  1.00 84.39           C
ATOM   2838 1HG  GLU A 191       8.675  11.497  24.375  1.00 84.39           H
ATOM   2839 2HG  GLU A 191       7.100  12.266  24.364  1.00 84.39           H
ATOM   2840  CD  GLU A 191       8.537  13.229  25.653  1.00 84.39           C
ATOM   2841  OE1 GLU A 191       8.981  14.107  24.882  1.00 84.39           O
ATOM   2842  OE2 GLU A 191       8.541  13.277  26.902  1.00 84.39           O
ATOM   2843  HN  GLU A 191       5.018  10.525  25.232  1.00 84.39           H
ATOM   2844  N   GLU A 192       7.623   7.599  26.367  1.00 76.84           N
ATOM   2845  CA  GLU A 192       7.571   6.466  27.276  1.00 76.84           C
ATOM   2846  C   GLU A 192       8.980   6.088  27.734  1.00 76.84           C
ATOM   2847  O   GLU A 192       9.843   5.781  26.913  1.00 76.84           O
ATOM   2848  HA  GLU A 192       6.983   6.806  28.128  1.00 76.84           H
ATOM   2849  CB  GLU A 192       6.867   5.274  26.625  1.00 76.84           C
ATOM   2850 1HB  GLU A 192       5.820   5.517  26.448  1.00 76.84           H
ATOM   2851 2HB  GLU A 192       7.401   4.982  25.720  1.00 76.84           H
ATOM   2852  CG  GLU A 192       6.887   4.054  27.549  1.00 76.84           C
ATOM   2853 1HG  GLU A 192       7.802   3.485  27.386  1.00 76.84           H
ATOM   2854 2HG  GLU A 192       6.896   4.382  28.589  1.00 76.84           H
ATOM   2855  CD  GLU A 192       5.671   3.159  27.301  1.00 76.84           C
ATOM   2856  OE1 GLU A 192       4.842   3.058  28.231  1.00 76.84           O
ATOM   2857  OE2 GLU A 192       5.599   2.596  26.187  1.00 76.84           O
ATOM   2858  HN  GLU A 192       8.344   7.554  25.676  1.00 76.84           H
ATOM   2859  N   SER A 193       9.171   6.123  29.045  1.00 72.84           N
ATOM   2860  CA  SER A 193      10.424   5.677  29.631  1.00 72.84           C
ATOM   2861  C   SER A 193      11.599   6.391  28.960  1.00 72.84           C
ATOM   2862  O   SER A 193      12.673   5.813  28.803  1.00 72.84           O
ATOM   2863  HA  SER A 193      10.362   5.949  30.685  1.00 72.84           H
ATOM   2864  CB  SER A 193      10.582   4.161  29.505  1.00 72.84           C
ATOM   2865 1HB  SER A 193      11.599   3.879  29.777  1.00 72.84           H
ATOM   2866 2HB  SER A 193       9.915   3.666  30.212  1.00 72.84           H
ATOM   2867  OG  SER A 193      10.299   3.702  28.186  1.00 72.84           O
ATOM   2868  HG  SER A 193      11.064   3.916  27.578  1.00 72.84           H
ATOM   2869  HN  SER A 193       8.489   6.447  29.701  1.00 72.84           H
ATOM   2870  N   GLY A 194      11.355   7.637  28.582  1.00 76.34           N
ATOM   2871  CA  GLY A 194      12.398   8.458  27.992  1.00 76.34           C
ATOM   2872  C   GLY A 194      12.550   8.163  26.499  1.00 76.34           C
ATOM   2873  O   GLY A 194      13.495   8.628  25.863  1.00 76.34           O
ATOM   2874 1HA  GLY A 194      12.161   9.513  28.135  1.00 76.34           H
ATOM   2875 2HA  GLY A 194      13.344   8.272  28.501  1.00 76.34           H
ATOM   2876  HN  GLY A 194      10.465   8.085  28.673  1.00 76.34           H
ATOM   2877  N   ILE A 195      11.606   7.390  25.982  1.00 83.89           N
ATOM   2878  CA  ILE A 195      11.596   7.066  24.565  1.00 83.89           C
ATOM   2879  C   ILE A 195      10.393   7.738  23.901  1.00 83.89           C
ATOM   2880  O   ILE A 195       9.256   7.547  24.329  1.00 83.89           O
ATOM   2881  HA  ILE A 195      12.506   7.478  24.130  1.00 83.89           H
ATOM   2882  CB  ILE A 195      11.644   5.550  24.363  1.00 83.89           C
ATOM   2883  HB  ILE A 195      10.794   5.109  24.884  1.00 83.89           H
ATOM   2884  CG1 ILE A 195      12.911   4.954  24.978  1.00 83.89           C
ATOM   2885 1HG1 ILE A 195      13.783   5.278  24.409  1.00 83.89           H
ATOM   2886 2HG1 ILE A 195      13.037   5.328  25.994  1.00 83.89           H
ATOM   2887  CG2 ILE A 195      11.501   5.190  22.882  1.00 83.89           C
ATOM   2888 1HG2 ILE A 195      10.548   5.563  22.508  1.00 83.89           H
ATOM   2889 2HG2 ILE A 195      12.316   5.644  22.318  1.00 83.89           H
ATOM   2890 3HG2 ILE A 195      11.538   4.107  22.767  1.00 83.89           H
ATOM   2891  CD1 ILE A 195      12.846   3.426  24.995  1.00 83.89           C
ATOM   2892 1HD1 ILE A 195      11.987   3.105  25.585  1.00 83.89           H
ATOM   2893 2HD1 ILE A 195      12.745   3.055  23.975  1.00 83.89           H
ATOM   2894 3HD1 ILE A 195      13.759   3.028  25.438  1.00 83.89           H
ATOM   2895  HN  ILE A 195      10.858   6.990  26.512  1.00 83.89           H
ATOM   2896  N   ALA A 196      10.685   8.511  22.865  1.00 90.08           N
ATOM   2897  CA  ALA A 196       9.635   9.143  22.084  1.00 90.08           C
ATOM   2898  C   ALA A 196       9.148   8.170  21.009  1.00 90.08           C
ATOM   2899  O   ALA A 196       9.949   7.620  20.255  1.00 90.08           O
ATOM   2900  HA  ALA A 196       8.809   9.369  22.759  1.00 90.08           H
ATOM   2901  CB  ALA A 196      10.159  10.453  21.491  1.00 90.08           C
ATOM   2902 1HB  ALA A 196      10.464  11.120  22.296  1.00 90.08           H
ATOM   2903 2HB  ALA A 196      11.014  10.244  20.848  1.00 90.08           H
ATOM   2904 3HB  ALA A 196       9.371  10.927  20.905  1.00 90.08           H
ATOM   2905  HN  ALA A 196      11.616   8.706  22.558  1.00 90.08           H
ATOM   2906  N   ILE A 197       7.836   7.986  20.973  1.00 89.35           N
ATOM   2907  CA  ILE A 197       7.236   7.064  20.024  1.00 89.35           C
ATOM   2908  C   ILE A 197       6.131   7.784  19.249  1.00 89.35           C
ATOM   2909  O   ILE A 197       5.274   8.436  19.844  1.00 89.35           O
ATOM   2910  HA  ILE A 197       8.013   6.766  19.321  1.00 89.35           H
ATOM   2911  CB  ILE A 197       6.761   5.796  20.737  1.00 89.35           C
ATOM   2912  HB  ILE A 197       6.075   6.088  21.532  1.00 89.35           H
ATOM   2913  CG1 ILE A 197       7.933   5.066  21.397  1.00 89.35           C
ATOM   2914 1HG1 ILE A 197       8.602   4.678  20.629  1.00 89.35           H
ATOM   2915 2HG1 ILE A 197       8.510   5.768  21.998  1.00 89.35           H
ATOM   2916  CG2 ILE A 197       5.984   4.888  19.781  1.00 89.35           C
ATOM   2917 1HG2 ILE A 197       5.114   5.421  19.400  1.00 89.35           H
ATOM   2918 2HG2 ILE A 197       6.628   4.601  18.950  1.00 89.35           H
ATOM   2919 3HG2 ILE A 197       5.659   3.994  20.314  1.00 89.35           H
ATOM   2920  CD1 ILE A 197       7.437   3.917  22.278  1.00 89.35           C
ATOM   2921 1HD1 ILE A 197       6.788   4.313  23.059  1.00 89.35           H
ATOM   2922 2HD1 ILE A 197       6.881   3.206  21.668  1.00 89.35           H
ATOM   2923 3HD1 ILE A 197       8.290   3.416  22.734  1.00 89.35           H
ATOM   2924  HN  ILE A 197       7.189   8.453  21.575  1.00 89.35           H
ATOM   2925  N   CYS A 198       6.186   7.642  17.933  1.00 91.94           N
ATOM   2926  CA  CYS A 198       5.103   8.107  17.083  1.00 91.94           C
ATOM   2927  C   CYS A 198       4.010   7.036  17.070  1.00 91.94           C
ATOM   2928  O   CYS A 198       4.183   5.975  16.474  1.00 91.94           O
ATOM   2929  HA  CYS A 198       4.733   9.032  17.526  1.00 91.94           H
ATOM   2930  CB  CYS A 198       5.593   8.439  15.673  1.00 91.94           C
ATOM   2931 1HB  CYS A 198       6.217   9.333  15.697  1.00 91.94           H
ATOM   2932 2HB  CYS A 198       6.213   7.627  15.293  1.00 91.94           H
ATOM   2933  SG  CYS A 198       4.164   8.706  14.560  1.00 91.94           S
ATOM   2934  HN  CYS A 198       6.952   7.219  17.448  1.00 91.94           H
ATOM   2935  N   THR A 199       2.908   7.353  17.735  1.00 91.28           N
ATOM   2936  CA  THR A 199       1.798   6.420  17.831  1.00 91.28           C
ATOM   2937  C   THR A 199       0.470   7.148  17.616  1.00 91.28           C
ATOM   2938  O   THR A 199       0.431   8.377  17.570  1.00 91.28           O
ATOM   2939  HA  THR A 199       1.894   5.688  17.029  1.00 91.28           H
ATOM   2940  CB  THR A 199       1.891   5.712  19.184  1.00 91.28           C
ATOM   2941  HB  THR A 199       2.911   5.384  19.382  1.00 91.28           H
ATOM   2942  OG1 THR A 199       0.917   4.675  19.101  1.00 91.28           O
ATOM   2943  HG1 THR A 199       1.018   4.048  19.873  1.00 91.28           H
ATOM   2944  CG2 THR A 199       1.404   6.589  20.339  1.00 91.28           C
ATOM   2945 1HG2 THR A 199       0.361   6.862  20.173  1.00 91.28           H
ATOM   2946 2HG2 THR A 199       2.012   7.493  20.390  1.00 91.28           H
ATOM   2947 3HG2 THR A 199       1.491   6.039  21.275  1.00 91.28           H
ATOM   2948  HN  THR A 199       2.768   8.226  18.202  1.00 91.28           H
ATOM   2949  N   MET A 200      -0.588   6.359  17.490  1.00 91.53           N
ATOM   2950  CA  MET A 200      -1.935   6.901  17.537  1.00 91.53           C
ATOM   2951  C   MET A 200      -2.516   6.804  18.950  1.00 91.53           C
ATOM   2952  O   MET A 200      -2.459   5.747  19.577  1.00 91.53           O
ATOM   2953  HA  MET A 200      -1.841   7.947  17.247  1.00 91.53           H
ATOM   2954  CB  MET A 200      -2.829   6.131  16.563  1.00 91.53           C
ATOM   2955 1HB  MET A 200      -2.781   5.064  16.785  1.00 91.53           H
ATOM   2956 2HB  MET A 200      -3.867   6.437  16.696  1.00 91.53           H
ATOM   2957  CG  MET A 200      -2.401   6.376  15.115  1.00 91.53           C
ATOM   2958 1HG  MET A 200      -2.375   7.446  14.911  1.00 91.53           H
ATOM   2959 2HG  MET A 200      -1.391   5.997  14.957  1.00 91.53           H
ATOM   2960  SD  MET A 200      -3.536   5.569  13.998  1.00 91.53           S
ATOM   2961  CE  MET A 200      -3.398   3.886  14.577  1.00 91.53           C
ATOM   2962 1HE  MET A 200      -2.365   3.551  14.478  1.00 91.53           H
ATOM   2963 2HE  MET A 200      -3.696   3.837  15.625  1.00 91.53           H
ATOM   2964 3HE  MET A 200      -4.047   3.243  13.984  1.00 91.53           H
ATOM   2965  HN  MET A 200      -0.534   5.370  17.359  1.00 91.53           H
ATOM   2966  N   VAL A 201      -3.061   7.921  19.408  1.00 91.91           N
ATOM   2967  CA  VAL A 201      -3.727   7.953  20.700  1.00 91.91           C
ATOM   2968  C   VAL A 201      -5.207   8.286  20.498  1.00 91.91           C
ATOM   2969  O   VAL A 201      -5.540   9.276  19.848  1.00 91.91           O
ATOM   2970  HA  VAL A 201      -3.648   6.957  21.135  1.00 91.91           H
ATOM   2971  CB  VAL A 201      -3.015   8.935  21.631  1.00 91.91           C
ATOM   2972  HB  VAL A 201      -3.148   9.938  21.226  1.00 91.91           H
ATOM   2973  CG1 VAL A 201      -3.631   8.909  23.031  1.00 91.91           C
ATOM   2974 1HG1 VAL A 201      -4.684   9.186  22.970  1.00 91.91           H
ATOM   2975 2HG1 VAL A 201      -3.543   7.905  23.448  1.00 91.91           H
ATOM   2976 3HG1 VAL A 201      -3.106   9.616  23.673  1.00 91.91           H
ATOM   2977  CG2 VAL A 201      -1.513   8.647  21.688  1.00 91.91           C
ATOM   2978 1HG2 VAL A 201      -1.352   7.634  22.058  1.00 91.91           H
ATOM   2979 2HG2 VAL A 201      -1.087   8.740  20.689  1.00 91.91           H
ATOM   2980 3HG2 VAL A 201      -1.031   9.359  22.357  1.00 91.91           H
ATOM   2981  HN  VAL A 201      -3.054   8.791  18.915  1.00 91.91           H
ATOM   2982  N   TYR A 202      -6.054   7.441  21.067  1.00 90.59           N
ATOM   2983  CA  TYR A 202      -7.489   7.601  20.908  1.00 90.59           C
ATOM   2984  C   TYR A 202      -8.099   8.314  22.117  1.00 90.59           C
ATOM   2985  O   TYR A 202      -8.121   7.768  23.219  1.00 90.59           O
ATOM   2986  HA  TYR A 202      -7.665   8.200  20.015  1.00 90.59           H
ATOM   2987  CB  TYR A 202      -8.064   6.185  20.824  1.00 90.59           C
ATOM   2988 1HB  TYR A 202      -7.741   5.620  21.698  1.00 90.59           H
ATOM   2989 2HB  TYR A 202      -9.152   6.242  20.865  1.00 90.59           H
ATOM   2990  CG  TYR A 202      -7.655   5.422  19.562  1.00 90.59           C
ATOM   2991  CD1 TYR A 202      -8.355   5.606  18.387  1.00 90.59           C
ATOM   2992  HD1 TYR A 202      -9.199   6.296  18.358  1.00 90.59           H
ATOM   2993  CD2 TYR A 202      -6.587   4.549  19.600  1.00 90.59           C
ATOM   2994  HD2 TYR A 202      -6.034   4.403  20.528  1.00 90.59           H
ATOM   2995  CE1 TYR A 202      -7.970   4.888  17.200  1.00 90.59           C
ATOM   2996  HE1 TYR A 202      -8.514   5.024  16.265  1.00 90.59           H
ATOM   2997  CE2 TYR A 202      -6.202   3.831  18.413  1.00 90.59           C
ATOM   2998  HE2 TYR A 202      -5.361   3.138  18.428  1.00 90.59           H
ATOM   2999  CZ  TYR A 202      -6.913   4.036  17.271  1.00 90.59           C
ATOM   3000  OH  TYR A 202      -6.550   3.357  16.150  1.00 90.59           O
ATOM   3001  HH  TYR A 202      -5.971   2.579  16.394  1.00 90.59           H
ATOM   3002  HN  TYR A 202      -5.774   6.661  21.626  1.00 90.59           H
ATOM   3003  N   PRO A 203      -8.601   9.543  21.934  1.00 79.84           N
ATOM   3004  CA  PRO A 203      -9.065  10.345  23.069  1.00 79.84           C
ATOM   3005  C   PRO A 203     -10.323   9.773  23.704  1.00 79.84           C
ATOM   3006  O   PRO A 203     -10.975   8.906  23.125  1.00 79.84           O
ATOM   3007  HA  PRO A 203      -8.319  10.339  23.864  1.00 79.84           H
ATOM   3008  CB  PRO A 203      -9.315  11.726  22.460  1.00 79.84           C
ATOM   3009 1HB  PRO A 203     -10.138  12.240  22.956  1.00 79.84           H
ATOM   3010 2HB  PRO A 203      -8.438  12.368  22.549  1.00 79.84           H
ATOM   3011  CG  PRO A 203      -9.636  11.428  21.023  1.00 79.84           C
ATOM   3012 1HG  PRO A 203     -10.691  11.187  20.897  1.00 79.84           H
ATOM   3013 2HG  PRO A 203      -9.427  12.287  20.386  1.00 79.84           H
ATOM   3014  CD  PRO A 203      -8.767  10.260  20.657  1.00 79.84           C
ATOM   3015 1HD  PRO A 203      -9.238   9.631  19.901  1.00 79.84           H
ATOM   3016 2HD  PRO A 203      -7.809  10.584  20.251  1.00 79.84           H
ATOM   3017  N   SER A 204     -10.631  10.278  24.889  1.00 70.25           N
ATOM   3018  CA  SER A 204     -11.995  10.236  25.388  1.00 70.25           C
ATOM   3019  C   SER A 204     -12.301   8.851  25.962  1.00 70.25           C
ATOM   3020  O   SER A 204     -11.513   7.921  25.800  1.00 70.25           O
ATOM   3021  HA  SER A 204     -12.039  10.993  26.172  1.00 70.25           H
ATOM   3022  CB  SER A 204     -12.996  10.587  24.285  1.00 70.25           C
ATOM   3023 1HB  SER A 204     -13.918  10.955  24.736  1.00 70.25           H
ATOM   3024 2HB  SER A 204     -12.595  11.395  23.675  1.00 70.25           H
ATOM   3025  OG  SER A 204     -13.290   9.466  23.455  1.00 70.25           O
ATOM   3026  HG  SER A 204     -13.948   9.727  22.749  1.00 70.25           H
ATOM   3027  HN  SER A 204      -9.970  10.709  25.503  1.00 70.25           H
ATOM   3028  N   ASP A 205     -13.447   8.758  26.620  1.00 66.98           N
ATOM   3029  CA  ASP A 205     -13.813   7.536  27.315  1.00 66.98           C
ATOM   3030  C   ASP A 205     -14.010   6.413  26.293  1.00 66.98           C
ATOM   3031  O   ASP A 205     -13.873   5.237  26.624  1.00 66.98           O
ATOM   3032  HA  ASP A 205     -12.989   7.336  27.999  1.00 66.98           H
ATOM   3033  CB  ASP A 205     -15.125   7.711  28.083  1.00 66.98           C
ATOM   3034 1HB  ASP A 205     -15.894   8.097  27.414  1.00 66.98           H
ATOM   3035 2HB  ASP A 205     -15.472   6.742  28.442  1.00 66.98           H
ATOM   3036  CG  ASP A 205     -14.944   8.664  29.266  1.00 66.98           C
ATOM   3037  OD1 ASP A 205     -13.880   8.568  29.915  1.00 66.98           O
ATOM   3038  OD2 ASP A 205     -15.874   9.467  29.495  1.00 66.98           O
ATOM   3039  HN  ASP A 205     -14.117   9.497  26.684  1.00 66.98           H
ATOM   3040  N   GLU A 206     -14.329   6.817  25.072  1.00 82.92           N
ATOM   3041  CA  GLU A 206     -14.713   5.864  24.046  1.00 82.92           C
ATOM   3042  C   GLU A 206     -13.510   5.516  23.167  1.00 82.92           C
ATOM   3043  O   GLU A 206     -13.673   5.097  22.022  1.00 82.92           O
ATOM   3044  HA  GLU A 206     -15.047   4.976  24.584  1.00 82.92           H
ATOM   3045  CB  GLU A 206     -15.871   6.402  23.202  1.00 82.92           C
ATOM   3046 1HB  GLU A 206     -15.611   7.385  22.808  1.00 82.92           H
ATOM   3047 2HB  GLU A 206     -16.127   5.681  22.426  1.00 82.92           H
ATOM   3048  CG  GLU A 206     -17.129   6.586  24.052  1.00 82.92           C
ATOM   3049 1HG  GLU A 206     -16.853   6.679  25.102  1.00 82.92           H
ATOM   3050 2HG  GLU A 206     -17.630   7.513  23.771  1.00 82.92           H
ATOM   3051  CD  GLU A 206     -18.088   5.407  23.874  1.00 82.92           C
ATOM   3052  OE1 GLU A 206     -18.470   4.825  24.911  1.00 82.92           O
ATOM   3053  OE2 GLU A 206     -18.417   5.116  22.704  1.00 82.92           O
ATOM   3054  HN  GLU A 206     -14.329   7.774  24.782  1.00 82.92           H
ATOM   3055  N   SER A 207     -12.328   5.704  23.736  1.00 88.18           N
ATOM   3056  CA  SER A 207     -11.097   5.493  22.994  1.00 88.18           C
ATOM   3057  C   SER A 207     -11.058   4.067  22.441  1.00 88.18           C
ATOM   3058  O   SER A 207     -10.598   3.844  21.322  1.00 88.18           O
ATOM   3059  HA  SER A 207     -11.123   6.218  22.180  1.00 88.18           H
ATOM   3060  CB  SER A 207      -9.872   5.756  23.871  1.00 88.18           C
ATOM   3061 1HB  SER A 207      -8.974   5.426  23.349  1.00 88.18           H
ATOM   3062 2HB  SER A 207      -9.768   6.828  24.037  1.00 88.18           H
ATOM   3063  OG  SER A 207      -9.962   5.088  25.127  1.00 88.18           O
ATOM   3064  HG  SER A 207      -9.241   5.413  25.739  1.00 88.18           H
ATOM   3065  HN  SER A 207     -12.205   5.994  24.685  1.00 88.18           H
ATOM   3066  N   THR A 208     -11.546   3.139  23.251  1.00 88.48           N
ATOM   3067  CA  THR A 208     -11.540   1.736  22.871  1.00 88.48           C
ATOM   3068  C   THR A 208     -12.452   1.506  21.665  1.00 88.48           C
ATOM   3069  O   THR A 208     -12.062   0.844  20.704  1.00 88.48           O
ATOM   3070  HA  THR A 208     -10.529   1.468  22.563  1.00 88.48           H
ATOM   3071  CB  THR A 208     -11.935   0.912  24.098  1.00 88.48           C
ATOM   3072  HB  THR A 208     -11.959  -0.151  23.862  1.00 88.48           H
ATOM   3073  OG1 THR A 208     -13.176   1.478  24.511  1.00 88.48           O
ATOM   3074  HG1 THR A 208     -13.653   0.848  25.124  1.00 88.48           H
ATOM   3075  CG2 THR A 208     -11.003   1.150  25.288  1.00 88.48           C
ATOM   3076 1HG2 THR A 208     -11.032   2.203  25.567  1.00 88.48           H
ATOM   3077 2HG2 THR A 208      -9.985   0.874  25.013  1.00 88.48           H
ATOM   3078 3HG2 THR A 208     -11.329   0.542  26.132  1.00 88.48           H
ATOM   3079  HN  THR A 208     -11.940   3.331  24.149  1.00 88.48           H
ATOM   3080  N   LYS A 209     -13.650   2.065  21.754  1.00 90.34           N
ATOM   3081  CA  LYS A 209     -14.619   1.934  20.679  1.00 90.34           C
ATOM   3082  C   LYS A 209     -14.046   2.557  19.404  1.00 90.34           C
ATOM   3083  O   LYS A 209     -14.187   1.997  18.318  1.00 90.34           O
ATOM   3084  HA  LYS A 209     -14.772   0.869  20.504  1.00 90.34           H
ATOM   3085  CB  LYS A 209     -15.968   2.522  21.099  1.00 90.34           C
ATOM   3086 1HB  LYS A 209     -15.821   3.521  21.511  1.00 90.34           H
ATOM   3087 2HB  LYS A 209     -16.609   2.630  20.224  1.00 90.34           H
ATOM   3088  CG  LYS A 209     -16.655   1.632  22.136  1.00 90.34           C
ATOM   3089 1HG  LYS A 209     -16.961   0.695  21.671  1.00 90.34           H
ATOM   3090 2HG  LYS A 209     -15.950   1.379  22.928  1.00 90.34           H
ATOM   3091  CD  LYS A 209     -17.875   2.332  22.737  1.00 90.34           C
ATOM   3092 1HD  LYS A 209     -17.552   3.182  23.339  1.00 90.34           H
ATOM   3093 2HD  LYS A 209     -18.502   2.728  21.938  1.00 90.34           H
ATOM   3094  CE  LYS A 209     -18.690   1.368  23.602  1.00 90.34           C
ATOM   3095 1HE  LYS A 209     -19.021   0.522  23.000  1.00 90.34           H
ATOM   3096 2HE  LYS A 209     -18.064   0.967  24.399  1.00 90.34           H
ATOM   3097  NZ  LYS A 209     -19.863   2.059  24.184  1.00 90.34           N
ATOM   3098 1HZ  LYS A 209     -20.430   1.390  24.692  1.00 90.34           H
ATOM   3099 2HZ  LYS A 209     -19.547   2.785  24.817  1.00 90.34           H
ATOM   3100 3HZ  LYS A 209     -20.413   2.474  23.441  1.00 90.34           H
ATOM   3101  HN  LYS A 209     -13.961   2.598  22.541  1.00 90.34           H
ATOM   3102  N   LEU A 210     -13.413   3.708  19.579  1.00 91.66           N
ATOM   3103  CA  LEU A 210     -12.867   4.440  18.449  1.00 91.66           C
ATOM   3104  C   LEU A 210     -11.792   3.591  17.767  1.00 91.66           C
ATOM   3105  O   LEU A 210     -11.789   3.451  16.545  1.00 91.66           O
ATOM   3106  HA  LEU A 210     -13.679   4.602  17.741  1.00 91.66           H
ATOM   3107  CB  LEU A 210     -12.371   5.818  18.893  1.00 91.66           C
ATOM   3108 1HB  LEU A 210     -13.189   6.330  19.400  1.00 91.66           H
ATOM   3109 2HB  LEU A 210     -11.579   5.678  19.627  1.00 91.66           H
ATOM   3110  CG  LEU A 210     -11.845   6.731  17.783  1.00 91.66           C
ATOM   3111  HG  LEU A 210     -11.049   6.204  17.257  1.00 91.66           H
ATOM   3112  CD1 LEU A 210     -12.940   7.036  16.759  1.00 91.66           C
ATOM   3113 1HD1 LEU A 210     -13.287   6.106  16.310  1.00 91.66           H
ATOM   3114 2HD1 LEU A 210     -13.773   7.534  17.255  1.00 91.66           H
ATOM   3115 3HD1 LEU A 210     -12.539   7.687  15.982  1.00 91.66           H
ATOM   3116  CD2 LEU A 210     -11.234   8.006  18.367  1.00 91.66           C
ATOM   3117 1HD2 LEU A 210     -11.992   8.547  18.933  1.00 91.66           H
ATOM   3118 2HD2 LEU A 210     -10.406   7.744  19.026  1.00 91.66           H
ATOM   3119 3HD2 LEU A 210     -10.867   8.637  17.557  1.00 91.66           H
ATOM   3120  HN  LEU A 210     -13.271   4.138  20.470  1.00 91.66           H
ATOM   3121  N   LYS A 211     -10.905   3.046  18.587  1.00 91.86           N
ATOM   3122  CA  LYS A 211      -9.840   2.198  18.080  1.00 91.86           C
ATOM   3123  C   LYS A 211     -10.448   1.044  17.281  1.00 91.86           C
ATOM   3124  O   LYS A 211     -10.037   0.782  16.152  1.00 91.86           O
ATOM   3125  HA  LYS A 211      -9.233   2.803  17.406  1.00 91.86           H
ATOM   3126  CB  LYS A 211      -8.929   1.742  19.222  1.00 91.86           C
ATOM   3127 1HB  LYS A 211      -8.450   2.608  19.679  1.00 91.86           H
ATOM   3128 2HB  LYS A 211      -9.525   1.262  19.998  1.00 91.86           H
ATOM   3129  CG  LYS A 211      -7.861   0.769  18.717  1.00 91.86           C
ATOM   3130 1HG  LYS A 211      -8.327  -0.177  18.443  1.00 91.86           H
ATOM   3131 2HG  LYS A 211      -7.397   1.169  17.816  1.00 91.86           H
ATOM   3132  CD  LYS A 211      -6.792   0.527  19.784  1.00 91.86           C
ATOM   3133 1HD  LYS A 211      -6.389   1.481  20.123  1.00 91.86           H
ATOM   3134 2HD  LYS A 211      -7.241   0.044  20.652  1.00 91.86           H
ATOM   3135  CE  LYS A 211      -5.660  -0.345  19.237  1.00 91.86           C
ATOM   3136 1HE  LYS A 211      -6.046  -1.331  18.977  1.00 91.86           H
ATOM   3137 2HE  LYS A 211      -5.264   0.094  18.321  1.00 91.86           H
ATOM   3138  NZ  LYS A 211      -4.578  -0.478  20.238  1.00 91.86           N
ATOM   3139 1HZ  LYS A 211      -3.744  -0.838  19.788  1.00 91.86           H
ATOM   3140 2HZ  LYS A 211      -4.378   0.431  20.642  1.00 91.86           H
ATOM   3141 3HZ  LYS A 211      -4.870  -1.116  20.969  1.00 91.86           H
ATOM   3142  HN  LYS A 211     -10.907   3.175  19.579  1.00 91.86           H
ATOM   3143  N   SER A 212     -11.418   0.385  17.898  1.00 91.16           N
ATOM   3144  CA  SER A 212     -12.049  -0.769  17.281  1.00 91.16           C
ATOM   3145  C   SER A 212     -12.639  -0.381  15.925  1.00 91.16           C
ATOM   3146  O   SER A 212     -12.503  -1.119  14.950  1.00 91.16           O
ATOM   3147  HA  SER A 212     -11.251  -1.501  17.156  1.00 91.16           H
ATOM   3148  CB  SER A 212     -13.136  -1.352  18.186  1.00 91.16           C
ATOM   3149 1HB  SER A 212     -12.734  -1.496  19.189  1.00 91.16           H
ATOM   3150 2HB  SER A 212     -13.957  -0.640  18.271  1.00 91.16           H
ATOM   3151  OG  SER A 212     -13.634  -2.593  17.693  1.00 91.16           O
ATOM   3152  HG  SER A 212     -12.884  -3.247  17.595  1.00 91.16           H
ATOM   3153  HN  SER A 212     -11.773   0.628  18.801  1.00 91.16           H
ATOM   3154  N   ALA A 213     -13.282   0.777  15.905  1.00 92.00           N
ATOM   3155  CA  ALA A 213     -13.948   1.243  14.700  1.00 92.00           C
ATOM   3156  C   ALA A 213     -12.901   1.520  13.619  1.00 92.00           C
ATOM   3157  O   ALA A 213     -13.068   1.114  12.470  1.00 92.00           O
ATOM   3158  HA  ALA A 213     -14.610   0.448  14.358  1.00 92.00           H
ATOM   3159  CB  ALA A 213     -14.790   2.478  15.027  1.00 92.00           C
ATOM   3160 1HB  ALA A 213     -15.537   2.221  15.778  1.00 92.00           H
ATOM   3161 2HB  ALA A 213     -14.144   3.267  15.413  1.00 92.00           H
ATOM   3162 3HB  ALA A 213     -15.289   2.827  14.123  1.00 92.00           H
ATOM   3163  HN  ALA A 213     -13.352   1.392  16.691  1.00 92.00           H
ATOM   3164  N   VAL A 214     -11.846   2.211  14.025  1.00 91.04           N
ATOM   3165  CA  VAL A 214     -10.800   2.597  13.093  1.00 91.04           C
ATOM   3166  C   VAL A 214     -10.135   1.340  12.529  1.00 91.04           C
ATOM   3167  O   VAL A 214      -9.836   1.273  11.338  1.00 91.04           O
ATOM   3168  HA  VAL A 214     -11.273   3.141  12.275  1.00 91.04           H
ATOM   3169  CB  VAL A 214      -9.810   3.541  13.779  1.00 91.04           C
ATOM   3170  HB  VAL A 214      -9.507   3.082  14.720  1.00 91.04           H
ATOM   3171  CG1 VAL A 214      -8.556   3.734  12.925  1.00 91.04           C
ATOM   3172 1HG1 VAL A 214      -8.070   2.771  12.769  1.00 91.04           H
ATOM   3173 2HG1 VAL A 214      -8.835   4.161  11.961  1.00 91.04           H
ATOM   3174 3HG1 VAL A 214      -7.869   4.409  13.436  1.00 91.04           H
ATOM   3175  CG2 VAL A 214     -10.467   4.884  14.102  1.00 91.04           C
ATOM   3176 1HG2 VAL A 214     -10.812   5.351  13.179  1.00 91.04           H
ATOM   3177 2HG2 VAL A 214     -11.315   4.724  14.767  1.00 91.04           H
ATOM   3178 3HG2 VAL A 214      -9.741   5.536  14.589  1.00 91.04           H
ATOM   3179  HN  VAL A 214     -11.699   2.504  14.970  1.00 91.04           H
ATOM   3180  N   LEU A 215      -9.925   0.374  13.411  1.00 91.79           N
ATOM   3181  CA  LEU A 215      -9.301  -0.877  13.016  1.00 91.79           C
ATOM   3182  C   LEU A 215     -10.208  -1.602  12.020  1.00 91.79           C
ATOM   3183  O   LEU A 215      -9.738  -2.113  11.005  1.00 91.79           O
ATOM   3184  HA  LEU A 215      -8.365  -0.632  12.516  1.00 91.79           H
ATOM   3185  CB  LEU A 215      -8.950  -1.713  14.249  1.00 91.79           C
ATOM   3186 1HB  LEU A 215      -9.730  -1.568  14.996  1.00 91.79           H
ATOM   3187 2HB  LEU A 215      -8.972  -2.766  13.967  1.00 91.79           H
ATOM   3188  CG  LEU A 215      -7.597  -1.415  14.898  1.00 91.79           C
ATOM   3189  HG  LEU A 215      -7.442  -0.337  14.885  1.00 91.79           H
ATOM   3190  CD1 LEU A 215      -7.584  -1.856  16.363  1.00 91.79           C
ATOM   3191 1HD1 LEU A 215      -8.360  -1.321  16.911  1.00 91.79           H
ATOM   3192 2HD1 LEU A 215      -7.771  -2.928  16.422  1.00 91.79           H
ATOM   3193 3HD1 LEU A 215      -6.610  -1.633  16.801  1.00 91.79           H
ATOM   3194  CD2 LEU A 215      -6.455  -2.046  14.099  1.00 91.79           C
ATOM   3195 1HD2 LEU A 215      -6.593  -3.127  14.059  1.00 91.79           H
ATOM   3196 2HD2 LEU A 215      -6.453  -1.642  13.087  1.00 91.79           H
ATOM   3197 3HD2 LEU A 215      -5.505  -1.819  14.583  1.00 91.79           H
ATOM   3198  HN  LEU A 215     -10.171   0.437  14.379  1.00 91.79           H
ATOM   3199  N   THR A 216     -11.493  -1.622  12.344  1.00 92.50           N
ATOM   3200  CA  THR A 216     -12.467  -2.295  11.502  1.00 92.50           C
ATOM   3201  C   THR A 216     -12.457  -1.697  10.094  1.00 92.50           C
ATOM   3202  O   THR A 216     -12.474  -2.427   9.104  1.00 92.50           O
ATOM   3203  HA  THR A 216     -12.175  -3.341  11.407  1.00 92.50           H
ATOM   3204  CB  THR A 216     -13.830  -2.205  12.191  1.00 92.50           C
ATOM   3205  HB  THR A 216     -14.159  -1.169  12.270  1.00 92.50           H
ATOM   3206  OG1 THR A 216     -13.639  -2.886  13.428  1.00 92.50           O
ATOM   3207  HG1 THR A 216     -13.539  -2.224  14.171  1.00 92.50           H
ATOM   3208  CG2 THR A 216     -14.903  -3.028  11.475  1.00 92.50           C
ATOM   3209 1HG2 THR A 216     -14.605  -4.076  11.455  1.00 92.50           H
ATOM   3210 2HG2 THR A 216     -15.019  -2.664  10.454  1.00 92.50           H
ATOM   3211 3HG2 THR A 216     -15.850  -2.929  12.005  1.00 92.50           H
ATOM   3212  HN  THR A 216     -11.869  -1.191  13.164  1.00 92.50           H
ATOM   3213  N   LEU A 217     -12.430  -0.373  10.048  1.00 90.49           N
ATOM   3214  CA  LEU A 217     -12.420   0.332   8.777  1.00 90.49           C
ATOM   3215  C   LEU A 217     -11.175  -0.071   7.985  1.00 90.49           C
ATOM   3216  O   LEU A 217     -11.244  -0.275   6.774  1.00 90.49           O
ATOM   3217  HA  LEU A 217     -13.302   0.015   8.220  1.00 90.49           H
ATOM   3218  CB  LEU A 217     -12.545   1.841   9.001  1.00 90.49           C
ATOM   3219 1HB  LEU A 217     -13.446   2.029   9.584  1.00 90.49           H
ATOM   3220 2HB  LEU A 217     -11.699   2.170   9.605  1.00 90.49           H
ATOM   3221  CG  LEU A 217     -12.599   2.703   7.738  1.00 90.49           C
ATOM   3222  HG  LEU A 217     -11.747   2.444   7.110  1.00 90.49           H
ATOM   3223  CD1 LEU A 217     -13.864   2.410   6.928  1.00 90.49           C
ATOM   3224 1HD1 LEU A 217     -13.872   1.360   6.635  1.00 90.49           H
ATOM   3225 2HD1 LEU A 217     -14.743   2.624   7.536  1.00 90.49           H
ATOM   3226 3HD1 LEU A 217     -13.877   3.037   6.036  1.00 90.49           H
ATOM   3227  CD2 LEU A 217     -12.471   4.189   8.083  1.00 90.49           C
ATOM   3228 1HD2 LEU A 217     -13.289   4.481   8.742  1.00 90.49           H
ATOM   3229 2HD2 LEU A 217     -11.520   4.364   8.585  1.00 90.49           H
ATOM   3230 3HD2 LEU A 217     -12.513   4.779   7.168  1.00 90.49           H
ATOM   3231  HN  LEU A 217     -12.416   0.215  10.857  1.00 90.49           H
ATOM   3232  N   LYS A 218     -10.065  -0.175   8.701  1.00 88.34           N
ATOM   3233  CA  LYS A 218      -8.802  -0.528   8.077  1.00 88.34           C
ATOM   3234  C   LYS A 218      -8.906  -1.935   7.484  1.00 88.34           C
ATOM   3235  O   LYS A 218      -8.359  -2.206   6.417  1.00 88.34           O
ATOM   3236  HA  LYS A 218      -8.631   0.177   7.263  1.00 88.34           H
ATOM   3237  CB  LYS A 218      -7.649  -0.363   9.069  1.00 88.34           C
ATOM   3238 1HB  LYS A 218      -7.922  -0.805  10.027  1.00 88.34           H
ATOM   3239 2HB  LYS A 218      -6.773  -0.903   8.707  1.00 88.34           H
ATOM   3240  CG  LYS A 218      -7.300   1.114   9.263  1.00 88.34           C
ATOM   3241 1HG  LYS A 218      -6.897   1.521   8.335  1.00 88.34           H
ATOM   3242 2HG  LYS A 218      -8.204   1.677   9.493  1.00 88.34           H
ATOM   3243  CD  LYS A 218      -6.280   1.293  10.390  1.00 88.34           C
ATOM   3244 1HD  LYS A 218      -6.628   0.776  11.285  1.00 88.34           H
ATOM   3245 2HD  LYS A 218      -5.333   0.834  10.104  1.00 88.34           H
ATOM   3246  CE  LYS A 218      -6.062   2.775  10.701  1.00 88.34           C
ATOM   3247 1HE  LYS A 218      -6.043   3.348   9.775  1.00 88.34           H
ATOM   3248 2HE  LYS A 218      -6.895   3.154  11.294  1.00 88.34           H
ATOM   3249  NZ  LYS A 218      -4.794   2.968  11.438  1.00 88.34           N
ATOM   3250 1HZ  LYS A 218      -4.925   3.669  12.159  1.00 88.34           H
ATOM   3251 2HZ  LYS A 218      -4.514   2.092  11.866  1.00 88.34           H
ATOM   3252 3HZ  LYS A 218      -4.073   3.276  10.795  1.00 88.34           H
ATOM   3253  HN  LYS A 218     -10.020  -0.022   9.689  1.00 88.34           H
ATOM   3254  N   VAL A 219      -9.614  -2.794   8.204  1.00 89.17           N
ATOM   3255  CA  VAL A 219      -9.772  -4.175   7.778  1.00 89.17           C
ATOM   3256  C   VAL A 219     -10.654  -4.221   6.529  1.00 89.17           C
ATOM   3257  O   VAL A 219     -10.349  -4.936   5.576  1.00 89.17           O
ATOM   3258  HA  VAL A 219      -8.783  -4.556   7.524  1.00 89.17           H
ATOM   3259  CB  VAL A 219     -10.323  -5.017   8.930  1.00 89.17           C
ATOM   3260  HB  VAL A 219     -11.204  -4.511   9.325  1.00 89.17           H
ATOM   3261  CG1 VAL A 219     -10.755  -6.401   8.440  1.00 89.17           C
ATOM   3262 1HG1 VAL A 219     -11.533  -6.291   7.684  1.00 89.17           H
ATOM   3263 2HG1 VAL A 219      -9.898  -6.917   8.007  1.00 89.17           H
ATOM   3264 3HG1 VAL A 219     -11.143  -6.979   9.279  1.00 89.17           H
ATOM   3265  CG2 VAL A 219      -9.300  -5.132  10.063  1.00 89.17           C
ATOM   3266 1HG2 VAL A 219      -8.393  -5.605   9.687  1.00 89.17           H
ATOM   3267 2HG2 VAL A 219      -9.062  -4.138  10.440  1.00 89.17           H
ATOM   3268 3HG2 VAL A 219      -9.717  -5.736  10.869  1.00 89.17           H
ATOM   3269  HN  VAL A 219     -10.073  -2.561   9.061  1.00 89.17           H
ATOM   3270  N   ILE A 220     -11.730  -3.450   6.574  1.00 89.74           N
ATOM   3271  CA  ILE A 220     -12.687  -3.434   5.481  1.00 89.74           C
ATOM   3272  C   ILE A 220     -11.994  -2.937   4.210  1.00 89.74           C
ATOM   3273  O   ILE A 220     -12.105  -3.559   3.155  1.00 89.74           O
ATOM   3274  HA  ILE A 220     -13.012  -4.462   5.317  1.00 89.74           H
ATOM   3275  CB  ILE A 220     -13.926  -2.623   5.864  1.00 89.74           C
ATOM   3276  HB  ILE A 220     -13.595  -1.682   6.304  1.00 89.74           H
ATOM   3277  CG1 ILE A 220     -14.752  -3.352   6.925  1.00 89.74           C
ATOM   3278 1HG1 ILE A 220     -15.206  -4.242   6.489  1.00 89.74           H
ATOM   3279 2HG1 ILE A 220     -14.100  -3.689   7.731  1.00 89.74           H
ATOM   3280  CG2 ILE A 220     -14.758  -2.276   4.628  1.00 89.74           C
ATOM   3281 1HG2 ILE A 220     -14.154  -1.687   3.937  1.00 89.74           H
ATOM   3282 2HG2 ILE A 220     -15.080  -3.195   4.137  1.00 89.74           H
ATOM   3283 3HG2 ILE A 220     -15.632  -1.699   4.929  1.00 89.74           H
ATOM   3284  CD1 ILE A 220     -15.844  -2.441   7.491  1.00 89.74           C
ATOM   3285 1HD1 ILE A 220     -15.384  -1.565   7.948  1.00 89.74           H
ATOM   3286 2HD1 ILE A 220     -16.508  -2.126   6.687  1.00 89.74           H
ATOM   3287 3HD1 ILE A 220     -16.416  -2.985   8.243  1.00 89.74           H
ATOM   3288  HN  ILE A 220     -11.952  -2.844   7.339  1.00 89.74           H
ATOM   3289  N   LEU A 221     -11.296  -1.820   4.354  1.00 85.12           N
ATOM   3290  CA  LEU A 221     -10.702  -1.156   3.206  1.00 85.12           C
ATOM   3291  C   LEU A 221      -9.370  -1.827   2.866  1.00 85.12           C
ATOM   3292  O   LEU A 221      -8.900  -1.745   1.732  1.00 85.12           O
ATOM   3293  HA  LEU A 221     -11.381  -1.290   2.364  1.00 85.12           H
ATOM   3294  CB  LEU A 221     -10.586   0.348   3.458  1.00 85.12           C
ATOM   3295 1HB  LEU A 221      -9.917   0.504   4.305  1.00 85.12           H
ATOM   3296 2HB  LEU A 221     -10.113   0.807   2.590  1.00 85.12           H
ATOM   3297  CG  LEU A 221     -11.897   1.085   3.738  1.00 85.12           C
ATOM   3298  HG  LEU A 221     -12.400   0.584   4.566  1.00 85.12           H
ATOM   3299  CD1 LEU A 221     -11.633   2.527   4.176  1.00 85.12           C
ATOM   3300 1HD1 LEU A 221     -11.032   2.527   5.085  1.00 85.12           H
ATOM   3301 2HD1 LEU A 221     -11.098   3.054   3.386  1.00 85.12           H
ATOM   3302 3HD1 LEU A 221     -12.582   3.028   4.369  1.00 85.12           H
ATOM   3303  CD2 LEU A 221     -12.834   1.015   2.531  1.00 85.12           C
ATOM   3304 1HD2 LEU A 221     -12.352   1.476   1.669  1.00 85.12           H
ATOM   3305 2HD2 LEU A 221     -13.060  -0.028   2.307  1.00 85.12           H
ATOM   3306 3HD2 LEU A 221     -13.759   1.546   2.757  1.00 85.12           H
ATOM   3307  HN  LEU A 221     -11.134  -1.371   5.232  1.00 85.12           H
ATOM   3308  N   GLY A 222      -8.799  -2.477   3.869  1.00 80.25           N
ATOM   3309  CA  GLY A 222      -7.475  -3.059   3.727  1.00 80.25           C
ATOM   3310  C   GLY A 222      -7.550  -4.443   3.079  1.00 80.25           C
ATOM   3311  O   GLY A 222      -6.683  -4.811   2.289  1.00 80.25           O
ATOM   3312 1HA  GLY A 222      -6.849  -2.404   3.121  1.00 80.25           H
ATOM   3313 2HA  GLY A 222      -7.001  -3.137   4.705  1.00 80.25           H
ATOM   3314  HN  GLY A 222      -9.224  -2.609   4.765  1.00 80.25           H
ATOM   3315  N   PHE A 223      -8.597  -5.173   3.438  1.00 80.12           N
ATOM   3316  CA  PHE A 223      -8.672  -6.586   3.108  1.00 80.12           C
ATOM   3317  C   PHE A 223      -9.843  -6.867   2.164  1.00 80.12           C
ATOM   3318  O   PHE A 223      -9.639  -7.283   1.024  1.00 80.12           O
ATOM   3319  HA  PHE A 223      -7.737  -6.853   2.615  1.00 80.12           H
ATOM   3320  CB  PHE A 223      -8.898  -7.339   4.420  1.00 80.12           C
ATOM   3321 1HB  PHE A 223      -8.130  -7.044   5.135  1.00 80.12           H
ATOM   3322 2HB  PHE A 223      -9.858  -7.037   4.841  1.00 80.12           H
ATOM   3323  CG  PHE A 223      -8.879  -8.862   4.274  1.00 80.12           C
ATOM   3324  CD1 PHE A 223     -10.024  -9.576   4.448  1.00 80.12           C
ATOM   3325  HD1 PHE A 223     -10.954  -9.064   4.691  1.00 80.12           H
ATOM   3326  CD2 PHE A 223      -7.718  -9.502   3.971  1.00 80.12           C
ATOM   3327  HD2 PHE A 223      -6.801  -8.930   3.832  1.00 80.12           H
ATOM   3328  CE1 PHE A 223     -10.006 -10.990   4.313  1.00 80.12           C
ATOM   3329  HE1 PHE A 223     -10.923 -11.562   4.452  1.00 80.12           H
ATOM   3330  CE2 PHE A 223      -7.701 -10.916   3.835  1.00 80.12           C
ATOM   3331  HE2 PHE A 223      -6.770 -11.428   3.592  1.00 80.12           H
ATOM   3332  CZ  PHE A 223      -8.845 -11.629   4.009  1.00 80.12           C
ATOM   3333  HZ  PHE A 223      -8.832 -12.714   3.905  1.00 80.12           H
ATOM   3334  HN  PHE A 223      -9.382  -4.814   3.943  1.00 80.12           H
ATOM   3335  N   PHE A 224     -11.042  -6.629   2.673  1.00 86.38           N
ATOM   3336  CA  PHE A 224     -12.244  -7.118   2.019  1.00 86.38           C
ATOM   3337  C   PHE A 224     -12.453  -6.429   0.669  1.00 86.38           C
ATOM   3338  O   PHE A 224     -12.751  -7.085  -0.328  1.00 86.38           O
ATOM   3339  HA  PHE A 224     -12.113  -8.189   1.861  1.00 86.38           H
ATOM   3340  CB  PHE A 224     -13.421  -6.784   2.936  1.00 86.38           C
ATOM   3341 1HB  PHE A 224     -13.292  -5.773   3.323  1.00 86.38           H
ATOM   3342 2HB  PHE A 224     -14.339  -6.785   2.348  1.00 86.38           H
ATOM   3343  CG  PHE A 224     -13.586  -7.747   4.114  1.00 86.38           C
ATOM   3344  CD1 PHE A 224     -14.113  -8.984   3.912  1.00 86.38           C
ATOM   3345  HD1 PHE A 224     -14.418  -9.290   2.911  1.00 86.38           H
ATOM   3346  CD2 PHE A 224     -13.205  -7.366   5.362  1.00 86.38           C
ATOM   3347  HD2 PHE A 224     -12.782  -6.374   5.524  1.00 86.38           H
ATOM   3348  CE1 PHE A 224     -14.266  -9.878   5.005  1.00 86.38           C
ATOM   3349  HE1 PHE A 224     -14.688 -10.869   4.843  1.00 86.38           H
ATOM   3350  CE2 PHE A 224     -13.357  -8.260   6.455  1.00 86.38           C
ATOM   3351  HE2 PHE A 224     -13.052  -7.954   7.456  1.00 86.38           H
ATOM   3352  CZ  PHE A 224     -13.884  -9.497   6.253  1.00 86.38           C
ATOM   3353  HZ  PHE A 224     -14.001 -10.183   7.092  1.00 86.38           H
ATOM   3354  HN  PHE A 224     -11.200  -6.113   3.515  1.00 86.38           H
ATOM   3355  N   LEU A 225     -12.288  -5.114   0.680  1.00 82.92           N
ATOM   3356  CA  LEU A 225     -12.515  -4.321  -0.516  1.00 82.92           C
ATOM   3357  C   LEU A 225     -11.555  -4.780  -1.616  1.00 82.92           C
ATOM   3358  O   LEU A 225     -11.986  -5.125  -2.716  1.00 82.92           O
ATOM   3359  HA  LEU A 225     -13.536  -4.512  -0.846  1.00 82.92           H
ATOM   3360  CB  LEU A 225     -12.414  -2.828  -0.196  1.00 82.92           C
ATOM   3361 1HB  LEU A 225     -13.219  -2.570   0.493  1.00 82.92           H
ATOM   3362 2HB  LEU A 225     -11.476  -2.652   0.329  1.00 82.92           H
ATOM   3363  CG  LEU A 225     -12.482  -1.880  -1.395  1.00 82.92           C
ATOM   3364  HG  LEU A 225     -11.785  -2.236  -2.152  1.00 82.92           H
ATOM   3365  CD1 LEU A 225     -13.877  -1.890  -2.024  1.00 82.92           C
ATOM   3366 1HD1 LEU A 225     -14.115  -2.898  -2.362  1.00 82.92           H
ATOM   3367 2HD1 LEU A 225     -14.612  -1.572  -1.284  1.00 82.92           H
ATOM   3368 3HD1 LEU A 225     -13.897  -1.207  -2.873  1.00 82.92           H
ATOM   3369  CD2 LEU A 225     -12.041  -0.468  -1.002  1.00 82.92           C
ATOM   3370 1HD2 LEU A 225     -12.695  -0.088  -0.218  1.00 82.92           H
ATOM   3371 2HD2 LEU A 225     -11.014  -0.497  -0.637  1.00 82.92           H
ATOM   3372 3HD2 LEU A 225     -12.099   0.186  -1.872  1.00 82.92           H
ATOM   3373  HN  LEU A 225     -12.005  -4.593   1.486  1.00 82.92           H
ATOM   3374  N   PRO A 226     -10.244  -4.793  -1.342  1.00 78.54           N
ATOM   3375  CA  PRO A 226      -9.276  -5.316  -2.310  1.00 78.54           C
ATOM   3376  C   PRO A 226      -9.629  -6.717  -2.779  1.00 78.54           C
ATOM   3377  O   PRO A 226      -9.566  -7.011  -3.972  1.00 78.54           O
ATOM   3378  HA  PRO A 226      -9.280  -4.704  -3.212  1.00 78.54           H
ATOM   3379  CB  PRO A 226      -7.950  -5.290  -1.547  1.00 78.54           C
ATOM   3380 1HB  PRO A 226      -7.759  -6.237  -1.042  1.00 78.54           H
ATOM   3381 2HB  PRO A 226      -7.107  -5.109  -2.213  1.00 78.54           H
ATOM   3382  CG  PRO A 226      -8.137  -4.150  -0.552  1.00 78.54           C
ATOM   3383 1HG  PRO A 226      -7.444  -4.226   0.285  1.00 78.54           H
ATOM   3384 2HG  PRO A 226      -7.958  -3.178  -1.012  1.00 78.54           H
ATOM   3385  CD  PRO A 226      -9.583  -4.316  -0.114  1.00 78.54           C
ATOM   3386 1HD  PRO A 226      -9.680  -5.037   0.698  1.00 78.54           H
ATOM   3387 2HD  PRO A 226     -10.008  -3.379   0.245  1.00 78.54           H
ATOM   3388  N   PHE A 227      -9.996  -7.554  -1.819  1.00 83.73           N
ATOM   3389  CA  PHE A 227     -10.300  -8.944  -2.114  1.00 83.73           C
ATOM   3390  C   PHE A 227     -11.450  -9.052  -3.117  1.00 83.73           C
ATOM   3391  O   PHE A 227     -11.357  -9.793  -4.095  1.00 83.73           O
ATOM   3392  HA  PHE A 227      -9.402  -9.388  -2.543  1.00 83.73           H
ATOM   3393  CB  PHE A 227     -10.725  -9.597  -0.797  1.00 83.73           C
ATOM   3394 1HB  PHE A 227      -9.910  -9.505  -0.078  1.00 83.73           H
ATOM   3395 2HB  PHE A 227     -11.574  -9.049  -0.388  1.00 83.73           H
ATOM   3396  CG  PHE A 227     -11.105 -11.073  -0.929  1.00 83.73           C
ATOM   3397  CD1 PHE A 227     -12.415 -11.437  -0.974  1.00 83.73           C
ATOM   3398  HD1 PHE A 227     -13.193 -10.677  -0.916  1.00 83.73           H
ATOM   3399  CD2 PHE A 227     -10.133 -12.022  -1.001  1.00 83.73           C
ATOM   3400  HD2 PHE A 227      -9.083 -11.730  -0.965  1.00 83.73           H
ATOM   3401  CE1 PHE A 227     -12.767 -12.807  -1.096  1.00 83.73           C
ATOM   3402  HE1 PHE A 227     -13.817 -13.098  -1.132  1.00 83.73           H
ATOM   3403  CE2 PHE A 227     -10.486 -13.392  -1.124  1.00 83.73           C
ATOM   3404  HE2 PHE A 227      -9.707 -14.152  -1.181  1.00 83.73           H
ATOM   3405  CZ  PHE A 227     -11.795 -13.755  -1.168  1.00 83.73           C
ATOM   3406  HZ  PHE A 227     -12.066 -14.807  -1.263  1.00 83.73           H
ATOM   3407  HN  PHE A 227     -10.085  -7.296  -0.857  1.00 83.73           H
ATOM   3408  N   VAL A 228     -12.508  -8.304  -2.840  1.00 84.75           N
ATOM   3409  CA  VAL A 228     -13.677  -8.313  -3.702  1.00 84.75           C
ATOM   3410  C   VAL A 228     -13.283  -7.821  -5.096  1.00 84.75           C
ATOM   3411  O   VAL A 228     -13.659  -8.423  -6.100  1.00 84.75           O
ATOM   3412  HA  VAL A 228     -14.021  -9.345  -3.779  1.00 84.75           H
ATOM   3413  CB  VAL A 228     -14.799  -7.485  -3.071  1.00 84.75           C
ATOM   3414  HB  VAL A 228     -14.383  -6.519  -2.786  1.00 84.75           H
ATOM   3415  CG1 VAL A 228     -15.926  -7.235  -4.074  1.00 84.75           C
ATOM   3416 1HG1 VAL A 228     -15.533  -6.693  -4.934  1.00 84.75           H
ATOM   3417 2HG1 VAL A 228     -16.339  -8.188  -4.403  1.00 84.75           H
ATOM   3418 3HG1 VAL A 228     -16.710  -6.644  -3.600  1.00 84.75           H
ATOM   3419  CG2 VAL A 228     -15.332  -8.159  -1.805  1.00 84.75           C
ATOM   3420 1HG2 VAL A 228     -15.723  -9.145  -2.055  1.00 84.75           H
ATOM   3421 2HG2 VAL A 228     -14.523  -8.262  -1.080  1.00 84.75           H
ATOM   3422 3HG2 VAL A 228     -16.127  -7.550  -1.376  1.00 84.75           H
ATOM   3423  HN  VAL A 228     -12.573  -7.700  -2.046  1.00 84.75           H
ATOM   3424  N   VAL A 229     -12.529  -6.731  -5.112  1.00 77.99           N
ATOM   3425  CA  VAL A 229     -12.104  -6.135  -6.367  1.00 77.99           C
ATOM   3426  C   VAL A 229     -11.319  -7.168  -7.178  1.00 77.99           C
ATOM   3427  O   VAL A 229     -11.567  -7.345  -8.370  1.00 77.99           O
ATOM   3428  HA  VAL A 229     -13.001  -5.861  -6.922  1.00 77.99           H
ATOM   3429  CB  VAL A 229     -11.306  -4.857  -6.095  1.00 77.99           C
ATOM   3430  HB  VAL A 229     -10.606  -5.065  -5.286  1.00 77.99           H
ATOM   3431  CG1 VAL A 229     -10.495  -4.445  -7.325  1.00 77.99           C
ATOM   3432 1HG1 VAL A 229      -9.799  -5.243  -7.585  1.00 77.99           H
ATOM   3433 2HG1 VAL A 229     -11.170  -4.265  -8.162  1.00 77.99           H
ATOM   3434 3HG1 VAL A 229      -9.938  -3.535  -7.104  1.00 77.99           H
ATOM   3435  CG2 VAL A 229     -12.226  -3.723  -5.640  1.00 77.99           C
ATOM   3436 1HG2 VAL A 229     -12.962  -3.517  -6.418  1.00 77.99           H
ATOM   3437 2HG2 VAL A 229     -12.739  -4.016  -4.724  1.00 77.99           H
ATOM   3438 3HG2 VAL A 229     -11.634  -2.827  -5.453  1.00 77.99           H
ATOM   3439  HN  VAL A 229     -12.211  -6.259  -4.290  1.00 77.99           H
ATOM   3440  N   MET A 230     -10.389  -7.823  -6.500  1.00 79.86           N
ATOM   3441  CA  MET A 230      -9.491  -8.751  -7.166  1.00 79.86           C
ATOM   3442  C   MET A 230     -10.254  -9.968  -7.693  1.00 79.86           C
ATOM   3443  O   MET A 230      -9.973 -10.455  -8.788  1.00 79.86           O
ATOM   3444  HA  MET A 230      -9.060  -8.196  -7.998  1.00 79.86           H
ATOM   3445  CB  MET A 230      -8.412  -9.211  -6.184  1.00 79.86           C
ATOM   3446 1HB  MET A 230      -8.878  -9.559  -5.262  1.00 79.86           H
ATOM   3447 2HB  MET A 230      -7.869 -10.057  -6.605  1.00 79.86           H
ATOM   3448  CG  MET A 230      -7.435  -8.076  -5.872  1.00 79.86           C
ATOM   3449 1HG  MET A 230      -7.140  -7.575  -6.794  1.00 79.86           H
ATOM   3450 2HG  MET A 230      -7.922  -7.328  -5.245  1.00 79.86           H
ATOM   3451  SD  MET A 230      -5.994  -8.722  -5.040  1.00 79.86           S
ATOM   3452  CE  MET A 230      -6.449  -8.411  -3.343  1.00 79.86           C
ATOM   3453 1HE  MET A 230      -6.602  -7.342  -3.197  1.00 79.86           H
ATOM   3454 2HE  MET A 230      -7.371  -8.945  -3.110  1.00 79.86           H
ATOM   3455 3HE  MET A 230      -5.653  -8.757  -2.684  1.00 79.86           H
ATOM   3456  HN  MET A 230     -10.244  -7.728  -5.515  1.00 79.86           H
ATOM   3457  N   ALA A 231     -11.204 -10.425  -6.890  1.00 83.34           N
ATOM   3458  CA  ALA A 231     -12.054 -11.534  -7.291  1.00 83.34           C
ATOM   3459  C   ALA A 231     -12.764 -11.178  -8.599  1.00 83.34           C
ATOM   3460  O   ALA A 231     -12.767 -11.967  -9.542  1.00 83.34           O
ATOM   3461  HA  ALA A 231     -11.413 -12.399  -7.459  1.00 83.34           H
ATOM   3462  CB  ALA A 231     -13.036 -11.858  -6.164  1.00 83.34           C
ATOM   3463 1HB  ALA A 231     -12.481 -12.132  -5.267  1.00 83.34           H
ATOM   3464 2HB  ALA A 231     -13.652 -10.984  -5.956  1.00 83.34           H
ATOM   3465 3HB  ALA A 231     -13.673 -12.689  -6.465  1.00 83.34           H
ATOM   3466  HN  ALA A 231     -11.395 -10.053  -5.982  1.00 83.34           H
ATOM   3467  N   CYS A 232     -13.349  -9.990  -8.613  1.00 80.57           N
ATOM   3468  CA  CYS A 232     -14.068  -9.523  -9.787  1.00 80.57           C
ATOM   3469  C   CYS A 232     -13.085  -9.459 -10.958  1.00 80.57           C
ATOM   3470  O   CYS A 232     -13.426  -9.830 -12.080  1.00 80.57           O
ATOM   3471  HA  CYS A 232     -14.855 -10.251  -9.982  1.00 80.57           H
ATOM   3472  CB  CYS A 232     -14.745  -8.174  -9.536  1.00 80.57           C
ATOM   3473 1HB  CYS A 232     -14.012  -7.450  -9.183  1.00 80.57           H
ATOM   3474 2HB  CYS A 232     -15.155  -7.785 -10.469  1.00 80.57           H
ATOM   3475  SG  CYS A 232     -16.081  -8.365  -8.300  1.00 80.57           S
ATOM   3476  HG  CYS A 232     -15.293  -8.288  -7.231  1.00 80.57           H
ATOM   3477  HN  CYS A 232     -13.339  -9.352  -7.843  1.00 80.57           H
ATOM   3478  N   CYS A 233     -11.884  -8.986 -10.656  1.00 75.32           N
ATOM   3479  CA  CYS A 233     -10.873  -8.800 -11.683  1.00 75.32           C
ATOM   3480  C   CYS A 233     -10.613 -10.152 -12.351  1.00 75.32           C
ATOM   3481  O   CYS A 233     -10.627 -10.255 -13.577  1.00 75.32           O
ATOM   3482  HA  CYS A 233     -11.282  -8.087 -12.398  1.00 75.32           H
ATOM   3483  CB  CYS A 233      -9.592  -8.191 -11.111  1.00 75.32           C
ATOM   3484 1HB  CYS A 233      -9.263  -8.762 -10.243  1.00 75.32           H
ATOM   3485 2HB  CYS A 233      -8.792  -8.246 -11.850  1.00 75.32           H
ATOM   3486  SG  CYS A 233      -9.885  -6.448 -10.637  1.00 75.32           S
ATOM   3487  HG  CYS A 233     -10.349  -6.711  -9.419  1.00 75.32           H
ATOM   3488  HN  CYS A 233     -11.600  -8.733  -9.731  1.00 75.32           H
ATOM   3489  N   TYR A 234     -10.383 -11.154 -11.516  1.00 77.49           N
ATOM   3490  CA  TYR A 234     -10.080 -12.486 -12.012  1.00 77.49           C
ATOM   3491  C   TYR A 234     -11.267 -13.069 -12.780  1.00 77.49           C
ATOM   3492  O   TYR A 234     -11.087 -13.720 -13.808  1.00 77.49           O
ATOM   3493  HA  TYR A 234      -9.225 -12.409 -12.683  1.00 77.49           H
ATOM   3494  CB  TYR A 234      -9.816 -13.347 -10.774  1.00 77.49           C
ATOM   3495 1HB  TYR A 234     -10.507 -13.051  -9.985  1.00 77.49           H
ATOM   3496 2HB  TYR A 234     -10.034 -14.387 -11.015  1.00 77.49           H
ATOM   3497  CG  TYR A 234      -8.385 -13.250 -10.242  1.00 77.49           C
ATOM   3498  CD1 TYR A 234      -7.326 -13.644 -11.034  1.00 77.49           C
ATOM   3499  HD1 TYR A 234      -7.509 -14.025 -12.039  1.00 77.49           H
ATOM   3500  CD2 TYR A 234      -8.153 -12.768  -8.970  1.00 77.49           C
ATOM   3501  HD2 TYR A 234      -8.989 -12.457  -8.344  1.00 77.49           H
ATOM   3502  CE1 TYR A 234      -5.979 -13.553 -10.533  1.00 77.49           C
ATOM   3503  HE1 TYR A 234      -5.134 -13.861 -11.149  1.00 77.49           H
ATOM   3504  CE2 TYR A 234      -6.806 -12.677  -8.469  1.00 77.49           C
ATOM   3505  HE2 TYR A 234      -6.609 -12.298  -7.466  1.00 77.49           H
ATOM   3506  CZ  TYR A 234      -5.786 -13.074  -9.275  1.00 77.49           C
ATOM   3507  OH  TYR A 234      -4.513 -12.988  -8.802  1.00 77.49           O
ATOM   3508  HH  TYR A 234      -3.893 -13.501  -9.395  1.00 77.49           H
ATOM   3509  HN  TYR A 234     -10.400 -11.068 -10.520  1.00 77.49           H
ATOM   3510  N   THR A 235     -12.456 -12.814 -12.252  1.00 83.40           N
ATOM   3511  CA  THR A 235     -13.674 -13.290 -12.884  1.00 83.40           C
ATOM   3512  C   THR A 235     -13.768 -12.770 -14.320  1.00 83.40           C
ATOM   3513  O   THR A 235     -14.063 -13.529 -15.241  1.00 83.40           O
ATOM   3514  HA  THR A 235     -13.629 -14.378 -12.941  1.00 83.40           H
ATOM   3515  CB  THR A 235     -14.856 -12.873 -12.007  1.00 83.40           C
ATOM   3516  HB  THR A 235     -14.979 -11.790 -12.009  1.00 83.40           H
ATOM   3517  OG1 THR A 235     -14.572 -13.458 -10.739  1.00 83.40           O
ATOM   3518  HG1 THR A 235     -14.082 -12.803 -10.163  1.00 83.40           H
ATOM   3519  CG2 THR A 235     -16.167 -13.535 -12.438  1.00 83.40           C
ATOM   3520 1HG2 THR A 235     -16.065 -14.618 -12.371  1.00 83.40           H
ATOM   3521 2HG2 THR A 235     -16.395 -13.254 -13.466  1.00 83.40           H
ATOM   3522 3HG2 THR A 235     -16.973 -13.204 -11.783  1.00 83.40           H
ATOM   3523  HN  THR A 235     -12.593 -12.293 -11.409  1.00 83.40           H
ATOM   3524  N   ILE A 236     -13.513 -11.478 -14.465  1.00 77.11           N
ATOM   3525  CA  ILE A 236     -13.597 -10.840 -15.768  1.00 77.11           C
ATOM   3526  C   ILE A 236     -12.490 -11.387 -16.671  1.00 77.11           C
ATOM   3527  O   ILE A 236     -12.717 -11.639 -17.853  1.00 77.11           O
ATOM   3528  HA  ILE A 236     -14.561 -11.108 -16.201  1.00 77.11           H
ATOM   3529  CB  ILE A 236     -13.575  -9.317 -15.621  1.00 77.11           C
ATOM   3530  HB  ILE A 236     -12.732  -9.047 -14.985  1.00 77.11           H
ATOM   3531  CG1 ILE A 236     -14.843  -8.815 -14.927  1.00 77.11           C
ATOM   3532 1HG1 ILE A 236     -15.688  -8.881 -15.613  1.00 77.11           H
ATOM   3533 2HG1 ILE A 236     -15.074  -9.455 -14.075  1.00 77.11           H
ATOM   3534  CG2 ILE A 236     -13.356  -8.639 -16.975  1.00 77.11           C
ATOM   3535 1HG2 ILE A 236     -12.403  -8.963 -17.393  1.00 77.11           H
ATOM   3536 2HG2 ILE A 236     -14.163  -8.913 -17.654  1.00 77.11           H
ATOM   3537 3HG2 ILE A 236     -13.345  -7.557 -16.842  1.00 77.11           H
ATOM   3538  CD1 ILE A 236     -14.674  -7.369 -14.456  1.00 77.11           C
ATOM   3539 1HD1 ILE A 236     -13.844  -7.311 -13.751  1.00 77.11           H
ATOM   3540 2HD1 ILE A 236     -14.468  -6.729 -15.313  1.00 77.11           H
ATOM   3541 3HD1 ILE A 236     -15.590  -7.037 -13.966  1.00 77.11           H
ATOM   3542  HN  ILE A 236     -13.252 -10.871 -13.713  1.00 77.11           H
ATOM   3543  N   ILE A 237     -11.316 -11.553 -16.080  1.00 73.97           N
ATOM   3544  CA  ILE A 237     -10.171 -12.058 -16.819  1.00 73.97           C
ATOM   3545  C   ILE A 237     -10.517 -13.423 -17.417  1.00 73.97           C
ATOM   3546  O   ILE A 237     -10.343 -13.643 -18.614  1.00 73.97           O
ATOM   3547  HA  ILE A 237      -9.977 -11.363 -17.636  1.00 73.97           H
ATOM   3548  CB  ILE A 237      -8.925 -12.073 -15.931  1.00 73.97           C
ATOM   3549  HB  ILE A 237      -9.227 -12.360 -14.924  1.00 73.97           H
ATOM   3550  CG1 ILE A 237      -8.303 -10.678 -15.836  1.00 73.97           C
ATOM   3551 1HG1 ILE A 237      -7.852 -10.412 -16.793  1.00 73.97           H
ATOM   3552 2HG1 ILE A 237      -9.080  -9.942 -15.634  1.00 73.97           H
ATOM   3553  CG2 ILE A 237      -7.919 -13.118 -16.417  1.00 73.97           C
ATOM   3554 1HG2 ILE A 237      -8.379 -14.106 -16.390  1.00 73.97           H
ATOM   3555 2HG2 ILE A 237      -7.617 -12.886 -17.438  1.00 73.97           H
ATOM   3556 3HG2 ILE A 237      -7.043 -13.108 -15.768  1.00 73.97           H
ATOM   3557  CD1 ILE A 237      -7.243 -10.625 -14.734  1.00 73.97           C
ATOM   3558 1HD1 ILE A 237      -7.702 -10.869 -13.776  1.00 73.97           H
ATOM   3559 2HD1 ILE A 237      -6.454 -11.345 -14.953  1.00 73.97           H
ATOM   3560 3HD1 ILE A 237      -6.816  -9.623 -14.689  1.00 73.97           H
ATOM   3561  HN  ILE A 237     -11.141 -11.350 -15.117  1.00 73.97           H
ATOM   3562  N   ILE A 238     -11.000 -14.306 -16.554  1.00 77.15           N
ATOM   3563  CA  ILE A 238     -11.313 -15.663 -16.969  1.00 77.15           C
ATOM   3564  C   ILE A 238     -12.358 -15.623 -18.086  1.00 77.15           C
ATOM   3565  O   ILE A 238     -12.217 -16.310 -19.097  1.00 77.15           O
ATOM   3566  HA  ILE A 238     -10.398 -16.102 -17.367  1.00 77.15           H
ATOM   3567  CB  ILE A 238     -11.733 -16.508 -15.764  1.00 77.15           C
ATOM   3568  HB  ILE A 238     -12.472 -15.946 -15.194  1.00 77.15           H
ATOM   3569  CG1 ILE A 238     -10.545 -16.764 -14.834  1.00 77.15           C
ATOM   3570 1HG1 ILE A 238      -9.887 -17.512 -15.277  1.00 77.15           H
ATOM   3571 2HG1 ILE A 238      -9.961 -15.851 -14.723  1.00 77.15           H
ATOM   3572  CG2 ILE A 238     -12.401 -17.809 -16.213  1.00 77.15           C
ATOM   3573 1HG2 ILE A 238     -13.288 -17.577 -16.803  1.00 77.15           H
ATOM   3574 2HG2 ILE A 238     -11.702 -18.386 -16.818  1.00 77.15           H
ATOM   3575 3HG2 ILE A 238     -12.689 -18.390 -15.337  1.00 77.15           H
ATOM   3576  CD1 ILE A 238     -11.018 -17.243 -13.460  1.00 77.15           C
ATOM   3577 1HD1 ILE A 238     -11.657 -16.483 -13.010  1.00 77.15           H
ATOM   3578 2HD1 ILE A 238     -11.581 -18.170 -13.572  1.00 77.15           H
ATOM   3579 3HD1 ILE A 238     -10.154 -17.418 -12.819  1.00 77.15           H
ATOM   3580  HN  ILE A 238     -11.178 -14.106 -15.591  1.00 77.15           H
ATOM   3581  N   HIS A 239     -13.382 -14.812 -17.866  1.00 78.01           N
ATOM   3582  CA  HIS A 239     -14.475 -14.711 -18.818  1.00 78.01           C
ATOM   3583  C   HIS A 239     -13.933 -14.260 -20.176  1.00 78.01           C
ATOM   3584  O   HIS A 239     -14.352 -14.767 -21.215  1.00 78.01           O
ATOM   3585  HA  HIS A 239     -14.895 -15.712 -18.918  1.00 78.01           H
ATOM   3586  CB  HIS A 239     -15.577 -13.794 -18.285  1.00 78.01           C
ATOM   3587 1HB  HIS A 239     -15.911 -14.168 -17.317  1.00 78.01           H
ATOM   3588 2HB  HIS A 239     -15.159 -12.801 -18.115  1.00 78.01           H
ATOM   3589  CG  HIS A 239     -16.771 -13.672 -19.201  1.00 78.01           C
ATOM   3590  ND1 HIS A 239     -16.908 -12.649 -20.122  1.00 78.01           N
ATOM   3591  HD1 HIS A 239     -16.254 -11.907 -20.275  1.00 78.01           H
ATOM   3592  CD2 HIS A 239     -17.881 -14.455 -19.328  1.00 78.01           C
ATOM   3593  HD2 HIS A 239     -18.096 -15.353 -18.749  1.00 78.01           H
ATOM   3594  CE1 HIS A 239     -18.052 -12.818 -20.769  1.00 78.01           C
ATOM   3595  HE1 HIS A 239     -18.444 -12.175 -21.557  1.00 78.01           H
ATOM   3596  NE2 HIS A 239     -18.654 -13.938 -20.274  1.00 78.01           N
ATOM   3597  HN  HIS A 239     -13.471 -14.231 -17.057  1.00 78.01           H
ATOM   3598  N   THR A 240     -13.010 -13.311 -20.123  1.00 72.80           N
ATOM   3599  CA  THR A 240     -12.430 -12.763 -21.337  1.00 72.80           C
ATOM   3600  C   THR A 240     -11.606 -13.828 -22.063  1.00 72.80           C
ATOM   3601  O   THR A 240     -11.659 -13.932 -23.288  1.00 72.80           O
ATOM   3602  HA  THR A 240     -13.241 -12.476 -22.006  1.00 72.80           H
ATOM   3603  CB  THR A 240     -11.619 -11.523 -20.956  1.00 72.80           C
ATOM   3604  HB  THR A 240     -10.746 -11.796 -20.364  1.00 72.80           H
ATOM   3605  OG1 THR A 240     -12.564 -10.677 -20.305  1.00 72.80           O
ATOM   3606  HG1 THR A 240     -12.443 -10.728 -19.314  1.00 72.80           H
ATOM   3607  CG2 THR A 240     -11.175 -10.715 -22.177  1.00 72.80           C
ATOM   3608 1HG2 THR A 240     -12.053 -10.385 -22.733  1.00 72.80           H
ATOM   3609 2HG2 THR A 240     -10.553 -11.339 -22.818  1.00 72.80           H
ATOM   3610 3HG2 THR A 240     -10.604  -9.847 -21.850  1.00 72.80           H
ATOM   3611  HN  THR A 240     -12.658 -12.919 -19.273  1.00 72.80           H
ATOM   3612  N   LEU A 241     -10.863 -14.593 -21.277  1.00 72.41           N
ATOM   3613  CA  LEU A 241     -10.014 -15.635 -21.831  1.00 72.41           C
ATOM   3614  C   LEU A 241     -10.881 -16.642 -22.589  1.00 72.41           C
ATOM   3615  O   LEU A 241     -10.490 -17.128 -23.650  1.00 72.41           O
ATOM   3616  HA  LEU A 241      -9.336 -15.161 -22.540  1.00 72.41           H
ATOM   3617  CB  LEU A 241      -9.155 -16.266 -20.734  1.00 72.41           C
ATOM   3618 1HB  LEU A 241      -9.789 -16.458 -19.869  1.00 72.41           H
ATOM   3619 2HB  LEU A 241      -8.799 -17.233 -21.090  1.00 72.41           H
ATOM   3620  CG  LEU A 241      -7.946 -15.447 -20.275  1.00 72.41           C
ATOM   3621  HG  LEU A 241      -8.282 -14.431 -20.065  1.00 72.41           H
ATOM   3622  CD1 LEU A 241      -7.366 -16.009 -18.976  1.00 72.41           C
ATOM   3623 1HD1 LEU A 241      -8.125 -15.979 -18.195  1.00 72.41           H
ATOM   3624 2HD1 LEU A 241      -7.049 -17.040 -19.135  1.00 72.41           H
ATOM   3625 3HD1 LEU A 241      -6.508 -15.408 -18.672  1.00 72.41           H
ATOM   3626  CD2 LEU A 241      -6.894 -15.356 -21.381  1.00 72.41           C
ATOM   3627 1HD2 LEU A 241      -6.557 -16.358 -21.646  1.00 72.41           H
ATOM   3628 2HD2 LEU A 241      -7.328 -14.875 -22.258  1.00 72.41           H
ATOM   3629 3HD2 LEU A 241      -6.046 -14.769 -21.028  1.00 72.41           H
ATOM   3630  HN  LEU A 241     -10.834 -14.510 -20.281  1.00 72.41           H
ATOM   3631  N   ILE A 242     -12.041 -16.927 -22.016  1.00 74.65           N
ATOM   3632  CA  ILE A 242     -12.948 -17.899 -22.603  1.00 74.65           C
ATOM   3633  C   ILE A 242     -13.458 -17.369 -23.944  1.00 74.65           C
ATOM   3634  O   ILE A 242     -13.561 -18.119 -24.913  1.00 74.65           O
ATOM   3635  HA  ILE A 242     -12.377 -18.809 -22.786  1.00 74.65           H
ATOM   3636  CB  ILE A 242     -14.063 -18.254 -21.618  1.00 74.65           C
ATOM   3637  HB  ILE A 242     -14.498 -17.326 -21.246  1.00 74.65           H
ATOM   3638  CG1 ILE A 242     -13.507 -19.009 -20.408  1.00 74.65           C
ATOM   3639 1HG1 ILE A 242     -13.247 -20.026 -20.699  1.00 74.65           H
ATOM   3640 2HG1 ILE A 242     -12.589 -18.530 -20.067  1.00 74.65           H
ATOM   3641  CG2 ILE A 242     -15.182 -19.031 -22.314  1.00 74.65           C
ATOM   3642 1HG2 ILE A 242     -15.604 -18.423 -23.114  1.00 74.65           H
ATOM   3643 2HG2 ILE A 242     -14.779 -19.953 -22.732  1.00 74.65           H
ATOM   3644 3HG2 ILE A 242     -15.962 -19.271 -21.591  1.00 74.65           H
ATOM   3645  CD1 ILE A 242     -14.526 -19.043 -19.268  1.00 74.65           C
ATOM   3646 1HD1 ILE A 242     -14.765 -18.024 -18.964  1.00 74.65           H
ATOM   3647 2HD1 ILE A 242     -15.433 -19.544 -19.606  1.00 74.65           H
ATOM   3648 3HD1 ILE A 242     -14.105 -19.585 -18.421  1.00 74.65           H
ATOM   3649  HN  ILE A 242     -12.363 -16.507 -21.167  1.00 74.65           H
ATOM   3650  N   GLN A 243     -13.763 -16.080 -23.958  1.00 70.75           N
ATOM   3651  CA  GLN A 243     -14.313 -15.453 -25.148  1.00 70.75           C
ATOM   3652  C   GLN A 243     -13.208 -15.205 -26.176  1.00 70.75           C
ATOM   3653  O   GLN A 243     -13.477 -15.117 -27.373  1.00 70.75           O
ATOM   3654  HA  GLN A 243     -15.034 -16.168 -25.544  1.00 70.75           H
ATOM   3655  CB  GLN A 243     -15.038 -14.152 -24.797  1.00 70.75           C
ATOM   3656 1HB  GLN A 243     -14.385 -13.518 -24.197  1.00 70.75           H
ATOM   3657 2HB  GLN A 243     -15.266 -13.601 -25.710  1.00 70.75           H
ATOM   3658  CG  GLN A 243     -16.330 -14.434 -24.029  1.00 70.75           C
ATOM   3659 1HG  GLN A 243     -16.907 -15.199 -24.548  1.00 70.75           H
ATOM   3660 2HG  GLN A 243     -16.092 -14.830 -23.041  1.00 70.75           H
ATOM   3661  CD  GLN A 243     -17.171 -13.164 -23.885  1.00 70.75           C
ATOM   3662  OE1 GLN A 243     -16.700 -12.053 -24.065  1.00 70.75           O
ATOM   3663  NE2 GLN A 243     -18.439 -13.389 -23.551  1.00 70.75           N
ATOM   3664 1HE2 GLN A 243     -18.762 -14.326 -23.418  1.00 70.75           H
ATOM   3665 2HE2 GLN A 243     -19.069 -12.622 -23.434  1.00 70.75           H
ATOM   3666  HN  GLN A 243     -13.641 -15.468 -23.176  1.00 70.75           H
ATOM   3667  N   ALA A 244     -11.987 -15.100 -25.672  1.00 62.86           N
ATOM   3668  CA  ALA A 244     -10.845 -14.824 -26.527  1.00 62.86           C
ATOM   3669  C   ALA A 244     -10.553 -16.053 -27.391  1.00 62.86           C
ATOM   3670  O   ALA A 244      -9.676 -16.851 -27.064  1.00 62.86           O
ATOM   3671  HA  ALA A 244     -11.111 -13.989 -27.176  1.00 62.86           H
ATOM   3672  CB  ALA A 244      -9.648 -14.418 -25.666  1.00 62.86           C
ATOM   3673 1HB  ALA A 244      -9.898 -13.524 -25.094  1.00 62.86           H
ATOM   3674 2HB  ALA A 244      -9.401 -15.230 -24.981  1.00 62.86           H
ATOM   3675 3HB  ALA A 244      -8.792 -14.212 -26.308  1.00 62.86           H
ATOM   3676  HN  ALA A 244     -11.773 -15.199 -24.700  1.00 62.86           H
ATOM   3677  N   LYS A 245     -11.303 -16.166 -28.477  1.00 56.91           N
ATOM   3678  CA  LYS A 245     -11.071 -17.228 -29.440  1.00 56.91           C
ATOM   3679  C   LYS A 245      -9.613 -17.181 -29.903  1.00 56.91           C
ATOM   3680  O   LYS A 245      -9.060 -18.193 -30.330  1.00 56.91           O
ATOM   3681  HA  LYS A 245     -11.240 -18.176 -28.929  1.00 56.91           H
ATOM   3682  CB  LYS A 245     -12.082 -17.144 -30.585  1.00 56.91           C
ATOM   3683 1HB  LYS A 245     -12.208 -16.105 -30.889  1.00 56.91           H
ATOM   3684 2HB  LYS A 245     -11.702 -17.685 -31.452  1.00 56.91           H
ATOM   3685  CG  LYS A 245     -13.433 -17.727 -30.166  1.00 56.91           C
ATOM   3686 1HG  LYS A 245     -13.282 -18.686 -29.672  1.00 56.91           H
ATOM   3687 2HG  LYS A 245     -13.909 -17.066 -29.442  1.00 56.91           H
ATOM   3688  CD  LYS A 245     -14.350 -17.910 -31.377  1.00 56.91           C
ATOM   3689 1HD  LYS A 245     -14.607 -16.936 -31.794  1.00 56.91           H
ATOM   3690 2HD  LYS A 245     -13.824 -18.461 -32.157  1.00 56.91           H
ATOM   3691  CE  LYS A 245     -15.628 -18.657 -30.990  1.00 56.91           C
ATOM   3692 1HE  LYS A 245     -15.373 -19.574 -30.458  1.00 56.91           H
ATOM   3693 2HE  LYS A 245     -16.220 -18.047 -30.308  1.00 56.91           H
ATOM   3694  NZ  LYS A 245     -16.425 -18.981 -32.194  1.00 56.91           N
ATOM   3695 1HZ  LYS A 245     -17.278 -19.453 -31.918  1.00 56.91           H
ATOM   3696 2HZ  LYS A 245     -16.655 -18.125 -32.687  1.00 56.91           H
ATOM   3697 3HZ  LYS A 245     -15.885 -19.587 -32.803  1.00 56.91           H
ATOM   3698  HN  LYS A 245     -12.058 -15.549 -28.702  1.00 56.91           H
ATOM   3699  N   LYS A 246      -9.032 -15.994 -29.802  1.00 54.15           N
ATOM   3700  CA  LYS A 246      -7.714 -15.756 -30.366  1.00 54.15           C
ATOM   3701  C   LYS A 246      -6.673 -15.777 -29.245  1.00 54.15           C
ATOM   3702  O   LYS A 246      -6.803 -15.055 -28.258  1.00 54.15           O
ATOM   3703  HA  LYS A 246      -7.499 -16.575 -31.052  1.00 54.15           H
ATOM   3704  CB  LYS A 246      -7.708 -14.465 -31.187  1.00 54.15           C
ATOM   3705 1HB  LYS A 246      -8.294 -13.701 -30.675  1.00 54.15           H
ATOM   3706 2HB  LYS A 246      -6.690 -14.085 -31.266  1.00 54.15           H
ATOM   3707  CG  LYS A 246      -8.280 -14.702 -32.586  1.00 54.15           C
ATOM   3708 1HG  LYS A 246      -7.840 -15.603 -33.014  1.00 54.15           H
ATOM   3709 2HG  LYS A 246      -9.354 -14.872 -32.520  1.00 54.15           H
ATOM   3710  CD  LYS A 246      -8.002 -13.508 -33.501  1.00 54.15           C
ATOM   3711 1HD  LYS A 246      -8.564 -12.641 -33.154  1.00 54.15           H
ATOM   3712 2HD  LYS A 246      -6.946 -13.244 -33.451  1.00 54.15           H
ATOM   3713  CE  LYS A 246      -8.386 -13.825 -34.948  1.00 54.15           C
ATOM   3714 1HE  LYS A 246      -7.905 -14.751 -35.264  1.00 54.15           H
ATOM   3715 2HE  LYS A 246      -9.462 -13.985 -35.018  1.00 54.15           H
ATOM   3716  NZ  LYS A 246      -7.984 -12.719 -35.845  1.00 54.15           N
ATOM   3717 1HZ  LYS A 246      -8.238 -12.949 -36.800  1.00 54.15           H
ATOM   3718 2HZ  LYS A 246      -8.458 -11.867 -35.565  1.00 54.15           H
ATOM   3719 3HZ  LYS A 246      -6.981 -12.583 -35.785  1.00 54.15           H
ATOM   3720  HN  LYS A 246      -9.445 -15.206 -29.346  1.00 54.15           H
ATOM   3721  N   SER A 247      -5.662 -16.612 -29.436  1.00 54.16           N
ATOM   3722  CA  SER A 247      -4.696 -16.871 -28.381  1.00 54.16           C
ATOM   3723  C   SER A 247      -4.058 -15.558 -27.922  1.00 54.16           C
ATOM   3724  O   SER A 247      -3.731 -15.400 -26.747  1.00 54.16           O
ATOM   3725  HA  SER A 247      -5.268 -17.322 -27.571  1.00 54.16           H
ATOM   3726  CB  SER A 247      -3.617 -17.850 -28.850  1.00 54.16           C
ATOM   3727 1HB  SER A 247      -3.134 -18.299 -27.983  1.00 54.16           H
ATOM   3728 2HB  SER A 247      -4.082 -18.660 -29.411  1.00 54.16           H
ATOM   3729  OG  SER A 247      -2.636 -17.213 -29.664  1.00 54.16           O
ATOM   3730  HG  SER A 247      -1.960 -17.882 -29.971  1.00 54.16           H
ATOM   3731  HN  SER A 247      -5.498 -17.107 -30.289  1.00 54.16           H
ATOM   3732  N   SER A 248      -3.900 -14.650 -28.874  1.00 57.39           N
ATOM   3733  CA  SER A 248      -3.020 -13.510 -28.682  1.00 57.39           C
ATOM   3734  C   SER A 248      -3.456 -12.715 -27.449  1.00 57.39           C
ATOM   3735  O   SER A 248      -2.675 -11.939 -26.898  1.00 57.39           O
ATOM   3736  HA  SER A 248      -2.027 -13.933 -28.532  1.00 57.39           H
ATOM   3737  CB  SER A 248      -3.008 -12.608 -29.918  1.00 57.39           C
ATOM   3738 1HB  SER A 248      -2.207 -11.876 -29.824  1.00 57.39           H
ATOM   3739 2HB  SER A 248      -2.791 -13.207 -30.802  1.00 57.39           H
ATOM   3740  OG  SER A 248      -4.250 -11.931 -30.097  1.00 57.39           O
ATOM   3741  HG  SER A 248      -4.198 -11.325 -30.890  1.00 57.39           H
ATOM   3742  HN  SER A 248      -4.360 -14.684 -29.761  1.00 57.39           H
ATOM   3743  N   LYS A 249      -4.700 -12.935 -27.052  1.00 60.64           N
ATOM   3744  CA  LYS A 249      -5.265 -12.211 -25.925  1.00 60.64           C
ATOM   3745  C   LYS A 249      -4.610 -12.698 -24.631  1.00 60.64           C
ATOM   3746  O   LYS A 249      -4.645 -12.006 -23.615  1.00 60.64           O
ATOM   3747  HA  LYS A 249      -5.023 -11.157 -26.059  1.00 60.64           H
ATOM   3748  CB  LYS A 249      -6.791 -12.329 -25.924  1.00 60.64           C
ATOM   3749 1HB  LYS A 249      -7.079 -13.375 -26.026  1.00 60.64           H
ATOM   3750 2HB  LYS A 249      -7.185 -11.982 -24.969  1.00 60.64           H
ATOM   3751  CG  LYS A 249      -7.405 -11.512 -27.063  1.00 60.64           C
ATOM   3752 1HG  LYS A 249      -7.124 -10.464 -26.956  1.00 60.64           H
ATOM   3753 2HG  LYS A 249      -7.004 -11.854 -28.017  1.00 60.64           H
ATOM   3754  CD  LYS A 249      -8.930 -11.639 -27.068  1.00 60.64           C
ATOM   3755 1HD  LYS A 249      -9.214 -12.636 -27.403  1.00 60.64           H
ATOM   3756 2HD  LYS A 249      -9.311 -11.523 -26.054  1.00 60.64           H
ATOM   3757  CE  LYS A 249      -9.564 -10.587 -27.981  1.00 60.64           C
ATOM   3758 1HE  LYS A 249      -9.116  -9.612 -27.789  1.00 60.64           H
ATOM   3759 2HE  LYS A 249      -9.360 -10.832 -29.023  1.00 60.64           H
ATOM   3760  NZ  LYS A 249     -11.025 -10.521 -27.758  1.00 60.64           N
ATOM   3761 1HZ  LYS A 249     -11.423  -9.792 -28.339  1.00 60.64           H
ATOM   3762 2HZ  LYS A 249     -11.445 -11.412 -27.999  1.00 60.64           H
ATOM   3763 3HZ  LYS A 249     -11.209 -10.313 -26.783  1.00 60.64           H
ATOM   3764  HN  LYS A 249      -5.318 -13.592 -27.484  1.00 60.64           H
ATOM   3765  N   HIS A 250      -4.027 -13.885 -24.711  1.00 63.59           N
ATOM   3766  CA  HIS A 250      -3.453 -14.517 -23.536  1.00 63.59           C
ATOM   3767  C   HIS A 250      -2.276 -13.682 -23.027  1.00 63.59           C
ATOM   3768  O   HIS A 250      -2.094 -13.530 -21.820  1.00 63.59           O
ATOM   3769  HA  HIS A 250      -4.233 -14.531 -22.775  1.00 63.59           H
ATOM   3770  CB  HIS A 250      -3.065 -15.968 -23.833  1.00 63.59           C
ATOM   3771 1HB  HIS A 250      -2.537 -16.004 -24.786  1.00 63.59           H
ATOM   3772 2HB  HIS A 250      -2.368 -16.311 -23.069  1.00 63.59           H
ATOM   3773  CG  HIS A 250      -4.238 -16.917 -23.888  1.00 63.59           C
ATOM   3774  ND1 HIS A 250      -4.617 -17.704 -22.814  1.00 63.59           N
ATOM   3775  HD1 HIS A 250      -4.170 -17.726 -21.919  1.00 63.59           H
ATOM   3776  CD2 HIS A 250      -5.112 -17.198 -24.897  1.00 63.59           C
ATOM   3777  HD2 HIS A 250      -5.101 -16.752 -25.892  1.00 63.59           H
ATOM   3778  CE1 HIS A 250      -5.671 -18.422 -23.172  1.00 63.59           C
ATOM   3779  HE1 HIS A 250      -6.201 -19.138 -22.545  1.00 63.59           H
ATOM   3780  NE2 HIS A 250      -5.976 -18.107 -24.464  1.00 63.59           N
ATOM   3781  HN  HIS A 250      -3.944 -14.412 -25.557  1.00 63.59           H
ATOM   3782  N   LYS A 251      -1.508 -13.162 -23.973  1.00 63.68           N
ATOM   3783  CA  LYS A 251      -0.291 -12.443 -23.638  1.00 63.68           C
ATOM   3784  C   LYS A 251      -0.642 -11.232 -22.771  1.00 63.68           C
ATOM   3785  O   LYS A 251       0.014 -10.975 -21.763  1.00 63.68           O
ATOM   3786  HA  LYS A 251       0.336 -13.116 -23.053  1.00 63.68           H
ATOM   3787  CB  LYS A 251       0.488 -12.087 -24.906  1.00 63.68           C
ATOM   3788 1HB  LYS A 251      -0.200 -11.997 -25.746  1.00 63.68           H
ATOM   3789 2HB  LYS A 251       0.968 -11.116 -24.782  1.00 63.68           H
ATOM   3790  CG  LYS A 251       1.545 -13.148 -25.216  1.00 63.68           C
ATOM   3791 1HG  LYS A 251       2.075 -13.417 -24.302  1.00 63.68           H
ATOM   3792 2HG  LYS A 251       1.060 -14.054 -25.582  1.00 63.68           H
ATOM   3793  CD  LYS A 251       2.542 -12.640 -26.259  1.00 63.68           C
ATOM   3794 1HD  LYS A 251       2.046 -12.541 -27.225  1.00 63.68           H
ATOM   3795 2HD  LYS A 251       2.894 -11.648 -25.978  1.00 63.68           H
ATOM   3796  CE  LYS A 251       3.734 -13.592 -26.388  1.00 63.68           C
ATOM   3797 1HE  LYS A 251       4.037 -13.939 -25.400  1.00 63.68           H
ATOM   3798 2HE  LYS A 251       3.443 -14.473 -26.960  1.00 63.68           H
ATOM   3799  NZ  LYS A 251       4.869 -12.914 -27.052  1.00 63.68           N
ATOM   3800 1HZ  LYS A 251       5.644 -13.562 -27.142  1.00 63.68           H
ATOM   3801 2HZ  LYS A 251       4.583 -12.598 -27.972  1.00 63.68           H
ATOM   3802 3HZ  LYS A 251       5.159 -12.116 -26.496  1.00 63.68           H
ATOM   3803  HN  LYS A 251      -1.705 -13.226 -24.951  1.00 63.68           H
ATOM   3804  N   ALA A 252      -1.675 -10.520 -23.196  1.00 64.23           N
ATOM   3805  CA  ALA A 252      -2.041  -9.272 -22.548  1.00 64.23           C
ATOM   3806  C   ALA A 252      -2.537  -9.564 -21.131  1.00 64.23           C
ATOM   3807  O   ALA A 252      -2.334  -8.762 -20.221  1.00 64.23           O
ATOM   3808  HA  ALA A 252      -1.146  -8.653 -22.491  1.00 64.23           H
ATOM   3809  CB  ALA A 252      -3.089  -8.545 -23.395  1.00 64.23           C
ATOM   3810 1HB  ALA A 252      -2.677  -8.335 -24.382  1.00 64.23           H
ATOM   3811 2HB  ALA A 252      -3.973  -9.174 -23.497  1.00 64.23           H
ATOM   3812 3HB  ALA A 252      -3.363  -7.609 -22.908  1.00 64.23           H
ATOM   3813  HN  ALA A 252      -2.257 -10.783 -23.966  1.00 64.23           H
ATOM   3814  N   LEU A 253      -3.179 -10.714 -20.988  1.00 72.24           N
ATOM   3815  CA  LEU A 253      -3.774 -11.087 -19.716  1.00 72.24           C
ATOM   3816  C   LEU A 253      -2.664 -11.441 -18.723  1.00 72.24           C
ATOM   3817  O   LEU A 253      -2.800 -11.202 -17.524  1.00 72.24           O
ATOM   3818  HA  LEU A 253      -4.310 -10.216 -19.338  1.00 72.24           H
ATOM   3819  CB  LEU A 253      -4.803 -12.202 -19.911  1.00 72.24           C
ATOM   3820 1HB  LEU A 253      -4.503 -12.798 -20.773  1.00 72.24           H
ATOM   3821 2HB  LEU A 253      -4.767 -12.859 -19.042  1.00 72.24           H
ATOM   3822  CG  LEU A 253      -6.250 -11.751 -20.116  1.00 72.24           C
ATOM   3823  HG  LEU A 253      -6.246 -10.686 -20.348  1.00 72.24           H
ATOM   3824  CD1 LEU A 253      -6.886 -12.471 -21.306  1.00 72.24           C
ATOM   3825 1HD1 LEU A 253      -6.319 -12.249 -22.211  1.00 72.24           H
ATOM   3826 2HD1 LEU A 253      -6.877 -13.546 -21.128  1.00 72.24           H
ATOM   3827 3HD1 LEU A 253      -7.914 -12.132 -21.429  1.00 72.24           H
ATOM   3828  CD2 LEU A 253      -7.067 -11.930 -18.835  1.00 72.24           C
ATOM   3829 1HD2 LEU A 253      -7.066 -12.982 -18.547  1.00 72.24           H
ATOM   3830 2HD2 LEU A 253      -6.625 -11.335 -18.036  1.00 72.24           H
ATOM   3831 3HD2 LEU A 253      -8.092 -11.602 -19.008  1.00 72.24           H
ATOM   3832  HN  LEU A 253      -3.295 -11.385 -21.721  1.00 72.24           H
ATOM   3833  N   LYS A 254      -1.592 -12.004 -19.260  1.00 74.35           N
ATOM   3834  CA  LYS A 254      -0.493 -12.466 -18.428  1.00 74.35           C
ATOM   3835  C   LYS A 254      -0.059 -11.336 -17.492  1.00 74.35           C
ATOM   3836  O   LYS A 254       0.116 -11.551 -16.294  1.00 74.35           O
ATOM   3837  HA  LYS A 254      -0.867 -13.292 -17.822  1.00 74.35           H
ATOM   3838  CB  LYS A 254       0.641 -13.017 -19.295  1.00 74.35           C
ATOM   3839 1HB  LYS A 254       0.252 -13.783 -19.966  1.00 74.35           H
ATOM   3840 2HB  LYS A 254       1.044 -12.221 -19.921  1.00 74.35           H
ATOM   3841  CG  LYS A 254       1.755 -13.608 -18.429  1.00 74.35           C
ATOM   3842 1HG  LYS A 254       2.209 -12.821 -17.827  1.00 74.35           H
ATOM   3843 2HG  LYS A 254       1.334 -14.337 -17.736  1.00 74.35           H
ATOM   3844  CD  LYS A 254       2.825 -14.276 -19.294  1.00 74.35           C
ATOM   3845 1HD  LYS A 254       2.372 -15.065 -19.895  1.00 74.35           H
ATOM   3846 2HD  LYS A 254       3.245 -13.548 -19.988  1.00 74.35           H
ATOM   3847  CE  LYS A 254       3.941 -14.866 -18.428  1.00 74.35           C
ATOM   3848 1HE  LYS A 254       4.463 -14.065 -17.904  1.00 74.35           H
ATOM   3849 2HE  LYS A 254       3.513 -15.519 -17.668  1.00 74.35           H
ATOM   3850  NZ  LYS A 254       4.897 -15.627 -19.263  1.00 74.35           N
ATOM   3851 1HZ  LYS A 254       5.626 -16.014 -18.674  1.00 74.35           H
ATOM   3852 2HZ  LYS A 254       4.409 -16.379 -19.735  1.00 74.35           H
ATOM   3853 3HZ  LYS A 254       5.312 -15.008 -19.951  1.00 74.35           H
ATOM   3854  HN  LYS A 254      -1.467 -12.147 -20.242  1.00 74.35           H
ATOM   3855  N   VAL A 255       0.103 -10.157 -18.075  1.00 74.79           N
ATOM   3856  CA  VAL A 255       0.612  -9.018 -17.330  1.00 74.79           C
ATOM   3857  C   VAL A 255      -0.296  -8.754 -16.127  1.00 74.79           C
ATOM   3858  O   VAL A 255       0.187  -8.539 -15.016  1.00 74.79           O
ATOM   3859  HA  VAL A 255       1.607  -9.279 -16.968  1.00 74.79           H
ATOM   3860  CB  VAL A 255       0.746  -7.806 -18.254  1.00 74.79           C
ATOM   3861  HB  VAL A 255      -0.243  -7.573 -18.647  1.00 74.79           H
ATOM   3862  CG1 VAL A 255       1.248  -6.583 -17.485  1.00 74.79           C
ATOM   3863 1HG1 VAL A 255       0.543  -6.339 -16.690  1.00 74.79           H
ATOM   3864 2HG1 VAL A 255       2.223  -6.801 -17.051  1.00 74.79           H
ATOM   3865 3HG1 VAL A 255       1.334  -5.736 -18.166  1.00 74.79           H
ATOM   3866  CG2 VAL A 255       1.660  -8.121 -19.440  1.00 74.79           C
ATOM   3867 1HG2 VAL A 255       2.650  -8.392 -19.074  1.00 74.79           H
ATOM   3868 2HG2 VAL A 255       1.243  -8.951 -20.011  1.00 74.79           H
ATOM   3869 3HG2 VAL A 255       1.739  -7.242 -20.081  1.00 74.79           H
ATOM   3870  HN  VAL A 255      -0.106  -9.975 -19.035  1.00 74.79           H
ATOM   3871  N   THR A 256      -1.594  -8.779 -16.389  1.00 75.59           N
ATOM   3872  CA  THR A 256      -2.570  -8.438 -15.368  1.00 75.59           C
ATOM   3873  C   THR A 256      -2.505  -9.438 -14.212  1.00 75.59           C
ATOM   3874  O   THR A 256      -2.480  -9.045 -13.047  1.00 75.59           O
ATOM   3875  HA  THR A 256      -2.313  -7.460 -14.960  1.00 75.59           H
ATOM   3876  CB  THR A 256      -3.946  -8.368 -16.033  1.00 75.59           C
ATOM   3877  HB  THR A 256      -4.400  -9.357 -16.093  1.00 75.59           H
ATOM   3878  OG1 THR A 256      -3.695  -7.731 -17.283  1.00 75.59           O
ATOM   3879  HG1 THR A 256      -4.310  -8.095 -17.982  1.00 75.59           H
ATOM   3880  CG2 THR A 256      -4.898  -7.412 -15.312  1.00 75.59           C
ATOM   3881 1HG2 THR A 256      -4.473  -6.408 -15.312  1.00 75.59           H
ATOM   3882 2HG2 THR A 256      -5.039  -7.746 -14.284  1.00 75.59           H
ATOM   3883 3HG2 THR A 256      -5.859  -7.400 -15.825  1.00 75.59           H
ATOM   3884  HN  THR A 256      -1.981  -9.026 -17.277  1.00 75.59           H
ATOM   3885  N   ILE A 257      -2.478 -10.712 -14.574  1.00 78.07           N
ATOM   3886  CA  ILE A 257      -2.534 -11.774 -13.584  1.00 78.07           C
ATOM   3887  C   ILE A 257      -1.329 -11.657 -12.648  1.00 78.07           C
ATOM   3888  O   ILE A 257      -1.469 -11.778 -11.432  1.00 78.07           O
ATOM   3889  HA  ILE A 257      -3.441 -11.626 -12.998  1.00 78.07           H
ATOM   3890  CB  ILE A 257      -2.653 -13.138 -14.266  1.00 78.07           C
ATOM   3891  HB  ILE A 257      -1.863 -13.216 -15.013  1.00 78.07           H
ATOM   3892  CG1 ILE A 257      -3.987 -13.267 -15.004  1.00 78.07           C
ATOM   3893 1HG1 ILE A 257      -4.797 -13.375 -14.282  1.00 78.07           H
ATOM   3894 2HG1 ILE A 257      -4.184 -12.356 -15.569  1.00 78.07           H
ATOM   3895  CG2 ILE A 257      -2.441 -14.273 -13.263  1.00 78.07           C
ATOM   3896 1HG2 ILE A 257      -1.447 -14.188 -12.823  1.00 78.07           H
ATOM   3897 2HG2 ILE A 257      -3.193 -14.209 -12.477  1.00 78.07           H
ATOM   3898 3HG2 ILE A 257      -2.531 -15.231 -13.774  1.00 78.07           H
ATOM   3899  CD1 ILE A 257      -3.976 -14.469 -15.950  1.00 78.07           C
ATOM   3900 1HD1 ILE A 257      -3.181 -14.345 -16.685  1.00 78.07           H
ATOM   3901 2HD1 ILE A 257      -3.803 -15.381 -15.378  1.00 78.07           H
ATOM   3902 3HD1 ILE A 257      -4.936 -14.538 -16.462  1.00 78.07           H
ATOM   3903  HN  ILE A 257      -2.419 -11.022 -15.523  1.00 78.07           H
ATOM   3904  N   THR A 258      -0.173 -11.423 -13.251  1.00 82.46           N
ATOM   3905  CA  THR A 258       1.068 -11.370 -12.497  1.00 82.46           C
ATOM   3906  C   THR A 258       1.006 -10.258 -11.447  1.00 82.46           C
ATOM   3907  O   THR A 258       1.320 -10.484 -10.279  1.00 82.46           O
ATOM   3908  HA  THR A 258       1.184 -12.311 -11.959  1.00 82.46           H
ATOM   3909  CB  THR A 258       2.219 -11.204 -13.490  1.00 82.46           C
ATOM   3910  HB  THR A 258       2.155 -10.244 -14.003  1.00 82.46           H
ATOM   3911  OG1 THR A 258       2.126 -12.355 -14.325  1.00 82.46           O
ATOM   3912  HG1 THR A 258       1.515 -12.170 -15.095  1.00 82.46           H
ATOM   3913  CG2 THR A 258       3.591 -11.337 -12.825  1.00 82.46           C
ATOM   3914 1HG2 THR A 258       3.680 -12.323 -12.370  1.00 82.46           H
ATOM   3915 2HG2 THR A 258       3.697 -10.571 -12.057  1.00 82.46           H
ATOM   3916 3HG2 THR A 258       4.372 -11.211 -13.575  1.00 82.46           H
ATOM   3917  HN  THR A 258      -0.076 -11.272 -14.235  1.00 82.46           H
ATOM   3918  N   VAL A 259       0.600  -9.081 -11.901  1.00 79.52           N
ATOM   3919  CA  VAL A 259       0.548  -7.920 -11.029  1.00 79.52           C
ATOM   3920  C   VAL A 259      -0.429  -8.191  -9.883  1.00 79.52           C
ATOM   3921  O   VAL A 259      -0.149  -7.859  -8.733  1.00 79.52           O
ATOM   3922  HA  VAL A 259       1.546  -7.777 -10.613  1.00 79.52           H
ATOM   3923  CB  VAL A 259       0.189  -6.673 -11.839  1.00 79.52           C
ATOM   3924  HB  VAL A 259      -0.708  -6.896 -12.417  1.00 79.52           H
ATOM   3925  CG1 VAL A 259      -0.126  -5.493 -10.918  1.00 79.52           C
ATOM   3926 1HG1 VAL A 259      -0.970  -5.748 -10.276  1.00 79.52           H
ATOM   3927 2HG1 VAL A 259       0.745  -5.270 -10.302  1.00 79.52           H
ATOM   3928 3HG1 VAL A 259      -0.378  -4.620 -11.520  1.00 79.52           H
ATOM   3929  CG2 VAL A 259       1.306  -6.318 -12.823  1.00 79.52           C
ATOM   3930 1HG2 VAL A 259       2.226  -6.124 -12.273  1.00 79.52           H
ATOM   3931 2HG2 VAL A 259       1.462  -7.149 -13.511  1.00 79.52           H
ATOM   3932 3HG2 VAL A 259       1.024  -5.428 -13.386  1.00 79.52           H
ATOM   3933  HN  VAL A 259       0.310  -8.915 -12.843  1.00 79.52           H
ATOM   3934  N   LEU A 260      -1.555  -8.792 -10.238  1.00 79.69           N
ATOM   3935  CA  LEU A 260      -2.612  -9.033  -9.271  1.00 79.69           C
ATOM   3936  C   LEU A 260      -2.107 -10.003  -8.201  1.00 79.69           C
ATOM   3937  O   LEU A 260      -2.305  -9.776  -7.008  1.00 79.69           O
ATOM   3938  HA  LEU A 260      -2.841  -8.080  -8.793  1.00 79.69           H
ATOM   3939  CB  LEU A 260      -3.886  -9.503  -9.975  1.00 79.69           C
ATOM   3940 1HB  LEU A 260      -4.009  -8.922 -10.889  1.00 79.69           H
ATOM   3941 2HB  LEU A 260      -3.750 -10.542 -10.274  1.00 79.69           H
ATOM   3942  CG  LEU A 260      -5.178  -9.402  -9.162  1.00 79.69           C
ATOM   3943  HG  LEU A 260      -5.053  -9.981  -8.247  1.00 79.69           H
ATOM   3944  CD1 LEU A 260      -5.453  -7.955  -8.747  1.00 79.69           C
ATOM   3945 1HD1 LEU A 260      -4.626  -7.589  -8.137  1.00 79.69           H
ATOM   3946 2HD1 LEU A 260      -5.550  -7.334  -9.637  1.00 79.69           H
ATOM   3947 3HD1 LEU A 260      -6.377  -7.911  -8.171  1.00 79.69           H
ATOM   3948  CD2 LEU A 260      -6.356 -10.012  -9.925  1.00 79.69           C
ATOM   3949 1HD2 LEU A 260      -6.493  -9.481 -10.867  1.00 79.69           H
ATOM   3950 2HD2 LEU A 260      -6.152 -11.063 -10.127  1.00 79.69           H
ATOM   3951 3HD2 LEU A 260      -7.261  -9.926  -9.325  1.00 79.69           H
ATOM   3952  HN  LEU A 260      -1.751  -9.110 -11.166  1.00 79.69           H
ATOM   3953  N   THR A 261      -1.462 -11.063  -8.666  1.00 83.80           N
ATOM   3954  CA  THR A 261      -1.005 -12.113  -7.771  1.00 83.80           C
ATOM   3955  C   THR A 261       0.040 -11.565  -6.797  1.00 83.80           C
ATOM   3956  O   THR A 261       0.018 -11.891  -5.611  1.00 83.80           O
ATOM   3957  HA  THR A 261      -1.853 -12.449  -7.175  1.00 83.80           H
ATOM   3958  CB  THR A 261      -0.490 -13.272  -8.627  1.00 83.80           C
ATOM   3959  HB  THR A 261       0.362 -12.960  -9.231  1.00 83.80           H
ATOM   3960  OG1 THR A 261      -1.636 -13.703  -9.355  1.00 83.80           O
ATOM   3961  HG1 THR A 261      -1.660 -13.258 -10.250  1.00 83.80           H
ATOM   3962  CG2 THR A 261      -0.101 -14.491  -7.788  1.00 83.80           C
ATOM   3963 1HG2 THR A 261      -0.971 -14.843  -7.234  1.00 83.80           H
ATOM   3964 2HG2 THR A 261       0.687 -14.214  -7.088  1.00 83.80           H
ATOM   3965 3HG2 THR A 261       0.258 -15.284  -8.444  1.00 83.80           H
ATOM   3966  HN  THR A 261      -1.253 -11.210  -9.632  1.00 83.80           H
ATOM   3967  N   VAL A 262       0.929 -10.743  -7.333  1.00 85.65           N
ATOM   3968  CA  VAL A 262       2.019 -10.199  -6.541  1.00 85.65           C
ATOM   3969  C   VAL A 262       1.445  -9.318  -5.429  1.00 85.65           C
ATOM   3970  O   VAL A 262       1.928  -9.346  -4.298  1.00 85.65           O
ATOM   3971  HA  VAL A 262       2.546 -11.038  -6.086  1.00 85.65           H
ATOM   3972  CB  VAL A 262       3.003  -9.455  -7.445  1.00 85.65           C
ATOM   3973  HB  VAL A 262       2.436  -8.740  -8.041  1.00 85.65           H
ATOM   3974  CG1 VAL A 262       4.024  -8.672  -6.617  1.00 85.65           C
ATOM   3975 1HG1 VAL A 262       3.505  -7.945  -5.994  1.00 85.65           H
ATOM   3976 2HG1 VAL A 262       4.584  -9.361  -5.984  1.00 85.65           H
ATOM   3977 3HG1 VAL A 262       4.712  -8.153  -7.285  1.00 85.65           H
ATOM   3978  CG2 VAL A 262       3.701 -10.420  -8.406  1.00 85.65           C
ATOM   3979 1HG2 VAL A 262       4.249 -11.169  -7.835  1.00 85.65           H
ATOM   3980 2HG2 VAL A 262       2.956 -10.913  -9.031  1.00 85.65           H
ATOM   3981 3HG2 VAL A 262       4.395  -9.865  -9.038  1.00 85.65           H
ATOM   3982  HN  VAL A 262       0.914 -10.449  -8.289  1.00 85.65           H
ATOM   3983  N   PHE A 263       0.423  -8.555  -5.791  1.00 83.04           N
ATOM   3984  CA  PHE A 263      -0.227  -7.674  -4.836  1.00 83.04           C
ATOM   3985  C   PHE A 263      -0.875  -8.474  -3.704  1.00 83.04           C
ATOM   3986  O   PHE A 263      -0.678  -8.167  -2.530  1.00 83.04           O
ATOM   3987  HA  PHE A 263       0.541  -7.021  -4.423  1.00 83.04           H
ATOM   3988  CB  PHE A 263      -1.317  -6.916  -5.597  1.00 83.04           C
ATOM   3989 1HB  PHE A 263      -0.866  -6.417  -6.455  1.00 83.04           H
ATOM   3990 2HB  PHE A 263      -2.038  -7.633  -5.989  1.00 83.04           H
ATOM   3991  CG  PHE A 263      -2.059  -5.878  -4.753  1.00 83.04           C
ATOM   3992  CD1 PHE A 263      -3.223  -6.211  -4.135  1.00 83.04           C
ATOM   3993  HD1 PHE A 263      -3.628  -7.218  -4.241  1.00 83.04           H
ATOM   3994  CD2 PHE A 263      -1.553  -4.623  -4.620  1.00 83.04           C
ATOM   3995  HD2 PHE A 263      -0.620  -4.356  -5.115  1.00 83.04           H
ATOM   3996  CE1 PHE A 263      -3.912  -5.248  -3.351  1.00 83.04           C
ATOM   3997  HE1 PHE A 263      -4.846  -5.515  -2.856  1.00 83.04           H
ATOM   3998  CE2 PHE A 263      -2.242  -3.659  -3.836  1.00 83.04           C
ATOM   3999  HE2 PHE A 263      -1.837  -2.653  -3.730  1.00 83.04           H
ATOM   4000  CZ  PHE A 263      -3.407  -3.992  -3.218  1.00 83.04           C
ATOM   4001  HZ  PHE A 263      -3.935  -3.253  -2.616  1.00 83.04           H
ATOM   4002  HN  PHE A 263       0.041  -8.534  -6.714  1.00 83.04           H
ATOM   4003  N   VAL A 264      -1.636  -9.486  -4.098  1.00 84.07           N
ATOM   4004  CA  VAL A 264      -2.318 -10.329  -3.131  1.00 84.07           C
ATOM   4005  C   VAL A 264      -1.300 -10.874  -2.128  1.00 84.07           C
ATOM   4006  O   VAL A 264      -1.474 -10.725  -0.919  1.00 84.07           O
ATOM   4007  HA  VAL A 264      -3.036  -9.705  -2.599  1.00 84.07           H
ATOM   4008  CB  VAL A 264      -3.094 -11.431  -3.854  1.00 84.07           C
ATOM   4009  HB  VAL A 264      -2.390 -11.983  -4.477  1.00 84.07           H
ATOM   4010  CG1 VAL A 264      -3.709 -12.414  -2.856  1.00 84.07           C
ATOM   4011 1HG1 VAL A 264      -2.918 -12.874  -2.265  1.00 84.07           H
ATOM   4012 2HG1 VAL A 264      -4.393 -11.881  -2.196  1.00 84.07           H
ATOM   4013 3HG1 VAL A 264      -4.255 -13.187  -3.397  1.00 84.07           H
ATOM   4014  CG2 VAL A 264      -4.166 -10.837  -4.770  1.00 84.07           C
ATOM   4015 1HG2 VAL A 264      -4.866 -10.249  -4.176  1.00 84.07           H
ATOM   4016 2HG2 VAL A 264      -3.694 -10.196  -5.514  1.00 84.07           H
ATOM   4017 3HG2 VAL A 264      -4.703 -11.642  -5.272  1.00 84.07           H
ATOM   4018  HN  VAL A 264      -1.788  -9.731  -5.055  1.00 84.07           H
ATOM   4019  N   LEU A 265      -0.261 -11.495  -2.666  1.00 88.59           N
ATOM   4020  CA  LEU A 265       0.631 -12.304  -1.853  1.00 88.59           C
ATOM   4021  C   LEU A 265       1.394 -11.399  -0.884  1.00 88.59           C
ATOM   4022  O   LEU A 265       1.773 -11.828   0.205  1.00 88.59           O
ATOM   4023  HA  LEU A 265       0.012 -12.988  -1.272  1.00 88.59           H
ATOM   4024  CB  LEU A 265       1.538 -13.158  -2.741  1.00 88.59           C
ATOM   4025 1HB  LEU A 265       2.020 -12.505  -3.468  1.00 88.59           H
ATOM   4026 2HB  LEU A 265       2.328 -13.580  -2.119  1.00 88.59           H
ATOM   4027  CG  LEU A 265       0.856 -14.301  -3.495  1.00 88.59           C
ATOM   4028  HG  LEU A 265       0.057 -13.878  -4.105  1.00 88.59           H
ATOM   4029  CD1 LEU A 265       1.835 -14.990  -4.448  1.00 88.59           C
ATOM   4030 1HD1 LEU A 265       2.207 -14.266  -5.173  1.00 88.59           H
ATOM   4031 2HD1 LEU A 265       2.670 -15.397  -3.879  1.00 88.59           H
ATOM   4032 3HD1 LEU A 265       1.324 -15.798  -4.972  1.00 88.59           H
ATOM   4033  CD2 LEU A 265       0.209 -15.290  -2.524  1.00 88.59           C
ATOM   4034 1HD2 LEU A 265       0.973 -15.710  -1.871  1.00 88.59           H
ATOM   4035 2HD2 LEU A 265      -0.539 -14.772  -1.923  1.00 88.59           H
ATOM   4036 3HD2 LEU A 265      -0.269 -16.092  -3.087  1.00 88.59           H
ATOM   4037  HN  LEU A 265      -0.024 -11.451  -3.637  1.00 88.59           H
ATOM   4038  N   SER A 266       1.596 -10.162  -1.315  1.00 90.06           N
ATOM   4039  CA  SER A 266       2.375  -9.216  -0.534  1.00 90.06           C
ATOM   4040  C   SER A 266       1.504  -8.599   0.562  1.00 90.06           C
ATOM   4041  O   SER A 266       1.961  -8.406   1.688  1.00 90.06           O
ATOM   4042  HA  SER A 266       3.184  -9.800  -0.097  1.00 90.06           H
ATOM   4043  CB  SER A 266       2.962  -8.119  -1.425  1.00 90.06           C
ATOM   4044 1HB  SER A 266       3.505  -7.403  -0.808  1.00 90.06           H
ATOM   4045 2HB  SER A 266       3.685  -8.558  -2.113  1.00 90.06           H
ATOM   4046  OG  SER A 266       1.955  -7.438  -2.167  1.00 90.06           O
ATOM   4047  HG  SER A 266       1.781  -7.916  -3.028  1.00 90.06           H
ATOM   4048  HN  SER A 266       1.239  -9.805  -2.178  1.00 90.06           H
ATOM   4049  N   GLN A 267       0.264  -8.308   0.195  1.00 88.54           N
ATOM   4050  CA  GLN A 267      -0.598  -7.504   1.044  1.00 88.54           C
ATOM   4051  C   GLN A 267      -1.376  -8.399   2.011  1.00 88.54           C
ATOM   4052  O   GLN A 267      -1.694  -7.986   3.124  1.00 88.54           O
ATOM   4053  HA  GLN A 267       0.072  -6.851   1.602  1.00 88.54           H
ATOM   4054  CB  GLN A 267      -1.549  -6.647   0.205  1.00 88.54           C
ATOM   4055 1HB  GLN A 267      -2.165  -7.290  -0.424  1.00 88.54           H
ATOM   4056 2HB  GLN A 267      -2.225  -6.100   0.861  1.00 88.54           H
ATOM   4057  CG  GLN A 267      -0.771  -5.663  -0.671  1.00 88.54           C
ATOM   4058 1HG  GLN A 267      -0.127  -6.212  -1.358  1.00 88.54           H
ATOM   4059 2HG  GLN A 267      -1.466  -5.084  -1.279  1.00 88.54           H
ATOM   4060  CD  GLN A 267       0.075  -4.718   0.184  1.00 88.54           C
ATOM   4061  OE1 GLN A 267      -0.354  -4.214   1.209  1.00 88.54           O
ATOM   4062  NE2 GLN A 267       1.299  -4.507  -0.292  1.00 88.54           N
ATOM   4063 1HE2 GLN A 267       1.589  -4.952  -1.139  1.00 88.54           H
ATOM   4064 2HE2 GLN A 267       1.929  -3.903   0.197  1.00 88.54           H
ATOM   4065  HN  GLN A 267      -0.150  -8.611  -0.663  1.00 88.54           H
ATOM   4066  N   PHE A 268      -1.659  -9.609   1.549  1.00 89.13           N
ATOM   4067  CA  PHE A 268      -2.558 -10.493   2.270  1.00 89.13           C
ATOM   4068  C   PHE A 268      -2.048 -10.757   3.688  1.00 89.13           C
ATOM   4069  O   PHE A 268      -2.781 -10.577   4.659  1.00 89.13           O
ATOM   4070  HA  PHE A 268      -3.527  -9.996   2.321  1.00 89.13           H
ATOM   4071  CB  PHE A 268      -2.599 -11.814   1.500  1.00 89.13           C
ATOM   4072 1HB  PHE A 268      -2.942 -11.621   0.484  1.00 89.13           H
ATOM   4073 2HB  PHE A 268      -1.586 -12.210   1.424  1.00 89.13           H
ATOM   4074  CG  PHE A 268      -3.499 -12.877   2.134  1.00 89.13           C
ATOM   4075  CD1 PHE A 268      -2.960 -13.836   2.934  1.00 89.13           C
ATOM   4076  HD1 PHE A 268      -1.886 -13.848   3.123  1.00 89.13           H
ATOM   4077  CD2 PHE A 268      -4.838 -12.862   1.898  1.00 89.13           C
ATOM   4078  HD2 PHE A 268      -5.270 -12.093   1.258  1.00 89.13           H
ATOM   4079  CE1 PHE A 268      -3.795 -14.822   3.522  1.00 89.13           C
ATOM   4080  HE1 PHE A 268      -3.363 -15.591   4.163  1.00 89.13           H
ATOM   4081  CE2 PHE A 268      -5.674 -13.848   2.487  1.00 89.13           C
ATOM   4082  HE2 PHE A 268      -6.747 -13.836   2.298  1.00 89.13           H
ATOM   4083  CZ  PHE A 268      -5.135 -14.807   3.286  1.00 89.13           C
ATOM   4084  HZ  PHE A 268      -5.776 -15.564   3.738  1.00 89.13           H
ATOM   4085  HN  PHE A 268      -1.285  -9.985   0.701  1.00 89.13           H
ATOM   4086  N   PRO A 269      -0.787 -11.188   3.833  1.00 93.33           N
ATOM   4087  CA  PRO A 269      -0.268 -11.573   5.147  1.00 93.33           C
ATOM   4088  C   PRO A 269      -0.472 -10.486   6.189  1.00 93.33           C
ATOM   4089  O   PRO A 269      -0.887 -10.768   7.312  1.00 93.33           O
ATOM   4090  HA  PRO A 269      -0.813 -12.438   5.526  1.00 93.33           H
ATOM   4091  CB  PRO A 269       1.216 -11.839   4.886  1.00 93.33           C
ATOM   4092 1HB  PRO A 269       1.819 -10.947   5.056  1.00 93.33           H
ATOM   4093 2HB  PRO A 269       1.606 -12.616   5.544  1.00 93.33           H
ATOM   4094  CG  PRO A 269       1.246 -12.270   3.425  1.00 93.33           C
ATOM   4095 1HG  PRO A 269       2.239 -12.157   2.990  1.00 93.33           H
ATOM   4096 2HG  PRO A 269       0.978 -13.320   3.307  1.00 93.33           H
ATOM   4097  CD  PRO A 269       0.230 -11.345   2.777  1.00 93.33           C
ATOM   4098 1HD  PRO A 269       0.672 -10.387   2.501  1.00 93.33           H
ATOM   4099 2HD  PRO A 269      -0.186 -11.775   1.866  1.00 93.33           H
ATOM   4100  N   TYR A 270      -0.171  -9.260   5.786  1.00 92.31           N
ATOM   4101  CA  TYR A 270      -0.245  -8.133   6.700  1.00 92.31           C
ATOM   4102  C   TYR A 270      -1.683  -7.897   7.165  1.00 92.31           C
ATOM   4103  O   TYR A 270      -1.924  -7.643   8.344  1.00 92.31           O
ATOM   4104  HA  TYR A 270       0.377  -8.360   7.566  1.00 92.31           H
ATOM   4105  CB  TYR A 270       0.227  -6.914   5.904  1.00 92.31           C
ATOM   4106 1HB  TYR A 270       1.284  -7.034   5.667  1.00 92.31           H
ATOM   4107 2HB  TYR A 270      -0.310  -6.881   4.956  1.00 92.31           H
ATOM   4108  CG  TYR A 270       0.031  -5.582   6.631  1.00 92.31           C
ATOM   4109  CD1 TYR A 270      -0.829  -4.634   6.115  1.00 92.31           C
ATOM   4110  HD1 TYR A 270      -1.369  -4.835   5.190  1.00 92.31           H
ATOM   4111  CD2 TYR A 270       0.714  -5.329   7.803  1.00 92.31           C
ATOM   4112  HD2 TYR A 270       1.394  -6.078   8.211  1.00 92.31           H
ATOM   4113  CE1 TYR A 270      -1.014  -3.381   6.800  1.00 92.31           C
ATOM   4114  HE1 TYR A 270      -1.690  -2.624   6.403  1.00 92.31           H
ATOM   4115  CE2 TYR A 270       0.530  -4.075   8.488  1.00 92.31           C
ATOM   4116  HE2 TYR A 270       1.063  -3.862   9.414  1.00 92.31           H
ATOM   4117  CZ  TYR A 270      -0.325  -3.163   7.952  1.00 92.31           C
ATOM   4118  OH  TYR A 270      -0.500  -1.980   8.599  1.00 92.31           O
ATOM   4119  HH  TYR A 270       0.037  -1.969   9.443  1.00 92.31           H
ATOM   4120  HN  TYR A 270       0.118  -9.033   4.856  1.00 92.31           H
ATOM   4121  N   ASN A 271      -2.602  -7.991   6.215  1.00 90.55           N
ATOM   4122  CA  ASN A 271      -4.003  -7.730   6.499  1.00 90.55           C
ATOM   4123  C   ASN A 271      -4.539  -8.816   7.434  1.00 90.55           C
ATOM   4124  O   ASN A 271      -5.456  -8.569   8.216  1.00 90.55           O
ATOM   4125  HA  ASN A 271      -4.023  -6.740   6.956  1.00 90.55           H
ATOM   4126  CB  ASN A 271      -4.839  -7.753   5.218  1.00 90.55           C
ATOM   4127 1HB  ASN A 271      -4.511  -8.574   4.581  1.00 90.55           H
ATOM   4128 2HB  ASN A 271      -5.884  -7.940   5.465  1.00 90.55           H
ATOM   4129  CG  ASN A 271      -4.716  -6.430   4.460  1.00 90.55           C
ATOM   4130  OD1 ASN A 271      -5.197  -5.393   4.887  1.00 90.55           O
ATOM   4131  ND2 ASN A 271      -4.048  -6.524   3.313  1.00 90.55           N
ATOM   4132 1HD2 ASN A 271      -3.679  -7.406   3.020  1.00 90.55           H
ATOM   4133 2HD2 ASN A 271      -3.915  -5.712   2.745  1.00 90.55           H
ATOM   4134  HN  ASN A 271      -2.402  -8.239   5.267  1.00 90.55           H
ATOM   4135  N   CYS A 272      -3.945  -9.995   7.323  1.00 93.01           N
ATOM   4136  CA  CYS A 272      -4.297 -11.097   8.201  1.00 93.01           C
ATOM   4137  C   CYS A 272      -3.997 -10.678   9.642  1.00 93.01           C
ATOM   4138  O   CYS A 272      -4.821 -10.874  10.534  1.00 93.01           O
ATOM   4139  HA  CYS A 272      -5.364 -11.277   8.065  1.00 93.01           H
ATOM   4140  CB  CYS A 272      -3.564 -12.384   7.817  1.00 93.01           C
ATOM   4141 1HB  CYS A 272      -2.496 -12.190   7.726  1.00 93.01           H
ATOM   4142 2HB  CYS A 272      -3.687 -13.130   8.602  1.00 93.01           H
ATOM   4143  SG  CYS A 272      -4.219 -13.028   6.234  1.00 93.01           S
ATOM   4144  HG  CYS A 272      -3.607 -12.138   5.458  1.00 93.01           H
ATOM   4145  HN  CYS A 272      -3.236 -10.202   6.649  1.00 93.01           H
ATOM   4146  N   ILE A 273      -2.815 -10.107   9.824  1.00 93.28           N
ATOM   4147  CA  ILE A 273      -2.374  -9.706  11.149  1.00 93.28           C
ATOM   4148  C   ILE A 273      -3.234  -8.538  11.636  1.00 93.28           C
ATOM   4149  O   ILE A 273      -3.587  -8.470  12.812  1.00 93.28           O
ATOM   4150  HA  ILE A 273      -2.533 -10.553  11.817  1.00 93.28           H
ATOM   4151  CB  ILE A 273      -0.874  -9.406  11.147  1.00 93.28           C
ATOM   4152  HB  ILE A 273      -0.681  -8.635  10.401  1.00 93.28           H
ATOM   4153  CG1 ILE A 273      -0.069 -10.642  10.739  1.00 93.28           C
ATOM   4154 1HG1 ILE A 273      -0.376 -10.969   9.746  1.00 93.28           H
ATOM   4155 2HG1 ILE A 273       0.989 -10.386  10.678  1.00 93.28           H
ATOM   4156  CG2 ILE A 273      -0.424  -8.849  12.499  1.00 93.28           C
ATOM   4157 1HG2 ILE A 273      -0.964  -7.926  12.710  1.00 93.28           H
ATOM   4158 2HG2 ILE A 273      -0.633  -9.580  13.281  1.00 93.28           H
ATOM   4159 3HG2 ILE A 273       0.646  -8.645  12.470  1.00 93.28           H
ATOM   4160  CD1 ILE A 273      -0.267 -11.781  11.741  1.00 93.28           C
ATOM   4161 1HD1 ILE A 273       0.064 -11.458  12.728  1.00 93.28           H
ATOM   4162 2HD1 ILE A 273      -1.322 -12.049  11.782  1.00 93.28           H
ATOM   4163 3HD1 ILE A 273       0.317 -12.646  11.428  1.00 93.28           H
ATOM   4164  HN  ILE A 273      -2.165  -9.920   9.088  1.00 93.28           H
ATOM   4165  N   LEU A 274      -3.547  -7.647  10.706  1.00 92.03           N
ATOM   4166  CA  LEU A 274      -4.398  -6.511  11.014  1.00 92.03           C
ATOM   4167  C   LEU A 274      -5.734  -7.014  11.564  1.00 92.03           C
ATOM   4168  O   LEU A 274      -6.286  -6.431  12.496  1.00 92.03           O
ATOM   4169  HA  LEU A 274      -3.901  -5.932  11.793  1.00 92.03           H
ATOM   4170  CB  LEU A 274      -4.539  -5.600   9.793  1.00 92.03           C
ATOM   4171 1HB  LEU A 274      -4.581  -6.225   8.901  1.00 92.03           H
ATOM   4172 2HB  LEU A 274      -5.493  -5.078   9.862  1.00 92.03           H
ATOM   4173  CG  LEU A 274      -3.433  -4.560   9.601  1.00 92.03           C
ATOM   4174  HG  LEU A 274      -2.481  -5.084   9.519  1.00 92.03           H
ATOM   4175  CD1 LEU A 274      -3.634  -3.780   8.300  1.00 92.03           C
ATOM   4176 1HD1 LEU A 274      -3.615  -4.470   7.456  1.00 92.03           H
ATOM   4177 2HD1 LEU A 274      -4.595  -3.267   8.328  1.00 92.03           H
ATOM   4178 3HD1 LEU A 274      -2.835  -3.048   8.188  1.00 92.03           H
ATOM   4179  CD2 LEU A 274      -3.335  -3.634  10.815  1.00 92.03           C
ATOM   4180 1HD2 LEU A 274      -4.284  -3.114  10.953  1.00 92.03           H
ATOM   4181 2HD2 LEU A 274      -3.110  -4.223  11.704  1.00 92.03           H
ATOM   4182 3HD2 LEU A 274      -2.542  -2.904  10.652  1.00 92.03           H
ATOM   4183  HN  LEU A 274      -3.230  -7.693   9.759  1.00 92.03           H
ATOM   4184  N   LEU A 275      -6.217  -8.091  10.962  1.00 93.89           N
ATOM   4185  CA  LEU A 275      -7.484  -8.673  11.372  1.00 93.89           C
ATOM   4186  C   LEU A 275      -7.387  -9.117  12.833  1.00 93.89           C
ATOM   4187  O   LEU A 275      -8.282  -8.841  13.630  1.00 93.89           O
ATOM   4188  HA  LEU A 275      -8.241  -7.893  11.298  1.00 93.89           H
ATOM   4189  CB  LEU A 275      -7.893  -9.795  10.415  1.00 93.89           C
ATOM   4190 1HB  LEU A 275      -7.994  -9.373   9.415  1.00 93.89           H
ATOM   4191 2HB  LEU A 275      -7.084 -10.523  10.373  1.00 93.89           H
ATOM   4192  CG  LEU A 275      -9.188 -10.532  10.761  1.00 93.89           C
ATOM   4193  HG  LEU A 275      -9.113 -10.893  11.786  1.00 93.89           H
ATOM   4194  CD1 LEU A 275     -10.390  -9.586  10.702  1.00 93.89           C
ATOM   4195 1HD1 LEU A 275     -10.248  -8.775  11.416  1.00 93.89           H
ATOM   4196 2HD1 LEU A 275     -10.479  -9.174   9.697  1.00 93.89           H
ATOM   4197 3HD1 LEU A 275     -11.297 -10.136  10.952  1.00 93.89           H
ATOM   4198  CD2 LEU A 275      -9.379 -11.756   9.863  1.00 93.89           C
ATOM   4199 1HD2 LEU A 275      -9.424 -11.439   8.821  1.00 93.89           H
ATOM   4200 2HD2 LEU A 275      -8.541 -12.440   9.999  1.00 93.89           H
ATOM   4201 3HD2 LEU A 275     -10.307 -12.261  10.130  1.00 93.89           H
ATOM   4202  HN  LEU A 275      -5.759  -8.564  10.209  1.00 93.89           H
ATOM   4203  N   VAL A 276      -6.292  -9.797  13.141  1.00 94.19           N
ATOM   4204  CA  VAL A 276      -6.071 -10.289  14.490  1.00 94.19           C
ATOM   4205  C   VAL A 276      -6.076  -9.110  15.465  1.00 94.19           C
ATOM   4206  O   VAL A 276      -6.736  -9.160  16.502  1.00 94.19           O
ATOM   4207  HA  VAL A 276      -6.899 -10.953  14.738  1.00 94.19           H
ATOM   4208  CB  VAL A 276      -4.777 -11.104  14.544  1.00 94.19           C
ATOM   4209  HB  VAL A 276      -3.970 -10.477  14.166  1.00 94.19           H
ATOM   4210  CG1 VAL A 276      -4.434 -11.493  15.984  1.00 94.19           C
ATOM   4211 1HG1 VAL A 276      -4.305 -10.592  16.583  1.00 94.19           H
ATOM   4212 2HG1 VAL A 276      -5.243 -12.093  16.400  1.00 94.19           H
ATOM   4213 3HG1 VAL A 276      -3.510 -12.071  15.993  1.00 94.19           H
ATOM   4214  CG2 VAL A 276      -4.870 -12.341  13.649  1.00 94.19           C
ATOM   4215 1HG2 VAL A 276      -5.694 -12.971  13.985  1.00 94.19           H
ATOM   4216 2HG2 VAL A 276      -5.046 -12.032  12.619  1.00 94.19           H
ATOM   4217 3HG2 VAL A 276      -3.938 -12.902  13.706  1.00 94.19           H
ATOM   4218  HN  VAL A 276      -5.566 -10.013  12.488  1.00 94.19           H
ATOM   4219  N   GLN A 277      -5.332  -8.077  15.098  1.00 92.50           N
ATOM   4220  CA  GLN A 277      -5.218  -6.899  15.942  1.00 92.50           C
ATOM   4221  C   GLN A 277      -6.595  -6.269  16.163  1.00 92.50           C
ATOM   4222  O   GLN A 277      -6.858  -5.699  17.220  1.00 92.50           O
ATOM   4223  HA  GLN A 277      -4.820  -7.260  16.890  1.00 92.50           H
ATOM   4224  CB  GLN A 277      -4.242  -5.886  15.341  1.00 92.50           C
ATOM   4225 1HB  GLN A 277      -4.452  -5.759  14.279  1.00 92.50           H
ATOM   4226 2HB  GLN A 277      -4.384  -4.914  15.813  1.00 92.50           H
ATOM   4227  CG  GLN A 277      -2.793  -6.343  15.529  1.00 92.50           C
ATOM   4228 1HG  GLN A 277      -2.598  -6.520  16.586  1.00 92.50           H
ATOM   4229 2HG  GLN A 277      -2.637  -7.290  15.013  1.00 92.50           H
ATOM   4230  CD  GLN A 277      -1.815  -5.297  14.992  1.00 92.50           C
ATOM   4231  OE1 GLN A 277      -2.137  -4.489  14.136  1.00 92.50           O
ATOM   4232  NE2 GLN A 277      -0.605  -5.356  15.541  1.00 92.50           N
ATOM   4233 1HE2 GLN A 277      -0.405  -6.043  16.239  1.00 92.50           H
ATOM   4234 2HE2 GLN A 277       0.106  -4.712  15.255  1.00 92.50           H
ATOM   4235  HN  GLN A 277      -4.814  -8.036  14.244  1.00 92.50           H
ATOM   4236  N   THR A 278      -7.437  -6.394  15.147  1.00 93.27           N
ATOM   4237  CA  THR A 278      -8.769  -5.817  15.205  1.00 93.27           C
ATOM   4238  C   THR A 278      -9.638  -6.579  16.208  1.00 93.27           C
ATOM   4239  O   THR A 278     -10.344  -5.971  17.010  1.00 93.27           O
ATOM   4240  HA  THR A 278      -8.685  -4.793  15.568  1.00 93.27           H
ATOM   4241  CB  THR A 278      -9.343  -5.810  13.786  1.00 93.27           C
ATOM   4242  HB  THR A 278      -9.491  -6.827  13.422  1.00 93.27           H
ATOM   4243  OG1 THR A 278      -8.421  -5.018  13.042  1.00 93.27           O
ATOM   4244  HG1 THR A 278      -7.731  -5.605  12.618  1.00 93.27           H
ATOM   4245  CG2 THR A 278     -10.660  -5.038  13.691  1.00 93.27           C
ATOM   4246 1HG2 THR A 278     -10.497  -4.003  13.992  1.00 93.27           H
ATOM   4247 2HG2 THR A 278     -11.398  -5.495  14.350  1.00 93.27           H
ATOM   4248 3HG2 THR A 278     -11.024  -5.064  12.664  1.00 93.27           H
ATOM   4249  HN  THR A 278      -7.222  -6.878  14.299  1.00 93.27           H
ATOM   4250  N   ILE A 279      -9.556  -7.899  16.130  1.00 94.45           N
ATOM   4251  CA  ILE A 279     -10.340  -8.750  17.008  1.00 94.45           C
ATOM   4252  C   ILE A 279      -9.908  -8.517  18.457  1.00 94.45           C
ATOM   4253  O   ILE A 279     -10.746  -8.435  19.353  1.00 94.45           O
ATOM   4254  HA  ILE A 279     -11.384  -8.451  16.907  1.00 94.45           H
ATOM   4255  CB  ILE A 279     -10.243 -10.212  16.565  1.00 94.45           C
ATOM   4256  HB  ILE A 279      -9.189 -10.474  16.480  1.00 94.45           H
ATOM   4257  CG1 ILE A 279     -10.870 -10.408  15.183  1.00 94.45           C
ATOM   4258 1HG1 ILE A 279     -11.956 -10.374  15.264  1.00 94.45           H
ATOM   4259 2HG1 ILE A 279     -10.573  -9.590  14.526  1.00 94.45           H
ATOM   4260  CG2 ILE A 279     -10.858 -11.144  17.611  1.00 94.45           C
ATOM   4261 1HG2 ILE A 279     -10.328 -11.030  18.556  1.00 94.45           H
ATOM   4262 2HG2 ILE A 279     -11.909 -10.890  17.750  1.00 94.45           H
ATOM   4263 3HG2 ILE A 279     -10.776 -12.176  17.270  1.00 94.45           H
ATOM   4264  CD1 ILE A 279     -10.440 -11.743  14.571  1.00 94.45           C
ATOM   4265 1HD1 ILE A 279      -9.355 -11.764  14.469  1.00 94.45           H
ATOM   4266 2HD1 ILE A 279     -10.760 -12.559  15.219  1.00 94.45           H
ATOM   4267 3HD1 ILE A 279     -10.899 -11.857  13.589  1.00 94.45           H
ATOM   4268  HN  ILE A 279      -8.969  -8.386  15.483  1.00 94.45           H
ATOM   4269  N   ASP A 280      -8.599  -8.418  18.642  1.00 93.33           N
ATOM   4270  CA  ASP A 280      -8.041  -8.268  19.975  1.00 93.33           C
ATOM   4271  C   ASP A 280      -8.402  -6.886  20.522  1.00 93.33           C
ATOM   4272  O   ASP A 280      -8.610  -6.725  21.724  1.00 93.33           O
ATOM   4273  HA  ASP A 280      -8.478  -9.076  20.561  1.00 93.33           H
ATOM   4274  CB  ASP A 280      -6.515  -8.382  19.949  1.00 93.33           C
ATOM   4275 1HB  ASP A 280      -6.223  -9.283  19.409  1.00 93.33           H
ATOM   4276 2HB  ASP A 280      -6.093  -7.536  19.407  1.00 93.33           H
ATOM   4277  CG  ASP A 280      -5.944  -8.424  21.367  1.00 93.33           C
ATOM   4278  OD1 ASP A 280      -6.442  -9.256  22.155  1.00 93.33           O
ATOM   4279  OD2 ASP A 280      -5.023  -7.621  21.632  1.00 93.33           O
ATOM   4280  HN  ASP A 280      -7.927  -8.438  17.901  1.00 93.33           H
ATOM   4281  N   ALA A 281      -8.467  -5.923  19.614  1.00 91.19           N
ATOM   4282  CA  ALA A 281      -8.830  -4.567  19.986  1.00 91.19           C
ATOM   4283  C   ALA A 281     -10.234  -4.568  20.595  1.00 91.19           C
ATOM   4284  O   ALA A 281     -10.555  -3.721  21.426  1.00 91.19           O
ATOM   4285  HA  ALA A 281      -8.118  -4.227  20.738  1.00 91.19           H
ATOM   4286  CB  ALA A 281      -8.727  -3.656  18.761  1.00 91.19           C
ATOM   4287 1HB  ALA A 281      -7.704  -3.667  18.385  1.00 91.19           H
ATOM   4288 2HB  ALA A 281      -9.404  -4.013  17.985  1.00 91.19           H
ATOM   4289 3HB  ALA A 281      -9.000  -2.638  19.041  1.00 91.19           H
ATOM   4290  HN  ALA A 281      -8.276  -6.058  18.642  1.00 91.19           H
ATOM   4291  N   TYR A 282     -11.033  -5.530  20.157  1.00 89.92           N
ATOM   4292  CA  TYR A 282     -12.396  -5.652  20.647  1.00 89.92           C
ATOM   4293  C   TYR A 282     -12.461  -6.583  21.860  1.00 89.92           C
ATOM   4294  O   TYR A 282     -13.057  -6.238  22.879  1.00 89.92           O
ATOM   4295  HA  TYR A 282     -12.738  -4.660  20.941  1.00 89.92           H
ATOM   4296  CB  TYR A 282     -13.202  -6.269  19.502  1.00 89.92           C
ATOM   4297 1HB  TYR A 282     -13.032  -5.686  18.596  1.00 89.92           H
ATOM   4298 2HB  TYR A 282     -12.829  -7.274  19.308  1.00 89.92           H
ATOM   4299  CG  TYR A 282     -14.707  -6.341  19.769  1.00 89.92           C
ATOM   4300  CD1 TYR A 282     -15.285  -7.539  20.139  1.00 89.92           C
ATOM   4301  HD1 TYR A 282     -14.669  -8.433  20.240  1.00 89.92           H
ATOM   4302  CD2 TYR A 282     -15.486  -5.210  19.640  1.00 89.92           C
ATOM   4303  HD2 TYR A 282     -15.029  -4.264  19.348  1.00 89.92           H
ATOM   4304  CE1 TYR A 282     -16.701  -7.607  20.390  1.00 89.92           C
ATOM   4305  HE1 TYR A 282     -17.170  -8.547  20.683  1.00 89.92           H
ATOM   4306  CE2 TYR A 282     -16.902  -5.278  19.892  1.00 89.92           C
ATOM   4307  HE2 TYR A 282     -17.529  -4.392  19.794  1.00 89.92           H
ATOM   4308  CZ  TYR A 282     -17.440  -6.474  20.254  1.00 89.92           C
ATOM   4309  OH  TYR A 282     -18.777  -6.538  20.492  1.00 89.92           O
ATOM   4310  HH  TYR A 282     -19.188  -5.633  20.384  1.00 89.92           H
ATOM   4311  HN  TYR A 282     -10.764  -6.217  19.481  1.00 89.92           H
ATOM   4312  N   ALA A 283     -11.841  -7.744  21.709  1.00 91.52           N
ATOM   4313  CA  ALA A 283     -12.065  -8.839  22.637  1.00 91.52           C
ATOM   4314  C   ALA A 283     -10.997  -8.800  23.732  1.00 91.52           C
ATOM   4315  O   ALA A 283     -11.184  -9.369  24.807  1.00 91.52           O
ATOM   4316  HA  ALA A 283     -13.045  -8.692  23.092  1.00 91.52           H
ATOM   4317  CB  ALA A 283     -12.070 -10.164  21.873  1.00 91.52           C
ATOM   4318 1HB  ALA A 283     -12.865 -10.151  21.127  1.00 91.52           H
ATOM   4319 2HB  ALA A 283     -11.109 -10.300  21.376  1.00 91.52           H
ATOM   4320 3HB  ALA A 283     -12.238 -10.985  22.570  1.00 91.52           H
ATOM   4321  HN  ALA A 283     -11.196  -7.941  20.970  1.00 91.52           H
ATOM   4322  N   MET A 284      -9.900  -8.125  23.421  1.00 88.71           N
ATOM   4323  CA  MET A 284      -8.784  -8.042  24.347  1.00 88.71           C
ATOM   4324  C   MET A 284      -8.429  -9.423  24.903  1.00 88.71           C
ATOM   4325  O   MET A 284      -8.280  -9.589  26.113  1.00 88.71           O
ATOM   4326  HA  MET A 284      -7.949  -7.651  23.767  1.00 88.71           H
ATOM   4327  CB  MET A 284      -9.147  -7.105  25.501  1.00 88.71           C
ATOM   4328 1HB  MET A 284     -10.061  -7.452  25.983  1.00 88.71           H
ATOM   4329 2HB  MET A 284      -8.360  -7.129  26.255  1.00 88.71           H
ATOM   4330  CG  MET A 284      -9.340  -5.671  25.003  1.00 88.71           C
ATOM   4331 1HG  MET A 284      -8.390  -5.268  24.653  1.00 88.71           H
ATOM   4332 2HG  MET A 284     -10.023  -5.661  24.153  1.00 88.71           H
ATOM   4333  SD  MET A 284      -9.988  -4.650  26.316  1.00 88.71           S
ATOM   4334  CE  MET A 284     -11.723  -5.047  26.190  1.00 88.71           C
ATOM   4335 1HE  MET A 284     -12.087  -4.776  25.199  1.00 88.71           H
ATOM   4336 2HE  MET A 284     -11.865  -6.116  26.349  1.00 88.71           H
ATOM   4337 3HE  MET A 284     -12.279  -4.491  26.945  1.00 88.71           H
ATOM   4338  HN  MET A 284      -9.768  -7.641  22.556  1.00 88.71           H
ATOM   4339  N   PHE A 285      -8.305 -10.378  23.993  1.00 90.36           N
ATOM   4340  CA  PHE A 285      -8.130 -11.766  24.384  1.00 90.36           C
ATOM   4341  C   PHE A 285      -6.649 -12.103  24.564  1.00 90.36           C
ATOM   4342  O   PHE A 285      -6.308 -13.106  25.188  1.00 90.36           O
ATOM   4343  HA  PHE A 285      -8.650 -11.902  25.333  1.00 90.36           H
ATOM   4344  CB  PHE A 285      -8.703 -12.624  23.255  1.00 90.36           C
ATOM   4345 1HB  PHE A 285      -8.823 -13.647  23.614  1.00 90.36           H
ATOM   4346 2HB  PHE A 285      -9.698 -12.257  23.002  1.00 90.36           H
ATOM   4347  CG  PHE A 285      -7.844 -12.641  21.989  1.00 90.36           C
ATOM   4348  CD1 PHE A 285      -8.057 -11.721  21.010  1.00 90.36           C
ATOM   4349  HD1 PHE A 285      -8.840 -10.972  21.128  1.00 90.36           H
ATOM   4350  CD2 PHE A 285      -6.867 -13.576  21.842  1.00 90.36           C
ATOM   4351  HD2 PHE A 285      -6.696 -14.313  22.626  1.00 90.36           H
ATOM   4352  CE1 PHE A 285      -7.260 -11.736  19.835  1.00 90.36           C
ATOM   4353  HE1 PHE A 285      -7.431 -10.999  19.051  1.00 90.36           H
ATOM   4354  CE2 PHE A 285      -6.070 -13.591  20.667  1.00 90.36           C
ATOM   4355  HE2 PHE A 285      -5.287 -14.340  20.550  1.00 90.36           H
ATOM   4356  CZ  PHE A 285      -6.283 -12.671  19.688  1.00 90.36           C
ATOM   4357  HZ  PHE A 285      -5.671 -12.683  18.787  1.00 90.36           H
ATOM   4358  HN  PHE A 285      -8.322 -10.215  23.006  1.00 90.36           H
ATOM   4359  N   ILE A 286      -5.808 -11.245  24.005  1.00 90.72           N
ATOM   4360  CA  ILE A 286      -4.370 -11.425  24.116  1.00 90.72           C
ATOM   4361  C   ILE A 286      -3.884 -10.812  25.431  1.00 90.72           C
ATOM   4362  O   ILE A 286      -3.505  -9.643  25.472  1.00 90.72           O
ATOM   4363  HA  ILE A 286      -4.177 -12.498  24.143  1.00 90.72           H
ATOM   4364  CB  ILE A 286      -3.663 -10.869  22.879  1.00 90.72           C
ATOM   4365  HB  ILE A 286      -3.852  -9.796  22.831  1.00 90.72           H
ATOM   4366  CG1 ILE A 286      -4.230 -11.486  21.599  1.00 90.72           C
ATOM   4367 1HG1 ILE A 286      -3.950 -12.538  21.543  1.00 90.72           H
ATOM   4368 2HG1 ILE A 286      -5.319 -11.446  21.624  1.00 90.72           H
ATOM   4369  CG2 ILE A 286      -2.148 -11.056  22.983  1.00 90.72           C
ATOM   4370 1HG2 ILE A 286      -1.777 -10.531  23.864  1.00 90.72           H
ATOM   4371 2HG2 ILE A 286      -1.918 -12.118  23.069  1.00 90.72           H
ATOM   4372 3HG2 ILE A 286      -1.670 -10.651  22.091  1.00 90.72           H
ATOM   4373  CD1 ILE A 286      -3.715 -10.749  20.361  1.00 90.72           C
ATOM   4374 1HD1 ILE A 286      -4.017  -9.703  20.408  1.00 90.72           H
ATOM   4375 2HD1 ILE A 286      -2.627 -10.812  20.327  1.00 90.72           H
ATOM   4376 3HD1 ILE A 286      -4.133 -11.208  19.465  1.00 90.72           H
ATOM   4377  HN  ILE A 286      -6.093 -10.440  23.484  1.00 90.72           H
ATOM   4378  N   SER A 287      -3.911 -11.629  26.474  1.00 88.24           N
ATOM   4379  CA  SER A 287      -3.449 -11.191  27.780  1.00 88.24           C
ATOM   4380  C   SER A 287      -1.994 -11.617  27.990  1.00 88.24           C
ATOM   4381  O   SER A 287      -1.309 -11.088  28.864  1.00 88.24           O
ATOM   4382  HA  SER A 287      -3.531 -10.104  27.765  1.00 88.24           H
ATOM   4383  CB  SER A 287      -4.333 -11.754  28.894  1.00 88.24           C
ATOM   4384 1HB  SER A 287      -3.938 -11.444  29.862  1.00 88.24           H
ATOM   4385 2HB  SER A 287      -5.335 -11.334  28.810  1.00 88.24           H
ATOM   4386  OG  SER A 287      -4.410 -13.176  28.848  1.00 88.24           O
ATOM   4387  HG  SER A 287      -5.032 -13.509  29.557  1.00 88.24           H
ATOM   4388  HN  SER A 287      -4.240 -12.573  26.436  1.00 88.24           H
ATOM   4389  N   ASN A 288      -1.566 -12.568  27.173  1.00 92.07           N
ATOM   4390  CA  ASN A 288      -0.250 -13.162  27.341  1.00 92.07           C
ATOM   4391  C   ASN A 288       0.788 -12.306  26.611  1.00 92.07           C
ATOM   4392  O   ASN A 288       0.671 -12.074  25.409  1.00 92.07           O
ATOM   4393  HA  ASN A 288      -0.084 -13.190  28.418  1.00 92.07           H
ATOM   4394  CB  ASN A 288      -0.202 -14.571  26.748  1.00 92.07           C
ATOM   4395 1HB  ASN A 288      -1.045 -15.155  27.119  1.00 92.07           H
ATOM   4396 2HB  ASN A 288      -0.304 -14.517  25.664  1.00 92.07           H
ATOM   4397  CG  ASN A 288       1.109 -15.273  27.108  1.00 92.07           C
ATOM   4398  OD1 ASN A 288       2.178 -14.685  27.110  1.00 92.07           O
ATOM   4399  ND2 ASN A 288       0.968 -16.561  27.411  1.00 92.07           N
ATOM   4400 1HD2 ASN A 288       0.062 -16.983  27.389  1.00 92.07           H
ATOM   4401 2HD2 ASN A 288       1.768 -17.106  27.659  1.00 92.07           H
ATOM   4402  HN  ASN A 288      -2.099 -12.932  26.410  1.00 92.07           H
ATOM   4403  N   CYS A 289       1.779 -11.861  27.369  1.00 91.21           N
ATOM   4404  CA  CYS A 289       2.773 -10.943  26.839  1.00 91.21           C
ATOM   4405  C   CYS A 289       3.562 -11.669  25.746  1.00 91.21           C
ATOM   4406  O   CYS A 289       3.955 -11.060  24.752  1.00 91.21           O
ATOM   4407  HA  CYS A 289       2.227 -10.096  26.424  1.00 91.21           H
ATOM   4408  CB  CYS A 289       3.687 -10.402  27.939  1.00 91.21           C
ATOM   4409 1HB  CYS A 289       3.093  -9.908  28.707  1.00 91.21           H
ATOM   4410 2HB  CYS A 289       4.214 -11.224  28.423  1.00 91.21           H
ATOM   4411  SG  CYS A 289       4.892  -9.222  27.227  1.00 91.21           S
ATOM   4412  HN  CYS A 289       1.909 -12.117  28.327  1.00 91.21           H
ATOM   4413  N   ALA A 290       3.770 -12.958  25.969  1.00 93.37           N
ATOM   4414  CA  ALA A 290       4.562 -13.757  25.049  1.00 93.37           C
ATOM   4415  C   ALA A 290       3.872 -13.789  23.683  1.00 93.37           C
ATOM   4416  O   ALA A 290       4.522 -13.619  22.653  1.00 93.37           O
ATOM   4417  HA  ALA A 290       5.535 -13.277  24.945  1.00 93.37           H
ATOM   4418  CB  ALA A 290       4.763 -15.157  25.633  1.00 93.37           C
ATOM   4419 1HB  ALA A 290       5.282 -15.082  26.588  1.00 93.37           H
ATOM   4420 2HB  ALA A 290       3.793 -15.631  25.783  1.00 93.37           H
ATOM   4421 3HB  ALA A 290       5.357 -15.757  24.942  1.00 93.37           H
ATOM   4422  HN  ALA A 290       3.409 -13.455  26.758  1.00 93.37           H
ATOM   4423  N   VAL A 291       2.566 -14.006  23.720  1.00 93.26           N
ATOM   4424  CA  VAL A 291       1.784 -14.073  22.498  1.00 93.26           C
ATOM   4425  C   VAL A 291       1.787 -12.702  21.819  1.00 93.26           C
ATOM   4426  O   VAL A 291       1.955 -12.607  20.604  1.00 93.26           O
ATOM   4427  HA  VAL A 291       2.267 -14.793  21.837  1.00 93.26           H
ATOM   4428  CB  VAL A 291       0.375 -14.585  22.806  1.00 93.26           C
ATOM   4429  HB  VAL A 291      -0.079 -13.905  23.527  1.00 93.26           H
ATOM   4430  CG1 VAL A 291      -0.495 -14.585  21.547  1.00 93.26           C
ATOM   4431 1HG1 VAL A 291      -0.570 -13.569  21.157  1.00 93.26           H
ATOM   4432 2HG1 VAL A 291      -0.046 -15.231  20.794  1.00 93.26           H
ATOM   4433 3HG1 VAL A 291      -1.491 -14.953  21.794  1.00 93.26           H
ATOM   4434  CG2 VAL A 291       0.423 -15.977  23.438  1.00 93.26           C
ATOM   4435 1HG2 VAL A 291       0.905 -16.672  22.751  1.00 93.26           H
ATOM   4436 2HG2 VAL A 291       0.991 -15.934  24.368  1.00 93.26           H
ATOM   4437 3HG2 VAL A 291      -0.591 -16.317  23.647  1.00 93.26           H
ATOM   4438  HN  VAL A 291       2.044 -14.134  24.564  1.00 93.26           H
ATOM   4439  N   SER A 292       1.598 -11.674  22.633  1.00 92.22           N
ATOM   4440  CA  SER A 292       1.535 -10.316  22.121  1.00 92.22           C
ATOM   4441  C   SER A 292       2.849  -9.958  21.422  1.00 92.22           C
ATOM   4442  O   SER A 292       2.841  -9.369  20.343  1.00 92.22           O
ATOM   4443  HA  SER A 292       0.710 -10.314  21.409  1.00 92.22           H
ATOM   4444  CB  SER A 292       1.242  -9.317  23.243  1.00 92.22           C
ATOM   4445 1HB  SER A 292       0.354  -9.636  23.789  1.00 92.22           H
ATOM   4446 2HB  SER A 292       2.069  -9.316  23.953  1.00 92.22           H
ATOM   4447  OG  SER A 292       1.043  -7.997  22.744  1.00 92.22           O
ATOM   4448  HG  SER A 292       0.168  -7.942  22.264  1.00 92.22           H
ATOM   4449  HN  SER A 292       1.490 -11.757  23.624  1.00 92.22           H
ATOM   4450  N   THR A 293       3.945 -10.329  22.067  1.00 92.53           N
ATOM   4451  CA  THR A 293       5.263 -10.015  21.543  1.00 92.53           C
ATOM   4452  C   THR A 293       5.452 -10.644  20.161  1.00 92.53           C
ATOM   4453  O   THR A 293       5.957  -9.997  19.245  1.00 92.53           O
ATOM   4454  HA  THR A 293       5.334  -8.935  21.416  1.00 92.53           H
ATOM   4455  CB  THR A 293       6.302 -10.478  22.568  1.00 92.53           C
ATOM   4456  HB  THR A 293       6.137 -11.519  22.846  1.00 92.53           H
ATOM   4457  OG1 THR A 293       6.188  -9.533  23.628  1.00 92.53           O
ATOM   4458  HG1 THR A 293       5.563  -9.878  24.328  1.00 92.53           H
ATOM   4459  CG2 THR A 293       7.737 -10.305  22.066  1.00 92.53           C
ATOM   4460 1HG2 THR A 293       7.922  -9.253  21.852  1.00 92.53           H
ATOM   4461 2HG2 THR A 293       7.877 -10.891  21.158  1.00 92.53           H
ATOM   4462 3HG2 THR A 293       8.433 -10.649  22.831  1.00 92.53           H
ATOM   4463  HN  THR A 293       3.942 -10.835  22.930  1.00 92.53           H
ATOM   4464  N   ASN A 294       5.035 -11.897  20.054  1.00 93.94           N
ATOM   4465  CA  ASN A 294       5.192 -12.634  18.812  1.00 93.94           C
ATOM   4466  C   ASN A 294       4.318 -11.996  17.731  1.00 93.94           C
ATOM   4467  O   ASN A 294       4.727 -11.899  16.574  1.00 93.94           O
ATOM   4468  HA  ASN A 294       6.255 -12.576  18.577  1.00 93.94           H
ATOM   4469  CB  ASN A 294       4.753 -14.091  18.977  1.00 93.94           C
ATOM   4470 1HB  ASN A 294       3.794 -14.129  19.494  1.00 93.94           H
ATOM   4471 2HB  ASN A 294       4.604 -14.543  17.996  1.00 93.94           H
ATOM   4472  CG  ASN A 294       5.793 -14.892  19.761  1.00 93.94           C
ATOM   4473  OD1 ASN A 294       6.928 -14.480  19.939  1.00 93.94           O
ATOM   4474  ND2 ASN A 294       5.346 -16.058  20.219  1.00 93.94           N
ATOM   4475 1HD2 ASN A 294       4.403 -16.338  20.038  1.00 93.94           H
ATOM   4476 2HD2 ASN A 294       5.952 -16.655  20.744  1.00 93.94           H
ATOM   4477  HN  ASN A 294       4.597 -12.406  20.795  1.00 93.94           H
ATOM   4478  N   ILE A 295       3.131 -11.578  18.145  1.00 92.91           N
ATOM   4479  CA  ILE A 295       2.177 -10.997  17.216  1.00 92.91           C
ATOM   4480  C   ILE A 295       2.739  -9.684  16.667  1.00 92.91           C
ATOM   4481  O   ILE A 295       2.573  -9.379  15.487  1.00 92.91           O
ATOM   4482  HA  ILE A 295       2.060 -11.696  16.387  1.00 92.91           H
ATOM   4483  CB  ILE A 295       0.806 -10.849  17.879  1.00 92.91           C
ATOM   4484  HB  ILE A 295       0.954 -10.465  18.888  1.00 92.91           H
ATOM   4485  CG1 ILE A 295       0.111 -12.206  18.010  1.00 92.91           C
ATOM   4486 1HG1 ILE A 295      -0.177 -12.568  17.023  1.00 92.91           H
ATOM   4487 2HG1 ILE A 295       0.805 -12.935  18.427  1.00 92.91           H
ATOM   4488  CG2 ILE A 295      -0.058  -9.832  17.131  1.00 92.91           C
ATOM   4489 1HG2 ILE A 295       0.438  -8.862  17.134  1.00 92.91           H
ATOM   4490 2HG2 ILE A 295      -0.202 -10.164  16.102  1.00 92.91           H
ATOM   4491 3HG2 ILE A 295      -1.027  -9.747  17.623  1.00 92.91           H
ATOM   4492  CD1 ILE A 295      -1.128 -12.104  18.903  1.00 92.91           C
ATOM   4493 1HD1 ILE A 295      -0.833 -11.765  19.896  1.00 92.91           H
ATOM   4494 2HD1 ILE A 295      -1.830 -11.391  18.469  1.00 92.91           H
ATOM   4495 3HD1 ILE A 295      -1.602 -13.082  18.979  1.00 92.91           H
ATOM   4496  HN  ILE A 295       2.820 -11.630  19.093  1.00 92.91           H
ATOM   4497  N   ASP A 296       3.393  -8.943  17.549  1.00 92.86           N
ATOM   4498  CA  ASP A 296       3.951  -7.654  17.177  1.00 92.86           C
ATOM   4499  C   ASP A 296       5.087  -7.866  16.173  1.00 92.86           C
ATOM   4500  O   ASP A 296       5.222  -7.107  15.215  1.00 92.86           O
ATOM   4501  HA  ASP A 296       3.118  -7.094  16.752  1.00 92.86           H
ATOM   4502  CB  ASP A 296       4.526  -6.930  18.396  1.00 92.86           C
ATOM   4503 1HB  ASP A 296       5.222  -7.586  18.918  1.00 92.86           H
ATOM   4504 2HB  ASP A 296       5.093  -6.058  18.071  1.00 92.86           H
ATOM   4505  CG  ASP A 296       3.412  -6.494  19.350  1.00 92.86           C
ATOM   4506  OD1 ASP A 296       2.248  -6.477  18.894  1.00 92.86           O
ATOM   4507  OD2 ASP A 296       3.750  -6.188  20.514  1.00 92.86           O
ATOM   4508  HN  ASP A 296       3.543  -9.209  18.501  1.00 92.86           H
ATOM   4509  N   ILE A 297       5.874  -8.901  16.429  1.00 93.83           N
ATOM   4510  CA  ILE A 297       6.961  -9.253  15.532  1.00 93.83           C
ATOM   4511  C   ILE A 297       6.387  -9.641  14.168  1.00 93.83           C
ATOM   4512  O   ILE A 297       6.899  -9.218  13.132  1.00 93.83           O
ATOM   4513  HA  ILE A 297       7.581  -8.365  15.406  1.00 93.83           H
ATOM   4514  CB  ILE A 297       7.843 -10.335  16.159  1.00 93.83           C
ATOM   4515  HB  ILE A 297       7.196 -11.123  16.543  1.00 93.83           H
ATOM   4516  CG1 ILE A 297       8.633  -9.780  17.346  1.00 93.83           C
ATOM   4517 1HG1 ILE A 297       9.391  -9.083  16.989  1.00 93.83           H
ATOM   4518 2HG1 ILE A 297       7.966  -9.217  17.999  1.00 93.83           H
ATOM   4519  CG2 ILE A 297       8.757 -10.972  15.110  1.00 93.83           C
ATOM   4520 1HG2 ILE A 297       8.150 -11.426  14.327  1.00 93.83           H
ATOM   4521 2HG2 ILE A 297       9.399 -10.207  14.674  1.00 93.83           H
ATOM   4522 3HG2 ILE A 297       9.373 -11.738  15.582  1.00 93.83           H
ATOM   4523  CD1 ILE A 297       9.299 -10.907  18.136  1.00 93.83           C
ATOM   4524 1HD1 ILE A 297       8.535 -11.588  18.512  1.00 93.83           H
ATOM   4525 2HD1 ILE A 297       9.983 -11.452  17.486  1.00 93.83           H
ATOM   4526 3HD1 ILE A 297       9.853 -10.485  18.975  1.00 93.83           H
ATOM   4527  HN  ILE A 297       5.777  -9.492  17.229  1.00 93.83           H
ATOM   4528  N   CYS A 298       5.332 -10.440  14.212  1.00 94.13           N
ATOM   4529  CA  CYS A 298       4.685 -10.894  12.992  1.00 94.13           C
ATOM   4530  C   CYS A 298       4.226  -9.664  12.206  1.00 94.13           C
ATOM   4531  O   CYS A 298       4.341  -9.626  10.982  1.00 94.13           O
ATOM   4532  HA  CYS A 298       5.433 -11.454  12.431  1.00 94.13           H
ATOM   4533  CB  CYS A 298       3.526 -11.848  13.287  1.00 94.13           C
ATOM   4534 1HB  CYS A 298       2.904 -11.442  14.085  1.00 94.13           H
ATOM   4535 2HB  CYS A 298       2.891 -11.945  12.406  1.00 94.13           H
ATOM   4536  SG  CYS A 298       4.175 -13.488  13.774  1.00 94.13           S
ATOM   4537  HG  CYS A 298       4.552 -13.131  14.998  1.00 94.13           H
ATOM   4538  HN  CYS A 298       4.920 -10.777  15.059  1.00 94.13           H
ATOM   4539  N   PHE A 299       3.715  -8.688  12.942  1.00 92.98           N
ATOM   4540  CA  PHE A 299       3.238  -7.459  12.330  1.00 92.98           C
ATOM   4541  C   PHE A 299       4.361  -6.756  11.565  1.00 92.98           C
ATOM   4542  O   PHE A 299       4.168  -6.327  10.428  1.00 92.98           O
ATOM   4543  HA  PHE A 299       2.443  -7.732  11.636  1.00 92.98           H
ATOM   4544  CB  PHE A 299       2.763  -6.549  13.464  1.00 92.98           C
ATOM   4545 1HB  PHE A 299       1.990  -7.067  14.033  1.00 92.98           H
ATOM   4546 2HB  PHE A 299       3.594  -6.371  14.146  1.00 92.98           H
ATOM   4547  CG  PHE A 299       2.211  -5.202  12.992  1.00 92.98           C
ATOM   4548  CD1 PHE A 299       3.034  -4.123  12.906  1.00 92.98           C
ATOM   4549  HD1 PHE A 299       4.087  -4.217  13.174  1.00 92.98           H
ATOM   4550  CD2 PHE A 299       0.898  -5.085  12.657  1.00 92.98           C
ATOM   4551  HD2 PHE A 299       0.239  -5.950  12.726  1.00 92.98           H
ATOM   4552  CE1 PHE A 299       2.522  -2.873  12.468  1.00 92.98           C
ATOM   4553  HE1 PHE A 299       3.182  -2.008  12.399  1.00 92.98           H
ATOM   4554  CE2 PHE A 299       0.387  -3.835  12.219  1.00 92.98           C
ATOM   4555  HE2 PHE A 299      -0.666  -3.740  11.951  1.00 92.98           H
ATOM   4556  CZ  PHE A 299       1.209  -2.755  12.133  1.00 92.98           C
ATOM   4557  HZ  PHE A 299       0.817  -1.796  11.797  1.00 92.98           H
ATOM   4558  HN  PHE A 299       3.624  -8.726  13.938  1.00 92.98           H
ATOM   4559  N   GLN A 300       5.510  -6.661  12.218  1.00 93.07           N
ATOM   4560  CA  GLN A 300       6.640  -5.951  11.645  1.00 93.07           C
ATOM   4561  C   GLN A 300       7.101  -6.638  10.358  1.00 93.07           C
ATOM   4562  O   GLN A 300       7.411  -5.973   9.371  1.00 93.07           O
ATOM   4563  HA  GLN A 300       6.270  -4.951  11.418  1.00 93.07           H
ATOM   4564  CB  GLN A 300       7.788  -5.845  12.650  1.00 93.07           C
ATOM   4565 1HB  GLN A 300       7.997  -6.827  13.074  1.00 93.07           H
ATOM   4566 2HB  GLN A 300       8.695  -5.518  12.140  1.00 93.07           H
ATOM   4567  CG  GLN A 300       7.446  -4.862  13.772  1.00 93.07           C
ATOM   4568 1HG  GLN A 300       7.176  -3.896  13.344  1.00 93.07           H
ATOM   4569 2HG  GLN A 300       6.575  -5.221  14.321  1.00 93.07           H
ATOM   4570  CD  GLN A 300       8.626  -4.690  14.730  1.00 93.07           C
ATOM   4571  OE1 GLN A 300       9.657  -5.329  14.606  1.00 93.07           O
ATOM   4572  NE2 GLN A 300       8.417  -3.793  15.690  1.00 93.07           N
ATOM   4573 1HE2 GLN A 300       7.547  -3.302  15.735  1.00 93.07           H
ATOM   4574 2HE2 GLN A 300       9.131  -3.609  16.366  1.00 93.07           H
ATOM   4575  HN  GLN A 300       5.673  -7.057  13.122  1.00 93.07           H
ATOM   4576  N   VAL A 301       7.130  -7.962  10.409  1.00 94.74           N
ATOM   4577  CA  VAL A 301       7.621  -8.744   9.287  1.00 94.74           C
ATOM   4578  C   VAL A 301       6.690  -8.548   8.089  1.00 94.74           C
ATOM   4579  O   VAL A 301       7.142  -8.207   6.997  1.00 94.74           O
ATOM   4580  HA  VAL A 301       8.610  -8.364   9.029  1.00 94.74           H
ATOM   4581  CB  VAL A 301       7.769 -10.211   9.697  1.00 94.74           C
ATOM   4582  HB  VAL A 301       6.807 -10.550  10.082  1.00 94.74           H
ATOM   4583  CG1 VAL A 301       8.125 -11.083   8.491  1.00 94.74           C
ATOM   4584 1HG1 VAL A 301       7.337 -11.007   7.742  1.00 94.74           H
ATOM   4585 2HG1 VAL A 301       9.068 -10.743   8.063  1.00 94.74           H
ATOM   4586 3HG1 VAL A 301       8.224 -12.121   8.810  1.00 94.74           H
ATOM   4587  CG2 VAL A 301       8.804 -10.367  10.812  1.00 94.74           C
ATOM   4588 1HG2 VAL A 301       9.771 -10.003  10.464  1.00 94.74           H
ATOM   4589 2HG2 VAL A 301       8.490  -9.791  11.683  1.00 94.74           H
ATOM   4590 3HG2 VAL A 301       8.889 -11.420  11.084  1.00 94.74           H
ATOM   4591  HN  VAL A 301       6.827  -8.498  11.198  1.00 94.74           H
ATOM   4592  N   THR A 302       5.408  -8.773   8.334  1.00 94.25           N
ATOM   4593  CA  THR A 302       4.425  -8.745   7.263  1.00 94.25           C
ATOM   4594  C   THR A 302       4.291  -7.329   6.700  1.00 94.25           C
ATOM   4595  O   THR A 302       4.047  -7.152   5.508  1.00 94.25           O
ATOM   4596  HA  THR A 302       4.783  -9.379   6.452  1.00 94.25           H
ATOM   4597  CB  THR A 302       3.113  -9.309   7.812  1.00 94.25           C
ATOM   4598  HB  THR A 302       2.335  -9.297   7.048  1.00 94.25           H
ATOM   4599  OG1 THR A 302       2.851  -8.517   8.967  1.00 94.25           O
ATOM   4600  HG1 THR A 302       3.217  -8.968   9.781  1.00 94.25           H
ATOM   4601  CG2 THR A 302       3.268 -10.728   8.360  1.00 94.25           C
ATOM   4602 1HG2 THR A 302       3.997 -10.727   9.170  1.00 94.25           H
ATOM   4603 2HG2 THR A 302       3.611 -11.390   7.564  1.00 94.25           H
ATOM   4604 3HG2 THR A 302       2.307 -11.080   8.736  1.00 94.25           H
ATOM   4605  HN  THR A 302       5.038  -8.972   9.242  1.00 94.25           H
ATOM   4606  N   GLN A 303       4.456  -6.357   7.585  1.00 93.41           N
ATOM   4607  CA  GLN A 303       4.407  -4.962   7.181  1.00 93.41           C
ATOM   4608  C   GLN A 303       5.513  -4.663   6.168  1.00 93.41           C
ATOM   4609  O   GLN A 303       5.279  -3.984   5.170  1.00 93.41           O
ATOM   4610  HA  GLN A 303       3.431  -4.829   6.714  1.00 93.41           H
ATOM   4611  CB  GLN A 303       4.510  -4.036   8.395  1.00 93.41           C
ATOM   4612 1HB  GLN A 303       3.675  -4.220   9.070  1.00 93.41           H
ATOM   4613 2HB  GLN A 303       5.422  -4.258   8.949  1.00 93.41           H
ATOM   4614  CG  GLN A 303       4.512  -2.567   7.966  1.00 93.41           C
ATOM   4615 1HG  GLN A 303       5.480  -2.312   7.533  1.00 93.41           H
ATOM   4616 2HG  GLN A 303       3.764  -2.411   7.189  1.00 93.41           H
ATOM   4617  CD  GLN A 303       4.221  -1.648   9.154  1.00 93.41           C
ATOM   4618  OE1 GLN A 303       5.054  -1.421  10.016  1.00 93.41           O
ATOM   4619  NE2 GLN A 303       2.994  -1.134   9.152  1.00 93.41           N
ATOM   4620 1HE2 GLN A 303       2.358  -1.361   8.415  1.00 93.41           H
ATOM   4621 2HE2 GLN A 303       2.708  -0.521   9.888  1.00 93.41           H
ATOM   4622  HN  GLN A 303       4.620  -6.509   8.560  1.00 93.41           H
ATOM   4623  N   THR A 304       6.695  -5.185   6.459  1.00 94.10           N
ATOM   4624  CA  THR A 304       7.850  -4.944   5.611  1.00 94.10           C
ATOM   4625  C   THR A 304       7.626  -5.546   4.222  1.00 94.10           C
ATOM   4626  O   THR A 304       7.974  -4.935   3.213  1.00 94.10           O
ATOM   4627  HA  THR A 304       7.961  -3.868   5.479  1.00 94.10           H
ATOM   4628  CB  THR A 304       9.085  -5.501   6.323  1.00 94.10           C
ATOM   4629  HB  THR A 304       9.010  -6.582   6.443  1.00 94.10           H
ATOM   4630  OG1 THR A 304       9.155  -4.751   7.532  1.00 94.10           O
ATOM   4631  HG1 THR A 304       8.654  -5.223   8.257  1.00 94.10           H
ATOM   4632  CG2 THR A 304      10.385  -5.157   5.594  1.00 94.10           C
ATOM   4633 1HG2 THR A 304      10.493  -4.074   5.534  1.00 94.10           H
ATOM   4634 2HG2 THR A 304      10.360  -5.577   4.589  1.00 94.10           H
ATOM   4635 3HG2 THR A 304      11.230  -5.576   6.142  1.00 94.10           H
ATOM   4636  HN  THR A 304       6.870  -5.763   7.257  1.00 94.10           H
ATOM   4637  N   ILE A 305       7.047  -6.738   4.215  1.00 93.93           N
ATOM   4638  CA  ILE A 305       6.749  -7.418   2.966  1.00 93.93           C
ATOM   4639  C   ILE A 305       5.808  -6.550   2.129  1.00 93.93           C
ATOM   4640  O   ILE A 305       5.962  -6.455   0.913  1.00 93.93           O
ATOM   4641  HA  ILE A 305       7.688  -7.531   2.424  1.00 93.93           H
ATOM   4642  CB  ILE A 305       6.211  -8.824   3.237  1.00 93.93           C
ATOM   4643  HB  ILE A 305       5.390  -8.744   3.950  1.00 93.93           H
ATOM   4644  CG1 ILE A 305       7.283  -9.708   3.878  1.00 93.93           C
ATOM   4645 1HG1 ILE A 305       8.047  -9.951   3.141  1.00 93.93           H
ATOM   4646 2HG1 ILE A 305       7.777  -9.162   4.681  1.00 93.93           H
ATOM   4647  CG2 ILE A 305       5.641  -9.448   1.961  1.00 93.93           C
ATOM   4648 1HG2 ILE A 305       4.827  -8.829   1.586  1.00 93.93           H
ATOM   4649 2HG2 ILE A 305       6.425  -9.514   1.207  1.00 93.93           H
ATOM   4650 3HG2 ILE A 305       5.265 -10.447   2.182  1.00 93.93           H
ATOM   4651  CD1 ILE A 305       6.672 -10.997   4.431  1.00 93.93           C
ATOM   4652 1HD1 ILE A 305       5.925 -10.751   5.186  1.00 93.93           H
ATOM   4653 2HD1 ILE A 305       6.200 -11.552   3.621  1.00 93.93           H
ATOM   4654 3HD1 ILE A 305       7.455 -11.607   4.881  1.00 93.93           H
ATOM   4655  HN  ILE A 305       6.783  -7.236   5.041  1.00 93.93           H
ATOM   4656  N   ALA A 306       4.854  -5.937   2.815  1.00 92.18           N
ATOM   4657  CA  ALA A 306       3.851  -5.127   2.143  1.00 92.18           C
ATOM   4658  C   ALA A 306       4.532  -3.929   1.479  1.00 92.18           C
ATOM   4659  O   ALA A 306       4.125  -3.498   0.401  1.00 92.18           O
ATOM   4660  HA  ALA A 306       3.388  -5.744   1.373  1.00 92.18           H
ATOM   4661  CB  ALA A 306       2.778  -4.705   3.149  1.00 92.18           C
ATOM   4662 1HB  ALA A 306       2.306  -5.592   3.570  1.00 92.18           H
ATOM   4663 2HB  ALA A 306       3.238  -4.124   3.948  1.00 92.18           H
ATOM   4664 3HB  ALA A 306       2.027  -4.097   2.644  1.00 92.18           H
ATOM   4665  HN  ALA A 306       4.759  -5.987   3.809  1.00 92.18           H
ATOM   4666  N   PHE A 307       5.557  -3.424   2.149  1.00 92.98           N
ATOM   4667  CA  PHE A 307       6.237  -2.226   1.687  1.00 92.98           C
ATOM   4668  C   PHE A 307       7.085  -2.521   0.448  1.00 92.98           C
ATOM   4669  O   PHE A 307       7.213  -1.675  -0.436  1.00 92.98           O
ATOM   4670  HA  PHE A 307       5.469  -1.496   1.434  1.00 92.98           H
ATOM   4671  CB  PHE A 307       7.155  -1.767   2.821  1.00 92.98           C
ATOM   4672 1HB  PHE A 307       7.737  -2.620   3.172  1.00 92.98           H
ATOM   4673 2HB  PHE A 307       7.864  -1.038   2.429  1.00 92.98           H
ATOM   4674  CG  PHE A 307       6.415  -1.149   4.009  1.00 92.98           C
ATOM   4675  CD1 PHE A 307       5.055  -1.134   4.030  1.00 92.98           C
ATOM   4676  HD1 PHE A 307       4.493  -1.563   3.201  1.00 92.98           H
ATOM   4677  CD2 PHE A 307       7.117  -0.615   5.045  1.00 92.98           C
ATOM   4678  HD2 PHE A 307       8.207  -0.627   5.028  1.00 92.98           H
ATOM   4679  CE1 PHE A 307       4.369  -0.561   5.133  1.00 92.98           C
ATOM   4680  HE1 PHE A 307       3.279  -0.549   5.150  1.00 92.98           H
ATOM   4681  CE2 PHE A 307       6.430  -0.042   6.147  1.00 92.98           C
ATOM   4682  HE2 PHE A 307       6.993   0.386   6.977  1.00 92.98           H
ATOM   4683  CZ  PHE A 307       5.070  -0.027   6.168  1.00 92.98           C
ATOM   4684  HZ  PHE A 307       4.543   0.413   7.015  1.00 92.98           H
ATOM   4685  HN  PHE A 307       5.923  -3.819   2.992  1.00 92.98           H
ATOM   4686  N   PHE A 308       7.643  -3.722   0.424  1.00 92.81           N
ATOM   4687  CA  PHE A 308       8.476  -4.139  -0.692  1.00 92.81           C
ATOM   4688  C   PHE A 308       7.705  -4.057  -2.011  1.00 92.81           C
ATOM   4689  O   PHE A 308       8.303  -3.904  -3.075  1.00 92.81           O
ATOM   4690  HA  PHE A 308       9.329  -3.462  -0.729  1.00 92.81           H
ATOM   4691  CB  PHE A 308       8.872  -5.594  -0.436  1.00 92.81           C
ATOM   4692 1HB  PHE A 308       8.197  -6.018   0.308  1.00 92.81           H
ATOM   4693 2HB  PHE A 308       8.733  -6.165  -1.354  1.00 92.81           H
ATOM   4694  CG  PHE A 308      10.314  -5.771   0.044  1.00 92.81           C
ATOM   4695  CD1 PHE A 308      11.336  -5.749  -0.852  1.00 92.81           C
ATOM   4696  HD1 PHE A 308      11.129  -5.606  -1.912  1.00 92.81           H
ATOM   4697  CD2 PHE A 308      10.573  -5.951   1.367  1.00 92.81           C
ATOM   4698  HD2 PHE A 308       9.753  -5.968   2.085  1.00 92.81           H
ATOM   4699  CE1 PHE A 308      12.675  -5.914  -0.406  1.00 92.81           C
ATOM   4700  HE1 PHE A 308      13.494  -5.896  -1.125  1.00 92.81           H
ATOM   4701  CE2 PHE A 308      11.911  -6.115   1.813  1.00 92.81           C
ATOM   4702  HE2 PHE A 308      12.118  -6.259   2.873  1.00 92.81           H
ATOM   4703  CZ  PHE A 308      12.934  -6.093   0.917  1.00 92.81           C
ATOM   4704  HZ  PHE A 308      13.961  -6.219   1.259  1.00 92.81           H
ATOM   4705  HN  PHE A 308       7.534  -4.404   1.147  1.00 92.81           H
ATOM   4706  N   HIS A 309       6.389  -4.162  -1.899  1.00 90.60           N
ATOM   4707  CA  HIS A 309       5.537  -4.187  -3.076  1.00 90.60           C
ATOM   4708  C   HIS A 309       5.764  -2.918  -3.900  1.00 90.60           C
ATOM   4709  O   HIS A 309       5.751  -2.961  -5.129  1.00 90.60           O
ATOM   4710  HA  HIS A 309       5.842  -5.052  -3.665  1.00 90.60           H
ATOM   4711  CB  HIS A 309       4.072  -4.383  -2.681  1.00 90.60           C
ATOM   4712 1HB  HIS A 309       3.985  -5.292  -2.085  1.00 90.60           H
ATOM   4713 2HB  HIS A 309       3.763  -3.554  -2.045  1.00 90.60           H
ATOM   4714  CG  HIS A 309       3.127  -4.477  -3.856  1.00 90.60           C
ATOM   4715  ND1 HIS A 309       2.533  -3.367  -4.430  1.00 90.60           N
ATOM   4716  HD1 HIS A 309       2.661  -2.418  -4.140  1.00 90.60           H
ATOM   4717  CD2 HIS A 309       2.681  -5.558  -4.557  1.00 90.60           C
ATOM   4718  HD2 HIS A 309       2.954  -6.597  -4.368  1.00 90.60           H
ATOM   4719  CE1 HIS A 309       1.766  -3.774  -5.431  1.00 90.60           C
ATOM   4720  HE1 HIS A 309       1.166  -3.135  -6.079  1.00 90.60           H
ATOM   4721  NE2 HIS A 309       1.858  -5.132  -5.507  1.00 90.60           N
ATOM   4722  HN  HIS A 309       5.906  -4.230  -1.026  1.00 90.60           H
ATOM   4723  N   SER A 310       5.967  -1.818  -3.190  1.00 90.38           N
ATOM   4724  CA  SER A 310       6.001  -0.512  -3.827  1.00 90.38           C
ATOM   4725  C   SER A 310       7.259  -0.382  -4.688  1.00 90.38           C
ATOM   4726  O   SER A 310       7.377   0.549  -5.483  1.00 90.38           O
ATOM   4727  HA  SER A 310       5.106  -0.470  -4.448  1.00 90.38           H
ATOM   4728  CB  SER A 310       5.952   0.609  -2.787  1.00 90.38           C
ATOM   4729 1HB  SER A 310       6.745   0.459  -2.054  1.00 90.38           H
ATOM   4730 2HB  SER A 310       6.145   1.565  -3.274  1.00 90.38           H
ATOM   4731  OG  SER A 310       4.694   0.663  -2.119  1.00 90.38           O
ATOM   4732  HG  SER A 310       3.995   1.025  -2.735  1.00 90.38           H
ATOM   4733  HN  SER A 310       6.107  -1.809  -2.200  1.00 90.38           H
ATOM   4734  N   CYS A 311       8.166  -1.330  -4.502  1.00 91.93           N
ATOM   4735  CA  CYS A 311       9.399  -1.347  -5.270  1.00 91.93           C
ATOM   4736  C   CYS A 311       9.292  -2.451  -6.324  1.00 91.93           C
ATOM   4737  O   CYS A 311      10.173  -2.593  -7.171  1.00 91.93           O
ATOM   4738  HA  CYS A 311       9.487  -0.369  -5.742  1.00 91.93           H
ATOM   4739  CB  CYS A 311      10.623  -1.533  -4.371  1.00 91.93           C
ATOM   4740 1HB  CYS A 311      11.530  -1.281  -4.921  1.00 91.93           H
ATOM   4741 2HB  CYS A 311      10.566  -0.853  -3.521  1.00 91.93           H
ATOM   4742  SG  CYS A 311      10.710  -3.263  -3.782  1.00 91.93           S
ATOM   4743  HG  CYS A 311      11.855  -3.126  -3.118  1.00 91.93           H
ATOM   4744  HN  CYS A 311       8.069  -2.074  -3.841  1.00 91.93           H
ATOM   4745  N   LEU A 312       8.206  -3.205  -6.238  1.00 89.18           N
ATOM   4746  CA  LEU A 312       8.047  -4.385  -7.070  1.00 89.18           C
ATOM   4747  C   LEU A 312       7.398  -3.985  -8.396  1.00 89.18           C
ATOM   4748  O   LEU A 312       7.670  -4.590  -9.432  1.00 89.18           O
ATOM   4749  HA  LEU A 312       9.043  -4.776  -7.277  1.00 89.18           H
ATOM   4750  CB  LEU A 312       7.281  -5.474  -6.314  1.00 89.18           C
ATOM   4751 1HB  LEU A 312       6.381  -5.029  -5.889  1.00 89.18           H
ATOM   4752 2HB  LEU A 312       6.956  -6.227  -7.033  1.00 89.18           H
ATOM   4753  CG  LEU A 312       8.048  -6.177  -5.192  1.00 89.18           C
ATOM   4754  HG  LEU A 312       8.320  -5.431  -4.446  1.00 89.18           H
ATOM   4755  CD1 LEU A 312       7.167  -7.215  -4.494  1.00 89.18           C
ATOM   4756 1HD1 LEU A 312       6.295  -6.722  -4.065  1.00 89.18           H
ATOM   4757 2HD1 LEU A 312       6.843  -7.963  -5.218  1.00 89.18           H
ATOM   4758 3HD1 LEU A 312       7.737  -7.700  -3.701  1.00 89.18           H
ATOM   4759  CD2 LEU A 312       9.349  -6.788  -5.716  1.00 89.18           C
ATOM   4760 1HD2 LEU A 312       9.120  -7.517  -6.494  1.00 89.18           H
ATOM   4761 2HD2 LEU A 312       9.979  -6.001  -6.130  1.00 89.18           H
ATOM   4762 3HD2 LEU A 312       9.874  -7.281  -4.898  1.00 89.18           H
ATOM   4763  HN  LEU A 312       7.446  -3.021  -5.615  1.00 89.18           H
ATOM   4764  N   ASN A 313       6.552  -2.968  -8.321  1.00 81.45           N
ATOM   4765  CA  ASN A 313       5.723  -2.599  -9.456  1.00 81.45           C
ATOM   4766  C   ASN A 313       6.616  -2.339 -10.671  1.00 81.45           C
ATOM   4767  O   ASN A 313       6.424  -2.940 -11.727  1.00 81.45           O
ATOM   4768  HA  ASN A 313       5.050  -3.443  -9.607  1.00 81.45           H
ATOM   4769  CB  ASN A 313       4.932  -1.321  -9.169  1.00 81.45           C
ATOM   4770 1HB  ASN A 313       5.567  -0.607  -8.644  1.00 81.45           H
ATOM   4771 2HB  ASN A 313       4.636  -0.854 -10.107  1.00 81.45           H
ATOM   4772  CG  ASN A 313       3.690  -1.622  -8.327  1.00 81.45           C
ATOM   4773  OD1 ASN A 313       3.120  -2.699  -8.380  1.00 81.45           O
ATOM   4774  ND2 ASN A 313       3.305  -0.613  -7.551  1.00 81.45           N
ATOM   4775 1HD2 ASN A 313       3.818   0.245  -7.555  1.00 81.45           H
ATOM   4776 2HD2 ASN A 313       2.502  -0.713  -6.963  1.00 81.45           H
ATOM   4777  HN  ASN A 313       6.428  -2.402  -7.506  1.00 81.45           H
ATOM   4778  N   PRO A 314       7.604  -1.442 -10.545  1.00 82.09           N
ATOM   4779  CA  PRO A 314       8.469  -1.109 -11.680  1.00 82.09           C
ATOM   4780  C   PRO A 314       9.089  -2.343 -12.315  1.00 82.09           C
ATOM   4781  O   PRO A 314       9.182  -2.435 -13.538  1.00 82.09           O
ATOM   4782  HA  PRO A 314       7.884  -0.643 -12.473  1.00 82.09           H
ATOM   4783  CB  PRO A 314       9.530  -0.191 -11.069  1.00 82.09           C
ATOM   4784 1HB  PRO A 314      10.403  -0.752 -10.737  1.00 82.09           H
ATOM   4785 2HB  PRO A 314       9.882   0.549 -11.787  1.00 82.09           H
ATOM   4786  CG  PRO A 314       8.802   0.461  -9.899  1.00 82.09           C
ATOM   4787 1HG  PRO A 314       9.497   0.862  -9.162  1.00 82.09           H
ATOM   4788 2HG  PRO A 314       8.182   1.297 -10.223  1.00 82.09           H
ATOM   4789  CD  PRO A 314       7.971  -0.681  -9.337  1.00 82.09           C
ATOM   4790 1HD  PRO A 314       8.543  -1.292  -8.638  1.00 82.09           H
ATOM   4791 2HD  PRO A 314       7.096  -0.319  -8.797  1.00 82.09           H
ATOM   4792  N   VAL A 315       9.500  -3.266 -11.459  1.00 83.21           N
ATOM   4793  CA  VAL A 315      10.221  -4.442 -11.916  1.00 83.21           C
ATOM   4794  C   VAL A 315       9.307  -5.280 -12.812  1.00 83.21           C
ATOM   4795  O   VAL A 315       9.742  -5.794 -13.841  1.00 83.21           O
ATOM   4796  HA  VAL A 315      11.071  -4.098 -12.505  1.00 83.21           H
ATOM   4797  CB  VAL A 315      10.762  -5.224 -10.716  1.00 83.21           C
ATOM   4798  HB  VAL A 315       9.911  -5.551 -10.119  1.00 83.21           H
ATOM   4799  CG1 VAL A 315      11.524  -6.470 -11.172  1.00 83.21           C
ATOM   4800 1HG1 VAL A 315      10.855  -7.117 -11.739  1.00 83.21           H
ATOM   4801 2HG1 VAL A 315      12.362  -6.172 -11.802  1.00 83.21           H
ATOM   4802 3HG1 VAL A 315      11.897  -7.006 -10.300  1.00 83.21           H
ATOM   4803  CG2 VAL A 315      11.641  -4.335  -9.834  1.00 83.21           C
ATOM   4804 1HG2 VAL A 315      12.483  -3.964 -10.418  1.00 83.21           H
ATOM   4805 2HG2 VAL A 315      11.054  -3.493  -9.467  1.00 83.21           H
ATOM   4806 3HG2 VAL A 315      12.012  -4.915  -8.989  1.00 83.21           H
ATOM   4807  HN  VAL A 315       9.349  -3.221 -10.471  1.00 83.21           H
ATOM   4808  N   LEU A 316       8.056  -5.390 -12.389  1.00 81.01           N
ATOM   4809  CA  LEU A 316       7.087  -6.189 -13.119  1.00 81.01           C
ATOM   4810  C   LEU A 316       6.948  -5.641 -14.541  1.00 81.01           C
ATOM   4811  O   LEU A 316       6.824  -6.406 -15.496  1.00 81.01           O
ATOM   4812  HA  LEU A 316       7.478  -7.204 -13.177  1.00 81.01           H
ATOM   4813  CB  LEU A 316       5.763  -6.256 -12.354  1.00 81.01           C
ATOM   4814 1HB  LEU A 316       5.417  -5.238 -12.176  1.00 81.01           H
ATOM   4815 2HB  LEU A 316       5.022  -6.738 -12.992  1.00 81.01           H
ATOM   4816  CG  LEU A 316       5.800  -6.994 -11.015  1.00 81.01           C
ATOM   4817  HG  LEU A 316       6.524  -6.496 -10.370  1.00 81.01           H
ATOM   4818  CD1 LEU A 316       4.443  -6.921 -10.311  1.00 81.01           C
ATOM   4819 1HD1 LEU A 316       4.184  -5.878 -10.129  1.00 81.01           H
ATOM   4820 2HD1 LEU A 316       3.681  -7.379 -10.942  1.00 81.01           H
ATOM   4821 3HD1 LEU A 316       4.497  -7.454  -9.362  1.00 81.01           H
ATOM   4822  CD2 LEU A 316       6.274  -8.437 -11.196  1.00 81.01           C
ATOM   4823 1HD2 LEU A 316       5.592  -8.962 -11.866  1.00 81.01           H
ATOM   4824 2HD2 LEU A 316       7.277  -8.439 -11.624  1.00 81.01           H
ATOM   4825 3HD2 LEU A 316       6.290  -8.939 -10.229  1.00 81.01           H
ATOM   4826  HN  LEU A 316       7.703  -4.946 -11.565  1.00 81.01           H
ATOM   4827  N   TYR A 317       6.973  -4.319 -14.637  1.00 76.20           N
ATOM   4828  CA  TYR A 317       6.790  -3.658 -15.917  1.00 76.20           C
ATOM   4829  C   TYR A 317       7.969  -3.936 -16.852  1.00 76.20           C
ATOM   4830  O   TYR A 317       7.786  -4.099 -18.057  1.00 76.20           O
ATOM   4831  HA  TYR A 317       5.878  -4.048 -16.370  1.00 76.20           H
ATOM   4832  CB  TYR A 317       6.736  -2.159 -15.615  1.00 76.20           C
ATOM   4833 1HB  TYR A 317       7.693  -1.850 -15.193  1.00 76.20           H
ATOM   4834 2HB  TYR A 317       6.610  -1.614 -16.550  1.00 76.20           H
ATOM   4835  CG  TYR A 317       5.617  -1.759 -14.652  1.00 76.20           C
ATOM   4836  CD1 TYR A 317       4.509  -2.568 -14.506  1.00 76.20           C
ATOM   4837  HD1 TYR A 317       4.432  -3.494 -15.077  1.00 76.20           H
ATOM   4838  CD2 TYR A 317       5.715  -0.587 -13.929  1.00 76.20           C
ATOM   4839  HD2 TYR A 317       6.590   0.053 -14.044  1.00 76.20           H
ATOM   4840  CE1 TYR A 317       3.455  -2.191 -13.600  1.00 76.20           C
ATOM   4841  HE1 TYR A 317       2.575  -2.822 -13.476  1.00 76.20           H
ATOM   4842  CE2 TYR A 317       4.662  -0.210 -13.023  1.00 76.20           C
ATOM   4843  HE2 TYR A 317       4.726   0.713 -12.446  1.00 76.20           H
ATOM   4844  CZ  TYR A 317       3.584  -1.031 -12.903  1.00 76.20           C
ATOM   4845  OH  TYR A 317       2.589  -0.674 -12.047  1.00 76.20           O
ATOM   4846  HH  TYR A 317       1.898  -1.396 -12.007  1.00 76.20           H
ATOM   4847  HN  TYR A 317       7.115  -3.705 -13.860  1.00 76.20           H
ATOM   4848  N   VAL A 318       9.154  -3.981 -16.260  1.00 74.65           N
ATOM   4849  CA  VAL A 318      10.364  -4.229 -17.025  1.00 74.65           C
ATOM   4850  C   VAL A 318      10.278  -5.613 -17.672  1.00 74.65           C
ATOM   4851  O   VAL A 318      10.433  -5.746 -18.885  1.00 74.65           O
ATOM   4852  HA  VAL A 318      10.416  -3.477 -17.812  1.00 74.65           H
ATOM   4853  CB  VAL A 318      11.593  -4.064 -16.129  1.00 74.65           C
ATOM   4854  HB  VAL A 318      11.463  -4.708 -15.259  1.00 74.65           H
ATOM   4855  CG1 VAL A 318      12.865  -4.505 -16.856  1.00 74.65           C
ATOM   4856 1HG1 VAL A 318      12.777  -5.554 -17.137  1.00 74.65           H
ATOM   4857 2HG1 VAL A 318      13.001  -3.898 -17.751  1.00 74.65           H
ATOM   4858 3HG1 VAL A 318      13.723  -4.377 -16.196  1.00 74.65           H
ATOM   4859  CG2 VAL A 318      11.718  -2.622 -15.631  1.00 74.65           C
ATOM   4860 1HG2 VAL A 318      11.814  -1.950 -16.484  1.00 74.65           H
ATOM   4861 2HG2 VAL A 318      10.829  -2.357 -15.058  1.00 74.65           H
ATOM   4862 3HG2 VAL A 318      12.600  -2.532 -14.996  1.00 74.65           H
ATOM   4863  HN  VAL A 318       9.294  -3.852 -15.278  1.00 74.65           H
ATOM   4864  N   PHE A 319      10.031  -6.609 -16.833  1.00 74.25           N
ATOM   4865  CA  PHE A 319      10.175  -7.993 -17.252  1.00 74.25           C
ATOM   4866  C   PHE A 319       8.977  -8.439 -18.092  1.00 74.25           C
ATOM   4867  O   PHE A 319       9.140  -9.138 -19.091  1.00 74.25           O
ATOM   4868  HA  PHE A 319      11.082  -8.057 -17.853  1.00 74.25           H
ATOM   4869  CB  PHE A 319      10.235  -8.841 -15.980  1.00 74.25           C
ATOM   4870 1HB  PHE A 319       9.471  -8.491 -15.286  1.00 74.25           H
ATOM   4871 2HB  PHE A 319       9.988  -9.873 -16.232  1.00 74.25           H
ATOM   4872  CG  PHE A 319      11.593  -8.814 -15.277  1.00 74.25           C
ATOM   4873  CD1 PHE A 319      12.689  -9.330 -15.895  1.00 74.25           C
ATOM   4874  HD1 PHE A 319      12.600  -9.762 -16.892  1.00 74.25           H
ATOM   4875  CD2 PHE A 319      11.705  -8.274 -14.034  1.00 74.25           C
ATOM   4876  HD2 PHE A 319      10.826  -7.861 -13.538  1.00 74.25           H
ATOM   4877  CE1 PHE A 319      13.950  -9.305 -15.243  1.00 74.25           C
ATOM   4878  HE1 PHE A 319      14.829  -9.718 -15.739  1.00 74.25           H
ATOM   4879  CE2 PHE A 319      12.966  -8.249 -13.381  1.00 74.25           C
ATOM   4880  HE2 PHE A 319      13.055  -7.817 -12.385  1.00 74.25           H
ATOM   4881  CZ  PHE A 319      14.062  -8.765 -14.000  1.00 74.25           C
ATOM   4882  HZ  PHE A 319      15.030  -8.745 -13.499  1.00 74.25           H
ATOM   4883  HN  PHE A 319       9.739  -6.483 -15.885  1.00 74.25           H
ATOM   4884  N   VAL A 320       7.799  -8.016 -17.657  1.00 71.68           N
ATOM   4885  CA  VAL A 320       6.563  -8.547 -18.206  1.00 71.68           C
ATOM   4886  C   VAL A 320       6.043  -7.599 -19.289  1.00 71.68           C
ATOM   4887  O   VAL A 320       5.338  -8.023 -20.203  1.00 71.68           O
ATOM   4888  HA  VAL A 320       6.793  -9.509 -18.664  1.00 71.68           H
ATOM   4889  CB  VAL A 320       5.551  -8.785 -17.084  1.00 71.68           C
ATOM   4890  HB  VAL A 320       5.031  -7.846 -16.896  1.00 71.68           H
ATOM   4891  CG1 VAL A 320       4.508  -9.826 -17.498  1.00 71.68           C
ATOM   4892 1HG1 VAL A 320       3.975  -9.474 -18.380  1.00 71.68           H
ATOM   4893 2HG1 VAL A 320       5.006 -10.768 -17.726  1.00 71.68           H
ATOM   4894 3HG1 VAL A 320       3.802  -9.976 -16.682  1.00 71.68           H
ATOM   4895  CG2 VAL A 320       6.255  -9.199 -15.790  1.00 71.68           C
ATOM   4896 1HG2 VAL A 320       6.813 -10.120 -15.959  1.00 71.68           H
ATOM   4897 2HG2 VAL A 320       6.941  -8.410 -15.481  1.00 71.68           H
ATOM   4898 3HG2 VAL A 320       5.513  -9.362 -15.009  1.00 71.68           H
ATOM   4899  HN  VAL A 320       7.682  -7.325 -16.944  1.00 71.68           H
ATOM   4900  N   GLY A 321       6.410  -6.334 -19.149  1.00 72.63           N
ATOM   4901  CA  GLY A 321       5.927  -5.309 -20.059  1.00 72.63           C
ATOM   4902  C   GLY A 321       6.774  -5.262 -21.332  1.00 72.63           C
ATOM   4903  O   GLY A 321       7.826  -4.625 -21.359  1.00 72.63           O
ATOM   4904 1HA  GLY A 321       4.887  -5.508 -20.317  1.00 72.63           H
ATOM   4905 2HA  GLY A 321       5.952  -4.338 -19.565  1.00 72.63           H
ATOM   4906  HN  GLY A 321       7.026  -6.006 -18.432  1.00 72.63           H
ATOM   4907  N   GLU A 322       6.284  -5.945 -22.356  1.00 76.03           N
ATOM   4908  CA  GLU A 322       6.866  -5.826 -23.682  1.00 76.03           C
ATOM   4909  C   GLU A 322       6.846  -4.367 -24.142  1.00 76.03           C
ATOM   4910  O   GLU A 322       7.838  -3.865 -24.667  1.00 76.03           O
ATOM   4911  HA  GLU A 322       7.896  -6.167 -23.578  1.00 76.03           H
ATOM   4912  CB  GLU A 322       6.139  -6.727 -24.683  1.00 76.03           C
ATOM   4913 1HB  GLU A 322       5.062  -6.605 -24.572  1.00 76.03           H
ATOM   4914 2HB  GLU A 322       6.495  -6.517 -25.692  1.00 76.03           H
ATOM   4915  CG  GLU A 322       6.445  -8.202 -24.416  1.00 76.03           C
ATOM   4916 1HG  GLU A 322       7.524  -8.358 -24.410  1.00 76.03           H
ATOM   4917 2HG  GLU A 322       6.077  -8.481 -23.429  1.00 76.03           H
ATOM   4918  CD  GLU A 322       5.802  -9.096 -25.478  1.00 76.03           C
ATOM   4919  OE1 GLU A 322       5.997 -10.327 -25.377  1.00 76.03           O
ATOM   4920  OE2 GLU A 322       5.130  -8.529 -26.366  1.00 76.03           O
ATOM   4921  HN  GLU A 322       5.505  -6.569 -22.291  1.00 76.03           H
ATOM   4922  N   ARG A 323       5.705  -3.729 -23.929  1.00 76.39           N
ATOM   4923  CA  ARG A 323       5.526  -2.353 -24.361  1.00 76.39           C
ATOM   4924  C   ARG A 323       6.518  -1.437 -23.641  1.00 76.39           C
ATOM   4925  O   ARG A 323       7.127  -0.567 -24.262  1.00 76.39           O
ATOM   4926  HA  ARG A 323       5.715  -2.371 -25.434  1.00 76.39           H
ATOM   4927  CB  ARG A 323       4.101  -1.870 -24.082  1.00 76.39           C
ATOM   4928 1HB  ARG A 323       3.393  -2.672 -24.291  1.00 76.39           H
ATOM   4929 2HB  ARG A 323       3.998  -1.621 -23.025  1.00 76.39           H
ATOM   4930  CG  ARG A 323       3.760  -0.646 -24.935  1.00 76.39           C
ATOM   4931 1HG  ARG A 323       4.427   0.177 -24.679  1.00 76.39           H
ATOM   4932 2HG  ARG A 323       3.926  -0.875 -25.987  1.00 76.39           H
ATOM   4933  CD  ARG A 323       2.307  -0.218 -24.723  1.00 76.39           C
ATOM   4934 1HD  ARG A 323       1.656  -1.092 -24.731  1.00 76.39           H
ATOM   4935 2HD  ARG A 323       2.196   0.252 -23.745  1.00 76.39           H
ATOM   4936  NE  ARG A 323       1.897   0.727 -25.786  1.00 76.39           N
ATOM   4937  HE  ARG A 323       2.511   0.849 -26.566  1.00 76.39           H
ATOM   4938  CZ  ARG A 323       0.756   1.429 -25.769  1.00 76.39           C
ATOM   4939  NH1 ARG A 323      -0.104   1.304 -24.748  1.00 76.39           N
ATOM   4940 1HH1 ARG A 323       0.105   0.684 -23.992  1.00 76.39           H
ATOM   4941 2HH1 ARG A 323      -0.953   1.832 -24.743  1.00 76.39           H
ATOM   4942  NH2 ARG A 323       0.487   2.257 -26.788  1.00 76.39           N
ATOM   4943 1HH2 ARG A 323      -0.361   2.787 -26.790  1.00 76.39           H
ATOM   4944 2HH2 ARG A 323       1.133   2.343 -27.545  1.00 76.39           H
ATOM   4945  HN  ARG A 323       4.914  -4.134 -23.471  1.00 76.39           H
ATOM   4946  N   PHE A 324       6.649  -1.664 -22.342  1.00 78.32           N
ATOM   4947  CA  PHE A 324       7.491  -0.816 -21.516  1.00 78.32           C
ATOM   4948  C   PHE A 324       8.961  -0.942 -21.921  1.00 78.32           C
ATOM   4949  O   PHE A 324       9.678   0.055 -21.987  1.00 78.32           O
ATOM   4950  HA  PHE A 324       7.162   0.212 -21.666  1.00 78.32           H
ATOM   4951  CB  PHE A 324       7.330  -1.296 -20.072  1.00 78.32           C
ATOM   4952 1HB  PHE A 324       6.267  -1.351 -19.835  1.00 78.32           H
ATOM   4953 2HB  PHE A 324       7.728  -2.308 -19.990  1.00 78.32           H
ATOM   4954  CG  PHE A 324       8.022  -0.405 -19.039  1.00 78.32           C
ATOM   4955  CD1 PHE A 324       9.270  -0.719 -18.598  1.00 78.32           C
ATOM   4956  HD1 PHE A 324       9.776  -1.605 -18.981  1.00 78.32           H
ATOM   4957  CD2 PHE A 324       7.391   0.700 -18.562  1.00 78.32           C
ATOM   4958  HD2 PHE A 324       6.391   0.952 -18.915  1.00 78.32           H
ATOM   4959  CE1 PHE A 324       9.913   0.107 -17.639  1.00 78.32           C
ATOM   4960  HE1 PHE A 324      10.913  -0.144 -17.285  1.00 78.32           H
ATOM   4961  CE2 PHE A 324       8.033   1.527 -17.603  1.00 78.32           C
ATOM   4962  HE2 PHE A 324       7.527   2.413 -17.220  1.00 78.32           H
ATOM   4963  CZ  PHE A 324       9.281   1.213 -17.162  1.00 78.32           C
ATOM   4964  HZ  PHE A 324       9.775   1.848 -16.426  1.00 78.32           H
ATOM   4965  HN  PHE A 324       6.193  -2.409 -21.856  1.00 78.32           H
ATOM   4966  N   ARG A 325       9.366  -2.176 -22.183  1.00 80.59           N
ATOM   4967  CA  ARG A 325      10.730  -2.441 -22.609  1.00 80.59           C
ATOM   4968  C   ARG A 325      11.047  -1.664 -23.888  1.00 80.59           C
ATOM   4969  O   ARG A 325      12.129  -1.094 -24.020  1.00 80.59           O
ATOM   4970  HA  ARG A 325      11.352  -2.103 -21.780  1.00 80.59           H
ATOM   4971  CB  ARG A 325      10.947  -3.935 -22.861  1.00 80.59           C
ATOM   4972 1HB  ARG A 325      10.055  -4.364 -23.317  1.00 80.59           H
ATOM   4973 2HB  ARG A 325      11.764  -4.073 -23.569  1.00 80.59           H
ATOM   4974  CG  ARG A 325      11.264  -4.670 -21.558  1.00 80.59           C
ATOM   4975 1HG  ARG A 325      12.136  -4.218 -21.084  1.00 80.59           H
ATOM   4976 2HG  ARG A 325      10.432  -4.562 -20.863  1.00 80.59           H
ATOM   4977  CD  ARG A 325      11.530  -6.155 -21.816  1.00 80.59           C
ATOM   4978 1HD  ARG A 325      12.087  -6.277 -22.745  1.00 80.59           H
ATOM   4979 2HD  ARG A 325      12.147  -6.567 -21.018  1.00 80.59           H
ATOM   4980  NE  ARG A 325      10.249  -6.892 -21.895  1.00 80.59           N
ATOM   4981  HE  ARG A 325       9.406  -6.389 -21.701  1.00 80.59           H
ATOM   4982  CZ  ARG A 325      10.147  -8.190 -22.212  1.00 80.59           C
ATOM   4983  NH1 ARG A 325      11.243  -8.912 -22.483  1.00 80.59           N
ATOM   4984 1HH1 ARG A 325      12.146  -8.482 -22.449  1.00 80.59           H
ATOM   4985 2HH1 ARG A 325      11.159  -9.880 -22.718  1.00 80.59           H
ATOM   4986  NH2 ARG A 325       8.933  -8.755 -22.254  1.00 80.59           N
ATOM   4987 1HH2 ARG A 325       8.840  -9.723 -22.488  1.00 80.59           H
ATOM   4988 2HH2 ARG A 325       8.120  -8.210 -22.050  1.00 80.59           H
ATOM   4989  HN  ARG A 325       8.782  -2.984 -22.108  1.00 80.59           H
ATOM   4990  N   ARG A 326      10.084  -1.666 -24.798  1.00 81.20           N
ATOM   4991  CA  ARG A 326      10.239  -0.951 -26.054  1.00 81.20           C
ATOM   4992  C   ARG A 326      10.406   0.547 -25.794  1.00 81.20           C
ATOM   4993  O   ARG A 326      11.259   1.194 -26.400  1.00 81.20           O
ATOM   4994  HA  ARG A 326      11.136  -1.373 -26.506  1.00 81.20           H
ATOM   4995  CB  ARG A 326       9.031  -1.172 -26.966  1.00 81.20           C
ATOM   4996 1HB  ARG A 326       8.111  -1.041 -26.396  1.00 81.20           H
ATOM   4997 2HB  ARG A 326       9.026  -0.421 -27.757  1.00 81.20           H
ATOM   4998  CG  ARG A 326       9.059  -2.571 -27.584  1.00 81.20           C
ATOM   4999 1HG  ARG A 326       9.981  -2.704 -28.151  1.00 81.20           H
ATOM   5000 2HG  ARG A 326       9.060  -3.322 -26.794  1.00 81.20           H
ATOM   5001  CD  ARG A 326       7.854  -2.790 -28.501  1.00 81.20           C
ATOM   5002 1HD  ARG A 326       6.938  -2.503 -27.986  1.00 81.20           H
ATOM   5003 2HD  ARG A 326       7.937  -2.154 -29.382  1.00 81.20           H
ATOM   5004  NE  ARG A 326       7.780  -4.211 -28.910  1.00 81.20           N
ATOM   5005  HE  ARG A 326       7.913  -4.908 -28.206  1.00 81.20           H
ATOM   5006  CZ  ARG A 326       7.547  -4.621 -30.164  1.00 81.20           C
ATOM   5007  NH1 ARG A 326       7.362  -3.729 -31.147  1.00 81.20           N
ATOM   5008 1HH1 ARG A 326       7.397  -2.750 -30.948  1.00 81.20           H
ATOM   5009 2HH1 ARG A 326       7.188  -4.044 -32.081  1.00 81.20           H
ATOM   5010  NH2 ARG A 326       7.502  -5.935 -30.420  1.00 81.20           N
ATOM   5011 1HH2 ARG A 326       7.328  -6.258 -31.351  1.00 81.20           H
ATOM   5012 2HH2 ARG A 326       7.641  -6.594 -29.680  1.00 81.20           H
ATOM   5013  HN  ARG A 326       9.212  -2.143 -24.689  1.00 81.20           H
ATOM   5014  N   ASP A 327       9.578   1.056 -24.893  1.00 80.95           N
ATOM   5015  CA  ASP A 327       9.571   2.479 -24.602  1.00 80.95           C
ATOM   5016  C   ASP A 327      10.874   2.857 -23.895  1.00 80.95           C
ATOM   5017  O   ASP A 327      11.455   3.904 -24.175  1.00 80.95           O
ATOM   5018  HA  ASP A 327       9.465   2.969 -25.570  1.00 80.95           H
ATOM   5019  CB  ASP A 327       8.408   2.847 -23.679  1.00 80.95           C
ATOM   5020 1HB  ASP A 327       8.493   2.295 -22.743  1.00 80.95           H
ATOM   5021 2HB  ASP A 327       8.458   3.907 -23.430  1.00 80.95           H
ATOM   5022  CG  ASP A 327       7.064   2.536 -24.341  1.00 80.95           C
ATOM   5023  OD1 ASP A 327       6.986   2.707 -25.577  1.00 80.95           O
ATOM   5024  OD2 ASP A 327       6.144   2.134 -23.596  1.00 80.95           O
ATOM   5025  HN  ASP A 327       8.923   0.514 -24.368  1.00 80.95           H
ATOM   5026  N   LEU A 328      11.294   1.984 -22.991  1.00 82.72           N
ATOM   5027  CA  LEU A 328      12.508   2.222 -22.229  1.00 82.72           C
ATOM   5028  C   LEU A 328      13.685   2.392 -23.191  1.00 82.72           C
ATOM   5029  O   LEU A 328      14.453   3.345 -23.076  1.00 82.72           O
ATOM   5030  HA  LEU A 328      12.373   3.155 -21.681  1.00 82.72           H
ATOM   5031  CB  LEU A 328      12.716   1.115 -21.193  1.00 82.72           C
ATOM   5032 1HB  LEU A 328      11.868   1.123 -20.507  1.00 82.72           H
ATOM   5033 2HB  LEU A 328      12.699   0.155 -21.708  1.00 82.72           H
ATOM   5034  CG  LEU A 328      14.003   1.199 -20.370  1.00 82.72           C
ATOM   5035  HG  LEU A 328      14.845   1.269 -21.059  1.00 82.72           H
ATOM   5036  CD1 LEU A 328      14.020   2.462 -19.507  1.00 82.72           C
ATOM   5037 1HD1 LEU A 328      13.957   3.342 -20.148  1.00 82.72           H
ATOM   5038 2HD1 LEU A 328      13.170   2.448 -18.825  1.00 82.72           H
ATOM   5039 3HD1 LEU A 328      14.946   2.497 -18.932  1.00 82.72           H
ATOM   5040  CD2 LEU A 328      14.205  -0.068 -19.537  1.00 82.72           C
ATOM   5041 1HD2 LEU A 328      13.362  -0.193 -18.856  1.00 82.72           H
ATOM   5042 2HD2 LEU A 328      14.269  -0.932 -20.198  1.00 82.72           H
ATOM   5043 3HD2 LEU A 328      15.127   0.018 -18.962  1.00 82.72           H
ATOM   5044  HN  LEU A 328      10.821   1.130 -22.777  1.00 82.72           H
ATOM   5045  N   VAL A 329      13.789   1.452 -24.120  1.00 81.99           N
ATOM   5046  CA  VAL A 329      14.901   1.444 -25.055  1.00 81.99           C
ATOM   5047  C   VAL A 329      14.832   2.694 -25.934  1.00 81.99           C
ATOM   5048  O   VAL A 329      15.862   3.257 -26.302  1.00 81.99           O
ATOM   5049  HA  VAL A 329      15.821   1.476 -24.472  1.00 81.99           H
ATOM   5050  CB  VAL A 329      14.895   0.144 -25.863  1.00 81.99           C
ATOM   5051  HB  VAL A 329      13.921   0.052 -26.343  1.00 81.99           H
ATOM   5052  CG1 VAL A 329      15.960   0.178 -26.961  1.00 81.99           C
ATOM   5053 1HG1 VAL A 329      15.759   1.010 -27.637  1.00 81.99           H
ATOM   5054 2HG1 VAL A 329      16.944   0.305 -26.510  1.00 81.99           H
ATOM   5055 3HG1 VAL A 329      15.934  -0.758 -27.520  1.00 81.99           H
ATOM   5056  CG2 VAL A 329      15.087  -1.069 -24.950  1.00 81.99           C
ATOM   5057 1HG2 VAL A 329      16.041  -0.985 -24.430  1.00 81.99           H
ATOM   5058 2HG2 VAL A 329      14.277  -1.107 -24.222  1.00 81.99           H
ATOM   5059 3HG2 VAL A 329      15.079  -1.979 -25.550  1.00 81.99           H
ATOM   5060  HN  VAL A 329      13.131   0.708 -24.239  1.00 81.99           H
ATOM   5061  N   LYS A 330      13.607   3.093 -26.246  1.00 80.83           N
[truncated: 117,320 more chars]
