# Supplementary material for: Noncanonical roles of chemokine regions in CCR9 activation revealed by structural modeling and mutational mapping
Source: Nat Commun. 2025 Aug 18;16:7695. doi: 10.1038/s41467-025-62321-9 (PMC12361432; doi:10.1038/s41467-025-62321-9)
Supplement: Supplementary file 4 — Supplementary Data 2 [file 41467_2025_62321_MOESM4_ESM.zip › CCR9_CCL25_rnk272.pdb]

SSBOND   1 CYS A   38    CYS A  289 
SSBOND   2 CYS A  119    CYS A  198 
SSBOND   3 CYS B    7    CYS B   35 
SSBOND   4 CYS B    8    CYS B   52 
ATOM      1  N   GLU A  20      -2.335  -4.733  60.867  1.00 42.04           N
ATOM      2  CA  GLU A  20      -2.842  -4.562  59.516  1.00 42.04           C
ATOM      3  C   GLU A  20      -1.685  -4.531  58.516  1.00 42.04           C
ATOM      4  O   GLU A  20      -1.896  -4.672  57.312  1.00 42.04           O
ATOM      5  HA  GLU A  20      -3.469  -5.434  59.330  1.00 42.04           H
ATOM      6  CB  GLU A  20      -3.696  -3.298  59.406  1.00 42.04           C
ATOM      7 1HB  GLU A  20      -3.277  -2.515  60.038  1.00 42.04           H
ATOM      8 2HB  GLU A  20      -3.786  -3.005  58.360  1.00 42.04           H
ATOM      9  CG  GLU A  20      -5.119  -3.552  59.906  1.00 42.04           C
ATOM     10 1HG  GLU A  20      -5.472  -4.515  59.536  1.00 42.04           H
ATOM     11 2HG  GLU A  20      -5.122  -3.609  60.995  1.00 42.04           H
ATOM     12  CD  GLU A  20      -6.069  -2.444  59.446  1.00 42.04           C
ATOM     13  OE1 GLU A  20      -7.291  -2.707  59.447  1.00 42.04           O
ATOM     14  OE2 GLU A  20      -5.551  -1.360  59.102  1.00 42.04           O
ATOM     15  HN  GLU A  20      -1.339  -4.778  60.943  1.00 42.04           H
ATOM     16  N   SER A  21      -0.487  -4.346  59.050  1.00 45.67           N
ATOM     17  CA  SER A  21       0.688  -4.171  58.213  1.00 45.67           C
ATOM     18  C   SER A  21       1.103  -5.513  57.608  1.00 45.67           C
ATOM     19  O   SER A  21       1.537  -5.572  56.458  1.00 45.67           O
ATOM     20  HA  SER A  21       0.384  -3.476  57.431  1.00 45.67           H
ATOM     21  CB  SER A  21       1.846  -3.567  59.009  1.00 45.67           C
ATOM     22 1HB  SER A  21       2.555  -3.104  58.322  1.00 45.67           H
ATOM     23 2HB  SER A  21       1.468  -2.775  59.656  1.00 45.67           H
ATOM     24  OG  SER A  21       2.519  -4.544  59.798  1.00 45.67           O
ATOM     25  HG  SER A  21       3.265  -4.116  60.310  1.00 45.67           H
ATOM     26  HN  SER A  21      -0.313  -4.314  60.035  1.00 45.67           H
ATOM     27  N   THR A  22       0.956  -6.559  58.409  1.00 46.38           N
ATOM     28  CA  THR A  22       1.522  -7.851  58.064  1.00 46.38           C
ATOM     29  C   THR A  22       0.703  -8.514  56.955  1.00 46.38           C
ATOM     30  O   THR A  22       1.240  -8.862  55.904  1.00 46.38           O
ATOM     31  HA  THR A  22       2.526  -7.693  57.668  1.00 46.38           H
ATOM     32  CB  THR A  22       1.603  -8.688  59.342  1.00 46.38           C
ATOM     33  HB  THR A  22       0.613  -9.018  59.655  1.00 46.38           H
ATOM     34  OG1 THR A  22       2.291  -7.847  60.264  1.00 46.38           O
ATOM     35  HG1 THR A  22       2.187  -8.202  61.194  1.00 46.38           H
ATOM     36  CG2 THR A  22       2.521  -9.903  59.189  1.00 46.38           C
ATOM     37 1HG2 THR A  22       3.529  -9.568  58.943  1.00 46.38           H
ATOM     38 2HG2 THR A  22       2.146 -10.544  58.392  1.00 46.38           H
ATOM     39 3HG2 THR A  22       2.543 -10.462  60.125  1.00 46.38           H
ATOM     40  HN  THR A  22       0.461  -6.532  59.277  1.00 46.38           H
ATOM     41  N   SER A  23      -0.585  -8.669  57.226  1.00 48.12           N
ATOM     42  CA  SER A  23      -1.467  -9.360  56.301  1.00 48.12           C
ATOM     43  C   SER A  23      -1.489  -8.631  54.956  1.00 48.12           C
ATOM     44  O   SER A  23      -1.489  -9.265  53.902  1.00 48.12           O
ATOM     45  HA  SER A  23      -1.043 -10.358  56.188  1.00 48.12           H
ATOM     46  CB  SER A  23      -2.883  -9.471  56.869  1.00 48.12           C
ATOM     47 1HB  SER A  23      -3.535  -9.935  56.129  1.00 48.12           H
ATOM     48 2HB  SER A  23      -2.874 -10.124  57.741  1.00 48.12           H
ATOM     49  OG  SER A  23      -3.412  -8.199  57.235  1.00 48.12           O
ATOM     50  HG  SER A  23      -4.339  -8.305  57.594  1.00 48.12           H
ATOM     51  HN  SER A  23      -1.025  -8.333  58.059  1.00 48.12           H
ATOM     52  N   SER A  24      -1.509  -7.309  55.037  1.00 50.39           N
ATOM     53  CA  SER A  24      -1.576  -6.487  53.840  1.00 50.39           C
ATOM     54  C   SER A  24      -0.269  -6.600  53.053  1.00 50.39           C
ATOM     55  O   SER A  24      -0.219  -6.255  51.874  1.00 50.39           O
ATOM     56  HA  SER A  24      -2.408  -6.889  53.261  1.00 50.39           H
ATOM     57  CB  SER A  24      -1.860  -5.025  54.191  1.00 50.39           C
ATOM     58 1HB  SER A  24      -1.984  -4.450  53.273  1.00 50.39           H
ATOM     59 2HB  SER A  24      -2.801  -4.959  54.737  1.00 50.39           H
ATOM     60  OG  SER A  24      -0.816  -4.452  54.973  1.00 50.39           O
ATOM     61  HG  SER A  24      -1.201  -4.003  55.780  1.00 50.39           H
ATOM     62  HN  SER A  24      -1.479  -6.800  55.897  1.00 50.39           H
ATOM     63  N   MET A  25       0.756  -7.085  53.738  1.00 50.04           N
ATOM     64  CA  MET A  25       2.033  -7.342  53.092  1.00 50.04           C
ATOM     65  C   MET A  25       2.036  -8.711  52.409  1.00 50.04           C
ATOM     66  O   MET A  25       2.575  -8.860  51.313  1.00 50.04           O
ATOM     67  HA  MET A  25       2.148  -6.556  52.347  1.00 50.04           H
ATOM     68  CB  MET A  25       3.152  -7.289  54.135  1.00 50.04           C
ATOM     69 1HB  MET A  25       2.947  -6.495  54.853  1.00 50.04           H
ATOM     70 2HB  MET A  25       3.178  -8.225  54.693  1.00 50.04           H
ATOM     71  CG  MET A  25       4.508  -7.047  53.470  1.00 50.04           C
ATOM     72 1HG  MET A  25       5.310  -7.214  54.190  1.00 50.04           H
ATOM     73 2HG  MET A  25       4.657  -7.757  52.657  1.00 50.04           H
ATOM     74  SD  MET A  25       4.591  -5.378  52.843  1.00 50.04           S
ATOM     75  CE  MET A  25       5.976  -4.760  53.785  1.00 50.04           C
ATOM     76 1HE  MET A  25       5.748  -4.823  54.849  1.00 50.04           H
ATOM     77 2HE  MET A  25       6.860  -5.360  53.567  1.00 50.04           H
ATOM     78 3HE  MET A  25       6.165  -3.722  53.514  1.00 50.04           H
ATOM     79  HN  MET A  25       0.725  -7.301  54.714  1.00 50.04           H
ATOM     80  N   GLU A  26       1.427  -9.675  53.084  1.00 50.92           N
ATOM     81  CA  GLU A  26       1.342 -11.024  52.549  1.00 50.92           C
ATOM     82  C   GLU A  26       0.460 -11.045  51.299  1.00 50.92           C
ATOM     83  O   GLU A  26       0.830 -11.632  50.284  1.00 50.92           O
ATOM     84  HA  GLU A  26       2.364 -11.296  52.286  1.00 50.92           H
ATOM     85  CB  GLU A  26       0.820 -12.000  53.605  1.00 50.92           C
ATOM     86 1HB  GLU A  26       0.025 -11.527  54.182  1.00 50.92           H
ATOM     87 2HB  GLU A  26       0.510 -12.929  53.126  1.00 50.92           H
ATOM     88  CG  GLU A  26       1.922 -12.374  54.599  1.00 50.92           C
ATOM     89 1HG  GLU A  26       2.795 -12.738  54.058  1.00 50.92           H
ATOM     90 2HG  GLU A  26       2.235 -11.488  55.151  1.00 50.92           H
ATOM     91  CD  GLU A  26       1.437 -13.446  55.577  1.00 50.92           C
ATOM     92  OE1 GLU A  26       2.308 -14.182  56.090  1.00 50.92           O
ATOM     93  OE2 GLU A  26       0.207 -13.505  55.791  1.00 50.92           O
ATOM     94  HN  GLU A  26       0.998  -9.547  53.978  1.00 50.92           H
ATOM     95  N   ASP A  27      -0.690 -10.396  51.415  1.00 51.57           N
ATOM     96  CA  ASP A  27      -1.609 -10.297  50.293  1.00 51.57           C
ATOM     97  C   ASP A  27      -0.862  -9.750  49.075  1.00 51.57           C
ATOM     98  O   ASP A  27      -1.189 -10.089  47.938  1.00 51.57           O
ATOM     99  HA  ASP A  27      -1.978 -11.310  50.135  1.00 51.57           H
ATOM    100  CB  ASP A  27      -2.762  -9.343  50.609  1.00 51.57           C
ATOM    101 1HB  ASP A  27      -2.382  -8.472  51.142  1.00 51.57           H
ATOM    102 2HB  ASP A  27      -3.203  -8.980  49.680  1.00 51.57           H
ATOM    103  CG  ASP A  27      -3.833 -10.037  51.452  1.00 51.57           C
ATOM    104  OD1 ASP A  27      -3.820 -11.287  51.470  1.00 51.57           O
ATOM    105  OD2 ASP A  27      -4.641  -9.302  52.060  1.00 51.57           O
ATOM    106  HN  ASP A  27      -0.996  -9.945  52.253  1.00 51.57           H
ATOM    107  N   TYR A  28       0.126  -8.913  49.353  1.00 52.42           N
ATOM    108  CA  TYR A  28       0.915  -8.308  48.293  1.00 52.42           C
ATOM    109  C   TYR A  28       1.785  -9.354  47.592  1.00 52.42           C
ATOM    110  O   TYR A  28       1.947  -9.315  46.373  1.00 52.42           O
ATOM    111  HA  TYR A  28       0.227  -7.873  47.568  1.00 52.42           H
ATOM    112  CB  TYR A  28       1.823  -7.283  48.976  1.00 52.42           C
ATOM    113 1HB  TYR A  28       1.555  -7.221  50.031  1.00 52.42           H
ATOM    114 2HB  TYR A  28       2.853  -7.636  48.928  1.00 52.42           H
ATOM    115  CG  TYR A  28       1.750  -5.883  48.364  1.00 52.42           C
ATOM    116  CD1 TYR A  28       2.580  -5.545  47.314  1.00 52.42           C
ATOM    117  HD1 TYR A  28       3.287  -6.275  46.921  1.00 52.42           H
ATOM    118  CD2 TYR A  28       0.855  -4.958  48.861  1.00 52.42           C
ATOM    119  HD2 TYR A  28       0.199  -5.225  49.690  1.00 52.42           H
ATOM    120  CE1 TYR A  28       2.512  -4.227  46.738  1.00 52.42           C
ATOM    121  HE1 TYR A  28       3.161  -3.947  45.909  1.00 52.42           H
ATOM    122  CE2 TYR A  28       0.786  -3.640  48.285  1.00 52.42           C
ATOM    123  HE2 TYR A  28       0.084  -2.900  48.668  1.00 52.42           H
ATOM    124  CZ  TYR A  28       1.618  -3.339  47.252  1.00 52.42           C
ATOM    125  OH  TYR A  28       1.553  -2.095  46.707  1.00 52.42           O
ATOM    126  HH  TYR A  28       0.618  -1.746  46.761  1.00 52.42           H
ATOM    127  HN  TYR A  28       0.390  -8.648  50.280  1.00 52.42           H
ATOM    128  N   VAL A  29       2.321 -10.264  48.391  1.00 51.89           N
ATOM    129  CA  VAL A  29       3.239 -11.265  47.876  1.00 51.89           C
ATOM    130  C   VAL A  29       2.443 -12.380  47.196  1.00 51.89           C
ATOM    131  O   VAL A  29       2.838 -12.876  46.142  1.00 51.89           O
ATOM    132  HA  VAL A  29       3.870 -10.780  47.131  1.00 51.89           H
ATOM    133  CB  VAL A  29       4.142 -11.776  49.001  1.00 51.89           C
ATOM    134  HB  VAL A  29       3.663 -12.649  49.444  1.00 51.89           H
ATOM    135  CG1 VAL A  29       5.503 -12.212  48.456  1.00 51.89           C
ATOM    136 1HG1 VAL A  29       5.365 -13.012  47.729  1.00 51.89           H
ATOM    137 2HG1 VAL A  29       5.991 -11.364  47.975  1.00 51.89           H
ATOM    138 3HG1 VAL A  29       6.125 -12.571  49.277  1.00 51.89           H
ATOM    139  CG2 VAL A  29       4.302 -10.721  50.097  1.00 51.89           C
ATOM    140 1HG2 VAL A  29       4.748  -9.821  49.673  1.00 51.89           H
ATOM    141 2HG2 VAL A  29       3.325 -10.480  50.515  1.00 51.89           H
ATOM    142 3HG2 VAL A  29       4.948 -11.110  50.884  1.00 51.89           H
ATOM    143  HN  VAL A  29       2.138 -10.324  49.373  1.00 51.89           H
ATOM    144  N   ASN A  30       1.335 -12.741  47.826  1.00 50.77           N
ATOM    145  CA  ASN A  30       0.575 -13.903  47.398  1.00 50.77           C
ATOM    146  C   ASN A  30      -0.380 -13.496  46.274  1.00 50.77           C
ATOM    147  O   ASN A  30      -1.056 -14.343  45.692  1.00 50.77           O
ATOM    148  HA  ASN A  30       1.320 -14.628  47.070  1.00 50.77           H
ATOM    149  CB  ASN A  30      -0.262 -14.469  48.547  1.00 50.77           C
ATOM    150 1HB  ASN A  30      -0.590 -13.657  49.196  1.00 50.77           H
ATOM    151 2HB  ASN A  30      -1.160 -14.942  48.150  1.00 50.77           H
ATOM    152  CG  ASN A  30       0.540 -15.487  49.360  1.00 50.77           C
ATOM    153  OD1 ASN A  30       1.620 -15.909  48.982  1.00 50.77           O
ATOM    154  ND2 ASN A  30      -0.046 -15.855  50.496  1.00 50.77           N
ATOM    155 1HD2 ASN A  30      -0.934 -15.470  50.748  1.00 50.77           H
ATOM    156 2HD2 ASN A  30       0.400 -16.518  51.097  1.00 50.77           H
ATOM    157  HN  ASN A  30       0.957 -12.256  48.615  1.00 50.77           H
ATOM    158  N   PHE A  31      -0.405 -12.200  46.002  1.00 51.79           N
ATOM    159  CA  PHE A  31      -0.972 -11.706  44.758  1.00 51.79           C
ATOM    160  C   PHE A  31      -0.209 -12.257  43.552  1.00 51.79           C
ATOM    161  O   PHE A  31       0.841 -11.732  43.184  1.00 51.79           O
ATOM    162  HA  PHE A  31      -2.007 -12.046  44.718  1.00 51.79           H
ATOM    163  CB  PHE A  31      -0.838 -10.182  44.779  1.00 51.79           C
ATOM    164 1HB  PHE A  31      -0.662  -9.857  45.805  1.00 51.79           H
ATOM    165 2HB  PHE A  31       0.040  -9.897  44.199  1.00 51.79           H
ATOM    166  CG  PHE A  31      -2.058  -9.443  44.227  1.00 51.79           C
ATOM    167  CD1 PHE A  31      -2.131  -9.145  42.902  1.00 51.79           C
ATOM    168  HD1 PHE A  31      -1.320  -9.433  42.233  1.00 51.79           H
ATOM    169  CD2 PHE A  31      -3.071  -9.083  45.061  1.00 51.79           C
ATOM    170  HD2 PHE A  31      -3.012  -9.322  46.123  1.00 51.79           H
ATOM    171  CE1 PHE A  31      -3.263  -8.459  42.390  1.00 51.79           C
ATOM    172  HE1 PHE A  31      -3.321  -8.220  41.328  1.00 51.79           H
ATOM    173  CE2 PHE A  31      -4.203  -8.397  44.549  1.00 51.79           C
ATOM    174  HE2 PHE A  31      -5.014  -8.109  45.217  1.00 51.79           H
ATOM    175  CZ  PHE A  31      -4.276  -8.099  43.224  1.00 51.79           C
ATOM    176  HZ  PHE A  31      -5.145  -7.572  42.830  1.00 51.79           H
ATOM    177  HN  PHE A  31      -0.048 -11.493  46.613  1.00 51.79           H
ATOM    178  N   ASN A  32      -0.767 -13.308  42.969  1.00 54.29           N
ATOM    179  CA  ASN A  32      -0.284 -13.799  41.690  1.00 54.29           C
ATOM    180  C   ASN A  32      -0.532 -12.739  40.615  1.00 54.29           C
ATOM    181  O   ASN A  32      -1.498 -12.831  39.858  1.00 54.29           O
ATOM    182  HA  ASN A  32       0.777 -13.997  41.842  1.00 54.29           H
ATOM    183  CB  ASN A  32      -1.019 -15.074  41.275  1.00 54.29           C
ATOM    184 1HB  ASN A  32      -1.913 -15.198  41.886  1.00 54.29           H
ATOM    185 2HB  ASN A  32      -1.351 -14.987  40.240  1.00 54.29           H
ATOM    186  CG  ASN A  32      -0.118 -16.301  41.426  1.00 54.29           C
ATOM    187  OD1 ASN A  32       1.098 -16.210  41.455  1.00 54.29           O
ATOM    188  ND2 ASN A  32      -0.780 -17.451  41.520  1.00 54.29           N
ATOM    189 1HD2 ASN A  32      -1.779 -17.456  41.489  1.00 54.29           H
ATOM    190 2HD2 ASN A  32      -0.278 -18.310  41.621  1.00 54.29           H
ATOM    191  HN  ASN A  32      -1.535 -13.820  43.355  1.00 54.29           H
ATOM    192  N   PHE A  33       0.356 -11.756  40.581  1.00 57.11           N
ATOM    193  CA  PHE A  33       0.375 -10.802  39.485  1.00 57.11           C
ATOM    194  C   PHE A  33       0.701 -11.495  38.161  1.00 57.11           C
ATOM    195  O   PHE A  33       1.856 -11.522  37.738  1.00 57.11           O
ATOM    196  HA  PHE A  33      -0.618 -10.357  39.426  1.00 57.11           H
ATOM    197  CB  PHE A  33       1.473  -9.784  39.799  1.00 57.11           C
ATOM    198 1HB  PHE A  33       2.381 -10.318  40.078  1.00 57.11           H
ATOM    199 2HB  PHE A  33       1.701  -9.220  38.894  1.00 57.11           H
ATOM    200  CG  PHE A  33       1.112  -8.802  40.915  1.00 57.11           C
ATOM    201  CD1 PHE A  33       0.301  -7.742  40.653  1.00 57.11           C
ATOM    202  HD1 PHE A  33      -0.092  -7.592  39.647  1.00 57.11           H
ATOM    203  CD2 PHE A  33       1.602  -8.989  42.170  1.00 57.11           C
ATOM    204  HD2 PHE A  33       2.252  -9.839  42.380  1.00 57.11           H
ATOM    205  CE1 PHE A  33      -0.035  -6.832  41.690  1.00 57.11           C
ATOM    206  HE1 PHE A  33      -0.685  -5.982  41.479  1.00 57.11           H
ATOM    207  CE2 PHE A  33       1.267  -8.079  43.207  1.00 57.11           C
ATOM    208  HE2 PHE A  33       1.659  -8.229  44.212  1.00 57.11           H
ATOM    209  CZ  PHE A  33       0.455  -7.019  42.944  1.00 57.11           C
ATOM    210  HZ  PHE A  33       0.198  -6.320  43.740  1.00 57.11           H
ATOM    211  HN  PHE A  33       1.051 -11.607  41.284  1.00 57.11           H
ATOM    212  N   THR A  34      -0.337 -12.038  37.543  1.00 64.58           N
ATOM    213  CA  THR A  34      -0.331 -12.238  36.104  1.00 64.58           C
ATOM    214  C   THR A  34       0.064 -10.945  35.387  1.00 64.58           C
ATOM    215  O   THR A  34      -0.671  -9.960  35.427  1.00 64.58           O
ATOM    216  HA  THR A  34       0.429 -12.982  35.863  1.00 64.58           H
ATOM    217  CB  THR A  34      -1.707 -12.764  35.693  1.00 64.58           C
ATOM    218  HB  THR A  34      -2.415 -11.945  35.567  1.00 64.58           H
ATOM    219  OG1 THR A  34      -2.035 -13.709  36.708  1.00 64.58           O
ATOM    220  HG1 THR A  34      -3.012 -13.919  36.678  1.00 64.58           H
ATOM    221  CG2 THR A  34      -1.658 -13.597  34.411  1.00 64.58           C
ATOM    222 1HG2 THR A  34      -1.002 -14.454  34.559  1.00 64.58           H
ATOM    223 2HG2 THR A  34      -1.275 -12.984  33.594  1.00 64.58           H
ATOM    224 3HG2 THR A  34      -2.661 -13.945  34.164  1.00 64.58           H
ATOM    225  HN  THR A  34      -1.170 -12.339  38.007  1.00 64.58           H
ATOM    226  N   ASP A  35       1.225 -10.990  34.749  1.00 79.46           N
ATOM    227  CA  ASP A  35       1.855  -9.777  34.256  1.00 79.46           C
ATOM    228  C   ASP A  35       1.120  -9.299  33.003  1.00 79.46           C
ATOM    229  O   ASP A  35       1.532  -9.603  31.884  1.00 79.46           O
ATOM    230  HA  ASP A  35       1.786  -9.064  35.078  1.00 79.46           H
ATOM    231  CB  ASP A  35       3.317 -10.030  33.880  1.00 79.46           C
ATOM    232 1HB  ASP A  35       3.674 -10.930  34.381  1.00 79.46           H
ATOM    233 2HB  ASP A  35       3.394 -10.210  32.808  1.00 79.46           H
ATOM    234  CG  ASP A  35       4.197  -8.840  34.269  1.00 79.46           C
ATOM    235  OD1 ASP A  35       3.612  -7.802  34.645  1.00 79.46           O
ATOM    236  OD2 ASP A  35       5.434  -8.997  34.181  1.00 79.46           O
ATOM    237  HN  ASP A  35       1.731 -11.833  34.568  1.00 79.46           H
ATOM    238  N   PHE A  36       0.046  -8.558  33.232  1.00 88.46           N
ATOM    239  CA  PHE A  36      -0.758  -8.047  32.135  1.00 88.46           C
ATOM    240  C   PHE A  36      -0.110  -6.809  31.510  1.00 88.46           C
ATOM    241  O   PHE A  36      -0.542  -6.343  30.458  1.00 88.46           O
ATOM    242  HA  PHE A  36      -0.824  -8.837  31.387  1.00 88.46           H
ATOM    243  CB  PHE A  36      -2.116  -7.656  32.721  1.00 88.46           C
ATOM    244 1HB  PHE A  36      -1.957  -6.979  33.560  1.00 88.46           H
ATOM    245 2HB  PHE A  36      -2.680  -7.103  31.968  1.00 88.46           H
ATOM    246  CG  PHE A  36      -2.955  -8.844  33.194  1.00 88.46           C
ATOM    247  CD1 PHE A  36      -3.072  -9.950  32.410  1.00 88.46           C
ATOM    248  HD1 PHE A  36      -2.567  -9.989  31.445  1.00 88.46           H
ATOM    249  CD2 PHE A  36      -3.585  -8.795  34.399  1.00 88.46           C
ATOM    250  HD2 PHE A  36      -3.492  -7.909  35.027  1.00 88.46           H
ATOM    251  CE1 PHE A  36      -3.850 -11.053  32.850  1.00 88.46           C
ATOM    252  HE1 PHE A  36      -3.944 -11.939  32.222  1.00 88.46           H
ATOM    253  CE2 PHE A  36      -4.364  -9.899  34.838  1.00 88.46           C
ATOM    254  HE2 PHE A  36      -4.868  -9.859  35.803  1.00 88.46           H
ATOM    255  CZ  PHE A  36      -4.480 -11.004  34.054  1.00 88.46           C
ATOM    256  HZ  PHE A  36      -5.078 -11.851  34.392  1.00 88.46           H
ATOM    257  HN  PHE A  36      -0.276  -8.308  34.145  1.00 88.46           H
ATOM    258  N   TYR A  37       0.916  -6.313  32.186  1.00 91.07           N
ATOM    259  CA  TYR A  37       1.786  -5.311  31.596  1.00 91.07           C
ATOM    260  C   TYR A  37       2.899  -5.965  30.775  1.00 91.07           C
ATOM    261  O   TYR A  37       3.709  -6.720  31.311  1.00 91.07           O
ATOM    262  HA  TYR A  37       1.182  -4.684  30.940  1.00 91.07           H
ATOM    263  CB  TYR A  37       2.413  -4.553  32.768  1.00 91.07           C
ATOM    264 1HB  TYR A  37       1.617  -4.187  33.418  1.00 91.07           H
ATOM    265 2HB  TYR A  37       3.011  -5.247  33.358  1.00 91.07           H
ATOM    266  CG  TYR A  37       3.291  -3.373  32.349  1.00 91.07           C
ATOM    267  CD1 TYR A  37       4.633  -3.569  32.092  1.00 91.07           C
ATOM    268  HD1 TYR A  37       5.067  -4.564  32.189  1.00 91.07           H
ATOM    269  CD2 TYR A  37       2.742  -2.113  32.226  1.00 91.07           C
ATOM    270  HD2 TYR A  37       1.683  -1.958  32.429  1.00 91.07           H
ATOM    271  CE1 TYR A  37       5.460  -2.459  31.697  1.00 91.07           C
ATOM    272  HE1 TYR A  37       6.522  -2.599  31.492  1.00 91.07           H
ATOM    273  CE2 TYR A  37       3.570  -1.002  31.831  1.00 91.07           C
ATOM    274  HE2 TYR A  37       3.149  -0.002  31.731  1.00 91.07           H
ATOM    275  CZ  TYR A  37       4.888  -1.230  31.586  1.00 91.07           C
ATOM    276  OH  TYR A  37       5.669  -0.181  31.213  1.00 91.07           O
ATOM    277  HH  TYR A  37       6.358  -0.485  30.555  1.00 91.07           H
ATOM    278  HN  TYR A  37       1.156  -6.585  33.118  1.00 91.07           H
ATOM    279  N   CYS A  38       2.903  -5.652  29.487  1.00 91.18           N
ATOM    280  CA  CYS A  38       3.829  -6.287  28.565  1.00 91.18           C
ATOM    281  C   CYS A  38       4.883  -5.256  28.156  1.00 91.18           C
ATOM    282  O   CYS A  38       4.558  -4.242  27.540  1.00 91.18           O
ATOM    283  HA  CYS A  38       4.288  -7.116  29.104  1.00 91.18           H
ATOM    284  CB  CYS A  38       3.105  -6.876  27.353  1.00 91.18           C
ATOM    285 1HB  CYS A  38       2.266  -7.489  27.682  1.00 91.18           H
ATOM    286 2HB  CYS A  38       2.693  -6.074  26.741  1.00 91.18           H
ATOM    287  SG  CYS A  38       4.265  -7.886  26.361  1.00 91.18           S
ATOM    288  HN  CYS A  38       2.290  -4.978  29.074  1.00 91.18           H
ATOM    289  N   GLU A  39       6.124  -5.552  28.514  1.00 89.81           N
ATOM    290  CA  GLU A  39       7.248  -4.765  28.036  1.00 89.81           C
ATOM    291  C   GLU A  39       7.654  -5.217  26.631  1.00 89.81           C
ATOM    292  O   GLU A  39       8.025  -6.372  26.431  1.00 89.81           O
ATOM    293  HA  GLU A  39       6.889  -3.736  28.004  1.00 89.81           H
ATOM    294  CB  GLU A  39       8.430  -4.853  29.003  1.00 89.81           C
ATOM    295 1HB  GLU A  39       8.611  -5.895  29.268  1.00 89.81           H
ATOM    296 2HB  GLU A  39       9.300  -4.363  28.566  1.00 89.81           H
ATOM    297  CG  GLU A  39       8.128  -4.112  30.307  1.00 89.81           C
ATOM    298 1HG  GLU A  39       7.802  -3.096  30.085  1.00 89.81           H
ATOM    299 2HG  GLU A  39       7.306  -4.605  30.827  1.00 89.81           H
ATOM    300  CD  GLU A  39       9.361  -4.072  31.213  1.00 89.81           C
ATOM    301  OE1 GLU A  39       9.243  -3.475  32.305  1.00 89.81           O
ATOM    302  OE2 GLU A  39      10.393  -4.638  30.792  1.00 89.81           O
ATOM    303  HN  GLU A  39       6.366  -6.311  29.118  1.00 89.81           H
ATOM    304  N   LYS A  40       7.568  -4.283  25.696  1.00 90.09           N
ATOM    305  CA  LYS A  40       7.756  -4.610  24.293  1.00 90.09           C
ATOM    306  C   LYS A  40       9.215  -4.359  23.906  1.00 90.09           C
ATOM    307  O   LYS A  40       9.512  -4.053  22.752  1.00 90.09           O
ATOM    308  HA  LYS A  40       7.546  -5.673  24.174  1.00 90.09           H
ATOM    309  CB  LYS A  40       6.751  -3.849  23.426  1.00 90.09           C
ATOM    310 1HB  LYS A  40       6.881  -2.776  23.567  1.00 90.09           H
ATOM    311 2HB  LYS A  40       6.942  -4.057  22.373  1.00 90.09           H
ATOM    312  CG  LYS A  40       5.315  -4.245  23.776  1.00 90.09           C
ATOM    313 1HG  LYS A  40       5.150  -4.116  24.846  1.00 90.09           H
ATOM    314 2HG  LYS A  40       4.616  -3.583  23.264  1.00 90.09           H
ATOM    315  CD  LYS A  40       5.034  -5.696  23.382  1.00 90.09           C
ATOM    316 1HD  LYS A  40       5.366  -5.870  22.358  1.00 90.09           H
ATOM    317 2HD  LYS A  40       5.608  -6.368  24.021  1.00 90.09           H
ATOM    318  CE  LYS A  40       3.543  -6.018  23.502  1.00 90.09           C
ATOM    319 1HE  LYS A  40       3.295  -6.240  24.540  1.00 90.09           H
ATOM    320 2HE  LYS A  40       2.953  -5.149  23.211  1.00 90.09           H
ATOM    321  NZ  LYS A  40       3.192  -7.173  22.645  1.00 90.09           N
ATOM    322 1HZ  LYS A  40       2.205  -7.383  22.749  1.00 90.09           H
ATOM    323 2HZ  LYS A  40       3.390  -6.947  21.676  1.00 90.09           H
ATOM    324 3HZ  LYS A  40       3.740  -7.979  22.923  1.00 90.09           H
ATOM    325  HN  LYS A  40       7.374  -3.320  25.883  1.00 90.09           H
ATOM    326  N   ASN A  41      10.088  -4.497  24.894  1.00 88.31           N
ATOM    327  CA  ASN A  41      11.498  -4.213  24.691  1.00 88.31           C
ATOM    328  C   ASN A  41      12.046  -5.128  23.593  1.00 88.31           C
ATOM    329  O   ASN A  41      12.794  -4.682  22.725  1.00 88.31           O
ATOM    330  HA  ASN A  41      11.542  -3.160  24.416  1.00 88.31           H
ATOM    331  CB  ASN A  41      12.301  -4.474  25.967  1.00 88.31           C
ATOM    332 1HB  ASN A  41      12.000  -5.426  26.403  1.00 88.31           H
ATOM    333 2HB  ASN A  41      13.361  -4.556  25.724  1.00 88.31           H
ATOM    334  CG  ASN A  41      12.091  -3.352  26.986  1.00 88.31           C
ATOM    335  OD1 ASN A  41      11.785  -2.220  26.647  1.00 88.31           O
ATOM    336  ND2 ASN A  41      12.273  -3.726  28.249  1.00 88.31           N
ATOM    337 1HD2 ASN A  41      12.524  -4.671  28.459  1.00 88.31           H
ATOM    338 2HD2 ASN A  41      12.159  -3.063  28.989  1.00 88.31           H
ATOM    339  HN  ASN A  41       9.845  -4.797  25.816  1.00 88.31           H
ATOM    340  N   ASN A  42      11.651  -6.390  23.668  1.00 90.15           N
ATOM    341  CA  ASN A  42      12.142  -7.384  22.728  1.00 90.15           C
ATOM    342  C   ASN A  42      11.699  -7.005  21.314  1.00 90.15           C
ATOM    343  O   ASN A  42      12.461  -7.155  20.360  1.00 90.15           O
ATOM    344  HA  ASN A  42      13.226  -7.376  22.842  1.00 90.15           H
ATOM    345  CB  ASN A  42      11.575  -8.770  23.046  1.00 90.15           C
ATOM    346 1HB  ASN A  42      10.490  -8.712  23.129  1.00 90.15           H
ATOM    347 2HB  ASN A  42      11.796  -9.454  22.227  1.00 90.15           H
ATOM    348  CG  ASN A  42      12.163  -9.317  24.348  1.00 90.15           C
ATOM    349  OD1 ASN A  42      13.093  -8.771  24.917  1.00 90.15           O
ATOM    350  ND2 ASN A  42      11.569 -10.424  24.786  1.00 90.15           N
ATOM    351 1HD2 ASN A  42      10.809 -10.821  24.271  1.00 90.15           H
ATOM    352 2HD2 ASN A  42      11.882 -10.859  25.631  1.00 90.15           H
ATOM    353  HN  ASN A  42      11.010  -6.736  24.353  1.00 90.15           H
ATOM    354  N   VAL A  43      10.469  -6.522  21.223  1.00 91.10           N
ATOM    355  CA  VAL A  43       9.907  -6.144  19.938  1.00 91.10           C
ATOM    356  C   VAL A  43      10.702  -4.970  19.363  1.00 91.10           C
ATOM    357  O   VAL A  43      11.012  -4.949  18.173  1.00 91.10           O
ATOM    358  HA  VAL A  43      10.010  -6.998  19.269  1.00 91.10           H
ATOM    359  CB  VAL A  43       8.415  -5.838  20.089  1.00 91.10           C
ATOM    360  HB  VAL A  43       8.314  -4.975  20.746  1.00 91.10           H
ATOM    361  CG1 VAL A  43       7.790  -5.476  18.740  1.00 91.10           C
ATOM    362 1HG1 VAL A  43       8.288  -4.596  18.333  1.00 91.10           H
ATOM    363 2HG1 VAL A  43       7.908  -6.312  18.049  1.00 91.10           H
ATOM    364 3HG1 VAL A  43       6.730  -5.264  18.876  1.00 91.10           H
ATOM    365  CG2 VAL A  43       7.678  -7.012  20.737  1.00 91.10           C
ATOM    366 1HG2 VAL A  43       7.791  -7.900  20.116  1.00 91.10           H
ATOM    367 2HG2 VAL A  43       8.097  -7.203  21.725  1.00 91.10           H
ATOM    368 3HG2 VAL A  43       6.620  -6.768  20.833  1.00 91.10           H
ATOM    369  HN  VAL A  43       9.862  -6.387  22.006  1.00 91.10           H
ATOM    370  N   ARG A  44      11.010  -4.021  20.236  1.00 89.99           N
ATOM    371  CA  ARG A  44      11.701  -2.814  19.816  1.00 89.99           C
ATOM    372  C   ARG A  44      13.133  -3.143  19.389  1.00 89.99           C
ATOM    373  O   ARG A  44      13.646  -2.569  18.430  1.00 89.99           O
ATOM    374  HA  ARG A  44      11.118  -2.437  18.976  1.00 89.99           H
ATOM    375  CB  ARG A  44      11.737  -1.780  20.943  1.00 89.99           C
ATOM    376 1HB  ARG A  44      12.119  -2.242  21.853  1.00 89.99           H
ATOM    377 2HB  ARG A  44      12.424  -0.975  20.682  1.00 89.99           H
ATOM    378  CG  ARG A  44      10.343  -1.204  21.203  1.00 89.99           C
ATOM    379 1HG  ARG A  44       9.889  -0.902  20.259  1.00 89.99           H
ATOM    380 2HG  ARG A  44       9.702  -1.973  21.634  1.00 89.99           H
ATOM    381  CD  ARG A  44      10.414  -0.003  22.148  1.00 89.99           C
ATOM    382 1HD  ARG A  44      11.233   0.654  21.854  1.00 89.99           H
ATOM    383 2HD  ARG A  44       9.497   0.581  22.078  1.00 89.99           H
ATOM    384  NE  ARG A  44      10.613  -0.465  23.540  1.00 89.99           N
ATOM    385  HE  ARG A  44      11.538  -0.721  23.822  1.00 89.99           H
ATOM    386  CZ  ARG A  44       9.631  -0.562  24.447  1.00 89.99           C
ATOM    387  NH1 ARG A  44       8.373  -0.232  24.124  1.00 89.99           N
ATOM    388 1HH1 ARG A  44       8.161   0.089  23.201  1.00 89.99           H
ATOM    389 2HH1 ARG A  44       7.646  -0.307  24.807  1.00 89.99           H
ATOM    390  NH2 ARG A  44       9.926  -0.994  25.680  1.00 89.99           N
ATOM    391 1HH2 ARG A  44       9.205  -1.072  26.369  1.00 89.99           H
ATOM    392 2HH2 ARG A  44      10.867  -1.238  25.913  1.00 89.99           H
ATOM    393  HN  ARG A  44      10.795  -4.068  21.211  1.00 89.99           H
ATOM    394  N   GLN A  45      13.738  -4.066  20.123  1.00 90.96           N
ATOM    395  CA  GLN A  45      15.113  -4.451  19.856  1.00 90.96           C
ATOM    396  C   GLN A  45      15.222  -5.113  18.482  1.00 90.96           C
ATOM    397  O   GLN A  45      16.152  -4.834  17.726  1.00 90.96           O
ATOM    398  HA  GLN A  45      15.681  -3.521  19.865  1.00 90.96           H
ATOM    399  CB  GLN A  45      15.647  -5.374  20.954  1.00 90.96           C
ATOM    400 1HB  GLN A  45      15.500  -4.909  21.928  1.00 90.96           H
ATOM    401 2HB  GLN A  45      15.081  -6.306  20.957  1.00 90.96           H
ATOM    402  CG  GLN A  45      17.132  -5.674  20.743  1.00 90.96           C
ATOM    403 1HG  GLN A  45      17.280  -6.129  19.764  1.00 90.96           H
ATOM    404 2HG  GLN A  45      17.699  -4.744  20.752  1.00 90.96           H
ATOM    405  CD  GLN A  45      17.662  -6.611  21.831  1.00 90.96           C
ATOM    406  OE1 GLN A  45      16.927  -7.111  22.668  1.00 90.96           O
ATOM    407  NE2 GLN A  45      18.974  -6.820  21.774  1.00 90.96           N
ATOM    408 1HE2 GLN A  45      19.519  -6.379  21.061  1.00 90.96           H
ATOM    409 2HE2 GLN A  45      19.415  -7.418  22.443  1.00 90.96           H
ATOM    410  HN  GLN A  45      13.305  -4.546  20.886  1.00 90.96           H
ATOM    411  N   PHE A  46      14.259  -5.977  18.198  1.00 92.89           N
ATOM    412  CA  PHE A  46      14.205  -6.643  16.908  1.00 92.89           C
ATOM    413  C   PHE A  46      14.034  -5.628  15.775  1.00 92.89           C
ATOM    414  O   PHE A  46      14.741  -5.690  14.770  1.00 92.89           O
ATOM    415  HA  PHE A  46      15.149  -7.173  16.778  1.00 92.89           H
ATOM    416  CB  PHE A  46      12.990  -7.571  16.933  1.00 92.89           C
ATOM    417 1HB  PHE A  46      13.151  -8.344  17.684  1.00 92.89           H
ATOM    418 2HB  PHE A  46      12.116  -7.000  17.245  1.00 92.89           H
ATOM    419  CG  PHE A  46      12.690  -8.241  15.590  1.00 92.89           C
ATOM    420  CD1 PHE A  46      11.684  -7.770  14.805  1.00 92.89           C
ATOM    421  HD1 PHE A  46      11.091  -6.916  15.133  1.00 92.89           H
ATOM    422  CD2 PHE A  46      13.430  -9.306  15.181  1.00 92.89           C
ATOM    423  HD2 PHE A  46      14.236  -9.683  15.810  1.00 92.89           H
ATOM    424  CE1 PHE A  46      11.406  -8.391  13.559  1.00 92.89           C
ATOM    425  HE1 PHE A  46      10.599  -8.014  12.930  1.00 92.89           H
ATOM    426  CE2 PHE A  46      13.152  -9.927  13.935  1.00 92.89           C
ATOM    427  HE2 PHE A  46      13.745 -10.781  13.607  1.00 92.89           H
ATOM    428  CZ  PHE A  46      12.146  -9.457  13.150  1.00 92.89           C
ATOM    429  HZ  PHE A  46      11.932  -9.933  12.193  1.00 92.89           H
ATOM    430  HN  PHE A  46      13.525  -6.225  18.832  1.00 92.89           H
ATOM    431  N   ALA A  47      13.092  -4.718  15.976  1.00 91.75           N
ATOM    432  CA  ALA A  47      12.764  -3.742  14.951  1.00 91.75           C
ATOM    433  C   ALA A  47      14.015  -2.930  14.608  1.00 91.75           C
ATOM    434  O   ALA A  47      14.267  -2.635  13.441  1.00 91.75           O
ATOM    435  HA  ALA A  47      12.442  -4.288  14.064  1.00 91.75           H
ATOM    436  CB  ALA A  47      11.611  -2.861  15.435  1.00 91.75           C
ATOM    437 1HB  ALA A  47      10.739  -3.483  15.636  1.00 91.75           H
ATOM    438 2HB  ALA A  47      11.907  -2.344  16.347  1.00 91.75           H
ATOM    439 3HB  ALA A  47      11.366  -2.129  14.666  1.00 91.75           H
ATOM    440  HN  ALA A  47      12.559  -4.642  16.818  1.00 91.75           H
ATOM    441  N   SER A  48      14.764  -2.590  15.646  1.00 92.33           N
ATOM    442  CA  SER A  48      15.854  -1.639  15.504  1.00 92.33           C
ATOM    443  C   SER A  48      16.940  -2.220  14.597  1.00 92.33           C
ATOM    444  O   SER A  48      17.683  -1.477  13.958  1.00 92.33           O
ATOM    445  HA  SER A  48      15.407  -0.755  15.049  1.00 92.33           H
ATOM    446  CB  SER A  48      16.442  -1.268  16.867  1.00 92.33           C
ATOM    447 1HB  SER A  48      17.092  -0.400  16.756  1.00 92.33           H
ATOM    448 2HB  SER A  48      15.637  -0.979  17.543  1.00 92.33           H
ATOM    449  OG  SER A  48      17.180  -2.343  17.441  1.00 92.33           O
ATOM    450  HG  SER A  48      16.618  -3.171  17.461  1.00 92.33           H
ATOM    451  HN  SER A  48      14.637  -2.952  16.570  1.00 92.33           H
ATOM    452  N   HIS A  49      16.999  -3.544  14.571  1.00 92.90           N
ATOM    453  CA  HIS A  49      18.008  -4.232  13.784  1.00 92.90           C
ATOM    454  C   HIS A  49      17.436  -4.582  12.409  1.00 92.90           C
ATOM    455  O   HIS A  49      18.140  -4.506  11.403  1.00 92.90           O
ATOM    456  HA  HIS A  49      18.836  -3.535  13.658  1.00 92.90           H
ATOM    457  CB  HIS A  49      18.540  -5.456  14.534  1.00 92.90           C
ATOM    458 1HB  HIS A  49      17.699  -6.091  14.815  1.00 92.90           H
ATOM    459 2HB  HIS A  49      19.167  -6.038  13.859  1.00 92.90           H
ATOM    460  CG  HIS A  49      19.334  -5.120  15.773  1.00 92.90           C
ATOM    461  ND1 HIS A  49      18.741  -4.838  16.991  1.00 92.90           N
ATOM    462  HD1 HIS A  49      17.758  -4.827  17.174  1.00 92.90           H
ATOM    463  CD2 HIS A  49      20.681  -5.024  15.970  1.00 92.90           C
ATOM    464  HD2 HIS A  49      21.448  -5.185  15.213  1.00 92.90           H
ATOM    465  CE1 HIS A  49      19.696  -4.585  17.873  1.00 92.90           C
ATOM    466  HE1 HIS A  49      19.548  -4.329  18.922  1.00 92.90           H
ATOM    467  NE2 HIS A  49      20.898  -4.700  17.238  1.00 92.90           N
ATOM    468  HN  HIS A  49      16.374  -4.141  15.074  1.00 92.90           H
ATOM    469  N   PHE A  50      16.166  -4.958  12.410  1.00 93.89           N
ATOM    470  CA  PHE A  50      15.574  -5.598  11.247  1.00 93.89           C
ATOM    471  C   PHE A  50      15.095  -4.558  10.233  1.00 93.89           C
ATOM    472  O   PHE A  50      15.371  -4.676   9.040  1.00 93.89           O
ATOM    473  HA  PHE A  50      16.346  -6.219  10.792  1.00 93.89           H
ATOM    474  CB  PHE A  50      14.370  -6.402  11.744  1.00 93.89           C
ATOM    475 1HB  PHE A  50      14.705  -7.106  12.505  1.00 93.89           H
ATOM    476 2HB  PHE A  50      13.667  -5.723  12.225  1.00 93.89           H
ATOM    477  CG  PHE A  50      13.640  -7.172  10.642  1.00 93.89           C
ATOM    478  CD1 PHE A  50      12.423  -6.747  10.207  1.00 93.89           C
ATOM    479  HD1 PHE A  50      11.969  -5.857  10.643  1.00 93.89           H
ATOM    480  CD2 PHE A  50      14.207  -8.283  10.098  1.00 93.89           C
ATOM    481  HD2 PHE A  50      15.181  -8.623  10.447  1.00 93.89           H
ATOM    482  CE1 PHE A  50      11.745  -7.463   9.185  1.00 93.89           C
ATOM    483  HE1 PHE A  50      10.771  -7.122   8.836  1.00 93.89           H
ATOM    484  CE2 PHE A  50      13.529  -8.998   9.076  1.00 93.89           C
ATOM    485  HE2 PHE A  50      13.983  -9.888   8.640  1.00 93.89           H
ATOM    486  CZ  PHE A  50      12.312  -8.573   8.641  1.00 93.89           C
ATOM    487  HZ  PHE A  50      11.792  -9.122   7.856  1.00 93.89           H
ATOM    488  HN  PHE A  50      15.546  -4.832  13.184  1.00 93.89           H
ATOM    489  N   LEU A  51      14.386  -3.563  10.744  1.00 93.96           N
ATOM    490  CA  LEU A  51      13.578  -2.705   9.893  1.00 93.96           C
ATOM    491  C   LEU A  51      14.497  -1.792   9.078  1.00 93.96           C
ATOM    492  O   LEU A  51      14.376  -1.715   7.856  1.00 93.96           O
ATOM    493  HA  LEU A  51      13.032  -3.349   9.205  1.00 93.96           H
ATOM    494  CB  LEU A  51      12.541  -1.948  10.725  1.00 93.96           C
ATOM    495 1HB  LEU A  51      13.067  -1.349  11.468  1.00 93.96           H
ATOM    496 2HB  LEU A  51      12.015  -1.254  10.070  1.00 93.96           H
ATOM    497  CG  LEU A  51      11.503  -2.810  11.448  1.00 93.96           C
ATOM    498  HG  LEU A  51      12.029  -3.466  12.142  1.00 93.96           H
ATOM    499  CD1 LEU A  51      10.554  -1.943  12.278  1.00 93.96           C
ATOM    500 1HD1 LEU A  51      11.125  -1.386  13.021  1.00 93.96           H
ATOM    501 2HD1 LEU A  51      10.033  -1.245  11.622  1.00 93.96           H
ATOM    502 3HD1 LEU A  51       9.826  -2.580  12.781  1.00 93.96           H
ATOM    503  CD2 LEU A  51      10.750  -3.704  10.462  1.00 93.96           C
ATOM    504 1HD2 LEU A  51      10.238  -3.083   9.727  1.00 93.96           H
ATOM    505 2HD2 LEU A  51      11.456  -4.360   9.954  1.00 93.96           H
ATOM    506 3HD2 LEU A  51      10.019  -4.305  11.002  1.00 93.96           H
ATOM    507  HN  LEU A  51      14.357  -3.339  11.718  1.00 93.96           H
ATOM    508  N   PRO A  52      15.428  -1.088   9.735  1.00 94.88           N
ATOM    509  CA  PRO A  52      16.149   0.006   9.079  1.00 94.88           C
ATOM    510  C   PRO A  52      16.785  -0.427   7.769  1.00 94.88           C
ATOM    511  O   PRO A  52      16.566   0.198   6.732  1.00 94.88           O
ATOM    512  HA  PRO A  52      15.456   0.803   8.810  1.00 94.88           H
ATOM    513  CB  PRO A  52      17.200   0.418  10.112  1.00 94.88           C
ATOM    514 1HB  PRO A  52      18.139  -0.115   9.963  1.00 94.88           H
ATOM    515 2HB  PRO A  52      17.426   1.483  10.052  1.00 94.88           H
ATOM    516  CG  PRO A  52      16.551   0.054  11.442  1.00 94.88           C
ATOM    517 1HG  PRO A  52      17.288  -0.046  12.238  1.00 94.88           H
ATOM    518 2HG  PRO A  52      15.845   0.817  11.770  1.00 94.88           H
ATOM    519  CD  PRO A  52      15.862  -1.266  11.133  1.00 94.88           C
ATOM    520 1HD  PRO A  52      16.542  -2.111  11.236  1.00 94.88           H
ATOM    521 2HD  PRO A  52      15.023  -1.452  11.804  1.00 94.88           H
ATOM    522  N   PRO A  53      17.584  -1.502   7.782  1.00 95.37           N
ATOM    523  CA  PRO A  53      18.251  -1.962   6.562  1.00 95.37           C
ATOM    524  C   PRO A  53      17.276  -2.168   5.414  1.00 95.37           C
ATOM    525  O   PRO A  53      17.566  -1.803   4.276  1.00 95.37           O
ATOM    526  HA  PRO A  53      18.951  -1.204   6.209  1.00 95.37           H
ATOM    527  CB  PRO A  53      18.916  -3.274   6.984  1.00 95.37           C
ATOM    528 1HB  PRO A  53      18.269  -4.130   6.796  1.00 95.37           H
ATOM    529 2HB  PRO A  53      19.842  -3.449   6.436  1.00 95.37           H
ATOM    530  CG  PRO A  53      19.171  -3.077   8.474  1.00 95.37           C
ATOM    531 1HG  PRO A  53      19.310  -4.027   8.989  1.00 95.37           H
ATOM    532 2HG  PRO A  53      20.073  -2.494   8.656  1.00 95.37           H
ATOM    533  CD  PRO A  53      17.918  -2.352   8.939  1.00 95.37           C
ATOM    534 1HD  PRO A  53      17.111  -3.047   9.171  1.00 95.37           H
ATOM    535 2HD  PRO A  53      18.101  -1.768   9.841  1.00 95.37           H
ATOM    536  N   LEU A  54      16.135  -2.753   5.747  1.00 94.23           N
ATOM    537  CA  LEU A  54      15.170  -3.143   4.733  1.00 94.23           C
ATOM    538  C   LEU A  54      14.512  -1.890   4.152  1.00 94.23           C
ATOM    539  O   LEU A  54      14.340  -1.780   2.939  1.00 94.23           O
ATOM    540  HA  LEU A  54      15.719  -3.645   3.936  1.00 94.23           H
ATOM    541  CB  LEU A  54      14.173  -4.153   5.303  1.00 94.23           C
ATOM    542 1HB  LEU A  54      13.715  -3.719   6.192  1.00 94.23           H
ATOM    543 2HB  LEU A  54      13.376  -4.299   4.573  1.00 94.23           H
ATOM    544  CG  LEU A  54      14.743  -5.523   5.674  1.00 94.23           C
ATOM    545  HG  LEU A  54      15.584  -5.371   6.351  1.00 94.23           H
ATOM    546  CD1 LEU A  54      13.707  -6.364   6.422  1.00 94.23           C
ATOM    547 1HD1 LEU A  54      13.413  -5.849   7.337  1.00 94.23           H
ATOM    548 2HD1 LEU A  54      12.832  -6.510   5.789  1.00 94.23           H
ATOM    549 3HD1 LEU A  54      14.139  -7.333   6.674  1.00 94.23           H
ATOM    550  CD2 LEU A  54      15.283  -6.245   4.438  1.00 94.23           C
ATOM    551 1HD2 LEU A  54      14.477  -6.386   3.718  1.00 94.23           H
ATOM    552 2HD2 LEU A  54      16.075  -5.648   3.985  1.00 94.23           H
ATOM    553 3HD2 LEU A  54      15.683  -7.216   4.730  1.00 94.23           H
ATOM    554  HN  LEU A  54      15.866  -2.960   6.688  1.00 94.23           H
ATOM    555  N   TYR A  55      14.163  -0.975   5.045  1.00 93.92           N
ATOM    556  CA  TYR A  55      13.475   0.240   4.643  1.00 93.92           C
ATOM    557  C   TYR A  55      14.361   1.097   3.736  1.00 93.92           C
ATOM    558  O   TYR A  55      13.871   1.734   2.806  1.00 93.92           O
ATOM    559  HA  TYR A  55      12.578  -0.047   4.094  1.00 93.92           H
ATOM    560  CB  TYR A  55      13.190   1.010   5.933  1.00 93.92           C
ATOM    561 1HB  TYR A  55      14.079   0.984   6.564  1.00 93.92           H
ATOM    562 2HB  TYR A  55      13.004   2.056   5.687  1.00 93.92           H
ATOM    563  CG  TYR A  55      12.001   0.470   6.731  1.00 93.92           C
ATOM    564  CD1 TYR A  55      11.317  -0.642   6.282  1.00 93.92           C
ATOM    565  HD1 TYR A  55      11.624  -1.135   5.360  1.00 93.92           H
ATOM    566  CD2 TYR A  55      11.612   1.095   7.898  1.00 93.92           C
ATOM    567  HD2 TYR A  55      12.152   1.973   8.252  1.00 93.92           H
ATOM    568  CE1 TYR A  55      10.198  -1.150   7.033  1.00 93.92           C
ATOM    569  HE1 TYR A  55       9.650  -2.027   6.690  1.00 93.92           H
ATOM    570  CE2 TYR A  55      10.493   0.586   8.649  1.00 93.92           C
ATOM    571  HE2 TYR A  55      10.176   1.070   9.572  1.00 93.92           H
ATOM    572  CZ  TYR A  55       9.842  -0.511   8.179  1.00 93.92           C
ATOM    573  OH  TYR A  55       8.785  -0.991   8.888  1.00 93.92           O
ATOM    574  HH  TYR A  55       8.365  -1.756   8.399  1.00 93.92           H
ATOM    575  HN  TYR A  55      14.341  -1.055   6.026  1.00 93.92           H
ATOM    576  N   TRP A  56      15.651   1.084   4.040  1.00 94.93           N
ATOM    577  CA  TRP A  56      16.621   1.783   3.215  1.00 94.93           C
ATOM    578  C   TRP A  56      16.676   1.084   1.855  1.00 94.93           C
ATOM    579  O   TRP A  56      16.707   1.741   0.816  1.00 94.93           O
ATOM    580  HA  TRP A  56      16.276   2.810   3.092  1.00 94.93           H
ATOM    581  CB  TRP A  56      17.984   1.850   3.908  1.00 94.93           C
ATOM    582 1HB  TRP A  56      18.130   0.939   4.487  1.00 94.93           H
ATOM    583 2HB  TRP A  56      18.765   1.874   3.149  1.00 94.93           H
ATOM    584  CG  TRP A  56      18.153   3.058   4.832  1.00 94.93           C
ATOM    585  CD1 TRP A  56      18.292   3.063   6.165  1.00 94.93           C
ATOM    586  HD1 TRP A  56      18.302   2.167   6.784  1.00 94.93           H
ATOM    587  CD2 TRP A  56      18.196   4.444   4.435  1.00 94.93           C
ATOM    588  NE1 TRP A  56      18.420   4.347   6.654  1.00 94.93           N
ATOM    589  HE1 TRP A  56      18.536   4.606   7.613  1.00 94.93           H
ATOM    590  CE2 TRP A  56      18.360   5.214   5.569  1.00 94.93           C
ATOM    591  CE3 TRP A  56      18.099   5.030   3.161  1.00 94.93           C
ATOM    592  HE3 TRP A  56      17.969   4.444   2.250  1.00 94.93           H
ATOM    593  CZ2 TRP A  56      18.442   6.611   5.542  1.00 94.93           C
ATOM    594  HZ2 TRP A  56      18.572   7.196   6.453  1.00 94.93           H
ATOM    595  CZ3 TRP A  56      18.182   6.427   3.151  1.00 94.93           C
ATOM    596  HZ3 TRP A  56      18.112   6.932   2.187  1.00 94.93           H
ATOM    597  CH2 TRP A  56      18.347   7.216   4.283  1.00 94.93           C
ATOM    598  HH2 TRP A  56      18.404   8.301   4.191  1.00 94.93           H
ATOM    599  HN  TRP A  56      16.034   0.609   4.832  1.00 94.93           H
ATOM    600  N   LEU A  57      16.686  -0.240   1.906  1.00 94.48           N
ATOM    601  CA  LEU A  57      16.762  -1.036   0.692  1.00 94.48           C
ATOM    602  C   LEU A  57      15.531  -0.757  -0.172  1.00 94.48           C
ATOM    603  O   LEU A  57      15.655  -0.470  -1.362  1.00 94.48           O
ATOM    604  HA  LEU A  57      17.648  -0.714   0.146  1.00 94.48           H
ATOM    605  CB  LEU A  57      16.952  -2.515   1.032  1.00 94.48           C
ATOM    606 1HB  LEU A  57      17.870  -2.620   1.609  1.00 94.48           H
ATOM    607 2HB  LEU A  57      16.132  -2.827   1.679  1.00 94.48           H
ATOM    608  CG  LEU A  57      17.018  -3.474  -0.158  1.00 94.48           C
ATOM    609  HG  LEU A  57      16.129  -3.321  -0.770  1.00 94.48           H
ATOM    610  CD1 LEU A  57      18.231  -3.169  -1.040  1.00 94.48           C
ATOM    611 1HD1 LEU A  57      18.159  -2.148  -1.417  1.00 94.48           H
ATOM    612 2HD1 LEU A  57      19.143  -3.276  -0.454  1.00 94.48           H
ATOM    613 3HD1 LEU A  57      18.254  -3.865  -1.879  1.00 94.48           H
ATOM    614  CD2 LEU A  57      17.001  -4.931   0.309  1.00 94.48           C
ATOM    615 1HD2 LEU A  57      17.860  -5.115   0.955  1.00 94.48           H
ATOM    616 2HD2 LEU A  57      16.082  -5.124   0.862  1.00 94.48           H
ATOM    617 3HD2 LEU A  57      17.049  -5.590  -0.557  1.00 94.48           H
ATOM    618  HN  LEU A  57      16.644  -0.768   2.755  1.00 94.48           H
ATOM    619  N   VAL A  58      14.370  -0.850   0.460  1.00 93.45           N
ATOM    620  CA  VAL A  58      13.115  -0.672  -0.251  1.00 93.45           C
ATOM    621  C   VAL A  58      13.059   0.741  -0.834  1.00 93.45           C
ATOM    622  O   VAL A  58      12.628   0.931  -1.970  1.00 93.45           O
ATOM    623  HA  VAL A  58      13.096  -1.391  -1.070  1.00 93.45           H
ATOM    624  CB  VAL A  58      11.939  -0.983   0.678  1.00 93.45           C
ATOM    625  HB  VAL A  58      12.047  -0.369   1.572  1.00 93.45           H
ATOM    626  CG1 VAL A  58      10.608  -0.620   0.017  1.00 93.45           C
ATOM    627 1HG1 VAL A  58      10.596   0.444  -0.217  1.00 93.45           H
ATOM    628 2HG1 VAL A  58      10.489  -1.196  -0.901  1.00 93.45           H
ATOM    629 3HG1 VAL A  58       9.789  -0.851   0.699  1.00 93.45           H
ATOM    630  CG2 VAL A  58      11.955  -2.450   1.111  1.00 93.45           C
ATOM    631 1HG2 VAL A  58      11.883  -3.089   0.231  1.00 93.45           H
ATOM    632 2HG2 VAL A  58      12.884  -2.663   1.640  1.00 93.45           H
ATOM    633 3HG2 VAL A  58      11.109  -2.643   1.770  1.00 93.45           H
ATOM    634  HN  VAL A  58      14.279  -1.042   1.437  1.00 93.45           H
ATOM    635  N   PHE A  59      13.501   1.697  -0.029  1.00 95.29           N
ATOM    636  CA  PHE A  59      13.520   3.085  -0.456  1.00 95.29           C
ATOM    637  C   PHE A  59      14.315   3.249  -1.752  1.00 95.29           C
ATOM    638  O   PHE A  59      13.813   3.808  -2.727  1.00 95.29           O
ATOM    639  HA  PHE A  59      12.486   3.386  -0.626  1.00 95.29           H
ATOM    640  CB  PHE A  59      14.205   3.885   0.654  1.00 95.29           C
ATOM    641 1HB  PHE A  59      13.582   3.855   1.547  1.00 95.29           H
ATOM    642 2HB  PHE A  59      15.148   3.401   0.907  1.00 95.29           H
ATOM    643  CG  PHE A  59      14.480   5.346   0.289  1.00 95.29           C
ATOM    644  CD1 PHE A  59      15.761   5.789   0.178  1.00 95.29           C
ATOM    645  HD1 PHE A  59      16.591   5.105   0.349  1.00 95.29           H
ATOM    646  CD2 PHE A  59      13.443   6.200   0.077  1.00 95.29           C
ATOM    647  HD2 PHE A  59      12.417   5.844   0.166  1.00 95.29           H
ATOM    648  CE1 PHE A  59      16.015   7.145  -0.160  1.00 95.29           C
ATOM    649  HE1 PHE A  59      17.042   7.501  -0.249  1.00 95.29           H
ATOM    650  CE2 PHE A  59      13.698   7.555  -0.261  1.00 95.29           C
ATOM    651  HE2 PHE A  59      12.867   8.240  -0.432  1.00 95.29           H
ATOM    652  CZ  PHE A  59      14.979   7.999  -0.372  1.00 95.29           C
ATOM    653  HZ  PHE A  59      15.175   9.040  -0.632  1.00 95.29           H
ATOM    654  HN  PHE A  59      13.840   1.535   0.898  1.00 95.29           H
ATOM    655  N   ILE A  60      15.543   2.752  -1.723  1.00 95.25           N
ATOM    656  CA  ILE A  60      16.469   2.978  -2.820  1.00 95.25           C
ATOM    657  C   ILE A  60      15.910   2.338  -4.092  1.00 95.25           C
ATOM    658  O   ILE A  60      15.815   2.991  -5.130  1.00 95.25           O
ATOM    659  HA  ILE A  60      16.535   4.054  -2.975  1.00 95.25           H
ATOM    660  CB  ILE A  60      17.869   2.487  -2.449  1.00 95.25           C
ATOM    661  HB  ILE A  60      17.783   1.474  -2.056  1.00 95.25           H
ATOM    662  CG1 ILE A  60      18.478   3.350  -1.342  1.00 95.25           C
ATOM    663 1HG1 ILE A  60      18.756   4.323  -1.747  1.00 95.25           H
ATOM    664 2HG1 ILE A  60      17.735   3.529  -0.565  1.00 95.25           H
ATOM    665  CG2 ILE A  60      18.771   2.417  -3.683  1.00 95.25           C
ATOM    666 1HG2 ILE A  60      18.340   1.728  -4.409  1.00 95.25           H
ATOM    667 2HG2 ILE A  60      18.855   3.409  -4.128  1.00 95.25           H
ATOM    668 3HG2 ILE A  60      19.760   2.065  -3.391  1.00 95.25           H
ATOM    669  CD1 ILE A  60      19.708   2.675  -0.733  1.00 95.25           C
ATOM    670 1HD1 ILE A  60      19.421   1.713  -0.308  1.00 95.25           H
ATOM    671 2HD1 ILE A  60      20.459   2.520  -1.509  1.00 95.25           H
ATOM    672 3HD1 ILE A  60      20.121   3.310   0.050  1.00 95.25           H
ATOM    673  HN  ILE A  60      15.907   2.205  -0.969  1.00 95.25           H
ATOM    674  N   VAL A  61      15.554   1.067  -3.971  1.00 93.17           N
ATOM    675  CA  VAL A  61      15.141   0.292  -5.128  1.00 93.17           C
ATOM    676  C   VAL A  61      13.830   0.861  -5.675  1.00 93.17           C
ATOM    677  O   VAL A  61      13.667   0.999  -6.886  1.00 93.17           O
ATOM    678  HA  VAL A  61      15.914   0.398  -5.889  1.00 93.17           H
ATOM    679  CB  VAL A  61      15.041  -1.189  -4.757  1.00 93.17           C
ATOM    680  HB  VAL A  61      14.344  -1.280  -3.924  1.00 93.17           H
ATOM    681  CG1 VAL A  61      14.488  -2.011  -5.923  1.00 93.17           C
ATOM    682 1HG1 VAL A  61      13.494  -1.648  -6.184  1.00 93.17           H
ATOM    683 2HG1 VAL A  61      15.149  -1.910  -6.784  1.00 93.17           H
ATOM    684 3HG1 VAL A  61      14.427  -3.059  -5.633  1.00 93.17           H
ATOM    685  CG2 VAL A  61      16.396  -1.732  -4.298  1.00 93.17           C
ATOM    686 1HG2 VAL A  61      17.123  -1.621  -5.102  1.00 93.17           H
ATOM    687 2HG2 VAL A  61      16.733  -1.175  -3.424  1.00 93.17           H
ATOM    688 3HG2 VAL A  61      16.296  -2.786  -4.040  1.00 93.17           H
ATOM    689  HN  VAL A  61      15.546   0.569  -3.104  1.00 93.17           H
ATOM    690  N   GLY A  62      12.929   1.175  -4.756  1.00 93.66           N
ATOM    691  CA  GLY A  62      11.614   1.664  -5.134  1.00 93.66           C
ATOM    692  C   GLY A  62      11.712   3.033  -5.809  1.00 93.66           C
ATOM    693  O   GLY A  62      11.028   3.292  -6.799  1.00 93.66           O
ATOM    694 1HA  GLY A  62      11.138   0.954  -5.810  1.00 93.66           H
ATOM    695 2HA  GLY A  62      10.981   1.736  -4.249  1.00 93.66           H
ATOM    696  HN  GLY A  62      13.085   1.100  -3.771  1.00 93.66           H
ATOM    697  N   ALA A  63      12.567   3.875  -5.248  1.00 94.38           N
ATOM    698  CA  ALA A  63      12.710   5.235  -5.738  1.00 94.38           C
ATOM    699  C   ALA A  63      13.230   5.202  -7.177  1.00 94.38           C
ATOM    700  O   ALA A  63      12.724   5.917  -8.040  1.00 94.38           O
ATOM    701  HA  ALA A  63      11.723   5.697  -5.728  1.00 94.38           H
ATOM    702  CB  ALA A  63      13.631   6.021  -4.803  1.00 94.38           C
ATOM    703 1HB  ALA A  63      13.202   6.040  -3.801  1.00 94.38           H
ATOM    704 2HB  ALA A  63      14.610   5.543  -4.770  1.00 94.38           H
ATOM    705 3HB  ALA A  63      13.738   7.042  -5.172  1.00 94.38           H
ATOM    706  HN  ALA A  63      13.155   3.642  -4.473  1.00 94.38           H
ATOM    707  N   LEU A  64      14.234   4.365  -7.390  1.00 92.44           N
ATOM    708  CA  LEU A  64      14.838   4.240  -8.706  1.00 92.44           C
ATOM    709  C   LEU A  64      13.797   3.705  -9.691  1.00 92.44           C
ATOM    710  O   LEU A  64      13.651   4.234 -10.792  1.00 92.44           O
ATOM    711  HA  LEU A  64      15.135   5.239  -9.025  1.00 92.44           H
ATOM    712  CB  LEU A  64      16.109   3.391  -8.633  1.00 92.44           C
ATOM    713 1HB  LEU A  64      15.867   2.451  -8.138  1.00 92.44           H
ATOM    714 2HB  LEU A  64      16.417   3.146  -9.650  1.00 92.44           H
ATOM    715  CG  LEU A  64      17.299   4.026  -7.909  1.00 92.44           C
ATOM    716  HG  LEU A  64      16.968   4.338  -6.919  1.00 92.44           H
ATOM    717  CD1 LEU A  64      18.425   3.009  -7.710  1.00 92.44           C
ATOM    718 1HD1 LEU A  64      18.059   2.173  -7.115  1.00 92.44           H
ATOM    719 2HD1 LEU A  64      18.761   2.644  -8.681  1.00 92.44           H
ATOM    720 3HD1 LEU A  64      19.258   3.486  -7.194  1.00 92.44           H
ATOM    721  CD2 LEU A  64      17.781   5.279  -8.642  1.00 92.44           C
ATOM    722 1HD2 LEU A  64      18.089   5.014  -9.653  1.00 92.44           H
ATOM    723 2HD2 LEU A  64      16.971   6.007  -8.687  1.00 92.44           H
ATOM    724 3HD2 LEU A  64      18.627   5.710  -8.106  1.00 92.44           H
ATOM    725  HN  LEU A  64      14.634   3.779  -6.684  1.00 92.44           H
ATOM    726  N   GLY A  65      13.101   2.664  -9.260  1.00 90.01           N
ATOM    727  CA  GLY A  65      12.177   1.966 -10.138  1.00 90.01           C
ATOM    728  C   GLY A  65      11.050   2.893 -10.598  1.00 90.01           C
ATOM    729  O   GLY A  65      10.791   3.015 -11.794  1.00 90.01           O
ATOM    730 1HA  GLY A  65      12.714   1.583 -11.006  1.00 90.01           H
ATOM    731 2HA  GLY A  65      11.756   1.105  -9.619  1.00 90.01           H
ATOM    732  HN  GLY A  65      13.159   2.298  -8.331  1.00 90.01           H
ATOM    733  N   ASN A  66      10.411   3.522  -9.623  1.00 92.48           N
ATOM    734  CA  ASN A  66       9.219   4.308  -9.895  1.00 92.48           C
ATOM    735  C   ASN A  66       9.616   5.587 -10.636  1.00 92.48           C
ATOM    736  O   ASN A  66       8.866   6.078 -11.478  1.00 92.48           O
ATOM    737  HA  ASN A  66       8.580   3.661 -10.494  1.00 92.48           H
ATOM    738  CB  ASN A  66       8.518   4.712  -8.596  1.00 92.48           C
ATOM    739 1HB  ASN A  66       9.253   5.081  -7.881  1.00 92.48           H
ATOM    740 2HB  ASN A  66       7.825   5.531  -8.793  1.00 92.48           H
ATOM    741  CG  ASN A  66       7.759   3.529  -7.992  1.00 92.48           C
ATOM    742  OD1 ASN A  66       6.795   3.028  -8.547  1.00 92.48           O
ATOM    743  ND2 ASN A  66       8.246   3.113  -6.827  1.00 92.48           N
ATOM    744 1HD2 ASN A  66       9.041   3.568  -6.425  1.00 92.48           H
ATOM    745 2HD2 ASN A  66       7.818   2.344  -6.352  1.00 92.48           H
ATOM    746  HN  ASN A  66      10.694   3.502  -8.664  1.00 92.48           H
ATOM    747  N   SER A  67      10.793   6.090 -10.295  1.00 91.80           N
ATOM    748  CA  SER A  67      11.327   7.265 -10.962  1.00 91.80           C
ATOM    749  C   SER A  67      11.522   6.977 -12.452  1.00 91.80           C
ATOM    750  O   SER A  67      11.282   7.843 -13.292  1.00 91.80           O
ATOM    751  HA  SER A  67      10.578   8.044 -10.818  1.00 91.80           H
ATOM    752  CB  SER A  67      12.648   7.706 -10.329  1.00 91.80           C
ATOM    753 1HB  SER A  67      13.370   6.892 -10.394  1.00 91.80           H
ATOM    754 2HB  SER A  67      13.060   8.542 -10.895  1.00 91.80           H
ATOM    755  OG  SER A  67      12.485   8.089  -8.967  1.00 91.80           O
ATOM    756  HG  SER A  67      12.932   7.423  -8.369  1.00 91.80           H
ATOM    757  HN  SER A  67      11.378   5.709  -9.578  1.00 91.80           H
ATOM    758  N   LEU A  68      11.955   5.757 -12.735  1.00 87.70           N
ATOM    759  CA  LEU A  68      12.187   5.345 -14.109  1.00 87.70           C
ATOM    760  C   LEU A  68      10.855   5.318 -14.861  1.00 87.70           C
ATOM    761  O   LEU A  68      10.785   5.721 -16.021  1.00 87.70           O
ATOM    762  HA  LEU A  68      12.830   6.095 -14.570  1.00 87.70           H
ATOM    763  CB  LEU A  68      12.943   4.015 -14.148  1.00 87.70           C
ATOM    764 1HB  LEU A  68      13.850   4.117 -13.553  1.00 87.70           H
ATOM    765 2HB  LEU A  68      12.328   3.256 -13.665  1.00 87.70           H
ATOM    766  CG  LEU A  68      13.332   3.506 -15.538  1.00 87.70           C
ATOM    767  HG  LEU A  68      12.431   3.459 -16.149  1.00 87.70           H
ATOM    768  CD1 LEU A  68      14.295   4.476 -16.226  1.00 87.70           C
ATOM    769 1HD1 LEU A  68      13.817   5.449 -16.332  1.00 87.70           H
ATOM    770 2HD1 LEU A  68      15.199   4.578 -15.626  1.00 87.70           H
ATOM    771 3HD1 LEU A  68      14.556   4.090 -17.212  1.00 87.70           H
ATOM    772  CD2 LEU A  68      13.903   2.088 -15.462  1.00 87.70           C
ATOM    773 1HD2 LEU A  68      14.789   2.087 -14.828  1.00 87.70           H
ATOM    774 2HD2 LEU A  68      13.154   1.417 -15.042  1.00 87.70           H
ATOM    775 3HD2 LEU A  68      14.172   1.751 -16.463  1.00 87.70           H
ATOM    776  HN  LEU A  68      12.146   5.058 -12.046  1.00 87.70           H
ATOM    777  N   VAL A  69       9.831   4.840 -14.169  1.00 87.30           N
ATOM    778  CA  VAL A  69       8.513   4.721 -14.769  1.00 87.30           C
ATOM    779  C   VAL A  69       8.034   6.103 -15.217  1.00 87.30           C
ATOM    780  O   VAL A  69       7.556   6.266 -16.338  1.00 87.30           O
ATOM    781  HA  VAL A  69       8.608   4.082 -15.647  1.00 87.30           H
ATOM    782  CB  VAL A  69       7.552   4.043 -13.791  1.00 87.30           C
ATOM    783  HB  VAL A  69       7.610   4.575 -12.842  1.00 87.30           H
ATOM    784  CG1 VAL A  69       6.109   4.130 -14.292  1.00 87.30           C
ATOM    785 1HG1 VAL A  69       5.822   5.176 -14.394  1.00 87.30           H
ATOM    786 2HG1 VAL A  69       6.030   3.634 -15.259  1.00 87.30           H
ATOM    787 3HG1 VAL A  69       5.447   3.640 -13.578  1.00 87.30           H
ATOM    788  CG2 VAL A  69       7.959   2.589 -13.541  1.00 87.30           C
ATOM    789 1HG2 VAL A  69       7.944   2.041 -14.483  1.00 87.30           H
ATOM    790 2HG2 VAL A  69       8.964   2.561 -13.120  1.00 87.30           H
ATOM    791 3HG2 VAL A  69       7.260   2.131 -12.842  1.00 87.30           H
ATOM    792  HN  VAL A  69       9.891   4.538 -13.218  1.00 87.30           H
ATOM    793  N   ILE A  70       8.179   7.065 -14.316  1.00 89.25           N
ATOM    794  CA  ILE A  70       7.718   8.416 -14.584  1.00 89.25           C
ATOM    795  C   ILE A  70       8.482   8.984 -15.782  1.00 89.25           C
ATOM    796  O   ILE A  70       7.893   9.623 -16.651  1.00 89.25           O
ATOM    797  HA  ILE A  70       6.661   8.355 -14.845  1.00 89.25           H
ATOM    798  CB  ILE A  70       7.823   9.277 -13.323  1.00 89.25           C
ATOM    799  HB  ILE A  70       8.833   9.179 -12.926  1.00 89.25           H
ATOM    800  CG1 ILE A  70       6.861   8.784 -12.240  1.00 89.25           C
ATOM    801 1HG1 ILE A  70       5.833   8.891 -12.585  1.00 89.25           H
ATOM    802 2HG1 ILE A  70       7.027   7.722 -12.058  1.00 89.25           H
ATOM    803  CG2 ILE A  70       7.607  10.756 -13.650  1.00 89.25           C
ATOM    804 1HG2 ILE A  70       8.364  11.085 -14.362  1.00 89.25           H
ATOM    805 2HG2 ILE A  70       6.617  10.892 -14.085  1.00 89.25           H
ATOM    806 3HG2 ILE A  70       7.687  11.346 -12.737  1.00 89.25           H
ATOM    807  CD1 ILE A  70       7.053   9.566 -10.939  1.00 89.25           C
ATOM    808 1HD1 ILE A  70       8.075   9.436 -10.584  1.00 89.25           H
ATOM    809 2HD1 ILE A  70       6.862  10.624 -11.120  1.00 89.25           H
ATOM    810 3HD1 ILE A  70       6.357   9.195 -10.187  1.00 89.25           H
ATOM    811  HN  ILE A  70       8.602   6.932 -13.420  1.00 89.25           H
ATOM    812  N   LEU A  71       9.782   8.729 -15.788  1.00 86.55           N
ATOM    813  CA  LEU A  71      10.649   9.287 -16.813  1.00 86.55           C
ATOM    814  C   LEU A  71      10.252   8.716 -18.176  1.00 86.55           C
ATOM    815  O   LEU A  71      10.176   9.449 -19.161  1.00 86.55           O
ATOM    816  HA  LEU A  71      10.485  10.364 -16.828  1.00 86.55           H
ATOM    817  CB  LEU A  71      12.118   9.057 -16.454  1.00 86.55           C
ATOM    818 1HB  LEU A  71      12.302   9.484 -15.468  1.00 86.55           H
ATOM    819 2HB  LEU A  71      12.289   7.984 -16.373  1.00 86.55           H
ATOM    820  CG  LEU A  71      13.145   9.637 -17.429  1.00 86.55           C
ATOM    821  HG  LEU A  71      12.685  10.477 -17.950  1.00 86.55           H
ATOM    822  CD1 LEU A  71      14.364  10.181 -16.683  1.00 86.55           C
ATOM    823 1HD1 LEU A  71      14.050  10.968 -15.998  1.00 86.55           H
ATOM    824 2HD1 LEU A  71      14.834   9.375 -16.119  1.00 86.55           H
ATOM    825 3HD1 LEU A  71      15.078  10.586 -17.399  1.00 86.55           H
ATOM    826  CD2 LEU A  71      13.535   8.606 -18.491  1.00 86.55           C
ATOM    827 1HD2 LEU A  71      13.969   7.732 -18.006  1.00 86.55           H
ATOM    828 2HD2 LEU A  71      12.649   8.309 -19.052  1.00 86.55           H
ATOM    829 3HD2 LEU A  71      14.266   9.044 -19.171  1.00 86.55           H
ATOM    830  HN  LEU A  71      10.243   8.155 -15.112  1.00 86.55           H
ATOM    831  N   VAL A  72      10.010   7.414 -18.189  1.00 83.26           N
ATOM    832  CA  VAL A  72       9.651   6.732 -19.421  1.00 83.26           C
ATOM    833  C   VAL A  72       8.337   7.309 -19.954  1.00 83.26           C
ATOM    834  O   VAL A  72       8.191   7.520 -21.156  1.00 83.26           O
ATOM    835  HA  VAL A  72      10.440   6.927 -20.147  1.00 83.26           H
ATOM    836  CB  VAL A  72       9.588   5.222 -19.183  1.00 83.26           C
ATOM    837  HB  VAL A  72       8.930   5.043 -18.333  1.00 83.26           H
ATOM    838  CG1 VAL A  72       8.994   4.501 -20.395  1.00 83.26           C
ATOM    839 1HG1 VAL A  72       7.984   4.868 -20.578  1.00 83.26           H
ATOM    840 2HG1 VAL A  72       9.614   4.691 -21.271  1.00 83.26           H
ATOM    841 3HG1 VAL A  72       8.961   3.429 -20.200  1.00 83.26           H
ATOM    842  CG2 VAL A  72      10.969   4.663 -18.835  1.00 83.26           C
ATOM    843 1HG2 VAL A  72      11.658   4.859 -19.657  1.00 83.26           H
ATOM    844 2HG2 VAL A  72      11.338   5.144 -17.929  1.00 83.26           H
ATOM    845 3HG2 VAL A  72      10.895   3.588 -18.672  1.00 83.26           H
ATOM    846  HN  VAL A  72      10.056   6.828 -17.380  1.00 83.26           H
ATOM    847  N   TYR A  73       7.416   7.546 -19.032  1.00 82.66           N
ATOM    848  CA  TYR A  73       6.115   8.081 -19.396  1.00 82.66           C
ATOM    849  C   TYR A  73       6.254   9.439 -20.087  1.00 82.66           C
ATOM    850  O   TYR A  73       5.547   9.724 -21.052  1.00 82.66           O
ATOM    851  HA  TYR A  73       5.642   7.379 -20.083  1.00 82.66           H
ATOM    852  CB  TYR A  73       5.352   8.266 -18.082  1.00 82.66           C
ATOM    853 1HB  TYR A  73       5.305   7.309 -17.563  1.00 82.66           H
ATOM    854 2HB  TYR A  73       5.912   8.948 -17.442  1.00 82.66           H
ATOM    855  CG  TYR A  73       3.931   8.806 -18.258  1.00 82.66           C
ATOM    856  CD1 TYR A  73       3.715  10.166 -18.340  1.00 82.66           C
ATOM    857  HD1 TYR A  73       4.556  10.856 -18.281  1.00 82.66           H
ATOM    858  CD2 TYR A  73       2.866   7.931 -18.333  1.00 82.66           C
ATOM    859  HD2 TYR A  73       3.037   6.857 -18.268  1.00 82.66           H
ATOM    860  CE1 TYR A  73       2.377  10.673 -18.506  1.00 82.66           C
ATOM    861  HE1 TYR A  73       2.192  11.746 -18.572  1.00 82.66           H
ATOM    862  CE2 TYR A  73       1.529   8.439 -18.499  1.00 82.66           C
ATOM    863  HE2 TYR A  73       0.679   7.759 -18.560  1.00 82.66           H
ATOM    864  CZ  TYR A  73       1.350   9.785 -18.577  1.00 82.66           C
ATOM    865  OH  TYR A  73       0.087  10.264 -18.733  1.00 82.66           O
ATOM    866  HH  TYR A  73      -0.533   9.519 -18.978  1.00 82.66           H
ATOM    867  HN  TYR A  73       7.546   7.380 -18.055  1.00 82.66           H
ATOM    868  N   TRP A  74       7.170  10.242 -19.565  1.00 83.92           N
ATOM    869  CA  TRP A  74       7.318  11.611 -20.029  1.00 83.92           C
ATOM    870  C   TRP A  74       7.886  11.570 -21.449  1.00 83.92           C
ATOM    871  O   TRP A  74       7.347  12.202 -22.356  1.00 83.92           O
ATOM    872  HA  TRP A  74       6.329  12.069 -20.036  1.00 83.92           H
ATOM    873  CB  TRP A  74       8.180  12.427 -19.063  1.00 83.92           C
ATOM    874 1HB  TRP A  74       8.500  11.782 -18.244  1.00 83.92           H
ATOM    875 2HB  TRP A  74       9.081  12.752 -19.583  1.00 83.92           H
ATOM    876  CG  TRP A  74       7.472  13.653 -18.482  1.00 83.92           C
ATOM    877  CD1 TRP A  74       6.797  14.605 -19.140  1.00 83.92           C
ATOM    878  HD1 TRP A  74       6.663  14.625 -20.221  1.00 83.92           H
ATOM    879  CD2 TRP A  74       7.397  14.021 -17.089  1.00 83.92           C
ATOM    880  NE1 TRP A  74       6.295  15.557 -18.277  1.00 83.92           N
ATOM    881  HE1 TRP A  74       5.758  16.362 -18.530  1.00 83.92           H
ATOM    882  CE2 TRP A  74       6.671  15.191 -16.990  1.00 83.92           C
ATOM    883  CE3 TRP A  74       7.925  13.388 -15.950  1.00 83.92           C
ATOM    884  HE3 TRP A  74       8.501  12.464 -16.002  1.00 83.92           H
ATOM    885  CZ2 TRP A  74       6.407  15.828 -15.771  1.00 83.92           C
ATOM    886  HZ2 TRP A  74       5.830  16.751 -15.719  1.00 83.92           H
ATOM    887  CZ3 TRP A  74       7.652  14.037 -14.740  1.00 83.92           C
ATOM    888  HZ3 TRP A  74       8.039  13.588 -13.825  1.00 83.92           H
ATOM    889  CH2 TRP A  74       6.923  15.215 -14.623  1.00 83.92           C
ATOM    890  HH2 TRP A  74       6.753  15.659 -13.642  1.00 83.92           H
ATOM    891  HN  TRP A  74       7.803   9.970 -18.840  1.00 83.92           H
ATOM    892  N   TYR A  75       8.969  10.820 -21.597  1.00 79.21           N
ATOM    893  CA  TYR A  75       9.757  10.878 -22.817  1.00 79.21           C
ATOM    894  C   TYR A  75       9.184   9.945 -23.885  1.00 79.21           C
ATOM    895  O   TYR A  75       9.616   9.974 -25.036  1.00 79.21           O
ATOM    896  HA  TYR A  75       9.730  11.903 -23.187  1.00 79.21           H
ATOM    897  CB  TYR A  75      11.159  10.397 -22.435  1.00 79.21           C
ATOM    898 1HB  TYR A  75      11.069   9.520 -21.795  1.00 79.21           H
ATOM    899 2HB  TYR A  75      11.682  10.081 -23.338  1.00 79.21           H
ATOM    900  CG  TYR A  75      12.004  11.451 -21.717  1.00 79.21           C
ATOM    901  CD1 TYR A  75      12.560  12.493 -22.430  1.00 79.21           C
ATOM    902  HD1 TYR A  75      12.397  12.566 -23.505  1.00 79.21           H
ATOM    903  CD2 TYR A  75      12.211  11.358 -20.355  1.00 79.21           C
ATOM    904  HD2 TYR A  75      11.772  10.535 -19.792  1.00 79.21           H
ATOM    905  CE1 TYR A  75      13.356  13.485 -21.754  1.00 79.21           C
ATOM    906  HE1 TYR A  75      13.801  14.313 -22.305  1.00 79.21           H
ATOM    907  CE2 TYR A  75      13.007  12.350 -19.679  1.00 79.21           C
ATOM    908  HE2 TYR A  75      13.178  12.289 -18.604  1.00 79.21           H
ATOM    909  CZ  TYR A  75      13.540  13.364 -20.412  1.00 79.21           C
ATOM    910  OH  TYR A  75      14.291  14.301 -19.773  1.00 79.21           O
ATOM    911  HH  TYR A  75      14.623  14.978 -20.429  1.00 79.21           H
ATOM    912  HN  TYR A  75       9.308  10.184 -20.905  1.00 79.21           H
ATOM    913  N   CYS A  76       8.219   9.139 -23.466  1.00 71.25           N
ATOM    914  CA  CYS A  76       7.525   8.259 -24.390  1.00 71.25           C
ATOM    915  C   CYS A  76       6.717   9.122 -25.360  1.00 71.25           C
ATOM    916  O   CYS A  76       5.786   9.815 -24.952  1.00 71.25           O
ATOM    917  HA  CYS A  76       8.292   7.694 -24.920  1.00 71.25           H
ATOM    918  CB  CYS A  76       6.643   7.248 -23.653  1.00 71.25           C
ATOM    919 1HB  CYS A  76       7.256   6.626 -23.001  1.00 71.25           H
ATOM    920 2HB  CYS A  76       5.929   7.771 -23.017  1.00 71.25           H
ATOM    921  SG  CYS A  76       5.753   6.199 -24.860  1.00 71.25           S
ATOM    922  HG  CYS A  76       6.840   5.662 -25.406  1.00 71.25           H
ATOM    923  HN  CYS A  76       7.912   9.083 -22.516  1.00 71.25           H
ATOM    924  N   THR A  77       7.101   9.051 -26.626  1.00 63.48           N
ATOM    925  CA  THR A  77       6.501   9.902 -27.639  1.00 63.48           C
ATOM    926  C   THR A  77       5.156   9.329 -28.090  1.00 63.48           C
ATOM    927  O   THR A  77       4.442   9.954 -28.872  1.00 63.48           O
ATOM    928  HA  THR A  77       6.300  10.877 -27.194  1.00 63.48           H
ATOM    929  CB  THR A  77       7.508  10.060 -28.780  1.00 63.48           C
ATOM    930  HB  THR A  77       7.121  10.727 -29.551  1.00 63.48           H
ATOM    931  OG1 THR A  77       7.771   8.724 -29.199  1.00 63.48           O
ATOM    932  HG1 THR A  77       8.200   8.726 -30.102  1.00 63.48           H
ATOM    933  CG2 THR A  77       8.865  10.574 -28.297  1.00 63.48           C
ATOM    934 1HG2 THR A  77       9.284   9.872 -27.575  1.00 63.48           H
ATOM    935 2HG2 THR A  77       8.738  11.548 -27.824  1.00 63.48           H
ATOM    936 3HG2 THR A  77       9.542  10.668 -29.146  1.00 63.48           H
ATOM    937  HN  THR A  77       7.807   8.427 -26.962  1.00 63.48           H
ATOM    938  N   ARG A  78       4.852   8.146 -27.578  1.00 67.38           N
ATOM    939  CA  ARG A  78       3.654   7.436 -27.993  1.00 67.38           C
ATOM    940  C   ARG A  78       2.421   8.029 -27.308  1.00 67.38           C
ATOM    941  O   ARG A  78       2.512   8.538 -26.192  1.00 67.38           O
ATOM    942  HA  ARG A  78       3.608   7.576 -29.073  1.00 67.38           H
ATOM    943  CB  ARG A  78       3.751   5.947 -27.655  1.00 67.38           C
ATOM    944 1HB  ARG A  78       3.162   5.369 -28.368  1.00 67.38           H
ATOM    945 2HB  ARG A  78       4.784   5.615 -27.751  1.00 67.38           H
ATOM    946  CG  ARG A  78       3.252   5.674 -26.234  1.00 67.38           C
ATOM    947 1HG  ARG A  78       3.754   6.343 -25.534  1.00 67.38           H
ATOM    948 2HG  ARG A  78       2.185   5.889 -26.172  1.00 67.38           H
ATOM    949  CD  ARG A  78       3.509   4.221 -25.832  1.00 67.38           C
ATOM    950 1HD  ARG A  78       3.043   3.548 -26.552  1.00 67.38           H
ATOM    951 2HD  ARG A  78       4.579   4.013 -25.850  1.00 67.38           H
ATOM    952  NE  ARG A  78       2.968   3.966 -24.479  1.00 67.38           N
ATOM    953  HE  ARG A  78       2.470   4.706 -24.026  1.00 67.38           H
ATOM    954  CZ  ARG A  78       3.103   2.806 -23.821  1.00 67.38           C
ATOM    955  NH1 ARG A  78       3.760   1.781 -24.380  1.00 67.38           N
ATOM    956 1HH1 ARG A  78       4.154   1.877 -25.294  1.00 67.38           H
ATOM    957 2HH1 ARG A  78       3.856   0.918 -23.883  1.00 67.38           H
ATOM    958  NH2 ARG A  78       2.571   2.687 -22.597  1.00 67.38           N
ATOM    959 1HH2 ARG A  78       2.663   1.829 -22.093  1.00 67.38           H
ATOM    960 2HH2 ARG A  78       2.082   3.458 -22.188  1.00 67.38           H
ATOM    961  HN  ARG A  78       5.407   7.673 -26.893  1.00 67.38           H
ATOM    962  N   VAL A  79       1.298   7.943 -28.005  1.00 72.95           N
ATOM    963  CA  VAL A  79       0.021   8.307 -27.414  1.00 72.95           C
ATOM    964  C   VAL A  79      -0.158   7.554 -26.094  1.00 72.95           C
ATOM    965  O   VAL A  79      -0.110   6.325 -26.065  1.00 72.95           O
ATOM    966  HA  VAL A  79       0.048   9.377 -27.206  1.00 72.95           H
ATOM    967  CB  VAL A  79      -1.110   8.046 -28.410  1.00 72.95           C
ATOM    968  HB  VAL A  79      -1.170   6.970 -28.575  1.00 72.95           H
ATOM    969  CG1 VAL A  79      -2.455   8.510 -27.847  1.00 72.95           C
ATOM    970 1HG1 VAL A  79      -2.669   7.969 -26.925  1.00 72.95           H
ATOM    971 2HG1 VAL A  79      -2.412   9.579 -27.640  1.00 72.95           H
ATOM    972 3HG1 VAL A  79      -3.241   8.313 -28.575  1.00 72.95           H
ATOM    973  CG2 VAL A  79      -0.820   8.712 -29.757  1.00 72.95           C
ATOM    974 1HG2 VAL A  79      -0.720   9.788 -29.616  1.00 72.95           H
ATOM    975 2HG2 VAL A  79       0.107   8.312 -30.168  1.00 72.95           H
ATOM    976 3HG2 VAL A  79      -1.640   8.510 -30.446  1.00 72.95           H
ATOM    977  HN  VAL A  79       1.251   7.633 -28.954  1.00 72.95           H
ATOM    978  N   LYS A  80      -0.361   8.322 -25.034  1.00 77.97           N
ATOM    979  CA  LYS A  80      -0.633   7.742 -23.730  1.00 77.97           C
ATOM    980  C   LYS A  80      -1.922   6.920 -23.801  1.00 77.97           C
ATOM    981  O   LYS A  80      -2.776   7.170 -24.650  1.00 77.97           O
ATOM    982  HA  LYS A  80       0.192   7.070 -23.493  1.00 77.97           H
ATOM    983  CB  LYS A  80      -0.656   8.829 -22.654  1.00 77.97           C
ATOM    984 1HB  LYS A  80      -1.537   9.457 -22.785  1.00 77.97           H
ATOM    985 2HB  LYS A  80      -0.737   8.369 -21.669  1.00 77.97           H
ATOM    986  CG  LYS A  80       0.606   9.691 -22.718  1.00 77.97           C
ATOM    987 1HG  LYS A  80       0.626  10.243 -23.658  1.00 77.97           H
ATOM    988 2HG  LYS A  80       0.588  10.429 -21.916  1.00 77.97           H
ATOM    989  CD  LYS A  80       1.865   8.830 -22.599  1.00 77.97           C
ATOM    990 1HD  LYS A  80       1.772   8.161 -21.744  1.00 77.97           H
ATOM    991 2HD  LYS A  80       1.966   8.203 -23.485  1.00 77.97           H
ATOM    992  CE  LYS A  80       3.112   9.701 -22.439  1.00 77.97           C
ATOM    993 1HE  LYS A  80       3.006  10.610 -23.031  1.00 77.97           H
ATOM    994 2HE  LYS A  80       3.217  10.009 -21.399  1.00 77.97           H
ATOM    995  NZ  LYS A  80       4.320   8.961 -22.868  1.00 77.97           N
ATOM    996 1HZ  LYS A  80       5.148   9.488 -22.613  1.00 77.97           H
ATOM    997 2HZ  LYS A  80       4.342   8.056 -22.411  1.00 77.97           H
ATOM    998 3HZ  LYS A  80       4.298   8.832 -23.873  1.00 77.97           H
ATOM    999  HN  LYS A  80      -0.342   9.322 -25.056  1.00 77.97           H
ATOM   1000  N   THR A  81      -2.021   5.954 -22.899  1.00 79.12           N
ATOM   1001  CA  THR A  81      -3.257   5.209 -22.733  1.00 79.12           C
ATOM   1002  C   THR A  81      -3.840   5.446 -21.339  1.00 79.12           C
ATOM   1003  O   THR A  81      -3.172   6.005 -20.470  1.00 79.12           O
ATOM   1004  HA  THR A  81      -3.984   5.586 -23.452  1.00 79.12           H
ATOM   1005  CB  THR A  81      -2.964   3.736 -23.026  1.00 79.12           C
ATOM   1006  HB  THR A  81      -3.880   3.146 -23.008  1.00 79.12           H
ATOM   1007  OG1 THR A  81      -1.982   3.378 -22.058  1.00 79.12           O
ATOM   1008  HG1 THR A  81      -1.072   3.642 -22.379  1.00 79.12           H
ATOM   1009  CG2 THR A  81      -2.255   3.536 -24.368  1.00 79.12           C
ATOM   1010 1HG2 THR A  81      -1.306   4.072 -24.361  1.00 79.12           H
ATOM   1011 2HG2 THR A  81      -2.883   3.920 -25.171  1.00 79.12           H
ATOM   1012 3HG2 THR A  81      -2.071   2.473 -24.526  1.00 79.12           H
ATOM   1013  HN  THR A  81      -1.277   5.680 -22.289  1.00 79.12           H
ATOM   1014  N   MET A  82      -5.079   5.011 -21.168  1.00 82.57           N
ATOM   1015  CA  MET A  82      -5.715   5.055 -19.862  1.00 82.57           C
ATOM   1016  C   MET A  82      -4.884   4.301 -18.822  1.00 82.57           C
ATOM   1017  O   MET A  82      -4.715   4.772 -17.698  1.00 82.57           O
ATOM   1018  HA  MET A  82      -5.769   6.111 -19.598  1.00 82.57           H
ATOM   1019  CB  MET A  82      -7.109   4.431 -19.952  1.00 82.57           C
ATOM   1020 1HB  MET A  82      -7.726   5.008 -20.641  1.00 82.57           H
ATOM   1021 2HB  MET A  82      -7.035   3.423 -20.359  1.00 82.57           H
ATOM   1022  CG  MET A  82      -7.778   4.384 -18.577  1.00 82.57           C
ATOM   1023 1HG  MET A  82      -7.445   3.502 -18.031  1.00 82.57           H
ATOM   1024 2HG  MET A  82      -7.482   5.254 -17.989  1.00 82.57           H
ATOM   1025  SD  MET A  82      -9.553   4.351 -18.762  1.00 82.57           S
ATOM   1026  CE  MET A  82     -10.047   4.666 -17.076  1.00 82.57           C
ATOM   1027 1HE  MET A  82      -9.655   3.881 -16.430  1.00 82.57           H
ATOM   1028 2HE  MET A  82      -9.654   5.631 -16.756  1.00 82.57           H
ATOM   1029 3HE  MET A  82     -11.135   4.678 -17.013  1.00 82.57           H
ATOM   1030  HN  MET A  82      -5.645   4.633 -21.901  1.00 82.57           H
ATOM   1031  N   THR A  83      -4.388   3.144 -19.233  1.00 80.44           N
ATOM   1032  CA  THR A  83      -3.524   2.352 -18.374  1.00 80.44           C
ATOM   1033  C   THR A  83      -2.293   3.162 -17.963  1.00 80.44           C
ATOM   1034  O   THR A  83      -1.914   3.172 -16.793  1.00 80.44           O
ATOM   1035  HA  THR A  83      -4.071   2.117 -17.461  1.00 80.44           H
ATOM   1036  CB  THR A  83      -3.181   1.057 -19.112  1.00 80.44           C
ATOM   1037  HB  THR A  83      -2.364   1.215 -19.816  1.00 80.44           H
ATOM   1038  OG1 THR A  83      -4.419   0.647 -19.688  1.00 80.44           O
ATOM   1039  HG1 THR A  83      -5.170   0.834 -19.054  1.00 80.44           H
ATOM   1040  CG2 THR A  83      -2.819  -0.083 -18.158  1.00 80.44           C
ATOM   1041 1HG2 THR A  83      -3.663  -0.286 -17.498  1.00 80.44           H
ATOM   1042 2HG2 THR A  83      -1.952   0.203 -17.562  1.00 80.44           H
ATOM   1043 3HG2 THR A  83      -2.585  -0.978 -18.734  1.00 80.44           H
ATOM   1044  HN  THR A  83      -4.566   2.747 -20.134  1.00 80.44           H
ATOM   1045  N   ASP A  84      -1.702   3.821 -18.949  1.00 82.69           N
ATOM   1046  CA  ASP A  84      -0.476   4.567 -18.722  1.00 82.69           C
ATOM   1047  C   ASP A  84      -0.725   5.633 -17.652  1.00 82.69           C
ATOM   1048  O   ASP A  84       0.150   5.914 -16.835  1.00 82.69           O
ATOM   1049  HA  ASP A  84       0.257   3.825 -18.407  1.00 82.69           H
ATOM   1050  CB  ASP A  84      -0.018   5.276 -19.998  1.00 82.69           C
ATOM   1051 1HB  ASP A  84      -0.795   5.961 -20.337  1.00 82.69           H
ATOM   1052 2HB  ASP A  84       0.867   5.877 -19.786  1.00 82.69           H
ATOM   1053  CG  ASP A  84       0.298   4.266 -21.103  1.00 82.69           C
ATOM   1054  OD1 ASP A  84       0.880   3.214 -20.760  1.00 82.69           O
ATOM   1055  OD2 ASP A  84      -0.050   4.569 -22.264  1.00 82.69           O
ATOM   1056  HN  ASP A  84      -2.046   3.849 -19.888  1.00 82.69           H
ATOM   1057  N   MET A  85      -1.923   6.198 -17.693  1.00 87.74           N
ATOM   1058  CA  MET A  85      -2.290   7.243 -16.752  1.00 87.74           C
ATOM   1059  C   MET A  85      -2.302   6.710 -15.318  1.00 87.74           C
ATOM   1060  O   MET A  85      -1.782   7.354 -14.408  1.00 87.74           O
ATOM   1061  HA  MET A  85      -1.524   8.012 -16.854  1.00 87.74           H
ATOM   1062  CB  MET A  85      -3.675   7.787 -17.107  1.00 87.74           C
ATOM   1063 1HB  MET A  85      -3.703   8.058 -18.163  1.00 87.74           H
ATOM   1064 2HB  MET A  85      -4.424   7.009 -16.958  1.00 87.74           H
ATOM   1065  CG  MET A  85      -4.021   9.007 -16.252  1.00 87.74           C
ATOM   1066 1HG  MET A  85      -5.026   9.355 -16.489  1.00 87.74           H
ATOM   1067 2HG  MET A  85      -4.018   8.735 -15.197  1.00 87.74           H
ATOM   1068  SD  MET A  85      -2.840  10.314 -16.547  1.00 87.74           S
ATOM   1069  CE  MET A  85      -3.252  10.728 -18.234  1.00 87.74           C
ATOM   1070 1HE  MET A  85      -3.112   9.853 -18.868  1.00 87.74           H
ATOM   1071 2HE  MET A  85      -4.292  11.051 -18.285  1.00 87.74           H
ATOM   1072 3HE  MET A  85      -2.604  11.534 -18.579  1.00 87.74           H
ATOM   1073  HN  MET A  85      -2.635   5.953 -18.351  1.00 87.74           H
ATOM   1074  N   PHE A  86      -2.903   5.539 -15.161  1.00 88.19           N
ATOM   1075  CA  PHE A  86      -3.000   4.918 -13.851  1.00 88.19           C
ATOM   1076  C   PHE A  86      -1.624   4.470 -13.354  1.00 88.19           C
ATOM   1077  O   PHE A  86      -1.329   4.567 -12.164  1.00 88.19           O
ATOM   1078  HA  PHE A  86      -3.406   5.664 -13.169  1.00 88.19           H
ATOM   1079  CB  PHE A  86      -3.898   3.689 -14.005  1.00 88.19           C
ATOM   1080 1HB  PHE A  86      -3.488   3.046 -14.783  1.00 88.19           H
ATOM   1081 2HB  PHE A  86      -3.878   3.118 -13.077  1.00 88.19           H
ATOM   1082  CG  PHE A  86      -5.352   4.020 -14.351  1.00 88.19           C
ATOM   1083  CD1 PHE A  86      -5.958   5.096 -13.782  1.00 88.19           C
ATOM   1084  HD1 PHE A  86      -5.409   5.723 -13.080  1.00 88.19           H
ATOM   1085  CD2 PHE A  86      -6.037   3.238 -15.228  1.00 88.19           C
ATOM   1086  HD2 PHE A  86      -5.551   2.375 -15.684  1.00 88.19           H
ATOM   1087  CE1 PHE A  86      -7.307   5.403 -14.104  1.00 88.19           C
ATOM   1088  HE1 PHE A  86      -7.793   6.266 -13.648  1.00 88.19           H
ATOM   1089  CE2 PHE A  86      -7.385   3.545 -15.550  1.00 88.19           C
ATOM   1090  HE2 PHE A  86      -7.934   2.919 -16.252  1.00 88.19           H
ATOM   1091  CZ  PHE A  86      -7.992   4.621 -14.981  1.00 88.19           C
ATOM   1092  HZ  PHE A  86      -9.027   4.857 -15.228  1.00 88.19           H
ATOM   1093  HN  PHE A  86      -3.318   5.019 -15.908  1.00 88.19           H
ATOM   1094  N   LEU A  87      -0.819   3.989 -14.290  1.00 85.04           N
ATOM   1095  CA  LEU A  87       0.518   3.525 -13.962  1.00 85.04           C
ATOM   1096  C   LEU A  87       1.348   4.702 -13.444  1.00 85.04           C
ATOM   1097  O   LEU A  87       2.148   4.545 -12.523  1.00 85.04           O
ATOM   1098  HA  LEU A  87       0.422   2.792 -13.161  1.00 85.04           H
ATOM   1099  CB  LEU A  87       1.146   2.809 -15.159  1.00 85.04           C
ATOM   1100 1HB  LEU A  87       1.096   3.474 -16.022  1.00 85.04           H
ATOM   1101 2HB  LEU A  87       2.202   2.644 -14.945  1.00 85.04           H
ATOM   1102  CG  LEU A  87       0.517   1.469 -15.545  1.00 85.04           C
ATOM   1103  HG  LEU A  87      -0.513   1.652 -15.853  1.00 85.04           H
ATOM   1104  CD1 LEU A  87       1.242   0.847 -16.739  1.00 85.04           C
ATOM   1105 1HD1 LEU A  87       1.181   1.521 -17.594  1.00 85.04           H
ATOM   1106 2HD1 LEU A  87       2.288   0.680 -16.483  1.00 85.04           H
ATOM   1107 3HD1 LEU A  87       0.775  -0.105 -16.993  1.00 85.04           H
ATOM   1108  CD2 LEU A  87       0.468   0.521 -14.346  1.00 85.04           C
ATOM   1109 1HD2 LEU A  87       1.481   0.340 -13.984  1.00 85.04           H
ATOM   1110 2HD2 LEU A  87      -0.127   0.970 -13.551  1.00 85.04           H
ATOM   1111 3HD2 LEU A  87       0.016  -0.424 -14.648  1.00 85.04           H
ATOM   1112  HN  LEU A  87      -1.068   3.913 -15.256  1.00 85.04           H
ATOM   1113  N   LEU A  88       1.129   5.855 -14.059  1.00 89.28           N
ATOM   1114  CA  LEU A  88       1.829   7.063 -13.657  1.00 89.28           C
ATOM   1115  C   LEU A  88       1.483   7.388 -12.203  1.00 89.28           C
ATOM   1116  O   LEU A  88       2.373   7.578 -11.376  1.00 89.28           O
ATOM   1117  HA  LEU A  88       2.898   6.857 -13.719  1.00 89.28           H
ATOM   1118  CB  LEU A  88       1.531   8.205 -14.630  1.00 89.28           C
ATOM   1119 1HB  LEU A  88       1.934   7.938 -15.607  1.00 89.28           H
ATOM   1120 2HB  LEU A  88       0.450   8.287 -14.743  1.00 89.28           H
ATOM   1121  CG  LEU A  88       2.081   9.579 -14.241  1.00 89.28           C
ATOM   1122  HG  LEU A  88       1.779   9.789 -13.215  1.00 89.28           H
ATOM   1123  CD1 LEU A  88       3.610   9.586 -14.273  1.00 89.28           C
ATOM   1124 1HD1 LEU A  88       3.992   8.845 -13.570  1.00 89.28           H
ATOM   1125 2HD1 LEU A  88       3.954   9.344 -15.278  1.00 89.28           H
ATOM   1126 3HD1 LEU A  88       3.975  10.574 -13.992  1.00 89.28           H
ATOM   1127  CD2 LEU A  88       1.484  10.678 -15.123  1.00 89.28           C
ATOM   1128 1HD2 LEU A  88       1.735  10.483 -16.165  1.00 89.28           H
ATOM   1129 2HD2 LEU A  88       0.400  10.689 -15.005  1.00 89.28           H
ATOM   1130 3HD2 LEU A  88       1.891  11.644 -14.825  1.00 89.28           H
ATOM   1131  HN  LEU A  88       0.487   5.971 -14.817  1.00 89.28           H
ATOM   1132  N   ASN A  89       0.186   7.443 -11.935  1.00 92.85           N
ATOM   1133  CA  ASN A  89      -0.291   7.862 -10.628  1.00 92.85           C
ATOM   1134  C   ASN A  89       0.136   6.833  -9.579  1.00 92.85           C
ATOM   1135  O   ASN A  89       0.364   7.180  -8.422  1.00 92.85           O
ATOM   1136  HA  ASN A  89       0.158   8.841 -10.460  1.00 92.85           H
ATOM   1137  CB  ASN A  89      -1.818   7.957 -10.604  1.00 92.85           C
ATOM   1138 1HB  ASN A  89      -2.247   7.115 -11.147  1.00 92.85           H
ATOM   1139 2HB  ASN A  89      -2.174   7.887  -9.576  1.00 92.85           H
ATOM   1140  CG  ASN A  89      -2.297   9.270 -11.227  1.00 92.85           C
ATOM   1141  OD1 ASN A  89      -2.528  10.259 -10.552  1.00 92.85           O
ATOM   1142  ND2 ASN A  89      -2.431   9.223 -12.549  1.00 92.85           N
ATOM   1143 1HD2 ASN A  89      -2.225   8.379 -13.044  1.00 92.85           H
ATOM   1144 2HD2 ASN A  89      -2.739  10.033 -13.049  1.00 92.85           H
ATOM   1145  HN  ASN A  89      -0.531   7.207 -12.591  1.00 92.85           H
ATOM   1146  N   LEU A  90       0.230   5.588 -10.023  1.00 89.74           N
ATOM   1147  CA  LEU A  90       0.643   4.509  -9.141  1.00 89.74           C
ATOM   1148  C   LEU A  90       2.086   4.747  -8.693  1.00 89.74           C
ATOM   1149  O   LEU A  90       2.401   4.625  -7.510  1.00 89.74           O
ATOM   1150  HA  LEU A  90      -0.001   4.541  -8.262  1.00 89.74           H
ATOM   1151  CB  LEU A  90       0.424   3.153  -9.815  1.00 89.74           C
ATOM   1152 1HB  LEU A  90      -0.586   3.133 -10.226  1.00 89.74           H
ATOM   1153 2HB  LEU A  90       1.112   3.072 -10.656  1.00 89.74           H
ATOM   1154  CG  LEU A  90       0.606   1.924  -8.923  1.00 89.74           C
ATOM   1155  HG  LEU A  90       1.523   2.053  -8.347  1.00 89.74           H
ATOM   1156  CD1 LEU A  90      -0.543   1.798  -7.920  1.00 89.74           C
ATOM   1157 1HD1 LEU A  90      -0.574   2.687  -7.289  1.00 89.74           H
ATOM   1158 2HD1 LEU A  90      -1.486   1.703  -8.459  1.00 89.74           H
ATOM   1159 3HD1 LEU A  90      -0.389   0.916  -7.299  1.00 89.74           H
ATOM   1160  CD2 LEU A  90       0.775   0.657  -9.763  1.00 89.74           C
ATOM   1161 1HD2 LEU A  90      -0.111   0.511 -10.382  1.00 89.74           H
ATOM   1162 2HD2 LEU A  90       1.652   0.758 -10.402  1.00 89.74           H
ATOM   1163 3HD2 LEU A  90       0.902  -0.202  -9.104  1.00 89.74           H
ATOM   1164  HN  LEU A  90       0.030   5.313 -10.963  1.00 89.74           H
ATOM   1165  N   ALA A  91       2.926   5.083  -9.662  1.00 91.94           N
ATOM   1166  CA  ALA A  91       4.339   5.285  -9.391  1.00 91.94           C
ATOM   1167  C   ALA A  91       4.509   6.497  -8.473  1.00 91.94           C
ATOM   1168  O   ALA A  91       5.382   6.507  -7.607  1.00 91.94           O
ATOM   1169  HA  ALA A  91       4.709   4.397  -8.878  1.00 91.94           H
ATOM   1170  CB  ALA A  91       5.094   5.443 -10.712  1.00 91.94           C
ATOM   1171 1HB  ALA A  91       4.965   4.543 -11.314  1.00 91.94           H
ATOM   1172 2HB  ALA A  91       4.702   6.303 -11.255  1.00 91.94           H
ATOM   1173 3HB  ALA A  91       6.154   5.594 -10.508  1.00 91.94           H
ATOM   1174  HN  ALA A  91       2.655   5.216 -10.615  1.00 91.94           H
ATOM   1175  N   ILE A  92       3.661   7.491  -8.695  1.00 93.94           N
ATOM   1176  CA  ILE A  92       3.702   8.703  -7.894  1.00 93.94           C
ATOM   1177  C   ILE A  92       3.348   8.363  -6.445  1.00 93.94           C
ATOM   1178  O   ILE A  92       4.024   8.803  -5.517  1.00 93.94           O
ATOM   1179  HA  ILE A  92       4.726   9.077  -7.920  1.00 93.94           H
ATOM   1180  CB  ILE A  92       2.809   9.782  -8.509  1.00 93.94           C
ATOM   1181  HB  ILE A  92       1.839   9.337  -8.732  1.00 93.94           H
ATOM   1182  CG1 ILE A  92       3.390  10.285  -9.833  1.00 93.94           C
ATOM   1183 1HG1 ILE A  92       4.292  10.866  -9.641  1.00 93.94           H
ATOM   1184 2HG1 ILE A  92       3.682   9.437 -10.452  1.00 93.94           H
ATOM   1185  CG2 ILE A  92       2.567  10.923  -7.519  1.00 93.94           C
ATOM   1186 1HG2 ILE A  92       2.078  10.532  -6.627  1.00 93.94           H
ATOM   1187 2HG2 ILE A  92       3.520  11.374  -7.243  1.00 93.94           H
ATOM   1188 3HG2 ILE A  92       1.929  11.676  -7.982  1.00 93.94           H
ATOM   1189  CD1 ILE A  92       2.373  11.146 -10.585  1.00 93.94           C
ATOM   1190 1HD1 ILE A  92       1.482  10.555 -10.796  1.00 93.94           H
ATOM   1191 2HD1 ILE A  92       2.102  12.006  -9.973  1.00 93.94           H
ATOM   1192 3HD1 ILE A  92       2.811  11.491 -11.522  1.00 93.94           H
ATOM   1193  HN  ILE A  92       2.957   7.478  -9.405  1.00 93.94           H
ATOM   1194  N   ALA A  93       2.287   7.584  -6.296  1.00 93.74           N
ATOM   1195  CA  ALA A  93       1.805   7.219  -4.975  1.00 93.74           C
ATOM   1196  C   ALA A  93       2.914   6.487  -4.217  1.00 93.74           C
ATOM   1197  O   ALA A  93       3.166   6.774  -3.047  1.00 93.74           O
ATOM   1198  HA  ALA A  93       1.561   8.140  -4.445  1.00 93.74           H
ATOM   1199  CB  ALA A  93       0.536   6.376  -5.108  1.00 93.74           C
ATOM   1200 1HB  ALA A  93      -0.230   6.952  -5.628  1.00 93.74           H
ATOM   1201 2HB  ALA A  93       0.758   5.472  -5.676  1.00 93.74           H
ATOM   1202 3HB  ALA A  93       0.175   6.103  -4.117  1.00 93.74           H
ATOM   1203  HN  ALA A  93       1.761   7.204  -7.057  1.00 93.74           H
ATOM   1204  N   ASP A  94       3.548   5.555  -4.913  1.00 93.00           N
ATOM   1205  CA  ASP A  94       4.584   4.740  -4.303  1.00 93.00           C
ATOM   1206  C   ASP A  94       5.731   5.641  -3.842  1.00 93.00           C
ATOM   1207  O   ASP A  94       6.249   5.477  -2.738  1.00 93.00           O
ATOM   1208  HA  ASP A  94       4.096   4.229  -3.473  1.00 93.00           H
ATOM   1209  CB  ASP A  94       5.150   3.729  -5.303  1.00 93.00           C
ATOM   1210 1HB  ASP A  94       5.283   4.208  -6.273  1.00 93.00           H
ATOM   1211 2HB  ASP A  94       6.135   3.398  -4.973  1.00 93.00           H
ATOM   1212  CG  ASP A  94       4.221   2.522  -5.447  1.00 93.00           C
ATOM   1213  OD1 ASP A  94       3.504   2.237  -4.464  1.00 93.00           O
ATOM   1214  OD2 ASP A  94       4.250   1.911  -6.538  1.00 93.00           O
ATOM   1215  HN  ASP A  94       3.364   5.354  -5.875  1.00 93.00           H
ATOM   1216  N   LEU A  95       6.094   6.574  -4.710  1.00 94.22           N
ATOM   1217  CA  LEU A  95       7.195   7.477  -4.421  1.00 94.22           C
ATOM   1218  C   LEU A  95       6.893   8.246  -3.133  1.00 94.22           C
ATOM   1219  O   LEU A  95       7.761   8.388  -2.273  1.00 94.22           O
ATOM   1220  HA  LEU A  95       8.084   6.868  -4.260  1.00 94.22           H
ATOM   1221  CB  LEU A  95       7.477   8.380  -5.624  1.00 94.22           C
ATOM   1222 1HB  LEU A  95       6.523   8.713  -6.035  1.00 94.22           H
ATOM   1223 2HB  LEU A  95       7.999   9.269  -5.271  1.00 94.22           H
ATOM   1224  CG  LEU A  95       8.297   7.755  -6.754  1.00 94.22           C
ATOM   1225  HG  LEU A  95       7.752   6.891  -7.134  1.00 94.22           H
ATOM   1226  CD1 LEU A  95       8.461   8.734  -7.918  1.00 94.22           C
ATOM   1227 1HD1 LEU A  95       7.479   9.004  -8.307  1.00 94.22           H
ATOM   1228 2HD1 LEU A  95       8.973   9.631  -7.569  1.00 94.22           H
ATOM   1229 3HD1 LEU A  95       9.048   8.265  -8.708  1.00 94.22           H
ATOM   1230  CD2 LEU A  95       9.645   7.248  -6.237  1.00 94.22           C
ATOM   1231 1HD2 LEU A  95      10.208   8.080  -5.815  1.00 94.22           H
ATOM   1232 2HD2 LEU A  95       9.479   6.494  -5.468  1.00 94.22           H
ATOM   1233 3HD2 LEU A  95      10.208   6.809  -7.061  1.00 94.22           H
ATOM   1234  HN  LEU A  95       5.652   6.716  -5.595  1.00 94.22           H
ATOM   1235  N   LEU A  96       5.660   8.721  -3.040  1.00 93.68           N
ATOM   1236  CA  LEU A  96       5.268   9.572  -1.929  1.00 93.68           C
ATOM   1237  C   LEU A  96       5.469   8.814  -0.616  1.00 93.68           C
ATOM   1238  O   LEU A  96       5.915   9.390   0.376  1.00 93.68           O
ATOM   1239  HA  LEU A  96       5.929  10.439  -1.932  1.00 93.68           H
ATOM   1240  CB  LEU A  96       3.842  10.089  -2.128  1.00 93.68           C
ATOM   1241 1HB  LEU A  96       3.200   9.243  -2.372  1.00 93.68           H
ATOM   1242 2HB  LEU A  96       3.488  10.494  -1.180  1.00 93.68           H
ATOM   1243  CG  LEU A  96       3.661  11.158  -3.208  1.00 93.68           C
ATOM   1244  HG  LEU A  96       4.000  10.745  -4.158  1.00 93.68           H
ATOM   1245  CD1 LEU A  96       2.184  11.524  -3.375  1.00 93.68           C
ATOM   1246 1HD1 LEU A  96       1.621  10.637  -3.663  1.00 93.68           H
ATOM   1247 2HD1 LEU A  96       1.797  11.910  -2.432  1.00 93.68           H
ATOM   1248 3HD1 LEU A  96       2.084  12.286  -4.148  1.00 93.68           H
ATOM   1249  CD2 LEU A  96       4.526  12.386  -2.914  1.00 93.68           C
ATOM   1250 1HD2 LEU A  96       4.241  12.809  -1.951  1.00 93.68           H
ATOM   1251 2HD2 LEU A  96       5.575  12.092  -2.885  1.00 93.68           H
ATOM   1252 3HD2 LEU A  96       4.378  13.130  -3.697  1.00 93.68           H
ATOM   1253  HN  LEU A  96       4.937   8.534  -3.705  1.00 93.68           H
ATOM   1254  N   PHE A  97       5.131   7.533  -0.650  1.00 94.20           N
ATOM   1255  CA  PHE A  97       5.265   6.691   0.526  1.00 94.20           C
ATOM   1256  C   PHE A  97       6.736   6.402   0.828  1.00 94.20           C
ATOM   1257  O   PHE A  97       7.170   6.504   1.975  1.00 94.20           O
ATOM   1258  HA  PHE A  97       4.824   7.233   1.363  1.00 94.20           H
ATOM   1259  CB  PHE A  97       4.551   5.374   0.217  1.00 94.20           C
ATOM   1260 1HB  PHE A  97       3.475   5.548   0.212  1.00 94.20           H
ATOM   1261 2HB  PHE A  97       4.826   5.050  -0.786  1.00 94.20           H
ATOM   1262  CG  PHE A  97       4.867   4.249   1.205  1.00 94.20           C
ATOM   1263  CD1 PHE A  97       5.426   3.091   0.761  1.00 94.20           C
ATOM   1264  HD1 PHE A  97       5.649   2.965  -0.298  1.00 94.20           H
ATOM   1265  CD2 PHE A  97       4.588   4.406   2.527  1.00 94.20           C
ATOM   1266  HD2 PHE A  97       4.139   5.334   2.882  1.00 94.20           H
ATOM   1267  CE1 PHE A  97       5.719   2.047   1.678  1.00 94.20           C
ATOM   1268  HE1 PHE A  97       6.167   1.119   1.322  1.00 94.20           H
ATOM   1269  CE2 PHE A  97       4.881   3.362   3.443  1.00 94.20           C
ATOM   1270  HE2 PHE A  97       4.657   3.488   4.503  1.00 94.20           H
ATOM   1271  CZ  PHE A  97       5.440   2.204   2.999  1.00 94.20           C
ATOM   1272  HZ  PHE A  97       5.665   1.403   3.703  1.00 94.20           H
ATOM   1273  HN  PHE A  97       4.771   7.072  -1.462  1.00 94.20           H
ATOM   1274  N   LEU A  98       7.464   6.046  -0.220  1.00 94.48           N
ATOM   1275  CA  LEU A  98       8.829   5.576  -0.059  1.00 94.48           C
ATOM   1276  C   LEU A  98       9.648   6.642   0.672  1.00 94.48           C
ATOM   1277  O   LEU A  98      10.507   6.317   1.490  1.00 94.48           O
ATOM   1278  HA  LEU A  98       8.796   4.680   0.562  1.00 94.48           H
ATOM   1279  CB  LEU A  98       9.419   5.168  -1.411  1.00 94.48           C
ATOM   1280 1HB  LEU A  98       9.238   5.974  -2.122  1.00 94.48           H
ATOM   1281 2HB  LEU A  98      10.499   5.076  -1.301  1.00 94.48           H
ATOM   1282  CG  LEU A  98       8.883   3.866  -2.011  1.00 94.48           C
ATOM   1283  HG  LEU A  98       7.799   3.858  -1.896  1.00 94.48           H
ATOM   1284  CD1 LEU A  98       9.179   3.791  -3.510  1.00 94.48           C
ATOM   1285 1HD1 LEU A  98       8.704   4.631  -4.017  1.00 94.48           H
ATOM   1286 2HD1 LEU A  98      10.256   3.832  -3.670  1.00 94.48           H
ATOM   1287 3HD1 LEU A  98       8.787   2.856  -3.911  1.00 94.48           H
ATOM   1288  CD2 LEU A  98       9.426   2.651  -1.257  1.00 94.48           C
ATOM   1289 1HD2 LEU A  98      10.514   2.642  -1.319  1.00 94.48           H
ATOM   1290 2HD2 LEU A  98       9.122   2.705  -0.212  1.00 94.48           H
ATOM   1291 3HD2 LEU A  98       9.029   1.739  -1.704  1.00 94.48           H
ATOM   1292  HN  LEU A  98       7.135   6.074  -1.164  1.00 94.48           H
ATOM   1293  N   VAL A  99       9.352   7.893   0.351  1.00 94.44           N
ATOM   1294  CA  VAL A  99      10.088   9.006   0.926  1.00 94.44           C
ATOM   1295  C   VAL A  99       9.897   9.009   2.444  1.00 94.44           C
ATOM   1296  O   VAL A  99      10.657   9.650   3.167  1.00 94.44           O
ATOM   1297  HA  VAL A  99      11.144   8.852   0.705  1.00 94.44           H
ATOM   1298  CB  VAL A  99       9.653  10.317   0.266  1.00 94.44           C
ATOM   1299  HB  VAL A  99       8.565  10.367   0.305  1.00 94.44           H
ATOM   1300  CG1 VAL A  99      10.206  11.523   1.026  1.00 94.44           C
ATOM   1301 1HG1 VAL A  99       9.836  11.508   2.051  1.00 94.44           H
ATOM   1302 2HG1 VAL A  99      11.295  11.480   1.033  1.00 94.44           H
ATOM   1303 3HG1 VAL A  99       9.882  12.441   0.536  1.00 94.44           H
ATOM   1304  CG2 VAL A  99      10.072  10.356  -1.205  1.00 94.44           C
ATOM   1305 1HG2 VAL A  99      11.157  10.272  -1.276  1.00 94.44           H
ATOM   1306 2HG2 VAL A  99       9.608   9.525  -1.737  1.00 94.44           H
ATOM   1307 3HG2 VAL A  99       9.751  11.297  -1.650  1.00 94.44           H
ATOM   1308  HN  VAL A  99       8.627   8.150  -0.288  1.00 94.44           H
ATOM   1309  N   THR A 100       8.877   8.286   2.881  1.00 93.96           N
ATOM   1310  CA  THR A 100       8.546   8.237   4.295  1.00 93.96           C
ATOM   1311  C   THR A 100       9.372   7.158   4.999  1.00 93.96           C
ATOM   1312  O   THR A 100       9.517   7.181   6.220  1.00 93.96           O
ATOM   1313  HA  THR A 100       8.817   9.192   4.745  1.00 93.96           H
ATOM   1314  CB  THR A 100       7.036   8.023   4.420  1.00 93.96           C
ATOM   1315  HB  THR A 100       6.680   8.330   5.404  1.00 93.96           H
ATOM   1316  OG1 THR A 100       6.852   6.647   4.100  1.00 93.96           O
ATOM   1317  HG1 THR A 100       5.948   6.343   4.403  1.00 93.96           H
ATOM   1318  CG2 THR A 100       6.248   8.766   3.339  1.00 93.96           C
ATOM   1319 1HG2 THR A 100       6.557   8.410   2.356  1.00 93.96           H
ATOM   1320 2HG2 THR A 100       6.444   9.835   3.416  1.00 93.96           H
ATOM   1321 3HG2 THR A 100       5.182   8.581   3.474  1.00 93.96           H
ATOM   1322  HN  THR A 100       8.283   7.741   2.289  1.00 93.96           H
ATOM   1323  N   LEU A 101       9.892   6.240   4.198  1.00 93.83           N
ATOM   1324  CA  LEU A 101      10.537   5.055   4.739  1.00 93.83           C
ATOM   1325  C   LEU A 101      11.779   5.472   5.530  1.00 93.83           C
ATOM   1326  O   LEU A 101      12.045   4.933   6.603  1.00 93.83           O
ATOM   1327  HA  LEU A 101       9.833   4.583   5.424  1.00 93.83           H
ATOM   1328  CB  LEU A 101      10.828   4.048   3.624  1.00 93.83           C
ATOM   1329 1HB  LEU A 101      11.354   4.566   2.822  1.00 93.83           H
ATOM   1330 2HB  LEU A 101      11.508   3.291   4.014  1.00 93.83           H
ATOM   1331  CG  LEU A 101       9.611   3.341   3.025  1.00 93.83           C
ATOM   1332  HG  LEU A 101       9.004   4.084   2.508  1.00 93.83           H
ATOM   1333  CD1 LEU A 101      10.037   2.302   1.986  1.00 93.83           C
ATOM   1334 1HD1 LEU A 101      10.584   2.795   1.183  1.00 93.83           H
ATOM   1335 2HD1 LEU A 101      10.677   1.557   2.458  1.00 93.83           H
ATOM   1336 3HD1 LEU A 101       9.152   1.814   1.576  1.00 93.83           H
ATOM   1337  CD2 LEU A 101       8.737   2.729   4.122  1.00 93.83           C
ATOM   1338 1HD2 LEU A 101       9.320   2.002   4.688  1.00 93.83           H
ATOM   1339 2HD2 LEU A 101       8.390   3.516   4.791  1.00 93.83           H
ATOM   1340 3HD2 LEU A 101       7.879   2.232   3.669  1.00 93.83           H
ATOM   1341  HN  LEU A 101       9.878   6.295   3.200  1.00 93.83           H
ATOM   1342  N   PRO A 102      12.557   6.435   5.018  1.00 94.05           N
ATOM   1343  CA  PRO A 102      13.766   6.879   5.716  1.00 94.05           C
ATOM   1344  C   PRO A 102      13.487   7.275   7.157  1.00 94.05           C
ATOM   1345  O   PRO A 102      14.269   6.963   8.053  1.00 94.05           O
ATOM   1346  HA  PRO A 102      14.484   6.062   5.780  1.00 94.05           H
ATOM   1347  CB  PRO A 102      14.249   8.069   4.884  1.00 94.05           C
ATOM   1348 1HB  PRO A 102      13.846   9.010   5.258  1.00 94.05           H
ATOM   1349 2HB  PRO A 102      15.335   8.158   4.904  1.00 94.05           H
ATOM   1350  CG  PRO A 102      13.736   7.752   3.484  1.00 94.05           C
ATOM   1351 1HG  PRO A 102      13.686   8.644   2.860  1.00 94.05           H
ATOM   1352 2HG  PRO A 102      14.386   7.049   2.964  1.00 94.05           H
ATOM   1353  CD  PRO A 102      12.359   7.165   3.752  1.00 94.05           C
ATOM   1354 1HD  PRO A 102      11.601   7.941   3.853  1.00 94.05           H
ATOM   1355 2HD  PRO A 102      12.035   6.509   2.945  1.00 94.05           H
ATOM   1356  N   PHE A 103      12.367   7.959   7.343  1.00 93.76           N
ATOM   1357  CA  PHE A 103      12.006   8.461   8.658  1.00 93.76           C
ATOM   1358  C   PHE A 103      11.674   7.311   9.612  1.00 93.76           C
ATOM   1359  O   PHE A 103      12.030   7.355  10.789  1.00 93.76           O
ATOM   1360  HA  PHE A 103      12.866   9.012   9.041  1.00 93.76           H
ATOM   1361  CB  PHE A 103      10.763   9.334   8.478  1.00 93.76           C
ATOM   1362 1HB  PHE A 103       9.992   8.750   7.974  1.00 93.76           H
ATOM   1363 2HB  PHE A 103      10.372   9.598   9.460  1.00 93.76           H
ATOM   1364  CG  PHE A 103      11.013  10.616   7.682  1.00 93.76           C
ATOM   1365  CD1 PHE A 103      11.412  11.747   8.324  1.00 93.76           C
ATOM   1366  HD1 PHE A 103      11.555  11.740   9.404  1.00 93.76           H
ATOM   1367  CD2 PHE A 103      10.835  10.626   6.334  1.00 93.76           C
ATOM   1368  HD2 PHE A 103      10.515   9.720   5.820  1.00 93.76           H
ATOM   1369  CE1 PHE A 103      11.644  12.938   7.585  1.00 93.76           C
ATOM   1370  HE1 PHE A 103      11.964  13.844   8.099  1.00 93.76           H
ATOM   1371  CE2 PHE A 103      11.067  11.817   5.596  1.00 93.76           C
ATOM   1372  HE2 PHE A 103      10.925  11.824   4.515  1.00 93.76           H
ATOM   1373  CZ  PHE A 103      11.467  12.947   6.237  1.00 93.76           C
ATOM   1374  HZ  PHE A 103      11.645  13.861   5.670  1.00 93.76           H
ATOM   1375  HN  PHE A 103      11.713   8.170   6.616  1.00 93.76           H
ATOM   1376  N   TRP A 104      10.997   6.311   9.068  1.00 92.55           N
ATOM   1377  CA  TRP A 104      10.640   5.138   9.849  1.00 92.55           C
ATOM   1378  C   TRP A 104      11.933   4.425  10.249  1.00 92.55           C
ATOM   1379  O   TRP A 104      12.033   3.883  11.349  1.00 92.55           O
ATOM   1380  HA  TRP A 104      10.111   5.478  10.739  1.00 92.55           H
ATOM   1381  CB  TRP A 104       9.676   4.237   9.074  1.00 92.55           C
ATOM   1382 1HB  TRP A 104      10.046   4.116   8.056  1.00 92.55           H
ATOM   1383 2HB  TRP A 104       9.673   3.248   9.532  1.00 92.55           H
ATOM   1384  CG  TRP A 104       8.240   4.763   9.021  1.00 92.55           C
ATOM   1385  CD1 TRP A 104       7.535   5.129   7.942  1.00 92.55           C
ATOM   1386  HD1 TRP A 104       7.915   5.096   6.920  1.00 92.55           H
ATOM   1387  CD2 TRP A 104       7.357   4.968  10.144  1.00 92.55           C
ATOM   1388  NE1 TRP A 104       6.268   5.554   8.285  1.00 92.55           N
ATOM   1389  HE1 TRP A 104       5.560   5.875   7.656  1.00 92.55           H
ATOM   1390  CE2 TRP A 104       6.156   5.453   9.667  1.00 92.55           C
ATOM   1391  CE3 TRP A 104       7.567   4.752  11.517  1.00 92.55           C
ATOM   1392  HE3 TRP A 104       8.505   4.370  11.918  1.00 92.55           H
ATOM   1393  CZ2 TRP A 104       5.071   5.761  10.496  1.00 92.55           C
ATOM   1394  HZ2 TRP A 104       4.132   6.143  10.094  1.00 92.55           H
ATOM   1395  CZ3 TRP A 104       6.472   5.065  12.332  1.00 92.55           C
ATOM   1396  HZ3 TRP A 104       6.581   4.916  13.406  1.00 92.55           H
ATOM   1397  CH2 TRP A 104       5.257   5.554  11.868  1.00 92.55           C
ATOM   1398  HH2 TRP A 104       4.451   5.774  12.569  1.00 92.55           H
ATOM   1399  HN  TRP A 104      10.695   6.292   8.115  1.00 92.55           H
ATOM   1400  N   ALA A 105      12.892   4.447   9.334  1.00 93.79           N
ATOM   1401  CA  ALA A 105      14.150   3.754   9.552  1.00 93.79           C
ATOM   1402  C   ALA A 105      14.864   4.368  10.757  1.00 93.79           C
ATOM   1403  O   ALA A 105      15.347   3.649  11.630  1.00 93.79           O
ATOM   1404  HA  ALA A 105      13.921   2.711   9.768  1.00 93.79           H
ATOM   1405  CB  ALA A 105      14.995   3.819   8.278  1.00 93.79           C
ATOM   1406 1HB  ALA A 105      14.455   3.344   7.459  1.00 93.79           H
ATOM   1407 2HB  ALA A 105      15.193   4.861   8.026  1.00 93.79           H
ATOM   1408 3HB  ALA A 105      15.939   3.299   8.441  1.00 93.79           H
ATOM   1409  HN  ALA A 105      12.819   4.927   8.460  1.00 93.79           H
ATOM   1410  N   ILE A 106      14.908   5.693  10.767  1.00 93.37           N
ATOM   1411  CA  ILE A 106      15.580   6.411  11.836  1.00 93.37           C
ATOM   1412  C   ILE A 106      14.859   6.141  13.158  1.00 93.37           C
ATOM   1413  O   ILE A 106      15.499   5.892  14.179  1.00 93.37           O
ATOM   1414  HA  ILE A 106      16.594   6.016  11.909  1.00 93.37           H
ATOM   1415  CB  ILE A 106      15.698   7.897  11.492  1.00 93.37           C
ATOM   1416  HB  ILE A 106      14.720   8.250  11.165  1.00 93.37           H
ATOM   1417  CG1 ILE A 106      16.669   8.116  10.330  1.00 93.37           C
ATOM   1418 1HG1 ILE A 106      17.693   7.981  10.678  1.00 93.37           H
ATOM   1419 2HG1 ILE A 106      16.493   7.367   9.559  1.00 93.37           H
ATOM   1420  CG2 ILE A 106      16.084   8.717  12.725  1.00 93.37           C
ATOM   1421 1HG2 ILE A 106      15.323   8.596  13.495  1.00 93.37           H
ATOM   1422 2HG2 ILE A 106      17.045   8.369  13.105  1.00 93.37           H
ATOM   1423 3HG2 ILE A 106      16.161   9.769  12.452  1.00 93.37           H
ATOM   1424  CD1 ILE A 106      16.507   9.516   9.736  1.00 93.37           C
ATOM   1425 1HD1 ILE A 106      15.488   9.639   9.368  1.00 93.37           H
ATOM   1426 2HD1 ILE A 106      16.707  10.263  10.505  1.00 93.37           H
ATOM   1427 3HD1 ILE A 106      17.209   9.645   8.912  1.00 93.37           H
ATOM   1428  HN  ILE A 106      14.496   6.271  10.063  1.00 93.37           H
ATOM   1429  N   ALA A 107      13.537   6.200  13.097  1.00 91.74           N
ATOM   1430  CA  ALA A 107      12.726   6.069  14.295  1.00 91.74           C
ATOM   1431  C   ALA A 107      12.899   4.662  14.872  1.00 91.74           C
ATOM   1432  O   ALA A 107      12.836   4.473  16.086  1.00 91.74           O
ATOM   1433  HA  ALA A 107      13.086   6.797  15.022  1.00 91.74           H
ATOM   1434  CB  ALA A 107      11.266   6.386  13.961  1.00 91.74           C
ATOM   1435 1HB  ALA A 107      11.194   7.405  13.583  1.00 91.74           H
ATOM   1436 2HB  ALA A 107      10.908   5.690  13.202  1.00 91.74           H
ATOM   1437 3HB  ALA A 107      10.658   6.287  14.861  1.00 91.74           H
ATOM   1438  HN  ALA A 107      13.022   6.334  12.250  1.00 91.74           H
ATOM   1439  N   ALA A 108      13.115   3.712  13.975  1.00 91.48           N
ATOM   1440  CA  ALA A 108      13.279   2.325  14.378  1.00 91.48           C
ATOM   1441  C   ALA A 108      14.681   2.130  14.957  1.00 91.48           C
ATOM   1442  O   ALA A 108      14.873   1.328  15.870  1.00 91.48           O
ATOM   1443  HA  ALA A 108      12.542   2.116  15.154  1.00 91.48           H
ATOM   1444  CB  ALA A 108      13.009   1.410  13.182  1.00 91.48           C
ATOM   1445 1HB  ALA A 108      11.990   1.567  12.827  1.00 91.48           H
ATOM   1446 2HB  ALA A 108      13.712   1.641  12.382  1.00 91.48           H
ATOM   1447 3HB  ALA A 108      13.132   0.371  13.485  1.00 91.48           H
ATOM   1448  HN  ALA A 108      13.178   3.876  12.991  1.00 91.48           H
ATOM   1449  N   ALA A 109      15.625   2.875  14.402  1.00 90.85           N
ATOM   1450  CA  ALA A 109      17.021   2.712  14.771  1.00 90.85           C
ATOM   1451  C   ALA A 109      17.223   3.191  16.210  1.00 90.85           C
ATOM   1452  O   ALA A 109      18.059   2.653  16.935  1.00 90.85           O
ATOM   1453  HA  ALA A 109      17.258   1.650  14.713  1.00 90.85           H
ATOM   1454  CB  ALA A 109      17.904   3.468  13.776  1.00 90.85           C
ATOM   1455 1HB  ALA A 109      17.745   3.070  12.773  1.00 90.85           H
ATOM   1456 2HB  ALA A 109      17.645   4.527  13.792  1.00 90.85           H
ATOM   1457 3HB  ALA A 109      18.951   3.346  14.053  1.00 90.85           H
ATOM   1458  HN  ALA A 109      15.450   3.578  13.713  1.00 90.85           H
ATOM   1459  N   ASP A 110      16.443   4.196  16.580  1.00 87.49           N
ATOM   1460  CA  ASP A 110      16.597   4.821  17.883  1.00 87.49           C
ATOM   1461  C   ASP A 110      15.220   5.222  18.416  1.00 87.49           C
ATOM   1462  O   ASP A 110      14.489   4.388  18.948  1.00 87.49           O
ATOM   1463  HA  ASP A 110      17.083   4.071  18.506  1.00 87.49           H
ATOM   1464  CB  ASP A 110      17.454   6.085  17.789  1.00 87.49           C
ATOM   1465 1HB  ASP A 110      18.391   5.856  17.282  1.00 87.49           H
ATOM   1466 2HB  ASP A 110      16.940   6.834  17.186  1.00 87.49           H
ATOM   1467  CG  ASP A 110      17.746   6.654  19.179  1.00 87.49           C
ATOM   1468  OD1 ASP A 110      17.538   5.902  20.155  1.00 87.49           O
ATOM   1469  OD2 ASP A 110      18.169   7.829  19.234  1.00 87.49           O
ATOM   1470  HN  ASP A 110      15.719   4.581  16.009  1.00 87.49           H
ATOM   1471  N   GLN A 111      14.908   6.500  18.256  1.00 86.36           N
ATOM   1472  CA  GLN A 111      13.599   7.004  18.635  1.00 86.36           C
ATOM   1473  C   GLN A 111      13.142   8.086  17.655  1.00 86.36           C
ATOM   1474  O   GLN A 111      13.927   8.553  16.831  1.00 86.36           O
ATOM   1475  HA  GLN A 111      12.930   6.145  18.577  1.00 86.36           H
ATOM   1476  CB  GLN A 111      13.610   7.534  20.071  1.00 86.36           C
ATOM   1477 1HB  GLN A 111      12.621   7.912  20.330  1.00 86.36           H
ATOM   1478 2HB  GLN A 111      13.831   6.720  20.761  1.00 86.36           H
ATOM   1479  CG  GLN A 111      14.647   8.646  20.237  1.00 86.36           C
ATOM   1480 1HG  GLN A 111      15.644   8.251  20.044  1.00 86.36           H
ATOM   1481 2HG  GLN A 111      14.467   9.429  19.500  1.00 86.36           H
ATOM   1482  CD  GLN A 111      14.591   9.242  21.645  1.00 86.36           C
ATOM   1483  OE1 GLN A 111      13.535   9.445  22.220  1.00 86.36           O
ATOM   1484  NE2 GLN A 111      15.785   9.509  22.166  1.00 86.36           N
ATOM   1485 1HE2 GLN A 111      16.615   9.319  21.641  1.00 86.36           H
ATOM   1486 2HE2 GLN A 111      15.854   9.902  23.084  1.00 86.36           H
ATOM   1487  HN  GLN A 111      15.530   7.185  17.877  1.00 86.36           H
ATOM   1488  N   TRP A 112      11.875   8.453  17.777  1.00 90.53           N
ATOM   1489  CA  TRP A 112      11.307   9.479  16.918  1.00 90.53           C
ATOM   1490  C   TRP A 112      11.895  10.827  17.339  1.00 90.53           C
ATOM   1491  O   TRP A 112      11.575  11.341  18.410  1.00 90.53           O
ATOM   1492  HA  TRP A 112      11.595   9.251  15.892  1.00 90.53           H
ATOM   1493  CB  TRP A 112       9.778   9.452  16.969  1.00 90.53           C
ATOM   1494 1HB  TRP A 112       9.436   8.440  16.749  1.00 90.53           H
ATOM   1495 2HB  TRP A 112       9.454   9.685  17.983  1.00 90.53           H
ATOM   1496  CG  TRP A 112       9.106  10.424  15.998  1.00 90.53           C
ATOM   1497  CD1 TRP A 112       8.711  11.683  16.232  1.00 90.53           C
ATOM   1498  HD1 TRP A 112       8.826  12.194  17.188  1.00 90.53           H
ATOM   1499  CD2 TRP A 112       8.764  10.165  14.620  1.00 90.53           C
ATOM   1500  NE1 TRP A 112       8.142  12.252  15.111  1.00 90.53           N
ATOM   1501  HE1 TRP A 112       7.773  13.178  15.039  1.00 90.53           H
ATOM   1502  CE2 TRP A 112       8.175  11.299  14.099  1.00 90.53           C
ATOM   1503  CE3 TRP A 112       8.947   9.010  13.839  1.00 90.53           C
ATOM   1504  HE3 TRP A 112       9.409   8.102  14.227  1.00 90.53           H
ATOM   1505  CZ2 TRP A 112       7.721  11.389  12.778  1.00 90.53           C
ATOM   1506  HZ2 TRP A 112       7.258  12.297  12.390  1.00 90.53           H
ATOM   1507  CZ3 TRP A 112       8.487   9.116  12.521  1.00 90.53           C
ATOM   1508  HZ3 TRP A 112       8.604   8.248  11.872  1.00 90.53           H
ATOM   1509  CH2 TRP A 112       7.892  10.250  11.982  1.00 90.53           C
ATOM   1510  HH2 TRP A 112       7.560  10.254  10.944  1.00 90.53           H
ATOM   1511  HN  TRP A 112      11.242   8.063  18.445  1.00 90.53           H
ATOM   1512  N   LYS A 113      12.746  11.361  16.476  1.00 90.97           N
ATOM   1513  CA  LYS A 113      13.479  12.573  16.800  1.00 90.97           C
ATOM   1514  C   LYS A 113      12.793  13.771  16.140  1.00 90.97           C
ATOM   1515  O   LYS A 113      13.228  14.909  16.307  1.00 90.97           O
ATOM   1516  HA  LYS A 113      13.436  12.702  17.881  1.00 90.97           H
ATOM   1517  CB  LYS A 113      14.954  12.424  16.421  1.00 90.97           C
ATOM   1518 1HB  LYS A 113      15.037  12.129  15.375  1.00 90.97           H
ATOM   1519 2HB  LYS A 113      15.458  13.386  16.521  1.00 90.97           H
ATOM   1520  CG  LYS A 113      15.646  11.385  17.306  1.00 90.97           C
ATOM   1521 1HG  LYS A 113      15.607  11.706  18.347  1.00 90.97           H
ATOM   1522 2HG  LYS A 113      15.112  10.437  17.245  1.00 90.97           H
ATOM   1523  CD  LYS A 113      17.102  11.186  16.882  1.00 90.97           C
ATOM   1524 1HD  LYS A 113      17.142  10.887  15.835  1.00 90.97           H
ATOM   1525 2HD  LYS A 113      17.641  12.130  16.965  1.00 90.97           H
ATOM   1526  CE  LYS A 113      17.784  10.125  17.748  1.00 90.97           C
ATOM   1527 1HE  LYS A 113      17.797  10.449  18.789  1.00 90.97           H
ATOM   1528 2HE  LYS A 113      17.216   9.196  17.710  1.00 90.97           H
ATOM   1529  NZ  LYS A 113      19.168   9.885  17.280  1.00 90.97           N
ATOM   1530 1HZ  LYS A 113      19.567   9.104  17.789  1.00 90.97           H
ATOM   1531 2HZ  LYS A 113      19.157   9.673  16.289  1.00 90.97           H
ATOM   1532 3HZ  LYS A 113      19.728  10.715  17.442  1.00 90.97           H
ATOM   1533  HN  LYS A 113      12.937  10.981  15.571  1.00 90.97           H
ATOM   1534  N   PHE A 114      11.732  13.473  15.404  1.00 92.39           N
ATOM   1535  CA  PHE A 114      11.109  14.471  14.552  1.00 92.39           C
ATOM   1536  C   PHE A 114       9.891  15.095  15.238  1.00 92.39           C
ATOM   1537  O   PHE A 114       9.406  14.575  16.241  1.00 92.39           O
ATOM   1538  HA  PHE A 114      11.853  15.245  14.362  1.00 92.39           H
ATOM   1539  CB  PHE A 114      10.650  13.752  13.282  1.00 92.39           C
ATOM   1540 1HB  PHE A 114       9.832  13.077  13.534  1.00 92.39           H
ATOM   1541 2HB  PHE A 114      10.254  14.488  12.583  1.00 92.39           H
ATOM   1542  CG  PHE A 114      11.755  12.953  12.587  1.00 92.39           C
ATOM   1543  CD1 PHE A 114      12.698  13.597  11.849  1.00 92.39           C
ATOM   1544  HD1 PHE A 114      12.668  14.682  11.753  1.00 92.39           H
ATOM   1545  CD2 PHE A 114      11.792  11.598  12.707  1.00 92.39           C
ATOM   1546  HD2 PHE A 114      11.036  11.082  13.298  1.00 92.39           H
ATOM   1547  CE1 PHE A 114      13.723  12.855  11.204  1.00 92.39           C
ATOM   1548  HE1 PHE A 114      14.480  13.371  10.613  1.00 92.39           H
ATOM   1549  CE2 PHE A 114      12.817  10.857  12.061  1.00 92.39           C
ATOM   1550  HE2 PHE A 114      12.847   9.772  12.157  1.00 92.39           H
ATOM   1551  CZ  PHE A 114      13.761  11.501  11.324  1.00 92.39           C
ATOM   1552  HZ  PHE A 114      14.548  10.932  10.829  1.00 92.39           H
ATOM   1553  HN  PHE A 114      11.300  12.572  15.385  1.00 92.39           H
ATOM   1554  N   GLN A 115       9.433  16.200  14.669  1.00 92.62           N
ATOM   1555  CA  GLN A 115       8.297  16.914  15.227  1.00 92.62           C
ATOM   1556  C   GLN A 115       7.001  16.151  14.944  1.00 92.62           C
ATOM   1557  O   GLN A 115       6.973  15.260  14.097  1.00 92.62           O
ATOM   1558  HA  GLN A 115       8.477  16.951  16.301  1.00 92.62           H
ATOM   1559  CB  GLN A 115       8.224  18.341  14.681  1.00 92.62           C
ATOM   1560 1HB  GLN A 115       8.224  18.318  13.591  1.00 92.62           H
ATOM   1561 2HB  GLN A 115       7.287  18.805  14.990  1.00 92.62           H
ATOM   1562  CG  GLN A 115       9.402  19.180  15.179  1.00 92.62           C
ATOM   1563 1HG  GLN A 115      10.340  18.704  14.891  1.00 92.62           H
ATOM   1564 2HG  GLN A 115       9.383  20.160  14.703  1.00 92.62           H
ATOM   1565  CD  GLN A 115       9.354  19.344  16.700  1.00 92.62           C
ATOM   1566  OE1 GLN A 115       8.315  19.235  17.329  1.00 92.62           O
ATOM   1567  NE2 GLN A 115      10.534  19.611  17.252  1.00 92.62           N
ATOM   1568 1HE2 GLN A 115      11.350  19.687  16.678  1.00 92.62           H
ATOM   1569 2HE2 GLN A 115      10.606  19.736  18.242  1.00 92.62           H
ATOM   1570  HN  GLN A 115       9.824  16.608  13.844  1.00 92.62           H
ATOM   1571  N   THR A 116       5.959  16.530  15.670  1.00 93.09           N
ATOM   1572  CA  THR A 116       4.677  15.857  15.546  1.00 93.09           C
ATOM   1573  C   THR A 116       4.153  15.966  14.113  1.00 93.09           C
ATOM   1574  O   THR A 116       3.540  15.032  13.599  1.00 93.09           O
ATOM   1575  HA  THR A 116       4.824  14.797  15.753  1.00 93.09           H
ATOM   1576  CB  THR A 116       3.728  16.454  16.587  1.00 93.09           C
ATOM   1577  HB  THR A 116       3.480  17.486  16.341  1.00 93.09           H
ATOM   1578  OG1 THR A 116       4.405  16.262  17.826  1.00 93.09           O
ATOM   1579  HG1 THR A 116       3.999  16.842  18.531  1.00 93.09           H
ATOM   1580  CG2 THR A 116       2.439  15.642  16.738  1.00 93.09           C
ATOM   1581 1HG2 THR A 116       2.684  14.627  17.050  1.00 93.09           H
ATOM   1582 2HG2 THR A 116       1.915  15.612  15.783  1.00 93.09           H
ATOM   1583 3HG2 THR A 116       1.802  16.109  17.488  1.00 93.09           H
ATOM   1584  HN  THR A 116       5.980  17.280  16.331  1.00 93.09           H
ATOM   1585  N   PHE A 117       4.414  17.116  13.507  1.00 94.40           N
ATOM   1586  CA  PHE A 117       3.984  17.356  12.140  1.00 94.40           C
ATOM   1587  C   PHE A 117       4.439  16.225  11.216  1.00 94.40           C
ATOM   1588  O   PHE A 117       3.654  15.719  10.415  1.00 94.40           O
ATOM   1589  HA  PHE A 117       2.895  17.401  12.147  1.00 94.40           H
ATOM   1590  CB  PHE A 117       4.639  18.663  11.688  1.00 94.40           C
ATOM   1591 1HB  PHE A 117       4.290  19.473  12.329  1.00 94.40           H
ATOM   1592 2HB  PHE A 117       5.717  18.585  11.831  1.00 94.40           H
ATOM   1593  CG  PHE A 117       4.357  19.028  10.230  1.00 94.40           C
ATOM   1594  CD1 PHE A 117       5.319  18.848   9.286  1.00 94.40           C
ATOM   1595  HD1 PHE A 117       6.291  18.443   9.568  1.00 94.40           H
ATOM   1596  CD2 PHE A 117       3.145  19.533   9.877  1.00 94.40           C
ATOM   1597  HD2 PHE A 117       2.374  19.678  10.634  1.00 94.40           H
ATOM   1598  CE1 PHE A 117       5.058  19.187   7.932  1.00 94.40           C
ATOM   1599  HE1 PHE A 117       5.829  19.043   7.175  1.00 94.40           H
ATOM   1600  CE2 PHE A 117       2.883  19.873   8.523  1.00 94.40           C
ATOM   1601  HE2 PHE A 117       1.912  20.278   8.241  1.00 94.40           H
ATOM   1602  CZ  PHE A 117       3.846  19.692   7.579  1.00 94.40           C
ATOM   1603  HZ  PHE A 117       3.645  19.953   6.540  1.00 94.40           H
ATOM   1604  HN  PHE A 117       4.908  17.873  13.934  1.00 94.40           H
ATOM   1605  N   MET A 118       5.705  15.862  11.357  1.00 93.68           N
ATOM   1606  CA  MET A 118       6.287  14.831  10.513  1.00 93.68           C
ATOM   1607  C   MET A 118       5.629  13.474  10.773  1.00 93.68           C
ATOM   1608  O   MET A 118       5.476  12.669   9.856  1.00 93.68           O
ATOM   1609  HA  MET A 118       6.092  15.146   9.488  1.00 93.68           H
ATOM   1610  CB  MET A 118       7.788  14.732  10.790  1.00 93.68           C
ATOM   1611 1HB  MET A 118       8.226  15.730  10.802  1.00 93.68           H
ATOM   1612 2HB  MET A 118       7.952  14.300  11.777  1.00 93.68           H
ATOM   1613  CG  MET A 118       8.485  13.875   9.731  1.00 93.68           C
ATOM   1614 1HG  MET A 118       9.546  13.786   9.964  1.00 93.68           H
ATOM   1615 2HG  MET A 118       8.072  12.867   9.737  1.00 93.68           H
ATOM   1616  SD  MET A 118       8.276  14.609   8.117  1.00 93.68           S
ATOM   1617  CE  MET A 118       9.348  16.027   8.281  1.00 93.68           C
ATOM   1618 1HE  MET A 118       8.999  16.654   9.101  1.00 93.68           H
ATOM   1619 2HE  MET A 118      10.364  15.693   8.486  1.00 93.68           H
ATOM   1620 3HE  MET A 118       9.335  16.601   7.354  1.00 93.68           H
ATOM   1621  HN  MET A 118       6.329  16.258  12.031  1.00 93.68           H
ATOM   1622  N   CYS A 119       5.257  13.263  12.027  1.00 93.26           N
ATOM   1623  CA  CYS A 119       4.614  12.020  12.418  1.00 93.26           C
ATOM   1624  C   CYS A 119       3.278  11.917  11.679  1.00 93.26           C
ATOM   1625  O   CYS A 119       2.947  10.867  11.132  1.00 93.26           O
ATOM   1626  HA  CYS A 119       5.284  11.214  12.120  1.00 93.26           H
ATOM   1627  CB  CYS A 119       4.436  11.928  13.935  1.00 93.26           C
ATOM   1628 1HB  CYS A 119       5.410  11.912  14.424  1.00 93.26           H
ATOM   1629 2HB  CYS A 119       3.910  12.809  14.302  1.00 93.26           H
ATOM   1630  SG  CYS A 119       3.498  10.417  14.364  1.00 93.26           S
ATOM   1631  HN  CYS A 119       5.389  13.922  12.768  1.00 93.26           H
ATOM   1632  N   LYS A 120       2.547  13.022  11.688  1.00 94.15           N
ATOM   1633  CA  LYS A 120       1.264  13.076  11.008  1.00 94.15           C
ATOM   1634  C   LYS A 120       1.464  12.753   9.526  1.00 94.15           C
ATOM   1635  O   LYS A 120       0.809  11.861   8.988  1.00 94.15           O
ATOM   1636  HA  LYS A 120       0.629  12.307  11.447  1.00 94.15           H
ATOM   1637  CB  LYS A 120       0.582  14.423  11.257  1.00 94.15           C
ATOM   1638 1HB  LYS A 120       1.269  15.234  11.015  1.00 94.15           H
ATOM   1639 2HB  LYS A 120      -0.279  14.526  10.596  1.00 94.15           H
ATOM   1640  CG  LYS A 120       0.130  14.547  12.713  1.00 94.15           C
ATOM   1641 1HG  LYS A 120      -0.519  13.710  12.969  1.00 94.15           H
ATOM   1642 2HG  LYS A 120       0.997  14.491  13.372  1.00 94.15           H
ATOM   1643  CD  LYS A 120      -0.610  15.866  12.947  1.00 94.15           C
ATOM   1644 1HD  LYS A 120       0.070  16.702  12.788  1.00 94.15           H
ATOM   1645 2HD  LYS A 120      -1.416  15.968  12.220  1.00 94.15           H
ATOM   1646  CE  LYS A 120      -1.183  15.929  14.364  1.00 94.15           C
ATOM   1647 1HE  LYS A 120      -1.520  14.939  14.671  1.00 94.15           H
ATOM   1648 2HE  LYS A 120      -0.404  16.231  15.065  1.00 94.15           H
ATOM   1649  NZ  LYS A 120      -2.311  16.885  14.425  1.00 94.15           N
ATOM   1650 1HZ  LYS A 120      -2.664  16.932  15.375  1.00 94.15           H
ATOM   1651 2HZ  LYS A 120      -1.992  17.803  14.138  1.00 94.15           H
ATOM   1652 3HZ  LYS A 120      -3.051  16.575  13.805  1.00 94.15           H
ATOM   1653  HN  LYS A 120       2.818  13.869  12.147  1.00 94.15           H
ATOM   1654  N   VAL A 121       2.371  13.495   8.907  1.00 93.56           N
ATOM   1655  CA  VAL A 121       2.583  13.379   7.475  1.00 93.56           C
ATOM   1656  C   VAL A 121       2.931  11.929   7.131  1.00 93.56           C
ATOM   1657  O   VAL A 121       2.363  11.353   6.204  1.00 93.56           O
ATOM   1658  HA  VAL A 121       1.647  13.641   6.981  1.00 93.56           H
ATOM   1659  CB  VAL A 121       3.653  14.374   7.022  1.00 93.56           C
ATOM   1660  HB  VAL A 121       4.525  14.244   7.663  1.00 93.56           H
ATOM   1661  CG1 VAL A 121       4.085  14.096   5.580  1.00 93.56           C
ATOM   1662 1HG1 VAL A 121       4.494  13.088   5.512  1.00 93.56           H
ATOM   1663 2HG1 VAL A 121       3.223  14.185   4.919  1.00 93.56           H
ATOM   1664 3HG1 VAL A 121       4.846  14.817   5.284  1.00 93.56           H
ATOM   1665  CG2 VAL A 121       3.164  15.815   7.180  1.00 93.56           C
ATOM   1666 1HG2 VAL A 121       2.270  15.963   6.574  1.00 93.56           H
ATOM   1667 2HG2 VAL A 121       2.929  16.006   8.227  1.00 93.56           H
ATOM   1668 3HG2 VAL A 121       3.944  16.501   6.850  1.00 93.56           H
ATOM   1669  HN  VAL A 121       2.953  14.165   9.368  1.00 93.56           H
ATOM   1670  N   VAL A 122       3.862  11.380   7.897  1.00 93.04           N
ATOM   1671  CA  VAL A 122       4.443  10.091   7.561  1.00 93.04           C
ATOM   1672  C   VAL A 122       3.363   9.012   7.645  1.00 93.04           C
ATOM   1673  O   VAL A 122       3.273   8.148   6.773  1.00 93.04           O
ATOM   1674  HA  VAL A 122       4.802  10.150   6.533  1.00 93.04           H
ATOM   1675  CB  VAL A 122       5.644   9.807   8.466  1.00 93.04           C
ATOM   1676  HB  VAL A 122       5.359  10.055   9.489  1.00 93.04           H
ATOM   1677  CG1 VAL A 122       6.019   8.324   8.430  1.00 93.04           C
ATOM   1678 1HG1 VAL A 122       5.174   7.727   8.772  1.00 93.04           H
ATOM   1679 2HG1 VAL A 122       6.275   8.039   7.409  1.00 93.04           H
ATOM   1680 3HG1 VAL A 122       6.875   8.149   9.081  1.00 93.04           H
ATOM   1681  CG2 VAL A 122       6.838  10.684   8.085  1.00 93.04           C
ATOM   1682 1HG2 VAL A 122       7.123  10.481   7.053  1.00 93.04           H
ATOM   1683 2HG2 VAL A 122       6.565  11.734   8.187  1.00 93.04           H
ATOM   1684 3HG2 VAL A 122       7.677  10.461   8.744  1.00 93.04           H
ATOM   1685  HN  VAL A 122       4.219  11.800   8.732  1.00 93.04           H
ATOM   1686  N   ASN A 123       2.568   9.095   8.702  1.00 92.02           N
ATOM   1687  CA  ASN A 123       1.505   8.128   8.918  1.00 92.02           C
ATOM   1688  C   ASN A 123       0.467   8.260   7.802  1.00 92.02           C
ATOM   1689  O   ASN A 123      -0.000   7.258   7.263  1.00 92.02           O
ATOM   1690  HA  ASN A 123       1.998   7.156   8.916  1.00 92.02           H
ATOM   1691  CB  ASN A 123       0.799   8.375  10.252  1.00 92.02           C
ATOM   1692 1HB  ASN A 123       0.749   9.446  10.449  1.00 92.02           H
ATOM   1693 2HB  ASN A 123      -0.228   8.013  10.197  1.00 92.02           H
ATOM   1694  CG  ASN A 123       1.531   7.674  11.398  1.00 92.02           C
ATOM   1695  OD1 ASN A 123       2.254   6.709  11.209  1.00 92.02           O
ATOM   1696  ND2 ASN A 123       1.305   8.211  12.594  1.00 92.02           N
ATOM   1697 1HD2 ASN A 123       0.700   9.003  12.680  1.00 92.02           H
ATOM   1698 2HD2 ASN A 123       1.739   7.822  13.407  1.00 92.02           H
ATOM   1699  HN  ASN A 123       2.641   9.806   9.402  1.00 92.02           H
ATOM   1700  N   SER A 124       0.137   9.504   7.489  1.00 93.07           N
ATOM   1701  CA  SER A 124      -0.933   9.779   6.544  1.00 93.07           C
ATOM   1702  C   SER A 124      -0.505   9.367   5.134  1.00 93.07           C
ATOM   1703  O   SER A 124      -1.305   8.826   4.373  1.00 93.07           O
ATOM   1704  HA  SER A 124      -1.776   9.176   6.880  1.00 93.07           H
ATOM   1705  CB  SER A 124      -1.323  11.258   6.570  1.00 93.07           C
ATOM   1706 1HB  SER A 124      -0.458  11.866   6.306  1.00 93.07           H
ATOM   1707 2HB  SER A 124      -2.086  11.445   5.814  1.00 93.07           H
ATOM   1708  OG  SER A 124      -1.813  11.660   7.846  1.00 93.07           O
ATOM   1709  HG  SER A 124      -1.056  11.978   8.418  1.00 93.07           H
ATOM   1710  HN  SER A 124       0.585  10.314   7.867  1.00 93.07           H
ATOM   1711  N   MET A 125       0.755   9.639   4.830  1.00 92.16           N
ATOM   1712  CA  MET A 125       1.284   9.351   3.507  1.00 92.16           C
ATOM   1713  C   MET A 125       1.222   7.852   3.206  1.00 92.16           C
ATOM   1714  O   MET A 125       0.914   7.454   2.084  1.00 92.16           O
ATOM   1715  HA  MET A 125       0.646   9.895   2.811  1.00 92.16           H
ATOM   1716  CB  MET A 125       2.735   9.829   3.423  1.00 92.16           C
ATOM   1717 1HB  MET A 125       3.274   9.529   4.321  1.00 92.16           H
ATOM   1718 2HB  MET A 125       3.231   9.349   2.579  1.00 92.16           H
ATOM   1719  CG  MET A 125       2.803  11.349   3.265  1.00 92.16           C
ATOM   1720 1HG  MET A 125       2.193  11.830   4.029  1.00 92.16           H
ATOM   1721 2HG  MET A 125       3.827  11.693   3.411  1.00 92.16           H
ATOM   1722  SD  MET A 125       2.229  11.821   1.642  1.00 92.16           S
ATOM   1723  CE  MET A 125       1.064  13.099   2.084  1.00 92.16           C
ATOM   1724 1HE  MET A 125       0.288  12.678   2.723  1.00 92.16           H
ATOM   1725 2HE  MET A 125       1.583  13.894   2.618  1.00 92.16           H
ATOM   1726 3HE  MET A 125       0.610  13.505   1.180  1.00 92.16           H
ATOM   1727  HN  MET A 125       1.409  10.047   5.467  1.00 92.16           H
ATOM   1728  N   TYR A 126       1.518   7.063   4.228  1.00 88.81           N
ATOM   1729  CA  TYR A 126       1.458   5.617   4.098  1.00 88.81           C
ATOM   1730  C   TYR A 126       0.045   5.157   3.731  1.00 88.81           C
ATOM   1731  O   TYR A 126      -0.131   4.343   2.827  1.00 88.81           O
ATOM   1732  HA  TYR A 126       2.146   5.321   3.306  1.00 88.81           H
ATOM   1733  CB  TYR A 126       1.823   5.055   5.474  1.00 88.81           C
ATOM   1734 1HB  TYR A 126       2.883   5.229   5.656  1.00 88.81           H
ATOM   1735 2HB  TYR A 126       1.273   5.605   6.237  1.00 88.81           H
ATOM   1736  CG  TYR A 126       1.532   3.561   5.633  1.00 88.81           C
ATOM   1737  CD1 TYR A 126       0.767   3.116   6.692  1.00 88.81           C
ATOM   1738  HD1 TYR A 126       0.370   3.829   7.415  1.00 88.81           H
ATOM   1739  CD2 TYR A 126       2.034   2.659   4.717  1.00 88.81           C
ATOM   1740  HD2 TYR A 126       2.639   3.010   3.881  1.00 88.81           H
ATOM   1741  CE1 TYR A 126       0.493   1.710   6.841  1.00 88.81           C
ATOM   1742  HE1 TYR A 126      -0.110   1.346   7.673  1.00 88.81           H
ATOM   1743  CE2 TYR A 126       1.760   1.253   4.867  1.00 88.81           C
ATOM   1744  HE2 TYR A 126       2.151   0.530   4.151  1.00 88.81           H
ATOM   1745  CZ  TYR A 126       1.003   0.848   5.922  1.00 88.81           C
ATOM   1746  OH  TYR A 126       0.744  -0.479   6.063  1.00 88.81           O
ATOM   1747  HH  TYR A 126       0.346  -0.656   6.963  1.00 88.81           H
ATOM   1748  HN  TYR A 126       1.795   7.395   5.129  1.00 88.81           H
ATOM   1749  N   LYS A 127      -0.925   5.700   4.452  1.00 88.62           N
ATOM   1750  CA  LYS A 127      -2.306   5.279   4.286  1.00 88.62           C
ATOM   1751  C   LYS A 127      -2.816   5.747   2.921  1.00 88.62           C
ATOM   1752  O   LYS A 127      -3.593   5.048   2.273  1.00 88.62           O
ATOM   1753  HA  LYS A 127      -2.320   4.190   4.305  1.00 88.62           H
ATOM   1754  CB  LYS A 127      -3.158   5.764   5.460  1.00 88.62           C
ATOM   1755 1HB  LYS A 127      -2.963   6.820   5.646  1.00 88.62           H
ATOM   1756 2HB  LYS A 127      -4.215   5.676   5.208  1.00 88.62           H
ATOM   1757  CG  LYS A 127      -2.861   4.955   6.725  1.00 88.62           C
ATOM   1758 1HG  LYS A 127      -1.786   4.933   6.902  1.00 88.62           H
ATOM   1759 2HG  LYS A 127      -3.317   5.441   7.587  1.00 88.62           H
ATOM   1760  CD  LYS A 127      -3.392   3.526   6.598  1.00 88.62           C
ATOM   1761 1HD  LYS A 127      -4.481   3.540   6.570  1.00 88.62           H
ATOM   1762 2HD  LYS A 127      -3.054   3.090   5.658  1.00 88.62           H
ATOM   1763  CE  LYS A 127      -2.917   2.660   7.767  1.00 88.62           C
ATOM   1764 1HE  LYS A 127      -1.850   2.809   7.928  1.00 88.62           H
ATOM   1765 2HE  LYS A 127      -3.424   2.965   8.683  1.00 88.62           H
ATOM   1766  NZ  LYS A 127      -3.188   1.230   7.496  1.00 88.62           N
ATOM   1767 1HZ  LYS A 127      -3.020   0.689   8.337  1.00 88.62           H
ATOM   1768 2HZ  LYS A 127      -4.154   1.118   7.209  1.00 88.62           H
ATOM   1769 3HZ  LYS A 127      -2.576   0.904   6.756  1.00 88.62           H
ATOM   1770  HN  LYS A 127      -0.780   6.413   5.138  1.00 88.62           H
ATOM   1771  N   MET A 128      -2.358   6.925   2.526  1.00 91.08           N
ATOM   1772  CA  MET A 128      -2.768   7.499   1.255  1.00 91.08           C
ATOM   1773  C   MET A 128      -2.317   6.621   0.087  1.00 91.08           C
ATOM   1774  O   MET A 128      -3.098   6.339  -0.821  1.00 91.08           O
ATOM   1775  HA  MET A 128      -3.856   7.540   1.289  1.00 91.08           H
ATOM   1776  CB  MET A 128      -2.162   8.897   1.107  1.00 91.08           C
ATOM   1777 1HB  MET A 128      -2.418   9.501   1.977  1.00 91.08           H
ATOM   1778 2HB  MET A 128      -1.075   8.824   1.077  1.00 91.08           H
ATOM   1779  CG  MET A 128      -2.669   9.582  -0.163  1.00 91.08           C
ATOM   1780 1HG  MET A 128      -2.432   8.971  -1.035  1.00 91.08           H
ATOM   1781 2HG  MET A 128      -3.754   9.677  -0.127  1.00 91.08           H
ATOM   1782  SD  MET A 128      -1.921  11.194  -0.327  1.00 91.08           S
ATOM   1783  CE  MET A 128      -0.216  10.722  -0.564  1.00 91.08           C
ATOM   1784 1HE  MET A 128       0.130  10.160   0.303  1.00 91.08           H
ATOM   1785 2HE  MET A 128      -0.131  10.102  -1.457  1.00 91.08           H
ATOM   1786 3HE  MET A 128       0.395  11.617  -0.684  1.00 91.08           H
ATOM   1787  HN  MET A 128      -1.721   7.484   3.056  1.00 91.08           H
ATOM   1788  N   ASN A 129      -1.058   6.212   0.146  1.00 90.08           N
ATOM   1789  CA  ASN A 129      -0.520   5.297  -0.846  1.00 90.08           C
ATOM   1790  C   ASN A 129      -1.364   4.021  -0.866  1.00 90.08           C
ATOM   1791  O   ASN A 129      -1.802   3.579  -1.927  1.00 90.08           O
ATOM   1792  HA  ASN A 129      -0.564   5.840  -1.790  1.00 90.08           H
ATOM   1793  CB  ASN A 129       0.921   4.906  -0.512  1.00 90.08           C
ATOM   1794 1HB  ASN A 129       1.583   5.753  -0.694  1.00 90.08           H
ATOM   1795 2HB  ASN A 129       0.999   4.663   0.548  1.00 90.08           H
ATOM   1796  CG  ASN A 129       1.373   3.709  -1.350  1.00 90.08           C
ATOM   1797  OD1 ASN A 129       1.142   2.559  -1.012  1.00 90.08           O
ATOM   1798  ND2 ASN A 129       2.028   4.041  -2.458  1.00 90.08           N
ATOM   1799 1HD2 ASN A 129       2.184   5.004  -2.677  1.00 90.08           H
ATOM   1800 2HD2 ASN A 129       2.365   3.327  -3.073  1.00 90.08           H
ATOM   1801  HN  ASN A 129      -0.411   6.495   0.854  1.00 90.08           H
ATOM   1802  N   PHE A 130      -1.565   3.464   0.319  1.00 86.64           N
ATOM   1803  CA  PHE A 130      -2.214   2.169   0.437  1.00 86.64           C
ATOM   1804  C   PHE A 130      -3.547   2.153  -0.314  1.00 86.64           C
ATOM   1805  O   PHE A 130      -3.778   1.289  -1.158  1.00 86.64           O
ATOM   1806  HA  PHE A 130      -1.543   1.430  -0.002  1.00 86.64           H
ATOM   1807  CB  PHE A 130      -2.477   1.934   1.925  1.00 86.64           C
ATOM   1808 1HB  PHE A 130      -1.539   2.038   2.471  1.00 86.64           H
ATOM   1809 2HB  PHE A 130      -3.147   2.712   2.292  1.00 86.64           H
ATOM   1810  CG  PHE A 130      -3.085   0.566   2.242  1.00 86.64           C
ATOM   1811  CD1 PHE A 130      -4.373   0.477   2.670  1.00 86.64           C
ATOM   1812  HD1 PHE A 130      -4.972   1.381   2.787  1.00 86.64           H
ATOM   1813  CD2 PHE A 130      -2.338  -0.560   2.096  1.00 86.64           C
ATOM   1814  HD2 PHE A 130      -1.306  -0.489   1.753  1.00 86.64           H
ATOM   1815  CE1 PHE A 130      -4.938  -0.792   2.963  1.00 86.64           C
ATOM   1816  HE1 PHE A 130      -5.970  -0.863   3.306  1.00 86.64           H
ATOM   1817  CE2 PHE A 130      -2.902  -1.830   2.389  1.00 86.64           C
ATOM   1818  HE2 PHE A 130      -2.303  -2.733   2.272  1.00 86.64           H
ATOM   1819  CZ  PHE A 130      -4.190  -1.919   2.817  1.00 86.64           C
ATOM   1820  HZ  PHE A 130      -4.623  -2.893   3.042  1.00 86.64           H
ATOM   1821  HN  PHE A 130      -1.295   3.881   1.186  1.00 86.64           H
ATOM   1822  N   TYR A 131      -4.390   3.118   0.022  1.00 87.61           N
ATOM   1823  CA  TYR A 131      -5.722   3.182  -0.554  1.00 87.61           C
ATOM   1824  C   TYR A 131      -5.660   3.536  -2.042  1.00 87.61           C
ATOM   1825  O   TYR A 131      -6.376   2.951  -2.853  1.00 87.61           O
ATOM   1826  HA  TYR A 131      -6.185   2.202  -0.441  1.00 87.61           H
ATOM   1827  CB  TYR A 131      -6.452   4.300   0.193  1.00 87.61           C
ATOM   1828 1HB  TYR A 131      -5.832   5.197   0.181  1.00 87.61           H
ATOM   1829 2HB  TYR A 131      -7.371   4.541  -0.341  1.00 87.61           H
ATOM   1830  CG  TYR A 131      -6.797   3.956   1.644  1.00 87.61           C
ATOM   1831  CD1 TYR A 131      -7.409   2.756   1.941  1.00 87.61           C
ATOM   1832  HD1 TYR A 131      -7.646   2.053   1.143  1.00 87.61           H
ATOM   1833  CD2 TYR A 131      -6.497   4.847   2.654  1.00 87.61           C
ATOM   1834  HD2 TYR A 131      -6.013   5.795   2.419  1.00 87.61           H
ATOM   1835  CE1 TYR A 131      -7.734   2.432   3.306  1.00 87.61           C
ATOM   1836  HE1 TYR A 131      -8.218   1.488   3.555  1.00 87.61           H
ATOM   1837  CE2 TYR A 131      -6.822   4.523   4.019  1.00 87.61           C
ATOM   1838  HE2 TYR A 131      -6.590   5.218   4.827  1.00 87.61           H
ATOM   1839  CZ  TYR A 131      -7.424   3.332   4.278  1.00 87.61           C
ATOM   1840  OH  TYR A 131      -7.731   3.026   5.567  1.00 87.61           O
ATOM   1841  HH  TYR A 131      -7.608   3.831   6.148  1.00 87.61           H
ATOM   1842  HN  TYR A 131      -4.176   3.846   0.673  1.00 87.61           H
ATOM   1843  N   SER A 132      -4.798   4.492  -2.354  1.00 90.10           N
ATOM   1844  CA  SER A 132      -4.689   4.985  -3.717  1.00 90.10           C
ATOM   1845  C   SER A 132      -4.278   3.848  -4.654  1.00 90.10           C
ATOM   1846  O   SER A 132      -4.814   3.720  -5.754  1.00 90.10           O
ATOM   1847  HA  SER A 132      -5.684   5.351  -3.972  1.00 90.10           H
ATOM   1848  CB  SER A 132      -3.685   6.136  -3.807  1.00 90.10           C
ATOM   1849 1HB  SER A 132      -3.738   6.586  -4.798  1.00 90.10           H
ATOM   1850 2HB  SER A 132      -3.956   6.911  -3.090  1.00 90.10           H
ATOM   1851  OG  SER A 132      -2.351   5.702  -3.554  1.00 90.10           O
ATOM   1852  HG  SER A 132      -2.285   5.320  -2.633  1.00 90.10           H
ATOM   1853  HN  SER A 132      -4.182   4.927  -1.697  1.00 90.10           H
ATOM   1854  N   CYS A 133      -3.331   3.050  -4.184  1.00 84.41           N
ATOM   1855  CA  CYS A 133      -2.773   1.987  -5.004  1.00 84.41           C
ATOM   1856  C   CYS A 133      -3.868   0.950  -5.257  1.00 84.41           C
ATOM   1857  O   CYS A 133      -4.047   0.493  -6.384  1.00 84.41           O
ATOM   1858  HA  CYS A 133      -2.453   2.448  -5.938  1.00 84.41           H
ATOM   1859  CB  CYS A 133      -1.535   1.364  -4.356  1.00 84.41           C
ATOM   1860 1HB  CYS A 133      -1.733   1.148  -3.306  1.00 84.41           H
ATOM   1861 2HB  CYS A 133      -1.302   0.414  -4.837  1.00 84.41           H
ATOM   1862  SG  CYS A 133      -0.111   2.504  -4.501  1.00 84.41           S
ATOM   1863  HG  CYS A 133      -0.514   3.351  -3.558  1.00 84.41           H
ATOM   1864  HN  CYS A 133      -2.946   3.120  -3.264  1.00 84.41           H
ATOM   1865  N   VAL A 134      -4.573   0.608  -4.188  1.00 82.70           N
ATOM   1866  CA  VAL A 134      -5.648  -0.365  -4.281  1.00 82.70           C
ATOM   1867  C   VAL A 134      -6.649   0.086  -5.347  1.00 82.70           C
ATOM   1868  O   VAL A 134      -7.037  -0.698  -6.211  1.00 82.70           O
ATOM   1869  HA  VAL A 134      -5.208  -1.313  -4.591  1.00 82.70           H
ATOM   1870  CB  VAL A 134      -6.290  -0.568  -2.907  1.00 82.70           C
ATOM   1871  HB  VAL A 134      -6.391   0.410  -2.436  1.00 82.70           H
ATOM   1872  CG1 VAL A 134      -7.689  -1.173  -3.039  1.00 82.70           C
ATOM   1873 1HG1 VAL A 134      -8.320  -0.503  -3.624  1.00 82.70           H
ATOM   1874 2HG1 VAL A 134      -7.622  -2.138  -3.540  1.00 82.70           H
ATOM   1875 3HG1 VAL A 134      -8.122  -1.307  -2.048  1.00 82.70           H
ATOM   1876  CG2 VAL A 134      -5.402  -1.433  -2.009  1.00 82.70           C
ATOM   1877 1HG2 VAL A 134      -5.255  -2.408  -2.474  1.00 82.70           H
ATOM   1878 2HG2 VAL A 134      -4.436  -0.945  -1.875  1.00 82.70           H
ATOM   1879 3HG2 VAL A 134      -5.882  -1.561  -1.039  1.00 82.70           H
ATOM   1880  HN  VAL A 134      -4.420   0.983  -3.274  1.00 82.70           H
ATOM   1881  N   LEU A 135      -7.038   1.349  -5.250  1.00 85.75           N
ATOM   1882  CA  LEU A 135      -8.075   1.881  -6.118  1.00 85.75           C
ATOM   1883  C   LEU A 135      -7.566   1.903  -7.560  1.00 85.75           C
ATOM   1884  O   LEU A 135      -8.323   1.638  -8.493  1.00 85.75           O
ATOM   1885  HA  LEU A 135      -8.927   1.202  -6.062  1.00 85.75           H
ATOM   1886  CB  LEU A 135      -8.550   3.245  -5.612  1.00 85.75           C
ATOM   1887 1HB  LEU A 135      -7.679   3.890  -5.497  1.00 85.75           H
ATOM   1888 2HB  LEU A 135      -9.181   3.695  -6.378  1.00 85.75           H
ATOM   1889  CG  LEU A 135      -9.323   3.239  -4.292  1.00 85.75           C
ATOM   1890  HG  LEU A 135      -8.739   2.686  -3.556  1.00 85.75           H
ATOM   1891  CD1 LEU A 135      -9.500   4.660  -3.754  1.00 85.75           C
ATOM   1892 1HD1 LEU A 135      -8.521   5.108  -3.583  1.00 85.75           H
ATOM   1893 2HD1 LEU A 135     -10.051   5.258  -4.480  1.00 85.75           H
ATOM   1894 3HD1 LEU A 135     -10.053   4.627  -2.815  1.00 85.75           H
ATOM   1895  CD2 LEU A 135     -10.662   2.513  -4.444  1.00 85.75           C
ATOM   1896 1HD2 LEU A 135     -11.264   3.017  -5.200  1.00 85.75           H
ATOM   1897 2HD2 LEU A 135     -10.483   1.482  -4.749  1.00 85.75           H
ATOM   1898 3HD2 LEU A 135     -11.191   2.524  -3.491  1.00 85.75           H
ATOM   1899  HN  LEU A 135      -6.658   2.003  -4.596  1.00 85.75           H
ATOM   1900  N   LEU A 136      -6.287   2.220  -7.698  1.00 87.05           N
ATOM   1901  CA  LEU A 136      -5.677   2.315  -9.013  1.00 87.05           C
ATOM   1902  C   LEU A 136      -5.662   0.930  -9.664  1.00 87.05           C
ATOM   1903  O   LEU A 136      -6.018   0.786 -10.832  1.00 87.05           O
ATOM   1904  HA  LEU A 136      -6.302   2.973  -9.617  1.00 87.05           H
ATOM   1905  CB  LEU A 136      -4.295   2.964  -8.917  1.00 87.05           C
ATOM   1906 1HB  LEU A 136      -3.768   2.527  -8.069  1.00 87.05           H
ATOM   1907 2HB  LEU A 136      -3.730   2.704  -9.812  1.00 87.05           H
ATOM   1908  CG  LEU A 136      -4.279   4.487  -8.763  1.00 87.05           C
ATOM   1909  HG  LEU A 136      -4.978   4.757  -7.971  1.00 87.05           H
ATOM   1910  CD1 LEU A 136      -2.896   4.979  -8.332  1.00 87.05           C
ATOM   1911 1HD1 LEU A 136      -2.631   4.528  -7.376  1.00 87.05           H
ATOM   1912 2HD1 LEU A 136      -2.159   4.696  -9.084  1.00 87.05           H
ATOM   1913 3HD1 LEU A 136      -2.912   6.064  -8.230  1.00 87.05           H
ATOM   1914  CD2 LEU A 136      -4.759   5.173 -10.043  1.00 87.05           C
ATOM   1915 1HD2 LEU A 136      -4.104   4.898 -10.870  1.00 87.05           H
ATOM   1916 2HD2 LEU A 136      -5.777   4.855 -10.266  1.00 87.05           H
ATOM   1917 3HD2 LEU A 136      -4.737   6.254  -9.906  1.00 87.05           H
ATOM   1918  HN  LEU A 136      -5.673   2.411  -6.932  1.00 87.05           H
ATOM   1919  N   ILE A 137      -5.245  -0.053  -8.880  1.00 78.62           N
ATOM   1920  CA  ILE A 137      -5.134  -1.413  -9.379  1.00 78.62           C
ATOM   1921  C   ILE A 137      -6.516  -1.907  -9.809  1.00 78.62           C
ATOM   1922  O   ILE A 137      -6.645  -2.604 -10.815  1.00 78.62           O
ATOM   1923  HA  ILE A 137      -4.488  -1.388 -10.256  1.00 78.62           H
ATOM   1924  CB  ILE A 137      -4.455  -2.311  -8.342  1.00 78.62           C
ATOM   1925  HB  ILE A 137      -4.944  -2.152  -7.381  1.00 78.62           H
ATOM   1926  CG1 ILE A 137      -2.983  -1.932  -8.169  1.00 78.62           C
ATOM   1927 1HG1 ILE A 137      -2.414  -2.266  -9.037  1.00 78.62           H
ATOM   1928 2HG1 ILE A 137      -2.886  -0.848  -8.122  1.00 78.62           H
ATOM   1929  CG2 ILE A 137      -4.630  -3.788  -8.698  1.00 78.62           C
ATOM   1930 1HG2 ILE A 137      -5.692  -4.032  -8.730  1.00 78.62           H
ATOM   1931 2HG2 ILE A 137      -4.184  -3.982  -9.674  1.00 78.62           H
ATOM   1932 3HG2 ILE A 137      -4.138  -4.404  -7.945  1.00 78.62           H
ATOM   1933  CD1 ILE A 137      -2.401  -2.558  -6.900  1.00 78.62           C
ATOM   1934 1HD1 ILE A 137      -2.958  -2.203  -6.032  1.00 78.62           H
ATOM   1935 2HD1 ILE A 137      -2.479  -3.644  -6.962  1.00 78.62           H
ATOM   1936 3HD1 ILE A 137      -1.354  -2.273  -6.802  1.00 78.62           H
ATOM   1937  HN  ILE A 137      -4.986   0.068  -7.921  1.00 78.62           H
ATOM   1938  N   MET A 138      -7.516  -1.528  -9.027  1.00 80.23           N
ATOM   1939  CA  MET A 138      -8.892  -1.852  -9.360  1.00 80.23           C
ATOM   1940  C   MET A 138      -9.269  -1.294 -10.734  1.00 80.23           C
ATOM   1941  O   MET A 138      -9.821  -2.010 -11.569  1.00 80.23           O
ATOM   1942  HA  MET A 138      -8.942  -2.941  -9.377  1.00 80.23           H
ATOM   1943  CB  MET A 138      -9.826  -1.268  -8.299  1.00 80.23           C
ATOM   1944 1HB  MET A 138      -9.409  -1.442  -7.307  1.00 80.23           H
ATOM   1945 2HB  MET A 138      -9.901  -0.189  -8.429  1.00 80.23           H
ATOM   1946  CG  MET A 138     -11.219  -1.896  -8.389  1.00 80.23           C
ATOM   1947 1HG  MET A 138     -11.605  -1.801  -9.404  1.00 80.23           H
ATOM   1948 2HG  MET A 138     -11.162  -2.962  -8.168  1.00 80.23           H
ATOM   1949  SD  MET A 138     -12.325  -1.094  -7.239  1.00 80.23           S
ATOM   1950  CE  MET A 138     -12.335   0.556  -7.918  1.00 80.23           C
ATOM   1951 1HE  MET A 138     -11.322   0.958  -7.911  1.00 80.23           H
ATOM   1952 2HE  MET A 138     -12.707   0.526  -8.943  1.00 80.23           H
ATOM   1953 3HE  MET A 138     -12.983   1.193  -7.316  1.00 80.23           H
ATOM   1954  HN  MET A 138      -7.397  -1.010  -8.180  1.00 80.23           H
ATOM   1955  N   CYS A 139      -8.956  -0.022 -10.927  1.00 83.51           N
ATOM   1956  CA  CYS A 139      -9.342   0.668 -12.147  1.00 83.51           C
ATOM   1957  C   CYS A 139      -8.589   0.031 -13.317  1.00 83.51           C
ATOM   1958  O   CYS A 139      -9.144  -0.128 -14.403  1.00 83.51           O
ATOM   1959  HA  CYS A 139     -10.417   0.530 -12.258  1.00 83.51           H
ATOM   1960  CB  CYS A 139      -9.082   2.172 -12.053  1.00 83.51           C
ATOM   1961 1HB  CYS A 139      -8.059   2.353 -11.724  1.00 83.51           H
ATOM   1962 2HB  CYS A 139      -9.186   2.630 -13.037  1.00 83.51           H
ATOM   1963  SG  CYS A 139     -10.259   2.939 -10.880  1.00 83.51           S
ATOM   1964  HG  CYS A 139      -9.629   2.549  -9.776  1.00 83.51           H
ATOM   1965  HN  CYS A 139      -8.449   0.536 -10.269  1.00 83.51           H
ATOM   1966  N   ILE A 140      -7.338  -0.316 -13.055  1.00 79.93           N
ATOM   1967  CA  ILE A 140      -6.503  -0.931 -14.073  1.00 79.93           C
ATOM   1968  C   ILE A 140      -7.160  -2.229 -14.550  1.00 79.93           C
ATOM   1969  O   ILE A 140      -7.180  -2.516 -15.746  1.00 79.93           O
ATOM   1970  HA  ILE A 140      -6.452  -0.241 -14.915  1.00 79.93           H
ATOM   1971  CB  ILE A 140      -5.076  -1.119 -13.555  1.00 79.93           C
ATOM   1972  HB  ILE A 140      -5.130  -1.531 -12.547  1.00 79.93           H
ATOM   1973  CG1 ILE A 140      -4.347   0.222 -13.457  1.00 79.93           C
ATOM   1974 1HG1 ILE A 140      -4.112   0.586 -14.457  1.00 79.93           H
ATOM   1975 2HG1 ILE A 140      -5.000   0.962 -12.994  1.00 79.93           H
ATOM   1976  CG2 ILE A 140      -4.309  -2.127 -14.413  1.00 79.93           C
ATOM   1977 1HG2 ILE A 140      -4.820  -3.090 -14.387  1.00 79.93           H
ATOM   1978 2HG2 ILE A 140      -4.263  -1.768 -15.441  1.00 79.93           H
ATOM   1979 3HG2 ILE A 140      -3.298  -2.242 -14.023  1.00 79.93           H
ATOM   1980  CD1 ILE A 140      -3.060   0.088 -12.641  1.00 79.93           C
ATOM   1981 1HD1 ILE A 140      -3.301  -0.252 -11.635  1.00 79.93           H
ATOM   1982 2HD1 ILE A 140      -2.399  -0.634 -13.121  1.00 79.93           H
ATOM   1983 3HD1 ILE A 140      -2.561   1.056 -12.587  1.00 79.93           H
ATOM   1984  HN  ILE A 140      -6.894  -0.184 -12.169  1.00 79.93           H
ATOM   1985  N   SER A 141      -7.682  -2.977 -13.590  1.00 76.12           N
ATOM   1986  CA  SER A 141      -8.237  -4.288 -13.881  1.00 76.12           C
ATOM   1987  C   SER A 141      -9.499  -4.144 -14.735  1.00 76.12           C
ATOM   1988  O   SER A 141      -9.716  -4.921 -15.663  1.00 76.12           O
ATOM   1989  HA  SER A 141      -7.459  -4.815 -14.434  1.00 76.12           H
ATOM   1990  CB  SER A 141      -8.552  -5.052 -12.593  1.00 76.12           C
ATOM   1991 1HB  SER A 141      -9.321  -4.518 -12.034  1.00 76.12           H
ATOM   1992 2HB  SER A 141      -8.962  -6.030 -12.843  1.00 76.12           H
ATOM   1993  OG  SER A 141      -7.398  -5.216 -11.774  1.00 76.12           O
ATOM   1994  HG  SER A 141      -7.333  -4.462 -11.120  1.00 76.12           H
ATOM   1995  HN  SER A 141      -7.729  -2.703 -12.629  1.00 76.12           H
ATOM   1996  N   VAL A 142     -10.297  -3.145 -14.390  1.00 76.97           N
ATOM   1997  CA  VAL A 142     -11.510  -2.863 -15.139  1.00 76.97           C
ATOM   1998  C   VAL A 142     -11.138  -2.412 -16.552  1.00 76.97           C
ATOM   1999  O   VAL A 142     -11.759  -2.834 -17.526  1.00 76.97           O
ATOM   2000  HA  VAL A 142     -12.079  -3.790 -15.205  1.00 76.97           H
ATOM   2001  CB  VAL A 142     -12.362  -1.837 -14.389  1.00 76.97           C
ATOM   2002  HB  VAL A 142     -11.740  -0.963 -14.193  1.00 76.97           H
ATOM   2003  CG1 VAL A 142     -13.551  -1.385 -15.239  1.00 76.97           C
ATOM   2004 1HG1 VAL A 142     -13.187  -0.931 -16.160  1.00 76.97           H
ATOM   2005 2HG1 VAL A 142     -14.174  -2.247 -15.479  1.00 76.97           H
ATOM   2006 3HG1 VAL A 142     -14.140  -0.656 -14.682  1.00 76.97           H
ATOM   2007  CG2 VAL A 142     -12.830  -2.392 -13.042  1.00 76.97           C
ATOM   2008 1HG2 VAL A 142     -13.427  -3.289 -13.206  1.00 76.97           H
ATOM   2009 2HG2 VAL A 142     -11.962  -2.640 -12.430  1.00 76.97           H
ATOM   2010 3HG2 VAL A 142     -13.433  -1.643 -12.530  1.00 76.97           H
ATOM   2011  HN  VAL A 142     -10.127  -2.535 -13.615  1.00 76.97           H
ATOM   2012  N   ASP A 143     -10.125  -1.560 -16.620  1.00 77.12           N
ATOM   2013  CA  ASP A 143      -9.721  -0.977 -17.888  1.00 77.12           C
ATOM   2014  C   ASP A 143      -9.272  -2.090 -18.836  1.00 77.12           C
ATOM   2015  O   ASP A 143      -9.599  -2.070 -20.022  1.00 77.12           O
ATOM   2016  HA  ASP A 143     -10.601  -0.447 -18.253  1.00 77.12           H
ATOM   2017  CB  ASP A 143      -8.547  -0.013 -17.702  1.00 77.12           C
ATOM   2018 1HB  ASP A 143      -8.802   0.736 -16.952  1.00 77.12           H
ATOM   2019 2HB  ASP A 143      -7.681  -0.557 -17.327  1.00 77.12           H
ATOM   2020  CG  ASP A 143      -8.191   0.678 -19.020  1.00 77.12           C
ATOM   2021  OD1 ASP A 143      -9.120   1.249 -19.630  1.00 77.12           O
ATOM   2022  OD2 ASP A 143      -6.997   0.620 -19.386  1.00 77.12           O
ATOM   2023  HN  ASP A 143      -9.586  -1.268 -15.830  1.00 77.12           H
ATOM   2024  N   ARG A 144      -8.530  -3.035 -18.279  1.00 72.00           N
ATOM   2025  CA  ARG A 144      -8.048  -4.165 -19.056  1.00 72.00           C
ATOM   2026  C   ARG A 144      -9.226  -4.977 -19.598  1.00 72.00           C
ATOM   2027  O   ARG A 144      -9.234  -5.362 -20.766  1.00 72.00           O
ATOM   2028  HA  ARG A 144      -7.472  -3.720 -19.867  1.00 72.00           H
ATOM   2029  CB  ARG A 144      -7.157  -5.076 -18.210  1.00 72.00           C
ATOM   2030 1HB  ARG A 144      -7.571  -5.165 -17.206  1.00 72.00           H
ATOM   2031 2HB  ARG A 144      -7.142  -6.077 -18.639  1.00 72.00           H
ATOM   2032  CG  ARG A 144      -5.730  -4.528 -18.132  1.00 72.00           C
ATOM   2033 1HG  ARG A 144      -5.351  -4.347 -19.137  1.00 72.00           H
ATOM   2034 2HG  ARG A 144      -5.733  -3.568 -17.615  1.00 72.00           H
ATOM   2035  CD  ARG A 144      -4.807  -5.504 -17.400  1.00 72.00           C
ATOM   2036 1HD  ARG A 144      -5.062  -5.534 -16.340  1.00 72.00           H
ATOM   2037 2HD  ARG A 144      -4.948  -6.512 -17.790  1.00 72.00           H
ATOM   2038  NE  ARG A 144      -3.396  -5.090 -17.569  1.00 72.00           N
ATOM   2039  HE  ARG A 144      -3.216  -4.172 -17.921  1.00 72.00           H
ATOM   2040  CZ  ARG A 144      -2.345  -5.868 -17.278  1.00 72.00           C
ATOM   2041  NH1 ARG A 144      -2.527  -7.108 -16.803  1.00 72.00           N
ATOM   2042 1HH1 ARG A 144      -3.453  -7.458 -16.662  1.00 72.00           H
ATOM   2043 2HH1 ARG A 144      -1.737  -7.683 -16.589  1.00 72.00           H
ATOM   2044  NH2 ARG A 144      -1.109  -5.389 -17.471  1.00 72.00           N
ATOM   2045 1HH2 ARG A 144      -0.313  -5.957 -17.259  1.00 72.00           H
ATOM   2046 2HH2 ARG A 144      -0.981  -4.463 -17.826  1.00 72.00           H
ATOM   2047  HN  ARG A 144      -8.258  -3.038 -17.317  1.00 72.00           H
ATOM   2048  N   TYR A 145     -10.194  -5.213 -18.724  1.00 71.80           N
ATOM   2049  CA  TYR A 145     -11.375  -5.970 -19.101  1.00 71.80           C
ATOM   2050  C   TYR A 145     -12.082  -5.323 -20.294  1.00 71.80           C
ATOM   2051  O   TYR A 145     -12.391  -5.996 -21.276  1.00 71.80           O
ATOM   2052  HA  TYR A 145     -11.057  -6.975 -19.378  1.00 71.80           H
ATOM   2053  CB  TYR A 145     -12.307  -5.929 -17.888  1.00 71.80           C
ATOM   2054 1HB  TYR A 145     -11.891  -6.560 -17.102  1.00 71.80           H
ATOM   2055 2HB  TYR A 145     -12.335  -4.912 -17.498  1.00 71.80           H
ATOM   2056  CG  TYR A 145     -13.736  -6.387 -18.186  1.00 71.80           C
ATOM   2057  CD1 TYR A 145     -14.780  -5.489 -18.099  1.00 71.80           C
ATOM   2058  HD1 TYR A 145     -14.586  -4.453 -17.819  1.00 71.80           H
ATOM   2059  CD2 TYR A 145     -13.981  -7.698 -18.541  1.00 71.80           C
ATOM   2060  HD2 TYR A 145     -13.156  -8.407 -18.609  1.00 71.80           H
ATOM   2061  CE1 TYR A 145     -16.125  -5.919 -18.379  1.00 71.80           C
ATOM   2062  HE1 TYR A 145     -16.959  -5.220 -18.315  1.00 71.80           H
ATOM   2063  CE2 TYR A 145     -15.326  -8.128 -18.821  1.00 71.80           C
ATOM   2064  HE2 TYR A 145     -15.534  -9.161 -19.103  1.00 71.80           H
ATOM   2065  CZ  TYR A 145     -16.332  -7.218 -18.727  1.00 71.80           C
ATOM   2066  OH  TYR A 145     -17.603  -7.624 -18.991  1.00 71.80           O
ATOM   2067  HH  TYR A 145     -17.611  -8.600 -19.207  1.00 71.80           H
ATOM   2068  HN  TYR A 145     -10.179  -4.897 -17.775  1.00 71.80           H
ATOM   2069  N   ILE A 146     -12.318  -4.025 -20.169  1.00 73.58           N
ATOM   2070  CA  ILE A 146     -13.056  -3.298 -21.188  1.00 73.58           C
ATOM   2071  C   ILE A 146     -12.286  -3.356 -22.509  1.00 73.58           C
ATOM   2072  O   ILE A 146     -12.878  -3.551 -23.569  1.00 73.58           O
ATOM   2073  HA  ILE A 146     -14.012  -3.803 -21.323  1.00 73.58           H
ATOM   2074  CB  ILE A 146     -13.360  -1.874 -20.715  1.00 73.58           C
ATOM   2075  HB  ILE A 146     -12.429  -1.424 -20.369  1.00 73.58           H
ATOM   2076  CG1 ILE A 146     -14.325  -1.885 -19.529  1.00 73.58           C
ATOM   2077 1HG1 ILE A 146     -15.312  -2.208 -19.861  1.00 73.58           H
ATOM   2078 2HG1 ILE A 146     -13.987  -2.608 -18.786  1.00 73.58           H
ATOM   2079  CG2 ILE A 146     -13.878  -1.013 -21.868  1.00 73.58           C
ATOM   2080 1HG2 ILE A 146     -13.124  -0.966 -22.655  1.00 73.58           H
ATOM   2081 2HG2 ILE A 146     -14.793  -1.451 -22.267  1.00 73.58           H
ATOM   2082 3HG2 ILE A 146     -14.086  -0.006 -21.505  1.00 73.58           H
ATOM   2083  CD1 ILE A 146     -14.425  -0.498 -18.890  1.00 73.58           C
ATOM   2084 1HD1 ILE A 146     -13.441  -0.189 -18.537  1.00 73.58           H
ATOM   2085 2HD1 ILE A 146     -14.787   0.217 -19.629  1.00 73.58           H
ATOM   2086 3HD1 ILE A 146     -15.118  -0.534 -18.049  1.00 73.58           H
ATOM   2087  HN  ILE A 146     -12.016  -3.474 -19.392  1.00 73.58           H
ATOM   2088  N   ALA A 147     -10.976  -3.182 -22.401  1.00 73.29           N
ATOM   2089  CA  ALA A 147     -10.134  -3.092 -23.582  1.00 73.29           C
ATOM   2090  C   ALA A 147     -10.201  -4.411 -24.353  1.00 73.29           C
ATOM   2091  O   ALA A 147     -10.045  -4.430 -25.573  1.00 73.29           O
ATOM   2092  HA  ALA A 147     -10.528  -2.293 -24.210  1.00 73.29           H
ATOM   2093  CB  ALA A 147      -8.707  -2.732 -23.165  1.00 73.29           C
ATOM   2094 1HB  ALA A 147      -8.711  -1.773 -22.647  1.00 73.29           H
ATOM   2095 2HB  ALA A 147      -8.318  -3.503 -22.499  1.00 73.29           H
ATOM   2096 3HB  ALA A 147      -8.076  -2.664 -24.051  1.00 73.29           H
ATOM   2097  HN  ALA A 147     -10.492  -3.105 -21.530  1.00 73.29           H
ATOM   2098  N   ILE A 148     -10.434  -5.483 -23.610  1.00 69.93           N
ATOM   2099  CA  ILE A 148     -10.467  -6.811 -24.200  1.00 69.93           C
ATOM   2100  C   ILE A 148     -11.873  -7.092 -24.733  1.00 69.93           C
ATOM   2101  O   ILE A 148     -12.032  -7.561 -25.859  1.00 69.93           O
ATOM   2102  HA  ILE A 148      -9.773  -6.812 -25.041  1.00 69.93           H
ATOM   2103  CB  ILE A 148      -9.968  -7.855 -23.200  1.00 69.93           C
ATOM   2104  HB  ILE A 148     -10.521  -7.727 -22.269  1.00 69.93           H
ATOM   2105  CG1 ILE A 148      -8.487  -7.643 -22.879  1.00 69.93           C
ATOM   2106 1HG1 ILE A 148      -7.884  -7.890 -23.752  1.00 69.93           H
ATOM   2107 2HG1 ILE A 148      -8.307  -6.592 -22.654  1.00 69.93           H
ATOM   2108  CG2 ILE A 148     -10.249  -9.273 -23.701  1.00 69.93           C
ATOM   2109 1HG2 ILE A 148     -11.323  -9.404 -23.837  1.00 69.93           H
ATOM   2110 2HG2 ILE A 148      -9.741  -9.429 -24.652  1.00 69.93           H
ATOM   2111 3HG2 ILE A 148      -9.885  -9.995 -22.971  1.00 69.93           H
ATOM   2112  CD1 ILE A 148      -8.054  -8.507 -21.692  1.00 69.93           C
ATOM   2113 1HD1 ILE A 148      -8.644  -8.240 -20.815  1.00 69.93           H
ATOM   2114 2HD1 ILE A 148      -8.214  -9.558 -21.931  1.00 69.93           H
ATOM   2115 3HD1 ILE A 148      -6.998  -8.337 -21.486  1.00 69.93           H
ATOM   2116  HN  ILE A 148     -10.597  -5.455 -22.624  1.00 69.93           H
ATOM   2117  N   ALA A 149     -12.858  -6.794 -23.899  1.00 69.60           N
ATOM   2118  CA  ALA A 149     -14.225  -7.201 -24.177  1.00 69.60           C
ATOM   2119  C   ALA A 149     -14.787  -6.343 -25.312  1.00 69.60           C
ATOM   2120  O   ALA A 149     -15.525  -6.838 -26.163  1.00 69.60           O
ATOM   2121  HA  ALA A 149     -14.201  -8.243 -24.498  1.00 69.60           H
ATOM   2122  CB  ALA A 149     -15.059  -7.098 -22.899  1.00 69.60           C
ATOM   2123 1HB  ALA A 149     -14.635  -7.749 -22.135  1.00 69.60           H
ATOM   2124 2HB  ALA A 149     -15.053  -6.068 -22.544  1.00 69.60           H
ATOM   2125 3HB  ALA A 149     -16.084  -7.404 -23.109  1.00 69.60           H
ATOM   2126  HN  ALA A 149     -12.735  -6.284 -23.047  1.00 69.60           H
ATOM   2127  N   GLN A 150     -14.417  -5.071 -25.288  1.00 68.92           N
ATOM   2128  CA  GLN A 150     -14.951  -4.118 -26.247  1.00 68.92           C
ATOM   2129  C   GLN A 150     -13.833  -3.587 -27.146  1.00 68.92           C
ATOM   2130  O   GLN A 150     -13.810  -2.403 -27.479  1.00 68.92           O
ATOM   2131  HA  GLN A 150     -15.671  -4.679 -26.843  1.00 68.92           H
ATOM   2132  CB  GLN A 150     -15.675  -2.973 -25.536  1.00 68.92           C
ATOM   2133 1HB  GLN A 150     -14.975  -2.440 -24.891  1.00 68.92           H
ATOM   2134 2HB  GLN A 150     -16.039  -2.255 -26.272  1.00 68.92           H
ATOM   2135  CG  GLN A 150     -16.846  -3.497 -24.704  1.00 68.92           C
ATOM   2136 1HG  GLN A 150     -17.396  -4.246 -25.274  1.00 68.92           H
ATOM   2137 2HG  GLN A 150     -16.469  -3.991 -23.808  1.00 68.92           H
ATOM   2138  CD  GLN A 150     -17.788  -2.359 -24.305  1.00 68.92           C
ATOM   2139  OE1 GLN A 150     -17.604  -1.209 -24.669  1.00 68.92           O
ATOM   2140  NE2 GLN A 150     -18.806  -2.742 -23.539  1.00 68.92           N
ATOM   2141 1HE2 GLN A 150     -18.900  -3.702 -23.276  1.00 68.92           H
ATOM   2142 2HE2 GLN A 150     -19.477  -2.069 -23.227  1.00 68.92           H
ATOM   2143  HN  GLN A 150     -13.767  -4.690 -24.631  1.00 68.92           H
ATOM   2144  N   ALA A 151     -12.934  -4.488 -27.513  1.00 65.43           N
ATOM   2145  CA  ALA A 151     -11.756  -4.103 -28.271  1.00 65.43           C
ATOM   2146  C   ALA A 151     -12.184  -3.281 -29.489  1.00 65.43           C
ATOM   2147  O   ALA A 151     -11.485  -2.353 -29.892  1.00 65.43           O
ATOM   2148  HA  ALA A 151     -11.133  -3.483 -27.626  1.00 65.43           H
ATOM   2149  CB  ALA A 151     -10.968  -5.355 -28.661  1.00 65.43           C
ATOM   2150 1HB  ALA A 151     -10.662  -5.887 -27.760  1.00 65.43           H
ATOM   2151 2HB  ALA A 151     -11.596  -6.005 -29.271  1.00 65.43           H
ATOM   2152 3HB  ALA A 151     -10.084  -5.066 -29.230  1.00 65.43           H
ATOM   2153  HN  ALA A 151     -13.000  -5.463 -27.301  1.00 65.43           H
ATOM   2154  N   MET A 152     -13.330  -3.653 -30.040  1.00 60.83           N
ATOM   2155  CA  MET A 152     -13.818  -3.018 -31.252  1.00 60.83           C
ATOM   2156  C   MET A 152     -14.131  -1.540 -31.010  1.00 60.83           C
ATOM   2157  O   MET A 152     -13.800  -0.688 -31.833  1.00 60.83           O
ATOM   2158  HA  MET A 152     -13.009  -3.110 -31.978  1.00 60.83           H
ATOM   2159  CB  MET A 152     -15.081  -3.735 -31.732  1.00 60.83           C
ATOM   2160 1HB  MET A 152     -15.755  -3.895 -30.890  1.00 60.83           H
ATOM   2161 2HB  MET A 152     -15.610  -3.107 -32.449  1.00 60.83           H
ATOM   2162  CG  MET A 152     -14.737  -5.078 -32.379  1.00 60.83           C
ATOM   2163 1HG  MET A 152     -13.758  -5.416 -32.037  1.00 60.83           H
ATOM   2164 2HG  MET A 152     -15.460  -5.835 -32.073  1.00 60.83           H
ATOM   2165  SD  MET A 152     -14.739  -4.918 -34.157  1.00 60.83           S
ATOM   2166  CE  MET A 152     -16.494  -4.995 -34.473  1.00 60.83           C
ATOM   2167 1HE  MET A 152     -16.887  -5.946 -34.113  1.00 60.83           H
ATOM   2168 2HE  MET A 152     -16.993  -4.176 -33.954  1.00 60.83           H
ATOM   2169 3HE  MET A 152     -16.675  -4.909 -35.544  1.00 60.83           H
ATOM   2170  HN  MET A 152     -13.920  -4.372 -29.673  1.00 60.83           H
ATOM   2171  N   ARG A 153     -14.764  -1.281 -29.875  1.00 63.50           N
ATOM   2172  CA  ARG A 153     -15.226   0.061 -29.566  1.00 63.50           C
ATOM   2173  C   ARG A 153     -14.124   0.854 -28.861  1.00 63.50           C
ATOM   2174  O   ARG A 153     -14.166   2.082 -28.821  1.00 63.50           O
ATOM   2175  HA  ARG A 153     -15.469   0.502 -30.533  1.00 63.50           H
ATOM   2176  CB  ARG A 153     -16.468   0.024 -28.673  1.00 63.50           C
ATOM   2177 1HB  ARG A 153     -16.309  -0.673 -27.851  1.00 63.50           H
ATOM   2178 2HB  ARG A 153     -16.632   1.006 -28.230  1.00 63.50           H
ATOM   2179  CG  ARG A 153     -17.705  -0.395 -29.471  1.00 63.50           C
ATOM   2180 1HG  ARG A 153     -17.824   0.260 -30.334  1.00 63.50           H
ATOM   2181 2HG  ARG A 153     -17.570  -1.406 -29.854  1.00 63.50           H
ATOM   2182  CD  ARG A 153     -18.963  -0.336 -28.603  1.00 63.50           C
ATOM   2183 1HD  ARG A 153     -18.900  -1.076 -27.805  1.00 63.50           H
ATOM   2184 2HD  ARG A 153     -19.041   0.641 -28.126  1.00 63.50           H
ATOM   2185  NE  ARG A 153     -20.163  -0.590 -29.432  1.00 63.50           N
ATOM   2186  HE  ARG A 153     -20.031  -0.748 -30.411  1.00 63.50           H
ATOM   2187  CZ  ARG A 153     -21.414  -0.622 -28.954  1.00 63.50           C
ATOM   2188  NH1 ARG A 153     -21.649  -0.418 -27.650  1.00 63.50           N
ATOM   2189 1HH1 ARG A 153     -20.888  -0.240 -27.027  1.00 63.50           H
ATOM   2190 2HH1 ARG A 153     -22.586  -0.443 -27.301  1.00 63.50           H
ATOM   2191  NH2 ARG A 153     -22.426  -0.861 -29.798  1.00 63.50           N
ATOM   2192 1HH2 ARG A 153     -23.366  -0.889 -29.457  1.00 63.50           H
ATOM   2193 2HH2 ARG A 153     -22.242  -1.013 -30.769  1.00 63.50           H
ATOM   2194  HN  ARG A 153     -14.961  -1.968 -29.175  1.00 63.50           H
ATOM   2195  N   ALA A 154     -13.163   0.118 -28.322  1.00 62.00           N
ATOM   2196  CA  ALA A 154     -12.218   0.694 -27.380  1.00 62.00           C
ATOM   2197  C   ALA A 154     -11.378   1.756 -28.091  1.00 62.00           C
ATOM   2198  O   ALA A 154     -10.852   2.667 -27.453  1.00 62.00           O
ATOM   2199  HA  ALA A 154     -12.791   1.169 -26.584  1.00 62.00           H
ATOM   2200  CB  ALA A 154     -11.360  -0.418 -26.773  1.00 62.00           C
ATOM   2201 1HB  ALA A 154     -12.002  -1.130 -26.254  1.00 62.00           H
ATOM   2202 2HB  ALA A 154     -10.815  -0.930 -27.565  1.00 62.00           H
ATOM   2203 3HB  ALA A 154     -10.652   0.015 -26.066  1.00 62.00           H
ATOM   2204  HN  ALA A 154     -13.025  -0.853 -28.519  1.00 62.00           H
ATOM   2205  N   HIS A 155     -11.278   1.604 -29.404  1.00 63.80           N
ATOM   2206  CA  HIS A 155     -10.382   2.437 -30.188  1.00 63.80           C
ATOM   2207  C   HIS A 155     -10.986   3.835 -30.343  1.00 63.80           C
ATOM   2208  O   HIS A 155     -10.313   4.836 -30.101  1.00 63.80           O
ATOM   2209  HA  HIS A 155      -9.453   2.513 -29.624  1.00 63.80           H
ATOM   2210  CB  HIS A 155     -10.062   1.777 -31.530  1.00 63.80           C
ATOM   2211 1HB  HIS A 155      -9.812   0.730 -31.358  1.00 63.80           H
ATOM   2212 2HB  HIS A 155     -10.955   1.793 -32.154  1.00 63.80           H
ATOM   2213  CG  HIS A 155      -8.928   2.433 -32.282  1.00 63.80           C
ATOM   2214  ND1 HIS A 155      -9.117   3.504 -33.138  1.00 63.80           N
ATOM   2215  HD1 HIS A 155      -9.993   3.942 -33.343  1.00 63.80           H
ATOM   2216  CD2 HIS A 155      -7.592   2.160 -32.296  1.00 63.80           C
ATOM   2217  HD2 HIS A 155      -7.097   1.371 -31.730  1.00 63.80           H
ATOM   2218  CE1 HIS A 155      -7.941   3.851 -33.640  1.00 63.80           C
ATOM   2219  HE1 HIS A 155      -7.760   4.660 -34.347  1.00 63.80           H
ATOM   2220  NE2 HIS A 155      -6.997   3.016 -33.118  1.00 63.80           N
ATOM   2221  HN  HIS A 155     -11.795   0.928 -29.929  1.00 63.80           H
ATOM   2222  N   THR A 156     -12.248   3.858 -30.746  1.00 65.58           N
ATOM   2223  CA  THR A 156     -12.912   5.113 -31.056  1.00 65.58           C
ATOM   2224  C   THR A 156     -13.130   5.930 -29.781  1.00 65.58           C
ATOM   2225  O   THR A 156     -13.351   7.138 -29.844  1.00 65.58           O
ATOM   2226  HA  THR A 156     -12.257   5.697 -31.702  1.00 65.58           H
ATOM   2227  CB  THR A 156     -14.209   4.790 -31.801  1.00 65.58           C
ATOM   2228  HB  THR A 156     -14.886   5.645 -31.791  1.00 65.58           H
ATOM   2229  OG1 THR A 156     -14.694   3.614 -31.160  1.00 65.58           O
ATOM   2230  HG1 THR A 156     -15.659   3.478 -31.381  1.00 65.58           H
ATOM   2231  CG2 THR A 156     -13.961   4.353 -33.246  1.00 65.58           C
ATOM   2232 1HG2 THR A 156     -13.338   3.458 -33.253  1.00 65.58           H
ATOM   2233 2HG2 THR A 156     -13.453   5.152 -33.786  1.00 65.58           H
ATOM   2234 3HG2 THR A 156     -14.914   4.136 -33.729  1.00 65.58           H
ATOM   2235  HN  THR A 156     -12.813   3.041 -30.861  1.00 65.58           H
ATOM   2236  N   TRP A 157     -13.061   5.238 -28.654  1.00 73.30           N
ATOM   2237  CA  TRP A 157     -13.420   5.841 -27.382  1.00 73.30           C
ATOM   2238  C   TRP A 157     -12.126   6.203 -26.648  1.00 73.30           C
ATOM   2239  O   TRP A 157     -12.147   6.499 -25.455  1.00 73.30           O
ATOM   2240  HA  TRP A 157     -13.994   6.744 -27.591  1.00 73.30           H
ATOM   2241  CB  TRP A 157     -14.328   4.914 -26.571  1.00 73.30           C
ATOM   2242 1HB  TRP A 157     -13.907   3.909 -26.583  1.00 73.30           H
ATOM   2243 2HB  TRP A 157     -14.333   5.244 -25.532  1.00 73.30           H
ATOM   2244  CG  TRP A 157     -15.769   4.854 -27.080  1.00 73.30           C
ATOM   2245  CD1 TRP A 157     -16.194   4.651 -28.334  1.00 73.30           C
ATOM   2246  HD1 TRP A 157     -15.534   4.496 -29.188  1.00 73.30           H
ATOM   2247  CD2 TRP A 157     -16.967   5.007 -26.289  1.00 73.30           C
ATOM   2248  NE1 TRP A 157     -17.572   4.662 -28.410  1.00 73.30           N
ATOM   2249  HE1 TRP A 157     -18.120   4.534 -29.236  1.00 73.30           H
ATOM   2250  CE2 TRP A 157     -18.057   4.886 -27.127  1.00 73.30           C
ATOM   2251  CE3 TRP A 157     -17.124   5.241 -24.911  1.00 73.30           C
ATOM   2252  HE3 TRP A 157     -16.280   5.340 -24.229  1.00 73.30           H
ATOM   2253  CZ2 TRP A 157     -19.380   4.984 -26.681  1.00 73.30           C
ATOM   2254  HZ2 TRP A 157     -20.225   4.884 -27.364  1.00 73.30           H
ATOM   2255  CZ3 TRP A 157     -18.453   5.336 -24.482  1.00 73.30           C
ATOM   2256  HZ3 TRP A 157     -18.632   5.517 -23.422  1.00 73.30           H
ATOM   2257  CH2 TRP A 157     -19.561   5.216 -25.313  1.00 73.30           C
ATOM   2258  HH2 TRP A 157     -20.566   5.303 -24.900  1.00 73.30           H
ATOM   2259  HN  TRP A 157     -12.767   4.283 -28.601  1.00 73.30           H
ATOM   2260  N   ARG A 158     -11.031   6.166 -27.393  1.00 71.39           N
ATOM   2261  CA  ARG A 158      -9.713   6.258 -26.790  1.00 71.39           C
ATOM   2262  C   ARG A 158      -9.544   7.605 -26.085  1.00 71.39           C
ATOM   2263  O   ARG A 158      -9.034   7.665 -24.968  1.00 71.39           O
ATOM   2264  HA  ARG A 158      -9.674   5.434 -26.077  1.00 71.39           H
ATOM   2265  CB  ARG A 158      -8.613   6.099 -27.843  1.00 71.39           C
ATOM   2266 1HB  ARG A 158      -8.811   5.216 -28.450  1.00 71.39           H
ATOM   2267 2HB  ARG A 158      -8.623   6.957 -28.516  1.00 71.39           H
ATOM   2268  CG  ARG A 158      -7.238   5.976 -27.185  1.00 71.39           C
ATOM   2269 1HG  ARG A 158      -7.019   6.881 -26.619  1.00 71.39           H
ATOM   2270 2HG  ARG A 158      -7.243   5.149 -26.474  1.00 71.39           H
ATOM   2271  CD  ARG A 158      -6.147   5.747 -28.233  1.00 71.39           C
ATOM   2272 1HD  ARG A 158      -6.382   4.864 -28.827  1.00 71.39           H
ATOM   2273 2HD  ARG A 158      -6.109   6.592 -28.920  1.00 71.39           H
ATOM   2274  NE  ARG A 158      -4.835   5.576 -27.569  1.00 71.39           N
ATOM   2275  HE  ARG A 158      -4.782   5.745 -26.585  1.00 71.39           H
ATOM   2276  CZ  ARG A 158      -3.714   5.208 -28.205  1.00 71.39           C
ATOM   2277  NH1 ARG A 158      -3.727   4.967 -29.523  1.00 71.39           N
ATOM   2278 1HH1 ARG A 158      -4.578   5.062 -30.040  1.00 71.39           H
ATOM   2279 2HH1 ARG A 158      -2.887   4.693 -29.990  1.00 71.39           H
ATOM   2280  NH2 ARG A 158      -2.580   5.083 -27.502  1.00 71.39           N
ATOM   2281 1HH2 ARG A 158      -1.735   4.809 -27.961  1.00 71.39           H
ATOM   2282 2HH2 ARG A 158      -2.579   5.264 -26.519  1.00 71.39           H
ATOM   2283  HN  ARG A 158     -11.035   6.075 -28.389  1.00 71.39           H
ATOM   2284  N   GLU A 159      -9.982   8.653 -26.768  1.00 76.35           N
ATOM   2285  CA  GLU A 159      -9.829  10.001 -26.249  1.00 76.35           C
ATOM   2286  C   GLU A 159     -10.691  10.189 -24.999  1.00 76.35           C
ATOM   2287  O   GLU A 159     -10.210  10.677 -23.977  1.00 76.35           O
ATOM   2288  HA  GLU A 159      -8.774  10.093 -25.988  1.00 76.35           H
ATOM   2289  CB  GLU A 159     -10.175  11.042 -27.315  1.00 76.35           C
ATOM   2290 1HB  GLU A 159     -11.124  10.783 -27.786  1.00 76.35           H
ATOM   2291 2HB  GLU A 159     -10.172  12.038 -26.872  1.00 76.35           H
ATOM   2292  CG  GLU A 159      -9.122  11.061 -28.425  1.00 76.35           C
ATOM   2293 1HG  GLU A 159      -8.128  11.140 -27.986  1.00 76.35           H
ATOM   2294 2HG  GLU A 159      -9.154  10.122 -28.977  1.00 76.35           H
ATOM   2295  CD  GLU A 159      -9.357  12.230 -29.383  1.00 76.35           C
ATOM   2296  OE1 GLU A 159      -8.405  12.556 -30.125  1.00 76.35           O
ATOM   2297  OE2 GLU A 159     -10.483  12.772 -29.352  1.00 76.35           O
ATOM   2298  HN  GLU A 159     -10.433   8.591 -27.658  1.00 76.35           H
ATOM   2299  N   LYS A 160     -11.949   9.792 -25.121  1.00 81.45           N
ATOM   2300  CA  LYS A 160     -12.877   9.894 -24.008  1.00 81.45           C
ATOM   2301  C   LYS A 160     -12.309   9.140 -22.804  1.00 81.45           C
ATOM   2302  O   LYS A 160     -12.382   9.621 -21.674  1.00 81.45           O
ATOM   2303  HA  LYS A 160     -12.960  10.949 -23.746  1.00 81.45           H
ATOM   2304  CB  LYS A 160     -14.271   9.422 -24.427  1.00 81.45           C
ATOM   2305 1HB  LYS A 160     -14.205   8.424 -24.862  1.00 81.45           H
ATOM   2306 2HB  LYS A 160     -14.912   9.345 -23.549  1.00 81.45           H
ATOM   2307  CG  LYS A 160     -14.895  10.385 -25.439  1.00 81.45           C
ATOM   2308 1HG  LYS A 160     -14.878  11.399 -25.040  1.00 81.45           H
ATOM   2309 2HG  LYS A 160     -14.301  10.393 -26.353  1.00 81.45           H
ATOM   2310  CD  LYS A 160     -16.334   9.982 -25.764  1.00 81.45           C
ATOM   2311 1HD  LYS A 160     -16.346   8.986 -26.206  1.00 81.45           H
ATOM   2312 2HD  LYS A 160     -16.917   9.929 -24.844  1.00 81.45           H
ATOM   2313  CE  LYS A 160     -16.980  10.981 -26.726  1.00 81.45           C
ATOM   2314 1HE  LYS A 160     -16.953  11.981 -26.293  1.00 81.45           H
ATOM   2315 2HE  LYS A 160     -16.410  11.020 -27.655  1.00 81.45           H
ATOM   2316  NZ  LYS A 160     -18.380  10.596 -27.012  1.00 81.45           N
ATOM   2317 1HZ  LYS A 160     -18.794  11.272 -27.643  1.00 81.45           H
ATOM   2318 2HZ  LYS A 160     -18.396   9.677 -27.442  1.00 81.45           H
ATOM   2319 3HZ  LYS A 160     -18.907  10.573 -26.147  1.00 81.45           H
ATOM   2320  HN  LYS A 160     -12.335   9.408 -25.959  1.00 81.45           H
ATOM   2321  N   ARG A 161     -11.755   7.970 -23.087  1.00 82.13           N
ATOM   2322  CA  ARG A 161     -11.203   7.130 -22.038  1.00 82.13           C
ATOM   2323  C   ARG A 161     -10.070   7.861 -21.314  1.00 82.13           C
ATOM   2324  O   ARG A 161      -9.888   7.691 -20.109  1.00 82.13           O
ATOM   2325  HA  ARG A 161     -12.039   6.938 -21.366  1.00 82.13           H
ATOM   2326  CB  ARG A 161     -10.668   5.815 -22.609  1.00 82.13           C
ATOM   2327 1HB  ARG A 161     -10.080   6.016 -23.505  1.00 82.13           H
ATOM   2328 2HB  ARG A 161      -9.999   5.346 -21.888  1.00 82.13           H
ATOM   2329  CG  ARG A 161     -11.814   4.859 -22.948  1.00 82.13           C
ATOM   2330 1HG  ARG A 161     -12.318   4.551 -22.032  1.00 82.13           H
ATOM   2331 2HG  ARG A 161     -12.553   5.374 -23.561  1.00 82.13           H
ATOM   2332  CD  ARG A 161     -11.297   3.626 -23.691  1.00 82.13           C
ATOM   2333 1HD  ARG A 161     -12.135   3.047 -24.080  1.00 82.13           H
ATOM   2334 2HD  ARG A 161     -10.697   3.932 -24.548  1.00 82.13           H
ATOM   2335  NE  ARG A 161     -10.485   2.789 -22.780  1.00 82.13           N
ATOM   2336  HE  ARG A 161     -10.565   2.952 -21.797  1.00 82.13           H
ATOM   2337  CZ  ARG A 161      -9.649   1.825 -23.190  1.00 82.13           C
ATOM   2338  NH1 ARG A 161      -9.501   1.563 -24.496  1.00 82.13           N
ATOM   2339 1HH1 ARG A 161     -10.018   2.087 -25.173  1.00 82.13           H
ATOM   2340 2HH1 ARG A 161      -8.875   0.842 -24.793  1.00 82.13           H
ATOM   2341  NH2 ARG A 161      -8.962   1.128 -22.274  1.00 82.13           N
ATOM   2342 1HH2 ARG A 161      -8.334   0.406 -22.564  1.00 82.13           H
ATOM   2343 2HH2 ARG A 161      -9.078   1.330 -21.302  1.00 82.13           H
ATOM   2344  HN  ARG A 161     -11.680   7.596 -24.012  1.00 82.13           H
ATOM   2345  N   LEU A 162      -9.339   8.659 -22.078  1.00 84.07           N
ATOM   2346  CA  LEU A 162      -8.200   9.378 -21.535  1.00 84.07           C
ATOM   2347  C   LEU A 162      -8.698  10.496 -20.616  1.00 84.07           C
ATOM   2348  O   LEU A 162      -8.071  10.796 -19.602  1.00 84.07           O
ATOM   2349  HA  LEU A 162      -7.622   8.672 -20.938  1.00 84.07           H
ATOM   2350  CB  LEU A 162      -7.289   9.869 -22.662  1.00 84.07           C
ATOM   2351 1HB  LEU A 162      -7.299   9.126 -23.460  1.00 84.07           H
ATOM   2352 2HB  LEU A 162      -7.715  10.784 -23.074  1.00 84.07           H
ATOM   2353  CG  LEU A 162      -5.834  10.145 -22.277  1.00 84.07           C
ATOM   2354  HG  LEU A 162      -5.752  10.091 -21.192  1.00 84.07           H
ATOM   2355  CD1 LEU A 162      -4.903   9.077 -22.855  1.00 84.07           C
ATOM   2356 1HD1 LEU A 162      -5.187   8.099 -22.468  1.00 84.07           H
ATOM   2357 2HD1 LEU A 162      -4.982   9.075 -23.942  1.00 84.07           H
ATOM   2358 3HD1 LEU A 162      -3.875   9.297 -22.566  1.00 84.07           H
ATOM   2359  CD2 LEU A 162      -5.415  11.556 -22.693  1.00 84.07           C
ATOM   2360 1HD2 LEU A 162      -5.517  11.663 -23.773  1.00 84.07           H
ATOM   2361 2HD2 LEU A 162      -6.053  12.286 -22.194  1.00 84.07           H
ATOM   2362 3HD2 LEU A 162      -4.377  11.726 -22.407  1.00 84.07           H
ATOM   2363  HN  LEU A 162      -9.515   8.817 -23.050  1.00 84.07           H
ATOM   2364  N   LEU A 163      -9.822  11.081 -21.005  1.00 86.76           N
ATOM   2365  CA  LEU A 163     -10.429  12.135 -20.211  1.00 86.76           C
ATOM   2366  C   LEU A 163     -10.936  11.547 -18.893  1.00 86.76           C
ATOM   2367  O   LEU A 163     -10.657  12.084 -17.822  1.00 86.76           O
ATOM   2368  HA  LEU A 163      -9.652  12.865 -19.987  1.00 86.76           H
ATOM   2369  CB  LEU A 163     -11.510  12.858 -21.018  1.00 86.76           C
ATOM   2370 1HB  LEU A 163     -11.072  13.189 -21.960  1.00 86.76           H
ATOM   2371 2HB  LEU A 163     -12.292  12.140 -21.265  1.00 86.76           H
ATOM   2372  CG  LEU A 163     -12.160  14.064 -20.338  1.00 86.76           C
ATOM   2373  HG  LEU A 163     -12.517  13.752 -19.357  1.00 86.76           H
ATOM   2374  CD1 LEU A 163     -11.140  15.183 -20.114  1.00 86.76           C
ATOM   2375 1HD1 LEU A 163     -10.333  14.817 -19.479  1.00 86.76           H
ATOM   2376 2HD1 LEU A 163     -10.732  15.500 -21.073  1.00 86.76           H
ATOM   2377 3HD1 LEU A 163     -11.629  16.028 -19.629  1.00 86.76           H
ATOM   2378  CD2 LEU A 163     -13.377  14.549 -21.129  1.00 86.76           C
ATOM   2379 1HD2 LEU A 163     -13.067  14.839 -22.133  1.00 86.76           H
ATOM   2380 2HD2 LEU A 163     -14.112  13.746 -21.193  1.00 86.76           H
ATOM   2381 3HD2 LEU A 163     -13.820  15.407 -20.624  1.00 86.76           H
ATOM   2382  HN  LEU A 163     -10.314  10.846 -21.843  1.00 86.76           H
ATOM   2383  N   TYR A 164     -11.672  10.452 -19.014  1.00 88.10           N
ATOM   2384  CA  TYR A 164     -12.223   9.787 -17.845  1.00 88.10           C
ATOM   2385  C   TYR A 164     -11.109   9.314 -16.908  1.00 88.10           C
ATOM   2386  O   TYR A 164     -11.258   9.364 -15.688  1.00 88.10           O
ATOM   2387  HA  TYR A 164     -12.853  10.503 -17.317  1.00 88.10           H
ATOM   2388  CB  TYR A 164     -12.982   8.568 -18.372  1.00 88.10           C
ATOM   2389 1HB  TYR A 164     -12.383   8.086 -19.145  1.00 88.10           H
ATOM   2390 2HB  TYR A 164     -13.097   7.847 -17.563  1.00 88.10           H
ATOM   2391  CG  TYR A 164     -14.362   8.894 -18.945  1.00 88.10           C
ATOM   2392  CD1 TYR A 164     -15.316   9.494 -18.149  1.00 88.10           C
ATOM   2393  HD1 TYR A 164     -15.086   9.735 -17.111  1.00 88.10           H
ATOM   2394  CD2 TYR A 164     -14.653   8.588 -20.259  1.00 88.10           C
ATOM   2395  HD2 TYR A 164     -13.900   8.115 -20.889  1.00 88.10           H
ATOM   2396  CE1 TYR A 164     -16.615   9.801 -18.688  1.00 88.10           C
ATOM   2397  HE1 TYR A 164     -17.378  10.274 -18.070  1.00 88.10           H
ATOM   2398  CE2 TYR A 164     -15.953   8.895 -20.799  1.00 88.10           C
ATOM   2399  HE2 TYR A 164     -16.196   8.659 -21.835  1.00 88.10           H
ATOM   2400  CZ  TYR A 164     -16.870   9.487 -19.987  1.00 88.10           C
ATOM   2401  OH  TYR A 164     -18.097   9.777 -20.496  1.00 88.10           O
ATOM   2402  HH  TYR A 164     -18.137   9.514 -21.460  1.00 88.10           H
ATOM   2403  HN  TYR A 164     -11.893  10.021 -19.889  1.00 88.10           H
ATOM   2404  N   SER A 165     -10.020   8.867 -17.514  1.00 89.47           N
ATOM   2405  CA  SER A 165      -8.902   8.338 -16.751  1.00 89.47           C
ATOM   2406  C   SER A 165      -8.309   9.434 -15.863  1.00 89.47           C
ATOM   2407  O   SER A 165      -7.871   9.164 -14.746  1.00 89.47           O
ATOM   2408  HA  SER A 165      -9.322   7.538 -16.141  1.00 89.47           H
ATOM   2409  CB  SER A 165      -7.827   7.763 -17.675  1.00 89.47           C
ATOM   2410 1HB  SER A 165      -7.179   7.096 -17.106  1.00 89.47           H
ATOM   2411 2HB  SER A 165      -8.299   7.162 -18.452  1.00 89.47           H
ATOM   2412  OG  SER A 165      -7.040   8.786 -18.279  1.00 89.47           O
ATOM   2413  HG  SER A 165      -7.630   9.526 -18.602  1.00 89.47           H
ATOM   2414  HN  SER A 165      -9.894   8.862 -18.506  1.00 89.47           H
ATOM   2415  N   LYS A 166      -8.314  10.648 -16.394  1.00 91.35           N
ATOM   2416  CA  LYS A 166      -7.827  11.794 -15.646  1.00 91.35           C
ATOM   2417  C   LYS A 166      -8.735  12.033 -14.438  1.00 91.35           C
ATOM   2418  O   LYS A 166      -8.255  12.179 -13.315  1.00 91.35           O
ATOM   2419  HA  LYS A 166      -6.829  11.547 -15.284  1.00 91.35           H
ATOM   2420  CB  LYS A 166      -7.688  13.012 -16.561  1.00 91.35           C
ATOM   2421 1HB  LYS A 166      -8.598  13.136 -17.149  1.00 91.35           H
ATOM   2422 2HB  LYS A 166      -7.573  13.913 -15.959  1.00 91.35           H
ATOM   2423  CG  LYS A 166      -6.487  12.861 -17.497  1.00 91.35           C
ATOM   2424 1HG  LYS A 166      -5.573  12.769 -16.909  1.00 91.35           H
ATOM   2425 2HG  LYS A 166      -6.586  11.944 -18.077  1.00 91.35           H
ATOM   2426  CD  LYS A 166      -6.373  14.059 -18.441  1.00 91.35           C
ATOM   2427 1HD  LYS A 166      -7.277  14.137 -19.046  1.00 91.35           H
ATOM   2428 2HD  LYS A 166      -6.298  14.979 -17.861  1.00 91.35           H
ATOM   2429  CE  LYS A 166      -5.153  13.924 -19.354  1.00 91.35           C
ATOM   2430 1HE  LYS A 166      -4.259  13.759 -18.753  1.00 91.35           H
ATOM   2431 2HE  LYS A 166      -5.268  13.054 -20.000  1.00 91.35           H
ATOM   2432  NZ  LYS A 166      -4.985  15.142 -20.178  1.00 91.35           N
ATOM   2433 1HZ  LYS A 166      -4.180  15.031 -20.785  1.00 91.35           H
ATOM   2434 2HZ  LYS A 166      -5.816  15.286 -20.741  1.00 91.35           H
ATOM   2435 3HZ  LYS A 166      -4.844  15.943 -19.573  1.00 91.35           H
ATOM   2436  HN  LYS A 166      -8.643  10.854 -17.316  1.00 91.35           H
ATOM   2437  N   MET A 167     -10.031  12.064 -14.710  1.00 93.01           N
ATOM   2438  CA  MET A 167     -11.008  12.340 -13.669  1.00 93.01           C
ATOM   2439  C   MET A 167     -10.962  11.270 -12.577  1.00 93.01           C
ATOM   2440  O   MET A 167     -11.024  11.586 -11.390  1.00 93.01           O
ATOM   2441  HA  MET A 167     -10.727  13.307 -13.252  1.00 93.01           H
ATOM   2442  CB  MET A 167     -12.409  12.384 -14.283  1.00 93.01           C
ATOM   2443 1HB  MET A 167     -12.593  11.468 -14.844  1.00 93.01           H
ATOM   2444 2HB  MET A 167     -13.155  12.428 -13.490  1.00 93.01           H
ATOM   2445  CG  MET A 167     -12.565  13.595 -15.205  1.00 93.01           C
ATOM   2446 1HG  MET A 167     -12.108  14.472 -14.748  1.00 93.01           H
ATOM   2447 2HG  MET A 167     -12.043  13.416 -16.145  1.00 93.01           H
ATOM   2448  SD  MET A 167     -14.295  13.903 -15.520  1.00 93.01           S
ATOM   2449  CE  MET A 167     -14.714  12.422 -16.424  1.00 93.01           C
ATOM   2450 1HE  MET A 167     -14.104  12.361 -17.325  1.00 93.01           H
ATOM   2451 2HE  MET A 167     -14.527  11.549 -15.798  1.00 93.01           H
ATOM   2452 3HE  MET A 167     -15.769  12.451 -16.700  1.00 93.01           H
ATOM   2453  HN  MET A 167     -10.416  11.906 -15.619  1.00 93.01           H
ATOM   2454  N   VAL A 168     -10.854  10.025 -13.017  1.00 93.45           N
ATOM   2455  CA  VAL A 168     -10.819   8.905 -12.092  1.00 93.45           C
ATOM   2456  C   VAL A 168      -9.615   9.055 -11.160  1.00 93.45           C
ATOM   2457  O   VAL A 168      -9.726   8.833  -9.955  1.00 93.45           O
ATOM   2458  HA  VAL A 168     -11.731   8.942 -11.496  1.00 93.45           H
ATOM   2459  CB  VAL A 168     -10.813   7.586 -12.868  1.00 93.45           C
ATOM   2460  HB  VAL A 168     -10.033   7.647 -13.627  1.00 93.45           H
ATOM   2461  CG1 VAL A 168     -10.480   6.410 -11.947  1.00 93.45           C
ATOM   2462 1HG1 VAL A 168      -9.494   6.561 -11.507  1.00 93.45           H
ATOM   2463 2HG1 VAL A 168     -11.226   6.346 -11.155  1.00 93.45           H
ATOM   2464 3HG1 VAL A 168     -10.482   5.485 -12.524  1.00 93.45           H
ATOM   2465  CG2 VAL A 168     -12.148   7.363 -13.581  1.00 93.45           C
ATOM   2466 1HG2 VAL A 168     -12.952   7.332 -12.846  1.00 93.45           H
ATOM   2467 2HG2 VAL A 168     -12.327   8.179 -14.281  1.00 93.45           H
ATOM   2468 3HG2 VAL A 168     -12.116   6.419 -14.124  1.00 93.45           H
ATOM   2469  HN  VAL A 168     -10.790   9.777 -13.984  1.00 93.45           H
ATOM   2470  N   CYS A 169      -8.491   9.432 -11.753  1.00 93.60           N
ATOM   2471  CA  CYS A 169      -7.260   9.581 -10.997  1.00 93.60           C
ATOM   2472  C   CYS A 169      -7.485  10.637  -9.914  1.00 93.60           C
ATOM   2473  O   CYS A 169      -7.132  10.427  -8.754  1.00 93.60           O
ATOM   2474  HA  CYS A 169      -7.047   8.609 -10.552  1.00 93.60           H
ATOM   2475  CB  CYS A 169      -6.079   9.936 -11.903  1.00 93.60           C
ATOM   2476 1HB  CYS A 169      -6.332  10.794 -12.525  1.00 93.60           H
ATOM   2477 2HB  CYS A 169      -5.219  10.223 -11.298  1.00 93.60           H
ATOM   2478  SG  CYS A 169      -5.649   8.505 -12.960  1.00 93.60           S
ATOM   2479  HG  CYS A 169      -6.521   8.779 -13.927  1.00 93.60           H
ATOM   2480  HN  CYS A 169      -8.415   9.634 -12.729  1.00 93.60           H
ATOM   2481  N   PHE A 170      -8.072  11.750 -10.330  1.00 95.30           N
ATOM   2482  CA  PHE A 170      -8.317  12.853  -9.417  1.00 95.30           C
ATOM   2483  C   PHE A 170      -9.211  12.415  -8.256  1.00 95.30           C
ATOM   2484  O   PHE A 170      -8.918  12.707  -7.097  1.00 95.30           O
ATOM   2485  HA  PHE A 170      -7.350  13.173  -9.028  1.00 95.30           H
ATOM   2486  CB  PHE A 170      -9.035  13.943 -10.216  1.00 95.30           C
ATOM   2487 1HB  PHE A 170      -8.432  14.198 -11.087  1.00 95.30           H
ATOM   2488 2HB  PHE A 170      -9.979  13.545 -10.587  1.00 95.30           H
ATOM   2489  CG  PHE A 170      -9.315  15.218  -9.416  1.00 95.30           C
ATOM   2490  CD1 PHE A 170     -10.547  15.425  -8.878  1.00 95.30           C
ATOM   2491  HD1 PHE A 170     -11.334  14.684  -9.016  1.00 95.30           H
ATOM   2492  CD2 PHE A 170      -8.333  16.142  -9.244  1.00 95.30           C
ATOM   2493  HD2 PHE A 170      -7.346  15.976  -9.676  1.00 95.30           H
ATOM   2494  CE1 PHE A 170     -10.807  16.608  -8.136  1.00 95.30           C
ATOM   2495  HE1 PHE A 170     -11.794  16.775  -7.705  1.00 95.30           H
ATOM   2496  CE2 PHE A 170      -8.593  17.325  -8.503  1.00 95.30           C
ATOM   2497  HE2 PHE A 170      -7.806  18.066  -8.365  1.00 95.30           H
ATOM   2498  CZ  PHE A 170      -9.825  17.533  -7.965  1.00 95.30           C
ATOM   2499  HZ  PHE A 170     -10.024  18.441  -7.395  1.00 95.30           H
ATOM   2500  HN  PHE A 170      -8.376  11.903 -11.270  1.00 95.30           H
ATOM   2501  N   THR A 171     -10.285  11.722  -8.606  1.00 95.51           N
ATOM   2502  CA  THR A 171     -11.238  11.265  -7.610  1.00 95.51           C
ATOM   2503  C   THR A 171     -10.551  10.350  -6.594  1.00 95.51           C
ATOM   2504  O   THR A 171     -10.853  10.401  -5.403  1.00 95.51           O
ATOM   2505  HA  THR A 171     -11.606  12.132  -7.062  1.00 95.51           H
ATOM   2506  CB  THR A 171     -12.402  10.593  -8.342  1.00 95.51           C
ATOM   2507  HB  THR A 171     -12.076   9.676  -8.832  1.00 95.51           H
ATOM   2508  OG1 THR A 171     -12.900  11.609  -9.208  1.00 95.51           O
ATOM   2509  HG1 THR A 171     -12.477  11.527 -10.111  1.00 95.51           H
ATOM   2510  CG2 THR A 171     -13.578  10.285  -7.414  1.00 95.51           C
ATOM   2511 1HG2 THR A 171     -13.948  11.212  -6.976  1.00 95.51           H
ATOM   2512 2HG2 THR A 171     -13.249   9.614  -6.620  1.00 95.51           H
ATOM   2513 3HG2 THR A 171     -14.376   9.810  -7.984  1.00 95.51           H
ATOM   2514  HN  THR A 171     -10.507  11.473  -9.549  1.00 95.51           H
ATOM   2515  N   ILE A 172      -9.639   9.534  -7.102  1.00 94.65           N
ATOM   2516  CA  ILE A 172      -8.937   8.580  -6.262  1.00 94.65           C
ATOM   2517  C   ILE A 172      -8.111   9.335  -5.219  1.00 94.65           C
ATOM   2518  O   ILE A 172      -8.125   8.987  -4.039  1.00 94.65           O
ATOM   2519  HA  ILE A 172      -9.689   7.986  -5.742  1.00 94.65           H
ATOM   2520  CB  ILE A 172      -8.113   7.616  -7.118  1.00 94.65           C
ATOM   2521  HB  ILE A 172      -7.598   8.195  -7.885  1.00 94.65           H
ATOM   2522  CG1 ILE A 172      -9.016   6.613  -7.839  1.00 94.65           C
ATOM   2523 1HG1 ILE A 172      -9.464   5.934  -7.113  1.00 94.65           H
ATOM   2524 2HG1 ILE A 172      -9.835   7.142  -8.327  1.00 94.65           H
ATOM   2525  CG2 ILE A 172      -7.038   6.920  -6.280  1.00 94.65           C
ATOM   2526 1HG2 ILE A 172      -6.369   7.667  -5.854  1.00 94.65           H
ATOM   2527 2HG2 ILE A 172      -7.512   6.356  -5.477  1.00 94.65           H
ATOM   2528 3HG2 ILE A 172      -6.467   6.241  -6.913  1.00 94.65           H
ATOM   2529  CD1 ILE A 172      -8.228   5.812  -8.876  1.00 94.65           C
ATOM   2530 1HD1 ILE A 172      -7.802   6.492  -9.614  1.00 94.65           H
ATOM   2531 2HD1 ILE A 172      -7.425   5.266  -8.381  1.00 94.65           H
ATOM   2532 3HD1 ILE A 172      -8.894   5.107  -9.374  1.00 94.65           H
ATOM   2533  HN  ILE A 172      -9.378   9.519  -8.068  1.00 94.65           H
ATOM   2534  N   TRP A 173      -7.411  10.356  -5.692  1.00 95.33           N
ATOM   2535  CA  TRP A 173      -6.525  11.119  -4.829  1.00 95.33           C
ATOM   2536  C   TRP A 173      -7.374  11.762  -3.730  1.00 95.33           C
ATOM   2537  O   TRP A 173      -7.010  11.720  -2.556  1.00 95.33           O
ATOM   2538  HA  TRP A 173      -5.809  10.426  -4.389  1.00 95.33           H
ATOM   2539  CB  TRP A 173      -5.720  12.140  -5.636  1.00 95.33           C
ATOM   2540 1HB  TRP A 173      -6.372  12.596  -6.380  1.00 95.33           H
ATOM   2541 2HB  TRP A 173      -5.392  12.938  -4.969  1.00 95.33           H
ATOM   2542  CG  TRP A 173      -4.498  11.550  -6.342  1.00 95.33           C
ATOM   2543  CD1 TRP A 173      -4.302  11.392  -7.658  1.00 95.33           C
ATOM   2544  HD1 TRP A 173      -5.024  11.676  -8.424  1.00 95.33           H
ATOM   2545  CD2 TRP A 173      -3.302  11.045  -5.713  1.00 95.33           C
ATOM   2546  NE1 TRP A 173      -3.073  10.822  -7.922  1.00 95.33           N
ATOM   2547  HE1 TRP A 173      -2.702  10.606  -8.825  1.00 95.33           H
ATOM   2548  CE2 TRP A 173      -2.445  10.605  -6.701  1.00 95.33           C
ATOM   2549  CE3 TRP A 173      -2.955  10.961  -4.353  1.00 95.33           C
ATOM   2550  HE3 TRP A 173      -3.613  11.302  -3.553  1.00 95.33           H
ATOM   2551  CZ2 TRP A 173      -1.187  10.051  -6.435  1.00 95.33           C
ATOM   2552  HZ2 TRP A 173      -0.529   9.711  -7.235  1.00 95.33           H
ATOM   2553  CZ3 TRP A 173      -1.694  10.406  -4.104  1.00 95.33           C
ATOM   2554  HZ3 TRP A 173      -1.375  10.318  -3.065  1.00 95.33           H
ATOM   2555  CH2 TRP A 173      -0.820   9.958  -5.088  1.00 95.33           C
ATOM   2556  HH2 TRP A 173       0.146   9.537  -4.811  1.00 95.33           H
ATOM   2557  HN  TRP A 173      -7.441  10.662  -6.643  1.00 95.33           H
ATOM   2558  N   VAL A 174      -8.489  12.341  -4.150  1.00 95.75           N
ATOM   2559  CA  VAL A 174      -9.364  13.039  -3.224  1.00 95.75           C
ATOM   2560  C   VAL A 174      -9.882  12.053  -2.175  1.00 95.75           C
ATOM   2561  O   VAL A 174      -9.893  12.357  -0.984  1.00 95.75           O
ATOM   2562  HA  VAL A 174      -8.770  13.804  -2.723  1.00 95.75           H
ATOM   2563  CB  VAL A 174     -10.487  13.739  -3.992  1.00 95.75           C
ATOM   2564  HB  VAL A 174     -10.974  12.997  -4.624  1.00 95.75           H
ATOM   2565  CG1 VAL A 174     -11.538  14.303  -3.034  1.00 95.75           C
ATOM   2566 1HG1 VAL A 174     -11.969  13.491  -2.448  1.00 95.75           H
ATOM   2567 2HG1 VAL A 174     -11.070  15.025  -2.364  1.00 95.75           H
ATOM   2568 3HG1 VAL A 174     -12.325  14.795  -3.606  1.00 95.75           H
ATOM   2569  CG2 VAL A 174      -9.929  14.837  -4.900  1.00 95.75           C
ATOM   2570 1HG2 VAL A 174      -9.404  15.577  -4.296  1.00 95.75           H
ATOM   2571 2HG2 VAL A 174      -9.236  14.397  -5.618  1.00 95.75           H
ATOM   2572 3HG2 VAL A 174     -10.748  15.318  -5.434  1.00 95.75           H
ATOM   2573  HN  VAL A 174      -8.797  12.338  -5.101  1.00 95.75           H
ATOM   2574  N   LEU A 175     -10.299  10.891  -2.657  1.00 93.84           N
ATOM   2575  CA  LEU A 175     -10.905   9.895  -1.790  1.00 93.84           C
ATOM   2576  C   LEU A 175      -9.864   9.398  -0.786  1.00 93.84           C
ATOM   2577  O   LEU A 175     -10.160   9.249   0.399  1.00 93.84           O
ATOM   2578  HA  LEU A 175     -11.708  10.386  -1.240  1.00 93.84           H
ATOM   2579  CB  LEU A 175     -11.542   8.778  -2.620  1.00 93.84           C
ATOM   2580 1HB  LEU A 175     -12.228   9.231  -3.336  1.00 93.84           H
ATOM   2581 2HB  LEU A 175     -10.757   8.288  -3.196  1.00 93.84           H
ATOM   2582  CG  LEU A 175     -12.302   7.709  -1.833  1.00 93.84           C
ATOM   2583  HG  LEU A 175     -11.638   7.313  -1.065  1.00 93.84           H
ATOM   2584  CD1 LEU A 175     -13.513   8.311  -1.117  1.00 93.84           C
ATOM   2585 1HD1 LEU A 175     -13.178   9.083  -0.424  1.00 93.84           H
ATOM   2586 2HD1 LEU A 175     -14.188   8.751  -1.852  1.00 93.84           H
ATOM   2587 3HD1 LEU A 175     -14.035   7.529  -0.566  1.00 93.84           H
ATOM   2588  CD2 LEU A 175     -12.695   6.539  -2.738  1.00 93.84           C
ATOM   2589 1HD2 LEU A 175     -13.334   6.901  -3.543  1.00 93.84           H
ATOM   2590 2HD2 LEU A 175     -11.797   6.089  -3.161  1.00 93.84           H
ATOM   2591 3HD2 LEU A 175     -13.234   5.793  -2.153  1.00 93.84           H
ATOM   2592  HN  LEU A 175     -10.229  10.627  -3.619  1.00 93.84           H
ATOM   2593  N   ALA A 176      -8.666   9.154  -1.296  1.00 93.92           N
ATOM   2594  CA  ALA A 176      -7.593   8.628  -0.470  1.00 93.92           C
ATOM   2595  C   ALA A 176      -7.249   9.645   0.620  1.00 93.92           C
ATOM   2596  O   ALA A 176      -6.987   9.271   1.762  1.00 93.92           O
ATOM   2597  HA  ALA A 176      -7.955   7.713  -0.000  1.00 93.92           H
ATOM   2598  CB  ALA A 176      -6.389   8.287  -1.351  1.00 93.92           C
ATOM   2599 1HB  ALA A 176      -6.679   7.539  -2.089  1.00 93.92           H
ATOM   2600 2HB  ALA A 176      -6.046   9.187  -1.861  1.00 93.92           H
ATOM   2601 3HB  ALA A 176      -5.585   7.892  -0.730  1.00 93.92           H
ATOM   2602  HN  ALA A 176      -8.423   9.310  -2.254  1.00 93.92           H
ATOM   2603  N   ALA A 177      -7.260  10.910   0.229  1.00 93.95           N
ATOM   2604  CA  ALA A 177      -6.917  11.981   1.149  1.00 93.95           C
ATOM   2605  C   ALA A 177      -7.915  11.991   2.308  1.00 93.95           C
ATOM   2606  O   ALA A 177      -7.523  12.097   3.469  1.00 93.95           O
ATOM   2607  HA  ALA A 177      -5.921  11.777   1.540  1.00 93.95           H
ATOM   2608  CB  ALA A 177      -6.887  13.312   0.395  1.00 93.95           C
ATOM   2609 1HB  ALA A 177      -6.142  13.263  -0.399  1.00 93.95           H
ATOM   2610 2HB  ALA A 177      -7.868  13.506  -0.039  1.00 93.95           H
ATOM   2611 3HB  ALA A 177      -6.630  14.116   1.085  1.00 93.95           H
ATOM   2612  HN  ALA A 177      -7.497  11.208  -0.696  1.00 93.95           H
ATOM   2613  N   ALA A 178      -9.187  11.878   1.954  1.00 94.34           N
ATOM   2614  CA  ALA A 178     -10.249  11.942   2.944  1.00 94.34           C
ATOM   2615  C   ALA A 178     -10.119  10.754   3.900  1.00 94.34           C
ATOM   2616  O   ALA A 178     -10.357  10.890   5.100  1.00 94.34           O
ATOM   2617  HA  ALA A 178     -10.123  12.866   3.507  1.00 94.34           H
ATOM   2618  CB  ALA A 178     -11.605  11.976   2.237  1.00 94.34           C
ATOM   2619 1HB  ALA A 178     -11.657  12.853   1.592  1.00 94.34           H
ATOM   2620 2HB  ALA A 178     -11.723  11.075   1.634  1.00 94.34           H
ATOM   2621 3HB  ALA A 178     -12.401  12.023   2.980  1.00 94.34           H
ATOM   2622  HN  ALA A 178      -9.495  11.746   1.011  1.00 94.34           H
ATOM   2623  N   LEU A 179      -9.744   9.617   3.334  1.00 92.63           N
ATOM   2624  CA  LEU A 179      -9.679   8.385   4.100  1.00 92.63           C
ATOM   2625  C   LEU A 179      -8.499   8.454   5.071  1.00 92.63           C
ATOM   2626  O   LEU A 179      -8.424   7.675   6.020  1.00 92.63           O
ATOM   2627  HA  LEU A 179     -10.599   8.312   4.681  1.00 92.63           H
ATOM   2628  CB  LEU A 179      -9.637   7.174   3.166  1.00 92.63           C
ATOM   2629 1HB  LEU A 179      -8.863   7.344   2.417  1.00 92.63           H
ATOM   2630 2HB  LEU A 179      -9.333   6.303   3.746  1.00 92.63           H
ATOM   2631  CG  LEU A 179     -10.943   6.839   2.442  1.00 92.63           C
ATOM   2632  HG  LEU A 179     -11.311   7.747   1.965  1.00 92.63           H
ATOM   2633  CD1 LEU A 179     -10.708   5.810   1.334  1.00 92.63           C
ATOM   2634 1HD1 LEU A 179      -9.999   6.212   0.610  1.00 92.63           H
ATOM   2635 2HD1 LEU A 179     -10.304   4.895   1.768  1.00 92.63           H
ATOM   2636 3HD1 LEU A 179     -11.652   5.591   0.836  1.00 92.63           H
ATOM   2637  CD2 LEU A 179     -12.016   6.381   3.431  1.00 92.63           C
ATOM   2638 1HD2 LEU A 179     -11.670   5.491   3.957  1.00 92.63           H
ATOM   2639 2HD2 LEU A 179     -12.210   7.176   4.152  1.00 92.63           H
ATOM   2640 3HD2 LEU A 179     -12.934   6.150   2.891  1.00 92.63           H
ATOM   2641  HN  LEU A 179      -9.487   9.530   2.371  1.00 92.63           H
ATOM   2642  N   CYS A 180      -7.605   9.394   4.800  1.00 93.38           N
ATOM   2643  CA  CYS A 180      -6.377   9.503   5.568  1.00 93.38           C
ATOM   2644  C   CYS A 180      -6.578  10.569   6.647  1.00 93.38           C
ATOM   2645  O   CYS A 180      -5.645  10.905   7.374  1.00 93.38           O
ATOM   2646  HA  CYS A 180      -6.201   8.526   6.018  1.00 93.38           H
ATOM   2647  CB  CYS A 180      -5.176   9.816   4.674  1.00 93.38           C
ATOM   2648 1HB  CYS A 180      -5.360  10.731   4.111  1.00 93.38           H
ATOM   2649 2HB  CYS A 180      -4.292   9.992   5.286  1.00 93.38           H
ATOM   2650  SG  CYS A 180      -4.873   8.426   3.523  1.00 93.38           S
ATOM   2651  HG  CYS A 180      -5.985   8.588   2.813  1.00 93.38           H
ATOM   2652  HN  CYS A 180      -7.710  10.072   4.072  1.00 93.38           H
ATOM   2653  N   ILE A 181      -7.802  11.071   6.717  1.00 93.78           N
ATOM   2654  CA  ILE A 181      -8.136  12.096   7.691  1.00 93.78           C
ATOM   2655  C   ILE A 181      -7.831  11.577   9.097  1.00 93.78           C
ATOM   2656  O   ILE A 181      -7.188  12.263   9.890  1.00 93.78           O
ATOM   2657  HA  ILE A 181      -7.495  12.955   7.493  1.00 93.78           H
ATOM   2658  CB  ILE A 181      -9.583  12.560   7.506  1.00 93.78           C
ATOM   2659  HB  ILE A 181     -10.208  11.678   7.362  1.00 93.78           H
ATOM   2660  CG1 ILE A 181      -9.726  13.425   6.252  1.00 93.78           C
ATOM   2661 1HG1 ILE A 181      -9.156  14.346   6.375  1.00 93.78           H
ATOM   2662 2HG1 ILE A 181      -9.305  12.900   5.395  1.00 93.78           H
ATOM   2663  CG2 ILE A 181     -10.093  13.276   8.758  1.00 93.78           C
ATOM   2664 1HG2 ILE A 181     -10.050  12.596   9.609  1.00 93.78           H
ATOM   2665 2HG2 ILE A 181      -9.470  14.148   8.957  1.00 93.78           H
ATOM   2666 3HG2 ILE A 181     -11.123  13.595   8.600  1.00 93.78           H
ATOM   2667  CD1 ILE A 181     -11.194  13.760   5.982  1.00 93.78           C
ATOM   2668 1HD1 ILE A 181     -11.756  12.837   5.836  1.00 93.78           H
ATOM   2669 2HD1 ILE A 181     -11.605  14.305   6.832  1.00 93.78           H
ATOM   2670 3HD1 ILE A 181     -11.267  14.375   5.085  1.00 93.78           H
ATOM   2671  HN  ILE A 181      -8.557  10.788   6.125  1.00 93.78           H
ATOM   2672  N   PRO A 182      -8.286  10.362   9.431  1.00 92.18           N
ATOM   2673  CA  PRO A 182      -8.104   9.834  10.786  1.00 92.18           C
ATOM   2674  C   PRO A 182      -6.654   9.888  11.236  1.00 92.18           C
ATOM   2675  O   PRO A 182      -6.365  10.287  12.364  1.00 92.18           O
ATOM   2676  HA  PRO A 182      -8.648  10.449  11.503  1.00 92.18           H
ATOM   2677  CB  PRO A 182      -8.615   8.395  10.686  1.00 92.18           C
ATOM   2678 1HB  PRO A 182      -7.810   7.700  10.449  1.00 92.18           H
ATOM   2679 2HB  PRO A 182      -9.058   8.061  11.624  1.00 92.18           H
ATOM   2680  CG  PRO A 182      -9.647   8.464   9.567  1.00 92.18           C
ATOM   2681 1HG  PRO A 182      -9.844   7.481   9.138  1.00 92.18           H
ATOM   2682 2HG  PRO A 182     -10.606   8.840   9.924  1.00 92.18           H
ATOM   2683  CD  PRO A 182      -9.000   9.406   8.565  1.00 92.18           C
ATOM   2684 1HD  PRO A 182      -8.316   8.881   7.899  1.00 92.18           H
ATOM   2685 2HD  PRO A 182      -9.741   9.897   7.934  1.00 92.18           H
ATOM   2686  N   GLU A 183      -5.772   9.482  10.335  1.00 92.41           N
ATOM   2687  CA  GLU A 183      -4.352   9.441  10.642  1.00 92.41           C
ATOM   2688  C   GLU A 183      -3.838  10.845  10.965  1.00 92.41           C
ATOM   2689  O   GLU A 183      -2.988  11.014  11.838  1.00 92.41           O
ATOM   2690  HA  GLU A 183      -4.265   8.803  11.522  1.00 92.41           H
ATOM   2691  CB  GLU A 183      -3.560   8.818   9.491  1.00 92.41           C
ATOM   2692 1HB  GLU A 183      -3.972   9.152   8.539  1.00 92.41           H
ATOM   2693 2HB  GLU A 183      -2.501   9.049   9.607  1.00 92.41           H
ATOM   2694  CG  GLU A 183      -3.673   7.292   9.510  1.00 92.41           C
ATOM   2695 1HG  GLU A 183      -2.924   6.861   8.846  1.00 92.41           H
ATOM   2696 2HG  GLU A 183      -3.462   6.921  10.513  1.00 92.41           H
ATOM   2697  CD  GLU A 183      -5.068   6.841   9.075  1.00 92.41           C
ATOM   2698  OE1 GLU A 183      -5.379   5.653   9.310  1.00 92.41           O
ATOM   2699  OE2 GLU A 183      -5.793   7.693   8.518  1.00 92.41           O
ATOM   2700  HN  GLU A 183      -6.013   9.185   9.411  1.00 92.41           H
ATOM   2701  N   ILE A 184      -4.376  11.818  10.244  1.00 93.91           N
ATOM   2702  CA  ILE A 184      -3.928  13.192  10.388  1.00 93.91           C
ATOM   2703  C   ILE A 184      -4.272  13.691  11.793  1.00 93.91           C
ATOM   2704  O   ILE A 184      -3.495  14.425  12.403  1.00 93.91           O
ATOM   2705  HA  ILE A 184      -2.843  13.196  10.277  1.00 93.91           H
ATOM   2706  CB  ILE A 184      -4.501  14.064   9.269  1.00 93.91           C
ATOM   2707  HB  ILE A 184      -5.585  13.948   9.267  1.00 93.91           H
ATOM   2708  CG1 ILE A 184      -3.995  13.601   7.901  1.00 93.91           C
ATOM   2709 1HG1 ILE A 184      -2.921  13.773   7.830  1.00 93.91           H
ATOM   2710 2HG1 ILE A 184      -4.154  12.528   7.794  1.00 93.91           H
ATOM   2711  CG2 ILE A 184      -4.205  15.544   9.519  1.00 93.91           C
ATOM   2712 1HG2 ILE A 184      -4.654  15.849  10.464  1.00 93.91           H
ATOM   2713 2HG2 ILE A 184      -3.126  15.696   9.563  1.00 93.91           H
ATOM   2714 3HG2 ILE A 184      -4.623  16.140   8.709  1.00 93.91           H
ATOM   2715  CD1 ILE A 184      -4.711  14.345   6.771  1.00 93.91           C
ATOM   2716 1HD1 ILE A 184      -5.782  14.151   6.831  1.00 93.91           H
ATOM   2717 2HD1 ILE A 184      -4.529  15.415   6.868  1.00 93.91           H
ATOM   2718 3HD1 ILE A 184      -4.332  13.997   5.810  1.00 93.91           H
ATOM   2719  HN  ILE A 184      -5.103  11.679   9.571  1.00 93.91           H
ATOM   2720  N   LEU A 185      -5.437  13.273  12.266  1.00 93.62           N
ATOM   2721  CA  LEU A 185      -6.006  13.851  13.471  1.00 93.62           C
ATOM   2722  C   LEU A 185      -5.308  13.256  14.696  1.00 93.62           C
ATOM   2723  O   LEU A 185      -4.867  13.988  15.580  1.00 93.62           O
ATOM   2724  HA  LEU A 185      -5.806  14.922  13.446  1.00 93.62           H
ATOM   2725  CB  LEU A 185      -7.526  13.675  13.484  1.00 93.62           C
ATOM   2726 1HB  LEU A 185      -7.751  12.619  13.334  1.00 93.62           H
ATOM   2727 2HB  LEU A 185      -7.894  13.942  14.475  1.00 93.62           H
ATOM   2728  CG  LEU A 185      -8.304  14.487  12.446  1.00 93.62           C
ATOM   2729  HG  LEU A 185      -7.969  14.182  11.454  1.00 93.62           H
ATOM   2730  CD1 LEU A 185      -9.802  14.190  12.528  1.00 93.62           C
ATOM   2731 1HD1 LEU A 185      -9.973  13.129  12.343  1.00 93.62           H
ATOM   2732 2HD1 LEU A 185     -10.170  14.448  13.521  1.00 93.62           H
ATOM   2733 3HD1 LEU A 185     -10.331  14.779  11.780  1.00 93.62           H
ATOM   2734  CD2 LEU A 185      -8.007  15.981  12.584  1.00 93.62           C
ATOM   2735 1HD2 LEU A 185      -8.296  16.319  13.579  1.00 93.62           H
ATOM   2736 2HD2 LEU A 185      -6.941  16.155  12.436  1.00 93.62           H
ATOM   2737 3HD2 LEU A 185      -8.573  16.535  11.834  1.00 93.62           H
ATOM   2738  HN  LEU A 185      -5.988  12.555  11.841  1.00 93.62           H
ATOM   2739  N   TYR A 186      -5.229  11.934  14.708  1.00 93.42           N
ATOM   2740  CA  TYR A 186      -4.940  11.212  15.935  1.00 93.42           C
ATOM   2741  C   TYR A 186      -3.452  10.873  16.035  1.00 93.42           C
ATOM   2742  O   TYR A 186      -2.992  10.373  17.060  1.00 93.42           O
ATOM   2743  HA  TYR A 186      -5.216  11.851  16.774  1.00 93.42           H
ATOM   2744  CB  TYR A 186      -5.743   9.912  15.860  1.00 93.42           C
ATOM   2745 1HB  TYR A 186      -5.411   9.342  14.993  1.00 93.42           H
ATOM   2746 2HB  TYR A 186      -5.524   9.309  16.741  1.00 93.42           H
ATOM   2747  CG  TYR A 186      -7.256  10.120  15.766  1.00 93.42           C
ATOM   2748  CD1 TYR A 186      -7.886  11.002  16.621  1.00 93.42           C
ATOM   2749  HD1 TYR A 186      -7.305  11.551  17.363  1.00 93.42           H
ATOM   2750  CD2 TYR A 186      -7.992   9.426  14.827  1.00 93.42           C
ATOM   2751  HD2 TYR A 186      -7.494   8.729  14.152  1.00 93.42           H
ATOM   2752  CE1 TYR A 186      -9.310  11.198  16.533  1.00 93.42           C
ATOM   2753  HE1 TYR A 186      -9.819  11.891  17.202  1.00 93.42           H
ATOM   2754  CE2 TYR A 186      -9.415   9.621  14.739  1.00 93.42           C
ATOM   2755  HE2 TYR A 186     -10.008   9.079  14.002  1.00 93.42           H
ATOM   2756  CZ  TYR A 186     -10.004  10.498  15.596  1.00 93.42           C
ATOM   2757  OH  TYR A 186     -11.349  10.683  15.513  1.00 93.42           O
ATOM   2758  HH  TYR A 186     -11.710  10.213  14.707  1.00 93.42           H
ATOM   2759  HN  TYR A 186      -5.359  11.358  13.900  1.00 93.42           H
ATOM   2760  N   SER A 187      -2.739  11.158  14.954  1.00 93.64           N
ATOM   2761  CA  SER A 187      -1.294  11.004  14.949  1.00 93.64           C
ATOM   2762  C   SER A 187      -0.655  12.042  15.874  1.00 93.64           C
ATOM   2763  O   SER A 187      -0.783  13.244  15.647  1.00 93.64           O
ATOM   2764  HA  SER A 187      -1.110   9.996  15.319  1.00 93.64           H
ATOM   2765  CB  SER A 187      -0.732  11.137  13.532  1.00 93.64           C
ATOM   2766 1HB  SER A 187      -1.044  12.091  13.106  1.00 93.64           H
ATOM   2767 2HB  SER A 187       0.357  11.149  13.574  1.00 93.64           H
ATOM   2768  OG  SER A 187      -1.163  10.076  12.685  1.00 93.64           O
ATOM   2769  HG  SER A 187      -1.646  10.446  11.892  1.00 93.64           H
ATOM   2770  HN  SER A 187      -3.132  11.487  14.096  1.00 93.64           H
ATOM   2771  N   GLN A 188       0.021  11.539  16.897  1.00 92.51           N
ATOM   2772  CA  GLN A 188       0.814  12.395  17.763  1.00 92.51           C
ATOM   2773  C   GLN A 188       2.030  11.634  18.293  1.00 92.51           C
ATOM   2774  O   GLN A 188       2.116  10.416  18.146  1.00 92.51           O
ATOM   2775  HA  GLN A 188       1.141  13.222  17.133  1.00 92.51           H
ATOM   2776  CB  GLN A 188      -0.033  12.946  18.913  1.00 92.51           C
ATOM   2777 1HB  GLN A 188       0.558  13.649  19.500  1.00 92.51           H
ATOM   2778 2HB  GLN A 188      -0.881  13.500  18.512  1.00 92.51           H
ATOM   2779  CG  GLN A 188      -0.534  11.816  19.814  1.00 92.51           C
ATOM   2780 1HG  GLN A 188      -1.106  11.100  19.222  1.00 92.51           H
ATOM   2781 2HG  GLN A 188       0.315  11.276  20.234  1.00 92.51           H
ATOM   2782  CD  GLN A 188      -1.407  12.363  20.945  1.00 92.51           C
ATOM   2783  OE1 GLN A 188      -1.865  13.493  20.919  1.00 92.51           O
ATOM   2784  NE2 GLN A 188      -1.611  11.501  21.937  1.00 92.51           N
ATOM   2785 1HE2 GLN A 188      -1.206  10.587  21.896  1.00 92.51           H
ATOM   2786 2HE2 GLN A 188      -2.170  11.766  22.723  1.00 92.51           H
ATOM   2787  HN  GLN A 188       0.033  10.569  17.136  1.00 92.51           H
ATOM   2788  N   ILE A 189       2.939  12.383  18.899  1.00 92.38           N
ATOM   2789  CA  ILE A 189       4.105  11.784  19.527  1.00 92.38           C
ATOM   2790  C   ILE A 189       3.762  11.403  20.969  1.00 92.38           C
ATOM   2791  O   ILE A 189       3.251  12.226  21.727  1.00 92.38           O
ATOM   2792  HA  ILE A 189       4.341  10.873  18.977  1.00 92.38           H
ATOM   2793  CB  ILE A 189       5.315  12.712  19.407  1.00 92.38           C
ATOM   2794  HB  ILE A 189       5.059  13.668  19.863  1.00 92.38           H
ATOM   2795  CG1 ILE A 189       5.651  12.987  17.940  1.00 92.38           C
ATOM   2796 1HG1 ILE A 189       6.010  12.072  17.468  1.00 92.38           H
ATOM   2797 2HG1 ILE A 189       4.750  13.289  17.407  1.00 92.38           H
ATOM   2798  CG2 ILE A 189       6.514  12.152  20.175  1.00 92.38           C
ATOM   2799 1HG2 ILE A 189       6.255  12.050  21.229  1.00 92.38           H
ATOM   2800 2HG2 ILE A 189       6.780  11.176  19.771  1.00 92.38           H
ATOM   2801 3HG2 ILE A 189       7.360  12.831  20.073  1.00 92.38           H
ATOM   2802  CD1 ILE A 189       6.714  14.080  17.817  1.00 92.38           C
ATOM   2803 1HD1 ILE A 189       6.343  15.000  18.269  1.00 92.38           H
ATOM   2804 2HD1 ILE A 189       7.622  13.764  18.331  1.00 92.38           H
ATOM   2805 3HD1 ILE A 189       6.935  14.256  16.764  1.00 92.38           H
ATOM   2806  HN  ILE A 189       2.890  13.379  18.964  1.00 92.38           H
ATOM   2807  N   LYS A 190       4.057  10.156  21.305  1.00 89.06           N
ATOM   2808  CA  LYS A 190       3.898   9.691  22.672  1.00 89.06           C
ATOM   2809  C   LYS A 190       5.277   9.429  23.281  1.00 89.06           C
ATOM   2810  O   LYS A 190       6.091   8.715  22.698  1.00 89.06           O
ATOM   2811  HA  LYS A 190       3.418  10.491  23.235  1.00 89.06           H
ATOM   2812  CB  LYS A 190       2.964   8.480  22.721  1.00 89.06           C
ATOM   2813 1HB  LYS A 190       2.096   8.660  22.086  1.00 89.06           H
ATOM   2814 2HB  LYS A 190       3.476   7.605  22.320  1.00 89.06           H
ATOM   2815  CG  LYS A 190       2.506   8.198  24.153  1.00 89.06           C
ATOM   2816 1HG  LYS A 190       3.376   8.070  24.798  1.00 89.06           H
ATOM   2817 2HG  LYS A 190       1.949   9.054  24.536  1.00 89.06           H
ATOM   2818  CD  LYS A 190       1.631   6.945  24.212  1.00 89.06           C
ATOM   2819 1HD  LYS A 190       0.745   7.086  23.592  1.00 89.06           H
ATOM   2820 2HD  LYS A 190       2.176   6.096  23.800  1.00 89.06           H
ATOM   2821  CE  LYS A 190       1.209   6.638  25.651  1.00 89.06           C
ATOM   2822 1HE  LYS A 190       2.088   6.608  26.295  1.00 89.06           H
ATOM   2823 2HE  LYS A 190       0.566   7.434  26.025  1.00 89.06           H
ATOM   2824  NZ  LYS A 190       0.495   5.343  25.716  1.00 89.06           N
ATOM   2825 1HZ  LYS A 190       0.467   5.021  26.677  1.00 89.06           H
ATOM   2826 2HZ  LYS A 190      -0.451   5.461  25.372  1.00 89.06           H
ATOM   2827 3HZ  LYS A 190       0.980   4.660  25.145  1.00 89.06           H
ATOM   2828  HN  LYS A 190       4.399   9.470  20.662  1.00 89.06           H
ATOM   2829  N   GLU A 191       5.496  10.021  24.446  1.00 87.04           N
ATOM   2830  CA  GLU A 191       6.711   9.762  25.200  1.00 87.04           C
ATOM   2831  C   GLU A 191       6.463   8.676  26.249  1.00 87.04           C
ATOM   2832  O   GLU A 191       5.550   8.794  27.065  1.00 87.04           O
ATOM   2833  HA  GLU A 191       7.437   9.410  24.467  1.00 87.04           H
ATOM   2834  CB  GLU A 191       7.236  11.043  25.850  1.00 87.04           C
ATOM   2835 1HB  GLU A 191       6.419  11.562  26.352  1.00 87.04           H
ATOM   2836 2HB  GLU A 191       8.067  10.804  26.514  1.00 87.04           H
ATOM   2837  CG  GLU A 191       7.789  12.006  24.798  1.00 87.04           C
ATOM   2838 1HG  GLU A 191       8.532  11.494  24.186  1.00 87.04           H
ATOM   2839 2HG  GLU A 191       6.987  12.319  24.129  1.00 87.04           H
ATOM   2840  CD  GLU A 191       8.420  13.235  25.456  1.00 87.04           C
ATOM   2841  OE1 GLU A 191       8.912  14.096  24.695  1.00 87.04           O
ATOM   2842  OE2 GLU A 191       8.397  13.284  26.705  1.00 87.04           O
ATOM   2843  HN  GLU A 191       4.863  10.667  24.873  1.00 87.04           H
ATOM   2844  N   GLU A 192       7.291   7.644  26.193  1.00 78.98           N
ATOM   2845  CA  GLU A 192       7.205   6.562  27.159  1.00 78.98           C
ATOM   2846  C   GLU A 192       8.604   6.156  27.627  1.00 78.98           C
ATOM   2847  O   GLU A 192       9.451   5.788  26.815  1.00 78.98           O
ATOM   2848  HA  GLU A 192       6.638   6.967  27.998  1.00 78.98           H
ATOM   2849  CB  GLU A 192       6.452   5.365  26.576  1.00 78.98           C
ATOM   2850 1HB  GLU A 192       5.432   5.658  26.328  1.00 78.98           H
ATOM   2851 2HB  GLU A 192       7.004   4.962  25.727  1.00 78.98           H
ATOM   2852  CG  GLU A 192       6.349   4.231  27.599  1.00 78.98           C
ATOM   2853 1HG  GLU A 192       7.289   3.681  27.634  1.00 78.98           H
ATOM   2854 2HG  GLU A 192       6.186   4.647  28.593  1.00 78.98           H
ATOM   2855  CD  GLU A 192       5.207   3.277  27.245  1.00 78.98           C
ATOM   2856  OE1 GLU A 192       4.448   2.931  28.177  1.00 78.98           O
ATOM   2857  OE2 GLU A 192       5.118   2.915  26.052  1.00 78.98           O
ATOM   2858  HN  GLU A 192       8.010   7.540  25.506  1.00 78.98           H
ATOM   2859  N   SER A 193       8.802   6.236  28.935  1.00 74.15           N
ATOM   2860  CA  SER A 193      10.013   5.710  29.542  1.00 74.15           C
ATOM   2861  C   SER A 193      11.244   6.326  28.874  1.00 74.15           C
ATOM   2862  O   SER A 193      12.277   5.672  28.745  1.00 74.15           O
ATOM   2863  HA  SER A 193       9.960   6.002  30.591  1.00 74.15           H
ATOM   2864  CB  SER A 193      10.062   4.184  29.440  1.00 74.15           C
ATOM   2865 1HB  SER A 193      10.175   3.894  28.395  1.00 74.15           H
ATOM   2866 2HB  SER A 193      10.939   3.813  29.970  1.00 74.15           H
ATOM   2867  OG  SER A 193       8.890   3.575  29.976  1.00 74.15           O
ATOM   2868  HG  SER A 193       8.900   2.593  29.790  1.00 74.15           H
ATOM   2869  HN  SER A 193       8.155   6.651  29.574  1.00 74.15           H
ATOM   2870  N   GLY A 194      11.092   7.578  28.468  1.00 76.17           N
ATOM   2871  CA  GLY A 194      12.199   8.313  27.880  1.00 76.17           C
ATOM   2872  C   GLY A 194      12.341   7.993  26.391  1.00 76.17           C
ATOM   2873  O   GLY A 194      13.293   8.430  25.746  1.00 76.17           O
ATOM   2874 1HA  GLY A 194      12.041   9.384  28.012  1.00 76.17           H
ATOM   2875 2HA  GLY A 194      13.124   8.062  28.399  1.00 76.17           H
ATOM   2876  HN  GLY A 194      10.235   8.088  28.534  1.00 76.17           H
ATOM   2877  N   ILE A 195      11.380   7.232  25.887  1.00 83.47           N
ATOM   2878  CA  ILE A 195      11.345   6.910  24.471  1.00 83.47           C
ATOM   2879  C   ILE A 195      10.185   7.659  23.811  1.00 83.47           C
ATOM   2880  O   ILE A 195       9.039   7.538  24.240  1.00 83.47           O
ATOM   2881  HA  ILE A 195      12.278   7.263  24.032  1.00 83.47           H
ATOM   2882  CB  ILE A 195      11.293   5.394  24.268  1.00 83.47           C
ATOM   2883  HB  ILE A 195      10.389   5.016  24.745  1.00 83.47           H
ATOM   2884  CG1 ILE A 195      12.482   4.710  24.945  1.00 83.47           C
ATOM   2885 1HG1 ILE A 195      13.411   5.045  24.483  1.00 83.47           H
ATOM   2886 2HG1 ILE A 195      12.525   5.001  25.994  1.00 83.47           H
ATOM   2887  CG2 ILE A 195      11.200   5.044  22.781  1.00 83.47           C
ATOM   2888 1HG2 ILE A 195      10.296   5.484  22.360  1.00 83.47           H
ATOM   2889 2HG2 ILE A 195      12.073   5.437  22.260  1.00 83.47           H
ATOM   2890 3HG2 ILE A 195      11.165   3.960  22.665  1.00 83.47           H
ATOM   2891  CD1 ILE A 195      12.373   3.188  24.836  1.00 83.47           C
ATOM   2892 1HD1 ILE A 195      11.455   2.854  25.321  1.00 83.47           H
ATOM   2893 2HD1 ILE A 195      12.355   2.898  23.786  1.00 83.47           H
ATOM   2894 3HD1 ILE A 195      13.231   2.726  25.326  1.00 83.47           H
ATOM   2895  HN  ILE A 195      10.636   6.840  26.429  1.00 83.47           H
ATOM   2896  N   ALA A 196      10.524   8.416  22.777  1.00 90.07           N
ATOM   2897  CA  ALA A 196       9.512   9.077  21.970  1.00 90.07           C
ATOM   2898  C   ALA A 196       9.031   8.119  20.879  1.00 90.07           C
ATOM   2899  O   ALA A 196       9.840   7.549  20.148  1.00 90.07           O
ATOM   2900  HA  ALA A 196       8.674   9.320  22.623  1.00 90.07           H
ATOM   2901  CB  ALA A 196      10.084  10.375  21.397  1.00 90.07           C
ATOM   2902 1HB  ALA A 196      10.384  11.032  22.213  1.00 90.07           H
ATOM   2903 2HB  ALA A 196      10.951  10.147  20.777  1.00 90.07           H
ATOM   2904 3HB  ALA A 196       9.325  10.870  20.792  1.00 90.07           H
ATOM   2905  HN  ALA A 196      11.468   8.580  22.490  1.00 90.07           H
ATOM   2906  N   ILE A 197       7.717   7.971  20.802  1.00 89.56           N
ATOM   2907  CA  ILE A 197       7.119   7.079  19.823  1.00 89.56           C
ATOM   2908  C   ILE A 197       6.080   7.849  19.006  1.00 89.56           C
ATOM   2909  O   ILE A 197       5.194   8.490  19.568  1.00 89.56           O
ATOM   2910  HA  ILE A 197       7.913   6.752  19.152  1.00 89.56           H
ATOM   2911  CB  ILE A 197       6.562   5.829  20.508  1.00 89.56           C
ATOM   2912  HB  ILE A 197       5.825   6.145  21.247  1.00 89.56           H
ATOM   2913  CG1 ILE A 197       7.663   5.078  21.258  1.00 89.56           C
ATOM   2914 1HG1 ILE A 197       8.406   4.712  20.550  1.00 89.56           H
ATOM   2915 2HG1 ILE A 197       8.176   5.760  21.936  1.00 89.56           H
ATOM   2916  CG2 ILE A 197       5.837   4.931  19.503  1.00 89.56           C
ATOM   2917 1HG2 ILE A 197       5.011   5.482  19.053  1.00 89.56           H
ATOM   2918 2HG2 ILE A 197       6.534   4.622  18.724  1.00 89.56           H
ATOM   2919 3HG2 ILE A 197       5.451   4.051  20.015  1.00 89.56           H
ATOM   2920  CD1 ILE A 197       7.083   3.904  22.050  1.00 89.56           C
ATOM   2921 1HD1 ILE A 197       6.358   4.276  22.774  1.00 89.56           H
ATOM   2922 2HD1 ILE A 197       6.591   3.212  21.366  1.00 89.56           H
ATOM   2923 3HD1 ILE A 197       7.887   3.387  22.574  1.00 89.56           H
ATOM   2924  HN  ILE A 197       7.066   8.447  21.393  1.00 89.56           H
ATOM   2925  N   CYS A 198       6.223   7.759  17.692  1.00 91.73           N
ATOM   2926  CA  CYS A 198       5.201   8.265  16.791  1.00 91.73           C
ATOM   2927  C   CYS A 198       4.076   7.230  16.712  1.00 91.73           C
ATOM   2928  O   CYS A 198       4.267   6.141  16.174  1.00 91.73           O
ATOM   2929  HA  CYS A 198       4.838   9.198  17.222  1.00 91.73           H
ATOM   2930  CB  CYS A 198       5.774   8.592  15.411  1.00 91.73           C
ATOM   2931 1HB  CYS A 198       6.440   9.452  15.479  1.00 91.73           H
ATOM   2932 2HB  CYS A 198       6.371   7.754  15.048  1.00 91.73           H
ATOM   2933  SG  CYS A 198       4.415   8.945  14.237  1.00 91.73           S
ATOM   2934  HN  CYS A 198       7.018   7.351  17.242  1.00 91.73           H
ATOM   2935  N   THR A 199       2.929   7.608  17.257  1.00 91.49           N
ATOM   2936  CA  THR A 199       1.790   6.707  17.302  1.00 91.49           C
ATOM   2937  C   THR A 199       0.493   7.474  17.037  1.00 91.49           C
ATOM   2938  O   THR A 199       0.482   8.704  17.045  1.00 91.49           O
ATOM   2939  HA  THR A 199       1.898   5.976  16.501  1.00 91.49           H
ATOM   2940  CB  THR A 199       1.806   5.990  18.653  1.00 91.49           C
ATOM   2941  HB  THR A 199       2.814   5.658  18.905  1.00 91.49           H
ATOM   2942  OG1 THR A 199       0.836   4.957  18.510  1.00 91.49           O
ATOM   2943  HG1 THR A 199       0.918   4.304  19.264  1.00 91.49           H
ATOM   2944  CG2 THR A 199       1.259   6.862  19.785  1.00 91.49           C
ATOM   2945 1HG2 THR A 199       0.228   7.138  19.565  1.00 91.49           H
ATOM   2946 2HG2 THR A 199       1.865   7.763  19.876  1.00 91.49           H
ATOM   2947 3HG2 THR A 199       1.293   6.305  20.722  1.00 91.49           H
ATOM   2948  HN  THR A 199       2.771   8.508  17.662  1.00 91.49           H
ATOM   2949  N   MET A 200      -0.570   6.716  16.808  1.00 92.43           N
ATOM   2950  CA  MET A 200      -1.912   7.267  16.879  1.00 92.43           C
ATOM   2951  C   MET A 200      -2.479   7.150  18.295  1.00 92.43           C
ATOM   2952  O   MET A 200      -2.372   6.099  18.926  1.00 92.43           O
ATOM   2953  HA  MET A 200      -1.813   8.317  16.606  1.00 92.43           H
ATOM   2954  CB  MET A 200      -2.823   6.522  15.901  1.00 92.43           C
ATOM   2955 1HB  MET A 200      -2.770   5.450  16.094  1.00 92.43           H
ATOM   2956 2HB  MET A 200      -3.858   6.823  16.061  1.00 92.43           H
ATOM   2957  CG  MET A 200      -2.421   6.805  14.453  1.00 92.43           C
ATOM   2958 1HG  MET A 200      -2.334   7.880  14.294  1.00 92.43           H
ATOM   2959 2HG  MET A 200      -1.441   6.373  14.247  1.00 92.43           H
ATOM   2960  SD  MET A 200      -3.634   6.121  13.337  1.00 92.43           S
ATOM   2961  CE  MET A 200      -3.537   4.398  13.792  1.00 92.43           C
ATOM   2962 1HE  MET A 200      -2.524   4.033  13.622  1.00 92.43           H
ATOM   2963 2HE  MET A 200      -3.791   4.285  14.846  1.00 92.43           H
ATOM   2964 3HE  MET A 200      -4.237   3.822  13.186  1.00 92.43           H
ATOM   2965  HN  MET A 200      -0.524   5.743  16.578  1.00 92.43           H
ATOM   2966  N   VAL A 201      -3.069   8.243  18.755  1.00 93.32           N
ATOM   2967  CA  VAL A 201      -3.742   8.246  20.042  1.00 93.32           C
ATOM   2968  C   VAL A 201      -5.218   8.594  19.841  1.00 93.32           C
ATOM   2969  O   VAL A 201      -5.542   9.633  19.267  1.00 93.32           O
ATOM   2970  HA  VAL A 201      -3.672   7.238  20.452  1.00 93.32           H
ATOM   2971  CB  VAL A 201      -3.029   9.199  21.003  1.00 93.32           C
ATOM   2972  HB  VAL A 201      -3.079  10.202  20.580  1.00 93.32           H
ATOM   2973  CG1 VAL A 201      -3.727   9.229  22.365  1.00 93.32           C
ATOM   2974 1HG1 VAL A 201      -4.756   9.565  22.238  1.00 93.32           H
ATOM   2975 2HG1 VAL A 201      -3.722   8.228  22.797  1.00 93.32           H
ATOM   2976 3HG1 VAL A 201      -3.199   9.914  23.028  1.00 93.32           H
ATOM   2977  CG2 VAL A 201      -1.553   8.825  21.152  1.00 93.32           C
ATOM   2978 1HG2 VAL A 201      -1.473   7.810  21.542  1.00 93.32           H
ATOM   2979 2HG2 VAL A 201      -1.064   8.879  20.179  1.00 93.32           H
ATOM   2980 3HG2 VAL A 201      -1.070   9.518  21.840  1.00 93.32           H
ATOM   2981  HN  VAL A 201      -3.093   9.114  18.264  1.00 93.32           H
ATOM   2982  N   TYR A 202      -6.074   7.706  20.325  1.00 92.61           N
ATOM   2983  CA  TYR A 202      -7.508   7.907  20.205  1.00 92.61           C
ATOM   2984  C   TYR A 202      -8.072   8.594  21.451  1.00 92.61           C
ATOM   2985  O   TYR A 202      -7.668   8.286  22.571  1.00 92.61           O
ATOM   2986  HA  TYR A 202      -7.688   8.540  19.337  1.00 92.61           H
ATOM   2987  CB  TYR A 202      -8.121   6.510  20.088  1.00 92.61           C
ATOM   2988 1HB  TYR A 202      -7.848   5.929  20.969  1.00 92.61           H
ATOM   2989 2HB  TYR A 202      -9.208   6.599  20.089  1.00 92.61           H
ATOM   2990  CG  TYR A 202      -7.689   5.744  18.836  1.00 92.61           C
ATOM   2991  CD1 TYR A 202      -8.354   5.939  17.643  1.00 92.61           C
ATOM   2992  HD1 TYR A 202      -9.188   6.639  17.593  1.00 92.61           H
ATOM   2993  CD2 TYR A 202      -6.633   4.857  18.900  1.00 92.61           C
ATOM   2994  HD2 TYR A 202      -6.107   4.703  19.842  1.00 92.61           H
ATOM   2995  CE1 TYR A 202      -7.947   5.218  16.465  1.00 92.61           C
ATOM   2996  HE1 TYR A 202      -8.464   5.363  15.516  1.00 92.61           H
ATOM   2997  CE2 TYR A 202      -6.226   4.137  17.722  1.00 92.61           C
ATOM   2998  HE2 TYR A 202      -5.393   3.434  17.758  1.00 92.61           H
ATOM   2999  CZ  TYR A 202      -6.903   4.353  16.562  1.00 92.61           C
ATOM   3000  OH  TYR A 202      -6.518   3.672  15.449  1.00 92.61           O
ATOM   3001  HH  TYR A 202      -7.218   3.754  14.740  1.00 92.61           H
ATOM   3002  HN  TYR A 202      -5.803   6.864  20.791  1.00 92.61           H
ATOM   3003  N   PRO A 203      -9.010   9.535  21.279  1.00 85.76           N
ATOM   3004  CA  PRO A 203      -9.514  10.314  22.413  1.00 85.76           C
ATOM   3005  C   PRO A 203     -10.337   9.470  23.373  1.00 85.76           C
ATOM   3006  O   PRO A 203     -11.016   8.534  22.955  1.00 85.76           O
ATOM   3007  HA  PRO A 203      -8.683  10.692  23.009  1.00 85.76           H
ATOM   3008  CB  PRO A 203     -10.355  11.409  21.756  1.00 85.76           C
ATOM   3009 1HB  PRO A 203     -11.202  11.695  22.381  1.00 85.76           H
ATOM   3010 2HB  PRO A 203      -9.772  12.313  21.579  1.00 85.76           H
ATOM   3011  CG  PRO A 203     -10.808  10.785  20.467  1.00 85.76           C
ATOM   3012 1HG  PRO A 203     -11.708  10.187  20.613  1.00 85.76           H
ATOM   3013 2HG  PRO A 203     -11.048  11.545  19.723  1.00 85.76           H
ATOM   3014  CD  PRO A 203      -9.659   9.930  20.016  1.00 85.76           C
ATOM   3015 1HD  PRO A 203     -10.001   9.063  19.452  1.00 85.76           H
ATOM   3016 2HD  PRO A 203      -8.977  10.483  19.370  1.00 85.76           H
ATOM   3017  N   SER A 204     -10.253   9.827  24.646  1.00 75.03           N
ATOM   3018  CA  SER A 204     -10.693   8.934  25.704  1.00 75.03           C
ATOM   3019  C   SER A 204     -12.127   8.473  25.437  1.00 75.03           C
ATOM   3020  O   SER A 204     -12.499   7.355  25.791  1.00 75.03           O
ATOM   3021  HA  SER A 204     -10.007   8.088  25.672  1.00 75.03           H
ATOM   3022  CB  SER A 204     -10.600   9.613  27.072  1.00 75.03           C
ATOM   3023 1HB  SER A 204     -11.095   8.992  27.819  1.00 75.03           H
ATOM   3024 2HB  SER A 204      -9.553   9.692  27.367  1.00 75.03           H
ATOM   3025  OG  SER A 204     -11.190  10.910  27.066  1.00 75.03           O
ATOM   3026  HG  SER A 204     -12.186  10.832  27.121  1.00 75.03           H
ATOM   3027  HN  SER A 204      -9.893  10.706  24.958  1.00 75.03           H
ATOM   3028  N   ASP A 205     -12.893   9.357  24.815  1.00 76.27           N
ATOM   3029  CA  ASP A 205     -14.302   9.092  24.578  1.00 76.27           C
ATOM   3030  C   ASP A 205     -14.439   8.038  23.478  1.00 76.27           C
ATOM   3031  O   ASP A 205     -14.082   8.286  22.327  1.00 76.27           O
ATOM   3032  HA  ASP A 205     -14.693   8.748  25.536  1.00 76.27           H
ATOM   3033  CB  ASP A 205     -15.030  10.355  24.117  1.00 76.27           C
ATOM   3034 1HB  ASP A 205     -14.520  10.778  23.251  1.00 76.27           H
ATOM   3035 2HB  ASP A 205     -16.041  10.101  23.797  1.00 76.27           H
ATOM   3036  CG  ASP A 205     -15.090  11.394  25.238  1.00 76.27           C
ATOM   3037  OD1 ASP A 205     -15.037  10.966  26.412  1.00 76.27           O
ATOM   3038  OD2 ASP A 205     -15.188  12.593  24.897  1.00 76.27           O
ATOM   3039  HN  ASP A 205     -12.566  10.240  24.477  1.00 76.27           H
ATOM   3040  N   GLU A 206     -14.958   6.883  23.870  1.00 84.82           N
ATOM   3041  CA  GLU A 206     -15.189   5.806  22.922  1.00 84.82           C
ATOM   3042  C   GLU A 206     -13.908   5.502  22.142  1.00 84.82           C
ATOM   3043  O   GLU A 206     -13.965   5.078  20.989  1.00 84.82           O
ATOM   3044  HA  GLU A 206     -15.467   4.943  23.526  1.00 84.82           H
ATOM   3045  CB  GLU A 206     -16.340   6.148  21.974  1.00 84.82           C
ATOM   3046 1HB  GLU A 206     -16.089   7.037  21.396  1.00 84.82           H
ATOM   3047 2HB  GLU A 206     -16.574   5.283  21.353  1.00 84.82           H
ATOM   3048  CG  GLU A 206     -17.615   6.475  22.755  1.00 84.82           C
ATOM   3049 1HG  GLU A 206     -17.568   6.015  23.742  1.00 84.82           H
ATOM   3050 2HG  GLU A 206     -17.686   7.552  22.907  1.00 84.82           H
ATOM   3051  CD  GLU A 206     -18.856   5.976  22.012  1.00 84.82           C
ATOM   3052  OE1 GLU A 206     -19.778   5.497  22.706  1.00 84.82           O
ATOM   3053  OE2 GLU A 206     -18.854   6.086  20.767  1.00 84.82           O
ATOM   3054  HN  GLU A 206     -15.218   6.679  24.813  1.00 84.82           H
ATOM   3055  N   SER A 207     -12.782   5.731  22.802  1.00 90.70           N
ATOM   3056  CA  SER A 207     -11.490   5.537  22.168  1.00 90.70           C
ATOM   3057  C   SER A 207     -11.439   4.164  21.493  1.00 90.70           C
ATOM   3058  O   SER A 207     -10.945   4.037  20.374  1.00 90.70           O
ATOM   3059  HA  SER A 207     -11.410   6.331  21.426  1.00 90.70           H
ATOM   3060  CB  SER A 207     -10.352   5.671  23.183  1.00 90.70           C
ATOM   3061 1HB  SER A 207      -9.397   5.530  22.677  1.00 90.70           H
ATOM   3062 2HB  SER A 207     -10.350   6.682  23.592  1.00 90.70           H
ATOM   3063  OG  SER A 207     -10.470   4.729  24.245  1.00 90.70           O
ATOM   3064  HG  SER A 207      -9.880   4.997  25.007  1.00 90.70           H
ATOM   3065  HN  SER A 207     -12.745   6.042  23.752  1.00 90.70           H
ATOM   3066  N   THR A 208     -11.957   3.172  22.202  1.00 90.78           N
ATOM   3067  CA  THR A 208     -11.896   1.801  21.726  1.00 90.78           C
ATOM   3068  C   THR A 208     -12.709   1.646  20.439  1.00 90.78           C
ATOM   3069  O   THR A 208     -12.244   1.038  19.476  1.00 90.78           O
ATOM   3070  HA  THR A 208     -10.859   1.569  21.479  1.00 90.78           H
ATOM   3071  CB  THR A 208     -12.368   0.886  22.857  1.00 90.78           C
ATOM   3072  HB  THR A 208     -12.332  -0.160  22.553  1.00 90.78           H
ATOM   3073  OG1 THR A 208     -13.661   1.385  23.190  1.00 90.78           O
ATOM   3074  HG1 THR A 208     -14.168   0.700  23.714  1.00 90.78           H
ATOM   3075  CG2 THR A 208     -11.555   1.072  24.140  1.00 90.78           C
ATOM   3076 1HG2 THR A 208     -11.647   2.103  24.481  1.00 90.78           H
ATOM   3077 2HG2 THR A 208     -10.507   0.847  23.941  1.00 90.78           H
ATOM   3078 3HG2 THR A 208     -11.932   0.399  24.910  1.00 90.78           H
ATOM   3079  HN  THR A 208     -12.411   3.293  23.084  1.00 90.78           H
ATOM   3080  N   LYS A 209     -13.909   2.207  20.464  1.00 91.84           N
ATOM   3081  CA  LYS A 209     -14.802   2.115  19.322  1.00 91.84           C
ATOM   3082  C   LYS A 209     -14.116   2.717  18.094  1.00 91.84           C
ATOM   3083  O   LYS A 209     -14.188   2.157  17.001  1.00 91.84           O
ATOM   3084  HA  LYS A 209     -14.982   1.057  19.132  1.00 91.84           H
ATOM   3085  CB  LYS A 209     -16.154   2.753  19.646  1.00 91.84           C
ATOM   3086 1HB  LYS A 209     -16.002   3.760  20.035  1.00 91.84           H
ATOM   3087 2HB  LYS A 209     -16.743   2.850  18.734  1.00 91.84           H
ATOM   3088  CG  LYS A 209     -16.924   1.916  20.669  1.00 91.84           C
ATOM   3089 1HG  LYS A 209     -17.060   0.903  20.288  1.00 91.84           H
ATOM   3090 2HG  LYS A 209     -16.344   1.835  21.589  1.00 91.84           H
ATOM   3091  CD  LYS A 209     -18.288   2.539  20.973  1.00 91.84           C
ATOM   3092 1HD  LYS A 209     -18.155   3.565  21.315  1.00 91.84           H
ATOM   3093 2HD  LYS A 209     -18.884   2.582  20.061  1.00 91.84           H
ATOM   3094  CE  LYS A 209     -19.034   1.733  22.038  1.00 91.84           C
ATOM   3095 1HE  LYS A 209     -19.245   0.732  21.663  1.00 91.84           H
ATOM   3096 2HE  LYS A 209     -18.406   1.617  22.921  1.00 91.84           H
ATOM   3097  NZ  LYS A 209     -20.299   2.408  22.407  1.00 91.84           N
ATOM   3098 1HZ  LYS A 209     -20.829   1.813  23.033  1.00 91.84           H
ATOM   3099 2HZ  LYS A 209     -20.091   3.286  22.870  1.00 91.84           H
ATOM   3100 3HZ  LYS A 209     -20.843   2.588  21.570  1.00 91.84           H
ATOM   3101  HN  LYS A 209     -14.272   2.716  21.244  1.00 91.84           H
ATOM   3102  N   LEU A 210     -13.467   3.851  18.315  1.00 92.70           N
ATOM   3103  CA  LEU A 210     -12.851   4.585  17.223  1.00 92.70           C
ATOM   3104  C   LEU A 210     -11.736   3.737  16.609  1.00 92.70           C
ATOM   3105  O   LEU A 210     -11.648   3.611  15.389  1.00 92.70           O
ATOM   3106  HA  LEU A 210     -13.617   4.749  16.466  1.00 92.70           H
ATOM   3107  CB  LEU A 210     -12.384   5.962  17.700  1.00 92.70           C
ATOM   3108 1HB  LEU A 210     -13.221   6.457  18.193  1.00 92.70           H
ATOM   3109 2HB  LEU A 210     -11.609   5.821  18.453  1.00 92.70           H
ATOM   3110  CG  LEU A 210     -11.841   6.898  16.618  1.00 92.70           C
ATOM   3111  HG  LEU A 210     -11.039   6.381  16.091  1.00 92.70           H
ATOM   3112  CD1 LEU A 210     -12.921   7.230  15.587  1.00 92.70           C
ATOM   3113 1HD1 LEU A 210     -13.265   6.310  15.113  1.00 92.70           H
ATOM   3114 2HD1 LEU A 210     -13.759   7.719  16.083  1.00 92.70           H
ATOM   3115 3HD1 LEU A 210     -12.508   7.896  14.830  1.00 92.70           H
ATOM   3116  CD2 LEU A 210     -11.234   8.158  17.238  1.00 92.70           C
ATOM   3117 1HD2 LEU A 210     -11.998   8.688  17.807  1.00 92.70           H
ATOM   3118 2HD2 LEU A 210     -10.416   7.879  17.902  1.00 92.70           H
ATOM   3119 3HD2 LEU A 210     -10.855   8.806  16.447  1.00 92.70           H
ATOM   3120  HN  LEU A 210     -13.359   4.267  19.218  1.00 92.70           H
ATOM   3121  N   LYS A 211     -10.912   3.177  17.483  1.00 93.28           N
ATOM   3122  CA  LYS A 211      -9.812   2.336  17.042  1.00 93.28           C
ATOM   3123  C   LYS A 211     -10.363   1.188  16.193  1.00 93.28           C
ATOM   3124  O   LYS A 211      -9.877   0.938  15.091  1.00 93.28           O
ATOM   3125  HA  LYS A 211      -9.163   2.948  16.416  1.00 93.28           H
ATOM   3126  CB  LYS A 211      -8.980   1.870  18.239  1.00 93.28           C
ATOM   3127 1HB  LYS A 211      -8.565   2.735  18.756  1.00 93.28           H
ATOM   3128 2HB  LYS A 211      -9.621   1.351  18.951  1.00 93.28           H
ATOM   3129  CG  LYS A 211      -7.848   0.944  17.792  1.00 93.28           C
ATOM   3130 1HG  LYS A 211      -8.265   0.012  17.411  1.00 93.28           H
ATOM   3131 2HG  LYS A 211      -7.297   1.405  16.973  1.00 93.28           H
ATOM   3132  CD  LYS A 211      -6.894   0.646  18.951  1.00 93.28           C
ATOM   3133 1HD  LYS A 211      -6.521   1.581  19.369  1.00 93.28           H
ATOM   3134 2HD  LYS A 211      -7.433   0.133  19.748  1.00 93.28           H
ATOM   3135  CE  LYS A 211      -5.719  -0.217  18.486  1.00 93.28           C
ATOM   3136 1HE  LYS A 211      -6.073  -1.215  18.227  1.00 93.28           H
ATOM   3137 2HE  LYS A 211      -5.282   0.210  17.583  1.00 93.28           H
ATOM   3138  NZ  LYS A 211      -4.692  -0.309  19.547  1.00 93.28           N
ATOM   3139 1HZ  LYS A 211      -3.832  -0.675  19.154  1.00 93.28           H
ATOM   3140 2HZ  LYS A 211      -4.521   0.614  19.932  1.00 93.28           H
ATOM   3141 3HZ  LYS A 211      -5.018  -0.927  20.281  1.00 93.28           H
ATOM   3142  HN  LYS A 211     -10.986   3.291  18.473  1.00 93.28           H
ATOM   3143  N   SER A 212     -11.371   0.522  16.737  1.00 93.10           N
ATOM   3144  CA  SER A 212     -11.959  -0.624  16.066  1.00 93.10           C
ATOM   3145  C   SER A 212     -12.447  -0.222  14.673  1.00 93.10           C
ATOM   3146  O   SER A 212     -12.164  -0.906  13.691  1.00 93.10           O
ATOM   3147  HA  SER A 212     -11.158  -1.359  15.993  1.00 93.10           H
ATOM   3148  CB  SER A 212     -13.113  -1.208  16.884  1.00 93.10           C
ATOM   3149 1HB  SER A 212     -13.868  -0.439  17.047  1.00 93.10           H
ATOM   3150 2HB  SER A 212     -13.591  -2.008  16.318  1.00 93.10           H
ATOM   3151  OG  SER A 212     -12.674  -1.715  18.141  1.00 93.10           O
ATOM   3152  HG  SER A 212     -12.608  -0.971  18.806  1.00 93.10           H
ATOM   3153  HN  SER A 212     -11.783   0.754  17.618  1.00 93.10           H
ATOM   3154  N   ALA A 213     -13.171   0.887  14.632  1.00 92.52           N
ATOM   3155  CA  ALA A 213     -13.776   1.340  13.391  1.00 92.52           C
ATOM   3156  C   ALA A 213     -12.675   1.629  12.368  1.00 92.52           C
ATOM   3157  O   ALA A 213     -12.782   1.234  11.208  1.00 92.52           O
ATOM   3158  HA  ALA A 213     -14.407   0.535  13.015  1.00 92.52           H
ATOM   3159  CB  ALA A 213     -14.651   2.565  13.666  1.00 92.52           C
ATOM   3160 1HB  ALA A 213     -15.434   2.299  14.376  1.00 92.52           H
ATOM   3161 2HB  ALA A 213     -14.037   3.363  14.084  1.00 92.52           H
ATOM   3162 3HB  ALA A 213     -15.104   2.905  12.735  1.00 92.52           H
ATOM   3163  HN  ALA A 213     -13.347   1.470  15.425  1.00 92.52           H
ATOM   3164  N   VAL A 214     -11.642   2.315  12.835  1.00 92.12           N
ATOM   3165  CA  VAL A 214     -10.550   2.710  11.962  1.00 92.12           C
ATOM   3166  C   VAL A 214      -9.862   1.458  11.415  1.00 92.12           C
ATOM   3167  O   VAL A 214      -9.492   1.410  10.243  1.00 92.12           O
ATOM   3168  HA  VAL A 214     -10.980   3.266  11.129  1.00 92.12           H
ATOM   3169  CB  VAL A 214      -9.593   3.640  12.710  1.00 92.12           C
ATOM   3170  HB  VAL A 214      -9.337   3.167  13.657  1.00 92.12           H
ATOM   3171  CG1 VAL A 214      -8.298   3.843  11.921  1.00 92.12           C
ATOM   3172 1HG1 VAL A 214      -7.807   2.881  11.775  1.00 92.12           H
ATOM   3173 2HG1 VAL A 214      -8.528   4.285  10.951  1.00 92.12           H
ATOM   3174 3HG1 VAL A 214      -7.635   4.508  12.475  1.00 92.12           H
ATOM   3175  CG2 VAL A 214     -10.262   4.981  13.020  1.00 92.12           C
ATOM   3176 1HG2 VAL A 214     -10.560   5.462  12.088  1.00 92.12           H
ATOM   3177 2HG2 VAL A 214     -11.142   4.813  13.640  1.00 92.12           H
ATOM   3178 3HG2 VAL A 214      -9.560   5.623  13.551  1.00 92.12           H
ATOM   3179  HN  VAL A 214     -11.545   2.599  13.789  1.00 92.12           H
ATOM   3180  N   LEU A 215      -9.710   0.475  12.290  1.00 92.38           N
ATOM   3181  CA  LEU A 215      -9.037  -0.759  11.920  1.00 92.38           C
ATOM   3182  C   LEU A 215      -9.890  -1.512  10.897  1.00 92.38           C
ATOM   3183  O   LEU A 215      -9.375  -1.991   9.887  1.00 92.38           O
ATOM   3184  HA  LEU A 215      -8.092  -0.488  11.450  1.00 92.38           H
ATOM   3185  CB  LEU A 215      -8.704  -1.582  13.166  1.00 92.38           C
ATOM   3186 1HB  LEU A 215      -9.567  -1.564  13.831  1.00 92.38           H
ATOM   3187 2HB  LEU A 215      -8.555  -2.618  12.864  1.00 92.38           H
ATOM   3188  CG  LEU A 215      -7.475  -1.130  13.959  1.00 92.38           C
ATOM   3189  HG  LEU A 215      -7.559  -0.058  14.136  1.00 92.38           H
ATOM   3190  CD1 LEU A 215      -7.426  -1.811  15.328  1.00 92.38           C
ATOM   3191 1HD1 LEU A 215      -8.321  -1.555  15.895  1.00 92.38           H
ATOM   3192 2HD1 LEU A 215      -7.377  -2.892  15.195  1.00 92.38           H
ATOM   3193 3HD1 LEU A 215      -6.543  -1.472  15.871  1.00 92.38           H
ATOM   3194  CD2 LEU A 215      -6.192  -1.358  13.158  1.00 92.38           C
ATOM   3195 1HD2 LEU A 215      -6.090  -2.419  12.930  1.00 92.38           H
ATOM   3196 2HD2 LEU A 215      -6.237  -0.789  12.230  1.00 92.38           H
ATOM   3197 3HD2 LEU A 215      -5.334  -1.028  13.745  1.00 92.38           H
ATOM   3198  HN  LEU A 215     -10.036   0.512  13.235  1.00 92.38           H
ATOM   3199  N   THR A 216     -11.179  -1.593  11.192  1.00 92.93           N
ATOM   3200  CA  THR A 216     -12.106  -2.286  10.314  1.00 92.93           C
ATOM   3201  C   THR A 216     -12.068  -1.677   8.911  1.00 92.93           C
ATOM   3202  O   THR A 216     -12.060  -2.400   7.916  1.00 92.93           O
ATOM   3203  HA  THR A 216     -11.781  -3.323  10.221  1.00 92.93           H
ATOM   3204  CB  THR A 216     -13.492  -2.240  10.959  1.00 92.93           C
ATOM   3205  HB  THR A 216     -13.840  -1.213  11.062  1.00 92.93           H
ATOM   3206  OG1 THR A 216     -13.332  -2.960  12.179  1.00 92.93           O
ATOM   3207  HG1 THR A 216     -13.049  -2.338  12.908  1.00 92.93           H
ATOM   3208  CG2 THR A 216     -14.528  -3.054  10.180  1.00 92.93           C
ATOM   3209 1HG2 THR A 216     -14.212  -4.096  10.136  1.00 92.93           H
ATOM   3210 2HG2 THR A 216     -14.615  -2.657   9.169  1.00 92.93           H
ATOM   3211 3HG2 THR A 216     -15.494  -2.987  10.681  1.00 92.93           H
ATOM   3212  HN  THR A 216     -11.590  -1.196  12.013  1.00 92.93           H
ATOM   3213  N   LEU A 217     -12.046  -0.353   8.876  1.00 89.71           N
ATOM   3214  CA  LEU A 217     -12.026   0.362   7.611  1.00 89.71           C
ATOM   3215  C   LEU A 217     -10.779  -0.043   6.821  1.00 89.71           C
ATOM   3216  O   LEU A 217     -10.848  -0.250   5.611  1.00 89.71           O
ATOM   3217  HA  LEU A 217     -12.906   0.055   7.048  1.00 89.71           H
ATOM   3218  CB  LEU A 217     -12.142   1.870   7.846  1.00 89.71           C
ATOM   3219 1HB  LEU A 217     -13.035   2.057   8.442  1.00 89.71           H
ATOM   3220 2HB  LEU A 217     -11.288   2.192   8.442  1.00 89.71           H
ATOM   3221  CG  LEU A 217     -12.209   2.741   6.590  1.00 89.71           C
ATOM   3222  HG  LEU A 217     -11.360   2.489   5.954  1.00 89.71           H
ATOM   3223  CD1 LEU A 217     -13.478   2.448   5.787  1.00 89.71           C
ATOM   3224 1HD1 LEU A 217     -13.484   1.400   5.486  1.00 89.71           H
ATOM   3225 2HD1 LEU A 217     -14.353   2.654   6.402  1.00 89.71           H
ATOM   3226 3HD1 LEU A 217     -13.500   3.081   4.899  1.00 89.71           H
ATOM   3227  CD2 LEU A 217     -12.084   4.224   6.944  1.00 89.71           C
ATOM   3228 1HD2 LEU A 217     -12.899   4.508   7.610  1.00 89.71           H
ATOM   3229 2HD2 LEU A 217     -11.130   4.400   7.441  1.00 89.71           H
ATOM   3230 3HD2 LEU A 217     -12.135   4.821   6.033  1.00 89.71           H
ATOM   3231  HN  LEU A 217     -12.041   0.228   9.690  1.00 89.71           H
ATOM   3232  N   LYS A 218      -9.670  -0.144   7.539  1.00 88.49           N
ATOM   3233  CA  LYS A 218      -8.404  -0.490   6.914  1.00 88.49           C
ATOM   3234  C   LYS A 218      -8.498  -1.900   6.328  1.00 88.49           C
ATOM   3235  O   LYS A 218      -8.013  -2.151   5.226  1.00 88.49           O
ATOM   3236  HA  LYS A 218      -8.239   0.214   6.098  1.00 88.49           H
ATOM   3237  CB  LYS A 218      -7.252  -0.312   7.905  1.00 88.49           C
ATOM   3238 1HB  LYS A 218      -7.518  -0.759   8.863  1.00 88.49           H
ATOM   3239 2HB  LYS A 218      -6.370  -0.840   7.542  1.00 88.49           H
ATOM   3240  CG  LYS A 218      -6.922   1.169   8.102  1.00 88.49           C
ATOM   3241 1HG  LYS A 218      -6.390   1.546   7.228  1.00 88.49           H
ATOM   3242 2HG  LYS A 218      -7.845   1.743   8.185  1.00 88.49           H
ATOM   3243  CD  LYS A 218      -6.069   1.379   9.355  1.00 88.49           C
ATOM   3244 1HD  LYS A 218      -6.593   0.986  10.226  1.00 88.49           H
ATOM   3245 2HD  LYS A 218      -5.138   0.819   9.264  1.00 88.49           H
ATOM   3246  CE  LYS A 218      -5.760   2.863   9.565  1.00 88.49           C
ATOM   3247 1HE  LYS A 218      -5.213   3.252   8.706  1.00 88.49           H
ATOM   3248 2HE  LYS A 218      -6.689   3.428   9.635  1.00 88.49           H
ATOM   3249  NZ  LYS A 218      -4.961   3.056  10.796  1.00 88.49           N
ATOM   3250 1HZ  LYS A 218      -4.722   4.037  10.893  1.00 88.49           H
ATOM   3251 2HZ  LYS A 218      -5.503   2.759  11.601  1.00 88.49           H
ATOM   3252 3HZ  LYS A 218      -4.112   2.505  10.739  1.00 88.49           H
ATOM   3253  HN  LYS A 218      -9.627   0.006   8.526  1.00 88.49           H
ATOM   3254  N   VAL A 219      -9.127  -2.783   7.090  1.00 89.33           N
ATOM   3255  CA  VAL A 219      -9.214  -4.180   6.700  1.00 89.33           C
ATOM   3256  C   VAL A 219     -10.094  -4.303   5.455  1.00 89.33           C
ATOM   3257  O   VAL A 219      -9.741  -5.005   4.508  1.00 89.33           O
ATOM   3258  HA  VAL A 219      -8.207  -4.516   6.454  1.00 89.33           H
ATOM   3259  CB  VAL A 219      -9.720  -5.020   7.875  1.00 89.33           C
ATOM   3260  HB  VAL A 219     -10.659  -4.586   8.217  1.00 89.33           H
ATOM   3261  CG1 VAL A 219      -9.998  -6.460   7.439  1.00 89.33           C
ATOM   3262 1HG1 VAL A 219     -10.756  -6.462   6.656  1.00 89.33           H
ATOM   3263 2HG1 VAL A 219      -9.080  -6.908   7.059  1.00 89.33           H
ATOM   3264 3HG1 VAL A 219     -10.356  -7.035   8.293  1.00 89.33           H
ATOM   3265  CG2 VAL A 219      -8.731  -4.981   9.042  1.00 89.33           C
ATOM   3266 1HG2 VAL A 219      -7.770  -5.378   8.717  1.00 89.33           H
ATOM   3267 2HG2 VAL A 219      -8.605  -3.952   9.378  1.00 89.33           H
ATOM   3268 3HG2 VAL A 219      -9.115  -5.586   9.863  1.00 89.33           H
ATOM   3269  HN  VAL A 219      -9.570  -2.557   7.958  1.00 89.33           H
ATOM   3270  N   ILE A 220     -11.222  -3.610   5.495  1.00 88.86           N
ATOM   3271  CA  ILE A 220     -12.202  -3.713   4.427  1.00 88.86           C
ATOM   3272  C   ILE A 220     -11.594  -3.176   3.129  1.00 88.86           C
ATOM   3273  O   ILE A 220     -11.588  -3.866   2.111  1.00 88.86           O
ATOM   3274  HA  ILE A 220     -12.427  -4.771   4.291  1.00 88.86           H
ATOM   3275  CB  ILE A 220     -13.506  -3.020   4.828  1.00 88.86           C
ATOM   3276  HB  ILE A 220     -13.260  -2.044   5.244  1.00 88.86           H
ATOM   3277  CG1 ILE A 220     -14.232  -3.808   5.921  1.00 88.86           C
ATOM   3278 1HG1 ILE A 220     -14.552  -4.772   5.527  1.00 88.86           H
ATOM   3279 2HG1 ILE A 220     -13.546  -4.011   6.743  1.00 88.86           H
ATOM   3280  CG2 ILE A 220     -14.397  -2.779   3.607  1.00 88.86           C
ATOM   3281 1HG2 ILE A 220     -13.870  -2.147   2.893  1.00 88.86           H
ATOM   3282 2HG2 ILE A 220     -14.637  -3.734   3.139  1.00 88.86           H
ATOM   3283 3HG2 ILE A 220     -15.317  -2.286   3.921  1.00 88.86           H
ATOM   3284  CD1 ILE A 220     -15.445  -3.034   6.440  1.00 88.86           C
ATOM   3285 1HD1 ILE A 220     -15.118  -2.081   6.855  1.00 88.86           H
ATOM   3286 2HD1 ILE A 220     -16.140  -2.854   5.619  1.00 88.86           H
ATOM   3287 3HD1 ILE A 220     -15.943  -3.616   7.216  1.00 88.86           H
ATOM   3288  HN  ILE A 220     -11.470  -2.988   6.238  1.00 88.86           H
ATOM   3289  N   LEU A 221     -11.098  -1.950   3.209  1.00 84.17           N
ATOM   3290  CA  LEU A 221     -10.650  -1.246   2.019  1.00 84.17           C
ATOM   3291  C   LEU A 221      -9.274  -1.774   1.607  1.00 84.17           C
ATOM   3292  O   LEU A 221      -8.892  -1.678   0.442  1.00 84.17           O
ATOM   3293  HA  LEU A 221     -11.358  -1.469   1.221  1.00 84.17           H
ATOM   3294  CB  LEU A 221     -10.686   0.266   2.247  1.00 84.17           C
ATOM   3295 1HB  LEU A 221     -10.112   0.492   3.146  1.00 84.17           H
ATOM   3296 2HB  LEU A 221     -10.176   0.751   1.414  1.00 84.17           H
ATOM   3297  CG  LEU A 221     -12.075   0.890   2.392  1.00 84.17           C
ATOM   3298  HG  LEU A 221     -12.552   0.460   3.273  1.00 84.17           H
ATOM   3299  CD1 LEU A 221     -11.977   2.400   2.622  1.00 84.17           C
ATOM   3300 1HD1 LEU A 221     -11.411   2.592   3.534  1.00 84.17           H
ATOM   3301 2HD1 LEU A 221     -11.472   2.864   1.776  1.00 84.17           H
ATOM   3302 3HD1 LEU A 221     -12.979   2.818   2.722  1.00 84.17           H
ATOM   3303  CD2 LEU A 221     -12.957   0.550   1.189  1.00 84.17           C
ATOM   3304 1HD2 LEU A 221     -12.494   0.934   0.279  1.00 84.17           H
ATOM   3305 2HD2 LEU A 221     -13.066  -0.532   1.112  1.00 84.17           H
ATOM   3306 3HD2 LEU A 221     -13.939   1.006   1.317  1.00 84.17           H
ATOM   3307  HN  LEU A 221     -11.000  -1.441   4.064  1.00 84.17           H
ATOM   3308  N   GLY A 222      -8.567  -2.319   2.587  1.00 77.73           N
ATOM   3309  CA  GLY A 222      -7.173  -2.678   2.393  1.00 77.73           C
ATOM   3310  C   GLY A 222      -7.047  -4.063   1.754  1.00 77.73           C
ATOM   3311  O   GLY A 222      -6.097  -4.328   1.020  1.00 77.73           O
ATOM   3312 1HA  GLY A 222      -6.687  -1.936   1.759  1.00 77.73           H
ATOM   3313 2HA  GLY A 222      -6.654  -2.668   3.351  1.00 77.73           H
ATOM   3314  HN  GLY A 222      -8.931  -2.514   3.497  1.00 77.73           H
ATOM   3315  N   PHE A 223      -8.021  -4.909   2.056  1.00 79.55           N
ATOM   3316  CA  PHE A 223      -7.930  -6.314   1.694  1.00 79.55           C
ATOM   3317  C   PHE A 223      -9.153  -6.751   0.886  1.00 79.55           C
ATOM   3318  O   PHE A 223      -9.036  -7.090  -0.291  1.00 79.55           O
ATOM   3319  HA  PHE A 223      -7.033  -6.434   1.087  1.00 79.55           H
ATOM   3320  CB  PHE A 223      -7.885  -7.110   3.000  1.00 79.55           C
ATOM   3321 1HB  PHE A 223      -7.093  -6.708   3.632  1.00 79.55           H
ATOM   3322 2HB  PHE A 223      -8.824  -6.965   3.535  1.00 79.55           H
ATOM   3323  CG  PHE A 223      -7.653  -8.610   2.807  1.00 79.55           C
ATOM   3324  CD1 PHE A 223      -8.615  -9.500   3.170  1.00 79.55           C
ATOM   3325  HD1 PHE A 223      -9.552  -9.144   3.599  1.00 79.55           H
ATOM   3326  CD2 PHE A 223      -6.484  -9.053   2.271  1.00 79.55           C
ATOM   3327  HD2 PHE A 223      -5.712  -8.340   1.980  1.00 79.55           H
ATOM   3328  CE1 PHE A 223      -8.399 -10.892   2.990  1.00 79.55           C
ATOM   3329  HE1 PHE A 223      -9.170 -11.605   3.282  1.00 79.55           H
ATOM   3330  CE2 PHE A 223      -6.268 -10.445   2.092  1.00 79.55           C
ATOM   3331  HE2 PHE A 223      -5.331 -10.800   1.663  1.00 79.55           H
ATOM   3332  CZ  PHE A 223      -7.230 -11.335   2.455  1.00 79.55           C
ATOM   3333  HZ  PHE A 223      -7.064 -12.403   2.317  1.00 79.55           H
ATOM   3334  HN  PHE A 223      -8.857  -4.650   2.539  1.00 79.55           H
ATOM   3335  N   PHE A 224     -10.300  -6.730   1.550  1.00 83.71           N
ATOM   3336  CA  PHE A 224     -11.484  -7.386   1.020  1.00 83.71           C
ATOM   3337  C   PHE A 224     -11.917  -6.750  -0.303  1.00 83.71           C
ATOM   3338  O   PHE A 224     -12.233  -7.454  -1.260  1.00 83.71           O
ATOM   3339  HA  PHE A 224     -11.226  -8.431   0.851  1.00 83.71           H
ATOM   3340  CB  PHE A 224     -12.598  -7.199   2.051  1.00 83.71           C
ATOM   3341 1HB  PHE A 224     -12.541  -6.188   2.454  1.00 83.71           H
ATOM   3342 2HB  PHE A 224     -13.562  -7.288   1.550  1.00 83.71           H
ATOM   3343  CG  PHE A 224     -12.548  -8.198   3.209  1.00 83.71           C
ATOM   3344  CD1 PHE A 224     -12.915  -9.492   3.007  1.00 83.71           C
ATOM   3345  HD1 PHE A 224     -13.244  -9.818   2.020  1.00 83.71           H
ATOM   3346  CD2 PHE A 224     -12.138  -7.792   4.440  1.00 83.71           C
ATOM   3347  HD2 PHE A 224     -11.844  -6.755   4.602  1.00 83.71           H
ATOM   3348  CE1 PHE A 224     -12.868 -10.419   4.081  1.00 83.71           C
ATOM   3349  HE1 PHE A 224     -13.162 -11.456   3.920  1.00 83.71           H
ATOM   3350  CE2 PHE A 224     -12.091  -8.719   5.515  1.00 83.71           C
ATOM   3351  HE2 PHE A 224     -11.762  -8.394   6.502  1.00 83.71           H
ATOM   3352  CZ  PHE A 224     -12.458 -10.013   5.313  1.00 83.71           C
ATOM   3353  HZ  PHE A 224     -12.422 -10.725   6.138  1.00 83.71           H
ATOM   3354  HN  PHE A 224     -10.427  -6.277   2.432  1.00 83.71           H
ATOM   3355  N   LEU A 225     -11.917  -5.425  -0.313  1.00 82.53           N
ATOM   3356  CA  LEU A 225     -12.358  -4.686  -1.484  1.00 82.53           C
ATOM   3357  C   LEU A 225     -11.475  -5.055  -2.677  1.00 82.53           C
ATOM   3358  O   LEU A 225     -11.980  -5.407  -3.742  1.00 82.53           O
ATOM   3359  HA  LEU A 225     -13.380  -4.997  -1.701  1.00 82.53           H
ATOM   3360  CB  LEU A 225     -12.396  -3.185  -1.187  1.00 82.53           C
ATOM   3361 1HB  LEU A 225     -13.076  -3.016  -0.352  1.00 82.53           H
ATOM   3362 2HB  LEU A 225     -11.404  -2.875  -0.858  1.00 82.53           H
ATOM   3363  CG  LEU A 225     -12.822  -2.283  -2.347  1.00 82.53           C
ATOM   3364  HG  LEU A 225     -12.204  -2.523  -3.212  1.00 82.53           H
ATOM   3365  CD1 LEU A 225     -14.276  -2.549  -2.743  1.00 82.53           C
ATOM   3366 1HD1 LEU A 225     -14.384  -3.589  -3.051  1.00 82.53           H
ATOM   3367 2HD1 LEU A 225     -14.926  -2.354  -1.890  1.00 82.53           H
ATOM   3368 3HD1 LEU A 225     -14.554  -1.895  -3.569  1.00 82.53           H
ATOM   3369  CD2 LEU A 225     -12.580  -0.810  -2.013  1.00 82.53           C
ATOM   3370 1HD2 LEU A 225     -13.156  -0.538  -1.128  1.00 82.53           H
ATOM   3371 2HD2 LEU A 225     -11.519  -0.651  -1.819  1.00 82.53           H
ATOM   3372 3HD2 LEU A 225     -12.892  -0.190  -2.854  1.00 82.53           H
ATOM   3373  HN  LEU A 225     -11.624  -4.859   0.458  1.00 82.53           H
ATOM   3374  N   PRO A 226     -10.146  -4.983  -2.523  1.00 75.92           N
ATOM   3375  CA  PRO A 226      -9.240  -5.281  -3.635  1.00 75.92           C
ATOM   3376  C   PRO A 226      -9.256  -6.754  -4.012  1.00 75.92           C
ATOM   3377  O   PRO A 226      -9.181  -7.096  -5.191  1.00 75.92           O
ATOM   3378  HA  PRO A 226      -9.560  -4.754  -4.533  1.00 75.92           H
ATOM   3379  CB  PRO A 226      -7.870  -4.844  -3.113  1.00 75.92           C
ATOM   3380 1HB  PRO A 226      -7.070  -5.466  -3.515  1.00 75.92           H
ATOM   3381 2HB  PRO A 226      -7.644  -3.815  -3.393  1.00 75.92           H
ATOM   3382  CG  PRO A 226      -7.992  -4.996  -1.623  1.00 75.92           C
ATOM   3383 1HG  PRO A 226      -7.778  -6.019  -1.313  1.00 75.92           H
ATOM   3384 2HG  PRO A 226      -7.284  -4.351  -1.102  1.00 75.92           H
ATOM   3385  CD  PRO A 226      -9.408  -4.617  -1.301  1.00 75.92           C
ATOM   3386 1HD  PRO A 226      -9.779  -5.157  -0.430  1.00 75.92           H
ATOM   3387 2HD  PRO A 226      -9.498  -3.554  -1.080  1.00 75.92           H
ATOM   3388  N   PHE A 227      -9.355  -7.593  -2.992  1.00 79.35           N
ATOM   3389  CA  PHE A 227      -9.366  -9.030  -3.203  1.00 79.35           C
ATOM   3390  C   PHE A 227     -10.549  -9.447  -4.079  1.00 79.35           C
ATOM   3391  O   PHE A 227     -10.389 -10.230  -5.014  1.00 79.35           O
ATOM   3392  HA  PHE A 227      -8.435  -9.290  -3.706  1.00 79.35           H
ATOM   3393  CB  PHE A 227      -9.511  -9.683  -1.827  1.00 79.35           C
ATOM   3394 1HB  PHE A 227      -8.657  -9.403  -1.211  1.00 79.35           H
ATOM   3395 2HB  PHE A 227     -10.400  -9.285  -1.339  1.00 79.35           H
ATOM   3396  CG  PHE A 227      -9.611 -11.210  -1.870  1.00 79.35           C
ATOM   3397  CD1 PHE A 227     -10.824 -11.815  -1.757  1.00 79.35           C
ATOM   3398  HD1 PHE A 227     -11.724 -11.213  -1.637  1.00 79.35           H
ATOM   3399  CD2 PHE A 227      -8.487 -11.961  -2.021  1.00 79.35           C
ATOM   3400  HD2 PHE A 227      -7.515 -11.475  -2.111  1.00 79.35           H
ATOM   3401  CE1 PHE A 227     -10.916 -13.231  -1.797  1.00 79.35           C
ATOM   3402  HE1 PHE A 227     -11.888 -13.717  -1.707  1.00 79.35           H
ATOM   3403  CE2 PHE A 227      -8.580 -13.377  -2.061  1.00 79.35           C
ATOM   3404  HE2 PHE A 227      -7.679 -13.979  -2.182  1.00 79.35           H
ATOM   3405  CZ  PHE A 227      -9.793 -13.982  -1.948  1.00 79.35           C
ATOM   3406  HZ  PHE A 227      -9.864 -15.070  -1.979  1.00 79.35           H
ATOM   3407  HN  PHE A 227      -9.427  -7.305  -2.037  1.00 79.35           H
ATOM   3408  N   VAL A 228     -11.711  -8.904  -3.746  1.00 82.81           N
ATOM   3409  CA  VAL A 228     -12.930  -9.249  -4.458  1.00 82.81           C
ATOM   3410  C   VAL A 228     -12.806  -8.807  -5.917  1.00 82.81           C
ATOM   3411  O   VAL A 228     -13.099  -9.577  -6.830  1.00 82.81           O
ATOM   3412  HA  VAL A 228     -13.032 -10.334  -4.428  1.00 82.81           H
ATOM   3413  CB  VAL A 228     -14.141  -8.639  -3.749  1.00 82.81           C
ATOM   3414  HB  VAL A 228     -13.924  -7.588  -3.560  1.00 82.81           H
ATOM   3415  CG1 VAL A 228     -15.387  -8.711  -4.633  1.00 82.81           C
ATOM   3416 1HG1 VAL A 228     -15.209  -8.161  -5.557  1.00 82.81           H
ATOM   3417 2HG1 VAL A 228     -15.607  -9.753  -4.867  1.00 82.81           H
ATOM   3418 3HG1 VAL A 228     -16.233  -8.271  -4.105  1.00 82.81           H
ATOM   3419  CG2 VAL A 228     -14.386  -9.318  -2.400  1.00 82.81           C
ATOM   3420 1HG2 VAL A 228     -14.571 -10.381  -2.556  1.00 82.81           H
ATOM   3421 2HG2 VAL A 228     -13.509  -9.192  -1.765  1.00 82.81           H
ATOM   3422 3HG2 VAL A 228     -15.252  -8.865  -1.917  1.00 82.81           H
ATOM   3423  HN  VAL A 228     -11.827  -8.242  -3.006  1.00 82.81           H
ATOM   3424  N   VAL A 229     -12.371  -7.567  -6.091  1.00 75.80           N
ATOM   3425  CA  VAL A 229     -12.367  -6.954  -7.408  1.00 75.80           C
ATOM   3426  C   VAL A 229     -11.352  -7.674  -8.298  1.00 75.80           C
ATOM   3427  O   VAL A 229     -11.608  -7.900  -9.480  1.00 75.80           O
ATOM   3428  HA  VAL A 229     -13.361  -7.083  -7.835  1.00 75.80           H
ATOM   3429  CB  VAL A 229     -12.095  -5.453  -7.285  1.00 75.80           C
ATOM   3430  HB  VAL A 229     -11.107  -5.326  -6.842  1.00 75.80           H
ATOM   3431  CG1 VAL A 229     -12.082  -4.784  -8.661  1.00 75.80           C
ATOM   3432 1HG1 VAL A 229     -11.300  -5.231  -9.276  1.00 75.80           H
ATOM   3433 2HG1 VAL A 229     -13.049  -4.926  -9.144  1.00 75.80           H
ATOM   3434 3HG1 VAL A 229     -11.887  -3.718  -8.545  1.00 75.80           H
ATOM   3435  CG2 VAL A 229     -13.114  -4.785  -6.361  1.00 75.80           C
ATOM   3436 1HG2 VAL A 229     -14.118  -4.927  -6.763  1.00 75.80           H
ATOM   3437 2HG2 VAL A 229     -13.054  -5.233  -5.369  1.00 75.80           H
ATOM   3438 3HG2 VAL A 229     -12.898  -3.719  -6.291  1.00 75.80           H
ATOM   3439  HN  VAL A 229     -12.027  -6.986  -5.353  1.00 75.80           H
ATOM   3440  N   MET A 230     -10.222  -8.015  -7.696  1.00 75.35           N
ATOM   3441  CA  MET A 230      -9.207  -8.787  -8.392  1.00 75.35           C
ATOM   3442  C   MET A 230      -9.771 -10.126  -8.873  1.00 75.35           C
ATOM   3443  O   MET A 230      -9.656 -10.465 -10.050  1.00 75.35           O
ATOM   3444  HA  MET A 230      -8.912  -8.181  -9.248  1.00 75.35           H
ATOM   3445  CB  MET A 230      -8.024  -9.039  -7.454  1.00 75.35           C
ATOM   3446 1HB  MET A 230      -8.391  -9.273  -6.455  1.00 75.35           H
ATOM   3447 2HB  MET A 230      -7.461  -9.906  -7.799  1.00 75.35           H
ATOM   3448  CG  MET A 230      -7.104  -7.818  -7.392  1.00 75.35           C
ATOM   3449 1HG  MET A 230      -6.944  -7.421  -8.395  1.00 75.35           H
ATOM   3450 2HG  MET A 230      -7.575  -7.027  -6.809  1.00 75.35           H
ATOM   3451  SD  MET A 230      -5.541  -8.268  -6.659  1.00 75.35           S
ATOM   3452  CE  MET A 230      -4.598  -6.794  -7.010  1.00 75.35           C
ATOM   3453 1HE  MET A 230      -4.553  -6.640  -8.088  1.00 75.35           H
ATOM   3454 2HE  MET A 230      -5.077  -5.935  -6.540  1.00 75.35           H
ATOM   3455 3HE  MET A 230      -3.587  -6.907  -6.617  1.00 75.35           H
ATOM   3456  HN  MET A 230      -9.995  -7.772  -6.753  1.00 75.35           H
ATOM   3457  N   ALA A 231     -10.368 -10.850  -7.938  1.00 77.44           N
ATOM   3458  CA  ALA A 231     -10.893 -12.172  -8.237  1.00 77.44           C
ATOM   3459  C   ALA A 231     -11.881 -12.073  -9.401  1.00 77.44           C
ATOM   3460  O   ALA A 231     -11.857 -12.899 -10.312  1.00 77.44           O
ATOM   3461  HA  ALA A 231     -10.055 -12.802  -8.535  1.00 77.44           H
ATOM   3462  CB  ALA A 231     -11.531 -12.764  -6.979  1.00 77.44           C
ATOM   3463 1HB  ALA A 231     -10.781 -12.841  -6.192  1.00 77.44           H
ATOM   3464 2HB  ALA A 231     -12.343 -12.118  -6.645  1.00 77.44           H
ATOM   3465 3HB  ALA A 231     -11.924 -13.756  -7.203  1.00 77.44           H
ATOM   3466  HN  ALA A 231     -10.496 -10.548  -6.993  1.00 77.44           H
ATOM   3467  N   CYS A 232     -12.726 -11.055  -9.333  1.00 77.38           N
ATOM   3468  CA  CYS A 232     -13.747 -10.861 -10.348  1.00 77.38           C
ATOM   3469  C   CYS A 232     -13.051 -10.565 -11.679  1.00 77.38           C
ATOM   3470  O   CYS A 232     -13.388 -11.155 -12.704  1.00 77.38           O
ATOM   3471  HA  CYS A 232     -14.312 -11.791 -10.406  1.00 77.38           H
ATOM   3472  CB  CYS A 232     -14.728  -9.754  -9.959  1.00 77.38           C
ATOM   3473 1HB  CYS A 232     -14.182  -8.849  -9.693  1.00 77.38           H
ATOM   3474 2HB  CYS A 232     -15.363  -9.504 -10.809  1.00 77.38           H
ATOM   3475  SG  CYS A 232     -15.759 -10.298  -8.549  1.00 77.38           S
ATOM   3476  HG  CYS A 232     -16.433  -9.158  -8.421  1.00 77.38           H
ATOM   3477  HN  CYS A 232     -12.721 -10.372  -8.603  1.00 77.38           H
ATOM   3478  N   CYS A 233     -12.093  -9.652 -11.619  1.00 70.65           N
ATOM   3479  CA  CYS A 233     -11.471  -9.139 -12.828  1.00 70.65           C
ATOM   3480  C   CYS A 233     -10.726 -10.289 -13.509  1.00 70.65           C
ATOM   3481  O   CYS A 233     -10.869 -10.499 -14.713  1.00 70.65           O
ATOM   3482  HA  CYS A 233     -12.277  -8.770 -13.462  1.00 70.65           H
ATOM   3483  CB  CYS A 233     -10.547  -7.957 -12.531  1.00 70.65           C
ATOM   3484 1HB  CYS A 233      -9.855  -8.217 -11.730  1.00 70.65           H
ATOM   3485 2HB  CYS A 233      -9.945  -7.725 -13.409  1.00 70.65           H
ATOM   3486  SG  CYS A 233     -11.537  -6.494 -12.050  1.00 70.65           S
ATOM   3487  HG  CYS A 233     -12.095  -6.306 -13.242  1.00 70.65           H
ATOM   3488  HN  CYS A 233     -11.742  -9.265 -10.766  1.00 70.65           H
ATOM   3489  N   TYR A 234      -9.946 -11.003 -12.710  1.00 72.06           N
ATOM   3490  CA  TYR A 234      -9.068 -12.029 -13.244  1.00 72.06           C
ATOM   3491  C   TYR A 234      -9.868 -13.247 -13.712  1.00 72.06           C
ATOM   3492  O   TYR A 234      -9.498 -13.900 -14.687  1.00 72.06           O
ATOM   3493  HA  TYR A 234      -8.534 -11.606 -14.095  1.00 72.06           H
ATOM   3494  CB  TYR A 234      -8.156 -12.447 -12.088  1.00 72.06           C
ATOM   3495 1HB  TYR A 234      -8.741 -12.472 -11.169  1.00 72.06           H
ATOM   3496 2HB  TYR A 234      -7.800 -13.461 -12.268  1.00 72.06           H
ATOM   3497  CG  TYR A 234      -6.950 -11.527 -11.884  1.00 72.06           C
ATOM   3498  CD1 TYR A 234      -5.884 -11.583 -12.758  1.00 72.06           C
ATOM   3499  HD1 TYR A 234      -5.900 -12.282 -13.594  1.00 72.06           H
ATOM   3500  CD2 TYR A 234      -6.930 -10.642 -10.825  1.00 72.06           C
ATOM   3501  HD2 TYR A 234      -7.772 -10.598 -10.135  1.00 72.06           H
ATOM   3502  CE1 TYR A 234      -4.749 -10.718 -12.565  1.00 72.06           C
ATOM   3503  HE1 TYR A 234      -3.900 -10.752 -13.248  1.00 72.06           H
ATOM   3504  CE2 TYR A 234      -5.795  -9.777 -10.633  1.00 72.06           C
ATOM   3505  HE2 TYR A 234      -5.765  -9.073  -9.801  1.00 72.06           H
ATOM   3506  CZ  TYR A 234      -4.761  -9.857 -11.512  1.00 72.06           C
ATOM   3507  OH  TYR A 234      -3.689  -9.040 -11.330  1.00 72.06           O
ATOM   3508  HH  TYR A 234      -3.829  -8.467 -10.522  1.00 72.06           H
ATOM   3509  HN  TYR A 234      -9.909 -10.889 -11.718  1.00 72.06           H
ATOM   3510  N   THR A 235     -10.949 -13.515 -12.995  1.00 78.02           N
ATOM   3511  CA  THR A 235     -11.852 -14.588 -13.376  1.00 78.02           C
ATOM   3512  C   THR A 235     -12.389 -14.356 -14.790  1.00 78.02           C
ATOM   3513  O   THR A 235     -12.428 -15.280 -15.602  1.00 78.02           O
ATOM   3514  HA  THR A 235     -11.289 -15.521 -13.397  1.00 78.02           H
ATOM   3515  CB  THR A 235     -12.952 -14.679 -12.317  1.00 78.02           C
ATOM   3516  HB  THR A 235     -13.751 -15.346 -12.641  1.00 78.02           H
ATOM   3517  OG1 THR A 235     -13.335 -13.324 -12.097  1.00 78.02           O
ATOM   3518  HG1 THR A 235     -14.020 -13.048 -12.771  1.00 78.02           H
ATOM   3519  CG2 THR A 235     -12.421 -15.141 -10.959  1.00 78.02           C
ATOM   3520 1HG2 THR A 235     -11.670 -14.435 -10.603  1.00 78.02           H
ATOM   3521 2HG2 THR A 235     -11.971 -16.129 -11.062  1.00 78.02           H
ATOM   3522 3HG2 THR A 235     -13.242 -15.188 -10.244  1.00 78.02           H
ATOM   3523  HN  THR A 235     -11.211 -13.015 -12.170  1.00 78.02           H
ATOM   3524  N   ILE A 236     -12.788 -13.118 -15.042  1.00 74.64           N
ATOM   3525  CA  ILE A 236     -13.343 -12.760 -16.336  1.00 74.64           C
ATOM   3526  C   ILE A 236     -12.235 -12.798 -17.391  1.00 74.64           C
ATOM   3527  O   ILE A 236     -12.446 -13.284 -18.501  1.00 74.64           O
ATOM   3528  HA  ILE A 236     -14.089 -13.513 -16.592  1.00 74.64           H
ATOM   3529  CB  ILE A 236     -14.068 -11.415 -16.254  1.00 74.64           C
ATOM   3530  HB  ILE A 236     -13.364 -10.669 -15.885  1.00 74.64           H
ATOM   3531  CG1 ILE A 236     -15.226 -11.476 -15.256  1.00 74.64           C
ATOM   3532 1HG1 ILE A 236     -16.049 -12.048 -15.684  1.00 74.64           H
ATOM   3533 2HG1 ILE A 236     -14.907 -12.000 -14.355  1.00 74.64           H
ATOM   3534  CG2 ILE A 236     -14.528 -10.955 -17.639  1.00 74.64           C
ATOM   3535 1HG2 ILE A 236     -13.662 -10.846 -18.292  1.00 74.64           H
ATOM   3536 2HG2 ILE A 236     -15.210 -11.694 -18.060  1.00 74.64           H
ATOM   3537 3HG2 ILE A 236     -15.040  -9.996 -17.552  1.00 74.64           H
ATOM   3538  CD1 ILE A 236     -15.710 -10.071 -14.891  1.00 74.64           C
ATOM   3539 1HD1 ILE A 236     -14.890  -9.510 -14.442  1.00 74.64           H
ATOM   3540 2HD1 ILE A 236     -16.050  -9.559 -15.791  1.00 74.64           H
ATOM   3541 3HD1 ILE A 236     -16.533 -10.144 -14.180  1.00 74.64           H
ATOM   3542  HN  ILE A 236     -12.737 -12.369 -14.382  1.00 74.64           H
ATOM   3543  N   ILE A 237     -11.078 -12.279 -17.006  1.00 71.81           N
ATOM   3544  CA  ILE A 237      -9.948 -12.214 -17.916  1.00 71.81           C
ATOM   3545  C   ILE A 237      -9.567 -13.630 -18.353  1.00 71.81           C
ATOM   3546  O   ILE A 237      -9.410 -13.895 -19.544  1.00 71.81           O
ATOM   3547  HA  ILE A 237     -10.268 -11.656 -18.796  1.00 71.81           H
ATOM   3548  CB  ILE A 237      -8.793 -11.435 -17.282  1.00 71.81           C
ATOM   3549  HB  ILE A 237      -8.677 -11.774 -16.253  1.00 71.81           H
ATOM   3550  CG1 ILE A 237      -9.105  -9.937 -17.232  1.00 71.81           C
ATOM   3551 1HG1 ILE A 237      -9.046  -9.516 -18.235  1.00 71.81           H
ATOM   3552 2HG1 ILE A 237     -10.126  -9.786 -16.882  1.00 71.81           H
ATOM   3553  CG2 ILE A 237      -7.476 -11.722 -18.004  1.00 71.81           C
ATOM   3554 1HG2 ILE A 237      -7.253 -12.787 -17.944  1.00 71.81           H
ATOM   3555 2HG2 ILE A 237      -7.563 -11.428 -19.050  1.00 71.81           H
ATOM   3556 3HG2 ILE A 237      -6.672 -11.156 -17.533  1.00 71.81           H
ATOM   3557  CD1 ILE A 237      -8.129  -9.205 -16.308  1.00 71.81           C
ATOM   3558 1HD1 ILE A 237      -8.208  -9.613 -15.300  1.00 71.81           H
ATOM   3559 2HD1 ILE A 237      -7.112  -9.339 -16.675  1.00 71.81           H
ATOM   3560 3HD1 ILE A 237      -8.373  -8.143 -16.291  1.00 71.81           H
ATOM   3561  HN  ILE A 237     -10.907 -11.909 -16.093  1.00 71.81           H
ATOM   3562  N   ILE A 238      -9.429 -14.502 -17.365  1.00 73.40           N
ATOM   3563  CA  ILE A 238      -9.027 -15.873 -17.628  1.00 73.40           C
ATOM   3564  C   ILE A 238     -10.030 -16.520 -18.585  1.00 73.40           C
ATOM   3565  O   ILE A 238      -9.640 -17.172 -19.552  1.00 73.40           O
ATOM   3566  HA  ILE A 238      -8.054 -15.840 -18.119  1.00 73.40           H
ATOM   3567  CB  ILE A 238      -8.845 -16.640 -16.317  1.00 73.40           C
ATOM   3568  HB  ILE A 238      -9.715 -16.451 -15.688  1.00 73.40           H
ATOM   3569  CG1 ILE A 238      -7.618 -16.137 -15.553  1.00 73.40           C
ATOM   3570 1HG1 ILE A 238      -6.711 -16.485 -16.047  1.00 73.40           H
ATOM   3571 2HG1 ILE A 238      -7.594 -15.048 -15.573  1.00 73.40           H
ATOM   3572  CG2 ILE A 238      -8.787 -18.148 -16.567  1.00 73.40           C
ATOM   3573 1HG2 ILE A 238      -9.715 -18.475 -17.037  1.00 73.40           H
ATOM   3574 2HG2 ILE A 238      -7.947 -18.375 -17.223  1.00 73.40           H
ATOM   3575 3HG2 ILE A 238      -8.658 -18.669 -15.618  1.00 73.40           H
ATOM   3576  CD1 ILE A 238      -7.637 -16.626 -14.103  1.00 73.40           C
ATOM   3577 1HD1 ILE A 238      -8.533 -16.256 -13.606  1.00 73.40           H
ATOM   3578 2HD1 ILE A 238      -7.636 -17.716 -14.088  1.00 73.40           H
ATOM   3579 3HD1 ILE A 238      -6.754 -16.255 -13.584  1.00 73.40           H
ATOM   3580  HN  ILE A 238      -9.587 -14.286 -16.402  1.00 73.40           H
ATOM   3581  N   HIS A 239     -11.304 -16.318 -18.281  1.00 78.24           N
ATOM   3582  CA  HIS A 239     -12.366 -16.918 -19.070  1.00 78.24           C
ATOM   3583  C   HIS A 239     -12.233 -16.480 -20.530  1.00 78.24           C
ATOM   3584  O   HIS A 239     -12.322 -17.302 -21.440  1.00 78.24           O
ATOM   3585  HA  HIS A 239     -12.228 -17.998 -19.010  1.00 78.24           H
ATOM   3586  CB  HIS A 239     -13.737 -16.590 -18.475  1.00 78.24           C
ATOM   3587 1HB  HIS A 239     -13.772 -16.950 -17.447  1.00 78.24           H
ATOM   3588 2HB  HIS A 239     -13.855 -15.507 -18.437  1.00 78.24           H
ATOM   3589  CG  HIS A 239     -14.896 -17.181 -19.241  1.00 78.24           C
ATOM   3590  ND1 HIS A 239     -15.619 -16.465 -20.178  1.00 78.24           N
ATOM   3591  HD1 HIS A 239     -15.457 -15.513 -20.440  1.00 78.24           H
ATOM   3592  CD2 HIS A 239     -15.450 -18.427 -19.198  1.00 78.24           C
ATOM   3593  HD2 HIS A 239     -15.121 -19.249 -18.562  1.00 78.24           H
ATOM   3594  CE1 HIS A 239     -16.563 -17.254 -20.671  1.00 78.24           C
ATOM   3595  HE1 HIS A 239     -17.296 -16.979 -21.430  1.00 78.24           H
ATOM   3596  NE2 HIS A 239     -16.456 -18.469 -20.062  1.00 78.24           N
ATOM   3597  HN  HIS A 239     -11.613 -15.756 -17.514  1.00 78.24           H
ATOM   3598  N   THR A 240     -12.020 -15.184 -20.708  1.00 73.42           N
ATOM   3599  CA  THR A 240     -11.967 -14.611 -22.042  1.00 73.42           C
ATOM   3600  C   THR A 240     -10.699 -15.065 -22.767  1.00 73.42           C
ATOM   3601  O   THR A 240     -10.715 -15.276 -23.979  1.00 73.42           O
ATOM   3602  HA  THR A 240     -12.815 -14.989 -22.613  1.00 73.42           H
ATOM   3603  CB  THR A 240     -12.079 -13.091 -21.908  1.00 73.42           C
ATOM   3604  HB  THR A 240     -11.147 -12.662 -21.539  1.00 73.42           H
ATOM   3605  OG1 THR A 240     -13.218 -12.899 -21.072  1.00 73.42           O
ATOM   3606  HG1 THR A 240     -12.926 -12.706 -20.135  1.00 73.42           H
ATOM   3607  CG2 THR A 240     -12.466 -12.414 -23.225  1.00 73.42           C
ATOM   3608 1HG2 THR A 240     -13.431 -12.793 -23.559  1.00 73.42           H
ATOM   3609 2HG2 THR A 240     -11.709 -12.629 -23.979  1.00 73.42           H
ATOM   3610 3HG2 THR A 240     -12.531 -11.336 -23.074  1.00 73.42           H
ATOM   3611  HN  THR A 240     -11.887 -14.531 -19.962  1.00 73.42           H
ATOM   3612  N   LEU A 241      -9.631 -15.202 -21.995  1.00 72.25           N
ATOM   3613  CA  LEU A 241      -8.352 -15.610 -22.552  1.00 72.25           C
ATOM   3614  C   LEU A 241      -8.436 -17.072 -22.993  1.00 72.25           C
ATOM   3615  O   LEU A 241      -7.748 -17.483 -23.926  1.00 72.25           O
ATOM   3616  HA  LEU A 241      -8.168 -14.994 -23.432  1.00 72.25           H
ATOM   3617  CB  LEU A 241      -7.222 -15.331 -21.559  1.00 72.25           C
ATOM   3618 1HB  LEU A 241      -7.543 -15.663 -20.572  1.00 72.25           H
ATOM   3619 2HB  LEU A 241      -6.363 -15.941 -21.837  1.00 72.25           H
ATOM   3620  CG  LEU A 241      -6.766 -13.874 -21.454  1.00 72.25           C
ATOM   3621  HG  LEU A 241      -7.633 -13.262 -21.204  1.00 72.25           H
ATOM   3622  CD1 LEU A 241      -5.748 -13.699 -20.325  1.00 72.25           C
ATOM   3623 1HD1 LEU A 241      -6.201 -13.992 -19.378  1.00 72.25           H
ATOM   3624 2HD1 LEU A 241      -4.877 -14.324 -20.521  1.00 72.25           H
ATOM   3625 3HD1 LEU A 241      -5.441 -12.654 -20.272  1.00 72.25           H
ATOM   3626  CD2 LEU A 241      -6.229 -13.369 -22.794  1.00 72.25           C
ATOM   3627 1HD2 LEU A 241      -5.379 -13.981 -23.098  1.00 72.25           H
ATOM   3628 2HD2 LEU A 241      -7.013 -13.437 -23.549  1.00 72.25           H
ATOM   3629 3HD2 LEU A 241      -5.911 -12.332 -22.691  1.00 72.25           H
ATOM   3630  HN  LEU A 241      -9.630 -15.040 -21.008  1.00 72.25           H
ATOM   3631  N   ILE A 242      -9.286 -17.818 -22.302  1.00 74.82           N
ATOM   3632  CA  ILE A 242      -9.489 -19.219 -22.628  1.00 74.82           C
ATOM   3633  C   ILE A 242     -10.270 -19.326 -23.939  1.00 74.82           C
ATOM   3634  O   ILE A 242      -9.960 -20.165 -24.784  1.00 74.82           O
ATOM   3635  HA  ILE A 242      -8.505 -19.666 -22.775  1.00 74.82           H
ATOM   3636  CB  ILE A 242     -10.149 -19.951 -21.458  1.00 74.82           C
ATOM   3637  HB  ILE A 242     -10.974 -19.339 -21.093  1.00 74.82           H
ATOM   3638  CG1 ILE A 242      -9.168 -20.125 -20.297  1.00 74.82           C
ATOM   3639 1HG1 ILE A 242      -8.405 -20.856 -20.567  1.00 74.82           H
ATOM   3640 2HG1 ILE A 242      -8.653 -19.184 -20.106  1.00 74.82           H
ATOM   3641  CG2 ILE A 242     -10.743 -21.286 -21.911  1.00 74.82           C
ATOM   3642 1HG2 ILE A 242     -11.495 -21.107 -22.680  1.00 74.82           H
ATOM   3643 2HG2 ILE A 242      -9.952 -21.917 -22.317  1.00 74.82           H
ATOM   3644 3HG2 ILE A 242     -11.206 -21.786 -21.060  1.00 74.82           H
ATOM   3645  CD1 ILE A 242      -9.894 -20.582 -19.029  1.00 74.82           C
ATOM   3646 1HD1 ILE A 242     -10.638 -19.837 -18.749  1.00 74.82           H
ATOM   3647 2HD1 ILE A 242     -10.387 -21.536 -19.217  1.00 74.82           H
ATOM   3648 3HD1 ILE A 242      -9.173 -20.698 -18.220  1.00 74.82           H
ATOM   3649  HN  ILE A 242      -9.830 -17.480 -21.534  1.00 74.82           H
ATOM   3650  N   GLN A 243     -11.268 -18.464 -24.068  1.00 71.14           N
ATOM   3651  CA  GLN A 243     -12.186 -18.545 -25.192  1.00 71.14           C
ATOM   3652  C   GLN A 243     -11.462 -18.201 -26.495  1.00 71.14           C
ATOM   3653  O   GLN A 243     -11.794 -18.734 -27.553  1.00 71.14           O
ATOM   3654  HA  GLN A 243     -12.521 -19.582 -25.217  1.00 71.14           H
ATOM   3655  CB  GLN A 243     -13.395 -17.632 -24.978  1.00 71.14           C
ATOM   3656 1HB  GLN A 243     -13.061 -16.659 -24.619  1.00 71.14           H
ATOM   3657 2HB  GLN A 243     -13.901 -17.464 -25.929  1.00 71.14           H
ATOM   3658  CG  GLN A 243     -14.374 -18.244 -23.974  1.00 71.14           C
ATOM   3659 1HG  GLN A 243     -14.564 -19.285 -24.235  1.00 71.14           H
ATOM   3660 2HG  GLN A 243     -13.929 -18.241 -22.979  1.00 71.14           H
ATOM   3661  CD  GLN A 243     -15.693 -17.469 -23.952  1.00 71.14           C
ATOM   3662  OE1 GLN A 243     -15.783 -16.334 -24.389  1.00 71.14           O
ATOM   3663  NE2 GLN A 243     -16.708 -18.144 -23.420  1.00 71.14           N
ATOM   3664 1HE2 GLN A 243     -16.567 -19.074 -23.080  1.00 71.14           H
ATOM   3665 2HE2 GLN A 243     -17.613 -17.722 -23.361  1.00 71.14           H
ATOM   3666  HN  GLN A 243     -11.453 -17.722 -23.424  1.00 71.14           H
ATOM   3667  N   ALA A 244     -10.487 -17.312 -26.376  1.00 64.28           N
ATOM   3668  CA  ALA A 244      -9.818 -16.774 -27.548  1.00 64.28           C
ATOM   3669  C   ALA A 244      -8.765 -17.773 -28.033  1.00 64.28           C
ATOM   3670  O   ALA A 244      -8.079 -18.397 -27.225  1.00 64.28           O
ATOM   3671  HA  ALA A 244     -10.568 -16.643 -28.328  1.00 64.28           H
ATOM   3672  CB  ALA A 244      -9.215 -15.409 -27.210  1.00 64.28           C
ATOM   3673 1HB  ALA A 244     -10.007 -14.728 -26.900  1.00 64.28           H
ATOM   3674 2HB  ALA A 244      -8.494 -15.521 -26.400  1.00 64.28           H
ATOM   3675 3HB  ALA A 244      -8.713 -15.006 -28.090  1.00 64.28           H
ATOM   3676  HN  ALA A 244     -10.155 -16.960 -25.501  1.00 64.28           H
ATOM   3677  N   LYS A 245      -8.671 -17.893 -29.349  1.00 57.25           N
ATOM   3678  CA  LYS A 245      -7.988 -19.025 -29.950  1.00 57.25           C
ATOM   3679  C   LYS A 245      -6.505 -18.689 -30.122  1.00 57.25           C
ATOM   3680  O   LYS A 245      -5.687 -19.576 -30.360  1.00 57.25           O
ATOM   3681  HA  LYS A 245      -8.074 -19.863 -29.258  1.00 57.25           H
ATOM   3682  CB  LYS A 245      -8.679 -19.439 -31.251  1.00 57.25           C
ATOM   3683 1HB  LYS A 245      -8.812 -18.567 -31.890  1.00 57.25           H
ATOM   3684 2HB  LYS A 245      -8.047 -20.140 -31.796  1.00 57.25           H
ATOM   3685  CG  LYS A 245     -10.038 -20.083 -30.968  1.00 57.25           C
ATOM   3686 1HG  LYS A 245      -9.919 -20.889 -30.244  1.00 57.25           H
ATOM   3687 2HG  LYS A 245     -10.707 -19.348 -30.520  1.00 57.25           H
ATOM   3688  CD  LYS A 245     -10.662 -20.632 -32.253  1.00 57.25           C
ATOM   3689 1HD  LYS A 245     -10.883 -19.810 -32.934  1.00 57.25           H
ATOM   3690 2HD  LYS A 245      -9.949 -21.282 -32.759  1.00 57.25           H
ATOM   3691  CE  LYS A 245     -11.945 -21.410 -31.951  1.00 57.25           C
ATOM   3692 1HE  LYS A 245     -11.742 -22.183 -31.210  1.00 57.25           H
ATOM   3693 2HE  LYS A 245     -12.689 -20.741 -31.518  1.00 57.25           H
ATOM   3694  NZ  LYS A 245     -12.481 -22.025 -33.185  1.00 57.25           N
ATOM   3695 1HZ  LYS A 245     -13.324 -22.544 -32.966  1.00 57.25           H
ATOM   3696 2HZ  LYS A 245     -12.696 -21.299 -33.859  1.00 57.25           H
ATOM   3697 3HZ  LYS A 245     -11.789 -22.655 -33.577  1.00 57.25           H
ATOM   3698  HN  LYS A 245      -9.051 -17.235 -29.999  1.00 57.25           H
ATOM   3699  N   LYS A 246      -6.204 -17.405 -29.994  1.00 55.77           N
ATOM   3700  CA  LYS A 246      -4.888 -16.905 -30.355  1.00 55.77           C
ATOM   3701  C   LYS A 246      -3.854 -17.445 -29.366  1.00 55.77           C
ATOM   3702  O   LYS A 246      -4.030 -17.331 -28.154  1.00 55.77           O
ATOM   3703  HA  LYS A 246      -4.653 -17.292 -31.347  1.00 55.77           H
ATOM   3704  CB  LYS A 246      -4.904 -15.378 -30.457  1.00 55.77           C
ATOM   3705 1HB  LYS A 246      -5.292 -14.952 -29.531  1.00 55.77           H
ATOM   3706 2HB  LYS A 246      -3.886 -15.008 -30.575  1.00 55.77           H
ATOM   3707  CG  LYS A 246      -5.762 -14.916 -31.636  1.00 55.77           C
ATOM   3708 1HG  LYS A 246      -5.612 -15.585 -32.484  1.00 55.77           H
ATOM   3709 2HG  LYS A 246      -6.817 -14.973 -31.368  1.00 55.77           H
ATOM   3710  CD  LYS A 246      -5.410 -13.483 -32.042  1.00 55.77           C
ATOM   3711 1HD  LYS A 246      -5.777 -12.787 -31.287  1.00 55.77           H
ATOM   3712 2HD  LYS A 246      -4.326 -13.368 -32.081  1.00 55.77           H
ATOM   3713  CE  LYS A 246      -6.015 -13.134 -33.403  1.00 55.77           C
ATOM   3714 1HE  LYS A 246      -6.119 -14.038 -34.003  1.00 55.77           H
ATOM   3715 2HE  LYS A 246      -7.016 -12.724 -33.268  1.00 55.77           H
ATOM   3716  NZ  LYS A 246      -5.163 -12.155 -34.113  1.00 55.77           N
ATOM   3717 1HZ  LYS A 246      -5.609 -11.887 -34.983  1.00 55.77           H
ATOM   3718 2HZ  LYS A 246      -5.035 -11.333 -33.532  1.00 55.77           H
ATOM   3719 3HZ  LYS A 246      -4.260 -12.573 -34.310  1.00 55.77           H
ATOM   3720  HN  LYS A 246      -6.840 -16.712 -29.653  1.00 55.77           H
ATOM   3721  N   SER A 247      -2.798 -18.022 -29.920  1.00 54.16           N
ATOM   3722  CA  SER A 247      -1.767 -18.640 -29.102  1.00 54.16           C
ATOM   3723  C   SER A 247      -1.267 -17.646 -28.052  1.00 54.16           C
ATOM   3724  O   SER A 247      -1.019 -18.021 -26.907  1.00 54.16           O
ATOM   3725  HA  SER A 247      -2.251 -19.492 -28.624  1.00 54.16           H
ATOM   3726  CB  SER A 247      -0.603 -19.133 -29.963  1.00 54.16           C
ATOM   3727 1HB  SER A 247      -0.895 -20.048 -30.479  1.00 54.16           H
ATOM   3728 2HB  SER A 247      -0.380 -18.392 -30.730  1.00 54.16           H
ATOM   3729  OG  SER A 247       0.567 -19.380 -29.188  1.00 54.16           O
ATOM   3730  HG  SER A 247       0.402 -20.132 -28.549  1.00 54.16           H
ATOM   3731  HN  SER A 247      -2.640 -18.072 -30.906  1.00 54.16           H
ATOM   3732  N   SER A 248      -1.135 -16.399 -28.479  1.00 56.92           N
ATOM   3733  CA  SER A 248      -0.447 -15.402 -27.676  1.00 56.92           C
ATOM   3734  C   SER A 248      -1.151 -15.240 -26.327  1.00 56.92           C
ATOM   3735  O   SER A 248      -0.671 -14.515 -25.457  1.00 56.92           O
ATOM   3736  HA  SER A 248       0.562 -15.790 -27.537  1.00 56.92           H
ATOM   3737  CB  SER A 248      -0.380 -14.059 -28.405  1.00 56.92           C
ATOM   3738 1HB  SER A 248       0.262 -13.376 -27.848  1.00 56.92           H
ATOM   3739 2HB  SER A 248       0.079 -14.200 -29.384  1.00 56.92           H
ATOM   3740  OG  SER A 248      -1.669 -13.473 -28.566  1.00 56.92           O
ATOM   3741  HG  SER A 248      -1.587 -12.584 -29.014  1.00 56.92           H
ATOM   3742  HN  SER A 248      -1.488 -16.067 -29.354  1.00 56.92           H
ATOM   3743  N   LYS A 249      -2.276 -15.926 -26.196  1.00 61.69           N
ATOM   3744  CA  LYS A 249      -3.075 -15.831 -24.986  1.00 61.69           C
ATOM   3745  C   LYS A 249      -2.279 -16.398 -23.809  1.00 61.69           C
ATOM   3746  O   LYS A 249      -2.355 -15.880 -22.696  1.00 61.69           O
ATOM   3747  HA  LYS A 249      -3.260 -14.773 -24.800  1.00 61.69           H
ATOM   3748  CB  LYS A 249      -4.435 -16.500 -25.188  1.00 61.69           C
ATOM   3749 1HB  LYS A 249      -4.299 -17.482 -25.642  1.00 61.69           H
ATOM   3750 2HB  LYS A 249      -4.913 -16.661 -24.221  1.00 61.69           H
ATOM   3751  CG  LYS A 249      -5.342 -15.644 -26.075  1.00 61.69           C
ATOM   3752 1HG  LYS A 249      -5.733 -14.805 -25.499  1.00 61.69           H
ATOM   3753 2HG  LYS A 249      -4.761 -15.224 -26.896  1.00 61.69           H
ATOM   3754  CD  LYS A 249      -6.502 -16.471 -26.633  1.00 61.69           C
ATOM   3755 1HD  LYS A 249      -6.158 -17.481 -26.858  1.00 61.69           H
ATOM   3756 2HD  LYS A 249      -7.285 -16.561 -25.880  1.00 61.69           H
ATOM   3757  CE  LYS A 249      -7.074 -15.827 -27.898  1.00 61.69           C
ATOM   3758 1HE  LYS A 249      -6.283 -15.692 -28.635  1.00 61.69           H
ATOM   3759 2HE  LYS A 249      -7.817 -16.489 -28.345  1.00 61.69           H
ATOM   3760  NZ  LYS A 249      -7.693 -14.521 -27.580  1.00 61.69           N
ATOM   3761 1HZ  LYS A 249      -8.295 -14.237 -28.345  1.00 61.69           H
ATOM   3762 2HZ  LYS A 249      -8.241 -14.604 -26.731  1.00 61.69           H
ATOM   3763 3HZ  LYS A 249      -6.966 -13.827 -27.447  1.00 61.69           H
ATOM   3764  HN  LYS A 249      -2.643 -16.538 -26.898  1.00 61.69           H
ATOM   3765  N   HIS A 250      -1.533 -17.455 -24.095  1.00 64.34           N
ATOM   3766  CA  HIS A 250      -0.828 -18.178 -23.050  1.00 64.34           C
ATOM   3767  C   HIS A 250       0.146 -17.235 -22.341  1.00 64.34           C
ATOM   3768  O   HIS A 250       0.292 -17.290 -21.121  1.00 64.34           O
ATOM   3769  HA  HIS A 250      -1.582 -18.511 -22.337  1.00 64.34           H
ATOM   3770  CB  HIS A 250      -0.141 -19.422 -23.619  1.00 64.34           C
ATOM   3771 1HB  HIS A 250       0.493 -19.124 -24.454  1.00 64.34           H
ATOM   3772 2HB  HIS A 250       0.513 -19.844 -22.856  1.00 64.34           H
ATOM   3773  CG  HIS A 250      -1.099 -20.491 -24.088  1.00 64.34           C
ATOM   3774  ND1 HIS A 250      -1.875 -21.237 -23.219  1.00 64.34           N
ATOM   3775  HD1 HIS A 250      -1.884 -21.150 -22.222  1.00 64.34           H
ATOM   3776  CD2 HIS A 250      -1.397 -20.931 -25.345  1.00 64.34           C
ATOM   3777  HD2 HIS A 250      -0.963 -20.555 -26.271  1.00 64.34           H
ATOM   3778  CE1 HIS A 250      -2.603 -22.085 -23.930  1.00 64.34           C
ATOM   3779  HE1 HIS A 250      -3.315 -22.808 -23.533  1.00 64.34           H
ATOM   3780  NE2 HIS A 250      -2.305 -21.894 -25.247  1.00 64.34           N
ATOM   3781  HN  HIS A 250      -1.406 -17.817 -25.019  1.00 64.34           H
ATOM   3782  N   LYS A 251       0.788 -16.392 -23.136  1.00 65.64           N
ATOM   3783  CA  LYS A 251       1.766 -15.458 -22.603  1.00 65.64           C
ATOM   3784  C   LYS A 251       1.056 -14.437 -21.711  1.00 65.64           C
ATOM   3785  O   LYS A 251       1.500 -14.167 -20.596  1.00 65.64           O
ATOM   3786  HA  LYS A 251       2.462 -16.029 -21.988  1.00 65.64           H
ATOM   3787  CB  LYS A 251       2.576 -14.825 -23.736  1.00 65.64           C
ATOM   3788 1HB  LYS A 251       2.855 -15.591 -24.460  1.00 65.64           H
ATOM   3789 2HB  LYS A 251       1.961 -14.097 -24.265  1.00 65.64           H
ATOM   3790  CG  LYS A 251       3.834 -14.143 -23.196  1.00 65.64           C
ATOM   3791 1HG  LYS A 251       3.553 -13.359 -22.492  1.00 65.64           H
ATOM   3792 2HG  LYS A 251       4.436 -14.865 -22.644  1.00 65.64           H
ATOM   3793  CD  LYS A 251       4.663 -13.542 -24.333  1.00 65.64           C
ATOM   3794 1HD  LYS A 251       4.926 -14.322 -25.047  1.00 65.64           H
ATOM   3795 2HD  LYS A 251       4.068 -12.804 -24.871  1.00 65.64           H
ATOM   3796  CE  LYS A 251       5.936 -12.885 -23.795  1.00 65.64           C
ATOM   3797 1HE  LYS A 251       5.680 -12.163 -23.020  1.00 65.64           H
ATOM   3798 2HE  LYS A 251       6.573 -13.638 -23.332  1.00 65.64           H
ATOM   3799  NZ  LYS A 251       6.671 -12.209 -24.887  1.00 65.64           N
ATOM   3800 1HZ  LYS A 251       7.564 -11.876 -24.539  1.00 65.64           H
ATOM   3801 2HZ  LYS A 251       6.827 -12.864 -25.646  1.00 65.64           H
ATOM   3802 3HZ  LYS A 251       6.127 -11.424 -25.226  1.00 65.64           H
ATOM   3803  HN  LYS A 251       0.650 -16.340 -24.125  1.00 65.64           H
ATOM   3804  N   ALA A 252      -0.035 -13.898 -22.235  1.00 65.82           N
ATOM   3805  CA  ALA A 252      -0.788 -12.884 -21.517  1.00 65.82           C
ATOM   3806  C   ALA A 252      -1.334 -13.483 -20.219  1.00 65.82           C
ATOM   3807  O   ALA A 252      -1.356 -12.818 -19.185  1.00 65.82           O
ATOM   3808  HA  ALA A 252      -0.101 -12.073 -21.272  1.00 65.82           H
ATOM   3809  CB  ALA A 252      -1.896 -12.336 -22.418  1.00 65.82           C
ATOM   3810 1HB  ALA A 252      -1.453 -11.896 -23.312  1.00 65.82           H
ATOM   3811 2HB  ALA A 252      -2.564 -13.148 -22.707  1.00 65.82           H
ATOM   3812 3HB  ALA A 252      -2.460 -11.575 -21.879  1.00 65.82           H
ATOM   3813  HN  ALA A 252      -0.405 -14.144 -23.131  1.00 65.82           H
ATOM   3814  N   LEU A 253      -1.763 -14.733 -20.317  1.00 71.78           N
ATOM   3815  CA  LEU A 253      -2.341 -15.417 -19.173  1.00 71.78           C
ATOM   3816  C   LEU A 253      -1.273 -15.581 -18.089  1.00 71.78           C
ATOM   3817  O   LEU A 253      -1.497 -15.224 -16.933  1.00 71.78           O
ATOM   3818  HA  LEU A 253      -3.136 -14.784 -18.781  1.00 71.78           H
ATOM   3819  CB  LEU A 253      -2.984 -16.736 -19.606  1.00 71.78           C
ATOM   3820 1HB  LEU A 253      -3.630 -16.538 -20.462  1.00 71.78           H
ATOM   3821 2HB  LEU A 253      -2.196 -17.406 -19.950  1.00 71.78           H
ATOM   3822  CG  LEU A 253      -3.805 -17.464 -18.540  1.00 71.78           C
ATOM   3823  HG  LEU A 253      -3.214 -17.509 -17.625  1.00 71.78           H
ATOM   3824  CD1 LEU A 253      -5.086 -16.694 -18.213  1.00 71.78           C
ATOM   3825 1HD1 LEU A 253      -4.828 -15.702 -17.840  1.00 71.78           H
ATOM   3826 2HD1 LEU A 253      -5.691 -16.596 -19.114  1.00 71.78           H
ATOM   3827 3HD1 LEU A 253      -5.650 -17.233 -17.453  1.00 71.78           H
ATOM   3828  CD2 LEU A 253      -4.095 -18.906 -18.961  1.00 71.78           C
ATOM   3829 1HD2 LEU A 253      -4.657 -18.905 -19.895  1.00 71.78           H
ATOM   3830 2HD2 LEU A 253      -3.155 -19.439 -19.103  1.00 71.78           H
ATOM   3831 3HD2 LEU A 253      -4.680 -19.400 -18.186  1.00 71.78           H
ATOM   3832  HN  LEU A 253      -1.720 -15.275 -21.156  1.00 71.78           H
ATOM   3833  N   LYS A 254      -0.135 -16.120 -18.501  1.00 73.68           N
ATOM   3834  CA  LYS A 254       0.946 -16.389 -17.568  1.00 73.68           C
ATOM   3835  C   LYS A 254       1.297 -15.102 -16.818  1.00 73.68           C
ATOM   3836  O   LYS A 254       1.360 -15.094 -15.589  1.00 73.68           O
ATOM   3837  HA  LYS A 254       0.582 -17.121 -16.848  1.00 73.68           H
ATOM   3838  CB  LYS A 254       2.135 -17.021 -18.295  1.00 73.68           C
ATOM   3839 1HB  LYS A 254       1.813 -17.926 -18.809  1.00 73.68           H
ATOM   3840 2HB  LYS A 254       2.505 -16.336 -19.058  1.00 73.68           H
ATOM   3841  CG  LYS A 254       3.261 -17.357 -17.314  1.00 73.68           C
ATOM   3842 1HG  LYS A 254       3.631 -16.442 -16.853  1.00 73.68           H
ATOM   3843 2HG  LYS A 254       2.873 -17.985 -16.512  1.00 73.68           H
ATOM   3844  CD  LYS A 254       4.409 -18.077 -18.024  1.00 73.68           C
ATOM   3845 1HD  LYS A 254       4.034 -18.980 -18.506  1.00 73.68           H
ATOM   3846 2HD  LYS A 254       4.812 -17.440 -18.811  1.00 73.68           H
ATOM   3847  CE  LYS A 254       5.520 -18.443 -17.037  1.00 73.68           C
ATOM   3848 1HE  LYS A 254       5.956 -17.536 -16.619  1.00 73.68           H
ATOM   3849 2HE  LYS A 254       5.103 -19.009 -16.205  1.00 73.68           H
ATOM   3850  NZ  LYS A 254       6.569 -19.241 -17.711  1.00 73.68           N
ATOM   3851 1HZ  LYS A 254       7.302 -19.464 -17.047  1.00 73.68           H
ATOM   3852 2HZ  LYS A 254       6.164 -20.099 -18.068  1.00 73.68           H
ATOM   3853 3HZ  LYS A 254       6.959 -18.706 -18.479  1.00 73.68           H
ATOM   3854  HN  LYS A 254       0.053 -16.373 -19.450  1.00 73.68           H
ATOM   3855  N   VAL A 255       1.516 -14.047 -17.588  1.00 71.44           N
ATOM   3856  CA  VAL A 255       1.843 -12.754 -17.010  1.00 71.44           C
ATOM   3857  C   VAL A 255       0.796 -12.393 -15.954  1.00 71.44           C
ATOM   3858  O   VAL A 255       1.143 -12.012 -14.837  1.00 71.44           O
ATOM   3859  HA  VAL A 255       2.814 -12.847 -16.524  1.00 71.44           H
ATOM   3860  CB  VAL A 255       1.964 -11.703 -18.115  1.00 71.44           C
ATOM   3861  HB  VAL A 255       1.261 -11.964 -18.905  1.00 71.44           H
ATOM   3862  CG1 VAL A 255       1.590 -10.314 -17.594  1.00 71.44           C
ATOM   3863 1HG1 VAL A 255       0.561 -10.326 -17.234  1.00 71.44           H
ATOM   3864 2HG1 VAL A 255       2.257 -10.040 -16.776  1.00 71.44           H
ATOM   3865 3HG1 VAL A 255       1.685  -9.586 -18.399  1.00 71.44           H
ATOM   3866  CG2 VAL A 255       3.370 -11.701 -18.719  1.00 71.44           C
ATOM   3867 1HG2 VAL A 255       4.099 -11.476 -17.941  1.00 71.44           H
ATOM   3868 2HG2 VAL A 255       3.584 -12.682 -19.144  1.00 71.44           H
ATOM   3869 3HG2 VAL A 255       3.429 -10.945 -19.501  1.00 71.44           H
ATOM   3870  HN  VAL A 255       1.474 -14.065 -18.587  1.00 71.44           H
ATOM   3871  N   THR A 256      -0.463 -12.526 -16.345  1.00 70.51           N
ATOM   3872  CA  THR A 256      -1.556 -12.023 -15.531  1.00 70.51           C
ATOM   3873  C   THR A 256      -1.615 -12.771 -14.197  1.00 70.51           C
ATOM   3874  O   THR A 256      -1.812 -12.160 -13.147  1.00 70.51           O
ATOM   3875  HA  THR A 256      -1.361 -10.976 -15.302  1.00 70.51           H
ATOM   3876  CB  THR A 256      -2.845 -12.136 -16.348  1.00 70.51           C
ATOM   3877  HB  THR A 256      -3.001 -13.159 -16.688  1.00 70.51           H
ATOM   3878  OG1 THR A 256      -2.689 -11.163 -17.377  1.00 70.51           O
ATOM   3879  HG1 THR A 256      -2.637 -11.613 -18.268  1.00 70.51           H
ATOM   3880  CG2 THR A 256      -4.074 -11.663 -15.570  1.00 70.51           C
ATOM   3881 1HG2 THR A 256      -3.946 -10.618 -15.288  1.00 70.51           H
ATOM   3882 2HG2 THR A 256      -4.192 -12.270 -14.673  1.00 70.51           H
ATOM   3883 3HG2 THR A 256      -4.961 -11.764 -16.196  1.00 70.51           H
ATOM   3884  HN  THR A 256      -0.740 -12.968 -17.198  1.00 70.51           H
ATOM   3885  N   ILE A 257      -1.442 -14.081 -14.281  1.00 74.26           N
ATOM   3886  CA  ILE A 257      -1.432 -14.913 -13.089  1.00 74.26           C
ATOM   3887  C   ILE A 257      -0.286 -14.474 -12.176  1.00 74.26           C
ATOM   3888  O   ILE A 257      -0.474 -14.317 -10.970  1.00 74.26           O
ATOM   3889  HA  ILE A 257      -2.374 -14.746 -12.567  1.00 74.26           H
ATOM   3890  CB  ILE A 257      -1.381 -16.394 -13.470  1.00 74.26           C
ATOM   3891  HB  ILE A 257      -0.568 -16.536 -14.182  1.00 74.26           H
ATOM   3892  CG1 ILE A 257      -2.673 -16.825 -14.168  1.00 74.26           C
ATOM   3893 1HG1 ILE A 257      -3.491 -16.841 -13.448  1.00 74.26           H
ATOM   3894 2HG1 ILE A 257      -2.937 -16.096 -14.934  1.00 74.26           H
ATOM   3895  CG2 ILE A 257      -1.071 -17.264 -12.250  1.00 74.26           C
ATOM   3896 1HG2 ILE A 257      -0.105 -16.976 -11.836  1.00 74.26           H
ATOM   3897 2HG2 ILE A 257      -1.846 -17.123 -11.497  1.00 74.26           H
ATOM   3898 3HG2 ILE A 257      -1.041 -18.311 -12.549  1.00 74.26           H
ATOM   3899  CD1 ILE A 257      -2.518 -18.208 -14.803  1.00 74.26           C
ATOM   3900 1HD1 ILE A 257      -1.715 -18.182 -15.540  1.00 74.26           H
ATOM   3901 2HD1 ILE A 257      -2.278 -18.938 -14.030  1.00 74.26           H
ATOM   3902 3HD1 ILE A 257      -3.451 -18.490 -15.292  1.00 74.26           H
ATOM   3903  HN  ILE A 257      -1.310 -14.574 -15.141  1.00 74.26           H
ATOM   3904  N   THR A 258       0.876 -14.288 -12.784  1.00 76.61           N
ATOM   3905  CA  THR A 258       2.074 -13.964 -12.028  1.00 76.61           C
ATOM   3906  C   THR A 258       1.846 -12.712 -11.179  1.00 76.61           C
ATOM   3907  O   THR A 258       2.184 -12.689  -9.996  1.00 76.61           O
ATOM   3908  HA  THR A 258       2.278 -14.784 -11.340  1.00 76.61           H
ATOM   3909  CB  THR A 258       3.234 -13.825 -13.016  1.00 76.61           C
ATOM   3910  HB  THR A 258       3.073 -12.983 -13.689  1.00 76.61           H
ATOM   3911  OG1 THR A 258       3.314 -15.104 -13.639  1.00 76.61           O
ATOM   3912  HG1 THR A 258       2.701 -15.139 -14.428  1.00 76.61           H
ATOM   3913  CG2 THR A 258       4.584 -13.667 -12.315  1.00 76.61           C
ATOM   3914 1HG2 THR A 258       4.776 -14.541 -11.693  1.00 76.61           H
ATOM   3915 2HG2 THR A 258       4.567 -12.774 -11.690  1.00 76.61           H
ATOM   3916 3HG2 THR A 258       5.372 -13.572 -13.062  1.00 76.61           H
ATOM   3917  HN  THR A 258       1.006 -14.355 -13.773  1.00 76.61           H
ATOM   3918  N   VAL A 259       1.273 -11.700 -11.815  1.00 72.33           N
ATOM   3919  CA  VAL A 259       1.051 -10.427 -11.150  1.00 72.33           C
ATOM   3920  C   VAL A 259       0.126 -10.638  -9.950  1.00 72.33           C
ATOM   3921  O   VAL A 259       0.384 -10.122  -8.864  1.00 72.33           O
ATOM   3922  HA  VAL A 259       2.016 -10.071 -10.790  1.00 72.33           H
ATOM   3923  CB  VAL A 259       0.510  -9.402 -12.149  1.00 72.33           C
ATOM   3924  HB  VAL A 259      -0.353  -9.843 -12.647  1.00 72.33           H
ATOM   3925  CG1 VAL A 259       0.043  -8.134 -11.434  1.00 72.33           C
ATOM   3926 1HG1 VAL A 259      -0.749  -8.385 -10.728  1.00 72.33           H
ATOM   3927 2HG1 VAL A 259       0.881  -7.689 -10.896  1.00 72.33           H
ATOM   3928 3HG1 VAL A 259      -0.337  -7.422 -12.167  1.00 72.33           H
ATOM   3929  CG2 VAL A 259       1.554  -9.076 -13.219  1.00 72.33           C
ATOM   3930 1HG2 VAL A 259       2.445  -8.664 -12.744  1.00 72.33           H
ATOM   3931 2HG2 VAL A 259       1.818  -9.985 -13.759  1.00 72.33           H
ATOM   3932 3HG2 VAL A 259       1.144  -8.345 -13.916  1.00 72.33           H
ATOM   3933  HN  VAL A 259       0.964 -11.740 -12.765  1.00 72.33           H
ATOM   3934  N   LEU A 260      -0.933 -11.399 -10.187  1.00 73.80           N
ATOM   3935  CA  LEU A 260      -1.920 -11.651  -9.150  1.00 73.80           C
ATOM   3936  C   LEU A 260      -1.246 -12.355  -7.971  1.00 73.80           C
ATOM   3937  O   LEU A 260      -1.428 -11.960  -6.821  1.00 73.80           O
ATOM   3938  HA  LEU A 260      -2.290 -10.684  -8.809  1.00 73.80           H
ATOM   3939  CB  LEU A 260      -3.115 -12.416  -9.723  1.00 73.80           C
ATOM   3940 1HB  LEU A 260      -3.586 -11.797 -10.486  1.00 73.80           H
ATOM   3941 2HB  LEU A 260      -2.743 -13.310 -10.222  1.00 73.80           H
ATOM   3942  CG  LEU A 260      -4.187 -12.837  -8.715  1.00 73.80           C
ATOM   3943  HG  LEU A 260      -3.716 -13.463  -7.957  1.00 73.80           H
ATOM   3944  CD1 LEU A 260      -4.772 -11.620  -7.997  1.00 73.80           C
ATOM   3945 1HD1 LEU A 260      -3.979 -11.096  -7.464  1.00 73.80           H
ATOM   3946 2HD1 LEU A 260      -5.224 -10.949  -8.727  1.00 73.80           H
ATOM   3947 3HD1 LEU A 260      -5.532 -11.948  -7.286  1.00 73.80           H
ATOM   3948  CD2 LEU A 260      -5.270 -13.682  -9.389  1.00 73.80           C
ATOM   3949 1HD2 LEU A 260      -5.744 -13.101 -10.180  1.00 73.80           H
ATOM   3950 2HD2 LEU A 260      -4.820 -14.578  -9.815  1.00 73.80           H
ATOM   3951 3HD2 LEU A 260      -6.019 -13.968  -8.650  1.00 73.80           H
ATOM   3952  HN  LEU A 260      -1.122 -11.837 -11.065  1.00 73.80           H
ATOM   3953  N   THR A 261      -0.482 -13.387  -8.298  1.00 80.02           N
ATOM   3954  CA  THR A 261       0.125 -14.223  -7.276  1.00 80.02           C
ATOM   3955  C   THR A 261       1.070 -13.395  -6.403  1.00 80.02           C
ATOM   3956  O   THR A 261       1.083 -13.543  -5.182  1.00 80.02           O
ATOM   3957  HA  THR A 261      -0.665 -14.598  -6.625  1.00 80.02           H
ATOM   3958  CB  THR A 261       0.813 -15.398  -7.973  1.00 80.02           C
ATOM   3959  HB  THR A 261       1.642 -15.053  -8.590  1.00 80.02           H
ATOM   3960  OG1 THR A 261      -0.242 -16.054  -8.671  1.00 80.02           O
ATOM   3961  HG1 THR A 261      -0.340 -15.665  -9.587  1.00 80.02           H
ATOM   3962  CG2 THR A 261       1.317 -16.451  -6.984  1.00 80.02           C
ATOM   3963 1HG2 THR A 261       0.477 -16.845  -6.413  1.00 80.02           H
ATOM   3964 2HG2 THR A 261       2.037 -15.996  -6.304  1.00 80.02           H
ATOM   3965 3HG2 THR A 261       1.797 -17.263  -7.531  1.00 80.02           H
ATOM   3966  HN  THR A 261      -0.275 -13.654  -9.239  1.00 80.02           H
ATOM   3967  N   VAL A 262       1.840 -12.543  -7.063  1.00 79.01           N
ATOM   3968  CA  VAL A 262       2.831 -11.738  -6.370  1.00 79.01           C
ATOM   3969  C   VAL A 262       2.127 -10.817  -5.371  1.00 79.01           C
ATOM   3970  O   VAL A 262       2.571 -10.674  -4.233  1.00 79.01           O
ATOM   3971  HA  VAL A 262       3.482 -12.418  -5.820  1.00 79.01           H
ATOM   3972  CB  VAL A 262       3.689 -10.976  -7.383  1.00 79.01           C
ATOM   3973  HB  VAL A 262       3.018 -10.462  -8.070  1.00 79.01           H
ATOM   3974  CG1 VAL A 262       4.550  -9.920  -6.688  1.00 79.01           C
ATOM   3975 1HG1 VAL A 262       3.905  -9.208  -6.171  1.00 79.01           H
ATOM   3976 2HG1 VAL A 262       5.208 -10.404  -5.967  1.00 79.01           H
ATOM   3977 3HG1 VAL A 262       5.149  -9.393  -7.431  1.00 79.01           H
ATOM   3978  CG2 VAL A 262       4.554 -11.937  -8.200  1.00 79.01           C
ATOM   3979 1HG2 VAL A 262       5.212 -12.492  -7.532  1.00 79.01           H
ATOM   3980 2HG2 VAL A 262       3.912 -12.635  -8.739  1.00 79.01           H
ATOM   3981 3HG2 VAL A 262       5.153 -11.370  -8.913  1.00 79.01           H
ATOM   3982  HN  VAL A 262       1.794 -12.398  -8.051  1.00 79.01           H
ATOM   3983  N   PHE A 263       1.040 -10.217  -5.834  1.00 73.84           N
ATOM   3984  CA  PHE A 263       0.283  -9.295  -5.004  1.00 73.84           C
ATOM   3985  C   PHE A 263      -0.285 -10.005  -3.773  1.00 73.84           C
ATOM   3986  O   PHE A 263      -0.120  -9.535  -2.649  1.00 73.84           O
ATOM   3987  HA  PHE A 263       0.969  -8.510  -4.684  1.00 73.84           H
ATOM   3988  CB  PHE A 263      -0.875  -8.773  -5.856  1.00 73.84           C
ATOM   3989 1HB  PHE A 263      -0.469  -8.276  -6.738  1.00 73.84           H
ATOM   3990 2HB  PHE A 263      -1.463  -9.620  -6.210  1.00 73.84           H
ATOM   3991  CG  PHE A 263      -1.800  -7.800  -5.121  1.00 73.84           C
ATOM   3992  CD1 PHE A 263      -2.911  -8.264  -4.490  1.00 73.84           C
ATOM   3993  HD1 PHE A 263      -3.143  -9.329  -4.507  1.00 73.84           H
ATOM   3994  CD2 PHE A 263      -1.510  -6.471  -5.100  1.00 73.84           C
ATOM   3995  HD2 PHE A 263      -0.619  -6.100  -5.606  1.00 73.84           H
ATOM   3996  CE1 PHE A 263      -3.769  -7.361  -3.808  1.00 73.84           C
ATOM   3997  HE1 PHE A 263      -4.660  -7.733  -3.301  1.00 73.84           H
ATOM   3998  CE2 PHE A 263      -2.368  -5.569  -4.418  1.00 73.84           C
ATOM   3999  HE2 PHE A 263      -2.136  -4.504  -4.400  1.00 73.84           H
ATOM   4000  CZ  PHE A 263      -3.479  -6.032  -3.786  1.00 73.84           C
ATOM   4001  HZ  PHE A 263      -4.138  -5.339  -3.262  1.00 73.84           H
ATOM   4002  HN  PHE A 263       0.676 -10.351  -6.756  1.00 73.84           H
ATOM   4003  N   VAL A 264      -0.943 -11.127  -4.028  1.00 79.08           N
ATOM   4004  CA  VAL A 264      -1.620 -11.855  -2.968  1.00 79.08           C
ATOM   4005  C   VAL A 264      -0.596 -12.281  -1.914  1.00 79.08           C
ATOM   4006  O   VAL A 264      -0.822 -12.105  -0.718  1.00 79.08           O
ATOM   4007  HA  VAL A 264      -2.335 -11.174  -2.507  1.00 79.08           H
ATOM   4008  CB  VAL A 264      -2.398 -13.033  -3.557  1.00 79.08           C
ATOM   4009  HB  VAL A 264      -1.713 -13.611  -4.178  1.00 79.08           H
ATOM   4010  CG1 VAL A 264      -2.920 -13.953  -2.452  1.00 79.08           C
ATOM   4011 1HG1 VAL A 264      -2.080 -14.342  -1.876  1.00 79.08           H
ATOM   4012 2HG1 VAL A 264      -3.582 -13.391  -1.794  1.00 79.08           H
ATOM   4013 3HG1 VAL A 264      -3.469 -14.782  -2.898  1.00 79.08           H
ATOM   4014  CG2 VAL A 264      -3.541 -12.544  -4.449  1.00 79.08           C
ATOM   4015 1HG2 VAL A 264      -4.225 -11.933  -3.860  1.00 79.08           H
ATOM   4016 2HG2 VAL A 264      -3.135 -11.950  -5.267  1.00 79.08           H
ATOM   4017 3HG2 VAL A 264      -4.078 -13.402  -4.855  1.00 79.08           H
ATOM   4018  HN  VAL A 264      -1.017 -11.538  -4.937  1.00 79.08           H
ATOM   4019  N   LEU A 265       0.507 -12.834  -2.396  1.00 83.76           N
ATOM   4020  CA  LEU A 265       1.492 -13.434  -1.512  1.00 83.76           C
ATOM   4021  C   LEU A 265       2.134 -12.341  -0.655  1.00 83.76           C
ATOM   4022  O   LEU A 265       2.566 -12.600   0.467  1.00 83.76           O
ATOM   4023  HA  LEU A 265       0.963 -14.123  -0.853  1.00 83.76           H
ATOM   4024  CB  LEU A 265       2.501 -14.259  -2.314  1.00 83.76           C
ATOM   4025 1HB  LEU A 265       2.880 -13.640  -3.127  1.00 83.76           H
ATOM   4026 2HB  LEU A 265       3.347 -14.490  -1.667  1.00 83.76           H
ATOM   4027  CG  LEU A 265       1.976 -15.567  -2.907  1.00 83.76           C
ATOM   4028  HG  LEU A 265       1.134 -15.334  -3.559  1.00 83.76           H
ATOM   4029  CD1 LEU A 265       3.042 -16.244  -3.771  1.00 83.76           C
ATOM   4030 1HD1 LEU A 265       3.324 -15.579  -4.587  1.00 83.76           H
ATOM   4031 2HD1 LEU A 265       3.918 -16.463  -3.162  1.00 83.76           H
ATOM   4032 3HD1 LEU A 265       2.643 -17.172  -4.181  1.00 83.76           H
ATOM   4033  CD2 LEU A 265       1.453 -16.496  -1.810  1.00 83.76           C
ATOM   4034 1HD2 LEU A 265       2.260 -16.727  -1.114  1.00 83.76           H
ATOM   4035 2HD2 LEU A 265       0.641 -16.005  -1.274  1.00 83.76           H
ATOM   4036 3HD2 LEU A 265       1.086 -17.419  -2.259  1.00 83.76           H
ATOM   4037  HN  LEU A 265       0.732 -12.877  -3.370  1.00 83.76           H
ATOM   4038  N   SER A 266       2.176 -11.141  -1.217  1.00 83.66           N
ATOM   4039  CA  SER A 266       2.850 -10.032  -0.564  1.00 83.66           C
ATOM   4040  C   SER A 266       1.911  -9.370   0.447  1.00 83.66           C
ATOM   4041  O   SER A 266       2.339  -8.975   1.530  1.00 83.66           O
ATOM   4042  HA  SER A 266       3.708 -10.475  -0.056  1.00 83.66           H
ATOM   4043  CB  SER A 266       3.338  -9.005  -1.587  1.00 83.66           C
ATOM   4044 1HB  SER A 266       3.794  -8.163  -1.066  1.00 83.66           H
ATOM   4045 2HB  SER A 266       4.113  -9.453  -2.209  1.00 83.66           H
ATOM   4046  OG  SER A 266       2.280  -8.533  -2.416  1.00 83.66           O
ATOM   4047  HG  SER A 266       2.220  -9.089  -3.245  1.00 83.66           H
ATOM   4048  HN  SER A 266       1.760 -10.922  -2.099  1.00 83.66           H
ATOM   4049  N   GLN A 267       0.649  -9.270   0.056  1.00 83.85           N
ATOM   4050  CA  GLN A 267      -0.301  -8.456   0.795  1.00 83.85           C
ATOM   4051  C   GLN A 267      -1.057  -9.315   1.811  1.00 83.85           C
ATOM   4052  O   GLN A 267      -1.386  -8.849   2.901  1.00 83.85           O
ATOM   4053  HA  GLN A 267       0.300  -7.711   1.316  1.00 83.85           H
ATOM   4054  CB  GLN A 267      -1.270  -7.747  -0.153  1.00 83.85           C
ATOM   4055 1HB  GLN A 267      -1.764  -8.481  -0.790  1.00 83.85           H
ATOM   4056 2HB  GLN A 267      -2.050  -7.249   0.424  1.00 83.85           H
ATOM   4057  CG  GLN A 267      -0.536  -6.722  -1.020  1.00 83.85           C
ATOM   4058 1HG  GLN A 267       0.234  -7.222  -1.607  1.00 83.85           H
ATOM   4059 2HG  GLN A 267      -1.234  -6.272  -1.726  1.00 83.85           H
ATOM   4060  CD  GLN A 267       0.100  -5.630  -0.158  1.00 83.85           C
ATOM   4061  OE1 GLN A 267      -0.469  -5.159   0.813  1.00 83.85           O
ATOM   4062  NE2 GLN A 267       1.309  -5.255  -0.566  1.00 83.85           N
ATOM   4063 1HE2 GLN A 267       1.720  -5.682  -1.371  1.00 83.85           H
ATOM   4064 2HE2 GLN A 267       1.808  -4.546  -0.067  1.00 83.85           H
ATOM   4065  HN  GLN A 267       0.274  -9.732  -0.748  1.00 83.85           H
ATOM   4066  N   PHE A 268      -1.312 -10.554   1.417  1.00 87.06           N
ATOM   4067  CA  PHE A 268      -2.197 -11.416   2.184  1.00 87.06           C
ATOM   4068  C   PHE A 268      -1.699 -11.572   3.622  1.00 87.06           C
ATOM   4069  O   PHE A 268      -2.452 -11.356   4.570  1.00 87.06           O
ATOM   4070  HA  PHE A 268      -3.180 -10.946   2.190  1.00 87.06           H
ATOM   4071  CB  PHE A 268      -2.188 -12.785   1.502  1.00 87.06           C
ATOM   4072 1HB  PHE A 268      -2.455 -12.659   0.453  1.00 87.06           H
ATOM   4073 2HB  PHE A 268      -1.174 -13.186   1.527  1.00 87.06           H
ATOM   4074  CG  PHE A 268      -3.138 -13.803   2.136  1.00 87.06           C
ATOM   4075  CD1 PHE A 268      -2.663 -14.713   3.028  1.00 87.06           C
ATOM   4076  HD1 PHE A 268      -1.605 -14.718   3.291  1.00 87.06           H
ATOM   4077  CD2 PHE A 268      -4.458 -13.797   1.809  1.00 87.06           C
ATOM   4078  HD2 PHE A 268      -4.839 -13.067   1.094  1.00 87.06           H
ATOM   4079  CE1 PHE A 268      -3.545 -15.657   3.617  1.00 87.06           C
ATOM   4080  HE1 PHE A 268      -3.164 -16.387   4.332  1.00 87.06           H
ATOM   4081  CE2 PHE A 268      -5.340 -14.741   2.398  1.00 87.06           C
ATOM   4082  HE2 PHE A 268      -6.398 -14.736   2.135  1.00 87.06           H
ATOM   4083  CZ  PHE A 268      -4.865 -15.651   3.290  1.00 87.06           C
ATOM   4084  HZ  PHE A 268      -5.542 -16.376   3.742  1.00 87.06           H
ATOM   4085  HN  PHE A 268      -0.927 -10.969   0.593  1.00 87.06           H
ATOM   4086  N   PRO A 269      -0.427 -11.949   3.810  1.00 91.46           N
ATOM   4087  CA  PRO A 269       0.091 -12.212   5.155  1.00 91.46           C
ATOM   4088  C   PRO A 269      -0.158 -11.053   6.106  1.00 91.46           C
ATOM   4089  O   PRO A 269      -0.585 -11.257   7.241  1.00 91.46           O
ATOM   4090  HA  PRO A 269      -0.431 -13.061   5.598  1.00 91.46           H
ATOM   4091  CB  PRO A 269       1.585 -12.449   4.928  1.00 91.46           C
ATOM   4092 1HB  PRO A 269       2.158 -11.528   5.031  1.00 91.46           H
ATOM   4093 2HB  PRO A 269       1.993 -13.159   5.648  1.00 91.46           H
ATOM   4094  CG  PRO A 269       1.644 -12.994   3.506  1.00 91.46           C
ATOM   4095 1HG  PRO A 269       2.637 -12.883   3.071  1.00 91.46           H
ATOM   4096 2HG  PRO A 269       1.411 -14.058   3.469  1.00 91.46           H
ATOM   4097  CD  PRO A 269       0.605 -12.156   2.778  1.00 91.46           C
ATOM   4098 1HD  PRO A 269       1.020 -11.209   2.431  1.00 91.46           H
ATOM   4099 2HD  PRO A 269       0.213 -12.670   1.901  1.00 91.46           H
ATOM   4100  N   TYR A 270       0.118  -9.855   5.613  1.00 91.72           N
ATOM   4101  CA  TYR A 270       0.006  -8.662   6.436  1.00 91.72           C
ATOM   4102  C   TYR A 270      -1.442  -8.431   6.871  1.00 91.72           C
ATOM   4103  O   TYR A 270      -1.705  -8.144   8.038  1.00 91.72           O
ATOM   4104  HA  TYR A 270       0.625  -8.805   7.322  1.00 91.72           H
ATOM   4105  CB  TYR A 270       0.453  -7.496   5.552  1.00 91.72           C
ATOM   4106 1HB  TYR A 270       1.516  -7.605   5.335  1.00 91.72           H
ATOM   4107 2HB  TYR A 270      -0.075  -7.552   4.600  1.00 91.72           H
ATOM   4108  CG  TYR A 270       0.213  -6.118   6.172  1.00 91.72           C
ATOM   4109  CD1 TYR A 270      -0.650  -5.229   5.564  1.00 91.72           C
ATOM   4110  HD1 TYR A 270      -1.160  -5.509   4.642  1.00 91.72           H
ATOM   4111  CD2 TYR A 270       0.859  -5.764   7.339  1.00 91.72           C
ATOM   4112  HD2 TYR A 270       1.540  -6.466   7.819  1.00 91.72           H
ATOM   4113  CE1 TYR A 270      -0.876  -3.932   6.147  1.00 91.72           C
ATOM   4114  HE1 TYR A 270      -1.555  -3.220   5.677  1.00 91.72           H
ATOM   4115  CE2 TYR A 270       0.632  -4.467   7.922  1.00 91.72           C
ATOM   4116  HE2 TYR A 270       1.136  -4.175   8.844  1.00 91.72           H
ATOM   4117  CZ  TYR A 270      -0.224  -3.615   7.297  1.00 91.72           C
ATOM   4118  OH  TYR A 270      -0.438  -2.390   7.848  1.00 91.72           O
ATOM   4119  HH  TYR A 270      -0.140  -2.388   8.803  1.00 91.72           H
ATOM   4120  HN  TYR A 270       0.414  -9.692   4.672  1.00 91.72           H
ATOM   4121  N   ASN A 271      -2.344  -8.565   5.910  1.00 88.98           N
ATOM   4122  CA  ASN A 271      -3.746  -8.271   6.153  1.00 88.98           C
ATOM   4123  C   ASN A 271      -4.328  -9.326   7.095  1.00 88.98           C
ATOM   4124  O   ASN A 271      -5.287  -9.058   7.817  1.00 88.98           O
ATOM   4125  HA  ASN A 271      -3.758  -7.272   6.588  1.00 88.98           H
ATOM   4126  CB  ASN A 271      -4.549  -8.304   4.851  1.00 88.98           C
ATOM   4127 1HB  ASN A 271      -4.278  -9.189   4.274  1.00 88.98           H
ATOM   4128 2HB  ASN A 271      -5.613  -8.385   5.077  1.00 88.98           H
ATOM   4129  CG  ASN A 271      -4.294  -7.047   4.017  1.00 88.98           C
ATOM   4130  OD1 ASN A 271      -4.684  -5.946   4.371  1.00 88.98           O
ATOM   4131  ND2 ASN A 271      -3.620  -7.272   2.892  1.00 88.98           N
ATOM   4132 1HD2 ASN A 271      -3.330  -8.200   2.660  1.00 88.98           H
ATOM   4133 2HD2 ASN A 271      -3.404  -6.512   2.279  1.00 88.98           H
ATOM   4134  HN  ASN A 271      -2.130  -8.867   4.981  1.00 88.98           H
ATOM   4135  N   CYS A 272      -3.725 -10.505   7.056  1.00 91.73           N
ATOM   4136  CA  CYS A 272      -4.094 -11.565   7.979  1.00 91.73           C
ATOM   4137  C   CYS A 272      -3.833 -11.073   9.404  1.00 91.73           C
ATOM   4138  O   CYS A 272      -4.695 -11.194  10.273  1.00 91.73           O
ATOM   4139  HA  CYS A 272      -5.155 -11.760   7.824  1.00 91.73           H
ATOM   4140  CB  CYS A 272      -3.343 -12.864   7.678  1.00 91.73           C
ATOM   4141 1HB  CYS A 272      -2.277 -12.662   7.572  1.00 91.73           H
ATOM   4142 2HB  CYS A 272      -3.454 -13.559   8.510  1.00 91.73           H
ATOM   4143  SG  CYS A 272      -3.991 -13.619   6.142  1.00 91.73           S
ATOM   4144  HG  CYS A 272      -3.401 -12.766   5.309  1.00 91.73           H
ATOM   4145  HN  CYS A 272      -2.998 -10.741   6.411  1.00 91.73           H
ATOM   4146  N   ILE A 273      -2.641 -10.529   9.600  1.00 93.53           N
ATOM   4147  CA  ILE A 273      -2.242 -10.054  10.914  1.00 93.53           C
ATOM   4148  C   ILE A 273      -3.099  -8.846  11.297  1.00 93.53           C
ATOM   4149  O   ILE A 273      -3.513  -8.714  12.448  1.00 93.53           O
ATOM   4150  HA  ILE A 273      -2.438 -10.857  11.625  1.00 93.53           H
ATOM   4151  CB  ILE A 273      -0.738  -9.776  10.949  1.00 93.53           C
ATOM   4152  HB  ILE A 273      -0.504  -9.061  10.161  1.00 93.53           H
ATOM   4153  CG1 ILE A 273       0.062 -11.048  10.656  1.00 93.53           C
ATOM   4154 1HG1 ILE A 273      -0.207 -11.432   9.672  1.00 93.53           H
ATOM   4155 2HG1 ILE A 273       1.126 -10.814  10.627  1.00 93.53           H
ATOM   4156  CG2 ILE A 273      -0.329  -9.136  12.277  1.00 93.53           C
ATOM   4157 1HG2 ILE A 273      -0.862  -8.193  12.404  1.00 93.53           H
ATOM   4158 2HG2 ILE A 273      -0.580  -9.808  13.097  1.00 93.53           H
ATOM   4159 3HG2 ILE A 273       0.745  -8.949  12.275  1.00 93.53           H
ATOM   4160  CD1 ILE A 273      -0.203 -12.118  11.717  1.00 93.53           C
ATOM   4161 1HD1 ILE A 273       0.090 -11.739  12.696  1.00 93.53           H
ATOM   4162 2HD1 ILE A 273      -1.264 -12.367  11.726  1.00 93.53           H
ATOM   4163 3HD1 ILE A 273       0.378 -13.011  11.484  1.00 93.53           H
ATOM   4164  HN  ILE A 273      -1.956 -10.411   8.882  1.00 93.53           H
ATOM   4165  N   LEU A 274      -3.341  -7.996  10.311  1.00 92.07           N
ATOM   4166  CA  LEU A 274      -4.133  -6.798  10.533  1.00 92.07           C
ATOM   4167  C   LEU A 274      -5.528  -7.196  11.017  1.00 92.07           C
ATOM   4168  O   LEU A 274      -6.112  -6.521  11.863  1.00 92.07           O
ATOM   4169  HA  LEU A 274      -3.644  -6.225  11.321  1.00 92.07           H
ATOM   4170  CB  LEU A 274      -4.144  -5.922   9.278  1.00 92.07           C
ATOM   4171 1HB  LEU A 274      -3.148  -5.944   8.835  1.00 92.07           H
ATOM   4172 2HB  LEU A 274      -4.824  -6.369   8.553  1.00 92.07           H
ATOM   4173  CG  LEU A 274      -4.549  -4.461   9.483  1.00 92.07           C
ATOM   4174  HG  LEU A 274      -5.335  -4.428  10.237  1.00 92.07           H
ATOM   4175  CD1 LEU A 274      -3.376  -3.636  10.016  1.00 92.07           C
ATOM   4176 1HD1 LEU A 274      -3.049  -4.045  10.972  1.00 92.07           H
ATOM   4177 2HD1 LEU A 274      -2.552  -3.674   9.303  1.00 92.07           H
ATOM   4178 3HD1 LEU A 274      -3.692  -2.602  10.152  1.00 92.07           H
ATOM   4179  CD2 LEU A 274      -5.130  -3.868   8.198  1.00 92.07           C
ATOM   4180 1HD2 LEU A 274      -4.383  -3.916   7.405  1.00 92.07           H
ATOM   4181 2HD2 LEU A 274      -6.011  -4.437   7.901  1.00 92.07           H
ATOM   4182 3HD2 LEU A 274      -5.410  -2.829   8.371  1.00 92.07           H
ATOM   4183  HN  LEU A 274      -3.007  -8.114   9.376  1.00 92.07           H
ATOM   4184  N   LEU A 275      -6.023  -8.291  10.459  1.00 93.16           N
ATOM   4185  CA  LEU A 275      -7.329  -8.800  10.839  1.00 93.16           C
ATOM   4186  C   LEU A 275      -7.306  -9.200  12.316  1.00 93.16           C
ATOM   4187  O   LEU A 275      -8.210  -8.850  13.072  1.00 93.16           O
ATOM   4188  HA  LEU A 275      -8.046  -7.989  10.713  1.00 93.16           H
ATOM   4189  CB  LEU A 275      -7.757  -9.932   9.903  1.00 93.16           C
ATOM   4190 1HB  LEU A 275      -7.793  -9.541   8.886  1.00 93.16           H
ATOM   4191 2HB  LEU A 275      -6.987 -10.703   9.921  1.00 93.16           H
ATOM   4192  CG  LEU A 275      -9.104 -10.588  10.215  1.00 93.16           C
ATOM   4193  HG  LEU A 275      -9.083 -10.934  11.249  1.00 93.16           H
ATOM   4194  CD1 LEU A 275     -10.247  -9.578  10.098  1.00 93.16           C
ATOM   4195 1HD1 LEU A 275     -10.084  -8.762  10.803  1.00 93.16           H
ATOM   4196 2HD1 LEU A 275     -10.278  -9.181   9.084  1.00 93.16           H
ATOM   4197 3HD1 LEU A 275     -11.192 -10.071  10.325  1.00 93.16           H
ATOM   4198  CD2 LEU A 275      -9.332 -11.817   9.332  1.00 93.16           C
ATOM   4199 1HD2 LEU A 275      -9.324 -11.518   8.284  1.00 93.16           H
ATOM   4200 2HD2 LEU A 275      -8.540 -12.544   9.509  1.00 93.16           H
ATOM   4201 3HD2 LEU A 275     -10.296 -12.264   9.575  1.00 93.16           H
ATOM   4202  HN  LEU A 275      -5.548  -8.826   9.760  1.00 93.16           H
ATOM   4203  N   VAL A 276      -6.261  -9.929  12.682  1.00 94.78           N
ATOM   4204  CA  VAL A 276      -6.110 -10.383  14.054  1.00 94.78           C
ATOM   4205  C   VAL A 276      -6.114  -9.174  14.991  1.00 94.78           C
ATOM   4206  O   VAL A 276      -6.802  -9.176  16.010  1.00 94.78           O
ATOM   4207  HA  VAL A 276      -6.968 -11.012  14.289  1.00 94.78           H
ATOM   4208  CB  VAL A 276      -4.847 -11.237  14.186  1.00 94.78           C
ATOM   4209  HB  VAL A 276      -4.014 -10.670  13.771  1.00 94.78           H
ATOM   4210  CG1 VAL A 276      -4.532 -11.527  15.655  1.00 94.78           C
ATOM   4211 1HG1 VAL A 276      -4.376 -10.588  16.185  1.00 94.78           H
ATOM   4212 2HG1 VAL A 276      -5.366 -12.065  16.106  1.00 94.78           H
ATOM   4213 3HG1 VAL A 276      -3.630 -12.136  15.720  1.00 94.78           H
ATOM   4214  CG2 VAL A 276      -4.977 -12.535  13.386  1.00 94.78           C
ATOM   4215 1HG2 VAL A 276      -5.826 -13.108  13.759  1.00 94.78           H
ATOM   4216 2HG2 VAL A 276      -5.131 -12.299  12.333  1.00 94.78           H
ATOM   4217 3HG2 VAL A 276      -4.066 -13.123  13.497  1.00 94.78           H
ATOM   4218  HN  VAL A 276      -5.528 -10.207  12.061  1.00 94.78           H
ATOM   4219  N   GLN A 277      -5.338  -8.169  14.612  1.00 93.60           N
ATOM   4220  CA  GLN A 277      -5.226  -6.965  15.417  1.00 93.60           C
ATOM   4221  C   GLN A 277      -6.590  -6.283  15.544  1.00 93.60           C
ATOM   4222  O   GLN A 277      -6.900  -5.697  16.580  1.00 93.60           O
ATOM   4223  HA  GLN A 277      -4.888  -7.301  16.397  1.00 93.60           H
ATOM   4224  CB  GLN A 277      -4.187  -6.007  14.830  1.00 93.60           C
ATOM   4225 1HB  GLN A 277      -4.348  -5.903  13.757  1.00 93.60           H
ATOM   4226 2HB  GLN A 277      -4.311  -5.017  15.268  1.00 93.60           H
ATOM   4227  CG  GLN A 277      -2.766  -6.512  15.091  1.00 93.60           C
ATOM   4228 1HG  GLN A 277      -2.609  -6.626  16.163  1.00 93.60           H
ATOM   4229 2HG  GLN A 277      -2.639  -7.498  14.643  1.00 93.60           H
ATOM   4230  CD  GLN A 277      -1.727  -5.547  14.517  1.00 93.60           C
ATOM   4231  OE1 GLN A 277      -1.987  -4.791  13.595  1.00 93.60           O
ATOM   4232  NE2 GLN A 277      -0.539  -5.615  15.111  1.00 93.60           N
ATOM   4233 1HE2 GLN A 277      -0.392  -6.258  15.862  1.00 93.60           H
ATOM   4234 2HE2 GLN A 277       0.207  -5.023  14.806  1.00 93.60           H
ATOM   4235  HN  GLN A 277      -4.793  -8.169  13.773  1.00 93.60           H
ATOM   4236  N   THR A 278      -7.367  -6.382  14.476  1.00 93.54           N
ATOM   4237  CA  THR A 278      -8.679  -5.758  14.445  1.00 93.54           C
ATOM   4238  C   THR A 278      -9.624  -6.452  15.428  1.00 93.54           C
ATOM   4239  O   THR A 278     -10.350  -5.790  16.169  1.00 93.54           O
ATOM   4240  HA  THR A 278      -8.576  -4.725  14.776  1.00 93.54           H
ATOM   4241  CB  THR A 278      -9.180  -5.784  13.000  1.00 93.54           C
ATOM   4242  HB  THR A 278      -9.363  -6.806  12.669  1.00 93.54           H
ATOM   4243  OG1 THR A 278      -8.183  -5.071  12.273  1.00 93.54           O
ATOM   4244  HG1 THR A 278      -7.524  -5.712  11.878  1.00 93.54           H
ATOM   4245  CG2 THR A 278     -10.449  -4.951  12.805  1.00 93.54           C
ATOM   4246 1HG2 THR A 278     -10.247  -3.913  13.072  1.00 93.54           H
ATOM   4247 2HG2 THR A 278     -11.242  -5.342  13.442  1.00 93.54           H
ATOM   4248 3HG2 THR A 278     -10.762  -5.003  11.762  1.00 93.54           H
ATOM   4249  HN  THR A 278      -7.115  -6.878  13.645  1.00 93.54           H
ATOM   4250  N   ILE A 279      -9.584  -7.776  15.404  1.00 94.68           N
ATOM   4251  CA  ILE A 279     -10.430  -8.566  16.281  1.00 94.68           C
ATOM   4252  C   ILE A 279     -10.038  -8.300  17.736  1.00 94.68           C
ATOM   4253  O   ILE A 279     -10.902  -8.167  18.601  1.00 94.68           O
ATOM   4254  HA  ILE A 279     -11.457  -8.232  16.134  1.00 94.68           H
ATOM   4255  CB  ILE A 279     -10.375 -10.044  15.890  1.00 94.68           C
ATOM   4256  HB  ILE A 279      -9.330 -10.354  15.870  1.00 94.68           H
ATOM   4257  CG1 ILE A 279     -10.937 -10.260  14.483  1.00 94.68           C
ATOM   4258 1HG1 ILE A 279     -12.022 -10.158  14.502  1.00 94.68           H
ATOM   4259 2HG1 ILE A 279     -10.555  -9.490  13.813  1.00 94.68           H
ATOM   4260  CG2 ILE A 279     -11.084 -10.914  16.930  1.00 94.68           C
ATOM   4261 1HG2 ILE A 279     -10.599 -10.791  17.898  1.00 94.68           H
ATOM   4262 2HG2 ILE A 279     -12.129 -10.611  17.006  1.00 94.68           H
ATOM   4263 3HG2 ILE A 279     -11.030 -11.960  16.627  1.00 94.68           H
ATOM   4264  CD1 ILE A 279     -10.559 -11.643  13.948  1.00 94.68           C
ATOM   4265 1HD1 ILE A 279      -9.474 -11.733  13.909  1.00 94.68           H
ATOM   4266 2HD1 ILE A 279     -10.964 -12.411  14.608  1.00 94.68           H
ATOM   4267 3HD1 ILE A 279     -10.971 -11.770  12.947  1.00 94.68           H
ATOM   4268  HN  ILE A 279      -8.989  -8.306  14.800  1.00 94.68           H
ATOM   4269  N   ASP A 280      -8.734  -8.231  17.961  1.00 94.56           N
ATOM   4270  CA  ASP A 280      -8.215  -8.054  19.306  1.00 94.56           C
ATOM   4271  C   ASP A 280      -8.560  -6.648  19.800  1.00 94.56           C
ATOM   4272  O   ASP A 280      -8.805  -6.446  20.989  1.00 94.56           O
ATOM   4273  HA  ASP A 280      -8.690  -8.833  19.902  1.00 94.56           H
ATOM   4274  CB  ASP A 280      -6.692  -8.205  19.334  1.00 94.56           C
ATOM   4275 1HB  ASP A 280      -6.405  -9.126  18.827  1.00 94.56           H
ATOM   4276 2HB  ASP A 280      -6.232  -7.383  18.785  1.00 94.56           H
ATOM   4277  CG  ASP A 280      -6.169  -8.222  20.771  1.00 94.56           C
ATOM   4278  OD1 ASP A 280      -6.711  -9.023  21.563  1.00 94.56           O
ATOM   4279  OD2 ASP A 280      -5.238  -7.434  21.046  1.00 94.56           O
ATOM   4280  HN  ASP A 280      -8.039  -8.294  17.245  1.00 94.56           H
ATOM   4281  N   ALA A 281      -8.568  -5.711  18.863  1.00 92.81           N
ATOM   4282  CA  ALA A 281      -8.918  -4.337  19.181  1.00 92.81           C
ATOM   4283  C   ALA A 281     -10.340  -4.295  19.743  1.00 92.81           C
ATOM   4284  O   ALA A 281     -10.661  -3.441  20.567  1.00 92.81           O
ATOM   4285  HA  ALA A 281      -8.224  -3.986  19.944  1.00 92.81           H
ATOM   4286  CB  ALA A 281      -8.759  -3.468  17.932  1.00 92.81           C
ATOM   4287 1HB  ALA A 281      -7.724  -3.509  17.590  1.00 92.81           H
ATOM   4288 2HB  ALA A 281      -9.416  -3.838  17.145  1.00 92.81           H
ATOM   4289 3HB  ALA A 281      -9.021  -2.437  18.171  1.00 92.81           H
ATOM   4290  HN  ALA A 281      -8.341  -5.878  17.904  1.00 92.81           H
ATOM   4291  N   TYR A 282     -11.156  -5.229  19.274  1.00 91.21           N
ATOM   4292  CA  TYR A 282     -12.543  -5.293  19.700  1.00 91.21           C
ATOM   4293  C   TYR A 282     -12.696  -6.178  20.939  1.00 91.21           C
ATOM   4294  O   TYR A 282     -13.349  -5.790  21.906  1.00 91.21           O
ATOM   4295  HA  TYR A 282     -12.868  -4.281  19.943  1.00 91.21           H
ATOM   4296  CB  TYR A 282     -13.312  -5.925  18.538  1.00 91.21           C
ATOM   4297 1HB  TYR A 282     -13.105  -5.361  17.629  1.00 91.21           H
ATOM   4298 2HB  TYR A 282     -12.940  -6.937  18.377  1.00 91.21           H
ATOM   4299  CG  TYR A 282     -14.826  -5.982  18.751  1.00 91.21           C
ATOM   4300  CD1 TYR A 282     -15.423  -7.160  19.152  1.00 91.21           C
ATOM   4301  HD1 TYR A 282     -14.816  -8.050  19.317  1.00 91.21           H
ATOM   4302  CD2 TYR A 282     -15.595  -4.855  18.543  1.00 91.21           C
ATOM   4303  HD2 TYR A 282     -15.123  -3.924  18.226  1.00 91.21           H
ATOM   4304  CE1 TYR A 282     -16.848  -7.213  19.353  1.00 91.21           C
ATOM   4305  HE1 TYR A 282     -17.332  -8.137  19.669  1.00 91.21           H
ATOM   4306  CE2 TYR A 282     -17.020  -4.908  18.743  1.00 91.21           C
ATOM   4307  HE2 TYR A 282     -17.639  -4.025  18.582  1.00 91.21           H
ATOM   4308  CZ  TYR A 282     -17.576  -6.084  19.139  1.00 91.21           C
ATOM   4309  OH  TYR A 282     -18.922  -6.134  19.328  1.00 91.21           O
ATOM   4310  HH  TYR A 282     -19.189  -7.045  19.645  1.00 91.21           H
ATOM   4311  HN  TYR A 282     -10.883  -5.930  18.616  1.00 91.21           H
ATOM   4312  N   ALA A 283     -12.083  -7.350  20.868  1.00 92.25           N
ATOM   4313  CA  ALA A 283     -12.380  -8.408  21.820  1.00 92.25           C
ATOM   4314  C   ALA A 283     -11.333  -8.392  22.936  1.00 92.25           C
ATOM   4315  O   ALA A 283     -11.562  -8.939  24.013  1.00 92.25           O
ATOM   4316  HA  ALA A 283     -13.360  -8.203  22.249  1.00 92.25           H
ATOM   4317  CB  ALA A 283     -12.432  -9.751  21.090  1.00 92.25           C
ATOM   4318 1HB  ALA A 283     -13.211  -9.720  20.327  1.00 92.25           H
ATOM   4319 2HB  ALA A 283     -11.469  -9.947  20.618  1.00 92.25           H
ATOM   4320 3HB  ALA A 283     -12.655 -10.544  21.804  1.00 92.25           H
ATOM   4321  HN  ALA A 283     -11.397  -7.582  20.179  1.00 92.25           H
ATOM   4322  N   MET A 284     -10.208  -7.758  22.640  1.00 90.73           N
ATOM   4323  CA  MET A 284      -9.112  -7.696  23.591  1.00 90.73           C
ATOM   4324  C   MET A 284      -8.819  -9.076  24.181  1.00 90.73           C
ATOM   4325  O   MET A 284      -8.728  -9.229  25.398  1.00 90.73           O
ATOM   4326  HA  MET A 284      -8.250  -7.346  23.023  1.00 90.73           H
ATOM   4327  CB  MET A 284      -9.467  -6.724  24.718  1.00 90.73           C
ATOM   4328 1HB  MET A 284     -10.389  -7.045  25.203  1.00 90.73           H
ATOM   4329 2HB  MET A 284      -8.685  -6.739  25.477  1.00 90.73           H
ATOM   4330  CG  MET A 284      -9.637  -5.301  24.181  1.00 90.73           C
ATOM   4331 1HG  MET A 284      -8.676  -4.913  23.843  1.00 90.73           H
ATOM   4332 2HG  MET A 284     -10.300  -5.306  23.316  1.00 90.73           H
ATOM   4333  SD  MET A 284     -10.307  -4.244  25.454  1.00 90.73           S
ATOM   4334  CE  MET A 284     -12.036  -4.669  25.333  1.00 90.73           C
ATOM   4335 1HE  MET A 284     -12.397  -4.439  24.331  1.00 90.73           H
ATOM   4336 2HE  MET A 284     -12.163  -5.734  25.529  1.00 90.73           H
ATOM   4337 3HE  MET A 284     -12.604  -4.095  26.065  1.00 90.73           H
ATOM   4338  HN  MET A 284     -10.040  -7.294  21.770  1.00 90.73           H
ATOM   4339  N   PHE A 285      -8.678 -10.048  23.291  1.00 91.57           N
ATOM   4340  CA  PHE A 285      -8.578 -11.436  23.707  1.00 91.57           C
ATOM   4341  C   PHE A 285      -7.119 -11.838  23.932  1.00 91.57           C
ATOM   4342  O   PHE A 285      -6.843 -12.870  24.541  1.00 91.57           O
ATOM   4343  HA  PHE A 285      -9.128 -11.533  24.643  1.00 91.57           H
ATOM   4344  CB  PHE A 285      -9.160 -12.285  22.576  1.00 91.57           C
ATOM   4345 1HB  PHE A 285      -9.326 -13.298  22.943  1.00 91.57           H
ATOM   4346 2HB  PHE A 285     -10.135 -11.884  22.298  1.00 91.57           H
ATOM   4347  CG  PHE A 285      -8.277 -12.350  21.328  1.00 91.57           C
ATOM   4348  CD1 PHE A 285      -8.433 -11.433  20.336  1.00 91.57           C
ATOM   4349  HD1 PHE A 285      -9.188 -10.652  20.430  1.00 91.57           H
ATOM   4350  CD2 PHE A 285      -7.335 -13.324  21.211  1.00 91.57           C
ATOM   4351  HD2 PHE A 285      -7.210 -14.059  22.007  1.00 91.57           H
ATOM   4352  CE1 PHE A 285      -7.613 -11.493  19.178  1.00 91.57           C
ATOM   4353  HE1 PHE A 285      -7.739 -10.758  18.383  1.00 91.57           H
ATOM   4354  CE2 PHE A 285      -6.515 -13.383  20.054  1.00 91.57           C
ATOM   4355  HE2 PHE A 285      -5.760 -14.164  19.960  1.00 91.57           H
ATOM   4356  CZ  PHE A 285      -6.671 -12.467  19.062  1.00 91.57           C
ATOM   4357  HZ  PHE A 285      -6.042 -12.512  18.173  1.00 91.57           H
ATOM   4358  HN  PHE A 285      -8.632  -9.898  22.303  1.00 91.57           H
ATOM   4359  N   ILE A 286      -6.224 -11.001  23.427  1.00 92.29           N
ATOM   4360  CA  ILE A 286      -4.800 -11.241  23.591  1.00 92.29           C
ATOM   4361  C   ILE A 286      -4.330 -10.619  24.907  1.00 92.29           C
ATOM   4362  O   ILE A 286      -3.928  -9.457  24.940  1.00 92.29           O
ATOM   4363  HA  ILE A 286      -4.655 -12.320  23.647  1.00 92.29           H
ATOM   4364  CB  ILE A 286      -4.030 -10.744  22.366  1.00 92.29           C
ATOM   4365  HB  ILE A 286      -4.163  -9.665  22.293  1.00 92.29           H
ATOM   4366  CG1 ILE A 286      -4.589 -11.356  21.080  1.00 92.29           C
ATOM   4367 1HG1 ILE A 286      -4.361 -12.422  21.052  1.00 92.29           H
ATOM   4368 2HG1 ILE A 286      -5.675 -11.262  21.071  1.00 92.29           H
ATOM   4369  CG2 ILE A 286      -2.530 -11.004  22.519  1.00 92.29           C
ATOM   4370 1HG2 ILE A 286      -2.159 -10.481  23.401  1.00 92.29           H
ATOM   4371 2HG2 ILE A 286      -2.356 -12.074  22.631  1.00 92.29           H
ATOM   4372 3HG2 ILE A 286      -2.006 -10.641  21.635  1.00 92.29           H
ATOM   4373  CD1 ILE A 286      -4.001 -10.670  19.845  1.00 92.29           C
ATOM   4374 1HD1 ILE A 286      -4.252  -9.610  19.865  1.00 92.29           H
ATOM   4375 2HD1 ILE A 286      -2.918 -10.788  19.846  1.00 92.29           H
ATOM   4376 3HD1 ILE A 286      -4.416 -11.125  18.945  1.00 92.29           H
ATOM   4377  HN  ILE A 286      -6.458 -10.174  22.916  1.00 92.29           H
ATOM   4378  N   SER A 287      -4.397 -11.420  25.960  1.00 90.20           N
ATOM   4379  CA  SER A 287      -3.963 -10.970  27.272  1.00 90.20           C
ATOM   4380  C   SER A 287      -2.518 -11.405  27.523  1.00 90.20           C
ATOM   4381  O   SER A 287      -1.850 -10.872  28.407  1.00 90.20           O
ATOM   4382  HA  SER A 287      -4.036  -9.883  27.242  1.00 90.20           H
ATOM   4383  CB  SER A 287      -4.879 -11.511  28.371  1.00 90.20           C
ATOM   4384 1HB  SER A 287      -4.537 -11.147  29.340  1.00 90.20           H
ATOM   4385 2HB  SER A 287      -5.889 -11.126  28.224  1.00 90.20           H
ATOM   4386  OG  SER A 287      -4.913 -12.936  28.385  1.00 90.20           O
ATOM   4387  HG  SER A 287      -5.535 -13.257  29.099  1.00 90.20           H
ATOM   4388  HN  SER A 287      -4.739 -12.359  25.928  1.00 90.20           H
ATOM   4389  N   ASN A 288      -2.078 -12.370  26.729  1.00 92.38           N
ATOM   4390  CA  ASN A 288      -0.776 -12.979  26.941  1.00 92.38           C
ATOM   4391  C   ASN A 288       0.299 -12.120  26.272  1.00 92.38           C
ATOM   4392  O   ASN A 288       0.223 -11.845  25.076  1.00 92.38           O
ATOM   4393  HA  ASN A 288      -0.656 -13.028  28.024  1.00 92.38           H
ATOM   4394  CB  ASN A 288      -0.715 -14.378  26.325  1.00 92.38           C
ATOM   4395 1HB  ASN A 288      -1.561 -14.970  26.674  1.00 92.38           H
ATOM   4396 2HB  ASN A 288      -0.802 -14.306  25.241  1.00 92.38           H
ATOM   4397  CG  ASN A 288       0.593 -15.082  26.692  1.00 92.38           C
ATOM   4398  OD1 ASN A 288       1.683 -14.599  26.429  1.00 92.38           O
ATOM   4399  ND2 ASN A 288       0.426 -16.246  27.312  1.00 92.38           N
ATOM   4400 1HD2 ASN A 288      -0.496 -16.586  27.498  1.00 92.38           H
ATOM   4401 2HD2 ASN A 288       1.222 -16.783  27.593  1.00 92.38           H
ATOM   4402  HN  ASN A 288      -2.594 -12.735  25.953  1.00 92.38           H
ATOM   4403  N   CYS A 289       1.276 -11.721  27.073  1.00 91.38           N
ATOM   4404  CA  CYS A 289       2.289 -10.788  26.610  1.00 91.38           C
ATOM   4405  C   CYS A 289       3.145 -11.492  25.556  1.00 91.38           C
ATOM   4406  O   CYS A 289       3.563 -10.875  24.577  1.00 91.38           O
ATOM   4407  HA  CYS A 289       1.759  -9.940  26.176  1.00 91.38           H
ATOM   4408  CB  CYS A 289       3.135 -10.252  27.767  1.00 91.38           C
ATOM   4409 1HB  CYS A 289       2.496  -9.760  28.499  1.00 91.38           H
ATOM   4410 2HB  CYS A 289       3.630 -11.077  28.279  1.00 91.38           H
ATOM   4411  SG  CYS A 289       4.383  -9.072  27.135  1.00 91.38           S
ATOM   4412  HN  CYS A 289       1.381 -12.023  28.021  1.00 91.38           H
ATOM   4413  N   ALA A 290       3.379 -12.775  25.790  1.00 92.96           N
ATOM   4414  CA  ALA A 290       4.226 -13.555  24.904  1.00 92.96           C
ATOM   4415  C   ALA A 290       3.575 -13.632  23.521  1.00 92.96           C
ATOM   4416  O   ALA A 290       4.242 -13.436  22.506  1.00 92.96           O
ATOM   4417  HA  ALA A 290       5.182 -13.039  24.818  1.00 92.96           H
ATOM   4418  CB  ALA A 290       4.466 -14.938  25.514  1.00 92.96           C
ATOM   4419 1HB  ALA A 290       4.956 -14.829  26.481  1.00 92.96           H
ATOM   4420 2HB  ALA A 290       3.511 -15.447  25.646  1.00 92.96           H
ATOM   4421 3HB  ALA A 290       5.101 -15.523  24.848  1.00 92.96           H
ATOM   4422  HN  ALA A 290       3.003 -13.279  26.568  1.00 92.96           H
ATOM   4423  N   VAL A 291       2.282 -13.919  23.526  1.00 93.75           N
ATOM   4424  CA  VAL A 291       1.530 -14.009  22.286  1.00 93.75           C
ATOM   4425  C   VAL A 291       1.530 -12.644  21.595  1.00 93.75           C
ATOM   4426  O   VAL A 291       1.733 -12.557  20.385  1.00 93.75           O
ATOM   4427  HA  VAL A 291       2.040 -14.727  21.644  1.00 93.75           H
ATOM   4428  CB  VAL A 291       0.122 -14.538  22.565  1.00 93.75           C
ATOM   4429  HB  VAL A 291      -0.359 -13.857  23.267  1.00 93.75           H
ATOM   4430  CG1 VAL A 291      -0.717 -14.564  21.285  1.00 93.75           C
ATOM   4431 1HG1 VAL A 291      -0.796 -13.554  20.882  1.00 93.75           H
ATOM   4432 2HG1 VAL A 291      -0.239 -15.212  20.551  1.00 93.75           H
ATOM   4433 3HG1 VAL A 291      -1.713 -14.944  21.512  1.00 93.75           H
ATOM   4434  CG2 VAL A 291       0.175 -15.922  23.214  1.00 93.75           C
ATOM   4435 1HG2 VAL A 291       0.684 -16.618  22.546  1.00 93.75           H
ATOM   4436 2HG2 VAL A 291       0.718 -15.861  24.157  1.00 93.75           H
ATOM   4437 3HG2 VAL A 291      -0.839 -16.275  23.401  1.00 93.75           H
ATOM   4438  HN  VAL A 291       1.750 -14.088  24.356  1.00 93.75           H
ATOM   4439  N   SER A 292       1.300 -11.612  22.393  1.00 93.28           N
ATOM   4440  CA  SER A 292       1.226 -10.260  21.866  1.00 93.28           C
ATOM   4441  C   SER A 292       2.557  -9.879  21.213  1.00 93.28           C
ATOM   4442  O   SER A 292       2.576  -9.287  20.135  1.00 93.28           O
ATOM   4443  HA  SER A 292       0.429 -10.283  21.123  1.00 93.28           H
ATOM   4444  CB  SER A 292       0.870  -9.258  22.966  1.00 93.28           C
ATOM   4445 1HB  SER A 292      -0.013  -9.608  23.502  1.00 93.28           H
ATOM   4446 2HB  SER A 292       1.683  -9.210  23.690  1.00 93.28           H
ATOM   4447  OG  SER A 292       0.622  -7.956  22.443  1.00 93.28           O
ATOM   4448  HG  SER A 292      -0.254  -7.942  21.962  1.00 93.28           H
ATOM   4449  HN  SER A 292       1.166 -11.688  23.381  1.00 93.28           H
ATOM   4450  N   THR A 293       3.637 -10.236  21.893  1.00 93.15           N
ATOM   4451  CA  THR A 293       4.967  -9.911  21.408  1.00 93.15           C
ATOM   4452  C   THR A 293       5.206 -10.547  20.037  1.00 93.15           C
ATOM   4453  O   THR A 293       5.702  -9.891  19.122  1.00 93.15           O
ATOM   4454  HA  THR A 293       5.030  -8.831  21.275  1.00 93.15           H
ATOM   4455  CB  THR A 293       5.978 -10.355  22.468  1.00 93.15           C
ATOM   4456  HB  THR A 293       5.871 -11.418  22.687  1.00 93.15           H
ATOM   4457  OG1 THR A 293       5.742  -9.475  23.563  1.00 93.15           O
ATOM   4458  HG1 THR A 293       5.134  -9.911  24.227  1.00 93.15           H
ATOM   4459  CG2 THR A 293       7.423 -10.062  22.058  1.00 93.15           C
ATOM   4460 1HG2 THR A 293       7.546  -8.990  21.905  1.00 93.15           H
ATOM   4461 2HG2 THR A 293       7.652 -10.590  21.133  1.00 93.15           H
ATOM   4462 3HG2 THR A 293       8.098 -10.397  22.845  1.00 93.15           H
ATOM   4463  HN  THR A 293       3.612 -10.737  22.758  1.00 93.15           H
ATOM   4464  N   ASN A 294       4.841 -11.817  19.938  1.00 94.32           N
ATOM   4465  CA  ASN A 294       5.068 -12.567  18.714  1.00 94.32           C
ATOM   4466  C   ASN A 294       4.213 -11.974  17.592  1.00 94.32           C
ATOM   4467  O   ASN A 294       4.645 -11.918  16.442  1.00 94.32           O
ATOM   4468  HA  ASN A 294       6.136 -12.477  18.516  1.00 94.32           H
ATOM   4469  CB  ASN A 294       4.671 -14.035  18.886  1.00 94.32           C
ATOM   4470 1HB  ASN A 294       3.685 -14.097  19.348  1.00 94.32           H
ATOM   4471 2HB  ASN A 294       4.595 -14.512  17.909  1.00 94.32           H
ATOM   4472  CG  ASN A 294       5.691 -14.782  19.747  1.00 94.32           C
ATOM   4473  OD1 ASN A 294       6.821 -14.357  19.925  1.00 94.32           O
ATOM   4474  ND2 ASN A 294       5.232 -15.915  20.269  1.00 94.32           N
ATOM   4475 1HD2 ASN A 294       4.293 -16.207  20.084  1.00 94.32           H
ATOM   4476 2HD2 ASN A 294       5.825 -16.475  20.848  1.00 94.32           H
ATOM   4477  HN  ASN A 294       4.399 -12.331  20.673  1.00 94.32           H
ATOM   4478  N   ILE A 295       3.016 -11.547  17.966  1.00 93.86           N
ATOM   4479  CA  ILE A 295       2.081 -10.998  16.999  1.00 93.86           C
ATOM   4480  C   ILE A 295       2.643  -9.690  16.438  1.00 93.86           C
ATOM   4481  O   ILE A 295       2.538  -9.427  15.242  1.00 93.86           O
ATOM   4482  HA  ILE A 295       1.997 -11.715  16.182  1.00 93.86           H
ATOM   4483  CB  ILE A 295       0.690 -10.853  17.620  1.00 93.86           C
ATOM   4484  HB  ILE A 295       0.805 -10.442  18.623  1.00 93.86           H
ATOM   4485  CG1 ILE A 295       0.010 -12.216  17.765  1.00 93.86           C
ATOM   4486 1HG1 ILE A 295      -0.231 -12.613  16.779  1.00 93.86           H
ATOM   4487 2HG1 ILE A 295       0.697 -12.921  18.233  1.00 93.86           H
ATOM   4488  CG2 ILE A 295      -0.166  -9.867  16.823  1.00 93.86           C
ATOM   4489 1HG2 ILE A 295       0.316  -8.890  16.815  1.00 93.86           H
ATOM   4490 2HG2 ILE A 295      -0.276 -10.226  15.799  1.00 93.86           H
ATOM   4491 3HG2 ILE A 295      -1.149  -9.783  17.286  1.00 93.86           H
ATOM   4492  CD1 ILE A 295      -1.266 -12.106  18.602  1.00 93.86           C
ATOM   4493 1HD1 ILE A 295      -1.017 -11.732  19.595  1.00 93.86           H
ATOM   4494 2HD1 ILE A 295      -1.960 -11.419  18.118  1.00 93.86           H
ATOM   4495 3HD1 ILE A 295      -1.729 -13.089  18.689  1.00 93.86           H
ATOM   4496  HN  ILE A 295       2.682 -11.572  18.909  1.00 93.86           H
ATOM   4497  N   ASP A 296       3.229  -8.905  17.331  1.00 93.57           N
ATOM   4498  CA  ASP A 296       3.775  -7.614  16.947  1.00 93.57           C
ATOM   4499  C   ASP A 296       4.957  -7.827  15.999  1.00 93.57           C
ATOM   4500  O   ASP A 296       5.118  -7.091  15.027  1.00 93.57           O
ATOM   4501  HA  ASP A 296       2.950  -7.083  16.473  1.00 93.57           H
ATOM   4502  CB  ASP A 296       4.282  -6.846  18.170  1.00 93.57           C
ATOM   4503 1HB  ASP A 296       4.963  -7.475  18.743  1.00 93.57           H
ATOM   4504 2HB  ASP A 296       4.851  -5.974  17.845  1.00 93.57           H
ATOM   4505  CG  ASP A 296       3.120  -6.401  19.059  1.00 93.57           C
ATOM   4506  OD1 ASP A 296       1.987  -6.358  18.532  1.00 93.57           O
ATOM   4507  OD2 ASP A 296       3.390  -6.115  20.245  1.00 93.57           O
ATOM   4508  HN  ASP A 296       3.332  -9.137  18.298  1.00 93.57           H
ATOM   4509  N   ILE A 297       5.754  -8.838  16.315  1.00 94.29           N
ATOM   4510  CA  ILE A 297       6.887  -9.188  15.476  1.00 94.29           C
ATOM   4511  C   ILE A 297       6.380  -9.632  14.102  1.00 94.29           C
ATOM   4512  O   ILE A 297       6.911  -9.212  13.075  1.00 94.29           O
ATOM   4513  HA  ILE A 297       7.489  -8.289  15.348  1.00 94.29           H
ATOM   4514  CB  ILE A 297       7.768 -10.228  16.172  1.00 94.29           C
ATOM   4515  HB  ILE A 297       7.124 -11.018  16.558  1.00 94.29           H
ATOM   4516  CG1 ILE A 297       8.498  -9.615  17.368  1.00 94.29           C
ATOM   4517 1HG1 ILE A 297       9.243  -8.900  17.017  1.00 94.29           H
ATOM   4518 2HG1 ILE A 297       7.791  -9.061  17.986  1.00 94.29           H
ATOM   4519  CG2 ILE A 297       8.736 -10.878  15.181  1.00 94.29           C
ATOM   4520 1HG2 ILE A 297       8.170 -11.372  14.391  1.00 94.29           H
ATOM   4521 2HG2 ILE A 297       9.377 -10.112  14.744  1.00 94.29           H
ATOM   4522 3HG2 ILE A 297       9.350 -11.612  15.702  1.00 94.29           H
ATOM   4523  CD1 ILE A 297       9.179 -10.697  18.209  1.00 94.29           C
ATOM   4524 1HD1 ILE A 297       8.428 -11.396  18.578  1.00 94.29           H
ATOM   4525 2HD1 ILE A 297       9.902 -11.232  17.594  1.00 94.29           H
ATOM   4526 3HD1 ILE A 297       9.690 -10.234  19.052  1.00 94.29           H
ATOM   4527  HN  ILE A 297       5.635  -9.411  17.126  1.00 94.29           H
ATOM   4528  N   CYS A 298       5.359 -10.476  14.128  1.00 94.09           N
ATOM   4529  CA  CYS A 298       4.771 -10.977  12.897  1.00 94.09           C
ATOM   4530  C   CYS A 298       4.312  -9.780  12.062  1.00 94.09           C
ATOM   4531  O   CYS A 298       4.482  -9.767  10.844  1.00 94.09           O
ATOM   4532  HA  CYS A 298       5.554 -11.533  12.380  1.00 94.09           H
ATOM   4533  CB  CYS A 298       3.626 -11.953  13.174  1.00 94.09           C
ATOM   4534 1HB  CYS A 298       2.997 -11.570  13.977  1.00 94.09           H
ATOM   4535 2HB  CYS A 298       2.995 -12.046  12.290  1.00 94.09           H
ATOM   4536  SG  CYS A 298       4.298 -13.592  13.635  1.00 94.09           S
ATOM   4537  HG  CYS A 298       4.645 -13.256  14.874  1.00 94.09           H
ATOM   4538  HN  CYS A 298       4.936 -10.816  14.967  1.00 94.09           H
ATOM   4539  N   PHE A 299       3.739  -8.804  12.751  1.00 93.99           N
ATOM   4540  CA  PHE A 299       3.254  -7.605  12.088  1.00 93.99           C
ATOM   4541  C   PHE A 299       4.388  -6.891  11.350  1.00 93.99           C
ATOM   4542  O   PHE A 299       4.234  -6.506  10.191  1.00 93.99           O
ATOM   4543  HA  PHE A 299       2.495  -7.917  11.370  1.00 93.99           H
ATOM   4544  CB  PHE A 299       2.709  -6.681  13.178  1.00 93.99           C
ATOM   4545 1HB  PHE A 299       1.906  -7.194  13.708  1.00 93.99           H
ATOM   4546 2HB  PHE A 299       3.498  -6.488  13.905  1.00 93.99           H
ATOM   4547  CG  PHE A 299       2.180  -5.344  12.653  1.00 93.99           C
ATOM   4548  CD1 PHE A 299       2.992  -4.253  12.632  1.00 93.99           C
ATOM   4549  HD1 PHE A 299       4.019  -4.331  12.989  1.00 93.99           H
ATOM   4550  CD2 PHE A 299       0.899  -5.247  12.208  1.00 93.99           C
ATOM   4551  HD2 PHE A 299       0.248  -6.122  12.225  1.00 93.99           H
ATOM   4552  CE1 PHE A 299       2.501  -3.013  12.146  1.00 93.99           C
ATOM   4553  HE1 PHE A 299       3.152  -2.138  12.129  1.00 93.99           H
ATOM   4554  CE2 PHE A 299       0.408  -4.007  11.721  1.00 93.99           C
ATOM   4555  HE2 PHE A 299      -0.619  -3.929  11.365  1.00 93.99           H
ATOM   4556  CZ  PHE A 299       1.220  -2.916  11.700  1.00 93.99           C
ATOM   4557  HZ  PHE A 299       0.843  -1.964  11.327  1.00 93.99           H
ATOM   4558  HN  PHE A 299       3.604  -8.823  13.741  1.00 93.99           H
ATOM   4559  N   GLN A 300       5.501  -6.734  12.051  1.00 92.96           N
ATOM   4560  CA  GLN A 300       6.633  -6.006  11.504  1.00 92.96           C
ATOM   4561  C   GLN A 300       7.149  -6.696  10.240  1.00 92.96           C
ATOM   4562  O   GLN A 300       7.443  -6.037   9.244  1.00 92.96           O
ATOM   4563  HA  GLN A 300       6.248  -5.017  11.255  1.00 92.96           H
ATOM   4564  CB  GLN A 300       7.747  -5.862  12.544  1.00 92.96           C
ATOM   4565 1HB  GLN A 300       7.940  -6.828  13.011  1.00 92.96           H
ATOM   4566 2HB  GLN A 300       8.670  -5.555  12.054  1.00 92.96           H
ATOM   4567  CG  GLN A 300       7.367  -4.839  13.616  1.00 92.96           C
ATOM   4568 1HG  GLN A 300       7.203  -3.866  13.153  1.00 92.96           H
ATOM   4569 2HG  GLN A 300       6.428  -5.130  14.086  1.00 92.96           H
ATOM   4570  CD  GLN A 300       8.462  -4.726  14.679  1.00 92.96           C
ATOM   4571  OE1 GLN A 300       9.472  -5.410  14.642  1.00 92.96           O
ATOM   4572  NE2 GLN A 300       8.207  -3.827  15.625  1.00 92.96           N
ATOM   4573 1HE2 GLN A 300       7.359  -3.298  15.597  1.00 92.96           H
ATOM   4574 2HE2 GLN A 300       8.864  -3.680  16.365  1.00 92.96           H
ATOM   4575  HN  GLN A 300       5.636  -7.095  12.974  1.00 92.96           H
ATOM   4576  N   VAL A 301       7.244  -8.015  10.322  1.00 93.66           N
ATOM   4577  CA  VAL A 301       7.786  -8.796   9.223  1.00 93.66           C
ATOM   4578  C   VAL A 301       6.872  -8.655   8.004  1.00 93.66           C
ATOM   4579  O   VAL A 301       7.327  -8.287   6.922  1.00 93.66           O
ATOM   4580  HA  VAL A 301       8.765  -8.384   8.977  1.00 93.66           H
ATOM   4581  CB  VAL A 301       7.980 -10.250   9.660  1.00 93.66           C
ATOM   4582  HB  VAL A 301       7.027 -10.615  10.044  1.00 93.66           H
ATOM   4583  CG1 VAL A 301       8.376 -11.130   8.473  1.00 93.66           C
ATOM   4584 1HG1 VAL A 301       7.593 -11.094   7.716  1.00 93.66           H
ATOM   4585 2HG1 VAL A 301       9.311 -10.766   8.046  1.00 93.66           H
ATOM   4586 3HG1 VAL A 301       8.508 -12.158   8.811  1.00 93.66           H
ATOM   4587  CG2 VAL A 301       9.010 -10.351  10.786  1.00 93.66           C
ATOM   4588 1HG2 VAL A 301       9.967  -9.960  10.440  1.00 93.66           H
ATOM   4589 2HG2 VAL A 301       8.670  -9.771  11.644  1.00 93.66           H
ATOM   4590 3HG2 VAL A 301       9.129 -11.395  11.077  1.00 93.66           H
ATOM   4591  HN  VAL A 301       6.960  -8.548  11.119  1.00 93.66           H
ATOM   4592  N   THR A 302       5.600  -8.956   8.220  1.00 92.52           N
ATOM   4593  CA  THR A 302       4.644  -8.996   7.127  1.00 92.52           C
ATOM   4594  C   THR A 302       4.468  -7.602   6.521  1.00 92.52           C
ATOM   4595  O   THR A 302       4.255  -7.466   5.317  1.00 92.52           O
ATOM   4596  HA  THR A 302       5.046  -9.637   6.342  1.00 92.52           H
ATOM   4597  CB  THR A 302       3.341  -9.596   7.659  1.00 92.52           C
ATOM   4598  HB  THR A 302       2.588  -9.650   6.873  1.00 92.52           H
ATOM   4599  OG1 THR A 302       3.009  -8.772   8.773  1.00 92.52           O
ATOM   4600  HG1 THR A 302       3.341  -9.190   9.619  1.00 92.52           H
ATOM   4601  CG2 THR A 302       3.542 -10.984   8.269  1.00 92.52           C
ATOM   4602 1HG2 THR A 302       4.245 -10.918   9.100  1.00 92.52           H
ATOM   4603 2HG2 THR A 302       3.938 -11.660   7.511  1.00 92.52           H
ATOM   4604 3HG2 THR A 302       2.587 -11.364   8.631  1.00 92.52           H
ATOM   4605  HN  THR A 302       5.221  -9.169   9.121  1.00 92.52           H
ATOM   4606  N   GLN A 303       4.565  -6.600   7.383  1.00 91.02           N
ATOM   4607  CA  GLN A 303       4.459  -5.220   6.942  1.00 91.02           C
ATOM   4608  C   GLN A 303       5.577  -4.893   5.950  1.00 91.02           C
ATOM   4609  O   GLN A 303       5.339  -4.240   4.935  1.00 91.02           O
ATOM   4610  HA  GLN A 303       3.491  -5.147   6.446  1.00 91.02           H
ATOM   4611  CB  GLN A 303       4.485  -4.260   8.133  1.00 91.02           C
ATOM   4612 1HB  GLN A 303       3.667  -4.496   8.814  1.00 91.02           H
ATOM   4613 2HB  GLN A 303       5.412  -4.392   8.691  1.00 91.02           H
ATOM   4614  CG  GLN A 303       4.366  -2.807   7.669  1.00 91.02           C
ATOM   4615 1HG  GLN A 303       5.241  -2.537   7.078  1.00 91.02           H
ATOM   4616 2HG  GLN A 303       3.497  -2.699   7.020  1.00 91.02           H
ATOM   4617  CD  GLN A 303       4.238  -1.859   8.863  1.00 91.02           C
ATOM   4618  OE1 GLN A 303       5.209  -1.488   9.501  1.00 91.02           O
ATOM   4619  NE2 GLN A 303       2.988  -1.488   9.128  1.00 91.02           N
ATOM   4620 1HE2 GLN A 303       2.236  -1.829   8.565  1.00 91.02           H
ATOM   4621 2HE2 GLN A 303       2.801  -0.869   9.891  1.00 91.02           H
ATOM   4622  HN  GLN A 303       4.712  -6.720   8.365  1.00 91.02           H
ATOM   4623  N   THR A 304       6.772  -5.361   6.278  1.00 90.82           N
ATOM   4624  CA  THR A 304       7.940  -5.069   5.465  1.00 90.82           C
ATOM   4625  C   THR A 304       7.812  -5.729   4.091  1.00 90.82           C
ATOM   4626  O   THR A 304       8.207  -5.149   3.080  1.00 90.82           O
ATOM   4627  HA  THR A 304       7.982  -3.992   5.300  1.00 90.82           H
ATOM   4628  CB  THR A 304       9.180  -5.515   6.241  1.00 90.82           C
ATOM   4629  HB  THR A 304       9.205  -6.600   6.344  1.00 90.82           H
ATOM   4630  OG1 THR A 304       9.109  -4.783   7.461  1.00 90.82           O
ATOM   4631  HG1 THR A 304       8.704  -5.351   8.178  1.00 90.82           H
ATOM   4632  CG2 THR A 304      10.481  -5.035   5.594  1.00 90.82           C
ATOM   4633 1HG2 THR A 304      10.485  -3.946   5.552  1.00 90.82           H
ATOM   4634 2HG2 THR A 304      10.554  -5.438   4.583  1.00 90.82           H
ATOM   4635 3HG2 THR A 304      11.330  -5.380   6.184  1.00 90.82           H
ATOM   4636  HN  THR A 304       6.948  -5.930   7.081  1.00 90.82           H
ATOM   4637  N   ILE A 305       7.260  -6.933   4.097  1.00 90.02           N
ATOM   4638  CA  ILE A 305       7.031  -7.659   2.859  1.00 90.02           C
ATOM   4639  C   ILE A 305       6.052  -6.873   1.986  1.00 90.02           C
ATOM   4640  O   ILE A 305       6.219  -6.801   0.769  1.00 90.02           O
ATOM   4641  HA  ILE A 305       7.986  -7.722   2.337  1.00 90.02           H
ATOM   4642  CB  ILE A 305       6.581  -9.091   3.153  1.00 90.02           C
ATOM   4643  HB  ILE A 305       5.736  -9.049   3.840  1.00 90.02           H
ATOM   4644  CG1 ILE A 305       7.690  -9.883   3.848  1.00 90.02           C
ATOM   4645 1HG1 ILE A 305       8.491 -10.093   3.139  1.00 90.02           H
ATOM   4646 2HG1 ILE A 305       8.123  -9.284   4.649  1.00 90.02           H
ATOM   4647  CG2 ILE A 305       6.093  -9.784   1.879  1.00 90.02           C
ATOM   4648 1HG2 ILE A 305       5.250  -9.231   1.464  1.00 90.02           H
ATOM   4649 2HG2 ILE A 305       6.902  -9.815   1.150  1.00 90.02           H
ATOM   4650 3HG2 ILE A 305       5.778 -10.801   2.116  1.00 90.02           H
ATOM   4651  CD1 ILE A 305       7.150 -11.196   4.419  1.00 90.02           C
ATOM   4652 1HD1 ILE A 305       6.367 -10.981   5.146  1.00 90.02           H
ATOM   4653 2HD1 ILE A 305       6.741 -11.803   3.612  1.00 90.02           H
ATOM   4654 3HD1 ILE A 305       7.959 -11.739   4.908  1.00 90.02           H
ATOM   4655  HN  ILE A 305       6.971  -7.411   4.927  1.00 90.02           H
ATOM   4656  N   ALA A 306       5.051  -6.302   2.641  1.00 87.16           N
ATOM   4657  CA  ALA A 306       4.012  -5.574   1.933  1.00 87.16           C
ATOM   4658  C   ALA A 306       4.625  -4.346   1.257  1.00 87.16           C
ATOM   4659  O   ALA A 306       4.191  -3.945   0.178  1.00 87.16           O
ATOM   4660  HA  ALA A 306       3.607  -6.236   1.166  1.00 87.16           H
ATOM   4661  CB  ALA A 306       2.892  -5.205   2.908  1.00 87.16           C
ATOM   4662 1HB  ALA A 306       2.470  -6.114   3.338  1.00 87.16           H
ATOM   4663 2HB  ALA A 306       3.295  -4.580   3.704  1.00 87.16           H
ATOM   4664 3HB  ALA A 306       2.112  -4.660   2.376  1.00 87.16           H
ATOM   4665  HN  ALA A 306       4.944  -6.331   3.634  1.00 87.16           H
ATOM   4666  N   PHE A 307       5.625  -3.783   1.920  1.00 87.70           N
ATOM   4667  CA  PHE A 307       6.253  -2.566   1.434  1.00 87.70           C
ATOM   4668  C   PHE A 307       7.114  -2.848   0.201  1.00 87.70           C
ATOM   4669  O   PHE A 307       7.235  -2.001  -0.683  1.00 87.70           O
ATOM   4670  HA  PHE A 307       5.455  -1.874   1.167  1.00 87.70           H
ATOM   4671  CB  PHE A 307       7.150  -2.047   2.559  1.00 87.70           C
ATOM   4672 1HB  PHE A 307       7.787  -2.860   2.907  1.00 87.70           H
ATOM   4673 2HB  PHE A 307       7.808  -1.276   2.159  1.00 87.70           H
ATOM   4674  CG  PHE A 307       6.383  -1.473   3.752  1.00 87.70           C
ATOM   4675  CD1 PHE A 307       5.023  -1.471   3.749  1.00 87.70           C
ATOM   4676  HD1 PHE A 307       4.480  -1.880   2.897  1.00 87.70           H
ATOM   4677  CD2 PHE A 307       7.061  -0.964   4.815  1.00 87.70           C
ATOM   4678  HD2 PHE A 307       8.151  -0.965   4.818  1.00 87.70           H
ATOM   4679  CE1 PHE A 307       4.311  -0.939   4.856  1.00 87.70           C
ATOM   4680  HE1 PHE A 307       3.221  -0.938   4.853  1.00 87.70           H
ATOM   4681  CE2 PHE A 307       6.349  -0.431   5.923  1.00 87.70           C
ATOM   4682  HE2 PHE A 307       6.892  -0.023   6.775  1.00 87.70           H
ATOM   4683  CZ  PHE A 307       4.989  -0.430   5.919  1.00 87.70           C
ATOM   4684  HZ  PHE A 307       4.442  -0.021   6.769  1.00 87.70           H
ATOM   4685  HN  PHE A 307       6.004  -4.144   2.772  1.00 87.70           H
ATOM   4686  N   PHE A 308       7.689  -4.042   0.180  1.00 85.72           N
ATOM   4687  CA  PHE A 308       8.498  -4.463  -0.951  1.00 85.72           C
ATOM   4688  C   PHE A 308       7.672  -4.484  -2.239  1.00 85.72           C
ATOM   4689  O   PHE A 308       8.223  -4.394  -3.335  1.00 85.72           O
ATOM   4690  HA  PHE A 308       9.310  -3.743  -1.054  1.00 85.72           H
ATOM   4691  CB  PHE A 308       8.985  -5.882  -0.649  1.00 85.72           C
ATOM   4692 1HB  PHE A 308       8.377  -6.300   0.154  1.00 85.72           H
ATOM   4693 2HB  PHE A 308       8.825  -6.505  -1.528  1.00 85.72           H
ATOM   4694  CG  PHE A 308      10.459  -5.961  -0.247  1.00 85.72           C
ATOM   4695  CD1 PHE A 308      11.426  -5.950  -1.203  1.00 85.72           C
ATOM   4696  HD1 PHE A 308      11.151  -5.885  -2.256  1.00 85.72           H
ATOM   4697  CD2 PHE A 308      10.802  -6.043   1.067  1.00 85.72           C
ATOM   4698  HD2 PHE A 308      10.027  -6.052   1.833  1.00 85.72           H
ATOM   4699  CE1 PHE A 308      12.794  -6.024  -0.830  1.00 85.72           C
ATOM   4700  HE1 PHE A 308      13.569  -6.015  -1.597  1.00 85.72           H
ATOM   4701  CE2 PHE A 308      12.171  -6.117   1.440  1.00 85.72           C
ATOM   4702  HE2 PHE A 308      12.446  -6.183   2.492  1.00 85.72           H
ATOM   4703  CZ  PHE A 308      13.138  -6.106   0.483  1.00 85.72           C
ATOM   4704  HZ  PHE A 308      14.188  -6.162   0.770  1.00 85.72           H
ATOM   4705  HN  PHE A 308       7.609  -4.714   0.916  1.00 85.72           H
ATOM   4706  N   HIS A 309       6.364  -4.602  -2.063  1.00 79.88           N
ATOM   4707  CA  HIS A 309       5.460  -4.668  -3.198  1.00 79.88           C
ATOM   4708  C   HIS A 309       5.547  -3.369  -4.001  1.00 79.88           C
ATOM   4709  O   HIS A 309       5.459  -3.385  -5.228  1.00 79.88           O
ATOM   4710  HA  HIS A 309       5.801  -5.494  -3.822  1.00 79.88           H
ATOM   4711  CB  HIS A 309       4.035  -4.988  -2.740  1.00 79.88           C
ATOM   4712 1HB  HIS A 309       4.056  -5.886  -2.122  1.00 79.88           H
ATOM   4713 2HB  HIS A 309       3.676  -4.175  -2.109  1.00 79.88           H
ATOM   4714  CG  HIS A 309       3.058  -5.196  -3.872  1.00 79.88           C
ATOM   4715  ND1 HIS A 309       2.329  -4.162  -4.433  1.00 79.88           N
ATOM   4716  HD1 HIS A 309       2.369  -3.201  -4.158  1.00 79.88           H
ATOM   4717  CD2 HIS A 309       2.699  -6.328  -4.543  1.00 79.88           C
ATOM   4718  HD2 HIS A 309       3.085  -7.330  -4.355  1.00 79.88           H
ATOM   4719  CE1 HIS A 309       1.567  -4.661  -5.396  1.00 79.88           C
ATOM   4720  HE1 HIS A 309       0.878  -4.097  -6.024  1.00 79.88           H
ATOM   4721  NE2 HIS A 309       1.798  -6.004  -5.462  1.00 79.88           N
ATOM   4722  HN  HIS A 309       5.922  -4.652  -1.167  1.00 79.88           H
ATOM   4723  N   SER A 310       5.719  -2.273  -3.276  1.00 78.71           N
ATOM   4724  CA  SER A 310       5.696  -0.957  -3.891  1.00 78.71           C
ATOM   4725  C   SER A 310       6.934  -0.770  -4.771  1.00 78.71           C
ATOM   4726  O   SER A 310       6.958   0.104  -5.636  1.00 78.71           O
ATOM   4727  HA  SER A 310       4.790  -0.937  -4.496  1.00 78.71           H
ATOM   4728  CB  SER A 310       5.627   0.145  -2.832  1.00 78.71           C
ATOM   4729 1HB  SER A 310       6.378  -0.042  -2.064  1.00 78.71           H
ATOM   4730 2HB  SER A 310       5.871   1.104  -3.290  1.00 78.71           H
ATOM   4731  OG  SER A 310       4.339   0.223  -2.227  1.00 78.71           O
ATOM   4732  HG  SER A 310       3.725   0.767  -2.799  1.00 78.71           H
ATOM   4733  HN  SER A 310       5.871  -2.275  -2.287  1.00 78.71           H
ATOM   4734  N   CYS A 311       7.931  -1.606  -4.521  1.00 81.97           N
ATOM   4735  CA  CYS A 311       9.156  -1.564  -5.300  1.00 81.97           C
ATOM   4736  C   CYS A 311       9.045  -2.593  -6.426  1.00 81.97           C
ATOM   4737  O   CYS A 311       9.813  -2.554  -7.386  1.00 81.97           O
ATOM   4738  HA  CYS A 311       9.235  -0.555  -5.705  1.00 81.97           H
ATOM   4739  CB  CYS A 311      10.390  -1.803  -4.428  1.00 81.97           C
ATOM   4740 1HB  CYS A 311      11.295  -1.594  -4.998  1.00 81.97           H
ATOM   4741 2HB  CYS A 311      10.383  -1.120  -3.579  1.00 81.97           H
ATOM   4742  SG  CYS A 311      10.412  -3.535  -3.836  1.00 81.97           S
ATOM   4743  HG  CYS A 311      11.529  -3.424  -3.123  1.00 81.97           H
ATOM   4744  HN  CYS A 311       7.911  -2.301  -3.802  1.00 81.97           H
ATOM   4745  N   LEU A 312       8.083  -3.491  -6.271  1.00 79.22           N
ATOM   4746  CA  LEU A 312       7.915  -4.579  -7.219  1.00 79.22           C
ATOM   4747  C   LEU A 312       7.071  -4.096  -8.400  1.00 79.22           C
ATOM   4748  O   LEU A 312       7.198  -4.609  -9.510  1.00 79.22           O
ATOM   4749  HA  LEU A 312       8.905  -4.846  -7.589  1.00 79.22           H
ATOM   4750  CB  LEU A 312       7.345  -5.815  -6.521  1.00 79.22           C
ATOM   4751 1HB  LEU A 312       6.473  -5.511  -5.942  1.00 79.22           H
ATOM   4752 2HB  LEU A 312       6.993  -6.510  -7.284  1.00 79.22           H
ATOM   4753  CG  LEU A 312       8.303  -6.563  -5.592  1.00 79.22           C
ATOM   4754  HG  LEU A 312       8.681  -5.858  -4.852  1.00 79.22           H
ATOM   4755  CD1 LEU A 312       7.575  -7.672  -4.830  1.00 79.22           C
ATOM   4756 1HD1 LEU A 312       6.776  -7.237  -4.230  1.00 79.22           H
ATOM   4757 2HD1 LEU A 312       7.150  -8.382  -5.540  1.00 79.22           H
ATOM   4758 3HD1 LEU A 312       8.280  -8.188  -4.178  1.00 79.22           H
ATOM   4759  CD2 LEU A 312       9.511  -7.097  -6.366  1.00 79.22           C
ATOM   4760 1HD2 LEU A 312       9.171  -7.782  -7.143  1.00 79.22           H
ATOM   4761 2HD2 LEU A 312      10.046  -6.265  -6.823  1.00 79.22           H
ATOM   4762 3HD2 LEU A 312      10.176  -7.624  -5.682  1.00 79.22           H
ATOM   4763  HN  LEU A 312       7.427  -3.483  -5.517  1.00 79.22           H
ATOM   4764  N   ASN A 313       6.227  -3.113  -8.120  1.00 73.93           N
ATOM   4765  CA  ASN A 313       5.286  -2.628  -9.115  1.00 73.93           C
ATOM   4766  C   ASN A 313       6.039  -2.296 -10.404  1.00 73.93           C
ATOM   4767  O   ASN A 313       5.727  -2.833 -11.466  1.00 73.93           O
ATOM   4768  HA  ASN A 313       4.568  -3.438  -9.248  1.00 73.93           H
ATOM   4769  CB  ASN A 313       4.584  -1.356  -8.636  1.00 73.93           C
ATOM   4770 1HB  ASN A 313       5.293  -0.725  -8.100  1.00 73.93           H
ATOM   4771 2HB  ASN A 313       4.233  -0.784  -9.495  1.00 73.93           H
ATOM   4772  CG  ASN A 313       3.402  -1.692  -7.723  1.00 73.93           C
ATOM   4773  OD1 ASN A 313       2.891  -2.800  -7.709  1.00 73.93           O
ATOM   4774  ND2 ASN A 313       2.998  -0.677  -6.965  1.00 73.93           N
ATOM   4775 1HD2 ASN A 313       3.462   0.208  -7.026  1.00 73.93           H
ATOM   4776 2HD2 ASN A 313       2.232  -0.797  -6.335  1.00 73.93           H
ATOM   4777  HN  ASN A 313       6.181  -2.651  -7.234  1.00 73.93           H
ATOM   4778  N   PRO A 314       7.040  -1.407 -10.337  1.00 73.22           N
ATOM   4779  CA  PRO A 314       7.792  -1.026 -11.535  1.00 73.22           C
ATOM   4780  C   PRO A 314       8.339  -2.232 -12.280  1.00 73.22           C
ATOM   4781  O   PRO A 314       8.247  -2.303 -13.505  1.00 73.22           O
ATOM   4782  HA  PRO A 314       7.135  -0.525 -12.246  1.00 73.22           H
ATOM   4783  CB  PRO A 314       8.913  -0.138 -10.991  1.00 73.22           C
ATOM   4784 1HB  PRO A 314       9.811  -0.715 -10.771  1.00 73.22           H
ATOM   4785 2HB  PRO A 314       9.198   0.633 -11.707  1.00 73.22           H
ATOM   4786  CG  PRO A 314       8.307   0.463  -9.728  1.00 73.22           C
ATOM   4787 1HG  PRO A 314       9.074   0.831  -9.046  1.00 73.22           H
ATOM   4788 2HG  PRO A 314       7.664   1.314  -9.954  1.00 73.22           H
ATOM   4789  CD  PRO A 314       7.528  -0.701  -9.138  1.00 73.22           C
ATOM   4790 1HD  PRO A 314       8.161  -1.343  -8.526  1.00 73.22           H
ATOM   4791 2HD  PRO A 314       6.712  -0.361  -8.500  1.00 73.22           H
ATOM   4792  N   VAL A 315       8.901  -3.156 -11.515  1.00 75.08           N
ATOM   4793  CA  VAL A 315       9.623  -4.274 -12.099  1.00 75.08           C
ATOM   4794  C   VAL A 315       8.659  -5.118 -12.935  1.00 75.08           C
ATOM   4795  O   VAL A 315       9.009  -5.572 -14.023  1.00 75.08           O
ATOM   4796  HA  VAL A 315      10.389  -3.863 -12.756  1.00 75.08           H
ATOM   4797  CB  VAL A 315      10.322  -5.077 -11.000  1.00 75.08           C
ATOM   4798  HB  VAL A 315       9.554  -5.472 -10.334  1.00 75.08           H
ATOM   4799  CG1 VAL A 315      11.088  -6.262 -11.590  1.00 75.08           C
ATOM   4800 1HG1 VAL A 315      10.394  -6.919 -12.115  1.00 75.08           H
ATOM   4801 2HG1 VAL A 315      11.841  -5.897 -12.288  1.00 75.08           H
ATOM   4802 3HG1 VAL A 315      11.575  -6.816 -10.787  1.00 75.08           H
ATOM   4803  CG2 VAL A 315      11.247  -4.183 -10.172  1.00 75.08           C
ATOM   4804 1HG2 VAL A 315      12.005  -3.745 -10.820  1.00 75.08           H
ATOM   4805 2HG2 VAL A 315      10.664  -3.388  -9.707  1.00 75.08           H
ATOM   4806 3HG2 VAL A 315      11.731  -4.779  -9.398  1.00 75.08           H
ATOM   4807  HN  VAL A 315       8.868  -3.150 -10.516  1.00 75.08           H
ATOM   4808  N   LEU A 316       7.463  -5.302 -12.395  1.00 71.49           N
ATOM   4809  CA  LEU A 316       6.443  -6.077 -13.081  1.00 71.49           C
ATOM   4810  C   LEU A 316       6.211  -5.487 -14.473  1.00 71.49           C
ATOM   4811  O   LEU A 316       6.272  -6.203 -15.472  1.00 71.49           O
ATOM   4812  HA  LEU A 316       6.826  -7.092 -13.195  1.00 71.49           H
ATOM   4813  CB  LEU A 316       5.174  -6.164 -12.230  1.00 71.49           C
ATOM   4814 1HB  LEU A 316       4.883  -5.154 -11.944  1.00 71.49           H
ATOM   4815 2HB  LEU A 316       4.372  -6.564 -12.851  1.00 71.49           H
ATOM   4816  CG  LEU A 316       5.273  -7.016 -10.963  1.00 71.49           C
ATOM   4817  HG  LEU A 316       6.120  -6.658 -10.377  1.00 71.49           H
ATOM   4818  CD1 LEU A 316       4.023  -6.855 -10.096  1.00 71.49           C
ATOM   4819 1HD1 LEU A 316       3.912  -5.810  -9.807  1.00 71.49           H
ATOM   4820 2HD1 LEU A 316       3.146  -7.171 -10.661  1.00 71.49           H
ATOM   4821 3HD1 LEU A 316       4.120  -7.471  -9.202  1.00 71.49           H
ATOM   4822  CD2 LEU A 316       5.549  -8.481 -11.307  1.00 71.49           C
ATOM   4823 1HD2 LEU A 316       4.738  -8.868 -11.925  1.00 71.49           H
ATOM   4824 2HD2 LEU A 316       6.489  -8.556 -11.852  1.00 71.49           H
ATOM   4825 3HD2 LEU A 316       5.614  -9.064 -10.388  1.00 71.49           H
ATOM   4826  HN  LEU A 316       7.187  -4.933 -11.507  1.00 71.49           H
ATOM   4827  N   TYR A 317       5.950  -4.189 -14.495  1.00 65.83           N
ATOM   4828  CA  TYR A 317       5.579  -3.520 -15.730  1.00 65.83           C
ATOM   4829  C   TYR A 317       6.731  -3.546 -16.736  1.00 65.83           C
ATOM   4830  O   TYR A 317       6.505  -3.571 -17.945  1.00 65.83           O
ATOM   4831  HA  TYR A 317       4.725  -4.048 -16.155  1.00 65.83           H
ATOM   4832  CB  TYR A 317       5.280  -2.068 -15.352  1.00 65.83           C
ATOM   4833 1HB  TYR A 317       6.167  -1.635 -14.888  1.00 65.83           H
ATOM   4834 2HB  TYR A 317       5.086  -1.499 -16.260  1.00 65.83           H
ATOM   4835  CG  TYR A 317       4.093  -1.905 -14.400  1.00 65.83           C
ATOM   4836  CD1 TYR A 317       2.875  -2.472 -14.713  1.00 65.83           C
ATOM   4837  HD1 TYR A 317       2.758  -3.037 -15.638  1.00 65.83           H
ATOM   4838  CD2 TYR A 317       4.241  -1.190 -13.229  1.00 65.83           C
ATOM   4839  HD2 TYR A 317       5.204  -0.742 -12.982  1.00 65.83           H
ATOM   4840  CE1 TYR A 317       1.758  -2.318 -13.818  1.00 65.83           C
ATOM   4841  HE1 TYR A 317       0.790  -2.761 -14.053  1.00 65.83           H
ATOM   4842  CE2 TYR A 317       3.124  -1.036 -12.334  1.00 65.83           C
ATOM   4843  HE2 TYR A 317       3.227  -0.473 -11.406  1.00 65.83           H
ATOM   4844  CZ  TYR A 317       1.937  -1.607 -12.673  1.00 65.83           C
ATOM   4845  OH  TYR A 317       0.882  -1.462 -11.827  1.00 65.83           O
ATOM   4846  HH  TYR A 317       0.061  -1.863 -12.233  1.00 65.83           H
ATOM   4847  HN  TYR A 317       5.990  -3.597 -13.690  1.00 65.83           H
ATOM   4848  N   VAL A 318       7.943  -3.539 -16.199  1.00 66.43           N
ATOM   4849  CA  VAL A 318       9.132  -3.571 -17.034  1.00 66.43           C
ATOM   4850  C   VAL A 318       9.176  -4.895 -17.801  1.00 66.43           C
ATOM   4851  O   VAL A 318       9.340  -4.906 -19.019  1.00 66.43           O
ATOM   4852  HA  VAL A 318       9.052  -2.754 -17.751  1.00 66.43           H
ATOM   4853  CB  VAL A 318      10.378  -3.334 -16.180  1.00 66.43           C
ATOM   4854  HB  VAL A 318      10.381  -4.072 -15.378  1.00 66.43           H
ATOM   4855  CG1 VAL A 318      11.653  -3.528 -17.003  1.00 66.43           C
ATOM   4856 1HG1 VAL A 318      11.683  -4.547 -17.390  1.00 66.43           H
ATOM   4857 2HG1 VAL A 318      11.659  -2.823 -17.835  1.00 66.43           H
ATOM   4858 3HG1 VAL A 318      12.524  -3.353 -16.372  1.00 66.43           H
ATOM   4859  CG2 VAL A 318      10.346  -1.945 -15.538  1.00 66.43           C
ATOM   4860 1HG2 VAL A 318      10.308  -1.185 -16.319  1.00 66.43           H
ATOM   4861 2HG2 VAL A 318       9.465  -1.858 -14.903  1.00 66.43           H
ATOM   4862 3HG2 VAL A 318      11.244  -1.802 -14.936  1.00 66.43           H
ATOM   4863  HN  VAL A 318       8.118  -3.512 -15.215  1.00 66.43           H
ATOM   4864  N   PHE A 319       9.026  -5.979 -17.054  1.00 63.92           N
ATOM   4865  CA  PHE A 319       9.189  -7.307 -17.621  1.00 63.92           C
ATOM   4866  C   PHE A 319       7.927  -7.743 -18.368  1.00 63.92           C
ATOM   4867  O   PHE A 319       8.012  -8.386 -19.413  1.00 63.92           O
ATOM   4868  HA  PHE A 319      10.025  -7.259 -18.320  1.00 63.92           H
ATOM   4869  CB  PHE A 319       9.434  -8.265 -16.454  1.00 63.92           C
ATOM   4870 1HB  PHE A 319       8.708  -8.056 -15.668  1.00 63.92           H
ATOM   4871 2HB  PHE A 319       9.253  -9.286 -16.791  1.00 63.92           H
ATOM   4872  CG  PHE A 319      10.842  -8.180 -15.863  1.00 63.92           C
ATOM   4873  CD1 PHE A 319      11.927  -8.360 -16.664  1.00 63.92           C
ATOM   4874  HD1 PHE A 319      11.793  -8.564 -17.726  1.00 63.92           H
ATOM   4875  CD2 PHE A 319      11.010  -7.925 -14.538  1.00 63.92           C
ATOM   4876  HD2 PHE A 319      10.141  -7.781 -13.897  1.00 63.92           H
ATOM   4877  CE1 PHE A 319      13.235  -8.281 -16.116  1.00 63.92           C
ATOM   4878  HE1 PHE A 319      14.104  -8.425 -16.757  1.00 63.92           H
ATOM   4879  CE2 PHE A 319      12.318  -7.846 -13.990  1.00 63.92           C
ATOM   4880  HE2 PHE A 319      12.452  -7.642 -12.928  1.00 63.92           H
ATOM   4881  CZ  PHE A 319      13.402  -8.026 -14.790  1.00 63.92           C
ATOM   4882  HZ  PHE A 319      14.406  -7.965 -14.370  1.00 63.92           H
ATOM   4883  HN  PHE A 319       8.797  -5.961 -16.081  1.00 63.92           H
ATOM   4884  N   VAL A 320       6.787  -7.376 -17.803  1.00 64.36           N
ATOM   4885  CA  VAL A 320       5.509  -7.778 -18.366  1.00 64.36           C
ATOM   4886  C   VAL A 320       5.215  -6.931 -19.606  1.00 64.36           C
ATOM   4887  O   VAL A 320       4.739  -7.447 -20.616  1.00 64.36           O
ATOM   4888  HA  VAL A 320       5.595  -8.822 -18.667  1.00 64.36           H
ATOM   4889  CB  VAL A 320       4.414  -7.680 -17.302  1.00 64.36           C
ATOM   4890  HB  VAL A 320       4.527  -6.724 -16.792  1.00 64.36           H
ATOM   4891  CG1 VAL A 320       3.024  -7.710 -17.941  1.00 64.36           C
ATOM   4892 1HG1 VAL A 320       2.921  -6.869 -18.627  1.00 64.36           H
ATOM   4893 2HG1 VAL A 320       2.896  -8.643 -18.490  1.00 64.36           H
ATOM   4894 3HG1 VAL A 320       2.265  -7.639 -17.163  1.00 64.36           H
ATOM   4895  CG2 VAL A 320       4.562  -8.790 -16.260  1.00 64.36           C
ATOM   4896 1HG2 VAL A 320       4.488  -9.761 -16.749  1.00 64.36           H
ATOM   4897 2HG2 VAL A 320       5.533  -8.703 -15.771  1.00 64.36           H
ATOM   4898 3HG2 VAL A 320       3.771  -8.697 -15.515  1.00 64.36           H
ATOM   4899  HN  VAL A 320       6.727  -6.816 -16.977  1.00 64.36           H
ATOM   4900  N   GLY A 321       5.510  -5.645 -19.489  1.00 64.03           N
ATOM   4901  CA  GLY A 321       5.094  -4.686 -20.499  1.00 64.03           C
ATOM   4902  C   GLY A 321       6.098  -4.635 -21.652  1.00 64.03           C
ATOM   4903  O   GLY A 321       7.084  -3.901 -21.590  1.00 64.03           O
ATOM   4904 1HA  GLY A 321       4.110  -4.959 -20.881  1.00 64.03           H
ATOM   4905 2HA  GLY A 321       4.999  -3.698 -20.050  1.00 64.03           H
ATOM   4906  HN  GLY A 321       6.022  -5.256 -18.723  1.00 64.03           H
ATOM   4907  N   GLU A 322       5.814  -5.423 -22.678  1.00 67.72           N
ATOM   4908  CA  GLU A 322       6.538  -5.310 -23.933  1.00 67.72           C
ATOM   4909  C   GLU A 322       6.508  -3.865 -24.434  1.00 67.72           C
ATOM   4910  O   GLU A 322       7.509  -3.357 -24.936  1.00 67.72           O
ATOM   4911  HA  GLU A 322       7.563  -5.600 -23.702  1.00 67.72           H
ATOM   4912  CB  GLU A 322       5.970  -6.267 -24.982  1.00 67.72           C
ATOM   4913 1HB  GLU A 322       4.882  -6.200 -24.989  1.00 67.72           H
ATOM   4914 2HB  GLU A 322       6.420  -6.057 -25.953  1.00 67.72           H
ATOM   4915  CG  GLU A 322       6.321  -7.718 -24.649  1.00 67.72           C
ATOM   4916 1HG  GLU A 322       7.400  -7.816 -24.527  1.00 67.72           H
ATOM   4917 2HG  GLU A 322       5.866  -7.997 -23.698  1.00 67.72           H
ATOM   4918  CD  GLU A 322       5.838  -8.666 -25.749  1.00 67.72           C
ATOM   4919  OE1 GLU A 322       6.194  -9.861 -25.664  1.00 67.72           O
ATOM   4920  OE2 GLU A 322       5.125  -8.173 -26.649  1.00 67.72           O
ATOM   4921  HN  GLU A 322       5.105  -6.128 -22.662  1.00 67.72           H
ATOM   4922  N   ARG A 323       5.347  -3.243 -24.282  1.00 70.00           N
ATOM   4923  CA  ARG A 323       5.188  -1.851 -24.666  1.00 70.00           C
ATOM   4924  C   ARG A 323       6.170  -0.971 -23.890  1.00 70.00           C
ATOM   4925  O   ARG A 323       6.845  -0.124 -24.474  1.00 70.00           O
ATOM   4926  HA  ARG A 323       5.402  -1.830 -25.734  1.00 70.00           H
ATOM   4927  CB  ARG A 323       3.761  -1.367 -24.401  1.00 70.00           C
ATOM   4928 1HB  ARG A 323       3.293  -1.999 -23.646  1.00 70.00           H
ATOM   4929 2HB  ARG A 323       3.786  -0.354 -23.997  1.00 70.00           H
ATOM   4930  CG  ARG A 323       2.927  -1.391 -25.683  1.00 70.00           C
ATOM   4931 1HG  ARG A 323       3.434  -0.821 -26.462  1.00 70.00           H
ATOM   4932 2HG  ARG A 323       2.838  -2.415 -26.044  1.00 70.00           H
ATOM   4933  CD  ARG A 323       1.534  -0.806 -25.442  1.00 70.00           C
ATOM   4934 1HD  ARG A 323       1.152  -1.140 -24.477  1.00 70.00           H
ATOM   4935 2HD  ARG A 323       1.588   0.282 -25.403  1.00 70.00           H
ATOM   4936  NE  ARG A 323       0.614  -1.227 -26.522  1.00 70.00           N
ATOM   4937  HE  ARG A 323       0.964  -1.855 -27.218  1.00 70.00           H
ATOM   4938  CZ  ARG A 323      -0.658  -0.820 -26.627  1.00 70.00           C
ATOM   4939  NH1 ARG A 323      -1.180   0.021 -25.724  1.00 70.00           N
ATOM   4940 1HH1 ARG A 323      -0.619   0.350 -24.964  1.00 70.00           H
ATOM   4941 2HH1 ARG A 323      -2.130   0.320 -25.809  1.00 70.00           H
ATOM   4942  NH2 ARG A 323      -1.401  -1.266 -27.649  1.00 70.00           N
ATOM   4943 1HH2 ARG A 323      -2.352  -0.972 -27.742  1.00 70.00           H
ATOM   4944 2HH2 ARG A 323      -1.004  -1.894 -28.319  1.00 70.00           H
ATOM   4945  HN  ARG A 323       4.528  -3.674 -23.905  1.00 70.00           H
ATOM   4946  N   PHE A 324       6.219  -1.201 -22.586  1.00 72.52           N
ATOM   4947  CA  PHE A 324       7.075  -0.410 -21.718  1.00 72.52           C
ATOM   4948  C   PHE A 324       8.550  -0.619 -22.063  1.00 72.52           C
ATOM   4949  O   PHE A 324       9.325   0.335 -22.100  1.00 72.52           O
ATOM   4950  HA  PHE A 324       6.812   0.637 -21.873  1.00 72.52           H
ATOM   4951  CB  PHE A 324       6.824  -0.888 -20.287  1.00 72.52           C
ATOM   4952 1HB  PHE A 324       5.751  -0.891 -20.098  1.00 72.52           H
ATOM   4953 2HB  PHE A 324       7.167  -1.918 -20.194  1.00 72.52           H
ATOM   4954  CG  PHE A 324       7.513  -0.038 -19.217  1.00 72.52           C
ATOM   4955  CD1 PHE A 324       8.808  -0.284 -18.883  1.00 72.52           C
ATOM   4956  HD1 PHE A 324       9.355  -1.087 -19.376  1.00 72.52           H
ATOM   4957  CD2 PHE A 324       6.830   0.964 -18.601  1.00 72.52           C
ATOM   4958  HD2 PHE A 324       5.792   1.162 -18.870  1.00 72.52           H
ATOM   4959  CE1 PHE A 324       9.447   0.505 -17.890  1.00 72.52           C
ATOM   4960  HE1 PHE A 324      10.485   0.308 -17.622  1.00 72.52           H
ATOM   4961  CE2 PHE A 324       7.469   1.754 -17.609  1.00 72.52           C
ATOM   4962  HE2 PHE A 324       6.922   2.557 -17.115  1.00 72.52           H
ATOM   4963  CZ  PHE A 324       8.764   1.507 -17.274  1.00 72.52           C
ATOM   4964  HZ  PHE A 324       9.255   2.113 -16.512  1.00 72.52           H
ATOM   4965  HN  PHE A 324       5.690  -1.912 -22.124  1.00 72.52           H
ATOM   4966  N   ARG A 325       8.895  -1.875 -22.307  1.00 73.88           N
ATOM   4967  CA  ARG A 325      10.270  -2.226 -22.620  1.00 73.88           C
ATOM   4968  C   ARG A 325      10.737  -1.478 -23.870  1.00 73.88           C
ATOM   4969  O   ARG A 325      11.872  -1.007 -23.928  1.00 73.88           O
ATOM   4970  HA  ARG A 325      10.842  -1.922 -21.744  1.00 73.88           H
ATOM   4971  CB  ARG A 325      10.415  -3.732 -22.851  1.00 73.88           C
ATOM   4972 1HB  ARG A 325       9.602  -4.260 -22.352  1.00 73.88           H
ATOM   4973 2HB  ARG A 325      10.330  -3.950 -23.916  1.00 73.88           H
ATOM   4974  CG  ARG A 325      11.759  -4.240 -22.326  1.00 73.88           C
ATOM   4975 1HG  ARG A 325      12.571  -3.790 -22.897  1.00 73.88           H
ATOM   4976 2HG  ARG A 325      11.889  -3.931 -21.289  1.00 73.88           H
ATOM   4977  CD  ARG A 325      11.844  -5.765 -22.423  1.00 73.88           C
ATOM   4978 1HD  ARG A 325      11.006  -6.219 -21.895  1.00 73.88           H
ATOM   4979 2HD  ARG A 325      11.771  -6.076 -23.465  1.00 73.88           H
ATOM   4980  NE  ARG A 325      13.122  -6.238 -21.844  1.00 73.88           N
ATOM   4981  HE  ARG A 325      13.731  -5.559 -21.434  1.00 73.88           H
ATOM   4982  CZ  ARG A 325      13.513  -7.520 -21.835  1.00 73.88           C
ATOM   4983  NH1 ARG A 325      12.737  -8.472 -22.371  1.00 73.88           N
ATOM   4984 1HH1 ARG A 325      11.859  -8.228 -22.782  1.00 73.88           H
ATOM   4985 2HH1 ARG A 325      13.037  -9.426 -22.360  1.00 73.88           H
ATOM   4986  NH2 ARG A 325      14.693  -7.835 -21.283  1.00 73.88           N
ATOM   4987 1HH2 ARG A 325      15.000  -8.786 -21.268  1.00 73.88           H
ATOM   4988 2HH2 ARG A 325      15.266  -7.118 -20.885  1.00 73.88           H
ATOM   4989  HN  ARG A 325       8.255  -2.644 -22.293  1.00 73.88           H
ATOM   4990  N   ARG A 326       9.839  -1.392 -24.840  1.00 75.23           N
ATOM   4991  CA  ARG A 326      10.115  -0.638 -26.051  1.00 75.23           C
ATOM   4992  C   ARG A 326      10.315   0.842 -25.721  1.00 75.23           C
ATOM   4993  O   ARG A 326      11.266   1.464 -26.193  1.00 75.23           O
ATOM   4994  HA  ARG A 326      11.028  -1.078 -26.451  1.00 75.23           H
ATOM   4995  CB  ARG A 326       8.973  -0.779 -27.059  1.00 75.23           C
ATOM   4996 1HB  ARG A 326       8.016  -0.683 -26.546  1.00 75.23           H
ATOM   4997 2HB  ARG A 326       9.025   0.030 -27.789  1.00 75.23           H
ATOM   4998  CG  ARG A 326       9.039  -2.127 -27.779  1.00 75.23           C
ATOM   4999 1HG  ARG A 326       9.988  -2.215 -28.308  1.00 75.23           H
ATOM   5000 2HG  ARG A 326       9.006  -2.936 -27.049  1.00 75.23           H
ATOM   5001  CD  ARG A 326       7.882  -2.279 -28.768  1.00 75.23           C
ATOM   5002 1HD  ARG A 326       6.943  -2.002 -28.288  1.00 75.23           H
ATOM   5003 2HD  ARG A 326       8.021  -1.601 -29.610  1.00 75.23           H
ATOM   5004  NE  ARG A 326       7.809  -3.676 -29.252  1.00 75.23           N
ATOM   5005  HE  ARG A 326       8.062  -4.405 -28.617  1.00 75.23           H
ATOM   5006  CZ  ARG A 326       7.424  -4.024 -30.487  1.00 75.23           C
ATOM   5007  NH1 ARG A 326       7.073  -3.087 -31.380  1.00 75.23           N
ATOM   5008 1HH1 ARG A 326       7.097  -2.121 -31.125  1.00 75.23           H
ATOM   5009 2HH1 ARG A 326       6.787  -3.356 -32.299  1.00 75.23           H
ATOM   5010  NH2 ARG A 326       7.396  -5.322 -30.817  1.00 75.23           N
ATOM   5011 1HH2 ARG A 326       7.111  -5.599 -31.735  1.00 75.23           H
ATOM   5012 2HH2 ARG A 326       7.659  -6.015 -30.146  1.00 75.23           H
ATOM   5013  HN  ARG A 326       8.938  -1.825 -24.808  1.00 75.23           H
ATOM   5014  N   ASP A 327       9.404   1.364 -24.912  1.00 76.64           N
ATOM   5015  CA  ASP A 327       9.391   2.787 -24.620  1.00 76.64           C
ATOM   5016  C   ASP A 327      10.638   3.149 -23.811  1.00 76.64           C
ATOM   5017  O   ASP A 327      11.193   4.235 -23.973  1.00 76.64           O
ATOM   5018  HA  ASP A 327       9.367   3.279 -25.592  1.00 76.64           H
ATOM   5019  CB  ASP A 327       8.163   3.167 -23.790  1.00 76.64           C
ATOM   5020 1HB  ASP A 327       8.126   2.556 -22.887  1.00 76.64           H
ATOM   5021 2HB  ASP A 327       8.244   4.205 -23.468  1.00 76.64           H
ATOM   5022  CG  ASP A 327       6.876   2.975 -24.594  1.00 76.64           C
ATOM   5023  OD1 ASP A 327       6.986   2.931 -25.839  1.00 76.64           O
ATOM   5024  OD2 ASP A 327       5.811   2.876 -23.947  1.00 76.64           O
ATOM   5025  HN  ASP A 327       8.686   0.833 -24.462  1.00 76.64           H
ATOM   5026  N   LEU A 328      11.043   2.218 -22.959  1.00 77.44           N
ATOM   5027  CA  LEU A 328      12.235   2.412 -22.151  1.00 77.44           C
ATOM   5028  C   LEU A 328      13.446   2.587 -23.069  1.00 77.44           C
ATOM   5029  O   LEU A 328      14.216   3.534 -22.913  1.00 77.44           O
ATOM   5030  HA  LEU A 328      12.098   3.331 -21.581  1.00 77.44           H
ATOM   5031  CB  LEU A 328      12.388   1.272 -21.141  1.00 77.44           C
ATOM   5032 1HB  LEU A 328      11.527   1.287 -20.473  1.00 77.44           H
ATOM   5033 2HB  LEU A 328      12.354   0.327 -21.683  1.00 77.44           H
ATOM   5034  CG  LEU A 328      13.660   1.295 -20.291  1.00 77.44           C
ATOM   5035  HG  LEU A 328      14.518   1.322 -20.962  1.00 77.44           H
ATOM   5036  CD1 LEU A 328      13.720   2.558 -19.430  1.00 77.44           C
ATOM   5037 1HD1 LEU A 328      13.714   3.438 -20.073  1.00 77.44           H
ATOM   5038 2HD1 LEU A 328      12.856   2.587 -18.766  1.00 77.44           H
ATOM   5039 3HD1 LEU A 328      14.634   2.549 -18.836  1.00 77.44           H
ATOM   5040  CD2 LEU A 328      13.781   0.022 -19.452  1.00 77.44           C
ATOM   5041 1HD2 LEU A 328      12.920  -0.060 -18.789  1.00 77.44           H
ATOM   5042 2HD2 LEU A 328      13.817  -0.845 -20.110  1.00 77.44           H
ATOM   5043 3HD2 LEU A 328      14.694   0.065 -18.857  1.00 77.44           H
ATOM   5044  HN  LEU A 328      10.573   1.347 -22.818  1.00 77.44           H
ATOM   5045  N   VAL A 329      13.577   1.659 -24.006  1.00 76.64           N
ATOM   5046  CA  VAL A 329      14.712   1.668 -24.914  1.00 76.64           C
ATOM   5047  C   VAL A 329      14.674   2.943 -25.758  1.00 76.64           C
ATOM   5048  O   VAL A 329      15.713   3.540 -26.034  1.00 76.64           O
ATOM   5049  HA  VAL A 329      15.618   1.675 -24.308  1.00 76.64           H
ATOM   5050  CB  VAL A 329      14.716   0.391 -25.758  1.00 76.64           C
ATOM   5051  HB  VAL A 329      13.797   0.373 -26.342  1.00 76.64           H
ATOM   5052  CG1 VAL A 329      15.894   0.384 -26.734  1.00 76.64           C
ATOM   5053 1HG1 VAL A 329      15.819   1.244 -27.401  1.00 76.64           H
ATOM   5054 2HG1 VAL A 329      16.829   0.438 -26.177  1.00 76.64           H
ATOM   5055 3HG1 VAL A 329      15.873  -0.534 -27.321  1.00 76.64           H
ATOM   5056  CG2 VAL A 329      14.734  -0.854 -24.869  1.00 76.64           C
ATOM   5057 1HG2 VAL A 329      15.628  -0.843 -24.246  1.00 76.64           H
ATOM   5058 2HG2 VAL A 329      13.848  -0.858 -24.232  1.00 76.64           H
ATOM   5059 3HG2 VAL A 329      14.737  -1.746 -25.494  1.00 76.64           H
ATOM   5060  HN  VAL A 329      12.927   0.913 -24.149  1.00 76.64           H
ATOM   5061  N   LYS A 330      13.465   3.322 -26.146  1.00 76.56           N
[truncated: 117,320 more chars]
