# Supplementary material for: Noncanonical roles of chemokine regions in CCR9 activation revealed by structural modeling and mutational mapping
Source: Nat Commun. 2025 Aug 18;16:7695. doi: 10.1038/s41467-025-62321-9 (PMC12361432; doi:10.1038/s41467-025-62321-9)
Supplement: Supplementary file 4 — Supplementary Data 2 [file 41467_2025_62321_MOESM4_ESM.zip › CCR9_CCL25_rnk273.pdb]

SSBOND   1 CYS A   38    CYS A  289 
SSBOND   2 CYS A  119    CYS A  198 
SSBOND   3 CYS B    7    CYS B   35 
SSBOND   4 CYS B    8    CYS B   52 
ATOM      1  N   GLU A  20      -4.286  -4.135  61.035  1.00 49.77           N
ATOM      2  CA  GLU A  20      -4.371  -3.710  59.648  1.00 49.77           C
ATOM      3  C   GLU A  20      -3.056  -4.003  58.922  1.00 49.77           C
ATOM      4  O   GLU A  20      -3.042  -4.180  57.705  1.00 49.77           O
ATOM      5  HA  GLU A  20      -5.174  -4.304  59.213  1.00 49.77           H
ATOM      6  CB  GLU A  20      -4.733  -2.227  59.550  1.00 49.77           C
ATOM      7 1HB  GLU A  20      -4.344  -1.696  60.419  1.00 49.77           H
ATOM      8 2HB  GLU A  20      -4.376  -1.823  58.603  1.00 49.77           H
ATOM      9  CG  GLU A  20      -6.250  -2.031  59.557  1.00 49.77           C
ATOM     10 1HG  GLU A  20      -6.730  -2.858  59.033  1.00 49.77           H
ATOM     11 2HG  GLU A  20      -6.618  -2.048  60.583  1.00 49.77           H
ATOM     12  CD  GLU A  20      -6.636  -0.708  58.893  1.00 49.77           C
ATOM     13  OE1 GLU A  20      -7.814  -0.597  58.491  1.00 49.77           O
ATOM     14  OE2 GLU A  20      -5.743   0.163  58.803  1.00 49.77           O
ATOM     15  HN  GLU A  20      -3.404  -4.521  61.305  1.00 49.77           H
ATOM     16  N   SER A  21      -1.984  -4.044  59.699  1.00 55.78           N
ATOM     17  CA  SER A  21      -0.660  -4.251  59.138  1.00 55.78           C
ATOM     18  C   SER A  21      -0.538  -5.677  58.596  1.00 55.78           C
ATOM     19  O   SER A  21      -0.015  -5.887  57.503  1.00 55.78           O
ATOM     20  HA  SER A  21      -0.573  -3.526  58.329  1.00 55.78           H
ATOM     21  CB  SER A  21       0.428  -3.984  60.180  1.00 55.78           C
ATOM     22 1HB  SER A  21       1.382  -3.831  59.676  1.00 55.78           H
ATOM     23 2HB  SER A  21       0.199  -3.064  60.716  1.00 55.78           H
ATOM     24  OG  SER A  21       0.550  -5.057  61.110  1.00 55.78           O
ATOM     25  HG  SER A  21       1.272  -4.855  61.772  1.00 55.78           H
ATOM     26  HN  SER A  21      -2.010  -3.940  60.694  1.00 55.78           H
ATOM     27  N   THR A  22      -1.030  -6.620  59.386  1.00 56.29           N
ATOM     28  CA  THR A  22      -0.824  -8.027  59.089  1.00 56.29           C
ATOM     29  C   THR A  22      -1.650  -8.442  57.870  1.00 56.29           C
ATOM     30  O   THR A  22      -1.117  -9.013  56.920  1.00 56.29           O
ATOM     31  HA  THR A  22       0.224  -8.174  58.830  1.00 56.29           H
ATOM     32  CB  THR A  22      -1.156  -8.830  60.349  1.00 56.29           C
ATOM     33  HB  THR A  22      -2.196  -9.155  60.340  1.00 56.29           H
ATOM     34  OG1 THR A  22      -0.791  -7.962  61.419  1.00 56.29           O
ATOM     35  HG1 THR A  22      -1.161  -8.309  62.281  1.00 56.29           H
ATOM     36  CG2 THR A  22      -0.244 -10.045  60.526  1.00 56.29           C
ATOM     37 1HG2 THR A  22       0.792  -9.714  60.603  1.00 56.29           H
ATOM     38 2HG2 THR A  22      -0.351 -10.708  59.668  1.00 56.29           H
ATOM     39 3HG2 THR A  22      -0.522 -10.579  61.435  1.00 56.29           H
ATOM     40  HN  THR A  22      -1.560  -6.436  60.213  1.00 56.29           H
ATOM     41  N   SER A  23      -2.938  -8.138  57.936  1.00 59.36           N
ATOM     42  CA  SER A  23      -3.850  -8.507  56.866  1.00 59.36           C
ATOM     43  C   SER A  23      -3.445  -7.807  55.568  1.00 59.36           C
ATOM     44  O   SER A  23      -3.523  -8.395  54.491  1.00 59.36           O
ATOM     45  HA  SER A  23      -3.753  -9.588  56.764  1.00 59.36           H
ATOM     46  CB  SER A  23      -5.294  -8.158  57.229  1.00 59.36           C
ATOM     47 1HB  SER A  23      -5.954  -8.445  56.410  1.00 59.36           H
ATOM     48 2HB  SER A  23      -5.599  -8.736  58.101  1.00 59.36           H
ATOM     49  OG  SER A  23      -5.455  -6.768  57.502  1.00 59.36           O
ATOM     50  HG  SER A  23      -6.410  -6.572  57.725  1.00 59.36           H
ATOM     51  HN  SER A  23      -3.359  -7.650  58.700  1.00 59.36           H
ATOM     52  N   SER A  24      -3.019  -6.560  55.713  1.00 64.48           N
ATOM     53  CA  SER A  24      -2.596  -5.775  54.566  1.00 64.48           C
ATOM     54  C   SER A  24      -1.349  -6.401  53.936  1.00 64.48           C
ATOM     55  O   SER A  24      -1.093  -6.219  52.747  1.00 64.48           O
ATOM     56  HA  SER A  24      -3.433  -5.807  53.869  1.00 64.48           H
ATOM     57  CB  SER A  24      -2.318  -4.324  54.964  1.00 64.48           C
ATOM     58 1HB  SER A  24      -2.385  -3.688  54.081  1.00 64.48           H
ATOM     59 2HB  SER A  24      -3.086  -3.986  55.659  1.00 64.48           H
ATOM     60  OG  SER A  24      -1.035  -4.171  55.563  1.00 64.48           O
ATOM     61  HG  SER A  24      -0.950  -4.782  56.350  1.00 64.48           H
ATOM     62  HN  SER A  24      -2.962  -6.088  56.593  1.00 64.48           H
ATOM     63  N   MET A  25      -0.608  -7.125  54.761  1.00 65.59           N
ATOM     64  CA  MET A  25       0.587  -7.806  54.292  1.00 65.59           C
ATOM     65  C   MET A  25       0.228  -9.096  53.552  1.00 65.59           C
ATOM     66  O   MET A  25       0.806  -9.399  52.510  1.00 65.59           O
ATOM     67  HA  MET A  25       1.072  -7.109  53.608  1.00 65.59           H
ATOM     68  CB  MET A  25       1.489  -8.134  55.484  1.00 65.59           C
ATOM     69 1HB  MET A  25       1.446  -7.324  56.211  1.00 65.59           H
ATOM     70 2HB  MET A  25       1.124  -9.031  55.984  1.00 65.59           H
ATOM     71  CG  MET A  25       2.935  -8.348  55.034  1.00 65.59           C
ATOM     72 1HG  MET A  25       3.493  -8.872  55.810  1.00 65.59           H
ATOM     73 2HG  MET A  25       2.959  -8.977  54.144  1.00 65.59           H
ATOM     74  SD  MET A  25       3.705  -6.775  54.687  1.00 65.59           S
ATOM     75  CE  MET A  25       5.403  -7.294  54.506  1.00 65.59           C
ATOM     76 1HE  MET A  25       5.742  -7.759  55.432  1.00 65.59           H
ATOM     77 2HE  MET A  25       5.478  -8.014  53.690  1.00 65.59           H
ATOM     78 3HE  MET A  25       6.027  -6.428  54.285  1.00 65.59           H
ATOM     79  HN  MET A  25      -0.811  -7.249  55.733  1.00 65.59           H
ATOM     80  N   GLU A  26      -0.725  -9.820  54.120  1.00 67.33           N
ATOM     81  CA  GLU A  26      -1.180 -11.063  53.519  1.00 67.33           C
ATOM     82  C   GLU A  26      -1.835 -10.788  52.164  1.00 67.33           C
ATOM     83  O   GLU A  26      -1.573 -11.491  51.190  1.00 67.33           O
ATOM     84  HA  GLU A  26      -0.280 -11.663  53.380  1.00 67.33           H
ATOM     85  CB  GLU A  26      -2.139 -11.805  54.452  1.00 67.33           C
ATOM     86 1HB  GLU A  26      -2.871 -11.106  54.857  1.00 67.33           H
ATOM     87 2HB  GLU A  26      -2.590 -12.644  53.923  1.00 67.33           H
ATOM     88  CG  GLU A  26      -1.390 -12.400  55.646  1.00 67.33           C
ATOM     89 1HG  GLU A  26      -0.606 -13.069  55.292  1.00 67.33           H
ATOM     90 2HG  GLU A  26      -0.901 -11.604  56.208  1.00 67.33           H
ATOM     91  CD  GLU A  26      -2.345 -13.167  56.564  1.00 67.33           C
ATOM     92  OE1 GLU A  26      -1.845 -14.054  57.289  1.00 67.33           O
ATOM     93  OE2 GLU A  26      -3.553 -12.848  56.521  1.00 67.33           O
ATOM     94  HN  GLU A  26      -1.183  -9.571  54.974  1.00 67.33           H
ATOM     95  N   ASP A  27      -2.676  -9.764  52.147  1.00 67.29           N
ATOM     96  CA  ASP A  27      -3.399  -9.410  50.937  1.00 67.29           C
ATOM     97  C   ASP A  27      -2.399  -9.169  49.803  1.00 67.29           C
ATOM     98  O   ASP A  27      -2.645  -9.556  48.662  1.00 67.29           O
ATOM     99  HA  ASP A  27      -4.058 -10.255  50.739  1.00 67.29           H
ATOM    100  CB  ASP A  27      -4.208  -8.126  51.134  1.00 67.29           C
ATOM    101 1HB  ASP A  27      -3.606  -7.392  51.669  1.00 67.29           H
ATOM    102 2HB  ASP A  27      -4.452  -7.693  50.164  1.00 67.29           H
ATOM    103  CG  ASP A  27      -5.495  -8.404  51.913  1.00 67.29           C
ATOM    104  OD1 ASP A  27      -5.844  -9.599  52.025  1.00 67.29           O
ATOM    105  OD2 ASP A  27      -6.101  -7.415  52.378  1.00 67.29           O
ATOM    106  HN  ASP A  27      -2.867  -9.183  52.938  1.00 67.29           H
ATOM    107  N   TYR A  28      -1.293  -8.533  50.158  1.00 70.60           N
ATOM    108  CA  TYR A  28      -0.269  -8.209  49.179  1.00 70.60           C
ATOM    109  C   TYR A  28       0.471  -9.469  48.723  1.00 70.60           C
ATOM    110  O   TYR A  28       0.853  -9.582  47.560  1.00 70.60           O
ATOM    111  HA  TYR A  28      -0.758  -7.753  48.319  1.00 70.60           H
ATOM    112  CB  TYR A  28       0.718  -7.283  49.892  1.00 70.60           C
ATOM    113 1HB  TYR A  28       0.176  -6.419  50.278  1.00 70.60           H
ATOM    114 2HB  TYR A  28       1.137  -7.806  50.751  1.00 70.60           H
ATOM    115  CG  TYR A  28       1.863  -6.792  49.004  1.00 70.60           C
ATOM    116  CD1 TYR A  28       3.065  -7.471  48.990  1.00 70.60           C
ATOM    117  HD1 TYR A  28       3.198  -8.356  49.611  1.00 70.60           H
ATOM    118  CD2 TYR A  28       1.695  -5.671  48.217  1.00 70.60           C
ATOM    119  HD2 TYR A  28       0.746  -5.135  48.228  1.00 70.60           H
ATOM    120  CE1 TYR A  28       4.143  -7.010  48.154  1.00 70.60           C
ATOM    121  HE1 TYR A  28       5.097  -7.536  48.133  1.00 70.60           H
ATOM    122  CE2 TYR A  28       2.773  -5.210  47.381  1.00 70.60           C
ATOM    123  HE2 TYR A  28       2.653  -4.326  46.754  1.00 70.60           H
ATOM    124  CZ  TYR A  28       3.944  -5.902  47.391  1.00 70.60           C
ATOM    125  OH  TYR A  28       4.962  -5.466  46.601  1.00 70.60           O
ATOM    126  HH  TYR A  28       4.635  -4.746  45.989  1.00 70.60           H
ATOM    127  HN  TYR A  28      -1.092  -8.240  51.093  1.00 70.60           H
ATOM    128  N   VAL A  29       0.650 -10.384  49.664  1.00 67.99           N
ATOM    129  CA  VAL A  29       1.417 -11.590  49.399  1.00 67.99           C
ATOM    130  C   VAL A  29       0.581 -12.542  48.542  1.00 67.99           C
ATOM    131  O   VAL A  29       1.115 -13.237  47.679  1.00 67.99           O
ATOM    132  HA  VAL A  29       2.304 -11.298  48.836  1.00 67.99           H
ATOM    133  CB  VAL A  29       1.877 -12.218  50.716  1.00 67.99           C
ATOM    134  HB  VAL A  29       1.001 -12.343  51.352  1.00 67.99           H
ATOM    135  CG1 VAL A  29       2.488 -13.600  50.480  1.00 67.99           C
ATOM    136 1HG1 VAL A  29       1.744 -14.253  50.023  1.00 67.99           H
ATOM    137 2HG1 VAL A  29       3.348 -13.509  49.817  1.00 67.99           H
ATOM    138 3HG1 VAL A  29       2.806 -14.024  51.433  1.00 67.99           H
ATOM    139  CG2 VAL A  29       2.861 -11.301  51.447  1.00 67.99           C
ATOM    140 1HG2 VAL A  29       3.734 -11.130  50.817  1.00 67.99           H
ATOM    141 2HG2 VAL A  29       2.377 -10.349  51.664  1.00 67.99           H
ATOM    142 3HG2 VAL A  29       3.171 -11.772  52.379  1.00 67.99           H
ATOM    143  HN  VAL A  29       0.284 -10.312  50.592  1.00 67.99           H
ATOM    144  N   ASN A  30      -0.716 -12.544  48.810  1.00 71.12           N
ATOM    145  CA  ASN A  30      -1.611 -13.493  48.170  1.00 71.12           C
ATOM    146  C   ASN A  30      -2.045 -12.942  46.811  1.00 71.12           C
ATOM    147  O   ASN A  30      -2.673 -13.648  46.023  1.00 71.12           O
ATOM    148  HA  ASN A  30      -1.036 -14.415  48.082  1.00 71.12           H
ATOM    149  CB  ASN A  30      -2.869 -13.718  49.012  1.00 71.12           C
ATOM    150 1HB  ASN A  30      -3.239 -12.762  49.383  1.00 71.12           H
ATOM    151 2HB  ASN A  30      -3.656 -14.145  48.391  1.00 71.12           H
ATOM    152  CG  ASN A  30      -2.580 -14.651  50.191  1.00 71.12           C
ATOM    153  OD1 ASN A  30      -1.640 -15.428  50.185  1.00 71.12           O
ATOM    154  ND2 ASN A  30      -3.440 -14.530  51.199  1.00 71.12           N
ATOM    155 1HD2 ASN A  30      -4.191 -13.873  51.140  1.00 71.12           H
ATOM    156 2HD2 ASN A  30      -3.335 -15.098  52.016  1.00 71.12           H
ATOM    157  HN  ASN A  30      -1.156 -11.914  49.450  1.00 71.12           H
ATOM    158  N   PHE A  31      -1.693 -11.686  46.577  1.00 77.01           N
ATOM    159  CA  PHE A  31      -2.021 -11.039  45.319  1.00 77.01           C
ATOM    160  C   PHE A  31      -1.290 -11.705  44.152  1.00 77.01           C
ATOM    161  O   PHE A  31      -0.062 -11.778  44.145  1.00 77.01           O
ATOM    162  HA  PHE A  31      -3.097 -11.138  45.175  1.00 77.01           H
ATOM    163  CB  PHE A  31      -1.560  -9.584  45.431  1.00 77.01           C
ATOM    164 1HB  PHE A  31      -2.011  -9.137  46.316  1.00 77.01           H
ATOM    165 2HB  PHE A  31      -0.480  -9.567  45.580  1.00 77.01           H
ATOM    166  CG  PHE A  31      -1.905  -8.726  44.212  1.00 77.01           C
ATOM    167  CD1 PHE A  31      -0.971  -8.507  43.248  1.00 77.01           C
ATOM    168  HD1 PHE A  31       0.023  -8.942  43.344  1.00 77.01           H
ATOM    169  CD2 PHE A  31      -3.146  -8.183  44.092  1.00 77.01           C
ATOM    170  HD2 PHE A  31      -3.895  -8.359  44.865  1.00 77.01           H
ATOM    171  CE1 PHE A  31      -1.292  -7.710  42.117  1.00 77.01           C
ATOM    172  HE1 PHE A  31      -0.543  -7.534  41.344  1.00 77.01           H
ATOM    173  CE2 PHE A  31      -3.467  -7.387  42.961  1.00 77.01           C
ATOM    174  HE2 PHE A  31      -4.462  -6.952  42.866  1.00 77.01           H
ATOM    175  CZ  PHE A  31      -2.533  -7.167  41.997  1.00 77.01           C
ATOM    176  HZ  PHE A  31      -2.780  -6.556  41.129  1.00 77.01           H
ATOM    177  HN  PHE A  31      -1.193 -11.115  47.229  1.00 77.01           H
ATOM    178  N   ASN A  32      -2.075 -12.175  43.194  1.00 74.34           N
ATOM    179  CA  ASN A  32      -1.516 -12.805  42.010  1.00 74.34           C
ATOM    180  C   ASN A  32      -1.022 -11.724  41.047  1.00 74.34           C
ATOM    181  O   ASN A  32      -1.804 -11.169  40.277  1.00 74.34           O
ATOM    182  HA  ASN A  32      -0.707 -13.438  42.377  1.00 74.34           H
ATOM    183  CB  ASN A  32      -2.570 -13.642  41.282  1.00 74.34           C
ATOM    184 1HB  ASN A  32      -3.082 -14.289  41.994  1.00 74.34           H
ATOM    185 2HB  ASN A  32      -3.324 -12.985  40.848  1.00 74.34           H
ATOM    186  CG  ASN A  32      -1.931 -14.491  40.181  1.00 74.34           C
ATOM    187  OD1 ASN A  32      -0.752 -14.386  39.886  1.00 74.34           O
ATOM    188  ND2 ASN A  32      -2.773 -15.336  39.592  1.00 74.34           N
ATOM    189 1HD2 ASN A  32      -3.729 -15.372  39.882  1.00 74.34           H
ATOM    190 2HD2 ASN A  32      -2.450 -15.934  38.859  1.00 74.34           H
ATOM    191  HN  ASN A  32      -3.074 -12.130  43.217  1.00 74.34           H
ATOM    192  N   PHE A  33       0.274 -11.458  41.121  1.00 75.21           N
ATOM    193  CA  PHE A  33       0.905 -10.546  40.181  1.00 75.21           C
ATOM    194  C   PHE A  33       1.150 -11.230  38.835  1.00 75.21           C
ATOM    195  O   PHE A  33       2.288 -11.314  38.375  1.00 75.21           O
ATOM    196  HA  PHE A  33       0.227  -9.705  40.042  1.00 75.21           H
ATOM    197  CB  PHE A  33       2.251 -10.142  40.787  1.00 75.21           C
ATOM    198 1HB  PHE A  33       2.825 -11.043  41.006  1.00 75.21           H
ATOM    199 2HB  PHE A  33       2.816  -9.577  40.045  1.00 75.21           H
ATOM    200  CG  PHE A  33       2.134  -9.306  42.063  1.00 75.21           C
ATOM    201  CD1 PHE A  33       1.985  -7.957  41.980  1.00 75.21           C
ATOM    202  HD1 PHE A  33       1.949  -7.471  41.005  1.00 75.21           H
ATOM    203  CD2 PHE A  33       2.179  -9.912  43.279  1.00 75.21           C
ATOM    204  HD2 PHE A  33       2.298 -10.994  43.345  1.00 75.21           H
ATOM    205  CE1 PHE A  33       1.876  -7.181  43.165  1.00 75.21           C
ATOM    206  HE1 PHE A  33       1.757  -6.100  43.099  1.00 75.21           H
ATOM    207  CE2 PHE A  33       2.070  -9.137  44.464  1.00 75.21           C
ATOM    208  HE2 PHE A  33       2.106  -9.622  45.439  1.00 75.21           H
ATOM    209  CZ  PHE A  33       1.921  -7.787  44.381  1.00 75.21           C
ATOM    210  HZ  PHE A  33       1.837  -7.192  45.290  1.00 75.21           H
ATOM    211  HN  PHE A  33       0.888 -11.852  41.805  1.00 75.21           H
ATOM    212  N   THR A  34       0.063 -11.700  38.240  1.00 75.81           N
ATOM    213  CA  THR A  34       0.096 -12.128  36.852  1.00 75.81           C
ATOM    214  C   THR A  34       0.608 -10.998  35.957  1.00 75.81           C
ATOM    215  O   THR A  34       0.167  -9.856  36.079  1.00 75.81           O
ATOM    216  HA  THR A  34       0.804 -12.952  36.763  1.00 75.81           H
ATOM    217  CB  THR A  34      -1.305 -12.615  36.474  1.00 75.81           C
ATOM    218  HB  THR A  34      -2.018 -11.791  36.479  1.00 75.81           H
ATOM    219  OG1 THR A  34      -1.570 -13.663  37.403  1.00 75.81           O
ATOM    220  HG1 THR A  34      -0.769 -14.255  37.489  1.00 75.81           H
ATOM    221  CG2 THR A  34      -1.336 -13.309  35.111  1.00 75.81           C
ATOM    222 1HG2 THR A  34      -0.673 -14.174  35.128  1.00 75.81           H
ATOM    223 2HG2 THR A  34      -1.004 -12.612  34.341  1.00 75.81           H
ATOM    224 3HG2 THR A  34      -2.352 -13.635  34.892  1.00 75.81           H
ATOM    225  HN  THR A  34      -0.826 -11.790  38.689  1.00 75.81           H
ATOM    226  N   ASP A  35       1.532 -11.355  35.077  1.00 82.31           N
ATOM    227  CA  ASP A  35       2.258 -10.359  34.308  1.00 82.31           C
ATOM    228  C   ASP A  35       1.412  -9.934  33.106  1.00 82.31           C
ATOM    229  O   ASP A  35       1.674 -10.352  31.979  1.00 82.31           O
ATOM    230  HA  ASP A  35       2.439  -9.538  35.001  1.00 82.31           H
ATOM    231  CB  ASP A  35       3.578 -10.925  33.781  1.00 82.31           C
ATOM    232 1HB  ASP A  35       3.954 -11.682  34.469  1.00 82.31           H
ATOM    233 2HB  ASP A  35       3.410 -11.419  32.824  1.00 82.31           H
ATOM    234  CG  ASP A  35       4.621  -9.817  33.613  1.00 82.31           C
ATOM    235  OD1 ASP A  35       4.366  -8.713  34.140  1.00 82.31           O
ATOM    236  OD2 ASP A  35       5.649 -10.100  32.961  1.00 82.31           O
ATOM    237  HN  ASP A  35       1.786 -12.304  34.887  1.00 82.31           H
ATOM    238  N   PHE A  36       0.415  -9.107  33.386  1.00 90.69           N
ATOM    239  CA  PHE A  36      -0.437  -8.578  32.335  1.00 90.69           C
ATOM    240  C   PHE A  36       0.216  -7.374  31.654  1.00 90.69           C
ATOM    241  O   PHE A  36      -0.218  -6.951  30.583  1.00 90.69           O
ATOM    242  HA  PHE A  36      -0.580  -9.374  31.604  1.00 90.69           H
ATOM    243  CB  PHE A  36      -1.740  -8.128  33.000  1.00 90.69           C
ATOM    244 1HB  PHE A  36      -1.501  -7.476  33.839  1.00 90.69           H
ATOM    245 2HB  PHE A  36      -2.313  -7.535  32.288  1.00 90.69           H
ATOM    246  CG  PHE A  36      -2.613  -9.281  33.500  1.00 90.69           C
ATOM    247  CD1 PHE A  36      -2.761 -10.400  32.743  1.00 90.69           C
ATOM    248  HD1 PHE A  36      -2.258 -10.477  31.779  1.00 90.69           H
ATOM    249  CD2 PHE A  36      -3.241  -9.185  34.703  1.00 90.69           C
ATOM    250  HD2 PHE A  36      -3.123  -8.287  35.310  1.00 90.69           H
ATOM    251  CE1 PHE A  36      -3.572 -11.470  33.208  1.00 90.69           C
ATOM    252  HE1 PHE A  36      -3.691 -12.367  32.601  1.00 90.69           H
ATOM    253  CE2 PHE A  36      -4.052 -10.254  35.168  1.00 90.69           C
ATOM    254  HE2 PHE A  36      -4.555 -10.178  36.131  1.00 90.69           H
ATOM    255  CZ  PHE A  36      -4.200 -11.374  34.410  1.00 90.69           C
ATOM    256  HZ  PHE A  36      -4.822 -12.195  34.767  1.00 90.69           H
ATOM    257  HN  PHE A  36       0.187  -8.800  34.310  1.00 90.69           H
ATOM    258  N   TYR A  37       1.249  -6.856  32.302  1.00 91.99           N
ATOM    259  CA  TYR A  37       2.065  -5.816  31.699  1.00 91.99           C
ATOM    260  C   TYR A  37       3.178  -6.420  30.840  1.00 91.99           C
ATOM    261  O   TYR A  37       4.050  -7.121  31.351  1.00 91.99           O
ATOM    262  HA  TYR A  37       1.420  -5.206  31.067  1.00 91.99           H
ATOM    263  CB  TYR A  37       2.696  -5.047  32.862  1.00 91.99           C
ATOM    264 1HB  TYR A  37       1.903  -4.688  33.519  1.00 91.99           H
ATOM    265 2HB  TYR A  37       3.308  -5.733  33.448  1.00 91.99           H
ATOM    266  CG  TYR A  37       3.557  -3.860  32.429  1.00 91.99           C
ATOM    267  CD1 TYR A  37       4.896  -4.044  32.151  1.00 91.99           C
ATOM    268  HD1 TYR A  37       5.340  -5.035  32.240  1.00 91.99           H
ATOM    269  CD2 TYR A  37       2.995  -2.604  32.316  1.00 91.99           C
ATOM    270  HD2 TYR A  37       1.937  -2.459  32.536  1.00 91.99           H
ATOM    271  CE1 TYR A  37       5.707  -2.926  31.744  1.00 91.99           C
ATOM    272  HE1 TYR A  37       6.766  -3.057  31.521  1.00 91.99           H
ATOM    273  CE2 TYR A  37       3.806  -1.486  31.909  1.00 91.99           C
ATOM    274  HE2 TYR A  37       3.375  -0.490  31.816  1.00 91.99           H
ATOM    275  CZ  TYR A  37       5.122  -1.702  31.642  1.00 91.99           C
ATOM    276  OH  TYR A  37       5.888  -0.646  31.257  1.00 91.99           O
ATOM    277  HH  TYR A  37       6.574  -0.946  30.595  1.00 91.99           H
ATOM    278  HN  TYR A  37       1.530  -7.135  33.220  1.00 91.99           H
ATOM    279  N   CYS A  38       3.112  -6.127  29.550  1.00 91.44           N
ATOM    280  CA  CYS A  38       4.044  -6.711  28.601  1.00 91.44           C
ATOM    281  C   CYS A  38       5.074  -5.645  28.222  1.00 91.44           C
ATOM    282  O   CYS A  38       4.728  -4.625  27.627  1.00 91.44           O
ATOM    283  HA  CYS A  38       4.523  -7.549  29.107  1.00 91.44           H
ATOM    284  CB  CYS A  38       3.325  -7.271  27.373  1.00 91.44           C
ATOM    285 1HB  CYS A  38       2.508  -7.922  27.685  1.00 91.44           H
ATOM    286 2HB  CYS A  38       2.882  -6.458  26.797  1.00 91.44           H
ATOM    287  SG  CYS A  38       4.502  -8.206  26.329  1.00 91.44           S
ATOM    288  HN  CYS A  38       2.438  -5.504  29.152  1.00 91.44           H
ATOM    289  N   GLU A  39       6.320  -5.917  28.581  1.00 89.91           N
ATOM    290  CA  GLU A  39       7.432  -5.122  28.087  1.00 89.91           C
ATOM    291  C   GLU A  39       7.802  -5.552  26.666  1.00 89.91           C
ATOM    292  O   GLU A  39       8.120  -6.716  26.429  1.00 89.91           O
ATOM    293  HA  GLU A  39       7.072  -4.093  28.081  1.00 89.91           H
ATOM    294  CB  GLU A  39       8.638  -5.226  29.023  1.00 89.91           C
ATOM    295 1HB  GLU A  39       8.810  -6.269  29.286  1.00 89.91           H
ATOM    296 2HB  GLU A  39       9.503  -4.749  28.562  1.00 89.91           H
ATOM    297  CG  GLU A  39       8.381  -4.478  30.333  1.00 89.91           C
ATOM    298 1HG  GLU A  39       8.066  -3.457  30.117  1.00 89.91           H
ATOM    299 2HG  GLU A  39       7.565  -4.956  30.875  1.00 89.91           H
ATOM    300  CD  GLU A  39       9.637  -4.456  31.207  1.00 89.91           C
ATOM    301  OE1 GLU A  39       9.533  -3.930  32.336  1.00 89.91           O
ATOM    302  OE2 GLU A  39      10.672  -4.965  30.726  1.00 89.91           O
ATOM    303  HN  GLU A  39       6.574  -6.663  29.196  1.00 89.91           H
ATOM    304  N   LYS A  40       7.749  -4.589  25.758  1.00 89.80           N
ATOM    305  CA  LYS A  40       7.933  -4.880  24.347  1.00 89.80           C
ATOM    306  C   LYS A  40       9.389  -4.612  23.961  1.00 89.80           C
ATOM    307  O   LYS A  40       9.680  -4.279  22.813  1.00 89.80           O
ATOM    308  HA  LYS A  40       7.727  -5.941  24.202  1.00 89.80           H
ATOM    309  CB  LYS A  40       6.920  -4.103  23.503  1.00 89.80           C
ATOM    310 1HB  LYS A  40       7.048  -3.033  23.668  1.00 89.80           H
ATOM    311 2HB  LYS A  40       7.107  -4.286  22.445  1.00 89.80           H
ATOM    312  CG  LYS A  40       5.488  -4.512  23.852  1.00 89.80           C
ATOM    313 1HG  LYS A  40       5.327  -4.406  24.925  1.00 89.80           H
ATOM    314 2HG  LYS A  40       4.784  -3.843  23.356  1.00 89.80           H
ATOM    315  CD  LYS A  40       5.211  -5.956  23.430  1.00 89.80           C
ATOM    316 1HD  LYS A  40       5.541  -6.108  22.402  1.00 89.80           H
ATOM    317 2HD  LYS A  40       5.788  -6.638  24.054  1.00 89.80           H
ATOM    318  CE  LYS A  40       3.722  -6.285  23.546  1.00 89.80           C
ATOM    319 1HE  LYS A  40       3.478  -6.533  24.579  1.00 89.80           H
ATOM    320 2HE  LYS A  40       3.128  -5.411  23.280  1.00 89.80           H
ATOM    321  NZ  LYS A  40       3.371  -7.419  22.662  1.00 89.80           N
ATOM    322 1HZ  LYS A  40       2.385  -7.635  22.764  1.00 89.80           H
ATOM    323 2HZ  LYS A  40       3.563  -7.168  21.698  1.00 89.80           H
ATOM    324 3HZ  LYS A  40       3.923  -8.230  22.916  1.00 89.80           H
ATOM    325  HN  LYS A  40       7.585  -3.626  25.973  1.00 89.80           H
ATOM    326  N   ASN A  41      10.266  -4.768  24.941  1.00 88.13           N
ATOM    327  CA  ASN A  41      11.673  -4.464  24.743  1.00 88.13           C
ATOM    328  C   ASN A  41      12.227  -5.345  23.621  1.00 88.13           C
ATOM    329  O   ASN A  41      12.937  -4.862  22.741  1.00 88.13           O
ATOM    330  HA  ASN A  41      11.705  -3.403  24.493  1.00 88.13           H
ATOM    331  CB  ASN A  41      12.482  -4.747  26.010  1.00 88.13           C
ATOM    332 1HB  ASN A  41      12.169  -5.698  26.441  1.00 88.13           H
ATOM    333 2HB  ASN A  41      13.538  -4.845  25.757  1.00 88.13           H
ATOM    334  CG  ASN A  41      12.300  -3.629  27.038  1.00 88.13           C
ATOM    335  OD1 ASN A  41      12.031  -2.486  26.709  1.00 88.13           O
ATOM    336  ND2 ASN A  41      12.460  -4.022  28.299  1.00 88.13           N
ATOM    337 1HD2 ASN A  41      12.680  -4.977  28.501  1.00 88.13           H
ATOM    338 2HD2 ASN A  41      12.361  -3.363  29.044  1.00 88.13           H
ATOM    339  HN  ASN A  41      10.030  -5.094  25.857  1.00 88.13           H
ATOM    340  N   ASN A  42      11.881  -6.622  23.690  1.00 90.53           N
ATOM    341  CA  ASN A  42      12.382  -7.586  22.724  1.00 90.53           C
ATOM    342  C   ASN A  42      11.903  -7.196  21.325  1.00 90.53           C
ATOM    343  O   ASN A  42      12.648  -7.315  20.354  1.00 90.53           O
ATOM    344  HA  ASN A  42      13.467  -7.549  22.819  1.00 90.53           H
ATOM    345  CB  ASN A  42      11.859  -8.992  23.028  1.00 90.53           C
ATOM    346 1HB  ASN A  42      10.775  -8.965  23.137  1.00 90.53           H
ATOM    347 2HB  ASN A  42      12.079  -9.654  22.191  1.00 90.53           H
ATOM    348  CG  ASN A  42      12.492  -9.548  24.305  1.00 90.53           C
ATOM    349  OD1 ASN A  42      13.449  -9.011  24.839  1.00 90.53           O
ATOM    350  ND2 ASN A  42      11.906 -10.650  24.764  1.00 90.53           N
ATOM    351 1HD2 ASN A  42      11.124 -11.040  24.278  1.00 90.53           H
ATOM    352 2HD2 ASN A  42      12.248 -11.090  25.594  1.00 90.53           H
ATOM    353  HN  ASN A  42      11.272  -7.000  24.387  1.00 90.53           H
ATOM    354  N   VAL A  43      10.661  -6.737  21.266  1.00 91.00           N
ATOM    355  CA  VAL A  43      10.063  -6.358  19.997  1.00 91.00           C
ATOM    356  C   VAL A  43      10.817  -5.158  19.420  1.00 91.00           C
ATOM    357  O   VAL A  43      11.078  -5.103  18.220  1.00 91.00           O
ATOM    358  HA  VAL A  43      10.173  -7.202  19.316  1.00 91.00           H
ATOM    359  CB  VAL A  43       8.567  -6.092  20.182  1.00 91.00           C
ATOM    360  HB  VAL A  43       8.458  -5.278  20.898  1.00 91.00           H
ATOM    361  CG1 VAL A  43       7.922  -5.650  18.867  1.00 91.00           C
ATOM    362 1HG1 VAL A  43       8.400  -4.734  18.517  1.00 91.00           H
ATOM    363 2HG1 VAL A  43       8.048  -6.433  18.119  1.00 91.00           H
ATOM    364 3HG1 VAL A  43       6.860  -5.467  19.027  1.00 91.00           H
ATOM    365  CG2 VAL A  43       7.858  -7.320  20.755  1.00 91.00           C
ATOM    366 1HG2 VAL A  43       7.981  -8.162  20.073  1.00 91.00           H
ATOM    367 2HG2 VAL A  43       8.291  -7.571  21.723  1.00 91.00           H
ATOM    368 3HG2 VAL A  43       6.797  -7.104  20.877  1.00 91.00           H
ATOM    369  HN  VAL A  43      10.068  -6.624  22.063  1.00 91.00           H
ATOM    370  N   ARG A  44      11.146  -4.227  20.304  1.00 89.61           N
ATOM    371  CA  ARG A  44      11.823  -3.010  19.890  1.00 89.61           C
ATOM    372  C   ARG A  44      13.246  -3.326  19.424  1.00 89.61           C
ATOM    373  O   ARG A  44      13.732  -2.738  18.459  1.00 89.61           O
ATOM    374  HA  ARG A  44      11.220  -2.620  19.071  1.00 89.61           H
ATOM    375  CB  ARG A  44      11.883  -1.997  21.035  1.00 89.61           C
ATOM    376 1HB  ARG A  44      12.267  -2.480  21.934  1.00 89.61           H
ATOM    377 2HB  ARG A  44      12.577  -1.196  20.782  1.00 89.61           H
ATOM    378  CG  ARG A  44      10.499  -1.408  21.318  1.00 89.61           C
ATOM    379 1HG  ARG A  44      10.036  -1.093  20.384  1.00 89.61           H
ATOM    380 2HG  ARG A  44       9.855  -2.174  21.751  1.00 89.61           H
ATOM    381  CD  ARG A  44      10.595  -0.217  22.274  1.00 89.61           C
ATOM    382 1HD  ARG A  44      11.416   0.435  21.974  1.00 89.61           H
ATOM    383 2HD  ARG A  44       9.682   0.376  22.221  1.00 89.61           H
ATOM    384  NE  ARG A  44      10.808  -0.694  23.658  1.00 89.61           N
ATOM    385  HE  ARG A  44      11.734  -0.965  23.923  1.00 89.61           H
ATOM    386  CZ  ARG A  44       9.839  -0.785  24.579  1.00 89.61           C
ATOM    387  NH1 ARG A  44       8.581  -0.435  24.279  1.00 89.61           N
ATOM    388 1HH1 ARG A  44       8.359  -0.103  23.362  1.00 89.61           H
ATOM    389 2HH1 ARG A  44       7.863  -0.507  24.972  1.00 89.61           H
ATOM    390  NH2 ARG A  44      10.147  -1.232  25.804  1.00 89.61           N
ATOM    391 1HH2 ARG A  44       9.435  -1.306  26.503  1.00 89.61           H
ATOM    392 2HH2 ARG A  44      11.088  -1.491  26.020  1.00 89.61           H
ATOM    393  HN  ARG A  44      10.959  -4.295  21.284  1.00 89.61           H
ATOM    394  N   GLN A  45      13.874  -4.254  20.132  1.00 91.39           N
ATOM    395  CA  GLN A  45      15.248  -4.619  19.834  1.00 91.39           C
ATOM    396  C   GLN A  45      15.341  -5.247  18.441  1.00 91.39           C
ATOM    397  O   GLN A  45      16.255  -4.941  17.678  1.00 91.39           O
ATOM    398  HA  GLN A  45      15.808  -3.684  19.856  1.00 91.39           H
ATOM    399  CB  GLN A  45      15.808  -5.564  20.899  1.00 91.39           C
ATOM    400 1HB  GLN A  45      15.670  -5.125  21.888  1.00 91.39           H
ATOM    401 2HB  GLN A  45      15.253  -6.502  20.887  1.00 91.39           H
ATOM    402  CG  GLN A  45      17.294  -5.841  20.661  1.00 91.39           C
ATOM    403 1HG  GLN A  45      17.431  -6.282  19.673  1.00 91.39           H
ATOM    404 2HG  GLN A  45      17.848  -4.903  20.671  1.00 91.39           H
ATOM    405  CD  GLN A  45      17.854  -6.783  21.728  1.00 91.39           C
ATOM    406  OE1 GLN A  45      17.136  -7.330  22.549  1.00 91.39           O
ATOM    407  NE2 GLN A  45      19.173  -6.942  21.671  1.00 91.39           N
ATOM    408 1HE2 GLN A  45      19.704  -6.463  20.972  1.00 91.39           H
ATOM    409 2HE2 GLN A  45      19.633  -7.539  22.328  1.00 91.39           H
ATOM    410  HN  GLN A  45      13.460  -4.751  20.894  1.00 91.39           H
ATOM    411  N   PHE A  46      14.381  -6.114  18.153  1.00 93.27           N
ATOM    412  CA  PHE A  46      14.313  -6.749  16.849  1.00 93.27           C
ATOM    413  C   PHE A  46      14.124  -5.710  15.742  1.00 93.27           C
ATOM    414  O   PHE A  46      14.829  -5.737  14.734  1.00 93.27           O
ATOM    415  HA  PHE A  46      15.256  -7.274  16.695  1.00 93.27           H
ATOM    416  CB  PHE A  46      13.101  -7.683  16.868  1.00 93.27           C
ATOM    417 1HB  PHE A  46      13.269  -8.465  17.608  1.00 93.27           H
ATOM    418 2HB  PHE A  46      12.226  -7.119  17.193  1.00 93.27           H
ATOM    419  CG  PHE A  46      12.796  -8.335  15.518  1.00 93.27           C
ATOM    420  CD1 PHE A  46      11.797  -7.844  14.735  1.00 93.27           C
ATOM    421  HD1 PHE A  46      11.214  -6.986  15.070  1.00 93.27           H
ATOM    422  CD2 PHE A  46      13.523  -9.405  15.100  1.00 93.27           C
ATOM    423  HD2 PHE A  46      14.323  -9.799  15.727  1.00 93.27           H
ATOM    424  CE1 PHE A  46      11.515  -8.449  13.482  1.00 93.27           C
ATOM    425  HE1 PHE A  46      10.714  -8.056  12.856  1.00 93.27           H
ATOM    426  CE2 PHE A  46      13.240 -10.010  13.847  1.00 93.27           C
ATOM    427  HE2 PHE A  46      13.823 -10.868  13.512  1.00 93.27           H
ATOM    428  CZ  PHE A  46      12.242  -9.520  13.065  1.00 93.27           C
ATOM    429  HZ  PHE A  46      12.025  -9.984  12.103  1.00 93.27           H
ATOM    430  HN  PHE A  46      13.660  -6.383  18.792  1.00 93.27           H
ATOM    431  N   ALA A  47      13.170  -4.819  15.967  1.00 91.88           N
ATOM    432  CA  ALA A  47      12.825  -3.823  14.967  1.00 91.88           C
ATOM    433  C   ALA A  47      14.070  -3.007  14.615  1.00 91.88           C
ATOM    434  O   ALA A  47      14.313  -2.711  13.446  1.00 91.88           O
ATOM    435  HA  ALA A  47      12.483  -4.351  14.077  1.00 91.88           H
ATOM    436  CB  ALA A  47      11.683  -2.948  15.490  1.00 91.88           C
ATOM    437 1HB  ALA A  47      10.813  -3.572  15.697  1.00 91.88           H
ATOM    438 2HB  ALA A  47      11.999  -2.449  16.406  1.00 91.88           H
ATOM    439 3HB  ALA A  47      11.425  -2.201  14.740  1.00 91.88           H
ATOM    440  HN  ALA A  47      12.637  -4.772  16.812  1.00 91.88           H
ATOM    441  N   SER A  48      14.827  -2.668  15.648  1.00 92.04           N
ATOM    442  CA  SER A  48      15.902  -1.701  15.502  1.00 92.04           C
ATOM    443  C   SER A  48      16.991  -2.264  14.586  1.00 92.04           C
ATOM    444  O   SER A  48      17.728  -1.507  13.955  1.00 92.04           O
ATOM    445  HA  SER A  48      15.441  -0.822  15.053  1.00 92.04           H
ATOM    446  CB  SER A  48      16.494  -1.326  16.862  1.00 92.04           C
ATOM    447 1HB  SER A  48      17.133  -0.450  16.751  1.00 92.04           H
ATOM    448 2HB  SER A  48      15.690  -1.049  17.544  1.00 92.04           H
ATOM    449  OG  SER A  48      17.249  -2.394  17.429  1.00 92.04           O
ATOM    450  HG  SER A  48      17.612  -2.122  18.320  1.00 92.04           H
ATOM    451  HN  SER A  48      14.716  -3.040  16.570  1.00 92.04           H
ATOM    452  N   HIS A  49      17.058  -3.586  14.542  1.00 93.50           N
ATOM    453  CA  HIS A  49      18.073  -4.258  13.749  1.00 93.50           C
ATOM    454  C   HIS A  49      17.498  -4.616  12.377  1.00 93.50           C
ATOM    455  O   HIS A  49      18.188  -4.509  11.364  1.00 93.50           O
ATOM    456  HA  HIS A  49      18.889  -3.548  13.618  1.00 93.50           H
ATOM    457  CB  HIS A  49      18.628  -5.473  14.495  1.00 93.50           C
ATOM    458 1HB  HIS A  49      17.800  -6.122  14.780  1.00 93.50           H
ATOM    459 2HB  HIS A  49      19.261  -6.045  13.816  1.00 93.50           H
ATOM    460  CG  HIS A  49      19.425  -5.125  15.729  1.00 93.50           C
ATOM    461  ND1 HIS A  49      18.833  -4.837  16.947  1.00 93.50           N
ATOM    462  HD1 HIS A  49      17.850  -4.829  17.132  1.00 93.50           H
ATOM    463  CD2 HIS A  49      20.771  -5.022  15.922  1.00 93.50           C
ATOM    464  HD2 HIS A  49      21.538  -5.185  15.164  1.00 93.50           H
ATOM    465  CE1 HIS A  49      19.789  -4.574  17.825  1.00 93.50           C
ATOM    466  HE1 HIS A  49      19.643  -4.311  18.873  1.00 93.50           H
ATOM    467  NE2 HIS A  49      20.990  -4.688  17.188  1.00 93.50           N
ATOM    468  HN  HIS A  49      16.435  -4.194  15.035  1.00 93.50           H
ATOM    469  N   PHE A  50      16.241  -5.034  12.388  1.00 94.80           N
ATOM    470  CA  PHE A  50      15.654  -5.674  11.223  1.00 94.80           C
ATOM    471  C   PHE A  50      15.162  -4.632  10.216  1.00 94.80           C
ATOM    472  O   PHE A  50      15.419  -4.752   9.019  1.00 94.80           O
ATOM    473  HA  PHE A  50      16.432  -6.283  10.762  1.00 94.80           H
ATOM    474  CB  PHE A  50      14.460  -6.493  11.716  1.00 94.80           C
ATOM    475 1HB  PHE A  50      14.811  -7.228  12.440  1.00 94.80           H
ATOM    476 2HB  PHE A  50      13.771  -5.832  12.241  1.00 94.80           H
ATOM    477  CG  PHE A  50      13.700  -7.217  10.603  1.00 94.80           C
ATOM    478  CD1 PHE A  50      12.473  -6.775  10.218  1.00 94.80           C
ATOM    479  HD1 PHE A  50      12.031  -5.904  10.702  1.00 94.80           H
ATOM    480  CD2 PHE A  50      14.251  -8.303   9.998  1.00 94.80           C
ATOM    481  HD2 PHE A  50      15.235  -8.658  10.307  1.00 94.80           H
ATOM    482  CE1 PHE A  50      11.768  -7.447   9.185  1.00 94.80           C
ATOM    483  HE1 PHE A  50      10.784  -7.092   8.876  1.00 94.80           H
ATOM    484  CE2 PHE A  50      13.546  -8.975   8.965  1.00 94.80           C
ATOM    485  HE2 PHE A  50      13.988  -9.846   8.481  1.00 94.80           H
ATOM    486  CZ  PHE A  50      12.319  -8.533   8.580  1.00 94.80           C
ATOM    487  HZ  PHE A  50      11.778  -9.049   7.787  1.00 94.80           H
ATOM    488  HN  PHE A  50      15.628  -4.942  13.173  1.00 94.80           H
ATOM    489  N   LEU A  51      14.464  -3.635  10.738  1.00 94.39           N
ATOM    490  CA  LEU A  51      13.636  -2.782   9.901  1.00 94.39           C
ATOM    491  C   LEU A  51      14.533  -1.843   9.093  1.00 94.39           C
ATOM    492  O   LEU A  51      14.410  -1.758   7.872  1.00 94.39           O
ATOM    493  HA  LEU A  51      13.099  -3.429   9.207  1.00 94.39           H
ATOM    494  CB  LEU A  51      12.589  -2.056  10.747  1.00 94.39           C
ATOM    495 1HB  LEU A  51      13.107  -1.461  11.499  1.00 94.39           H
ATOM    496 2HB  LEU A  51      12.051  -1.359  10.104  1.00 94.39           H
ATOM    497  CG  LEU A  51      11.565  -2.945  11.456  1.00 94.39           C
ATOM    498  HG  LEU A  51      12.100  -3.599  12.145  1.00 94.39           H
ATOM    499  CD1 LEU A  51      10.595  -2.107  12.290  1.00 94.39           C
ATOM    500 1HD1 LEU A  51      11.152  -1.547  13.042  1.00 94.39           H
ATOM    501 2HD1 LEU A  51      10.063  -1.412  11.640  1.00 94.39           H
ATOM    502 3HD1 LEU A  51       9.878  -2.764  12.783  1.00 94.39           H
ATOM    503  CD2 LEU A  51      10.833  -3.844  10.456  1.00 94.39           C
ATOM    504 1HD2 LEU A  51      10.312  -3.225   9.726  1.00 94.39           H
ATOM    505 2HD2 LEU A  51      11.555  -4.480   9.945  1.00 94.39           H
ATOM    506 3HD2 LEU A  51      10.112  -4.465  10.987  1.00 94.39           H
ATOM    507  HN  LEU A  51      14.458  -3.405  11.711  1.00 94.39           H
ATOM    508  N   PRO A  52      15.448  -1.122   9.755  1.00 95.44           N
ATOM    509  CA  PRO A  52      16.151  -0.013   9.105  1.00 95.44           C
ATOM    510  C   PRO A  52      16.800  -0.430   7.795  1.00 95.44           C
ATOM    511  O   PRO A  52      16.595   0.210   6.765  1.00 95.44           O
ATOM    512  HA  PRO A  52      15.444   0.771   8.835  1.00 95.44           H
ATOM    513  CB  PRO A  52      17.190   0.416  10.142  1.00 95.44           C
ATOM    514 1HB  PRO A  52      18.140  -0.099   9.995  1.00 95.44           H
ATOM    515 2HB  PRO A  52      17.396   1.485  10.086  1.00 95.44           H
ATOM    516  CG  PRO A  52      16.543   0.036  11.469  1.00 95.44           C
ATOM    517 1HG  PRO A  52      17.279  -0.052  12.268  1.00 95.44           H
ATOM    518 2HG  PRO A  52      15.822   0.784  11.796  1.00 95.44           H
ATOM    519  CD  PRO A  52      15.881  -1.296  11.154  1.00 95.44           C
ATOM    520 1HD  PRO A  52      16.576  -2.129  11.257  1.00 95.44           H
ATOM    521 2HD  PRO A  52      15.043  -1.499  11.821  1.00 95.44           H
ATOM    522  N   PRO A  53      17.595  -1.509   7.803  1.00 96.42           N
ATOM    523  CA  PRO A  53      18.264  -1.961   6.581  1.00 96.42           C
ATOM    524  C   PRO A  53      17.293  -2.154   5.428  1.00 96.42           C
ATOM    525  O   PRO A  53      17.580  -1.764   4.297  1.00 96.42           O
ATOM    526  HA  PRO A  53      18.968  -1.204   6.236  1.00 96.42           H
ATOM    527  CB  PRO A  53      18.922  -3.279   6.994  1.00 96.42           C
ATOM    528 1HB  PRO A  53      18.272  -4.132   6.797  1.00 96.42           H
ATOM    529 2HB  PRO A  53      19.849  -3.454   6.449  1.00 96.42           H
ATOM    530  CG  PRO A  53      19.172  -3.096   8.486  1.00 96.42           C
ATOM    531 1HG  PRO A  53      19.306  -4.051   8.995  1.00 96.42           H
ATOM    532 2HG  PRO A  53      20.076  -2.518   8.677  1.00 96.42           H
ATOM    533  CD  PRO A  53      17.921  -2.370   8.954  1.00 96.42           C
ATOM    534 1HD  PRO A  53      17.110  -3.064   9.177  1.00 96.42           H
ATOM    535 2HD  PRO A  53      18.103  -1.794   9.861  1.00 96.42           H
ATOM    536  N   LEU A  54      16.156  -2.755   5.748  1.00 95.40           N
ATOM    537  CA  LEU A  54      15.193  -3.129   4.726  1.00 95.40           C
ATOM    538  C   LEU A  54      14.534  -1.866   4.167  1.00 95.40           C
ATOM    539  O   LEU A  54      14.360  -1.737   2.956  1.00 95.40           O
ATOM    540  HA  LEU A  54      15.744  -3.616   3.921  1.00 95.40           H
ATOM    541  CB  LEU A  54      14.197  -4.151   5.276  1.00 95.40           C
ATOM    542 1HB  LEU A  54      13.758  -3.746   6.188  1.00 95.40           H
ATOM    543 2HB  LEU A  54      13.387  -4.264   4.555  1.00 95.40           H
ATOM    544  CG  LEU A  54      14.762  -5.538   5.588  1.00 95.40           C
ATOM    545  HG  LEU A  54      15.592  -5.420   6.284  1.00 95.40           H
ATOM    546  CD1 LEU A  54      13.714  -6.414   6.277  1.00 95.40           C
ATOM    547 1HD1 LEU A  54      13.405  -5.945   7.211  1.00 95.40           H
ATOM    548 2HD1 LEU A  54      12.849  -6.528   5.624  1.00 95.40           H
ATOM    549 3HD1 LEU A  54      14.142  -7.395   6.488  1.00 95.40           H
ATOM    550  CD2 LEU A  54      15.321  -6.198   4.326  1.00 95.40           C
ATOM    551 1HD2 LEU A  54      14.526  -6.303   3.588  1.00 95.40           H
ATOM    552 2HD2 LEU A  54      16.120  -5.580   3.916  1.00 95.40           H
ATOM    553 3HD2 LEU A  54      15.717  -7.183   4.576  1.00 95.40           H
ATOM    554  HN  LEU A  54      15.890  -2.987   6.683  1.00 95.40           H
ATOM    555  N   TYR A  55      14.185  -0.967   5.075  1.00 94.65           N
ATOM    556  CA  TYR A  55      13.502   0.256   4.694  1.00 94.65           C
ATOM    557  C   TYR A  55      14.384   1.117   3.787  1.00 94.65           C
ATOM    558  O   TYR A  55      13.889   1.758   2.861  1.00 94.65           O
ATOM    559  HA  TYR A  55      12.596  -0.019   4.152  1.00 94.65           H
ATOM    560  CB  TYR A  55      13.236   1.015   5.996  1.00 94.65           C
ATOM    561 1HB  TYR A  55      14.143   1.009   6.599  1.00 94.65           H
ATOM    562 2HB  TYR A  55      13.017   2.056   5.759  1.00 94.65           H
ATOM    563  CG  TYR A  55      12.085   0.442   6.825  1.00 94.65           C
ATOM    564  CD1 TYR A  55      11.355  -0.627   6.347  1.00 94.65           C
ATOM    565  HD1 TYR A  55      11.598  -1.064   5.379  1.00 94.65           H
ATOM    566  CD2 TYR A  55      11.777   0.995   8.052  1.00 94.65           C
ATOM    567  HD2 TYR A  55      12.353   1.839   8.429  1.00 94.65           H
ATOM    568  CE1 TYR A  55      10.272  -1.166   7.128  1.00 94.65           C
ATOM    569  HE1 TYR A  55       9.687  -2.010   6.762  1.00 94.65           H
ATOM    570  CE2 TYR A  55      10.694   0.456   8.833  1.00 94.65           C
ATOM    571  HE2 TYR A  55      10.440   0.883   9.803  1.00 94.65           H
ATOM    572  CZ  TYR A  55       9.995  -0.598   8.332  1.00 94.65           C
ATOM    573  OH  TYR A  55       8.972  -1.107   9.070  1.00 94.65           O
ATOM    574  HH  TYR A  55       8.492  -1.813   8.548  1.00 94.65           H
ATOM    575  HN  TYR A  55      14.362  -1.065   6.055  1.00 94.65           H
ATOM    576  N   TRP A  56      15.674   1.104   4.085  1.00 95.81           N
ATOM    577  CA  TRP A  56      16.641   1.804   3.257  1.00 95.81           C
ATOM    578  C   TRP A  56      16.689   1.108   1.895  1.00 95.81           C
ATOM    579  O   TRP A  56      16.703   1.767   0.857  1.00 95.81           O
ATOM    580  HA  TRP A  56      16.296   2.832   3.138  1.00 95.81           H
ATOM    581  CB  TRP A  56      18.007   1.870   3.944  1.00 95.81           C
ATOM    582 1HB  TRP A  56      18.139   0.975   4.551  1.00 95.81           H
ATOM    583 2HB  TRP A  56      18.786   1.856   3.182  1.00 95.81           H
ATOM    584  CG  TRP A  56      18.200   3.103   4.829  1.00 95.81           C
ATOM    585  CD1 TRP A  56      18.336   3.149   6.161  1.00 95.81           C
ATOM    586  HD1 TRP A  56      18.325   2.273   6.809  1.00 95.81           H
ATOM    587  CD2 TRP A  56      18.274   4.475   4.387  1.00 95.81           C
ATOM    588  NE1 TRP A  56      18.491   4.445   6.609  1.00 95.81           N
ATOM    589  HE1 TRP A  56      18.610   4.733   7.559  1.00 95.81           H
ATOM    590  CE2 TRP A  56      18.452   5.277   5.496  1.00 95.81           C
ATOM    591  CE3 TRP A  56      18.193   5.020   3.094  1.00 95.81           C
ATOM    592  HE3 TRP A  56      18.052   4.408   2.203  1.00 95.81           H
ATOM    593  CZ2 TRP A  56      18.564   6.671   5.424  1.00 95.81           C
ATOM    594  HZ2 TRP A  56      18.705   7.282   6.315  1.00 95.81           H
ATOM    595  CZ3 TRP A  56      18.306   6.414   3.039  1.00 95.81           C
ATOM    596  HZ3 TRP A  56      18.250   6.889   2.059  1.00 95.81           H
ATOM    597  CH2 TRP A  56      18.486   7.236   4.146  1.00 95.81           C
ATOM    598  HH2 TRP A  56      18.566   8.316   4.019  1.00 95.81           H
ATOM    599  HN  TRP A  56      16.061   0.627   4.875  1.00 95.81           H
ATOM    600  N   LEU A  57      16.715  -0.216   1.944  1.00 96.17           N
ATOM    601  CA  LEU A  57      16.775  -1.008   0.728  1.00 96.17           C
ATOM    602  C   LEU A  57      15.536  -0.723  -0.124  1.00 96.17           C
ATOM    603  O   LEU A  57      15.649  -0.445  -1.316  1.00 96.17           O
ATOM    604  HA  LEU A  57      17.657  -0.688   0.173  1.00 96.17           H
ATOM    605  CB  LEU A  57      16.963  -2.489   1.062  1.00 96.17           C
ATOM    606 1HB  LEU A  57      17.874  -2.595   1.652  1.00 96.17           H
ATOM    607 2HB  LEU A  57      16.135  -2.807   1.695  1.00 96.17           H
ATOM    608  CG  LEU A  57      17.050  -3.441  -0.133  1.00 96.17           C
ATOM    609  HG  LEU A  57      16.234  -3.206  -0.816  1.00 96.17           H
ATOM    610  CD1 LEU A  57      18.357  -3.239  -0.901  1.00 96.17           C
ATOM    611 1HD1 LEU A  57      18.409  -2.214  -1.267  1.00 96.17           H
ATOM    612 2HD1 LEU A  57      19.201  -3.432  -0.239  1.00 96.17           H
ATOM    613 3HD1 LEU A  57      18.393  -3.928  -1.745  1.00 96.17           H
ATOM    614  CD2 LEU A  57      16.863  -4.894   0.309  1.00 96.17           C
ATOM    615 1HD2 LEU A  57      17.642  -5.159   1.024  1.00 96.17           H
ATOM    616 2HD2 LEU A  57      15.886  -5.009   0.778  1.00 96.17           H
ATOM    617 3HD2 LEU A  57      16.929  -5.549  -0.559  1.00 96.17           H
ATOM    618  HN  LEU A  57      16.694  -0.745   2.793  1.00 96.17           H
ATOM    619  N   VAL A  58      14.382  -0.803   0.522  1.00 94.95           N
ATOM    620  CA  VAL A  58      13.121  -0.611  -0.173  1.00 94.95           C
ATOM    621  C   VAL A  58      13.085   0.793  -0.778  1.00 94.95           C
ATOM    622  O   VAL A  58      12.694   0.966  -1.932  1.00 94.95           O
ATOM    623  HA  VAL A  58      13.075  -1.343  -0.980  1.00 94.95           H
ATOM    624  CB  VAL A  58      11.953  -0.882   0.778  1.00 94.95           C
ATOM    625  HB  VAL A  58      12.104  -0.281   1.675  1.00 94.95           H
ATOM    626  CG1 VAL A  58      10.624  -0.460   0.148  1.00 94.95           C
ATOM    627 1HG1 VAL A  58      10.651   0.606  -0.077  1.00 94.95           H
ATOM    628 2HG1 VAL A  58      10.463  -1.022  -0.772  1.00 94.95           H
ATOM    629 3HG1 VAL A  58       9.811  -0.664   0.845  1.00 94.95           H
ATOM    630  CG2 VAL A  58      11.918  -2.353   1.199  1.00 94.95           C
ATOM    631 1HG2 VAL A  58      11.802  -2.981   0.315  1.00 94.95           H
ATOM    632 2HG2 VAL A  58      12.848  -2.608   1.706  1.00 94.95           H
ATOM    633 3HG2 VAL A  58      11.079  -2.518   1.874  1.00 94.95           H
ATOM    634  HN  VAL A  58      14.301  -0.994   1.501  1.00 94.95           H
ATOM    635  N   PHE A  59      13.498   1.761   0.027  1.00 96.51           N
ATOM    636  CA  PHE A  59      13.518   3.145  -0.415  1.00 96.51           C
ATOM    637  C   PHE A  59      14.319   3.295  -1.710  1.00 96.51           C
ATOM    638  O   PHE A  59      13.822   3.848  -2.690  1.00 96.51           O
ATOM    639  HA  PHE A  59      12.485   3.443  -0.592  1.00 96.51           H
ATOM    640  CB  PHE A  59      14.199   3.957   0.689  1.00 96.51           C
ATOM    641 1HB  PHE A  59      13.583   3.918   1.587  1.00 96.51           H
ATOM    642 2HB  PHE A  59      15.152   3.489   0.935  1.00 96.51           H
ATOM    643  CG  PHE A  59      14.446   5.422   0.321  1.00 96.51           C
ATOM    644  CD1 PHE A  59      15.716   5.906   0.276  1.00 96.51           C
ATOM    645  HD1 PHE A  59      16.557   5.252   0.502  1.00 96.51           H
ATOM    646  CD2 PHE A  59      13.396   6.239   0.039  1.00 96.51           C
ATOM    647  HD2 PHE A  59      12.378   5.850   0.075  1.00 96.51           H
ATOM    648  CE1 PHE A  59      15.945   7.265  -0.065  1.00 96.51           C
ATOM    649  HE1 PHE A  59      16.963   7.654  -0.101  1.00 96.51           H
ATOM    650  CE2 PHE A  59      13.625   7.598  -0.302  1.00 96.51           C
ATOM    651  HE2 PHE A  59      12.784   8.253  -0.528  1.00 96.51           H
ATOM    652  CZ  PHE A  59      14.895   8.083  -0.347  1.00 96.51           C
ATOM    653  HZ  PHE A  59      15.071   9.126  -0.609  1.00 96.51           H
ATOM    654  HN  PHE A  59      13.815   1.612   0.964  1.00 96.51           H
ATOM    655  N   ILE A  60      15.544   2.794  -1.672  1.00 96.64           N
ATOM    656  CA  ILE A  60      16.477   3.014  -2.765  1.00 96.64           C
ATOM    657  C   ILE A  60      15.926   2.367  -4.037  1.00 96.64           C
ATOM    658  O   ILE A  60      15.817   3.022  -5.073  1.00 96.64           O
ATOM    659  HA  ILE A  60      16.544   4.090  -2.925  1.00 96.64           H
ATOM    660  CB  ILE A  60      17.875   2.525  -2.382  1.00 96.64           C
ATOM    661  HB  ILE A  60      17.786   1.514  -1.982  1.00 96.64           H
ATOM    662  CG1 ILE A  60      18.478   3.396  -1.278  1.00 96.64           C
ATOM    663 1HG1 ILE A  60      18.750   4.369  -1.686  1.00 96.64           H
ATOM    664 2HG1 ILE A  60      17.733   3.573  -0.502  1.00 96.64           H
ATOM    665  CG2 ILE A  60      18.784   2.446  -3.610  1.00 96.64           C
ATOM    666 1HG2 ILE A  60      18.357   1.752  -4.334  1.00 96.64           H
ATOM    667 2HG2 ILE A  60      18.871   3.435  -4.062  1.00 96.64           H
ATOM    668 3HG2 ILE A  60      19.772   2.096  -3.310  1.00 96.64           H
ATOM    669  CD1 ILE A  60      19.712   2.730  -0.666  1.00 96.64           C
ATOM    670 1HD1 ILE A  60      19.430   1.768  -0.237  1.00 96.64           H
ATOM    671 2HD1 ILE A  60      20.464   2.577  -1.440  1.00 96.64           H
ATOM    672 3HD1 ILE A  60      20.120   3.370   0.116  1.00 96.64           H
ATOM    673  HN  ILE A  60      15.902   2.247  -0.915  1.00 96.64           H
ATOM    674  N   VAL A  61      15.595   1.090  -3.918  1.00 94.92           N
ATOM    675  CA  VAL A  61      15.200   0.308  -5.078  1.00 94.92           C
ATOM    676  C   VAL A  61      13.895   0.870  -5.646  1.00 94.92           C
ATOM    677  O   VAL A  61      13.747   0.998  -6.860  1.00 94.92           O
ATOM    678  HA  VAL A  61      15.983   0.414  -5.828  1.00 94.92           H
ATOM    679  CB  VAL A  61      15.101  -1.172  -4.702  1.00 94.92           C
ATOM    680  HB  VAL A  61      14.399  -1.260  -3.873  1.00 94.92           H
ATOM    681  CG1 VAL A  61      14.557  -1.998  -5.869  1.00 94.92           C
ATOM    682 1HG1 VAL A  61      13.564  -1.639  -6.137  1.00 94.92           H
ATOM    683 2HG1 VAL A  61      15.223  -1.899  -6.726  1.00 94.92           H
ATOM    684 3HG1 VAL A  61      14.497  -3.046  -5.575  1.00 94.92           H
ATOM    685  CG2 VAL A  61      16.454  -1.710  -4.232  1.00 94.92           C
ATOM    686 1HG2 VAL A  61      17.186  -1.601  -5.032  1.00 94.92           H
ATOM    687 2HG2 VAL A  61      16.784  -1.149  -3.358  1.00 94.92           H
ATOM    688 3HG2 VAL A  61      16.355  -2.763  -3.971  1.00 94.92           H
ATOM    689  HN  VAL A  61      15.592   0.591  -3.052  1.00 94.92           H
ATOM    690  N   GLY A  62      12.981   1.188  -4.741  1.00 95.14           N
ATOM    691  CA  GLY A  62      11.667   1.662  -5.139  1.00 95.14           C
ATOM    692  C   GLY A  62      11.759   3.032  -5.815  1.00 95.14           C
ATOM    693  O   GLY A  62      11.086   3.282  -6.813  1.00 95.14           O
ATOM    694 1HA  GLY A  62      11.209   0.946  -5.821  1.00 95.14           H
ATOM    695 2HA  GLY A  62      11.019   1.727  -4.264  1.00 95.14           H
ATOM    696  HN  GLY A  62      13.128   1.127  -3.753  1.00 95.14           H
ATOM    697  N   ALA A  63      12.599   3.883  -5.244  1.00 95.72           N
ATOM    698  CA  ALA A  63      12.736   5.243  -5.736  1.00 95.72           C
ATOM    699  C   ALA A  63      13.273   5.211  -7.168  1.00 95.72           C
ATOM    700  O   ALA A  63      12.766   5.914  -8.041  1.00 95.72           O
ATOM    701  HA  ALA A  63      11.745   5.696  -5.739  1.00 95.72           H
ATOM    702  CB  ALA A  63      13.640   6.039  -4.792  1.00 95.72           C
ATOM    703 1HB  ALA A  63      13.198   6.056  -3.795  1.00 95.72           H
ATOM    704 2HB  ALA A  63      14.622   5.568  -4.746  1.00 95.72           H
ATOM    705 3HB  ALA A  63      13.742   7.059  -5.161  1.00 95.72           H
ATOM    706  HN  ALA A  63      13.178   3.656  -4.460  1.00 95.72           H
ATOM    707  N   LEU A  64      14.293   4.387  -7.365  1.00 94.24           N
ATOM    708  CA  LEU A  64      14.909   4.260  -8.675  1.00 94.24           C
ATOM    709  C   LEU A  64      13.879   3.719  -9.668  1.00 94.24           C
ATOM    710  O   LEU A  64      13.728   4.255 -10.765  1.00 94.24           O
ATOM    711  HA  LEU A  64      15.206   5.259  -8.995  1.00 94.24           H
ATOM    712  CB  LEU A  64      16.182   3.416  -8.588  1.00 94.24           C
ATOM    713 1HB  LEU A  64      15.937   2.475  -8.094  1.00 94.24           H
ATOM    714 2HB  LEU A  64      16.501   3.170  -9.601  1.00 94.24           H
ATOM    715  CG  LEU A  64      17.361   4.054  -7.852  1.00 94.24           C
ATOM    716  HG  LEU A  64      17.020   4.367  -6.865  1.00 94.24           H
ATOM    717  CD1 LEU A  64      18.488   3.041  -7.640  1.00 94.24           C
ATOM    718 1HD1 LEU A  64      18.118   2.204  -7.047  1.00 94.24           H
ATOM    719 2HD1 LEU A  64      18.836   2.676  -8.606  1.00 94.24           H
ATOM    720 3HD1 LEU A  64      19.314   3.521  -7.115  1.00 94.24           H
ATOM    721  CD2 LEU A  64      17.848   5.309  -8.580  1.00 94.24           C
ATOM    722 1HD2 LEU A  64      18.167   5.043  -9.588  1.00 94.24           H
ATOM    723 2HD2 LEU A  64      17.037   6.034  -8.636  1.00 94.24           H
ATOM    724 3HD2 LEU A  64      18.687   5.742  -8.036  1.00 94.24           H
ATOM    725  HN  LEU A  64      14.696   3.815  -6.651  1.00 94.24           H
ATOM    726  N   GLY A  65      13.196   2.664  -9.248  1.00 92.36           N
ATOM    727  CA  GLY A  65      12.278   1.967 -10.132  1.00 92.36           C
ATOM    728  C   GLY A  65      11.161   2.898 -10.608  1.00 92.36           C
ATOM    729  O   GLY A  65      10.946   3.051 -11.810  1.00 92.36           O
ATOM    730 1HA  GLY A  65      12.821   1.576 -10.992  1.00 92.36           H
ATOM    731 2HA  GLY A  65      11.846   1.111  -9.613  1.00 92.36           H
ATOM    732  HN  GLY A  65      13.263   2.286  -8.325  1.00 92.36           H
ATOM    733  N   ASN A  66      10.481   3.497  -9.641  1.00 93.74           N
ATOM    734  CA  ASN A  66       9.293   4.279  -9.936  1.00 93.74           C
ATOM    735  C   ASN A  66       9.699   5.558 -10.670  1.00 93.74           C
ATOM    736  O   ASN A  66       8.975   6.033 -11.545  1.00 93.74           O
ATOM    737  HA  ASN A  66       8.666   3.629 -10.547  1.00 93.74           H
ATOM    738  CB  ASN A  66       8.566   4.682  -8.652  1.00 93.74           C
ATOM    739 1HB  ASN A  66       9.285   5.062  -7.926  1.00 93.74           H
ATOM    740 2HB  ASN A  66       7.868   5.492  -8.863  1.00 93.74           H
ATOM    741  CG  ASN A  66       7.809   3.494  -8.054  1.00 93.74           C
ATOM    742  OD1 ASN A  66       6.846   2.994  -8.612  1.00 93.74           O
ATOM    743  ND2 ASN A  66       8.298   3.071  -6.891  1.00 93.74           N
ATOM    744 1HD2 ASN A  66       9.092   3.525  -6.488  1.00 93.74           H
ATOM    745 2HD2 ASN A  66       7.871   2.298  -6.421  1.00 93.74           H
ATOM    746  HN  ASN A  66      10.729   3.453  -8.674  1.00 93.74           H
ATOM    747  N   SER A  67      10.855   6.080 -10.288  1.00 92.83           N
ATOM    748  CA  SER A  67      11.385   7.274 -10.926  1.00 92.83           C
ATOM    749  C   SER A  67      11.615   7.012 -12.416  1.00 92.83           C
ATOM    750  O   SER A  67      11.391   7.892 -13.246  1.00 92.83           O
ATOM    751  HA  SER A  67      10.622   8.039 -10.785  1.00 92.83           H
ATOM    752  CB  SER A  67      12.686   7.724 -10.258  1.00 92.83           C
ATOM    753 1HB  SER A  67      13.420   6.920 -10.317  1.00 92.83           H
ATOM    754 2HB  SER A  67      13.099   8.573 -10.804  1.00 92.83           H
ATOM    755  OG  SER A  67      12.489   8.086  -8.895  1.00 92.83           O
ATOM    756  HG  SER A  67      12.933   7.420  -8.296  1.00 92.83           H
ATOM    757  HN  SER A  67      11.425   5.703  -9.558  1.00 92.83           H
ATOM    758  N   LEU A  68      12.060   5.799 -12.709  1.00 89.77           N
ATOM    759  CA  LEU A  68      12.317   5.409 -14.085  1.00 89.77           C
ATOM    760  C   LEU A  68      10.993   5.358 -14.851  1.00 89.77           C
ATOM    761  O   LEU A  68      10.935   5.734 -16.021  1.00 89.77           O
ATOM    762  HA  LEU A  68      12.945   6.179 -14.532  1.00 89.77           H
ATOM    763  CB  LEU A  68      13.105   4.098 -14.132  1.00 89.77           C
ATOM    764 1HB  LEU A  68      14.030   4.233 -13.571  1.00 89.77           H
ATOM    765 2HB  LEU A  68      12.528   3.331 -13.615  1.00 89.77           H
ATOM    766  CG  LEU A  68      13.458   3.577 -15.526  1.00 89.77           C
ATOM    767  HG  LEU A  68      12.535   3.477 -16.097  1.00 89.77           H
ATOM    768  CD1 LEU A  68      14.346   4.573 -16.275  1.00 89.77           C
ATOM    769 1HD1 LEU A  68      13.820   5.522 -16.379  1.00 89.77           H
ATOM    770 2HD1 LEU A  68      15.269   4.729 -15.716  1.00 89.77           H
ATOM    771 3HD1 LEU A  68      14.582   4.178 -17.263  1.00 89.77           H
ATOM    772  CD2 LEU A  68      14.094   2.188 -15.448  1.00 89.77           C
ATOM    773 1HD2 LEU A  68      15.006   2.239 -14.853  1.00 89.77           H
ATOM    774 2HD2 LEU A  68      13.395   1.494 -14.983  1.00 89.77           H
ATOM    775 3HD2 LEU A  68      14.336   1.842 -16.453  1.00 89.77           H
ATOM    776  HN  LEU A  68      12.244   5.091 -12.027  1.00 89.77           H
ATOM    777  N   VAL A  69       9.964   4.890 -14.161  1.00 88.81           N
ATOM    778  CA  VAL A  69       8.643   4.797 -14.758  1.00 88.81           C
ATOM    779  C   VAL A  69       8.207   6.181 -15.241  1.00 88.81           C
ATOM    780  O   VAL A  69       7.768   6.336 -16.380  1.00 88.81           O
ATOM    781  HA  VAL A  69       8.717   4.132 -15.619  1.00 88.81           H
ATOM    782  CB  VAL A  69       7.661   4.174 -13.763  1.00 88.81           C
ATOM    783  HB  VAL A  69       7.633   4.810 -12.878  1.00 88.81           H
ATOM    784  CG1 VAL A  69       6.248   4.120 -14.348  1.00 88.81           C
ATOM    785 1HG1 VAL A  69       5.914   5.130 -14.583  1.00 88.81           H
ATOM    786 2HG1 VAL A  69       6.254   3.518 -15.256  1.00 88.81           H
ATOM    787 3HG1 VAL A  69       5.571   3.674 -13.620  1.00 88.81           H
ATOM    788  CG2 VAL A  69       8.129   2.784 -13.329  1.00 88.81           C
ATOM    789 1HG2 VAL A  69       8.199   2.135 -14.202  1.00 88.81           H
ATOM    790 2HG2 VAL A  69       9.107   2.861 -12.853  1.00 88.81           H
ATOM    791 3HG2 VAL A  69       7.413   2.365 -12.622  1.00 88.81           H
ATOM    792  HN  VAL A  69      10.022   4.579 -13.212  1.00 88.81           H
ATOM    793  N   ILE A  70       8.343   7.153 -14.351  1.00 90.16           N
ATOM    794  CA  ILE A  70       7.888   8.503 -14.641  1.00 90.16           C
ATOM    795  C   ILE A  70       8.691   9.066 -15.815  1.00 90.16           C
ATOM    796  O   ILE A  70       8.132   9.706 -16.704  1.00 90.16           O
ATOM    797  HA  ILE A  70       6.841   8.438 -14.938  1.00 90.16           H
ATOM    798  CB  ILE A  70       7.949   9.371 -13.383  1.00 90.16           C
ATOM    799  HB  ILE A  70       8.960   9.318 -12.980  1.00 90.16           H
ATOM    800  CG1 ILE A  70       7.004   8.838 -12.303  1.00 90.16           C
ATOM    801 1HG1 ILE A  70       5.977   8.868 -12.666  1.00 90.16           H
ATOM    802 2HG1 ILE A  70       7.238   7.794 -12.094  1.00 90.16           H
ATOM    803  CG2 ILE A  70       7.670  10.838 -13.714  1.00 90.16           C
ATOM    804 1HG2 ILE A  70       8.416  11.198 -14.423  1.00 90.16           H
ATOM    805 2HG2 ILE A  70       6.677  10.929 -14.154  1.00 90.16           H
ATOM    806 3HG2 ILE A  70       7.719  11.432 -12.802  1.00 90.16           H
ATOM    807  CD1 ILE A  70       7.121   9.659 -11.018  1.00 90.16           C
ATOM    808 1HD1 ILE A  70       8.144   9.607 -10.645  1.00 90.16           H
ATOM    809 2HD1 ILE A  70       6.864  10.698 -11.226  1.00 90.16           H
ATOM    810 3HD1 ILE A  70       6.439   9.259 -10.268  1.00 90.16           H
ATOM    811  HN  ILE A  70       8.754   7.031 -13.448  1.00 90.16           H
ATOM    812  N   LEU A  71       9.990   8.806 -15.781  1.00 87.57           N
ATOM    813  CA  LEU A  71      10.892   9.365 -16.774  1.00 87.57           C
ATOM    814  C   LEU A  71      10.514   8.831 -18.157  1.00 87.57           C
ATOM    815  O   LEU A  71      10.447   9.590 -19.123  1.00 87.57           O
ATOM    816  HA  LEU A  71      10.751  10.446 -16.772  1.00 87.57           H
ATOM    817  CB  LEU A  71      12.347   9.097 -16.388  1.00 87.57           C
ATOM    818 1HB  LEU A  71      12.506   9.459 -15.372  1.00 87.57           H
ATOM    819 2HB  LEU A  71      12.505   8.018 -16.371  1.00 87.57           H
ATOM    820  CG  LEU A  71      13.408   9.724 -17.294  1.00 87.57           C
ATOM    821  HG  LEU A  71      13.016  10.667 -17.677  1.00 87.57           H
ATOM    822  CD1 LEU A  71      14.679  10.050 -16.507  1.00 87.57           C
ATOM    823 1HD1 LEU A  71      14.442  10.753 -15.708  1.00 87.57           H
ATOM    824 2HD1 LEU A  71      15.084   9.134 -16.076  1.00 87.57           H
ATOM    825 3HD1 LEU A  71      15.417  10.495 -17.175  1.00 87.57           H
ATOM    826  CD2 LEU A  71      13.696   8.831 -18.503  1.00 87.57           C
ATOM    827 1HD2 LEU A  71      14.058   7.862 -18.160  1.00 87.57           H
ATOM    828 2HD2 LEU A  71      12.781   8.693 -19.079  1.00 87.57           H
ATOM    829 3HD2 LEU A  71      14.453   9.301 -19.130  1.00 87.57           H
ATOM    830  HN  LEU A  71      10.427   8.228 -15.092  1.00 87.57           H
ATOM    831  N   VAL A  72      10.276   7.528 -18.209  1.00 82.66           N
ATOM    832  CA  VAL A  72       9.956   6.875 -19.466  1.00 82.66           C
ATOM    833  C   VAL A  72       8.632   7.427 -20.000  1.00 82.66           C
ATOM    834  O   VAL A  72       8.490   7.655 -21.201  1.00 82.66           O
ATOM    835  HA  VAL A  72      10.748   7.118 -20.174  1.00 82.66           H
ATOM    836  CB  VAL A  72       9.937   5.357 -19.278  1.00 82.66           C
ATOM    837  HB  VAL A  72       9.237   5.128 -18.474  1.00 82.66           H
ATOM    838  CG1 VAL A  72       9.445   4.653 -20.544  1.00 82.66           C
ATOM    839 1HG1 VAL A  72       8.435   4.989 -20.777  1.00 82.66           H
ATOM    840 2HG1 VAL A  72      10.109   4.894 -21.375  1.00 82.66           H
ATOM    841 3HG1 VAL A  72       9.442   3.575 -20.383  1.00 82.66           H
ATOM    842  CG2 VAL A  72      11.315   4.839 -18.862  1.00 82.66           C
ATOM    843 1HG2 VAL A  72      12.044   5.086 -19.634  1.00 82.66           H
ATOM    844 2HG2 VAL A  72      11.610   5.304 -17.922  1.00 82.66           H
ATOM    845 3HG2 VAL A  72      11.274   3.757 -18.735  1.00 82.66           H
ATOM    846  HN  VAL A  72      10.300   6.924 -17.413  1.00 82.66           H
ATOM    847  N   TYR A  73       7.698   7.627 -19.082  1.00 83.21           N
ATOM    848  CA  TYR A  73       6.394   8.156 -19.445  1.00 83.21           C
ATOM    849  C   TYR A  73       6.523   9.527 -20.111  1.00 83.21           C
ATOM    850  O   TYR A  73       5.826   9.818 -21.081  1.00 83.21           O
ATOM    851  HA  TYR A  73       5.933   7.461 -20.147  1.00 83.21           H
ATOM    852  CB  TYR A  73       5.622   8.310 -18.133  1.00 83.21           C
ATOM    853 1HB  TYR A  73       5.571   7.341 -17.637  1.00 83.21           H
ATOM    854 2HB  TYR A  73       6.177   8.977 -17.473  1.00 83.21           H
ATOM    855  CG  TYR A  73       4.202   8.854 -18.306  1.00 83.21           C
ATOM    856  CD1 TYR A  73       3.984  10.216 -18.336  1.00 83.21           C
ATOM    857  HD1 TYR A  73       4.823  10.905 -18.236  1.00 83.21           H
ATOM    858  CD2 TYR A  73       3.140   7.982 -18.433  1.00 83.21           C
ATOM    859  HD2 TYR A  73       3.313   6.906 -18.409  1.00 83.21           H
ATOM    860  CE1 TYR A  73       2.648  10.728 -18.499  1.00 83.21           C
ATOM    861  HE1 TYR A  73       2.462  11.802 -18.525  1.00 83.21           H
ATOM    862  CE2 TYR A  73       1.804   8.494 -18.596  1.00 83.21           C
ATOM    863  HE2 TYR A  73       0.956   7.816 -18.697  1.00 83.21           H
ATOM    864  CZ  TYR A  73       1.624   9.841 -18.621  1.00 83.21           C
ATOM    865  OH  TYR A  73       0.362  10.325 -18.776  1.00 83.21           O
ATOM    866  HH  TYR A  73      -0.265   9.578 -18.995  1.00 83.21           H
ATOM    867  HN  TYR A  73       7.821   7.435 -18.109  1.00 83.21           H
ATOM    868  N   TRP A  74       7.421  10.333 -19.563  1.00 83.55           N
ATOM    869  CA  TRP A  74       7.542  11.717 -19.988  1.00 83.55           C
ATOM    870  C   TRP A  74       8.161  11.730 -21.387  1.00 83.55           C
ATOM    871  O   TRP A  74       7.643  12.380 -22.293  1.00 83.55           O
ATOM    872  HA  TRP A  74       6.540  12.145 -20.020  1.00 83.55           H
ATOM    873  CB  TRP A  74       8.343  12.535 -18.972  1.00 83.55           C
ATOM    874 1HB  TRP A  74       8.216  12.092 -17.984  1.00 83.55           H
ATOM    875 2HB  TRP A  74       9.402  12.465 -19.219  1.00 83.55           H
ATOM    876  CG  TRP A  74       7.945  14.011 -18.908  1.00 83.55           C
ATOM    877  CD1 TRP A  74       7.953  14.911 -19.901  1.00 83.55           C
ATOM    878  HD1 TRP A  74       8.259  14.693 -20.924  1.00 83.55           H
ATOM    879  CD2 TRP A  74       7.475  14.725 -17.746  1.00 83.55           C
ATOM    880  NE1 TRP A  74       7.526  16.149 -19.465  1.00 83.55           N
ATOM    881  HE1 TRP A  74       7.447  16.977 -20.020  1.00 83.55           H
ATOM    882  CE2 TRP A  74       7.226  16.032 -18.113  1.00 83.55           C
ATOM    883  CE3 TRP A  74       7.268  14.282 -16.428  1.00 83.55           C
ATOM    884  HE3 TRP A  74       7.457  13.256 -16.113  1.00 83.55           H
ATOM    885  CZ2 TRP A  74       6.757  17.003 -17.220  1.00 83.55           C
ATOM    886  HZ2 TRP A  74       6.568  18.029 -17.534  1.00 83.55           H
ATOM    887  CZ3 TRP A  74       6.799  15.265 -15.547  1.00 83.55           C
ATOM    888  HZ3 TRP A  74       6.622  14.974 -14.512  1.00 83.55           H
ATOM    889  CH2 TRP A  74       6.543  16.584 -15.901  1.00 83.55           C
ATOM    890  HH2 TRP A  74       6.179  17.290 -15.155  1.00 83.55           H
ATOM    891  HN  TRP A  74       8.057  10.055 -18.843  1.00 83.55           H
ATOM    892  N   TYR A  75       9.262  11.004 -21.518  1.00 76.10           N
ATOM    893  CA  TYR A  75      10.083  11.099 -22.714  1.00 76.10           C
ATOM    894  C   TYR A  75       9.533  10.206 -23.828  1.00 76.10           C
ATOM    895  O   TYR A  75       9.954  10.314 -24.979  1.00 76.10           O
ATOM    896  HA  TYR A  75      10.069  12.136 -23.049  1.00 76.10           H
ATOM    897  CB  TYR A  75      11.471  10.598 -22.313  1.00 76.10           C
ATOM    898 1HB  TYR A  75      11.360   9.715 -21.682  1.00 76.10           H
ATOM    899 2HB  TYR A  75      12.006  10.283 -23.209  1.00 76.10           H
ATOM    900  CG  TYR A  75      12.317  11.634 -21.570  1.00 76.10           C
ATOM    901  CD1 TYR A  75      12.945  12.643 -22.271  1.00 76.10           C
ATOM    902  HD1 TYR A  75      12.840  12.701 -23.354  1.00 76.10           H
ATOM    903  CD2 TYR A  75      12.450  11.560 -20.198  1.00 76.10           C
ATOM    904  HD2 TYR A  75      11.954  10.763 -19.644  1.00 76.10           H
ATOM    905  CE1 TYR A  75      13.741  13.618 -21.572  1.00 76.10           C
ATOM    906  HE1 TYR A  75      14.243  14.420 -22.113  1.00 76.10           H
ATOM    907  CE2 TYR A  75      13.246  12.536 -19.499  1.00 76.10           C
ATOM    908  HE2 TYR A  75      13.360  12.489 -18.416  1.00 76.10           H
ATOM    909  CZ  TYR A  75      13.852  13.516 -20.220  1.00 76.10           C
ATOM    910  OH  TYR A  75      14.603  14.438 -19.559  1.00 76.10           O
ATOM    911  HH  TYR A  75      14.988  15.094 -20.208  1.00 76.10           H
ATOM    912  HN  TYR A  75       9.594  10.362 -20.828  1.00 76.10           H
ATOM    913  N   CYS A  76       8.601   9.345 -23.447  1.00 68.91           N
ATOM    914  CA  CYS A  76       7.933   8.490 -24.414  1.00 68.91           C
ATOM    915  C   CYS A  76       7.005   9.360 -25.264  1.00 68.91           C
ATOM    916  O   CYS A  76       6.012   9.887 -24.764  1.00 68.91           O
ATOM    917  HA  CYS A  76       8.714   8.042 -25.028  1.00 68.91           H
ATOM    918  CB  CYS A  76       7.178   7.348 -23.731  1.00 68.91           C
ATOM    919 1HB  CYS A  76       7.853   6.791 -23.082  1.00 68.91           H
ATOM    920 2HB  CYS A  76       6.387   7.750 -23.098  1.00 68.91           H
ATOM    921  SG  CYS A  76       6.460   6.231 -24.991  1.00 68.91           S
ATOM    922  HG  CYS A  76       7.622   5.846 -25.513  1.00 68.91           H
ATOM    923  HN  CYS A  76       8.303   9.226 -22.500  1.00 68.91           H
ATOM    924  N   THR A  77       7.361   9.484 -26.534  1.00 60.48           N
ATOM    925  CA  THR A  77       6.642  10.375 -27.429  1.00 60.48           C
ATOM    926  C   THR A  77       5.350   9.715 -27.914  1.00 60.48           C
ATOM    927  O   THR A  77       4.580  10.321 -28.657  1.00 60.48           O
ATOM    928  HA  THR A  77       6.356  11.266 -26.870  1.00 60.48           H
ATOM    929  CB  THR A  77       7.588  10.766 -28.566  1.00 60.48           C
ATOM    930  HB  THR A  77       7.102  11.455 -29.257  1.00 60.48           H
ATOM    931  OG1 THR A  77       7.994   9.520 -29.125  1.00 60.48           O
ATOM    932  HG1 THR A  77       8.396   9.665 -30.029  1.00 60.48           H
ATOM    933  CG2 THR A  77       8.890  11.388 -28.057  1.00 60.48           C
ATOM    934 1HG2 THR A  77       9.410  10.672 -27.420  1.00 60.48           H
ATOM    935 2HG2 THR A  77       8.664  12.287 -27.484  1.00 60.48           H
ATOM    936 3HG2 THR A  77       9.525  11.647 -28.905  1.00 60.48           H
ATOM    937  HN  THR A  77       8.123   8.990 -26.951  1.00 60.48           H
ATOM    938  N   ARG A  78       5.151   8.482 -27.472  1.00 64.34           N
ATOM    939  CA  ARG A  78       4.001   7.707 -27.907  1.00 64.34           C
ATOM    940  C   ARG A  78       2.723   8.247 -27.261  1.00 64.34           C
ATOM    941  O   ARG A  78       2.757   8.758 -26.142  1.00 64.34           O
ATOM    942  HA  ARG A  78       3.975   7.830 -28.989  1.00 64.34           H
ATOM    943  CB  ARG A  78       4.163   6.230 -27.544  1.00 64.34           C
ATOM    944 1HB  ARG A  78       3.567   5.618 -28.222  1.00 64.34           H
ATOM    945 2HB  ARG A  78       5.203   5.931 -27.677  1.00 64.34           H
ATOM    946  CG  ARG A  78       3.731   5.969 -26.100  1.00 64.34           C
ATOM    947 1HG  ARG A  78       4.319   6.590 -25.423  1.00 64.34           H
ATOM    948 2HG  ARG A  78       2.688   6.256 -25.970  1.00 64.34           H
ATOM    949  CD  ARG A  78       3.910   4.495 -25.732  1.00 64.34           C
ATOM    950 1HD  ARG A  78       3.382   3.866 -26.449  1.00 64.34           H
ATOM    951 2HD  ARG A  78       4.964   4.223 -25.784  1.00 64.34           H
ATOM    952  NE  ARG A  78       3.392   4.247 -24.368  1.00 64.34           N
ATOM    953  HE  ARG A  78       3.024   5.025 -23.858  1.00 64.34           H
ATOM    954  CZ  ARG A  78       3.385   3.047 -23.773  1.00 64.34           C
ATOM    955  NH1 ARG A  78       3.866   1.970 -24.409  1.00 64.34           N
ATOM    956 1HH1 ARG A  78       4.233   2.059 -25.335  1.00 64.34           H
ATOM    957 2HH1 ARG A  78       3.857   1.077 -23.958  1.00 64.34           H
ATOM    958  NH2 ARG A  78       2.891   2.939 -22.532  1.00 64.34           N
ATOM    959 1HH2 ARG A  78       2.878   2.050 -22.074  1.00 64.34           H
ATOM    960 2HH2 ARG A  78       2.534   3.747 -22.064  1.00 64.34           H
ATOM    961  HN  ARG A  78       5.758   8.013 -26.830  1.00 64.34           H
ATOM    962  N   VAL A  79       1.627   8.115 -27.993  1.00 68.52           N
ATOM    963  CA  VAL A  79       0.319   8.436 -27.448  1.00 68.52           C
ATOM    964  C   VAL A  79       0.109   7.659 -26.147  1.00 68.52           C
ATOM    965  O   VAL A  79       0.301   6.444 -26.108  1.00 68.52           O
ATOM    966  HA  VAL A  79       0.309   9.503 -27.224  1.00 68.52           H
ATOM    967  CB  VAL A  79      -0.766   8.161 -28.491  1.00 68.52           C
ATOM    968  HB  VAL A  79      -0.857   7.081 -28.602  1.00 68.52           H
ATOM    969  CG1 VAL A  79      -2.120   8.702 -28.030  1.00 68.52           C
ATOM    970 1HG1 VAL A  79      -2.405   8.220 -27.094  1.00 68.52           H
ATOM    971 2HG1 VAL A  79      -2.048   9.779 -27.876  1.00 68.52           H
ATOM    972 3HG1 VAL A  79      -2.873   8.493 -28.790  1.00 68.52           H
ATOM    973  CG2 VAL A  79      -0.377   8.742 -29.852  1.00 68.52           C
ATOM    974 1HG2 VAL A  79      -0.245   9.820 -29.762  1.00 68.52           H
ATOM    975 2HG2 VAL A  79       0.555   8.288 -30.188  1.00 68.52           H
ATOM    976 3HG2 VAL A  79      -1.166   8.532 -30.575  1.00 68.52           H
ATOM    977  HN  VAL A  79       1.622   7.796 -28.941  1.00 68.52           H
ATOM    978  N   LYS A  80      -0.283   8.390 -25.114  1.00 77.06           N
ATOM    979  CA  LYS A  80      -0.534   7.782 -23.818  1.00 77.06           C
ATOM    980  C   LYS A  80      -1.809   6.940 -23.894  1.00 77.06           C
ATOM    981  O   LYS A  80      -2.642   7.145 -24.775  1.00 77.06           O
ATOM    982  HA  LYS A  80       0.304   7.120 -23.600  1.00 77.06           H
ATOM    983  CB  LYS A  80      -0.565   8.850 -22.723  1.00 77.06           C
ATOM    984 1HB  LYS A  80      -1.471   9.449 -22.819  1.00 77.06           H
ATOM    985 2HB  LYS A  80      -0.603   8.370 -21.744  1.00 77.06           H
ATOM    986  CG  LYS A  80       0.664   9.757 -22.806  1.00 77.06           C
ATOM    987 1HG  LYS A  80       0.635  10.331 -23.732  1.00 77.06           H
ATOM    988 2HG  LYS A  80       0.647  10.474 -21.985  1.00 77.06           H
ATOM    989  CD  LYS A  80       1.955   8.938 -22.747  1.00 77.06           C
ATOM    990 1HD  LYS A  80       1.916   8.251 -21.901  1.00 77.06           H
ATOM    991 2HD  LYS A  80       2.045   8.329 -23.647  1.00 77.06           H
ATOM    992  CE  LYS A  80       3.177   9.849 -22.617  1.00 77.06           C
ATOM    993 1HE  LYS A  80       3.084  10.692 -23.301  1.00 77.06           H
ATOM    994 2HE  LYS A  80       3.225  10.260 -21.608  1.00 77.06           H
ATOM    995  NZ  LYS A  80       4.417   9.098 -22.912  1.00 77.06           N
ATOM    996 1HZ  LYS A  80       5.222   9.666 -22.671  1.00 77.06           H
ATOM    997 2HZ  LYS A  80       4.432   8.242 -22.368  1.00 77.06           H
ATOM    998 3HZ  LYS A  80       4.448   8.871 -23.900  1.00 77.06           H
ATOM    999  HN  LYS A  80      -0.429   9.379 -25.152  1.00 77.06           H
ATOM   1000  N   THR A  81      -1.923   6.010 -22.956  1.00 79.61           N
ATOM   1001  CA  THR A  81      -3.156   5.260 -22.791  1.00 79.61           C
ATOM   1002  C   THR A  81      -3.710   5.450 -21.378  1.00 79.61           C
ATOM   1003  O   THR A  81      -3.032   5.996 -20.509  1.00 79.61           O
ATOM   1004  HA  THR A  81      -3.897   5.662 -23.482  1.00 79.61           H
ATOM   1005  CB  THR A  81      -2.871   3.798 -23.141  1.00 79.61           C
ATOM   1006  HB  THR A  81      -3.792   3.216 -23.161  1.00 79.61           H
ATOM   1007  OG1 THR A  81      -1.907   3.392 -22.174  1.00 79.61           O
ATOM   1008  HG1 THR A  81      -0.997   3.705 -22.445  1.00 79.61           H
ATOM   1009  CG2 THR A  81      -2.143   3.648 -24.479  1.00 79.61           C
ATOM   1010 1HG2 THR A  81      -1.190   4.174 -24.435  1.00 79.61           H
ATOM   1011 2HG2 THR A  81      -2.756   4.070 -25.275  1.00 79.61           H
ATOM   1012 3HG2 THR A  81      -1.965   2.591 -24.679  1.00 79.61           H
ATOM   1013  HN  THR A  81      -1.192   5.768 -22.318  1.00 79.61           H
ATOM   1014  N   MET A  82      -4.938   4.988 -21.192  1.00 83.48           N
ATOM   1015  CA  MET A  82      -5.567   5.042 -19.883  1.00 83.48           C
ATOM   1016  C   MET A  82      -4.745   4.271 -18.848  1.00 83.48           C
ATOM   1017  O   MET A  82      -4.560   4.738 -17.725  1.00 83.48           O
ATOM   1018  HA  MET A  82      -5.601   6.098 -19.617  1.00 83.48           H
ATOM   1019  CB  MET A  82      -6.973   4.444 -19.967  1.00 83.48           C
ATOM   1020 1HB  MET A  82      -7.589   5.046 -20.635  1.00 83.48           H
ATOM   1021 2HB  MET A  82      -6.921   3.443 -20.396  1.00 83.48           H
ATOM   1022  CG  MET A  82      -7.625   4.378 -18.584  1.00 83.48           C
ATOM   1023 1HG  MET A  82      -7.215   3.541 -18.019  1.00 83.48           H
ATOM   1024 2HG  MET A  82      -7.396   5.284 -18.022  1.00 83.48           H
ATOM   1025  SD  MET A  82      -9.392   4.194 -18.750  1.00 83.48           S
ATOM   1026  CE  MET A  82      -9.906   4.624 -17.096  1.00 83.48           C
ATOM   1027 1HE  MET A  82      -9.454   3.934 -16.384  1.00 83.48           H
ATOM   1028 2HE  MET A  82      -9.586   5.641 -16.869  1.00 83.48           H
ATOM   1029 3HE  MET A  82     -10.992   4.561 -17.024  1.00 83.48           H
ATOM   1030  HN  MET A  82      -5.499   4.584 -21.914  1.00 83.48           H
ATOM   1031  N   THR A  83      -4.275   3.104 -19.262  1.00 82.78           N
ATOM   1032  CA  THR A  83      -3.386   2.316 -18.426  1.00 82.78           C
ATOM   1033  C   THR A  83      -2.165   3.144 -18.017  1.00 82.78           C
ATOM   1034  O   THR A  83      -1.756   3.121 -16.858  1.00 82.78           O
ATOM   1035  HA  THR A  83      -3.916   2.055 -17.510  1.00 82.78           H
ATOM   1036  CB  THR A  83      -3.026   1.040 -19.189  1.00 82.78           C
ATOM   1037  HB  THR A  83      -2.505   1.275 -20.117  1.00 82.78           H
ATOM   1038  OG1 THR A  83      -4.271   0.362 -19.338  1.00 82.78           O
ATOM   1039  HG1 THR A  83      -5.027   0.990 -19.152  1.00 82.78           H
ATOM   1040  CG2 THR A  83      -2.176   0.079 -18.356  1.00 82.78           C
ATOM   1041 1HG2 THR A  83      -2.727  -0.210 -17.460  1.00 82.78           H
ATOM   1042 2HG2 THR A  83      -1.247   0.571 -18.069  1.00 82.78           H
ATOM   1043 3HG2 THR A  83      -1.950  -0.810 -18.945  1.00 82.78           H
ATOM   1044  HN  THR A  83      -4.491   2.697 -20.150  1.00 82.78           H
ATOM   1045  N   ASP A  84      -1.618   3.854 -18.993  1.00 83.39           N
ATOM   1046  CA  ASP A  84      -0.401   4.616 -18.772  1.00 83.39           C
ATOM   1047  C   ASP A  84      -0.654   5.670 -17.692  1.00 83.39           C
ATOM   1048  O   ASP A  84       0.219   5.943 -16.870  1.00 83.39           O
ATOM   1049  HA  ASP A  84       0.346   3.882 -18.471  1.00 83.39           H
ATOM   1050  CB  ASP A  84       0.034   5.341 -20.047  1.00 83.39           C
ATOM   1051 1HB  ASP A  84      -0.761   6.008 -20.380  1.00 83.39           H
ATOM   1052 2HB  ASP A  84       0.904   5.963 -19.837  1.00 83.39           H
ATOM   1053  CG  ASP A  84       0.369   4.344 -21.157  1.00 83.39           C
ATOM   1054  OD1 ASP A  84       1.103   3.379 -20.851  1.00 83.39           O
ATOM   1055  OD2 ASP A  84      -0.115   4.568 -22.288  1.00 83.39           O
ATOM   1056  HN  ASP A  84      -1.992   3.914 -19.919  1.00 83.39           H
ATOM   1057  N   MET A  85      -1.853   6.234 -17.729  1.00 88.74           N
ATOM   1058  CA  MET A  85      -2.222   7.270 -16.780  1.00 88.74           C
ATOM   1059  C   MET A  85      -2.231   6.726 -15.350  1.00 88.74           C
ATOM   1060  O   MET A  85      -1.734   7.375 -14.431  1.00 88.74           O
ATOM   1061  HA  MET A  85      -1.459   8.042 -16.877  1.00 88.74           H
ATOM   1062  CB  MET A  85      -3.609   7.812 -17.129  1.00 88.74           C
ATOM   1063 1HB  MET A  85      -3.634   8.110 -18.177  1.00 88.74           H
ATOM   1064 2HB  MET A  85      -4.353   7.025 -17.004  1.00 88.74           H
ATOM   1065  CG  MET A  85      -3.970   9.007 -16.245  1.00 88.74           C
ATOM   1066 1HG  MET A  85      -4.968   9.368 -16.496  1.00 88.74           H
ATOM   1067 2HG  MET A  85      -3.996   8.701 -15.199  1.00 88.74           H
ATOM   1068  SD  MET A  85      -2.775  10.314 -16.468  1.00 88.74           S
ATOM   1069  CE  MET A  85      -3.120  10.764 -18.161  1.00 88.74           C
ATOM   1070 1HE  MET A  85      -2.957   9.900 -18.806  1.00 88.74           H
ATOM   1071 2HE  MET A  85      -4.156  11.091 -18.246  1.00 88.74           H
ATOM   1072 3HE  MET A  85      -2.456  11.574 -18.464  1.00 88.74           H
ATOM   1073  HN  MET A  85      -2.563   5.994 -18.390  1.00 88.74           H
ATOM   1074  N   PHE A  86      -2.804   5.539 -15.206  1.00 89.97           N
ATOM   1075  CA  PHE A  86      -2.896   4.906 -13.902  1.00 89.97           C
ATOM   1076  C   PHE A  86      -1.515   4.479 -13.401  1.00 89.97           C
ATOM   1077  O   PHE A  86      -1.225   4.577 -12.209  1.00 89.97           O
ATOM   1078  HA  PHE A  86      -3.319   5.640 -13.215  1.00 89.97           H
ATOM   1079  CB  PHE A  86      -3.771   3.662 -14.069  1.00 89.97           C
ATOM   1080 1HB  PHE A  86      -3.350   3.037 -14.856  1.00 89.97           H
ATOM   1081 2HB  PHE A  86      -3.738   3.081 -13.148  1.00 89.97           H
ATOM   1082  CG  PHE A  86      -5.231   3.970 -14.409  1.00 89.97           C
ATOM   1083  CD1 PHE A  86      -5.848   5.044 -13.847  1.00 89.97           C
ATOM   1084  HD1 PHE A  86      -5.303   5.685 -13.154  1.00 89.97           H
ATOM   1085  CD2 PHE A  86      -5.911   3.170 -15.273  1.00 89.97           C
ATOM   1086  HD2 PHE A  86      -5.417   2.310 -15.723  1.00 89.97           H
ATOM   1087  CE1 PHE A  86      -7.203   5.329 -14.162  1.00 89.97           C
ATOM   1088  HE1 PHE A  86      -7.698   6.190 -13.711  1.00 89.97           H
ATOM   1089  CE2 PHE A  86      -7.266   3.456 -15.588  1.00 89.97           C
ATOM   1090  HE2 PHE A  86      -7.811   2.814 -16.281  1.00 89.97           H
ATOM   1091  CZ  PHE A  86      -7.883   4.529 -15.026  1.00 89.97           C
ATOM   1092  HZ  PHE A  86      -8.923   4.748 -15.268  1.00 89.97           H
ATOM   1093  HN  PHE A  86      -3.199   5.014 -15.960  1.00 89.97           H
ATOM   1094  N   LEU A  87      -0.699   4.015 -14.336  1.00 87.80           N
ATOM   1095  CA  LEU A  87       0.640   3.559 -14.001  1.00 87.80           C
ATOM   1096  C   LEU A  87       1.469   4.745 -13.506  1.00 87.80           C
ATOM   1097  O   LEU A  87       2.305   4.595 -12.616  1.00 87.80           O
ATOM   1098  HA  LEU A  87       0.547   2.839 -13.188  1.00 87.80           H
ATOM   1099  CB  LEU A  87       1.267   2.823 -15.187  1.00 87.80           C
ATOM   1100 1HB  LEU A  87       1.185   3.460 -16.069  1.00 87.80           H
ATOM   1101 2HB  LEU A  87       2.331   2.693 -14.987  1.00 87.80           H
ATOM   1102  CG  LEU A  87       0.668   1.456 -15.522  1.00 87.80           C
ATOM   1103  HG  LEU A  87      -0.382   1.598 -15.780  1.00 87.80           H
ATOM   1104  CD1 LEU A  87       1.355   0.840 -16.742  1.00 87.80           C
ATOM   1105 1HD1 LEU A  87       1.227   1.497 -17.602  1.00 87.80           H
ATOM   1106 2HD1 LEU A  87       2.417   0.714 -16.536  1.00 87.80           H
ATOM   1107 3HD1 LEU A  87       0.909  -0.131 -16.958  1.00 87.80           H
ATOM   1108  CD2 LEU A  87       0.713   0.526 -14.308  1.00 87.80           C
ATOM   1109 1HD2 LEU A  87       1.747   0.387 -13.995  1.00 87.80           H
ATOM   1110 2HD2 LEU A  87       0.142   0.967 -13.491  1.00 87.80           H
ATOM   1111 3HD2 LEU A  87       0.280  -0.439 -14.573  1.00 87.80           H
ATOM   1112  HN  LEU A  87      -0.939   3.947 -15.304  1.00 87.80           H
ATOM   1113  N   LEU A  88       1.209   5.899 -14.103  1.00 90.26           N
ATOM   1114  CA  LEU A  88       1.882   7.121 -13.697  1.00 90.26           C
ATOM   1115  C   LEU A  88       1.538   7.427 -12.238  1.00 90.26           C
ATOM   1116  O   LEU A  88       2.430   7.636 -11.417  1.00 90.26           O
ATOM   1117  HA  LEU A  88       2.955   6.942 -13.768  1.00 90.26           H
ATOM   1118  CB  LEU A  88       1.548   8.262 -14.659  1.00 90.26           C
ATOM   1119 1HB  LEU A  88       1.937   8.005 -15.645  1.00 90.26           H
ATOM   1120 2HB  LEU A  88       0.464   8.328 -14.752  1.00 90.26           H
ATOM   1121  CG  LEU A  88       2.084   9.643 -14.274  1.00 90.26           C
ATOM   1122  HG  LEU A  88       1.787   9.849 -13.246  1.00 90.26           H
ATOM   1123  CD1 LEU A  88       3.613   9.669 -14.319  1.00 90.26           C
ATOM   1124 1HD1 LEU A  88       4.009   8.933 -13.619  1.00 90.26           H
ATOM   1125 2HD1 LEU A  88       3.951   9.432 -15.327  1.00 90.26           H
ATOM   1126 3HD1 LEU A  88       3.967  10.662 -14.041  1.00 90.26           H
ATOM   1127  CD2 LEU A  88       1.466  10.734 -15.151  1.00 90.26           C
ATOM   1128 1HD2 LEU A  88       1.710  10.543 -16.196  1.00 90.26           H
ATOM   1129 2HD2 LEU A  88       0.383  10.732 -15.025  1.00 90.26           H
ATOM   1130 3HD2 LEU A  88       1.864  11.705 -14.856  1.00 90.26           H
ATOM   1131  HN  LEU A  88       0.553   6.007 -14.850  1.00 90.26           H
ATOM   1132  N   ASN A  89       0.243   7.443 -11.959  1.00 93.79           N
ATOM   1133  CA  ASN A  89      -0.234   7.830 -10.642  1.00 93.79           C
ATOM   1134  C   ASN A  89       0.211   6.786  -9.616  1.00 93.79           C
ATOM   1135  O   ASN A  89       0.447   7.114  -8.454  1.00 93.79           O
ATOM   1136  HA  ASN A  89       0.203   8.811 -10.456  1.00 93.79           H
ATOM   1137  CB  ASN A  89      -1.762   7.903 -10.610  1.00 93.79           C
ATOM   1138 1HB  ASN A  89      -2.182   7.073 -11.179  1.00 93.79           H
ATOM   1139 2HB  ASN A  89      -2.113   7.795  -9.584  1.00 93.79           H
ATOM   1140  CG  ASN A  89      -2.261   9.228 -11.189  1.00 93.79           C
ATOM   1141  OD1 ASN A  89      -2.526  10.185 -10.480  1.00 93.79           O
ATOM   1142  ND2 ASN A  89      -2.373   9.231 -12.514  1.00 93.79           N
ATOM   1143 1HD2 ASN A  89      -2.139   8.412 -13.038  1.00 93.79           H
ATOM   1144 2HD2 ASN A  89      -2.691  10.053 -12.987  1.00 93.79           H
ATOM   1145  HN  ASN A  89      -0.473   7.198 -12.613  1.00 93.79           H
ATOM   1146  N   LEU A  90       0.312   5.550 -10.082  1.00 91.69           N
ATOM   1147  CA  LEU A  90       0.743   4.460  -9.224  1.00 91.69           C
ATOM   1148  C   LEU A  90       2.174   4.722  -8.752  1.00 91.69           C
ATOM   1149  O   LEU A  90       2.476   4.586  -7.567  1.00 91.69           O
ATOM   1150  HA  LEU A  90       0.088   4.452  -8.352  1.00 91.69           H
ATOM   1151  CB  LEU A  90       0.566   3.116  -9.935  1.00 91.69           C
ATOM   1152 1HB  LEU A  90      -0.456   3.057 -10.307  1.00 91.69           H
ATOM   1153 2HB  LEU A  90       1.224   3.099 -10.804  1.00 91.69           H
ATOM   1154  CG  LEU A  90       0.847   1.870  -9.093  1.00 91.69           C
ATOM   1155  HG  LEU A  90       1.817   1.994  -8.612  1.00 91.69           H
ATOM   1156  CD1 LEU A  90      -0.192   1.714  -7.981  1.00 91.69           C
ATOM   1157 1HD1 LEU A  90      -0.163   2.589  -7.331  1.00 91.69           H
ATOM   1158 2HD1 LEU A  90      -1.185   1.622  -8.422  1.00 91.69           H
ATOM   1159 3HD1 LEU A  90       0.031   0.820  -7.398  1.00 91.69           H
ATOM   1160  CD2 LEU A  90       0.936   0.622  -9.974  1.00 91.69           C
ATOM   1161 1HD2 LEU A  90      -0.008   0.482 -10.502  1.00 91.69           H
ATOM   1162 2HD2 LEU A  90       1.742   0.744 -10.697  1.00 91.69           H
ATOM   1163 3HD2 LEU A  90       1.136  -0.249  -9.350  1.00 91.69           H
ATOM   1164  HN  LEU A  90       0.107   5.290 -11.025  1.00 91.69           H
ATOM   1165  N   ALA A  91       3.018   5.094  -9.703  1.00 93.16           N
ATOM   1166  CA  ALA A  91       4.422   5.328  -9.409  1.00 93.16           C
ATOM   1167  C   ALA A  91       4.548   6.527  -8.467  1.00 93.16           C
ATOM   1168  O   ALA A  91       5.403   6.538  -7.582  1.00 93.16           O
ATOM   1169  HA  ALA A  91       4.808   4.441  -8.908  1.00 93.16           H
ATOM   1170  CB  ALA A  91       5.191   5.531 -10.716  1.00 93.16           C
ATOM   1171 1HB  ALA A  91       5.093   4.640 -11.337  1.00 93.16           H
ATOM   1172 2HB  ALA A  91       4.783   6.390 -11.248  1.00 93.16           H
ATOM   1173 3HB  ALA A  91       6.244   5.706 -10.495  1.00 93.16           H
ATOM   1174  HN  ALA A  91       2.757   5.235 -10.658  1.00 93.16           H
ATOM   1175  N   ILE A  92       3.684   7.507  -8.688  1.00 94.82           N
ATOM   1176  CA  ILE A  92       3.689   8.708  -7.870  1.00 94.82           C
ATOM   1177  C   ILE A  92       3.326   8.340  -6.430  1.00 94.82           C
ATOM   1178  O   ILE A  92       3.982   8.783  -5.489  1.00 94.82           O
ATOM   1179  HA  ILE A  92       4.704   9.105  -7.880  1.00 94.82           H
ATOM   1180  CB  ILE A  92       2.779   9.775  -8.481  1.00 94.82           C
ATOM   1181  HB  ILE A  92       1.821   9.313  -8.717  1.00 94.82           H
ATOM   1182  CG1 ILE A  92       3.360  10.306  -9.793  1.00 94.82           C
ATOM   1183 1HG1 ILE A  92       4.244  10.909  -9.586  1.00 94.82           H
ATOM   1184 2HG1 ILE A  92       3.682   9.472 -10.416  1.00 94.82           H
ATOM   1185  CG2 ILE A  92       2.504  10.899  -7.480  1.00 94.82           C
ATOM   1186 1HG2 ILE A  92       2.016  10.487  -6.596  1.00 94.82           H
ATOM   1187 2HG2 ILE A  92       3.445  11.366  -7.190  1.00 94.82           H
ATOM   1188 3HG2 ILE A  92       1.855  11.644  -7.939  1.00 94.82           H
ATOM   1189  CD1 ILE A  92       2.329  11.146 -10.549  1.00 94.82           C
ATOM   1190 1HD1 ILE A  92       1.456  10.534 -10.775  1.00 94.82           H
ATOM   1191 2HD1 ILE A  92       2.028  11.993  -9.932  1.00 94.82           H
ATOM   1192 3HD1 ILE A  92       2.768  11.511 -11.478  1.00 94.82           H
ATOM   1193  HN  ILE A  92       2.992   7.489  -9.409  1.00 94.82           H
ATOM   1194  N   ALA A  93       2.282   7.534  -6.304  1.00 94.84           N
ATOM   1195  CA  ALA A  93       1.785   7.152  -4.993  1.00 94.84           C
ATOM   1196  C   ALA A  93       2.888   6.416  -4.230  1.00 94.84           C
ATOM   1197  O   ALA A  93       3.085   6.649  -3.038  1.00 94.84           O
ATOM   1198  HA  ALA A  93       1.530   8.065  -4.456  1.00 94.84           H
ATOM   1199  CB  ALA A  93       0.521   6.305  -5.153  1.00 94.84           C
ATOM   1200 1HB  ALA A  93      -0.240   6.884  -5.675  1.00 94.84           H
ATOM   1201 2HB  ALA A  93       0.755   5.409  -5.728  1.00 94.84           H
ATOM   1202 3HB  ALA A  93       0.149   6.019  -4.169  1.00 94.84           H
ATOM   1203  HN  ALA A  93       1.779   7.145  -7.076  1.00 94.84           H
ATOM   1204  N   ASP A  94       3.578   5.542  -4.947  1.00 94.34           N
ATOM   1205  CA  ASP A  94       4.635   4.747  -4.345  1.00 94.34           C
ATOM   1206  C   ASP A  94       5.751   5.675  -3.859  1.00 94.34           C
ATOM   1207  O   ASP A  94       6.242   5.528  -2.741  1.00 94.34           O
ATOM   1208  HA  ASP A  94       4.157   4.207  -3.528  1.00 94.34           H
ATOM   1209  CB  ASP A  94       5.239   3.774  -5.359  1.00 94.34           C
ATOM   1210 1HB  ASP A  94       5.388   4.281  -6.312  1.00 94.34           H
ATOM   1211 2HB  ASP A  94       6.220   3.446  -5.015  1.00 94.34           H
ATOM   1212  CG  ASP A  94       4.331   2.558  -5.559  1.00 94.34           C
ATOM   1213  OD1 ASP A  94       3.655   2.187  -4.576  1.00 94.34           O
ATOM   1214  OD2 ASP A  94       4.333   2.029  -6.692  1.00 94.34           O
ATOM   1215  HN  ASP A  94       3.425   5.373  -5.921  1.00 94.34           H
ATOM   1216  N   LEU A  95       6.117   6.610  -4.723  1.00 95.60           N
ATOM   1217  CA  LEU A  95       7.210   7.519  -4.423  1.00 95.60           C
ATOM   1218  C   LEU A  95       6.893   8.285  -3.137  1.00 95.60           C
ATOM   1219  O   LEU A  95       7.755   8.441  -2.274  1.00 95.60           O
ATOM   1220  HA  LEU A  95       8.101   6.914  -4.253  1.00 95.60           H
ATOM   1221  CB  LEU A  95       7.499   8.425  -5.622  1.00 95.60           C
ATOM   1222 1HB  LEU A  95       6.548   8.764  -6.033  1.00 95.60           H
ATOM   1223 2HB  LEU A  95       8.026   9.309  -5.265  1.00 95.60           H
ATOM   1224  CG  LEU A  95       8.317   7.799  -6.753  1.00 95.60           C
ATOM   1225  HG  LEU A  95       7.762   6.947  -7.145  1.00 95.60           H
ATOM   1226  CD1 LEU A  95       8.502   8.787  -7.907  1.00 95.60           C
ATOM   1227 1HD1 LEU A  95       7.527   9.075  -8.299  1.00 95.60           H
ATOM   1228 2HD1 LEU A  95       9.025   9.673  -7.546  1.00 95.60           H
ATOM   1229 3HD1 LEU A  95       9.087   8.316  -8.697  1.00 95.60           H
ATOM   1230  CD2 LEU A  95       9.654   7.267  -6.234  1.00 95.60           C
ATOM   1231 1HD2 LEU A  95      10.227   8.086  -5.800  1.00 95.60           H
ATOM   1232 2HD2 LEU A  95       9.472   6.508  -5.473  1.00 95.60           H
ATOM   1233 3HD2 LEU A  95      10.216   6.828  -7.058  1.00 95.60           H
ATOM   1234  HN  LEU A  95       5.683   6.751  -5.613  1.00 95.60           H
ATOM   1235  N   LEU A  96       5.652   8.741  -3.049  1.00 95.13           N
ATOM   1236  CA  LEU A  96       5.239   9.576  -1.933  1.00 95.13           C
ATOM   1237  C   LEU A  96       5.458   8.816  -0.624  1.00 95.13           C
ATOM   1238  O   LEU A  96       5.884   9.398   0.372  1.00 95.13           O
ATOM   1239  HA  LEU A  96       5.879  10.459  -1.932  1.00 95.13           H
ATOM   1240  CB  LEU A  96       3.801  10.060  -2.130  1.00 95.13           C
ATOM   1241 1HB  LEU A  96       3.183   9.202  -2.397  1.00 95.13           H
ATOM   1242 2HB  LEU A  96       3.431  10.435  -1.176  1.00 95.13           H
ATOM   1243  CG  LEU A  96       3.598  11.148  -3.187  1.00 95.13           C
ATOM   1244  HG  LEU A  96       3.899  10.745  -4.154  1.00 95.13           H
ATOM   1245  CD1 LEU A  96       2.122  11.535  -3.299  1.00 95.13           C
ATOM   1246 1HD1 LEU A  96       1.537  10.659  -3.581  1.00 95.13           H
ATOM   1247 2HD1 LEU A  96       1.771  11.911  -2.338  1.00 95.13           H
ATOM   1248 3HD1 LEU A  96       2.006  12.309  -4.057  1.00 95.13           H
ATOM   1249  CD2 LEU A  96       4.488  12.359  -2.905  1.00 95.13           C
ATOM   1250 1HD2 LEU A  96       4.241  12.772  -1.927  1.00 95.13           H
ATOM   1251 2HD2 LEU A  96       5.534  12.052  -2.916  1.00 95.13           H
ATOM   1252 3HD2 LEU A  96       4.324  13.117  -3.671  1.00 95.13           H
ATOM   1253  HN  LEU A  96       4.937   8.550  -3.721  1.00 95.13           H
ATOM   1254  N   PHE A  97       5.157   7.526  -0.668  1.00 95.89           N
ATOM   1255  CA  PHE A  97       5.300   6.684   0.507  1.00 95.89           C
ATOM   1256  C   PHE A  97       6.775   6.409   0.809  1.00 95.89           C
ATOM   1257  O   PHE A  97       7.212   6.534   1.952  1.00 95.89           O
ATOM   1258  HA  PHE A  97       4.853   7.218   1.345  1.00 95.89           H
ATOM   1259  CB  PHE A  97       4.600   5.359   0.195  1.00 95.89           C
ATOM   1260 1HB  PHE A  97       3.522   5.520   0.197  1.00 95.89           H
ATOM   1261 2HB  PHE A  97       4.874   5.043  -0.812  1.00 95.89           H
ATOM   1262  CG  PHE A  97       4.935   4.233   1.175  1.00 95.89           C
ATOM   1263  CD1 PHE A  97       5.541   3.100   0.729  1.00 95.89           C
ATOM   1264  HD1 PHE A  97       5.788   2.995  -0.328  1.00 95.89           H
ATOM   1265  CD2 PHE A  97       4.626   4.364   2.493  1.00 95.89           C
ATOM   1266  HD2 PHE A  97       4.141   5.272   2.851  1.00 95.89           H
ATOM   1267  CE1 PHE A  97       5.852   2.055   1.638  1.00 95.89           C
ATOM   1268  HE1 PHE A  97       6.337   1.147   1.280  1.00 95.89           H
ATOM   1269  CE2 PHE A  97       4.937   3.319   3.403  1.00 95.89           C
ATOM   1270  HE2 PHE A  97       4.690   3.425   4.459  1.00 95.89           H
ATOM   1271  CZ  PHE A  97       5.543   2.187   2.956  1.00 95.89           C
ATOM   1272  HZ  PHE A  97       5.782   1.384   3.655  1.00 95.89           H
ATOM   1273  HN  PHE A  97       4.822   7.058  -1.486  1.00 95.89           H
ATOM   1274  N   LEU A  98       7.501   6.040  -0.236  1.00 95.61           N
ATOM   1275  CA  LEU A  98       8.871   5.584  -0.072  1.00 95.61           C
ATOM   1276  C   LEU A  98       9.681   6.667   0.644  1.00 95.61           C
ATOM   1277  O   LEU A  98      10.550   6.360   1.459  1.00 95.61           O
ATOM   1278  HA  LEU A  98       8.847   4.697   0.560  1.00 95.61           H
ATOM   1279  CB  LEU A  98       9.461   5.165  -1.420  1.00 95.61           C
ATOM   1280 1HB  LEU A  98       9.299   5.974  -2.133  1.00 95.61           H
ATOM   1281 2HB  LEU A  98      10.539   5.055  -1.303  1.00 95.61           H
ATOM   1282  CG  LEU A  98       8.906   3.873  -2.022  1.00 95.61           C
ATOM   1283  HG  LEU A  98       7.819   3.904  -1.955  1.00 95.61           H
ATOM   1284  CD1 LEU A  98       9.264   3.762  -3.506  1.00 95.61           C
ATOM   1285 1HD1 LEU A  98       8.841   4.609  -4.046  1.00 95.61           H
ATOM   1286 2HD1 LEU A  98      10.348   3.763  -3.619  1.00 95.61           H
ATOM   1287 3HD1 LEU A  98       8.858   2.834  -3.909  1.00 95.61           H
ATOM   1288  CD2 LEU A  98       9.374   2.652  -1.227  1.00 95.61           C
ATOM   1289 1HD2 LEU A  98      10.463   2.605  -1.241  1.00 95.61           H
ATOM   1290 2HD2 LEU A  98       9.027   2.735  -0.197  1.00 95.61           H
ATOM   1291 3HD2 LEU A  98       8.965   1.747  -1.677  1.00 95.61           H
ATOM   1292  HN  LEU A  98       7.168   6.048  -1.179  1.00 95.61           H
ATOM   1293  N   VAL A  99       9.367   7.911   0.315  1.00 95.71           N
ATOM   1294  CA  VAL A  99      10.095   9.039   0.871  1.00 95.71           C
ATOM   1295  C   VAL A  99       9.926   9.049   2.392  1.00 95.71           C
ATOM   1296  O   VAL A  99      10.699   9.690   3.102  1.00 95.71           O
ATOM   1297  HA  VAL A  99      11.150   8.897   0.637  1.00 95.71           H
ATOM   1298  CB  VAL A  99       9.633  10.338   0.209  1.00 95.71           C
ATOM   1299  HB  VAL A  99       8.544  10.370   0.258  1.00 95.71           H
ATOM   1300  CG1 VAL A  99      10.172  11.558   0.959  1.00 95.71           C
ATOM   1301 1HG1 VAL A  99       9.811  11.541   1.987  1.00 95.71           H
ATOM   1302 2HG1 VAL A  99      11.262  11.533   0.957  1.00 95.71           H
ATOM   1303 3HG1 VAL A  99       9.829  12.468   0.468  1.00 95.71           H
ATOM   1304  CG2 VAL A  99      10.039  10.377  -1.265  1.00 95.71           C
ATOM   1305 1HG2 VAL A  99      11.124  10.312  -1.345  1.00 95.71           H
ATOM   1306 2HG2 VAL A  99       9.585   9.537  -1.790  1.00 95.71           H
ATOM   1307 3HG2 VAL A  99       9.698  11.312  -1.711  1.00 95.71           H
ATOM   1308  HN  VAL A  99       8.632   8.154  -0.319  1.00 95.71           H
ATOM   1309  N   THR A 100       8.909   8.332   2.847  1.00 95.05           N
ATOM   1310  CA  THR A 100       8.595   8.295   4.265  1.00 95.05           C
ATOM   1311  C   THR A 100       9.392   7.189   4.960  1.00 95.05           C
ATOM   1312  O   THR A 100       9.501   7.174   6.185  1.00 95.05           O
ATOM   1313  HA  THR A 100       8.905   9.241   4.710  1.00 95.05           H
ATOM   1314  CB  THR A 100       7.080   8.134   4.409  1.00 95.05           C
ATOM   1315  HB  THR A 100       6.759   8.371   5.424  1.00 95.05           H
ATOM   1316  OG1 THR A 100       6.830   6.798   3.982  1.00 95.05           O
ATOM   1317  HG1 THR A 100       6.782   6.762   2.983  1.00 95.05           H
ATOM   1318  CG2 THR A 100       6.302   8.996   3.413  1.00 95.05           C
ATOM   1319 1HG2 THR A 100       6.574   8.712   2.397  1.00 95.05           H
ATOM   1320 2HG2 THR A 100       6.545  10.047   3.574  1.00 95.05           H
ATOM   1321 3HG2 THR A 100       5.233   8.844   3.559  1.00 95.05           H
ATOM   1322  HN  THR A 100       8.307   7.784   2.266  1.00 95.05           H
ATOM   1323  N   LEU A 101       9.929   6.291   4.147  1.00 94.76           N
ATOM   1324  CA  LEU A 101      10.572   5.098   4.670  1.00 94.76           C
ATOM   1325  C   LEU A 101      11.813   5.502   5.469  1.00 94.76           C
ATOM   1326  O   LEU A 101      12.084   4.939   6.529  1.00 94.76           O
ATOM   1327  HA  LEU A 101       9.867   4.617   5.348  1.00 94.76           H
ATOM   1328  CB  LEU A 101      10.864   4.107   3.541  1.00 94.76           C
ATOM   1329 1HB  LEU A 101      11.374   4.640   2.739  1.00 94.76           H
ATOM   1330 2HB  LEU A 101      11.558   3.355   3.916  1.00 94.76           H
ATOM   1331  CG  LEU A 101       9.649   3.391   2.948  1.00 94.76           C
ATOM   1332  HG  LEU A 101       9.018   4.134   2.461  1.00 94.76           H
ATOM   1333  CD1 LEU A 101      10.075   2.387   1.875  1.00 94.76           C
ATOM   1334 1HD1 LEU A 101      10.597   2.910   1.075  1.00 94.76           H
ATOM   1335 2HD1 LEU A 101      10.738   1.643   2.316  1.00 94.76           H
ATOM   1336 3HD1 LEU A 101       9.192   1.892   1.470  1.00 94.76           H
ATOM   1337  CD2 LEU A 101       8.809   2.735   4.046  1.00 94.76           C
ATOM   1338 1HD2 LEU A 101       9.417   2.006   4.582  1.00 94.76           H
ATOM   1339 2HD2 LEU A 101       8.459   3.498   4.741  1.00 94.76           H
ATOM   1340 3HD2 LEU A 101       7.952   2.233   3.596  1.00 94.76           H
ATOM   1341  HN  LEU A 101       9.929   6.368   3.150  1.00 94.76           H
ATOM   1342  N   PRO A 102      12.587   6.480   4.979  1.00 94.68           N
ATOM   1343  CA  PRO A 102      13.789   6.919   5.690  1.00 94.68           C
ATOM   1344  C   PRO A 102      13.502   7.285   7.137  1.00 94.68           C
ATOM   1345  O   PRO A 102      14.286   6.966   8.030  1.00 94.68           O
ATOM   1346  HA  PRO A 102      14.513   6.106   5.740  1.00 94.68           H
ATOM   1347  CB  PRO A 102      14.267   8.128   4.883  1.00 94.68           C
ATOM   1348 1HB  PRO A 102      13.856   9.059   5.273  1.00 94.68           H
ATOM   1349 2HB  PRO A 102      15.352   8.225   4.909  1.00 94.68           H
ATOM   1350  CG  PRO A 102      13.761   7.835   3.476  1.00 94.68           C
ATOM   1351 1HG  PRO A 102      13.707   8.739   2.869  1.00 94.68           H
ATOM   1352 2HG  PRO A 102      14.418   7.147   2.944  1.00 94.68           H
ATOM   1353  CD  PRO A 102      12.388   7.233   3.727  1.00 94.68           C
ATOM   1354 1HD  PRO A 102      11.623   8.002   3.840  1.00 94.68           H
ATOM   1355 2HD  PRO A 102      12.071   6.590   2.906  1.00 94.68           H
ATOM   1356  N   PHE A 103      12.374   7.952   7.333  1.00 94.28           N
ATOM   1357  CA  PHE A 103      11.997   8.411   8.659  1.00 94.28           C
ATOM   1358  C   PHE A 103      11.645   7.232   9.568  1.00 94.28           C
ATOM   1359  O   PHE A 103      11.987   7.230  10.749  1.00 94.28           O
ATOM   1360  HA  PHE A 103      12.853   8.944   9.073  1.00 94.28           H
ATOM   1361  CB  PHE A 103      10.760   9.297   8.490  1.00 94.28           C
ATOM   1362 1HB  PHE A 103       9.986   8.728   7.977  1.00 94.28           H
ATOM   1363 2HB  PHE A 103      10.370   9.549   9.476  1.00 94.28           H
ATOM   1364  CG  PHE A 103      11.022  10.590   7.715  1.00 94.28           C
ATOM   1365  CD1 PHE A 103      11.410  11.713   8.377  1.00 94.28           C
ATOM   1366  HD1 PHE A 103      11.535  11.692   9.459  1.00 94.28           H
ATOM   1367  CD2 PHE A 103      10.866  10.616   6.364  1.00 94.28           C
ATOM   1368  HD2 PHE A 103      10.555   9.716   5.834  1.00 94.28           H
ATOM   1369  CE1 PHE A 103      11.653  12.913   7.657  1.00 94.28           C
ATOM   1370  HE1 PHE A 103      11.964  13.813   8.187  1.00 94.28           H
ATOM   1371  CE2 PHE A 103      11.109  11.816   5.645  1.00 94.28           C
ATOM   1372  HE2 PHE A 103      10.984  11.837   4.562  1.00 94.28           H
ATOM   1373  CZ  PHE A 103      11.497  12.939   6.306  1.00 94.28           C
ATOM   1374  HZ  PHE A 103      11.684  13.860   5.754  1.00 94.28           H
ATOM   1375  HN  PHE A 103      11.726   8.179   6.607  1.00 94.28           H
ATOM   1376  N   TRP A 104      10.965   6.257   8.982  1.00 92.08           N
ATOM   1377  CA  TRP A 104      10.601   5.055   9.713  1.00 92.08           C
ATOM   1378  C   TRP A 104      11.892   4.361  10.153  1.00 92.08           C
ATOM   1379  O   TRP A 104      11.959   3.806  11.249  1.00 92.08           O
ATOM   1380  HA  TRP A 104      10.024   5.357  10.586  1.00 92.08           H
ATOM   1381  CB  TRP A 104       9.696   4.154   8.870  1.00 92.08           C
ATOM   1382 1HB  TRP A 104      10.052   4.159   7.840  1.00 92.08           H
ATOM   1383 2HB  TRP A 104       9.782   3.130   9.232  1.00 92.08           H
ATOM   1384  CG  TRP A 104       8.222   4.563   8.886  1.00 92.08           C
ATOM   1385  CD1 TRP A 104       7.468   4.974   7.857  1.00 92.08           C
ATOM   1386  HD1 TRP A 104       7.829   5.072   6.833  1.00 92.08           H
ATOM   1387  CD2 TRP A 104       7.348   4.585  10.034  1.00 92.08           C
ATOM   1388  NE1 TRP A 104       6.178   5.258   8.256  1.00 92.08           N
ATOM   1389  HE1 TRP A 104       5.434   5.580   7.671  1.00 92.08           H
ATOM   1390  CE2 TRP A 104       6.103   5.013   9.623  1.00 92.08           C
ATOM   1391  CE3 TRP A 104       7.601   4.252  11.377  1.00 92.08           C
ATOM   1392  HE3 TRP A 104       8.576   3.912  11.727  1.00 92.08           H
ATOM   1393  CZ2 TRP A 104       5.013   5.149  10.491  1.00 92.08           C
ATOM   1394  HZ2 TRP A 104       4.038   5.490  10.141  1.00 92.08           H
ATOM   1395  CZ3 TRP A 104       6.502   4.394  12.232  1.00 92.08           C
ATOM   1396  HZ3 TRP A 104       6.644   4.150  13.285  1.00 92.08           H
ATOM   1397  CH2 TRP A 104       5.242   4.824  11.833  1.00 92.08           C
ATOM   1398  HH2 TRP A 104       4.436   4.908  12.562  1.00 92.08           H
ATOM   1399  HN  TRP A 104      10.664   6.280   8.029  1.00 92.08           H
ATOM   1400  N   ALA A 105      12.884   4.415   9.277  1.00 93.74           N
ATOM   1401  CA  ALA A 105      14.140   3.729   9.526  1.00 93.74           C
ATOM   1402  C   ALA A 105      14.811   4.333  10.761  1.00 93.74           C
ATOM   1403  O   ALA A 105      15.267   3.606  11.642  1.00 93.74           O
ATOM   1404  HA  ALA A 105      13.913   2.681   9.722  1.00 93.74           H
ATOM   1405  CB  ALA A 105      15.025   3.816   8.281  1.00 93.74           C
ATOM   1406 1HB  ALA A 105      14.515   3.347   7.439  1.00 93.74           H
ATOM   1407 2HB  ALA A 105      15.223   4.863   8.048  1.00 93.74           H
ATOM   1408 3HB  ALA A 105      15.967   3.301   8.468  1.00 93.74           H
ATOM   1409  HN  ALA A 105      12.840   4.915   8.412  1.00 93.74           H
ATOM   1410  N   ILE A 106      14.849   5.657  10.786  1.00 93.53           N
ATOM   1411  CA  ILE A 106      15.489   6.367  11.881  1.00 93.53           C
ATOM   1412  C   ILE A 106      14.743   6.068  13.183  1.00 93.53           C
ATOM   1413  O   ILE A 106      15.364   5.825  14.216  1.00 93.53           O
ATOM   1414  HA  ILE A 106      16.505   5.982  11.969  1.00 93.53           H
ATOM   1415  CB  ILE A 106      15.596   7.859  11.562  1.00 93.53           C
ATOM   1416  HB  ILE A 106      14.625   8.203  11.205  1.00 93.53           H
ATOM   1417  CG1 ILE A 106      16.604   8.110  10.438  1.00 93.53           C
ATOM   1418 1HG1 ILE A 106      17.616   7.958  10.813  1.00 93.53           H
ATOM   1419 2HG1 ILE A 106      16.448   7.386   9.638  1.00 93.53           H
ATOM   1420  CG2 ILE A 106      15.927   8.666  12.819  1.00 93.53           C
ATOM   1421 1HG2 ILE A 106      15.141   8.522  13.560  1.00 93.53           H
ATOM   1422 2HG2 ILE A 106      16.878   8.327  13.228  1.00 93.53           H
ATOM   1423 3HG2 ILE A 106      15.996   9.724  12.564  1.00 93.53           H
ATOM   1424  CD1 ILE A 106      16.466   9.529   9.885  1.00 93.53           C
ATOM   1425 1HD1 ILE A 106      15.460   9.669   9.489  1.00 93.53           H
ATOM   1426 2HD1 ILE A 106      16.646  10.249  10.683  1.00 93.53           H
ATOM   1427 3HD1 ILE A 106      17.194   9.680   9.087  1.00 93.53           H
ATOM   1428  HN  ILE A 106      14.453   6.242  10.078  1.00 93.53           H
ATOM   1429  N   ALA A 107      13.422   6.095  13.090  1.00 91.78           N
ATOM   1430  CA  ALA A 107      12.585   5.923  14.265  1.00 91.78           C
ATOM   1431  C   ALA A 107      12.792   4.517  14.833  1.00 91.78           C
ATOM   1432  O   ALA A 107      12.758   4.323  16.047  1.00 91.78           O
ATOM   1433  HA  ALA A 107      12.902   6.656  15.008  1.00 91.78           H
ATOM   1434  CB  ALA A 107      11.125   6.195  13.897  1.00 91.78           C
ATOM   1435 1HB  ALA A 107      11.027   7.215  13.528  1.00 91.78           H
ATOM   1436 2HB  ALA A 107      10.810   5.496  13.123  1.00 91.78           H
ATOM   1437 3HB  ALA A 107      10.498   6.066  14.780  1.00 91.78           H
ATOM   1438  HN  ALA A 107      12.924   6.230  12.233  1.00 91.78           H
ATOM   1439  N   ALA A 108      13.002   3.573  13.927  1.00 90.96           N
ATOM   1440  CA  ALA A 108      13.175   2.185  14.319  1.00 90.96           C
ATOM   1441  C   ALA A 108      14.566   2.001  14.929  1.00 90.96           C
ATOM   1442  O   ALA A 108      14.749   1.189  15.835  1.00 90.96           O
ATOM   1443  HA  ALA A 108      12.423   1.958  15.075  1.00 90.96           H
ATOM   1444  CB  ALA A 108      12.945   1.280  13.108  1.00 90.96           C
ATOM   1445 1HB  ALA A 108      11.933   1.427  12.731  1.00 90.96           H
ATOM   1446 2HB  ALA A 108      13.664   1.528  12.327  1.00 90.96           H
ATOM   1447 3HB  ALA A 108      13.075   0.238  13.403  1.00 90.96           H
ATOM   1448  HN  ALA A 108      13.055   3.744  12.943  1.00 90.96           H
ATOM   1449  N   ALA A 109      15.512   2.770  14.409  1.00 90.90           N
ATOM   1450  CA  ALA A 109      16.903   2.612  14.797  1.00 90.90           C
ATOM   1451  C   ALA A 109      17.073   3.042  16.255  1.00 90.90           C
ATOM   1452  O   ALA A 109      17.874   2.464  16.988  1.00 90.90           O
ATOM   1453  HA  ALA A 109      17.154   1.555  14.708  1.00 90.90           H
ATOM   1454  CB  ALA A 109      17.793   3.413  13.845  1.00 90.90           C
ATOM   1455 1HB  ALA A 109      17.657   3.048  12.827  1.00 90.90           H
ATOM   1456 2HB  ALA A 109      17.520   4.467  13.893  1.00 90.90           H
ATOM   1457 3HB  ALA A 109      18.837   3.294  14.137  1.00 90.90           H
ATOM   1458  HN  ALA A 109      15.340   3.488  13.735  1.00 90.90           H
ATOM   1459  N   ASP A 110      16.306   4.054  16.633  1.00 87.62           N
ATOM   1460  CA  ASP A 110      16.454   4.656  17.948  1.00 87.62           C
ATOM   1461  C   ASP A 110      15.080   5.087  18.465  1.00 87.62           C
ATOM   1462  O   ASP A 110      14.345   4.279  19.030  1.00 87.62           O
ATOM   1463  HA  ASP A 110      16.909   3.883  18.567  1.00 87.62           H
ATOM   1464  CB  ASP A 110      17.347   5.897  17.888  1.00 87.62           C
ATOM   1465 1HB  ASP A 110      18.319   5.630  17.472  1.00 87.62           H
ATOM   1466 2HB  ASP A 110      16.906   6.635  17.218  1.00 87.62           H
ATOM   1467  CG  ASP A 110      17.531   6.508  19.278  1.00 87.62           C
ATOM   1468  OD1 ASP A 110      17.219   5.796  20.257  1.00 87.62           O
ATOM   1469  OD2 ASP A 110      17.981   7.673  19.331  1.00 87.62           O
ATOM   1470  HN  ASP A 110      15.595   4.462  16.060  1.00 87.62           H
ATOM   1471  N   GLN A 111      14.776   6.359  18.253  1.00 87.46           N
ATOM   1472  CA  GLN A 111      13.492   6.900  18.666  1.00 87.46           C
ATOM   1473  C   GLN A 111      13.018   7.961  17.671  1.00 87.46           C
ATOM   1474  O   GLN A 111      13.784   8.400  16.814  1.00 87.46           O
ATOM   1475  HA  GLN A 111      12.806   6.054  18.660  1.00 87.46           H
ATOM   1476  CB  GLN A 111      13.570   7.473  20.083  1.00 87.46           C
ATOM   1477 1HB  GLN A 111      12.589   7.844  20.383  1.00 87.46           H
ATOM   1478 2HB  GLN A 111      13.840   6.684  20.784  1.00 87.46           H
ATOM   1479  CG  GLN A 111      14.595   8.606  20.161  1.00 87.46           C
ATOM   1480 1HG  GLN A 111      15.580   8.229  19.887  1.00 87.46           H
ATOM   1481 2HG  GLN A 111      14.340   9.383  19.440  1.00 87.46           H
ATOM   1482  CD  GLN A 111      14.645   9.204  21.568  1.00 87.46           C
ATOM   1483  OE1 GLN A 111      13.632   9.476  22.191  1.00 87.46           O
ATOM   1484  NE2 GLN A 111      15.877   9.393  22.032  1.00 87.46           N
ATOM   1485 1HE2 GLN A 111      16.666   9.147  21.469  1.00 87.46           H
ATOM   1486 2HE2 GLN A 111      16.014   9.779  22.944  1.00 87.46           H
ATOM   1487  HN  GLN A 111      15.387   7.014  17.808  1.00 87.46           H
ATOM   1488  N   TRP A 112      11.758   8.342  17.817  1.00 89.84           N
ATOM   1489  CA  TRP A 112      11.185   9.374  16.969  1.00 89.84           C
ATOM   1490  C   TRP A 112      11.787  10.717  17.387  1.00 89.84           C
ATOM   1491  O   TRP A 112      11.490  11.225  18.467  1.00 89.84           O
ATOM   1492  HA  TRP A 112      11.458   9.148  15.938  1.00 89.84           H
ATOM   1493  CB  TRP A 112       9.657   9.356  17.040  1.00 89.84           C
ATOM   1494 1HB  TRP A 112       9.305   8.346  16.826  1.00 89.84           H
ATOM   1495 2HB  TRP A 112       9.347   9.592  18.058  1.00 89.84           H
ATOM   1496  CG  TRP A 112       8.978  10.331  16.076  1.00 89.84           C
ATOM   1497  CD1 TRP A 112       8.560  11.580  16.325  1.00 89.84           C
ATOM   1498  HD1 TRP A 112       8.656  12.079  17.289  1.00 89.84           H
ATOM   1499  CD2 TRP A 112       8.653  10.086  14.692  1.00 89.84           C
ATOM   1500  NE1 TRP A 112       7.991  12.155  15.206  1.00 89.84           N
ATOM   1501  HE1 TRP A 112       7.608  13.077  15.144  1.00 89.84           H
ATOM   1502  CE2 TRP A 112       8.050  11.218  14.182  1.00 89.84           C
ATOM   1503  CE3 TRP A 112       8.862   8.946  13.896  1.00 89.84           C
ATOM   1504  HE3 TRP A 112       9.335   8.040  14.275  1.00 89.84           H
ATOM   1505  CZ2 TRP A 112       7.606  11.320  12.858  1.00 89.84           C
ATOM   1506  HZ2 TRP A 112       7.133  12.225  12.479  1.00 89.84           H
ATOM   1507  CZ3 TRP A 112       8.413   9.063  12.576  1.00 89.84           C
ATOM   1508  HZ3 TRP A 112       8.550   8.207  11.915  1.00 89.84           H
ATOM   1509  CH2 TRP A 112       7.804  10.196  12.047  1.00 89.84           C
ATOM   1510  HH2 TRP A 112       7.481  10.208  11.006  1.00 89.84           H
ATOM   1511  HN  TRP A 112      11.133   7.960  18.497  1.00 89.84           H
ATOM   1512  N   LYS A 113      12.622  11.254  16.509  1.00 91.13           N
ATOM   1513  CA  LYS A 113      13.367  12.460  16.826  1.00 91.13           C
ATOM   1514  C   LYS A 113      12.687  13.663  16.169  1.00 91.13           C
ATOM   1515  O   LYS A 113      13.141  14.796  16.319  1.00 91.13           O
ATOM   1516  HA  LYS A 113      13.332  12.591  17.907  1.00 91.13           H
ATOM   1517  CB  LYS A 113      14.838  12.298  16.437  1.00 91.13           C
ATOM   1518 1HB  LYS A 113      14.912  12.013  15.388  1.00 91.13           H
ATOM   1519 2HB  LYS A 113      15.354  13.253  16.544  1.00 91.13           H
ATOM   1520  CG  LYS A 113      15.522  11.243  17.308  1.00 91.13           C
ATOM   1521 1HG  LYS A 113      15.491  11.552  18.353  1.00 91.13           H
ATOM   1522 2HG  LYS A 113      14.979  10.300  17.238  1.00 91.13           H
ATOM   1523  CD  LYS A 113      16.975  11.034  16.877  1.00 91.13           C
ATOM   1524 1HD  LYS A 113      17.009  10.749  15.825  1.00 91.13           H
ATOM   1525 2HD  LYS A 113      17.525  11.970  16.971  1.00 91.13           H
ATOM   1526  CE  LYS A 113      17.649   9.953  17.725  1.00 91.13           C
ATOM   1527 1HE  LYS A 113      17.669  10.263  18.770  1.00 91.13           H
ATOM   1528 2HE  LYS A 113      17.071   9.031  17.677  1.00 91.13           H
ATOM   1529  NZ  LYS A 113      19.029   9.706  17.249  1.00 91.13           N
ATOM   1530 1HZ  LYS A 113      19.429   8.929  17.764  1.00 91.13           H
ATOM   1531 2HZ  LYS A 113      19.010   9.482  16.260  1.00 91.13           H
ATOM   1532 3HZ  LYS A 113      19.591  10.536  17.397  1.00 91.13           H
ATOM   1533  HN  LYS A 113      12.792  10.879  15.597  1.00 91.13           H
ATOM   1534  N   PHE A 114      11.608  13.375  15.455  1.00 92.45           N
ATOM   1535  CA  PHE A 114      10.988  14.373  14.600  1.00 92.45           C
ATOM   1536  C   PHE A 114       9.757  14.983  15.273  1.00 92.45           C
ATOM   1537  O   PHE A 114       9.280  14.471  16.285  1.00 92.45           O
ATOM   1538  HA  PHE A 114      11.729  15.154  14.425  1.00 92.45           H
ATOM   1539  CB  PHE A 114      10.553  13.657  13.320  1.00 92.45           C
ATOM   1540 1HB  PHE A 114       9.735  12.977  13.557  1.00 92.45           H
ATOM   1541 2HB  PHE A 114      10.162  14.394  12.619  1.00 92.45           H
ATOM   1542  CG  PHE A 114      11.672  12.868  12.637  1.00 92.45           C
ATOM   1543  CD1 PHE A 114      12.636  13.524  11.936  1.00 92.45           C
ATOM   1544  HD1 PHE A 114      12.611  14.611  11.861  1.00 92.45           H
ATOM   1545  CD2 PHE A 114      11.702  11.512  12.731  1.00 92.45           C
ATOM   1546  HD2 PHE A 114      10.930  10.987  13.292  1.00 92.45           H
ATOM   1547  CE1 PHE A 114      13.674  12.791  11.302  1.00 92.45           C
ATOM   1548  HE1 PHE A 114      14.446  13.317  10.740  1.00 92.45           H
ATOM   1549  CE2 PHE A 114      12.741  10.780  12.097  1.00 92.45           C
ATOM   1550  HE2 PHE A 114      12.765   9.693  12.171  1.00 92.45           H
ATOM   1551  CZ  PHE A 114      13.705  11.435  11.396  1.00 92.45           C
ATOM   1552  HZ  PHE A 114      14.502  10.873  10.909  1.00 92.45           H
ATOM   1553  HN  PHE A 114      11.160  12.481  15.455  1.00 92.45           H
ATOM   1554  N   GLN A 115       9.277  16.069  14.685  1.00 93.04           N
ATOM   1555  CA  GLN A 115       8.137  16.778  15.239  1.00 93.04           C
ATOM   1556  C   GLN A 115       6.850  15.987  14.994  1.00 93.04           C
ATOM   1557  O   GLN A 115       6.826  15.074  14.170  1.00 93.04           O
ATOM   1558  HA  GLN A 115       8.330  16.848  16.309  1.00 93.04           H
ATOM   1559  CB  GLN A 115       8.032  18.189  14.655  1.00 93.04           C
ATOM   1560 1HB  GLN A 115       8.054  18.138  13.566  1.00 93.04           H
ATOM   1561 2HB  GLN A 115       7.076  18.632  14.934  1.00 93.04           H
ATOM   1562  CG  GLN A 115       9.176  19.074  15.153  1.00 93.04           C
ATOM   1563 1HG  GLN A 115      10.132  18.600  14.929  1.00 93.04           H
ATOM   1564 2HG  GLN A 115       9.161  20.026  14.622  1.00 93.04           H
ATOM   1565  CD  GLN A 115       9.063  19.322  16.658  1.00 93.04           C
ATOM   1566  OE1 GLN A 115       8.004  19.212  17.254  1.00 93.04           O
ATOM   1567  NE2 GLN A 115      10.211  19.661  17.238  1.00 93.04           N
ATOM   1568 1HE2 GLN A 115      11.045  19.734  16.692  1.00 93.04           H
ATOM   1569 2HE2 GLN A 115      10.239  19.843  18.221  1.00 93.04           H
ATOM   1570  HN  GLN A 115       9.654  16.463  13.847  1.00 93.04           H
ATOM   1571  N   THR A 116       5.812  16.366  15.725  1.00 93.60           N
ATOM   1572  CA  THR A 116       4.544  15.660  15.648  1.00 93.60           C
ATOM   1573  C   THR A 116       3.986  15.723  14.225  1.00 93.60           C
ATOM   1574  O   THR A 116       3.379  14.764  13.749  1.00 93.60           O
ATOM   1575  HA  THR A 116       4.721  14.609  15.876  1.00 93.60           H
ATOM   1576  CB  THR A 116       3.605  16.259  16.696  1.00 93.60           C
ATOM   1577  HB  THR A 116       3.311  17.272  16.422  1.00 93.60           H
ATOM   1578  OG1 THR A 116       4.327  16.138  17.919  1.00 93.60           O
ATOM   1579  HG1 THR A 116       3.924  16.734  18.614  1.00 93.60           H
ATOM   1580  CG2 THR A 116       2.353  15.407  16.916  1.00 93.60           C
ATOM   1581 1HG2 THR A 116       2.646  14.413  17.256  1.00 93.60           H
ATOM   1582 2HG2 THR A 116       1.802  15.323  15.980  1.00 93.60           H
ATOM   1583 3HG2 THR A 116       1.721  15.877  17.670  1.00 93.60           H
ATOM   1584  HN  THR A 116       5.828  17.138  16.361  1.00 93.60           H
ATOM   1585  N   PHE A 117       4.210  16.861  13.585  1.00 94.46           N
ATOM   1586  CA  PHE A 117       3.737  17.061  12.225  1.00 94.46           C
ATOM   1587  C   PHE A 117       4.216  15.935  11.307  1.00 94.46           C
ATOM   1588  O   PHE A 117       3.435  15.391  10.527  1.00 94.46           O
ATOM   1589  HA  PHE A 117       2.647  17.062  12.259  1.00 94.46           H
ATOM   1590  CB  PHE A 117       4.325  18.387  11.737  1.00 94.46           C
ATOM   1591 1HB  PHE A 117       3.942  19.194  12.361  1.00 94.46           H
ATOM   1592 2HB  PHE A 117       5.406  18.364  11.874  1.00 94.46           H
ATOM   1593  CG  PHE A 117       4.017  18.702  10.272  1.00 94.46           C
ATOM   1594  CD1 PHE A 117       4.984  18.555   9.327  1.00 94.46           C
ATOM   1595  HD1 PHE A 117       5.978  18.213   9.613  1.00 94.46           H
ATOM   1596  CD2 PHE A 117       2.776  19.130   9.915  1.00 94.46           C
ATOM   1597  HD2 PHE A 117       2.002  19.248  10.673  1.00 94.46           H
ATOM   1598  CE1 PHE A 117       4.698  18.849   7.968  1.00 94.46           C
ATOM   1599  HE1 PHE A 117       5.473  18.731   7.210  1.00 94.46           H
ATOM   1600  CE2 PHE A 117       2.490  19.423   8.556  1.00 94.46           C
ATOM   1601  HE2 PHE A 117       1.496  19.766   8.270  1.00 94.46           H
ATOM   1602  CZ  PHE A 117       3.457  19.276   7.611  1.00 94.46           C
ATOM   1603  HZ  PHE A 117       3.237  19.501   6.567  1.00 94.46           H
ATOM   1604  HN  PHE A 117       4.703  17.637  13.979  1.00 94.46           H
ATOM   1605  N   MET A 118       5.497  15.619  11.430  1.00 94.34           N
ATOM   1606  CA  MET A 118       6.097  14.592  10.595  1.00 94.34           C
ATOM   1607  C   MET A 118       5.478  13.222  10.881  1.00 94.34           C
ATOM   1608  O   MET A 118       5.341  12.399   9.978  1.00 94.34           O
ATOM   1609  HA  MET A 118       5.884  14.887   9.568  1.00 94.34           H
ATOM   1610  CB  MET A 118       7.603  14.537  10.858  1.00 94.34           C
ATOM   1611 1HB  MET A 118       8.016  15.546  10.845  1.00 94.34           H
ATOM   1612 2HB  MET A 118       7.788  14.130  11.853  1.00 94.34           H
ATOM   1613  CG  MET A 118       8.312  13.677   9.810  1.00 94.34           C
ATOM   1614 1HG  MET A 118       9.379  13.628  10.028  1.00 94.34           H
ATOM   1615 2HG  MET A 118       7.931  12.656   9.847  1.00 94.34           H
ATOM   1616  SD  MET A 118       8.054  14.363   8.182  1.00 94.34           S
ATOM   1617  CE  MET A 118       9.039  15.847   8.312  1.00 94.34           C
ATOM   1618 1HE  MET A 118       8.655  16.468   9.121  1.00 94.34           H
ATOM   1619 2HE  MET A 118      10.075  15.578   8.521  1.00 94.34           H
ATOM   1620 3HE  MET A 118       8.989  16.399   7.374  1.00 94.34           H
ATOM   1621  HN  MET A 118       6.119  16.050  12.083  1.00 94.34           H
ATOM   1622  N   CYS A 119       5.121  13.021  12.141  1.00 93.21           N
ATOM   1623  CA  CYS A 119       4.508  11.770  12.554  1.00 93.21           C
ATOM   1624  C   CYS A 119       3.173  11.624  11.822  1.00 93.21           C
ATOM   1625  O   CYS A 119       2.861  10.555  11.299  1.00 93.21           O
ATOM   1626  HA  CYS A 119       5.196  10.975  12.268  1.00 93.21           H
ATOM   1627  CB  CYS A 119       4.337  11.699  14.073  1.00 93.21           C
ATOM   1628 1HB  CYS A 119       5.313  11.687  14.558  1.00 93.21           H
ATOM   1629 2HB  CYS A 119       3.815  12.587  14.430  1.00 93.21           H
ATOM   1630  SG  CYS A 119       3.395  10.197  14.527  1.00 93.21           S
ATOM   1631  HN  CYS A 119       5.245  13.693  12.872  1.00 93.21           H
ATOM   1632  N   LYS A 120       2.421  12.715  11.806  1.00 94.25           N
ATOM   1633  CA  LYS A 120       1.125  12.721  11.148  1.00 94.25           C
ATOM   1634  C   LYS A 120       1.307  12.361   9.672  1.00 94.25           C
ATOM   1635  O   LYS A 120       0.613  11.488   9.153  1.00 94.25           O
ATOM   1636  HA  LYS A 120       0.516  11.950  11.619  1.00 94.25           H
ATOM   1637  CB  LYS A 120       0.417  14.059  11.372  1.00 94.25           C
ATOM   1638 1HB  LYS A 120       1.084  14.878  11.104  1.00 94.25           H
ATOM   1639 2HB  LYS A 120      -0.452  14.128  10.718  1.00 94.25           H
ATOM   1640  CG  LYS A 120      -0.022  14.209  12.830  1.00 94.25           C
ATOM   1641 1HG  LYS A 120      -0.667  13.375  13.107  1.00 94.25           H
ATOM   1642 2HG  LYS A 120       0.850  14.167  13.483  1.00 94.25           H
ATOM   1643  CD  LYS A 120      -0.765  15.529  13.046  1.00 94.25           C
ATOM   1644 1HD  LYS A 120      -0.084  16.364  12.886  1.00 94.25           H
ATOM   1645 2HD  LYS A 120      -1.565  15.625  12.311  1.00 94.25           H
ATOM   1646  CE  LYS A 120      -1.351  15.604  14.457  1.00 94.25           C
ATOM   1647 1HE  LYS A 120      -1.456  14.600  14.868  1.00 94.25           H
ATOM   1648 2HE  LYS A 120      -0.668  16.146  15.112  1.00 94.25           H
ATOM   1649  NZ  LYS A 120      -2.667  16.279  14.437  1.00 94.25           N
ATOM   1650 1HZ  LYS A 120      -3.034  16.334  15.381  1.00 94.25           H
ATOM   1651 2HZ  LYS A 120      -2.562  17.215  14.060  1.00 94.25           H
ATOM   1652 3HZ  LYS A 120      -3.309  15.752  13.856  1.00 94.25           H
ATOM   1653  HN  LYS A 120       2.682  13.581  12.233  1.00 94.25           H
ATOM   1654  N   VAL A 121       2.243  13.052   9.038  1.00 94.33           N
ATOM   1655  CA  VAL A 121       2.452  12.893   7.609  1.00 94.33           C
ATOM   1656  C   VAL A 121       2.849  11.445   7.315  1.00 94.33           C
ATOM   1657  O   VAL A 121       2.273  10.806   6.435  1.00 94.33           O
ATOM   1658  HA  VAL A 121       1.505  13.105   7.112  1.00 94.33           H
ATOM   1659  CB  VAL A 121       3.484  13.908   7.115  1.00 94.33           C
ATOM   1660  HB  VAL A 121       4.369  13.821   7.745  1.00 94.33           H
ATOM   1661  CG1 VAL A 121       3.902  13.607   5.674  1.00 94.33           C
ATOM   1662 1HG1 VAL A 121       4.341  12.610   5.624  1.00 94.33           H
ATOM   1663 2HG1 VAL A 121       3.028  13.653   5.025  1.00 94.33           H
ATOM   1664 3HG1 VAL A 121       4.636  14.344   5.348  1.00 94.33           H
ATOM   1665  CG2 VAL A 121       2.953  15.337   7.244  1.00 94.33           C
ATOM   1666 1HG2 VAL A 121       2.046  15.443   6.649  1.00 94.33           H
ATOM   1667 2HG2 VAL A 121       2.728  15.548   8.290  1.00 94.33           H
ATOM   1668 3HG2 VAL A 121       3.707  16.039   6.886  1.00 94.33           H
ATOM   1669  HN  VAL A 121       2.850  13.710   9.483  1.00 94.33           H
ATOM   1670  N   VAL A 122       3.830  10.969   8.068  1.00 92.81           N
ATOM   1671  CA  VAL A 122       4.462   9.698   7.758  1.00 92.81           C
ATOM   1672  C   VAL A 122       3.428   8.577   7.877  1.00 92.81           C
ATOM   1673  O   VAL A 122       3.378   7.681   7.036  1.00 92.81           O
ATOM   1674  HA  VAL A 122       4.809   9.746   6.726  1.00 92.81           H
ATOM   1675  CB  VAL A 122       5.680   9.486   8.659  1.00 92.81           C
ATOM   1676  HB  VAL A 122       5.379   9.696   9.685  1.00 92.81           H
ATOM   1677  CG1 VAL A 122       6.162   8.035   8.598  1.00 92.81           C
ATOM   1678 1HG1 VAL A 122       5.362   7.373   8.929  1.00 92.81           H
ATOM   1679 2HG1 VAL A 122       6.438   7.787   7.573  1.00 92.81           H
ATOM   1680 3HG1 VAL A 122       7.028   7.912   9.247  1.00 92.81           H
ATOM   1681  CG2 VAL A 122       6.807  10.454   8.293  1.00 92.81           C
ATOM   1682 1HG2 VAL A 122       7.106  10.290   7.258  1.00 92.81           H
ATOM   1683 2HG2 VAL A 122       6.459  11.480   8.413  1.00 92.81           H
ATOM   1684 3HG2 VAL A 122       7.661  10.282   8.949  1.00 92.81           H
ATOM   1685  HN  VAL A 122       4.192  11.436   8.874  1.00 92.81           H
ATOM   1686  N   ASN A 123       2.628   8.663   8.930  1.00 90.93           N
ATOM   1687  CA  ASN A 123       1.598   7.666   9.170  1.00 90.93           C
ATOM   1688  C   ASN A 123       0.570   7.717   8.038  1.00 90.93           C
ATOM   1689  O   ASN A 123       0.120   6.679   7.557  1.00 90.93           O
ATOM   1690  HA  ASN A 123       2.125   6.713   9.212  1.00 90.93           H
ATOM   1691  CB  ASN A 123       0.865   7.938  10.486  1.00 90.93           C
ATOM   1692 1HB  ASN A 123       0.785   9.013  10.647  1.00 90.93           H
ATOM   1693 2HB  ASN A 123      -0.151   7.547  10.428  1.00 90.93           H
ATOM   1694  CG  ASN A 123       1.599   7.294  11.665  1.00 90.93           C
ATOM   1695  OD1 ASN A 123       2.403   6.390  11.510  1.00 90.93           O
ATOM   1696  ND2 ASN A 123       1.277   7.808  12.848  1.00 90.93           N
ATOM   1697 1HD2 ASN A 123       0.608   8.550  12.906  1.00 90.93           H
ATOM   1698 2HD2 ASN A 123       1.703   7.454  13.680  1.00 90.93           H
ATOM   1699  HN  ASN A 123       2.675   9.395   9.610  1.00 90.93           H
ATOM   1700  N   SER A 124       0.230   8.936   7.645  1.00 92.87           N
ATOM   1701  CA  SER A 124      -0.866   9.144   6.714  1.00 92.87           C
ATOM   1702  C   SER A 124      -0.444   8.718   5.306  1.00 92.87           C
ATOM   1703  O   SER A 124      -1.246   8.168   4.553  1.00 92.87           O
ATOM   1704  HA  SER A 124      -1.677   8.513   7.077  1.00 92.87           H
ATOM   1705  CB  SER A 124      -1.319  10.605   6.713  1.00 92.87           C
ATOM   1706 1HB  SER A 124      -0.527  11.230   6.299  1.00 92.87           H
ATOM   1707 2HB  SER A 124      -2.186  10.716   6.062  1.00 92.87           H
ATOM   1708  OG  SER A 124      -1.648  11.063   8.022  1.00 92.87           O
ATOM   1709  HG  SER A 124      -1.001  11.769   8.310  1.00 92.87           H
ATOM   1710  HN  SER A 124       0.687   9.771   7.952  1.00 92.87           H
ATOM   1711  N   MET A 125       0.815   8.988   4.993  1.00 92.91           N
ATOM   1712  CA  MET A 125       1.316   8.766   3.648  1.00 92.91           C
ATOM   1713  C   MET A 125       1.216   7.289   3.262  1.00 92.91           C
ATOM   1714  O   MET A 125       0.880   6.962   2.125  1.00 92.91           O
ATOM   1715  HA  MET A 125       0.679   9.363   2.995  1.00 92.91           H
ATOM   1716  CB  MET A 125       2.775   9.218   3.565  1.00 92.91           C
ATOM   1717 1HB  MET A 125       3.320   8.862   4.439  1.00 92.91           H
ATOM   1718 2HB  MET A 125       3.249   8.771   2.691  1.00 92.91           H
ATOM   1719  CG  MET A 125       2.874  10.742   3.482  1.00 92.91           C
ATOM   1720 1HG  MET A 125       2.263  11.197   4.262  1.00 92.91           H
ATOM   1721 2HG  MET A 125       3.902  11.059   3.657  1.00 92.91           H
ATOM   1722  SD  MET A 125       2.329  11.303   1.877  1.00 92.91           S
ATOM   1723  CE  MET A 125       1.327  12.699   2.361  1.00 92.91           C
ATOM   1724 1HE  MET A 125       0.519  12.359   3.009  1.00 92.91           H
ATOM   1725 2HE  MET A 125       1.943  13.421   2.896  1.00 92.91           H
ATOM   1726 3HE  MET A 125       0.906  13.169   1.472  1.00 92.91           H
ATOM   1727  HN  MET A 125       1.486   9.352   5.639  1.00 92.91           H
ATOM   1728  N   TYR A 126       1.513   6.436   4.232  1.00 86.95           N
ATOM   1729  CA  TYR A 126       1.446   5.001   4.013  1.00 86.95           C
ATOM   1730  C   TYR A 126       0.030   4.572   3.621  1.00 86.95           C
ATOM   1731  O   TYR A 126      -0.153   3.834   2.654  1.00 86.95           O
ATOM   1732  HA  TYR A 126       2.130   4.752   3.202  1.00 86.95           H
ATOM   1733  CB  TYR A 126       1.810   4.353   5.350  1.00 86.95           C
ATOM   1734 1HB  TYR A 126       2.871   4.512   5.542  1.00 86.95           H
ATOM   1735 2HB  TYR A 126       1.263   4.856   6.147  1.00 86.95           H
ATOM   1736  CG  TYR A 126       1.514   2.853   5.416  1.00 86.95           C
ATOM   1737  CD1 TYR A 126       0.714   2.352   6.423  1.00 86.95           C
ATOM   1738  HD1 TYR A 126       0.295   3.024   7.172  1.00 86.95           H
ATOM   1739  CD2 TYR A 126       2.045   2.003   4.468  1.00 86.95           C
ATOM   1740  HD2 TYR A 126       2.676   2.399   3.673  1.00 86.95           H
ATOM   1741  CE1 TYR A 126       0.435   0.940   6.485  1.00 86.95           C
ATOM   1742  HE1 TYR A 126      -0.194   0.531   7.275  1.00 86.95           H
ATOM   1743  CE2 TYR A 126       1.766   0.591   4.531  1.00 86.95           C
ATOM   1744  HE2 TYR A 126       2.180  -0.092   3.789  1.00 86.95           H
ATOM   1745  CZ  TYR A 126       0.975   0.130   5.536  1.00 86.95           C
ATOM   1746  OH  TYR A 126       0.711  -1.203   5.595  1.00 86.95           O
ATOM   1747  HH  TYR A 126       1.164  -1.675   4.838  1.00 86.95           H
ATOM   1748  HN  TYR A 126       1.795   6.710   5.151  1.00 86.95           H
ATOM   1749  N   LYS A 127      -0.934   5.053   4.392  1.00 87.81           N
ATOM   1750  CA  LYS A 127      -2.317   4.653   4.197  1.00 87.81           C
ATOM   1751  C   LYS A 127      -2.815   5.190   2.854  1.00 87.81           C
ATOM   1752  O   LYS A 127      -3.602   4.535   2.172  1.00 87.81           O
ATOM   1753  HA  LYS A 127      -2.341   3.564   4.163  1.00 87.81           H
ATOM   1754  CB  LYS A 127      -3.174   5.088   5.388  1.00 87.81           C
ATOM   1755 1HB  LYS A 127      -2.988   6.138   5.611  1.00 87.81           H
ATOM   1756 2HB  LYS A 127      -4.230   4.999   5.133  1.00 87.81           H
ATOM   1757  CG  LYS A 127      -2.868   4.237   6.623  1.00 87.81           C
ATOM   1758 1HG  LYS A 127      -1.803   4.289   6.849  1.00 87.81           H
ATOM   1759 2HG  LYS A 127      -3.397   4.639   7.486  1.00 87.81           H
ATOM   1760  CD  LYS A 127      -3.277   2.780   6.399  1.00 87.81           C
ATOM   1761 1HD  LYS A 127      -4.337   2.730   6.152  1.00 87.81           H
ATOM   1762 2HD  LYS A 127      -2.731   2.371   5.549  1.00 87.81           H
ATOM   1763  CE  LYS A 127      -2.998   1.935   7.644  1.00 87.81           C
ATOM   1764 1HE  LYS A 127      -1.988   2.131   8.005  1.00 87.81           H
ATOM   1765 2HE  LYS A 127      -3.683   2.218   8.444  1.00 87.81           H
ATOM   1766  NZ  LYS A 127      -3.151   0.495   7.338  1.00 87.81           N
ATOM   1767 1HZ  LYS A 127      -2.975  -0.049   8.176  1.00 87.81           H
ATOM   1768 2HZ  LYS A 127      -4.095   0.317   7.012  1.00 87.81           H
ATOM   1769 3HZ  LYS A 127      -2.489   0.230   6.618  1.00 87.81           H
ATOM   1770  HN  LYS A 127      -0.783   5.704   5.136  1.00 87.81           H
ATOM   1771  N   MET A 128      -2.336   6.378   2.513  1.00 91.49           N
ATOM   1772  CA  MET A 128      -2.713   7.005   1.258  1.00 91.49           C
ATOM   1773  C   MET A 128      -2.247   6.168   0.065  1.00 91.49           C
ATOM   1774  O   MET A 128      -3.006   5.947  -0.877  1.00 91.49           O
ATOM   1775  HA  MET A 128      -3.802   7.057   1.271  1.00 91.49           H
ATOM   1776  CB  MET A 128      -2.090   8.400   1.177  1.00 91.49           C
ATOM   1777 1HB  MET A 128      -2.327   8.961   2.081  1.00 91.49           H
ATOM   1778 2HB  MET A 128      -1.005   8.316   1.130  1.00 91.49           H
ATOM   1779  CG  MET A 128      -2.602   9.159  -0.049  1.00 91.49           C
ATOM   1780 1HG  MET A 128      -2.395   8.586  -0.954  1.00 91.49           H
ATOM   1781 2HG  MET A 128      -3.684   9.278   0.012  1.00 91.49           H
ATOM   1782  SD  MET A 128      -1.818  10.759  -0.149  1.00 91.49           S
ATOM   1783  CE  MET A 128      -0.129  10.259  -0.441  1.00 91.49           C
ATOM   1784 1HE  MET A 128       0.218   9.647   0.391  1.00 91.49           H
ATOM   1785 2HE  MET A 128      -0.076   9.682  -1.364  1.00 91.49           H
ATOM   1786 3HE  MET A 128       0.501  11.144  -0.529  1.00 91.49           H
ATOM   1787  HN  MET A 128      -1.702   6.908   3.077  1.00 91.49           H
ATOM   1788  N   ASN A 129      -1.001   5.724   0.144  1.00 90.53           N
ATOM   1789  CA  ASN A 129      -0.444   4.868  -0.889  1.00 90.53           C
ATOM   1790  C   ASN A 129      -1.251   3.571  -0.961  1.00 90.53           C
ATOM   1791  O   ASN A 129      -1.608   3.116  -2.047  1.00 90.53           O
ATOM   1792  HA  ASN A 129      -0.508   5.450  -1.809  1.00 90.53           H
ATOM   1793  CB  ASN A 129       1.009   4.504  -0.579  1.00 90.53           C
ATOM   1794 1HB  ASN A 129       1.641   5.386  -0.691  1.00 90.53           H
ATOM   1795 2HB  ASN A 129       1.094   4.183   0.459  1.00 90.53           H
ATOM   1796  CG  ASN A 129       1.506   3.393  -1.505  1.00 90.53           C
ATOM   1797  OD1 ASN A 129       1.402   2.213  -1.212  1.00 90.53           O
ATOM   1798  ND2 ASN A 129       2.050   3.833  -2.636  1.00 90.53           N
ATOM   1799 1HD2 ASN A 129       2.104   4.816  -2.815  1.00 90.53           H
ATOM   1800 2HD2 ASN A 129       2.404   3.182  -3.307  1.00 90.53           H
ATOM   1801  HN  ASN A 129      -0.378   5.940   0.896  1.00 90.53           H
ATOM   1802  N   PHE A 130      -1.517   3.011   0.211  1.00 84.37           N
ATOM   1803  CA  PHE A 130      -2.155   1.708   0.290  1.00 84.37           C
ATOM   1804  C   PHE A 130      -3.491   1.706  -0.454  1.00 84.37           C
ATOM   1805  O   PHE A 130      -3.738   0.839  -1.291  1.00 84.37           O
ATOM   1806  HA  PHE A 130      -1.480   0.989  -0.175  1.00 84.37           H
ATOM   1807  CB  PHE A 130      -2.409   1.424   1.772  1.00 84.37           C
ATOM   1808 1HB  PHE A 130      -1.460   1.463   2.307  1.00 84.37           H
ATOM   1809 2HB  PHE A 130      -3.038   2.215   2.180  1.00 84.37           H
ATOM   1810  CG  PHE A 130      -3.075   0.073   2.041  1.00 84.37           C
ATOM   1811  CD1 PHE A 130      -4.310   0.025   2.609  1.00 84.37           C
ATOM   1812  HD1 PHE A 130      -4.825   0.949   2.873  1.00 84.37           H
ATOM   1813  CD2 PHE A 130      -2.432  -1.079   1.713  1.00 84.37           C
ATOM   1814  HD2 PHE A 130      -1.442  -1.041   1.258  1.00 84.37           H
ATOM   1815  CE1 PHE A 130      -4.928  -1.229   2.859  1.00 84.37           C
ATOM   1816  HE1 PHE A 130      -5.917  -1.267   3.315  1.00 84.37           H
ATOM   1817  CE2 PHE A 130      -3.050  -2.333   1.963  1.00 84.37           C
ATOM   1818  HE2 PHE A 130      -2.535  -3.257   1.699  1.00 84.37           H
ATOM   1819  CZ  PHE A 130      -4.285  -2.381   2.531  1.00 84.37           C
ATOM   1820  HZ  PHE A 130      -4.759  -3.344   2.723  1.00 84.37           H
ATOM   1821  HN  PHE A 130      -1.303   3.432   1.093  1.00 84.37           H
ATOM   1822  N   TYR A 131      -4.319   2.686  -0.122  1.00 86.46           N
ATOM   1823  CA  TYR A 131      -5.643   2.779  -0.713  1.00 86.46           C
ATOM   1824  C   TYR A 131      -5.557   3.122  -2.201  1.00 86.46           C
ATOM   1825  O   TYR A 131      -6.261   2.531  -3.020  1.00 86.46           O
ATOM   1826  HA  TYR A 131      -6.132   1.812  -0.598  1.00 86.46           H
ATOM   1827  CB  TYR A 131      -6.352   3.920   0.020  1.00 86.46           C
ATOM   1828 1HB  TYR A 131      -5.699   4.793   0.032  1.00 86.46           H
ATOM   1829 2HB  TYR A 131      -7.245   4.198  -0.539  1.00 86.46           H
ATOM   1830  CG  TYR A 131      -6.752   3.582   1.458  1.00 86.46           C
ATOM   1831  CD1 TYR A 131      -7.455   2.425   1.725  1.00 86.46           C
ATOM   1832  HD1 TYR A 131      -7.725   1.751   0.911  1.00 86.46           H
ATOM   1833  CD2 TYR A 131      -6.410   4.435   2.488  1.00 86.46           C
ATOM   1834  HD2 TYR A 131      -5.855   5.349   2.277  1.00 86.46           H
ATOM   1835  CE1 TYR A 131      -7.831   2.107   3.078  1.00 86.46           C
ATOM   1836  HE1 TYR A 131      -8.387   1.196   3.302  1.00 86.46           H
ATOM   1837  CE2 TYR A 131      -6.787   4.117   3.841  1.00 86.46           C
ATOM   1838  HE2 TYR A 131      -6.523   4.781   4.664  1.00 86.46           H
ATOM   1839  CZ  TYR A 131      -7.479   2.968   4.069  1.00 86.46           C
ATOM   1840  OH  TYR A 131      -7.834   2.668   5.347  1.00 86.46           O
ATOM   1841  HH  TYR A 131      -7.664   3.452   5.943  1.00 86.46           H
ATOM   1842  HN  TYR A 131      -4.097   3.406   0.535  1.00 86.46           H
ATOM   1843  N   SER A 132      -4.688   4.074  -2.508  1.00 88.75           N
ATOM   1844  CA  SER A 132      -4.586   4.586  -3.864  1.00 88.75           C
ATOM   1845  C   SER A 132      -4.097   3.483  -4.804  1.00 88.75           C
ATOM   1846  O   SER A 132      -4.615   3.330  -5.910  1.00 88.75           O
ATOM   1847  HA  SER A 132      -5.596   4.898  -4.132  1.00 88.75           H
ATOM   1848  CB  SER A 132      -3.647   5.792  -3.928  1.00 88.75           C
ATOM   1849 1HB  SER A 132      -3.524   6.101  -4.966  1.00 88.75           H
ATOM   1850 2HB  SER A 132      -4.098   6.631  -3.398  1.00 88.75           H
ATOM   1851  OG  SER A 132      -2.370   5.506  -3.364  1.00 88.75           O
ATOM   1852  HG  SER A 132      -2.266   5.986  -2.493  1.00 88.75           H
ATOM   1853  HN  SER A 132      -4.063   4.494  -1.850  1.00 88.75           H
ATOM   1854  N   CYS A 133      -3.106   2.742  -4.331  1.00 82.46           N
ATOM   1855  CA  CYS A 133      -2.549   1.650  -5.111  1.00 82.46           C
ATOM   1856  C   CYS A 133      -3.673   0.660  -5.423  1.00 82.46           C
ATOM   1857  O   CYS A 133      -3.836   0.241  -6.568  1.00 82.46           O
ATOM   1858  HA  CYS A 133      -2.155   2.090  -6.027  1.00 82.46           H
ATOM   1859  CB  CYS A 133      -1.380   0.977  -4.389  1.00 82.46           C
ATOM   1860 1HB  CYS A 133      -1.620   0.848  -3.333  1.00 82.46           H
ATOM   1861 2HB  CYS A 133      -1.211  -0.017  -4.801  1.00 82.46           H
ATOM   1862  SG  CYS A 133       0.132   1.992  -4.565  1.00 82.46           S
ATOM   1863  HG  CYS A 133      -0.250   2.957  -3.733  1.00 82.46           H
ATOM   1864  HN  CYS A 133      -2.686   2.877  -3.433  1.00 82.46           H
ATOM   1865  N   VAL A 134      -4.419   0.314  -4.384  1.00 80.58           N
ATOM   1866  CA  VAL A 134      -5.495  -0.653  -4.524  1.00 80.58           C
ATOM   1867  C   VAL A 134      -6.439  -0.202  -5.640  1.00 80.58           C
ATOM   1868  O   VAL A 134      -6.763  -0.980  -6.536  1.00 80.58           O
ATOM   1869  HA  VAL A 134      -5.046  -1.605  -4.807  1.00 80.58           H
ATOM   1870  CB  VAL A 134      -6.204  -0.844  -3.182  1.00 80.58           C
ATOM   1871  HB  VAL A 134      -6.170   0.105  -2.647  1.00 80.58           H
ATOM   1872  CG1 VAL A 134      -7.674  -1.216  -3.387  1.00 80.58           C
ATOM   1873 1HG1 VAL A 134      -8.176  -0.421  -3.938  1.00 80.58           H
ATOM   1874 2HG1 VAL A 134      -7.738  -2.146  -3.952  1.00 80.58           H
ATOM   1875 3HG1 VAL A 134      -8.154  -1.346  -2.417  1.00 80.58           H
ATOM   1876  CG2 VAL A 134      -5.487  -1.891  -2.327  1.00 80.58           C
ATOM   1877 1HG2 VAL A 134      -5.476  -2.845  -2.855  1.00 80.58           H
ATOM   1878 2HG2 VAL A 134      -4.464  -1.568  -2.138  1.00 80.58           H
ATOM   1879 3HG2 VAL A 134      -6.013  -2.008  -1.379  1.00 80.58           H
ATOM   1880  HN  VAL A 134      -4.299   0.683  -3.462  1.00 80.58           H
ATOM   1881  N   LEU A 135      -6.853   1.053  -5.550  1.00 84.91           N
ATOM   1882  CA  LEU A 135      -7.885   1.566  -6.435  1.00 84.91           C
ATOM   1883  C   LEU A 135      -7.345   1.617  -7.866  1.00 84.91           C
ATOM   1884  O   LEU A 135      -8.079   1.363  -8.820  1.00 84.91           O
ATOM   1885  HA  LEU A 135      -8.719   0.864  -6.406  1.00 84.91           H
ATOM   1886  CB  LEU A 135      -8.408   2.911  -5.927  1.00 84.91           C
ATOM   1887 1HB  LEU A 135      -7.560   3.585  -5.804  1.00 84.91           H
ATOM   1888 2HB  LEU A 135      -9.049   3.343  -6.695  1.00 84.91           H
ATOM   1889  CG  LEU A 135      -9.188   2.874  -4.611  1.00 84.91           C
ATOM   1890  HG  LEU A 135      -8.592   2.332  -3.876  1.00 84.91           H
ATOM   1891  CD1 LEU A 135      -9.407   4.285  -4.063  1.00 84.91           C
ATOM   1892 1HD1 LEU A 135      -8.442   4.759  -3.884  1.00 84.91           H
ATOM   1893 2HD1 LEU A 135      -9.971   4.873  -4.788  1.00 84.91           H
ATOM   1894 3HD1 LEU A 135      -9.964   4.230  -3.128  1.00 84.91           H
ATOM   1895  CD2 LEU A 135     -10.505   2.112  -4.776  1.00 84.91           C
ATOM   1896 1HD2 LEU A 135     -11.117   2.604  -5.532  1.00 84.91           H
ATOM   1897 2HD2 LEU A 135     -10.296   1.089  -5.088  1.00 84.91           H
ATOM   1898 3HD2 LEU A 135     -11.039   2.101  -3.826  1.00 84.91           H
ATOM   1899  HN  LEU A 135      -6.497   1.714  -4.890  1.00 84.91           H
ATOM   1900  N   LEU A 136      -6.066   1.947  -7.970  1.00 87.35           N
ATOM   1901  CA  LEU A 136      -5.433   2.086  -9.270  1.00 87.35           C
ATOM   1902  C   LEU A 136      -5.357   0.715  -9.946  1.00 87.35           C
ATOM   1903  O   LEU A 136      -5.651   0.587 -11.133  1.00 87.35           O
ATOM   1904  HA  LEU A 136      -6.068   2.734  -9.875  1.00 87.35           H
ATOM   1905  CB  LEU A 136      -4.077   2.781  -9.134  1.00 87.35           C
ATOM   1906 1HB  LEU A 136      -3.533   2.314  -8.313  1.00 87.35           H
ATOM   1907 2HB  LEU A 136      -3.503   2.596 -10.042  1.00 87.35           H
ATOM   1908  CG  LEU A 136      -4.118   4.290  -8.889  1.00 87.35           C
ATOM   1909  HG  LEU A 136      -4.830   4.487  -8.088  1.00 87.35           H
ATOM   1910  CD1 LEU A 136      -2.756   4.807  -8.420  1.00 87.35           C
ATOM   1911 1HD1 LEU A 136      -2.479   4.309  -7.490  1.00 87.35           H
ATOM   1912 2HD1 LEU A 136      -2.005   4.597  -9.181  1.00 87.35           H
ATOM   1913 3HD1 LEU A 136      -2.813   5.883  -8.253  1.00 87.35           H
ATOM   1914  CD2 LEU A 136      -4.616   5.034 -10.130  1.00 87.35           C
ATOM   1915 1HD2 LEU A 136      -3.947   4.834 -10.967  1.00 87.35           H
ATOM   1916 2HD2 LEU A 136      -5.621   4.693 -10.379  1.00 87.35           H
ATOM   1917 3HD2 LEU A 136      -4.635   6.105  -9.928  1.00 87.35           H
ATOM   1918  HN  LEU A 136      -5.467   2.117  -7.188  1.00 87.35           H
ATOM   1919  N   ILE A 137      -4.960  -0.275  -9.160  1.00 79.16           N
ATOM   1920  CA  ILE A 137      -4.809  -1.625  -9.675  1.00 79.16           C
ATOM   1921  C   ILE A 137      -6.161  -2.124 -10.188  1.00 79.16           C
ATOM   1922  O   ILE A 137      -6.234  -2.767 -11.234  1.00 79.16           O
ATOM   1923  HA  ILE A 137      -4.117  -1.578 -10.516  1.00 79.16           H
ATOM   1924  CB  ILE A 137      -4.178  -2.534  -8.619  1.00 79.16           C
ATOM   1925  HB  ILE A 137      -4.690  -2.365  -7.672  1.00 79.16           H
ATOM   1926  CG1 ILE A 137      -2.704  -2.184  -8.404  1.00 79.16           C
ATOM   1927 1HG1 ILE A 137      -2.133  -2.435  -9.298  1.00 79.16           H
ATOM   1928 2HG1 ILE A 137      -2.600  -1.110  -8.251  1.00 79.16           H
ATOM   1929  CG2 ILE A 137      -4.370  -4.009  -8.979  1.00 79.16           C
ATOM   1930 1HG2 ILE A 137      -5.435  -4.232  -9.040  1.00 79.16           H
ATOM   1931 2HG2 ILE A 137      -3.900  -4.212  -9.941  1.00 79.16           H
ATOM   1932 3HG2 ILE A 137      -3.912  -4.633  -8.212  1.00 79.16           H
ATOM   1933  CD1 ILE A 137      -2.132  -2.934  -7.200  1.00 79.16           C
ATOM   1934 1HD1 ILE A 137      -2.690  -2.662  -6.304  1.00 79.16           H
ATOM   1935 2HD1 ILE A 137      -2.215  -4.008  -7.368  1.00 79.16           H
ATOM   1936 3HD1 ILE A 137      -1.083  -2.667  -7.070  1.00 79.16           H
ATOM   1937  HN  ILE A 137      -4.743  -0.166  -8.190  1.00 79.16           H
ATOM   1938  N   MET A 138      -7.199  -1.809  -9.427  1.00 78.89           N
ATOM   1939  CA  MET A 138      -8.554  -2.147  -9.832  1.00 78.89           C
ATOM   1940  C   MET A 138      -8.892  -1.524 -11.187  1.00 78.89           C
ATOM   1941  O   MET A 138      -9.412  -2.201 -12.073  1.00 78.89           O
ATOM   1942  HA  MET A 138      -8.574  -3.234  -9.909  1.00 78.89           H
ATOM   1943  CB  MET A 138      -9.542  -1.645  -8.777  1.00 78.89           C
ATOM   1944 1HB  MET A 138      -9.467  -2.260  -7.881  1.00 78.89           H
ATOM   1945 2HB  MET A 138      -9.284  -0.626  -8.488  1.00 78.89           H
ATOM   1946  CG  MET A 138     -10.976  -1.681  -9.309  1.00 78.89           C
ATOM   1947 1HG  MET A 138     -11.072  -1.014 -10.166  1.00 78.89           H
ATOM   1948 2HG  MET A 138     -11.218  -2.685  -9.659  1.00 78.89           H
ATOM   1949  SD  MET A 138     -12.116  -1.193  -8.025  1.00 78.89           S
ATOM   1950  CE  MET A 138     -11.999   0.583  -8.166  1.00 78.89           C
ATOM   1951 1HE  MET A 138     -10.969   0.894  -7.987  1.00 78.89           H
ATOM   1952 2HE  MET A 138     -12.302   0.889  -9.167  1.00 78.89           H
ATOM   1953 3HE  MET A 138     -12.653   1.050  -7.430  1.00 78.89           H
ATOM   1954  HN  MET A 138      -7.127  -1.333  -8.551  1.00 78.89           H
ATOM   1955  N   CYS A 139      -8.584  -0.241 -11.307  1.00 84.03           N
ATOM   1956  CA  CYS A 139      -8.947   0.508 -12.497  1.00 84.03           C
ATOM   1957  C   CYS A 139      -8.180  -0.076 -13.685  1.00 84.03           C
ATOM   1958  O   CYS A 139      -8.722  -0.190 -14.783  1.00 84.03           O
ATOM   1959  HA  CYS A 139     -10.022   0.383 -12.631  1.00 84.03           H
ATOM   1960  CB  CYS A 139      -8.681   2.005 -12.326  1.00 84.03           C
ATOM   1961 1HB  CYS A 139      -7.663   2.164 -11.970  1.00 84.03           H
ATOM   1962 2HB  CYS A 139      -8.764   2.510 -13.289  1.00 84.03           H
ATOM   1963  SG  CYS A 139      -9.877   2.722 -11.141  1.00 84.03           S
ATOM   1964  HG  CYS A 139      -9.272   2.273 -10.045  1.00 84.03           H
ATOM   1965  HN  CYS A 139      -8.097   0.284 -10.609  1.00 84.03           H
ATOM   1966  N   ILE A 140      -6.930  -0.430 -13.425  1.00 80.41           N
ATOM   1967  CA  ILE A 140      -6.086  -1.009 -14.456  1.00 80.41           C
ATOM   1968  C   ILE A 140      -6.739  -2.288 -14.984  1.00 80.41           C
ATOM   1969  O   ILE A 140      -6.718  -2.549 -16.186  1.00 80.41           O
ATOM   1970  HA  ILE A 140      -6.026  -0.290 -15.272  1.00 80.41           H
ATOM   1971  CB  ILE A 140      -4.664  -1.217 -13.930  1.00 80.41           C
ATOM   1972  HB  ILE A 140      -4.728  -1.674 -12.943  1.00 80.41           H
ATOM   1973  CG1 ILE A 140      -3.941   0.121 -13.763  1.00 80.41           C
ATOM   1974 1HG1 ILE A 140      -3.680   0.522 -14.743  1.00 80.41           H
ATOM   1975 2HG1 ILE A 140      -4.607   0.842 -13.291  1.00 80.41           H
ATOM   1976  CG2 ILE A 140      -3.884  -2.183 -14.825  1.00 80.41           C
ATOM   1977 1HG2 ILE A 140      -4.392  -3.147 -14.849  1.00 80.41           H
ATOM   1978 2HG2 ILE A 140      -3.828  -1.777 -15.835  1.00 80.41           H
ATOM   1979 3HG2 ILE A 140      -2.877  -2.312 -14.429  1.00 80.41           H
ATOM   1980  CD1 ILE A 140      -2.675  -0.042 -12.919  1.00 80.41           C
ATOM   1981 1HD1 ILE A 140      -2.942  -0.420 -11.933  1.00 80.41           H
ATOM   1982 2HD1 ILE A 140      -2.001  -0.746 -13.408  1.00 80.41           H
ATOM   1983 3HD1 ILE A 140      -2.180   0.924 -12.816  1.00 80.41           H
ATOM   1984  HN  ILE A 140      -6.494  -0.327 -12.530  1.00 80.41           H
ATOM   1985  N   SER A 141      -7.304  -3.051 -14.060  1.00 75.33           N
ATOM   1986  CA  SER A 141      -7.868  -4.346 -14.401  1.00 75.33           C
ATOM   1987  C   SER A 141      -9.106  -4.163 -15.281  1.00 75.33           C
ATOM   1988  O   SER A 141      -9.307  -4.908 -16.239  1.00 75.33           O
ATOM   1989  HA  SER A 141      -7.082  -4.867 -14.949  1.00 75.33           H
ATOM   1990  CB  SER A 141      -8.224  -5.141 -13.143  1.00 75.33           C
ATOM   1991 1HB  SER A 141      -9.003  -4.615 -12.591  1.00 75.33           H
ATOM   1992 2HB  SER A 141      -8.634  -6.109 -13.430  1.00 75.33           H
ATOM   1993  OG  SER A 141      -7.094  -5.336 -12.297  1.00 75.33           O
ATOM   1994  HG  SER A 141      -7.021  -4.583 -11.644  1.00 75.33           H
ATOM   1995  HN  SER A 141      -7.380  -2.798 -13.096  1.00 75.33           H
ATOM   1996  N   VAL A 142      -9.903  -3.167 -14.925  1.00 76.85           N
ATOM   1997  CA  VAL A 142     -11.094  -2.849 -15.696  1.00 76.85           C
ATOM   1998  C   VAL A 142     -10.683  -2.405 -17.101  1.00 76.85           C
ATOM   1999  O   VAL A 142     -11.290  -2.817 -18.088  1.00 76.85           O
ATOM   2000  HA  VAL A 142     -11.687  -3.760 -15.775  1.00 76.85           H
ATOM   2001  CB  VAL A 142     -11.930  -1.802 -14.958  1.00 76.85           C
ATOM   2002  HB  VAL A 142     -11.293  -0.939 -14.766  1.00 76.85           H
ATOM   2003  CG1 VAL A 142     -13.107  -1.335 -15.818  1.00 76.85           C
ATOM   2004 1HG1 VAL A 142     -12.730  -0.895 -16.741  1.00 76.85           H
ATOM   2005 2HG1 VAL A 142     -13.744  -2.188 -16.055  1.00 76.85           H
ATOM   2006 3HG1 VAL A 142     -13.685  -0.591 -15.270  1.00 76.85           H
ATOM   2007  CG2 VAL A 142     -12.415  -2.338 -13.610  1.00 76.85           C
ATOM   2008 1HG2 VAL A 142     -13.028  -3.224 -13.770  1.00 76.85           H
ATOM   2009 2HG2 VAL A 142     -11.556  -2.597 -12.991  1.00 76.85           H
ATOM   2010 3HG2 VAL A 142     -13.007  -1.573 -13.107  1.00 76.85           H
ATOM   2011  HN  VAL A 142      -9.748  -2.583 -14.128  1.00 76.85           H
ATOM   2012  N   ASP A 143      -9.655  -1.571 -17.146  1.00 79.79           N
ATOM   2013  CA  ASP A 143      -9.217  -0.990 -18.404  1.00 79.79           C
ATOM   2014  C   ASP A 143      -8.743  -2.105 -19.339  1.00 79.79           C
ATOM   2015  O   ASP A 143      -9.019  -2.074 -20.537  1.00 79.79           O
ATOM   2016  HA  ASP A 143     -10.088  -0.462 -18.794  1.00 79.79           H
ATOM   2017  CB  ASP A 143      -8.050  -0.025 -18.189  1.00 79.79           C
ATOM   2018 1HB  ASP A 143      -8.284   0.659 -17.373  1.00 79.79           H
ATOM   2019 2HB  ASP A 143      -7.162  -0.583 -17.892  1.00 79.79           H
ATOM   2020  CG  ASP A 143      -7.755   0.772 -19.461  1.00 79.79           C
ATOM   2021  OD1 ASP A 143      -8.733   1.285 -20.049  1.00 79.79           O
ATOM   2022  OD2 ASP A 143      -6.560   0.852 -19.818  1.00 79.79           O
ATOM   2023  HN  ASP A 143      -9.125  -1.292 -16.345  1.00 79.79           H
ATOM   2024  N   ARG A 144      -8.039  -3.063 -18.755  1.00 74.08           N
ATOM   2025  CA  ARG A 144      -7.528  -4.188 -19.520  1.00 74.08           C
ATOM   2026  C   ARG A 144      -8.684  -4.982 -20.132  1.00 74.08           C
ATOM   2027  O   ARG A 144      -8.626  -5.372 -21.297  1.00 74.08           O
ATOM   2028  HA  ARG A 144      -6.907  -3.739 -20.295  1.00 74.08           H
ATOM   2029  CB  ARG A 144      -6.691  -5.118 -18.639  1.00 74.08           C
ATOM   2030 1HB  ARG A 144      -7.165  -5.225 -17.664  1.00 74.08           H
ATOM   2031 2HB  ARG A 144      -6.652  -6.111 -19.086  1.00 74.08           H
ATOM   2032  CG  ARG A 144      -5.270  -4.575 -18.465  1.00 74.08           C
ATOM   2033 1HG  ARG A 144      -4.813  -4.423 -19.443  1.00 74.08           H
ATOM   2034 2HG  ARG A 144      -5.306  -3.602 -17.976  1.00 74.08           H
ATOM   2035  CD  ARG A 144      -4.414  -5.537 -17.640  1.00 74.08           C
ATOM   2036 1HD  ARG A 144      -4.782  -5.577 -16.615  1.00 74.08           H
ATOM   2037 2HD  ARG A 144      -4.490  -6.545 -18.045  1.00 74.08           H
ATOM   2038  NE  ARG A 144      -3.002  -5.094 -17.651  1.00 74.08           N
ATOM   2039  HE  ARG A 144      -2.785  -4.230 -18.107  1.00 74.08           H
ATOM   2040  CZ  ARG A 144      -1.995  -5.777 -17.090  1.00 74.08           C
ATOM   2041  NH1 ARG A 144      -2.228  -6.940 -16.466  1.00 74.08           N
ATOM   2042 1HH1 ARG A 144      -3.158  -7.304 -16.417  1.00 74.08           H
ATOM   2043 2HH1 ARG A 144      -1.471  -7.444 -16.049  1.00 74.08           H
ATOM   2044  NH2 ARG A 144      -0.753  -5.280 -17.161  1.00 74.08           N
ATOM   2045 1HH2 ARG A 144       0.009  -5.778 -16.747  1.00 74.08           H
ATOM   2046 2HH2 ARG A 144      -0.588  -4.412 -17.628  1.00 74.08           H
ATOM   2047  HN  ARG A 144      -7.816  -3.079 -17.780  1.00 74.08           H
ATOM   2048  N   TYR A 145      -9.708  -5.197 -19.319  1.00 72.72           N
ATOM   2049  CA  TYR A 145     -10.883  -5.923 -19.771  1.00 72.72           C
ATOM   2050  C   TYR A 145     -11.501  -5.254 -21.000  1.00 72.72           C
ATOM   2051  O   TYR A 145     -11.769  -5.915 -22.002  1.00 72.72           O
ATOM   2052  HA  TYR A 145     -10.573  -6.934 -20.035  1.00 72.72           H
ATOM   2053  CB  TYR A 145     -11.884  -5.866 -18.616  1.00 72.72           C
ATOM   2054 1HB  TYR A 145     -11.534  -6.513 -17.812  1.00 72.72           H
ATOM   2055 2HB  TYR A 145     -11.909  -4.851 -18.220  1.00 72.72           H
ATOM   2056  CG  TYR A 145     -13.305  -6.282 -19.003  1.00 72.72           C
ATOM   2057  CD1 TYR A 145     -14.298  -5.330 -19.110  1.00 72.72           C
ATOM   2058  HD1 TYR A 145     -14.070  -4.281 -18.920  1.00 72.72           H
ATOM   2059  CD2 TYR A 145     -13.593  -7.610 -19.244  1.00 72.72           C
ATOM   2060  HD2 TYR A 145     -12.809  -8.362 -19.159  1.00 72.72           H
ATOM   2061  CE1 TYR A 145     -15.635  -5.721 -19.474  1.00 72.72           C
ATOM   2062  HE1 TYR A 145     -16.428  -4.979 -19.563  1.00 72.72           H
ATOM   2063  CE2 TYR A 145     -14.930  -8.001 -19.609  1.00 72.72           C
ATOM   2064  HE2 TYR A 145     -15.172  -9.047 -19.802  1.00 72.72           H
ATOM   2065  CZ  TYR A 145     -15.885  -7.038 -19.706  1.00 72.72           C
ATOM   2066  OH  TYR A 145     -17.148  -7.408 -20.050  1.00 72.72           O
ATOM   2067  HH  TYR A 145     -17.186  -8.396 -20.198  1.00 72.72           H
ATOM   2068  HN  TYR A 145      -9.743  -4.887 -18.369  1.00 72.72           H
ATOM   2069  N   ILE A 146     -11.710  -3.951 -20.883  1.00 73.40           N
ATOM   2070  CA  ILE A 146     -12.361  -3.198 -21.942  1.00 73.40           C
ATOM   2071  C   ILE A 146     -11.518  -3.284 -23.215  1.00 73.40           C
ATOM   2072  O   ILE A 146     -12.056  -3.445 -24.310  1.00 73.40           O
ATOM   2073  HA  ILE A 146     -13.325  -3.671 -22.133  1.00 73.40           H
ATOM   2074  CB  ILE A 146     -12.643  -1.765 -21.486  1.00 73.40           C
ATOM   2075  HB  ILE A 146     -11.715  -1.341 -21.101  1.00 73.40           H
ATOM   2076  CG1 ILE A 146     -13.658  -1.743 -20.342  1.00 73.40           C
ATOM   2077 1HG1 ILE A 146     -14.641  -2.028 -20.718  1.00 73.40           H
ATOM   2078 2HG1 ILE A 146     -13.380  -2.480 -19.589  1.00 73.40           H
ATOM   2079  CG2 ILE A 146     -13.085  -0.893 -22.662  1.00 73.40           C
ATOM   2080 1HG2 ILE A 146     -12.297  -0.871 -23.415  1.00 73.40           H
ATOM   2081 2HG2 ILE A 146     -13.995  -1.305 -23.099  1.00 73.40           H
ATOM   2082 3HG2 ILE A 146     -13.278   0.121 -22.310  1.00 73.40           H
ATOM   2083  CD1 ILE A 146     -13.733  -0.356 -19.701  1.00 73.40           C
ATOM   2084 1HD1 ILE A 146     -12.754  -0.085 -19.305  1.00 73.40           H
ATOM   2085 2HD1 ILE A 146     -14.036   0.375 -20.452  1.00 73.40           H
ATOM   2086 3HD1 ILE A 146     -14.462  -0.368 -18.891  1.00 73.40           H
ATOM   2087  HN  ILE A 146     -11.443  -3.411 -20.084  1.00 73.40           H
ATOM   2088  N   ALA A 147     -10.211  -3.173 -23.030  1.00 74.23           N
ATOM   2089  CA  ALA A 147      -9.298  -3.111 -24.159  1.00 74.23           C
ATOM   2090  C   ALA A 147      -9.349  -4.435 -24.924  1.00 74.23           C
ATOM   2091  O   ALA A 147      -9.106  -4.469 -26.129  1.00 74.23           O
ATOM   2092  HA  ALA A 147      -9.635  -2.309 -24.815  1.00 74.23           H
ATOM   2093  CB  ALA A 147      -7.890  -2.780 -23.659  1.00 74.23           C
ATOM   2094 1HB  ALA A 147      -7.903  -1.817 -23.149  1.00 74.23           H
ATOM   2095 2HB  ALA A 147      -7.559  -3.554 -22.966  1.00 74.23           H
ATOM   2096 3HB  ALA A 147      -7.206  -2.734 -24.506  1.00 74.23           H
ATOM   2097  HN  ALA A 147      -9.776  -3.126 -22.131  1.00 74.23           H
ATOM   2098  N   ILE A 148      -9.667  -5.493 -24.192  1.00 70.06           N
ATOM   2099  CA  ILE A 148      -9.665  -6.827 -24.766  1.00 70.06           C
ATOM   2100  C   ILE A 148     -11.053  -7.137 -25.331  1.00 70.06           C
ATOM   2101  O   ILE A 148     -11.180  -7.556 -26.480  1.00 70.06           O
ATOM   2102  HA  ILE A 148      -8.949  -6.829 -25.588  1.00 70.06           H
ATOM   2103  CB  ILE A 148      -9.176  -7.851 -23.740  1.00 70.06           C
ATOM   2104  HB  ILE A 148      -9.741  -7.707 -22.818  1.00 70.06           H
ATOM   2105  CG1 ILE A 148      -7.700  -7.631 -23.405  1.00 70.06           C
ATOM   2106 1HG1 ILE A 148      -7.083  -7.920 -24.256  1.00 70.06           H
ATOM   2107 2HG1 ILE A 148      -7.519  -6.571 -23.225  1.00 70.06           H
ATOM   2108  CG2 ILE A 148      -9.449  -9.279 -24.217  1.00 70.06           C
ATOM   2109 1HG2 ILE A 148     -10.520  -9.415 -24.364  1.00 70.06           H
ATOM   2110 2HG2 ILE A 148      -8.928  -9.453 -25.159  1.00 70.06           H
ATOM   2111 3HG2 ILE A 148      -9.092  -9.987 -23.469  1.00 70.06           H
ATOM   2112  CD1 ILE A 148      -7.290  -8.441 -22.173  1.00 70.06           C
ATOM   2113 1HD1 ILE A 148      -7.892  -8.132 -21.318  1.00 70.06           H
ATOM   2114 2HD1 ILE A 148      -7.450  -9.501 -22.366  1.00 70.06           H
ATOM   2115 3HD1 ILE A 148      -6.236  -8.265 -21.957  1.00 70.06           H
ATOM   2116  HN  ILE A 148      -9.921  -5.448 -23.226  1.00 70.06           H
ATOM   2117  N   ALA A 149     -12.058  -6.918 -24.497  1.00 69.79           N
ATOM   2118  CA  ALA A 149     -13.402  -7.374 -24.808  1.00 69.79           C
ATOM   2119  C   ALA A 149     -13.996  -6.487 -25.905  1.00 69.79           C
ATOM   2120  O   ALA A 149     -14.712  -6.971 -26.780  1.00 69.79           O
ATOM   2121  HA  ALA A 149     -13.328  -8.396 -25.180  1.00 69.79           H
ATOM   2122  CB  ALA A 149     -14.250  -7.372 -23.535  1.00 69.79           C
ATOM   2123 1HB  ALA A 149     -13.802  -8.040 -22.799  1.00 69.79           H
ATOM   2124 2HB  ALA A 149     -14.295  -6.362 -23.129  1.00 69.79           H
ATOM   2125 3HB  ALA A 149     -15.258  -7.715 -23.769  1.00 69.79           H
ATOM   2126  HN  ALA A 149     -11.966  -6.439 -23.623  1.00 69.79           H
ATOM   2127  N   GLN A 150     -13.676  -5.204 -25.822  1.00 72.79           N
ATOM   2128  CA  GLN A 150     -14.284  -4.222 -26.704  1.00 72.79           C
ATOM   2129  C   GLN A 150     -13.208  -3.506 -27.522  1.00 72.79           C
ATOM   2130  O   GLN A 150     -13.274  -2.293 -27.715  1.00 72.79           O
ATOM   2131  HA  GLN A 150     -14.935  -4.792 -27.366  1.00 72.79           H
ATOM   2132  CB  GLN A 150     -15.127  -3.221 -25.911  1.00 72.79           C
ATOM   2133 1HB  GLN A 150     -14.492  -2.679 -25.211  1.00 72.79           H
ATOM   2134 2HB  GLN A 150     -15.556  -2.483 -26.590  1.00 72.79           H
ATOM   2135  CG  GLN A 150     -16.247  -3.931 -25.148  1.00 72.79           C
ATOM   2136 1HG  GLN A 150     -16.745  -4.644 -25.805  1.00 72.79           H
ATOM   2137 2HG  GLN A 150     -15.824  -4.501 -24.321  1.00 72.79           H
ATOM   2138  CD  GLN A 150     -17.268  -2.925 -24.611  1.00 72.79           C
ATOM   2139  OE1 GLN A 150     -17.190  -1.732 -24.856  1.00 72.79           O
ATOM   2140  NE2 GLN A 150     -18.226  -3.471 -23.868  1.00 72.79           N
ATOM   2141 1HE2 GLN A 150     -18.232  -4.458 -23.705  1.00 72.79           H
ATOM   2142 2HE2 GLN A 150     -18.941  -2.895 -23.472  1.00 72.79           H
ATOM   2143  HN  GLN A 150     -13.016  -4.833 -25.168  1.00 72.79           H
ATOM   2144  N   ALA A 151     -12.242  -4.287 -27.982  1.00 69.86           N
ATOM   2145  CA  ALA A 151     -11.033  -3.722 -28.558  1.00 69.86           C
ATOM   2146  C   ALA A 151     -11.413  -2.648 -29.578  1.00 69.86           C
ATOM   2147  O   ALA A 151     -10.817  -1.572 -29.604  1.00 69.86           O
ATOM   2148  HA  ALA A 151     -10.466  -3.259 -27.750  1.00 69.86           H
ATOM   2149  CB  ALA A 151     -10.190  -4.840 -29.174  1.00 69.86           C
ATOM   2150 1HB  ALA A 151      -9.922  -5.561 -28.402  1.00 69.86           H
ATOM   2151 2HB  ALA A 151     -10.764  -5.340 -29.955  1.00 69.86           H
ATOM   2152 3HB  ALA A 151      -9.283  -4.416 -29.606  1.00 69.86           H
ATOM   2153  HN  ALA A 151     -12.275  -5.286 -27.966  1.00 69.86           H
ATOM   2154  N   MET A 152     -12.403  -2.977 -30.396  1.00 67.25           N
ATOM   2155  CA  MET A 152     -12.843  -2.069 -31.441  1.00 67.25           C
ATOM   2156  C   MET A 152     -13.321  -0.741 -30.850  1.00 67.25           C
ATOM   2157  O   MET A 152     -12.782   0.316 -31.174  1.00 67.25           O
ATOM   2158  HA  MET A 152     -11.969  -1.901 -32.071  1.00 67.25           H
ATOM   2159  CB  MET A 152     -13.982  -2.715 -32.232  1.00 67.25           C
ATOM   2160 1HB  MET A 152     -14.672  -3.207 -31.547  1.00 67.25           H
ATOM   2161 2HB  MET A 152     -14.548  -1.945 -32.757  1.00 67.25           H
ATOM   2162  CG  MET A 152     -13.442  -3.733 -33.239  1.00 67.25           C
ATOM   2163 1HG  MET A 152     -12.556  -4.222 -32.834  1.00 67.25           H
ATOM   2164 2HG  MET A 152     -14.184  -4.513 -33.414  1.00 67.25           H
ATOM   2165  SD  MET A 152     -13.040  -2.919 -34.775  1.00 67.25           S
ATOM   2166  CE  MET A 152     -14.669  -2.794 -35.496  1.00 67.25           C
ATOM   2167 1HE  MET A 152     -15.088  -3.793 -35.620  1.00 67.25           H
ATOM   2168 2HE  MET A 152     -15.313  -2.209 -34.839  1.00 67.25           H
ATOM   2169 3HE  MET A 152     -14.600  -2.305 -36.467  1.00 67.25           H
ATOM   2170  HN  MET A 152     -12.899  -3.843 -30.352  1.00 67.25           H
ATOM   2171  N   ARG A 153     -14.326  -0.840 -29.993  1.00 71.94           N
ATOM   2172  CA  ARG A 153     -14.919   0.344 -29.396  1.00 71.94           C
ATOM   2173  C   ARG A 153     -13.878   1.098 -28.566  1.00 71.94           C
ATOM   2174  O   ARG A 153     -13.889   2.327 -28.517  1.00 71.94           O
ATOM   2175  HA  ARG A 153     -15.256   0.944 -30.241  1.00 71.94           H
ATOM   2176  CB  ARG A 153     -16.104  -0.024 -28.501  1.00 71.94           C
ATOM   2177 1HB  ARG A 153     -15.829  -0.855 -27.851  1.00 71.94           H
ATOM   2178 2HB  ARG A 153     -16.352   0.817 -27.854  1.00 71.94           H
ATOM   2179  CG  ARG A 153     -17.326  -0.408 -29.339  1.00 71.94           C
ATOM   2180 1HG  ARG A 153     -17.569   0.403 -30.026  1.00 71.94           H
ATOM   2181 2HG  ARG A 153     -17.093  -1.282 -29.947  1.00 71.94           H
ATOM   2182  CD  ARG A 153     -18.531  -0.707 -28.446  1.00 71.94           C
ATOM   2183 1HD  ARG A 153     -18.337  -1.596 -27.845  1.00 71.94           H
ATOM   2184 2HD  ARG A 153     -18.694   0.118 -27.753  1.00 71.94           H
ATOM   2185  NE  ARG A 153     -19.738  -0.914 -29.278  1.00 71.94           N
ATOM   2186  HE  ARG A 153     -19.643  -0.834 -30.270  1.00 71.94           H
ATOM   2187  CZ  ARG A 153     -20.950  -1.202 -28.784  1.00 71.94           C
ATOM   2188  NH1 ARG A 153     -21.135  -1.322 -27.462  1.00 71.94           N
ATOM   2189 1HH1 ARG A 153     -20.366  -1.196 -26.836  1.00 71.94           H
ATOM   2190 2HH1 ARG A 153     -22.043  -1.537 -27.102  1.00 71.94           H
ATOM   2191  NH2 ARG A 153     -21.974  -1.369 -29.632  1.00 71.94           N
ATOM   2192 1HH2 ARG A 153     -22.885  -1.585 -29.280  1.00 71.94           H
ATOM   2193 2HH2 ARG A 153     -21.827  -1.278 -30.617  1.00 71.94           H
ATOM   2194  HN  ARG A 153     -14.735  -1.707 -29.707  1.00 71.94           H
ATOM   2195  N   ALA A 154     -13.002   0.330 -27.934  1.00 71.44           N
ATOM   2196  CA  ALA A 154     -12.031   0.901 -27.017  1.00 71.44           C
ATOM   2197  C   ALA A 154     -11.084   1.820 -27.791  1.00 71.44           C
ATOM   2198  O   ALA A 154     -10.560   2.785 -27.238  1.00 71.44           O
ATOM   2199  HA  ALA A 154     -12.576   1.492 -26.281  1.00 71.44           H
ATOM   2200  CB  ALA A 154     -11.289  -0.225 -26.293  1.00 71.44           C
ATOM   2201 1HB  ALA A 154     -12.003  -0.830 -25.735  1.00 71.44           H
ATOM   2202 2HB  ALA A 154     -10.775  -0.850 -27.024  1.00 71.44           H
ATOM   2203 3HB  ALA A 154     -10.560   0.204 -25.605  1.00 71.44           H
ATOM   2204  HN  ALA A 154     -12.950  -0.663 -28.041  1.00 71.44           H
ATOM   2205  N   HIS A 155     -10.893   1.487 -29.059  1.00 72.60           N
ATOM   2206  CA  HIS A 155     -10.020   2.272 -29.916  1.00 72.60           C
ATOM   2207  C   HIS A 155     -10.679   3.617 -30.225  1.00 72.60           C
ATOM   2208  O   HIS A 155     -10.051   4.666 -30.091  1.00 72.60           O
ATOM   2209  HA  HIS A 155      -9.104   2.447 -29.352  1.00 72.60           H
ATOM   2210  CB  HIS A 155      -9.649   1.489 -31.177  1.00 72.60           C
ATOM   2211 1HB  HIS A 155      -9.343   0.483 -30.891  1.00 72.60           H
ATOM   2212 2HB  HIS A 155     -10.535   1.387 -31.803  1.00 72.60           H
ATOM   2213  CG  HIS A 155      -8.545   2.122 -31.990  1.00 72.60           C
ATOM   2214  ND1 HIS A 155      -8.786   3.065 -32.975  1.00 72.60           N
ATOM   2215  HD1 HIS A 155      -9.684   3.414 -33.243  1.00 72.60           H
ATOM   2216  CD2 HIS A 155      -7.194   1.940 -31.954  1.00 72.60           C
ATOM   2217  HD2 HIS A 155      -6.660   1.262 -31.289  1.00 72.60           H
ATOM   2218  CE1 HIS A 155      -7.625   3.425 -33.502  1.00 72.60           C
ATOM   2219  HE1 HIS A 155      -7.483   4.152 -34.301  1.00 72.60           H
ATOM   2220  NE2 HIS A 155      -6.640   2.726 -32.868  1.00 72.60           N
ATOM   2221  HN  HIS A 155     -11.321   0.699 -29.501  1.00 72.60           H
ATOM   2222  N   THR A 156     -11.938   3.543 -30.634  1.00 72.30           N
ATOM   2223  CA  THR A 156     -12.654   4.730 -31.069  1.00 72.30           C
ATOM   2224  C   THR A 156     -12.818   5.711 -29.906  1.00 72.30           C
ATOM   2225  O   THR A 156     -12.810   6.924 -30.107  1.00 72.30           O
ATOM   2226  HA  THR A 156     -12.056   5.233 -31.829  1.00 72.30           H
ATOM   2227  CB  THR A 156     -13.984   4.283 -31.678  1.00 72.30           C
ATOM   2228  HB  THR A 156     -14.692   3.997 -30.900  1.00 72.30           H
ATOM   2229  OG1 THR A 156     -13.619   3.248 -32.587  1.00 72.30           O
ATOM   2230  HG1 THR A 156     -13.910   2.360 -32.230  1.00 72.30           H
ATOM   2231  CG2 THR A 156     -14.612   5.357 -32.568  1.00 72.30           C
ATOM   2232 1HG2 THR A 156     -13.931   5.594 -33.386  1.00 72.30           H
ATOM   2233 2HG2 THR A 156     -14.798   6.255 -31.978  1.00 72.30           H
ATOM   2234 3HG2 THR A 156     -15.553   4.988 -32.975  1.00 72.30           H
ATOM   2235  HN  THR A 156     -12.465   2.694 -30.670  1.00 72.30           H
ATOM   2236  N   TRP A 157     -12.961   5.148 -28.715  1.00 80.05           N
ATOM   2237  CA  TRP A 157     -13.309   5.943 -27.549  1.00 80.05           C
ATOM   2238  C   TRP A 157     -12.021   6.246 -26.782  1.00 80.05           C
ATOM   2239  O   TRP A 157     -12.062   6.566 -25.595  1.00 80.05           O
ATOM   2240  HA  TRP A 157     -13.761   6.870 -27.901  1.00 80.05           H
ATOM   2241  CB  TRP A 157     -14.360   5.231 -26.695  1.00 80.05           C
ATOM   2242 1HB  TRP A 157     -14.059   4.193 -26.557  1.00 80.05           H
ATOM   2243 2HB  TRP A 157     -14.382   5.690 -25.707  1.00 80.05           H
ATOM   2244  CG  TRP A 157     -15.770   5.264 -27.288  1.00 80.05           C
ATOM   2245  CD1 TRP A 157     -16.144   4.978 -28.543  1.00 80.05           C
ATOM   2246  HD1 TRP A 157     -15.459   4.673 -29.333  1.00 80.05           H
ATOM   2247  CD2 TRP A 157     -16.987   5.615 -26.595  1.00 80.05           C
ATOM   2248  NE1 TRP A 157     -17.507   5.119 -28.709  1.00 80.05           N
ATOM   2249  HE1 TRP A 157     -18.020   4.963 -29.553  1.00 80.05           H
ATOM   2250  CE2 TRP A 157     -18.036   5.519 -27.486  1.00 80.05           C
ATOM   2251  CE3 TRP A 157     -17.194   6.001 -25.259  1.00 80.05           C
ATOM   2252  HE3 TRP A 157     -16.382   6.084 -24.536  1.00 80.05           H
ATOM   2253  CZ2 TRP A 157     -19.364   5.792 -27.139  1.00 80.05           C
ATOM   2254  HZ2 TRP A 157     -20.175   5.709 -27.863  1.00 80.05           H
ATOM   2255  CZ3 TRP A 157     -18.527   6.271 -24.928  1.00 80.05           C
ATOM   2256  HZ3 TRP A 157     -18.743   6.574 -23.904  1.00 80.05           H
ATOM   2257  CH2 TRP A 157     -19.594   6.179 -25.814  1.00 80.05           C
ATOM   2258  HH2 TRP A 157     -20.606   6.406 -25.478  1.00 80.05           H
ATOM   2259  HN  TRP A 157     -12.844   4.171 -28.540  1.00 80.05           H
ATOM   2260  N   ARG A 158     -10.907   6.135 -27.491  1.00 78.28           N
ATOM   2261  CA  ARG A 158      -9.603   6.209 -26.854  1.00 78.28           C
ATOM   2262  C   ARG A 158      -9.453   7.536 -26.107  1.00 78.28           C
ATOM   2263  O   ARG A 158      -8.984   7.563 -24.970  1.00 78.28           O
ATOM   2264  HA  ARG A 158      -9.582   5.366 -26.164  1.00 78.28           H
ATOM   2265  CB  ARG A 158      -8.479   6.082 -27.883  1.00 78.28           C
ATOM   2266 1HB  ARG A 158      -8.599   5.155 -28.445  1.00 78.28           H
ATOM   2267 2HB  ARG A 158      -8.543   6.900 -28.600  1.00 78.28           H
ATOM   2268  CG  ARG A 158      -7.108   6.098 -27.203  1.00 78.28           C
ATOM   2269 1HG  ARG A 158      -7.010   6.999 -26.598  1.00 78.28           H
ATOM   2270 2HG  ARG A 158      -7.024   5.248 -26.526  1.00 78.28           H
ATOM   2271  CD  ARG A 158      -5.982   6.046 -28.238  1.00 78.28           C
ATOM   2272 1HD  ARG A 158      -6.092   5.160 -28.863  1.00 78.28           H
ATOM   2273 2HD  ARG A 158      -6.044   6.911 -28.898  1.00 78.28           H
ATOM   2274  NE  ARG A 158      -4.669   6.023 -27.556  1.00 78.28           N
ATOM   2275  HE  ARG A 158      -4.647   6.212 -26.574  1.00 78.28           H
ATOM   2276  CZ  ARG A 158      -3.507   5.765 -28.172  1.00 78.28           C
ATOM   2277  NH1 ARG A 158      -3.477   5.505 -29.486  1.00 78.28           N
ATOM   2278 1HH1 ARG A 158      -4.326   5.503 -30.015  1.00 78.28           H
ATOM   2279 2HH1 ARG A 158      -2.606   5.314 -29.938  1.00 78.28           H
ATOM   2280  NH2 ARG A 158      -2.376   5.771 -27.453  1.00 78.28           N
ATOM   2281 1HH2 ARG A 158      -1.501   5.580 -27.898  1.00 78.28           H
ATOM   2282 2HH2 ARG A 158      -2.407   5.966 -26.473  1.00 78.28           H
ATOM   2283  HN  ARG A 158     -10.886   5.996 -28.481  1.00 78.28           H
ATOM   2284  N   GLU A 159      -9.860   8.605 -26.776  1.00 79.96           N
ATOM   2285  CA  GLU A 159      -9.683   9.941 -26.232  1.00 79.96           C
ATOM   2286  C   GLU A 159     -10.575  10.136 -25.004  1.00 79.96           C
ATOM   2287  O   GLU A 159     -10.117  10.618 -23.969  1.00 79.96           O
ATOM   2288  HA  GLU A 159      -8.634   9.998 -25.940  1.00 79.96           H
ATOM   2289  CB  GLU A 159      -9.968  11.007 -27.292  1.00 79.96           C
ATOM   2290 1HB  GLU A 159     -10.908  10.782 -27.795  1.00 79.96           H
ATOM   2291 2HB  GLU A 159      -9.950  11.995 -26.833  1.00 79.96           H
ATOM   2292  CG  GLU A 159      -8.881  11.012 -28.369  1.00 79.96           C
ATOM   2293 1HG  GLU A 159      -7.899  11.073 -27.900  1.00 79.96           H
ATOM   2294 2HG  GLU A 159      -8.911  10.076 -28.926  1.00 79.96           H
ATOM   2295  CD  GLU A 159      -9.067  12.189 -29.329  1.00 79.96           C
ATOM   2296  OE1 GLU A 159      -8.093  12.492 -30.051  1.00 79.96           O
ATOM   2297  OE2 GLU A 159     -10.179  12.760 -29.318  1.00 79.96           O
ATOM   2298  HN  GLU A 159     -10.301   8.569 -27.672  1.00 79.96           H
ATOM   2299  N   LYS A 160     -11.834   9.752 -25.160  1.00 84.15           N
ATOM   2300  CA  LYS A 160     -12.789   9.858 -24.070  1.00 84.15           C
ATOM   2301  C   LYS A 160     -12.267   9.079 -22.862  1.00 84.15           C
ATOM   2302  O   LYS A 160     -12.366   9.545 -21.728  1.00 84.15           O
ATOM   2303  HA  LYS A 160     -12.858  10.912 -23.798  1.00 84.15           H
ATOM   2304  CB  LYS A 160     -14.180   9.418 -24.532  1.00 84.15           C
ATOM   2305 1HB  LYS A 160     -14.111   8.458 -25.043  1.00 84.15           H
ATOM   2306 2HB  LYS A 160     -14.825   9.272 -23.666  1.00 84.15           H
ATOM   2307  CG  LYS A 160     -14.801  10.457 -25.467  1.00 84.15           C
ATOM   2308 1HG  LYS A 160     -14.771  11.440 -24.997  1.00 84.15           H
ATOM   2309 2HG  LYS A 160     -14.214  10.525 -26.383  1.00 84.15           H
ATOM   2310  CD  LYS A 160     -16.247  10.093 -25.808  1.00 84.15           C
ATOM   2311 1HD  LYS A 160     -16.272   9.138 -26.333  1.00 84.15           H
ATOM   2312 2HD  LYS A 160     -16.820   9.966 -24.889  1.00 84.15           H
ATOM   2313  CE  LYS A 160     -16.896  11.175 -26.674  1.00 84.15           C
ATOM   2314 1HE  LYS A 160     -16.852  12.135 -26.161  1.00 84.15           H
ATOM   2315 2HE  LYS A 160     -16.339  11.285 -27.605  1.00 84.15           H
ATOM   2316  NZ  LYS A 160     -18.304  10.827 -26.970  1.00 84.15           N
ATOM   2317 1HZ  LYS A 160     -18.717  11.552 -27.546  1.00 84.15           H
ATOM   2318 2HZ  LYS A 160     -18.337   9.942 -27.464  1.00 84.15           H
ATOM   2319 3HZ  LYS A 160     -18.822  10.749 -26.102  1.00 84.15           H
ATOM   2320  HN  LYS A 160     -12.202   9.374 -26.009  1.00 84.15           H
ATOM   2321  N   ARG A 161     -11.722   7.905 -23.146  1.00 85.12           N
ATOM   2322  CA  ARG A 161     -11.196   7.050 -22.095  1.00 85.12           C
ATOM   2323  C   ARG A 161     -10.067   7.761 -21.347  1.00 85.12           C
ATOM   2324  O   ARG A 161      -9.941   7.623 -20.131  1.00 85.12           O
ATOM   2325  HA  ARG A 161     -12.046   6.862 -21.438  1.00 85.12           H
ATOM   2326  CB  ARG A 161     -10.669   5.733 -22.669  1.00 85.12           C
ATOM   2327 1HB  ARG A 161     -10.039   5.936 -23.535  1.00 85.12           H
ATOM   2328 2HB  ARG A 161     -10.042   5.235 -21.929  1.00 85.12           H
ATOM   2329  CG  ARG A 161     -11.820   4.811 -23.074  1.00 85.12           C
ATOM   2330 1HG  ARG A 161     -12.333   4.450 -22.182  1.00 85.12           H
ATOM   2331 2HG  ARG A 161     -12.551   5.371 -23.657  1.00 85.12           H
ATOM   2332  CD  ARG A 161     -11.309   3.623 -23.892  1.00 85.12           C
ATOM   2333 1HD  ARG A 161     -12.151   3.044 -24.272  1.00 85.12           H
ATOM   2334 2HD  ARG A 161     -10.751   3.980 -24.757  1.00 85.12           H
ATOM   2335  NE  ARG A 161     -10.445   2.764 -23.051  1.00 85.12           N
ATOM   2336  HE  ARG A 161     -10.613   2.752 -22.066  1.00 85.12           H
ATOM   2337  CZ  ARG A 161      -9.451   2.003 -23.529  1.00 85.12           C
ATOM   2338  NH1 ARG A 161      -9.182   1.980 -24.841  1.00 85.12           N
ATOM   2339 1HH1 ARG A 161      -9.724   2.535 -25.473  1.00 85.12           H
ATOM   2340 2HH1 ARG A 161      -8.438   1.409 -25.190  1.00 85.12           H
ATOM   2341  NH2 ARG A 161      -8.731   1.263 -22.674  1.00 85.12           N
ATOM   2342 1HH2 ARG A 161      -7.986   0.689 -23.014  1.00 85.12           H
ATOM   2343 2HH2 ARG A 161      -8.939   1.286 -21.696  1.00 85.12           H
ATOM   2344  HN  ARG A 161     -11.636   7.537 -24.072  1.00 85.12           H
ATOM   2345  N   LEU A 162      -9.276   8.506 -22.104  1.00 86.24           N
ATOM   2346  CA  LEU A 162      -8.151   9.225 -21.530  1.00 86.24           C
ATOM   2347  C   LEU A 162      -8.673  10.322 -20.601  1.00 86.24           C
ATOM   2348  O   LEU A 162      -8.115  10.549 -19.528  1.00 86.24           O
ATOM   2349  HA  LEU A 162      -7.577   8.513 -20.937  1.00 86.24           H
ATOM   2350  CB  LEU A 162      -7.227   9.742 -22.634  1.00 86.24           C
ATOM   2351 1HB  LEU A 162      -6.997   8.915 -23.306  1.00 86.24           H
ATOM   2352 2HB  LEU A 162      -7.770  10.485 -23.218  1.00 86.24           H
ATOM   2353  CG  LEU A 162      -5.909  10.365 -22.169  1.00 86.24           C
ATOM   2354  HG  LEU A 162      -6.133  11.106 -21.402  1.00 86.24           H
ATOM   2355  CD1 LEU A 162      -5.001   9.312 -21.529  1.00 86.24           C
ATOM   2356 1HD1 LEU A 162      -5.504   8.874 -20.667  1.00 86.24           H
ATOM   2357 2HD1 LEU A 162      -4.781   8.531 -22.257  1.00 86.24           H
ATOM   2358 3HD1 LEU A 162      -4.071   9.782 -21.207  1.00 86.24           H
ATOM   2359  CD2 LEU A 162      -5.214  11.099 -23.317  1.00 86.24           C
ATOM   2360 1HD2 LEU A 162      -5.003  10.397 -24.123  1.00 86.24           H
ATOM   2361 2HD2 LEU A 162      -5.863  11.892 -23.687  1.00 86.24           H
ATOM   2362 3HD2 LEU A 162      -4.280  11.532 -22.959  1.00 86.24           H
ATOM   2363  HN  LEU A 162      -9.393   8.623 -23.090  1.00 86.24           H
ATOM   2364  N   LEU A 163      -9.737  10.974 -21.046  1.00 89.40           N
ATOM   2365  CA  LEU A 163     -10.341  12.041 -20.266  1.00 89.40           C
ATOM   2366  C   LEU A 163     -10.839  11.475 -18.935  1.00 89.40           C
ATOM   2367  O   LEU A 163     -10.516  12.003 -17.872  1.00 89.40           O
ATOM   2368  HA  LEU A 163      -9.563  12.776 -20.060  1.00 89.40           H
ATOM   2369  CB  LEU A 163     -11.427  12.749 -21.079  1.00 89.40           C
ATOM   2370 1HB  LEU A 163     -11.005  13.034 -22.042  1.00 89.40           H
ATOM   2371 2HB  LEU A 163     -12.226  12.035 -21.279  1.00 89.40           H
ATOM   2372  CG  LEU A 163     -12.042  13.993 -20.435  1.00 89.40           C
ATOM   2373  HG  LEU A 163     -12.346  13.738 -19.420  1.00 89.40           H
ATOM   2374  CD1 LEU A 163     -11.014  15.121 -20.329  1.00 89.40           C
ATOM   2375 1HD1 LEU A 163     -10.174  14.790 -19.718  1.00 89.40           H
ATOM   2376 2HD1 LEU A 163     -10.657  15.383 -21.325  1.00 89.40           H
ATOM   2377 3HD1 LEU A 163     -11.477  15.993 -19.868  1.00 89.40           H
ATOM   2378  CD2 LEU A 163     -13.300  14.434 -21.186  1.00 89.40           C
ATOM   2379 1HD2 LEU A 163     -13.044  14.666 -22.220  1.00 89.40           H
ATOM   2380 2HD2 LEU A 163     -14.036  13.630 -21.166  1.00 89.40           H
ATOM   2381 3HD2 LEU A 163     -13.717  15.320 -20.708  1.00 89.40           H
ATOM   2382  HN  LEU A 163     -10.184  10.784 -21.920  1.00 89.40           H
ATOM   2383  N   TYR A 164     -11.618  10.408 -19.036  1.00 90.08           N
ATOM   2384  CA  TYR A 164     -12.174   9.773 -17.854  1.00 90.08           C
ATOM   2385  C   TYR A 164     -11.064   9.278 -16.924  1.00 90.08           C
ATOM   2386  O   TYR A 164     -11.219   9.295 -15.704  1.00 90.08           O
ATOM   2387  HA  TYR A 164     -12.777  10.512 -17.327  1.00 90.08           H
ATOM   2388  CB  TYR A 164     -12.974   8.570 -18.359  1.00 90.08           C
ATOM   2389 1HB  TYR A 164     -12.359   8.005 -19.060  1.00 90.08           H
ATOM   2390 2HB  TYR A 164     -13.187   7.909 -17.518  1.00 90.08           H
ATOM   2391  CG  TYR A 164     -14.291   8.941 -19.043  1.00 90.08           C
ATOM   2392  CD1 TYR A 164     -15.118   9.891 -18.479  1.00 90.08           C
ATOM   2393  HD1 TYR A 164     -14.833  10.377 -17.546  1.00 90.08           H
ATOM   2394  CD2 TYR A 164     -14.652   8.326 -20.225  1.00 90.08           C
ATOM   2395  HD2 TYR A 164     -13.999   7.576 -20.670  1.00 90.08           H
ATOM   2396  CE1 TYR A 164     -16.358  10.240 -19.123  1.00 90.08           C
ATOM   2397  HE1 TYR A 164     -17.020  10.989 -18.688  1.00 90.08           H
ATOM   2398  CE2 TYR A 164     -15.892   8.675 -20.869  1.00 90.08           C
ATOM   2399  HE2 TYR A 164     -16.189   8.197 -21.802  1.00 90.08           H
ATOM   2400  CZ  TYR A 164     -16.683   9.616 -20.286  1.00 90.08           C
ATOM   2401  OH  TYR A 164     -17.854   9.946 -20.895  1.00 90.08           O
ATOM   2402  HH  TYR A 164     -17.977   9.396 -21.721  1.00 90.08           H
ATOM   2403  HN  TYR A 164     -11.870   9.980 -19.904  1.00 90.08           H
ATOM   2404  N   SER A 165      -9.970   8.850 -17.537  1.00 90.90           N
ATOM   2405  CA  SER A 165      -8.839   8.342 -16.779  1.00 90.90           C
ATOM   2406  C   SER A 165      -8.303   9.431 -15.847  1.00 90.90           C
ATOM   2407  O   SER A 165      -7.849   9.138 -14.742  1.00 90.90           O
ATOM   2408  HA  SER A 165      -9.230   7.504 -16.203  1.00 90.90           H
ATOM   2409  CB  SER A 165      -7.730   7.848 -17.710  1.00 90.90           C
ATOM   2410 1HB  SER A 165      -7.077   7.165 -17.166  1.00 90.90           H
ATOM   2411 2HB  SER A 165      -8.171   7.282 -18.531  1.00 90.90           H
ATOM   2412  OG  SER A 165      -6.957   8.923 -18.238  1.00 90.90           O
ATOM   2413  HG  SER A 165      -7.508   9.757 -18.269  1.00 90.90           H
ATOM   2414  HN  SER A 165      -9.850   8.845 -18.529  1.00 90.90           H
ATOM   2415  N   LYS A 166      -8.373  10.664 -16.327  1.00 92.90           N
ATOM   2416  CA  LYS A 166      -7.902  11.797 -15.550  1.00 92.90           C
ATOM   2417  C   LYS A 166      -8.820  11.999 -14.343  1.00 92.90           C
ATOM   2418  O   LYS A 166      -8.348  12.167 -13.220  1.00 92.90           O
ATOM   2419  HA  LYS A 166      -6.904  11.552 -15.187  1.00 92.90           H
ATOM   2420  CB  LYS A 166      -7.770  13.037 -16.436  1.00 92.90           C
ATOM   2421 1HB  LYS A 166      -8.700  13.201 -16.980  1.00 92.90           H
ATOM   2422 2HB  LYS A 166      -7.605  13.917 -15.815  1.00 92.90           H
ATOM   2423  CG  LYS A 166      -6.614  12.882 -17.427  1.00 92.90           C
ATOM   2424 1HG  LYS A 166      -5.684  12.715 -16.884  1.00 92.90           H
ATOM   2425 2HG  LYS A 166      -6.781  12.003 -18.051  1.00 92.90           H
ATOM   2426  CD  LYS A 166      -6.480  14.123 -18.311  1.00 92.90           C
ATOM   2427 1HD  LYS A 166      -7.392  14.262 -18.892  1.00 92.90           H
ATOM   2428 2HD  LYS A 166      -6.363  15.008 -17.686  1.00 92.90           H
ATOM   2429  CE  LYS A 166      -5.282  13.997 -19.255  1.00 92.90           C
ATOM   2430 1HE  LYS A 166      -4.381  13.779 -18.682  1.00 92.90           H
ATOM   2431 2HE  LYS A 166      -5.436  13.161 -19.937  1.00 92.90           H
ATOM   2432  NZ  LYS A 166      -5.096  15.246 -20.027  1.00 92.90           N
ATOM   2433 1HZ  LYS A 166      -4.312  15.139 -20.660  1.00 92.90           H
ATOM   2434 2HZ  LYS A 166      -5.937  15.442 -20.560  1.00 92.90           H
ATOM   2435 3HZ  LYS A 166      -4.914  16.013 -19.389  1.00 92.90           H
ATOM   2436  HN  LYS A 166      -8.742  10.893 -17.227  1.00 92.90           H
ATOM   2437  N   MET A 167     -10.117  11.977 -14.616  1.00 94.31           N
ATOM   2438  CA  MET A 167     -11.105  12.184 -13.571  1.00 94.31           C
ATOM   2439  C   MET A 167     -11.011  11.093 -12.502  1.00 94.31           C
ATOM   2440  O   MET A 167     -11.063  11.383 -11.308  1.00 94.31           O
ATOM   2441  HA  MET A 167     -10.869  13.154 -13.132  1.00 94.31           H
ATOM   2442  CB  MET A 167     -12.506  12.178 -14.185  1.00 94.31           C
ATOM   2443 1HB  MET A 167     -12.670  11.241 -14.718  1.00 94.31           H
ATOM   2444 2HB  MET A 167     -13.254  12.229 -13.394  1.00 94.31           H
ATOM   2445  CG  MET A 167     -12.690  13.355 -15.145  1.00 94.31           C
ATOM   2446 1HG  MET A 167     -12.491  14.293 -14.626  1.00 94.31           H
ATOM   2447 2HG  MET A 167     -11.971  13.285 -15.961  1.00 94.31           H
ATOM   2448  SD  MET A 167     -14.352  13.359 -15.795  1.00 94.31           S
ATOM   2449  CE  MET A 167     -15.252  13.876 -14.343  1.00 94.31           C
ATOM   2450 1HE  MET A 167     -15.092  13.156 -13.541  1.00 94.31           H
ATOM   2451 2HE  MET A 167     -14.898  14.857 -14.026  1.00 94.31           H
ATOM   2452 3HE  MET A 167     -16.316  13.931 -14.575  1.00 94.31           H
ATOM   2453  HN  MET A 167     -10.493  11.821 -15.529  1.00 94.31           H
ATOM   2454  N   VAL A 168     -10.873   9.862 -12.971  1.00 94.30           N
ATOM   2455  CA  VAL A 168     -10.809   8.722 -12.071  1.00 94.30           C
ATOM   2456  C   VAL A 168      -9.599   8.876 -11.147  1.00 94.30           C
ATOM   2457  O   VAL A 168      -9.695   8.624  -9.946  1.00 94.30           O
ATOM   2458  HA  VAL A 168     -11.715   8.728 -11.467  1.00 94.30           H
ATOM   2459  CB  VAL A 168     -10.784   7.421 -12.876  1.00 94.30           C
ATOM   2460  HB  VAL A 168     -10.009   7.512 -13.637  1.00 94.30           H
ATOM   2461  CG1 VAL A 168     -10.428   6.231 -11.983  1.00 94.30           C
ATOM   2462 1HG1 VAL A 168      -9.443   6.388 -11.543  1.00 94.30           H
ATOM   2463 2HG1 VAL A 168     -11.170   6.137 -11.190  1.00 94.30           H
ATOM   2464 3HG1 VAL A 168     -10.418   5.319 -12.580  1.00 94.30           H
ATOM   2465  CG2 VAL A 168     -12.119   7.192 -13.589  1.00 94.30           C
ATOM   2466 1HG2 VAL A 168     -12.919   7.132 -12.851  1.00 94.30           H
ATOM   2467 2HG2 VAL A 168     -12.314   8.021 -14.270  1.00 94.30           H
ATOM   2468 3HG2 VAL A 168     -12.074   6.261 -14.153  1.00 94.30           H
ATOM   2469  HN  VAL A 168     -10.807   9.637 -13.943  1.00 94.30           H
ATOM   2470  N   CYS A 169      -8.489   9.288 -11.741  1.00 94.44           N
ATOM   2471  CA  CYS A 169      -7.258   9.460 -10.989  1.00 94.44           C
ATOM   2472  C   CYS A 169      -7.514  10.475  -9.873  1.00 94.44           C
ATOM   2473  O   CYS A 169      -7.151  10.240  -8.721  1.00 94.44           O
ATOM   2474  HA  CYS A 169      -7.005   8.484 -10.574  1.00 94.44           H
ATOM   2475  CB  CYS A 169      -6.098   9.886 -11.892  1.00 94.44           C
ATOM   2476 1HB  CYS A 169      -6.393  10.743 -12.496  1.00 94.44           H
ATOM   2477 2HB  CYS A 169      -5.250  10.201 -11.284  1.00 94.44           H
ATOM   2478  SG  CYS A 169      -5.607   8.496 -12.977  1.00 94.44           S
ATOM   2479  HG  CYS A 169      -6.551   8.694 -13.892  1.00 94.44           H
ATOM   2480  HN  CYS A 169      -8.423   9.504 -12.715  1.00 94.44           H
ATOM   2481  N   PHE A 170      -8.137  11.580 -10.253  1.00 95.79           N
ATOM   2482  CA  PHE A 170      -8.417  12.645  -9.305  1.00 95.79           C
ATOM   2483  C   PHE A 170      -9.293  12.141  -8.157  1.00 95.79           C
ATOM   2484  O   PHE A 170      -9.004  12.400  -6.990  1.00 95.79           O
ATOM   2485  HA  PHE A 170      -7.460  12.984  -8.907  1.00 95.79           H
ATOM   2486  CB  PHE A 170      -9.173  13.736 -10.067  1.00 95.79           C
ATOM   2487 1HB  PHE A 170      -8.581  14.037 -10.932  1.00 95.79           H
ATOM   2488 2HB  PHE A 170     -10.105  13.318 -10.449  1.00 95.79           H
ATOM   2489  CG  PHE A 170      -9.491  14.975  -9.229  1.00 95.79           C
ATOM   2490  CD1 PHE A 170     -10.729  15.129  -8.686  1.00 95.79           C
ATOM   2491  HD1 PHE A 170     -11.493  14.370  -8.849  1.00 95.79           H
ATOM   2492  CD2 PHE A 170      -8.537  15.922  -9.026  1.00 95.79           C
ATOM   2493  HD2 PHE A 170      -7.545  15.799  -9.460  1.00 95.79           H
ATOM   2494  CE1 PHE A 170     -11.024  16.279  -7.908  1.00 95.79           C
ATOM   2495  HE1 PHE A 170     -12.016  16.403  -7.473  1.00 95.79           H
ATOM   2496  CE2 PHE A 170      -8.832  17.072  -8.247  1.00 95.79           C
ATOM   2497  HE2 PHE A 170      -8.067  17.832  -8.084  1.00 95.79           H
ATOM   2498  CZ  PHE A 170     -10.070  17.227  -7.705  1.00 95.79           C
ATOM   2499  HZ  PHE A 170     -10.296  18.110  -7.107  1.00 95.79           H
ATOM   2500  HN  PHE A 170      -8.448  11.754 -11.187  1.00 95.79           H
ATOM   2501  N   THR A 171     -10.348  11.430  -8.528  1.00 95.99           N
ATOM   2502  CA  THR A 171     -11.285  10.912  -7.546  1.00 95.99           C
ATOM   2503  C   THR A 171     -10.566   9.992  -6.557  1.00 95.99           C
ATOM   2504  O   THR A 171     -10.862  10.007  -5.363  1.00 95.99           O
ATOM   2505  HA  THR A 171     -11.681  11.751  -6.973  1.00 95.99           H
ATOM   2506  CB  THR A 171     -12.425  10.223  -8.298  1.00 95.99           C
ATOM   2507  HB  THR A 171     -12.068   9.333  -8.816  1.00 95.99           H
ATOM   2508  OG1 THR A 171     -12.961  11.247  -9.132  1.00 95.99           O
ATOM   2509  HG1 THR A 171     -13.404  10.841  -9.931  1.00 95.99           H
ATOM   2510  CG2 THR A 171     -13.589   9.845  -7.379  1.00 95.99           C
ATOM   2511 1HG2 THR A 171     -13.990  10.744  -6.912  1.00 95.99           H
ATOM   2512 2HG2 THR A 171     -13.234   9.162  -6.607  1.00 95.99           H
ATOM   2513 3HG2 THR A 171     -14.370   9.359  -7.963  1.00 95.99           H
ATOM   2514  HN  THR A 171     -10.566  11.208  -9.479  1.00 95.99           H
ATOM   2515  N   ILE A 172      -9.635   9.215  -7.090  1.00 94.40           N
ATOM   2516  CA  ILE A 172      -8.907   8.255  -6.278  1.00 94.40           C
ATOM   2517  C   ILE A 172      -8.094   9.002  -5.219  1.00 94.40           C
ATOM   2518  O   ILE A 172      -8.091   8.620  -4.050  1.00 94.40           O
ATOM   2519  HA  ILE A 172      -9.643   7.630  -5.771  1.00 94.40           H
ATOM   2520  CB  ILE A 172      -8.065   7.334  -7.163  1.00 94.40           C
ATOM   2521  HB  ILE A 172      -7.574   7.945  -7.921  1.00 94.40           H
ATOM   2522  CG1 ILE A 172      -8.946   6.323  -7.899  1.00 94.40           C
ATOM   2523 1HG1 ILE A 172      -9.387   5.631  -7.182  1.00 94.40           H
ATOM   2524 2HG1 ILE A 172      -9.770   6.843  -8.389  1.00 94.40           H
ATOM   2525  CG2 ILE A 172      -6.963   6.650  -6.351  1.00 94.40           C
ATOM   2526 1HG2 ILE A 172      -6.311   7.406  -5.914  1.00 94.40           H
ATOM   2527 2HG2 ILE A 172      -7.414   6.055  -5.557  1.00 94.40           H
ATOM   2528 3HG2 ILE A 172      -6.379   6.001  -7.005  1.00 94.40           H
ATOM   2529  CD1 ILE A 172      -8.138   5.544  -8.938  1.00 94.40           C
ATOM   2530 1HD1 ILE A 172      -7.719   6.238  -9.667  1.00 94.40           H
ATOM   2531 2HD1 ILE A 172      -7.330   5.007  -8.441  1.00 94.40           H
ATOM   2532 3HD1 ILE A 172      -8.789   4.833  -9.446  1.00 94.40           H
ATOM   2533  HN  ILE A 172      -9.378   9.233  -8.056  1.00 94.40           H
ATOM   2534  N   TRP A 173      -7.425  10.055  -5.667  1.00 95.52           N
ATOM   2535  CA  TRP A 173      -6.554  10.817  -4.788  1.00 95.52           C
ATOM   2536  C   TRP A 173      -7.412  11.402  -3.664  1.00 95.52           C
ATOM   2537  O   TRP A 173      -7.045  11.321  -2.492  1.00 95.52           O
ATOM   2538  HA  TRP A 173      -5.815  10.131  -4.374  1.00 95.52           H
ATOM   2539  CB  TRP A 173      -5.784  11.883  -5.569  1.00 95.52           C
ATOM   2540 1HB  TRP A 173      -6.445  12.318  -6.319  1.00 95.52           H
ATOM   2541 2HB  TRP A 173      -5.503  12.686  -4.888  1.00 95.52           H
ATOM   2542  CG  TRP A 173      -4.525  11.359  -6.263  1.00 95.52           C
ATOM   2543  CD1 TRP A 173      -4.313  11.200  -7.576  1.00 95.52           C
ATOM   2544  HD1 TRP A 173      -5.045  11.435  -8.349  1.00 95.52           H
ATOM   2545  CD2 TRP A 173      -3.306  10.930  -5.621  1.00 95.52           C
ATOM   2546  NE1 TRP A 173      -3.051  10.701  -7.827  1.00 95.52           N
ATOM   2547  HE1 TRP A 173      -2.662  10.498  -8.726  1.00 95.52           H
ATOM   2548  CE2 TRP A 173      -2.419  10.532  -6.601  1.00 95.52           C
ATOM   2549  CE3 TRP A 173      -2.963  10.880  -4.259  1.00 95.52           C
ATOM   2550  HE3 TRP A 173      -3.645  11.189  -3.467  1.00 95.52           H
ATOM   2551  CZ2 TRP A 173      -1.132  10.055  -6.322  1.00 95.52           C
ATOM   2552  HZ2 TRP A 173      -0.450   9.746  -7.114  1.00 95.52           H
ATOM   2553  CZ3 TRP A 173      -1.674  10.401  -3.997  1.00 95.52           C
ATOM   2554  HZ3 TRP A 173      -1.357  10.342  -2.955  1.00 95.52           H
ATOM   2555  CH2 TRP A 173      -0.769   9.996  -4.971  1.00 95.52           C
ATOM   2556  HH2 TRP A 173       0.218   9.634  -4.685  1.00 95.52           H
ATOM   2557  HN  TRP A 173      -7.470  10.387  -6.609  1.00 95.52           H
ATOM   2558  N   VAL A 174      -8.537  11.978  -4.060  1.00 95.85           N
ATOM   2559  CA  VAL A 174      -9.419  12.631  -3.108  1.00 95.85           C
ATOM   2560  C   VAL A 174      -9.906  11.604  -2.083  1.00 95.85           C
ATOM   2561  O   VAL A 174      -9.920  11.878  -0.884  1.00 95.85           O
ATOM   2562  HA  VAL A 174      -8.837  13.394  -2.590  1.00 95.85           H
ATOM   2563  CB  VAL A 174     -10.563  13.327  -3.847  1.00 95.85           C
ATOM   2564  HB  VAL A 174     -11.037  12.593  -4.498  1.00 95.85           H
ATOM   2565  CG1 VAL A 174     -11.621  13.836  -2.865  1.00 95.85           C
ATOM   2566 1HG1 VAL A 174     -12.028  12.997  -2.302  1.00 95.85           H
ATOM   2567 2HG1 VAL A 174     -11.165  14.548  -2.177  1.00 95.85           H
ATOM   2568 3HG1 VAL A 174     -12.422  14.327  -3.417  1.00 95.85           H
ATOM   2569  CG2 VAL A 174     -10.037  14.465  -4.725  1.00 95.85           C
ATOM   2570 1HG2 VAL A 174      -9.526  15.198  -4.101  1.00 95.85           H
ATOM   2571 2HG2 VAL A 174      -9.339  14.064  -5.460  1.00 95.85           H
ATOM   2572 3HG2 VAL A 174     -10.871  14.943  -5.238  1.00 95.85           H
ATOM   2573  HN  VAL A 174      -8.848  12.003  -5.010  1.00 95.85           H
ATOM   2574  N   LEU A 175     -10.294  10.445  -2.593  1.00 93.59           N
ATOM   2575  CA  LEU A 175     -10.880   9.415  -1.751  1.00 93.59           C
ATOM   2576  C   LEU A 175      -9.830   8.919  -0.755  1.00 93.59           C
ATOM   2577  O   LEU A 175     -10.122   8.752   0.428  1.00 93.59           O
ATOM   2578  HA  LEU A 175     -11.695   9.875  -1.193  1.00 93.59           H
ATOM   2579  CB  LEU A 175     -11.487   8.304  -2.609  1.00 93.59           C
ATOM   2580 1HB  LEU A 175     -12.174   8.757  -3.323  1.00 93.59           H
ATOM   2581 2HB  LEU A 175     -10.688   7.839  -3.186  1.00 93.59           H
ATOM   2582  CG  LEU A 175     -12.236   7.205  -1.851  1.00 93.59           C
ATOM   2583  HG  LEU A 175     -11.569   6.801  -1.089  1.00 93.59           H
ATOM   2584  CD1 LEU A 175     -13.458   7.773  -1.127  1.00 93.59           C
ATOM   2585 1HD1 LEU A 175     -13.138   8.533  -0.415  1.00 93.59           H
ATOM   2586 2HD1 LEU A 175     -14.136   8.220  -1.855  1.00 93.59           H
ATOM   2587 3HD1 LEU A 175     -13.971   6.971  -0.597  1.00 93.59           H
ATOM   2588  CD2 LEU A 175     -12.607   6.051  -2.784  1.00 93.59           C
ATOM   2589 1HD2 LEU A 175     -13.248   6.422  -3.584  1.00 93.59           H
ATOM   2590 2HD2 LEU A 175     -11.700   5.624  -3.213  1.00 93.59           H
ATOM   2591 3HD2 LEU A 175     -13.138   5.284  -2.220  1.00 93.59           H
ATOM   2592  HN  LEU A 175     -10.213  10.204  -3.560  1.00 93.59           H
ATOM   2593  N   ALA A 176      -8.629   8.697  -1.270  1.00 93.59           N
ATOM   2594  CA  ALA A 176      -7.552   8.163  -0.455  1.00 93.59           C
ATOM   2595  C   ALA A 176      -7.219   9.158   0.659  1.00 93.59           C
ATOM   2596  O   ALA A 176      -6.929   8.760   1.786  1.00 93.59           O
ATOM   2597  HA  ALA A 176      -7.905   7.234  -0.006  1.00 93.59           H
ATOM   2598  CB  ALA A 176      -6.344   7.855  -1.342  1.00 93.59           C
ATOM   2599 1HB  ALA A 176      -6.626   7.122  -2.097  1.00 93.59           H
ATOM   2600 2HB  ALA A 176      -6.010   8.770  -1.831  1.00 93.59           H
ATOM   2601 3HB  ALA A 176      -5.536   7.454  -0.730  1.00 93.59           H
ATOM   2602  HN  ALA A 176      -8.389   8.876  -2.224  1.00 93.59           H
ATOM   2603  N   ALA A 177      -7.272  10.434   0.304  1.00 94.13           N
ATOM   2604  CA  ALA A 177      -6.947  11.488   1.250  1.00 94.13           C
ATOM   2605  C   ALA A 177      -7.944  11.452   2.409  1.00 94.13           C
ATOM   2606  O   ALA A 177      -7.552  11.531   3.573  1.00 94.13           O
ATOM   2607  HA  ALA A 177      -5.946  11.290   1.636  1.00 94.13           H
ATOM   2608  CB  ALA A 177      -6.939  12.837   0.528  1.00 94.13           C
ATOM   2609 1HB  ALA A 177      -6.194  12.820  -0.267  1.00 94.13           H
ATOM   2610 2HB  ALA A 177      -7.923  13.025   0.099  1.00 94.13           H
ATOM   2611 3HB  ALA A 177      -6.695  13.627   1.238  1.00 94.13           H
ATOM   2612  HN  ALA A 177      -7.530  10.750  -0.609  1.00 94.13           H
ATOM   2613  N   ALA A 178      -9.214  11.333   2.052  1.00 94.06           N
ATOM   2614  CA  ALA A 178     -10.277  11.369   3.042  1.00 94.06           C
ATOM   2615  C   ALA A 178     -10.123  10.179   3.992  1.00 94.06           C
ATOM   2616  O   ALA A 178     -10.378  10.299   5.189  1.00 94.06           O
ATOM   2617  HA  ALA A 178     -10.170  12.293   3.610  1.00 94.06           H
ATOM   2618  CB  ALA A 178     -11.634  11.379   2.335  1.00 94.06           C
ATOM   2619 1HB  ALA A 178     -11.704  12.259   1.696  1.00 94.06           H
ATOM   2620 2HB  ALA A 178     -11.734  10.479   1.728  1.00 94.06           H
ATOM   2621 3HB  ALA A 178     -12.431  11.405   3.078  1.00 94.06           H
ATOM   2622  HN  ALA A 178      -9.521  11.215   1.107  1.00 94.06           H
ATOM   2623  N   LEU A 179      -9.707   9.058   3.422  1.00 91.69           N
ATOM   2624  CA  LEU A 179      -9.617   7.822   4.180  1.00 91.69           C
ATOM   2625  C   LEU A 179      -8.435   7.908   5.149  1.00 91.69           C
ATOM   2626  O   LEU A 179      -8.327   7.105   6.075  1.00 91.69           O
ATOM   2627  HA  LEU A 179     -10.534   7.727   4.762  1.00 91.69           H
ATOM   2628  CB  LEU A 179      -9.552   6.618   3.238  1.00 91.69           C
ATOM   2629 1HB  LEU A 179      -8.767   6.798   2.504  1.00 91.69           H
ATOM   2630 2HB  LEU A 179      -9.253   5.744   3.816  1.00 91.69           H
ATOM   2631  CG  LEU A 179     -10.844   6.283   2.489  1.00 91.69           C
ATOM   2632  HG  LEU A 179     -11.167   7.173   1.949  1.00 91.69           H
ATOM   2633  CD1 LEU A 179     -10.606   5.185   1.451  1.00 91.69           C
ATOM   2634 1HD1 LEU A 179      -9.862   5.522   0.729  1.00 91.69           H
ATOM   2635 2HD1 LEU A 179     -10.247   4.284   1.950  1.00 91.69           H
ATOM   2636 3HD1 LEU A 179     -11.541   4.966   0.934  1.00 91.69           H
ATOM   2637  CD2 LEU A 179     -11.964   5.916   3.466  1.00 91.69           C
ATOM   2638 1HD2 LEU A 179     -11.664   5.048   4.053  1.00 91.69           H
ATOM   2639 2HD2 LEU A 179     -12.154   6.757   4.132  1.00 91.69           H
ATOM   2640 3HD2 LEU A 179     -12.870   5.682   2.907  1.00 91.69           H
ATOM   2641  HN  LEU A 179      -9.435   8.986   2.462  1.00 91.69           H
ATOM   2642  N   CYS A 180      -7.580   8.889   4.903  1.00 92.94           N
ATOM   2643  CA  CYS A 180      -6.360   9.030   5.679  1.00 92.94           C
ATOM   2644  C   CYS A 180      -6.612  10.054   6.788  1.00 92.94           C
ATOM   2645  O   CYS A 180      -5.703  10.392   7.545  1.00 92.94           O
ATOM   2646  HA  CYS A 180      -6.141   8.049   6.101  1.00 92.94           H
ATOM   2647  CB  CYS A 180      -5.171   9.423   4.799  1.00 92.94           C
ATOM   2648 1HB  CYS A 180      -5.393  10.347   4.265  1.00 92.94           H
ATOM   2649 2HB  CYS A 180      -4.297   9.616   5.420  1.00 92.94           H
ATOM   2650  SG  CYS A 180      -4.807   8.085   3.606  1.00 92.94           S
ATOM   2651  HG  CYS A 180      -5.909   8.243   2.879  1.00 92.94           H
ATOM   2652  HN  CYS A 180      -7.709   9.578   4.189  1.00 92.94           H
ATOM   2653  N   ILE A 181      -7.851  10.520   6.849  1.00 93.66           N
ATOM   2654  CA  ILE A 181      -8.225  11.526   7.828  1.00 93.66           C
ATOM   2655  C   ILE A 181      -7.904  11.009   9.232  1.00 93.66           C
ATOM   2656  O   ILE A 181      -7.305  11.720  10.037  1.00 93.66           O
ATOM   2657  HA  ILE A 181      -7.616  12.409   7.638  1.00 93.66           H
ATOM   2658  CB  ILE A 181      -9.687  11.936   7.644  1.00 93.66           C
ATOM   2659  HB  ILE A 181     -10.277  11.033   7.484  1.00 93.66           H
ATOM   2660  CG1 ILE A 181      -9.858  12.813   6.402  1.00 93.66           C
ATOM   2661 1HG1 ILE A 181      -9.326  13.754   6.542  1.00 93.66           H
ATOM   2662 2HG1 ILE A 181      -9.411  12.320   5.539  1.00 93.66           H
ATOM   2663  CG2 ILE A 181     -10.230  12.613   8.904  1.00 93.66           C
ATOM   2664 1HG2 ILE A 181     -10.165  11.922   9.744  1.00 93.66           H
ATOM   2665 2HG2 ILE A 181      -9.642  13.505   9.119  1.00 93.66           H
ATOM   2666 3HG2 ILE A 181     -11.271  12.894   8.745  1.00 93.66           H
ATOM   2667  CD1 ILE A 181     -11.337  13.093   6.128  1.00 93.66           C
ATOM   2668 1HD1 ILE A 181     -11.861  12.151   5.964  1.00 93.66           H
ATOM   2669 2HD1 ILE A 181     -11.775  13.608   6.983  1.00 93.66           H
ATOM   2670 3HD1 ILE A 181     -11.430  13.718   5.240  1.00 93.66           H
ATOM   2671  HN  ILE A 181      -8.591  10.222   6.246  1.00 93.66           H
ATOM   2672  N   PRO A 182      -8.294   9.767   9.550  1.00 91.15           N
ATOM   2673  CA  PRO A 182      -8.090   9.234  10.899  1.00 91.15           C
ATOM   2674  C   PRO A 182      -6.646   9.360  11.357  1.00 91.15           C
ATOM   2675  O   PRO A 182      -6.382   9.775  12.484  1.00 91.15           O
ATOM   2676  HA  PRO A 182      -8.669   9.810  11.621  1.00 91.15           H
ATOM   2677  CB  PRO A 182      -8.523   7.771  10.780  1.00 91.15           C
ATOM   2678 1HB  PRO A 182      -7.681   7.122  10.539  1.00 91.15           H
ATOM   2679 2HB  PRO A 182      -8.951   7.402  11.712  1.00 91.15           H
ATOM   2680  CG  PRO A 182      -9.553   7.798   9.658  1.00 91.15           C
ATOM   2681 1HG  PRO A 182      -9.696   6.812   9.215  1.00 91.15           H
ATOM   2682 2HG  PRO A 182     -10.532   8.119  10.014  1.00 91.15           H
ATOM   2683  CD  PRO A 182      -8.953   8.785   8.670  1.00 91.15           C
ATOM   2684 1HD  PRO A 182      -8.240   8.305   8.000  1.00 91.15           H
ATOM   2685 2HD  PRO A 182      -9.717   9.243   8.041  1.00 91.15           H
ATOM   2686  N   GLU A 183      -5.741   8.994  10.461  1.00 91.94           N
ATOM   2687  CA  GLU A 183      -4.323   9.016  10.778  1.00 91.94           C
ATOM   2688  C   GLU A 183      -3.880  10.437  11.133  1.00 91.94           C
ATOM   2689  O   GLU A 183      -3.077  10.631  12.043  1.00 91.94           O
ATOM   2690  HA  GLU A 183      -4.210   8.365  11.645  1.00 91.94           H
ATOM   2691  CB  GLU A 183      -3.494   8.456   9.620  1.00 91.94           C
ATOM   2692 1HB  GLU A 183      -3.896   8.816   8.673  1.00 91.94           H
ATOM   2693 2HB  GLU A 183      -2.443   8.708   9.766  1.00 91.94           H
ATOM   2694  CG  GLU A 183      -3.570   6.929   9.579  1.00 91.94           C
ATOM   2695 1HG  GLU A 183      -2.838   6.543   8.869  1.00 91.94           H
ATOM   2696 2HG  GLU A 183      -3.310   6.522  10.557  1.00 91.94           H
ATOM   2697  CD  GLU A 183      -4.971   6.460   9.181  1.00 91.94           C
ATOM   2698  OE1 GLU A 183      -5.283   5.287   9.481  1.00 91.94           O
ATOM   2699  OE2 GLU A 183      -5.697   7.284   8.586  1.00 91.94           O
ATOM   2700  HN  GLU A 183      -5.962   8.687   9.535  1.00 91.94           H
ATOM   2701  N   ILE A 184      -4.424  11.393  10.395  1.00 93.62           N
ATOM   2702  CA  ILE A 184      -4.002  12.777  10.533  1.00 93.62           C
ATOM   2703  C   ILE A 184      -4.394  13.289  11.921  1.00 93.62           C
ATOM   2704  O   ILE A 184      -3.654  14.057  12.534  1.00 93.62           O
ATOM   2705  HA  ILE A 184      -2.915  12.796  10.452  1.00 93.62           H
ATOM   2706  CB  ILE A 184      -4.557  13.624   9.386  1.00 93.62           C
ATOM   2707  HB  ILE A 184      -5.638  13.490   9.355  1.00 93.62           H
ATOM   2708  CG1 ILE A 184      -4.005  13.152   8.040  1.00 93.62           C
ATOM   2709 1HG1 ILE A 184      -2.935  13.357   7.989  1.00 93.62           H
ATOM   2710 2HG1 ILE A 184      -4.127  12.073   7.950  1.00 93.62           H
ATOM   2711  CG2 ILE A 184      -4.292  15.111   9.625  1.00 93.62           C
ATOM   2712 1HG2 ILE A 184      -4.773  15.422  10.553  1.00 93.62           H
ATOM   2713 2HG2 ILE A 184      -3.218  15.282   9.698  1.00 93.62           H
ATOM   2714 3HG2 ILE A 184      -4.697  15.690   8.795  1.00 93.62           H
ATOM   2715  CD1 ILE A 184      -4.718  13.850   6.880  1.00 93.62           C
ATOM   2716 1HD1 ILE A 184      -5.784  13.623   6.919  1.00 93.62           H
ATOM   2717 2HD1 ILE A 184      -4.573  14.927   6.959  1.00 93.62           H
ATOM   2718 3HD1 ILE A 184      -4.306  13.497   5.935  1.00 93.62           H
ATOM   2719  HN  ILE A 184      -5.140  11.236   9.714  1.00 93.62           H
ATOM   2720  N   LEU A 185      -5.555  12.842  12.375  1.00 93.12           N
ATOM   2721  CA  LEU A 185      -6.154  13.401  13.575  1.00 93.12           C
ATOM   2722  C   LEU A 185      -5.432  12.848  14.806  1.00 93.12           C
ATOM   2723  O   LEU A 185      -5.011  13.607  15.677  1.00 93.12           O
ATOM   2724  HA  LEU A 185      -6.004  14.480  13.543  1.00 93.12           H
ATOM   2725  CB  LEU A 185      -7.664  13.154  13.586  1.00 93.12           C
ATOM   2726 1HB  LEU A 185      -7.840  12.092  13.413  1.00 93.12           H
ATOM   2727 2HB  LEU A 185      -8.043  13.382  14.582  1.00 93.12           H
ATOM   2728  CG  LEU A 185      -8.481  13.950  12.566  1.00 93.12           C
ATOM   2729  HG  LEU A 185      -8.142  13.674  11.567  1.00 93.12           H
ATOM   2730  CD1 LEU A 185      -9.966  13.592  12.653  1.00 93.12           C
ATOM   2731 1HD1 LEU A 185     -10.096  12.529  12.452  1.00 93.12           H
ATOM   2732 2HD1 LEU A 185     -10.336  13.820  13.652  1.00 93.12           H
ATOM   2733 3HD1 LEU A 185     -10.523  14.172  11.917  1.00 93.12           H
ATOM   2734  CD2 LEU A 185      -8.243  15.453  12.725  1.00 93.12           C
ATOM   2735 1HD2 LEU A 185      -8.538  15.763  13.728  1.00 93.12           H
ATOM   2736 2HD2 LEU A 185      -7.186  15.671  12.574  1.00 93.12           H
ATOM   2737 3HD2 LEU A 185      -8.835  15.995  11.988  1.00 93.12           H
ATOM   2738  HN  LEU A 185      -6.084  12.114  11.939  1.00 93.12           H
ATOM   2739  N   TYR A 186      -5.312  11.529  14.838  1.00 92.23           N
ATOM   2740  CA  TYR A 186      -5.027  10.834  16.082  1.00 92.23           C
ATOM   2741  C   TYR A 186      -3.535  10.517  16.204  1.00 92.23           C
ATOM   2742  O   TYR A 186      -3.081  10.041  17.243  1.00 92.23           O
ATOM   2743  HA  TYR A 186      -5.322  11.484  16.906  1.00 92.23           H
ATOM   2744  CB  TYR A 186      -5.811   9.521  16.021  1.00 92.23           C
ATOM   2745 1HB  TYR A 186      -5.464   8.942  15.165  1.00 92.23           H
ATOM   2746 2HB  TYR A 186      -5.589   8.935  16.913  1.00 92.23           H
ATOM   2747  CG  TYR A 186      -7.326   9.706  15.913  1.00 92.23           C
ATOM   2748  CD1 TYR A 186      -7.980  10.561  16.776  1.00 92.23           C
ATOM   2749  HD1 TYR A 186      -7.417  11.105  17.535  1.00 92.23           H
ATOM   2750  CD2 TYR A 186      -8.038   9.017  14.953  1.00 92.23           C
ATOM   2751  HD2 TYR A 186      -7.522   8.341  14.271  1.00 92.23           H
ATOM   2752  CE1 TYR A 186      -9.406  10.735  16.675  1.00 92.23           C
ATOM   2753  HE1 TYR A 186      -9.935  11.407  17.351  1.00 92.23           H
ATOM   2754  CE2 TYR A 186      -9.464   9.191  14.851  1.00 92.23           C
ATOM   2755  HE2 TYR A 186     -10.039   8.653  14.098  1.00 92.23           H
ATOM   2756  CZ  TYR A 186     -10.078  10.041  15.718  1.00 92.23           C
ATOM   2757  OH  TYR A 186     -11.424  10.205  15.622  1.00 92.23           O
ATOM   2758  HH  TYR A 186     -11.773   9.715  14.823  1.00 92.23           H
ATOM   2759  HN  TYR A 186      -5.405  10.939  14.036  1.00 92.23           H
ATOM   2760  N   SER A 187      -2.814  10.795  15.128  1.00 92.73           N
ATOM   2761  CA  SER A 187      -1.367  10.657  15.141  1.00 92.73           C
ATOM   2762  C   SER A 187      -0.748  11.717  16.054  1.00 92.73           C
ATOM   2763  O   SER A 187      -0.922  12.913  15.830  1.00 92.73           O
ATOM   2764  HA  SER A 187      -1.176   9.657  15.530  1.00 92.73           H
ATOM   2765  CB  SER A 187      -0.791  10.772  13.728  1.00 92.73           C
ATOM   2766 1HB  SER A 187      -1.109  11.714  13.282  1.00 92.73           H
ATOM   2767 2HB  SER A 187       0.298  10.797  13.782  1.00 92.73           H
ATOM   2768  OG  SER A 187      -1.200   9.691  12.895  1.00 92.73           O
ATOM   2769  HG  SER A 187      -2.197   9.672  12.824  1.00 92.73           H
ATOM   2770  HN  SER A 187      -3.201  11.110  14.261  1.00 92.73           H
ATOM   2771  N   GLN A 188      -0.038  11.238  17.066  1.00 91.42           N
ATOM   2772  CA  GLN A 188       0.740  12.121  17.918  1.00 91.42           C
ATOM   2773  C   GLN A 188       1.980  11.395  18.443  1.00 91.42           C
ATOM   2774  O   GLN A 188       2.108  10.182  18.282  1.00 91.42           O
ATOM   2775  HA  GLN A 188       1.040  12.951  17.278  1.00 91.42           H
ATOM   2776  CB  GLN A 188      -0.110  12.660  19.071  1.00 91.42           C
ATOM   2777 1HB  GLN A 188       0.456  13.409  19.625  1.00 91.42           H
ATOM   2778 2HB  GLN A 188      -0.994  13.158  18.674  1.00 91.42           H
ATOM   2779  CG  GLN A 188      -0.533  11.532  20.014  1.00 91.42           C
ATOM   2780 1HG  GLN A 188      -1.109  10.789  19.462  1.00 91.42           H
ATOM   2781 2HG  GLN A 188       0.351  11.026  20.401  1.00 91.42           H
ATOM   2782  CD  GLN A 188      -1.369  12.073  21.175  1.00 91.42           C
ATOM   2783  OE1 GLN A 188      -1.774  13.223  21.200  1.00 91.42           O
ATOM   2784  NE2 GLN A 188      -1.603  11.181  22.134  1.00 91.42           N
ATOM   2785 1HE2 GLN A 188      -1.241  10.253  22.053  1.00 91.42           H
ATOM   2786 2HE2 GLN A 188      -2.141  11.440  22.937  1.00 91.42           H
ATOM   2787  HN  GLN A 188       0.010  10.269  17.306  1.00 91.42           H
ATOM   2788  N   ILE A 189       2.862  12.168  19.061  1.00 91.16           N
ATOM   2789  CA  ILE A 189       4.042  11.601  19.691  1.00 91.16           C
ATOM   2790  C   ILE A 189       3.713  11.227  21.137  1.00 91.16           C
ATOM   2791  O   ILE A 189       3.156  12.035  21.879  1.00 91.16           O
ATOM   2792  HA  ILE A 189       4.296  10.690  19.148  1.00 91.16           H
ATOM   2793  CB  ILE A 189       5.231  12.554  19.557  1.00 91.16           C
ATOM   2794  HB  ILE A 189       4.959  13.505  20.014  1.00 91.16           H
ATOM   2795  CG1 ILE A 189       5.547  12.833  18.086  1.00 91.16           C
ATOM   2796 1HG1 ILE A 189       5.920  11.925  17.612  1.00 91.16           H
ATOM   2797 2HG1 ILE A 189       4.634  13.115  17.561  1.00 91.16           H
ATOM   2798  CG2 ILE A 189       6.449  12.021  20.314  1.00 91.16           C
ATOM   2799 1HG2 ILE A 189       6.203  11.915  21.370  1.00 91.16           H
ATOM   2800 2HG2 ILE A 189       6.732  11.049  19.908  1.00 91.16           H
ATOM   2801 3HG2 ILE A 189       7.280  12.717  20.202  1.00 91.16           H
ATOM   2802  CD1 ILE A 189       6.585  13.949  17.951  1.00 91.16           C
ATOM   2803 1HD1 ILE A 189       6.199  14.862  18.404  1.00 91.16           H
ATOM   2804 2HD1 ILE A 189       7.505  13.653  18.456  1.00 91.16           H
ATOM   2805 3HD1 ILE A 189       6.791  14.127  16.895  1.00 91.16           H
ATOM   2806  HN  ILE A 189       2.780  13.162  19.134  1.00 91.16           H
ATOM   2807  N   LYS A 190       4.070  10.003  21.495  1.00 87.88           N
ATOM   2808  CA  LYS A 190       3.933   9.554  22.870  1.00 87.88           C
ATOM   2809  C   LYS A 190       5.320   9.272  23.451  1.00 87.88           C
ATOM   2810  O   LYS A 190       6.124   8.572  22.836  1.00 87.88           O
ATOM   2811  HA  LYS A 190       3.482  10.369  23.436  1.00 87.88           H
ATOM   2812  CB  LYS A 190       2.978   8.363  22.953  1.00 87.88           C
ATOM   2813 1HB  LYS A 190       2.074   8.575  22.381  1.00 87.88           H
ATOM   2814 2HB  LYS A 190       3.442   7.487  22.499  1.00 87.88           H
ATOM   2815  CG  LYS A 190       2.608   8.056  24.405  1.00 87.88           C
ATOM   2816 1HG  LYS A 190       3.514   7.976  25.006  1.00 87.88           H
ATOM   2817 2HG  LYS A 190       2.023   8.879  24.817  1.00 87.88           H
ATOM   2818  CD  LYS A 190       1.808   6.755  24.504  1.00 87.88           C
ATOM   2819 1HD  LYS A 190       0.880   6.851  23.940  1.00 87.88           H
ATOM   2820 2HD  LYS A 190       2.373   5.941  24.053  1.00 87.88           H
ATOM   2821  CE  LYS A 190       1.491   6.416  25.962  1.00 87.88           C
ATOM   2822 1HE  LYS A 190       2.388   6.529  26.571  1.00 87.88           H
ATOM   2823 2HE  LYS A 190       0.752   7.116  26.352  1.00 87.88           H
ATOM   2824  NZ  LYS A 190       0.979   5.032  26.073  1.00 87.88           N
ATOM   2825 1HZ  LYS A 190       1.048   4.722  27.036  1.00 87.88           H
ATOM   2826 2HZ  LYS A 190       0.009   5.006  25.778  1.00 87.88           H
ATOM   2827 3HZ  LYS A 190       1.529   4.420  25.481  1.00 87.88           H
ATOM   2828  HN  LYS A 190       4.447   9.324  20.865  1.00 87.88           H
ATOM   2829  N   GLU A 191       5.559   9.830  24.628  1.00 85.34           N
ATOM   2830  CA  GLU A 191       6.797   9.568  25.343  1.00 85.34           C
ATOM   2831  C   GLU A 191       6.591   8.453  26.370  1.00 85.34           C
ATOM   2832  O   GLU A 191       5.658   8.505  27.171  1.00 85.34           O
ATOM   2833  HA  GLU A 191       7.508   9.245  24.583  1.00 85.34           H
ATOM   2834  CB  GLU A 191       7.322  10.839  26.013  1.00 85.34           C
ATOM   2835 1HB  GLU A 191       6.506  11.351  26.523  1.00 85.34           H
ATOM   2836 2HB  GLU A 191       8.153  10.590  26.673  1.00 85.34           H
ATOM   2837  CG  GLU A 191       7.875  11.818  24.975  1.00 85.34           C
ATOM   2838 1HG  GLU A 191       8.638  11.323  24.374  1.00 85.34           H
ATOM   2839 2HG  GLU A 191       7.079  12.120  24.295  1.00 85.34           H
ATOM   2840  CD  GLU A 191       8.473  13.054  25.650  1.00 85.34           C
ATOM   2841  OE1 GLU A 191       8.964  13.927  24.903  1.00 85.34           O
ATOM   2842  OE2 GLU A 191       8.426  13.097  26.899  1.00 85.34           O
ATOM   2843  HN  GLU A 191       4.926  10.450  25.092  1.00 85.34           H
ATOM   2844  N   GLU A 192       7.476   7.469  26.313  1.00 76.39           N
ATOM   2845  CA  GLU A 192       7.368   6.313  27.187  1.00 76.39           C
ATOM   2846  C   GLU A 192       8.757   5.866  27.650  1.00 76.39           C
ATOM   2847  O   GLU A 192       9.597   5.493  26.833  1.00 76.39           O
ATOM   2848  HA  GLU A 192       6.784   6.651  28.043  1.00 76.39           H
ATOM   2849  CB  GLU A 192       6.627   5.168  26.495  1.00 76.39           C
ATOM   2850 1HB  GLU A 192       5.620   5.491  26.228  1.00 76.39           H
ATOM   2851 2HB  GLU A 192       7.207   4.818  25.641  1.00 76.39           H
ATOM   2852  CG  GLU A 192       6.471   3.969  27.432  1.00 76.39           C
ATOM   2853 1HG  GLU A 192       7.227   3.220  27.197  1.00 76.39           H
ATOM   2854 2HG  GLU A 192       6.642   4.283  28.462  1.00 76.39           H
ATOM   2855  CD  GLU A 192       5.077   3.352  27.306  1.00 76.39           C
ATOM   2856  OE1 GLU A 192       4.762   2.485  28.149  1.00 76.39           O
ATOM   2857  OE2 GLU A 192       4.358   3.761  26.369  1.00 76.39           O
ATOM   2858  HN  GLU A 192       8.255   7.452  25.685  1.00 76.39           H
ATOM   2859  N   SER A 193       8.955   5.919  28.959  1.00 72.31           N
ATOM   2860  CA  SER A 193      10.182   5.414  29.552  1.00 72.31           C
ATOM   2861  C   SER A 193      11.392   6.083  28.897  1.00 72.31           C
ATOM   2862  O   SER A 193      12.445   5.464  28.754  1.00 72.31           O
ATOM   2863  HA  SER A 193      10.122   5.679  30.607  1.00 72.31           H
ATOM   2864  CB  SER A 193      10.275   3.893  29.412  1.00 72.31           C
ATOM   2865 1HB  SER A 193      10.367   3.631  28.358  1.00 72.31           H
ATOM   2866 2HB  SER A 193      11.178   3.539  29.909  1.00 72.31           H
ATOM   2867  OG  SER A 193       9.139   3.236  29.967  1.00 72.31           O
ATOM   2868  HG  SER A 193       8.431   3.129  29.269  1.00 72.31           H
ATOM   2869  HN  SER A 193       8.296   6.297  29.610  1.00 72.31           H
ATOM   2870  N   GLY A 194      11.202   7.338  28.518  1.00 76.72           N
ATOM   2871  CA  GLY A 194      12.281   8.115  27.933  1.00 76.72           C
ATOM   2872  C   GLY A 194      12.419   7.824  26.438  1.00 76.72           C
ATOM   2873  O   GLY A 194      13.361   8.287  25.796  1.00 76.72           O
ATOM   2874 1HA  GLY A 194      12.092   9.178  28.084  1.00 76.72           H
ATOM   2875 2HA  GLY A 194      13.218   7.883  28.441  1.00 76.72           H
ATOM   2876  HN  GLY A 194      10.331   7.822  28.604  1.00 76.72           H
ATOM   2877  N   ILE A 195      11.467   7.057  25.926  1.00 83.44           N
ATOM   2878  CA  ILE A 195      11.429   6.760  24.505  1.00 83.44           C
ATOM   2879  C   ILE A 195      10.250   7.496  23.865  1.00 83.44           C
ATOM   2880  O   ILE A 195       9.107   7.334  24.291  1.00 83.44           O
ATOM   2881  HA  ILE A 195      12.352   7.139  24.066  1.00 83.44           H
ATOM   2882  CB  ILE A 195      11.407   5.247  24.274  1.00 83.44           C
ATOM   2883  HB  ILE A 195      10.509   4.843  24.742  1.00 83.44           H
ATOM   2884  CG1 ILE A 195      12.607   4.573  24.943  1.00 83.44           C
ATOM   2885 1HG1 ILE A 195      13.531   4.943  24.497  1.00 83.44           H
ATOM   2886 2HG1 ILE A 195      12.635   4.838  26.000  1.00 83.44           H
ATOM   2887  CG2 ILE A 195      11.325   4.921  22.781  1.00 83.44           C
ATOM   2888 1HG2 ILE A 195      10.414   5.351  22.365  1.00 83.44           H
ATOM   2889 2HG2 ILE A 195      12.191   5.340  22.270  1.00 83.44           H
ATOM   2890 3HG2 ILE A 195      11.311   3.840  22.646  1.00 83.44           H
ATOM   2891  CD1 ILE A 195      12.535   3.052  24.793  1.00 83.44           C
ATOM   2892 1HD1 ILE A 195      11.622   2.684  25.260  1.00 83.44           H
ATOM   2893 2HD1 ILE A 195      12.533   2.791  23.735  1.00 83.44           H
ATOM   2894 3HD1 ILE A 195      13.400   2.598  25.277  1.00 83.44           H
ATOM   2895  HN  ILE A 195      10.733   6.643  26.465  1.00 83.44           H
ATOM   2896  N   ALA A 196      10.568   8.291  22.854  1.00 89.87           N
ATOM   2897  CA  ALA A 196       9.539   8.959  22.075  1.00 89.87           C
ATOM   2898  C   ALA A 196       9.022   8.005  20.997  1.00 89.87           C
ATOM   2899  O   ALA A 196       9.805   7.442  20.234  1.00 89.87           O
ATOM   2900  HA  ALA A 196       8.721   9.208  22.751  1.00 89.87           H
ATOM   2901  CB  ALA A 196      10.104  10.253  21.487  1.00 89.87           C
ATOM   2902 1HB  ALA A 196      10.431  10.908  22.295  1.00 89.87           H
ATOM   2903 2HB  ALA A 196      10.953  10.020  20.843  1.00 89.87           H
ATOM   2904 3HB  ALA A 196       9.332  10.754  20.903  1.00 89.87           H
ATOM   2905  HN  ALA A 196      11.506   8.479  22.565  1.00 89.87           H
ATOM   2906  N   ILE A 197       7.706   7.854  20.967  1.00 88.62           N
ATOM   2907  CA  ILE A 197       7.077   6.954  20.016  1.00 88.62           C
ATOM   2908  C   ILE A 197       5.995   7.710  19.242  1.00 88.62           C
ATOM   2909  O   ILE A 197       5.140   8.362  19.840  1.00 88.62           O
ATOM   2910  HA  ILE A 197       7.845   6.633  19.312  1.00 88.62           H
ATOM   2911  CB  ILE A 197       6.562   5.700  20.726  1.00 88.62           C
ATOM   2912  HB  ILE A 197       5.854   6.009  21.495  1.00 88.62           H
ATOM   2913  CG1 ILE A 197       7.701   4.961  21.431  1.00 88.62           C
ATOM   2914 1HG1 ILE A 197       8.425   4.614  20.693  1.00 88.62           H
ATOM   2915 2HG1 ILE A 197       8.227   5.647  22.095  1.00 88.62           H
ATOM   2916  CG2 ILE A 197       5.804   4.792  19.755  1.00 88.62           C
ATOM   2917 1HG2 ILE A 197       4.954   5.333  19.340  1.00 88.62           H
ATOM   2918 2HG2 ILE A 197       6.470   4.488  18.947  1.00 88.62           H
ATOM   2919 3HG2 ILE A 197       5.449   3.908  20.285  1.00 88.62           H
ATOM   2920  CD1 ILE A 197       7.171   3.771  22.232  1.00 88.62           C
ATOM   2921 1HD1 ILE A 197       6.466   4.125  22.985  1.00 88.62           H
ATOM   2922 2HD1 ILE A 197       6.666   3.076  21.561  1.00 88.62           H
ATOM   2923 3HD1 ILE A 197       8.001   3.264  22.723  1.00 88.62           H
ATOM   2924  HN  ILE A 197       7.074   8.333  21.577  1.00 88.62           H
ATOM   2925  N   CYS A 198       6.068   7.598  17.924  1.00 91.34           N
ATOM   2926  CA  CYS A 198       4.998   8.087  17.071  1.00 91.34           C
ATOM   2927  C   CYS A 198       3.899   7.023  17.023  1.00 91.34           C
ATOM   2928  O   CYS A 198       4.092   5.951  16.452  1.00 91.34           O
ATOM   2929  HA  CYS A 198       4.628   9.005  17.528  1.00 91.34           H
ATOM   2930  CB  CYS A 198       5.507   8.445  15.674  1.00 91.34           C
ATOM   2931 1HB  CYS A 198       6.138   9.332  15.724  1.00 91.34           H
ATOM   2932 2HB  CYS A 198       6.125   7.636  15.285  1.00 91.34           H
ATOM   2933  SG  CYS A 198       4.094   8.746  14.551  1.00 91.34           S
ATOM   2934  HN  CYS A 198       6.839   7.184  17.440  1.00 91.34           H
ATOM   2935  N   THR A 199       2.769   7.357  17.630  1.00 90.59           N
ATOM   2936  CA  THR A 199       1.649   6.433  17.688  1.00 90.59           C
ATOM   2937  C   THR A 199       0.329   7.184  17.504  1.00 90.59           C
ATOM   2938  O   THR A 199       0.290   8.410  17.596  1.00 90.59           O
ATOM   2939  HA  THR A 199       1.738   5.734  16.856  1.00 90.59           H
ATOM   2940  CB  THR A 199       1.735   5.669  19.010  1.00 90.59           C
ATOM   2941  HB  THR A 199       2.756   5.343  19.206  1.00 90.59           H
ATOM   2942  OG1 THR A 199       0.772   4.627  18.872  1.00 90.59           O
ATOM   2943  HG1 THR A 199       0.880   3.961  19.610  1.00 90.59           H
ATOM   2944  CG2 THR A 199       1.226   6.491  20.196  1.00 90.59           C
ATOM   2945 1HG2 THR A 199       0.182   6.760  20.030  1.00 90.59           H
ATOM   2946 2HG2 THR A 199       1.824   7.397  20.293  1.00 90.59           H
ATOM   2947 3HG2 THR A 199       1.308   5.902  21.109  1.00 90.59           H
ATOM   2948  HN  THR A 199       2.614   8.239  18.076  1.00 90.59           H
ATOM   2949  N   MET A 200      -0.721   6.417  17.248  1.00 91.23           N
ATOM   2950  CA  MET A 200      -2.070   6.952  17.303  1.00 91.23           C
ATOM   2951  C   MET A 200      -2.672   6.776  18.699  1.00 91.23           C
ATOM   2952  O   MET A 200      -2.510   5.728  19.321  1.00 91.23           O
ATOM   2953  HA  MET A 200      -1.975   8.013  17.072  1.00 91.23           H
ATOM   2954  CB  MET A 200      -2.947   6.235  16.275  1.00 91.23           C
ATOM   2955 1HB  MET A 200      -2.899   5.158  16.438  1.00 91.23           H
ATOM   2956 2HB  MET A 200      -3.987   6.531  16.409  1.00 91.23           H
ATOM   2957  CG  MET A 200      -2.497   6.561  14.849  1.00 91.23           C
ATOM   2958 1HG  MET A 200      -2.418   7.640  14.722  1.00 91.23           H
ATOM   2959 2HG  MET A 200      -1.507   6.144  14.667  1.00 91.23           H
ATOM   2960  SD  MET A 200      -3.663   5.893  13.674  1.00 91.23           S
ATOM   2961  CE  MET A 200      -3.514   4.153  14.043  1.00 91.23           C
ATOM   2962 1HE  MET A 200      -2.486   3.833  13.877  1.00 91.23           H
ATOM   2963 2HE  MET A 200      -3.786   3.978  15.084  1.00 91.23           H
ATOM   2964 3HE  MET A 200      -4.181   3.585  13.394  1.00 91.23           H
ATOM   2965  HN  MET A 200      -0.660   5.449  17.006  1.00 91.23           H
ATOM   2966  N   VAL A 201      -3.355   7.819  19.150  1.00 91.36           N
ATOM   2967  CA  VAL A 201      -4.044   7.766  20.428  1.00 91.36           C
ATOM   2968  C   VAL A 201      -5.521   8.108  20.221  1.00 91.36           C
ATOM   2969  O   VAL A 201      -5.847   9.122  19.606  1.00 91.36           O
ATOM   2970  HA  VAL A 201      -3.969   6.744  20.800  1.00 91.36           H
ATOM   2971  CB  VAL A 201      -3.352   8.688  21.433  1.00 91.36           C
ATOM   2972  HB  VAL A 201      -3.440   9.711  21.066  1.00 91.36           H
ATOM   2973  CG1 VAL A 201      -4.035   8.620  22.801  1.00 91.36           C
ATOM   2974 1HG1 VAL A 201      -5.076   8.928  22.703  1.00 91.36           H
ATOM   2975 2HG1 VAL A 201      -3.993   7.598  23.177  1.00 91.36           H
ATOM   2976 3HG1 VAL A 201      -3.523   9.285  23.496  1.00 91.36           H
ATOM   2977  CG2 VAL A 201      -1.863   8.356  21.547  1.00 91.36           C
ATOM   2978 1HG2 VAL A 201      -1.745   7.325  21.881  1.00 91.36           H
ATOM   2979 2HG2 VAL A 201      -1.387   8.480  20.574  1.00 91.36           H
ATOM   2980 3HG2 VAL A 201      -1.395   9.027  22.269  1.00 91.36           H
ATOM   2981  HN  VAL A 201      -3.442   8.685  18.658  1.00 91.36           H
ATOM   2982  N   TYR A 202      -6.375   7.242  20.746  1.00 90.34           N
ATOM   2983  CA  TYR A 202      -7.809   7.414  20.586  1.00 90.34           C
ATOM   2984  C   TYR A 202      -8.421   8.089  21.815  1.00 90.34           C
ATOM   2985  O   TYR A 202      -8.179   7.666  22.945  1.00 90.34           O
ATOM   2986  HA  TYR A 202      -7.976   8.045  19.713  1.00 90.34           H
ATOM   2987  CB  TYR A 202      -8.390   6.005  20.450  1.00 90.34           C
ATOM   2988 1HB  TYR A 202      -8.113   5.423  21.329  1.00 90.34           H
ATOM   2989 2HB  TYR A 202      -9.478   6.072  20.442  1.00 90.34           H
ATOM   2990  CG  TYR A 202      -7.929   5.260  19.196  1.00 90.34           C
ATOM   2991  CD1 TYR A 202      -8.583   5.457  17.997  1.00 90.34           C
ATOM   2992  HD1 TYR A 202      -9.428   6.143  17.943  1.00 90.34           H
ATOM   2993  CD2 TYR A 202      -6.859   4.391  19.265  1.00 90.34           C
ATOM   2994  HD2 TYR A 202      -6.343   4.236  20.212  1.00 90.34           H
ATOM   2995  CE1 TYR A 202      -8.148   4.755  16.817  1.00 90.34           C
ATOM   2996  HE1 TYR A 202      -8.656   4.902  15.863  1.00 90.34           H
ATOM   2997  CE2 TYR A 202      -6.425   3.690  18.085  1.00 90.34           C
ATOM   2998  HE2 TYR A 202      -5.581   3.000  18.124  1.00 90.34           H
ATOM   2999  CZ  TYR A 202      -7.091   3.906  16.919  1.00 90.34           C
ATOM   3000  OH  TYR A 202      -6.681   3.244  15.804  1.00 90.34           O
ATOM   3001  HH  TYR A 202      -7.387   3.292  15.098  1.00 90.34           H
ATOM   3002  HN  TYR A 202      -6.102   6.436  21.272  1.00 90.34           H
ATOM   3003  N   PRO A 203      -9.221   9.146  21.620  1.00 79.98           N
ATOM   3004  CA  PRO A 203      -9.601  10.020  22.732  1.00 79.98           C
ATOM   3005  C   PRO A 203     -10.525   9.327  23.720  1.00 79.98           C
ATOM   3006  O   PRO A 203     -11.481   8.663  23.322  1.00 79.98           O
ATOM   3007  HA  PRO A 203      -8.721  10.296  23.312  1.00 79.98           H
ATOM   3008  CB  PRO A 203     -10.289  11.202  22.045  1.00 79.98           C
ATOM   3009 1HB  PRO A 203     -11.081  11.621  22.665  1.00 79.98           H
ATOM   3010 2HB  PRO A 203      -9.586  12.010  21.839  1.00 79.98           H
ATOM   3011  CG  PRO A 203     -10.834  10.609  20.778  1.00 79.98           C
ATOM   3012 1HG  PRO A 203     -11.807  10.147  20.946  1.00 79.98           H
ATOM   3013 2HG  PRO A 203     -10.973  11.373  20.013  1.00 79.98           H
ATOM   3014  CD  PRO A 203      -9.819   9.590  20.348  1.00 79.98           C
ATOM   3015 1HD  PRO A 203     -10.283   8.763  19.812  1.00 79.98           H
ATOM   3016 2HD  PRO A 203      -9.072  10.024  19.683  1.00 79.98           H
ATOM   3017  N   SER A 204     -10.213   9.503  24.996  1.00 69.64           N
ATOM   3018  CA  SER A 204     -11.223   9.391  26.035  1.00 69.64           C
ATOM   3019  C   SER A 204     -12.176   8.237  25.718  1.00 69.64           C
ATOM   3020  O   SER A 204     -11.735   7.128  25.420  1.00 69.64           O
ATOM   3021  HA  SER A 204     -10.671   9.190  26.953  1.00 69.64           H
ATOM   3022  CB  SER A 204     -12.004  10.698  26.187  1.00 69.64           C
ATOM   3023 1HB  SER A 204     -12.623  10.648  27.083  1.00 69.64           H
ATOM   3024 2HB  SER A 204     -11.306  11.523  26.328  1.00 69.64           H
ATOM   3025  OG  SER A 204     -12.828  10.962  25.055  1.00 69.64           O
ATOM   3026  HG  SER A 204     -13.351  11.802  25.201  1.00 69.64           H
ATOM   3027  HN  SER A 204      -9.293   9.717  25.322  1.00 69.64           H
ATOM   3028  N   ASP A 205     -13.464   8.538  25.792  1.00 66.15           N
ATOM   3029  CA  ASP A 205     -14.426   7.586  26.321  1.00 66.15           C
ATOM   3030  C   ASP A 205     -14.504   6.375  25.389  1.00 66.15           C
ATOM   3031  O   ASP A 205     -14.470   5.233  25.845  1.00 66.15           O
ATOM   3032  HA  ASP A 205     -14.055   7.326  27.312  1.00 66.15           H
ATOM   3033  CB  ASP A 205     -15.822   8.205  26.410  1.00 66.15           C
ATOM   3034 1HB  ASP A 205     -16.003   8.829  25.534  1.00 66.15           H
ATOM   3035 2HB  ASP A 205     -16.575   7.417  26.400  1.00 66.15           H
ATOM   3036  CG  ASP A 205     -15.970   9.044  27.681  1.00 66.15           C
ATOM   3037  OD1 ASP A 205     -15.326   8.671  28.685  1.00 66.15           O
ATOM   3038  OD2 ASP A 205     -16.723  10.040  27.619  1.00 66.15           O
ATOM   3039  HN  ASP A 205     -13.852   9.412  25.498  1.00 66.15           H
ATOM   3040  N   GLU A 206     -14.607   6.666  24.100  1.00 82.31           N
ATOM   3041  CA  GLU A 206     -14.918   5.636  23.123  1.00 82.31           C
ATOM   3042  C   GLU A 206     -13.685   5.322  22.274  1.00 82.31           C
ATOM   3043  O   GLU A 206     -13.805   5.018  21.088  1.00 82.31           O
ATOM   3044  HA  GLU A 206     -15.198   4.759  23.706  1.00 82.31           H
ATOM   3045  CB  GLU A 206     -16.098   6.053  22.244  1.00 82.31           C
ATOM   3046 1HB  GLU A 206     -15.906   7.035  21.812  1.00 82.31           H
ATOM   3047 2HB  GLU A 206     -16.288   5.283  21.496  1.00 82.31           H
ATOM   3048  CG  GLU A 206     -17.380   6.177  23.069  1.00 82.31           C
ATOM   3049 1HG  GLU A 206     -17.196   6.805  23.942  1.00 82.31           H
ATOM   3050 2HG  GLU A 206     -18.151   6.672  22.478  1.00 82.31           H
ATOM   3051  CD  GLU A 206     -17.878   4.803  23.520  1.00 82.31           C
ATOM   3052  OE1 GLU A 206     -18.980   4.763  24.108  1.00 82.31           O
ATOM   3053  OE2 GLU A 206     -17.146   3.822  23.264  1.00 82.31           O
ATOM   3054  HN  GLU A 206     -14.483   7.583  23.722  1.00 82.31           H
ATOM   3055  N   SER A 207     -12.527   5.406  22.913  1.00 88.92           N
ATOM   3056  CA  SER A 207     -11.272   5.159  22.225  1.00 88.92           C
ATOM   3057  C   SER A 207     -11.242   3.726  21.689  1.00 88.92           C
ATOM   3058  O   SER A 207     -10.744   3.481  20.591  1.00 88.92           O
ATOM   3059  HA  SER A 207     -11.248   5.875  21.403  1.00 88.92           H
ATOM   3060  CB  SER A 207     -10.079   5.405  23.150  1.00 88.92           C
ATOM   3061 1HB  SER A 207      -9.170   5.030  22.678  1.00 88.92           H
ATOM   3062 2HB  SER A 207      -9.945   6.478  23.292  1.00 88.92           H
ATOM   3063  OG  SER A 207     -10.248   4.777  24.418  1.00 88.92           O
ATOM   3064  HG  SER A 207     -10.512   5.455  25.104  1.00 88.92           H
ATOM   3065  HN  SER A 207     -12.440   5.638  23.882  1.00 88.92           H
ATOM   3066  N   THR A 208     -11.780   2.818  22.490  1.00 88.84           N
ATOM   3067  CA  THR A 208     -11.759   1.407  22.142  1.00 88.84           C
ATOM   3068  C   THR A 208     -12.639   1.147  20.917  1.00 88.84           C
ATOM   3069  O   THR A 208     -12.210   0.494  19.967  1.00 88.84           O
ATOM   3070  HA  THR A 208     -10.740   1.136  21.866  1.00 88.84           H
ATOM   3071  CB  THR A 208     -12.184   0.610  23.376  1.00 88.84           C
ATOM   3072  HB  THR A 208     -12.133  -0.462  23.183  1.00 88.84           H
ATOM   3073  OG1 THR A 208     -13.479   1.117  23.689  1.00 88.84           O
ATOM   3074  HG1 THR A 208     -13.959   0.480  24.292  1.00 88.84           H
ATOM   3075  CG2 THR A 208     -11.344   0.947  24.609  1.00 88.84           C
ATOM   3076 1HG2 THR A 208     -11.449   2.007  24.842  1.00 88.84           H
ATOM   3077 2HG2 THR A 208     -10.297   0.721  24.408  1.00 88.84           H
ATOM   3078 3HG2 THR A 208     -11.687   0.353  25.456  1.00 88.84           H
ATOM   3079  HN  THR A 208     -12.224   3.032  23.360  1.00 88.84           H
ATOM   3080  N   LYS A 209     -13.855   1.672  20.979  1.00 90.56           N
ATOM   3081  CA  LYS A 209     -14.792   1.521  19.879  1.00 90.56           C
ATOM   3082  C   LYS A 209     -14.213   2.185  18.628  1.00 90.56           C
ATOM   3083  O   LYS A 209     -14.339   1.654  17.525  1.00 90.56           O
ATOM   3084  HA  LYS A 209     -14.900   0.454  19.685  1.00 90.56           H
ATOM   3085  CB  LYS A 209     -16.171   2.052  20.274  1.00 90.56           C
ATOM   3086 1HB  LYS A 209     -16.080   3.072  20.648  1.00 90.56           H
ATOM   3087 2HB  LYS A 209     -16.815   2.092  19.395  1.00 90.56           H
ATOM   3088  CG  LYS A 209     -16.814   1.167  21.343  1.00 90.56           C
ATOM   3089 1HG  LYS A 209     -16.701   0.118  21.068  1.00 90.56           H
ATOM   3090 2HG  LYS A 209     -16.297   1.304  22.293  1.00 90.56           H
ATOM   3091  CD  LYS A 209     -18.298   1.499  21.511  1.00 90.56           C
ATOM   3092 1HD  LYS A 209     -18.435   2.580  21.503  1.00 90.56           H
ATOM   3093 2HD  LYS A 209     -18.861   1.100  20.668  1.00 90.56           H
ATOM   3094  CE  LYS A 209     -18.845   0.920  22.818  1.00 90.56           C
ATOM   3095 1HE  LYS A 209     -19.303  -0.051  22.628  1.00 90.56           H
ATOM   3096 2HE  LYS A 209     -18.028   0.755  23.520  1.00 90.56           H
ATOM   3097  NZ  LYS A 209     -19.842   1.837  23.414  1.00 90.56           N
ATOM   3098 1HZ  LYS A 209     -20.402   1.332  24.092  1.00 90.56           H
ATOM   3099 2HZ  LYS A 209     -19.363   2.603  23.874  1.00 90.56           H
ATOM   3100 3HZ  LYS A 209     -20.443   2.203  22.684  1.00 90.56           H
ATOM   3101  HN  LYS A 209     -14.201   2.190  21.761  1.00 90.56           H
ATOM   3102  N   LEU A 210     -13.591   3.335  18.840  1.00 91.66           N
ATOM   3103  CA  LEU A 210     -13.042   4.105  17.737  1.00 91.66           C
ATOM   3104  C   LEU A 210     -11.922   3.304  17.069  1.00 91.66           C
ATOM   3105  O   LEU A 210     -11.883   3.187  15.845  1.00 91.66           O
ATOM   3106  HA  LEU A 210     -13.842   4.250  17.011  1.00 91.66           H
ATOM   3107  CB  LEU A 210     -12.606   5.491  18.215  1.00 91.66           C
ATOM   3108 1HB  LEU A 210     -13.454   5.967  18.707  1.00 91.66           H
ATOM   3109 2HB  LEU A 210     -11.829   5.366  18.969  1.00 91.66           H
ATOM   3110  CG  LEU A 210     -12.081   6.439  17.134  1.00 91.66           C
ATOM   3111  HG  LEU A 210     -11.256   5.946  16.620  1.00 91.66           H
ATOM   3112  CD1 LEU A 210     -13.159   6.727  16.087  1.00 91.66           C
ATOM   3113 1HD1 LEU A 210     -13.466   5.794  15.615  1.00 91.66           H
ATOM   3114 2HD1 LEU A 210     -14.020   7.190  16.570  1.00 91.66           H
ATOM   3115 3HD1 LEU A 210     -12.759   7.403  15.331  1.00 91.66           H
ATOM   3116  CD2 LEU A 210     -11.525   7.722  17.754  1.00 91.66           C
ATOM   3117 1HD2 LEU A 210     -12.315   8.229  18.309  1.00 91.66           H
ATOM   3118 2HD2 LEU A 210     -10.707   7.475  18.430  1.00 91.66           H
ATOM   3119 3HD2 LEU A 210     -11.159   8.378  16.964  1.00 91.66           H
ATOM   3120  HN  LEU A 210     -13.459   3.741  19.745  1.00 91.66           H
ATOM   3121  N   LYS A 211     -11.040   2.774  17.902  1.00 91.78           N
ATOM   3122  CA  LYS A 211      -9.926   1.981  17.409  1.00 91.78           C
ATOM   3123  C   LYS A 211     -10.465   0.820  16.570  1.00 91.78           C
ATOM   3124  O   LYS A 211     -10.008   0.594  15.451  1.00 91.78           O
ATOM   3125  HA  LYS A 211      -9.328   2.624  16.764  1.00 91.78           H
ATOM   3126  CB  LYS A 211      -9.029   1.538  18.566  1.00 91.78           C
ATOM   3127 1HB  LYS A 211      -8.631   2.414  19.078  1.00 91.78           H
ATOM   3128 2HB  LYS A 211      -9.618   0.983  19.296  1.00 91.78           H
ATOM   3129  CG  LYS A 211      -7.876   0.667  18.063  1.00 91.78           C
ATOM   3130 1HG  LYS A 211      -8.271  -0.262  17.651  1.00 91.78           H
ATOM   3131 2HG  LYS A 211      -7.354   1.179  17.255  1.00 91.78           H
ATOM   3132  CD  LYS A 211      -6.894   0.352  19.193  1.00 91.78           C
ATOM   3133 1HD  LYS A 211      -6.530   1.281  19.633  1.00 91.78           H
ATOM   3134 2HD  LYS A 211      -7.406  -0.196  19.984  1.00 91.78           H
ATOM   3135  CE  LYS A 211      -5.711  -0.471  18.678  1.00 91.78           C
ATOM   3136 1HE  LYS A 211      -6.056  -1.457  18.366  1.00 91.78           H
ATOM   3137 2HE  LYS A 211      -5.281   0.009  17.800  1.00 91.78           H
ATOM   3138  NZ  LYS A 211      -4.679  -0.610  19.730  1.00 91.78           N
ATOM   3139 1HZ  LYS A 211      -3.826  -0.975  19.320  1.00 91.78           H
ATOM   3140 2HZ  LYS A 211      -4.494   0.297  20.144  1.00 91.78           H
ATOM   3141 3HZ  LYS A 211      -5.010  -1.247  20.446  1.00 91.78           H
ATOM   3142  HN  LYS A 211     -11.076   2.878  18.896  1.00 91.78           H
ATOM   3143  N   SER A 212     -11.430   0.116  17.143  1.00 90.87           N
ATOM   3144  CA  SER A 212     -11.980  -1.063  16.496  1.00 90.87           C
ATOM   3145  C   SER A 212     -12.562  -0.688  15.132  1.00 90.87           C
ATOM   3146  O   SER A 212     -12.343  -1.390  14.146  1.00 90.87           O
ATOM   3147  HA  SER A 212     -11.140  -1.747  16.379  1.00 90.87           H
ATOM   3148  CB  SER A 212     -13.053  -1.720  17.368  1.00 90.87           C
ATOM   3149 1HB  SER A 212     -12.617  -2.005  18.326  1.00 90.87           H
ATOM   3150 2HB  SER A 212     -13.840  -0.996  17.580  1.00 90.87           H
ATOM   3151  OG  SER A 212     -13.619  -2.868  16.744  1.00 90.87           O
ATOM   3152  HG  SER A 212     -12.894  -3.495  16.458  1.00 90.87           H
ATOM   3153  HN  SER A 212     -11.833   0.338  18.030  1.00 90.87           H
ATOM   3154  N   ALA A 213     -13.293   0.417  15.119  1.00 91.66           N
ATOM   3155  CA  ALA A 213     -13.940   0.873  13.901  1.00 91.66           C
ATOM   3156  C   ALA A 213     -12.872   1.216  12.860  1.00 91.66           C
ATOM   3157  O   ALA A 213     -12.989   0.835  11.696  1.00 91.66           O
ATOM   3158  HA  ALA A 213     -14.552   0.054  13.524  1.00 91.66           H
ATOM   3159  CB  ALA A 213     -14.848   2.062  14.218  1.00 91.66           C
ATOM   3160 1HB  ALA A 213     -15.606   1.757  14.940  1.00 91.66           H
ATOM   3161 2HB  ALA A 213     -14.252   2.872  14.638  1.00 91.66           H
ATOM   3162 3HB  ALA A 213     -15.333   2.403  13.304  1.00 91.66           H
ATOM   3163  HN  ALA A 213     -13.445   0.995  15.920  1.00 91.66           H
ATOM   3164  N   VAL A 214     -11.855   1.932  13.316  1.00 90.40           N
ATOM   3165  CA  VAL A 214     -10.803   2.390  12.425  1.00 90.40           C
ATOM   3166  C   VAL A 214     -10.097   1.179  11.812  1.00 90.40           C
ATOM   3167  O   VAL A 214      -9.817   1.161  10.614  1.00 90.40           O
ATOM   3168  HA  VAL A 214     -11.274   2.963  11.626  1.00 90.40           H
ATOM   3169  CB  VAL A 214      -9.849   3.321  13.177  1.00 90.40           C
ATOM   3170  HB  VAL A 214      -9.557   2.825  14.103  1.00 90.40           H
ATOM   3171  CG1 VAL A 214      -8.579   3.579  12.362  1.00 90.40           C
ATOM   3172 1HG1 VAL A 214      -8.070   2.634  12.174  1.00 90.40           H
ATOM   3173 2HG1 VAL A 214      -8.845   4.044  11.413  1.00 90.40           H
ATOM   3174 3HG1 VAL A 214      -7.919   4.243  12.920  1.00 90.40           H
ATOM   3175  CG2 VAL A 214     -10.541   4.635  13.544  1.00 90.40           C
ATOM   3176 1HG2 VAL A 214     -10.874   5.136  12.636  1.00 90.40           H
ATOM   3177 2HG2 VAL A 214     -11.400   4.427  14.181  1.00 90.40           H
ATOM   3178 3HG2 VAL A 214      -9.840   5.278  14.078  1.00 90.40           H
ATOM   3179  HN  VAL A 214     -11.744   2.199  14.273  1.00 90.40           H
ATOM   3180  N   LEU A 215      -9.830   0.198  12.660  1.00 90.77           N
ATOM   3181  CA  LEU A 215      -9.144  -1.006  12.221  1.00 90.77           C
ATOM   3182  C   LEU A 215     -10.027  -1.753  11.220  1.00 90.77           C
ATOM   3183  O   LEU A 215      -9.541  -2.239  10.199  1.00 90.77           O
ATOM   3184  HA  LEU A 215      -8.232  -0.695  11.712  1.00 90.77           H
ATOM   3185  CB  LEU A 215      -8.725  -1.853  13.424  1.00 90.77           C
ATOM   3186 1HB  LEU A 215      -9.264  -1.495  14.301  1.00 90.77           H
ATOM   3187 2HB  LEU A 215      -9.047  -2.880  13.249  1.00 90.77           H
ATOM   3188  CG  LEU A 215      -7.230  -1.865  13.748  1.00 90.77           C
ATOM   3189  HG  LEU A 215      -6.678  -1.945  12.811  1.00 90.77           H
ATOM   3190  CD1 LEU A 215      -6.803  -0.555  14.413  1.00 90.77           C
ATOM   3191 1HD1 LEU A 215      -7.009   0.278  13.741  1.00 90.77           H
ATOM   3192 2HD1 LEU A 215      -7.361  -0.420  15.340  1.00 90.77           H
ATOM   3193 3HD1 LEU A 215      -5.736  -0.590  14.633  1.00 90.77           H
ATOM   3194  CD2 LEU A 215      -6.862  -3.084  14.595  1.00 90.77           C
ATOM   3195 1HD2 LEU A 215      -7.422  -3.060  15.530  1.00 90.77           H
ATOM   3196 2HD2 LEU A 215      -7.108  -3.994  14.048  1.00 90.77           H
ATOM   3197 3HD2 LEU A 215      -5.794  -3.068  14.811  1.00 90.77           H
ATOM   3198  HN  LEU A 215     -10.073   0.215  13.630  1.00 90.77           H
ATOM   3199  N   THR A 216     -11.310  -1.822  11.546  1.00 91.61           N
ATOM   3200  CA  THR A 216     -12.258  -2.535  10.707  1.00 91.61           C
ATOM   3201  C   THR A 216     -12.296  -1.921   9.306  1.00 91.61           C
ATOM   3202  O   THR A 216     -12.304  -2.642   8.309  1.00 91.61           O
ATOM   3203  HA  THR A 216     -11.915  -3.563  10.597  1.00 91.61           H
ATOM   3204  CB  THR A 216     -13.616  -2.522  11.412  1.00 91.61           C
ATOM   3205  HB  THR A 216     -13.987  -1.503  11.524  1.00 91.61           H
ATOM   3206  OG1 THR A 216     -13.382  -3.229  12.628  1.00 91.61           O
ATOM   3207  HG1 THR A 216     -13.266  -2.582  13.382  1.00 91.61           H
ATOM   3208  CG2 THR A 216     -14.662  -3.369  10.684  1.00 91.61           C
ATOM   3209 1HG2 THR A 216     -14.320  -4.402  10.632  1.00 91.61           H
ATOM   3210 2HG2 THR A 216     -14.804  -2.982   9.675  1.00 91.61           H
ATOM   3211 3HG2 THR A 216     -15.606  -3.325  11.227  1.00 91.61           H
ATOM   3212  HN  THR A 216     -11.701  -1.403  12.365  1.00 91.61           H
ATOM   3213  N   LEU A 217     -12.318  -0.597   9.274  1.00 88.70           N
ATOM   3214  CA  LEU A 217     -12.359   0.121   8.012  1.00 88.70           C
ATOM   3215  C   LEU A 217     -11.108  -0.216   7.197  1.00 88.70           C
ATOM   3216  O   LEU A 217     -11.182  -0.387   5.982  1.00 88.70           O
ATOM   3217  HA  LEU A 217     -13.233  -0.231   7.464  1.00 88.70           H
ATOM   3218  CB  LEU A 217     -12.549   1.620   8.254  1.00 88.70           C
ATOM   3219 1HB  LEU A 217     -13.422   1.757   8.893  1.00 88.70           H
ATOM   3220 2HB  LEU A 217     -11.687   1.991   8.808  1.00 88.70           H
ATOM   3221  CG  LEU A 217     -12.727   2.484   7.004  1.00 88.70           C
ATOM   3222  HG  LEU A 217     -11.924   2.245   6.307  1.00 88.70           H
ATOM   3223  CD1 LEU A 217     -14.047   2.164   6.300  1.00 88.70           C
ATOM   3224 1HD1 LEU A 217     -14.056   1.115   6.004  1.00 88.70           H
ATOM   3225 2HD1 LEU A 217     -14.877   2.357   6.979  1.00 88.70           H
ATOM   3226 3HD1 LEU A 217     -14.148   2.792   5.415  1.00 88.70           H
ATOM   3227  CD2 LEU A 217     -12.603   3.971   7.343  1.00 88.70           C
ATOM   3228 1HD2 LEU A 217     -13.370   4.243   8.068  1.00 88.70           H
ATOM   3229 2HD2 LEU A 217     -11.618   4.166   7.766  1.00 88.70           H
ATOM   3230 3HD2 LEU A 217     -12.734   4.562   6.437  1.00 88.70           H
ATOM   3231  HN  LEU A 217     -12.308  -0.018  10.090  1.00 88.70           H
ATOM   3232  N   LYS A 218      -9.988  -0.302   7.900  1.00 87.08           N
ATOM   3233  CA  LYS A 218      -8.719  -0.587   7.253  1.00 87.08           C
ATOM   3234  C   LYS A 218      -8.773  -1.982   6.627  1.00 87.08           C
ATOM   3235  O   LYS A 218      -8.310  -2.181   5.505  1.00 87.08           O
ATOM   3236  HA  LYS A 218      -8.587   0.144   6.456  1.00 87.08           H
ATOM   3237  CB  LYS A 218      -7.562  -0.399   8.237  1.00 87.08           C
ATOM   3238 1HB  LYS A 218      -7.804  -0.878   9.186  1.00 87.08           H
ATOM   3239 2HB  LYS A 218      -6.669  -0.890   7.852  1.00 87.08           H
ATOM   3240  CG  LYS A 218      -7.275   1.086   8.468  1.00 87.08           C
ATOM   3241 1HG  LYS A 218      -6.825   1.516   7.574  1.00 87.08           H
ATOM   3242 2HG  LYS A 218      -8.210   1.618   8.642  1.00 87.08           H
ATOM   3243  CD  LYS A 218      -6.339   1.284   9.662  1.00 87.08           C
ATOM   3244 1HD  LYS A 218      -6.783   0.841  10.554  1.00 87.08           H
ATOM   3245 2HD  LYS A 218      -5.399   0.764   9.482  1.00 87.08           H
ATOM   3246  CE  LYS A 218      -6.068   2.770   9.905  1.00 87.08           C
ATOM   3247 1HE  LYS A 218      -5.617   3.214   9.017  1.00 87.08           H
ATOM   3248 2HE  LYS A 218      -7.008   3.294  10.081  1.00 87.08           H
ATOM   3249  NZ  LYS A 218      -5.169   2.950  11.067  1.00 87.08           N
ATOM   3250 1HZ  LYS A 218      -4.859   3.914  11.109  1.00 87.08           H
ATOM   3251 2HZ  LYS A 218      -5.667   2.717  11.919  1.00 87.08           H
ATOM   3252 3HZ  LYS A 218      -4.364   2.340  10.969  1.00 87.08           H
ATOM   3253  HN  LYS A 218      -9.940  -0.180   8.892  1.00 87.08           H
ATOM   3254  N   VAL A 219      -9.341  -2.912   7.380  1.00 87.72           N
ATOM   3255  CA  VAL A 219      -9.388  -4.299   6.949  1.00 87.72           C
ATOM   3256  C   VAL A 219     -10.288  -4.415   5.717  1.00 87.72           C
ATOM   3257  O   VAL A 219      -9.933  -5.081   4.745  1.00 87.72           O
ATOM   3258  HA  VAL A 219      -8.375  -4.592   6.672  1.00 87.72           H
ATOM   3259  CB  VAL A 219      -9.840  -5.192   8.106  1.00 87.72           C
ATOM   3260  HB  VAL A 219     -10.753  -4.765   8.522  1.00 87.72           H
ATOM   3261  CG1 VAL A 219     -10.164  -6.604   7.614  1.00 87.72           C
ATOM   3262 1HG1 VAL A 219     -10.964  -6.558   6.875  1.00 87.72           H
ATOM   3263 2HG1 VAL A 219      -9.275  -7.044   7.160  1.00 87.72           H
ATOM   3264 3HG1 VAL A 219     -10.482  -7.218   8.456  1.00 87.72           H
ATOM   3265  CG2 VAL A 219      -8.788  -5.226   9.216  1.00 87.72           C
ATOM   3266 1HG2 VAL A 219      -7.852  -5.617   8.818  1.00 87.72           H
ATOM   3267 2HG2 VAL A 219      -8.628  -4.217   9.596  1.00 87.72           H
ATOM   3268 3HG2 VAL A 219      -9.135  -5.868  10.026  1.00 87.72           H
ATOM   3269  HN  VAL A 219      -9.764  -2.732   8.268  1.00 87.72           H
ATOM   3270  N   ILE A 220     -11.435  -3.757   5.797  1.00 87.25           N
ATOM   3271  CA  ILE A 220     -12.428  -3.853   4.741  1.00 87.25           C
ATOM   3272  C   ILE A 220     -11.864  -3.237   3.459  1.00 87.25           C
ATOM   3273  O   ILE A 220     -11.818  -3.892   2.419  1.00 87.25           O
ATOM   3274  HA  ILE A 220     -12.614  -4.912   4.562  1.00 87.25           H
ATOM   3275  CB  ILE A 220     -13.751  -3.231   5.192  1.00 87.25           C
ATOM   3276  HB  ILE A 220     -13.539  -2.253   5.623  1.00 87.25           H
ATOM   3277  CG1 ILE A 220     -14.409  -4.074   6.286  1.00 87.25           C
ATOM   3278 1HG1 ILE A 220     -14.709  -5.039   5.875  1.00 87.25           H
ATOM   3279 2HG1 ILE A 220     -13.688  -4.275   7.078  1.00 87.25           H
ATOM   3280  CG2 ILE A 220     -14.686  -3.007   4.001  1.00 87.25           C
ATOM   3281 1HG2 ILE A 220     -14.209  -2.335   3.286  1.00 87.25           H
ATOM   3282 2HG2 ILE A 220     -14.895  -3.962   3.518  1.00 87.25           H
ATOM   3283 3HG2 ILE A 220     -15.618  -2.564   4.349  1.00 87.25           H
ATOM   3284  CD1 ILE A 220     -15.630  -3.360   6.869  1.00 87.25           C
ATOM   3285 1HD1 ILE A 220     -15.323  -2.407   7.299  1.00 87.25           H
ATOM   3286 2HD1 ILE A 220     -16.359  -3.183   6.078  1.00 87.25           H
ATOM   3287 3HD1 ILE A 220     -16.079  -3.982   7.644  1.00 87.25           H
ATOM   3288  HN  ILE A 220     -11.689  -3.169   6.564  1.00 87.25           H
ATOM   3289  N   LEU A 221     -11.449  -1.984   3.575  1.00 82.03           N
ATOM   3290  CA  LEU A 221     -11.080  -1.206   2.405  1.00 82.03           C
ATOM   3291  C   LEU A 221      -9.665  -1.589   1.969  1.00 82.03           C
ATOM   3292  O   LEU A 221      -9.296  -1.399   0.811  1.00 82.03           O
ATOM   3293  HA  LEU A 221     -11.772  -1.471   1.605  1.00 82.03           H
ATOM   3294  CB  LEU A 221     -11.257   0.289   2.678  1.00 82.03           C
ATOM   3295 1HB  LEU A 221     -10.666   0.550   3.556  1.00 82.03           H
ATOM   3296 2HB  LEU A 221     -10.840   0.844   1.837  1.00 82.03           H
ATOM   3297  CG  LEU A 221     -12.693   0.765   2.905  1.00 82.03           C
ATOM   3298  HG  LEU A 221     -13.081   0.268   3.795  1.00 82.03           H
ATOM   3299  CD1 LEU A 221     -12.736   2.271   3.173  1.00 82.03           C
ATOM   3300 1HD1 LEU A 221     -12.148   2.498   4.062  1.00 82.03           H
ATOM   3301 2HD1 LEU A 221     -12.322   2.804   2.317  1.00 82.03           H
ATOM   3302 3HD1 LEU A 221     -13.769   2.582   3.331  1.00 82.03           H
ATOM   3303  CD2 LEU A 221     -13.594   0.365   1.735  1.00 82.03           C
ATOM   3304 1HD2 LEU A 221     -13.218   0.815   0.817  1.00 82.03           H
ATOM   3305 2HD2 LEU A 221     -13.598  -0.720   1.634  1.00 82.03           H
ATOM   3306 3HD2 LEU A 221     -14.609   0.715   1.923  1.00 82.03           H
ATOM   3307  HN  LEU A 221     -11.363  -1.502   4.447  1.00 82.03           H
ATOM   3308  N   GLY A 222      -8.910  -2.120   2.919  1.00 75.78           N
ATOM   3309  CA  GLY A 222      -7.500  -2.388   2.693  1.00 75.78           C
ATOM   3310  C   GLY A 222      -7.305  -3.718   1.963  1.00 75.78           C
ATOM   3311  O   GLY A 222      -6.380  -3.863   1.165  1.00 75.78           O
ATOM   3312 1HA  GLY A 222      -7.062  -1.580   2.108  1.00 75.78           H
ATOM   3313 2HA  GLY A 222      -6.974  -2.413   3.647  1.00 75.78           H
ATOM   3314  HN  GLY A 222      -9.247  -2.366   3.828  1.00 75.78           H
ATOM   3315  N   PHE A 223      -8.192  -4.657   2.262  1.00 77.06           N
ATOM   3316  CA  PHE A 223      -8.004  -6.030   1.824  1.00 77.06           C
ATOM   3317  C   PHE A 223      -9.234  -6.537   1.069  1.00 77.06           C
ATOM   3318  O   PHE A 223      -9.162  -6.811  -0.128  1.00 77.06           O
ATOM   3319  HA  PHE A 223      -7.141  -6.042   1.159  1.00 77.06           H
ATOM   3320  CB  PHE A 223      -7.808  -6.877   3.083  1.00 77.06           C
ATOM   3321 1HB  PHE A 223      -6.995  -6.452   3.672  1.00 77.06           H
ATOM   3322 2HB  PHE A 223      -8.709  -6.817   3.693  1.00 77.06           H
ATOM   3323  CG  PHE A 223      -7.499  -8.349   2.800  1.00 77.06           C
ATOM   3324  CD1 PHE A 223      -8.371  -9.315   3.195  1.00 77.06           C
ATOM   3325  HD1 PHE A 223      -9.291  -9.041   3.712  1.00 77.06           H
ATOM   3326  CD2 PHE A 223      -6.352  -8.691   2.155  1.00 77.06           C
ATOM   3327  HD2 PHE A 223      -5.652  -7.916   1.839  1.00 77.06           H
ATOM   3328  CE1 PHE A 223      -8.084 -10.681   2.932  1.00 77.06           C
ATOM   3329  HE1 PHE A 223      -8.783 -11.455   3.248  1.00 77.06           H
ATOM   3330  CE2 PHE A 223      -6.065 -10.056   1.893  1.00 77.06           C
ATOM   3331  HE2 PHE A 223      -5.145 -10.330   1.376  1.00 77.06           H
ATOM   3332  CZ  PHE A 223      -6.937 -11.023   2.287  1.00 77.06           C
ATOM   3333  HZ  PHE A 223      -6.716 -12.071   2.085  1.00 77.06           H
ATOM   3334  HN  PHE A 223      -9.024  -4.492   2.791  1.00 77.06           H
ATOM   3335  N   PHE A 224     -10.334  -6.647   1.799  1.00 83.12           N
ATOM   3336  CA  PHE A 224     -11.483  -7.392   1.314  1.00 83.12           C
ATOM   3337  C   PHE A 224     -12.025  -6.783   0.018  1.00 83.12           C
ATOM   3338  O   PHE A 224     -12.292  -7.500  -0.945  1.00 83.12           O
ATOM   3339  HA  PHE A 224     -11.150  -8.412   1.122  1.00 83.12           H
ATOM   3340  CB  PHE A 224     -12.563  -7.303   2.394  1.00 83.12           C
ATOM   3341 1HB  PHE A 224     -12.526  -6.314   2.850  1.00 83.12           H
ATOM   3342 2HB  PHE A 224     -13.541  -7.402   1.925  1.00 83.12           H
ATOM   3343  CG  PHE A 224     -12.431  -8.360   3.493  1.00 83.12           C
ATOM   3344  CD1 PHE A 224     -12.873  -9.627   3.274  1.00 83.12           C
ATOM   3345  HD1 PHE A 224     -13.320  -9.891   2.316  1.00 83.12           H
ATOM   3346  CD2 PHE A 224     -11.872  -8.032   4.689  1.00 83.12           C
ATOM   3347  HD2 PHE A 224     -11.518  -7.016   4.864  1.00 83.12           H
ATOM   3348  CE1 PHE A 224     -12.750 -10.608   4.294  1.00 83.12           C
ATOM   3349  HE1 PHE A 224     -13.104 -11.624   4.119  1.00 83.12           H
ATOM   3350  CE2 PHE A 224     -11.749  -9.012   5.709  1.00 83.12           C
ATOM   3351  HE2 PHE A 224     -11.301  -8.749   6.667  1.00 83.12           H
ATOM   3352  CZ  PHE A 224     -12.191 -10.280   5.490  1.00 83.12           C
ATOM   3353  HZ  PHE A 224     -12.097 -11.032   6.272  1.00 83.12           H
ATOM   3354  HN  PHE A 224     -10.447  -6.238   2.704  1.00 83.12           H
ATOM   3355  N   LEU A 225     -12.170  -5.466   0.037  1.00 80.38           N
ATOM   3356  CA  LEU A 225     -12.708  -4.756  -1.111  1.00 80.38           C
ATOM   3357  C   LEU A 225     -11.789  -4.972  -2.315  1.00 80.38           C
ATOM   3358  O   LEU A 225     -12.237  -5.412  -3.373  1.00 80.38           O
ATOM   3359  HA  LEU A 225     -13.681  -5.192  -1.338  1.00 80.38           H
ATOM   3360  CB  LEU A 225     -12.940  -3.283  -0.770  1.00 80.38           C
ATOM   3361 1HB  LEU A 225     -13.595  -3.230   0.099  1.00 80.38           H
ATOM   3362 2HB  LEU A 225     -11.986  -2.844  -0.478  1.00 80.38           H
ATOM   3363  CG  LEU A 225     -13.545  -2.424  -1.883  1.00 80.38           C
ATOM   3364  HG  LEU A 225     -12.956  -2.573  -2.788  1.00 80.38           H
ATOM   3365  CD1 LEU A 225     -14.976  -2.864  -2.198  1.00 80.38           C
ATOM   3366 1HD1 LEU A 225     -14.973  -3.905  -2.522  1.00 80.38           H
ATOM   3367 2HD1 LEU A 225     -15.592  -2.764  -1.304  1.00 80.38           H
ATOM   3368 3HD1 LEU A 225     -15.382  -2.237  -2.992  1.00 80.38           H
ATOM   3369  CD2 LEU A 225     -13.467  -0.937  -1.531  1.00 80.38           C
ATOM   3370 1HD2 LEU A 225     -14.017  -0.752  -0.609  1.00 80.38           H
ATOM   3371 2HD2 LEU A 225     -12.424  -0.650  -1.396  1.00 80.38           H
ATOM   3372 3HD2 LEU A 225     -13.904  -0.349  -2.339  1.00 80.38           H
ATOM   3373  HN  LEU A 225     -11.928  -4.887   0.816  1.00 80.38           H
ATOM   3374  N   PRO A 226     -10.491  -4.667  -2.178  1.00 74.13           N
ATOM   3375  CA  PRO A 226      -9.538  -4.918  -3.262  1.00 74.13           C
ATOM   3376  C   PRO A 226      -9.591  -6.355  -3.756  1.00 74.13           C
ATOM   3377  O   PRO A 226      -9.670  -6.599  -4.959  1.00 74.13           O
ATOM   3378  HA  PRO A 226      -9.790  -4.309  -4.130  1.00 74.13           H
ATOM   3379  CB  PRO A 226      -8.182  -4.582  -2.638  1.00 74.13           C
ATOM   3380 1HB  PRO A 226      -7.713  -5.463  -2.200  1.00 74.13           H
ATOM   3381 2HB  PRO A 226      -7.487  -4.187  -3.379  1.00 74.13           H
ATOM   3382  CG  PRO A 226      -8.529  -3.542  -1.580  1.00 74.13           C
ATOM   3383 1HG  PRO A 226      -7.749  -3.461  -0.822  1.00 74.13           H
ATOM   3384 2HG  PRO A 226      -8.642  -2.547  -2.011  1.00 74.13           H
ATOM   3385  CD  PRO A 226      -9.834  -4.066  -1.003  1.00 74.13           C
ATOM   3386 1HD  PRO A 226      -9.662  -4.804  -0.219  1.00 74.13           H
ATOM   3387 2HD  PRO A 226     -10.430  -3.268  -0.561  1.00 74.13           H
ATOM   3388  N   PHE A 227      -9.547  -7.276  -2.805  1.00 79.19           N
ATOM   3389  CA  PHE A 227      -9.427  -8.686  -3.134  1.00 79.19           C
ATOM   3390  C   PHE A 227     -10.624  -9.160  -3.960  1.00 79.19           C
ATOM   3391  O   PHE A 227     -10.456  -9.858  -4.959  1.00 79.19           O
ATOM   3392  HA  PHE A 227      -8.514  -8.805  -3.718  1.00 79.19           H
ATOM   3393  CB  PHE A 227      -9.400  -9.453  -1.810  1.00 79.19           C
ATOM   3394 1HB  PHE A 227      -8.539  -9.124  -1.228  1.00 79.19           H
ATOM   3395 2HB  PHE A 227     -10.290  -9.197  -1.235  1.00 79.19           H
ATOM   3396  CG  PHE A 227      -9.337 -10.973  -1.973  1.00 79.19           C
ATOM   3397  CD1 PHE A 227     -10.460 -11.722  -1.806  1.00 79.19           C
ATOM   3398  HD1 PHE A 227     -11.405 -11.240  -1.557  1.00 79.19           H
ATOM   3399  CD2 PHE A 227      -8.158 -11.575  -2.285  1.00 79.19           C
ATOM   3400  HD2 PHE A 227      -7.258 -10.975  -2.418  1.00 79.19           H
ATOM   3401  CE1 PHE A 227     -10.401 -13.133  -1.958  1.00 79.19           C
ATOM   3402  HE1 PHE A 227     -11.301 -13.734  -1.824  1.00 79.19           H
ATOM   3403  CE2 PHE A 227      -8.099 -12.986  -2.436  1.00 79.19           C
ATOM   3404  HE2 PHE A 227      -7.154 -13.468  -2.686  1.00 79.19           H
ATOM   3405  CZ  PHE A 227      -9.222 -13.735  -2.269  1.00 79.19           C
ATOM   3406  HZ  PHE A 227      -9.176 -14.818  -2.386  1.00 79.19           H
ATOM   3407  HN  PHE A 227      -9.591  -7.072  -1.827  1.00 79.19           H
ATOM   3408  N   VAL A 228     -11.806  -8.761  -3.514  1.00 82.43           N
ATOM   3409  CA  VAL A 228     -13.032  -9.157  -4.185  1.00 82.43           C
ATOM   3410  C   VAL A 228     -13.009  -8.642  -5.626  1.00 82.43           C
ATOM   3411  O   VAL A 228     -13.297  -9.388  -6.560  1.00 82.43           O
ATOM   3412  HA  VAL A 228     -13.061 -10.246  -4.203  1.00 82.43           H
ATOM   3413  CB  VAL A 228     -14.245  -8.664  -3.393  1.00 82.43           C
ATOM   3414  HB  VAL A 228     -14.095  -7.607  -3.174  1.00 82.43           H
ATOM   3415  CG1 VAL A 228     -15.528  -8.796  -4.217  1.00 82.43           C
ATOM   3416 1HG1 VAL A 228     -15.439  -8.201  -5.126  1.00 82.43           H
ATOM   3417 2HG1 VAL A 228     -15.684  -9.842  -4.480  1.00 82.43           H
ATOM   3418 3HG1 VAL A 228     -16.374  -8.438  -3.630  1.00 82.43           H
ATOM   3419  CG2 VAL A 228     -14.369  -9.407  -2.061  1.00 82.43           C
ATOM   3420 1HG2 VAL A 228     -14.486 -10.474  -2.250  1.00 82.43           H
ATOM   3421 2HG2 VAL A 228     -13.472  -9.239  -1.467  1.00 82.43           H
ATOM   3422 3HG2 VAL A 228     -15.239  -9.037  -1.519  1.00 82.43           H
ATOM   3423  HN  VAL A 228     -11.933  -8.179  -2.710  1.00 82.43           H
ATOM   3424  N   VAL A 229     -12.664  -7.370  -5.760  1.00 75.08           N
ATOM   3425  CA  VAL A 229     -12.744  -6.705  -7.049  1.00 75.08           C
ATOM   3426  C   VAL A 229     -11.736  -7.339  -8.010  1.00 75.08           C
ATOM   3427  O   VAL A 229     -12.063  -7.618  -9.162  1.00 75.08           O
ATOM   3428  HA  VAL A 229     -13.749  -6.865  -7.440  1.00 75.08           H
ATOM   3429  CB  VAL A 229     -12.538  -5.199  -6.875  1.00 75.08           C
ATOM   3430  HB  VAL A 229     -11.544  -5.043  -6.456  1.00 75.08           H
ATOM   3431  CG1 VAL A 229     -12.599  -4.477  -8.223  1.00 75.08           C
ATOM   3432 1HG1 VAL A 229     -11.818  -4.863  -8.877  1.00 75.08           H
ATOM   3433 2HG1 VAL A 229     -13.574  -4.646  -8.681  1.00 75.08           H
ATOM   3434 3HG1 VAL A 229     -12.449  -3.408  -8.070  1.00 75.08           H
ATOM   3435  CG2 VAL A 229     -13.557  -4.615  -5.894  1.00 75.08           C
ATOM   3436 1HG2 VAL A 229     -14.565  -4.789  -6.271  1.00 75.08           H
ATOM   3437 2HG2 VAL A 229     -13.445  -5.098  -4.923  1.00 75.08           H
ATOM   3438 3HG2 VAL A 229     -13.388  -3.544  -5.788  1.00 75.08           H
ATOM   3439  HN  VAL A 229     -12.334  -6.798  -5.009  1.00 75.08           H
ATOM   3440  N   MET A 230     -10.531  -7.548  -7.499  1.00 75.33           N
ATOM   3441  CA  MET A 230      -9.477  -8.154  -8.294  1.00 75.33           C
ATOM   3442  C   MET A 230      -9.868  -9.565  -8.739  1.00 75.33           C
ATOM   3443  O   MET A 230      -9.669  -9.932  -9.896  1.00 75.33           O
ATOM   3444  HA  MET A 230      -9.359  -7.511  -9.165  1.00 75.33           H
ATOM   3445  CB  MET A 230      -8.189  -8.217  -7.470  1.00 75.33           C
ATOM   3446 1HB  MET A 230      -8.432  -8.384  -6.421  1.00 75.33           H
ATOM   3447 2HB  MET A 230      -7.586  -9.065  -7.796  1.00 75.33           H
ATOM   3448  CG  MET A 230      -7.383  -6.925  -7.613  1.00 75.33           C
ATOM   3449 1HG  MET A 230      -7.122  -6.763  -8.659  1.00 75.33           H
ATOM   3450 2HG  MET A 230      -7.987  -6.073  -7.300  1.00 75.33           H
ATOM   3451  SD  MET A 230      -5.900  -7.017  -6.624  1.00 75.33           S
ATOM   3452  CE  MET A 230      -6.570  -6.602  -5.022  1.00 75.33           C
ATOM   3453 1HE  MET A 230      -7.015  -5.607  -5.061  1.00 75.33           H
ATOM   3454 2HE  MET A 230      -7.333  -7.330  -4.747  1.00 75.33           H
ATOM   3455 3HE  MET A 230      -5.772  -6.613  -4.280  1.00 75.33           H
ATOM   3456  HN  MET A 230     -10.272  -7.310  -6.563  1.00 75.33           H
ATOM   3457  N   ALA A 231     -10.418 -10.317  -7.796  1.00 79.08           N
ATOM   3458  CA  ALA A 231     -10.810 -11.689  -8.068  1.00 79.08           C
ATOM   3459  C   ALA A 231     -11.848 -11.705  -9.193  1.00 79.08           C
ATOM   3460  O   ALA A 231     -11.778 -12.539 -10.094  1.00 79.08           O
ATOM   3461  HA  ALA A 231      -9.922 -12.229  -8.397  1.00 79.08           H
ATOM   3462  CB  ALA A 231     -11.333 -12.335  -6.784  1.00 79.08           C
ATOM   3463 1HB  ALA A 231     -10.549 -12.325  -6.027  1.00 79.08           H
ATOM   3464 2HB  ALA A 231     -12.195 -11.776  -6.421  1.00 79.08           H
ATOM   3465 3HB  ALA A 231     -11.627 -13.365  -6.988  1.00 79.08           H
ATOM   3466  HN  ALA A 231     -10.595 -10.004  -6.863  1.00 79.08           H
ATOM   3467  N   CYS A 232     -12.786 -10.774  -9.103  1.00 78.30           N
ATOM   3468  CA  CYS A 232     -13.837 -10.671 -10.101  1.00 78.30           C
ATOM   3469  C   CYS A 232     -13.197 -10.276 -11.433  1.00 78.30           C
ATOM   3470  O   CYS A 232     -13.459 -10.900 -12.460  1.00 78.30           O
ATOM   3471  HA  CYS A 232     -14.300 -11.655 -10.170  1.00 78.30           H
ATOM   3472  CB  CYS A 232     -14.926  -9.684  -9.676  1.00 78.30           C
ATOM   3473 1HB  CYS A 232     -14.474  -8.738  -9.375  1.00 78.30           H
ATOM   3474 2HB  CYS A 232     -15.583  -9.469 -10.518  1.00 78.30           H
ATOM   3475  SG  CYS A 232     -15.895 -10.380  -8.289  1.00 78.30           S
ATOM   3476  HG  CYS A 232     -15.015 -10.079  -7.338  1.00 78.30           H
ATOM   3477  HN  CYS A 232     -12.834 -10.099  -8.366  1.00 78.30           H
ATOM   3478  N   CYS A 233     -12.371  -9.242 -11.373  1.00 71.88           N
ATOM   3479  CA  CYS A 233     -11.814  -8.657 -12.581  1.00 71.88           C
ATOM   3480  C   CYS A 233     -11.046  -9.747 -13.332  1.00 71.88           C
ATOM   3481  O   CYS A 233     -11.255  -9.948 -14.527  1.00 71.88           O
ATOM   3482  HA  CYS A 233     -12.656  -8.300 -13.173  1.00 71.88           H
ATOM   3483  CB  CYS A 233     -10.930  -7.448 -12.269  1.00 71.88           C
ATOM   3484 1HB  CYS A 233     -10.229  -7.695 -11.472  1.00 71.88           H
ATOM   3485 2HB  CYS A 233     -10.337  -7.185 -13.145  1.00 71.88           H
ATOM   3486  SG  CYS A 233     -11.968  -6.026 -11.769  1.00 71.88           S
ATOM   3487  HG  CYS A 233     -12.330  -6.526 -10.591  1.00 71.88           H
ATOM   3488  HN  CYS A 233     -12.082  -8.805 -10.521  1.00 71.88           H
ATOM   3489  N   TYR A 234     -10.172 -10.423 -12.599  1.00 74.47           N
ATOM   3490  CA  TYR A 234      -9.275 -11.390 -13.207  1.00 74.47           C
ATOM   3491  C   TYR A 234     -10.037 -12.637 -13.658  1.00 74.47           C
ATOM   3492  O   TYR A 234      -9.678 -13.262 -14.655  1.00 74.47           O
ATOM   3493  HA  TYR A 234      -8.814 -10.920 -14.076  1.00 74.47           H
ATOM   3494  CB  TYR A 234      -8.277 -11.783 -12.116  1.00 74.47           C
ATOM   3495 1HB  TYR A 234      -8.816 -11.926 -11.179  1.00 74.47           H
ATOM   3496 2HB  TYR A 234      -7.830 -12.743 -12.376  1.00 74.47           H
ATOM   3497  CG  TYR A 234      -7.161 -10.760 -11.895  1.00 74.47           C
ATOM   3498  CD1 TYR A 234      -6.371 -10.361 -12.954  1.00 74.47           C
ATOM   3499  HD1 TYR A 234      -6.541 -10.776 -13.948  1.00 74.47           H
ATOM   3500  CD2 TYR A 234      -6.945 -10.235 -10.637  1.00 74.47           C
ATOM   3501  HD2 TYR A 234      -7.569 -10.550  -9.801  1.00 74.47           H
ATOM   3502  CE1 TYR A 234      -5.320  -9.398 -12.746  1.00 74.47           C
ATOM   3503  HE1 TYR A 234      -4.689  -9.075 -13.573  1.00 74.47           H
ATOM   3504  CE2 TYR A 234      -5.895  -9.272 -10.429  1.00 74.47           C
ATOM   3505  HE2 TYR A 234      -5.713  -8.850  -9.441  1.00 74.47           H
ATOM   3506  CZ  TYR A 234      -5.134  -8.901 -11.494  1.00 74.47           C
ATOM   3507  OH  TYR A 234      -4.143  -7.992 -11.297  1.00 74.47           O
ATOM   3508  HH  TYR A 234      -4.192  -7.628 -10.367  1.00 74.47           H
ATOM   3509  HN  TYR A 234     -10.073 -10.318 -11.609  1.00 74.47           H
ATOM   3510  N   THR A 235     -11.075 -12.963 -12.903  1.00 79.90           N
ATOM   3511  CA  THR A 235     -11.972 -14.040 -13.287  1.00 79.90           C
ATOM   3512  C   THR A 235     -12.529 -13.795 -14.691  1.00 79.90           C
ATOM   3513  O   THR A 235     -12.520 -14.692 -15.531  1.00 79.90           O
ATOM   3514  HA  THR A 235     -11.399 -14.966 -13.328  1.00 79.90           H
ATOM   3515  CB  THR A 235     -13.057 -14.157 -12.214  1.00 79.90           C
ATOM   3516  HB  THR A 235     -13.630 -13.233 -12.138  1.00 79.90           H
ATOM   3517  OG1 THR A 235     -12.345 -14.537 -11.040  1.00 79.90           O
ATOM   3518  HG1 THR A 235     -12.314 -13.773 -10.396  1.00 79.90           H
ATOM   3519  CG2 THR A 235     -14.008 -15.328 -12.469  1.00 79.90           C
ATOM   3520 1HG2 THR A 235     -13.443 -16.260 -12.478  1.00 79.90           H
ATOM   3521 2HG2 THR A 235     -14.501 -15.193 -13.432  1.00 79.90           H
ATOM   3522 3HG2 THR A 235     -14.758 -15.365 -11.679  1.00 79.90           H
ATOM   3523  HN  THR A 235     -11.307 -12.506 -12.044  1.00 79.90           H
ATOM   3524  N   ILE A 236     -13.001 -12.574 -14.901  1.00 75.87           N
ATOM   3525  CA  ILE A 236     -13.605 -12.214 -16.172  1.00 75.87           C
ATOM   3526  C   ILE A 236     -12.522 -12.172 -17.252  1.00 75.87           C
ATOM   3527  O   ILE A 236     -12.738 -12.635 -18.371  1.00 75.87           O
ATOM   3528  HA  ILE A 236     -14.318 -12.997 -16.429  1.00 75.87           H
ATOM   3529  CB  ILE A 236     -14.393 -10.909 -16.041  1.00 75.87           C
ATOM   3530  HB  ILE A 236     -13.729 -10.149 -15.628  1.00 75.87           H
ATOM   3531  CG1 ILE A 236     -15.559 -11.069 -15.063  1.00 75.87           C
ATOM   3532 1HG1 ILE A 236     -16.343 -11.671 -15.522  1.00 75.87           H
ATOM   3533 2HG1 ILE A 236     -15.223 -11.606 -14.175  1.00 75.87           H
ATOM   3534  CG2 ILE A 236     -14.857 -10.409 -17.410  1.00 75.87           C
ATOM   3535 1HG2 ILE A 236     -13.990 -10.231 -18.045  1.00 75.87           H
ATOM   3536 2HG2 ILE A 236     -15.498 -11.159 -17.872  1.00 75.87           H
ATOM   3537 3HG2 ILE A 236     -15.415  -9.480 -17.287  1.00 75.87           H
ATOM   3538  CD1 ILE A 236     -16.125  -9.707 -14.658  1.00 75.87           C
ATOM   3539 1HD1 ILE A 236     -15.345  -9.117 -14.177  1.00 75.87           H
ATOM   3540 2HD1 ILE A 236     -16.482  -9.183 -15.545  1.00 75.87           H
ATOM   3541 3HD1 ILE A 236     -16.952  -9.849 -13.963  1.00 75.87           H
ATOM   3542  HN  ILE A 236     -12.976 -11.841 -14.222  1.00 75.87           H
ATOM   3543  N   ILE A 237     -11.380 -11.614 -16.879  1.00 73.58           N
ATOM   3544  CA  ILE A 237     -10.278 -11.467 -17.814  1.00 73.58           C
ATOM   3545  C   ILE A 237      -9.860 -12.848 -18.324  1.00 73.58           C
ATOM   3546  O   ILE A 237      -9.729 -13.055 -19.529  1.00 73.58           O
ATOM   3547  HA  ILE A 237     -10.642 -10.883 -18.659  1.00 73.58           H
ATOM   3548  CB  ILE A 237      -9.135 -10.676 -17.175  1.00 73.58           C
ATOM   3549  HB  ILE A 237      -8.986 -11.048 -16.162  1.00 73.58           H
ATOM   3550  CG1 ILE A 237      -9.491  -9.192 -17.063  1.00 73.58           C
ATOM   3551 1HG1 ILE A 237      -9.483  -8.737 -18.054  1.00 73.58           H
ATOM   3552 2HG1 ILE A 237     -10.502  -9.085 -16.671  1.00 73.58           H
ATOM   3553  CG2 ILE A 237      -7.824 -10.895 -17.934  1.00 73.58           C
ATOM   3554 1HG2 ILE A 237      -7.568 -11.954 -17.917  1.00 73.58           H
ATOM   3555 2HG2 ILE A 237      -7.943 -10.566 -18.967  1.00 73.58           H
ATOM   3556 3HG2 ILE A 237      -7.029 -10.321 -17.459  1.00 73.58           H
ATOM   3557  CD1 ILE A 237      -8.504  -8.459 -16.152  1.00 73.58           C
ATOM   3558 1HD1 ILE A 237      -8.533  -8.901 -15.156  1.00 73.58           H
ATOM   3559 2HD1 ILE A 237      -7.498  -8.547 -16.560  1.00 73.58           H
ATOM   3560 3HD1 ILE A 237      -8.781  -7.406 -16.090  1.00 73.58           H
ATOM   3561  HN  ILE A 237     -11.202 -11.266 -15.958  1.00 73.58           H
ATOM   3562  N   ILE A 238      -9.662 -13.757 -17.380  1.00 74.43           N
ATOM   3563  CA  ILE A 238      -9.199 -15.093 -17.714  1.00 74.43           C
ATOM   3564  C   ILE A 238     -10.199 -15.752 -18.666  1.00 74.43           C
ATOM   3565  O   ILE A 238      -9.807 -16.360 -19.661  1.00 74.43           O
ATOM   3566  HA  ILE A 238      -8.246 -14.989 -18.232  1.00 74.43           H
ATOM   3567  CB  ILE A 238      -8.937 -15.902 -16.442  1.00 74.43           C
ATOM   3568  HB  ILE A 238      -9.768 -15.740 -15.756  1.00 74.43           H
ATOM   3569  CG1 ILE A 238      -7.668 -15.419 -15.737  1.00 74.43           C
ATOM   3570 1HG1 ILE A 238      -6.791 -15.733 -16.302  1.00 74.43           H
ATOM   3571 2HG1 ILE A 238      -7.656 -14.329 -15.709  1.00 74.43           H
ATOM   3572  CG2 ILE A 238      -8.887 -17.401 -16.746  1.00 74.43           C
ATOM   3573 1HG2 ILE A 238      -9.840 -17.717 -17.171  1.00 74.43           H
ATOM   3574 2HG2 ILE A 238      -8.088 -17.601 -17.459  1.00 74.43           H
ATOM   3575 3HG2 ILE A 238      -8.700 -17.952 -15.825  1.00 74.43           H
ATOM   3576  CD1 ILE A 238      -7.588 -15.971 -14.312  1.00 74.43           C
ATOM   3577 1HD1 ILE A 238      -8.455 -15.635 -13.743  1.00 74.43           H
ATOM   3578 2HD1 ILE A 238      -7.576 -17.061 -14.345  1.00 74.43           H
ATOM   3579 3HD1 ILE A 238      -6.677 -15.612 -13.834  1.00 74.43           H
ATOM   3580  HN  ILE A 238      -9.812 -13.593 -16.405  1.00 74.43           H
ATOM   3581  N   HIS A 239     -11.472 -15.608 -18.328  1.00 79.79           N
ATOM   3582  CA  HIS A 239     -12.530 -16.209 -19.122  1.00 79.79           C
ATOM   3583  C   HIS A 239     -12.462 -15.677 -20.555  1.00 79.79           C
ATOM   3584  O   HIS A 239     -12.553 -16.445 -21.511  1.00 79.79           O
ATOM   3585  HA  HIS A 239     -12.342 -17.283 -19.133  1.00 79.79           H
ATOM   3586  CB  HIS A 239     -13.896 -15.982 -18.470  1.00 79.79           C
ATOM   3587 1HB  HIS A 239     -13.862 -16.347 -17.444  1.00 79.79           H
ATOM   3588 2HB  HIS A 239     -14.089 -14.910 -18.420  1.00 79.79           H
ATOM   3589  CG  HIS A 239     -15.040 -16.653 -19.191  1.00 79.79           C
ATOM   3590  ND1 HIS A 239     -15.847 -15.989 -20.099  1.00 79.79           N
ATOM   3591  HD1 HIS A 239     -15.761 -15.029 -20.364  1.00 79.79           H
ATOM   3592  CD2 HIS A 239     -15.504 -17.934 -19.130  1.00 79.79           C
ATOM   3593  HD2 HIS A 239     -15.094 -18.731 -18.508  1.00 79.79           H
ATOM   3594  CE1 HIS A 239     -16.752 -16.842 -20.556  1.00 79.79           C
ATOM   3595  HE1 HIS A 239     -17.531 -16.619 -21.285  1.00 79.79           H
ATOM   3596  NE2 HIS A 239     -16.538 -18.047 -19.954  1.00 79.79           N
ATOM   3597  HN  HIS A 239     -11.784 -15.094 -17.529  1.00 79.79           H
ATOM   3598  N   THR A 240     -12.301 -14.366 -20.658  1.00 73.83           N
ATOM   3599  CA  THR A 240     -12.281 -13.714 -21.956  1.00 73.83           C
ATOM   3600  C   THR A 240     -11.047 -14.147 -22.751  1.00 73.83           C
ATOM   3601  O   THR A 240     -11.126 -14.362 -23.960  1.00 73.83           O
ATOM   3602  HA  THR A 240     -13.154 -14.042 -22.519  1.00 73.83           H
ATOM   3603  CB  THR A 240     -12.357 -12.203 -21.729  1.00 73.83           C
ATOM   3604  HB  THR A 240     -11.416 -11.821 -21.334  1.00 73.83           H
ATOM   3605  OG1 THR A 240     -13.491 -12.037 -20.882  1.00 73.83           O
ATOM   3606  HG1 THR A 240     -13.197 -11.937 -19.931  1.00 73.83           H
ATOM   3607  CG2 THR A 240     -12.726 -11.437 -23.000  1.00 73.83           C
ATOM   3608 1HG2 THR A 240     -13.700 -11.772 -23.357  1.00 73.83           H
ATOM   3609 2HG2 THR A 240     -11.974 -11.623 -23.768  1.00 73.83           H
ATOM   3610 3HG2 THR A 240     -12.767 -10.370 -22.783  1.00 73.83           H
ATOM   3611  HN  THR A 240     -12.186 -13.753 -19.876  1.00 73.83           H
ATOM   3612  N   LEU A 241      -9.935 -14.262 -22.040  1.00 74.03           N
ATOM   3613  CA  LEU A 241      -8.671 -14.595 -22.675  1.00 74.03           C
ATOM   3614  C   LEU A 241      -8.741 -16.022 -23.223  1.00 74.03           C
ATOM   3615  O   LEU A 241      -8.209 -16.305 -24.295  1.00 74.03           O
ATOM   3616  HA  LEU A 241      -8.536 -13.910 -23.513  1.00 74.03           H
ATOM   3617  CB  LEU A 241      -7.508 -14.363 -21.709  1.00 74.03           C
ATOM   3618 1HB  LEU A 241      -7.800 -14.729 -20.725  1.00 74.03           H
ATOM   3619 2HB  LEU A 241      -6.663 -14.968 -22.037  1.00 74.03           H
ATOM   3620  CG  LEU A 241      -7.036 -12.915 -21.563  1.00 74.03           C
ATOM   3621  HG  LEU A 241      -7.888 -12.306 -21.261  1.00 74.03           H
ATOM   3622  CD1 LEU A 241      -5.979 -12.791 -20.463  1.00 74.03           C
ATOM   3623 1HD1 LEU A 241      -6.403 -13.118 -19.514  1.00 74.03           H
ATOM   3624 2HD1 LEU A 241      -5.121 -13.415 -20.712  1.00 74.03           H
ATOM   3625 3HD1 LEU A 241      -5.661 -11.752 -20.381  1.00 74.03           H
ATOM   3626  CD2 LEU A 241      -6.538 -12.363 -22.901  1.00 74.03           C
ATOM   3627 1HD2 LEU A 241      -5.704 -12.968 -23.256  1.00 74.03           H
ATOM   3628 2HD2 LEU A 241      -7.347 -12.395 -23.630  1.00 74.03           H
ATOM   3629 3HD2 LEU A 241      -6.208 -11.332 -22.769  1.00 74.03           H
ATOM   3630  HN  LEU A 241      -9.888 -14.132 -21.049  1.00 74.03           H
ATOM   3631  N   ILE A 242      -9.400 -16.882 -22.461  1.00 76.59           N
ATOM   3632  CA  ILE A 242      -9.545 -18.273 -22.856  1.00 76.59           C
ATOM   3633  C   ILE A 242     -10.339 -18.347 -24.162  1.00 76.59           C
ATOM   3634  O   ILE A 242     -10.003 -19.125 -25.053  1.00 76.59           O
ATOM   3635  HA  ILE A 242      -8.545 -18.667 -23.037  1.00 76.59           H
ATOM   3636  CB  ILE A 242     -10.156 -19.092 -21.717  1.00 76.59           C
ATOM   3637  HB  ILE A 242     -10.991 -18.529 -21.301  1.00 76.59           H
ATOM   3638  CG1 ILE A 242      -9.144 -19.301 -20.589  1.00 76.59           C
ATOM   3639 1HG1 ILE A 242      -8.365 -19.990 -20.917  1.00 76.59           H
ATOM   3640 2HG1 ILE A 242      -8.656 -18.356 -20.353  1.00 76.59           H
ATOM   3641  CG2 ILE A 242     -10.719 -20.417 -22.236  1.00 76.59           C
ATOM   3642 1HG2 ILE A 242     -11.492 -20.218 -22.977  1.00 76.59           H
ATOM   3643 2HG2 ILE A 242      -9.918 -20.998 -22.694  1.00 76.59           H
ATOM   3644 3HG2 ILE A 242     -11.146 -20.980 -21.406  1.00 76.59           H
ATOM   3645  CD1 ILE A 242      -9.827 -19.855 -19.336  1.00 76.59           C
ATOM   3646 1HD1 ILE A 242     -10.589 -19.153 -18.997  1.00 76.59           H
ATOM   3647 2HD1 ILE A 242     -10.293 -20.812 -19.570  1.00 76.59           H
ATOM   3648 3HD1 ILE A 242      -9.085 -19.994 -18.550  1.00 76.59           H
ATOM   3649  HN  ILE A 242      -9.829 -16.643 -21.590  1.00 76.59           H
ATOM   3650  N   GLN A 243     -11.378 -17.528 -24.233  1.00 73.39           N
ATOM   3651  CA  GLN A 243     -12.246 -17.520 -25.398  1.00 73.39           C
ATOM   3652  C   GLN A 243     -11.512 -16.929 -26.603  1.00 73.39           C
ATOM   3653  O   GLN A 243     -11.848 -17.230 -27.748  1.00 73.39           O
ATOM   3654  HA  GLN A 243     -12.487 -18.566 -25.588  1.00 73.39           H
ATOM   3655  CB  GLN A 243     -13.539 -16.752 -25.113  1.00 73.39           C
ATOM   3656 1HB  GLN A 243     -13.300 -15.772 -24.701  1.00 73.39           H
ATOM   3657 2HB  GLN A 243     -14.079 -16.583 -26.045  1.00 73.39           H
ATOM   3658  CG  GLN A 243     -14.428 -17.521 -24.134  1.00 73.39           C
ATOM   3659 1HG  GLN A 243     -14.600 -18.530 -24.508  1.00 73.39           H
ATOM   3660 2HG  GLN A 243     -13.920 -17.618 -23.175  1.00 73.39           H
ATOM   3661  CD  GLN A 243     -15.769 -16.809 -23.937  1.00 73.39           C
ATOM   3662  OE1 GLN A 243     -15.953 -15.663 -24.311  1.00 73.39           O
ATOM   3663  NE2 GLN A 243     -16.691 -17.552 -23.332  1.00 73.39           N
ATOM   3664 1HE2 GLN A 243     -16.475 -18.487 -23.050  1.00 73.39           H
ATOM   3665 2HE2 GLN A 243     -17.601 -17.175 -23.157  1.00 73.39           H
ATOM   3666  HN  GLN A 243     -11.629 -16.879 -23.515  1.00 73.39           H
ATOM   3667  N   ALA A 244     -10.523 -16.099 -26.305  1.00 68.70           N
ATOM   3668  CA  ALA A 244      -9.720 -15.486 -27.349  1.00 68.70           C
ATOM   3669  C   ALA A 244      -9.000 -16.579 -28.141  1.00 68.70           C
ATOM   3670  O   ALA A 244      -8.370 -17.460 -27.559  1.00 68.70           O
ATOM   3671  HA  ALA A 244     -10.396 -14.951 -28.016  1.00 68.70           H
ATOM   3672  CB  ALA A 244      -8.748 -14.483 -26.723  1.00 68.70           C
ATOM   3673 1HB  ALA A 244      -9.311 -13.712 -26.198  1.00 68.70           H
ATOM   3674 2HB  ALA A 244      -8.096 -15.000 -26.020  1.00 68.70           H
ATOM   3675 3HB  ALA A 244      -8.146 -14.023 -27.507  1.00 68.70           H
ATOM   3676  HN  ALA A 244     -10.269 -15.845 -25.372  1.00 68.70           H
ATOM   3677  N   LYS A 245      -9.117 -16.486 -29.458  1.00 60.71           N
ATOM   3678  CA  LYS A 245      -8.436 -17.420 -30.338  1.00 60.71           C
ATOM   3679  C   LYS A 245      -7.015 -16.921 -30.603  1.00 60.71           C
ATOM   3680  O   LYS A 245      -6.249 -17.567 -31.316  1.00 60.71           O
ATOM   3681  HA  LYS A 245      -8.375 -18.375 -29.816  1.00 60.71           H
ATOM   3682  CB  LYS A 245      -9.254 -17.652 -31.610  1.00 60.71           C
ATOM   3683 1HB  LYS A 245      -9.536 -16.693 -32.045  1.00 60.71           H
ATOM   3684 2HB  LYS A 245      -8.644 -18.170 -32.350  1.00 60.71           H
ATOM   3685  CG  LYS A 245     -10.511 -18.472 -31.312  1.00 60.71           C
ATOM   3686 1HG  LYS A 245     -10.246 -19.348 -30.719  1.00 60.71           H
ATOM   3687 2HG  LYS A 245     -11.203 -17.880 -30.714  1.00 60.71           H
ATOM   3688  CD  LYS A 245     -11.196 -18.914 -32.607  1.00 60.71           C
ATOM   3689 1HD  LYS A 245     -11.523 -18.038 -33.167  1.00 60.71           H
ATOM   3690 2HD  LYS A 245     -10.483 -19.447 -33.236  1.00 60.71           H
ATOM   3691  CE  LYS A 245     -12.397 -19.816 -32.311  1.00 60.71           C
ATOM   3692 1HE  LYS A 245     -12.088 -20.646 -31.677  1.00 60.71           H
ATOM   3693 2HE  LYS A 245     -13.152 -19.256 -31.759  1.00 60.71           H
ATOM   3694  NZ  LYS A 245     -12.978 -20.334 -33.570  1.00 60.71           N
ATOM   3695 1HZ  LYS A 245     -13.771 -20.928 -33.356  1.00 60.71           H
ATOM   3696 2HZ  LYS A 245     -13.282 -19.558 -34.147  1.00 60.71           H
ATOM   3697 3HZ  LYS A 245     -12.277 -20.872 -34.069  1.00 60.71           H
ATOM   3698  HN  LYS A 245      -9.664 -15.790 -29.923  1.00 60.71           H
ATOM   3699  N   LYS A 246      -6.705 -15.775 -30.014  1.00 60.29           N
ATOM   3700  CA  LYS A 246      -5.427 -15.129 -30.260  1.00 60.29           C
ATOM   3701  C   LYS A 246      -4.336 -15.847 -29.464  1.00 60.29           C
ATOM   3702  O   LYS A 246      -4.475 -16.053 -28.259  1.00 60.29           O
ATOM   3703  HA  LYS A 246      -5.206 -15.235 -31.322  1.00 60.29           H
ATOM   3704  CB  LYS A 246      -5.519 -13.630 -29.964  1.00 60.29           C
ATOM   3705 1HB  LYS A 246      -6.009 -13.474 -29.003  1.00 60.29           H
ATOM   3706 2HB  LYS A 246      -4.516 -13.210 -29.882  1.00 60.29           H
ATOM   3707  CG  LYS A 246      -6.295 -12.901 -31.063  1.00 60.29           C
ATOM   3708 1HG  LYS A 246      -5.893 -13.174 -32.039  1.00 60.29           H
ATOM   3709 2HG  LYS A 246      -7.338 -13.218 -31.048  1.00 60.29           H
ATOM   3710  CD  LYS A 246      -6.213 -11.385 -30.878  1.00 60.29           C
ATOM   3711 1HD  LYS A 246      -6.698 -11.102 -29.943  1.00 60.29           H
ATOM   3712 2HD  LYS A 246      -5.170 -11.079 -30.800  1.00 60.29           H
ATOM   3713  CE  LYS A 246      -6.879 -10.653 -32.045  1.00 60.29           C
ATOM   3714 1HE  LYS A 246      -6.415 -10.955 -32.984  1.00 60.29           H
ATOM   3715 2HE  LYS A 246      -7.931 -10.933 -32.105  1.00 60.29           H
ATOM   3716  NZ  LYS A 246      -6.759  -9.188 -31.875  1.00 60.29           N
ATOM   3717 1HZ  LYS A 246      -7.224  -8.719 -32.644  1.00 60.29           H
ATOM   3718 2HZ  LYS A 246      -7.192  -8.913 -31.000  1.00 60.29           H
ATOM   3719 3HZ  LYS A 246      -5.779  -8.928 -31.863  1.00 60.29           H
ATOM   3720  HN  LYS A 246      -7.308 -15.291 -29.380  1.00 60.29           H
ATOM   3721  N   SER A 247      -3.274 -16.208 -30.169  1.00 61.45           N
ATOM   3722  CA  SER A 247      -2.189 -16.957 -29.559  1.00 61.45           C
ATOM   3723  C   SER A 247      -1.557 -16.138 -28.431  1.00 61.45           C
ATOM   3724  O   SER A 247      -1.171 -16.688 -27.401  1.00 61.45           O
ATOM   3725  HA  SER A 247      -2.650 -17.862 -29.162  1.00 61.45           H
ATOM   3726  CB  SER A 247      -1.131 -17.339 -30.596  1.00 61.45           C
ATOM   3727 1HB  SER A 247      -0.351 -17.932 -30.117  1.00 61.45           H
ATOM   3728 2HB  SER A 247      -1.584 -17.967 -31.362  1.00 61.45           H
ATOM   3729  OG  SER A 247      -0.545 -16.192 -31.207  1.00 61.45           O
ATOM   3730  HG  SER A 247       0.133 -16.475 -31.886  1.00 61.45           H
ATOM   3731  HN  SER A 247      -3.149 -15.998 -31.139  1.00 61.45           H
ATOM   3732  N   SER A 248      -1.471 -14.837 -28.666  1.00 64.13           N
ATOM   3733  CA  SER A 248      -0.858 -13.942 -27.699  1.00 64.13           C
ATOM   3734  C   SER A 248      -1.610 -14.015 -26.368  1.00 64.13           C
ATOM   3735  O   SER A 248      -1.160 -13.463 -25.366  1.00 64.13           O
ATOM   3736  HA  SER A 248       0.164 -14.300 -27.580  1.00 64.13           H
ATOM   3737  CB  SER A 248      -0.837 -12.503 -28.217  1.00 64.13           C
ATOM   3738 1HB  SER A 248      -0.339 -11.862 -27.489  1.00 64.13           H
ATOM   3739 2HB  SER A 248      -0.250 -12.457 -29.135  1.00 64.13           H
ATOM   3740  OG  SER A 248      -2.148 -12.005 -28.467  1.00 64.13           O
ATOM   3741  HG  SER A 248      -2.100 -11.063 -28.798  1.00 64.13           H
ATOM   3742  HN  SER A 248      -1.809 -14.394 -29.496  1.00 64.13           H
ATOM   3743  N   LYS A 249      -2.743 -14.702 -26.402  1.00 68.15           N
ATOM   3744  CA  LYS A 249      -3.580 -14.824 -25.221  1.00 68.15           C
ATOM   3745  C   LYS A 249      -2.764 -15.444 -24.085  1.00 68.15           C
ATOM   3746  O   LYS A 249      -2.905 -15.051 -22.928  1.00 68.15           O
ATOM   3747  HA  LYS A 249      -3.875 -13.818 -24.924  1.00 68.15           H
ATOM   3748  CB  LYS A 249      -4.861 -15.594 -25.549  1.00 68.15           C
ATOM   3749 1HB  LYS A 249      -5.580 -15.473 -24.739  1.00 68.15           H
ATOM   3750 2HB  LYS A 249      -5.320 -15.178 -26.446  1.00 68.15           H
ATOM   3751  CG  LYS A 249      -4.568 -17.080 -25.761  1.00 68.15           C
ATOM   3752 1HG  LYS A 249      -3.715 -17.195 -26.429  1.00 68.15           H
ATOM   3753 2HG  LYS A 249      -4.294 -17.540 -24.812  1.00 68.15           H
ATOM   3754  CD  LYS A 249      -5.783 -17.800 -26.350  1.00 68.15           C
ATOM   3755 1HD  LYS A 249      -6.682 -17.509 -25.805  1.00 68.15           H
ATOM   3756 2HD  LYS A 249      -5.926 -17.493 -27.386  1.00 68.15           H
ATOM   3757  CE  LYS A 249      -5.608 -19.318 -26.281  1.00 68.15           C
ATOM   3758 1HE  LYS A 249      -4.872 -19.639 -27.018  1.00 68.15           H
ATOM   3759 2HE  LYS A 249      -5.223 -19.602 -25.302  1.00 68.15           H
ATOM   3760  NZ  LYS A 249      -6.898 -20.001 -26.529  1.00 68.15           N
ATOM   3761 1HZ  LYS A 249      -6.742 -20.999 -26.607  1.00 68.15           H
ATOM   3762 2HZ  LYS A 249      -7.531 -19.816 -25.759  1.00 68.15           H
ATOM   3763 3HZ  LYS A 249      -7.304 -19.653 -27.391  1.00 68.15           H
ATOM   3764  HN  LYS A 249      -3.090 -15.168 -27.216  1.00 68.15           H
ATOM   3765  N   HIS A 250      -1.928 -16.403 -24.455  1.00 72.26           N
ATOM   3766  CA  HIS A 250      -1.203 -17.187 -23.469  1.00 72.26           C
ATOM   3767  C   HIS A 250      -0.240 -16.280 -22.700  1.00 72.26           C
ATOM   3768  O   HIS A 250      -0.085 -16.419 -21.488  1.00 72.26           O
ATOM   3769  HA  HIS A 250      -1.947 -17.582 -22.777  1.00 72.26           H
ATOM   3770  CB  HIS A 250      -0.501 -18.375 -24.128  1.00 72.26           C
ATOM   3771 1HB  HIS A 250       0.089 -18.013 -24.970  1.00 72.26           H
ATOM   3772 2HB  HIS A 250       0.197 -18.813 -23.415  1.00 72.26           H
ATOM   3773  CG  HIS A 250      -1.441 -19.451 -24.616  1.00 72.26           C
ATOM   3774  ND1 HIS A 250      -2.050 -20.357 -23.765  1.00 72.26           N
ATOM   3775  HD1 HIS A 250      -1.936 -20.394 -22.773  1.00 72.26           H
ATOM   3776  CD2 HIS A 250      -1.872 -19.756 -25.874  1.00 72.26           C
ATOM   3777  HD2 HIS A 250      -1.585 -19.236 -26.789  1.00 72.26           H
ATOM   3778  CE1 HIS A 250      -2.809 -21.166 -24.490  1.00 72.26           C
ATOM   3779  HE1 HIS A 250      -3.417 -21.987 -24.108  1.00 72.26           H
ATOM   3780  NE2 HIS A 250      -2.697 -20.792 -25.797  1.00 72.26           N
ATOM   3781  HN  HIS A 250      -1.742 -16.647 -25.407  1.00 72.26           H
ATOM   3782  N   LYS A 251       0.382 -15.372 -23.437  1.00 71.75           N
ATOM   3783  CA  LYS A 251       1.328 -14.444 -22.840  1.00 71.75           C
ATOM   3784  C   LYS A 251       0.586 -13.513 -21.880  1.00 71.75           C
ATOM   3785  O   LYS A 251       1.019 -13.311 -20.746  1.00 71.75           O
ATOM   3786  HA  LYS A 251       2.045 -15.032 -22.266  1.00 71.75           H
ATOM   3787  CB  LYS A 251       2.114 -13.707 -23.926  1.00 71.75           C
ATOM   3788 1HB  LYS A 251       2.558 -14.428 -24.612  1.00 71.75           H
ATOM   3789 2HB  LYS A 251       1.437 -13.086 -24.513  1.00 71.75           H
ATOM   3790  CG  LYS A 251       3.212 -12.835 -23.313  1.00 71.75           C
ATOM   3791 1HG  LYS A 251       2.761 -11.998 -22.780  1.00 71.75           H
ATOM   3792 2HG  LYS A 251       3.774 -13.414 -22.581  1.00 71.75           H
ATOM   3793  CD  LYS A 251       4.160 -12.309 -24.392  1.00 71.75           C
ATOM   3794 1HD  LYS A 251       4.577 -13.144 -24.955  1.00 71.75           H
ATOM   3795 2HD  LYS A 251       3.606 -11.693 -25.100  1.00 71.75           H
ATOM   3796  CE  LYS A 251       5.294 -11.489 -23.772  1.00 71.75           C
ATOM   3797 1HE  LYS A 251       4.926 -10.502 -23.493  1.00 71.75           H
ATOM   3798 2HE  LYS A 251       5.641 -11.970 -22.858  1.00 71.75           H
ATOM   3799  NZ  LYS A 251       6.417 -11.353 -24.727  1.00 71.75           N
ATOM   3800 1HZ  LYS A 251       7.133 -10.759 -24.324  1.00 71.75           H
ATOM   3801 2HZ  LYS A 251       6.808 -12.269 -24.921  1.00 71.75           H
ATOM   3802 3HZ  LYS A 251       6.080 -10.939 -25.589  1.00 71.75           H
ATOM   3803  HN  LYS A 251       0.249 -15.264 -24.422  1.00 71.75           H
ATOM   3804  N   ALA A 252      -0.520 -12.970 -22.368  1.00 70.49           N
ATOM   3805  CA  ALA A 252      -1.306 -12.036 -21.581  1.00 70.49           C
ATOM   3806  C   ALA A 252      -1.764 -12.721 -20.292  1.00 70.49           C
ATOM   3807  O   ALA A 252      -1.784 -12.102 -19.229  1.00 70.49           O
ATOM   3808  HA  ALA A 252      -0.663 -11.194 -21.326  1.00 70.49           H
ATOM   3809  CB  ALA A 252      -2.480 -11.524 -22.418  1.00 70.49           C
ATOM   3810 1HB  ALA A 252      -2.100 -11.020 -23.307  1.00 70.49           H
ATOM   3811 2HB  ALA A 252      -3.107 -12.364 -22.717  1.00 70.49           H
ATOM   3812 3HB  ALA A 252      -3.070 -10.823 -21.827  1.00 70.49           H
ATOM   3813  HN  ALA A 252      -0.879 -13.160 -23.282  1.00 70.49           H
ATOM   3814  N   LEU A 253      -2.122 -13.989 -20.428  1.00 74.60           N
ATOM   3815  CA  LEU A 253      -2.603 -14.758 -19.293  1.00 74.60           C
ATOM   3816  C   LEU A 253      -1.493 -14.861 -18.245  1.00 74.60           C
ATOM   3817  O   LEU A 253      -1.725 -14.612 -17.063  1.00 74.60           O
ATOM   3818  HA  LEU A 253      -3.439 -14.209 -18.858  1.00 74.60           H
ATOM   3819  CB  LEU A 253      -3.142 -16.114 -19.753  1.00 74.60           C
ATOM   3820 1HB  LEU A 253      -3.653 -15.975 -20.706  1.00 74.60           H
ATOM   3821 2HB  LEU A 253      -2.296 -16.775 -19.938  1.00 74.60           H
ATOM   3822  CG  LEU A 253      -4.101 -16.816 -18.790  1.00 74.60           C
ATOM   3823  HG  LEU A 253      -3.811 -16.559 -17.771  1.00 74.60           H
ATOM   3824  CD1 LEU A 253      -5.536 -16.323 -18.989  1.00 74.60           C
ATOM   3825 1HD1 LEU A 253      -5.581 -15.250 -18.806  1.00 74.60           H
ATOM   3826 2HD1 LEU A 253      -5.853 -16.531 -20.011  1.00 74.60           H
ATOM   3827 3HD1 LEU A 253      -6.197 -16.839 -18.292  1.00 74.60           H
ATOM   3828  CD2 LEU A 253      -3.994 -18.336 -18.921  1.00 74.60           C
ATOM   3829 1HD2 LEU A 253      -4.243 -18.632 -19.940  1.00 74.60           H
ATOM   3830 2HD2 LEU A 253      -2.976 -18.650 -18.690  1.00 74.60           H
ATOM   3831 3HD2 LEU A 253      -4.686 -18.811 -18.225  1.00 74.60           H
ATOM   3832  HN  LEU A 253      -2.087 -14.490 -21.293  1.00 74.60           H
ATOM   3833  N   LYS A 254      -0.310 -15.228 -18.717  1.00 76.68           N
ATOM   3834  CA  LYS A 254       0.821 -15.428 -17.827  1.00 76.68           C
ATOM   3835  C   LYS A 254       1.052 -14.155 -17.009  1.00 76.68           C
ATOM   3836  O   LYS A 254       1.189 -14.214 -15.788  1.00 76.68           O
ATOM   3837  HA  LYS A 254       0.560 -16.235 -17.143  1.00 76.68           H
ATOM   3838  CB  LYS A 254       2.050 -15.883 -18.616  1.00 76.68           C
ATOM   3839 1HB  LYS A 254       1.803 -16.768 -19.203  1.00 76.68           H
ATOM   3840 2HB  LYS A 254       2.342 -15.105 -19.322  1.00 76.68           H
ATOM   3841  CG  LYS A 254       3.218 -16.196 -17.680  1.00 76.68           C
ATOM   3842 1HG  LYS A 254       3.529 -15.287 -17.164  1.00 76.68           H
ATOM   3843 2HG  LYS A 254       2.897 -16.902 -16.915  1.00 76.68           H
ATOM   3844  CD  LYS A 254       4.402 -16.778 -18.455  1.00 76.68           C
ATOM   3845 1HD  LYS A 254       4.091 -17.685 -18.973  1.00 76.68           H
ATOM   3846 2HD  LYS A 254       4.725 -16.070 -19.219  1.00 76.68           H
ATOM   3847  CE  LYS A 254       5.569 -17.094 -17.518  1.00 76.68           C
ATOM   3848 1HE  LYS A 254       5.955 -16.171 -17.084  1.00 76.68           H
ATOM   3849 2HE  LYS A 254       5.222 -17.714 -16.691  1.00 76.68           H
ATOM   3850  NZ  LYS A 254       6.648 -17.793 -18.251  1.00 76.68           N
ATOM   3851 1HZ  LYS A 254       7.419 -17.981 -17.620  1.00 76.68           H
ATOM   3852 2HZ  LYS A 254       6.293 -18.668 -18.621  1.00 76.68           H
ATOM   3853 3HZ  LYS A 254       6.971 -17.210 -19.015  1.00 76.68           H
ATOM   3854  HN  LYS A 254      -0.120 -15.389 -19.685  1.00 76.68           H
ATOM   3855  N   VAL A 255       1.088 -13.035 -17.716  1.00 74.35           N
ATOM   3856  CA  VAL A 255       1.343 -11.755 -17.076  1.00 74.35           C
ATOM   3857  C   VAL A 255       0.280 -11.505 -16.005  1.00 74.35           C
ATOM   3858  O   VAL A 255       0.600 -11.076 -14.897  1.00 74.35           O
ATOM   3859  HA  VAL A 255       2.319 -11.817 -16.595  1.00 74.35           H
ATOM   3860  CB  VAL A 255       1.404 -10.647 -18.130  1.00 74.35           C
ATOM   3861  HB  VAL A 255       0.478 -10.680 -18.704  1.00 74.35           H
ATOM   3862  CG1 VAL A 255       1.499  -9.269 -17.471  1.00 74.35           C
ATOM   3863 1HG1 VAL A 255       0.624  -9.106 -16.841  1.00 74.35           H
ATOM   3864 2HG1 VAL A 255       2.400  -9.220 -16.860  1.00 74.35           H
ATOM   3865 3HG1 VAL A 255       1.540  -8.500 -18.242  1.00 74.35           H
ATOM   3866  CG2 VAL A 255       2.566 -10.873 -19.098  1.00 74.35           C
ATOM   3867 1HG2 VAL A 255       3.505 -10.880 -18.544  1.00 74.35           H
ATOM   3868 2HG2 VAL A 255       2.437 -11.830 -19.604  1.00 74.35           H
ATOM   3869 3HG2 VAL A 255       2.586 -10.071 -19.836  1.00 74.35           H
ATOM   3870  HN  VAL A 255       0.948 -12.993 -18.705  1.00 74.35           H
ATOM   3871  N   THR A 256      -0.962 -11.783 -16.373  1.00 72.39           N
ATOM   3872  CA  THR A 256      -2.083 -11.509 -15.489  1.00 72.39           C
ATOM   3873  C   THR A 256      -1.951 -12.315 -14.195  1.00 72.39           C
ATOM   3874  O   THR A 256      -2.135 -11.778 -13.104  1.00 72.39           O
ATOM   3875  HA  THR A 256      -2.054 -10.455 -15.214  1.00 72.39           H
ATOM   3876  CB  THR A 256      -3.373 -11.801 -16.258  1.00 72.39           C
ATOM   3877  HB  THR A 256      -3.434 -12.855 -16.529  1.00 72.39           H
ATOM   3878  OG1 THR A 256      -3.340 -10.886 -17.350  1.00 72.39           O
ATOM   3879  HG1 THR A 256      -3.175 -11.379 -18.205  1.00 72.39           H
ATOM   3880  CG2 THR A 256      -4.625 -11.402 -15.475  1.00 72.39           C
ATOM   3881 1HG2 THR A 256      -4.595 -10.333 -15.262  1.00 72.39           H
ATOM   3882 2HG2 THR A 256      -4.659 -11.958 -14.538  1.00 72.39           H
ATOM   3883 3HG2 THR A 256      -5.512 -11.630 -16.066  1.00 72.39           H
ATOM   3884  HN  THR A 256      -1.207 -12.187 -17.254  1.00 72.39           H
ATOM   3885  N   ILE A 257      -1.634 -13.591 -14.360  1.00 76.39           N
ATOM   3886  CA  ILE A 257      -1.515 -14.485 -13.221  1.00 76.39           C
ATOM   3887  C   ILE A 257      -0.384 -13.999 -12.312  1.00 76.39           C
ATOM   3888  O   ILE A 257      -0.544 -13.939 -11.094  1.00 76.39           O
ATOM   3889  HA  ILE A 257      -2.451 -14.433 -12.665  1.00 76.39           H
ATOM   3890  CB  ILE A 257      -1.347 -15.932 -13.691  1.00 76.39           C
ATOM   3891  HB  ILE A 257      -0.555 -15.958 -14.440  1.00 76.39           H
ATOM   3892  CG1 ILE A 257      -2.623 -16.441 -14.365  1.00 76.39           C
ATOM   3893 1HG1 ILE A 257      -3.405 -16.574 -13.617  1.00 76.39           H
ATOM   3894 2HG1 ILE A 257      -2.985 -15.698 -15.076  1.00 76.39           H
ATOM   3895  CG2 ILE A 257      -0.908 -16.836 -12.538  1.00 76.39           C
ATOM   3896 1HG2 ILE A 257       0.045 -16.484 -12.143  1.00 76.39           H
ATOM   3897 2HG2 ILE A 257      -1.660 -16.809 -11.749  1.00 76.39           H
ATOM   3898 3HG2 ILE A 257      -0.796 -17.858 -12.899  1.00 76.39           H
ATOM   3899  CD1 ILE A 257      -2.370 -17.765 -15.088  1.00 76.39           C
ATOM   3900 1HD1 ILE A 257      -1.605 -17.623 -15.851  1.00 76.39           H
ATOM   3901 2HD1 ILE A 257      -2.032 -18.512 -14.369  1.00 76.39           H
ATOM   3902 3HD1 ILE A 257      -3.294 -18.105 -15.557  1.00 76.39           H
ATOM   3903  HN  ILE A 257      -1.460 -14.014 -15.249  1.00 76.39           H
ATOM   3904  N   THR A 258       0.734 -13.665 -12.940  1.00 80.78           N
ATOM   3905  CA  THR A 258       1.917 -13.263 -12.198  1.00 80.78           C
ATOM   3906  C   THR A 258       1.599 -12.073 -11.291  1.00 80.78           C
ATOM   3907  O   THR A 258       1.964 -12.067 -10.116  1.00 80.78           O
ATOM   3908  HA  THR A 258       2.213 -14.088 -11.550  1.00 80.78           H
ATOM   3909  CB  THR A 258       3.033 -12.979 -13.205  1.00 80.78           C
ATOM   3910  HB  THR A 258       2.762 -12.154 -13.864  1.00 80.78           H
ATOM   3911  OG1 THR A 258       3.250 -14.233 -13.846  1.00 80.78           O
ATOM   3912  HG1 THR A 258       2.638 -14.326 -14.632  1.00 80.78           H
ATOM   3913  CG2 THR A 258       4.370 -12.671 -12.527  1.00 80.78           C
ATOM   3914 1HG2 THR A 258       4.674 -13.524 -11.920  1.00 80.78           H
ATOM   3915 2HG2 THR A 258       4.260 -11.793 -11.890  1.00 80.78           H
ATOM   3916 3HG2 THR A 258       5.126 -12.477 -13.287  1.00 80.78           H
ATOM   3917  HN  THR A 258       0.839 -13.665 -13.934  1.00 80.78           H
ATOM   3918  N   VAL A 259       0.922 -11.092 -11.871  1.00 75.34           N
ATOM   3919  CA  VAL A 259       0.600  -9.875 -11.146  1.00 75.34           C
ATOM   3920  C   VAL A 259      -0.261 -10.223  -9.930  1.00 75.34           C
ATOM   3921  O   VAL A 259       0.003  -9.756  -8.823  1.00 75.34           O
ATOM   3922  HA  VAL A 259       1.537  -9.440 -10.799  1.00 75.34           H
ATOM   3923  CB  VAL A 259      -0.070  -8.869 -12.084  1.00 75.34           C
ATOM   3924  HB  VAL A 259      -0.905  -9.371 -12.573  1.00 75.34           H
ATOM   3925  CG1 VAL A 259      -0.630  -7.679 -11.303  1.00 75.34           C
ATOM   3926 1HG1 VAL A 259      -1.369  -8.032 -10.583  1.00 75.34           H
ATOM   3927 2HG1 VAL A 259       0.181  -7.177 -10.774  1.00 75.34           H
ATOM   3928 3HG1 VAL A 259      -1.100  -6.979 -11.994  1.00 75.34           H
ATOM   3929  CG2 VAL A 259       0.900  -8.403 -13.172  1.00 75.34           C
ATOM   3930 1HG2 VAL A 259       1.764  -7.927 -12.708  1.00 75.34           H
ATOM   3931 2HG2 VAL A 259       1.229  -9.262 -13.757  1.00 75.34           H
ATOM   3932 3HG2 VAL A 259       0.398  -7.689 -13.825  1.00 75.34           H
ATOM   3933  HN  VAL A 259       0.596 -11.120 -12.816  1.00 75.34           H
ATOM   3934  N   LEU A 260      -1.274 -11.041 -10.177  1.00 76.75           N
ATOM   3935  CA  LEU A 260      -2.221 -11.396  -9.133  1.00 76.75           C
ATOM   3936  C   LEU A 260      -1.482 -12.122  -8.007  1.00 76.75           C
ATOM   3937  O   LEU A 260      -1.684 -11.818  -6.832  1.00 76.75           O
ATOM   3938  HA  LEU A 260      -2.632 -10.469  -8.736  1.00 76.75           H
ATOM   3939  CB  LEU A 260      -3.388 -12.195  -9.718  1.00 76.75           C
ATOM   3940 1HB  LEU A 260      -3.911 -11.563 -10.435  1.00 76.75           H
ATOM   3941 2HB  LEU A 260      -2.982 -13.040 -10.274  1.00 76.75           H
ATOM   3942  CG  LEU A 260      -4.408 -12.727  -8.709  1.00 76.75           C
ATOM   3943  HG  LEU A 260      -3.887 -13.380  -8.009  1.00 76.75           H
ATOM   3944  CD1 LEU A 260      -5.020 -11.586  -7.895  1.00 76.75           C
ATOM   3945 1HD1 LEU A 260      -4.232 -11.064  -7.352  1.00 76.75           H
ATOM   3946 2HD1 LEU A 260      -5.523 -10.890  -8.566  1.00 76.75           H
ATOM   3947 3HD1 LEU A 260      -5.742 -11.992  -7.186  1.00 76.75           H
ATOM   3948  CD2 LEU A 260      -5.477 -13.573  -9.405  1.00 76.75           C
ATOM   3949 1HD2 LEU A 260      -5.999 -12.963 -10.142  1.00 76.75           H
ATOM   3950 2HD2 LEU A 260      -5.003 -14.419  -9.903  1.00 76.75           H
ATOM   3951 3HD2 LEU A 260      -6.189 -13.938  -8.665  1.00 76.75           H
ATOM   3952  HN  LEU A 260      -1.453 -11.457 -11.069  1.00 76.75           H
ATOM   3953  N   THR A 261      -0.643 -13.066  -8.405  1.00 83.57           N
ATOM   3954  CA  THR A 261       0.048 -13.907  -7.442  1.00 83.57           C
ATOM   3955  C   THR A 261       0.943 -13.058  -6.537  1.00 83.57           C
ATOM   3956  O   THR A 261       0.978 -13.262  -5.325  1.00 83.57           O
ATOM   3957  HA  THR A 261      -0.696 -14.380  -6.802  1.00 83.57           H
ATOM   3958  CB  THR A 261       0.813 -14.982  -8.217  1.00 83.57           C
ATOM   3959  HB  THR A 261       1.571 -14.534  -8.859  1.00 83.57           H
ATOM   3960  OG1 THR A 261      -0.206 -15.718  -8.888  1.00 83.57           O
ATOM   3961  HG1 THR A 261      -0.409 -15.293  -9.770  1.00 83.57           H
ATOM   3962  CG2 THR A 261       1.471 -16.012  -7.295  1.00 83.57           C
ATOM   3963 1HG2 THR A 261       0.704 -16.508  -6.700  1.00 83.57           H
ATOM   3964 2HG2 THR A 261       2.176 -15.509  -6.633  1.00 83.57           H
ATOM   3965 3HG2 THR A 261       2.000 -16.751  -7.896  1.00 83.57           H
ATOM   3966  HN  THR A 261      -0.433 -13.260  -9.363  1.00 83.57           H
ATOM   3967  N   VAL A 262       1.644 -12.123  -7.162  1.00 84.30           N
ATOM   3968  CA  VAL A 262       2.619 -11.316  -6.447  1.00 84.30           C
ATOM   3969  C   VAL A 262       1.895 -10.430  -5.431  1.00 84.30           C
ATOM   3970  O   VAL A 262       2.364 -10.257  -4.307  1.00 84.30           O
ATOM   3971  HA  VAL A 262       3.280 -11.997  -5.911  1.00 84.30           H
ATOM   3972  CB  VAL A 262       3.466 -10.517  -7.440  1.00 84.30           C
ATOM   3973  HB  VAL A 262       2.789  -9.937  -8.067  1.00 84.30           H
ATOM   3974  CG1 VAL A 262       4.386  -9.536  -6.710  1.00 84.30           C
ATOM   3975 1HG1 VAL A 262       3.784  -8.841  -6.125  1.00 84.30           H
ATOM   3976 2HG1 VAL A 262       5.052 -10.088  -6.047  1.00 84.30           H
ATOM   3977 3HG1 VAL A 262       4.976  -8.981  -7.440  1.00 84.30           H
ATOM   3978  CG2 VAL A 262       4.268 -11.449  -8.350  1.00 84.30           C
ATOM   3979 1HG2 VAL A 262       4.931 -12.067  -7.744  1.00 84.30           H
ATOM   3980 2HG2 VAL A 262       3.585 -12.089  -8.909  1.00 84.30           H
ATOM   3981 3HG2 VAL A 262       4.861 -10.855  -9.046  1.00 84.30           H
ATOM   3982  HN  VAL A 262       1.555 -11.914  -8.135  1.00 84.30           H
ATOM   3983  N   PHE A 263       0.763  -9.893  -5.863  1.00 79.28           N
ATOM   3984  CA  PHE A 263      -0.040  -9.045  -4.998  1.00 79.28           C
ATOM   3985  C   PHE A 263      -0.533  -9.819  -3.774  1.00 79.28           C
ATOM   3986  O   PHE A 263      -0.357  -9.374  -2.641  1.00 79.28           O
ATOM   3987  HA  PHE A 263       0.595  -8.221  -4.673  1.00 79.28           H
ATOM   3988  CB  PHE A 263      -1.248  -8.587  -5.818  1.00 79.28           C
ATOM   3989 1HB  PHE A 263      -0.895  -8.050  -6.698  1.00 79.28           H
ATOM   3990 2HB  PHE A 263      -1.786  -9.466  -6.176  1.00 79.28           H
ATOM   3991  CG  PHE A 263      -2.220  -7.692  -5.047  1.00 79.28           C
ATOM   3992  CD1 PHE A 263      -3.280  -8.242  -4.395  1.00 79.28           C
ATOM   3993  HD1 PHE A 263      -3.437  -9.320  -4.423  1.00 79.28           H
ATOM   3994  CD2 PHE A 263      -2.025  -6.347  -5.013  1.00 79.28           C
ATOM   3995  HD2 PHE A 263      -1.176  -5.906  -5.535  1.00 79.28           H
ATOM   3996  CE1 PHE A 263      -4.182  -7.411  -3.680  1.00 79.28           C
ATOM   3997  HE1 PHE A 263      -5.032  -7.851  -3.158  1.00 79.28           H
ATOM   3998  CE2 PHE A 263      -2.927  -5.516  -4.297  1.00 79.28           C
ATOM   3999  HE2 PHE A 263      -2.770  -4.437  -4.270  1.00 79.28           H
ATOM   4000  CZ  PHE A 263      -3.987  -6.065  -3.646  1.00 79.28           C
ATOM   4001  HZ  PHE A 263      -4.679  -5.428  -3.097  1.00 79.28           H
ATOM   4002  HN  PHE A 263       0.395 -10.028  -6.782  1.00 79.28           H
ATOM   4003  N   VAL A 264      -1.140 -10.966  -4.044  1.00 83.58           N
ATOM   4004  CA  VAL A 264      -1.750 -11.756  -2.989  1.00 83.58           C
ATOM   4005  C   VAL A 264      -0.681 -12.146  -1.966  1.00 83.58           C
ATOM   4006  O   VAL A 264      -0.882 -11.991  -0.763  1.00 83.58           O
ATOM   4007  HA  VAL A 264      -2.494 -11.129  -2.497  1.00 83.58           H
ATOM   4008  CB  VAL A 264      -2.472 -12.964  -3.590  1.00 83.58           C
ATOM   4009  HB  VAL A 264      -1.769 -13.484  -4.241  1.00 83.58           H
ATOM   4010  CG1 VAL A 264      -2.910 -13.940  -2.497  1.00 83.58           C
ATOM   4011 1HG1 VAL A 264      -2.034 -14.292  -1.951  1.00 83.58           H
ATOM   4012 2HG1 VAL A 264      -3.588 -13.435  -1.809  1.00 83.58           H
ATOM   4013 3HG1 VAL A 264      -3.420 -14.790  -2.952  1.00 83.58           H
ATOM   4014  CG2 VAL A 264      -3.664 -12.523  -4.441  1.00 83.58           C
ATOM   4015 1HG2 VAL A 264      -4.368 -11.968  -3.821  1.00 83.58           H
ATOM   4016 2HG2 VAL A 264      -3.315 -11.885  -5.253  1.00 83.58           H
ATOM   4017 3HG2 VAL A 264      -4.159 -13.401  -4.857  1.00 83.58           H
ATOM   4018  HN  VAL A 264      -1.218 -11.355  -4.962  1.00 83.58           H
ATOM   4019  N   LEU A 265       0.432 -12.646  -2.483  1.00 87.95           N
ATOM   4020  CA  LEU A 265       1.460 -13.220  -1.632  1.00 87.95           C
ATOM   4021  C   LEU A 265       2.068 -12.119  -0.760  1.00 87.95           C
ATOM   4022  O   LEU A 265       2.543 -12.386   0.342  1.00 87.95           O
ATOM   4023  HA  LEU A 265       0.976 -13.948  -0.980  1.00 87.95           H
ATOM   4024  CB  LEU A 265       2.490 -13.978  -2.472  1.00 87.95           C
ATOM   4025 1HB  LEU A 265       2.826 -13.323  -3.276  1.00 87.95           H
ATOM   4026 2HB  LEU A 265       3.358 -14.185  -1.846  1.00 87.95           H
ATOM   4027  CG  LEU A 265       2.014 -15.294  -3.089  1.00 87.95           C
ATOM   4028  HG  LEU A 265       1.161 -15.081  -3.733  1.00 87.95           H
ATOM   4029  CD1 LEU A 265       3.102 -15.912  -3.969  1.00 87.95           C
ATOM   4030 1HD1 LEU A 265       3.355 -15.221  -4.773  1.00 87.95           H
ATOM   4031 2HD1 LEU A 265       3.988 -16.109  -3.366  1.00 87.95           H
ATOM   4032 3HD1 LEU A 265       2.737 -16.847  -4.395  1.00 87.95           H
ATOM   4033  CD2 LEU A 265       1.532 -16.264  -2.007  1.00 87.95           C
ATOM   4034 1HD2 LEU A 265       2.350 -16.476  -1.319  1.00 87.95           H
ATOM   4035 2HD2 LEU A 265       0.703 -15.815  -1.460  1.00 87.95           H
ATOM   4036 3HD2 LEU A 265       1.199 -17.191  -2.473  1.00 87.95           H
ATOM   4037  HN  LEU A 265       0.636 -12.662  -3.462  1.00 87.95           H
ATOM   4038  N   SER A 266       2.033 -10.904  -1.288  1.00 87.67           N
ATOM   4039  CA  SER A 266       2.677  -9.782  -0.626  1.00 87.67           C
ATOM   4040  C   SER A 266       1.726  -9.164   0.400  1.00 87.67           C
ATOM   4041  O   SER A 266       2.142  -8.809   1.502  1.00 87.67           O
ATOM   4042  HA  SER A 266       3.553 -10.202  -0.132  1.00 87.67           H
ATOM   4043  CB  SER A 266       3.123  -8.726  -1.640  1.00 87.67           C
ATOM   4044 1HB  SER A 266       3.594  -7.896  -1.115  1.00 87.67           H
ATOM   4045 2HB  SER A 266       3.876  -9.154  -2.302  1.00 87.67           H
ATOM   4046  OG  SER A 266       2.032  -8.238  -2.416  1.00 87.67           O
ATOM   4047  HG  SER A 266       1.945  -8.772  -3.258  1.00 87.67           H
ATOM   4048  HN  SER A 266       1.577 -10.681  -2.150  1.00 87.67           H
ATOM   4049  N   GLN A 267       0.467  -9.054   0.002  1.00 86.34           N
ATOM   4050  CA  GLN A 267      -0.490  -8.263   0.757  1.00 86.34           C
ATOM   4051  C   GLN A 267      -1.220  -9.143   1.774  1.00 86.34           C
ATOM   4052  O   GLN A 267      -1.556  -8.688   2.866  1.00 86.34           O
ATOM   4053  HA  GLN A 267       0.102  -7.510   1.277  1.00 86.34           H
ATOM   4054  CB  GLN A 267      -1.482  -7.565  -0.176  1.00 86.34           C
ATOM   4055 1HB  GLN A 267      -1.986  -8.306  -0.797  1.00 86.34           H
ATOM   4056 2HB  GLN A 267      -2.252  -7.067   0.413  1.00 86.34           H
ATOM   4057  CG  GLN A 267      -0.771  -6.544  -1.067  1.00 86.34           C
ATOM   4058 1HG  GLN A 267      -0.011  -7.045  -1.666  1.00 86.34           H
ATOM   4059 2HG  GLN A 267      -1.486  -6.103  -1.762  1.00 86.34           H
ATOM   4060  CD  GLN A 267      -0.122  -5.443  -0.227  1.00 86.34           C
ATOM   4061  OE1 GLN A 267      -0.671  -4.968   0.754  1.00 86.34           O
ATOM   4062  NE2 GLN A 267       1.076  -5.064  -0.665  1.00 86.34           N
ATOM   4063 1HE2 GLN A 267       1.470  -5.494  -1.477  1.00 86.34           H
ATOM   4064 2HE2 GLN A 267       1.581  -4.348  -0.182  1.00 86.34           H
ATOM   4065  HN  GLN A 267       0.100  -9.492  -0.818  1.00 86.34           H
ATOM   4066  N   PHE A 268      -1.445 -10.387   1.379  1.00 88.54           N
ATOM   4067  CA  PHE A 268      -2.284 -11.281   2.160  1.00 88.54           C
ATOM   4068  C   PHE A 268      -1.750 -11.427   3.586  1.00 88.54           C
ATOM   4069  O   PHE A 268      -2.485 -11.228   4.552  1.00 88.54           O
ATOM   4070  HA  PHE A 268      -3.282 -10.843   2.190  1.00 88.54           H
ATOM   4071  CB  PHE A 268      -2.245 -12.646   1.471  1.00 88.54           C
ATOM   4072 1HB  PHE A 268      -2.549 -12.526   0.431  1.00 88.54           H
ATOM   4073 2HB  PHE A 268      -1.217 -13.009   1.463  1.00 88.54           H
ATOM   4074  CG  PHE A 268      -3.138 -13.701   2.129  1.00 88.54           C
ATOM   4075  CD1 PHE A 268      -2.590 -14.643   2.943  1.00 88.54           C
ATOM   4076  HD1 PHE A 268      -1.516 -14.648   3.126  1.00 88.54           H
ATOM   4077  CD2 PHE A 268      -4.478 -13.695   1.901  1.00 88.54           C
ATOM   4078  HD2 PHE A 268      -4.917 -12.940   1.249  1.00 88.54           H
ATOM   4079  CE1 PHE A 268      -3.419 -15.621   3.553  1.00 88.54           C
ATOM   4080  HE1 PHE A 268      -2.980 -16.377   4.205  1.00 88.54           H
ATOM   4081  CE2 PHE A 268      -5.307 -14.673   2.512  1.00 88.54           C
ATOM   4082  HE2 PHE A 268      -6.381 -14.669   2.329  1.00 88.54           H
ATOM   4083  CZ  PHE A 268      -4.759 -15.616   3.325  1.00 88.54           C
ATOM   4084  HZ  PHE A 268      -5.395 -16.367   3.794  1.00 88.54           H
ATOM   4085  HN  PHE A 268      -1.067 -10.786   0.543  1.00 88.54           H
ATOM   4086  N   PRO A 269      -0.465 -11.775   3.744  1.00 92.93           N
ATOM   4087  CA  PRO A 269       0.080 -12.065   5.073  1.00 92.93           C
ATOM   4088  C   PRO A 269      -0.185 -10.942   6.062  1.00 92.93           C
ATOM   4089  O   PRO A 269      -0.587 -11.192   7.198  1.00 92.93           O
ATOM   4090  HA  PRO A 269      -0.413 -12.940   5.497  1.00 92.93           H
ATOM   4091  CB  PRO A 269       1.576 -12.255   4.817  1.00 92.93           C
ATOM   4092 1HB  PRO A 269       2.126 -11.322   4.940  1.00 92.93           H
ATOM   4093 2HB  PRO A 269       2.013 -12.975   5.509  1.00 92.93           H
ATOM   4094  CG  PRO A 269       1.628 -12.754   3.378  1.00 92.93           C
ATOM   4095 1HG  PRO A 269       2.611 -12.604   2.932  1.00 92.93           H
ATOM   4096 2HG  PRO A 269       1.422 -13.823   3.313  1.00 92.93           H
ATOM   4097  CD  PRO A 269       0.556 -11.923   2.692  1.00 92.93           C
ATOM   4098 1HD  PRO A 269       0.940 -10.956   2.368  1.00 92.93           H
ATOM   4099 2HD  PRO A 269       0.164 -12.420   1.805  1.00 92.93           H
ATOM   4100  N   TYR A 270       0.050  -9.722   5.601  1.00 91.72           N
ATOM   4101  CA  TYR A 270      -0.077  -8.559   6.463  1.00 91.72           C
ATOM   4102  C   TYR A 270      -1.523  -8.378   6.930  1.00 91.72           C
ATOM   4103  O   TYR A 270      -1.773  -8.137   8.110  1.00 91.72           O
ATOM   4104  HA  TYR A 270       0.561  -8.713   7.333  1.00 91.72           H
ATOM   4105  CB  TYR A 270       0.324  -7.355   5.608  1.00 91.72           C
ATOM   4106 1HB  TYR A 270       1.389  -7.420   5.385  1.00 91.72           H
ATOM   4107 2HB  TYR A 270      -0.205  -7.406   4.656  1.00 91.72           H
ATOM   4108  CG  TYR A 270       0.036  -6.003   6.264  1.00 91.72           C
ATOM   4109  CD1 TYR A 270      -0.929  -5.171   5.734  1.00 91.72           C
ATOM   4110  HD1 TYR A 270      -1.487  -5.477   4.849  1.00 91.72           H
ATOM   4111  CD2 TYR A 270       0.742  -5.615   7.384  1.00 91.72           C
ATOM   4112  HD2 TYR A 270       1.504  -6.272   7.803  1.00 91.72           H
ATOM   4113  CE1 TYR A 270      -1.200  -3.898   6.351  1.00 91.72           C
ATOM   4114  HE1 TYR A 270      -1.960  -3.232   5.943  1.00 91.72           H
ATOM   4115  CE2 TYR A 270       0.471  -4.342   8.001  1.00 91.72           C
ATOM   4116  HE2 TYR A 270       1.021  -4.024   8.887  1.00 91.72           H
ATOM   4117  CZ  TYR A 270      -0.487  -3.547   7.454  1.00 91.72           C
ATOM   4118  OH  TYR A 270      -0.743  -2.345   8.037  1.00 91.72           O
ATOM   4119  HH  TYR A 270      -0.159  -2.223   8.839  1.00 91.72           H
ATOM   4120  HN  TYR A 270       0.323  -9.523   4.660  1.00 91.72           H
ATOM   4121  N   ASN A 271      -2.438  -8.502   5.979  1.00 89.39           N
ATOM   4122  CA  ASN A 271      -3.839  -8.227   6.249  1.00 89.39           C
ATOM   4123  C   ASN A 271      -4.402  -9.319   7.161  1.00 89.39           C
ATOM   4124  O   ASN A 271      -5.364  -9.086   7.892  1.00 89.39           O
ATOM   4125  HA  ASN A 271      -3.853  -7.243   6.718  1.00 89.39           H
ATOM   4126  CB  ASN A 271      -4.658  -8.222   4.956  1.00 89.39           C
ATOM   4127 1HB  ASN A 271      -4.403  -9.096   4.357  1.00 89.39           H
ATOM   4128 2HB  ASN A 271      -5.719  -8.296   5.194  1.00 89.39           H
ATOM   4129  CG  ASN A 271      -4.399  -6.949   4.148  1.00 89.39           C
ATOM   4130  OD1 ASN A 271      -4.770  -5.852   4.532  1.00 89.39           O
ATOM   4131  ND2 ASN A 271      -3.743  -7.155   3.010  1.00 89.39           N
ATOM   4132 1HD2 ASN A 271      -3.466  -8.081   2.753  1.00 89.39           H
ATOM   4133 2HD2 ASN A 271      -3.526  -6.384   2.411  1.00 89.39           H
ATOM   4134  HN  ASN A 271      -2.236  -8.784   5.041  1.00 89.39           H
ATOM   4135  N   CYS A 272      -3.779 -10.486   7.088  1.00 92.29           N
ATOM   4136  CA  CYS A 272      -4.107 -11.567   8.002  1.00 92.29           C
ATOM   4137  C   CYS A 272      -3.832 -11.090   9.430  1.00 92.29           C
ATOM   4138  O   CYS A 272      -4.676 -11.241  10.312  1.00 92.29           O
ATOM   4139  HA  CYS A 272      -5.166 -11.784   7.863  1.00 92.29           H
ATOM   4140  CB  CYS A 272      -3.332 -12.844   7.668  1.00 92.29           C
ATOM   4141 1HB  CYS A 272      -2.275 -12.614   7.537  1.00 92.29           H
ATOM   4142 2HB  CYS A 272      -3.405 -13.549   8.496  1.00 92.29           H
ATOM   4143  SG  CYS A 272      -4.001 -13.600   6.142  1.00 92.29           S
ATOM   4144  HG  CYS A 272      -3.446 -12.732   5.302  1.00 92.29           H
ATOM   4145  HN  CYS A 272      -3.064 -10.697   6.422  1.00 92.29           H
ATOM   4146  N   ILE A 273      -2.649 -10.522   9.613  1.00 92.99           N
ATOM   4147  CA  ILE A 273      -2.233 -10.066  10.928  1.00 92.99           C
ATOM   4148  C   ILE A 273      -3.104  -8.881  11.350  1.00 92.99           C
ATOM   4149  O   ILE A 273      -3.492  -8.774  12.513  1.00 92.99           O
ATOM   4150  HA  ILE A 273      -2.402 -10.885  11.627  1.00 92.99           H
ATOM   4151  CB  ILE A 273      -0.734  -9.762  10.940  1.00 92.99           C
ATOM   4152  HB  ILE A 273      -0.529  -9.021  10.167  1.00 92.99           H
ATOM   4153  CG1 ILE A 273       0.082 -11.010  10.597  1.00 92.99           C
ATOM   4154 1HG1 ILE A 273      -0.207 -11.378   9.612  1.00 92.99           H
ATOM   4155 2HG1 ILE A 273       1.140 -10.754  10.545  1.00 92.99           H
ATOM   4156  CG2 ILE A 273      -0.310  -9.149  12.277  1.00 92.99           C
ATOM   4157 1HG2 ILE A 273      -0.856  -8.220  12.440  1.00 92.99           H
ATOM   4158 2HG2 ILE A 273      -0.531  -9.848  13.083  1.00 92.99           H
ATOM   4159 3HG2 ILE A 273       0.760  -8.943  12.258  1.00 92.99           H
ATOM   4160  CD1 ILE A 273      -0.132 -12.108  11.641  1.00 92.99           C
ATOM   4161 1HD1 ILE A 273       0.180 -11.745  12.620  1.00 92.99           H
ATOM   4162 2HD1 ILE A 273      -1.188 -12.378  11.673  1.00 92.99           H
ATOM   4163 3HD1 ILE A 273       0.459 -12.984  11.373  1.00 92.99           H
ATOM   4164  HN  ILE A 273      -1.981 -10.374   8.883  1.00 92.99           H
ATOM   4165  N   LEU A 274      -3.388  -8.021  10.383  1.00 91.29           N
ATOM   4166  CA  LEU A 274      -4.186  -6.836  10.645  1.00 91.29           C
ATOM   4167  C   LEU A 274      -5.572  -7.259  11.137  1.00 91.29           C
ATOM   4168  O   LEU A 274      -6.165  -6.592  11.984  1.00 91.29           O
ATOM   4169  HA  LEU A 274      -3.693  -6.279  11.441  1.00 91.29           H
ATOM   4170  CB  LEU A 274      -4.221  -5.930   9.413  1.00 91.29           C
ATOM   4171 1HB  LEU A 274      -3.205  -5.831   9.030  1.00 91.29           H
ATOM   4172 2HB  LEU A 274      -4.807  -6.425   8.638  1.00 91.29           H
ATOM   4173  CG  LEU A 274      -4.795  -4.527   9.627  1.00 91.29           C
ATOM   4174  HG  LEU A 274      -5.748  -4.624  10.147  1.00 91.29           H
ATOM   4175  CD1 LEU A 274      -3.876  -3.690  10.520  1.00 91.29           C
ATOM   4176 1HD1 LEU A 274      -3.770  -4.177  11.490  1.00 91.29           H
ATOM   4177 2HD1 LEU A 274      -2.897  -3.600  10.051  1.00 91.29           H
ATOM   4178 3HD1 LEU A 274      -4.307  -2.699  10.657  1.00 91.29           H
ATOM   4179  CD2 LEU A 274      -5.076  -3.840   8.290  1.00 91.29           C
ATOM   4180 1HD2 LEU A 274      -4.149  -3.755   7.723  1.00 91.29           H
ATOM   4181 2HD2 LEU A 274      -5.797  -4.429   7.723  1.00 91.29           H
ATOM   4182 3HD2 LEU A 274      -5.483  -2.845   8.472  1.00 91.29           H
ATOM   4183  HN  LEU A 274      -3.082  -8.123   9.436  1.00 91.29           H
ATOM   4184  N   LEU A 275      -6.049  -8.365  10.585  1.00 92.90           N
ATOM   4185  CA  LEU A 275      -7.334  -8.910  10.989  1.00 92.90           C
ATOM   4186  C   LEU A 275      -7.265  -9.329  12.459  1.00 92.90           C
ATOM   4187  O   LEU A 275      -8.159  -9.009  13.241  1.00 92.90           O
ATOM   4188  HA  LEU A 275      -8.072  -8.114  10.891  1.00 92.90           H
ATOM   4189  CB  LEU A 275      -7.757 -10.038  10.047  1.00 92.90           C
ATOM   4190 1HB  LEU A 275      -7.835  -9.633   9.038  1.00 92.90           H
ATOM   4191 2HB  LEU A 275      -6.965 -10.787  10.030  1.00 92.90           H
ATOM   4192  CG  LEU A 275      -9.075 -10.738  10.388  1.00 92.90           C
ATOM   4193  HG  LEU A 275      -9.011 -11.105  11.413  1.00 92.90           H
ATOM   4194  CD1 LEU A 275     -10.247  -9.757  10.332  1.00 92.90           C
ATOM   4195 1HD1 LEU A 275     -10.083  -8.952  11.049  1.00 92.90           H
ATOM   4196 2HD1 LEU A 275     -10.323  -9.339   9.328  1.00 92.90           H
ATOM   4197 3HD1 LEU A 275     -11.171 -10.280  10.579  1.00 92.90           H
ATOM   4198  CD2 LEU A 275      -9.300 -11.953   9.487  1.00 92.90           C
ATOM   4199 1HD2 LEU A 275      -9.335 -11.632   8.446  1.00 92.90           H
ATOM   4200 2HD2 LEU A 275      -8.483 -12.662   9.621  1.00 92.90           H
ATOM   4201 3HD2 LEU A 275     -10.243 -12.432   9.751  1.00 92.90           H
ATOM   4202  HN  LEU A 275      -5.574  -8.885   9.875  1.00 92.90           H
ATOM   4203  N   VAL A 276      -6.196 -10.037  12.790  1.00 94.31           N
ATOM   4204  CA  VAL A 276      -6.002 -10.508  14.151  1.00 94.31           C
ATOM   4205  C   VAL A 276      -6.009  -9.312  15.106  1.00 94.31           C
ATOM   4206  O   VAL A 276      -6.669  -9.345  16.143  1.00 94.31           O
ATOM   4207  HA  VAL A 276      -6.842 -11.158  14.397  1.00 94.31           H
ATOM   4208  CB  VAL A 276      -4.719 -11.337  14.240  1.00 94.31           C
ATOM   4209  HB  VAL A 276      -3.905 -10.739  13.830  1.00 94.31           H
ATOM   4210  CG1 VAL A 276      -4.377 -11.662  15.696  1.00 94.31           C
ATOM   4211 1HG1 VAL A 276      -4.233 -10.735  16.251  1.00 94.31           H
ATOM   4212 2HG1 VAL A 276      -5.192 -12.231  16.142  1.00 94.31           H
ATOM   4213 3HG1 VAL A 276      -3.461 -12.252  15.730  1.00 94.31           H
ATOM   4214  CG2 VAL A 276      -4.832 -12.614  13.405  1.00 94.31           C
ATOM   4215 1HG2 VAL A 276      -5.663 -13.216  13.772  1.00 94.31           H
ATOM   4216 2HG2 VAL A 276      -5.007 -12.351  12.362  1.00 94.31           H
ATOM   4217 3HG2 VAL A 276      -3.907 -13.184  13.486  1.00 94.31           H
ATOM   4218  HN  VAL A 276      -5.471 -10.289  12.149  1.00 94.31           H
ATOM   4219  N   GLN A 277      -5.266  -8.284  14.721  1.00 92.76           N
ATOM   4220  CA  GLN A 277      -5.168  -7.086  15.536  1.00 92.76           C
ATOM   4221  C   GLN A 277      -6.545  -6.439  15.697  1.00 92.76           C
ATOM   4222  O   GLN A 277      -6.842  -5.852  16.737  1.00 92.76           O
ATOM   4223  HA  GLN A 277      -4.802  -7.424  16.506  1.00 92.76           H
ATOM   4224  CB  GLN A 277      -4.164  -6.097  14.939  1.00 92.76           C
ATOM   4225 1HB  GLN A 277      -4.354  -5.981  13.872  1.00 92.76           H
ATOM   4226 2HB  GLN A 277      -4.299  -5.117  15.395  1.00 92.76           H
ATOM   4227  CG  GLN A 277      -2.727  -6.575  15.158  1.00 92.76           C
ATOM   4228 1HG  GLN A 277      -2.547  -6.719  16.224  1.00 92.76           H
ATOM   4229 2HG  GLN A 277      -2.585  -7.543  14.677  1.00 92.76           H
ATOM   4230  CD  GLN A 277      -1.723  -5.567  14.596  1.00 92.76           C
ATOM   4231  OE1 GLN A 277      -2.027  -4.766  13.728  1.00 92.76           O
ATOM   4232  NE2 GLN A 277      -0.511  -5.652  15.139  1.00 92.76           N
ATOM   4233 1HE2 GLN A 277      -0.327  -6.332  15.848  1.00 92.76           H
ATOM   4234 2HE2 GLN A 277       0.215  -5.034  14.837  1.00 92.76           H
ATOM   4235  HN  GLN A 277      -4.739  -8.262  13.872  1.00 92.76           H
ATOM   4236  N   THR A 278      -7.350  -6.567  14.653  1.00 92.63           N
ATOM   4237  CA  THR A 278      -8.676  -5.975  14.652  1.00 92.63           C
ATOM   4238  C   THR A 278      -9.581  -6.691  15.657  1.00 92.63           C
ATOM   4239  O   THR A 278     -10.298  -6.047  16.421  1.00 92.63           O
ATOM   4240  HA  THR A 278      -8.590  -4.939  14.981  1.00 92.63           H
ATOM   4241  CB  THR A 278      -9.211  -6.013  13.219  1.00 92.63           C
ATOM   4242  HB  THR A 278      -9.367  -7.040  12.889  1.00 92.63           H
ATOM   4243  OG1 THR A 278      -8.255  -5.266  12.472  1.00 92.63           O
ATOM   4244  HG1 THR A 278      -7.336  -5.620  12.642  1.00 92.63           H
ATOM   4245  CG2 THR A 278     -10.511  -5.222  13.058  1.00 92.63           C
ATOM   4246 1HG2 THR A 278     -10.337  -4.180  13.324  1.00 92.63           H
ATOM   4247 2HG2 THR A 278     -11.275  -5.642  13.712  1.00 92.63           H
ATOM   4248 3HG2 THR A 278     -10.847  -5.282  12.023  1.00 92.63           H
ATOM   4249  HN  THR A 278      -7.109  -7.065  13.819  1.00 92.63           H
ATOM   4250  N   ILE A 279      -9.516  -8.014  15.625  1.00 94.30           N
ATOM   4251  CA  ILE A 279     -10.332  -8.825  16.513  1.00 94.30           C
ATOM   4252  C   ILE A 279      -9.919  -8.559  17.962  1.00 94.30           C
ATOM   4253  O   ILE A 279     -10.770  -8.432  18.841  1.00 94.30           O
ATOM   4254  HA  ILE A 279     -11.367  -8.508  16.386  1.00 94.30           H
ATOM   4255  CB  ILE A 279     -10.257 -10.299  16.112  1.00 94.30           C
ATOM   4256  HB  ILE A 279      -9.207 -10.589  16.070  1.00 94.30           H
ATOM   4257  CG1 ILE A 279     -10.843 -10.519  14.716  1.00 94.30           C
ATOM   4258 1HG1 ILE A 279     -11.929 -10.436  14.757  1.00 94.30           H
ATOM   4259 2HG1 ILE A 279     -10.488  -9.739  14.043  1.00 94.30           H
ATOM   4260  CG2 ILE A 279     -10.928 -11.188  17.162  1.00 94.30           C
ATOM   4261 1HG2 ILE A 279     -10.425 -11.060  18.121  1.00 94.30           H
ATOM   4262 2HG2 ILE A 279     -11.976 -10.905  17.260  1.00 94.30           H
ATOM   4263 3HG2 ILE A 279     -10.860 -12.231  16.852  1.00 94.30           H
ATOM   4264  CD1 ILE A 279     -10.451 -11.892  14.167  1.00 94.30           C
ATOM   4265 1HD1 ILE A 279      -9.365 -11.962  14.105  1.00 94.30           H
ATOM   4266 2HD1 ILE A 279     -10.828 -12.670  14.830  1.00 94.30           H
ATOM   4267 3HD1 ILE A 279     -10.880 -12.022  13.173  1.00 94.30           H
ATOM   4268  HN  ILE A 279      -8.922  -8.530  15.008  1.00 94.30           H
ATOM   4269  N   ASP A 280      -8.612  -8.484  18.167  1.00 94.06           N
ATOM   4270  CA  ASP A 280      -8.073  -8.301  19.504  1.00 94.06           C
ATOM   4271  C   ASP A 280      -8.422  -6.898  20.003  1.00 94.06           C
ATOM   4272  O   ASP A 280      -8.651  -6.698  21.195  1.00 94.06           O
ATOM   4273  HA  ASP A 280      -8.533  -9.084  20.107  1.00 94.06           H
ATOM   4274  CB  ASP A 280      -6.550  -8.439  19.508  1.00 94.06           C
ATOM   4275 1HB  ASP A 280      -6.262  -9.353  18.988  1.00 94.06           H
ATOM   4276 2HB  ASP A 280      -6.104  -7.608  18.961  1.00 94.06           H
ATOM   4277  CG  ASP A 280      -6.005  -8.467  20.937  1.00 94.06           C
ATOM   4278  OD1 ASP A 280      -6.538  -9.272  21.732  1.00 94.06           O
ATOM   4279  OD2 ASP A 280      -5.069  -7.683  21.203  1.00 94.06           O
ATOM   4280  HN  ASP A 280      -7.928  -8.544  17.440  1.00 94.06           H
ATOM   4281  N   ALA A 281      -8.452  -5.962  19.066  1.00 91.51           N
ATOM   4282  CA  ALA A 281      -8.808  -4.590  19.388  1.00 91.51           C
ATOM   4283  C   ALA A 281     -10.230  -4.557  19.952  1.00 91.51           C
ATOM   4284  O   ALA A 281     -10.563  -3.688  20.756  1.00 91.51           O
ATOM   4285  HA  ALA A 281      -8.115  -4.238  20.152  1.00 91.51           H
ATOM   4286  CB  ALA A 281      -8.655  -3.716  18.142  1.00 91.51           C
ATOM   4287 1HB  ALA A 281      -7.621  -3.751  17.799  1.00 91.51           H
ATOM   4288 2HB  ALA A 281      -9.311  -4.086  17.355  1.00 91.51           H
ATOM   4289 3HB  ALA A 281      -8.922  -2.688  18.385  1.00 91.51           H
ATOM   4290  HN  ALA A 281      -8.238  -6.127  18.103  1.00 91.51           H
ATOM   4291  N   TYR A 282     -11.031  -5.514  19.508  1.00 90.56           N
ATOM   4292  CA  TYR A 282     -12.411  -5.604  19.956  1.00 90.56           C
ATOM   4293  C   TYR A 282     -12.528  -6.492  21.196  1.00 90.56           C
ATOM   4294  O   TYR A 282     -13.139  -6.101  22.189  1.00 90.56           O
ATOM   4295  HA  TYR A 282     -12.749  -4.598  20.206  1.00 90.56           H
ATOM   4296  CB  TYR A 282     -13.187  -6.248  18.806  1.00 90.56           C
ATOM   4297 1HB  TYR A 282     -13.015  -5.672  17.897  1.00 90.56           H
ATOM   4298 2HB  TYR A 282     -12.791  -7.249  18.630  1.00 90.56           H
ATOM   4299  CG  TYR A 282     -14.694  -6.348  19.052  1.00 90.56           C
ATOM   4300  CD1 TYR A 282     -15.258  -7.559  19.398  1.00 90.56           C
ATOM   4301  HD1 TYR A 282     -14.629  -8.445  19.497  1.00 90.56           H
ATOM   4302  CD2 TYR A 282     -15.489  -5.227  18.927  1.00 90.56           C
ATOM   4303  HD2 TYR A 282     -15.044  -4.271  18.653  1.00 90.56           H
ATOM   4304  CE1 TYR A 282     -16.676  -7.654  19.629  1.00 90.56           C
ATOM   4305  HE1 TYR A 282     -17.134  -8.604  19.903  1.00 90.56           H
ATOM   4306  CE2 TYR A 282     -16.907  -5.322  19.158  1.00 90.56           C
ATOM   4307  HE2 TYR A 282     -17.547  -4.444  19.063  1.00 90.56           H
ATOM   4308  CZ  TYR A 282     -17.431  -6.530  19.498  1.00 90.56           C
ATOM   4309  OH  TYR A 282     -18.770  -6.619  19.716  1.00 90.56           O
ATOM   4310  HH  TYR A 282     -19.012  -7.551  19.984  1.00 90.56           H
ATOM   4311  HN  TYR A 282     -10.753  -6.219  18.855  1.00 90.56           H
ATOM   4312  N   ALA A 283     -11.932  -7.672  21.098  1.00 92.34           N
ATOM   4313  CA  ALA A 283     -12.218  -8.736  22.046  1.00 92.34           C
ATOM   4314  C   ALA A 283     -11.162  -8.725  23.153  1.00 92.34           C
ATOM   4315  O   ALA A 283     -11.383  -9.271  24.232  1.00 92.34           O
ATOM   4316  HA  ALA A 283     -13.195  -8.535  22.485  1.00 92.34           H
ATOM   4317  CB  ALA A 283     -12.274 -10.075  21.308  1.00 92.34           C
ATOM   4318 1HB  ALA A 283     -13.059 -10.041  20.552  1.00 92.34           H
ATOM   4319 2HB  ALA A 283     -11.315 -10.265  20.826  1.00 92.34           H
ATOM   4320 3HB  ALA A 283     -12.489 -10.873  22.019  1.00 92.34           H
ATOM   4321  HN  ALA A 283     -11.266  -7.905  20.389  1.00 92.34           H
ATOM   4322  N   MET A 284     -10.036  -8.096  22.846  1.00 90.70           N
ATOM   4323  CA  MET A 284      -8.929  -8.043  23.786  1.00 90.70           C
ATOM   4324  C   MET A 284      -8.627  -9.430  24.358  1.00 90.70           C
ATOM   4325  O   MET A 284      -8.520  -9.595  25.572  1.00 90.70           O
ATOM   4326  HA  MET A 284      -8.074  -7.685  23.213  1.00 90.70           H
ATOM   4327  CB  MET A 284      -9.274  -7.084  24.928  1.00 90.70           C
ATOM   4328 1HB  MET A 284     -10.204  -7.399  25.403  1.00 90.70           H
ATOM   4329 2HB  MET A 284      -8.497  -7.126  25.690  1.00 90.70           H
ATOM   4330  CG  MET A 284      -9.417  -5.650  24.415  1.00 90.70           C
ATOM   4331 1HG  MET A 284      -8.449  -5.276  24.082  1.00 90.70           H
ATOM   4332 2HG  MET A 284     -10.081  -5.628  23.551  1.00 90.70           H
ATOM   4333  SD  MET A 284     -10.065  -4.602  25.706  1.00 90.70           S
ATOM   4334  CE  MET A 284     -11.810  -4.927  25.524  1.00 90.70           C
ATOM   4335 1HE  MET A 284     -12.130  -4.643  24.521  1.00 90.70           H
ATOM   4336 2HE  MET A 284     -12.000  -5.989  25.679  1.00 90.70           H
ATOM   4337 3HE  MET A 284     -12.367  -4.347  26.260  1.00 90.70           H
ATOM   4338  HN  MET A 284      -9.874  -7.631  21.976  1.00 90.70           H
ATOM   4339  N   PHE A 285      -8.499 -10.391  23.455  1.00 91.52           N
ATOM   4340  CA  PHE A 285      -8.387 -11.784  23.856  1.00 91.52           C
ATOM   4341  C   PHE A 285      -6.925 -12.174  24.078  1.00 91.52           C
ATOM   4342  O   PHE A 285      -6.640 -13.209  24.679  1.00 91.52           O
ATOM   4343  HA  PHE A 285      -8.938 -11.897  24.790  1.00 91.52           H
ATOM   4344  CB  PHE A 285      -8.960 -12.625  22.713  1.00 91.52           C
ATOM   4345 1HB  PHE A 285      -9.125 -13.641  23.071  1.00 91.52           H
ATOM   4346 2HB  PHE A 285      -9.933 -12.224  22.432  1.00 91.52           H
ATOM   4347  CG  PHE A 285      -8.068 -12.676  21.471  1.00 91.52           C
ATOM   4348  CD1 PHE A 285      -8.224 -11.755  20.483  1.00 91.52           C
ATOM   4349  HD1 PHE A 285      -8.984 -10.979  20.577  1.00 91.52           H
ATOM   4350  CD2 PHE A 285      -7.119 -13.644  21.354  1.00 91.52           C
ATOM   4351  HD2 PHE A 285      -6.994 -14.383  22.146  1.00 91.52           H
ATOM   4352  CE1 PHE A 285      -7.397 -11.802  19.330  1.00 91.52           C
ATOM   4353  HE1 PHE A 285      -7.522 -11.064  18.538  1.00 91.52           H
ATOM   4354  CE2 PHE A 285      -6.292 -13.692  20.201  1.00 91.52           C
ATOM   4355  HE2 PHE A 285      -5.531 -14.467  20.108  1.00 91.52           H
ATOM   4356  CZ  PHE A 285      -6.448 -12.770  19.214  1.00 91.52           C
ATOM   4357  HZ  PHE A 285      -5.812 -12.806  18.329  1.00 91.52           H
ATOM   4358  HN  PHE A 285      -8.471 -10.232  22.468  1.00 91.52           H
ATOM   4359  N   ILE A 286      -6.037 -11.326  23.581  1.00 91.72           N
ATOM   4360  CA  ILE A 286      -4.611 -11.552  23.748  1.00 91.72           C
ATOM   4361  C   ILE A 286      -4.161 -10.972  25.090  1.00 91.72           C
ATOM   4362  O   ILE A 286      -3.848  -9.786  25.185  1.00 91.72           O
ATOM   4363  HA  ILE A 286      -4.451 -12.630  23.766  1.00 91.72           H
ATOM   4364  CB  ILE A 286      -3.837 -11.000  22.549  1.00 91.72           C
ATOM   4365  HB  ILE A 286      -4.008  -9.925  22.498  1.00 91.72           H
ATOM   4366  CG1 ILE A 286      -4.352 -11.602  21.240  1.00 91.72           C
ATOM   4367 1HG1 ILE A 286      -4.094 -12.660  21.196  1.00 91.72           H
ATOM   4368 2HG1 ILE A 286      -5.439 -11.538  21.208  1.00 91.72           H
ATOM   4369  CG2 ILE A 286      -2.332 -11.210  22.724  1.00 91.72           C
ATOM   4370 1HG2 ILE A 286      -1.995 -10.696  23.624  1.00 91.72           H
ATOM   4371 2HG2 ILE A 286      -2.122 -12.276  22.815  1.00 91.72           H
ATOM   4372 3HG2 ILE A 286      -1.806 -10.809  21.858  1.00 91.72           H
ATOM   4373  CD1 ILE A 286      -3.757 -10.876  20.031  1.00 91.72           C
ATOM   4374 1HD1 ILE A 286      -4.037  -9.824  20.066  1.00 91.72           H
ATOM   4375 2HD1 ILE A 286      -2.671 -10.964  20.053  1.00 91.72           H
ATOM   4376 3HD1 ILE A 286      -4.139 -11.324  19.114  1.00 91.72           H
ATOM   4377  HN  ILE A 286      -6.277 -10.499  23.073  1.00 91.72           H
ATOM   4378  N   SER A 287      -4.142 -11.835  26.095  1.00 89.84           N
ATOM   4379  CA  SER A 287      -3.708 -11.431  27.421  1.00 89.84           C
ATOM   4380  C   SER A 287      -2.254 -11.852  27.647  1.00 89.84           C
ATOM   4381  O   SER A 287      -1.593 -11.352  28.556  1.00 89.84           O
ATOM   4382  HA  SER A 287      -3.798 -10.345  27.436  1.00 89.84           H
ATOM   4383  CB  SER A 287      -4.608 -12.031  28.503  1.00 89.84           C
ATOM   4384 1HB  SER A 287      -4.256 -11.715  29.485  1.00 89.84           H
ATOM   4385 2HB  SER A 287      -5.621 -11.644  28.388  1.00 89.84           H
ATOM   4386  OG  SER A 287      -4.636 -13.455  28.445  1.00 89.84           O
ATOM   4387  HG  SER A 287      -5.252 -13.814  29.146  1.00 89.84           H
ATOM   4388  HN  SER A 287      -4.417 -12.794  26.014  1.00 89.84           H
ATOM   4389  N   ASN A 288      -1.799 -12.767  26.804  1.00 92.86           N
ATOM   4390  CA  ASN A 288      -0.485 -13.362  26.982  1.00 92.86           C
ATOM   4391  C   ASN A 288       0.563 -12.488  26.290  1.00 92.86           C
ATOM   4392  O   ASN A 288       0.457 -12.214  25.095  1.00 92.86           O
ATOM   4393  HA  ASN A 288      -0.338 -13.414  28.061  1.00 92.86           H
ATOM   4394  CB  ASN A 288      -0.423 -14.758  26.359  1.00 92.86           C
ATOM   4395 1HB  ASN A 288      -1.272 -15.351  26.701  1.00 92.86           H
ATOM   4396 2HB  ASN A 288      -0.505 -14.680  25.275  1.00 92.86           H
ATOM   4397  CG  ASN A 288       0.882 -15.466  26.728  1.00 92.86           C
ATOM   4398  OD1 ASN A 288       1.966 -14.914  26.631  1.00 92.86           O
ATOM   4399  ND2 ASN A 288       0.718 -16.714  27.156  1.00 92.86           N
ATOM   4400 1HD2 ASN A 288      -0.200 -17.107  27.212  1.00 92.86           H
ATOM   4401 2HD2 ASN A 288       1.513 -17.260  27.422  1.00 92.86           H
ATOM   4402  HN  ASN A 288      -2.311 -13.102  26.012  1.00 92.86           H
ATOM   4403  N   CYS A 289       1.551 -12.076  27.070  1.00 91.39           N
ATOM   4404  CA  CYS A 289       2.550 -11.141  26.581  1.00 91.39           C
ATOM   4405  C   CYS A 289       3.368 -11.838  25.492  1.00 91.39           C
ATOM   4406  O   CYS A 289       3.775 -11.209  24.517  1.00 91.39           O
ATOM   4407  HA  CYS A 289       2.008 -10.289  26.171  1.00 91.39           H
ATOM   4408  CB  CYS A 289       3.436 -10.616  27.712  1.00 91.39           C
ATOM   4409 1HB  CYS A 289       2.821 -10.143  28.477  1.00 91.39           H
ATOM   4410 2HB  CYS A 289       3.958 -11.445  28.191  1.00 91.39           H
ATOM   4411  SG  CYS A 289       4.647  -9.413  27.052  1.00 91.39           S
ATOM   4412  HN  CYS A 289       1.675 -12.369  28.018  1.00 91.39           H
ATOM   4413  N   ALA A 290       3.585 -13.130  25.695  1.00 93.56           N
ATOM   4414  CA  ALA A 290       4.395 -13.907  24.773  1.00 93.56           C
ATOM   4415  C   ALA A 290       3.721 -13.924  23.399  1.00 93.56           C
ATOM   4416  O   ALA A 290       4.378 -13.722  22.379  1.00 93.56           O
ATOM   4417  HA  ALA A 290       5.364 -13.415  24.686  1.00 93.56           H
ATOM   4418  CB  ALA A 290       4.605 -15.313  25.337  1.00 93.56           C
ATOM   4419 1HB  ALA A 290       5.113 -15.247  26.299  1.00 93.56           H
ATOM   4420 2HB  ALA A 290       3.638 -15.799  25.470  1.00 93.56           H
ATOM   4421 3HB  ALA A 290       5.213 -15.896  24.645  1.00 93.56           H
ATOM   4422  HN  ALA A 290       3.219 -13.643  26.471  1.00 93.56           H
ATOM   4423  N   VAL A 291       2.419 -14.168  23.418  1.00 93.64           N
ATOM   4424  CA  VAL A 291       1.648 -14.209  22.187  1.00 93.64           C
ATOM   4425  C   VAL A 291       1.657 -12.823  21.538  1.00 93.64           C
ATOM   4426  O   VAL A 291       1.840 -12.702  20.328  1.00 93.64           O
ATOM   4427  HA  VAL A 291       2.137 -14.914  21.515  1.00 93.64           H
ATOM   4428  CB  VAL A 291       0.236 -14.727  22.470  1.00 93.64           C
ATOM   4429  HB  VAL A 291      -0.221 -14.068  23.209  1.00 93.64           H
ATOM   4430  CG1 VAL A 291      -0.627 -14.687  21.208  1.00 93.64           C
ATOM   4431 1HG1 VAL A 291      -0.697 -13.661  20.848  1.00 93.64           H
ATOM   4432 2HG1 VAL A 291      -0.173 -15.312  20.438  1.00 93.64           H
ATOM   4433 3HG1 VAL A 291      -1.624 -15.061  21.437  1.00 93.64           H
ATOM   4434  CG2 VAL A 291       0.278 -16.138  23.062  1.00 93.64           C
ATOM   4435 1HG2 VAL A 291       0.763 -16.813  22.356  1.00 93.64           H
ATOM   4436 2HG2 VAL A 291       0.840 -16.123  23.996  1.00 93.64           H
ATOM   4437 3HG2 VAL A 291      -0.738 -16.482  23.254  1.00 93.64           H
ATOM   4438  HN  VAL A 291       1.893 -14.335  24.251  1.00 93.64           H
ATOM   4439  N   SER A 292       1.457 -11.813  22.372  1.00 93.39           N
ATOM   4440  CA  SER A 292       1.390 -10.445  21.888  1.00 93.39           C
ATOM   4441  C   SER A 292       2.707 -10.066  21.208  1.00 93.39           C
ATOM   4442  O   SER A 292       2.706  -9.431  20.154  1.00 93.39           O
ATOM   4443  HA  SER A 292       0.571 -10.433  21.169  1.00 93.39           H
ATOM   4444  CB  SER A 292       1.082  -9.472  23.028  1.00 93.39           C
ATOM   4445 1HB  SER A 292       0.233  -9.843  23.602  1.00 93.39           H
ATOM   4446 2HB  SER A 292       1.933  -9.429  23.708  1.00 93.39           H
ATOM   4447  OG  SER A 292       0.794  -8.162  22.548  1.00 93.39           O
ATOM   4448  HG  SER A 292      -0.116  -8.142  22.132  1.00 93.39           H
ATOM   4449  HN  SER A 292       1.342 -11.918  23.360  1.00 93.39           H
ATOM   4450  N   THR A 293       3.800 -10.472  21.838  1.00 92.80           N
ATOM   4451  CA  THR A 293       5.122 -10.140  21.333  1.00 92.80           C
ATOM   4452  C   THR A 293       5.328 -10.744  19.943  1.00 92.80           C
ATOM   4453  O   THR A 293       5.808 -10.069  19.033  1.00 92.80           O
ATOM   4454  HA  THR A 293       5.186  -9.057  21.224  1.00 92.80           H
ATOM   4455  CB  THR A 293       6.152 -10.613  22.360  1.00 92.80           C
ATOM   4456  HB  THR A 293       6.075 -11.688  22.523  1.00 92.80           H
ATOM   4457  OG1 THR A 293       5.902  -9.798  23.503  1.00 92.80           O
ATOM   4458  HG1 THR A 293       5.331 -10.293  24.157  1.00 92.80           H
ATOM   4459  CG2 THR A 293       7.585 -10.259  21.957  1.00 92.80           C
ATOM   4460 1HG2 THR A 293       7.679  -9.177  21.860  1.00 92.80           H
ATOM   4461 2HG2 THR A 293       7.821 -10.731  21.003  1.00 92.80           H
ATOM   4462 3HG2 THR A 293       8.276 -10.617  22.720  1.00 92.80           H
ATOM   4463  HN  THR A 293       3.792 -11.016  22.676  1.00 92.80           H
ATOM   4464  N   ASN A 294       4.956 -12.010  19.821  1.00 94.29           N
ATOM   4465  CA  ASN A 294       5.154 -12.732  18.576  1.00 94.29           C
ATOM   4466  C   ASN A 294       4.296 -12.095  17.480  1.00 94.29           C
ATOM   4467  O   ASN A 294       4.726 -11.992  16.332  1.00 94.29           O
ATOM   4468  HA  ASN A 294       6.221 -12.655  18.367  1.00 94.29           H
ATOM   4469  CB  ASN A 294       4.733 -14.196  18.715  1.00 94.29           C
ATOM   4470 1HB  ASN A 294       3.753 -14.253  19.188  1.00 94.29           H
ATOM   4471 2HB  ASN A 294       4.637 -14.646  17.727  1.00 94.29           H
ATOM   4472  CG  ASN A 294       5.751 -14.983  19.543  1.00 94.29           C
ATOM   4473  OD1 ASN A 294       6.867 -14.549  19.778  1.00 94.29           O
ATOM   4474  ND2 ASN A 294       5.307 -16.162  19.969  1.00 94.29           N
ATOM   4475 1HD2 ASN A 294       4.380 -16.459  19.740  1.00 94.29           H
ATOM   4476 2HD2 ASN A 294       5.899 -16.751  20.519  1.00 94.29           H
ATOM   4477  HN  ASN A 294       4.527 -12.539  20.553  1.00 94.29           H
ATOM   4478  N   ILE A 295       3.100 -11.685  17.874  1.00 93.21           N
ATOM   4479  CA  ILE A 295       2.163 -11.098  16.931  1.00 93.21           C
ATOM   4480  C   ILE A 295       2.739  -9.786  16.396  1.00 93.21           C
ATOM   4481  O   ILE A 295       2.629  -9.495  15.205  1.00 93.21           O
ATOM   4482  HA  ILE A 295       2.057 -11.793  16.099  1.00 93.21           H
ATOM   4483  CB  ILE A 295       0.782 -10.946  17.572  1.00 93.21           C
ATOM   4484  HB  ILE A 295       0.916 -10.576  18.589  1.00 93.21           H
ATOM   4485  CG1 ILE A 295       0.073 -12.299  17.674  1.00 93.21           C
ATOM   4486 1HG1 ILE A 295      -0.202 -12.645  16.677  1.00 93.21           H
ATOM   4487 2HG1 ILE A 295       0.754 -13.039  18.092  1.00 93.21           H
ATOM   4488  CG2 ILE A 295      -0.061  -9.913  16.822  1.00 93.21           C
ATOM   4489 1HG2 ILE A 295       0.443  -8.946  16.846  1.00 93.21           H
ATOM   4490 2HG2 ILE A 295      -0.189 -10.230  15.787  1.00 93.21           H
ATOM   4491 3HG2 ILE A 295      -1.037  -9.825  17.299  1.00 93.21           H
ATOM   4492  CD1 ILE A 295      -1.179 -12.197  18.548  1.00 93.21           C
ATOM   4493 1HD1 ILE A 295      -0.897 -11.874  19.550  1.00 93.21           H
ATOM   4494 2HD1 ILE A 295      -1.868 -11.473  18.113  1.00 93.21           H
ATOM   4495 3HD1 ILE A 295      -1.663 -13.172  18.603  1.00 93.21           H
ATOM   4496  HN  ILE A 295       2.768 -11.748  18.815  1.00 93.21           H
ATOM   4497  N   ASP A 296       3.341  -9.028  17.301  1.00 93.28           N
ATOM   4498  CA  ASP A 296       3.912  -7.741  16.940  1.00 93.28           C
ATOM   4499  C   ASP A 296       5.071  -7.957  15.966  1.00 93.28           C
ATOM   4500  O   ASP A 296       5.228  -7.206  15.004  1.00 93.28           O
ATOM   4501  HA  ASP A 296       3.091  -7.179  16.493  1.00 93.28           H
ATOM   4502  CB  ASP A 296       4.457  -7.016  18.171  1.00 93.28           C
ATOM   4503 1HB  ASP A 296       5.107  -7.685  18.734  1.00 93.28           H
ATOM   4504 2HB  ASP A 296       5.067  -6.168  17.858  1.00 93.28           H
ATOM   4505  CG  ASP A 296       3.319  -6.527  19.069  1.00 93.28           C
ATOM   4506  OD1 ASP A 296       2.197  -6.385  18.536  1.00 93.28           O
ATOM   4507  OD2 ASP A 296       3.597  -6.306  20.268  1.00 93.28           O
ATOM   4508  HN  ASP A 296       3.442  -9.280  18.263  1.00 93.28           H
ATOM   4509  N   ILE A 297       5.855  -8.988  16.248  1.00 93.90           N
ATOM   4510  CA  ILE A 297       6.972  -9.336  15.387  1.00 93.90           C
ATOM   4511  C   ILE A 297       6.443  -9.739  14.009  1.00 93.90           C
ATOM   4512  O   ILE A 297       6.974  -9.310  12.986  1.00 93.90           O
ATOM   4513  HA  ILE A 297       7.587  -8.443  15.273  1.00 93.90           H
ATOM   4514  CB  ILE A 297       7.845 -10.405  16.048  1.00 93.90           C
ATOM   4515  HB  ILE A 297       7.193 -11.197  16.417  1.00 93.90           H
ATOM   4516  CG1 ILE A 297       8.592  -9.834  17.254  1.00 93.90           C
ATOM   4517 1HG1 ILE A 297       9.336  -9.112  16.918  1.00 93.90           H
ATOM   4518 2HG1 ILE A 297       7.895  -9.297  17.898  1.00 93.90           H
ATOM   4519  CG2 ILE A 297       8.797 -11.041  15.032  1.00 93.90           C
ATOM   4520 1HG2 ILE A 297       8.219 -11.506  14.234  1.00 93.90           H
ATOM   4521 2HG2 ILE A 297       9.445 -10.272  14.611  1.00 93.90           H
ATOM   4522 3HG2 ILE A 297       9.405 -11.797  15.528  1.00 93.90           H
ATOM   4523  CD1 ILE A 297       9.277 -10.946  18.052  1.00 93.90           C
ATOM   4524 1HD1 ILE A 297       8.527 -11.653  18.407  1.00 93.90           H
ATOM   4525 2HD1 ILE A 297       9.991 -11.465  17.412  1.00 93.90           H
ATOM   4526 3HD1 ILE A 297       9.801 -10.513  18.904  1.00 93.90           H
ATOM   4527  HN  ILE A 297       5.736  -9.578  17.046  1.00 93.90           H
ATOM   4528  N   CYS A 298       5.403 -10.560  14.027  1.00 94.10           N
ATOM   4529  CA  CYS A 298       4.798 -11.029  12.792  1.00 94.10           C
ATOM   4530  C   CYS A 298       4.339  -9.811  11.989  1.00 94.10           C
ATOM   4531  O   CYS A 298       4.492  -9.774  10.769  1.00 94.10           O
ATOM   4532  HA  CYS A 298       5.571 -11.579  12.255  1.00 94.10           H
ATOM   4533  CB  CYS A 298       3.648 -12.002  13.059  1.00 94.10           C
ATOM   4534 1HB  CYS A 298       2.992 -11.600  13.831  1.00 94.10           H
ATOM   4535 2HB  CYS A 298       3.046 -12.122  12.159  1.00 94.10           H
ATOM   4536  SG  CYS A 298       4.311 -13.624  13.588  1.00 94.10           S
ATOM   4537  HG  CYS A 298       4.622 -13.251  14.826  1.00 94.10           H
ATOM   4538  HN  CYS A 298       4.975 -10.902  14.864  1.00 94.10           H
ATOM   4539  N   PHE A 299       3.787  -8.843  12.705  1.00 93.08           N
ATOM   4540  CA  PHE A 299       3.302  -7.628  12.074  1.00 93.08           C
ATOM   4541  C   PHE A 299       4.430  -6.907  11.333  1.00 93.08           C
ATOM   4542  O   PHE A 299       4.256  -6.482  10.192  1.00 93.08           O
ATOM   4543  HA  PHE A 299       2.530  -7.919  11.361  1.00 93.08           H
ATOM   4544  CB  PHE A 299       2.780  -6.721  13.190  1.00 93.08           C
ATOM   4545 1HB  PHE A 299       2.012  -7.255  13.749  1.00 93.08           H
ATOM   4546 2HB  PHE A 299       3.593  -6.513  13.885  1.00 93.08           H
ATOM   4547  CG  PHE A 299       2.200  -5.394  12.695  1.00 93.08           C
ATOM   4548  CD1 PHE A 299       2.992  -4.291  12.623  1.00 93.08           C
ATOM   4549  HD1 PHE A 299       4.039  -4.351  12.918  1.00 93.08           H
ATOM   4550  CD2 PHE A 299       0.893  -5.319  12.326  1.00 93.08           C
ATOM   4551  HD2 PHE A 299       0.259  -6.203  12.384  1.00 93.08           H
ATOM   4552  CE1 PHE A 299       2.453  -3.060  12.163  1.00 93.08           C
ATOM   4553  HE1 PHE A 299       3.088  -2.175  12.106  1.00 93.08           H
ATOM   4554  CE2 PHE A 299       0.355  -4.088  11.866  1.00 93.08           C
ATOM   4555  HE2 PHE A 299      -0.693  -4.027  11.571  1.00 93.08           H
ATOM   4556  CZ  PHE A 299       1.147  -2.984  11.795  1.00 93.08           C
ATOM   4557  HZ  PHE A 299       0.733  -2.040  11.442  1.00 93.08           H
ATOM   4558  HN  PHE A 299       3.668  -8.880  13.698  1.00 93.08           H
ATOM   4559  N   GLN A 300       5.562  -6.791  12.013  1.00 92.69           N
ATOM   4560  CA  GLN A 300       6.701  -6.084  11.454  1.00 92.69           C
ATOM   4561  C   GLN A 300       7.149  -6.746  10.150  1.00 92.69           C
ATOM   4562  O   GLN A 300       7.390  -6.065   9.154  1.00 92.69           O
ATOM   4563  HA  GLN A 300       6.345  -5.073  11.252  1.00 92.69           H
ATOM   4564  CB  GLN A 300       7.852  -6.018  12.460  1.00 92.69           C
ATOM   4565 1HB  GLN A 300       8.038  -7.010  12.871  1.00 92.69           H
ATOM   4566 2HB  GLN A 300       8.766  -5.708  11.952  1.00 92.69           H
ATOM   4567  CG  GLN A 300       7.535  -5.040  13.593  1.00 92.69           C
ATOM   4568 1HG  GLN A 300       7.284  -4.065  13.177  1.00 92.69           H
ATOM   4569 2HG  GLN A 300       6.660  -5.388  14.143  1.00 92.69           H
ATOM   4570  CD  GLN A 300       8.723  -4.903  14.547  1.00 92.69           C
ATOM   4571  OE1 GLN A 300       9.866  -5.142  14.195  1.00 92.69           O
ATOM   4572  NE2 GLN A 300       8.390  -4.507  15.772  1.00 92.69           N
ATOM   4573 1HE2 GLN A 300       7.432  -4.328  15.997  1.00 92.69           H
ATOM   4574 2HE2 GLN A 300       9.098  -4.388  16.469  1.00 92.69           H
ATOM   4575  HN  GLN A 300       5.706  -7.169  12.927  1.00 92.69           H
ATOM   4576  N   VAL A 301       7.248  -8.067  10.198  1.00 94.07           N
ATOM   4577  CA  VAL A 301       7.766  -8.820   9.068  1.00 94.07           C
ATOM   4578  C   VAL A 301       6.822  -8.655   7.875  1.00 94.07           C
ATOM   4579  O   VAL A 301       7.255  -8.298   6.781  1.00 94.07           O
ATOM   4580  HA  VAL A 301       8.736  -8.398   8.808  1.00 94.07           H
ATOM   4581  CB  VAL A 301       7.976 -10.282   9.466  1.00 94.07           C
ATOM   4582  HB  VAL A 301       7.032 -10.662   9.858  1.00 94.07           H
ATOM   4583  CG1 VAL A 301       8.357 -11.132   8.252  1.00 94.07           C
ATOM   4584 1HG1 VAL A 301       7.559 -11.083   7.510  1.00 94.07           H
ATOM   4585 2HG1 VAL A 301       9.281 -10.751   7.818  1.00 94.07           H
ATOM   4586 3HG1 VAL A 301       8.500 -12.166   8.563  1.00 94.07           H
ATOM   4587  CG2 VAL A 301       9.027 -10.404  10.572  1.00 94.07           C
ATOM   4588 1HG2 VAL A 301       9.975  -9.998  10.218  1.00 94.07           H
ATOM   4589 2HG2 VAL A 301       8.698  -9.846  11.449  1.00 94.07           H
ATOM   4590 3HG2 VAL A 301       9.157 -11.453  10.836  1.00 94.07           H
ATOM   4591  HN  VAL A 301       6.982  -8.619  10.988  1.00 94.07           H
ATOM   4592  N   THR A 302       5.549  -8.923   8.127  1.00 93.18           N
ATOM   4593  CA  THR A 302       4.562  -8.938   7.060  1.00 93.18           C
ATOM   4594  C   THR A 302       4.386  -7.535   6.477  1.00 93.18           C
ATOM   4595  O   THR A 302       4.159  -7.382   5.278  1.00 93.18           O
ATOM   4596  HA  THR A 302       4.934  -9.574   6.257  1.00 93.18           H
ATOM   4597  CB  THR A 302       3.268  -9.530   7.622  1.00 93.18           C
ATOM   4598  HB  THR A 302       2.490  -9.561   6.859  1.00 93.18           H
ATOM   4599  OG1 THR A 302       2.981  -8.720   8.759  1.00 93.18           O
ATOM   4600  HG1 THR A 302       3.351  -9.146   9.585  1.00 93.18           H
ATOM   4601  CG2 THR A 302       3.468 -10.931   8.204  1.00 93.18           C
ATOM   4602 1HG2 THR A 302       4.196 -10.887   9.013  1.00 93.18           H
ATOM   4603 2HG2 THR A 302       3.831 -11.599   7.423  1.00 93.18           H
ATOM   4604 3HG2 THR A 302       2.519 -11.303   8.589  1.00 93.18           H
ATOM   4605  HN  THR A 302       5.190  -9.127   9.038  1.00 93.18           H
ATOM   4606  N   GLN A 303       4.497  -6.546   7.352  1.00 91.77           N
ATOM   4607  CA  GLN A 303       4.408  -5.159   6.929  1.00 91.77           C
ATOM   4608  C   GLN A 303       5.534  -4.830   5.947  1.00 91.77           C
ATOM   4609  O   GLN A 303       5.312  -4.145   4.950  1.00 91.77           O
ATOM   4610  HA  GLN A 303       3.443  -5.070   6.430  1.00 91.77           H
ATOM   4611  CB  GLN A 303       4.437  -4.216   8.134  1.00 91.77           C
ATOM   4612 1HB  GLN A 303       3.587  -4.423   8.784  1.00 91.77           H
ATOM   4613 2HB  GLN A 303       5.338  -4.397   8.720  1.00 91.77           H
ATOM   4614  CG  GLN A 303       4.400  -2.754   7.686  1.00 91.77           C
ATOM   4615 1HG  GLN A 303       5.379  -2.459   7.310  1.00 91.77           H
ATOM   4616 2HG  GLN A 303       3.695  -2.640   6.863  1.00 91.77           H
ATOM   4617  CD  GLN A 303       3.995  -1.837   8.842  1.00 91.77           C
ATOM   4618  OE1 GLN A 303       4.752  -1.587   9.765  1.00 91.77           O
ATOM   4619  NE2 GLN A 303       2.761  -1.350   8.740  1.00 91.77           N
ATOM   4620 1HE2 GLN A 303       2.191  -1.594   7.955  1.00 91.77           H
ATOM   4621 2HE2 GLN A 303       2.404  -0.740   9.447  1.00 91.77           H
ATOM   4622  HN  GLN A 303       4.645  -6.681   8.332  1.00 91.77           H
ATOM   4623  N   THR A 304       6.718  -5.333   6.264  1.00 91.73           N
ATOM   4624  CA  THR A 304       7.891  -5.053   5.453  1.00 91.73           C
ATOM   4625  C   THR A 304       7.745  -5.684   4.068  1.00 91.73           C
ATOM   4626  O   THR A 304       8.155  -5.097   3.068  1.00 91.73           O
ATOM   4627  HA  THR A 304       7.959  -3.975   5.308  1.00 91.73           H
ATOM   4628  CB  THR A 304       9.122  -5.543   6.218  1.00 91.73           C
ATOM   4629  HB  THR A 304       9.123  -6.630   6.298  1.00 91.73           H
ATOM   4630  OG1 THR A 304       9.068  -4.836   7.454  1.00 91.73           O
ATOM   4631  HG1 THR A 304       8.682  -5.422   8.167  1.00 91.73           H
ATOM   4632  CG2 THR A 304      10.432  -5.078   5.579  1.00 91.73           C
ATOM   4633 1HG2 THR A 304      10.460  -3.988   5.561  1.00 91.73           H
ATOM   4634 2HG2 THR A 304      10.495  -5.460   4.560  1.00 91.73           H
ATOM   4635 3HG2 THR A 304      11.274  -5.454   6.161  1.00 91.73           H
ATOM   4636  HN  THR A 304       6.882  -5.921   7.056  1.00 91.73           H
ATOM   4637  N   ILE A 305       7.159  -6.873   4.053  1.00 92.03           N
ATOM   4638  CA  ILE A 305       6.893  -7.560   2.800  1.00 92.03           C
ATOM   4639  C   ILE A 305       5.920  -6.727   1.964  1.00 92.03           C
ATOM   4640  O   ILE A 305       6.081  -6.611   0.750  1.00 92.03           O
ATOM   4641  HA  ILE A 305       7.837  -7.633   2.261  1.00 92.03           H
ATOM   4642  CB  ILE A 305       6.410  -8.988   3.065  1.00 92.03           C
ATOM   4643  HB  ILE A 305       5.586  -8.943   3.777  1.00 92.03           H
ATOM   4644  CG1 ILE A 305       7.516  -9.830   3.705  1.00 92.03           C
ATOM   4645 1HG1 ILE A 305       8.289 -10.042   2.968  1.00 92.03           H
ATOM   4646 2HG1 ILE A 305       7.988  -9.266   4.509  1.00 92.03           H
ATOM   4647  CG2 ILE A 305       5.869  -9.629   1.786  1.00 92.03           C
ATOM   4648 1HG2 ILE A 305       5.031  -9.041   1.411  1.00 92.03           H
ATOM   4649 2HG2 ILE A 305       6.656  -9.660   1.033  1.00 92.03           H
ATOM   4650 3HG2 ILE A 305       5.533 -10.643   2.003  1.00 92.03           H
ATOM   4651  CD1 ILE A 305       6.955 -11.142   4.257  1.00 92.03           C
ATOM   4652 1HD1 ILE A 305       6.199 -10.926   5.012  1.00 92.03           H
ATOM   4653 2HD1 ILE A 305       6.505 -11.715   3.445  1.00 92.03           H
ATOM   4654 3HD1 ILE A 305       7.761 -11.722   4.706  1.00 92.03           H
ATOM   4655  HN  ILE A 305       6.869  -7.363   4.874  1.00 92.03           H
ATOM   4656  N   ALA A 306       4.930  -6.169   2.646  1.00 89.44           N
ATOM   4657  CA  ALA A 306       3.897  -5.400   1.972  1.00 89.44           C
ATOM   4658  C   ALA A 306       4.530  -4.176   1.307  1.00 89.44           C
ATOM   4659  O   ALA A 306       4.119  -3.774   0.220  1.00 89.44           O
ATOM   4660  HA  ALA A 306       3.460  -6.036   1.203  1.00 89.44           H
ATOM   4661  CB  ALA A 306       2.808  -5.020   2.976  1.00 89.44           C
ATOM   4662 1HB  ALA A 306       2.370  -5.925   3.398  1.00 89.44           H
ATOM   4663 2HB  ALA A 306       3.243  -4.420   3.776  1.00 89.44           H
ATOM   4664 3HB  ALA A 306       2.033  -4.443   2.471  1.00 89.44           H
ATOM   4665  HN  ALA A 306       4.829  -6.235   3.638  1.00 89.44           H
ATOM   4666  N   PHE A 307       5.521  -3.619   1.988  1.00 89.58           N
ATOM   4667  CA  PHE A 307       6.186  -2.424   1.497  1.00 89.58           C
ATOM   4668  C   PHE A 307       6.978  -2.721   0.222  1.00 89.58           C
ATOM   4669  O   PHE A 307       7.057  -1.881  -0.673  1.00 89.58           O
ATOM   4670  HA  PHE A 307       5.411  -1.689   1.279  1.00 89.58           H
ATOM   4671  CB  PHE A 307       7.155  -1.970   2.591  1.00 89.58           C
ATOM   4672 1HB  PHE A 307       7.758  -2.823   2.904  1.00 89.58           H
ATOM   4673 2HB  PHE A 307       7.840  -1.232   2.173  1.00 89.58           H
ATOM   4674  CG  PHE A 307       6.470  -1.370   3.820  1.00 89.58           C
ATOM   4675  CD1 PHE A 307       5.113  -1.358   3.904  1.00 89.58           C
ATOM   4676  HD1 PHE A 307       4.513  -1.777   3.096  1.00 89.58           H
ATOM   4677  CD2 PHE A 307       7.218  -0.848   4.829  1.00 89.58           C
ATOM   4678  HD2 PHE A 307       8.306  -0.857   4.762  1.00 89.58           H
ATOM   4679  CE1 PHE A 307       4.477  -0.801   5.045  1.00 89.58           C
ATOM   4680  HE1 PHE A 307       3.389  -0.791   5.112  1.00 89.58           H
ATOM   4681  CE2 PHE A 307       6.582  -0.291   5.970  1.00 89.58           C
ATOM   4682  HE2 PHE A 307       7.182   0.127   6.778  1.00 89.58           H
ATOM   4683  CZ  PHE A 307       5.225  -0.279   6.054  1.00 89.58           C
ATOM   4684  HZ  PHE A 307       4.736   0.149   6.929  1.00 89.58           H
ATOM   4685  HN  PHE A 307       5.869  -3.969   2.857  1.00 89.58           H
ATOM   4686  N   PHE A 308       7.544  -3.918   0.181  1.00 90.15           N
ATOM   4687  CA  PHE A 308       8.366  -4.318  -0.949  1.00 90.15           C
ATOM   4688  C   PHE A 308       7.547  -4.341  -2.241  1.00 90.15           C
ATOM   4689  O   PHE A 308       8.106  -4.278  -3.335  1.00 90.15           O
ATOM   4690  HA  PHE A 308       9.167  -3.586  -1.041  1.00 90.15           H
ATOM   4691  CB  PHE A 308       8.872  -5.732  -0.655  1.00 90.15           C
ATOM   4692 1HB  PHE A 308       9.110  -5.808   0.406  1.00 90.15           H
ATOM   4693 2HB  PHE A 308       8.070  -6.443  -0.853  1.00 90.15           H
ATOM   4694  CG  PHE A 308      10.103  -6.134  -1.469  1.00 90.15           C
ATOM   4695  CD1 PHE A 308       9.957  -6.869  -2.604  1.00 90.15           C
ATOM   4696  HD1 PHE A 308       8.963  -7.172  -2.933  1.00 90.15           H
ATOM   4697  CD2 PHE A 308      11.343  -5.756  -1.059  1.00 90.15           C
ATOM   4698  HD2 PHE A 308      11.460  -5.167  -0.149  1.00 90.15           H
ATOM   4699  CE1 PHE A 308      11.099  -7.243  -3.360  1.00 90.15           C
ATOM   4700  HE1 PHE A 308      10.982  -7.832  -4.270  1.00 90.15           H
ATOM   4701  CE2 PHE A 308      12.486  -6.130  -1.815  1.00 90.15           C
ATOM   4702  HE2 PHE A 308      13.480  -5.827  -1.486  1.00 90.15           H
ATOM   4703  CZ  PHE A 308      12.339  -6.865  -2.950  1.00 90.15           C
ATOM   4704  HZ  PHE A 308      13.216  -7.151  -3.530  1.00 90.15           H
ATOM   4705  HN  PHE A 308       7.448  -4.607   0.899  1.00 90.15           H
ATOM   4706  N   HIS A 309       6.236  -4.431  -2.073  1.00 86.71           N
ATOM   4707  CA  HIS A 309       5.337  -4.478  -3.213  1.00 86.71           C
ATOM   4708  C   HIS A 309       5.484  -3.197  -4.036  1.00 86.71           C
ATOM   4709  O   HIS A 309       5.383  -3.227  -5.261  1.00 86.71           O
ATOM   4710  HA  HIS A 309       5.646  -5.328  -3.821  1.00 86.71           H
ATOM   4711  CB  HIS A 309       3.897  -4.729  -2.759  1.00 86.71           C
ATOM   4712 1HB  HIS A 309       3.879  -5.607  -2.113  1.00 86.71           H
ATOM   4713 2HB  HIS A 309       3.564  -3.884  -2.157  1.00 86.71           H
ATOM   4714  CG  HIS A 309       2.923  -4.936  -3.894  1.00 86.71           C
ATOM   4715  ND1 HIS A 309       2.185  -3.904  -4.447  1.00 86.71           N
ATOM   4716  HD1 HIS A 309       2.218  -2.945  -4.164  1.00 86.71           H
ATOM   4717  CD2 HIS A 309       2.573  -6.066  -4.574  1.00 86.71           C
ATOM   4718  HD2 HIS A 309       2.968  -7.066  -4.393  1.00 86.71           H
ATOM   4719  CE1 HIS A 309       1.429  -4.402  -5.414  1.00 86.71           C
ATOM   4720  HE1 HIS A 309       0.736  -3.839  -6.039  1.00 86.71           H
ATOM   4721  NE2 HIS A 309       1.671  -5.742  -5.491  1.00 86.71           N
ATOM   4722  HN  HIS A 309       5.789  -4.471  -1.179  1.00 86.71           H
ATOM   4723  N   SER A 310       5.720  -2.101  -3.329  1.00 85.51           N
ATOM   4724  CA  SER A 310       5.827  -0.803  -3.974  1.00 85.51           C
ATOM   4725  C   SER A 310       7.059  -0.769  -4.880  1.00 85.51           C
ATOM   4726  O   SER A 310       7.137   0.048  -5.796  1.00 85.51           O
ATOM   4727  HA  SER A 310       4.916  -0.698  -4.563  1.00 85.51           H
ATOM   4728  CB  SER A 310       5.897   0.321  -2.939  1.00 85.51           C
ATOM   4729 1HB  SER A 310       6.681   0.099  -2.215  1.00 85.51           H
ATOM   4730 2HB  SER A 310       6.175   1.252  -3.433  1.00 85.51           H
ATOM   4731  OG  SER A 310       4.658   0.498  -2.257  1.00 85.51           O
ATOM   4732  HG  SER A 310       4.017   1.000  -2.838  1.00 85.51           H
ATOM   4733  HN  SER A 310       5.837  -2.091  -2.336  1.00 85.51           H
ATOM   4734  N   CYS A 311       7.990  -1.666  -4.593  1.00 87.75           N
ATOM   4735  CA  CYS A 311       9.197  -1.775  -5.395  1.00 87.75           C
ATOM   4736  C   CYS A 311       8.901  -2.686  -6.587  1.00 87.75           C
ATOM   4737  O   CYS A 311       9.514  -2.549  -7.645  1.00 87.75           O
ATOM   4738  HA  CYS A 311       9.443  -0.767  -5.729  1.00 87.75           H
ATOM   4739  CB  CYS A 311      10.381  -2.282  -4.569  1.00 87.75           C
ATOM   4740 1HB  CYS A 311      10.161  -3.273  -4.173  1.00 87.75           H
ATOM   4741 2HB  CYS A 311      11.262  -2.382  -5.204  1.00 87.75           H
ATOM   4742  SG  CYS A 311      10.729  -1.124  -3.196  1.00 87.75           S
ATOM   4743  HG  CYS A 311      11.488  -1.962  -2.496  1.00 87.75           H
ATOM   4744  HN  CYS A 311       7.931  -2.310  -3.830  1.00 87.75           H
ATOM   4745  N   LEU A 312       7.962  -3.597  -6.377  1.00 87.22           N
ATOM   4746  CA  LEU A 312       7.670  -4.615  -7.372  1.00 87.22           C
ATOM   4747  C   LEU A 312       6.729  -4.034  -8.429  1.00 87.22           C
ATOM   4748  O   LEU A 312       6.719  -4.487  -9.572  1.00 87.22           O
ATOM   4749  HA  LEU A 312       8.611  -4.879  -7.854  1.00 87.22           H
ATOM   4750  CB  LEU A 312       7.134  -5.881  -6.701  1.00 87.22           C
ATOM   4751 1HB  LEU A 312       6.306  -5.601  -6.051  1.00 87.22           H
ATOM   4752 2HB  LEU A 312       6.727  -6.533  -7.474  1.00 87.22           H
ATOM   4753  CG  LEU A 312       8.144  -6.683  -5.877  1.00 87.22           C
ATOM   4754  HG  LEU A 312       8.518  -6.042  -5.078  1.00 87.22           H
ATOM   4755  CD1 LEU A 312       7.477  -7.890  -5.215  1.00 87.22           C
ATOM   4756 1HD1 LEU A 312       6.680  -7.547  -4.554  1.00 87.22           H
ATOM   4757 2HD1 LEU A 312       7.058  -8.540  -5.983  1.00 87.22           H
ATOM   4758 3HD1 LEU A 312       8.217  -8.442  -4.636  1.00 87.22           H
ATOM   4759  CD2 LEU A 312       9.348  -7.089  -6.730  1.00 87.22           C
ATOM   4760 1HD2 LEU A 312       9.011  -7.704  -7.564  1.00 87.22           H
ATOM   4761 2HD2 LEU A 312       9.840  -6.195  -7.113  1.00 87.22           H
ATOM   4762 3HD2 LEU A 312      10.050  -7.658  -6.120  1.00 87.22           H
ATOM   4763  HN  LEU A 312       7.407  -3.646  -5.547  1.00 87.22           H
ATOM   4764  N   ASN A 313       5.962  -3.039  -8.009  1.00 79.96           N
ATOM   4765  CA  ASN A 313       4.949  -2.459  -8.875  1.00 79.96           C
ATOM   4766  C   ASN A 313       5.577  -2.111 -10.226  1.00 79.96           C
ATOM   4767  O   ASN A 313       5.047  -2.478 -11.274  1.00 79.96           O
ATOM   4768  HA  ASN A 313       4.174  -3.220  -8.959  1.00 79.96           H
ATOM   4769  CB  ASN A 313       4.381  -1.172  -8.273  1.00 79.96           C
ATOM   4770 1HB  ASN A 313       5.169  -0.634  -7.746  1.00 79.96           H
ATOM   4771 2HB  ASN A 313       4.027  -0.518  -9.070  1.00 79.96           H
ATOM   4772  CG  ASN A 313       3.232  -1.478  -7.309  1.00 79.96           C
ATOM   4773  OD1 ASN A 313       2.665  -2.558  -7.302  1.00 79.96           O
ATOM   4774  ND2 ASN A 313       2.923  -0.470  -6.498  1.00 79.96           N
ATOM   4775 1HD2 ASN A 313       3.429   0.391  -6.556  1.00 79.96           H
ATOM   4776 2HD2 ASN A 313       2.185  -0.573  -5.832  1.00 79.96           H
ATOM   4777  HN  ASN A 313       6.023  -2.631  -7.098  1.00 79.96           H
ATOM   4778  N   PRO A 314       6.713  -1.400 -10.227  1.00 80.02           N
ATOM   4779  CA  PRO A 314       7.420  -1.110 -11.477  1.00 80.02           C
ATOM   4780  C   PRO A 314       7.699  -2.366 -12.287  1.00 80.02           C
ATOM   4781  O   PRO A 314       7.377  -2.430 -13.472  1.00 80.02           O
ATOM   4782  HA  PRO A 314       6.800  -0.488 -12.123  1.00 80.02           H
ATOM   4783  CB  PRO A 314       8.712  -0.434 -11.014  1.00 80.02           C
ATOM   4784 1HB  PRO A 314       9.517  -1.156 -10.880  1.00 80.02           H
ATOM   4785 2HB  PRO A 314       9.062   0.301 -11.739  1.00 80.02           H
ATOM   4786  CG  PRO A 314       8.316   0.219  -9.696  1.00 80.02           C
ATOM   4787 1HG  PRO A 314       9.184   0.436  -9.074  1.00 80.02           H
ATOM   4788 2HG  PRO A 314       7.806   1.170  -9.852  1.00 80.02           H
ATOM   4789  CD  PRO A 314       7.405  -0.820  -9.062  1.00 80.02           C
ATOM   4790 1HD  PRO A 314       7.970  -1.574  -8.516  1.00 80.02           H
ATOM   4791 2HD  PRO A 314       6.710  -0.370  -8.353  1.00 80.02           H
ATOM   4792  N   VAL A 315       8.298  -3.341 -11.619  1.00 78.59           N
ATOM   4793  CA  VAL A 315       8.729  -4.555 -12.291  1.00 78.59           C
ATOM   4794  C   VAL A 315       7.521  -5.224 -12.950  1.00 78.59           C
ATOM   4795  O   VAL A 315       7.592  -5.642 -14.105  1.00 78.59           O
ATOM   4796  HA  VAL A 315       9.437  -4.267 -13.068  1.00 78.59           H
ATOM   4797  CB  VAL A 315       9.455  -5.471 -11.304  1.00 78.59           C
ATOM   4798  HB  VAL A 315       8.730  -5.806 -10.562  1.00 78.59           H
ATOM   4799  CG1 VAL A 315      10.009  -6.709 -12.012  1.00 78.59           C
ATOM   4800 1HG1 VAL A 315       9.189  -7.265 -12.466  1.00 78.59           H
ATOM   4801 2HG1 VAL A 315      10.713  -6.402 -12.785  1.00 78.59           H
ATOM   4802 3HG1 VAL A 315      10.520  -7.343 -11.287  1.00 78.59           H
ATOM   4803  CG2 VAL A 315      10.565  -4.716 -10.570  1.00 78.59           C
ATOM   4804 1HG2 VAL A 315      11.288  -4.339 -11.294  1.00 78.59           H
ATOM   4805 2HG2 VAL A 315      10.133  -3.881 -10.019  1.00 78.59           H
ATOM   4806 3HG2 VAL A 315      11.065  -5.391  -9.875  1.00 78.59           H
ATOM   4807  HN  VAL A 315       8.490  -3.311 -10.637  1.00 78.59           H
ATOM   4808  N   LEU A 316       6.440  -5.303 -12.188  1.00 75.95           N
ATOM   4809  CA  LEU A 316       5.316  -6.141 -12.568  1.00 75.95           C
ATOM   4810  C   LEU A 316       4.637  -5.547 -13.804  1.00 75.95           C
ATOM   4811  O   LEU A 316       4.423  -6.244 -14.795  1.00 75.95           O
ATOM   4812  HA  LEU A 316       5.714  -7.122 -12.831  1.00 75.95           H
ATOM   4813  CB  LEU A 316       4.370  -6.340 -11.382  1.00 75.95           C
ATOM   4814 1HB  LEU A 316       4.080  -5.358 -11.006  1.00 75.95           H
ATOM   4815 2HB  LEU A 316       3.462  -6.823 -11.744  1.00 75.95           H
ATOM   4816  CG  LEU A 316       4.921  -7.160 -10.214  1.00 75.95           C
ATOM   4817  HG  LEU A 316       5.848  -6.696  -9.878  1.00 75.95           H
ATOM   4818  CD1 LEU A 316       3.953  -7.146  -9.029  1.00 75.95           C
ATOM   4819 1HD1 LEU A 316       3.803  -6.119  -8.695  1.00 75.95           H
ATOM   4820 2HD1 LEU A 316       2.998  -7.572  -9.336  1.00 75.95           H
ATOM   4821 3HD1 LEU A 316       4.370  -7.736  -8.213  1.00 75.95           H
ATOM   4822  CD2 LEU A 316       5.264  -8.584 -10.658  1.00 75.95           C
ATOM   4823 1HD2 LEU A 316       4.366  -9.073 -11.035  1.00 75.95           H
ATOM   4824 2HD2 LEU A 316       6.016  -8.548 -11.446  1.00 75.95           H
ATOM   4825 3HD2 LEU A 316       5.653  -9.145  -9.809  1.00 75.95           H
ATOM   4826  HN  LEU A 316       6.325  -4.808 -11.327  1.00 75.95           H
ATOM   4827  N   TYR A 317       4.317  -4.265 -13.705  1.00 67.95           N
ATOM   4828  CA  TYR A 317       3.411  -3.645 -14.657  1.00 67.95           C
ATOM   4829  C   TYR A 317       4.181  -3.046 -15.836  1.00 67.95           C
ATOM   4830  O   TYR A 317       3.601  -2.771 -16.885  1.00 67.95           O
ATOM   4831  HA  TYR A 317       2.734  -4.414 -15.028  1.00 67.95           H
ATOM   4832  CB  TYR A 317       2.708  -2.518 -13.897  1.00 67.95           C
ATOM   4833 1HB  TYR A 317       3.461  -1.897 -13.410  1.00 67.95           H
ATOM   4834 2HB  TYR A 317       2.186  -1.882 -14.612  1.00 67.95           H
ATOM   4835  CG  TYR A 317       1.711  -3.005 -12.845  1.00 67.95           C
ATOM   4836  CD1 TYR A 317       0.495  -3.528 -13.236  1.00 67.95           C
ATOM   4837  HD1 TYR A 317       0.246  -3.594 -14.295  1.00 67.95           H
ATOM   4838  CD2 TYR A 317       2.026  -2.920 -11.504  1.00 67.95           C
ATOM   4839  HD2 TYR A 317       2.986  -2.507 -11.195  1.00 67.95           H
ATOM   4840  CE1 TYR A 317      -0.444  -3.986 -12.246  1.00 67.95           C
ATOM   4841  HE1 TYR A 317      -1.407  -4.402 -12.541  1.00 67.95           H
ATOM   4842  CE2 TYR A 317       1.087  -3.379 -10.513  1.00 67.95           C
ATOM   4843  HE2 TYR A 317       1.323  -3.318  -9.451  1.00 67.95           H
ATOM   4844  CZ  TYR A 317      -0.102  -3.889 -10.933  1.00 67.95           C
ATOM   4845  OH  TYR A 317      -0.989  -4.322  -9.997  1.00 67.95           O
ATOM   4846  HH  TYR A 317      -0.526  -4.450  -9.120  1.00 67.95           H
ATOM   4847  HN  TYR A 317       4.664  -3.656 -12.992  1.00 67.95           H
ATOM   4848  N   VAL A 318       5.476  -2.862 -15.623  1.00 67.56           N
ATOM   4849  CA  VAL A 318       6.258  -1.985 -16.479  1.00 67.56           C
ATOM   4850  C   VAL A 318       7.232  -2.825 -17.308  1.00 67.56           C
ATOM   4851  O   VAL A 318       7.148  -2.847 -18.535  1.00 67.56           O
ATOM   4852  HA  VAL A 318       5.566  -1.482 -17.154  1.00 67.56           H
ATOM   4853  CB  VAL A 318       6.957  -0.918 -15.635  1.00 67.56           C
ATOM   4854  HB  VAL A 318       7.720  -1.413 -15.033  1.00 67.56           H
ATOM   4855  CG1 VAL A 318       7.656   0.113 -16.524  1.00 67.56           C
ATOM   4856 1HG1 VAL A 318       8.401  -0.386 -17.143  1.00 67.56           H
ATOM   4857 2HG1 VAL A 318       6.919   0.600 -17.163  1.00 67.56           H
ATOM   4858 3HG1 VAL A 318       8.145   0.860 -15.898  1.00 67.56           H
ATOM   4859  CG2 VAL A 318       5.972  -0.241 -14.680  1.00 67.56           C
ATOM   4860 1HG2 VAL A 318       5.177   0.234 -15.255  1.00 67.56           H
ATOM   4861 2HG2 VAL A 318       5.541  -0.988 -14.013  1.00 67.56           H
ATOM   4862 3HG2 VAL A 318       6.495   0.513 -14.092  1.00 67.56           H
ATOM   4863  HN  VAL A 318       5.989  -3.299 -14.884  1.00 67.56           H
ATOM   4864  N   PHE A 319       8.133  -3.495 -16.605  1.00 67.20           N
ATOM   4865  CA  PHE A 319       9.192  -4.241 -17.263  1.00 67.20           C
ATOM   4866  C   PHE A 319       8.651  -5.533 -17.878  1.00 67.20           C
ATOM   4867  O   PHE A 319       9.277  -6.113 -18.764  1.00 67.20           O
ATOM   4868  HA  PHE A 319       9.593  -3.606 -18.052  1.00 67.20           H
ATOM   4869  CB  PHE A 319      10.223  -4.594 -16.189  1.00 67.20           C
ATOM   4870 1HB  PHE A 319       9.707  -5.025 -15.331  1.00 67.20           H
ATOM   4871 2HB  PHE A 319      10.890  -5.363 -16.579  1.00 67.20           H
ATOM   4872  CG  PHE A 319      11.062  -3.405 -15.717  1.00 67.20           C
ATOM   4873  CD1 PHE A 319      12.115  -2.977 -16.464  1.00 67.20           C
ATOM   4874  HD1 PHE A 319      12.362  -3.481 -17.398  1.00 67.20           H
ATOM   4875  CD2 PHE A 319      10.755  -2.776 -14.551  1.00 67.20           C
ATOM   4876  HD2 PHE A 319       9.911  -3.119 -13.953  1.00 67.20           H
ATOM   4877  CE1 PHE A 319      12.894  -1.873 -16.026  1.00 67.20           C
ATOM   4878  HE1 PHE A 319      13.738  -1.530 -16.624  1.00 67.20           H
ATOM   4879  CE2 PHE A 319      11.533  -1.672 -14.114  1.00 67.20           C
ATOM   4880  HE2 PHE A 319      11.287  -1.168 -13.179  1.00 67.20           H
ATOM   4881  CZ  PHE A 319      12.586  -1.244 -14.860  1.00 67.20           C
ATOM   4882  HZ  PHE A 319      13.184  -0.396 -14.524  1.00 67.20           H
ATOM   4883  HN  PHE A 319       8.147  -3.532 -15.605  1.00 67.20           H
ATOM   4884  N   VAL A 320       7.494  -5.948 -17.383  1.00 67.99           N
ATOM   4885  CA  VAL A 320       6.810  -7.101 -17.942  1.00 67.99           C
ATOM   4886  C   VAL A 320       6.139  -6.703 -19.258  1.00 67.99           C
ATOM   4887  O   VAL A 320       5.868  -7.554 -20.104  1.00 67.99           O
ATOM   4888  HA  VAL A 320       7.564  -7.862 -18.149  1.00 67.99           H
ATOM   4889  CB  VAL A 320       5.827  -7.675 -16.919  1.00 67.99           C
ATOM   4890  HB  VAL A 320       5.121  -6.888 -16.656  1.00 67.99           H
ATOM   4891  CG1 VAL A 320       5.033  -8.839 -17.515  1.00 67.99           C
ATOM   4892 1HG1 VAL A 320       4.472  -8.490 -18.382  1.00 67.99           H
ATOM   4893 2HG1 VAL A 320       5.720  -9.629 -17.820  1.00 67.99           H
ATOM   4894 3HG1 VAL A 320       4.342  -9.228 -16.767  1.00 67.99           H
ATOM   4895  CG2 VAL A 320       6.553  -8.102 -15.642  1.00 67.99           C
ATOM   4896 1HG2 VAL A 320       7.292  -8.866 -15.882  1.00 67.99           H
ATOM   4897 2HG2 VAL A 320       7.052  -7.239 -15.201  1.00 67.99           H
ATOM   4898 3HG2 VAL A 320       5.831  -8.505 -14.932  1.00 67.99           H
ATOM   4899  HN  VAL A 320       7.025  -5.510 -16.615  1.00 67.99           H
ATOM   4900  N   GLY A 321       5.890  -5.408 -19.390  1.00 66.03           N
ATOM   4901  CA  GLY A 321       5.251  -4.887 -20.586  1.00 66.03           C
ATOM   4902  C   GLY A 321       6.246  -4.797 -21.745  1.00 66.03           C
ATOM   4903  O   GLY A 321       7.257  -4.103 -21.647  1.00 66.03           O
ATOM   4904 1HA  GLY A 321       4.417  -5.530 -20.867  1.00 66.03           H
ATOM   4905 2HA  GLY A 321       4.836  -3.900 -20.380  1.00 66.03           H
ATOM   4906  HN  GLY A 321       6.117  -4.722 -18.699  1.00 66.03           H
ATOM   4907  N   GLU A 322       5.924  -5.508 -22.815  1.00 67.10           N
ATOM   4908  CA  GLU A 322       6.693  -5.401 -24.044  1.00 67.10           C
ATOM   4909  C   GLU A 322       6.745  -3.945 -24.512  1.00 67.10           C
ATOM   4910  O   GLU A 322       7.803  -3.450 -24.897  1.00 67.10           O
ATOM   4911  HA  GLU A 322       7.696  -5.743 -23.788  1.00 67.10           H
ATOM   4912  CB  GLU A 322       6.116  -6.307 -25.133  1.00 67.10           C
ATOM   4913 1HB  GLU A 322       5.031  -6.212 -25.153  1.00 67.10           H
ATOM   4914 2HB  GLU A 322       6.586  -6.078 -26.089  1.00 67.10           H
ATOM   4915  CG  GLU A 322       6.425  -7.777 -24.843  1.00 67.10           C
ATOM   4916 1HG  GLU A 322       7.495  -7.902 -24.674  1.00 67.10           H
ATOM   4917 2HG  GLU A 322       5.920  -8.085 -23.927  1.00 67.10           H
ATOM   4918  CD  GLU A 322       5.978  -8.670 -26.002  1.00 67.10           C
ATOM   4919  OE1 GLU A 322       6.502  -9.803 -26.080  1.00 67.10           O
ATOM   4920  OE2 GLU A 322       5.124  -8.200 -26.783  1.00 67.10           O
ATOM   4921  HN  GLU A 322       5.156  -6.147 -22.852  1.00 67.10           H
ATOM   4922  N   ARG A 323       5.588  -3.300 -24.465  1.00 66.13           N
ATOM   4923  CA  ARG A 323       5.469  -1.940 -24.961  1.00 66.13           C
ATOM   4924  C   ARG A 323       6.477  -1.029 -24.259  1.00 66.13           C
ATOM   4925  O   ARG A 323       7.153  -0.231 -24.906  1.00 66.13           O
ATOM   4926  HA  ARG A 323       5.681  -2.012 -26.027  1.00 66.13           H
ATOM   4927  CB  ARG A 323       4.057  -1.394 -24.737  1.00 66.13           C
ATOM   4928 1HB  ARG A 323       3.631  -1.835 -23.836  1.00 66.13           H
ATOM   4929 2HB  ARG A 323       4.101  -0.317 -24.575  1.00 66.13           H
ATOM   4930  CG  ARG A 323       3.156  -1.698 -25.936  1.00 66.13           C
ATOM   4931 1HG  ARG A 323       3.632  -1.348 -26.852  1.00 66.13           H
ATOM   4932 2HG  ARG A 323       3.028  -2.776 -26.035  1.00 66.13           H
ATOM   4933  CD  ARG A 323       1.789  -1.029 -25.777  1.00 66.13           C
ATOM   4934 1HD  ARG A 323       1.386  -1.236 -24.786  1.00 66.13           H
ATOM   4935 2HD  ARG A 323       1.892   0.053 -25.860  1.00 66.13           H
ATOM   4936  NE  ARG A 323       0.858  -1.528 -26.814  1.00 66.13           N
ATOM   4937  HE  ARG A 323       1.200  -2.206 -27.464  1.00 66.13           H
ATOM   4938  CZ  ARG A 323      -0.415  -1.128 -26.936  1.00 66.13           C
ATOM   4939  NH1 ARG A 323      -0.927  -0.222 -26.092  1.00 66.13           N
ATOM   4940 1HH1 ARG A 323      -0.358   0.162 -25.365  1.00 66.13           H
ATOM   4941 2HH1 ARG A 323      -1.878   0.071 -26.190  1.00 66.13           H
ATOM   4942  NH2 ARG A 323      -1.169  -1.648 -27.914  1.00 66.13           N
ATOM   4943 1HH2 ARG A 323      -2.121  -1.361 -28.019  1.00 66.13           H
ATOM   4944 2HH2 ARG A 323      -0.779  -2.324 -28.540  1.00 66.13           H
ATOM   4945  HN  ARG A 323       4.744  -3.692 -24.097  1.00 66.13           H
ATOM   4946  N   PHE A 324       6.546  -1.178 -22.944  1.00 70.40           N
ATOM   4947  CA  PHE A 324       7.373  -0.300 -22.133  1.00 70.40           C
ATOM   4948  C   PHE A 324       8.859  -0.560 -22.384  1.00 70.40           C
ATOM   4949  O   PHE A 324       9.658   0.375 -22.428  1.00 70.40           O
ATOM   4950  HA  PHE A 324       7.131   0.725 -22.418  1.00 70.40           H
ATOM   4951  CB  PHE A 324       7.053  -0.610 -20.670  1.00 70.40           C
ATOM   4952 1HB  PHE A 324       5.972  -0.577 -20.529  1.00 70.40           H
ATOM   4953 2HB  PHE A 324       7.372  -1.628 -20.446  1.00 70.40           H
ATOM   4954  CG  PHE A 324       7.711   0.346 -19.673  1.00 70.40           C
ATOM   4955  CD1 PHE A 324       8.958   0.082 -19.200  1.00 70.40           C
ATOM   4956  HD1 PHE A 324       9.489  -0.810 -19.531  1.00 70.40           H
ATOM   4957  CD2 PHE A 324       7.049   1.460 -19.260  1.00 70.40           C
ATOM   4958  HD2 PHE A 324       6.049   1.671 -19.639  1.00 70.40           H
ATOM   4959  CE1 PHE A 324       9.569   0.970 -18.275  1.00 70.40           C
ATOM   4960  HE1 PHE A 324      10.569   0.758 -17.896  1.00 70.40           H
ATOM   4961  CE2 PHE A 324       7.660   2.347 -18.335  1.00 70.40           C
ATOM   4962  HE2 PHE A 324       7.129   3.240 -18.003  1.00 70.40           H
ATOM   4963  CZ  PHE A 324       8.907   2.083 -17.862  1.00 70.40           C
ATOM   4964  HZ  PHE A 324       9.376   2.765 -17.152  1.00 70.40           H
ATOM   4965  HN  PHE A 324       6.052  -1.882 -22.434  1.00 70.40           H
ATOM   4966  N   ARG A 325       9.186  -1.834 -22.543  1.00 71.42           N
ATOM   4967  CA  ARG A 325      10.548  -2.222 -22.866  1.00 71.42           C
ATOM   4968  C   ARG A 325      11.022  -1.498 -24.128  1.00 71.42           C
ATOM   4969  O   ARG A 325      12.158  -1.032 -24.191  1.00 71.42           O
ATOM   4970  HA  ARG A 325      11.137  -1.924 -21.998  1.00 71.42           H
ATOM   4971  CB  ARG A 325      10.653  -3.733 -23.083  1.00 71.42           C
ATOM   4972 1HB  ARG A 325       9.885  -4.057 -23.786  1.00 71.42           H
ATOM   4973 2HB  ARG A 325      11.617  -3.974 -23.532  1.00 71.42           H
ATOM   4974  CG  ARG A 325      10.496  -4.489 -21.763  1.00 71.42           C
ATOM   4975 1HG  ARG A 325      11.178  -4.076 -21.019  1.00 71.42           H
ATOM   4976 2HG  ARG A 325       9.485  -4.352 -21.379  1.00 71.42           H
ATOM   4977  CD  ARG A 325      10.779  -5.982 -21.948  1.00 71.42           C
ATOM   4978 1HD  ARG A 325      10.124  -6.391 -22.717  1.00 71.42           H
ATOM   4979 2HD  ARG A 325      11.803  -6.126 -22.292  1.00 71.42           H
ATOM   4980  NE  ARG A 325      10.569  -6.699 -20.671  1.00 71.42           N
ATOM   4981  HE  ARG A 325      10.175  -6.190 -19.906  1.00 71.42           H
ATOM   4982  CZ  ARG A 325      10.875  -7.989 -20.475  1.00 71.42           C
ATOM   4983  NH1 ARG A 325      11.406  -8.720 -21.465  1.00 71.42           N
ATOM   4984 1HH1 ARG A 325      11.577  -8.304 -22.358  1.00 71.42           H
ATOM   4985 2HH1 ARG A 325      11.631  -9.682 -21.310  1.00 71.42           H
ATOM   4986  NH2 ARG A 325      10.642  -8.537 -19.275  1.00 71.42           N
ATOM   4987 1HH2 ARG A 325      10.864  -9.498 -19.112  1.00 71.42           H
ATOM   4988 2HH2 ARG A 325      10.245  -7.984 -18.541  1.00 71.42           H
ATOM   4989  HN  ARG A 325       8.540  -2.592 -22.454  1.00 71.42           H
ATOM   4990  N   ARG A 326      10.126  -1.428 -25.102  1.00 73.72           N
ATOM   4991  CA  ARG A 326      10.410  -0.701 -26.328  1.00 73.72           C
ATOM   4992  C   ARG A 326      10.594   0.788 -26.032  1.00 73.72           C
ATOM   4993  O   ARG A 326      11.508   1.421 -26.559  1.00 73.72           O
ATOM   4994  HA  ARG A 326      11.332  -1.143 -26.707  1.00 73.72           H
ATOM   4995  CB  ARG A 326       9.281  -0.876 -27.346  1.00 73.72           C
ATOM   4996 1HB  ARG A 326       8.320  -0.694 -26.863  1.00 73.72           H
ATOM   4997 2HB  ARG A 326       9.384  -0.136 -28.140  1.00 73.72           H
ATOM   4998  CG  ARG A 326       9.297  -2.283 -27.946  1.00 73.72           C
ATOM   4999 1HG  ARG A 326      10.238  -2.447 -28.472  1.00 73.72           H
ATOM   5000 2HG  ARG A 326       9.245  -3.024 -27.148  1.00 73.72           H
ATOM   5001  CD  ARG A 326       8.126  -2.481 -28.911  1.00 73.72           C
ATOM   5002 1HD  ARG A 326       7.199  -2.148 -28.444  1.00 73.72           H
ATOM   5003 2HD  ARG A 326       8.272  -1.870 -29.802  1.00 73.72           H
ATOM   5004  NE  ARG A 326       8.018  -3.908 -29.290  1.00 73.72           N
ATOM   5005  HE  ARG A 326       8.121  -4.593 -28.569  1.00 73.72           H
ATOM   5006  CZ  ARG A 326       7.790  -4.339 -30.538  1.00 73.72           C
ATOM   5007  NH1 ARG A 326       7.643  -3.465 -31.543  1.00 73.72           N
ATOM   5008 1HH1 ARG A 326       7.704  -2.483 -31.365  1.00 73.72           H
ATOM   5009 2HH1 ARG A 326       7.474  -3.795 -32.472  1.00 73.72           H
ATOM   5010  NH2 ARG A 326       7.710  -5.657 -30.766  1.00 73.72           N
ATOM   5011 1HH2 ARG A 326       7.541  -5.995 -31.691  1.00 73.72           H
ATOM   5012 2HH2 ARG A 326       7.821  -6.302 -30.010  1.00 73.72           H
ATOM   5013  HN  ARG A 326       9.223  -1.855 -25.063  1.00 73.72           H
ATOM   5014  N   ASP A 327       9.711   1.305 -25.189  1.00 74.24           N
ATOM   5015  CA  ASP A 327       9.699   2.729 -24.898  1.00 74.24           C
ATOM   5016  C   ASP A 327      10.947   3.090 -24.089  1.00 74.24           C
ATOM   5017  O   ASP A 327      11.552   4.138 -24.310  1.00 74.24           O
ATOM   5018  HA  ASP A 327       9.677   3.220 -25.871  1.00 74.24           H
ATOM   5019  CB  ASP A 327       8.471   3.111 -24.070  1.00 74.24           C
ATOM   5020 1HB  ASP A 327       8.474   2.556 -23.132  1.00 74.24           H
ATOM   5021 2HB  ASP A 327       8.516   4.170 -23.813  1.00 74.24           H
ATOM   5022  CG  ASP A 327       7.180   2.821 -24.837  1.00 74.24           C
ATOM   5023  OD1 ASP A 327       7.203   2.999 -26.074  1.00 74.24           O
ATOM   5024  OD2 ASP A 327       6.199   2.427 -24.169  1.00 74.24           O
ATOM   5025  HN  ASP A 327       9.015   0.770 -24.711  1.00 74.24           H
ATOM   5026  N   LEU A 328      11.294   2.202 -23.169  1.00 73.37           N
ATOM   5027  CA  LEU A 328      12.482   2.394 -22.355  1.00 73.37           C
ATOM   5028  C   LEU A 328      13.702   2.542 -23.266  1.00 73.37           C
ATOM   5029  O   LEU A 328      14.513   3.448 -23.081  1.00 73.37           O
ATOM   5030  HA  LEU A 328      12.351   3.323 -21.800  1.00 73.37           H
ATOM   5031  CB  LEU A 328      12.615   1.268 -21.328  1.00 73.37           C
ATOM   5032 1HB  LEU A 328      11.750   1.302 -20.666  1.00 73.37           H
ATOM   5033 2HB  LEU A 328      12.574   0.315 -21.855  1.00 73.37           H
ATOM   5034  CG  LEU A 328      13.881   1.289 -20.468  1.00 73.37           C
ATOM   5035  HG  LEU A 328      14.743   1.340 -21.133  1.00 73.37           H
ATOM   5036  CD1 LEU A 328      13.919   2.535 -19.581  1.00 73.37           C
ATOM   5037 1HD1 LEU A 328      13.906   3.427 -20.206  1.00 73.37           H
ATOM   5038 2HD1 LEU A 328      13.050   2.539 -18.923  1.00 73.37           H
ATOM   5039 3HD1 LEU A 328      14.829   2.525 -18.981  1.00 73.37           H
ATOM   5040  CD2 LEU A 328      14.013   0.001 -19.654  1.00 73.37           C
ATOM   5041 1HD2 LEU A 328      13.148  -0.106 -19.000  1.00 73.37           H
ATOM   5042 2HD2 LEU A 328      14.064  -0.853 -20.331  1.00 73.37           H
ATOM   5043 3HD2 LEU A 328      14.921   0.042 -19.053  1.00 73.37           H
ATOM   5044  HN  LEU A 328      10.781   1.365 -22.978  1.00 73.37           H
ATOM   5045  N   VAL A 329      13.794   1.638 -24.230  1.00 74.02           N
ATOM   5046  CA  VAL A 329      14.922   1.633 -25.146  1.00 74.02           C
ATOM   5047  C   VAL A 329      14.883   2.900 -26.004  1.00 74.02           C
ATOM   5048  O   VAL A 329      15.926   3.456 -26.344  1.00 74.02           O
ATOM   5049  HA  VAL A 329      15.832   1.643 -24.547  1.00 74.02           H
ATOM   5050  CB  VAL A 329      14.915   0.348 -25.977  1.00 74.02           C
ATOM   5051  HB  VAL A 329      13.937   0.260 -26.450  1.00 74.02           H
ATOM   5052  CG1 VAL A 329      15.969   0.407 -27.085  1.00 74.02           C
ATOM   5053 1HG1 VAL A 329      15.758   1.250 -27.743  1.00 74.02           H
ATOM   5054 2HG1 VAL A 329      16.956   0.531 -26.641  1.00 74.02           H
ATOM   5055 3HG1 VAL A 329      15.942  -0.519 -27.660  1.00 74.02           H
ATOM   5056  CG2 VAL A 329      15.121  -0.880 -25.089  1.00 74.02           C
ATOM   5057 1HG2 VAL A 329      16.079  -0.801 -24.576  1.00 74.02           H
ATOM   5058 2HG2 VAL A 329      14.318  -0.935 -24.353  1.00 74.02           H
ATOM   5059 3HG2 VAL A 329      15.112  -1.779 -25.705  1.00 74.02           H
ATOM   5060  HN  VAL A 329      13.116   0.921 -24.391  1.00 74.02           H
ATOM   5061  N   LYS A 330      13.669   3.319 -26.328  1.00 73.59           N
[truncated: 117,320 more chars]
