# Supplementary material for: Noncanonical roles of chemokine regions in CCR9 activation revealed by structural modeling and mutational mapping
Source: Nat Commun. 2025 Aug 18;16:7695. doi: 10.1038/s41467-025-62321-9 (PMC12361432; doi:10.1038/s41467-025-62321-9)
Supplement: Supplementary file 4 — Supplementary Data 2 [file 41467_2025_62321_MOESM4_ESM.zip › CCR9_CCL25_rnk274.pdb]

SSBOND   1 CYS A   38    CYS A  289 
SSBOND   2 CYS A  119    CYS A  198 
SSBOND   3 CYS B    7    CYS B   35 
SSBOND   4 CYS B    8    CYS B   52 
ATOM      1  N   GLU A  20      -0.804  -5.129  61.676  1.00 43.69           N
ATOM      2  CA  GLU A  20      -1.149  -4.709  60.329  1.00 43.69           C
ATOM      3  C   GLU A  20       0.045  -4.900  59.391  1.00 43.69           C
ATOM      4  O   GLU A  20      -0.120  -4.961  58.174  1.00 43.69           O
ATOM      5  HA  GLU A  20      -1.967  -5.360  60.023  1.00 43.69           H
ATOM      6  CB  GLU A  20      -1.630  -3.257  60.314  1.00 43.69           C
ATOM      7 1HB  GLU A  20      -1.062  -2.674  61.038  1.00 43.69           H
ATOM      8 2HB  GLU A  20      -1.571  -2.861  59.300  1.00 43.69           H
ATOM      9  CG  GLU A  20      -3.100  -3.162  60.728  1.00 43.69           C
ATOM     10 1HG  GLU A  20      -3.656  -3.999  60.304  1.00 43.69           H
ATOM     11 2HG  GLU A  20      -3.182  -3.242  61.812  1.00 43.69           H
ATOM     12  CD  GLU A  20      -3.718  -1.843  60.260  1.00 43.69           C
ATOM     13  OE1 GLU A  20      -4.956  -1.826  60.088  1.00 43.69           O
ATOM     14  OE2 GLU A  20      -2.938  -0.882  60.084  1.00 43.69           O
ATOM     15  HN  GLU A  20       0.138  -5.445  61.793  1.00 43.69           H
ATOM     16  N   SER A  21       1.222  -4.991  59.994  1.00 47.95           N
ATOM     17  CA  SER A  21       2.454  -5.039  59.226  1.00 47.95           C
ATOM     18  C   SER A  21       2.587  -6.397  58.535  1.00 47.95           C
ATOM     19  O   SER A  21       3.003  -6.471  57.379  1.00 47.95           O
ATOM     20  HA  SER A  21       2.366  -4.241  58.488  1.00 47.95           H
ATOM     21  CB  SER A  21       3.669  -4.776  60.118  1.00 47.95           C
ATOM     22 1HB  SER A  21       4.532  -4.542  59.494  1.00 47.95           H
ATOM     23 2HB  SER A  21       3.480  -3.901  60.740  1.00 47.95           H
ATOM     24  OG  SER A  21       3.974  -5.892  60.949  1.00 47.95           O
ATOM     25  HG  SER A  21       4.766  -5.686  61.523  1.00 47.95           H
ATOM     26  HN  SER A  21       1.340  -5.031  60.986  1.00 47.95           H
ATOM     27  N   THR A  22       2.228  -7.438  59.271  1.00 48.80           N
ATOM     28  CA  THR A  22       2.497  -8.796  58.830  1.00 48.80           C
ATOM     29  C   THR A  22       1.552  -9.183  57.690  1.00 48.80           C
ATOM     30  O   THR A  22       1.998  -9.625  56.633  1.00 48.80           O
ATOM     31  HA  THR A  22       3.511  -8.833  58.432  1.00 48.80           H
ATOM     32  CB  THR A  22       2.391  -9.718  60.046  1.00 48.80           C
ATOM     33  HB  THR A  22       1.444 -10.258  60.045  1.00 48.80           H
ATOM     34  OG1 THR A  22       2.604  -8.852  61.158  1.00 48.80           O
ATOM     35  HG1 THR A  22       2.336  -9.311  62.005  1.00 48.80           H
ATOM     36  CG2 THR A  22       3.547 -10.717  60.125  1.00 48.80           C
ATOM     37 1HG2 THR A  22       4.491 -10.176  60.195  1.00 48.80           H
ATOM     38 2HG2 THR A  22       3.551 -11.340  59.231  1.00 48.80           H
ATOM     39 3HG2 THR A  22       3.424 -11.347  61.007  1.00 48.80           H
ATOM     40  HN  THR A  22       1.761  -7.365  60.153  1.00 48.80           H
ATOM     41  N   SER A  23       0.264  -9.003  57.945  1.00 50.46           N
ATOM     42  CA  SER A  23      -0.751  -9.407  56.987  1.00 50.46           C
ATOM     43  C   SER A  23      -0.563  -8.647  55.673  1.00 50.46           C
ATOM     44  O   SER A  23      -0.717  -9.218  54.594  1.00 50.46           O
ATOM     45  HA  SER A  23      -0.597 -10.476  56.836  1.00 50.46           H
ATOM     46  CB  SER A  23      -2.157  -9.168  57.541  1.00 50.46           C
ATOM     47 1HB  SER A  23      -2.895  -9.441  56.787  1.00 50.46           H
ATOM     48 2HB  SER A  23      -2.324  -9.819  58.400  1.00 50.46           H
ATOM     49  OG  SER A  23      -2.354  -7.812  57.930  1.00 50.46           O
ATOM     50  HG  SER A  23      -3.282  -7.688  58.281  1.00 50.46           H
ATOM     51  HN  SER A  23      -0.087  -8.591  58.785  1.00 50.46           H
ATOM     52  N   SER A  24      -0.232  -7.371  55.806  1.00 52.43           N
ATOM     53  CA  SER A  24      -0.079  -6.512  54.644  1.00 52.43           C
ATOM     54  C   SER A  24       1.142  -6.946  53.830  1.00 52.43           C
ATOM     55  O   SER A  24       1.258  -6.611  52.652  1.00 52.43           O
ATOM     56  HA  SER A  24      -0.992  -6.645  54.065  1.00 52.43           H
ATOM     57  CB  SER A  24       0.053  -5.045  55.057  1.00 52.43           C
ATOM     58 1HB  SER A  24       0.011  -4.413  54.170  1.00 52.43           H
ATOM     59 2HB  SER A  24      -0.794  -4.768  55.686  1.00 52.43           H
ATOM     60  OG  SER A  24       1.267  -4.795  55.760  1.00 52.43           O
ATOM     61  HG  SER A  24       1.142  -4.980  56.735  1.00 52.43           H
ATOM     62  HN  SER A  24      -0.070  -6.924  56.686  1.00 52.43           H
ATOM     63  N   MET A  25       2.022  -7.684  54.491  1.00 52.72           N
ATOM     64  CA  MET A  25       3.173  -8.259  53.815  1.00 52.72           C
ATOM     65  C   MET A  25       2.782  -9.521  53.044  1.00 52.72           C
ATOM     66  O   MET A  25       3.201  -9.710  51.903  1.00 52.72           O
ATOM     67  HA  MET A  25       3.519  -7.493  53.121  1.00 52.72           H
ATOM     68  CB  MET A  25       4.250  -8.603  54.846  1.00 52.72           C
ATOM     69 1HB  MET A  25       4.306  -7.814  55.597  1.00 52.72           H
ATOM     70 2HB  MET A  25       3.980  -9.521  55.367  1.00 52.72           H
ATOM     71  CG  MET A  25       5.615  -8.774  54.176  1.00 52.72           C
ATOM     72 1HG  MET A  25       6.171  -9.574  54.664  1.00 52.72           H
ATOM     73 2HG  MET A  25       5.484  -9.065  53.134  1.00 52.72           H
ATOM     74  SD  MET A  25       6.536  -7.248  54.270  1.00 52.72           S
ATOM     75  CE  MET A  25       8.201  -7.892  54.294  1.00 52.72           C
ATOM     76 1HE  MET A  25       8.328  -8.540  55.161  1.00 52.72           H
ATOM     77 2HE  MET A  25       8.383  -8.463  53.384  1.00 52.72           H
ATOM     78 3HE  MET A  25       8.910  -7.065  54.351  1.00 52.72           H
ATOM     79  HN  MET A  25       1.958  -7.890  55.467  1.00 52.72           H
ATOM     80  N   GLU A  26       1.984 -10.352  53.698  1.00 52.99           N
ATOM     81  CA  GLU A  26       1.598 -11.628  53.120  1.00 52.99           C
ATOM     82  C   GLU A  26       0.712 -11.409  51.892  1.00 52.99           C
ATOM     83  O   GLU A  26       0.908 -12.047  50.859  1.00 52.99           O
ATOM     84  HA  GLU A  26       2.531 -12.106  52.823  1.00 52.99           H
ATOM     85  CB  GLU A  26       0.892 -12.507  54.155  1.00 52.99           C
ATOM     86 1HB  GLU A  26       0.164 -11.913  54.707  1.00 52.99           H
ATOM     87 2HB  GLU A  26       0.454 -13.375  53.662  1.00 52.99           H
ATOM     88  CG  GLU A  26       1.887 -13.051  55.182  1.00 52.99           C
ATOM     89 1HG  GLU A  26       2.667 -13.619  54.674  1.00 52.99           H
ATOM     90 2HG  GLU A  26       2.378 -12.223  55.693  1.00 52.99           H
ATOM     91  CD  GLU A  26       1.184 -13.945  56.206  1.00 52.99           C
ATOM     92  OE1 GLU A  26       1.866 -14.852  56.731  1.00 52.99           O
ATOM     93  OE2 GLU A  26      -0.019 -13.700  56.442  1.00 52.99           O
ATOM     94  HN  GLU A  26       1.604 -10.166  54.604  1.00 52.99           H
ATOM     95  N   ASP A  27      -0.243 -10.504  52.045  1.00 53.14           N
ATOM     96  CA  ASP A  27      -1.167 -10.200  50.965  1.00 53.14           C
ATOM     97  C   ASP A  27      -0.373  -9.836  49.709  1.00 53.14           C
ATOM     98  O   ASP A  27      -0.808 -10.114  48.593  1.00 53.14           O
ATOM     99  HA  ASP A  27      -1.761 -11.104  50.834  1.00 53.14           H
ATOM    100  CB  ASP A  27      -2.060  -9.011  51.322  1.00 53.14           C
ATOM    101 1HB  ASP A  27      -1.457  -8.219  51.766  1.00 53.14           H
ATOM    102 2HB  ASP A  27      -2.506  -8.601  50.416  1.00 53.14           H
ATOM    103  CG  ASP A  27      -3.164  -9.427  52.297  1.00 53.14           C
ATOM    104  OD1 ASP A  27      -3.428 -10.647  52.367  1.00 53.14           O
ATOM    105  OD2 ASP A  27      -3.718  -8.516  52.949  1.00 53.14           O
ATOM    106  HN  ASP A  27      -0.391  -9.983  52.886  1.00 53.14           H
ATOM    107  N   TYR A  28       0.777  -9.217  49.933  1.00 53.60           N
ATOM    108  CA  TYR A  28       1.607  -8.758  48.832  1.00 53.60           C
ATOM    109  C   TYR A  28       2.340  -9.928  48.173  1.00 53.60           C
ATOM    110  O   TYR A  28       2.632  -9.890  46.979  1.00 53.60           O
ATOM    111  HA  TYR A  28       0.957  -8.286  48.095  1.00 53.60           H
ATOM    112  CB  TYR A  28       2.636  -7.808  49.447  1.00 53.60           C
ATOM    113 1HB  TYR A  28       2.211  -7.361  50.346  1.00 53.60           H
ATOM    114 2HB  TYR A  28       3.507  -8.385  49.759  1.00 53.60           H
ATOM    115  CG  TYR A  28       3.092  -6.691  48.506  1.00 53.60           C
ATOM    116  CD1 TYR A  28       4.139  -6.908  47.634  1.00 53.60           C
ATOM    117  HD1 TYR A  28       4.640  -7.876  47.614  1.00 53.60           H
ATOM    118  CD2 TYR A  28       2.457  -5.466  48.531  1.00 53.60           C
ATOM    119  HD2 TYR A  28       1.630  -5.294  49.220  1.00 53.60           H
ATOM    120  CE1 TYR A  28       4.568  -5.857  46.748  1.00 53.60           C
ATOM    121  HE1 TYR A  28       5.393  -6.015  46.054  1.00 53.60           H
ATOM    122  CE2 TYR A  28       2.886  -4.415  47.646  1.00 53.60           C
ATOM    123  HE2 TYR A  28       2.393  -3.442  47.655  1.00 53.60           H
ATOM    124  CZ  TYR A  28       3.920  -4.662  46.798  1.00 53.60           C
ATOM    125  OH  TYR A  28       4.326  -3.669  45.961  1.00 53.60           O
ATOM    126  HH  TYR A  28       5.320  -3.696  45.855  1.00 53.60           H
ATOM    127  HN  TYR A  28       1.143  -9.030  50.844  1.00 53.60           H
ATOM    128  N   VAL A  29       2.618 -10.941  48.981  1.00 52.70           N
ATOM    129  CA  VAL A  29       3.340 -12.107  48.499  1.00 52.70           C
ATOM    130  C   VAL A  29       2.368 -13.040  47.774  1.00 52.70           C
ATOM    131  O   VAL A  29       2.707 -13.614  46.741  1.00 52.70           O
ATOM    132  HA  VAL A  29       4.088 -11.759  47.787  1.00 52.70           H
ATOM    133  CB  VAL A  29       4.069 -12.787  49.659  1.00 52.70           C
ATOM    134  HB  VAL A  29       3.326 -13.052  50.412  1.00 52.70           H
ATOM    135  CG1 VAL A  29       4.750 -14.077  49.198  1.00 52.70           C
ATOM    136 1HG1 VAL A  29       4.001 -14.764  48.805  1.00 52.70           H
ATOM    137 2HG1 VAL A  29       5.475 -13.845  48.417  1.00 52.70           H
ATOM    138 3HG1 VAL A  29       5.261 -14.540  50.042  1.00 52.70           H
ATOM    139  CG2 VAL A  29       5.077 -11.836  50.307  1.00 52.70           C
ATOM    140 1HG2 VAL A  29       5.813 -11.526  49.565  1.00 52.70           H
ATOM    141 2HG2 VAL A  29       4.555 -10.958  50.689  1.00 52.70           H
ATOM    142 3HG2 VAL A  29       5.581 -12.345  51.129  1.00 52.70           H
ATOM    143  HN  VAL A  29       2.358 -10.974  49.946  1.00 52.70           H
ATOM    144  N   ASN A  30       1.178 -13.162  48.345  1.00 52.60           N
ATOM    145  CA  ASN A  30       0.234 -14.172  47.898  1.00 52.60           C
ATOM    146  C   ASN A  30      -0.541 -13.641  46.691  1.00 52.60           C
ATOM    147  O   ASN A  30      -1.340 -14.361  46.095  1.00 52.60           O
ATOM    148  HA  ASN A  30       0.841 -15.044  47.653  1.00 52.60           H
ATOM    149  CB  ASN A  30      -0.776 -14.508  48.997  1.00 52.60           C
ATOM    150 1HB  ASN A  30      -0.739 -13.745  49.775  1.00 52.60           H
ATOM    151 2HB  ASN A  30      -1.785 -14.495  48.586  1.00 52.60           H
ATOM    152  CG  ASN A  30      -0.485 -15.880  49.608  1.00 52.60           C
ATOM    153  OD1 ASN A  30       0.341 -16.639  49.129  1.00 52.60           O
ATOM    154  ND2 ASN A  30      -1.209 -16.155  50.690  1.00 52.60           N
ATOM    155 1HD2 ASN A  30      -1.871 -15.487  51.032  1.00 52.60           H
ATOM    156 2HD2 ASN A  30      -1.091 -17.029  51.161  1.00 52.60           H
ATOM    157  HN  ASN A  30       0.857 -12.588  49.098  1.00 52.60           H
ATOM    158  N   PHE A  31      -0.277 -12.384  46.365  1.00 53.26           N
ATOM    159  CA  PHE A  31      -0.743 -11.823  45.108  1.00 53.26           C
ATOM    160  C   PHE A  31      -0.080 -12.519  43.918  1.00 53.26           C
ATOM    161  O   PHE A  31       1.089 -12.276  43.623  1.00 53.26           O
ATOM    162  HA  PHE A  31      -1.821 -11.978  45.064  1.00 53.26           H
ATOM    163  CB  PHE A  31      -0.346 -10.345  45.104  1.00 53.26           C
ATOM    164 1HB  PHE A  31      -0.319  -9.983  46.132  1.00 53.26           H
ATOM    165 2HB  PHE A  31       0.664 -10.251  44.707  1.00 53.26           H
ATOM    166  CG  PHE A  31      -1.283  -9.451  44.289  1.00 53.26           C
ATOM    167  CD1 PHE A  31      -0.962  -9.115  43.011  1.00 53.26           C
ATOM    168  HD1 PHE A  31      -0.036  -9.483  42.567  1.00 53.26           H
ATOM    169  CD2 PHE A  31      -2.438  -8.993  44.842  1.00 53.26           C
ATOM    170  HD2 PHE A  31      -2.696  -9.263  45.867  1.00 53.26           H
ATOM    171  CE1 PHE A  31      -1.832  -8.286  42.254  1.00 53.26           C
ATOM    172  HE1 PHE A  31      -1.574  -8.017  41.230  1.00 53.26           H
ATOM    173  CE2 PHE A  31      -3.308  -8.164  44.086  1.00 53.26           C
ATOM    174  HE2 PHE A  31      -4.234  -7.797  44.529  1.00 53.26           H
ATOM    175  CZ  PHE A  31      -2.986  -7.828  42.808  1.00 53.26           C
ATOM    176  HZ  PHE A  31      -3.654  -7.192  42.227  1.00 53.26           H
ATOM    177  HN  PHE A  31       0.243 -11.754  46.942  1.00 53.26           H
ATOM    178  N   ASN A  32      -0.856 -13.373  43.266  1.00 54.47           N
ATOM    179  CA  ASN A  32      -0.377 -14.067  42.083  1.00 54.47           C
ATOM    180  C   ASN A  32      -0.207 -13.063  40.942  1.00 54.47           C
ATOM    181  O   ASN A  32      -1.147 -12.805  40.192  1.00 54.47           O
ATOM    182  HA  ASN A  32       0.568 -14.523  42.381  1.00 54.47           H
ATOM    183  CB  ASN A  32      -1.374 -15.135  41.629  1.00 54.47           C
ATOM    184 1HB  ASN A  32      -1.908 -15.530  42.493  1.00 54.47           H
ATOM    185 2HB  ASN A  32      -2.118 -14.686  40.971  1.00 54.47           H
ATOM    186  CG  ASN A  32      -0.662 -16.275  40.899  1.00 54.47           C
ATOM    187  OD1 ASN A  32       0.540 -16.257  40.687  1.00 54.47           O
ATOM    188  ND2 ASN A  32      -1.467 -17.266  40.526  1.00 54.47           N
ATOM    189 1HD2 ASN A  32      -2.445 -17.219  40.731  1.00 54.47           H
ATOM    190 2HD2 ASN A  32      -1.095 -18.057  40.041  1.00 54.47           H
ATOM    191  HN  ASN A  32      -1.795 -13.592  43.533  1.00 54.47           H
ATOM    192  N   PHE A  33       0.999 -12.523  40.845  1.00 58.33           N
ATOM    193  CA  PHE A  33       1.294 -11.525  39.831  1.00 58.33           C
ATOM    194  C   PHE A  33       1.445 -12.171  38.453  1.00 58.33           C
ATOM    195  O   PHE A  33       2.555 -12.287  37.936  1.00 58.33           O
ATOM    196  HA  PHE A  33       0.458 -10.826  39.813  1.00 58.33           H
ATOM    197  CB  PHE A  33       2.620 -10.868  40.222  1.00 58.33           C
ATOM    198 1HB  PHE A  33       3.203 -11.574  40.813  1.00 58.33           H
ATOM    199 2HB  PHE A  33       3.191 -10.662  39.317  1.00 58.33           H
ATOM    200  CG  PHE A  33       2.461  -9.570  41.015  1.00 58.33           C
ATOM    201  CD1 PHE A  33       2.458  -8.374  40.368  1.00 58.33           C
ATOM    202  HD1 PHE A  33       2.567  -8.340  39.284  1.00 58.33           H
ATOM    203  CD2 PHE A  33       2.325  -9.612  42.368  1.00 58.33           C
ATOM    204  HD2 PHE A  33       2.328 -10.570  42.886  1.00 58.33           H
ATOM    205  CE1 PHE A  33       2.311  -7.168  41.105  1.00 58.33           C
ATOM    206  HE1 PHE A  33       2.308  -6.210  40.586  1.00 58.33           H
ATOM    207  CE2 PHE A  33       2.178  -8.406  43.104  1.00 58.33           C
ATOM    208  HE2 PHE A  33       2.068  -8.440  44.188  1.00 58.33           H
ATOM    209  CZ  PHE A  33       2.174  -7.210  42.457  1.00 58.33           C
ATOM    210  HZ  PHE A  33       2.061  -6.285  43.022  1.00 58.33           H
ATOM    211  HN  PHE A  33       1.766 -12.756  41.444  1.00 58.33           H
ATOM    212  N   THR A  34       0.312 -12.575  37.897  1.00 65.98           N
ATOM    213  CA  THR A  34       0.190 -12.704  36.455  1.00 65.98           C
ATOM    214  C   THR A  34       0.588 -11.396  35.768  1.00 65.98           C
ATOM    215  O   THR A  34      -0.098 -10.384  35.904  1.00 65.98           O
ATOM    216  HA  THR A  34       0.890 -13.468  36.118  1.00 65.98           H
ATOM    217  CB  THR A  34      -1.240 -13.145  36.139  1.00 65.98           C
ATOM    218  HB  THR A  34      -1.729 -12.433  35.474  1.00 65.98           H
ATOM    219  OG1 THR A  34      -1.845 -13.306  37.419  1.00 65.98           O
ATOM    220  HG1 THR A  34      -2.260 -12.445  37.712  1.00 65.98           H
ATOM    221  CG2 THR A  34      -1.298 -14.543  35.520  1.00 65.98           C
ATOM    222 1HG2 THR A  34      -0.870 -15.266  36.215  1.00 65.98           H
ATOM    223 2HG2 THR A  34      -0.731 -14.553  34.590  1.00 65.98           H
ATOM    224 3HG2 THR A  34      -2.336 -14.807  35.315  1.00 65.98           H
ATOM    225  HN  THR A  34      -0.511 -12.812  38.413  1.00 65.98           H
ATOM    226  N   ASP A  35       1.696 -11.459  35.043  1.00 79.37           N
ATOM    227  CA  ASP A  35       2.313 -10.255  34.512  1.00 79.37           C
ATOM    228  C   ASP A  35       1.539  -9.793  33.276  1.00 79.37           C
ATOM    229  O   ASP A  35       1.903 -10.128  32.150  1.00 79.37           O
ATOM    230  HA  ASP A  35       2.271  -9.530  35.325  1.00 79.37           H
ATOM    231  CB  ASP A  35       3.761 -10.517  34.093  1.00 79.37           C
ATOM    232 1HB  ASP A  35       4.174 -11.331  34.688  1.00 79.37           H
ATOM    233 2HB  ASP A  35       3.789 -10.837  33.052  1.00 79.37           H
ATOM    234  CG  ASP A  35       4.618  -9.262  34.271  1.00 79.37           C
ATOM    235  OD1 ASP A  35       4.052  -8.249  34.734  1.00 79.37           O
ATOM    236  OD2 ASP A  35       5.821  -9.345  33.940  1.00 79.37           O
ATOM    237  HN  ASP A  35       2.169 -12.311  34.818  1.00 79.37           H
ATOM    238  N   PHE A  36       0.484  -9.031  33.528  1.00 89.07           N
ATOM    239  CA  PHE A  36      -0.344  -8.519  32.449  1.00 89.07           C
ATOM    240  C   PHE A  36       0.305  -7.300  31.791  1.00 89.07           C
ATOM    241  O   PHE A  36      -0.144  -6.845  30.740  1.00 89.07           O
ATOM    242  HA  PHE A  36      -0.445  -9.317  31.713  1.00 89.07           H
ATOM    243  CB  PHE A  36      -1.677  -8.099  33.070  1.00 89.07           C
ATOM    244 1HB  PHE A  36      -1.482  -7.423  33.903  1.00 89.07           H
ATOM    245 2HB  PHE A  36      -2.249  -7.537  32.332  1.00 89.07           H
ATOM    246  CG  PHE A  36      -2.527  -9.269  33.570  1.00 89.07           C
ATOM    247  CD1 PHE A  36      -2.704 -10.365  32.785  1.00 89.07           C
ATOM    248  HD1 PHE A  36      -2.241 -10.410  31.799  1.00 89.07           H
ATOM    249  CD2 PHE A  36      -3.106  -9.213  34.800  1.00 89.07           C
ATOM    250  HD2 PHE A  36      -2.964  -8.334  35.429  1.00 89.07           H
ATOM    251  CE1 PHE A  36      -3.493 -11.451  33.249  1.00 89.07           C
ATOM    252  HE1 PHE A  36      -3.635 -12.329  32.619  1.00 89.07           H
ATOM    253  CE2 PHE A  36      -3.895 -10.298  35.263  1.00 89.07           C
ATOM    254  HE2 PHE A  36      -4.359 -10.253  36.249  1.00 89.07           H
ATOM    255  CZ  PHE A  36      -4.072 -11.395  34.478  1.00 89.07           C
ATOM    256  HZ  PHE A  36      -4.677 -12.228  34.834  1.00 89.07           H
ATOM    257  HN  PHE A  36       0.194  -8.764  34.447  1.00 89.07           H
ATOM    258  N   TYR A  37       1.352  -6.807  32.436  1.00 91.46           N
ATOM    259  CA  TYR A  37       2.191  -5.786  31.830  1.00 91.46           C
ATOM    260  C   TYR A  37       3.279  -6.416  30.959  1.00 91.46           C
ATOM    261  O   TYR A  37       4.097  -7.194  31.447  1.00 91.46           O
ATOM    262  HA  TYR A  37       1.556  -5.155  31.207  1.00 91.46           H
ATOM    263  CB  TYR A  37       2.852  -5.041  32.991  1.00 91.46           C
ATOM    264 1HB  TYR A  37       2.076  -4.661  33.655  1.00 91.46           H
ATOM    265 2HB  TYR A  37       3.449  -5.746  33.570  1.00 91.46           H
ATOM    266  CG  TYR A  37       3.745  -3.877  32.556  1.00 91.46           C
ATOM    267  CD1 TYR A  37       5.090  -4.086  32.330  1.00 91.46           C
ATOM    268  HD1 TYR A  37       5.516  -5.081  32.461  1.00 91.46           H
ATOM    269  CD2 TYR A  37       3.205  -2.618  32.389  1.00 91.46           C
ATOM    270  HD2 TYR A  37       2.142  -2.452  32.568  1.00 91.46           H
ATOM    271  CE1 TYR A  37       5.930  -2.991  31.920  1.00 91.46           C
ATOM    272  HE1 TYR A  37       6.994  -3.142  31.738  1.00 91.46           H
ATOM    273  CE2 TYR A  37       4.045  -1.523  31.979  1.00 91.46           C
ATOM    274  HE2 TYR A  37       3.631  -0.523  31.844  1.00 91.46           H
ATOM    275  CZ  TYR A  37       5.366  -1.763  31.764  1.00 91.46           C
ATOM    276  OH  TYR A  37       6.159  -0.729  31.377  1.00 91.46           O
ATOM    277  HH  TYR A  37       6.778  -1.026  30.649  1.00 91.46           H
ATOM    278  HN  TYR A  37       1.629  -7.092  33.353  1.00 91.46           H
ATOM    279  N   CYS A  38       3.253  -6.057  29.684  1.00 91.63           N
ATOM    280  CA  CYS A  38       4.163  -6.652  28.720  1.00 91.63           C
ATOM    281  C   CYS A  38       5.190  -5.593  28.311  1.00 91.63           C
ATOM    282  O   CYS A  38       4.836  -4.579  27.713  1.00 91.63           O
ATOM    283  HA  CYS A  38       4.649  -7.488  29.223  1.00 91.63           H
ATOM    284  CB  CYS A  38       3.416  -7.218  27.511  1.00 91.63           C
ATOM    285 1HB  CYS A  38       2.606  -7.867  27.845  1.00 91.63           H
ATOM    286 2HB  CYS A  38       2.960  -6.408  26.942  1.00 91.63           H
ATOM    287  SG  CYS A  38       4.570  -8.157  26.445  1.00 91.63           S
ATOM    288  HN  CYS A  38       2.627  -5.374  29.308  1.00 91.63           H
ATOM    289  N   GLU A  39       6.441  -5.866  28.651  1.00 90.26           N
ATOM    290  CA  GLU A  39       7.546  -5.078  28.133  1.00 90.26           C
ATOM    291  C   GLU A  39       7.886  -5.515  26.707  1.00 90.26           C
ATOM    292  O   GLU A  39       8.187  -6.683  26.467  1.00 90.26           O
ATOM    293  HA  GLU A  39       7.190  -4.047  28.129  1.00 90.26           H
ATOM    294  CB  GLU A  39       8.770  -5.183  29.045  1.00 90.26           C
ATOM    295 1HB  GLU A  39       8.968  -6.229  29.275  1.00 90.26           H
ATOM    296 2HB  GLU A  39       9.617  -4.676  28.583  1.00 90.26           H
ATOM    297  CG  GLU A  39       8.521  -4.477  30.380  1.00 90.26           C
ATOM    298 1HG  GLU A  39       8.147  -3.469  30.198  1.00 90.26           H
ATOM    299 2HG  GLU A  39       7.749  -5.007  30.937  1.00 90.26           H
ATOM    300  CD  GLU A  39       9.803  -4.409  31.212  1.00 90.26           C
ATOM    301  OE1 GLU A  39       9.729  -3.840  32.322  1.00 90.26           O
ATOM    302  OE2 GLU A  39      10.827  -4.929  30.719  1.00 90.26           O
ATOM    303  HN  GLU A  39       6.704  -6.608  29.268  1.00 90.26           H
ATOM    304  N   LYS A  40       7.827  -4.553  25.797  1.00 90.17           N
ATOM    305  CA  LYS A  40       7.992  -4.848  24.384  1.00 90.17           C
ATOM    306  C   LYS A  40       9.443  -4.582  23.977  1.00 90.17           C
ATOM    307  O   LYS A  40       9.724  -4.309  22.811  1.00 90.17           O
ATOM    308  HA  LYS A  40       7.784  -5.909  24.245  1.00 90.17           H
ATOM    309  CB  LYS A  40       6.968  -4.073  23.552  1.00 90.17           C
ATOM    310 1HB  LYS A  40       7.098  -3.003  23.712  1.00 90.17           H
ATOM    311 2HB  LYS A  40       7.140  -4.259  22.492  1.00 90.17           H
ATOM    312  CG  LYS A  40       5.540  -4.480  23.922  1.00 90.17           C
ATOM    313 1HG  LYS A  40       5.392  -4.364  24.996  1.00 90.17           H
ATOM    314 2HG  LYS A  40       4.830  -3.817  23.428  1.00 90.17           H
ATOM    315  CD  LYS A  40       5.260  -5.928  23.517  1.00 90.17           C
ATOM    316 1HD  LYS A  40       5.574  -6.088  22.485  1.00 90.17           H
ATOM    317 2HD  LYS A  40       5.850  -6.604  24.137  1.00 90.17           H
ATOM    318  CE  LYS A  40       3.774  -6.261  23.661  1.00 90.17           C
ATOM    319 1HE  LYS A  40       3.545  -6.484  24.703  1.00 90.17           H
ATOM    320 2HE  LYS A  40       3.173  -5.395  23.382  1.00 90.17           H
ATOM    321  NZ  LYS A  40       3.416  -7.417  22.810  1.00 90.17           N
ATOM    322 1HZ  LYS A  40       2.430  -7.628  22.923  1.00 90.17           H
ATOM    323 2HZ  LYS A  40       3.604  -7.192  21.839  1.00 90.17           H
ATOM    324 3HZ  LYS A  40       3.968  -8.222  23.083  1.00 90.17           H
ATOM    325  HN  LYS A  40       7.671  -3.589  26.012  1.00 90.17           H
ATOM    326  N   ASN A  41      10.325  -4.671  24.962  1.00 88.66           N
ATOM    327  CA  ASN A  41      11.730  -4.373  24.737  1.00 88.66           C
ATOM    328  C   ASN A  41      12.264  -5.271  23.619  1.00 88.66           C
ATOM    329  O   ASN A  41      12.980  -4.807  22.734  1.00 88.66           O
ATOM    330  HA  ASN A  41      11.759  -3.316  24.472  1.00 88.66           H
ATOM    331  CB  ASN A  41      12.558  -4.640  25.995  1.00 88.66           C
ATOM    332 1HB  ASN A  41      12.240  -5.577  26.452  1.00 88.66           H
ATOM    333 2HB  ASN A  41      13.608  -4.756  25.726  1.00 88.66           H
ATOM    334  CG  ASN A  41      12.407  -3.498  27.003  1.00 88.66           C
ATOM    335  OD1 ASN A  41      12.163  -2.355  26.653  1.00 88.66           O
ATOM    336  ND2 ASN A  41      12.565  -3.871  28.270  1.00 88.66           N
ATOM    337 1HD2 ASN A  41      12.763  -4.826  28.489  1.00 88.66           H
ATOM    338 2HD2 ASN A  41      12.485  -3.196  29.003  1.00 88.66           H
ATOM    339  HN  ASN A  41      10.095  -4.940  25.897  1.00 88.66           H
ATOM    340  N   ASN A  42      11.896  -6.542  23.698  1.00 90.92           N
ATOM    341  CA  ASN A  42      12.376  -7.521  22.737  1.00 90.92           C
ATOM    342  C   ASN A  42      11.888  -7.137  21.338  1.00 90.92           C
ATOM    343  O   ASN A  42      12.629  -7.260  20.364  1.00 90.92           O
ATOM    344  HA  ASN A  42      13.462  -7.496  22.821  1.00 90.92           H
ATOM    345  CB  ASN A  42      11.839  -8.917  23.058  1.00 90.92           C
ATOM    346 1HB  ASN A  42      10.756  -8.875  23.178  1.00 90.92           H
ATOM    347 2HB  ASN A  42      12.042  -9.589  22.225  1.00 90.92           H
ATOM    348  CG  ASN A  42      12.477  -9.470  24.334  1.00 90.92           C
ATOM    349  OD1 ASN A  42      13.421  -8.918  24.876  1.00 90.92           O
ATOM    350  ND2 ASN A  42      11.912 -10.587  24.781  1.00 90.92           N
ATOM    351 1HD2 ASN A  42      11.140 -10.989  24.289  1.00 90.92           H
ATOM    352 2HD2 ASN A  42      12.259 -11.026  25.610  1.00 90.92           H
ATOM    353  HN  ASN A  42      11.283  -6.904  24.400  1.00 90.92           H
ATOM    354  N   VAL A  43      10.646  -6.680  21.284  1.00 91.48           N
ATOM    355  CA  VAL A  43      10.046  -6.291  20.019  1.00 91.48           C
ATOM    356  C   VAL A  43      10.818  -5.105  19.437  1.00 91.48           C
ATOM    357  O   VAL A  43      11.084  -5.062  18.237  1.00 91.48           O
ATOM    358  HA  VAL A  43      10.137  -7.137  19.338  1.00 91.48           H
ATOM    359  CB  VAL A  43       8.557  -5.998  20.214  1.00 91.48           C
ATOM    360  HB  VAL A  43       8.468  -5.168  20.915  1.00 91.48           H
ATOM    361  CG1 VAL A  43       7.906  -5.572  18.897  1.00 91.48           C
ATOM    362 1HG1 VAL A  43       8.393  -4.671  18.525  1.00 91.48           H
ATOM    363 2HG1 VAL A  43       8.011  -6.372  18.164  1.00 91.48           H
ATOM    364 3HG1 VAL A  43       6.848  -5.370  19.064  1.00 91.48           H
ATOM    365  CG2 VAL A  43       7.835  -7.204  20.818  1.00 91.48           C
ATOM    366 1HG2 VAL A  43       7.939  -8.061  20.152  1.00 91.48           H
ATOM    367 2HG2 VAL A  43       8.275  -7.443  21.787  1.00 91.48           H
ATOM    368 3HG2 VAL A  43       6.779  -6.969  20.946  1.00 91.48           H
ATOM    369  HN  VAL A  43      10.054  -6.574  22.083  1.00 91.48           H
ATOM    370  N   ARG A  44      11.156  -4.172  20.314  1.00 90.13           N
ATOM    371  CA  ARG A  44      11.838  -2.960  19.893  1.00 90.13           C
ATOM    372  C   ARG A  44      13.250  -3.290  19.402  1.00 90.13           C
ATOM    373  O   ARG A  44      13.708  -2.737  18.404  1.00 90.13           O
ATOM    374  HA  ARG A  44      11.225  -2.562  19.085  1.00 90.13           H
ATOM    375  CB  ARG A  44      11.928  -1.951  21.039  1.00 90.13           C
ATOM    376 1HB  ARG A  44      12.401  -2.418  21.903  1.00 90.13           H
ATOM    377 2HB  ARG A  44      12.559  -1.114  20.743  1.00 90.13           H
ATOM    378  CG  ARG A  44      10.539  -1.438  21.427  1.00 90.13           C
ATOM    379 1HG  ARG A  44       9.982  -1.172  20.529  1.00 90.13           H
ATOM    380 2HG  ARG A  44       9.981  -2.230  21.926  1.00 90.13           H
ATOM    381  CD  ARG A  44      10.642  -0.221  22.349  1.00 90.13           C
ATOM    382 1HD  ARG A  44      11.462   0.421  22.027  1.00 90.13           H
ATOM    383 2HD  ARG A  44       9.730   0.371  22.286  1.00 90.13           H
ATOM    384  NE  ARG A  44      10.863  -0.661  23.745  1.00 90.13           N
ATOM    385  HE  ARG A  44      11.796  -0.894  24.021  1.00 90.13           H
ATOM    386  CZ  ARG A  44       9.892  -0.767  24.662  1.00 90.13           C
ATOM    387  NH1 ARG A  44       8.624  -0.469  24.347  1.00 90.13           N
ATOM    388 1HH1 ARG A  44       8.397  -0.164  23.422  1.00 90.13           H
ATOM    389 2HH1 ARG A  44       7.905  -0.550  25.037  1.00 90.13           H
ATOM    390  NH2 ARG A  44      10.207  -1.176  25.898  1.00 90.13           N
ATOM    391 1HH2 ARG A  44       9.494  -1.261  26.594  1.00 90.13           H
ATOM    392 2HH2 ARG A  44      11.156  -1.397  26.125  1.00 90.13           H
ATOM    393  HN  ARG A  44      10.971  -4.233  21.295  1.00 90.13           H
ATOM    394  N   GLN A  45      13.899  -4.190  20.127  1.00 91.78           N
ATOM    395  CA  GLN A  45      15.270  -4.555  19.813  1.00 91.78           C
ATOM    396  C   GLN A  45      15.344  -5.200  18.428  1.00 91.78           C
ATOM    397  O   GLN A  45      16.258  -4.917  17.656  1.00 91.78           O
ATOM    398  HA  GLN A  45      15.827  -3.618  19.816  1.00 91.78           H
ATOM    399  CB  GLN A  45      15.848  -5.484  20.883  1.00 91.78           C
ATOM    400 1HB  GLN A  45      15.714  -5.038  21.868  1.00 91.78           H
ATOM    401 2HB  GLN A  45      15.302  -6.427  20.884  1.00 91.78           H
ATOM    402  CG  GLN A  45      17.334  -5.749  20.634  1.00 91.78           C
ATOM    403 1HG  GLN A  45      17.469  -6.178  19.641  1.00 91.78           H
ATOM    404 2HG  GLN A  45      17.883  -4.807  20.652  1.00 91.78           H
ATOM    405  CD  GLN A  45      17.906  -6.699  21.689  1.00 91.78           C
ATOM    406  OE1 GLN A  45      17.189  -7.309  22.465  1.00 91.78           O
ATOM    407  NE2 GLN A  45      19.232  -6.789  21.673  1.00 91.78           N
ATOM    408 1HE2 GLN A  45      19.762  -6.260  21.009  1.00 91.78           H
ATOM    409 2HE2 GLN A  45      19.701  -7.385  22.325  1.00 91.78           H
ATOM    410  HN  GLN A  45      13.504  -4.665  20.913  1.00 91.78           H
ATOM    411  N   PHE A  46      14.370  -6.056  18.156  1.00 93.64           N
ATOM    412  CA  PHE A  46      14.282  -6.702  16.858  1.00 93.64           C
ATOM    413  C   PHE A  46      14.102  -5.671  15.742  1.00 93.64           C
ATOM    414  O   PHE A  46      14.817  -5.701  14.742  1.00 93.64           O
ATOM    415  HA  PHE A  46      15.216  -7.243  16.702  1.00 93.64           H
ATOM    416  CB  PHE A  46      13.055  -7.616  16.895  1.00 93.64           C
ATOM    417 1HB  PHE A  46      13.218  -8.395  17.639  1.00 93.64           H
ATOM    418 2HB  PHE A  46      12.193  -7.036  17.223  1.00 93.64           H
ATOM    419  CG  PHE A  46      12.729  -8.273  15.552  1.00 93.64           C
ATOM    420  CD1 PHE A  46      11.739  -7.766  14.770  1.00 93.64           C
ATOM    421  HD1 PHE A  46      11.178  -6.891  15.099  1.00 93.64           H
ATOM    422  CD2 PHE A  46      13.428  -9.365  15.141  1.00 93.64           C
ATOM    423  HD2 PHE A  46      14.221  -9.771  15.768  1.00 93.64           H
ATOM    424  CE1 PHE A  46      11.435  -8.376  13.524  1.00 93.64           C
ATOM    425  HE1 PHE A  46      10.642  -7.969  12.897  1.00 93.64           H
ATOM    426  CE2 PHE A  46      13.125  -9.975  13.895  1.00 93.64           C
ATOM    427  HE2 PHE A  46      13.685 -10.850  13.566  1.00 93.64           H
ATOM    428  CZ  PHE A  46      12.135  -9.468  13.113  1.00 93.64           C
ATOM    429  HZ  PHE A  46      11.902  -9.936  12.157  1.00 93.64           H
ATOM    430  HN  PHE A  46      13.650  -6.308  18.803  1.00 93.64           H
ATOM    431  N   ALA A  47      13.142  -4.781  15.952  1.00 92.25           N
ATOM    432  CA  ALA A  47      12.811  -3.787  14.946  1.00 92.25           C
ATOM    433  C   ALA A  47      14.066  -2.987  14.592  1.00 92.25           C
ATOM    434  O   ALA A  47      14.319  -2.707  13.422  1.00 92.25           O
ATOM    435  HA  ALA A  47      12.465  -4.316  14.058  1.00 92.25           H
ATOM    436  CB  ALA A  47      11.678  -2.897  15.461  1.00 92.25           C
ATOM    437 1HB  ALA A  47      10.801  -3.509  15.669  1.00 92.25           H
ATOM    438 2HB  ALA A  47      11.997  -2.396  16.375  1.00 92.25           H
ATOM    439 3HB  ALA A  47      11.430  -2.151  14.706  1.00 92.25           H
ATOM    440  HN  ALA A  47      12.597  -4.734  16.789  1.00 92.25           H
ATOM    441  N   SER A  48      14.820  -2.642  15.626  1.00 92.67           N
ATOM    442  CA  SER A  48      15.897  -1.679  15.479  1.00 92.67           C
ATOM    443  C   SER A  48      16.984  -2.245  14.563  1.00 92.67           C
ATOM    444  O   SER A  48      17.717  -1.492  13.924  1.00 92.67           O
ATOM    445  HA  SER A  48      15.438  -0.799  15.028  1.00 92.67           H
ATOM    446  CB  SER A  48      16.491  -1.303  16.838  1.00 92.67           C
ATOM    447 1HB  SER A  48      17.146  -0.440  16.721  1.00 92.67           H
ATOM    448 2HB  SER A  48      15.689  -1.007  17.514  1.00 92.67           H
ATOM    449  OG  SER A  48      17.224  -2.380  17.416  1.00 92.67           O
ATOM    450  HG  SER A  48      17.599  -2.103  18.300  1.00 92.67           H
ATOM    451  HN  SER A  48      14.704  -3.009  16.550  1.00 92.67           H
ATOM    452  N   HIS A  49      17.054  -3.568  14.528  1.00 93.95           N
ATOM    453  CA  HIS A  49      18.063  -4.243  13.730  1.00 93.95           C
ATOM    454  C   HIS A  49      17.481  -4.598  12.360  1.00 93.95           C
ATOM    455  O   HIS A  49      18.168  -4.496  11.345  1.00 93.95           O
ATOM    456  HA  HIS A  49      18.881  -3.536  13.596  1.00 93.95           H
ATOM    457  CB  HIS A  49      18.616  -5.461  14.472  1.00 93.95           C
ATOM    458 1HB  HIS A  49      17.787  -6.110  14.754  1.00 93.95           H
ATOM    459 2HB  HIS A  49      19.250  -6.031  13.793  1.00 93.95           H
ATOM    460  CG  HIS A  49      19.410  -5.118  15.710  1.00 93.95           C
ATOM    461  ND1 HIS A  49      18.817  -4.855  16.932  1.00 93.95           N
ATOM    462  HD1 HIS A  49      17.835  -4.863  17.120  1.00 93.95           H
ATOM    463  CD2 HIS A  49      20.756  -4.998  15.901  1.00 93.95           C
ATOM    464  HD2 HIS A  49      21.523  -5.140  15.140  1.00 93.95           H
ATOM    465  CE1 HIS A  49      19.772  -4.589  17.812  1.00 93.95           C
ATOM    466  HE1 HIS A  49      19.624  -4.342  18.863  1.00 93.95           H
ATOM    467  NE2 HIS A  49      20.972  -4.678  17.171  1.00 93.95           N
ATOM    468  HN  HIS A  49      16.437  -4.174  15.031  1.00 93.95           H
ATOM    469  N   PHE A  50      16.221  -5.007  12.375  1.00 95.08           N
ATOM    470  CA  PHE A  50      15.628  -5.648  11.214  1.00 95.08           C
ATOM    471  C   PHE A  50      15.143  -4.608  10.202  1.00 95.08           C
ATOM    472  O   PHE A  50      15.399  -4.735   9.005  1.00 95.08           O
ATOM    473  HA  PHE A  50      16.401  -6.266  10.756  1.00 95.08           H
ATOM    474  CB  PHE A  50      14.428  -6.456  11.713  1.00 95.08           C
ATOM    475 1HB  PHE A  50      14.774  -7.186  12.444  1.00 95.08           H
ATOM    476 2HB  PHE A  50      13.742  -5.786  12.231  1.00 95.08           H
ATOM    477  CG  PHE A  50      13.666  -7.186  10.605  1.00 95.08           C
ATOM    478  CD1 PHE A  50      12.443  -6.739  10.213  1.00 95.08           C
ATOM    479  HD1 PHE A  50      12.006  -5.860  10.688  1.00 95.08           H
ATOM    480  CD2 PHE A  50      14.211  -8.282  10.012  1.00 95.08           C
ATOM    481  HD2 PHE A  50      15.192  -8.640  10.327  1.00 95.08           H
ATOM    482  CE1 PHE A  50      11.735  -7.416   9.185  1.00 95.08           C
ATOM    483  HE1 PHE A  50      10.755  -7.058   8.871  1.00 95.08           H
ATOM    484  CE2 PHE A  50      13.504  -8.959   8.984  1.00 95.08           C
ATOM    485  HE2 PHE A  50      13.941  -9.837   8.510  1.00 95.08           H
ATOM    486  CZ  PHE A  50      12.281  -8.512   8.592  1.00 95.08           C
ATOM    487  HZ  PHE A  50      11.738  -9.032   7.803  1.00 95.08           H
ATOM    488  HN  PHE A  50      15.610  -4.907  13.161  1.00 95.08           H
ATOM    489  N   LEU A  51      14.451  -3.604  10.719  1.00 94.82           N
ATOM    490  CA  LEU A  51      13.627  -2.752   9.879  1.00 94.82           C
ATOM    491  C   LEU A  51      14.528  -1.825   9.060  1.00 94.82           C
ATOM    492  O   LEU A  51      14.403  -1.751   7.839  1.00 94.82           O
ATOM    493  HA  LEU A  51      13.082  -3.399   9.191  1.00 94.82           H
ATOM    494  CB  LEU A  51      12.587  -2.011  10.722  1.00 94.82           C
ATOM    495 1HB  LEU A  51      13.112  -1.411  11.465  1.00 94.82           H
ATOM    496 2HB  LEU A  51      12.050  -1.319  10.075  1.00 94.82           H
ATOM    497  CG  LEU A  51      11.564  -2.888  11.447  1.00 94.82           C
ATOM    498  HG  LEU A  51      12.100  -3.541  12.135  1.00 94.82           H
ATOM    499  CD1 LEU A  51      10.608  -2.036  12.284  1.00 94.82           C
ATOM    500 1HD1 LEU A  51      11.176  -1.476  13.027  1.00 94.82           H
ATOM    501 2HD1 LEU A  51      10.076  -1.341  11.635  1.00 94.82           H
ATOM    502 3HD1 LEU A  51       9.891  -2.684  12.788  1.00 94.82           H
ATOM    503  CD2 LEU A  51      10.816  -3.786  10.460  1.00 94.82           C
ATOM    504 1HD2 LEU A  51      10.292  -3.168   9.730  1.00 94.82           H
ATOM    505 2HD2 LEU A  51      11.527  -4.432   9.946  1.00 94.82           H
ATOM    506 3HD2 LEU A  51      10.094  -4.399  11.001  1.00 94.82           H
ATOM    507  HN  LEU A  51      14.447  -3.369  11.691  1.00 94.82           H
ATOM    508  N   PRO A  52      15.449  -1.105   9.714  1.00 95.65           N
ATOM    509  CA  PRO A  52      16.153  -0.002   9.055  1.00 95.65           C
ATOM    510  C   PRO A  52      16.795  -0.429   7.745  1.00 95.65           C
ATOM    511  O   PRO A  52      16.582   0.202   6.710  1.00 95.65           O
ATOM    512  HA  PRO A  52      15.448   0.784   8.784  1.00 95.65           H
ATOM    513  CB  PRO A  52      17.199   0.428  10.085  1.00 95.65           C
ATOM    514 1HB  PRO A  52      18.146  -0.091   9.937  1.00 95.65           H
ATOM    515 2HB  PRO A  52      17.409   1.496  10.022  1.00 95.65           H
ATOM    516  CG  PRO A  52      16.556   0.058  11.417  1.00 95.65           C
ATOM    517 1HG  PRO A  52      17.296  -0.028  12.213  1.00 95.65           H
ATOM    518 2HG  PRO A  52      15.840   0.812  11.743  1.00 95.65           H
ATOM    519  CD  PRO A  52      15.887  -1.272  11.112  1.00 95.65           C
ATOM    520 1HD  PRO A  52      16.580  -2.107  11.217  1.00 95.65           H
ATOM    521 2HD  PRO A  52      15.052  -1.469  11.785  1.00 95.65           H
ATOM    522  N   PRO A  53      17.592  -1.506   7.756  1.00 96.45           N
ATOM    523  CA  PRO A  53      18.264  -1.961   6.536  1.00 96.45           C
ATOM    524  C   PRO A  53      17.294  -2.159   5.383  1.00 96.45           C
ATOM    525  O   PRO A  53      17.582  -1.773   4.251  1.00 96.45           O
ATOM    526  HA  PRO A  53      18.966  -1.202   6.191  1.00 96.45           H
ATOM    527  CB  PRO A  53      18.924  -3.276   6.955  1.00 96.45           C
ATOM    528 1HB  PRO A  53      18.276  -4.130   6.759  1.00 96.45           H
ATOM    529 2HB  PRO A  53      19.852  -3.450   6.411  1.00 96.45           H
ATOM    530  CG  PRO A  53      19.172  -3.088   8.447  1.00 96.45           C
ATOM    531 1HG  PRO A  53      19.307  -4.041   8.958  1.00 96.45           H
ATOM    532 2HG  PRO A  53      20.075  -2.507   8.637  1.00 96.45           H
ATOM    533  CD  PRO A  53      17.919  -2.363   8.910  1.00 96.45           C
ATOM    534 1HD  PRO A  53      17.110  -3.058   9.135  1.00 96.45           H
ATOM    535 2HD  PRO A  53      18.098  -1.784   9.816  1.00 96.45           H
ATOM    536  N   LEU A  54      16.158  -2.761   5.704  1.00 95.66           N
ATOM    537  CA  LEU A  54      15.197  -3.140   4.682  1.00 95.66           C
ATOM    538  C   LEU A  54      14.543  -1.881   4.110  1.00 95.66           C
ATOM    539  O   LEU A  54      14.380  -1.759   2.897  1.00 95.66           O
ATOM    540  HA  LEU A  54      15.749  -3.636   3.884  1.00 95.66           H
ATOM    541  CB  LEU A  54      14.196  -4.155   5.238  1.00 95.66           C
ATOM    542 1HB  LEU A  54      13.749  -3.737   6.141  1.00 95.66           H
ATOM    543 2HB  LEU A  54      13.392  -4.278   4.512  1.00 95.66           H
ATOM    544  CG  LEU A  54      14.758  -5.537   5.574  1.00 95.66           C
ATOM    545  HG  LEU A  54      15.580  -5.410   6.279  1.00 95.66           H
ATOM    546  CD1 LEU A  54      13.703  -6.406   6.263  1.00 95.66           C
ATOM    547 1HD1 LEU A  54      13.384  -5.924   7.187  1.00 95.66           H
ATOM    548 2HD1 LEU A  54      12.846  -6.528   5.602  1.00 95.66           H
ATOM    549 3HD1 LEU A  54      14.129  -7.383   6.491  1.00 95.66           H
ATOM    550  CD2 LEU A  54      15.332  -6.214   4.328  1.00 95.66           C
ATOM    551 1HD2 LEU A  54      14.546  -6.328   3.582  1.00 95.66           H
ATOM    552 2HD2 LEU A  54      16.135  -5.600   3.918  1.00 95.66           H
ATOM    553 3HD2 LEU A  54      15.725  -7.195   4.595  1.00 95.66           H
ATOM    554  HN  LEU A  54      15.890  -2.988   6.641  1.00 95.66           H
ATOM    555  N   TYR A  55      14.186  -0.977   5.010  1.00 94.80           N
ATOM    556  CA  TYR A  55      13.493   0.238   4.616  1.00 94.80           C
ATOM    557  C   TYR A  55      14.374   1.105   3.715  1.00 94.80           C
ATOM    558  O   TYR A  55      13.881   1.738   2.783  1.00 94.80           O
ATOM    559  HA  TYR A  55      12.596  -0.050   4.067  1.00 94.80           H
ATOM    560  CB  TYR A  55      13.205   0.998   5.912  1.00 94.80           C
ATOM    561 1HB  TYR A  55      14.107   1.004   6.526  1.00 94.80           H
ATOM    562 2HB  TYR A  55      12.978   2.036   5.670  1.00 94.80           H
ATOM    563  CG  TYR A  55      12.052   0.417   6.733  1.00 94.80           C
ATOM    564  CD1 TYR A  55      11.342  -0.666   6.254  1.00 94.80           C
ATOM    565  HD1 TYR A  55      11.603  -1.106   5.292  1.00 94.80           H
ATOM    566  CD2 TYR A  55      11.722   0.975   7.951  1.00 94.80           C
ATOM    567  HD2 TYR A  55      12.283   1.830   8.329  1.00 94.80           H
ATOM    568  CE1 TYR A  55      10.257  -1.213   7.026  1.00 94.80           C
ATOM    569  HE1 TYR A  55       9.688  -2.067   6.660  1.00 94.80           H
ATOM    570  CE2 TYR A  55      10.636   0.427   8.723  1.00 94.80           C
ATOM    571  HE2 TYR A  55      10.365   0.858   9.686  1.00 94.80           H
ATOM    572  CZ  TYR A  55       9.957  -0.639   8.222  1.00 94.80           C
ATOM    573  OH  TYR A  55       8.932  -1.156   8.951  1.00 94.80           O
ATOM    574  HH  TYR A  55       8.472  -1.876   8.431  1.00 94.80           H
ATOM    575  HN  TYR A  55      14.363  -1.064   5.990  1.00 94.80           H
ATOM    576  N   TRP A  56      15.662   1.105   4.025  1.00 96.14           N
ATOM    577  CA  TRP A  56      16.629   1.812   3.202  1.00 96.14           C
ATOM    578  C   TRP A  56      16.685   1.121   1.838  1.00 96.14           C
ATOM    579  O   TRP A  56      16.706   1.784   0.803  1.00 96.14           O
ATOM    580  HA  TRP A  56      16.281   2.838   3.086  1.00 96.14           H
ATOM    581  CB  TRP A  56      17.992   1.880   3.894  1.00 96.14           C
ATOM    582 1HB  TRP A  56      18.129   0.980   4.494  1.00 96.14           H
ATOM    583 2HB  TRP A  56      18.774   1.878   3.135  1.00 96.14           H
ATOM    584  CG  TRP A  56      18.175   3.106   4.791  1.00 96.14           C
ATOM    585  CD1 TRP A  56      18.292   3.143   6.125  1.00 96.14           C
ATOM    586  HD1 TRP A  56      18.271   2.262   6.767  1.00 96.14           H
ATOM    587  CD2 TRP A  56      18.257   4.481   4.360  1.00 96.14           C
ATOM    588  NE1 TRP A  56      18.443   4.435   6.585  1.00 96.14           N
ATOM    589  HE1 TRP A  56      18.549   4.716   7.539  1.00 96.14           H
ATOM    590  CE2 TRP A  56      18.421   5.275   5.477  1.00 96.14           C
ATOM    591  CE3 TRP A  56      18.195   5.036   3.070  1.00 96.14           C
ATOM    592  HE3 TRP A  56      18.066   4.431   2.173  1.00 96.14           H
ATOM    593  CZ2 TRP A  56      18.536   6.669   5.417  1.00 96.14           C
ATOM    594  HZ2 TRP A  56      18.665   7.274   6.314  1.00 96.14           H
ATOM    595  CZ3 TRP A  56      18.311   6.430   3.027  1.00 96.14           C
ATOM    596  HZ3 TRP A  56      18.270   6.912   2.050  1.00 96.14           H
ATOM    597  CH2 TRP A  56      18.477   7.244   4.142  1.00 96.14           C
ATOM    598  HH2 TRP A  56      18.560   8.324   4.024  1.00 96.14           H
ATOM    599  HN  TRP A  56      16.047   0.635   4.819  1.00 96.14           H
ATOM    600  N   LEU A  57      16.708  -0.203   1.882  1.00 96.25           N
ATOM    601  CA  LEU A  57      16.784  -0.991   0.664  1.00 96.25           C
ATOM    602  C   LEU A  57      15.557  -0.702  -0.203  1.00 96.25           C
ATOM    603  O   LEU A  57      15.687  -0.400  -1.388  1.00 96.25           O
ATOM    604  HA  LEU A  57      17.674  -0.669   0.122  1.00 96.25           H
ATOM    605  CB  LEU A  57      16.969  -2.473   0.995  1.00 96.25           C
ATOM    606 1HB  LEU A  57      17.881  -2.584   1.581  1.00 96.25           H
ATOM    607 2HB  LEU A  57      16.141  -2.789   1.630  1.00 96.25           H
ATOM    608  CG  LEU A  57      17.046  -3.423  -0.202  1.00 96.25           C
ATOM    609  HG  LEU A  57      16.195  -3.223  -0.853  1.00 96.25           H
ATOM    610  CD1 LEU A  57      18.312  -3.168  -1.023  1.00 96.25           C
ATOM    611 1HD1 LEU A  57      18.307  -2.142  -1.391  1.00 96.25           H
ATOM    612 2HD1 LEU A  57      19.190  -3.324  -0.395  1.00 96.25           H
ATOM    613 3HD1 LEU A  57      18.343  -3.857  -1.867  1.00 96.25           H
ATOM    614  CD2 LEU A  57      16.939  -4.882   0.248  1.00 96.25           C
ATOM    615 1HD2 LEU A  57      17.756  -5.113   0.931  1.00 96.25           H
ATOM    616 2HD2 LEU A  57      15.986  -5.036   0.755  1.00 96.25           H
ATOM    617 3HD2 LEU A  57      16.997  -5.535  -0.623  1.00 96.25           H
ATOM    618  HN  LEU A  57      16.675  -0.735   2.728  1.00 96.25           H
ATOM    619  N   VAL A  58      14.393  -0.806   0.422  1.00 95.21           N
ATOM    620  CA  VAL A  58      13.141  -0.639  -0.296  1.00 95.21           C
ATOM    621  C   VAL A  58      13.081   0.771  -0.887  1.00 95.21           C
ATOM    622  O   VAL A  58      12.669   0.951  -2.032  1.00 95.21           O
ATOM    623  HA  VAL A  58      13.131  -1.362  -1.112  1.00 95.21           H
ATOM    624  CB  VAL A  58      11.963  -0.951   0.628  1.00 95.21           C
ATOM    625  HB  VAL A  58      12.064  -0.334   1.521  1.00 95.21           H
ATOM    626  CG1 VAL A  58      10.633  -0.595  -0.040  1.00 95.21           C
ATOM    627 1HG1 VAL A  58      10.619   0.469  -0.277  1.00 95.21           H
ATOM    628 2HG1 VAL A  58      10.521  -1.174  -0.957  1.00 95.21           H
ATOM    629 3HG1 VAL A  58       9.812  -0.827   0.639  1.00 95.21           H
ATOM    630  CG2 VAL A  58      11.982  -2.417   1.065  1.00 95.21           C
ATOM    631 1HG2 VAL A  58      11.916  -3.059   0.186  1.00 95.21           H
ATOM    632 2HG2 VAL A  58      12.909  -2.626   1.598  1.00 95.21           H
ATOM    633 3HG2 VAL A  58      11.133  -2.612   1.721  1.00 95.21           H
ATOM    634  HN  VAL A  58      14.298  -0.999   1.398  1.00 95.21           H
ATOM    635  N   PHE A  59      13.497   1.735  -0.079  1.00 96.61           N
ATOM    636  CA  PHE A  59      13.506   3.122  -0.512  1.00 96.61           C
ATOM    637  C   PHE A  59      14.309   3.289  -1.803  1.00 96.61           C
ATOM    638  O   PHE A  59      13.810   3.841  -2.782  1.00 96.61           O
ATOM    639  HA  PHE A  59      12.470   3.412  -0.690  1.00 96.61           H
ATOM    640  CB  PHE A  59      14.175   3.933   0.600  1.00 96.61           C
ATOM    641 1HB  PHE A  59      13.550   3.893   1.492  1.00 96.61           H
ATOM    642 2HB  PHE A  59      15.125   3.464   0.856  1.00 96.61           H
ATOM    643  CG  PHE A  59      14.428   5.397   0.236  1.00 96.61           C
ATOM    644  CD1 PHE A  59      15.699   5.880   0.202  1.00 96.61           C
ATOM    645  HD1 PHE A  59      16.538   5.224   0.434  1.00 96.61           H
ATOM    646  CD2 PHE A  59      13.381   6.216  -0.054  1.00 96.61           C
ATOM    647  HD2 PHE A  59      12.363   5.829  -0.026  1.00 96.61           H
ATOM    648  CE1 PHE A  59      15.933   7.239  -0.136  1.00 96.61           C
ATOM    649  HE1 PHE A  59      16.952   7.627  -0.163  1.00 96.61           H
ATOM    650  CE2 PHE A  59      13.616   7.575  -0.391  1.00 96.61           C
ATOM    651  HE2 PHE A  59      12.777   8.232  -0.623  1.00 96.61           H
ATOM    652  CZ  PHE A  59      14.886   8.058  -0.425  1.00 96.61           C
ATOM    653  HZ  PHE A  59      15.066   9.102  -0.684  1.00 96.61           H
ATOM    654  HN  PHE A  59      13.823   1.581   0.853  1.00 96.61           H
ATOM    655  N   ILE A  60      15.540   2.801  -1.764  1.00 96.85           N
ATOM    656  CA  ILE A  60      16.471   3.029  -2.856  1.00 96.85           C
ATOM    657  C   ILE A  60      15.923   2.385  -4.130  1.00 96.85           C
ATOM    658  O   ILE A  60      15.816   3.041  -5.165  1.00 96.85           O
ATOM    659  HA  ILE A  60      16.534   4.106  -3.012  1.00 96.85           H
ATOM    660  CB  ILE A  60      17.872   2.545  -2.475  1.00 96.85           C
ATOM    661  HB  ILE A  60      17.788   1.533  -2.078  1.00 96.85           H
ATOM    662  CG1 ILE A  60      18.472   3.416  -1.370  1.00 96.85           C
ATOM    663 1HG1 ILE A  60      18.735   4.393  -1.774  1.00 96.85           H
ATOM    664 2HG1 ILE A  60      17.729   3.583  -0.590  1.00 96.85           H
ATOM    665  CG2 ILE A  60      18.780   2.473  -3.705  1.00 96.85           C
ATOM    666 1HG2 ILE A  60      18.355   1.779  -4.430  1.00 96.85           H
ATOM    667 2HG2 ILE A  60      18.862   3.463  -4.154  1.00 96.85           H
ATOM    668 3HG2 ILE A  60      19.769   2.127  -3.407  1.00 96.85           H
ATOM    669  CD1 ILE A  60      19.714   2.757  -0.766  1.00 96.85           C
ATOM    670 1HD1 ILE A  60      19.442   1.791  -0.341  1.00 96.85           H
ATOM    671 2HD1 ILE A  60      20.464   2.614  -1.544  1.00 96.85           H
ATOM    672 3HD1 ILE A  60      20.120   3.397   0.017  1.00 96.85           H
ATOM    673  HN  ILE A  60      15.903   2.259  -1.005  1.00 96.85           H
ATOM    674  N   VAL A  61      15.590   1.108  -4.014  1.00 95.08           N
ATOM    675  CA  VAL A  61      15.193   0.329  -5.175  1.00 95.08           C
ATOM    676  C   VAL A  61      13.886   0.892  -5.738  1.00 95.08           C
ATOM    677  O   VAL A  61      13.736   1.027  -6.951  1.00 95.08           O
ATOM    678  HA  VAL A  61      15.974   0.438  -5.927  1.00 95.08           H
ATOM    679  CB  VAL A  61      15.095  -1.152  -4.803  1.00 95.08           C
ATOM    680  HB  VAL A  61      14.386  -1.245  -3.981  1.00 95.08           H
ATOM    681  CG1 VAL A  61      14.566  -1.978  -5.977  1.00 95.08           C
ATOM    682 1HG1 VAL A  61      13.574  -1.621  -6.255  1.00 95.08           H
ATOM    683 2HG1 VAL A  61      15.240  -1.874  -6.828  1.00 95.08           H
ATOM    684 3HG1 VAL A  61      14.507  -3.026  -5.686  1.00 95.08           H
ATOM    685  CG2 VAL A  61      16.446  -1.686  -4.321  1.00 95.08           C
ATOM    686 1HG2 VAL A  61      17.185  -1.573  -5.114  1.00 95.08           H
ATOM    687 2HG2 VAL A  61      16.766  -1.125  -3.443  1.00 95.08           H
ATOM    688 3HG2 VAL A  61      16.348  -2.741  -4.064  1.00 95.08           H
ATOM    689  HN  VAL A  61      15.588   0.607  -3.149  1.00 95.08           H
ATOM    690  N   GLY A  62      12.973   1.204  -4.830  1.00 95.36           N
ATOM    691  CA  GLY A  62      11.662   1.689  -5.223  1.00 95.36           C
ATOM    692  C   GLY A  62      11.763   3.058  -5.900  1.00 95.36           C
ATOM    693  O   GLY A  62      11.088   3.313  -6.895  1.00 95.36           O
ATOM    694 1HA  GLY A  62      11.195   0.977  -5.903  1.00 95.36           H
ATOM    695 2HA  GLY A  62      11.018   1.761  -4.346  1.00 95.36           H
ATOM    696  HN  GLY A  62      13.119   1.131  -3.843  1.00 95.36           H
ATOM    697  N   ALA A  63      12.613   3.901  -5.333  1.00 96.03           N
ATOM    698  CA  ALA A  63      12.758   5.261  -5.824  1.00 96.03           C
ATOM    699  C   ALA A  63      13.287   5.227  -7.259  1.00 96.03           C
ATOM    700  O   ALA A  63      12.775   5.928  -8.130  1.00 96.03           O
ATOM    701  HA  ALA A  63      11.770   5.722  -5.820  1.00 96.03           H
ATOM    702  CB  ALA A  63      13.673   6.049  -4.884  1.00 96.03           C
ATOM    703 1HB  ALA A  63      13.238   6.068  -3.885  1.00 96.03           H
ATOM    704 2HB  ALA A  63      14.652   5.571  -4.845  1.00 96.03           H
ATOM    705 3HB  ALA A  63      13.781   7.069  -5.253  1.00 96.03           H
ATOM    706  HN  ALA A  63      13.195   3.669  -4.553  1.00 96.03           H
ATOM    707  N   LEU A  64      14.305   4.403  -7.461  1.00 94.12           N
ATOM    708  CA  LEU A  64      14.917   4.278  -8.773  1.00 94.12           C
ATOM    709  C   LEU A  64      13.884   3.737  -9.764  1.00 94.12           C
ATOM    710  O   LEU A  64      13.735   4.269 -10.863  1.00 94.12           O
ATOM    711  HA  LEU A  64      15.212   5.277  -9.093  1.00 94.12           H
ATOM    712  CB  LEU A  64      16.191   3.434  -8.691  1.00 94.12           C
ATOM    713 1HB  LEU A  64      15.946   2.489  -8.206  1.00 94.12           H
ATOM    714 2HB  LEU A  64      16.511   3.197  -9.706  1.00 94.12           H
ATOM    715  CG  LEU A  64      17.369   4.068  -7.949  1.00 94.12           C
ATOM    716  HG  LEU A  64      17.027   4.365  -6.957  1.00 94.12           H
ATOM    717  CD1 LEU A  64      18.501   3.058  -7.753  1.00 94.12           C
ATOM    718 1HD1 LEU A  64      18.136   2.211  -7.172  1.00 94.12           H
ATOM    719 2HD1 LEU A  64      18.848   2.708  -8.725  1.00 94.12           H
ATOM    720 3HD1 LEU A  64      19.325   3.534  -7.223  1.00 94.12           H
ATOM    721  CD2 LEU A  64      17.847   5.335  -8.660  1.00 94.12           C
ATOM    722 1HD2 LEU A  64      18.166   5.085  -9.672  1.00 94.12           H
ATOM    723 2HD2 LEU A  64      17.032   6.057  -8.704  1.00 94.12           H
ATOM    724 3HD2 LEU A  64      18.685   5.765  -8.112  1.00 94.12           H
ATOM    725  HN  LEU A  64      14.710   3.829  -6.749  1.00 94.12           H
ATOM    726  N   GLY A  65      13.196   2.687  -9.339  1.00 92.46           N
ATOM    727  CA  GLY A  65      12.273   1.991 -10.219  1.00 92.46           C
ATOM    728  C   GLY A  65      11.159   2.926 -10.694  1.00 92.46           C
ATOM    729  O   GLY A  65      10.937   3.072 -11.895  1.00 92.46           O
ATOM    730 1HA  GLY A  65      12.813   1.596 -11.079  1.00 92.46           H
ATOM    731 2HA  GLY A  65      11.839   1.139  -9.696  1.00 92.46           H
ATOM    732  HN  GLY A  65      13.263   2.312  -8.414  1.00 92.46           H
ATOM    733  N   ASN A  66      10.488   3.534  -9.727  1.00 93.91           N
ATOM    734  CA  ASN A  66       9.299   4.317 -10.020  1.00 93.91           C
ATOM    735  C   ASN A  66       9.703   5.589 -10.767  1.00 93.91           C
ATOM    736  O   ASN A  66       8.970   6.064 -11.633  1.00 93.91           O
ATOM    737  HA  ASN A  66       8.666   3.664 -10.621  1.00 93.91           H
ATOM    738  CB  ASN A  66       8.582   4.731  -8.733  1.00 93.91           C
ATOM    739 1HB  ASN A  66       9.309   5.106  -8.013  1.00 93.91           H
ATOM    740 2HB  ASN A  66       7.892   5.548  -8.944  1.00 93.91           H
ATOM    741  CG  ASN A  66       7.817   3.553  -8.128  1.00 93.91           C
ATOM    742  OD1 ASN A  66       6.849   3.058  -8.681  1.00 93.91           O
ATOM    743  ND2 ASN A  66       8.304   3.132  -6.964  1.00 93.91           N
ATOM    744 1HD2 ASN A  66       9.102   3.582  -6.564  1.00 93.91           H
ATOM    745 2HD2 ASN A  66       7.872   2.366  -6.488  1.00 93.91           H
ATOM    746  HN  ASN A  66      10.743   3.498  -8.761  1.00 93.91           H
ATOM    747  N   SER A  67      10.868   6.105 -10.405  1.00 93.00           N
ATOM    748  CA  SER A  67      11.396   7.292 -11.056  1.00 93.00           C
ATOM    749  C   SER A  67      11.613   7.020 -12.545  1.00 93.00           C
ATOM    750  O   SER A  67      11.388   7.895 -13.380  1.00 93.00           O
ATOM    751  HA  SER A  67      10.636   8.061 -10.915  1.00 93.00           H
ATOM    752  CB  SER A  67      12.704   7.744 -10.402  1.00 93.00           C
ATOM    753 1HB  SER A  67      13.436   6.939 -10.463  1.00 93.00           H
ATOM    754 2HB  SER A  67      13.113   8.589 -10.956  1.00 93.00           H
ATOM    755  OG  SER A  67      12.519   8.115  -9.039  1.00 93.00           O
ATOM    756  HG  SER A  67      12.963   7.448  -8.440  1.00 93.00           H
ATOM    757  HN  SER A  67      11.447   5.727  -9.683  1.00 93.00           H
ATOM    758  N   LEU A  68      12.049   5.802 -12.834  1.00 89.65           N
ATOM    759  CA  LEU A  68      12.282   5.397 -14.210  1.00 89.65           C
ATOM    760  C   LEU A  68      10.951   5.378 -14.963  1.00 89.65           C
ATOM    761  O   LEU A  68      10.881   5.795 -16.119  1.00 89.65           O
ATOM    762  HA  LEU A  68      12.927   6.148 -14.667  1.00 89.65           H
ATOM    763  CB  LEU A  68      13.034   4.065 -14.256  1.00 89.65           C
ATOM    764 1HB  LEU A  68      13.972   4.181 -13.713  1.00 89.65           H
ATOM    765 2HB  LEU A  68      12.446   3.320 -13.722  1.00 89.65           H
ATOM    766  CG  LEU A  68      13.349   3.522 -15.651  1.00 89.65           C
ATOM    767  HG  LEU A  68      12.417   3.457 -16.211  1.00 89.65           H
ATOM    768  CD1 LEU A  68      14.271   4.474 -16.416  1.00 89.65           C
ATOM    769 1HD1 LEU A  68      13.785   5.444 -16.520  1.00 89.65           H
ATOM    770 2HD1 LEU A  68      15.205   4.594 -15.867  1.00 89.65           H
ATOM    771 3HD1 LEU A  68      14.479   4.063 -17.404  1.00 89.65           H
ATOM    772  CD2 LEU A  68      13.927   2.107 -15.570  1.00 89.65           C
ATOM    773 1HD2 LEU A  68      14.846   2.123 -14.985  1.00 89.65           H
ATOM    774 2HD2 LEU A  68      13.204   1.446 -15.093  1.00 89.65           H
ATOM    775 3HD2 LEU A  68      14.142   1.745 -16.576  1.00 89.65           H
ATOM    776  HN  LEU A  68      12.242   5.100 -12.148  1.00 89.65           H
ATOM    777  N   VAL A  69       9.927   4.890 -14.279  1.00 88.95           N
ATOM    778  CA  VAL A  69       8.605   4.796 -14.875  1.00 88.95           C
ATOM    779  C   VAL A  69       8.168   6.181 -15.358  1.00 88.95           C
ATOM    780  O   VAL A  69       7.713   6.333 -16.490  1.00 88.95           O
ATOM    781  HA  VAL A  69       8.678   4.132 -15.736  1.00 88.95           H
ATOM    782  CB  VAL A  69       7.624   4.175 -13.878  1.00 88.95           C
ATOM    783  HB  VAL A  69       7.587   4.817 -12.999  1.00 88.95           H
ATOM    784  CG1 VAL A  69       6.214   4.104 -14.468  1.00 88.95           C
ATOM    785 1HG1 VAL A  69       5.872   5.110 -14.714  1.00 88.95           H
ATOM    786 2HG1 VAL A  69       6.228   3.494 -15.371  1.00 88.95           H
ATOM    787 3HG1 VAL A  69       5.538   3.658 -13.739  1.00 88.95           H
ATOM    788  CG2 VAL A  69       8.101   2.791 -13.431  1.00 88.95           C
ATOM    789 1HG2 VAL A  69       8.181   2.136 -14.298  1.00 88.95           H
ATOM    790 2HG2 VAL A  69       9.076   2.881 -12.952  1.00 88.95           H
ATOM    791 3HG2 VAL A  69       7.386   2.372 -12.723  1.00 88.95           H
ATOM    792  HN  VAL A  69       9.989   4.563 -13.336  1.00 88.95           H
ATOM    793  N   ILE A  70       8.324   7.157 -14.475  1.00 90.42           N
ATOM    794  CA  ILE A  70       7.867   8.506 -14.762  1.00 90.42           C
ATOM    795  C   ILE A  70       8.631   9.052 -15.969  1.00 90.42           C
ATOM    796  O   ILE A  70       8.046   9.696 -16.839  1.00 90.42           O
ATOM    797  HA  ILE A  70       6.810   8.444 -15.021  1.00 90.42           H
ATOM    798  CB  ILE A  70       7.977   9.385 -13.515  1.00 90.42           C
ATOM    799  HB  ILE A  70       9.000   9.324 -13.143  1.00 90.42           H
ATOM    800  CG1 ILE A  70       7.060   8.875 -12.401  1.00 90.42           C
ATOM    801 1HG1 ILE A  70       6.022   8.923 -12.729  1.00 90.42           H
ATOM    802 2HG1 ILE A  70       7.281   7.828 -12.194  1.00 90.42           H
ATOM    803  CG2 ILE A  70       7.706  10.853 -13.853  1.00 90.42           C
ATOM    804 1HG2 ILE A  70       8.433  11.196 -14.588  1.00 90.42           H
ATOM    805 2HG2 ILE A  70       6.701  10.951 -14.263  1.00 90.42           H
ATOM    806 3HG2 ILE A  70       7.791  11.456 -12.949  1.00 90.42           H
ATOM    807  CD1 ILE A  70       7.236   9.701 -11.125  1.00 90.42           C
ATOM    808 1HD1 ILE A  70       8.269   9.631 -10.786  1.00 90.42           H
ATOM    809 2HD1 ILE A  70       6.990  10.743 -11.330  1.00 90.42           H
ATOM    810 3HD1 ILE A  70       6.573   9.317 -10.350  1.00 90.42           H
ATOM    811  HN  ILE A  70       8.752   7.037 -13.579  1.00 90.42           H
ATOM    812  N   LEU A  71       9.926   8.775 -15.984  1.00 87.69           N
ATOM    813  CA  LEU A  71      10.798   9.329 -17.006  1.00 87.69           C
ATOM    814  C   LEU A  71      10.358   8.817 -18.379  1.00 87.69           C
ATOM    815  O   LEU A  71      10.236   9.592 -19.325  1.00 87.69           O
ATOM    816  HA  LEU A  71      10.677  10.412 -16.987  1.00 87.69           H
ATOM    817  CB  LEU A  71      12.263   9.031 -16.680  1.00 87.69           C
ATOM    818 1HB  LEU A  71      12.429   9.241 -15.623  1.00 87.69           H
ATOM    819 2HB  LEU A  71      12.437   7.965 -16.824  1.00 87.69           H
ATOM    820  CG  LEU A  71      13.302   9.805 -17.494  1.00 87.69           C
ATOM    821  HG  LEU A  71      12.908  10.801 -17.692  1.00 87.69           H
ATOM    822  CD1 LEU A  71      14.599   9.980 -16.702  1.00 87.69           C
ATOM    823 1HD1 LEU A  71      14.393  10.531 -15.784  1.00 87.69           H
ATOM    824 2HD1 LEU A  71      15.009   9.001 -16.453  1.00 87.69           H
ATOM    825 3HD1 LEU A  71      15.321  10.533 -17.304  1.00 87.69           H
ATOM    826  CD2 LEU A  71      13.544   9.137 -18.849  1.00 87.69           C
ATOM    827 1HD2 LEU A  71      13.907   8.121 -18.694  1.00 87.69           H
ATOM    828 2HD2 LEU A  71      12.611   9.108 -19.412  1.00 87.69           H
ATOM    829 3HD2 LEU A  71      14.287   9.707 -19.408  1.00 87.69           H
ATOM    830  HN  LEU A  71      10.380   8.186 -15.316  1.00 87.69           H
ATOM    831  N   VAL A  72      10.130   7.513 -18.443  1.00 82.45           N
ATOM    832  CA  VAL A  72       9.796   6.873 -19.704  1.00 82.45           C
ATOM    833  C   VAL A  72       8.453   7.410 -20.203  1.00 82.45           C
ATOM    834  O   VAL A  72       8.284   7.655 -21.397  1.00 82.45           O
ATOM    835  HA  VAL A  72      10.570   7.139 -20.424  1.00 82.45           H
ATOM    836  CB  VAL A  72       9.807   5.352 -19.538  1.00 82.45           C
ATOM    837  HB  VAL A  72       9.114   5.097 -18.736  1.00 82.45           H
ATOM    838  CG1 VAL A  72       9.324   4.658 -20.813  1.00 82.45           C
ATOM    839 1HG1 VAL A  72       8.307   4.977 -21.038  1.00 82.45           H
ATOM    840 2HG1 VAL A  72       9.980   4.923 -21.642  1.00 82.45           H
ATOM    841 3HG1 VAL A  72       9.342   3.578 -20.667  1.00 82.45           H
ATOM    842  CG2 VAL A  72      11.196   4.854 -19.134  1.00 82.45           C
ATOM    843 1HG2 VAL A  72      11.917   5.127 -19.905  1.00 82.45           H
ATOM    844 2HG2 VAL A  72      11.485   5.311 -18.188  1.00 82.45           H
ATOM    845 3HG2 VAL A  72      11.176   3.770 -19.023  1.00 82.45           H
ATOM    846  HN  VAL A  72      10.171   6.898 -17.655  1.00 82.45           H
ATOM    847  N   TYR A  73       7.533   7.577 -19.265  1.00 83.39           N
ATOM    848  CA  TYR A  73       6.197   8.041 -19.601  1.00 83.39           C
ATOM    849  C   TYR A  73       6.249   9.404 -20.294  1.00 83.39           C
ATOM    850  O   TYR A  73       5.500   9.653 -21.237  1.00 83.39           O
ATOM    851  HA  TYR A  73       5.749   7.314 -20.277  1.00 83.39           H
ATOM    852  CB  TYR A  73       5.455   8.187 -18.271  1.00 83.39           C
ATOM    853 1HB  TYR A  73       5.405   7.212 -17.786  1.00 83.39           H
ATOM    854 2HB  TYR A  73       6.030   8.840 -17.615  1.00 83.39           H
ATOM    855  CG  TYR A  73       4.037   8.745 -18.407  1.00 83.39           C
ATOM    856  CD1 TYR A  73       3.825  10.108 -18.360  1.00 83.39           C
ATOM    857  HD1 TYR A  73       4.668  10.786 -18.225  1.00 83.39           H
ATOM    858  CD2 TYR A  73       2.971   7.886 -18.578  1.00 83.39           C
ATOM    859  HD2 TYR A  73       3.138   6.810 -18.616  1.00 83.39           H
ATOM    860  CE1 TYR A  73       2.491  10.634 -18.489  1.00 83.39           C
ATOM    861  HE1 TYR A  73       2.309  11.708 -18.453  1.00 83.39           H
ATOM    862  CE2 TYR A  73       1.636   8.412 -18.707  1.00 83.39           C
ATOM    863  HE2 TYR A  73       0.785   7.745 -18.842  1.00 83.39           H
ATOM    864  CZ  TYR A  73       1.462   9.760 -18.656  1.00 83.39           C
ATOM    865  OH  TYR A  73       0.202  10.257 -18.778  1.00 83.39           O
ATOM    866  HH  TYR A  73      -0.443   9.514 -18.956  1.00 83.39           H
ATOM    867  HN  TYR A  73       7.687   7.401 -18.293  1.00 83.39           H
ATOM    868  N   TRP A  74       7.140  10.250 -19.800  1.00 84.40           N
ATOM    869  CA  TRP A  74       7.181  11.635 -20.239  1.00 84.40           C
ATOM    870  C   TRP A  74       7.848  11.675 -21.615  1.00 84.40           C
ATOM    871  O   TRP A  74       7.329  12.295 -22.543  1.00 84.40           O
ATOM    872  HA  TRP A  74       6.153  11.992 -20.312  1.00 84.40           H
ATOM    873  CB  TRP A  74       7.886  12.517 -19.207  1.00 84.40           C
ATOM    874 1HB  TRP A  74       8.648  11.925 -18.699  1.00 84.40           H
ATOM    875 2HB  TRP A  74       8.403  13.324 -19.726  1.00 84.40           H
ATOM    876  CG  TRP A  74       6.949  13.122 -18.160  1.00 84.40           C
ATOM    877  CD1 TRP A  74       6.532  12.574 -17.010  1.00 84.40           C
ATOM    878  HD1 TRP A  74       6.823  11.583 -16.663  1.00 84.40           H
ATOM    879  CD2 TRP A  74       6.324  14.422 -18.214  1.00 84.40           C
ATOM    880  NE1 TRP A  74       5.688  13.421 -16.323  1.00 84.40           N
ATOM    881  HE1 TRP A  74       5.251  13.236 -15.443  1.00 84.40           H
ATOM    882  CE2 TRP A  74       5.558  14.581 -17.078  1.00 84.40           C
ATOM    883  CE3 TRP A  74       6.405  15.430 -19.191  1.00 84.40           C
ATOM    884  HE3 TRP A  74       7.003  15.328 -20.096  1.00 84.40           H
ATOM    885  CZ2 TRP A  74       4.813  15.736 -16.811  1.00 84.40           C
ATOM    886  HZ2 TRP A  74       4.215  15.838 -15.906  1.00 84.40           H
ATOM    887  CZ3 TRP A  74       5.654  16.578 -18.910  1.00 84.40           C
ATOM    888  HZ3 TRP A  74       5.681  17.391 -19.635  1.00 84.40           H
ATOM    889  CH2 TRP A  74       4.878  16.754 -17.771  1.00 84.40           C
ATOM    890  HH2 TRP A  74       4.321  17.680 -17.625  1.00 84.40           H
ATOM    891  HN  TRP A  74       7.824  10.004 -19.113  1.00 84.40           H
ATOM    892  N   TYR A  75       8.988  11.006 -21.705  1.00 76.49           N
ATOM    893  CA  TYR A  75       9.904  11.233 -22.810  1.00 76.49           C
ATOM    894  C   TYR A  75       9.651  10.237 -23.944  1.00 76.49           C
ATOM    895  O   TYR A  75      10.052  10.473 -25.082  1.00 76.49           O
ATOM    896  HA  TYR A  75       9.739  12.244 -23.182  1.00 76.49           H
ATOM    897  CB  TYR A  75      11.308  11.003 -22.248  1.00 76.49           C
ATOM    898 1HB  TYR A  75      11.297  10.109 -21.625  1.00 76.49           H
ATOM    899 2HB  TYR A  75      11.991  10.807 -23.074  1.00 76.49           H
ATOM    900  CG  TYR A  75      11.849  12.174 -21.425  1.00 76.49           C
ATOM    901  CD1 TYR A  75      12.323  13.303 -22.061  1.00 76.49           C
ATOM    902  HD1 TYR A  75      12.312  13.361 -23.149  1.00 76.49           H
ATOM    903  CD2 TYR A  75      11.862  12.101 -20.047  1.00 76.49           C
ATOM    904  HD2 TYR A  75      11.488  11.209 -19.545  1.00 76.49           H
ATOM    905  CE1 TYR A  75      12.832  14.405 -21.286  1.00 76.49           C
ATOM    906  HE1 TYR A  75      13.209  15.303 -21.776  1.00 76.49           H
ATOM    907  CE2 TYR A  75      12.371  13.203 -19.273  1.00 76.49           C
ATOM    908  HE2 TYR A  75      12.387  13.158 -18.184  1.00 76.49           H
ATOM    909  CZ  TYR A  75      12.830  14.301 -19.931  1.00 76.49           C
ATOM    910  OH  TYR A  75      13.311  15.342 -19.199  1.00 76.49           O
ATOM    911  HH  TYR A  75      13.613  16.076 -19.807  1.00 76.49           H
ATOM    912  HN  TYR A  75       9.289  10.322 -21.040  1.00 76.49           H
ATOM    913  N   CYS A  76       8.989   9.145 -23.592  1.00 66.42           N
ATOM    914  CA  CYS A  76       8.990   7.964 -24.439  1.00 66.42           C
ATOM    915  C   CYS A  76       7.544   7.653 -24.832  1.00 66.42           C
ATOM    916  O   CYS A  76       7.294   7.092 -25.898  1.00 66.42           O
ATOM    917  HA  CYS A  76       9.586   8.209 -25.318  1.00 66.42           H
ATOM    918  CB  CYS A  76       9.662   6.774 -23.750  1.00 66.42           C
ATOM    919 1HB  CYS A  76       9.424   6.778 -22.686  1.00 66.42           H
ATOM    920 2HB  CYS A  76       9.276   5.841 -24.159  1.00 66.42           H
ATOM    921  SG  CYS A  76      11.475   6.857 -23.985  1.00 66.42           S
ATOM    922  HG  CYS A  76      11.468   6.461 -25.255  1.00 66.42           H
ATOM    923  HN  CYS A  76       8.459   9.059 -22.749  1.00 66.42           H
ATOM    924  N   THR A  77       6.630   8.031 -23.951  1.00 63.08           N
ATOM    925  CA  THR A  77       5.219   7.771 -24.177  1.00 63.08           C
ATOM    926  C   THR A  77       4.668   8.711 -25.251  1.00 63.08           C
ATOM    927  O   THR A  77       4.156   9.784 -24.938  1.00 63.08           O
ATOM    928  HA  THR A  77       5.114   6.755 -24.558  1.00 63.08           H
ATOM    929  CB  THR A  77       4.495   7.890 -22.835  1.00 63.08           C
ATOM    930  HB  THR A  77       4.392   8.935 -22.540  1.00 63.08           H
ATOM    931  OG1 THR A  77       5.261   7.075 -21.953  1.00 63.08           O
ATOM    932  HG1 THR A  77       5.374   6.161 -22.342  1.00 63.08           H
ATOM    933  CG2 THR A  77       3.116   7.227 -22.852  1.00 63.08           C
ATOM    934 1HG2 THR A  77       3.226   6.167 -23.081  1.00 63.08           H
ATOM    935 2HG2 THR A  77       2.495   7.700 -23.612  1.00 63.08           H
ATOM    936 3HG2 THR A  77       2.646   7.341 -21.875  1.00 63.08           H
ATOM    937  HN  THR A  77       6.840   8.507 -23.097  1.00 63.08           H
ATOM    938  N   ARG A  78       4.793   8.274 -26.496  1.00 61.70           N
ATOM    939  CA  ARG A  78       4.266   9.039 -27.613  1.00 61.70           C
ATOM    940  C   ARG A  78       2.751   9.200 -27.479  1.00 61.70           C
ATOM    941  O   ARG A  78       2.230  10.311 -27.575  1.00 61.70           O
ATOM    942  HA  ARG A  78       4.770  10.003 -27.554  1.00 61.70           H
ATOM    943  CB  ARG A  78       4.583   8.356 -28.946  1.00 61.70           C
ATOM    944 1HB  ARG A  78       4.371   7.289 -28.871  1.00 61.70           H
ATOM    945 2HB  ARG A  78       3.936   8.756 -29.726  1.00 61.70           H
ATOM    946  CG  ARG A  78       6.048   8.564 -29.334  1.00 61.70           C
ATOM    947 1HG  ARG A  78       6.309   9.617 -29.230  1.00 61.70           H
ATOM    948 2HG  ARG A  78       6.691   8.008 -28.652  1.00 61.70           H
ATOM    949  CD  ARG A  78       6.304   8.108 -30.771  1.00 61.70           C
ATOM    950 1HD  ARG A  78       6.101   7.042 -30.865  1.00 61.70           H
ATOM    951 2HD  ARG A  78       5.626   8.623 -31.451  1.00 61.70           H
ATOM    952  NE  ARG A  78       7.708   8.390 -31.149  1.00 61.70           N
ATOM    953  HE  ARG A  78       8.326   8.724 -30.438  1.00 61.70           H
ATOM    954  CZ  ARG A  78       8.201   8.225 -32.384  1.00 61.70           C
ATOM    955  NH1 ARG A  78       7.417   7.780 -33.375  1.00 61.70           N
ATOM    956 1HH1 ARG A  78       6.456   7.568 -33.197  1.00 61.70           H
ATOM    957 2HH1 ARG A  78       7.793   7.659 -34.294  1.00 61.70           H
ATOM    958  NH2 ARG A  78       9.490   8.511 -32.612  1.00 61.70           N
ATOM    959 1HH2 ARG A  78       9.873   8.394 -33.528  1.00 61.70           H
ATOM    960 2HH2 ARG A  78      10.068   8.843 -31.867  1.00 61.70           H
ATOM    961  HN  ARG A  78       5.242   7.416 -26.745  1.00 61.70           H
ATOM    962  N   VAL A  79       2.085   8.076 -27.258  1.00 70.40           N
ATOM    963  CA  VAL A  79       0.633   8.065 -27.201  1.00 70.40           C
ATOM    964  C   VAL A  79       0.184   7.484 -25.858  1.00 70.40           C
ATOM    965  O   VAL A  79       0.190   6.269 -25.671  1.00 70.40           O
ATOM    966  HA  VAL A  79       0.293   9.099 -27.267  1.00 70.40           H
ATOM    967  CB  VAL A  79       0.067   7.303 -28.401  1.00 70.40           C
ATOM    968  HB  VAL A  79      -0.154   6.286 -28.078  1.00 70.40           H
ATOM    969  CG1 VAL A  79      -1.238   7.936 -28.887  1.00 70.40           C
ATOM    970 1HG1 VAL A  79      -1.973   7.916 -28.083  1.00 70.40           H
ATOM    971 2HG1 VAL A  79      -1.052   8.968 -29.185  1.00 70.40           H
ATOM    972 3HG1 VAL A  79      -1.618   7.375 -29.741  1.00 70.40           H
ATOM    973  CG2 VAL A  79       1.094   7.223 -29.533  1.00 70.40           C
ATOM    974 1HG2 VAL A  79       1.360   8.231 -29.853  1.00 70.40           H
ATOM    975 2HG2 VAL A  79       1.986   6.707 -29.179  1.00 70.40           H
ATOM    976 3HG2 VAL A  79       0.666   6.677 -30.373  1.00 70.40           H
ATOM    977  HN  VAL A  79       2.520   7.186 -27.121  1.00 70.40           H
ATOM    978  N   LYS A  80      -0.194   8.381 -24.959  1.00 78.91           N
ATOM    979  CA  LYS A  80      -0.563   7.979 -23.612  1.00 78.91           C
ATOM    980  C   LYS A  80      -1.919   7.270 -23.650  1.00 78.91           C
ATOM    981  O   LYS A  80      -2.820   7.685 -24.376  1.00 78.91           O
ATOM    982  HA  LYS A  80       0.188   7.270 -23.265  1.00 78.91           H
ATOM    983  CB  LYS A  80      -0.524   9.181 -22.665  1.00 78.91           C
ATOM    984 1HB  LYS A  80      -1.208   9.951 -23.020  1.00 78.91           H
ATOM    985 2HB  LYS A  80      -0.869   8.880 -21.676  1.00 78.91           H
ATOM    986  CG  LYS A  80       0.891   9.754 -22.566  1.00 78.91           C
ATOM    987 1HG  LYS A  80       1.517   9.087 -21.973  1.00 78.91           H
ATOM    988 2HG  LYS A  80       1.336   9.808 -23.560  1.00 78.91           H
ATOM    989  CD  LYS A  80       0.875  11.146 -21.932  1.00 78.91           C
ATOM    990 1HD  LYS A  80       0.310  11.831 -22.564  1.00 78.91           H
ATOM    991 2HD  LYS A  80       0.365  11.106 -20.969  1.00 78.91           H
ATOM    992  CE  LYS A  80       2.297  11.678 -21.739  1.00 78.91           C
ATOM    993 1HE  LYS A  80       2.867  10.990 -21.114  1.00 78.91           H
ATOM    994 2HE  LYS A  80       2.806  11.729 -22.702  1.00 78.91           H
ATOM    995  NZ  LYS A  80       2.269  13.019 -21.115  1.00 78.91           N
ATOM    996 1HZ  LYS A  80       3.215  13.308 -20.893  1.00 78.91           H
ATOM    997 2HZ  LYS A  80       1.854  13.683 -21.759  1.00 78.91           H
ATOM    998 3HZ  LYS A  80       1.718  12.984 -20.264  1.00 78.91           H
ATOM    999  HN  LYS A  80      -0.249   9.363 -25.137  1.00 78.91           H
ATOM   1000  N   THR A  81      -2.020   6.213 -22.858  1.00 83.35           N
ATOM   1001  CA  THR A  81      -3.277   5.498 -22.721  1.00 83.35           C
ATOM   1002  C   THR A  81      -3.835   5.667 -21.306  1.00 83.35           C
ATOM   1003  O   THR A  81      -3.177   6.241 -20.440  1.00 83.35           O
ATOM   1004  HA  THR A  81      -4.001   5.941 -23.405  1.00 83.35           H
ATOM   1005  CB  THR A  81      -3.036   4.038 -23.109  1.00 83.35           C
ATOM   1006  HB  THR A  81      -3.979   3.500 -23.206  1.00 83.35           H
ATOM   1007  OG1 THR A  81      -2.152   3.553 -22.102  1.00 83.35           O
ATOM   1008  HG1 THR A  81      -1.204   3.730 -22.364  1.00 83.35           H
ATOM   1009  CG2 THR A  81      -2.234   3.901 -24.405  1.00 83.35           C
ATOM   1010 1HG2 THR A  81      -1.263   4.381 -24.284  1.00 83.35           H
ATOM   1011 2HG2 THR A  81      -2.777   4.380 -25.220  1.00 83.35           H
ATOM   1012 3HG2 THR A  81      -2.091   2.845 -24.634  1.00 83.35           H
ATOM   1013  HN  THR A  81      -1.263   5.845 -22.317  1.00 83.35           H
ATOM   1014  N   MET A  82      -5.043   5.156 -21.116  1.00 86.09           N
ATOM   1015  CA  MET A  82      -5.662   5.169 -19.802  1.00 86.09           C
ATOM   1016  C   MET A  82      -4.822   4.386 -18.791  1.00 86.09           C
ATOM   1017  O   MET A  82      -4.596   4.849 -17.675  1.00 86.09           O
ATOM   1018  HA  MET A  82      -5.709   6.218 -19.510  1.00 86.09           H
ATOM   1019  CB  MET A  82      -7.060   4.553 -19.890  1.00 86.09           C
ATOM   1020 1HB  MET A  82      -7.690   5.163 -20.537  1.00 86.09           H
ATOM   1021 2HB  MET A  82      -6.998   3.565 -20.346  1.00 86.09           H
ATOM   1022  CG  MET A  82      -7.699   4.442 -18.504  1.00 86.09           C
ATOM   1023 1HG  MET A  82      -7.290   3.582 -17.974  1.00 86.09           H
ATOM   1024 2HG  MET A  82      -7.458   5.325 -17.912  1.00 86.09           H
ATOM   1025  SD  MET A  82      -9.469   4.276 -18.659  1.00 86.09           S
ATOM   1026  CE  MET A  82      -9.966   4.687 -16.995  1.00 86.09           C
ATOM   1027 1HE  MET A  82      -9.515   3.983 -16.296  1.00 86.09           H
ATOM   1028 2HE  MET A  82      -9.635   5.698 -16.756  1.00 86.09           H
ATOM   1029 3HE  MET A  82     -11.052   4.632 -16.916  1.00 86.09           H
ATOM   1030  HN  MET A  82      -5.594   4.739 -21.839  1.00 86.09           H
ATOM   1031  N   THR A  83      -4.382   3.212 -19.220  1.00 84.91           N
ATOM   1032  CA  THR A  83      -3.491   2.404 -18.404  1.00 84.91           C
ATOM   1033  C   THR A  83      -2.265   3.218 -17.986  1.00 84.91           C
ATOM   1034  O   THR A  83      -1.881   3.213 -16.817  1.00 84.91           O
ATOM   1035  HA  THR A  83      -4.018   2.127 -17.491  1.00 84.91           H
ATOM   1036  CB  THR A  83      -3.141   1.141 -19.194  1.00 84.91           C
ATOM   1037  HB  THR A  83      -2.670   1.395 -20.144  1.00 84.91           H
ATOM   1038  OG1 THR A  83      -4.377   0.437 -19.289  1.00 84.91           O
ATOM   1039  HG1 THR A  83      -5.053   0.997 -19.767  1.00 84.91           H
ATOM   1040  CG2 THR A  83      -2.231   0.193 -18.411  1.00 84.91           C
ATOM   1041 1HG2 THR A  83      -2.731  -0.114 -17.492  1.00 84.91           H
ATOM   1042 2HG2 THR A  83      -1.300   0.704 -18.165  1.00 84.91           H
ATOM   1043 3HG2 THR A  83      -2.014  -0.686 -19.018  1.00 84.91           H
ATOM   1044  HN  THR A  83      -4.623   2.813 -20.104  1.00 84.91           H
ATOM   1045  N   ASP A  84      -1.684   3.898 -18.963  1.00 85.01           N
ATOM   1046  CA  ASP A  84      -0.446   4.623 -18.737  1.00 85.01           C
ATOM   1047  C   ASP A  84      -0.682   5.713 -17.690  1.00 85.01           C
ATOM   1048  O   ASP A  84       0.202   6.012 -16.889  1.00 85.01           O
ATOM   1049  HA  ASP A  84       0.269   3.872 -18.403  1.00 85.01           H
ATOM   1050  CB  ASP A  84       0.039   5.299 -20.021  1.00 85.01           C
ATOM   1051 1HB  ASP A  84      -0.675   6.064 -20.326  1.00 85.01           H
ATOM   1052 2HB  ASP A  84       0.987   5.803 -19.835  1.00 85.01           H
ATOM   1053  CG  ASP A  84       0.211   4.277 -21.147  1.00 85.01           C
ATOM   1054  OD1 ASP A  84       0.762   3.195 -20.852  1.00 85.01           O
ATOM   1055  OD2 ASP A  84      -0.212   4.602 -22.278  1.00 85.01           O
ATOM   1056  HN  ASP A  84      -2.045   3.958 -19.894  1.00 85.01           H
ATOM   1057  N   MET A  85      -1.880   6.278 -17.730  1.00 90.55           N
ATOM   1058  CA  MET A  85      -2.246   7.324 -16.791  1.00 90.55           C
ATOM   1059  C   MET A  85      -2.258   6.794 -15.356  1.00 90.55           C
ATOM   1060  O   MET A  85      -1.765   7.453 -14.442  1.00 90.55           O
ATOM   1061  HA  MET A  85      -1.480   8.093 -16.894  1.00 90.55           H
ATOM   1062  CB  MET A  85      -3.631   7.868 -17.146  1.00 90.55           C
ATOM   1063 1HB  MET A  85      -3.652   8.163 -18.195  1.00 90.55           H
ATOM   1064 2HB  MET A  85      -4.377   7.083 -17.020  1.00 90.55           H
ATOM   1065  CG  MET A  85      -3.992   9.067 -16.267  1.00 90.55           C
ATOM   1066 1HG  MET A  85      -4.986   9.432 -16.525  1.00 90.55           H
ATOM   1067 2HG  MET A  85      -4.025   8.764 -15.220  1.00 90.55           H
ATOM   1068  SD  MET A  85      -2.790  10.368 -16.486  1.00 90.55           S
ATOM   1069  CE  MET A  85      -3.215  10.910 -18.133  1.00 90.55           C
ATOM   1070 1HE  MET A  85      -3.101  10.079 -18.829  1.00 90.55           H
ATOM   1071 2HE  MET A  85      -4.249  11.255 -18.146  1.00 90.55           H
ATOM   1072 3HE  MET A  85      -2.556  11.725 -18.429  1.00 90.55           H
ATOM   1073  HN  MET A  85      -2.593   6.032 -18.387  1.00 90.55           H
ATOM   1074  N   PHE A  86      -2.828   5.607 -15.202  1.00 91.01           N
ATOM   1075  CA  PHE A  86      -2.912   4.981 -13.894  1.00 91.01           C
ATOM   1076  C   PHE A  86      -1.530   4.540 -13.407  1.00 91.01           C
ATOM   1077  O   PHE A  86      -1.224   4.644 -12.220  1.00 91.01           O
ATOM   1078  HA  PHE A  86      -3.318   5.722 -13.206  1.00 91.01           H
ATOM   1079  CB  PHE A  86      -3.803   3.747 -14.045  1.00 91.01           C
ATOM   1080 1HB  PHE A  86      -3.394   3.109 -14.829  1.00 91.01           H
ATOM   1081 2HB  PHE A  86      -3.772   3.173 -13.119  1.00 91.01           H
ATOM   1082  CG  PHE A  86      -5.261   4.069 -14.379  1.00 91.01           C
ATOM   1083  CD1 PHE A  86      -5.868   5.143 -13.807  1.00 91.01           C
ATOM   1084  HD1 PHE A  86      -5.317   5.773 -13.109  1.00 91.01           H
ATOM   1085  CD2 PHE A  86      -5.950   3.282 -15.249  1.00 91.01           C
ATOM   1086  HD2 PHE A  86      -5.463   2.422 -15.708  1.00 91.01           H
ATOM   1087  CE1 PHE A  86      -7.221   5.442 -14.117  1.00 91.01           C
ATOM   1088  HE1 PHE A  86      -7.708   6.303 -13.657  1.00 91.01           H
ATOM   1089  CE2 PHE A  86      -7.303   3.582 -15.559  1.00 91.01           C
ATOM   1090  HE2 PHE A  86      -7.854   2.951 -16.256  1.00 91.01           H
ATOM   1091  CZ  PHE A  86      -7.910   4.655 -14.986  1.00 91.01           C
ATOM   1092  HZ  PHE A  86      -8.948   4.885 -15.225  1.00 91.01           H
ATOM   1093  HN  PHE A  86      -3.226   5.077 -15.951  1.00 91.01           H
ATOM   1094  N   LEU A  87      -0.732   4.058 -14.349  1.00 89.10           N
ATOM   1095  CA  LEU A  87       0.609   3.599 -14.030  1.00 89.10           C
ATOM   1096  C   LEU A  87       1.442   4.779 -13.527  1.00 89.10           C
ATOM   1097  O   LEU A  87       2.260   4.625 -12.621  1.00 89.10           O
ATOM   1098  HA  LEU A  87       0.522   2.870 -13.224  1.00 89.10           H
ATOM   1099  CB  LEU A  87       1.227   2.877 -15.229  1.00 89.10           C
ATOM   1100 1HB  LEU A  87       1.136   3.522 -16.103  1.00 89.10           H
ATOM   1101 2HB  LEU A  87       2.293   2.747 -15.040  1.00 89.10           H
ATOM   1102  CG  LEU A  87       0.628   1.512 -15.572  1.00 89.10           C
ATOM   1103  HG  LEU A  87      -0.427   1.651 -15.807  1.00 89.10           H
ATOM   1104  CD1 LEU A  87       1.293   0.917 -16.815  1.00 89.10           C
ATOM   1105 1HD1 LEU A  87       1.144   1.587 -17.662  1.00 89.10           H
ATOM   1106 2HD1 LEU A  87       2.361   0.794 -16.632  1.00 89.10           H
ATOM   1107 3HD1 LEU A  87       0.848  -0.053 -17.036  1.00 89.10           H
ATOM   1108  CD2 LEU A  87       0.702   0.563 -14.373  1.00 89.10           C
ATOM   1109 1HD2 LEU A  87       1.744   0.425 -14.084  1.00 89.10           H
ATOM   1110 2HD2 LEU A  87       0.147   0.989 -13.538  1.00 89.10           H
ATOM   1111 3HD2 LEU A  87       0.270  -0.400 -14.644  1.00 89.10           H
ATOM   1112  HN  LEU A  87      -0.988   3.980 -15.312  1.00 89.10           H
ATOM   1113  N   LEU A  88       1.205   5.932 -14.136  1.00 90.83           N
ATOM   1114  CA  LEU A  88       1.884   7.149 -13.725  1.00 90.83           C
ATOM   1115  C   LEU A  88       1.544   7.449 -12.263  1.00 90.83           C
ATOM   1116  O   LEU A  88       2.438   7.658 -11.445  1.00 90.83           O
ATOM   1117  HA  LEU A  88       2.956   6.967 -13.800  1.00 90.83           H
ATOM   1118  CB  LEU A  88       1.552   8.297 -14.681  1.00 90.83           C
ATOM   1119 1HB  LEU A  88       1.950   8.050 -15.665  1.00 90.83           H
ATOM   1120 2HB  LEU A  88       0.469   8.357 -14.782  1.00 90.83           H
ATOM   1121  CG  LEU A  88       2.077   9.677 -14.280  1.00 90.83           C
ATOM   1122  HG  LEU A  88       1.796   9.861 -13.243  1.00 90.83           H
ATOM   1123  CD1 LEU A  88       3.605   9.723 -14.349  1.00 90.83           C
ATOM   1124 1HD1 LEU A  88       4.022   8.979 -13.670  1.00 90.83           H
ATOM   1125 2HD1 LEU A  88       3.930   9.507 -15.367  1.00 90.83           H
ATOM   1126 3HD1 LEU A  88       3.952  10.715 -14.059  1.00 90.83           H
ATOM   1127  CD2 LEU A  88       1.432  10.776 -15.126  1.00 90.83           C
ATOM   1128 1HD2 LEU A  88       1.661  10.606 -16.178  1.00 90.83           H
ATOM   1129 2HD2 LEU A  88       0.352  10.758 -14.983  1.00 90.83           H
ATOM   1130 3HD2 LEU A  88       1.823  11.746 -14.821  1.00 90.83           H
ATOM   1131  HN  LEU A  88       0.564   6.041 -14.896  1.00 90.83           H
ATOM   1132  N   ASN A  89       0.250   7.459 -11.980  1.00 94.17           N
ATOM   1133  CA  ASN A  89      -0.225   7.847 -10.663  1.00 94.17           C
ATOM   1134  C   ASN A  89       0.212   6.797  -9.639  1.00 94.17           C
ATOM   1135  O   ASN A  89       0.440   7.119  -8.473  1.00 94.17           O
ATOM   1136  HA  ASN A  89       0.220   8.824 -10.474  1.00 94.17           H
ATOM   1137  CB  ASN A  89      -1.752   7.932 -10.630  1.00 94.17           C
ATOM   1138 1HB  ASN A  89      -2.178   7.111 -11.208  1.00 94.17           H
ATOM   1139 2HB  ASN A  89      -2.105   7.816  -9.605  1.00 94.17           H
ATOM   1140  CG  ASN A  89      -2.239   9.267 -11.196  1.00 94.17           C
ATOM   1141  OD1 ASN A  89      -2.523  10.210 -10.475  1.00 94.17           O
ATOM   1142  ND2 ASN A  89      -2.319   9.296 -12.523  1.00 94.17           N
ATOM   1143 1HD2 ASN A  89      -2.071   8.487 -13.056  1.00 94.17           H
ATOM   1144 2HD2 ASN A  89      -2.628  10.126 -12.988  1.00 94.17           H
ATOM   1145  HN  ASN A  89      -0.467   7.209 -12.631  1.00 94.17           H
ATOM   1146  N   LEU A  90       0.316   5.564 -10.111  1.00 92.20           N
ATOM   1147  CA  LEU A  90       0.748   4.470  -9.257  1.00 92.20           C
ATOM   1148  C   LEU A  90       2.182   4.729  -8.791  1.00 92.20           C
ATOM   1149  O   LEU A  90       2.490   4.584  -7.608  1.00 92.20           O
ATOM   1150  HA  LEU A  90       0.097   4.461  -8.383  1.00 92.20           H
ATOM   1151  CB  LEU A  90       0.567   3.129  -9.972  1.00 92.20           C
ATOM   1152 1HB  LEU A  90      -0.460   3.069 -10.333  1.00 92.20           H
ATOM   1153 2HB  LEU A  90       1.214   3.116 -10.848  1.00 92.20           H
ATOM   1154  CG  LEU A  90       0.859   1.880  -9.138  1.00 92.20           C
ATOM   1155  HG  LEU A  90       1.831   2.007  -8.661  1.00 92.20           H
ATOM   1156  CD1 LEU A  90      -0.174   1.712  -8.021  1.00 92.20           C
ATOM   1157 1HD1 LEU A  90      -0.146   2.583  -7.367  1.00 92.20           H
ATOM   1158 2HD1 LEU A  90      -1.168   1.616  -8.458  1.00 92.20           H
ATOM   1159 3HD1 LEU A  90       0.058   0.817  -7.444  1.00 92.20           H
ATOM   1160  CD2 LEU A  90       0.951   0.637 -10.026  1.00 92.20           C
ATOM   1161 1HD2 LEU A  90       0.006   0.495 -10.550  1.00 92.20           H
ATOM   1162 2HD2 LEU A  90       1.753   0.768 -10.752  1.00 92.20           H
ATOM   1163 3HD2 LEU A  90       1.159  -0.236  -9.408  1.00 92.20           H
ATOM   1164  HN  LEU A  90       0.111   5.307 -11.055  1.00 92.20           H
ATOM   1165  N   ALA A  91       3.022   5.107  -9.744  1.00 93.57           N
ATOM   1166  CA  ALA A  91       4.426   5.342  -9.454  1.00 93.57           C
ATOM   1167  C   ALA A  91       4.553   6.537  -8.507  1.00 93.57           C
ATOM   1168  O   ALA A  91       5.411   6.547  -7.626  1.00 93.57           O
ATOM   1169  HA  ALA A  91       4.816   4.453  -8.958  1.00 93.57           H
ATOM   1170  CB  ALA A  91       5.189   5.552 -10.763  1.00 93.57           C
ATOM   1171 1HB  ALA A  91       5.091   4.664 -11.387  1.00 93.57           H
ATOM   1172 2HB  ALA A  91       4.778   6.413 -11.289  1.00 93.57           H
ATOM   1173 3HB  ALA A  91       6.242   5.729 -10.545  1.00 93.57           H
ATOM   1174  HN  ALA A  91       2.757   5.251 -10.697  1.00 93.57           H
ATOM   1175  N   ILE A  92       3.686   7.516  -8.720  1.00 95.25           N
ATOM   1176  CA  ILE A  92       3.692   8.714  -7.898  1.00 95.25           C
ATOM   1177  C   ILE A  92       3.330   8.342  -6.459  1.00 95.25           C
ATOM   1178  O   ILE A  92       3.987   8.780  -5.516  1.00 95.25           O
ATOM   1179  HA  ILE A  92       4.707   9.111  -7.907  1.00 95.25           H
ATOM   1180  CB  ILE A  92       2.782   9.784  -8.504  1.00 95.25           C
ATOM   1181  HB  ILE A  92       1.824   9.323  -8.743  1.00 95.25           H
ATOM   1182  CG1 ILE A  92       3.364  10.322  -9.813  1.00 95.25           C
ATOM   1183 1HG1 ILE A  92       4.249  10.922  -9.602  1.00 95.25           H
ATOM   1184 2HG1 ILE A  92       3.684   9.490 -10.441  1.00 95.25           H
ATOM   1185  CG2 ILE A  92       2.506  10.903  -7.497  1.00 95.25           C
ATOM   1186 1HG2 ILE A  92       2.017  10.487  -6.617  1.00 95.25           H
ATOM   1187 2HG2 ILE A  92       3.447  11.369  -7.205  1.00 95.25           H
ATOM   1188 3HG2 ILE A  92       1.857  11.650  -7.954  1.00 95.25           H
ATOM   1189  CD1 ILE A  92       2.334  11.168 -10.564  1.00 95.25           C
ATOM   1190 1HD1 ILE A  92       1.461  10.558 -10.794  1.00 95.25           H
ATOM   1191 2HD1 ILE A  92       2.035  12.012  -9.942  1.00 95.25           H
ATOM   1192 3HD1 ILE A  92       2.774  11.538 -11.491  1.00 95.25           H
ATOM   1193  HN  ILE A  92       2.989   7.499  -9.438  1.00 95.25           H
ATOM   1194  N   ALA A  93       2.285   7.537  -6.335  1.00 95.28           N
ATOM   1195  CA  ALA A  93       1.792   7.147  -5.025  1.00 95.28           C
ATOM   1196  C   ALA A  93       2.899   6.411  -4.266  1.00 95.28           C
ATOM   1197  O   ALA A  93       3.102   6.646  -3.076  1.00 95.28           O
ATOM   1198  HA  ALA A  93       1.534   8.057  -4.483  1.00 95.28           H
ATOM   1199  CB  ALA A  93       0.531   6.295  -5.186  1.00 95.28           C
ATOM   1200 1HB  ALA A  93      -0.234   6.874  -5.705  1.00 95.28           H
ATOM   1201 2HB  ALA A  93       0.767   5.403  -5.766  1.00 95.28           H
ATOM   1202 3HB  ALA A  93       0.161   6.003  -4.203  1.00 95.28           H
ATOM   1203  HN  ALA A  93       1.779   7.154  -7.108  1.00 95.28           H
ATOM   1204  N   ASP A  94       3.585   5.537  -4.987  1.00 94.76           N
ATOM   1205  CA  ASP A  94       4.646   4.744  -4.389  1.00 94.76           C
ATOM   1206  C   ASP A  94       5.760   5.674  -3.904  1.00 94.76           C
ATOM   1207  O   ASP A  94       6.256   5.526  -2.788  1.00 94.76           O
ATOM   1208  HA  ASP A  94       4.172   4.200  -3.573  1.00 94.76           H
ATOM   1209  CB  ASP A  94       5.250   3.775  -5.408  1.00 94.76           C
ATOM   1210 1HB  ASP A  94       5.398   4.286  -6.359  1.00 94.76           H
ATOM   1211 2HB  ASP A  94       6.232   3.447  -5.066  1.00 94.76           H
ATOM   1212  CG  ASP A  94       4.343   2.559  -5.612  1.00 94.76           C
ATOM   1213  OD1 ASP A  94       3.673   2.180  -4.627  1.00 94.76           O
ATOM   1214  OD2 ASP A  94       4.341   2.036  -6.747  1.00 94.76           O
ATOM   1215  HN  ASP A  94       3.427   5.366  -5.959  1.00 94.76           H
ATOM   1216  N   LEU A  95       6.122   6.612  -4.767  1.00 95.97           N
ATOM   1217  CA  LEU A  95       7.211   7.526  -4.467  1.00 95.97           C
ATOM   1218  C   LEU A  95       6.890   8.287  -3.179  1.00 95.97           C
ATOM   1219  O   LEU A  95       7.755   8.453  -2.320  1.00 95.97           O
ATOM   1220  HA  LEU A  95       8.105   6.926  -4.299  1.00 95.97           H
ATOM   1221  CB  LEU A  95       7.493   8.436  -5.664  1.00 95.97           C
ATOM   1222 1HB  LEU A  95       6.540   8.764  -6.078  1.00 95.97           H
ATOM   1223 2HB  LEU A  95       8.009   9.326  -5.305  1.00 95.97           H
ATOM   1224  CG  LEU A  95       8.323   7.820  -6.793  1.00 95.97           C
ATOM   1225  HG  LEU A  95       7.783   6.957  -7.181  1.00 95.97           H
ATOM   1226  CD1 LEU A  95       8.492   8.806  -7.950  1.00 95.97           C
ATOM   1227 1HD1 LEU A  95       7.512   9.076  -8.344  1.00 95.97           H
ATOM   1228 2HD1 LEU A  95       8.999   9.703  -7.592  1.00 95.97           H
ATOM   1229 3HD1 LEU A  95       9.085   8.343  -8.738  1.00 95.97           H
ATOM   1230  CD2 LEU A  95       9.669   7.313  -6.270  1.00 95.97           C
ATOM   1231 1HD2 LEU A  95      10.227   8.144  -5.839  1.00 95.97           H
ATOM   1232 2HD2 LEU A  95       9.500   6.554  -5.506  1.00 95.97           H
ATOM   1233 3HD2 LEU A  95      10.238   6.881  -7.093  1.00 95.97           H
ATOM   1234  HN  LEU A  95       5.686   6.752  -5.656  1.00 95.97           H
ATOM   1235  N   LEU A  96       5.645   8.731  -3.085  1.00 95.56           N
ATOM   1236  CA  LEU A  96       5.229   9.563  -1.969  1.00 95.56           C
ATOM   1237  C   LEU A  96       5.454   8.802  -0.660  1.00 95.56           C
ATOM   1238  O   LEU A  96       5.883   9.384   0.335  1.00 95.56           O
ATOM   1239  HA  LEU A  96       5.864  10.448  -1.966  1.00 95.56           H
ATOM   1240  CB  LEU A  96       3.788  10.039  -2.163  1.00 95.56           C
ATOM   1241 1HB  LEU A  96       3.176   9.179  -2.435  1.00 95.56           H
ATOM   1242 2HB  LEU A  96       3.416  10.407  -1.207  1.00 95.56           H
ATOM   1243  CG  LEU A  96       3.579  11.131  -3.215  1.00 95.56           C
ATOM   1244  HG  LEU A  96       3.867  10.729  -4.186  1.00 95.56           H
ATOM   1245  CD1 LEU A  96       2.104  11.527  -3.308  1.00 95.56           C
ATOM   1246 1HD1 LEU A  96       1.511  10.656  -3.586  1.00 95.56           H
ATOM   1247 2HD1 LEU A  96       1.768  11.903  -2.342  1.00 95.56           H
ATOM   1248 3HD1 LEU A  96       1.984  12.305  -4.062  1.00 95.56           H
ATOM   1249  CD2 LEU A  96       4.481  12.336  -2.940  1.00 95.56           C
ATOM   1250 1HD2 LEU A  96       4.248  12.748  -1.957  1.00 95.56           H
ATOM   1251 2HD2 LEU A  96       5.524  12.023  -2.964  1.00 95.56           H
ATOM   1252 3HD2 LEU A  96       4.312  13.097  -3.701  1.00 95.56           H
ATOM   1253  HN  LEU A  96       4.929   8.531  -3.753  1.00 95.56           H
ATOM   1254  N   PHE A  97       5.153   7.512  -0.704  1.00 96.15           N
ATOM   1255  CA  PHE A  97       5.302   6.669   0.471  1.00 96.15           C
ATOM   1256  C   PHE A  97       6.778   6.394   0.765  1.00 96.15           C
ATOM   1257  O   PHE A  97       7.220   6.516   1.906  1.00 96.15           O
ATOM   1258  HA  PHE A  97       4.859   7.204   1.311  1.00 96.15           H
ATOM   1259  CB  PHE A  97       4.600   5.345   0.163  1.00 96.15           C
ATOM   1260 1HB  PHE A  97       3.522   5.509   0.159  1.00 96.15           H
ATOM   1261 2HB  PHE A  97       4.876   5.024  -0.842  1.00 96.15           H
ATOM   1262  CG  PHE A  97       4.927   4.223   1.149  1.00 96.15           C
ATOM   1263  CD1 PHE A  97       5.505   3.074   0.706  1.00 96.15           C
ATOM   1264  HD1 PHE A  97       5.735   2.954  -0.353  1.00 96.15           H
ATOM   1265  CD2 PHE A  97       4.640   4.374   2.470  1.00 96.15           C
ATOM   1266  HD2 PHE A  97       4.177   5.294   2.826  1.00 96.15           H
ATOM   1267  CE1 PHE A  97       5.809   2.033   1.622  1.00 96.15           C
ATOM   1268  HE1 PHE A  97       6.272   1.112   1.266  1.00 96.15           H
ATOM   1269  CE2 PHE A  97       4.944   3.332   3.386  1.00 96.15           C
ATOM   1270  HE2 PHE A  97       4.714   3.453   4.445  1.00 96.15           H
ATOM   1271  CZ  PHE A  97       5.522   2.183   2.943  1.00 96.15           C
ATOM   1272  HZ  PHE A  97       5.755   1.384   3.646  1.00 96.15           H
ATOM   1273  HN  PHE A  97       4.815   7.044  -1.520  1.00 96.15           H
ATOM   1274  N   LEU A  98       7.499   6.027  -0.284  1.00 95.94           N
ATOM   1275  CA  LEU A  98       8.871   5.574  -0.128  1.00 95.94           C
ATOM   1276  C   LEU A  98       9.681   6.654   0.593  1.00 95.94           C
ATOM   1277  O   LEU A  98      10.549   6.343   1.406  1.00 95.94           O
ATOM   1278  HA  LEU A  98       8.851   4.682   0.497  1.00 95.94           H
ATOM   1279  CB  LEU A  98       9.457   5.166  -1.481  1.00 95.94           C
ATOM   1280 1HB  LEU A  98       9.285   5.977  -2.189  1.00 95.94           H
ATOM   1281 2HB  LEU A  98      10.537   5.064  -1.371  1.00 95.94           H
ATOM   1282  CG  LEU A  98       8.910   3.872  -2.087  1.00 95.94           C
ATOM   1283  HG  LEU A  98       7.826   3.877  -1.980  1.00 95.94           H
ATOM   1284  CD1 LEU A  98       9.217   3.795  -3.584  1.00 95.94           C
ATOM   1285 1HD1 LEU A  98       8.756   4.641  -4.093  1.00 95.94           H
ATOM   1286 2HD1 LEU A  98      10.296   3.823  -3.736  1.00 95.94           H
ATOM   1287 3HD1 LEU A  98       8.817   2.865  -3.989  1.00 95.94           H
ATOM   1288  CD2 LEU A  98       9.433   2.649  -1.331  1.00 95.94           C
ATOM   1289 1HD2 LEU A  98      10.522   2.627  -1.384  1.00 95.94           H
ATOM   1290 2HD2 LEU A  98       9.122   2.706  -0.288  1.00 95.94           H
ATOM   1291 3HD2 LEU A  98       9.029   1.743  -1.782  1.00 95.94           H
ATOM   1292  HN  LEU A  98       7.161   6.036  -1.226  1.00 95.94           H
ATOM   1293  N   VAL A  99       9.367   7.899   0.268  1.00 96.05           N
ATOM   1294  CA  VAL A  99      10.097   9.025   0.828  1.00 96.05           C
ATOM   1295  C   VAL A  99       9.917   9.039   2.347  1.00 96.05           C
ATOM   1296  O   VAL A  99      10.681   9.688   3.060  1.00 96.05           O
ATOM   1297  HA  VAL A  99      11.153   8.878   0.601  1.00 96.05           H
ATOM   1298  CB  VAL A  99       9.645  10.325   0.160  1.00 96.05           C
ATOM   1299  HB  VAL A  99       8.556  10.361   0.199  1.00 96.05           H
ATOM   1300  CG1 VAL A  99      10.183  11.543   0.913  1.00 96.05           C
ATOM   1301 1HG1 VAL A  99       9.813  11.530   1.938  1.00 96.05           H
ATOM   1302 2HG1 VAL A  99      11.273  11.514   0.920  1.00 96.05           H
ATOM   1303 3HG1 VAL A  99       9.847  12.454   0.417  1.00 96.05           H
ATOM   1304  CG2 VAL A  99      10.064  10.360  -1.311  1.00 96.05           C
ATOM   1305 1HG2 VAL A  99      11.150  10.290  -1.381  1.00 96.05           H
ATOM   1306 2HG2 VAL A  99       9.611   9.521  -1.838  1.00 96.05           H
ATOM   1307 3HG2 VAL A  99       9.731  11.295  -1.761  1.00 96.05           H
ATOM   1308  HN  VAL A  99       8.631   8.145  -0.363  1.00 96.05           H
ATOM   1309  N   THR A 100       8.902   8.316   2.798  1.00 95.25           N
ATOM   1310  CA  THR A 100       8.583   8.276   4.214  1.00 95.25           C
ATOM   1311  C   THR A 100       9.387   7.177   4.911  1.00 95.25           C
ATOM   1312  O   THR A 100       9.512   7.175   6.135  1.00 95.25           O
ATOM   1313  HA  THR A 100       8.882   9.223   4.661  1.00 95.25           H
ATOM   1314  CB  THR A 100       7.069   8.101   4.353  1.00 95.25           C
ATOM   1315  HB  THR A 100       6.743   8.328   5.368  1.00 95.25           H
ATOM   1316  OG1 THR A 100       6.832   6.766   3.915  1.00 95.25           O
ATOM   1317  HG1 THR A 100       6.806   6.734   2.915  1.00 95.25           H
ATOM   1318  CG2 THR A 100       6.287   8.964   3.361  1.00 95.25           C
ATOM   1319 1HG2 THR A 100       6.564   8.690   2.343  1.00 95.25           H
ATOM   1320 2HG2 THR A 100       6.521  10.015   3.530  1.00 95.25           H
ATOM   1321 3HG2 THR A 100       5.218   8.802   3.502  1.00 95.25           H
ATOM   1322  HN  THR A 100       8.305   7.765   2.214  1.00 95.25           H
ATOM   1323  N   LEU A 101       9.913   6.268   4.102  1.00 94.96           N
ATOM   1324  CA  LEU A 101      10.563   5.082   4.631  1.00 94.96           C
ATOM   1325  C   LEU A 101      11.801   5.496   5.429  1.00 94.96           C
ATOM   1326  O   LEU A 101      12.073   4.941   6.492  1.00 94.96           O
ATOM   1327  HA  LEU A 101       9.860   4.599   5.310  1.00 94.96           H
ATOM   1328  CB  LEU A 101      10.861   4.088   3.507  1.00 94.96           C
ATOM   1329 1HB  LEU A 101      11.372   4.620   2.704  1.00 94.96           H
ATOM   1330 2HB  LEU A 101      11.557   3.339   3.886  1.00 94.96           H
ATOM   1331  CG  LEU A 101       9.651   3.365   2.912  1.00 94.96           C
ATOM   1332  HG  LEU A 101       9.024   4.103   2.411  1.00 94.96           H
ATOM   1333  CD1 LEU A 101      10.084   2.348   1.855  1.00 94.96           C
ATOM   1334 1HD1 LEU A 101      10.614   2.861   1.052  1.00 94.96           H
ATOM   1335 2HD1 LEU A 101      10.744   1.609   2.311  1.00 94.96           H
ATOM   1336 3HD1 LEU A 101       9.205   1.848   1.449  1.00 94.96           H
ATOM   1337  CD2 LEU A 101       8.801   2.723   4.011  1.00 94.96           C
ATOM   1338 1HD2 LEU A 101       9.404   2.000   4.561  1.00 94.96           H
ATOM   1339 2HD2 LEU A 101       8.447   3.495   4.694  1.00 94.96           H
ATOM   1340 3HD2 LEU A 101       7.948   2.216   3.561  1.00 94.96           H
ATOM   1341  HN  LEU A 101       9.899   6.334   3.105  1.00 94.96           H
ATOM   1342  N   PRO A 102      12.569   6.476   4.934  1.00 94.71           N
ATOM   1343  CA  PRO A 102      13.772   6.922   5.641  1.00 94.71           C
ATOM   1344  C   PRO A 102      13.488   7.291   7.088  1.00 94.71           C
ATOM   1345  O   PRO A 102      14.279   6.983   7.978  1.00 94.71           O
ATOM   1346  HA  PRO A 102      14.499   6.111   5.692  1.00 94.71           H
ATOM   1347  CB  PRO A 102      14.243   8.130   4.830  1.00 94.71           C
ATOM   1348 1HB  PRO A 102      13.830   9.061   5.218  1.00 94.71           H
ATOM   1349 2HB  PRO A 102      15.328   8.231   4.852  1.00 94.71           H
ATOM   1350  CG  PRO A 102      13.735   7.832   3.424  1.00 94.71           C
ATOM   1351 1HG  PRO A 102      13.676   8.733   2.815  1.00 94.71           H
ATOM   1352 2HG  PRO A 102      14.393   7.145   2.893  1.00 94.71           H
ATOM   1353  CD  PRO A 102      12.365   7.225   3.681  1.00 94.71           C
ATOM   1354 1HD  PRO A 102      11.597   7.991   3.794  1.00 94.71           H
ATOM   1355 2HD  PRO A 102      12.048   6.579   2.862  1.00 94.71           H
ATOM   1356  N   PHE A 103      12.354   7.946   7.286  1.00 94.38           N
ATOM   1357  CA  PHE A 103      11.977   8.407   8.612  1.00 94.38           C
ATOM   1358  C   PHE A 103      11.635   7.228   9.525  1.00 94.38           C
ATOM   1359  O   PHE A 103      11.985   7.230  10.704  1.00 94.38           O
ATOM   1360  HA  PHE A 103      12.831   8.946   9.022  1.00 94.38           H
ATOM   1361  CB  PHE A 103      10.735   9.284   8.444  1.00 94.38           C
ATOM   1362 1HB  PHE A 103       9.963   8.709   7.933  1.00 94.38           H
ATOM   1363 2HB  PHE A 103      10.344   9.535   9.431  1.00 94.38           H
ATOM   1364  CG  PHE A 103      10.986  10.578   7.667  1.00 94.38           C
ATOM   1365  CD1 PHE A 103      11.364  11.705   8.328  1.00 94.38           C
ATOM   1366  HD1 PHE A 103      11.488  11.687   9.411  1.00 94.38           H
ATOM   1367  CD2 PHE A 103      10.832  10.601   6.316  1.00 94.38           C
ATOM   1368  HD2 PHE A 103      10.529   9.697   5.787  1.00 94.38           H
ATOM   1369  CE1 PHE A 103      11.598  12.906   7.607  1.00 94.38           C
ATOM   1370  HE1 PHE A 103      11.901  13.809   8.136  1.00 94.38           H
ATOM   1371  CE2 PHE A 103      11.066  11.801   5.595  1.00 94.38           C
ATOM   1372  HE2 PHE A 103      10.943  11.820   4.512  1.00 94.38           H
ATOM   1373  CZ  PHE A 103      11.444  12.929   6.256  1.00 94.38           C
ATOM   1374  HZ  PHE A 103      11.623  13.850   5.702  1.00 94.38           H
ATOM   1375  HN  PHE A 103      11.699   8.163   6.562  1.00 94.38           H
ATOM   1376  N   TRP A 104      10.956   6.249   8.945  1.00 92.36           N
ATOM   1377  CA  TRP A 104      10.601   5.047   9.680  1.00 92.36           C
ATOM   1378  C   TRP A 104      11.897   4.366  10.126  1.00 92.36           C
ATOM   1379  O   TRP A 104      11.975   3.836  11.233  1.00 92.36           O
ATOM   1380  HA  TRP A 104      10.020   5.348  10.552  1.00 92.36           H
ATOM   1381  CB  TRP A 104       9.705   4.135   8.840  1.00 92.36           C
ATOM   1382 1HB  TRP A 104      10.082   4.114   7.818  1.00 92.36           H
ATOM   1383 2HB  TRP A 104       9.774   3.118   9.227  1.00 92.36           H
ATOM   1384  CG  TRP A 104       8.234   4.557   8.817  1.00 92.36           C
ATOM   1385  CD1 TRP A 104       7.490   4.897   7.756  1.00 92.36           C
ATOM   1386  HD1 TRP A 104       7.857   4.916   6.730  1.00 92.36           H
ATOM   1387  CD2 TRP A 104       7.355   4.671   9.956  1.00 92.36           C
ATOM   1388  NE1 TRP A 104       6.200   5.221   8.126  1.00 92.36           N
ATOM   1389  HE1 TRP A 104       5.462   5.505   7.514  1.00 92.36           H
ATOM   1390  CE2 TRP A 104       6.116   5.079   9.506  1.00 92.36           C
ATOM   1391  CE3 TRP A 104       7.598   4.437  11.321  1.00 92.36           C
ATOM   1392  HE3 TRP A 104       8.568   4.115  11.701  1.00 92.36           H
ATOM   1393  CZ2 TRP A 104       5.023   5.288  10.356  1.00 92.36           C
ATOM   1394  HZ2 TRP A 104       4.053   5.611   9.976  1.00 92.36           H
ATOM   1395  CZ3 TRP A 104       6.496   4.651  12.157  1.00 92.36           C
ATOM   1396  HZ3 TRP A 104       6.631   4.484  13.225  1.00 92.36           H
ATOM   1397  CH2 TRP A 104       5.242   5.062  11.720  1.00 92.36           C
ATOM   1398  HH2 TRP A 104       4.433   5.206  12.436  1.00 92.36           H
ATOM   1399  HN  TRP A 104      10.649   6.268   7.994  1.00 92.36           H
ATOM   1400  N   ALA A 105      12.882   4.402   9.240  1.00 94.12           N
ATOM   1401  CA  ALA A 105      14.140   3.720   9.491  1.00 94.12           C
ATOM   1402  C   ALA A 105      14.809   4.331  10.724  1.00 94.12           C
ATOM   1403  O   ALA A 105      15.268   3.609  11.608  1.00 94.12           O
ATOM   1404  HA  ALA A 105      13.915   2.672   9.692  1.00 94.12           H
ATOM   1405  CB  ALA A 105      15.024   3.804   8.246  1.00 94.12           C
ATOM   1406 1HB  ALA A 105      14.516   3.330   7.406  1.00 94.12           H
ATOM   1407 2HB  ALA A 105      15.219   4.850   8.009  1.00 94.12           H
ATOM   1408 3HB  ALA A 105      15.968   3.292   8.435  1.00 94.12           H
ATOM   1409  HN  ALA A 105      12.830   4.884   8.366  1.00 94.12           H
ATOM   1410  N   ILE A 106      14.842   5.655  10.744  1.00 93.77           N
ATOM   1411  CA  ILE A 106      15.483   6.371  11.834  1.00 93.77           C
ATOM   1412  C   ILE A 106      14.742   6.075  13.139  1.00 93.77           C
ATOM   1413  O   ILE A 106      15.366   5.841  14.173  1.00 93.77           O
ATOM   1414  HA  ILE A 106      16.501   5.990  11.921  1.00 93.77           H
ATOM   1415  CB  ILE A 106      15.585   7.863  11.509  1.00 93.77           C
ATOM   1416  HB  ILE A 106      14.611   8.202  11.154  1.00 93.77           H
ATOM   1417  CG1 ILE A 106      16.588   8.111  10.381  1.00 93.77           C
ATOM   1418 1HG1 ILE A 106      17.602   7.963  10.753  1.00 93.77           H
ATOM   1419 2HG1 ILE A 106      16.432   7.385   9.584  1.00 93.77           H
ATOM   1420  CG2 ILE A 106      15.917   8.676  12.762  1.00 93.77           C
ATOM   1421 1HG2 ILE A 106      15.134   8.533  13.506  1.00 93.77           H
ATOM   1422 2HG2 ILE A 106      16.871   8.341  13.169  1.00 93.77           H
ATOM   1423 3HG2 ILE A 106      15.983   9.732  12.502  1.00 93.77           H
ATOM   1424  CD1 ILE A 106      16.446   9.529   9.823  1.00 93.77           C
ATOM   1425 1HD1 ILE A 106      15.438   9.665   9.430  1.00 93.77           H
ATOM   1426 2HD1 ILE A 106      16.627  10.252  10.618  1.00 93.77           H
ATOM   1427 3HD1 ILE A 106      17.171   9.678   9.023  1.00 93.77           H
ATOM   1428  HN  ILE A 106      14.442   6.236  10.035  1.00 93.77           H
ATOM   1429  N   ALA A 107      13.420   6.095  13.049  1.00 92.35           N
ATOM   1430  CA  ALA A 107      12.587   5.931  14.228  1.00 92.35           C
ATOM   1431  C   ALA A 107      12.792   4.528  14.801  1.00 92.35           C
ATOM   1432  O   ALA A 107      12.741   4.335  16.015  1.00 92.35           O
ATOM   1433  HA  ALA A 107      12.908   6.666  14.966  1.00 92.35           H
ATOM   1434  CB  ALA A 107      11.126   6.204  13.863  1.00 92.35           C
ATOM   1435 1HB  ALA A 107      11.029   7.224  13.489  1.00 92.35           H
ATOM   1436 2HB  ALA A 107      10.807   5.503  13.093  1.00 92.35           H
ATOM   1437 3HB  ALA A 107      10.501   6.081  14.748  1.00 92.35           H
ATOM   1438  HN  ALA A 107      12.920   6.221  12.192  1.00 92.35           H
ATOM   1439  N   ALA A 108      13.019   3.583  13.900  1.00 91.78           N
ATOM   1440  CA  ALA A 108      13.197   2.197  14.298  1.00 91.78           C
ATOM   1441  C   ALA A 108      14.587   2.021  14.912  1.00 91.78           C
ATOM   1442  O   ALA A 108      14.770   1.217  15.825  1.00 91.78           O
ATOM   1443  HA  ALA A 108      12.444   1.969  15.052  1.00 91.78           H
ATOM   1444  CB  ALA A 108      12.975   1.286  13.089  1.00 91.78           C
ATOM   1445 1HB  ALA A 108      11.963   1.428  12.708  1.00 91.78           H
ATOM   1446 2HB  ALA A 108      13.694   1.535  12.309  1.00 91.78           H
ATOM   1447 3HB  ALA A 108      13.108   0.246  13.388  1.00 91.78           H
ATOM   1448  HN  ALA A 108      13.083   3.752  12.916  1.00 91.78           H
ATOM   1449  N   ALA A 109      15.532   2.787  14.386  1.00 91.65           N
ATOM   1450  CA  ALA A 109      16.924   2.631  14.775  1.00 91.65           C
ATOM   1451  C   ALA A 109      17.094   3.063  16.233  1.00 91.65           C
ATOM   1452  O   ALA A 109      17.894   2.485  16.966  1.00 91.65           O
ATOM   1453  HA  ALA A 109      17.177   1.574  14.686  1.00 91.65           H
ATOM   1454  CB  ALA A 109      17.813   3.433  13.822  1.00 91.65           C
ATOM   1455 1HB  ALA A 109      17.677   3.067  12.804  1.00 91.65           H
ATOM   1456 2HB  ALA A 109      17.539   4.486  13.869  1.00 91.65           H
ATOM   1457 3HB  ALA A 109      18.857   3.315  14.114  1.00 91.65           H
ATOM   1458  HN  ALA A 109      15.360   3.502  13.709  1.00 91.65           H
ATOM   1459  N   ASP A 110      16.327   4.076  16.609  1.00 87.99           N
ATOM   1460  CA  ASP A 110      16.478   4.681  17.922  1.00 87.99           C
ATOM   1461  C   ASP A 110      15.106   5.118  18.439  1.00 87.99           C
ATOM   1462  O   ASP A 110      14.378   4.319  19.026  1.00 87.99           O
ATOM   1463  HA  ASP A 110      16.932   3.909  18.543  1.00 87.99           H
ATOM   1464  CB  ASP A 110      17.375   5.919  17.856  1.00 87.99           C
ATOM   1465 1HB  ASP A 110      18.351   5.646  17.456  1.00 87.99           H
ATOM   1466 2HB  ASP A 110      16.943   6.650  17.172  1.00 87.99           H
ATOM   1467  CG  ASP A 110      17.544   6.547  19.241  1.00 87.99           C
ATOM   1468  OD1 ASP A 110      17.260   5.833  20.227  1.00 87.99           O
ATOM   1469  OD2 ASP A 110      17.953   7.728  19.283  1.00 87.99           O
ATOM   1470  HN  ASP A 110      15.614   4.481  16.037  1.00 87.99           H
ATOM   1471  N   GLN A 111      14.795   6.384  18.202  1.00 87.94           N
ATOM   1472  CA  GLN A 111      13.517   6.932  18.624  1.00 87.94           C
ATOM   1473  C   GLN A 111      13.036   7.986  17.625  1.00 87.94           C
ATOM   1474  O   GLN A 111      13.796   8.419  16.760  1.00 87.94           O
ATOM   1475  HA  GLN A 111      12.828   6.088  18.632  1.00 87.94           H
ATOM   1476  CB  GLN A 111      13.611   7.516  20.035  1.00 87.94           C
ATOM   1477 1HB  GLN A 111      12.635   7.891  20.342  1.00 87.94           H
ATOM   1478 2HB  GLN A 111      13.887   6.732  20.739  1.00 87.94           H
ATOM   1479  CG  GLN A 111      14.639   8.647  20.093  1.00 87.94           C
ATOM   1480 1HG  GLN A 111      15.617   8.270  19.794  1.00 87.94           H
ATOM   1481 2HG  GLN A 111      14.368   9.427  19.382  1.00 87.94           H
ATOM   1482  CD  GLN A 111      14.723   9.240  21.501  1.00 87.94           C
ATOM   1483  OE1 GLN A 111      13.726   9.486  22.160  1.00 87.94           O
ATOM   1484  NE2 GLN A 111      15.966   9.455  21.924  1.00 87.94           N
ATOM   1485 1HE2 GLN A 111      16.741   9.231  21.333  1.00 87.94           H
ATOM   1486 2HE2 GLN A 111      16.125   9.841  22.833  1.00 87.94           H
ATOM   1487  HN  GLN A 111      15.397   7.029  17.731  1.00 87.94           H
ATOM   1488  N   TRP A 112      11.777   8.368  17.777  1.00 90.67           N
ATOM   1489  CA  TRP A 112      11.198   9.394  16.926  1.00 90.67           C
ATOM   1490  C   TRP A 112      11.798  10.741  17.334  1.00 90.67           C
ATOM   1491  O   TRP A 112      11.544  11.231  18.433  1.00 90.67           O
ATOM   1492  HA  TRP A 112      11.466   9.163  15.896  1.00 90.67           H
ATOM   1493  CB  TRP A 112       9.670   9.373  17.004  1.00 90.67           C
ATOM   1494 1HB  TRP A 112       9.320   8.361  16.799  1.00 90.67           H
ATOM   1495 2HB  TRP A 112       9.365   9.615  18.022  1.00 90.67           H
ATOM   1496  CG  TRP A 112       8.984  10.340  16.038  1.00 90.67           C
ATOM   1497  CD1 TRP A 112       8.567  11.591  16.279  1.00 90.67           C
ATOM   1498  HD1 TRP A 112       8.671  12.097  17.239  1.00 90.67           H
ATOM   1499  CD2 TRP A 112       8.650  10.084  14.657  1.00 90.67           C
ATOM   1500  NE1 TRP A 112       7.992  12.157  15.160  1.00 90.67           N
ATOM   1501  HE1 TRP A 112       7.608  13.078  15.093  1.00 90.67           H
ATOM   1502  CE2 TRP A 112       8.043  11.211  14.143  1.00 90.67           C
ATOM   1503  CE3 TRP A 112       8.853   8.937  13.870  1.00 90.67           C
ATOM   1504  HE3 TRP A 112       9.330   8.035  14.253  1.00 90.67           H
ATOM   1505  CZ2 TRP A 112       7.590  11.303  12.821  1.00 90.67           C
ATOM   1506  HZ2 TRP A 112       7.114  12.205  12.438  1.00 90.67           H
ATOM   1507  CZ3 TRP A 112       8.395   9.044  12.551  1.00 90.67           C
ATOM   1508  HZ3 TRP A 112       8.528   8.183  11.897  1.00 90.67           H
ATOM   1509  CH2 TRP A 112       7.782  10.172  12.018  1.00 90.67           C
ATOM   1510  HH2 TRP A 112       7.453  10.176  10.979  1.00 90.67           H
ATOM   1511  HN  TRP A 112      11.157   7.991  18.466  1.00 90.67           H
ATOM   1512  N   LYS A 113      12.584  11.301  16.426  1.00 91.56           N
ATOM   1513  CA  LYS A 113      13.336  12.507  16.728  1.00 91.56           C
ATOM   1514  C   LYS A 113      12.656  13.706  16.063  1.00 91.56           C
ATOM   1515  O   LYS A 113      13.129  14.836  16.180  1.00 91.56           O
ATOM   1516  HA  LYS A 113      13.305  12.649  17.809  1.00 91.56           H
ATOM   1517  CB  LYS A 113      14.804  12.337  16.336  1.00 91.56           C
ATOM   1518 1HB  LYS A 113      14.874  12.062  15.283  1.00 91.56           H
ATOM   1519 2HB  LYS A 113      15.328  13.285  16.452  1.00 91.56           H
ATOM   1520  CG  LYS A 113      15.480  11.266  17.194  1.00 91.56           C
ATOM   1521 1HG  LYS A 113      15.442  11.558  18.243  1.00 91.56           H
ATOM   1522 2HG  LYS A 113      14.936  10.326  17.105  1.00 91.56           H
ATOM   1523  CD  LYS A 113      16.936  11.060  16.768  1.00 91.56           C
ATOM   1524 1HD  LYS A 113      16.976  10.806  15.709  1.00 91.56           H
ATOM   1525 2HD  LYS A 113      17.490  11.990  16.894  1.00 91.56           H
ATOM   1526  CE  LYS A 113      17.596   9.952  17.590  1.00 91.56           C
ATOM   1527 1HE  LYS A 113      17.573  10.212  18.649  1.00 91.56           H
ATOM   1528 2HE  LYS A 113      17.034   9.024  17.479  1.00 91.56           H
ATOM   1529  NZ  LYS A 113      18.995   9.746  17.155  1.00 91.56           N
ATOM   1530 1HZ  LYS A 113      19.400   8.972  17.669  1.00 91.56           H
ATOM   1531 2HZ  LYS A 113      19.013   9.539  16.162  1.00 91.56           H
ATOM   1532 3HZ  LYS A 113      19.532  10.588  17.334  1.00 91.56           H
ATOM   1533  HN  LYS A 113      12.712  10.945  15.500  1.00 91.56           H
ATOM   1534  N   PHE A 114      11.558  13.419  15.379  1.00 92.83           N
ATOM   1535  CA  PHE A 114      10.938  14.406  14.511  1.00 92.83           C
ATOM   1536  C   PHE A 114       9.702  15.018  15.172  1.00 92.83           C
ATOM   1537  O   PHE A 114       9.220  14.512  16.184  1.00 92.83           O
ATOM   1538  HA  PHE A 114      11.676  15.187  14.330  1.00 92.83           H
ATOM   1539  CB  PHE A 114      10.511  13.674  13.237  1.00 92.83           C
ATOM   1540 1HB  PHE A 114       9.692  12.996  13.477  1.00 92.83           H
ATOM   1541 2HB  PHE A 114      10.123  14.402  12.525  1.00 92.83           H
ATOM   1542  CG  PHE A 114      11.634  12.878  12.570  1.00 92.83           C
ATOM   1543  CD1 PHE A 114      12.598  13.526  11.862  1.00 92.83           C
ATOM   1544  HD1 PHE A 114      12.570  14.612  11.770  1.00 92.83           H
ATOM   1545  CD2 PHE A 114      11.669  11.524  12.684  1.00 92.83           C
ATOM   1546  HD2 PHE A 114      10.896  11.005  13.251  1.00 92.83           H
ATOM   1547  CE1 PHE A 114      13.641  12.787  11.242  1.00 92.83           C
ATOM   1548  HE1 PHE A 114      14.413  13.306  10.675  1.00 92.83           H
ATOM   1549  CE2 PHE A 114      12.712  10.785  12.065  1.00 92.83           C
ATOM   1550  HE2 PHE A 114      12.739   9.699  12.157  1.00 92.83           H
ATOM   1551  CZ  PHE A 114      13.676  11.433  11.357  1.00 92.83           C
ATOM   1552  HZ  PHE A 114      14.476  10.866  10.882  1.00 92.83           H
ATOM   1553  HN  PHE A 114      11.095  12.534  15.412  1.00 92.83           H
ATOM   1554  N   GLN A 115       9.224  16.099  14.573  1.00 93.33           N
ATOM   1555  CA  GLN A 115       8.080  16.812  15.116  1.00 93.33           C
ATOM   1556  C   GLN A 115       6.798  16.007  14.892  1.00 93.33           C
ATOM   1557  O   GLN A 115       6.775  15.083  14.080  1.00 93.33           O
ATOM   1558  HA  GLN A 115       8.276  16.904  16.184  1.00 93.33           H
ATOM   1559  CB  GLN A 115       7.964  18.209  14.504  1.00 93.33           C
ATOM   1560 1HB  GLN A 115       7.977  18.136  13.417  1.00 93.33           H
ATOM   1561 2HB  GLN A 115       7.008  18.653  14.782  1.00 93.33           H
ATOM   1562  CG  GLN A 115       9.107  19.110  14.975  1.00 93.33           C
ATOM   1563 1HG  GLN A 115      10.063  18.635  14.755  1.00 93.33           H
ATOM   1564 2HG  GLN A 115       9.084  20.051  14.424  1.00 93.33           H
ATOM   1565  CD  GLN A 115       9.003  19.390  16.476  1.00 93.33           C
ATOM   1566  OE1 GLN A 115       7.952  19.272  17.084  1.00 93.33           O
ATOM   1567  NE2 GLN A 115      10.149  19.765  17.037  1.00 93.33           N
ATOM   1568 1HE2 GLN A 115      10.976  19.843  16.481  1.00 93.33           H
ATOM   1569 2HE2 GLN A 115      10.183  19.971  18.015  1.00 93.33           H
ATOM   1570  HN  GLN A 115       9.604  16.488  13.734  1.00 93.33           H
ATOM   1571  N   THR A 116       5.763  16.387  15.626  1.00 93.78           N
ATOM   1572  CA  THR A 116       4.502  15.666  15.571  1.00 93.78           C
ATOM   1573  C   THR A 116       3.923  15.710  14.156  1.00 93.78           C
ATOM   1574  O   THR A 116       3.315  14.743  13.700  1.00 93.78           O
ATOM   1575  HA  THR A 116       4.695  14.619  15.806  1.00 93.78           H
ATOM   1576  CB  THR A 116       3.570  16.263  16.628  1.00 93.78           C
ATOM   1577  HB  THR A 116       3.244  17.262  16.339  1.00 93.78           H
ATOM   1578  OG1 THR A 116       4.321  16.187  17.836  1.00 93.78           O
ATOM   1579  HG1 THR A 116       3.919  16.787  18.527  1.00 93.78           H
ATOM   1580  CG2 THR A 116       2.347  15.384  16.893  1.00 93.78           C
ATOM   1581 1HG2 THR A 116       2.672  14.405  17.247  1.00 93.78           H
ATOM   1582 2HG2 THR A 116       1.777  15.266  15.971  1.00 93.78           H
ATOM   1583 3HG2 THR A 116       1.719  15.854  17.650  1.00 93.78           H
ATOM   1584  HN  THR A 116       5.775  17.170  16.248  1.00 93.78           H
ATOM   1585  N   PHE A 117       4.134  16.841  13.499  1.00 94.60           N
ATOM   1586  CA  PHE A 117       3.649  17.020  12.142  1.00 94.60           C
ATOM   1587  C   PHE A 117       4.126  15.884  11.235  1.00 94.60           C
ATOM   1588  O   PHE A 117       3.343  15.325  10.469  1.00 94.60           O
ATOM   1589  HA  PHE A 117       2.560  17.016  12.184  1.00 94.60           H
ATOM   1590  CB  PHE A 117       4.227  18.342  11.631  1.00 94.60           C
ATOM   1591 1HB  PHE A 117       3.836  19.157  12.240  1.00 94.60           H
ATOM   1592 2HB  PHE A 117       5.308  18.331  11.769  1.00 94.60           H
ATOM   1593  CG  PHE A 117       3.917  18.629  10.160  1.00 94.60           C
ATOM   1594  CD1 PHE A 117       4.888  18.478   9.219  1.00 94.60           C
ATOM   1595  HD1 PHE A 117       5.886  18.153   9.513  1.00 94.60           H
ATOM   1596  CD2 PHE A 117       2.672  19.036   9.794  1.00 94.60           C
ATOM   1597  HD2 PHE A 117       1.895  19.157  10.548  1.00 94.60           H
ATOM   1598  CE1 PHE A 117       4.601  18.745   7.854  1.00 94.60           C
ATOM   1599  HE1 PHE A 117       5.378  18.624   7.100  1.00 94.60           H
ATOM   1600  CE2 PHE A 117       2.385  19.302   8.429  1.00 94.60           C
ATOM   1601  HE2 PHE A 117       1.387  19.628   8.136  1.00 94.60           H
ATOM   1602  CZ  PHE A 117       3.355  19.151   7.488  1.00 94.60           C
ATOM   1603  HZ  PHE A 117       3.135  19.356   6.440  1.00 94.60           H
ATOM   1604  HN  PHE A 117       4.625  17.625  13.880  1.00 94.60           H
ATOM   1605  N   MET A 118       5.410  15.577  11.351  1.00 94.14           N
ATOM   1606  CA  MET A 118       6.010  14.544  10.524  1.00 94.14           C
ATOM   1607  C   MET A 118       5.401  13.174  10.830  1.00 94.14           C
ATOM   1608  O   MET A 118       5.261  12.340   9.937  1.00 94.14           O
ATOM   1609  HA  MET A 118       5.788  14.826   9.495  1.00 94.14           H
ATOM   1610  CB  MET A 118       7.518  14.500  10.776  1.00 94.14           C
ATOM   1611 1HB  MET A 118       7.923  15.512  10.763  1.00 94.14           H
ATOM   1612 2HB  MET A 118       7.713  14.092  11.768  1.00 94.14           H
ATOM   1613  CG  MET A 118       8.226  13.648   9.720  1.00 94.14           C
ATOM   1614 1HG  MET A 118       9.295  13.606   9.931  1.00 94.14           H
ATOM   1615 2HG  MET A 118       7.853  12.625   9.756  1.00 94.14           H
ATOM   1616  SD  MET A 118       7.953  14.338   8.096  1.00 94.14           S
ATOM   1617  CE  MET A 118       8.918  15.833   8.228  1.00 94.14           C
ATOM   1618 1HE  MET A 118       8.529  16.447   9.041  1.00 94.14           H
ATOM   1619 2HE  MET A 118       9.958  15.578   8.432  1.00 94.14           H
ATOM   1620 3HE  MET A 118       8.857  16.389   7.293  1.00 94.14           H
ATOM   1621  HN  MET A 118       6.035  16.020  11.994  1.00 94.14           H
ATOM   1622  N   CYS A 119       5.054  12.985  12.095  1.00 93.25           N
ATOM   1623  CA  CYS A 119       4.452  11.736  12.527  1.00 93.25           C
ATOM   1624  C   CYS A 119       3.113  11.573  11.804  1.00 93.25           C
ATOM   1625  O   CYS A 119       2.802  10.494  11.301  1.00 93.25           O
ATOM   1626  HA  CYS A 119       5.143  10.941  12.245  1.00 93.25           H
ATOM   1627  CB  CYS A 119       4.290  11.682  14.047  1.00 93.25           C
ATOM   1628 1HB  CYS A 119       5.269  11.683  14.526  1.00 93.25           H
ATOM   1629 2HB  CYS A 119       3.764  12.570  14.397  1.00 93.25           H
ATOM   1630  SG  CYS A 119       3.363  10.178  14.525  1.00 93.25           S
ATOM   1631  HN  CYS A 119       5.179  13.666  12.816  1.00 93.25           H
ATOM   1632  N   LYS A 120       2.356  12.660  11.776  1.00 94.23           N
ATOM   1633  CA  LYS A 120       1.055  12.649  11.130  1.00 94.23           C
ATOM   1634  C   LYS A 120       1.223  12.255   9.661  1.00 94.23           C
ATOM   1635  O   LYS A 120       0.524  11.372   9.167  1.00 94.23           O
ATOM   1636  HA  LYS A 120       0.450  11.888  11.624  1.00 94.23           H
ATOM   1637  CB  LYS A 120       0.346  13.990  11.330  1.00 94.23           C
ATOM   1638 1HB  LYS A 120       1.015  14.805  11.052  1.00 94.23           H
ATOM   1639 2HB  LYS A 120      -0.519  14.050  10.669  1.00 94.23           H
ATOM   1640  CG  LYS A 120      -0.101  14.163  12.783  1.00 94.23           C
ATOM   1641 1HG  LYS A 120      -0.819  13.385  13.041  1.00 94.23           H
ATOM   1642 2HG  LYS A 120       0.754  14.041  13.447  1.00 94.23           H
ATOM   1643  CD  LYS A 120      -0.732  15.539  13.002  1.00 94.23           C
ATOM   1644 1HD  LYS A 120       0.007  16.317  12.812  1.00 94.23           H
ATOM   1645 2HD  LYS A 120      -1.543  15.690  12.289  1.00 94.23           H
ATOM   1646  CE  LYS A 120      -1.269  15.675  14.428  1.00 94.23           C
ATOM   1647 1HE  LYS A 120      -1.013  14.787  15.006  1.00 94.23           H
ATOM   1648 2HE  LYS A 120      -0.796  16.524  14.922  1.00 94.23           H
ATOM   1649  NZ  LYS A 120      -2.738  15.859  14.414  1.00 94.23           N
ATOM   1650 1HZ  LYS A 120      -3.080  15.918  15.367  1.00 94.23           H
ATOM   1651 2HZ  LYS A 120      -2.967  16.713  13.919  1.00 94.23           H
ATOM   1652 3HZ  LYS A 120      -3.172  15.070  13.947  1.00 94.23           H
ATOM   1653  HN  LYS A 120       2.618  13.534  12.185  1.00 94.23           H
ATOM   1654  N   VAL A 121       2.155  12.930   9.004  1.00 94.09           N
ATOM   1655  CA  VAL A 121       2.356  12.733   7.578  1.00 94.09           C
ATOM   1656  C   VAL A 121       2.771  11.283   7.321  1.00 94.09           C
ATOM   1657  O   VAL A 121       2.182  10.605   6.482  1.00 94.09           O
ATOM   1658  HA  VAL A 121       1.403  12.919   7.083  1.00 94.09           H
ATOM   1659  CB  VAL A 121       3.371  13.749   7.048  1.00 94.09           C
ATOM   1660  HB  VAL A 121       4.264  13.686   7.670  1.00 94.09           H
ATOM   1661  CG1 VAL A 121       3.775  13.419   5.610  1.00 94.09           C
ATOM   1662 1HG1 VAL A 121       4.225  12.426   5.577  1.00 94.09           H
ATOM   1663 2HG1 VAL A 121       2.893  13.440   4.970  1.00 94.09           H
ATOM   1664 3HG1 VAL A 121       4.497  14.156   5.258  1.00 94.09           H
ATOM   1665  CG2 VAL A 121       2.825  15.174   7.151  1.00 94.09           C
ATOM   1666 1HG2 VAL A 121       1.910  15.256   6.565  1.00 94.09           H
ATOM   1667 2HG2 VAL A 121       2.611  15.407   8.194  1.00 94.09           H
ATOM   1668 3HG2 VAL A 121       3.566  15.875   6.768  1.00 94.09           H
ATOM   1669  HN  VAL A 121       2.765  13.599   9.428  1.00 94.09           H
ATOM   1670  N   VAL A 122       3.783  10.851   8.060  1.00 92.61           N
ATOM   1671  CA  VAL A 122       4.441   9.590   7.762  1.00 92.61           C
ATOM   1672  C   VAL A 122       3.442   8.445   7.936  1.00 92.61           C
ATOM   1673  O   VAL A 122       3.423   7.507   7.140  1.00 92.61           O
ATOM   1674  HA  VAL A 122       4.760   9.623   6.721  1.00 92.61           H
ATOM   1675  CB  VAL A 122       5.688   9.433   8.635  1.00 92.61           C
ATOM   1676  HB  VAL A 122       5.403   9.637   9.667  1.00 92.61           H
ATOM   1677  CG1 VAL A 122       6.225   8.002   8.570  1.00 92.61           C
ATOM   1678 1HG1 VAL A 122       5.461   7.310   8.925  1.00 92.61           H
ATOM   1679 2HG1 VAL A 122       6.486   7.758   7.540  1.00 92.61           H
ATOM   1680 3HG1 VAL A 122       7.111   7.917   9.199  1.00 92.61           H
ATOM   1681  CG2 VAL A 122       6.767  10.442   8.237  1.00 92.61           C
ATOM   1682 1HG2 VAL A 122       7.047  10.283   7.196  1.00 92.61           H
ATOM   1683 2HG2 VAL A 122       6.381  11.454   8.359  1.00 92.61           H
ATOM   1684 3HG2 VAL A 122       7.642  10.308   8.873  1.00 92.61           H
ATOM   1685  HN  VAL A 122       4.152  11.346   8.846  1.00 92.61           H
ATOM   1686  N   ASN A 123       2.635   8.559   8.981  1.00 90.85           N
ATOM   1687  CA  ASN A 123       1.621   7.555   9.257  1.00 90.85           C
ATOM   1688  C   ASN A 123       0.592   7.552   8.125  1.00 90.85           C
ATOM   1689  O   ASN A 123       0.124   6.493   7.709  1.00 90.85           O
ATOM   1690  HA  ASN A 123       2.164   6.612   9.329  1.00 90.85           H
ATOM   1691  CB  ASN A 123       0.887   7.859  10.564  1.00 90.85           C
ATOM   1692 1HB  ASN A 123       0.829   8.937  10.711  1.00 90.85           H
ATOM   1693 2HB  ASN A 123      -0.137   7.491  10.504  1.00 90.85           H
ATOM   1694  CG  ASN A 123       1.597   7.213  11.755  1.00 90.85           C
ATOM   1695  OD1 ASN A 123       2.371   6.280  11.618  1.00 90.85           O
ATOM   1696  ND2 ASN A 123       1.293   7.761  12.928  1.00 90.85           N
ATOM   1697 1HD2 ASN A 123       0.650   8.526  12.971  1.00 90.85           H
ATOM   1698 2HD2 ASN A 123       1.707   7.408  13.767  1.00 90.85           H
ATOM   1699  HN  ASN A 123       2.666   9.318   9.631  1.00 90.85           H
ATOM   1700  N   SER A 124       0.268   8.750   7.659  1.00 92.65           N
ATOM   1701  CA  SER A 124      -0.829   8.917   6.722  1.00 92.65           C
ATOM   1702  C   SER A 124      -0.392   8.484   5.321  1.00 92.65           C
ATOM   1703  O   SER A 124      -1.189   7.938   4.559  1.00 92.65           O
ATOM   1704  HA  SER A 124      -1.625   8.270   7.091  1.00 92.65           H
ATOM   1705  CB  SER A 124      -1.320  10.366   6.700  1.00 92.65           C
ATOM   1706 1HB  SER A 124      -0.539  11.007   6.290  1.00 92.65           H
ATOM   1707 2HB  SER A 124      -2.180  10.448   6.037  1.00 92.65           H
ATOM   1708  OG  SER A 124      -1.678  10.828   8.000  1.00 92.65           O
ATOM   1709  HG  SER A 124      -1.056  11.556   8.288  1.00 92.65           H
ATOM   1710  HN  SER A 124       0.741   9.594   7.912  1.00 92.65           H
ATOM   1711  N   MET A 125       0.873   8.743   5.025  1.00 92.92           N
ATOM   1712  CA  MET A 125       1.376   8.567   3.673  1.00 92.92           C
ATOM   1713  C   MET A 125       1.229   7.114   3.218  1.00 92.92           C
ATOM   1714  O   MET A 125       0.870   6.852   2.071  1.00 92.92           O
ATOM   1715  HA  MET A 125       0.764   9.215   3.046  1.00 92.92           H
ATOM   1716  CB  MET A 125       2.851   8.972   3.620  1.00 92.92           C
ATOM   1717 1HB  MET A 125       3.376   8.559   4.481  1.00 92.92           H
ATOM   1718 2HB  MET A 125       3.316   8.549   2.729  1.00 92.92           H
ATOM   1719  CG  MET A 125       3.001  10.494   3.606  1.00 92.92           C
ATOM   1720 1HG  MET A 125       2.461  10.929   4.447  1.00 92.92           H
ATOM   1721 2HG  MET A 125       4.050  10.766   3.726  1.00 92.92           H
ATOM   1722  SD  MET A 125       2.372  11.156   2.072  1.00 92.92           S
ATOM   1723  CE  MET A 125       0.974  12.081   2.683  1.00 92.92           C
ATOM   1724 1HE  MET A 125       0.285  11.406   3.189  1.00 92.92           H
ATOM   1725 2HE  MET A 125       1.319  12.841   3.384  1.00 92.92           H
ATOM   1726 3HE  MET A 125       0.464  12.562   1.848  1.00 92.92           H
ATOM   1727  HN  MET A 125       1.548   9.067   5.688  1.00 92.92           H
ATOM   1728  N   TYR A 126       1.514   6.206   4.140  1.00 85.30           N
ATOM   1729  CA  TYR A 126       1.426   4.786   3.845  1.00 85.30           C
ATOM   1730  C   TYR A 126      -0.006   4.390   3.478  1.00 85.30           C
ATOM   1731  O   TYR A 126      -0.226   3.693   2.489  1.00 85.30           O
ATOM   1732  HA  TYR A 126       2.081   4.577   3.000  1.00 85.30           H
ATOM   1733  CB  TYR A 126       1.828   4.063   5.132  1.00 85.30           C
ATOM   1734 1HB  TYR A 126       2.892   4.222   5.309  1.00 85.30           H
ATOM   1735 2HB  TYR A 126       1.295   4.511   5.971  1.00 85.30           H
ATOM   1736  CG  TYR A 126       1.548   2.559   5.114  1.00 85.30           C
ATOM   1737  CD1 TYR A 126       0.745   1.995   6.083  1.00 85.30           C
ATOM   1738  HD1 TYR A 126       0.309   2.621   6.862  1.00 85.30           H
ATOM   1739  CD2 TYR A 126       2.100   1.766   4.128  1.00 85.30           C
ATOM   1740  HD2 TYR A 126       2.735   2.212   3.362  1.00 85.30           H
ATOM   1741  CE1 TYR A 126       0.481   0.579   6.066  1.00 85.30           C
ATOM   1742  HE1 TYR A 126      -0.152   0.121   6.826  1.00 85.30           H
ATOM   1743  CE2 TYR A 126       1.837   0.351   4.111  1.00 85.30           C
ATOM   1744  HE2 TYR A 126       2.266  -0.287   3.338  1.00 85.30           H
ATOM   1745  CZ  TYR A 126       1.040  -0.173   5.081  1.00 85.30           C
ATOM   1746  OH  TYR A 126       0.791  -1.510   5.065  1.00 85.30           O
ATOM   1747  HH  TYR A 126       1.238  -1.931   4.275  1.00 85.30           H
ATOM   1748  HN  TYR A 126       1.799   6.427   5.073  1.00 85.30           H
ATOM   1749  N   LYS A 127      -0.942   4.851   4.295  1.00 87.05           N
ATOM   1750  CA  LYS A 127      -2.337   4.488   4.115  1.00 87.05           C
ATOM   1751  C   LYS A 127      -2.837   5.045   2.781  1.00 87.05           C
ATOM   1752  O   LYS A 127      -3.612   4.393   2.083  1.00 87.05           O
ATOM   1753  HA  LYS A 127      -2.389   3.400   4.077  1.00 87.05           H
ATOM   1754  CB  LYS A 127      -3.167   4.938   5.319  1.00 87.05           C
ATOM   1755 1HB  LYS A 127      -2.938   5.977   5.556  1.00 87.05           H
ATOM   1756 2HB  LYS A 127      -4.227   4.894   5.071  1.00 87.05           H
ATOM   1757  CG  LYS A 127      -2.886   4.058   6.539  1.00 87.05           C
ATOM   1758 1HG  LYS A 127      -1.809   3.965   6.684  1.00 87.05           H
ATOM   1759 2HG  LYS A 127      -3.288   4.532   7.434  1.00 87.05           H
ATOM   1760  CD  LYS A 127      -3.505   2.670   6.368  1.00 87.05           C
ATOM   1761 1HD  LYS A 127      -4.577   2.764   6.196  1.00 87.05           H
ATOM   1762 2HD  LYS A 127      -3.083   2.185   5.487  1.00 87.05           H
ATOM   1763  CE  LYS A 127      -3.255   1.802   7.603  1.00 87.05           C
ATOM   1764 1HE  LYS A 127      -2.190   1.782   7.832  1.00 87.05           H
ATOM   1765 2HE  LYS A 127      -3.759   2.235   8.467  1.00 87.05           H
ATOM   1766  NZ  LYS A 127      -3.745   0.424   7.376  1.00 87.05           N
ATOM   1767 1HZ  LYS A 127      -3.619  -0.123   8.220  1.00 87.05           H
ATOM   1768 2HZ  LYS A 127      -4.729   0.451   7.134  1.00 87.05           H
ATOM   1769 3HZ  LYS A 127      -3.222  -0.000   6.618  1.00 87.05           H
ATOM   1770  HN  LYS A 127      -0.760   5.461   5.066  1.00 87.05           H
ATOM   1771  N   MET A 128      -2.373   6.245   2.466  1.00 91.24           N
ATOM   1772  CA  MET A 128      -2.749   6.890   1.219  1.00 91.24           C
ATOM   1773  C   MET A 128      -2.257   6.085   0.015  1.00 91.24           C
ATOM   1774  O   MET A 128      -3.001   5.873  -0.941  1.00 91.24           O
ATOM   1775  HA  MET A 128      -3.839   6.922   1.223  1.00 91.24           H
ATOM   1776  CB  MET A 128      -2.152   8.298   1.171  1.00 91.24           C
ATOM   1777 1HB  MET A 128      -2.439   8.849   2.067  1.00 91.24           H
ATOM   1778 2HB  MET A 128      -1.064   8.235   1.171  1.00 91.24           H
ATOM   1779  CG  MET A 128      -2.625   9.052  -0.073  1.00 91.24           C
ATOM   1780 1HG  MET A 128      -2.419   8.462  -0.966  1.00 91.24           H
ATOM   1781 2HG  MET A 128      -3.704   9.199  -0.030  1.00 91.24           H
ATOM   1782  SD  MET A 128      -1.799  10.631  -0.181  1.00 91.24           S
ATOM   1783  CE  MET A 128      -0.124  10.085  -0.472  1.00 91.24           C
ATOM   1784 1HE  MET A 128       0.207   9.467   0.362  1.00 91.24           H
ATOM   1785 2HE  MET A 128      -0.088   9.502  -1.393  1.00 91.24           H
ATOM   1786 3HE  MET A 128       0.529  10.952  -0.565  1.00 91.24           H
ATOM   1787  HN  MET A 128      -1.752   6.774   3.044  1.00 91.24           H
ATOM   1788  N   ASN A 129      -1.006   5.657   0.101  1.00 91.05           N
ATOM   1789  CA  ASN A 129      -0.419   4.843  -0.950  1.00 91.05           C
ATOM   1790  C   ASN A 129      -1.219   3.547  -1.091  1.00 91.05           C
ATOM   1791  O   ASN A 129      -1.574   3.149  -2.200  1.00 91.05           O
ATOM   1792  HA  ASN A 129      -0.463   5.459  -1.848  1.00 91.05           H
ATOM   1793  CB  ASN A 129       1.027   4.472  -0.617  1.00 91.05           C
ATOM   1794 1HB  ASN A 129       1.662   5.354  -0.703  1.00 91.05           H
ATOM   1795 2HB  ASN A 129       1.091   4.134   0.417  1.00 91.05           H
ATOM   1796  CG  ASN A 129       1.541   3.375  -1.551  1.00 91.05           C
ATOM   1797  OD1 ASN A 129       1.431   2.190  -1.279  1.00 91.05           O
ATOM   1798  ND2 ASN A 129       2.106   3.833  -2.664  1.00 91.05           N
ATOM   1799 1HD2 ASN A 129       2.164   4.818  -2.827  1.00 91.05           H
ATOM   1800 2HD2 ASN A 129       2.473   3.192  -3.339  1.00 91.05           H
ATOM   1801  HN  ASN A 129      -0.398   5.859   0.869  1.00 91.05           H
ATOM   1802  N   PHE A 130      -1.481   2.923   0.049  1.00 85.10           N
ATOM   1803  CA  PHE A 130      -2.103   1.610   0.058  1.00 85.10           C
ATOM   1804  C   PHE A 130      -3.453   1.639  -0.662  1.00 85.10           C
ATOM   1805  O   PHE A 130      -3.710   0.818  -1.541  1.00 85.10           O
ATOM   1806  HA  PHE A 130      -1.430   0.929  -0.463  1.00 85.10           H
ATOM   1807  CB  PHE A 130      -2.328   1.232   1.523  1.00 85.10           C
ATOM   1808 1HB  PHE A 130      -1.367   1.231   2.039  1.00 85.10           H
ATOM   1809 2HB  PHE A 130      -2.942   1.998   1.996  1.00 85.10           H
ATOM   1810  CG  PHE A 130      -2.997  -0.130   1.719  1.00 85.10           C
ATOM   1811  CD1 PHE A 130      -4.217  -0.209   2.315  1.00 85.10           C
ATOM   1812  HD1 PHE A 130      -4.718   0.698   2.653  1.00 85.10           H
ATOM   1813  CD2 PHE A 130      -2.372  -1.262   1.296  1.00 85.10           C
ATOM   1814  HD2 PHE A 130      -1.394  -1.199   0.819  1.00 85.10           H
ATOM   1815  CE1 PHE A 130      -4.838  -1.473   2.496  1.00 85.10           C
ATOM   1816  HE1 PHE A 130      -5.816  -1.536   2.974  1.00 85.10           H
ATOM   1817  CE2 PHE A 130      -2.993  -2.526   1.478  1.00 85.10           C
ATOM   1818  HE2 PHE A 130      -2.492  -3.433   1.139  1.00 85.10           H
ATOM   1819  CZ  PHE A 130      -4.213  -2.605   2.074  1.00 85.10           C
ATOM   1820  HZ  PHE A 130      -4.690  -3.575   2.213  1.00 85.10           H
ATOM   1821  HN  PHE A 130      -1.275   3.299   0.952  1.00 85.10           H
ATOM   1822  N   TYR A 131      -4.281   2.593  -0.261  1.00 87.04           N
ATOM   1823  CA  TYR A 131      -5.613   2.715  -0.830  1.00 87.04           C
ATOM   1824  C   TYR A 131      -5.545   3.090  -2.311  1.00 87.04           C
ATOM   1825  O   TYR A 131      -6.263   2.523  -3.133  1.00 87.04           O
ATOM   1826  HA  TYR A 131      -6.111   1.750  -0.730  1.00 87.04           H
ATOM   1827  CB  TYR A 131      -6.298   3.846  -0.060  1.00 87.04           C
ATOM   1828 1HB  TYR A 131      -5.640   4.715  -0.051  1.00 87.04           H
ATOM   1829 2HB  TYR A 131      -7.204   4.137  -0.592  1.00 87.04           H
ATOM   1830  CG  TYR A 131      -6.663   3.486   1.381  1.00 87.04           C
ATOM   1831  CD1 TYR A 131      -7.314   2.299   1.653  1.00 87.04           C
ATOM   1832  HD1 TYR A 131      -7.567   1.619   0.840  1.00 87.04           H
ATOM   1833  CD2 TYR A 131      -6.342   4.348   2.410  1.00 87.04           C
ATOM   1834  HD2 TYR A 131      -5.828   5.285   2.196  1.00 87.04           H
ATOM   1835  CE1 TYR A 131      -7.657   1.960   3.009  1.00 87.04           C
ATOM   1836  HE1 TYR A 131      -8.171   1.027   3.237  1.00 87.04           H
ATOM   1837  CE2 TYR A 131      -6.686   4.009   3.767  1.00 87.04           C
ATOM   1838  HE2 TYR A 131      -6.438   4.680   4.589  1.00 87.04           H
ATOM   1839  CZ  TYR A 131      -7.326   2.832   3.999  1.00 87.04           C
ATOM   1840  OH  TYR A 131      -7.651   2.512   5.281  1.00 87.04           O
ATOM   1841  HH  TYR A 131      -7.476   3.291   5.883  1.00 87.04           H
ATOM   1842  HN  TYR A 131      -4.055   3.273   0.436  1.00 87.04           H
ATOM   1843  N   SER A 132      -4.674   4.044  -2.608  1.00 89.56           N
ATOM   1844  CA  SER A 132      -4.570   4.569  -3.958  1.00 89.56           C
ATOM   1845  C   SER A 132      -4.101   3.469  -4.913  1.00 89.56           C
ATOM   1846  O   SER A 132      -4.666   3.296  -5.992  1.00 89.56           O
ATOM   1847  HA  SER A 132      -5.576   4.898  -4.218  1.00 89.56           H
ATOM   1848  CB  SER A 132      -3.614   5.762  -4.014  1.00 89.56           C
ATOM   1849 1HB  SER A 132      -3.498   6.086  -5.048  1.00 89.56           H
ATOM   1850 2HB  SER A 132      -4.045   6.598  -3.464  1.00 89.56           H
ATOM   1851  OG  SER A 132      -2.335   5.447  -3.470  1.00 89.56           O
ATOM   1852  HG  SER A 132      -2.218   5.900  -2.586  1.00 89.56           H
ATOM   1853  HN  SER A 132      -4.048   4.455  -1.945  1.00 89.56           H
ATOM   1854  N   CYS A 133      -3.074   2.753  -4.481  1.00 84.64           N
ATOM   1855  CA  CYS A 133      -2.517   1.680  -5.288  1.00 84.64           C
ATOM   1856  C   CYS A 133      -3.627   0.667  -5.573  1.00 84.64           C
ATOM   1857  O   CYS A 133      -3.811   0.247  -6.714  1.00 84.64           O
ATOM   1858  HA  CYS A 133      -2.162   2.136  -6.212  1.00 84.64           H
ATOM   1859  CB  CYS A 133      -1.311   1.029  -4.608  1.00 84.64           C
ATOM   1860 1HB  CYS A 133      -1.534   0.836  -3.559  1.00 84.64           H
ATOM   1861 2HB  CYS A 133      -1.099   0.065  -5.071  1.00 84.64           H
ATOM   1862  SG  CYS A 133       0.151   2.122  -4.744  1.00 84.64           S
ATOM   1863  HG  CYS A 133      -0.235   2.986  -3.809  1.00 84.64           H
ATOM   1864  HN  CYS A 133      -2.624   2.895  -3.599  1.00 84.64           H
ATOM   1865  N   VAL A 134      -4.339   0.304  -4.516  1.00 82.49           N
ATOM   1866  CA  VAL A 134      -5.410  -0.671  -4.634  1.00 82.49           C
ATOM   1867  C   VAL A 134      -6.377  -0.230  -5.734  1.00 82.49           C
ATOM   1868  O   VAL A 134      -6.714  -1.013  -6.620  1.00 82.49           O
ATOM   1869  HA  VAL A 134      -4.959  -1.621  -4.923  1.00 82.49           H
ATOM   1870  CB  VAL A 134      -6.094  -0.864  -3.279  1.00 82.49           C
ATOM   1871  HB  VAL A 134      -5.964   0.054  -2.704  1.00 82.49           H
ATOM   1872  CG1 VAL A 134      -7.595  -1.102  -3.451  1.00 82.49           C
ATOM   1873 1HG1 VAL A 134      -8.044  -0.243  -3.951  1.00 82.49           H
ATOM   1874 2HG1 VAL A 134      -7.754  -1.996  -4.054  1.00 82.49           H
ATOM   1875 3HG1 VAL A 134      -8.056  -1.235  -2.473  1.00 82.49           H
ATOM   1876  CG2 VAL A 134      -5.444  -2.005  -2.494  1.00 82.49           C
ATOM   1877 1HG2 VAL A 134      -5.529  -2.931  -3.063  1.00 82.49           H
ATOM   1878 2HG2 VAL A 134      -4.392  -1.777  -2.325  1.00 82.49           H
ATOM   1879 3HG2 VAL A 134      -5.949  -2.120  -1.535  1.00 82.49           H
ATOM   1880  HN  VAL A 134      -4.194   0.663  -3.594  1.00 82.49           H
ATOM   1881  N   LEU A 135      -6.796   1.024  -5.641  1.00 86.32           N
ATOM   1882  CA  LEU A 135      -7.845   1.528  -6.511  1.00 86.32           C
ATOM   1883  C   LEU A 135      -7.314   1.622  -7.943  1.00 86.32           C
ATOM   1884  O   LEU A 135      -8.049   1.379  -8.898  1.00 86.32           O
ATOM   1885  HA  LEU A 135      -8.661   0.806  -6.491  1.00 86.32           H
ATOM   1886  CB  LEU A 135      -8.398   2.850  -5.972  1.00 86.32           C
ATOM   1887 1HB  LEU A 135      -7.566   3.541  -5.838  1.00 86.32           H
ATOM   1888 2HB  LEU A 135      -9.052   3.282  -6.729  1.00 86.32           H
ATOM   1889  CG  LEU A 135      -9.172   2.766  -4.656  1.00 86.32           C
ATOM   1890  HG  LEU A 135      -8.585   2.177  -3.951  1.00 86.32           H
ATOM   1891  CD1 LEU A 135      -9.359   4.154  -4.040  1.00 86.32           C
ATOM   1892 1HD1 LEU A 135      -8.383   4.598  -3.844  1.00 86.32           H
ATOM   1893 2HD1 LEU A 135      -9.914   4.787  -4.732  1.00 86.32           H
ATOM   1894 3HD1 LEU A 135      -9.912   4.065  -3.105  1.00 86.32           H
ATOM   1895  CD2 LEU A 135     -10.505   2.040  -4.849  1.00 86.32           C
ATOM   1896 1HD2 LEU A 135     -11.111   2.581  -5.577  1.00 86.32           H
ATOM   1897 2HD2 LEU A 135     -10.320   1.029  -5.210  1.00 86.32           H
ATOM   1898 3HD2 LEU A 135     -11.036   1.995  -3.898  1.00 86.32           H
ATOM   1899  HN  LEU A 135      -6.432   1.688  -4.989  1.00 86.32           H
ATOM   1900  N   LEU A 136      -6.041   1.975  -8.046  1.00 88.47           N
ATOM   1901  CA  LEU A 136      -5.409   2.122  -9.346  1.00 88.47           C
ATOM   1902  C   LEU A 136      -5.319   0.753 -10.022  1.00 88.47           C
ATOM   1903  O   LEU A 136      -5.588   0.627 -11.216  1.00 88.47           O
ATOM   1904  HA  LEU A 136      -6.049   2.764  -9.950  1.00 88.47           H
ATOM   1905  CB  LEU A 136      -4.059   2.829  -9.208  1.00 88.47           C
ATOM   1906 1HB  LEU A 136      -3.501   2.351  -8.403  1.00 88.47           H
ATOM   1907 2HB  LEU A 136      -3.493   2.671 -10.126  1.00 88.47           H
ATOM   1908  CG  LEU A 136      -4.115   4.333  -8.929  1.00 88.47           C
ATOM   1909  HG  LEU A 136      -4.829   4.504  -8.123  1.00 88.47           H
ATOM   1910  CD1 LEU A 136      -2.758   4.852  -8.449  1.00 88.47           C
ATOM   1911 1HD1 LEU A 136      -2.476   4.337  -7.531  1.00 88.47           H
ATOM   1912 2HD1 LEU A 136      -2.007   4.667  -9.216  1.00 88.47           H
ATOM   1913 3HD1 LEU A 136      -2.827   5.923  -8.258  1.00 88.47           H
ATOM   1914  CD2 LEU A 136      -4.623   5.099 -10.152  1.00 88.47           C
ATOM   1915 1HD2 LEU A 136      -3.952   4.924 -10.994  1.00 88.47           H
ATOM   1916 2HD2 LEU A 136      -5.624   4.753 -10.408  1.00 88.47           H
ATOM   1917 3HD2 LEU A 136      -4.653   6.165  -9.927  1.00 88.47           H
ATOM   1918  HN  LEU A 136      -5.447   2.159  -7.263  1.00 88.47           H
ATOM   1919  N   ILE A 137      -4.939  -0.240  -9.230  1.00 81.11           N
ATOM   1920  CA  ILE A 137      -4.784  -1.590  -9.744  1.00 81.11           C
ATOM   1921  C   ILE A 137      -6.134  -2.095 -10.257  1.00 81.11           C
ATOM   1922  O   ILE A 137      -6.204  -2.735 -11.304  1.00 81.11           O
ATOM   1923  HA  ILE A 137      -4.091  -1.542 -10.584  1.00 81.11           H
ATOM   1924  CB  ILE A 137      -4.150  -2.496  -8.686  1.00 81.11           C
ATOM   1925  HB  ILE A 137      -4.660  -2.323  -7.738  1.00 81.11           H
ATOM   1926  CG1 ILE A 137      -2.676  -2.145  -8.476  1.00 81.11           C
ATOM   1927 1HG1 ILE A 137      -2.100  -2.432  -9.356  1.00 81.11           H
ATOM   1928 2HG1 ILE A 137      -2.567  -1.066  -8.362  1.00 81.11           H
ATOM   1929  CG2 ILE A 137      -4.343  -3.971  -9.041  1.00 81.11           C
ATOM   1930 1HG2 ILE A 137      -5.408  -4.195  -9.100  1.00 81.11           H
ATOM   1931 2HG2 ILE A 137      -3.875  -4.177 -10.004  1.00 81.11           H
ATOM   1932 3HG2 ILE A 137      -3.883  -4.593  -8.273  1.00 81.11           H
ATOM   1933  CD1 ILE A 137      -2.115  -2.851  -7.240  1.00 81.11           C
ATOM   1934 1HD1 ILE A 137      -2.677  -2.543  -6.358  1.00 81.11           H
ATOM   1935 2HD1 ILE A 137      -2.202  -3.930  -7.367  1.00 81.11           H
ATOM   1936 3HD1 ILE A 137      -1.065  -2.584  -7.114  1.00 81.11           H
ATOM   1937  HN  ILE A 137      -4.740  -0.132  -8.256  1.00 81.11           H
ATOM   1938  N   MET A 138      -7.173  -1.787  -9.494  1.00 82.80           N
ATOM   1939  CA  MET A 138      -8.529  -2.087  -9.921  1.00 82.80           C
ATOM   1940  C   MET A 138      -8.819  -1.479 -11.295  1.00 82.80           C
ATOM   1941  O   MET A 138      -9.271  -2.175 -12.203  1.00 82.80           O
ATOM   1942  HA  MET A 138      -8.584  -3.174  -9.979  1.00 82.80           H
ATOM   1943  CB  MET A 138      -9.521  -1.533  -8.897  1.00 82.80           C
ATOM   1944 1HB  MET A 138      -9.477  -2.127  -7.984  1.00 82.80           H
ATOM   1945 2HB  MET A 138      -9.241  -0.514  -8.628  1.00 82.80           H
ATOM   1946  CG  MET A 138     -10.947  -1.545  -9.453  1.00 82.80           C
ATOM   1947 1HG  MET A 138     -11.019  -0.873 -10.308  1.00 82.80           H
ATOM   1948 2HG  MET A 138     -11.198  -2.544  -9.810  1.00 82.80           H
ATOM   1949  SD  MET A 138     -12.100  -1.044  -8.186  1.00 82.80           S
ATOM   1950  CE  MET A 138     -11.815   0.718  -8.187  1.00 82.80           C
ATOM   1951 1HE  MET A 138     -10.772   0.918  -7.940  1.00 82.80           H
ATOM   1952 2HE  MET A 138     -12.039   1.122  -9.174  1.00 82.80           H
ATOM   1953 3HE  MET A 138     -12.460   1.191  -7.446  1.00 82.80           H
ATOM   1954  HN  MET A 138      -7.100  -1.341  -8.602  1.00 82.80           H
ATOM   1955  N   CYS A 139      -8.547  -0.187 -11.404  1.00 86.82           N
ATOM   1956  CA  CYS A 139      -8.917   0.558 -12.595  1.00 86.82           C
ATOM   1957  C   CYS A 139      -8.134  -0.010 -13.780  1.00 86.82           C
ATOM   1958  O   CYS A 139      -8.659  -0.105 -14.888  1.00 86.82           O
ATOM   1959  HA  CYS A 139      -9.989   0.413 -12.734  1.00 86.82           H
ATOM   1960  CB  CYS A 139      -8.679   2.059 -12.420  1.00 86.82           C
ATOM   1961 1HB  CYS A 139      -7.662   2.236 -12.070  1.00 86.82           H
ATOM   1962 2HB  CYS A 139      -8.779   2.566 -13.380  1.00 86.82           H
ATOM   1963  SG  CYS A 139      -9.880   2.748 -11.223  1.00 86.82           S
ATOM   1964  HG  CYS A 139      -9.257   2.311 -10.133  1.00 86.82           H
ATOM   1965  HN  CYS A 139      -8.082   0.348 -10.698  1.00 86.82           H
ATOM   1966  N   ILE A 140      -6.889  -0.372 -13.506  1.00 82.38           N
ATOM   1967  CA  ILE A 140      -6.039  -0.961 -14.527  1.00 82.38           C
ATOM   1968  C   ILE A 140      -6.685  -2.250 -15.041  1.00 82.38           C
ATOM   1969  O   ILE A 140      -6.694  -2.507 -16.244  1.00 82.38           O
ATOM   1970  HA  ILE A 140      -5.981  -0.252 -15.353  1.00 82.38           H
ATOM   1971  CB  ILE A 140      -4.618  -1.155 -13.995  1.00 82.38           C
ATOM   1972  HB  ILE A 140      -4.683  -1.605 -13.005  1.00 82.38           H
ATOM   1973  CG1 ILE A 140      -3.905   0.189 -13.835  1.00 82.38           C
ATOM   1974 1HG1 ILE A 140      -3.624   0.575 -14.815  1.00 82.38           H
ATOM   1975 2HG1 ILE A 140      -4.585   0.915 -13.390  1.00 82.38           H
ATOM   1976  CG2 ILE A 140      -3.828  -2.121 -14.881  1.00 82.38           C
ATOM   1977 1HG2 ILE A 140      -4.329  -3.089 -14.899  1.00 82.38           H
ATOM   1978 2HG2 ILE A 140      -3.771  -1.722 -15.893  1.00 82.38           H
ATOM   1979 3HG2 ILE A 140      -2.822  -2.241 -14.480  1.00 82.38           H
ATOM   1980  CD1 ILE A 140      -2.658   0.047 -12.960  1.00 82.38           C
ATOM   1981 1HD1 ILE A 140      -2.945  -0.316 -11.974  1.00 82.38           H
ATOM   1982 2HD1 ILE A 140      -1.969  -0.661 -13.421  1.00 82.38           H
ATOM   1983 3HD1 ILE A 140      -2.170   1.017 -12.863  1.00 82.38           H
ATOM   1984  HN  ILE A 140      -6.461  -0.270 -12.608  1.00 82.38           H
ATOM   1985  N   SER A 141      -7.209  -3.026 -14.104  1.00 76.73           N
ATOM   1986  CA  SER A 141      -7.754  -4.332 -14.432  1.00 76.73           C
ATOM   1987  C   SER A 141      -9.019  -4.174 -15.278  1.00 76.73           C
ATOM   1988  O   SER A 141      -9.235  -4.929 -16.224  1.00 76.73           O
ATOM   1989  HA  SER A 141      -6.973  -4.836 -15.002  1.00 76.73           H
ATOM   1990  CB  SER A 141      -8.059  -5.136 -13.166  1.00 76.73           C
ATOM   1991 1HB  SER A 141      -8.835  -4.629 -12.593  1.00 76.73           H
ATOM   1992 2HB  SER A 141      -8.454  -6.113 -13.443  1.00 76.73           H
ATOM   1993  OG  SER A 141      -6.903  -5.306 -12.350  1.00 76.73           O
ATOM   1994  HG  SER A 141      -6.842  -4.563 -11.684  1.00 76.73           H
ATOM   1995  HN  SER A 141      -7.264  -2.776 -13.137  1.00 76.73           H
ATOM   1996  N   VAL A 142      -9.822  -3.188 -14.905  1.00 80.14           N
ATOM   1997  CA  VAL A 142     -11.036  -2.891 -15.646  1.00 80.14           C
ATOM   1998  C   VAL A 142     -10.667  -2.427 -17.057  1.00 80.14           C
ATOM   1999  O   VAL A 142     -11.280  -2.854 -18.034  1.00 80.14           O
ATOM   2000  HA  VAL A 142     -11.610  -3.814 -15.720  1.00 80.14           H
ATOM   2001  CB  VAL A 142     -11.879  -1.868 -14.881  1.00 80.14           C
ATOM   2002  HB  VAL A 142     -11.253  -0.998 -14.685  1.00 80.14           H
ATOM   2003  CG1 VAL A 142     -13.075  -1.408 -15.717  1.00 80.14           C
ATOM   2004 1HG1 VAL A 142     -12.718  -0.948 -16.639  1.00 80.14           H
ATOM   2005 2HG1 VAL A 142     -13.701  -2.267 -15.959  1.00 80.14           H
ATOM   2006 3HG1 VAL A 142     -13.657  -0.682 -15.150  1.00 80.14           H
ATOM   2007  CG2 VAL A 142     -12.336  -2.432 -13.534  1.00 80.14           C
ATOM   2008 1HG2 VAL A 142     -12.937  -3.326 -13.700  1.00 80.14           H
ATOM   2009 2HG2 VAL A 142     -11.464  -2.687 -12.932  1.00 80.14           H
ATOM   2010 3HG2 VAL A 142     -12.933  -1.685 -13.011  1.00 80.14           H
ATOM   2011  HN  VAL A 142      -9.654  -2.598 -14.115  1.00 80.14           H
ATOM   2012  N   ASP A 143      -9.668  -1.559 -17.117  1.00 81.72           N
ATOM   2013  CA  ASP A 143      -9.269  -0.965 -18.382  1.00 81.72           C
ATOM   2014  C   ASP A 143      -8.759  -2.063 -19.317  1.00 81.72           C
ATOM   2015  O   ASP A 143      -9.020  -2.030 -20.519  1.00 81.72           O
ATOM   2016  HA  ASP A 143     -10.164  -0.474 -18.763  1.00 81.72           H
ATOM   2017  CB  ASP A 143      -8.139   0.048 -18.182  1.00 81.72           C
ATOM   2018 1HB  ASP A 143      -8.394   0.727 -17.369  1.00 81.72           H
ATOM   2019 2HB  ASP A 143      -7.227  -0.472 -17.888  1.00 81.72           H
ATOM   2020  CG  ASP A 143      -7.886   0.847 -19.462  1.00 81.72           C
ATOM   2021  OD1 ASP A 143      -8.883   1.356 -20.019  1.00 81.72           O
ATOM   2022  OD2 ASP A 143      -6.702   0.930 -19.855  1.00 81.72           O
ATOM   2023  HN  ASP A 143      -9.137  -1.261 -16.324  1.00 81.72           H
ATOM   2024  N   ARG A 144      -8.042  -3.010 -18.731  1.00 75.20           N
ATOM   2025  CA  ARG A 144      -7.517  -4.131 -19.493  1.00 75.20           C
ATOM   2026  C   ARG A 144      -8.662  -4.937 -20.108  1.00 75.20           C
ATOM   2027  O   ARG A 144      -8.602  -5.317 -21.276  1.00 75.20           O
ATOM   2028  HA  ARG A 144      -6.898  -3.676 -20.266  1.00 75.20           H
ATOM   2029  CB  ARG A 144      -6.672  -5.050 -18.609  1.00 75.20           C
ATOM   2030 1HB  ARG A 144      -7.152  -5.168 -17.637  1.00 75.20           H
ATOM   2031 2HB  ARG A 144      -6.615  -6.041 -19.058  1.00 75.20           H
ATOM   2032  CG  ARG A 144      -5.262  -4.487 -18.422  1.00 75.20           C
ATOM   2033 1HG  ARG A 144      -4.780  -4.374 -19.393  1.00 75.20           H
ATOM   2034 2HG  ARG A 144      -5.319  -3.493 -17.977  1.00 75.20           H
ATOM   2035  CD  ARG A 144      -4.420  -5.402 -17.531  1.00 75.20           C
ATOM   2036 1HD  ARG A 144      -4.853  -5.450 -16.532  1.00 75.20           H
ATOM   2037 2HD  ARG A 144      -4.425  -6.416 -17.929  1.00 75.20           H
ATOM   2038  NE  ARG A 144      -3.031  -4.896 -17.455  1.00 75.20           N
ATOM   2039  HE  ARG A 144      -2.823  -4.027 -17.903  1.00 75.20           H
ATOM   2040  CZ  ARG A 144      -2.034  -5.530 -16.823  1.00 75.20           C
ATOM   2041  NH1 ARG A 144      -2.254  -6.699 -16.205  1.00 75.20           N
ATOM   2042 1HH1 ARG A 144      -3.169  -7.104 -16.213  1.00 75.20           H
ATOM   2043 2HH1 ARG A 144      -1.505  -7.165 -15.736  1.00 75.20           H
ATOM   2044  NH2 ARG A 144      -0.813  -4.979 -16.818  1.00 75.20           N
ATOM   2045 1HH2 ARG A 144      -0.058  -5.439 -16.351  1.00 75.20           H
ATOM   2046 2HH2 ARG A 144      -0.656  -4.106 -17.282  1.00 75.20           H
ATOM   2047  HN  ARG A 144      -7.818  -3.020 -17.757  1.00 75.20           H
ATOM   2048  N   TYR A 145      -9.680  -5.176 -19.293  1.00 74.89           N
ATOM   2049  CA  TYR A 145     -10.847  -5.912 -19.748  1.00 74.89           C
ATOM   2050  C   TYR A 145     -11.494  -5.224 -20.951  1.00 74.89           C
ATOM   2051  O   TYR A 145     -11.758  -5.862 -21.969  1.00 74.89           O
ATOM   2052  HA  TYR A 145     -10.521  -6.910 -20.042  1.00 74.89           H
ATOM   2053  CB  TYR A 145     -11.833  -5.904 -18.579  1.00 74.89           C
ATOM   2054 1HB  TYR A 145     -11.442  -6.537 -17.782  1.00 74.89           H
ATOM   2055 2HB  TYR A 145     -11.899  -4.892 -18.179  1.00 74.89           H
ATOM   2056  CG  TYR A 145     -13.239  -6.383 -18.947  1.00 74.89           C
ATOM   2057  CD1 TYR A 145     -14.305  -5.509 -18.881  1.00 74.89           C
ATOM   2058  HD1 TYR A 145     -14.146  -4.478 -18.566  1.00 74.89           H
ATOM   2059  CD2 TYR A 145     -13.440  -7.689 -19.346  1.00 74.89           C
ATOM   2060  HD2 TYR A 145     -12.598  -8.379 -19.398  1.00 74.89           H
ATOM   2061  CE1 TYR A 145     -15.628  -5.960 -19.228  1.00 74.89           C
ATOM   2062  HE1 TYR A 145     -16.479  -5.281 -19.179  1.00 74.89           H
ATOM   2063  CE2 TYR A 145     -14.763  -8.140 -19.693  1.00 74.89           C
ATOM   2064  HE2 TYR A 145     -14.936  -9.168 -20.009  1.00 74.89           H
ATOM   2065  CZ  TYR A 145     -15.792  -7.253 -19.616  1.00 74.89           C
ATOM   2066  OH  TYR A 145     -17.041  -7.679 -19.944  1.00 74.89           O
ATOM   2067  HH  TYR A 145     -17.017  -8.646 -20.199  1.00 74.89           H
ATOM   2068  HN  TYR A 145      -9.715  -4.876 -18.339  1.00 74.89           H
ATOM   2069  N   ILE A 146     -11.732  -3.929 -20.795  1.00 76.80           N
ATOM   2070  CA  ILE A 146     -12.397  -3.160 -21.832  1.00 76.80           C
ATOM   2071  C   ILE A 146     -11.575  -3.231 -23.121  1.00 76.80           C
ATOM   2072  O   ILE A 146     -12.131  -3.367 -24.209  1.00 76.80           O
ATOM   2073  HA  ILE A 146     -13.366  -3.626 -22.015  1.00 76.80           H
ATOM   2074  CB  ILE A 146     -12.665  -1.732 -21.352  1.00 76.80           C
ATOM   2075  HB  ILE A 146     -11.732  -1.320 -20.968  1.00 76.80           H
ATOM   2076  CG1 ILE A 146     -13.672  -1.722 -20.199  1.00 76.80           C
ATOM   2077 1HG1 ILE A 146     -14.659  -1.996 -20.571  1.00 76.80           H
ATOM   2078 2HG1 ILE A 146     -13.390  -2.470 -19.459  1.00 76.80           H
ATOM   2079  CG2 ILE A 146     -13.112  -0.839 -22.511  1.00 76.80           C
ATOM   2080 1HG2 ILE A 146     -12.330  -0.811 -23.270  1.00 76.80           H
ATOM   2081 2HG2 ILE A 146     -14.027  -1.239 -22.946  1.00 76.80           H
ATOM   2082 3HG2 ILE A 146     -13.296   0.170 -22.142  1.00 76.80           H
ATOM   2083  CD1 ILE A 146     -13.735  -0.343 -19.540  1.00 76.80           C
ATOM   2084 1HD1 ILE A 146     -12.752  -0.082 -19.148  1.00 76.80           H
ATOM   2085 2HD1 ILE A 146     -14.040   0.399 -20.277  1.00 76.80           H
ATOM   2086 3HD1 ILE A 146     -14.458  -0.363 -18.724  1.00 76.80           H
ATOM   2087  HN  ILE A 146     -11.478  -3.409 -19.980  1.00 76.80           H
ATOM   2088  N   ALA A 147     -10.264  -3.136 -22.954  1.00 76.54           N
ATOM   2089  CA  ALA A 147      -9.366  -3.089 -24.096  1.00 76.54           C
ATOM   2090  C   ALA A 147      -9.433  -4.421 -24.847  1.00 76.54           C
ATOM   2091  O   ALA A 147      -9.215  -4.467 -26.057  1.00 76.54           O
ATOM   2092  HA  ALA A 147      -9.709  -2.292 -24.755  1.00 76.54           H
ATOM   2093  CB  ALA A 147      -7.951  -2.760 -23.619  1.00 76.54           C
ATOM   2094 1HB  ALA A 147      -7.952  -1.792 -23.118  1.00 76.54           H
ATOM   2095 2HB  ALA A 147      -7.613  -3.528 -22.923  1.00 76.54           H
ATOM   2096 3HB  ALA A 147      -7.277  -2.725 -24.476  1.00 76.54           H
ATOM   2097  HN  ALA A 147      -9.815  -3.092 -22.062  1.00 76.54           H
ATOM   2098  N   ILE A 148      -9.736  -5.471 -24.099  1.00 71.51           N
ATOM   2099  CA  ILE A 148      -9.785  -6.807 -24.669  1.00 71.51           C
ATOM   2100  C   ILE A 148     -11.176  -7.055 -25.255  1.00 71.51           C
ATOM   2101  O   ILE A 148     -11.303  -7.479 -26.403  1.00 71.51           O
ATOM   2102  HA  ILE A 148      -9.057  -6.843 -25.479  1.00 71.51           H
ATOM   2103  CB  ILE A 148      -9.360  -7.848 -23.631  1.00 71.51           C
ATOM   2104  HB  ILE A 148      -9.955  -7.696 -22.731  1.00 71.51           H
ATOM   2105  CG1 ILE A 148      -7.892  -7.665 -23.239  1.00 71.51           C
ATOM   2106 1HG1 ILE A 148      -7.252  -7.930 -24.081  1.00 71.51           H
ATOM   2107 2HG1 ILE A 148      -7.702  -6.616 -23.012  1.00 71.51           H
ATOM   2108  CG2 ILE A 148      -9.647  -9.266 -24.129  1.00 71.51           C
ATOM   2109 1HG2 ILE A 148     -10.715  -9.376 -24.316  1.00 71.51           H
ATOM   2110 2HG2 ILE A 148      -9.096  -9.447 -25.051  1.00 71.51           H
ATOM   2111 3HG2 ILE A 148      -9.336  -9.987 -23.372  1.00 71.51           H
ATOM   2112  CD1 ILE A 148      -7.536  -8.528 -22.028  1.00 71.51           C
ATOM   2113 1HD1 ILE A 148      -8.162  -8.243 -21.182  1.00 71.51           H
ATOM   2114 2HD1 ILE A 148      -7.705  -9.578 -22.268  1.00 71.51           H
ATOM   2115 3HD1 ILE A 148      -6.488  -8.378 -21.771  1.00 71.51           H
ATOM   2116  HN  ILE A 148      -9.944  -5.421 -23.122  1.00 71.51           H
ATOM   2117  N   ALA A 149     -12.184  -6.782 -24.440  1.00 73.02           N
ATOM   2118  CA  ALA A 149     -13.540  -7.194 -24.762  1.00 73.02           C
ATOM   2119  C   ALA A 149     -14.102  -6.278 -25.851  1.00 73.02           C
ATOM   2120  O   ALA A 149     -14.849  -6.726 -26.720  1.00 73.02           O
ATOM   2121  HA  ALA A 149     -13.495  -8.214 -25.145  1.00 73.02           H
ATOM   2122  CB  ALA A 149     -14.393  -7.182 -23.492  1.00 73.02           C
ATOM   2123 1HB  ALA A 149     -13.967  -7.871 -22.762  1.00 73.02           H
ATOM   2124 2HB  ALA A 149     -14.409  -6.175 -23.075  1.00 73.02           H
ATOM   2125 3HB  ALA A 149     -15.410  -7.491 -23.734  1.00 73.02           H
ATOM   2126  HN  ALA A 149     -12.087  -6.289 -23.576  1.00 73.02           H
ATOM   2127  N   GLN A 150     -13.723  -5.011 -25.768  1.00 76.81           N
ATOM   2128  CA  GLN A 150     -14.288  -4.001 -26.646  1.00 76.81           C
ATOM   2129  C   GLN A 150     -13.179  -3.311 -27.444  1.00 76.81           C
ATOM   2130  O   GLN A 150     -13.210  -2.096 -27.633  1.00 76.81           O
ATOM   2131  HA  GLN A 150     -14.949  -4.543 -27.323  1.00 76.81           H
ATOM   2132  CB  GLN A 150     -15.108  -2.982 -25.854  1.00 76.81           C
ATOM   2133 1HB  GLN A 150     -14.465  -2.468 -25.139  1.00 76.81           H
ATOM   2134 2HB  GLN A 150     -15.504  -2.223 -26.529  1.00 76.81           H
ATOM   2135  CG  GLN A 150     -16.261  -3.663 -25.113  1.00 76.81           C
ATOM   2136 1HG  GLN A 150     -16.784  -4.339 -25.789  1.00 76.81           H
ATOM   2137 2HG  GLN A 150     -15.866  -4.270 -24.298  1.00 76.81           H
ATOM   2138  CD  GLN A 150     -17.242  -2.629 -24.557  1.00 76.81           C
ATOM   2139  OE1 GLN A 150     -17.120  -1.436 -24.780  1.00 76.81           O
ATOM   2140  NE2 GLN A 150     -18.220  -3.152 -23.822  1.00 76.81           N
ATOM   2141 1HE2 GLN A 150     -18.263  -4.141 -23.677  1.00 76.81           H
ATOM   2142 2HE2 GLN A 150     -18.912  -2.556 -23.414  1.00 76.81           H
ATOM   2143  HN  GLN A 150     -13.043  -4.673 -25.117  1.00 76.81           H
ATOM   2144  N   ALA A 151     -12.227  -4.117 -27.891  1.00 72.89           N
ATOM   2145  CA  ALA A 151     -11.005  -3.583 -28.468  1.00 72.89           C
ATOM   2146  C   ALA A 151     -11.360  -2.506 -29.496  1.00 72.89           C
ATOM   2147  O   ALA A 151     -10.752  -1.437 -29.515  1.00 72.89           O
ATOM   2148  HA  ALA A 151     -10.428  -3.128 -27.663  1.00 72.89           H
ATOM   2149  CB  ALA A 151     -10.187  -4.723 -29.078  1.00 72.89           C
ATOM   2150 1HB  ALA A 151      -9.936  -5.445 -28.301  1.00 72.89           H
ATOM   2151 2HB  ALA A 151     -10.772  -5.214 -29.856  1.00 72.89           H
ATOM   2152 3HB  ALA A 151      -9.271  -4.322 -29.511  1.00 72.89           H
ATOM   2153  HN  ALA A 151     -12.280  -5.115 -27.863  1.00 72.89           H
ATOM   2154  N   MET A 152     -12.343  -2.825 -30.325  1.00 70.49           N
ATOM   2155  CA  MET A 152     -12.754  -1.918 -31.383  1.00 70.49           C
ATOM   2156  C   MET A 152     -13.202  -0.573 -30.808  1.00 70.49           C
ATOM   2157  O   MET A 152     -12.653   0.470 -31.159  1.00 70.49           O
ATOM   2158  HA  MET A 152     -11.873  -1.778 -32.008  1.00 70.49           H
ATOM   2159  CB  MET A 152     -13.904  -2.544 -32.174  1.00 70.49           C
ATOM   2160 1HB  MET A 152     -14.613  -3.007 -31.487  1.00 70.49           H
ATOM   2161 2HB  MET A 152     -14.445  -1.766 -32.713  1.00 70.49           H
ATOM   2162  CG  MET A 152     -13.385  -3.590 -33.162  1.00 70.49           C
ATOM   2163 1HG  MET A 152     -12.512  -4.093 -32.746  1.00 70.49           H
ATOM   2164 2HG  MET A 152     -14.144  -4.354 -33.327  1.00 70.49           H
ATOM   2165  SD  MET A 152     -12.958  -2.810 -34.709  1.00 70.49           S
ATOM   2166  CE  MET A 152     -14.585  -2.615 -35.417  1.00 70.49           C
ATOM   2167 1HE  MET A 152     -15.053  -3.594 -35.528  1.00 70.49           H
ATOM   2168 2HE  MET A 152     -15.195  -1.994 -34.761  1.00 70.49           H
ATOM   2169 3HE  MET A 152     -14.502  -2.139 -36.394  1.00 70.49           H
ATOM   2170  HN  MET A 152     -12.853  -3.684 -30.283  1.00 70.49           H
ATOM   2171  N   ARG A 153     -14.195  -0.641 -29.933  1.00 74.77           N
ATOM   2172  CA  ARG A 153     -14.766   0.564 -29.354  1.00 74.77           C
ATOM   2173  C   ARG A 153     -13.718   1.297 -28.514  1.00 74.77           C
ATOM   2174  O   ARG A 153     -13.711   2.526 -28.459  1.00 74.77           O
ATOM   2175  HA  ARG A 153     -15.074   1.165 -30.209  1.00 74.77           H
ATOM   2176  CB  ARG A 153     -15.974   0.233 -28.475  1.00 74.77           C
ATOM   2177 1HB  ARG A 153     -15.724  -0.587 -27.801  1.00 74.77           H
ATOM   2178 2HB  ARG A 153     -16.221   1.093 -27.852  1.00 74.77           H
ATOM   2179  CG  ARG A 153     -17.184  -0.151 -29.328  1.00 74.77           C
ATOM   2180 1HG  ARG A 153     -17.400   0.646 -30.039  1.00 74.77           H
ATOM   2181 2HG  ARG A 153     -16.955  -1.044 -29.910  1.00 74.77           H
ATOM   2182  CD  ARG A 153     -18.413  -0.408 -28.453  1.00 74.77           C
ATOM   2183 1HD  ARG A 153     -18.244  -1.281 -27.823  1.00 74.77           H
ATOM   2184 2HD  ARG A 153     -18.578   0.439 -27.787  1.00 74.77           H
ATOM   2185  NE  ARG A 153     -19.605  -0.621 -29.304  1.00 74.77           N
ATOM   2186  HE  ARG A 153     -19.488  -0.571 -30.296  1.00 74.77           H
ATOM   2187  CZ  ARG A 153     -20.831  -0.877 -28.828  1.00 74.77           C
ATOM   2188  NH1 ARG A 153     -21.046  -0.954 -27.508  1.00 74.77           N
ATOM   2189 1HH1 ARG A 153     -20.288  -0.822 -26.869  1.00 74.77           H
ATOM   2190 2HH1 ARG A 153     -21.964  -1.145 -27.161  1.00 74.77           H
ATOM   2191  NH2 ARG A 153     -21.840  -1.053 -29.693  1.00 74.77           N
ATOM   2192 1HH2 ARG A 153     -22.761  -1.244 -29.355  1.00 74.77           H
ATOM   2193 2HH2 ARG A 153     -21.671  -0.993 -30.677  1.00 74.77           H
ATOM   2194  HN  ARG A 153     -14.608  -1.496 -29.621  1.00 74.77           H
ATOM   2195  N   ALA A 154     -12.859   0.512 -27.881  1.00 73.67           N
ATOM   2196  CA  ALA A 154     -11.887   1.062 -26.951  1.00 73.67           C
ATOM   2197  C   ALA A 154     -10.937   1.995 -27.706  1.00 73.67           C
ATOM   2198  O   ALA A 154     -10.424   2.957 -27.137  1.00 73.67           O
ATOM   2199  HA  ALA A 154     -12.433   1.640 -26.205  1.00 73.67           H
ATOM   2200  CB  ALA A 154     -11.149  -0.079 -26.249  1.00 73.67           C
ATOM   2201 1HB  ALA A 154     -11.865  -0.694 -25.704  1.00 73.67           H
ATOM   2202 2HB  ALA A 154     -10.635  -0.690 -26.991  1.00 73.67           H
ATOM   2203 3HB  ALA A 154     -10.420   0.335 -25.552  1.00 73.67           H
ATOM   2204  HN  ALA A 154     -12.819  -0.481 -27.995  1.00 73.67           H
ATOM   2205  N   HIS A 155     -10.731   1.676 -28.975  1.00 75.64           N
ATOM   2206  CA  HIS A 155      -9.855   2.476 -29.815  1.00 75.64           C
ATOM   2207  C   HIS A 155     -10.509   3.831 -30.094  1.00 75.64           C
ATOM   2208  O   HIS A 155      -9.889   4.875 -29.903  1.00 75.64           O
ATOM   2209  HA  HIS A 155      -8.938   2.636 -29.248  1.00 75.64           H
ATOM   2210  CB  HIS A 155      -9.488   1.720 -31.093  1.00 75.64           C
ATOM   2211 1HB  HIS A 155      -9.148   0.719 -30.826  1.00 75.64           H
ATOM   2212 2HB  HIS A 155     -10.384   1.600 -31.702  1.00 75.64           H
ATOM   2213  CG  HIS A 155      -8.420   2.394 -31.920  1.00 75.64           C
ATOM   2214  ND1 HIS A 155      -8.708   3.334 -32.895  1.00 75.64           N
ATOM   2215  HD1 HIS A 155      -9.622   3.655 -33.146  1.00 75.64           H
ATOM   2216  CD2 HIS A 155      -7.063   2.257 -31.908  1.00 75.64           C
ATOM   2217  HD2 HIS A 155      -6.496   1.593 -31.255  1.00 75.64           H
ATOM   2218  CE1 HIS A 155      -7.569   3.736 -33.438  1.00 75.64           C
ATOM   2219  HE1 HIS A 155      -7.464   4.472 -34.235  1.00 75.64           H
ATOM   2220  NE2 HIS A 155      -6.550   3.067 -32.826  1.00 75.64           N
ATOM   2221  HN  HIS A 155     -11.149   0.890 -29.429  1.00 75.64           H
ATOM   2222  N   THR A 156     -11.755   3.769 -30.543  1.00 77.28           N
ATOM   2223  CA  THR A 156     -12.455   4.967 -30.974  1.00 77.28           C
ATOM   2224  C   THR A 156     -12.664   5.916 -29.792  1.00 77.28           C
ATOM   2225  O   THR A 156     -12.668   7.134 -29.963  1.00 77.28           O
ATOM   2226  HA  THR A 156     -11.829   5.490 -31.697  1.00 77.28           H
ATOM   2227  CB  THR A 156     -13.761   4.536 -31.645  1.00 77.28           C
ATOM   2228  HB  THR A 156     -14.503   4.244 -30.902  1.00 77.28           H
ATOM   2229  OG1 THR A 156     -13.363   3.511 -32.552  1.00 77.28           O
ATOM   2230  HG1 THR A 156     -13.694   2.624 -32.232  1.00 77.28           H
ATOM   2231  CG2 THR A 156     -14.344   5.626 -32.546  1.00 77.28           C
ATOM   2232 1HG2 THR A 156     -13.628   5.870 -33.331  1.00 77.28           H
ATOM   2233 2HG2 THR A 156     -14.550   6.516 -31.952  1.00 77.28           H
ATOM   2234 3HG2 THR A 156     -15.269   5.268 -32.998  1.00 77.28           H
ATOM   2235  HN  THR A 156     -12.282   2.922 -30.614  1.00 77.28           H
ATOM   2236  N   TRP A 157     -12.833   5.323 -28.620  1.00 83.43           N
ATOM   2237  CA  TRP A 157     -13.209   6.085 -27.442  1.00 83.43           C
ATOM   2238  C   TRP A 157     -11.935   6.402 -26.656  1.00 83.43           C
ATOM   2239  O   TRP A 157     -11.996   6.724 -25.471  1.00 83.43           O
ATOM   2240  HA  TRP A 157     -13.678   7.010 -27.779  1.00 83.43           H
ATOM   2241  CB  TRP A 157     -14.252   5.334 -26.612  1.00 83.43           C
ATOM   2242 1HB  TRP A 157     -13.931   4.299 -26.494  1.00 83.43           H
ATOM   2243 2HB  TRP A 157     -14.291   5.771 -25.614  1.00 83.43           H
ATOM   2244  CG  TRP A 157     -15.658   5.351 -27.216  1.00 83.43           C
ATOM   2245  CD1 TRP A 157     -16.016   5.085 -28.479  1.00 83.43           C
ATOM   2246  HD1 TRP A 157     -15.318   4.811 -29.270  1.00 83.43           H
ATOM   2247  CD2 TRP A 157     -16.886   5.662 -26.526  1.00 83.43           C
ATOM   2248  NE1 TRP A 157     -17.380   5.202 -28.653  1.00 83.43           N
ATOM   2249  HE1 TRP A 157     -17.883   5.053 -29.505  1.00 83.43           H
ATOM   2250  CE2 TRP A 157     -17.926   5.564 -27.427  1.00 83.43           C
ATOM   2251  CE3 TRP A 157     -17.112   6.015 -25.183  1.00 83.43           C
ATOM   2252  HE3 TRP A 157     -16.308   6.099 -24.452  1.00 83.43           H
ATOM   2253  CZ2 TRP A 157     -19.263   5.803 -27.086  1.00 83.43           C
ATOM   2254  HZ2 TRP A 157     -20.066   5.719 -27.817  1.00 83.43           H
ATOM   2255  CZ3 TRP A 157     -18.453   6.251 -24.858  1.00 83.43           C
ATOM   2256  HZ3 TRP A 157     -18.683   6.528 -23.829  1.00 83.43           H
ATOM   2257  CH2 TRP A 157     -19.511   6.156 -25.754  1.00 83.43           C
ATOM   2258  HH2 TRP A 157     -20.530   6.356 -25.421  1.00 83.43           H
ATOM   2259  HN  TRP A 157     -12.717   4.341 -28.468  1.00 83.43           H
ATOM   2260  N   ARG A 158     -10.810   6.299 -27.349  1.00 83.32           N
ATOM   2261  CA  ARG A 158      -9.517   6.401 -26.695  1.00 83.32           C
ATOM   2262  C   ARG A 158      -9.410   7.724 -25.933  1.00 83.32           C
ATOM   2263  O   ARG A 158      -8.991   7.746 -24.777  1.00 83.32           O
ATOM   2264  HA  ARG A 158      -9.482   5.552 -26.012  1.00 83.32           H
ATOM   2265  CB  ARG A 158      -8.377   6.312 -27.711  1.00 83.32           C
ATOM   2266 1HB  ARG A 158      -8.456   5.380 -28.271  1.00 83.32           H
ATOM   2267 2HB  ARG A 158      -8.463   7.125 -28.432  1.00 83.32           H
ATOM   2268  CG  ARG A 158      -7.016   6.381 -27.016  1.00 83.32           C
ATOM   2269 1HG  ARG A 158      -6.983   7.248 -26.357  1.00 83.32           H
ATOM   2270 2HG  ARG A 158      -6.878   5.499 -26.390  1.00 83.32           H
ATOM   2271  CD  ARG A 158      -5.881   6.469 -28.039  1.00 83.32           C
ATOM   2272 1HD  ARG A 158      -5.909   5.603 -28.701  1.00 83.32           H
ATOM   2273 2HD  ARG A 158      -6.012   7.352 -28.665  1.00 83.32           H
ATOM   2274  NE  ARG A 158      -4.576   6.531 -27.344  1.00 83.32           N
ATOM   2275  HE  ARG A 158      -4.550   6.940 -26.432  1.00 83.32           H
ATOM   2276  CZ  ARG A 158      -3.427   6.074 -27.860  1.00 83.32           C
ATOM   2277  NH1 ARG A 158      -3.404   5.516 -29.078  1.00 83.32           N
ATOM   2278 1HH1 ARG A 158      -4.247   5.439 -29.609  1.00 83.32           H
ATOM   2279 2HH1 ARG A 158      -2.542   5.177 -29.456  1.00 83.32           H
ATOM   2280  NH2 ARG A 158      -2.303   6.183 -27.140  1.00 83.32           N
ATOM   2281 1HH2 ARG A 158      -1.437   5.846 -27.511  1.00 83.32           H
ATOM   2282 2HH2 ARG A 158      -2.329   6.600 -26.232  1.00 83.32           H
ATOM   2283  HN  ARG A 158     -10.773   6.149 -28.337  1.00 83.32           H
ATOM   2284  N   GLU A 159      -9.796   8.794 -26.613  1.00 85.24           N
ATOM   2285  CA  GLU A 159      -9.643  10.128 -26.058  1.00 85.24           C
ATOM   2286  C   GLU A 159     -10.548  10.302 -24.837  1.00 85.24           C
ATOM   2287  O   GLU A 159     -10.111  10.802 -23.802  1.00 85.24           O
ATOM   2288  HA  GLU A 159      -8.598  10.198 -25.756  1.00 85.24           H
ATOM   2289  CB  GLU A 159      -9.933  11.197 -27.113  1.00 85.24           C
ATOM   2290 1HB  GLU A 159     -10.874  10.972 -27.615  1.00 85.24           H
ATOM   2291 2HB  GLU A 159      -9.917  12.184 -26.650  1.00 85.24           H
ATOM   2292  CG  GLU A 159      -8.849  11.210 -28.193  1.00 85.24           C
ATOM   2293 1HG  GLU A 159      -7.865  11.258 -27.726  1.00 85.24           H
ATOM   2294 2HG  GLU A 159      -8.887  10.281 -28.762  1.00 85.24           H
ATOM   2295  CD  GLU A 159      -9.029  12.400 -29.137  1.00 85.24           C
ATOM   2296  OE1 GLU A 159      -8.054  12.708 -29.855  1.00 85.24           O
ATOM   2297  OE2 GLU A 159     -10.139  12.976 -29.119  1.00 85.24           O
ATOM   2298  HN  GLU A 159     -10.206   8.759 -27.524  1.00 85.24           H
ATOM   2299  N   LYS A 160     -11.794   9.881 -24.999  1.00 87.75           N
ATOM   2300  CA  LYS A 160     -12.757   9.958 -23.914  1.00 87.75           C
ATOM   2301  C   LYS A 160     -12.223   9.183 -22.708  1.00 87.75           C
ATOM   2302  O   LYS A 160     -12.325   9.646 -21.573  1.00 87.75           O
ATOM   2303  HA  LYS A 160     -12.853  11.007 -23.636  1.00 87.75           H
ATOM   2304  CB  LYS A 160     -14.135   9.488 -24.386  1.00 87.75           C
ATOM   2305 1HB  LYS A 160     -14.042   8.525 -24.889  1.00 87.75           H
ATOM   2306 2HB  LYS A 160     -14.786   9.336 -23.525  1.00 87.75           H
ATOM   2307  CG  LYS A 160     -14.766  10.507 -25.337  1.00 87.75           C
ATOM   2308 1HG  LYS A 160     -14.769  11.492 -24.869  1.00 87.75           H
ATOM   2309 2HG  LYS A 160     -14.165  10.586 -26.242  1.00 87.75           H
ATOM   2310  CD  LYS A 160     -16.197  10.105 -25.700  1.00 87.75           C
ATOM   2311 1HD  LYS A 160     -16.188   9.146 -26.219  1.00 87.75           H
ATOM   2312 2HD  LYS A 160     -16.783   9.970 -24.791  1.00 87.75           H
ATOM   2313  CE  LYS A 160     -16.855  11.164 -26.587  1.00 87.75           C
ATOM   2314 1HE  LYS A 160     -16.839  12.130 -26.082  1.00 87.75           H
ATOM   2315 2HE  LYS A 160     -16.288  11.277 -27.511  1.00 87.75           H
ATOM   2316  NZ  LYS A 160     -18.251  10.784 -26.898  1.00 87.75           N
ATOM   2317 1HZ  LYS A 160     -18.672  11.494 -27.487  1.00 87.75           H
ATOM   2318 2HZ  LYS A 160     -18.259   9.893 -27.383  1.00 87.75           H
ATOM   2319 3HZ  LYS A 160     -18.780  10.704 -26.036  1.00 87.75           H
ATOM   2320  HN  LYS A 160     -12.147   9.493 -25.851  1.00 87.75           H
ATOM   2321  N   ARG A 161     -11.665   8.016 -22.995  1.00 88.38           N
ATOM   2322  CA  ARG A 161     -11.134   7.162 -21.946  1.00 88.38           C
ATOM   2323  C   ARG A 161     -10.003   7.875 -21.202  1.00 88.38           C
ATOM   2324  O   ARG A 161      -9.852   7.713 -19.992  1.00 88.38           O
ATOM   2325  HA  ARG A 161     -11.980   6.974 -21.285  1.00 88.38           H
ATOM   2326  CB  ARG A 161     -10.607   5.846 -22.520  1.00 88.38           C
ATOM   2327 1HB  ARG A 161      -9.979   6.050 -23.388  1.00 88.38           H
ATOM   2328 2HB  ARG A 161      -9.978   5.348 -21.782  1.00 88.38           H
ATOM   2329  CG  ARG A 161     -11.758   4.923 -22.923  1.00 88.38           C
ATOM   2330 1HG  ARG A 161     -12.256   4.545 -22.030  1.00 88.38           H
ATOM   2331 2HG  ARG A 161     -12.501   5.487 -23.487  1.00 88.38           H
ATOM   2332  CD  ARG A 161     -11.252   3.750 -23.765  1.00 88.38           C
ATOM   2333 1HD  ARG A 161     -12.095   3.168 -24.137  1.00 88.38           H
ATOM   2334 2HD  ARG A 161     -10.713   4.123 -24.636  1.00 88.38           H
ATOM   2335  NE  ARG A 161     -10.364   2.889 -22.952  1.00 88.38           N
ATOM   2336  HE  ARG A 161     -10.522   2.852 -21.965  1.00 88.38           H
ATOM   2337  CZ  ARG A 161      -9.363   2.155 -23.456  1.00 88.38           C
ATOM   2338  NH1 ARG A 161      -9.106   2.165 -24.771  1.00 88.38           N
ATOM   2339 1HH1 ARG A 161      -9.664   2.724 -25.384  1.00 88.38           H
ATOM   2340 2HH1 ARG A 161      -8.357   1.615 -25.138  1.00 88.38           H
ATOM   2341  NH2 ARG A 161      -8.621   1.410 -22.624  1.00 88.38           N
ATOM   2342 1HH2 ARG A 161      -7.870   0.857 -22.984  1.00 88.38           H
ATOM   2343 2HH2 ARG A 161      -8.819   1.408 -21.644  1.00 88.38           H
ATOM   2344  HN  ARG A 161     -11.572   7.653 -23.922  1.00 88.38           H
ATOM   2345  N   LEU A 162      -9.238   8.650 -21.957  1.00 89.37           N
ATOM   2346  CA  LEU A 162      -8.109   9.368 -21.389  1.00 89.37           C
ATOM   2347  C   LEU A 162      -8.626  10.499 -20.498  1.00 89.37           C
ATOM   2348  O   LEU A 162      -8.009  10.828 -19.486  1.00 89.37           O
ATOM   2349  HA  LEU A 162      -7.554   8.665 -20.768  1.00 89.37           H
ATOM   2350  CB  LEU A 162      -7.163   9.840 -22.495  1.00 89.37           C
ATOM   2351 1HB  LEU A 162      -6.929   8.988 -23.134  1.00 89.37           H
ATOM   2352 2HB  LEU A 162      -7.693  10.565 -23.113  1.00 89.37           H
ATOM   2353  CG  LEU A 162      -5.849  10.470 -22.030  1.00 89.37           C
ATOM   2354  HG  LEU A 162      -6.081  11.241 -21.295  1.00 89.37           H
ATOM   2355  CD1 LEU A 162      -4.961   9.436 -21.336  1.00 89.37           C
ATOM   2356 1HD1 LEU A 162      -5.482   9.034 -20.467  1.00 89.37           H
ATOM   2357 2HD1 LEU A 162      -4.734   8.627 -22.030  1.00 89.37           H
ATOM   2358 3HD1 LEU A 162      -4.033   9.911 -21.016  1.00 89.37           H
ATOM   2359  CD2 LEU A 162      -5.129  11.157 -23.193  1.00 89.37           C
ATOM   2360 1HD2 LEU A 162      -4.910  10.423 -23.968  1.00 89.37           H
ATOM   2361 2HD2 LEU A 162      -5.766  11.940 -23.603  1.00 89.37           H
ATOM   2362 3HD2 LEU A 162      -4.198  11.596 -22.834  1.00 89.37           H
ATOM   2363  HN  LEU A 162      -9.378   8.790 -22.937  1.00 89.37           H
ATOM   2364  N   LEU A 163      -9.753  11.063 -20.906  1.00 91.63           N
ATOM   2365  CA  LEU A 163     -10.379  12.126 -20.137  1.00 91.63           C
ATOM   2366  C   LEU A 163     -10.887  11.558 -18.810  1.00 91.63           C
ATOM   2367  O   LEU A 163     -10.598  12.104 -17.747  1.00 91.63           O
ATOM   2368  HA  LEU A 163      -9.612  12.870 -19.923  1.00 91.63           H
ATOM   2369  CB  LEU A 163     -11.463  12.818 -20.965  1.00 91.63           C
ATOM   2370 1HB  LEU A 163     -11.025  13.129 -21.914  1.00 91.63           H
ATOM   2371 2HB  LEU A 163     -12.239  12.088 -21.196  1.00 91.63           H
ATOM   2372  CG  LEU A 163     -12.126  14.036 -20.318  1.00 91.63           C
ATOM   2373  HG  LEU A 163     -12.496  13.742 -19.336  1.00 91.63           H
ATOM   2374  CD1 LEU A 163     -11.112  15.161 -20.101  1.00 91.63           C
ATOM   2375 1HD1 LEU A 163     -10.314  14.809 -19.447  1.00 91.63           H
ATOM   2376 2HD1 LEU A 163     -10.691  15.461 -21.060  1.00 91.63           H
ATOM   2377 3HD1 LEU A 163     -11.609  16.014 -19.639  1.00 91.63           H
ATOM   2378  CD2 LEU A 163     -13.333  14.502 -21.135  1.00 91.63           C
ATOM   2379 1HD2 LEU A 163     -13.009  14.773 -22.139  1.00 91.63           H
ATOM   2380 2HD2 LEU A 163     -14.065  13.696 -21.194  1.00 91.63           H
ATOM   2381 3HD2 LEU A 163     -13.785  15.369 -20.652  1.00 91.63           H
ATOM   2382  HN  LEU A 163     -10.236  10.807 -21.743  1.00 91.63           H
ATOM   2383  N   TYR A 164     -11.635  10.470 -18.917  1.00 91.33           N
ATOM   2384  CA  TYR A 164     -12.196   9.829 -17.739  1.00 91.33           C
ATOM   2385  C   TYR A 164     -11.091   9.352 -16.795  1.00 91.33           C
ATOM   2386  O   TYR A 164     -11.254   9.385 -15.576  1.00 91.33           O
ATOM   2387  HA  TYR A 164     -12.816  10.562 -17.221  1.00 91.33           H
ATOM   2388  CB  TYR A 164     -12.974   8.615 -18.250  1.00 91.33           C
ATOM   2389 1HB  TYR A 164     -12.353   8.071 -18.962  1.00 91.33           H
ATOM   2390 2HB  TYR A 164     -13.166   7.941 -17.415  1.00 91.33           H
ATOM   2391  CG  TYR A 164     -14.304   8.964 -18.920  1.00 91.33           C
ATOM   2392  CD1 TYR A 164     -15.178   9.838 -18.305  1.00 91.33           C
ATOM   2393  HD1 TYR A 164     -14.921  10.278 -17.342  1.00 91.33           H
ATOM   2394  CD2 TYR A 164     -14.630   8.406 -20.140  1.00 91.33           C
ATOM   2395  HD2 TYR A 164     -13.940   7.717 -20.626  1.00 91.33           H
ATOM   2396  CE1 TYR A 164     -16.430  10.167 -18.936  1.00 91.33           C
ATOM   2397  HE1 TYR A 164     -17.130  10.855 -18.461  1.00 91.33           H
ATOM   2398  CE2 TYR A 164     -15.882   8.736 -20.771  1.00 91.33           C
ATOM   2399  HE2 TYR A 164     -16.152   8.302 -21.734  1.00 91.33           H
ATOM   2400  CZ  TYR A 164     -16.720   9.599 -20.138  1.00 91.33           C
ATOM   2401  OH  TYR A 164     -17.903   9.910 -20.733  1.00 91.33           O
ATOM   2402  HH  TYR A 164     -17.995   9.408 -21.593  1.00 91.33           H
ATOM   2403  HN  TYR A 164     -11.858  10.027 -19.785  1.00 91.33           H
ATOM   2404  N   SER A 165      -9.991   8.919 -17.394  1.00 92.33           N
ATOM   2405  CA  SER A 165      -8.874   8.401 -16.623  1.00 92.33           C
ATOM   2406  C   SER A 165      -8.303   9.499 -15.724  1.00 92.33           C
ATOM   2407  O   SER A 165      -7.856   9.226 -14.612  1.00 92.33           O
ATOM   2408  HA  SER A 165      -9.290   7.592 -16.022  1.00 92.33           H
ATOM   2409  CB  SER A 165      -7.783   7.845 -17.540  1.00 92.33           C
ATOM   2410 1HB  SER A 165      -7.142   7.170 -16.973  1.00 92.33           H
ATOM   2411 2HB  SER A 165      -8.242   7.256 -18.335  1.00 92.33           H
ATOM   2412  OG  SER A 165      -6.990   8.880 -18.115  1.00 92.33           O
ATOM   2413  HG  SER A 165      -7.576   9.633 -18.414  1.00 92.33           H
ATOM   2414  HN  SER A 165      -9.857   8.920 -18.385  1.00 92.33           H
ATOM   2415  N   LYS A 166      -8.338  10.719 -16.241  1.00 94.05           N
ATOM   2416  CA  LYS A 166      -7.891  11.869 -15.473  1.00 94.05           C
ATOM   2417  C   LYS A 166      -8.815  12.064 -14.269  1.00 94.05           C
ATOM   2418  O   LYS A 166      -8.347  12.244 -13.146  1.00 94.05           O
ATOM   2419  HA  LYS A 166      -6.888  11.648 -15.107  1.00 94.05           H
ATOM   2420  CB  LYS A 166      -7.782  13.103 -16.371  1.00 94.05           C
ATOM   2421 1HB  LYS A 166      -8.703  13.224 -16.943  1.00 94.05           H
ATOM   2422 2HB  LYS A 166      -7.669  13.996 -15.757  1.00 94.05           H
ATOM   2423  CG  LYS A 166      -6.594  12.982 -17.328  1.00 94.05           C
ATOM   2424 1HG  LYS A 166      -5.670  12.901 -16.757  1.00 94.05           H
ATOM   2425 2HG  LYS A 166      -6.687  12.069 -17.916  1.00 94.05           H
ATOM   2426  CD  LYS A 166      -6.518  14.191 -18.263  1.00 94.05           C
ATOM   2427 1HD  LYS A 166      -7.436  14.264 -18.845  1.00 94.05           H
ATOM   2428 2HD  LYS A 166      -6.440  15.106 -17.675  1.00 94.05           H
ATOM   2429  CE  LYS A 166      -5.317  14.080 -19.205  1.00 94.05           C
ATOM   2430 1HE  LYS A 166      -4.407  13.923 -18.627  1.00 94.05           H
ATOM   2431 2HE  LYS A 166      -5.436  13.213 -19.854  1.00 94.05           H
ATOM   2432  NZ  LYS A 166      -5.186  15.306 -20.024  1.00 94.05           N
ATOM   2433 1HZ  LYS A 166      -4.399  15.209 -20.655  1.00 94.05           H
ATOM   2434 2HZ  LYS A 166      -6.035  15.446 -20.561  1.00 94.05           H
ATOM   2435 3HZ  LYS A 166      -5.036  16.104 -19.416  1.00 94.05           H
ATOM   2436  HN  LYS A 166      -8.663  10.927 -17.163  1.00 94.05           H
ATOM   2437  N   MET A 167     -10.110  12.022 -14.545  1.00 95.38           N
ATOM   2438  CA  MET A 167     -11.103  12.245 -13.508  1.00 95.38           C
ATOM   2439  C   MET A 167     -11.028  11.159 -12.434  1.00 95.38           C
ATOM   2440  O   MET A 167     -11.142  11.448 -11.244  1.00 95.38           O
ATOM   2441  HA  MET A 167     -10.860  13.214 -13.072  1.00 95.38           H
ATOM   2442  CB  MET A 167     -12.500  12.251 -14.132  1.00 95.38           C
ATOM   2443 1HB  MET A 167     -12.666  11.318 -14.670  1.00 95.38           H
ATOM   2444 2HB  MET A 167     -13.253  12.304 -13.346  1.00 95.38           H
ATOM   2445  CG  MET A 167     -12.669  13.434 -15.088  1.00 95.38           C
ATOM   2446 1HG  MET A 167     -12.490  14.369 -14.558  1.00 95.38           H
ATOM   2447 2HG  MET A 167     -11.930  13.374 -15.887  1.00 95.38           H
ATOM   2448  SD  MET A 167     -14.314  13.430 -15.780  1.00 95.38           S
ATOM   2449  CE  MET A 167     -15.256  13.915 -14.343  1.00 95.38           C
ATOM   2450 1HE  MET A 167     -15.108  13.184 -13.548  1.00 95.38           H
ATOM   2451 2HE  MET A 167     -14.921  14.894 -14.002  1.00 95.38           H
ATOM   2452 3HE  MET A 167     -16.314  13.962 -14.600  1.00 95.38           H
ATOM   2453  HN  MET A 167     -10.482  11.840 -15.455  1.00 95.38           H
ATOM   2454  N   VAL A 168     -10.837   9.930 -12.893  1.00 95.00           N
ATOM   2455  CA  VAL A 168     -10.763   8.796 -11.987  1.00 95.00           C
ATOM   2456  C   VAL A 168      -9.547   8.958 -11.073  1.00 95.00           C
ATOM   2457  O   VAL A 168      -9.639   8.736  -9.867  1.00 95.00           O
ATOM   2458  HA  VAL A 168     -11.665   8.805 -11.375  1.00 95.00           H
ATOM   2459  CB  VAL A 168     -10.743   7.491 -12.784  1.00 95.00           C
ATOM   2460  HB  VAL A 168      -9.974   7.578 -13.551  1.00 95.00           H
ATOM   2461  CG1 VAL A 168     -10.379   6.306 -11.886  1.00 95.00           C
ATOM   2462 1HG1 VAL A 168      -9.391   6.468 -11.455  1.00 95.00           H
ATOM   2463 2HG1 VAL A 168     -11.114   6.216 -11.087  1.00 95.00           H
ATOM   2464 3HG1 VAL A 168     -10.372   5.391 -12.478  1.00 95.00           H
ATOM   2465  CG2 VAL A 168     -12.083   7.255 -13.485  1.00 95.00           C
ATOM   2466 1HG2 VAL A 168     -12.877   7.199 -12.741  1.00 95.00           H
ATOM   2467 2HG2 VAL A 168     -12.284   8.080 -14.170  1.00 95.00           H
ATOM   2468 3HG2 VAL A 168     -12.041   6.321 -14.044  1.00 95.00           H
ATOM   2469  HN  VAL A 168     -10.734   9.705 -13.861  1.00 95.00           H
ATOM   2470  N   CYS A 169      -8.435   9.343 -11.683  1.00 94.97           N
ATOM   2471  CA  CYS A 169      -7.200   9.527 -10.941  1.00 94.97           C
ATOM   2472  C   CYS A 169      -7.457  10.540  -9.823  1.00 94.97           C
ATOM   2473  O   CYS A 169      -7.113  10.295  -8.668  1.00 94.97           O
ATOM   2474  HA  CYS A 169      -6.935   8.553 -10.528  1.00 94.97           H
ATOM   2475  CB  CYS A 169      -6.051   9.962 -11.853  1.00 94.97           C
ATOM   2476 1HB  CYS A 169      -6.381  10.772 -12.505  1.00 94.97           H
ATOM   2477 2HB  CYS A 169      -5.228  10.350 -11.254  1.00 94.97           H
ATOM   2478  SG  CYS A 169      -5.479   8.545 -12.858  1.00 94.97           S
ATOM   2479  HG  CYS A 169      -6.474   8.588 -13.739  1.00 94.97           H
ATOM   2480  HN  CYS A 169      -8.371   9.528 -12.663  1.00 94.97           H
ATOM   2481  N   PHE A 170      -8.059  11.656 -10.207  1.00 96.39           N
ATOM   2482  CA  PHE A 170      -8.342  12.718  -9.257  1.00 96.39           C
ATOM   2483  C   PHE A 170      -9.222  12.210  -8.112  1.00 96.39           C
ATOM   2484  O   PHE A 170      -8.949  12.488  -6.945  1.00 96.39           O
ATOM   2485  HA  PHE A 170      -7.386  13.056  -8.856  1.00 96.39           H
ATOM   2486  CB  PHE A 170      -9.096  13.810 -10.018  1.00 96.39           C
ATOM   2487 1HB  PHE A 170      -8.499  14.118 -10.877  1.00 96.39           H
ATOM   2488 2HB  PHE A 170     -10.024  13.392 -10.408  1.00 96.39           H
ATOM   2489  CG  PHE A 170      -9.424  15.043  -9.174  1.00 96.39           C
ATOM   2490  CD1 PHE A 170     -10.667  15.193  -8.643  1.00 96.39           C
ATOM   2491  HD1 PHE A 170     -11.429  14.433  -8.818  1.00 96.39           H
ATOM   2492  CD2 PHE A 170      -8.473  15.991  -8.956  1.00 96.39           C
ATOM   2493  HD2 PHE A 170      -7.477  15.871  -9.382  1.00 96.39           H
ATOM   2494  CE1 PHE A 170     -10.972  16.337  -7.860  1.00 96.39           C
ATOM   2495  HE1 PHE A 170     -11.968  16.457  -7.434  1.00 96.39           H
ATOM   2496  CE2 PHE A 170      -8.778  17.135  -8.173  1.00 96.39           C
ATOM   2497  HE2 PHE A 170      -8.015  17.895  -7.998  1.00 96.39           H
ATOM   2498  CZ  PHE A 170     -10.021  17.285  -7.641  1.00 96.39           C
ATOM   2499  HZ  PHE A 170     -10.254  18.163  -7.040  1.00 96.39           H
ATOM   2500  HN  PHE A 170      -8.352  11.839 -11.145  1.00 96.39           H
ATOM   2501  N   THR A 171     -10.259  11.476  -8.487  1.00 96.27           N
ATOM   2502  CA  THR A 171     -11.205  10.964  -7.510  1.00 96.27           C
ATOM   2503  C   THR A 171     -10.498  10.039  -6.517  1.00 96.27           C
ATOM   2504  O   THR A 171     -10.791  10.066  -5.322  1.00 96.27           O
ATOM   2505  HA  THR A 171     -11.599  11.805  -6.939  1.00 96.27           H
ATOM   2506  CB  THR A 171     -12.346  10.283  -8.269  1.00 96.27           C
ATOM   2507  HB  THR A 171     -12.005   9.358  -8.734  1.00 96.27           H
ATOM   2508  OG1 THR A 171     -12.815  11.286  -9.165  1.00 96.27           O
ATOM   2509  HG1 THR A 171     -12.398  11.163 -10.065  1.00 96.27           H
ATOM   2510  CG2 THR A 171     -13.551   9.989  -7.373  1.00 96.27           C
ATOM   2511 1HG2 THR A 171     -13.933  10.923  -6.961  1.00 96.27           H
ATOM   2512 2HG2 THR A 171     -13.248   9.330  -6.560  1.00 96.27           H
ATOM   2513 3HG2 THR A 171     -14.331   9.506  -7.961  1.00 96.27           H
ATOM   2514  HN  THR A 171     -10.457  11.230  -9.436  1.00 96.27           H
ATOM   2515  N   ILE A 172      -9.581   9.244  -7.047  1.00 94.68           N
ATOM   2516  CA  ILE A 172      -8.863   8.281  -6.230  1.00 94.68           C
ATOM   2517  C   ILE A 172      -8.045   9.025  -5.172  1.00 94.68           C
ATOM   2518  O   ILE A 172      -8.041   8.643  -4.003  1.00 94.68           O
ATOM   2519  HA  ILE A 172      -9.605   7.665  -5.722  1.00 94.68           H
ATOM   2520  CB  ILE A 172      -8.027   7.349  -7.110  1.00 94.68           C
ATOM   2521  HB  ILE A 172      -7.527   7.952  -7.867  1.00 94.68           H
ATOM   2522  CG1 ILE A 172      -8.918   6.346  -7.847  1.00 94.68           C
ATOM   2523 1HG1 ILE A 172      -9.362   5.655  -7.131  1.00 94.68           H
ATOM   2524 2HG1 ILE A 172      -9.739   6.873  -8.333  1.00 94.68           H
ATOM   2525  CG2 ILE A 172      -6.937   6.654  -6.292  1.00 94.68           C
ATOM   2526 1HG2 ILE A 172      -6.278   7.404  -5.853  1.00 94.68           H
ATOM   2527 2HG2 ILE A 172      -7.397   6.066  -5.498  1.00 94.68           H
ATOM   2528 3HG2 ILE A 172      -6.358   5.998  -6.942  1.00 94.68           H
ATOM   2529  CD1 ILE A 172      -8.116   5.565  -8.890  1.00 94.68           C
ATOM   2530 1HD1 ILE A 172      -7.694   6.258  -9.617  1.00 94.68           H
ATOM   2531 2HD1 ILE A 172      -7.311   5.020  -8.396  1.00 94.68           H
ATOM   2532 3HD1 ILE A 172      -8.773   4.859  -9.399  1.00 94.68           H
ATOM   2533  HN  ILE A 172      -9.327   9.250  -8.014  1.00 94.68           H
ATOM   2534  N   TRP A 173      -7.372  10.074  -5.621  1.00 95.79           N
ATOM   2535  CA  TRP A 173      -6.497  10.833  -4.744  1.00 95.79           C
ATOM   2536  C   TRP A 173      -7.348  11.412  -3.612  1.00 95.79           C
ATOM   2537  O   TRP A 173      -6.977  11.322  -2.443  1.00 95.79           O
ATOM   2538  HA  TRP A 173      -5.754  10.146  -4.338  1.00 95.79           H
ATOM   2539  CB  TRP A 173      -5.732  11.904  -5.525  1.00 95.79           C
ATOM   2540 1HB  TRP A 173      -6.398  12.342  -6.268  1.00 95.79           H
ATOM   2541 2HB  TRP A 173      -5.448  12.705  -4.841  1.00 95.79           H
ATOM   2542  CG  TRP A 173      -4.477  11.385  -6.228  1.00 95.79           C
ATOM   2543  CD1 TRP A 173      -4.270  11.238  -7.544  1.00 95.79           C
ATOM   2544  HD1 TRP A 173      -5.004  11.481  -8.312  1.00 95.79           H
ATOM   2545  CD2 TRP A 173      -3.256  10.947  -5.596  1.00 95.79           C
ATOM   2546  NE1 TRP A 173      -3.010  10.739  -7.805  1.00 95.79           N
ATOM   2547  HE1 TRP A 173      -2.625  10.544  -8.708  1.00 95.79           H
ATOM   2548  CE2 TRP A 173      -2.374  10.557  -6.583  1.00 95.79           C
ATOM   2549  CE3 TRP A 173      -2.908  10.883  -4.235  1.00 95.79           C
ATOM   2550  HE3 TRP A 173      -3.587  11.186  -3.438  1.00 95.79           H
ATOM   2551  CZ2 TRP A 173      -1.087  10.075  -6.314  1.00 95.79           C
ATOM   2552  HZ2 TRP A 173      -0.409   9.773  -7.112  1.00 95.79           H
ATOM   2553  CZ3 TRP A 173      -1.619  10.400  -3.983  1.00 95.79           C
ATOM   2554  HZ3 TRP A 173      -1.298  10.329  -2.944  1.00 95.79           H
ATOM   2555  CH2 TRP A 173      -0.719  10.002  -4.965  1.00 95.79           C
ATOM   2556  HH2 TRP A 173       0.269   9.636  -4.686  1.00 95.79           H
ATOM   2557  HN  TRP A 173      -7.417  10.406  -6.563  1.00 95.79           H
ATOM   2558  N   VAL A 174      -8.474  11.993  -3.999  1.00 95.89           N
ATOM   2559  CA  VAL A 174      -9.351  12.641  -3.039  1.00 95.89           C
ATOM   2560  C   VAL A 174      -9.840  11.606  -2.023  1.00 95.89           C
ATOM   2561  O   VAL A 174      -9.836  11.863  -0.820  1.00 95.89           O
ATOM   2562  HA  VAL A 174      -8.765  13.396  -2.516  1.00 95.89           H
ATOM   2563  CB  VAL A 174     -10.495  13.348  -3.768  1.00 95.89           C
ATOM   2564  HB  VAL A 174     -10.973  12.623  -4.426  1.00 95.89           H
ATOM   2565  CG1 VAL A 174     -11.548  13.852  -2.779  1.00 95.89           C
ATOM   2566 1HG1 VAL A 174     -11.957  13.008  -2.223  1.00 95.89           H
ATOM   2567 2HG1 VAL A 174     -11.087  14.555  -2.085  1.00 95.89           H
ATOM   2568 3HG1 VAL A 174     -12.349  14.351  -3.324  1.00 95.89           H
ATOM   2569  CG2 VAL A 174      -9.966  14.492  -4.636  1.00 95.89           C
ATOM   2570 1HG2 VAL A 174      -9.451  15.218  -4.007  1.00 95.89           H
ATOM   2571 2HG2 VAL A 174      -9.272  14.096  -5.377  1.00 95.89           H
ATOM   2572 3HG2 VAL A 174     -10.800  14.978  -5.143  1.00 95.89           H
ATOM   2573  HN  VAL A 174      -8.789  12.025  -4.948  1.00 95.89           H
ATOM   2574  N   LEU A 175     -10.249  10.459  -2.544  1.00 93.26           N
ATOM   2575  CA  LEU A 175     -10.826   9.421  -1.708  1.00 93.26           C
ATOM   2576  C   LEU A 175      -9.774   8.930  -0.711  1.00 93.26           C
ATOM   2577  O   LEU A 175     -10.055   8.798   0.479  1.00 93.26           O
ATOM   2578  HA  LEU A 175     -11.647   9.870  -1.149  1.00 93.26           H
ATOM   2579  CB  LEU A 175     -11.422   8.307  -2.571  1.00 93.26           C
ATOM   2580 1HB  LEU A 175     -12.025   8.765  -3.355  1.00 93.26           H
ATOM   2581 2HB  LEU A 175     -10.605   7.780  -3.064  1.00 93.26           H
ATOM   2582  CG  LEU A 175     -12.286   7.279  -1.837  1.00 93.26           C
ATOM   2583  HG  LEU A 175     -11.858   7.117  -0.848  1.00 93.26           H
ATOM   2584  CD1 LEU A 175     -13.709   7.803  -1.634  1.00 93.26           C
ATOM   2585 1HD1 LEU A 175     -13.678   8.719  -1.044  1.00 93.26           H
ATOM   2586 2HD1 LEU A 175     -14.161   8.011  -2.604  1.00 93.26           H
ATOM   2587 3HD1 LEU A 175     -14.301   7.053  -1.111  1.00 93.26           H
ATOM   2588  CD2 LEU A 175     -12.269   5.932  -2.562  1.00 93.26           C
ATOM   2589 1HD2 LEU A 175     -12.658   6.058  -3.573  1.00 93.26           H
ATOM   2590 2HD2 LEU A 175     -11.247   5.558  -2.611  1.00 93.26           H
ATOM   2591 3HD2 LEU A 175     -12.891   5.219  -2.020  1.00 93.26           H
ATOM   2592  HN  LEU A 175     -10.191  10.234  -3.517  1.00 93.26           H
ATOM   2593  N   ALA A 176      -8.584   8.674  -1.234  1.00 92.99           N
ATOM   2594  CA  ALA A 176      -7.515   8.113  -0.425  1.00 92.99           C
ATOM   2595  C   ALA A 176      -7.161   9.094   0.695  1.00 92.99           C
ATOM   2596  O   ALA A 176      -6.866   8.683   1.816  1.00 92.99           O
ATOM   2597  HA  ALA A 176      -7.885   7.188   0.018  1.00 92.99           H
ATOM   2598  CB  ALA A 176      -6.315   7.789  -1.316  1.00 92.99           C
ATOM   2599 1HB  ALA A 176      -6.612   7.066  -2.076  1.00 92.99           H
ATOM   2600 2HB  ALA A 176      -5.965   8.701  -1.800  1.00 92.99           H
ATOM   2601 3HB  ALA A 176      -5.514   7.368  -0.709  1.00 92.99           H
ATOM   2602  HN  ALA A 176      -8.345   8.843  -2.191  1.00 92.99           H
ATOM   2603  N   ALA A 177      -7.203  10.374   0.352  1.00 93.87           N
ATOM   2604  CA  ALA A 177      -6.870  11.416   1.309  1.00 93.87           C
ATOM   2605  C   ALA A 177      -7.872  11.380   2.464  1.00 93.87           C
ATOM   2606  O   ALA A 177      -7.483  11.441   3.630  1.00 93.87           O
ATOM   2607  HA  ALA A 177      -5.874  11.205   1.696  1.00 93.87           H
ATOM   2608  CB  ALA A 177      -6.847  12.771   0.600  1.00 93.87           C
ATOM   2609 1HB  ALA A 177      -6.099  12.754  -0.193  1.00 93.87           H
ATOM   2610 2HB  ALA A 177      -7.827  12.973   0.169  1.00 93.87           H
ATOM   2611 3HB  ALA A 177      -6.597  13.553   1.317  1.00 93.87           H
ATOM   2612  HN  ALA A 177      -7.457  10.701  -0.558  1.00 93.87           H
ATOM   2613  N   ALA A 178      -9.143  11.280   2.101  1.00 93.50           N
ATOM   2614  CA  ALA A 178     -10.208  11.318   3.088  1.00 93.50           C
ATOM   2615  C   ALA A 178     -10.075  10.115   4.023  1.00 93.50           C
ATOM   2616  O   ALA A 178     -10.340  10.221   5.220  1.00 93.50           O
ATOM   2617  HA  ALA A 178     -10.090  12.233   3.669  1.00 93.50           H
ATOM   2618  CB  ALA A 178     -11.562  11.357   2.377  1.00 93.50           C
ATOM   2619 1HB  ALA A 178     -11.617  12.246   1.748  1.00 93.50           H
ATOM   2620 2HB  ALA A 178     -11.672  10.467   1.758  1.00 93.50           H
ATOM   2621 3HB  ALA A 178     -12.361  11.385   3.118  1.00 93.50           H
ATOM   2622  HN  ALA A 178      -9.447  11.175   1.155  1.00 93.50           H
ATOM   2623  N   LEU A 179      -9.663   8.997   3.442  1.00 91.05           N
ATOM   2624  CA  LEU A 179      -9.584   7.752   4.187  1.00 91.05           C
ATOM   2625  C   LEU A 179      -8.407   7.821   5.163  1.00 91.05           C
ATOM   2626  O   LEU A 179      -8.297   6.994   6.066  1.00 91.05           O
ATOM   2627  HA  LEU A 179     -10.505   7.656   4.763  1.00 91.05           H
ATOM   2628  CB  LEU A 179      -9.521   6.559   3.231  1.00 91.05           C
ATOM   2629 1HB  LEU A 179      -8.719   6.735   2.514  1.00 91.05           H
ATOM   2630 2HB  LEU A 179      -9.247   5.673   3.804  1.00 91.05           H
ATOM   2631  CG  LEU A 179     -10.804   6.254   2.455  1.00 91.05           C
ATOM   2632  HG  LEU A 179     -11.077   7.141   1.884  1.00 91.05           H
ATOM   2633  CD1 LEU A 179     -10.580   5.121   1.451  1.00 91.05           C
ATOM   2634 1HD1 LEU A 179      -9.804   5.410   0.743  1.00 91.05           H
ATOM   2635 2HD1 LEU A 179     -10.270   4.221   1.982  1.00 91.05           H
ATOM   2636 3HD1 LEU A 179     -11.508   4.924   0.913  1.00 91.05           H
ATOM   2637  CD2 LEU A 179     -11.963   5.955   3.407  1.00 91.05           C
ATOM   2638 1HD2 LEU A 179     -11.714   5.092   4.024  1.00 91.05           H
ATOM   2639 2HD2 LEU A 179     -12.140   6.820   4.047  1.00 91.05           H
ATOM   2640 3HD2 LEU A 179     -12.862   5.741   2.829  1.00 91.05           H
ATOM   2641  HN  LEU A 179      -9.388   8.934   2.483  1.00 91.05           H
ATOM   2642  N   CYS A 180      -7.558   8.815   4.947  1.00 92.67           N
ATOM   2643  CA  CYS A 180      -6.346   8.948   5.738  1.00 92.67           C
ATOM   2644  C   CYS A 180      -6.610   9.962   6.853  1.00 92.67           C
ATOM   2645  O   CYS A 180      -5.707  10.295   7.620  1.00 92.67           O
ATOM   2646  HA  CYS A 180      -6.133   7.963   6.153  1.00 92.67           H
ATOM   2647  CB  CYS A 180      -5.149   9.348   4.874  1.00 92.67           C
ATOM   2648 1HB  CYS A 180      -5.361  10.282   4.353  1.00 92.67           H
ATOM   2649 2HB  CYS A 180      -4.278   9.525   5.504  1.00 92.67           H
ATOM   2650  SG  CYS A 180      -4.783   8.028   3.661  1.00 92.67           S
ATOM   2651  HG  CYS A 180      -5.882   8.200   2.932  1.00 92.67           H
ATOM   2652  HN  CYS A 180      -7.687   9.519   4.249  1.00 92.67           H
ATOM   2653  N   ILE A 181      -7.850  10.425   6.907  1.00 93.23           N
ATOM   2654  CA  ILE A 181      -8.234  11.423   7.891  1.00 93.23           C
ATOM   2655  C   ILE A 181      -7.924  10.896   9.294  1.00 93.23           C
ATOM   2656  O   ILE A 181      -7.326  11.599  10.107  1.00 93.23           O
ATOM   2657  HA  ILE A 181      -7.624  12.309   7.713  1.00 93.23           H
ATOM   2658  CB  ILE A 181      -9.695  11.833   7.697  1.00 93.23           C
ATOM   2659  HB  ILE A 181     -10.282  10.932   7.521  1.00 93.23           H
ATOM   2660  CG1 ILE A 181      -9.855  12.725   6.464  1.00 93.23           C
ATOM   2661 1HG1 ILE A 181      -9.329  13.666   6.621  1.00 93.23           H
ATOM   2662 2HG1 ILE A 181      -9.396  12.243   5.600  1.00 93.23           H
ATOM   2663  CG2 ILE A 181     -10.251  12.495   8.959  1.00 93.23           C
ATOM   2664 1HG2 ILE A 181     -10.192  11.795   9.792  1.00 93.23           H
ATOM   2665 2HG2 ILE A 181      -9.666  13.385   9.190  1.00 93.23           H
ATOM   2666 3HG2 ILE A 181     -11.291  12.776   8.794  1.00 93.23           H
ATOM   2667  CD1 ILE A 181     -11.332  13.002   6.175  1.00 93.23           C
ATOM   2668 1HD1 ILE A 181     -11.850  12.060   5.995  1.00 93.23           H
ATOM   2669 2HD1 ILE A 181     -11.781  13.505   7.032  1.00 93.23           H
ATOM   2670 3HD1 ILE A 181     -11.417  13.638   5.294  1.00 93.23           H
ATOM   2671  HN  ILE A 181      -8.584  10.130   6.296  1.00 93.23           H
ATOM   2672  N   PRO A 182      -8.324   9.655   9.601  1.00 91.18           N
ATOM   2673  CA  PRO A 182      -8.129   9.111  10.948  1.00 91.18           C
ATOM   2674  C   PRO A 182      -6.686   9.224  11.412  1.00 91.18           C
ATOM   2675  O   PRO A 182      -6.424   9.637  12.541  1.00 91.18           O
ATOM   2676  HA  PRO A 182      -8.707   9.686  11.671  1.00 91.18           H
ATOM   2677  CB  PRO A 182      -8.571   7.652  10.817  1.00 91.18           C
ATOM   2678 1HB  PRO A 182      -7.732   6.999  10.575  1.00 91.18           H
ATOM   2679 2HB  PRO A 182      -9.006   7.280  11.745  1.00 91.18           H
ATOM   2680  CG  PRO A 182      -9.596   7.693   9.691  1.00 91.18           C
ATOM   2681 1HG  PRO A 182      -9.744   6.711   9.241  1.00 91.18           H
ATOM   2682 2HG  PRO A 182     -10.574   8.018  10.045  1.00 91.18           H
ATOM   2683  CD  PRO A 182      -8.986   8.683   8.712  1.00 91.18           C
ATOM   2684 1HD  PRO A 182      -8.273   8.203   8.042  1.00 91.18           H
ATOM   2685 2HD  PRO A 182      -9.744   9.151   8.083  1.00 91.18           H
ATOM   2686  N   GLU A 183      -5.780   8.851  10.520  1.00 92.07           N
ATOM   2687  CA  GLU A 183      -4.363   8.867  10.841  1.00 92.07           C
ATOM   2688  C   GLU A 183      -3.919  10.283  11.215  1.00 92.07           C
ATOM   2689  O   GLU A 183      -3.138  10.468  12.146  1.00 92.07           O
ATOM   2690  HA  GLU A 183      -4.253   8.207  11.701  1.00 92.07           H
ATOM   2691  CB  GLU A 183      -3.531   8.321   9.679  1.00 92.07           C
ATOM   2692 1HB  GLU A 183      -3.934   8.686   8.735  1.00 92.07           H
ATOM   2693 2HB  GLU A 183      -2.482   8.576   9.827  1.00 92.07           H
ATOM   2694  CG  GLU A 183      -3.600   6.793   9.627  1.00 92.07           C
ATOM   2695 1HG  GLU A 183      -2.838   6.414   8.946  1.00 92.07           H
ATOM   2696 2HG  GLU A 183      -3.382   6.381  10.612  1.00 92.07           H
ATOM   2697  CD  GLU A 183      -4.981   6.323   9.166  1.00 92.07           C
ATOM   2698  OE1 GLU A 183      -5.266   5.121   9.361  1.00 92.07           O
ATOM   2699  OE2 GLU A 183      -5.722   7.175   8.629  1.00 92.07           O
ATOM   2700  HN  GLU A 183      -6.000   8.543   9.595  1.00 92.07           H
ATOM   2701  N   ILE A 184      -4.438  11.248  10.468  1.00 93.66           N
ATOM   2702  CA  ILE A 184      -4.007  12.627  10.622  1.00 93.66           C
ATOM   2703  C   ILE A 184      -4.416  13.133  12.007  1.00 93.66           C
ATOM   2704  O   ILE A 184      -3.676  13.883  12.641  1.00 93.66           O
ATOM   2705  HA  ILE A 184      -2.919  12.638  10.557  1.00 93.66           H
ATOM   2706  CB  ILE A 184      -4.538  13.485   9.472  1.00 93.66           C
ATOM   2707  HB  ILE A 184      -5.619  13.360   9.423  1.00 93.66           H
ATOM   2708  CG1 ILE A 184      -3.967  13.019   8.131  1.00 93.66           C
ATOM   2709 1HG1 ILE A 184      -2.895  13.210   8.102  1.00 93.66           H
ATOM   2710 2HG1 ILE A 184      -4.103  11.943   8.029  1.00 93.66           H
ATOM   2711  CG2 ILE A 184      -4.266  14.970   9.726  1.00 93.66           C
ATOM   2712 1HG2 ILE A 184      -4.760  15.277  10.648  1.00 93.66           H
ATOM   2713 2HG2 ILE A 184      -3.192  15.132   9.816  1.00 93.66           H
ATOM   2714 3HG2 ILE A 184      -4.654  15.557   8.893  1.00 93.66           H
ATOM   2715  CD1 ILE A 184      -4.650  13.738   6.966  1.00 93.66           C
ATOM   2716 1HD1 ILE A 184      -5.719  13.525   6.984  1.00 93.66           H
ATOM   2717 2HD1 ILE A 184      -4.492  14.812   7.058  1.00 93.66           H
ATOM   2718 3HD1 ILE A 184      -4.226  13.388   6.024  1.00 93.66           H
ATOM   2719  HN  ILE A 184      -5.138  11.099   9.770  1.00 93.66           H
ATOM   2720  N   LEU A 185      -5.593  12.702  12.435  1.00 93.47           N
ATOM   2721  CA  LEU A 185      -6.200  13.252  13.635  1.00 93.47           C
ATOM   2722  C   LEU A 185      -5.472  12.709  14.866  1.00 93.47           C
ATOM   2723  O   LEU A 185      -5.037  13.476  15.723  1.00 93.47           O
ATOM   2724  HA  LEU A 185      -6.065  14.333  13.603  1.00 93.47           H
ATOM   2725  CB  LEU A 185      -7.707  12.985  13.644  1.00 93.47           C
ATOM   2726 1HB  LEU A 185      -7.868  11.923  13.460  1.00 93.47           H
ATOM   2727 2HB  LEU A 185      -8.087  13.196  14.644  1.00 93.47           H
ATOM   2728  CG  LEU A 185      -8.536  13.781  12.635  1.00 93.47           C
ATOM   2729  HG  LEU A 185      -8.190  13.527  11.633  1.00 93.47           H
ATOM   2730  CD1 LEU A 185     -10.014  13.397  12.714  1.00 93.47           C
ATOM   2731 1HD1 LEU A 185     -10.126  12.334  12.497  1.00 93.47           H
ATOM   2732 2HD1 LEU A 185     -10.390  13.604  13.716  1.00 93.47           H
ATOM   2733 3HD1 LEU A 185     -10.581  13.978  11.986  1.00 93.47           H
ATOM   2734  CD2 LEU A 185      -8.324  15.286  12.817  1.00 93.47           C
ATOM   2735 1HD2 LEU A 185      -8.626  15.576  13.823  1.00 93.47           H
ATOM   2736 2HD2 LEU A 185      -7.271  15.525  12.670  1.00 93.47           H
ATOM   2737 3HD2 LEU A 185      -8.925  15.828  12.087  1.00 93.47           H
ATOM   2738  HN  LEU A 185      -6.128  11.991  11.979  1.00 93.47           H
ATOM   2739  N   TYR A 186      -5.360  11.389  14.913  1.00 92.77           N
ATOM   2740  CA  TYR A 186      -5.055  10.709  16.160  1.00 92.77           C
ATOM   2741  C   TYR A 186      -3.557  10.418  16.273  1.00 92.77           C
ATOM   2742  O   TYR A 186      -3.087   9.958  17.313  1.00 92.77           O
ATOM   2743  HA  TYR A 186      -5.354  11.361  16.981  1.00 92.77           H
ATOM   2744  CB  TYR A 186      -5.818   9.383  16.115  1.00 92.77           C
ATOM   2745 1HB  TYR A 186      -5.476   8.808  15.255  1.00 92.77           H
ATOM   2746 2HB  TYR A 186      -5.572   8.804  17.005  1.00 92.77           H
ATOM   2747  CG  TYR A 186      -7.337   9.543  16.032  1.00 92.77           C
ATOM   2748  CD1 TYR A 186      -7.997  10.348  16.938  1.00 92.77           C
ATOM   2749  HD1 TYR A 186      -7.436  10.870  17.713  1.00 92.77           H
ATOM   2750  CD2 TYR A 186      -8.048   8.881  15.051  1.00 92.77           C
ATOM   2751  HD2 TYR A 186      -7.527   8.246  14.335  1.00 92.77           H
ATOM   2752  CE1 TYR A 186      -9.427  10.498  16.860  1.00 92.77           C
ATOM   2753  HE1 TYR A 186      -9.961  11.130  17.569  1.00 92.77           H
ATOM   2754  CE2 TYR A 186      -9.478   9.031  14.973  1.00 92.77           C
ATOM   2755  HE2 TYR A 186     -10.051   8.515  14.203  1.00 92.77           H
ATOM   2756  CZ  TYR A 186     -10.097   9.832  15.881  1.00 92.77           C
ATOM   2757  OH  TYR A 186     -11.448   9.974  15.807  1.00 92.77           O
ATOM   2758  HH  TYR A 186     -11.790   9.553  14.967  1.00 92.77           H
ATOM   2759  HN  TYR A 186      -5.475  10.790  14.122  1.00 92.77           H
ATOM   2760  N   SER A 187      -2.849  10.697  15.189  1.00 93.04           N
ATOM   2761  CA  SER A 187      -1.401  10.572  15.187  1.00 93.04           C
ATOM   2762  C   SER A 187      -0.783  11.637  16.095  1.00 93.04           C
ATOM   2763  O   SER A 187      -0.958  12.832  15.864  1.00 93.04           O
ATOM   2764  HA  SER A 187      -1.198   9.574  15.575  1.00 93.04           H
ATOM   2765  CB  SER A 187      -0.839  10.692  13.769  1.00 93.04           C
ATOM   2766 1HB  SER A 187      -1.181  11.625  13.322  1.00 93.04           H
ATOM   2767 2HB  SER A 187       0.249  10.739  13.813  1.00 93.04           H
ATOM   2768  OG  SER A 187      -1.234   9.599  12.945  1.00 93.04           O
ATOM   2769  HG  SER A 187      -2.231   9.541  12.907  1.00 93.04           H
ATOM   2770  HN  SER A 187      -3.247  11.004  14.324  1.00 93.04           H
ATOM   2771  N   GLN A 188      -0.072  11.164  17.109  1.00 91.92           N
ATOM   2772  CA  GLN A 188       0.711  12.052  17.952  1.00 91.92           C
ATOM   2773  C   GLN A 188       1.958  11.331  18.467  1.00 91.92           C
ATOM   2774  O   GLN A 188       2.092  10.119  18.302  1.00 91.92           O
ATOM   2775  HA  GLN A 188       1.003  12.881  17.307  1.00 91.92           H
ATOM   2776  CB  GLN A 188      -0.130  12.591  19.111  1.00 91.92           C
ATOM   2777 1HB  GLN A 188       0.438  13.345  19.656  1.00 91.92           H
ATOM   2778 2HB  GLN A 188      -1.020  13.083  18.721  1.00 91.92           H
ATOM   2779  CG  GLN A 188      -0.538  11.465  20.062  1.00 91.92           C
ATOM   2780 1HG  GLN A 188      -1.107  10.712  19.517  1.00 91.92           H
ATOM   2781 2HG  GLN A 188       0.353  10.971  20.451  1.00 91.92           H
ATOM   2782  CD  GLN A 188      -1.376  12.004  21.223  1.00 91.92           C
ATOM   2783  OE1 GLN A 188      -1.838  13.134  21.217  1.00 91.92           O
ATOM   2784  NE2 GLN A 188      -1.547  11.136  22.216  1.00 91.92           N
ATOM   2785 1HE2 GLN A 188      -1.142  10.224  22.158  1.00 91.92           H
ATOM   2786 2HE2 GLN A 188      -2.081  11.396  23.020  1.00 91.92           H
ATOM   2787  HN  GLN A 188      -0.027  10.197  17.357  1.00 91.92           H
ATOM   2788  N   ILE A 189       2.839  12.106  19.082  1.00 91.61           N
ATOM   2789  CA  ILE A 189       4.020  11.542  19.714  1.00 91.61           C
ATOM   2790  C   ILE A 189       3.707  11.220  21.176  1.00 91.61           C
ATOM   2791  O   ILE A 189       3.185  12.064  21.903  1.00 91.61           O
ATOM   2792  HA  ILE A 189       4.253  10.610  19.198  1.00 91.61           H
ATOM   2793  CB  ILE A 189       5.221  12.473  19.532  1.00 91.61           C
ATOM   2794  HB  ILE A 189       4.977  13.435  19.982  1.00 91.61           H
ATOM   2795  CG1 ILE A 189       5.501  12.724  18.049  1.00 91.61           C
ATOM   2796 1HG1 ILE A 189       5.861  11.807  17.583  1.00 91.61           H
ATOM   2797 2HG1 ILE A 189       4.575  12.997  17.542  1.00 91.61           H
ATOM   2798  CG2 ILE A 189       6.450  11.931  20.264  1.00 91.61           C
ATOM   2799 1HG2 ILE A 189       6.231  11.846  21.328  1.00 91.61           H
ATOM   2800 2HG2 ILE A 189       6.706  10.948  19.866  1.00 91.61           H
ATOM   2801 3HG2 ILE A 189       7.289  12.611  20.119  1.00 91.61           H
ATOM   2802  CD1 ILE A 189       6.536  13.835  17.867  1.00 91.61           C
ATOM   2803 1HD1 ILE A 189       6.162  14.757  18.313  1.00 91.61           H
ATOM   2804 2HD1 ILE A 189       7.467  13.548  18.355  1.00 91.61           H
ATOM   2805 3HD1 ILE A 189       6.716  13.994  16.804  1.00 91.61           H
ATOM   2806  HN  ILE A 189       2.756  13.100  19.153  1.00 91.61           H
ATOM   2807  N   LYS A 190       4.038   9.997  21.564  1.00 88.61           N
ATOM   2808  CA  LYS A 190       3.934   9.600  22.958  1.00 88.61           C
ATOM   2809  C   LYS A 190       5.331   9.291  23.501  1.00 88.61           C
ATOM   2810  O   LYS A 190       6.098   8.563  22.873  1.00 88.61           O
ATOM   2811  HA  LYS A 190       3.529  10.448  23.510  1.00 88.61           H
ATOM   2812  CB  LYS A 190       2.944   8.444  23.113  1.00 88.61           C
ATOM   2813 1HB  LYS A 190       1.986   8.718  22.672  1.00 88.61           H
ATOM   2814 2HB  LYS A 190       3.308   7.573  22.567  1.00 88.61           H
ATOM   2815  CG  LYS A 190       2.749   8.084  24.587  1.00 88.61           C
ATOM   2816 1HG  LYS A 190       3.616   7.530  24.948  1.00 88.61           H
ATOM   2817 2HG  LYS A 190       2.683   8.995  25.182  1.00 88.61           H
ATOM   2818  CD  LYS A 190       1.484   7.246  24.784  1.00 88.61           C
ATOM   2819 1HD  LYS A 190       0.611   7.899  24.808  1.00 88.61           H
ATOM   2820 2HD  LYS A 190       1.354   6.572  23.937  1.00 88.61           H
ATOM   2821  CE  LYS A 190       1.558   6.437  26.081  1.00 88.61           C
ATOM   2822 1HE  LYS A 190       2.600   6.263  26.348  1.00 88.61           H
ATOM   2823 2HE  LYS A 190       1.110   7.005  26.896  1.00 88.61           H
ATOM   2824  NZ  LYS A 190       0.856   5.144  25.925  1.00 88.61           N
ATOM   2825 1HZ  LYS A 190       0.921   4.618  26.789  1.00 88.61           H
ATOM   2826 2HZ  LYS A 190      -0.119   5.313  25.705  1.00 88.61           H
ATOM   2827 3HZ  LYS A 190       1.285   4.615  25.174  1.00 88.61           H
ATOM   2828  HN  LYS A 190       4.372   9.286  20.945  1.00 88.61           H
ATOM   2829  N   GLU A 191       5.618   9.860  24.663  1.00 85.66           N
ATOM   2830  CA  GLU A 191       6.876   9.588  25.338  1.00 85.66           C
ATOM   2831  C   GLU A 191       6.688   8.493  26.390  1.00 85.66           C
ATOM   2832  O   GLU A 191       5.778   8.568  27.213  1.00 85.66           O
ATOM   2833  HA  GLU A 191       7.554   9.240  24.559  1.00 85.66           H
ATOM   2834  CB  GLU A 191       7.446  10.860  25.967  1.00 85.66           C
ATOM   2835 1HB  GLU A 191       6.658  11.392  26.501  1.00 85.66           H
ATOM   2836 2HB  GLU A 191       8.299  10.608  26.598  1.00 85.66           H
ATOM   2837  CG  GLU A 191       7.972  11.815  24.894  1.00 85.66           C
ATOM   2838 1HG  GLU A 191       8.703  11.300  24.270  1.00 85.66           H
ATOM   2839 2HG  GLU A 191       7.155  12.120  24.241  1.00 85.66           H
ATOM   2840  CD  GLU A 191       8.615  13.051  25.526  1.00 85.66           C
ATOM   2841  OE1 GLU A 191       9.090  13.905  24.747  1.00 85.66           O
ATOM   2842  OE2 GLU A 191       8.617  13.113  26.775  1.00 85.66           O
ATOM   2843  HN  GLU A 191       5.011  10.494  25.140  1.00 85.66           H
ATOM   2844  N   GLU A 192       7.563   7.500  26.327  1.00 76.55           N
ATOM   2845  CA  GLU A 192       7.475   6.366  27.231  1.00 76.55           C
ATOM   2846  C   GLU A 192       8.873   5.928  27.671  1.00 76.55           C
ATOM   2847  O   GLU A 192       9.704   5.566  26.840  1.00 76.55           O
ATOM   2848  HA  GLU A 192       6.912   6.726  28.092  1.00 76.55           H
ATOM   2849  CB  GLU A 192       6.715   5.207  26.584  1.00 76.55           C
ATOM   2850 1HB  GLU A 192       5.703   5.525  26.333  1.00 76.55           H
ATOM   2851 2HB  GLU A 192       7.274   4.835  25.725  1.00 76.55           H
ATOM   2852  CG  GLU A 192       6.580   4.030  27.553  1.00 76.55           C
ATOM   2853 1HG  GLU A 192       7.357   3.294  27.347  1.00 76.55           H
ATOM   2854 2HG  GLU A 192       6.732   4.377  28.575  1.00 76.55           H
ATOM   2855  CD  GLU A 192       5.203   3.375  27.431  1.00 76.55           C
ATOM   2856  OE1 GLU A 192       4.920   2.489  28.266  1.00 76.55           O
ATOM   2857  OE2 GLU A 192       4.464   3.774  26.505  1.00 76.55           O
ATOM   2858  HN  GLU A 192       8.321   7.463  25.675  1.00 76.55           H
ATOM   2859  N   SER A 193       9.089   5.974  28.978  1.00 72.24           N
ATOM   2860  CA  SER A 193      10.317   5.451  29.552  1.00 72.24           C
ATOM   2861  C   SER A 193      11.528   6.102  28.880  1.00 72.24           C
ATOM   2862  O   SER A 193      12.573   5.471  28.731  1.00 72.24           O
ATOM   2863  HA  SER A 193      10.277   5.717  30.608  1.00 72.24           H
ATOM   2864  CB  SER A 193      10.386   3.929  29.412  1.00 72.24           C
ATOM   2865 1HB  SER A 193      10.459   3.665  28.357  1.00 72.24           H
ATOM   2866 2HB  SER A 193      11.291   3.561  29.896  1.00 72.24           H
ATOM   2867  OG  SER A 193       9.249   3.288  29.983  1.00 72.24           O
ATOM   2868  HG  SER A 193       9.270   2.309  29.780  1.00 72.24           H
ATOM   2869  HN  SER A 193       8.444   6.359  29.638  1.00 72.24           H
ATOM   2870  N   GLY A 194      11.346   7.355  28.491  1.00 76.78           N
ATOM   2871  CA  GLY A 194      12.429   8.118  27.893  1.00 76.78           C
ATOM   2872  C   GLY A 194      12.552   7.817  26.398  1.00 76.78           C
ATOM   2873  O   GLY A 194      13.503   8.251  25.751  1.00 76.78           O
ATOM   2874 1HA  GLY A 194      12.252   9.183  28.040  1.00 76.78           H
ATOM   2875 2HA  GLY A 194      13.366   7.878  28.395  1.00 76.78           H
ATOM   2876  HN  GLY A 194      10.480   7.847  28.578  1.00 76.78           H
ATOM   2877  N   ILE A 195      11.576   7.077  25.894  1.00 83.93           N
ATOM   2878  CA  ILE A 195      11.523   6.775  24.474  1.00 83.93           C
ATOM   2879  C   ILE A 195      10.339   7.511  23.844  1.00 83.93           C
ATOM   2880  O   ILE A 195       9.200   7.348  24.277  1.00 83.93           O
ATOM   2881  HA  ILE A 195      12.442   7.151  24.025  1.00 83.93           H
ATOM   2882  CB  ILE A 195      11.496   5.262  24.248  1.00 83.93           C
ATOM   2883  HB  ILE A 195      10.598   4.862  24.719  1.00 83.93           H
ATOM   2884  CG1 ILE A 195      12.695   4.586  24.916  1.00 83.93           C
ATOM   2885 1HG1 ILE A 195      13.619   4.948  24.465  1.00 83.93           H
ATOM   2886 2HG1 ILE A 195      12.729   4.857  25.972  1.00 83.93           H
ATOM   2887  CG2 ILE A 195      11.409   4.931  22.757  1.00 83.93           C
ATOM   2888 1HG2 ILE A 195      10.499   5.362  22.341  1.00 83.93           H
ATOM   2889 2HG2 ILE A 195      12.276   5.346  22.242  1.00 83.93           H
ATOM   2890 3HG2 ILE A 195      11.392   3.849  22.625  1.00 83.93           H
ATOM   2891  CD1 ILE A 195      12.616   3.065  24.777  1.00 83.93           C
ATOM   2892 1HD1 ILE A 195      11.703   2.704  25.251  1.00 83.93           H
ATOM   2893 2HD1 ILE A 195      12.607   2.796  23.721  1.00 83.93           H
ATOM   2894 3HD1 ILE A 195      13.480   2.610  25.261  1.00 83.93           H
ATOM   2895  HN  ILE A 195      10.832   6.687  26.437  1.00 83.93           H
ATOM   2896  N   ALA A 196      10.650   8.307  22.831  1.00 90.43           N
ATOM   2897  CA  ALA A 196       9.615   8.974  22.058  1.00 90.43           C
ATOM   2898  C   ALA A 196       9.112   8.029  20.965  1.00 90.43           C
ATOM   2899  O   ALA A 196       9.905   7.470  20.209  1.00 90.43           O
ATOM   2900  HA  ALA A 196       8.792   9.204  22.735  1.00 90.43           H
ATOM   2901  CB  ALA A 196      10.167  10.282  21.489  1.00 90.43           C
ATOM   2902 1HB  ALA A 196      10.483  10.930  22.307  1.00 90.43           H
ATOM   2903 2HB  ALA A 196      11.019  10.068  20.845  1.00 90.43           H
ATOM   2904 3HB  ALA A 196       9.390  10.782  20.910  1.00 90.43           H
ATOM   2905  HN  ALA A 196      11.586   8.498  22.536  1.00 90.43           H
ATOM   2906  N   ILE A 197       7.796   7.879  20.917  1.00 89.41           N
ATOM   2907  CA  ILE A 197       7.182   6.964  19.970  1.00 89.41           C
ATOM   2908  C   ILE A 197       6.096   7.703  19.184  1.00 89.41           C
ATOM   2909  O   ILE A 197       5.236   8.356  19.772  1.00 89.41           O
ATOM   2910  HA  ILE A 197       7.957   6.646  19.272  1.00 89.41           H
ATOM   2911  CB  ILE A 197       6.677   5.710  20.687  1.00 89.41           C
ATOM   2912  HB  ILE A 197       5.943   6.016  21.434  1.00 89.41           H
ATOM   2913  CG1 ILE A 197       7.814   5.009  21.432  1.00 89.41           C
ATOM   2914 1HG1 ILE A 197       8.580   4.696  20.722  1.00 89.41           H
ATOM   2915 2HG1 ILE A 197       8.286   5.707  22.123  1.00 89.41           H
ATOM   2916  CG2 ILE A 197       5.964   4.771  19.712  1.00 89.41           C
ATOM   2917 1HG2 ILE A 197       5.113   5.286  19.268  1.00 89.41           H
ATOM   2918 2HG2 ILE A 197       6.657   4.469  18.927  1.00 89.41           H
ATOM   2919 3HG2 ILE A 197       5.615   3.888  20.248  1.00 89.41           H
ATOM   2920  CD1 ILE A 197       7.297   3.792  22.202  1.00 89.41           C
ATOM   2921 1HD1 ILE A 197       6.549   4.112  22.927  1.00 89.41           H
ATOM   2922 2HD1 ILE A 197       6.848   3.085  21.504  1.00 89.41           H
ATOM   2923 3HD1 ILE A 197       8.126   3.312  22.722  1.00 89.41           H
ATOM   2924  HN  ILE A 197       7.156   8.369  21.508  1.00 89.41           H
ATOM   2925  N   CYS A 198       6.172   7.574  17.868  1.00 91.97           N
ATOM   2926  CA  CYS A 198       5.111   8.065  17.006  1.00 91.97           C
ATOM   2927  C   CYS A 198       4.010   7.005  16.948  1.00 91.97           C
ATOM   2928  O   CYS A 198       4.209   5.927  16.389  1.00 91.97           O
ATOM   2929  HA  CYS A 198       4.740   8.984  17.459  1.00 91.97           H
ATOM   2930  CB  CYS A 198       5.633   8.422  15.613  1.00 91.97           C
ATOM   2931 1HB  CYS A 198       6.270   9.305  15.669  1.00 91.97           H
ATOM   2932 2HB  CYS A 198       6.249   7.609  15.227  1.00 91.97           H
ATOM   2933  SG  CYS A 198       4.231   8.734  14.479  1.00 91.97           S
ATOM   2934  HN  CYS A 198       6.939   7.144  17.391  1.00 91.97           H
ATOM   2935  N   THR A 199       2.871   7.347  17.532  1.00 91.23           N
ATOM   2936  CA  THR A 199       1.759   6.415  17.610  1.00 91.23           C
ATOM   2937  C   THR A 199       0.432   7.149  17.410  1.00 91.23           C
ATOM   2938  O   THR A 199       0.376   8.374  17.505  1.00 91.23           O
ATOM   2939  HA  THR A 199       1.854   5.698  16.794  1.00 91.23           H
ATOM   2940  CB  THR A 199       1.852   5.680  18.949  1.00 91.23           C
ATOM   2941  HB  THR A 199       2.873   5.354  19.144  1.00 91.23           H
ATOM   2942  OG1 THR A 199       0.884   4.639  18.842  1.00 91.23           O
ATOM   2943  HG1 THR A 199       0.958   4.022  19.624  1.00 91.23           H
ATOM   2944  CG2 THR A 199       1.355   6.531  20.120  1.00 91.23           C
ATOM   2945 1HG2 THR A 199       0.312   6.801  19.956  1.00 91.23           H
ATOM   2946 2HG2 THR A 199       1.958   7.437  20.191  1.00 91.23           H
ATOM   2947 3HG2 THR A 199       1.442   5.962  21.045  1.00 91.23           H
ATOM   2948  HN  THR A 199       2.702   8.241  17.947  1.00 91.23           H
ATOM   2949  N   MET A 200      -0.604   6.369  17.137  1.00 91.85           N
ATOM   2950  CA  MET A 200      -1.963   6.876  17.216  1.00 91.85           C
ATOM   2951  C   MET A 200      -2.511   6.757  18.639  1.00 91.85           C
ATOM   2952  O   MET A 200      -2.368   5.715  19.278  1.00 91.85           O
ATOM   2953  HA  MET A 200      -1.902   7.926  16.930  1.00 91.85           H
ATOM   2954  CB  MET A 200      -2.858   6.088  16.257  1.00 91.85           C
ATOM   2955 1HB  MET A 200      -2.737   5.020  16.436  1.00 91.85           H
ATOM   2956 2HB  MET A 200      -3.904   6.328  16.450  1.00 91.85           H
ATOM   2957  CG  MET A 200      -2.516   6.409  14.800  1.00 91.85           C
ATOM   2958 1HG  MET A 200      -2.586   7.483  14.630  1.00 91.85           H
ATOM   2959 2HG  MET A 200      -1.487   6.119  14.587  1.00 91.85           H
ATOM   2960  SD  MET A 200      -3.632   5.545  13.707  1.00 91.85           S
ATOM   2961  CE  MET A 200      -3.286   3.859  14.181  1.00 91.85           C
ATOM   2962 1HE  MET A 200      -2.233   3.640  14.003  1.00 91.85           H
ATOM   2963 2HE  MET A 200      -3.511   3.725  15.239  1.00 91.85           H
ATOM   2964 3HE  MET A 200      -3.903   3.181  13.590  1.00 91.85           H
ATOM   2965  HN  MET A 200      -0.525   5.409  16.867  1.00 91.85           H
ATOM   2966  N   VAL A 201      -3.127   7.838  19.095  1.00 92.22           N
ATOM   2967  CA  VAL A 201      -3.766   7.841  20.400  1.00 92.22           C
ATOM   2968  C   VAL A 201      -5.252   8.167  20.235  1.00 92.22           C
ATOM   2969  O   VAL A 201      -5.606   9.168  19.614  1.00 92.22           O
ATOM   2970  HA  VAL A 201      -3.670   6.838  20.816  1.00 92.22           H
ATOM   2971  CB  VAL A 201      -3.041   8.813  21.334  1.00 92.22           C
ATOM   2972  HB  VAL A 201      -3.127   9.813  20.910  1.00 92.22           H
ATOM   2973  CG1 VAL A 201      -3.694   8.832  22.718  1.00 92.22           C
ATOM   2974 1HG1 VAL A 201      -4.734   9.146  22.625  1.00 92.22           H
ATOM   2975 2HG1 VAL A 201      -3.654   7.833  23.153  1.00 92.22           H
ATOM   2976 3HG1 VAL A 201      -3.160   9.530  23.362  1.00 92.22           H
ATOM   2977  CG2 VAL A 201      -1.554   8.470  21.435  1.00 92.22           C
ATOM   2978 1HG2 VAL A 201      -1.439   7.459  21.825  1.00 92.22           H
ATOM   2979 2HG2 VAL A 201      -1.099   8.532  20.446  1.00 92.22           H
ATOM   2980 3HG2 VAL A 201      -1.063   9.176  22.105  1.00 92.22           H
ATOM   2981  HN  VAL A 201      -3.193   8.698  18.589  1.00 92.22           H
ATOM   2982  N   TYR A 202      -6.080   7.302  20.801  1.00 91.28           N
ATOM   2983  CA  TYR A 202      -7.520   7.479  20.715  1.00 91.28           C
ATOM   2984  C   TYR A 202      -8.063   8.170  21.968  1.00 91.28           C
ATOM   2985  O   TYR A 202      -7.677   7.829  23.085  1.00 91.28           O
ATOM   2986  HA  TYR A 202      -7.731   8.102  19.846  1.00 91.28           H
ATOM   2987  CB  TYR A 202      -8.114   6.072  20.625  1.00 91.28           C
ATOM   2988 1HB  TYR A 202      -7.807   5.502  21.503  1.00 91.28           H
ATOM   2989 2HB  TYR A 202      -9.201   6.145  20.657  1.00 91.28           H
ATOM   2990  CG  TYR A 202      -7.705   5.303  19.367  1.00 91.28           C
ATOM   2991  CD1 TYR A 202      -8.404   5.483  18.191  1.00 91.28           C
ATOM   2992  HD1 TYR A 202      -9.247   6.173  18.159  1.00 91.28           H
ATOM   2993  CD2 TYR A 202      -6.637   4.430  19.409  1.00 91.28           C
ATOM   2994  HD2 TYR A 202      -6.085   4.288  20.338  1.00 91.28           H
ATOM   2995  CE1 TYR A 202      -8.019   4.760  17.007  1.00 91.28           C
ATOM   2996  HE1 TYR A 202      -8.562   4.892  16.072  1.00 91.28           H
ATOM   2997  CE2 TYR A 202      -6.252   3.707  18.225  1.00 91.28           C
ATOM   2998  HE2 TYR A 202      -5.410   3.014  18.244  1.00 91.28           H
ATOM   2999  CZ  TYR A 202      -6.962   3.907  17.082  1.00 91.28           C
ATOM   3000  OH  TYR A 202      -6.598   3.224  15.964  1.00 91.28           O
ATOM   3001  HH  TYR A 202      -7.327   3.273  15.281  1.00 91.28           H
ATOM   3002  HN  TYR A 202      -5.784   6.494  21.309  1.00 91.28           H
ATOM   3003  N   PRO A 203      -8.963   9.149  21.807  1.00 82.05           N
ATOM   3004  CA  PRO A 203      -9.392   9.974  22.939  1.00 82.05           C
ATOM   3005  C   PRO A 203     -10.218   9.189  23.945  1.00 82.05           C
ATOM   3006  O   PRO A 203     -10.857   8.199  23.591  1.00 82.05           O
ATOM   3007  HA  PRO A 203      -8.524  10.326  23.498  1.00 82.05           H
ATOM   3008  CB  PRO A 203     -10.205  11.092  22.285  1.00 82.05           C
ATOM   3009 1HB  PRO A 203     -11.016  11.430  22.931  1.00 82.05           H
ATOM   3010 2HB  PRO A 203      -9.588  11.964  22.068  1.00 82.05           H
ATOM   3011  CG  PRO A 203     -10.730  10.462  21.026  1.00 82.05           C
ATOM   3012 1HG  PRO A 203     -11.650   9.909  21.216  1.00 82.05           H
ATOM   3013 2HG  PRO A 203     -10.960  11.216  20.274  1.00 82.05           H
ATOM   3014  CD  PRO A 203      -9.636   9.546  20.557  1.00 82.05           C
ATOM   3015 1HD  PRO A 203     -10.037   8.684  20.025  1.00 82.05           H
ATOM   3016 2HD  PRO A 203      -8.953  10.053  19.877  1.00 82.05           H
ATOM   3017  N   SER A 204     -10.184   9.657  25.184  1.00 69.09           N
ATOM   3018  CA  SER A 204     -10.499   8.801  26.315  1.00 69.09           C
ATOM   3019  C   SER A 204     -11.834   8.091  26.079  1.00 69.09           C
ATOM   3020  O   SER A 204     -11.917   6.868  26.183  1.00 69.09           O
ATOM   3021  HA  SER A 204      -9.685   8.079  26.367  1.00 69.09           H
ATOM   3022  CB  SER A 204     -10.550   9.605  27.616  1.00 69.09           C
ATOM   3023 1HB  SER A 204     -11.017   9.004  28.396  1.00 69.09           H
ATOM   3024 2HB  SER A 204      -9.534   9.823  27.948  1.00 69.09           H
ATOM   3025  OG  SER A 204     -11.270  10.825  27.463  1.00 69.09           O
ATOM   3026  HG  SER A 204     -12.225  10.694  27.728  1.00 69.09           H
ATOM   3027  HN  SER A 204      -9.947  10.599  25.420  1.00 69.09           H
ATOM   3028  N   ASP A 205     -12.845   8.888  25.765  1.00 73.49           N
ATOM   3029  CA  ASP A 205     -14.211   8.394  25.750  1.00 73.49           C
ATOM   3030  C   ASP A 205     -14.393   7.447  24.562  1.00 73.49           C
ATOM   3031  O   ASP A 205     -14.116   7.815  23.422  1.00 73.49           O
ATOM   3032  HA  ASP A 205     -14.344   7.891  26.708  1.00 73.49           H
ATOM   3033  CB  ASP A 205     -15.210   9.542  25.598  1.00 73.49           C
ATOM   3034 1HB  ASP A 205     -14.861  10.233  24.831  1.00 73.49           H
ATOM   3035 2HB  ASP A 205     -16.170   9.151  25.261  1.00 73.49           H
ATOM   3036  CG  ASP A 205     -15.394  10.289  26.920  1.00 73.49           C
ATOM   3037  OD1 ASP A 205     -15.151   9.653  27.969  1.00 73.49           O
ATOM   3038  OD2 ASP A 205     -15.772  11.478  26.853  1.00 73.49           O
ATOM   3039  HN  ASP A 205     -12.742   9.853  25.524  1.00 73.49           H
ATOM   3040  N   GLU A 206     -14.859   6.245  24.870  1.00 82.75           N
ATOM   3041  CA  GLU A 206     -15.106   5.252  23.839  1.00 82.75           C
ATOM   3042  C   GLU A 206     -13.858   5.062  22.975  1.00 82.75           C
ATOM   3043  O   GLU A 206     -13.957   4.682  21.810  1.00 82.75           O
ATOM   3044  HA  GLU A 206     -15.329   4.329  24.374  1.00 82.75           H
ATOM   3045  CB  GLU A 206     -16.313   5.639  22.982  1.00 82.75           C
ATOM   3046 1HB  GLU A 206     -16.111   6.578  22.466  1.00 82.75           H
ATOM   3047 2HB  GLU A 206     -16.561   4.821  22.306  1.00 82.75           H
ATOM   3048  CG  GLU A 206     -17.551   5.870  23.851  1.00 82.75           C
ATOM   3049 1HG  GLU A 206     -17.326   5.614  24.886  1.00 82.75           H
ATOM   3050 2HG  GLU A 206     -17.818   6.927  23.834  1.00 82.75           H
ATOM   3051  CD  GLU A 206     -18.731   5.032  23.357  1.00 82.75           C
ATOM   3052  OE1 GLU A 206     -19.406   4.435  24.224  1.00 82.75           O
ATOM   3053  OE2 GLU A 206     -18.933   5.007  22.123  1.00 82.75           O
ATOM   3054  HN  GLU A 206     -15.067   5.948  25.802  1.00 82.75           H
ATOM   3055  N   SER A 207     -12.711   5.336  23.580  1.00 89.51           N
ATOM   3056  CA  SER A 207     -11.442   5.162  22.893  1.00 89.51           C
ATOM   3057  C   SER A 207     -11.395   3.788  22.222  1.00 89.51           C
ATOM   3058  O   SER A 207     -10.977   3.669  21.071  1.00 89.51           O
ATOM   3059  HA  SER A 207     -11.408   5.954  22.146  1.00 89.51           H
ATOM   3060  CB  SER A 207     -10.267   5.321  23.859  1.00 89.51           C
ATOM   3061 1HB  SER A 207      -9.375   4.872  23.422  1.00 89.51           H
ATOM   3062 2HB  SER A 207     -10.054   6.381  24.000  1.00 89.51           H
ATOM   3063  OG  SER A 207     -10.529   4.718  25.124  1.00 89.51           O
ATOM   3064  HG  SER A 207     -10.799   5.417  25.786  1.00 89.51           H
ATOM   3065  HN  SER A 207     -12.640   5.670  24.520  1.00 89.51           H
ATOM   3066  N   THR A 208     -11.830   2.784  22.969  1.00 90.06           N
ATOM   3067  CA  THR A 208     -11.727   1.409  22.510  1.00 90.06           C
ATOM   3068  C   THR A 208     -12.614   1.190  21.282  1.00 90.06           C
ATOM   3069  O   THR A 208     -12.203   0.538  20.324  1.00 90.06           O
ATOM   3070  HA  THR A 208     -10.699   1.227  22.197  1.00 90.06           H
ATOM   3071  CB  THR A 208     -12.075   0.491  23.683  1.00 90.06           C
ATOM   3072  HB  THR A 208     -11.978  -0.557  23.399  1.00 90.06           H
ATOM   3073  OG1 THR A 208     -13.382   0.904  24.072  1.00 90.06           O
ATOM   3074  HG1 THR A 208     -13.812   0.197  24.633  1.00 90.06           H
ATOM   3075  CG2 THR A 208     -11.215   0.767  24.917  1.00 90.06           C
ATOM   3076 1HG2 THR A 208     -11.364   1.797  25.242  1.00 90.06           H
ATOM   3077 2HG2 THR A 208     -10.164   0.612  24.670  1.00 90.06           H
ATOM   3078 3HG2 THR A 208     -11.503   0.088  25.720  1.00 90.06           H
ATOM   3079  HN  THR A 208     -12.245   2.898  23.872  1.00 90.06           H
ATOM   3080  N   LYS A 209     -13.815   1.746  21.352  1.00 91.58           N
ATOM   3081  CA  LYS A 209     -14.765   1.616  20.261  1.00 91.58           C
ATOM   3082  C   LYS A 209     -14.178   2.253  19.000  1.00 91.58           C
ATOM   3083  O   LYS A 209     -14.303   1.703  17.907  1.00 91.58           O
ATOM   3084  HA  LYS A 209     -14.906   0.551  20.076  1.00 91.58           H
ATOM   3085  CB  LYS A 209     -16.125   2.189  20.663  1.00 91.58           C
ATOM   3086 1HB  LYS A 209     -15.991   3.173  21.113  1.00 91.58           H
ATOM   3087 2HB  LYS A 209     -16.743   2.327  19.776  1.00 91.58           H
ATOM   3088  CG  LYS A 209     -16.840   1.264  21.650  1.00 91.58           C
ATOM   3089 1HG  LYS A 209     -17.100   0.329  21.154  1.00 91.58           H
ATOM   3090 2HG  LYS A 209     -16.169   1.013  22.471  1.00 91.58           H
ATOM   3091  CD  LYS A 209     -18.106   1.923  22.202  1.00 91.58           C
ATOM   3092 1HD  LYS A 209     -17.833   2.759  22.846  1.00 91.58           H
ATOM   3093 2HD  LYS A 209     -18.694   2.333  21.381  1.00 91.58           H
ATOM   3094  CE  LYS A 209     -18.949   0.919  22.989  1.00 91.58           C
ATOM   3095 1HE  LYS A 209     -19.198   0.068  22.355  1.00 91.58           H
ATOM   3096 2HE  LYS A 209     -18.373   0.532  23.830  1.00 91.58           H
ATOM   3097  NZ  LYS A 209     -20.190   1.557  23.482  1.00 91.58           N
ATOM   3098 1HZ  LYS A 209     -20.781   0.857  23.915  1.00 91.58           H
ATOM   3099 2HZ  LYS A 209     -19.955   2.270  24.164  1.00 91.58           H
ATOM   3100 3HZ  LYS A 209     -20.683   1.982  22.705  1.00 91.58           H
ATOM   3101  HN  LYS A 209     -14.140   2.278  22.135  1.00 91.58           H
ATOM   3102  N   LEU A 210     -13.550   3.403  19.194  1.00 92.74           N
ATOM   3103  CA  LEU A 210     -13.007   4.157  18.077  1.00 92.74           C
ATOM   3104  C   LEU A 210     -11.910   3.335  17.398  1.00 92.74           C
ATOM   3105  O   LEU A 210     -11.896   3.203  16.175  1.00 92.74           O
ATOM   3106  HA  LEU A 210     -13.815   4.311  17.363  1.00 92.74           H
ATOM   3107  CB  LEU A 210     -12.542   5.540  18.540  1.00 92.74           C
ATOM   3108 1HB  LEU A 210     -13.374   6.031  19.044  1.00 92.74           H
ATOM   3109 2HB  LEU A 210     -11.753   5.407  19.281  1.00 92.74           H
ATOM   3110  CG  LEU A 210     -12.022   6.474  17.445  1.00 92.74           C
ATOM   3111  HG  LEU A 210     -11.200   5.974  16.931  1.00 92.74           H
ATOM   3112  CD1 LEU A 210     -13.106   6.750  16.401  1.00 92.74           C
ATOM   3113 1HD1 LEU A 210     -13.416   5.812  15.941  1.00 92.74           H
ATOM   3114 2HD1 LEU A 210     -13.963   7.220  16.883  1.00 92.74           H
ATOM   3115 3HD1 LEU A 210     -12.710   7.417  15.634  1.00 92.74           H
ATOM   3116  CD2 LEU A 210     -11.462   7.764  18.045  1.00 92.74           C
ATOM   3117 1HD2 LEU A 210     -12.247   8.278  18.599  1.00 92.74           H
ATOM   3118 2HD2 LEU A 210     -10.639   7.524  18.719  1.00 92.74           H
ATOM   3119 3HD2 LEU A 210     -11.099   8.410  17.245  1.00 92.74           H
ATOM   3120  HN  LEU A 210     -13.410   3.819  20.093  1.00 92.74           H
ATOM   3121  N   LYS A 211     -11.017   2.804  18.220  1.00 92.76           N
ATOM   3122  CA  LYS A 211      -9.922   1.993  17.714  1.00 92.76           C
ATOM   3123  C   LYS A 211     -10.489   0.847  16.874  1.00 92.76           C
ATOM   3124  O   LYS A 211     -10.044   0.618  15.750  1.00 92.76           O
ATOM   3125  HA  LYS A 211      -9.317   2.629  17.068  1.00 92.76           H
ATOM   3126  CB  LYS A 211      -9.024   1.529  18.862  1.00 92.76           C
ATOM   3127 1HB  LYS A 211      -8.603   2.395  19.373  1.00 92.76           H
ATOM   3128 2HB  LYS A 211      -9.619   0.985  19.596  1.00 92.76           H
ATOM   3129  CG  LYS A 211      -7.895   0.634  18.348  1.00 92.76           C
ATOM   3130 1HG  LYS A 211      -8.312  -0.296  17.959  1.00 92.76           H
ATOM   3131 2HG  LYS A 211      -7.385   1.125  17.519  1.00 92.76           H
ATOM   3132  CD  LYS A 211      -6.891   0.323  19.460  1.00 92.76           C
ATOM   3133 1HD  LYS A 211      -6.517   1.254  19.887  1.00 92.76           H
ATOM   3134 2HD  LYS A 211      -7.390  -0.218  20.264  1.00 92.76           H
ATOM   3135  CE  LYS A 211      -5.722  -0.507  18.927  1.00 92.76           C
ATOM   3136 1HE  LYS A 211      -6.071  -1.501  18.647  1.00 92.76           H
ATOM   3137 2HE  LYS A 211      -5.321  -0.044  18.025  1.00 92.76           H
ATOM   3138  NZ  LYS A 211      -4.657  -0.618  19.949  1.00 92.76           N
ATOM   3139 1HZ  LYS A 211      -3.813  -0.980  19.519  1.00 92.76           H
ATOM   3140 2HZ  LYS A 211      -4.471   0.297  20.344  1.00 92.76           H
ATOM   3141 3HZ  LYS A 211      -4.959  -1.248  20.684  1.00 92.76           H
ATOM   3142  HN  LYS A 211     -11.033   2.920  19.213  1.00 92.76           H
ATOM   3143  N   SER A 212     -11.462   0.157  17.451  1.00 91.52           N
ATOM   3144  CA  SER A 212     -12.043  -1.005  16.801  1.00 91.52           C
ATOM   3145  C   SER A 212     -12.586  -0.617  15.424  1.00 91.52           C
ATOM   3146  O   SER A 212     -12.280  -1.268  14.426  1.00 91.52           O
ATOM   3147  HA  SER A 212     -11.226  -1.719  16.702  1.00 91.52           H
ATOM   3148  CB  SER A 212     -13.155  -1.616  17.656  1.00 91.52           C
ATOM   3149 1HB  SER A 212     -12.750  -1.900  18.627  1.00 91.52           H
ATOM   3150 2HB  SER A 212     -13.926  -0.867  17.838  1.00 91.52           H
ATOM   3151  OG  SER A 212     -13.740  -2.757  17.035  1.00 91.52           O
ATOM   3152  HG  SER A 212     -13.025  -3.402  16.762  1.00 91.52           H
ATOM   3153  HN  SER A 212     -11.851   0.380  18.345  1.00 91.52           H
ATOM   3154  N   ALA A 213     -13.381   0.443  15.413  1.00 92.11           N
ATOM   3155  CA  ALA A 213     -14.040   0.872  14.191  1.00 92.11           C
ATOM   3156  C   ALA A 213     -12.982   1.243  13.150  1.00 92.11           C
ATOM   3157  O   ALA A 213     -13.109   0.890  11.979  1.00 92.11           O
ATOM   3158  HA  ALA A 213     -14.626   0.033  13.818  1.00 92.11           H
ATOM   3159  CB  ALA A 213     -14.985   2.034  14.502  1.00 92.11           C
ATOM   3160 1HB  ALA A 213     -15.735   1.710  15.224  1.00 92.11           H
ATOM   3161 2HB  ALA A 213     -14.415   2.865  14.918  1.00 92.11           H
ATOM   3162 3HB  ALA A 213     -15.479   2.356  13.585  1.00 92.11           H
ATOM   3163  HN  ALA A 213     -13.577   1.003  16.218  1.00 92.11           H
ATOM   3164  N   VAL A 214     -11.963   1.951  13.615  1.00 90.85           N
ATOM   3165  CA  VAL A 214     -10.916   2.426  12.727  1.00 90.85           C
ATOM   3166  C   VAL A 214     -10.211   1.227  12.089  1.00 90.85           C
ATOM   3167  O   VAL A 214      -9.920   1.238  10.894  1.00 90.85           O
ATOM   3168  HA  VAL A 214     -11.391   3.013  11.941  1.00 90.85           H
ATOM   3169  CB  VAL A 214      -9.959   3.345  13.491  1.00 90.85           C
ATOM   3170  HB  VAL A 214      -9.659   2.831  14.404  1.00 90.85           H
ATOM   3171  CG1 VAL A 214      -8.697   3.624  12.672  1.00 90.85           C
ATOM   3172 1HG1 VAL A 214      -8.186   2.685  12.461  1.00 90.85           H
ATOM   3173 2HG1 VAL A 214      -8.972   4.107  11.735  1.00 90.85           H
ATOM   3174 3HG1 VAL A 214      -8.035   4.279  13.238  1.00 90.85           H
ATOM   3175  CG2 VAL A 214     -10.653   4.648  13.891  1.00 90.85           C
ATOM   3176 1HG2 VAL A 214     -10.996   5.167  12.995  1.00 90.85           H
ATOM   3177 2HG2 VAL A 214     -11.508   4.424  14.530  1.00 90.85           H
ATOM   3178 3HG2 VAL A 214      -9.951   5.282  14.432  1.00 90.85           H
ATOM   3179  HN  VAL A 214     -11.847   2.200  14.576  1.00 90.85           H
ATOM   3180  N   LEU A 215      -9.957   0.223  12.914  1.00 90.90           N
ATOM   3181  CA  LEU A 215      -9.266  -0.969  12.452  1.00 90.90           C
ATOM   3182  C   LEU A 215     -10.151  -1.710  11.448  1.00 90.90           C
ATOM   3183  O   LEU A 215      -9.674  -2.154  10.405  1.00 90.90           O
ATOM   3184  HA  LEU A 215      -8.360  -0.643  11.940  1.00 90.90           H
ATOM   3185  CB  LEU A 215      -8.830  -1.830  13.640  1.00 90.90           C
ATOM   3186 1HB  LEU A 215      -9.378  -1.501  14.522  1.00 90.90           H
ATOM   3187 2HB  LEU A 215      -9.128  -2.860  13.445  1.00 90.90           H
ATOM   3188  CG  LEU A 215      -7.335  -1.814  13.967  1.00 90.90           C
ATOM   3189  HG  LEU A 215      -6.780  -1.837  13.029  1.00 90.90           H
ATOM   3190  CD1 LEU A 215      -6.946  -0.523  14.691  1.00 90.90           C
ATOM   3191 1HD1 LEU A 215      -7.174   0.333  14.056  1.00 90.90           H
ATOM   3192 2HD1 LEU A 215      -7.509  -0.445  15.621  1.00 90.90           H
ATOM   3193 3HD1 LEU A 215      -5.879  -0.538  14.912  1.00 90.90           H
ATOM   3194  CD2 LEU A 215      -6.934  -3.059  14.760  1.00 90.90           C
ATOM   3195 1HD2 LEU A 215      -7.496  -3.092  15.693  1.00 90.90           H
ATOM   3196 2HD2 LEU A 215      -7.154  -3.951  14.172  1.00 90.90           H
ATOM   3197 3HD2 LEU A 215      -5.867  -3.022  14.979  1.00 90.90           H
ATOM   3198  HN  LEU A 215     -10.215   0.214  13.880  1.00 90.90           H
ATOM   3199  N   THR A 216     -11.424  -1.819  11.798  1.00 91.74           N
ATOM   3200  CA  THR A 216     -12.376  -2.517  10.950  1.00 91.74           C
ATOM   3201  C   THR A 216     -12.407  -1.890   9.555  1.00 91.74           C
ATOM   3202  O   THR A 216     -12.406  -2.601   8.551  1.00 91.74           O
ATOM   3203  HA  THR A 216     -12.038  -3.547  10.830  1.00 91.74           H
ATOM   3204  CB  THR A 216     -13.734  -2.504  11.653  1.00 91.74           C
ATOM   3205  HB  THR A 216     -14.086  -1.483  11.801  1.00 91.74           H
ATOM   3206  OG1 THR A 216     -13.516  -3.257  12.844  1.00 91.74           O
ATOM   3207  HG1 THR A 216     -13.231  -2.650  13.585  1.00 91.74           H
ATOM   3208  CG2 THR A 216     -14.794  -3.305  10.895  1.00 91.74           C
ATOM   3209 1HG2 THR A 216     -14.472  -4.342  10.807  1.00 91.74           H
ATOM   3210 2HG2 THR A 216     -14.927  -2.880   9.900  1.00 91.74           H
ATOM   3211 3HG2 THR A 216     -15.739  -3.262  11.437  1.00 91.74           H
ATOM   3212  HN  THR A 216     -11.807  -1.442  12.641  1.00 91.74           H
ATOM   3213  N   LEU A 217     -12.436  -0.566   9.537  1.00 88.48           N
ATOM   3214  CA  LEU A 217     -12.490   0.165   8.282  1.00 88.48           C
ATOM   3215  C   LEU A 217     -11.252  -0.171   7.448  1.00 88.48           C
ATOM   3216  O   LEU A 217     -11.346  -0.346   6.234  1.00 88.48           O
ATOM   3217  HA  LEU A 217     -13.373  -0.178   7.742  1.00 88.48           H
ATOM   3218  CB  LEU A 217     -12.670   1.662   8.541  1.00 88.48           C
ATOM   3219 1HB  LEU A 217     -13.542   1.798   9.180  1.00 88.48           H
ATOM   3220 2HB  LEU A 217     -11.805   2.020   9.100  1.00 88.48           H
ATOM   3221  CG  LEU A 217     -12.839   2.541   7.300  1.00 88.48           C
ATOM   3222  HG  LEU A 217     -12.021   2.325   6.614  1.00 88.48           H
ATOM   3223  CD1 LEU A 217     -14.142   2.211   6.568  1.00 88.48           C
ATOM   3224 1HD1 LEU A 217     -14.129   1.167   6.257  1.00 88.48           H
ATOM   3225 2HD1 LEU A 217     -14.987   2.381   7.236  1.00 88.48           H
ATOM   3226 3HD1 LEU A 217     -14.237   2.851   5.691  1.00 88.48           H
ATOM   3227  CD2 LEU A 217     -12.746   4.025   7.663  1.00 88.48           C
ATOM   3228 1HD2 LEU A 217     -13.530   4.274   8.378  1.00 88.48           H
ATOM   3229 2HD2 LEU A 217     -11.771   4.230   8.106  1.00 88.48           H
ATOM   3230 3HD2 LEU A 217     -12.870   4.627   6.763  1.00 88.48           H
ATOM   3231  HN  LEU A 217     -12.423   0.005  10.358  1.00 88.48           H
ATOM   3232  N   LYS A 218     -10.120  -0.251   8.132  1.00 86.31           N
ATOM   3233  CA  LYS A 218      -8.857  -0.510   7.462  1.00 86.31           C
ATOM   3234  C   LYS A 218      -8.901  -1.899   6.821  1.00 86.31           C
ATOM   3235  O   LYS A 218      -8.423  -2.085   5.703  1.00 86.31           O
ATOM   3236  HA  LYS A 218      -8.748   0.232   6.672  1.00 86.31           H
ATOM   3237  CB  LYS A 218      -7.688  -0.317   8.430  1.00 86.31           C
ATOM   3238 1HB  LYS A 218      -7.904  -0.818   9.373  1.00 86.31           H
ATOM   3239 2HB  LYS A 218      -6.792  -0.783   8.021  1.00 86.31           H
ATOM   3240  CG  LYS A 218      -7.427   1.169   8.684  1.00 86.31           C
ATOM   3241 1HG  LYS A 218      -6.987   1.622   7.795  1.00 86.31           H
ATOM   3242 2HG  LYS A 218      -8.371   1.682   8.869  1.00 86.31           H
ATOM   3243  CD  LYS A 218      -6.491   1.365   9.879  1.00 86.31           C
ATOM   3244 1HD  LYS A 218      -6.897   0.853  10.751  1.00 86.31           H
ATOM   3245 2HD  LYS A 218      -5.523   0.912   9.665  1.00 86.31           H
ATOM   3246  CE  LYS A 218      -6.306   2.851  10.193  1.00 86.31           C
ATOM   3247 1HE  LYS A 218      -6.054   3.393   9.281  1.00 86.31           H
ATOM   3248 2HE  LYS A 218      -7.242   3.269  10.563  1.00 86.31           H
ATOM   3249  NZ  LYS A 218      -5.239   3.039  11.200  1.00 86.31           N
ATOM   3250 1HZ  LYS A 218      -4.884   3.987  11.144  1.00 86.31           H
ATOM   3251 2HZ  LYS A 218      -5.616   2.874  12.127  1.00 86.31           H
ATOM   3252 3HZ  LYS A 218      -4.486   2.384  11.021  1.00 86.31           H
ATOM   3253  HN  LYS A 218     -10.058  -0.142   9.124  1.00 86.31           H
ATOM   3254  N   VAL A 219      -9.480  -2.837   7.556  1.00 87.33           N
ATOM   3255  CA  VAL A 219      -9.523  -4.218   7.107  1.00 87.33           C
ATOM   3256  C   VAL A 219     -10.407  -4.318   5.862  1.00 87.33           C
ATOM   3257  O   VAL A 219     -10.035  -4.962   4.882  1.00 87.33           O
ATOM   3258  HA  VAL A 219      -8.507  -4.509   6.839  1.00 87.33           H
ATOM   3259  CB  VAL A 219      -9.991  -5.125   8.247  1.00 87.33           C
ATOM   3260  HB  VAL A 219     -10.900  -4.694   8.666  1.00 87.33           H
ATOM   3261  CG1 VAL A 219     -10.328  -6.525   7.731  1.00 87.33           C
ATOM   3262 1HG1 VAL A 219     -11.124  -6.457   6.989  1.00 87.33           H
ATOM   3263 2HG1 VAL A 219      -9.443  -6.967   7.274  1.00 87.33           H
ATOM   3264 3HG1 VAL A 219     -10.658  -7.149   8.562  1.00 87.33           H
ATOM   3265  CG2 VAL A 219      -8.944  -5.188   9.361  1.00 87.33           C
ATOM   3266 1HG2 VAL A 219      -8.011  -5.584   8.961  1.00 87.33           H
ATOM   3267 2HG2 VAL A 219      -8.774  -4.188   9.758  1.00 87.33           H
ATOM   3268 3HG2 VAL A 219      -9.302  -5.839  10.159  1.00 87.33           H
ATOM   3269  HN  VAL A 219      -9.912  -2.667   8.441  1.00 87.33           H
ATOM   3270  N   ILE A 220     -11.561  -3.672   5.942  1.00 87.33           N
ATOM   3271  CA  ILE A 220     -12.549  -3.771   4.881  1.00 87.33           C
ATOM   3272  C   ILE A 220     -11.983  -3.145   3.604  1.00 87.33           C
ATOM   3273  O   ILE A 220     -11.938  -3.793   2.559  1.00 87.33           O
ATOM   3274  HA  ILE A 220     -12.726  -4.830   4.697  1.00 87.33           H
ATOM   3275  CB  ILE A 220     -13.878  -3.160   5.328  1.00 87.33           C
ATOM   3276  HB  ILE A 220     -13.676  -2.177   5.755  1.00 87.33           H
ATOM   3277  CG1 ILE A 220     -14.528  -4.005   6.425  1.00 87.33           C
ATOM   3278 1HG1 ILE A 220     -14.837  -4.966   6.014  1.00 87.33           H
ATOM   3279 2HG1 ILE A 220     -13.800  -4.212   7.209  1.00 87.33           H
ATOM   3280  CG2 ILE A 220     -14.814  -2.950   4.136  1.00 87.33           C
ATOM   3281 1HG2 ILE A 220     -14.344  -2.277   3.419  1.00 87.33           H
ATOM   3282 2HG2 ILE A 220     -15.013  -3.909   3.657  1.00 87.33           H
ATOM   3283 3HG2 ILE A 220     -15.751  -2.515   4.482  1.00 87.33           H
ATOM   3284  CD1 ILE A 220     -15.740  -3.287   7.024  1.00 87.33           C
ATOM   3285 1HD1 ILE A 220     -15.423  -2.338   7.456  1.00 87.33           H
ATOM   3286 2HD1 ILE A 220     -16.476  -3.103   6.242  1.00 87.33           H
ATOM   3287 3HD1 ILE A 220     -16.183  -3.910   7.802  1.00 87.33           H
ATOM   3288  HN  ILE A 220     -11.824  -3.091   6.712  1.00 87.33           H
ATOM   3289  N   LEU A 221     -11.566  -1.894   3.730  1.00 81.79           N
ATOM   3290  CA  LEU A 221     -11.194  -1.108   2.566  1.00 81.79           C
ATOM   3291  C   LEU A 221      -9.791  -1.513   2.110  1.00 81.79           C
ATOM   3292  O   LEU A 221      -9.430  -1.316   0.951  1.00 81.79           O
ATOM   3293  HA  LEU A 221     -11.898  -1.349   1.770  1.00 81.79           H
ATOM   3294  CB  LEU A 221     -11.337   0.386   2.861  1.00 81.79           C
ATOM   3295 1HB  LEU A 221     -10.716   0.628   3.723  1.00 81.79           H
ATOM   3296 2HB  LEU A 221     -10.937   0.943   2.013  1.00 81.79           H
ATOM   3297  CG  LEU A 221     -12.758   0.882   3.137  1.00 81.79           C
ATOM   3298  HG  LEU A 221     -13.128   0.378   4.029  1.00 81.79           H
ATOM   3299  CD1 LEU A 221     -12.768   2.384   3.429  1.00 81.79           C
ATOM   3300 1HD1 LEU A 221     -12.150   2.588   4.304  1.00 81.79           H
ATOM   3301 2HD1 LEU A 221     -12.370   2.924   2.570  1.00 81.79           H
ATOM   3302 3HD1 LEU A 221     -13.790   2.710   3.621  1.00 81.79           H
ATOM   3303  CD2 LEU A 221     -13.700   0.516   1.988  1.00 81.79           C
ATOM   3304 1HD2 LEU A 221     -13.343   0.974   1.065  1.00 81.79           H
ATOM   3305 2HD2 LEU A 221     -13.724  -0.567   1.869  1.00 81.79           H
ATOM   3306 3HD2 LEU A 221     -14.703   0.880   2.210  1.00 81.79           H
ATOM   3307  HN  LEU A 221     -11.481  -1.419   4.606  1.00 81.79           H
ATOM   3308  N   GLY A 222      -9.037  -2.072   3.046  1.00 73.77           N
ATOM   3309  CA  GLY A 222      -7.637  -2.371   2.800  1.00 73.77           C
ATOM   3310  C   GLY A 222      -7.485  -3.679   2.020  1.00 73.77           C
ATOM   3311  O   GLY A 222      -6.636  -3.784   1.137  1.00 73.77           O
ATOM   3312 1HA  GLY A 222      -7.180  -1.555   2.240  1.00 73.77           H
ATOM   3313 2HA  GLY A 222      -7.105  -2.445   3.748  1.00 73.77           H
ATOM   3314  HN  GLY A 222      -9.368  -2.318   3.957  1.00 73.77           H
ATOM   3315  N   PHE A 223      -8.321  -4.643   2.376  1.00 76.46           N
ATOM   3316  CA  PHE A 223      -8.093  -6.020   1.969  1.00 76.46           C
ATOM   3317  C   PHE A 223      -9.291  -6.566   1.189  1.00 76.46           C
ATOM   3318  O   PHE A 223      -9.159  -6.945   0.027  1.00 76.46           O
ATOM   3319  HA  PHE A 223      -7.212  -6.025   1.328  1.00 76.46           H
ATOM   3320  CB  PHE A 223      -7.914  -6.841   3.247  1.00 76.46           C
ATOM   3321 1HB  PHE A 223      -7.097  -6.415   3.829  1.00 76.46           H
ATOM   3322 2HB  PHE A 223      -8.816  -6.752   3.853  1.00 76.46           H
ATOM   3323  CG  PHE A 223      -7.627  -8.323   3.000  1.00 76.46           C
ATOM   3324  CD1 PHE A 223      -8.512  -9.266   3.420  1.00 76.46           C
ATOM   3325  HD1 PHE A 223      -9.426  -8.967   3.933  1.00 76.46           H
ATOM   3326  CD2 PHE A 223      -6.487  -8.697   2.360  1.00 76.46           C
ATOM   3327  HD2 PHE A 223      -5.778  -7.941   2.023  1.00 76.46           H
ATOM   3328  CE1 PHE A 223      -8.245 -10.642   3.190  1.00 76.46           C
ATOM   3329  HE1 PHE A 223      -8.954 -11.398   3.527  1.00 76.46           H
ATOM   3330  CE2 PHE A 223      -6.220 -10.073   2.130  1.00 76.46           C
ATOM   3331  HE2 PHE A 223      -5.306 -10.372   1.617  1.00 76.46           H
ATOM   3332  CZ  PHE A 223      -7.105 -11.016   2.550  1.00 76.46           C
ATOM   3333  HZ  PHE A 223      -6.900 -12.072   2.374  1.00 76.46           H
ATOM   3334  HN  PHE A 223      -9.140  -4.497   2.931  1.00 76.46           H
ATOM   3335  N   PHE A 224     -10.433  -6.589   1.861  1.00 83.04           N
ATOM   3336  CA  PHE A 224     -11.579  -7.331   1.364  1.00 83.04           C
ATOM   3337  C   PHE A 224     -12.077  -6.747   0.040  1.00 83.04           C
ATOM   3338  O   PHE A 224     -12.246  -7.474  -0.938  1.00 83.04           O
ATOM   3339  HA  PHE A 224     -11.255  -8.359   1.206  1.00 83.04           H
ATOM   3340  CB  PHE A 224     -12.685  -7.201   2.413  1.00 83.04           C
ATOM   3341 1HB  PHE A 224     -12.663  -6.193   2.827  1.00 83.04           H
ATOM   3342 2HB  PHE A 224     -13.652  -7.324   1.924  1.00 83.04           H
ATOM   3343  CG  PHE A 224     -12.578  -8.210   3.558  1.00 83.04           C
ATOM   3344  CD1 PHE A 224     -12.987  -9.494   3.374  1.00 83.04           C
ATOM   3345  HD1 PHE A 224     -13.391  -9.804   2.410  1.00 83.04           H
ATOM   3346  CD2 PHE A 224     -12.074  -7.822   4.760  1.00 83.04           C
ATOM   3347  HD2 PHE A 224     -11.747  -6.793   4.908  1.00 83.04           H
ATOM   3348  CE1 PHE A 224     -12.887 -10.430   4.437  1.00 83.04           C
ATOM   3349  HE1 PHE A 224     -13.215 -11.459   4.289  1.00 83.04           H
ATOM   3350  CE2 PHE A 224     -11.975  -8.758   5.823  1.00 83.04           C
ATOM   3351  HE2 PHE A 224     -11.571  -8.448   6.787  1.00 83.04           H
ATOM   3352  CZ  PHE A 224     -12.383 -10.042   5.639  1.00 83.04           C
ATOM   3353  HZ  PHE A 224     -12.307 -10.761   6.455  1.00 83.04           H
ATOM   3354  HN  PHE A 224     -10.582  -6.113   2.728  1.00 83.04           H
ATOM   3355  N   LEU A 225     -12.299  -5.441   0.051  1.00 81.15           N
ATOM   3356  CA  LEU A 225     -12.840  -4.764  -1.115  1.00 81.15           C
ATOM   3357  C   LEU A 225     -11.878  -4.936  -2.292  1.00 81.15           C
ATOM   3358  O   LEU A 225     -12.282  -5.370  -3.369  1.00 81.15           O
ATOM   3359  HA  LEU A 225     -13.784  -5.249  -1.366  1.00 81.15           H
ATOM   3360  CB  LEU A 225     -13.156  -3.303  -0.787  1.00 81.15           C
ATOM   3361 1HB  LEU A 225     -13.919  -3.282  -0.009  1.00 81.15           H
ATOM   3362 2HB  LEU A 225     -12.260  -2.844  -0.368  1.00 81.15           H
ATOM   3363  CG  LEU A 225     -13.636  -2.442  -1.957  1.00 81.15           C
ATOM   3364  HG  LEU A 225     -12.946  -2.579  -2.788  1.00 81.15           H
ATOM   3365  CD1 LEU A 225     -15.018  -2.891  -2.437  1.00 81.15           C
ATOM   3366 1HD1 LEU A 225     -14.968  -3.930  -2.765  1.00 81.15           H
ATOM   3367 2HD1 LEU A 225     -15.734  -2.802  -1.620  1.00 81.15           H
ATOM   3368 3HD1 LEU A 225     -15.335  -2.263  -3.269  1.00 81.15           H
ATOM   3369  CD2 LEU A 225     -13.613  -0.956  -1.590  1.00 81.15           C
ATOM   3370 1HD2 LEU A 225     -14.267  -0.782  -0.736  1.00 81.15           H
ATOM   3371 2HD2 LEU A 225     -12.595  -0.662  -1.334  1.00 81.15           H
ATOM   3372 3HD2 LEU A 225     -13.959  -0.367  -2.439  1.00 81.15           H
ATOM   3373  HN  LEU A 225     -12.116  -4.850   0.837  1.00 81.15           H
ATOM   3374  N   PRO A 226     -10.594  -4.601  -2.109  1.00 74.86           N
ATOM   3375  CA  PRO A 226      -9.604  -4.798  -3.170  1.00 74.86           C
ATOM   3376  C   PRO A 226      -9.603  -6.223  -3.700  1.00 74.86           C
ATOM   3377  O   PRO A 226      -9.576  -6.439  -4.911  1.00 74.86           O
ATOM   3378  HA  PRO A 226      -9.847  -4.175  -4.030  1.00 74.86           H
ATOM   3379  CB  PRO A 226      -8.276  -4.442  -2.499  1.00 74.86           C
ATOM   3380 1HB  PRO A 226      -7.796  -5.321  -2.068  1.00 74.86           H
ATOM   3381 2HB  PRO A 226      -7.571  -4.010  -3.208  1.00 74.86           H
ATOM   3382  CG  PRO A 226      -8.681  -3.439  -1.426  1.00 74.86           C
ATOM   3383 1HG  PRO A 226      -7.927  -3.356  -0.643  1.00 74.86           H
ATOM   3384 2HG  PRO A 226      -8.809  -2.437  -1.836  1.00 74.86           H
ATOM   3385  CD  PRO A 226      -9.988  -4.012  -0.901  1.00 74.86           C
ATOM   3386 1HD  PRO A 226      -9.819  -4.764  -0.130  1.00 74.86           H
ATOM   3387 2HD  PRO A 226     -10.619  -3.242  -0.457  1.00 74.86           H
ATOM   3388  N   PHE A 227      -9.634  -7.166  -2.770  1.00 80.01           N
ATOM   3389  CA  PHE A 227      -9.545  -8.572  -3.127  1.00 80.01           C
ATOM   3390  C   PHE A 227     -10.717  -8.987  -4.019  1.00 80.01           C
ATOM   3391  O   PHE A 227     -10.517  -9.600  -5.067  1.00 80.01           O
ATOM   3392  HA  PHE A 227      -8.610  -8.709  -3.671  1.00 80.01           H
ATOM   3393  CB  PHE A 227      -9.605  -9.369  -1.823  1.00 80.01           C
ATOM   3394 1HB  PHE A 227      -8.790  -9.047  -1.174  1.00 80.01           H
ATOM   3395 2HB  PHE A 227     -10.536  -9.133  -1.307  1.00 80.01           H
ATOM   3396  CG  PHE A 227      -9.516 -10.885  -2.015  1.00 80.01           C
ATOM   3397  CD1 PHE A 227     -10.638 -11.648  -1.930  1.00 80.01           C
ATOM   3398  HD1 PHE A 227     -11.601 -11.180  -1.725  1.00 80.01           H
ATOM   3399  CD2 PHE A 227      -8.314 -11.468  -2.270  1.00 80.01           C
ATOM   3400  HD2 PHE A 227      -7.415 -10.857  -2.338  1.00 80.01           H
ATOM   3401  CE1 PHE A 227     -10.556 -13.054  -2.108  1.00 80.01           C
ATOM   3402  HE1 PHE A 227     -11.455 -13.666  -2.040  1.00 80.01           H
ATOM   3403  CE2 PHE A 227      -8.232 -12.875  -2.449  1.00 80.01           C
ATOM   3404  HE2 PHE A 227      -7.269 -13.342  -2.653  1.00 80.01           H
ATOM   3405  CZ  PHE A 227      -9.354 -13.638  -2.364  1.00 80.01           C
ATOM   3406  HZ  PHE A 227      -9.291 -14.717  -2.501  1.00 80.01           H
ATOM   3407  HN  PHE A 227      -9.718  -6.984  -1.791  1.00 80.01           H
ATOM   3408  N   VAL A 228     -11.913  -8.636  -3.571  1.00 83.26           N
ATOM   3409  CA  VAL A 228     -13.119  -8.995  -4.297  1.00 83.26           C
ATOM   3410  C   VAL A 228     -13.046  -8.423  -5.714  1.00 83.26           C
ATOM   3411  O   VAL A 228     -13.336  -9.120  -6.685  1.00 83.26           O
ATOM   3412  HA  VAL A 228     -13.154 -10.083  -4.360  1.00 83.26           H
ATOM   3413  CB  VAL A 228     -14.354  -8.525  -3.526  1.00 83.26           C
ATOM   3414  HB  VAL A 228     -14.208  -7.477  -3.266  1.00 83.26           H
ATOM   3415  CG1 VAL A 228     -15.612  -8.623  -4.392  1.00 83.26           C
ATOM   3416 1HG1 VAL A 228     -15.493  -7.997  -5.277  1.00 83.26           H
ATOM   3417 2HG1 VAL A 228     -15.763  -9.659  -4.697  1.00 83.26           H
ATOM   3418 3HG1 VAL A 228     -16.474  -8.283  -3.819  1.00 83.26           H
ATOM   3419  CG2 VAL A 228     -14.521  -9.314  -2.225  1.00 83.26           C
ATOM   3420 1HG2 VAL A 228     -14.635 -10.373  -2.455  1.00 83.26           H
ATOM   3421 2HG2 VAL A 228     -13.642  -9.170  -1.598  1.00 83.26           H
ATOM   3422 3HG2 VAL A 228     -15.406  -8.959  -1.697  1.00 83.26           H
ATOM   3423  HN  VAL A 228     -12.065  -8.117  -2.730  1.00 83.26           H
ATOM   3424  N   VAL A 229     -12.655  -7.159  -5.788  1.00 76.44           N
ATOM   3425  CA  VAL A 229     -12.638  -6.453  -7.058  1.00 76.44           C
ATOM   3426  C   VAL A 229     -11.698  -7.176  -8.025  1.00 76.44           C
ATOM   3427  O   VAL A 229     -12.063  -7.444  -9.168  1.00 76.44           O
ATOM   3428  HA  VAL A 229     -13.649  -6.483  -7.464  1.00 76.44           H
ATOM   3429  CB  VAL A 229     -12.257  -4.988  -6.838  1.00 76.44           C
ATOM   3430  HB  VAL A 229     -11.428  -4.959  -6.131  1.00 76.44           H
ATOM   3431  CG1 VAL A 229     -11.786  -4.342  -8.142  1.00 76.44           C
ATOM   3432 1HG1 VAL A 229     -10.914  -4.877  -8.518  1.00 76.44           H
ATOM   3433 2HG1 VAL A 229     -12.587  -4.388  -8.880  1.00 76.44           H
ATOM   3434 3HG1 VAL A 229     -11.522  -3.301  -7.957  1.00 76.44           H
ATOM   3435  CG2 VAL A 229     -13.421  -4.205  -6.227  1.00 76.44           C
ATOM   3436 1HG2 VAL A 229     -14.279  -4.246  -6.899  1.00 76.44           H
ATOM   3437 2HG2 VAL A 229     -13.691  -4.645  -5.267  1.00 76.44           H
ATOM   3438 3HG2 VAL A 229     -13.124  -3.167  -6.081  1.00 76.44           H
ATOM   3439  HN  VAL A 229     -12.355  -6.619  -5.001  1.00 76.44           H
ATOM   3440  N   MET A 230     -10.504  -7.471  -7.530  1.00 76.51           N
ATOM   3441  CA  MET A 230      -9.483  -8.089  -8.358  1.00 76.51           C
ATOM   3442  C   MET A 230      -9.925  -9.474  -8.833  1.00 76.51           C
ATOM   3443  O   MET A 230      -9.779  -9.808 -10.008  1.00 76.51           O
ATOM   3444  HA  MET A 230      -9.359  -7.426  -9.215  1.00 76.51           H
ATOM   3445  CB  MET A 230      -8.184  -8.213  -7.559  1.00 76.51           C
ATOM   3446 1HB  MET A 230      -8.412  -8.480  -6.528  1.00 76.51           H
ATOM   3447 2HB  MET A 230      -7.576  -9.019  -7.970  1.00 76.51           H
ATOM   3448  CG  MET A 230      -7.393  -6.904  -7.590  1.00 76.51           C
ATOM   3449 1HG  MET A 230      -7.274  -6.565  -8.620  1.00 76.51           H
ATOM   3450 2HG  MET A 230      -7.942  -6.125  -7.061  1.00 76.51           H
ATOM   3451  SD  MET A 230      -5.792  -7.139  -6.838  1.00 76.51           S
ATOM   3452  CE  MET A 230      -6.269  -7.240  -5.120  1.00 76.51           C
ATOM   3453 1HE  MET A 230      -6.765  -6.316  -4.826  1.00 76.51           H
ATOM   3454 2HE  MET A 230      -6.951  -8.079  -4.982  1.00 76.51           H
ATOM   3455 3HE  MET A 230      -5.381  -7.388  -4.505  1.00 76.51           H
ATOM   3456  HN  MET A 230     -10.232  -7.296  -6.584  1.00 76.51           H
ATOM   3457  N   ALA A 231     -10.457 -10.244  -7.895  1.00 81.40           N
ATOM   3458  CA  ALA A 231     -10.894 -11.597  -8.196  1.00 81.40           C
ATOM   3459  C   ALA A 231     -11.883 -11.561  -9.363  1.00 81.40           C
ATOM   3460  O   ALA A 231     -11.786 -12.365 -10.289  1.00 81.40           O
ATOM   3461  HA  ALA A 231     -10.016 -12.171  -8.493  1.00 81.40           H
ATOM   3462  CB  ALA A 231     -11.497 -12.230  -6.940  1.00 81.40           C
ATOM   3463 1HB  ALA A 231     -10.745 -12.259  -6.151  1.00 81.40           H
ATOM   3464 2HB  ALA A 231     -12.350 -11.638  -6.609  1.00 81.40           H
ATOM   3465 3HB  ALA A 231     -11.824 -13.245  -7.167  1.00 81.40           H
ATOM   3466  HN  ALA A 231     -10.590  -9.958  -6.946  1.00 81.40           H
ATOM   3467  N   CYS A 232     -12.812 -10.620  -9.280  1.00 80.73           N
ATOM   3468  CA  CYS A 232     -13.818 -10.468 -10.319  1.00 80.73           C
ATOM   3469  C   CYS A 232     -13.108 -10.117 -11.627  1.00 80.73           C
ATOM   3470  O   CYS A 232     -13.362 -10.732 -12.661  1.00 80.73           O
ATOM   3471  HA  CYS A 232     -14.329 -11.427 -10.401  1.00 80.73           H
ATOM   3472  CB  CYS A 232     -14.868  -9.422  -9.940  1.00 80.73           C
ATOM   3473 1HB  CYS A 232     -14.379  -8.495  -9.642  1.00 80.73           H
ATOM   3474 2HB  CYS A 232     -15.490  -9.191 -10.804  1.00 80.73           H
ATOM   3475  SG  CYS A 232     -15.909 -10.047  -8.571  1.00 80.73           S
ATOM   3476  HG  CYS A 232     -15.057  -9.740  -7.597  1.00 80.73           H
ATOM   3477  HN  CYS A 232     -12.885  -9.971  -8.524  1.00 80.73           H
ATOM   3478  N   CYS A 233     -12.230  -9.127 -11.540  1.00 74.42           N
ATOM   3479  CA  CYS A 233     -11.617  -8.564 -12.731  1.00 74.42           C
ATOM   3480  C   CYS A 233     -10.892  -9.687 -13.474  1.00 74.42           C
ATOM   3481  O   CYS A 233     -11.076  -9.859 -14.678  1.00 74.42           O
ATOM   3482  HA  CYS A 233     -12.426  -8.157 -13.337  1.00 74.42           H
ATOM   3483  CB  CYS A 233     -10.677  -7.406 -12.389  1.00 74.42           C
ATOM   3484 1HB  CYS A 233      -9.965  -7.718 -11.625  1.00 74.42           H
ATOM   3485 2HB  CYS A 233     -10.099  -7.124 -13.269  1.00 74.42           H
ATOM   3486  SG  CYS A 233     -11.644  -5.971 -11.791  1.00 74.42           S
ATOM   3487  HG  CYS A 233     -11.843  -6.440 -10.563  1.00 74.42           H
ATOM   3488  HN  CYS A 233     -11.939  -8.713 -10.678  1.00 74.42           H
ATOM   3489  N   TYR A 234     -10.081 -10.422 -12.727  1.00 77.87           N
ATOM   3490  CA  TYR A 234      -9.222 -11.430 -13.323  1.00 77.87           C
ATOM   3491  C   TYR A 234     -10.041 -12.616 -13.835  1.00 77.87           C
ATOM   3492  O   TYR A 234      -9.688 -13.232 -14.839  1.00 77.87           O
ATOM   3493  HA  TYR A 234      -8.697 -10.972 -14.161  1.00 77.87           H
ATOM   3494  CB  TYR A 234      -8.296 -11.910 -12.204  1.00 77.87           C
ATOM   3495 1HB  TYR A 234      -8.862 -11.959 -11.274  1.00 77.87           H
ATOM   3496 2HB  TYR A 234      -7.965 -12.924 -12.429  1.00 77.87           H
ATOM   3497  CG  TYR A 234      -7.067 -11.024 -11.989  1.00 77.87           C
ATOM   3498  CD1 TYR A 234      -6.104 -10.930 -12.974  1.00 77.87           C
ATOM   3499  HD1 TYR A 234      -6.220 -11.486 -13.904  1.00 77.87           H
ATOM   3500  CD2 TYR A 234      -6.921 -10.320 -10.811  1.00 77.87           C
ATOM   3501  HD2 TYR A 234      -7.681 -10.395 -10.034  1.00 77.87           H
ATOM   3502  CE1 TYR A 234      -4.948 -10.096 -12.772  1.00 77.87           C
ATOM   3503  HE1 TYR A 234      -4.180 -10.012 -13.542  1.00 77.87           H
ATOM   3504  CE2 TYR A 234      -5.764  -9.487 -10.610  1.00 77.87           C
ATOM   3505  HE2 TYR A 234      -5.636  -8.925  -9.684  1.00 77.87           H
ATOM   3506  CZ  TYR A 234      -4.835  -9.416 -11.600  1.00 77.87           C
ATOM   3507  OH  TYR A 234      -3.742  -8.628 -11.410  1.00 77.87           O
ATOM   3508  HH  TYR A 234      -3.818  -8.144 -10.538  1.00 77.87           H
ATOM   3509  HN  TYR A 234     -10.007 -10.337 -11.733  1.00 77.87           H
ATOM   3510  N   THR A 235     -11.121 -12.901 -13.121  1.00 82.85           N
ATOM   3511  CA  THR A 235     -12.039 -13.947 -13.537  1.00 82.85           C
ATOM   3512  C   THR A 235     -12.551 -13.674 -14.953  1.00 82.85           C
ATOM   3513  O   THR A 235     -12.599 -14.579 -15.785  1.00 82.85           O
ATOM   3514  HA  THR A 235     -11.493 -14.890 -13.571  1.00 82.85           H
ATOM   3515  CB  THR A 235     -13.155 -14.039 -12.494  1.00 82.85           C
ATOM   3516  HB  THR A 235     -13.717 -13.107 -12.443  1.00 82.85           H
ATOM   3517  OG1 THR A 235     -12.480 -14.418 -11.297  1.00 82.85           O
ATOM   3518  HG1 THR A 235     -12.442 -13.642 -10.667  1.00 82.85           H
ATOM   3519  CG2 THR A 235     -14.114 -15.200 -12.764  1.00 82.85           C
ATOM   3520 1HG2 THR A 235     -13.561 -16.139 -12.749  1.00 82.85           H
ATOM   3521 2HG2 THR A 235     -14.578 -15.068 -13.742  1.00 82.85           H
ATOM   3522 3HG2 THR A 235     -14.886 -15.220 -11.995  1.00 82.85           H
ATOM   3523  HN  THR A 235     -11.371 -12.431 -12.274  1.00 82.85           H
ATOM   3524  N   ILE A 236     -12.923 -12.423 -15.183  1.00 80.46           N
ATOM   3525  CA  ILE A 236     -13.488 -12.034 -16.463  1.00 80.46           C
ATOM   3526  C   ILE A 236     -12.396 -12.081 -17.534  1.00 80.46           C
ATOM   3527  O   ILE A 236     -12.630 -12.557 -18.644  1.00 80.46           O
ATOM   3528  HA  ILE A 236     -14.254 -12.766 -16.719  1.00 80.46           H
ATOM   3529  CB  ILE A 236     -14.181 -10.674 -16.352  1.00 80.46           C
ATOM   3530  HB  ILE A 236     -13.455  -9.951 -15.980  1.00 80.46           H
ATOM   3531  CG1 ILE A 236     -15.328 -10.725 -15.341  1.00 80.46           C
ATOM   3532 1HG1 ILE A 236     -16.160 -11.292 -15.757  1.00 80.46           H
ATOM   3533 2HG1 ILE A 236     -15.002 -11.249 -14.442  1.00 80.46           H
ATOM   3534  CG2 ILE A 236     -14.647 -10.182 -17.724  1.00 80.46           C
ATOM   3535 1HG2 ILE A 236     -13.787 -10.083 -18.386  1.00 80.46           H
ATOM   3536 2HG2 ILE A 236     -15.351 -10.900 -18.147  1.00 80.46           H
ATOM   3537 3HG2 ILE A 236     -15.136  -9.214 -17.615  1.00 80.46           H
ATOM   3538  CD1 ILE A 236     -15.797  -9.316 -14.973  1.00 80.46           C
ATOM   3539 1HD1 ILE A 236     -14.969  -8.759 -14.534  1.00 80.46           H
ATOM   3540 2HD1 ILE A 236     -16.144  -8.803 -15.870  1.00 80.46           H
ATOM   3541 3HD1 ILE A 236     -16.613  -9.381 -14.253  1.00 80.46           H
ATOM   3542  HN  ILE A 236     -12.842 -11.684 -14.514  1.00 80.46           H
ATOM   3543  N   ILE A 237     -11.226 -11.582 -17.163  1.00 77.22           N
ATOM   3544  CA  ILE A 237     -10.113 -11.511 -18.095  1.00 77.22           C
ATOM   3545  C   ILE A 237      -9.782 -12.918 -18.595  1.00 77.22           C
ATOM   3546  O   ILE A 237      -9.657 -13.140 -19.798  1.00 77.22           O
ATOM   3547  HA  ILE A 237     -10.436 -10.910 -18.945  1.00 77.22           H
ATOM   3548  CB  ILE A 237      -8.925 -10.790 -17.456  1.00 77.22           C
ATOM   3549  HB  ILE A 237      -8.798 -11.172 -16.443  1.00 77.22           H
ATOM   3550  CG1 ILE A 237      -9.192  -9.287 -17.342  1.00 77.22           C
ATOM   3551 1HG1 ILE A 237      -9.204  -8.840 -18.336  1.00 77.22           H
ATOM   3552 2HG1 ILE A 237     -10.177  -9.122 -16.906  1.00 77.22           H
ATOM   3553  CG2 ILE A 237      -7.630 -11.086 -18.216  1.00 77.22           C
ATOM   3554 1HG2 ILE A 237      -7.437 -12.158 -18.201  1.00 77.22           H
ATOM   3555 2HG2 ILE A 237      -7.730 -10.749 -19.248  1.00 77.22           H
ATOM   3556 3HG2 ILE A 237      -6.802 -10.561 -17.741  1.00 77.22           H
ATOM   3557  CD1 ILE A 237      -8.126  -8.605 -16.482  1.00 77.22           C
ATOM   3558 1HD1 ILE A 237      -8.134  -9.038 -15.482  1.00 77.22           H
ATOM   3559 2HD1 ILE A 237      -7.145  -8.752 -16.935  1.00 77.22           H
ATOM   3560 3HD1 ILE A 237      -8.340  -7.538 -16.418  1.00 77.22           H
ATOM   3561  HN  ILE A 237     -11.033 -11.231 -16.247  1.00 77.22           H
ATOM   3562  N   ILE A 238      -9.649 -13.833 -17.646  1.00 78.54           N
ATOM   3563  CA  ILE A 238      -9.272 -15.199 -17.970  1.00 78.54           C
ATOM   3564  C   ILE A 238     -10.301 -15.791 -18.935  1.00 78.54           C
ATOM   3565  O   ILE A 238      -9.937 -16.447 -19.909  1.00 78.54           O
ATOM   3566  HA  ILE A 238      -8.307 -15.160 -18.475  1.00 78.54           H
ATOM   3567  CB  ILE A 238      -9.083 -16.020 -16.693  1.00 78.54           C
ATOM   3568  HB  ILE A 238      -9.932 -15.831 -16.036  1.00 78.54           H
ATOM   3569  CG1 ILE A 238      -7.824 -15.581 -15.941  1.00 78.54           C
ATOM   3570 1HG1 ILE A 238      -6.939 -15.911 -16.483  1.00 78.54           H
ATOM   3571 2HG1 ILE A 238      -7.784 -14.492 -15.896  1.00 78.54           H
ATOM   3572  CG2 ILE A 238      -9.073 -17.518 -17.000  1.00 78.54           C
ATOM   3573 1HG2 ILE A 238     -10.020 -17.801 -17.460  1.00 78.54           H
ATOM   3574 2HG2 ILE A 238      -8.256 -17.743 -17.685  1.00 78.54           H
ATOM   3575 3HG2 ILE A 238      -8.937 -18.078 -16.075  1.00 78.54           H
ATOM   3576  CD1 ILE A 238      -7.805 -16.156 -14.523  1.00 78.54           C
ATOM   3577 1HD1 ILE A 238      -8.679 -15.804 -13.976  1.00 78.54           H
ATOM   3578 2HD1 ILE A 238      -7.820 -17.245 -14.572  1.00 78.54           H
ATOM   3579 3HD1 ILE A 238      -6.900 -15.829 -14.011  1.00 78.54           H
ATOM   3580  HN  ILE A 238      -9.793 -13.654 -16.672  1.00 78.54           H
ATOM   3581  N   HIS A 239     -11.566 -15.539 -18.629  1.00 82.99           N
ATOM   3582  CA  HIS A 239     -12.651 -16.078 -19.431  1.00 82.99           C
ATOM   3583  C   HIS A 239     -12.510 -15.595 -20.876  1.00 82.99           C
ATOM   3584  O   HIS A 239     -12.667 -16.376 -21.814  1.00 82.99           O
ATOM   3585  HA  HIS A 239     -12.548 -17.163 -19.408  1.00 82.99           H
ATOM   3586  CB  HIS A 239     -14.007 -15.725 -18.817  1.00 82.99           C
ATOM   3587 1HB  HIS A 239     -14.022 -16.056 -17.779  1.00 82.99           H
ATOM   3588 2HB  HIS A 239     -14.119 -14.641 -18.808  1.00 82.99           H
ATOM   3589  CG  HIS A 239     -15.185 -16.332 -19.541  1.00 82.99           C
ATOM   3590  ND1 HIS A 239     -15.933 -15.635 -20.474  1.00 82.99           N
ATOM   3591  HD1 HIS A 239     -15.778 -14.689 -20.758  1.00 82.99           H
ATOM   3592  CD2 HIS A 239     -15.736 -17.578 -19.459  1.00 82.99           C
ATOM   3593  HD2 HIS A 239     -15.390 -18.386 -18.815  1.00 82.99           H
ATOM   3594  CE1 HIS A 239     -16.888 -16.434 -20.926  1.00 82.99           C
ATOM   3595  HE1 HIS A 239     -17.641 -16.175 -21.671  1.00 82.99           H
ATOM   3596  NE2 HIS A 239     -16.765 -17.637 -20.295  1.00 82.99           N
ATOM   3597  HN  HIS A 239     -11.852 -14.979 -17.852  1.00 82.99           H
ATOM   3598  N   THR A 240     -12.216 -14.310 -21.011  1.00 76.65           N
ATOM   3599  CA  THR A 240     -12.149 -13.692 -22.324  1.00 76.65           C
ATOM   3600  C   THR A 240     -10.914 -14.182 -23.083  1.00 76.65           C
ATOM   3601  O   THR A 240     -10.966 -14.386 -24.295  1.00 76.65           O
ATOM   3602  HA  THR A 240     -13.022 -14.006 -22.897  1.00 76.65           H
ATOM   3603  CB  THR A 240     -12.182 -12.174 -22.134  1.00 76.65           C
ATOM   3604  HB  THR A 240     -11.243 -11.814 -21.713  1.00 76.65           H
ATOM   3605  OG1 THR A 240     -13.340 -11.949 -21.334  1.00 76.65           O
ATOM   3606  HG1 THR A 240     -13.097 -11.976 -20.365  1.00 76.65           H
ATOM   3607  CG2 THR A 240     -12.477 -11.427 -23.436  1.00 76.65           C
ATOM   3608 1HG2 THR A 240     -13.448 -11.738 -23.821  1.00 76.65           H
ATOM   3609 2HG2 THR A 240     -11.705 -11.656 -24.170  1.00 76.65           H
ATOM   3610 3HG2 THR A 240     -12.489 -10.354 -23.245  1.00 76.65           H
ATOM   3611  HN  THR A 240     -12.025 -13.697 -20.245  1.00 76.65           H
ATOM   3612  N   LEU A 241      -9.833 -14.358 -22.338  1.00 76.19           N
ATOM   3613  CA  LEU A 241      -8.576 -14.780 -22.932  1.00 76.19           C
ATOM   3614  C   LEU A 241      -8.723 -16.205 -23.469  1.00 76.19           C
ATOM   3615  O   LEU A 241      -8.151 -16.545 -24.503  1.00 76.19           O
ATOM   3616  HA  LEU A 241      -8.371 -14.114 -23.770  1.00 76.19           H
ATOM   3617  CB  LEU A 241      -7.429 -14.615 -21.932  1.00 76.19           C
ATOM   3618 1HB  LEU A 241      -7.760 -14.991 -20.965  1.00 76.19           H
ATOM   3619 2HB  LEU A 241      -6.600 -15.246 -22.253  1.00 76.19           H
ATOM   3620  CG  LEU A 241      -6.904 -13.190 -21.742  1.00 76.19           C
ATOM   3621  HG  LEU A 241      -7.736 -12.559 -21.428  1.00 76.19           H
ATOM   3622  CD1 LEU A 241      -5.852 -13.137 -20.633  1.00 76.19           C
ATOM   3623 1HD1 LEU A 241      -6.295 -13.474 -19.696  1.00 76.19           H
ATOM   3624 2HD1 LEU A 241      -5.016 -13.785 -20.894  1.00 76.19           H
ATOM   3625 3HD1 LEU A 241      -5.496 -12.113 -20.519  1.00 76.19           H
ATOM   3626  CD2 LEU A 241      -6.377 -12.620 -23.060  1.00 76.19           C
ATOM   3627 1HD2 LEU A 241      -5.564 -13.245 -23.428  1.00 76.19           H
ATOM   3628 2HD2 LEU A 241      -7.182 -12.601 -23.796  1.00 76.19           H
ATOM   3629 3HD2 LEU A 241      -6.011 -11.606 -22.897  1.00 76.19           H
ATOM   3630  HN  LEU A 241      -9.806 -14.217 -21.348  1.00 76.19           H
ATOM   3631  N   ILE A 242      -9.494 -17.000 -22.742  1.00 77.80           N
ATOM   3632  CA  ILE A 242      -9.726 -18.380 -23.134  1.00 77.80           C
ATOM   3633  C   ILE A 242     -10.484 -18.407 -24.463  1.00 77.80           C
ATOM   3634  O   ILE A 242     -10.206 -19.241 -25.323  1.00 77.80           O
ATOM   3635  HA  ILE A 242      -8.752 -18.846 -23.282  1.00 77.80           H
ATOM   3636  CB  ILE A 242     -10.428 -19.145 -22.010  1.00 77.80           C
ATOM   3637  HB  ILE A 242     -11.235 -18.522 -21.624  1.00 77.80           H
ATOM   3638  CG1 ILE A 242      -9.470 -19.414 -20.848  1.00 77.80           C
ATOM   3639 1HG1 ILE A 242      -8.729 -20.155 -21.147  1.00 77.80           H
ATOM   3640 2HG1 ILE A 242      -8.927 -18.502 -20.601  1.00 77.80           H
ATOM   3641  CG2 ILE A 242     -11.065 -20.433 -22.538  1.00 77.80           C
ATOM   3642 1HG2 ILE A 242     -11.799 -20.187 -23.305  1.00 77.80           H
ATOM   3643 2HG2 ILE A 242     -10.292 -21.071 -22.966  1.00 77.80           H
ATOM   3644 3HG2 ILE A 242     -11.557 -20.957 -21.718  1.00 77.80           H
ATOM   3645  CD1 ILE A 242     -10.228 -19.911 -19.616  1.00 77.80           C
ATOM   3646 1HD1 ILE A 242     -10.952 -19.157 -19.305  1.00 77.80           H
ATOM   3647 2HD1 ILE A 242     -10.751 -20.837 -19.859  1.00 77.80           H
ATOM   3648 3HD1 ILE A 242      -9.524 -20.094 -18.805  1.00 77.80           H
ATOM   3649  HN  ILE A 242      -9.954 -16.717 -21.900  1.00 77.80           H
ATOM   3650  N   GLN A 243     -11.426 -17.484 -24.589  1.00 74.99           N
ATOM   3651  CA  GLN A 243     -12.248 -17.413 -25.785  1.00 74.99           C
ATOM   3652  C   GLN A 243     -11.426 -16.887 -26.963  1.00 74.99           C
ATOM   3653  O   GLN A 243     -11.764 -17.133 -28.120  1.00 74.99           O
ATOM   3654  HA  GLN A 243     -12.563 -18.438 -25.982  1.00 74.99           H
ATOM   3655  CB  GLN A 243     -13.485 -16.544 -25.549  1.00 74.99           C
ATOM   3656 1HB  GLN A 243     -13.184 -15.579 -25.143  1.00 74.99           H
ATOM   3657 2HB  GLN A 243     -13.983 -16.349 -26.499  1.00 74.99           H
ATOM   3658  CG  GLN A 243     -14.459 -17.227 -24.587  1.00 74.99           C
ATOM   3659 1HG  GLN A 243     -14.712 -18.219 -24.963  1.00 74.99           H
ATOM   3660 2HG  GLN A 243     -13.981 -17.366 -23.617  1.00 74.99           H
ATOM   3661  CD  GLN A 243     -15.735 -16.400 -24.419  1.00 74.99           C
ATOM   3662  OE1 GLN A 243     -15.815 -15.248 -24.813  1.00 74.99           O
ATOM   3663  NE2 GLN A 243     -16.726 -17.049 -23.814  1.00 74.99           N
ATOM   3664 1HE2 GLN A 243     -16.595 -17.994 -23.516  1.00 74.99           H
ATOM   3665 2HE2 GLN A 243     -17.601 -16.592 -23.658  1.00 74.99           H
ATOM   3666  HN  GLN A 243     -11.631 -16.795 -23.894  1.00 74.99           H
ATOM   3667  N   ALA A 244     -10.361 -16.173 -26.629  1.00 69.77           N
ATOM   3668  CA  ALA A 244      -9.479 -15.623 -27.645  1.00 69.77           C
ATOM   3669  C   ALA A 244      -8.800 -16.768 -28.399  1.00 69.77           C
ATOM   3670  O   ALA A 244      -8.205 -17.653 -27.786  1.00 69.77           O
ATOM   3671  HA  ALA A 244     -10.092 -15.053 -28.343  1.00 69.77           H
ATOM   3672  CB  ALA A 244      -8.471 -14.679 -26.988  1.00 69.77           C
ATOM   3673 1HB  ALA A 244      -9.003 -13.867 -26.491  1.00 69.77           H
ATOM   3674 2HB  ALA A 244      -7.881 -15.229 -26.255  1.00 69.77           H
ATOM   3675 3HB  ALA A 244      -7.810 -14.266 -27.751  1.00 69.77           H
ATOM   3676  HN  ALA A 244     -10.098 -15.970 -25.686  1.00 69.77           H
ATOM   3677  N   LYS A 245      -8.912 -16.714 -29.718  1.00 61.52           N
ATOM   3678  CA  LYS A 245      -8.304 -17.728 -30.563  1.00 61.52           C
ATOM   3679  C   LYS A 245      -6.826 -17.392 -30.772  1.00 61.52           C
ATOM   3680  O   LYS A 245      -6.096 -18.154 -31.404  1.00 61.52           O
ATOM   3681  HA  LYS A 245      -8.371 -18.678 -30.033  1.00 61.52           H
ATOM   3682  CB  LYS A 245      -9.090 -17.881 -31.867  1.00 61.52           C
ATOM   3683 1HB  LYS A 245      -9.247 -16.901 -32.318  1.00 61.52           H
ATOM   3684 2HB  LYS A 245      -8.511 -18.470 -32.578  1.00 61.52           H
ATOM   3685  CG  LYS A 245     -10.441 -18.556 -31.617  1.00 61.52           C
ATOM   3686 1HG  LYS A 245     -10.297 -19.454 -31.016  1.00 61.52           H
ATOM   3687 2HG  LYS A 245     -11.084 -17.888 -31.043  1.00 61.52           H
ATOM   3688  CD  LYS A 245     -11.123 -18.922 -32.936  1.00 61.52           C
ATOM   3689 1HD  LYS A 245     -11.341 -18.015 -33.501  1.00 61.52           H
ATOM   3690 2HD  LYS A 245     -10.447 -19.522 -33.545  1.00 61.52           H
ATOM   3691  CE  LYS A 245     -12.418 -19.697 -32.687  1.00 61.52           C
ATOM   3692 1HE  LYS A 245     -12.217 -20.557 -32.048  1.00 61.52           H
ATOM   3693 2HE  LYS A 245     -13.131 -19.066 -32.157  1.00 61.52           H
ATOM   3694  NZ  LYS A 245     -13.006 -20.150 -33.968  1.00 61.52           N
ATOM   3695 1HZ  LYS A 245     -13.862 -20.662 -33.784  1.00 61.52           H
ATOM   3696 2HZ  LYS A 245     -13.211 -19.345 -34.549  1.00 61.52           H
ATOM   3697 3HZ  LYS A 245     -12.347 -20.754 -34.447  1.00 61.52           H
ATOM   3698  HN  LYS A 245      -9.406 -15.996 -30.208  1.00 61.52           H
ATOM   3699  N   LYS A 246      -6.429 -16.251 -30.229  1.00 59.80           N
ATOM   3700  CA  LYS A 246      -5.107 -15.713 -30.500  1.00 59.80           C
ATOM   3701  C   LYS A 246      -4.068 -16.492 -29.689  1.00 59.80           C
ATOM   3702  O   LYS A 246      -4.259 -16.732 -28.498  1.00 59.80           O
ATOM   3703  HA  LYS A 246      -4.903 -15.866 -31.559  1.00 59.80           H
ATOM   3704  CB  LYS A 246      -5.080 -14.205 -30.247  1.00 59.80           C
ATOM   3705 1HB  LYS A 246      -5.600 -13.978 -29.316  1.00 59.80           H
ATOM   3706 2HB  LYS A 246      -4.049 -13.871 -30.124  1.00 59.80           H
ATOM   3707  CG  LYS A 246      -5.734 -13.443 -31.402  1.00 59.80           C
ATOM   3708 1HG  LYS A 246      -5.335 -13.802 -32.351  1.00 59.80           H
ATOM   3709 2HG  LYS A 246      -6.806 -13.640 -31.411  1.00 59.80           H
ATOM   3710  CD  LYS A 246      -5.487 -11.939 -31.276  1.00 59.80           C
ATOM   3711 1HD  LYS A 246      -5.994 -11.556 -30.390  1.00 59.80           H
ATOM   3712 2HD  LYS A 246      -4.422 -11.751 -31.139  1.00 59.80           H
ATOM   3713  CE  LYS A 246      -5.986 -11.195 -32.516  1.00 59.80           C
ATOM   3714 1HE  LYS A 246      -5.519 -11.612 -33.409  1.00 59.80           H
ATOM   3715 2HE  LYS A 246      -7.062 -11.336 -32.624  1.00 59.80           H
ATOM   3716  NZ  LYS A 246      -5.677  -9.752 -32.415  1.00 59.80           N
ATOM   3717 1HZ  LYS A 246      -6.033  -9.271 -33.234  1.00 59.80           H
ATOM   3718 2HZ  LYS A 246      -6.113  -9.370 -31.583  1.00 59.80           H
ATOM   3719 3HZ  LYS A 246      -4.672  -9.624 -32.359  1.00 59.80           H
ATOM   3720  HN  LYS A 246      -6.992 -15.698 -29.615  1.00 59.80           H
ATOM   3721  N   SER A 247      -2.993 -16.864 -30.367  1.00 60.42           N
ATOM   3722  CA  SER A 247      -1.972 -17.695 -29.754  1.00 60.42           C
ATOM   3723  C   SER A 247      -1.334 -16.957 -28.575  1.00 60.42           C
ATOM   3724  O   SER A 247      -0.983 -17.572 -27.569  1.00 60.42           O
ATOM   3725  HA  SER A 247      -2.495 -18.587 -29.408  1.00 60.42           H
ATOM   3726  CB  SER A 247      -0.902 -18.095 -30.771  1.00 60.42           C
ATOM   3727 1HB  SER A 247      -0.206 -18.797 -30.310  1.00 60.42           H
ATOM   3728 2HB  SER A 247      -1.372 -18.615 -31.606  1.00 60.42           H
ATOM   3729  OG  SER A 247      -0.182 -16.967 -31.260  1.00 60.42           O
ATOM   3730  HG  SER A 247       0.496 -17.260 -31.935  1.00 60.42           H
ATOM   3731  HN  SER A 247      -2.814 -16.607 -31.317  1.00 60.42           H
ATOM   3732  N   SER A 248      -1.203 -15.649 -28.739  1.00 63.68           N
ATOM   3733  CA  SER A 248      -0.485 -14.841 -27.767  1.00 63.68           C
ATOM   3734  C   SER A 248      -1.249 -14.814 -26.442  1.00 63.68           C
ATOM   3735  O   SER A 248      -0.786 -14.226 -25.466  1.00 63.68           O
ATOM   3736  HA  SER A 248       0.481 -15.331 -27.642  1.00 63.68           H
ATOM   3737  CB  SER A 248      -0.271 -13.417 -28.285  1.00 63.68           C
ATOM   3738 1HB  SER A 248       0.336 -12.860 -27.572  1.00 63.68           H
ATOM   3739 2HB  SER A 248       0.288 -13.452 -29.221  1.00 63.68           H
ATOM   3740  OG  SER A 248      -1.504 -12.734 -28.494  1.00 63.68           O
ATOM   3741  HG  SER A 248      -1.329 -11.804 -28.817  1.00 63.68           H
ATOM   3742  HN  SER A 248      -1.576 -15.142 -29.516  1.00 63.68           H
ATOM   3743  N   LYS A 249      -2.407 -15.459 -26.450  1.00 68.98           N
ATOM   3744  CA  LYS A 249      -3.277 -15.449 -25.286  1.00 68.98           C
ATOM   3745  C   LYS A 249      -2.527 -16.037 -24.089  1.00 68.98           C
ATOM   3746  O   LYS A 249      -2.697 -15.580 -22.960  1.00 68.98           O
ATOM   3747  HA  LYS A 249      -3.517 -14.409 -25.066  1.00 68.98           H
ATOM   3748  CB  LYS A 249      -4.595 -16.162 -25.597  1.00 68.98           C
ATOM   3749 1HB  LYS A 249      -5.304 -15.993 -24.786  1.00 68.98           H
ATOM   3750 2HB  LYS A 249      -5.036 -15.740 -26.499  1.00 68.98           H
ATOM   3751  CG  LYS A 249      -4.375 -17.664 -25.784  1.00 68.98           C
ATOM   3752 1HG  LYS A 249      -3.557 -17.831 -26.485  1.00 68.98           H
ATOM   3753 2HG  LYS A 249      -4.078 -18.113 -24.836  1.00 68.98           H
ATOM   3754  CD  LYS A 249      -5.644 -18.344 -26.301  1.00 68.98           C
ATOM   3755 1HD  LYS A 249      -6.486 -18.087 -25.659  1.00 68.98           H
ATOM   3756 2HD  LYS A 249      -5.879 -17.972 -27.299  1.00 68.98           H
ATOM   3757  CE  LYS A 249      -5.473 -19.864 -26.345  1.00 68.98           C
ATOM   3758 1HE  LYS A 249      -4.729 -20.131 -27.096  1.00 68.98           H
ATOM   3759 2HE  LYS A 249      -5.100 -20.222 -25.385  1.00 68.98           H
ATOM   3760  NZ  LYS A 249      -6.761 -20.521 -26.660  1.00 68.98           N
ATOM   3761 1HZ  LYS A 249      -6.617 -21.521 -26.749  1.00 68.98           H
ATOM   3762 2HZ  LYS A 249      -7.424 -20.341 -25.914  1.00 68.98           H
ATOM   3763 3HZ  LYS A 249      -7.125 -20.153 -27.531  1.00 68.98           H
ATOM   3764  HN  LYS A 249      -2.751 -15.980 -27.231  1.00 68.98           H
ATOM   3765  N   HIS A 250      -1.713 -17.042 -24.377  1.00 72.23           N
ATOM   3766  CA  HIS A 250      -1.053 -17.796 -23.325  1.00 72.23           C
ATOM   3767  C   HIS A 250      -0.070 -16.888 -22.583  1.00 72.23           C
ATOM   3768  O   HIS A 250       0.054 -16.966 -21.362  1.00 72.23           O
ATOM   3769  HA  HIS A 250      -1.832 -18.115 -22.633  1.00 72.23           H
ATOM   3770  CB  HIS A 250      -0.388 -19.052 -23.891  1.00 72.23           C
ATOM   3771 1HB  HIS A 250       0.259 -18.766 -24.721  1.00 72.23           H
ATOM   3772 2HB  HIS A 250       0.252 -19.489 -23.124  1.00 72.23           H
ATOM   3773  CG  HIS A 250      -1.363 -20.100 -24.370  1.00 72.23           C
ATOM   3774  ND1 HIS A 250      -2.073 -20.915 -23.504  1.00 72.23           N
ATOM   3775  HD1 HIS A 250      -2.017 -20.897 -22.506  1.00 72.23           H
ATOM   3776  CD2 HIS A 250      -1.741 -20.458 -25.631  1.00 72.23           C
ATOM   3777  HD2 HIS A 250      -1.372 -20.013 -26.556  1.00 72.23           H
ATOM   3778  CE1 HIS A 250      -2.838 -21.723 -24.224  1.00 72.23           C
ATOM   3779  HE1 HIS A 250      -3.515 -22.482 -23.831  1.00 72.23           H
ATOM   3780  NE2 HIS A 250      -2.630 -21.438 -25.541  1.00 72.23           N
ATOM   3781  HN  HIS A 250      -1.503 -17.343 -25.308  1.00 72.23           H
ATOM   3782  N   LYS A 251       0.605 -16.046 -23.352  1.00 71.63           N
ATOM   3783  CA  LYS A 251       1.592 -15.142 -22.787  1.00 71.63           C
ATOM   3784  C   LYS A 251       0.892 -14.143 -21.863  1.00 71.63           C
ATOM   3785  O   LYS A 251       1.345 -13.903 -20.745  1.00 71.63           O
ATOM   3786  HA  LYS A 251       2.280 -15.741 -22.190  1.00 71.63           H
ATOM   3787  CB  LYS A 251       2.413 -14.482 -23.897  1.00 71.63           C
ATOM   3788 1HB  LYS A 251       2.784 -15.244 -24.582  1.00 71.63           H
ATOM   3789 2HB  LYS A 251       1.776 -13.815 -24.478  1.00 71.63           H
ATOM   3790  CG  LYS A 251       3.589 -13.695 -23.315  1.00 71.63           C
ATOM   3791 1HG  LYS A 251       3.215 -12.901 -22.669  1.00 71.63           H
ATOM   3792 2HG  LYS A 251       4.198 -14.351 -22.694  1.00 71.63           H
ATOM   3793  CD  LYS A 251       4.450 -13.093 -24.428  1.00 71.63           C
ATOM   3794 1HD  LYS A 251       4.819 -13.887 -25.077  1.00 71.63           H
ATOM   3795 2HD  LYS A 251       3.841 -12.433 -25.046  1.00 71.63           H
ATOM   3796  CE  LYS A 251       5.630 -12.312 -23.846  1.00 71.63           C
ATOM   3797 1HE  LYS A 251       5.262 -11.509 -23.207  1.00 71.63           H
ATOM   3798 2HE  LYS A 251       6.234 -12.968 -23.219  1.00 71.63           H
ATOM   3799  NZ  LYS A 251       6.463 -11.748 -24.931  1.00 71.63           N
ATOM   3800 1HZ  LYS A 251       7.263 -11.271 -24.530  1.00 71.63           H
ATOM   3801 2HZ  LYS A 251       6.785 -12.497 -25.535  1.00 71.63           H
ATOM   3802 3HZ  LYS A 251       5.913 -11.091 -25.473  1.00 71.63           H
ATOM   3803  HN  LYS A 251       0.487 -15.976 -24.343  1.00 71.63           H
ATOM   3804  N   ALA A 252      -0.201 -13.588 -22.365  1.00 70.51           N
ATOM   3805  CA  ALA A 252      -0.946 -12.590 -21.615  1.00 70.51           C
ATOM   3806  C   ALA A 252      -1.469 -13.217 -20.321  1.00 70.51           C
ATOM   3807  O   ALA A 252      -1.476 -12.573 -19.274  1.00 70.51           O
ATOM   3808  HA  ALA A 252      -0.258 -11.782 -21.365  1.00 70.51           H
ATOM   3809  CB  ALA A 252      -2.070 -12.029 -22.488  1.00 70.51           C
ATOM   3810 1HB  ALA A 252      -1.643 -11.569 -23.379  1.00 70.51           H
ATOM   3811 2HB  ALA A 252      -2.740 -12.837 -22.781  1.00 70.51           H
ATOM   3812 3HB  ALA A 252      -2.628 -11.281 -21.925  1.00 70.51           H
ATOM   3813  HN  ALA A 252      -0.578 -13.808 -23.264  1.00 70.51           H
ATOM   3814  N   LEU A 253      -1.895 -14.466 -20.437  1.00 75.06           N
ATOM   3815  CA  LEU A 253      -2.444 -15.179 -19.295  1.00 75.06           C
ATOM   3816  C   LEU A 253      -1.374 -15.291 -18.207  1.00 75.06           C
ATOM   3817  O   LEU A 253      -1.634 -14.995 -17.042  1.00 75.06           O
ATOM   3818  HA  LEU A 253      -3.270 -14.584 -18.906  1.00 75.06           H
ATOM   3819  CB  LEU A 253      -3.021 -16.526 -19.732  1.00 75.06           C
ATOM   3820 1HB  LEU A 253      -3.550 -16.385 -20.674  1.00 75.06           H
ATOM   3821 2HB  LEU A 253      -2.193 -17.207 -19.930  1.00 75.06           H
ATOM   3822  CG  LEU A 253      -3.973 -17.200 -18.742  1.00 75.06           C
ATOM   3823  HG  LEU A 253      -3.619 -16.993 -17.732  1.00 75.06           H
ATOM   3824  CD1 LEU A 253      -5.384 -16.618 -18.854  1.00 75.06           C
ATOM   3825 1HD1 LEU A 253      -5.354 -15.550 -18.638  1.00 75.06           H
ATOM   3826 2HD1 LEU A 253      -5.762 -16.774 -19.864  1.00 75.06           H
ATOM   3827 3HD1 LEU A 253      -6.040 -17.114 -18.140  1.00 75.06           H
ATOM   3828  CD2 LEU A 253      -3.965 -18.720 -18.921  1.00 75.06           C
ATOM   3829 1HD2 LEU A 253      -4.281 -18.968 -19.934  1.00 75.06           H
ATOM   3830 2HD2 LEU A 253      -2.958 -19.100 -18.751  1.00 75.06           H
ATOM   3831 3HD2 LEU A 253      -4.650 -19.174 -18.205  1.00 75.06           H
ATOM   3832  HN  LEU A 253      -1.870 -14.989 -21.289  1.00 75.06           H
ATOM   3833  N   LYS A 254      -0.192 -15.720 -18.627  1.00 76.89           N
ATOM   3834  CA  LYS A 254       0.899 -15.940 -17.692  1.00 76.89           C
ATOM   3835  C   LYS A 254       1.159 -14.654 -16.906  1.00 76.89           C
ATOM   3836  O   LYS A 254       1.247 -14.679 -15.680  1.00 76.89           O
ATOM   3837  HA  LYS A 254       0.579 -16.713 -16.993  1.00 76.89           H
ATOM   3838  CB  LYS A 254       2.132 -16.474 -18.424  1.00 76.89           C
ATOM   3839 1HB  LYS A 254       1.867 -17.369 -18.987  1.00 76.89           H
ATOM   3840 2HB  LYS A 254       2.478 -15.735 -19.147  1.00 76.89           H
ATOM   3841  CG  LYS A 254       3.257 -16.798 -17.439  1.00 76.89           C
ATOM   3842 1HG  LYS A 254       3.588 -15.884 -16.947  1.00 76.89           H
ATOM   3843 2HG  LYS A 254       2.882 -17.462 -16.660  1.00 76.89           H
ATOM   3844  CD  LYS A 254       4.439 -17.456 -18.154  1.00 76.89           C
ATOM   3845 1HD  LYS A 254       4.108 -18.372 -18.643  1.00 76.89           H
ATOM   3846 2HD  LYS A 254       4.810 -16.794 -18.936  1.00 76.89           H
ATOM   3847  CE  LYS A 254       5.566 -17.775 -17.170  1.00 76.89           C
ATOM   3848 1HE  LYS A 254       5.967 -16.850 -16.755  1.00 76.89           H
ATOM   3849 2HE  LYS A 254       5.174 -18.356 -16.335  1.00 76.89           H
ATOM   3850  NZ  LYS A 254       6.644 -18.531 -17.845  1.00 76.89           N
ATOM   3851 1HZ  LYS A 254       7.389 -18.722 -17.183  1.00 76.89           H
ATOM   3852 2HZ  LYS A 254       6.274 -19.406 -18.198  1.00 76.89           H
ATOM   3853 3HZ  LYS A 254       7.010 -17.983 -18.616  1.00 76.89           H
ATOM   3854  HN  LYS A 254       0.025 -15.915 -19.583  1.00 76.89           H
ATOM   3855  N   VAL A 255       1.274 -13.560 -17.645  1.00 74.16           N
ATOM   3856  CA  VAL A 255       1.558 -12.272 -17.035  1.00 74.16           C
ATOM   3857  C   VAL A 255       0.473 -11.949 -16.006  1.00 74.16           C
ATOM   3858  O   VAL A 255       0.776 -11.519 -14.894  1.00 74.16           O
ATOM   3859  HA  VAL A 255       2.516 -12.355 -16.521  1.00 74.16           H
ATOM   3860  CB  VAL A 255       1.694 -11.199 -18.118  1.00 74.16           C
ATOM   3861  HB  VAL A 255       0.831 -11.280 -18.780  1.00 74.16           H
ATOM   3862  CG1 VAL A 255       1.686  -9.797 -17.505  1.00 74.16           C
ATOM   3863 1HG1 VAL A 255       0.748  -9.639 -16.971  1.00 74.16           H
ATOM   3864 2HG1 VAL A 255       2.520  -9.700 -16.810  1.00 74.16           H
ATOM   3865 3HG1 VAL A 255       1.784  -9.054 -18.296  1.00 74.16           H
ATOM   3866  CG2 VAL A 255       2.953 -11.423 -18.957  1.00 74.16           C
ATOM   3867 1HG2 VAL A 255       3.831 -11.382 -18.313  1.00 74.16           H
ATOM   3868 2HG2 VAL A 255       2.900 -12.400 -19.438  1.00 74.16           H
ATOM   3869 3HG2 VAL A 255       3.025 -10.647 -19.719  1.00 74.16           H
ATOM   3870  HN  VAL A 255       1.177 -13.544 -18.640  1.00 74.16           H
ATOM   3871  N   THR A 256      -0.768 -12.168 -16.414  1.00 72.96           N
ATOM   3872  CA  THR A 256      -1.904 -11.809 -15.581  1.00 72.96           C
ATOM   3873  C   THR A 256      -1.844 -12.557 -14.248  1.00 72.96           C
ATOM   3874  O   THR A 256      -2.048 -11.964 -13.190  1.00 72.96           O
ATOM   3875  HA  THR A 256      -1.841 -10.745 -15.354  1.00 72.96           H
ATOM   3876  CB  THR A 256      -3.180 -12.087 -16.377  1.00 72.96           C
ATOM   3877  HB  THR A 256      -3.251 -13.142 -16.643  1.00 72.96           H
ATOM   3878  OG1 THR A 256      -3.110 -11.179 -17.474  1.00 72.96           O
ATOM   3879  HG1 THR A 256      -2.938 -11.680 -18.322  1.00 72.96           H
ATOM   3880  CG2 THR A 256      -4.444 -11.665 -15.624  1.00 72.96           C
ATOM   3881 1HG2 THR A 256      -4.403 -10.595 -15.418  1.00 72.96           H
ATOM   3882 2HG2 THR A 256      -4.507 -12.214 -14.685  1.00 72.96           H
ATOM   3883 3HG2 THR A 256      -5.320 -11.884 -16.234  1.00 72.96           H
ATOM   3884  HN  THR A 256      -1.003 -12.581 -17.294  1.00 72.96           H
ATOM   3885  N   ILE A 257      -1.564 -13.849 -14.342  1.00 76.73           N
ATOM   3886  CA  ILE A 257      -1.515 -14.692 -13.160  1.00 76.73           C
ATOM   3887  C   ILE A 257      -0.389 -14.211 -12.242  1.00 76.73           C
ATOM   3888  O   ILE A 257      -0.577 -14.095 -11.032  1.00 76.73           O
ATOM   3889  HA  ILE A 257      -2.463 -14.574 -12.635  1.00 76.73           H
ATOM   3890  CB  ILE A 257      -1.397 -16.165 -13.557  1.00 76.73           C
ATOM   3891  HB  ILE A 257      -0.592 -16.259 -14.285  1.00 76.73           H
ATOM   3892  CG1 ILE A 257      -2.679 -16.654 -14.234  1.00 76.73           C
ATOM   3893 1HG1 ILE A 257      -3.477 -16.732 -13.496  1.00 76.73           H
ATOM   3894 2HG1 ILE A 257      -3.003 -15.926 -14.978  1.00 76.73           H
ATOM   3895  CG2 ILE A 257      -1.020 -17.029 -12.352  1.00 76.73           C
ATOM   3896 1HG2 ILE A 257      -0.062 -16.697 -11.953  1.00 76.73           H
ATOM   3897 2HG2 ILE A 257      -1.786 -16.935 -11.583  1.00 76.73           H
ATOM   3898 3HG2 ILE A 257      -0.943 -18.071 -12.662  1.00 76.73           H
ATOM   3899  CD1 ILE A 257      -2.461 -18.012 -14.904  1.00 76.73           C
ATOM   3900 1HD1 ILE A 257      -1.679 -17.924 -15.658  1.00 76.73           H
ATOM   3901 2HD1 ILE A 257      -2.161 -18.744 -14.153  1.00 76.73           H
ATOM   3902 3HD1 ILE A 257      -3.388 -18.337 -15.378  1.00 76.73           H
ATOM   3903  HN  ILE A 257      -1.373 -14.318 -15.204  1.00 76.73           H
ATOM   3904  N   THR A 258       0.756 -13.944 -12.853  1.00 80.22           N
ATOM   3905  CA  THR A 258       1.940 -13.577 -12.095  1.00 80.22           C
ATOM   3906  C   THR A 258       1.656 -12.354 -11.220  1.00 80.22           C
ATOM   3907  O   THR A 258       1.998 -12.339 -10.039  1.00 80.22           O
ATOM   3908  HA  THR A 258       2.187 -14.400 -11.424  1.00 80.22           H
ATOM   3909  CB  THR A 258       3.087 -13.363 -13.085  1.00 80.22           C
ATOM   3910  HB  THR A 258       2.866 -12.538 -13.763  1.00 80.22           H
ATOM   3911  OG1 THR A 258       3.257 -14.637 -13.700  1.00 80.22           O
ATOM   3912  HG1 THR A 258       2.653 -14.717 -14.493  1.00 80.22           H
ATOM   3913  CG2 THR A 258       4.423 -13.105 -12.386  1.00 80.22           C
ATOM   3914 1HG2 THR A 258       4.676 -13.960 -11.759  1.00 80.22           H
ATOM   3915 2HG2 THR A 258       4.343 -12.211 -11.767  1.00 80.22           H
ATOM   3916 3HG2 THR A 258       5.202 -12.959 -13.134  1.00 80.22           H
ATOM   3917  HN  THR A 258       0.881 -13.975 -13.844  1.00 80.22           H
ATOM   3918  N   VAL A 259       1.033 -11.359 -11.834  1.00 75.28           N
ATOM   3919  CA  VAL A 259       0.766 -10.106 -11.147  1.00 75.28           C
ATOM   3920  C   VAL A 259      -0.140 -10.372  -9.944  1.00 75.28           C
ATOM   3921  O   VAL A 259       0.112  -9.869  -8.850  1.00 75.28           O
ATOM   3922  HA  VAL A 259       1.720  -9.718 -10.790  1.00 75.28           H
ATOM   3923  CB  VAL A 259       0.177  -9.089 -12.126  1.00 75.28           C
ATOM   3924  HB  VAL A 259      -0.694  -9.543 -12.598  1.00 75.28           H
ATOM   3925  CG1 VAL A 259      -0.289  -7.829 -11.392  1.00 75.28           C
ATOM   3926 1HG1 VAL A 259      -1.054  -8.096 -10.663  1.00 75.28           H
ATOM   3927 2HG1 VAL A 259       0.558  -7.372 -10.881  1.00 75.28           H
ATOM   3928 3HG1 VAL A 259      -0.704  -7.123 -12.111  1.00 75.28           H
ATOM   3929  CG2 VAL A 259       1.181  -8.742 -13.227  1.00 75.28           C
ATOM   3930 1HG2 VAL A 259       2.079  -8.316 -12.779  1.00 75.28           H
ATOM   3931 2HG2 VAL A 259       1.443  -9.645 -13.778  1.00 75.28           H
ATOM   3932 3HG2 VAL A 259       0.736  -8.017 -13.909  1.00 75.28           H
ATOM   3933  HN  VAL A 259       0.713 -11.398 -12.781  1.00 75.28           H
ATOM   3934  N   LEU A 260      -1.175 -11.163 -10.186  1.00 76.85           N
ATOM   3935  CA  LEU A 260      -2.148 -11.461  -9.149  1.00 76.85           C
ATOM   3936  C   LEU A 260      -1.448 -12.167  -7.986  1.00 76.85           C
ATOM   3937  O   LEU A 260      -1.656 -11.817  -6.826  1.00 76.85           O
ATOM   3938  HA  LEU A 260      -2.542 -10.511  -8.788  1.00 76.85           H
ATOM   3939  CB  LEU A 260      -3.325 -12.248  -9.728  1.00 76.85           C
ATOM   3940 1HB  LEU A 260      -3.819 -11.628 -10.476  1.00 76.85           H
ATOM   3941 2HB  LEU A 260      -2.931 -13.121 -10.248  1.00 76.85           H
ATOM   3942  CG  LEU A 260      -4.376 -12.720  -8.722  1.00 76.85           C
ATOM   3943  HG  LEU A 260      -3.883 -13.353  -7.984  1.00 76.85           H
ATOM   3944  CD1 LEU A 260      -4.984 -11.536  -7.968  1.00 76.85           C
ATOM   3945 1HD1 LEU A 260      -4.198 -11.006  -7.429  1.00 76.85           H
ATOM   3946 2HD1 LEU A 260      -5.459 -10.858  -8.677  1.00 76.85           H
ATOM   3947 3HD1 LEU A 260      -5.728 -11.900  -7.259  1.00 76.85           H
ATOM   3948  CD2 LEU A 260      -5.446 -13.574  -9.406  1.00 76.85           C
ATOM   3949 1HD2 LEU A 260      -5.941 -12.985 -10.179  1.00 76.85           H
ATOM   3950 2HD2 LEU A 260      -4.978 -14.448  -9.859  1.00 76.85           H
ATOM   3951 3HD2 LEU A 260      -6.181 -13.896  -8.669  1.00 76.85           H
ATOM   3952  HN  LEU A 260      -1.354 -11.596 -11.070  1.00 76.85           H
ATOM   3953  N   THR A 261      -0.632 -13.150  -8.338  1.00 82.90           N
ATOM   3954  CA  THR A 261       0.017 -13.979  -7.337  1.00 82.90           C
ATOM   3955  C   THR A 261       0.917 -13.126  -6.440  1.00 82.90           C
ATOM   3956  O   THR A 261       0.923 -13.294  -5.221  1.00 82.90           O
ATOM   3957  HA  THR A 261      -0.752 -14.412  -6.698  1.00 82.90           H
ATOM   3958  CB  THR A 261       0.768 -15.097  -8.063  1.00 82.90           C
ATOM   3959  HB  THR A 261       1.557 -14.689  -8.694  1.00 82.90           H
ATOM   3960  OG1 THR A 261      -0.255 -15.817  -8.745  1.00 82.90           O
ATOM   3961  HG1 THR A 261      -0.427 -15.403  -9.639  1.00 82.90           H
ATOM   3962  CG2 THR A 261       1.366 -16.123  -7.098  1.00 82.90           C
ATOM   3963 1HG2 THR A 261       0.568 -16.580  -6.513  1.00 82.90           H
ATOM   3964 2HG2 THR A 261       2.069 -15.626  -6.429  1.00 82.90           H
ATOM   3965 3HG2 THR A 261       1.888 -16.894  -7.665  1.00 82.90           H
ATOM   3966  HN  THR A 261      -0.413 -13.383  -9.286  1.00 82.90           H
ATOM   3967  N   VAL A 262       1.654 -12.228  -7.078  1.00 83.94           N
ATOM   3968  CA  VAL A 262       2.636 -11.427  -6.368  1.00 83.94           C
ATOM   3969  C   VAL A 262       1.921 -10.526  -5.360  1.00 83.94           C
ATOM   3970  O   VAL A 262       2.379 -10.367  -4.229  1.00 83.94           O
ATOM   3971  HA  VAL A 262       3.289 -12.110  -5.826  1.00 83.94           H
ATOM   3972  CB  VAL A 262       3.492 -10.644  -7.366  1.00 83.94           C
ATOM   3973  HB  VAL A 262       2.822 -10.067  -8.003  1.00 83.94           H
ATOM   3974  CG1 VAL A 262       4.416  -9.662  -6.644  1.00 83.94           C
ATOM   3975 1HG1 VAL A 262       3.817  -8.956  -6.068  1.00 83.94           H
ATOM   3976 2HG1 VAL A 262       5.076 -10.210  -5.972  1.00 83.94           H
ATOM   3977 3HG1 VAL A 262       5.013  -9.119  -7.376  1.00 83.94           H
ATOM   3978  CG2 VAL A 262       4.293 -11.591  -8.263  1.00 83.94           C
ATOM   3979 1HG2 VAL A 262       4.948 -12.207  -7.647  1.00 83.94           H
ATOM   3980 2HG2 VAL A 262       3.607 -12.233  -8.817  1.00 83.94           H
ATOM   3981 3HG2 VAL A 262       4.892 -11.009  -8.962  1.00 83.94           H
ATOM   3982  HN  VAL A 262       1.589 -12.046  -8.059  1.00 83.94           H
ATOM   3983  N   PHE A 263       0.808  -9.960  -5.805  1.00 78.67           N
ATOM   3984  CA  PHE A 263       0.025  -9.079  -4.955  1.00 78.67           C
ATOM   3985  C   PHE A 263      -0.504  -9.828  -3.730  1.00 78.67           C
ATOM   3986  O   PHE A 263      -0.319  -9.383  -2.598  1.00 78.67           O
ATOM   3987  HA  PHE A 263       0.682  -8.273  -4.630  1.00 78.67           H
ATOM   3988  CB  PHE A 263      -1.161  -8.591  -5.790  1.00 78.67           C
ATOM   3989 1HB  PHE A 263      -0.783  -8.107  -6.691  1.00 78.67           H
ATOM   3990 2HB  PHE A 263      -1.745  -9.452  -6.112  1.00 78.67           H
ATOM   3991  CG  PHE A 263      -2.081  -7.616  -5.053  1.00 78.67           C
ATOM   3992  CD1 PHE A 263      -3.083  -8.090  -4.265  1.00 78.67           C
ATOM   3993  HD1 PHE A 263      -3.230  -9.165  -4.158  1.00 78.67           H
ATOM   3994  CD2 PHE A 263      -1.897  -6.275  -5.186  1.00 78.67           C
ATOM   3995  HD2 PHE A 263      -1.095  -5.894  -5.818  1.00 78.67           H
ATOM   3996  CE1 PHE A 263      -3.937  -7.185  -3.581  1.00 78.67           C
ATOM   3997  HE1 PHE A 263      -4.740  -7.565  -2.949  1.00 78.67           H
ATOM   3998  CE2 PHE A 263      -2.752  -5.370  -4.502  1.00 78.67           C
ATOM   3999  HE2 PHE A 263      -2.605  -4.295  -4.608  1.00 78.67           H
ATOM   4000  CZ  PHE A 263      -3.753  -5.844  -3.714  1.00 78.67           C
ATOM   4001  HZ  PHE A 263      -4.409  -5.149  -3.189  1.00 78.67           H
ATOM   4002  HN  PHE A 263       0.443 -10.094  -6.726  1.00 78.67           H
ATOM   4003  N   VAL A 264      -1.152 -10.952  -3.997  1.00 82.79           N
ATOM   4004  CA  VAL A 264      -1.815 -11.702  -2.944  1.00 82.79           C
ATOM   4005  C   VAL A 264      -0.782 -12.123  -1.896  1.00 82.79           C
ATOM   4006  O   VAL A 264      -1.009 -11.965  -0.697  1.00 82.79           O
ATOM   4007  HA  VAL A 264      -2.541 -11.039  -2.474  1.00 82.79           H
ATOM   4008  CB  VAL A 264      -2.574 -12.887  -3.544  1.00 82.79           C
ATOM   4009  HB  VAL A 264      -1.881 -13.447  -4.172  1.00 82.79           H
ATOM   4010  CG1 VAL A 264      -3.078 -13.827  -2.447  1.00 82.79           C
ATOM   4011 1HG1 VAL A 264      -2.231 -14.208  -1.877  1.00 82.79           H
ATOM   4012 2HG1 VAL A 264      -3.749 -13.283  -1.782  1.00 82.79           H
ATOM   4013 3HG1 VAL A 264      -3.614 -14.661  -2.901  1.00 82.79           H
ATOM   4014  CG2 VAL A 264      -3.727 -12.408  -4.428  1.00 82.79           C
ATOM   4015 1HG2 VAL A 264      -4.420 -11.815  -3.831  1.00 82.79           H
ATOM   4016 2HG2 VAL A 264      -3.333 -11.798  -5.241  1.00 82.79           H
ATOM   4017 3HG2 VAL A 264      -4.250 -13.271  -4.842  1.00 82.79           H
ATOM   4018  HN  VAL A 264      -1.228 -11.350  -4.911  1.00 82.79           H
ATOM   4019  N   LEU A 265       0.330 -12.649  -2.386  1.00 86.96           N
ATOM   4020  CA  LEU A 265       1.327 -13.241  -1.510  1.00 86.96           C
ATOM   4021  C   LEU A 265       1.949 -12.148  -0.639  1.00 86.96           C
ATOM   4022  O   LEU A 265       2.388 -12.414   0.479  1.00 86.96           O
ATOM   4023  HA  LEU A 265       0.812 -13.949  -0.860  1.00 86.96           H
ATOM   4024  CB  LEU A 265       2.351 -14.036  -2.323  1.00 86.96           C
ATOM   4025 1HB  LEU A 265       2.722 -13.398  -3.126  1.00 86.96           H
ATOM   4026 2HB  LEU A 265       3.200 -14.263  -1.679  1.00 86.96           H
ATOM   4027  CG  LEU A 265       1.849 -15.344  -2.939  1.00 86.96           C
ATOM   4028  HG  LEU A 265       1.019 -15.111  -3.606  1.00 86.96           H
ATOM   4029  CD1 LEU A 265       2.939 -16.004  -3.787  1.00 86.96           C
ATOM   4030 1HD1 LEU A 265       3.232 -15.329  -4.591  1.00 86.96           H
ATOM   4031 2HD1 LEU A 265       3.804 -16.221  -3.162  1.00 86.96           H
ATOM   4032 3HD1 LEU A 265       2.555 -16.931  -4.213  1.00 86.96           H
ATOM   4033  CD2 LEU A 265       1.312 -16.287  -1.861  1.00 86.96           C
ATOM   4034 1HD2 LEU A 265       2.107 -16.517  -1.151  1.00 86.96           H
ATOM   4035 2HD2 LEU A 265       0.485 -15.807  -1.338  1.00 86.96           H
ATOM   4036 3HD2 LEU A 265       0.962 -17.209  -2.326  1.00 86.96           H
ATOM   4037  HN  LEU A 265       0.555 -12.675  -3.360  1.00 86.96           H
ATOM   4038  N   SER A 266       1.966 -10.940  -1.184  1.00 87.36           N
ATOM   4039  CA  SER A 266       2.627  -9.829  -0.521  1.00 87.36           C
ATOM   4040  C   SER A 266       1.681  -9.189   0.497  1.00 87.36           C
ATOM   4041  O   SER A 266       2.097  -8.836   1.600  1.00 87.36           O
ATOM   4042  HA  SER A 266       3.491 -10.266  -0.019  1.00 87.36           H
ATOM   4043  CB  SER A 266       3.101  -8.786  -1.535  1.00 87.36           C
ATOM   4044 1HB  SER A 266       3.567  -7.953  -1.007  1.00 87.36           H
ATOM   4045 2HB  SER A 266       3.866  -9.224  -2.176  1.00 87.36           H
ATOM   4046  OG  SER A 266       2.030  -8.298  -2.339  1.00 87.36           O
ATOM   4047  HG  SER A 266       1.967  -8.830  -3.183  1.00 87.36           H
ATOM   4048  HN  SER A 266       1.540 -10.716  -2.060  1.00 87.36           H
ATOM   4049  N   GLN A 267       0.427  -9.059   0.091  1.00 85.78           N
ATOM   4050  CA  GLN A 267      -0.521  -8.250   0.837  1.00 85.78           C
ATOM   4051  C   GLN A 267      -1.261  -9.111   1.863  1.00 85.78           C
ATOM   4052  O   GLN A 267      -1.583  -8.643   2.955  1.00 85.78           O
ATOM   4053  HA  GLN A 267       0.079  -7.498   1.349  1.00 85.78           H
ATOM   4054  CB  GLN A 267      -1.505  -7.550  -0.103  1.00 85.78           C
ATOM   4055 1HB  GLN A 267      -2.019  -8.292  -0.715  1.00 85.78           H
ATOM   4056 2HB  GLN A 267      -2.268  -7.036   0.481  1.00 85.78           H
ATOM   4057  CG  GLN A 267      -0.783  -6.548  -1.005  1.00 85.78           C
ATOM   4058 1HG  GLN A 267      -0.031  -7.065  -1.601  1.00 85.78           H
ATOM   4059 2HG  GLN A 267      -1.493  -6.104  -1.703  1.00 85.78           H
ATOM   4060  CD  GLN A 267      -0.116  -5.447  -0.178  1.00 85.78           C
ATOM   4061  OE1 GLN A 267      -0.614  -5.021   0.852  1.00 85.78           O
ATOM   4062  NE2 GLN A 267       1.034  -5.012  -0.683  1.00 85.78           N
ATOM   4063 1HE2 GLN A 267       1.387  -5.404  -1.533  1.00 85.78           H
ATOM   4064 2HE2 GLN A 267       1.546  -4.292  -0.214  1.00 85.78           H
ATOM   4065  HN  GLN A 267       0.057  -9.493  -0.731  1.00 85.78           H
ATOM   4066  N   PHE A 268      -1.510 -10.353   1.477  1.00 87.97           N
ATOM   4067  CA  PHE A 268      -2.370 -11.223   2.261  1.00 87.97           C
ATOM   4068  C   PHE A 268      -1.846 -11.367   3.691  1.00 87.97           C
ATOM   4069  O   PHE A 268      -2.585 -11.152   4.651  1.00 87.97           O
ATOM   4070  HA  PHE A 268      -3.359 -10.766   2.282  1.00 87.97           H
ATOM   4071  CB  PHE A 268      -2.354 -12.595   1.584  1.00 87.97           C
ATOM   4072 1HB  PHE A 268      -2.654 -12.479   0.543  1.00 87.97           H
ATOM   4073 2HB  PHE A 268      -1.333 -12.976   1.581  1.00 87.97           H
ATOM   4074  CG  PHE A 268      -3.265 -13.628   2.251  1.00 87.97           C
ATOM   4075  CD1 PHE A 268      -2.734 -14.578   3.066  1.00 87.97           C
ATOM   4076  HD1 PHE A 268      -1.659 -14.604   3.244  1.00 87.97           H
ATOM   4077  CD2 PHE A 268      -4.607 -13.596   2.028  1.00 87.97           C
ATOM   4078  HD2 PHE A 268      -5.032 -12.834   1.374  1.00 87.97           H
ATOM   4079  CE1 PHE A 268      -3.580 -15.537   3.684  1.00 87.97           C
ATOM   4080  HE1 PHE A 268      -3.155 -16.299   4.337  1.00 87.97           H
ATOM   4081  CE2 PHE A 268      -5.453 -14.554   2.646  1.00 87.97           C
ATOM   4082  HE2 PHE A 268      -6.528 -14.528   2.468  1.00 87.97           H
ATOM   4083  CZ  PHE A 268      -4.921 -15.504   3.461  1.00 87.97           C
ATOM   4084  HZ  PHE A 268      -5.571 -16.240   3.936  1.00 87.97           H
ATOM   4085  HN  PHE A 268      -1.136 -10.766   0.646  1.00 87.97           H
ATOM   4086  N   PRO A 269      -0.568 -11.732   3.859  1.00 92.30           N
ATOM   4087  CA  PRO A 269      -0.033 -12.014   5.194  1.00 92.30           C
ATOM   4088  C   PRO A 269      -0.286 -10.877   6.169  1.00 92.30           C
ATOM   4089  O   PRO A 269      -0.698 -11.108   7.305  1.00 92.30           O
ATOM   4090  HA  PRO A 269      -0.540 -12.878   5.625  1.00 92.30           H
ATOM   4091  CB  PRO A 269       1.462 -12.229   4.947  1.00 92.30           C
ATOM   4092 1HB  PRO A 269       2.025 -11.303   5.062  1.00 92.30           H
ATOM   4093 2HB  PRO A 269       1.885 -12.947   5.650  1.00 92.30           H
ATOM   4094  CG  PRO A 269       1.513 -12.746   3.514  1.00 92.30           C
ATOM   4095 1HG  PRO A 269       2.500 -12.615   3.072  1.00 92.30           H
ATOM   4096 2HG  PRO A 269       1.291 -13.812   3.460  1.00 92.30           H
ATOM   4097  CD  PRO A 269       0.456 -11.907   2.814  1.00 92.30           C
ATOM   4098 1HD  PRO A 269       0.856 -10.949   2.480  1.00 92.30           H
ATOM   4099 2HD  PRO A 269       0.061 -12.409   1.930  1.00 92.30           H
ATOM   4100  N   TYR A 270      -0.030  -9.666   5.696  1.00 91.15           N
ATOM   4101  CA  TYR A 270      -0.129  -8.493   6.548  1.00 91.15           C
ATOM   4102  C   TYR A 270      -1.571  -8.269   7.007  1.00 91.15           C
ATOM   4103  O   TYR A 270      -1.817  -7.989   8.179  1.00 91.15           O
ATOM   4104  HA  TYR A 270       0.501  -8.657   7.422  1.00 91.15           H
ATOM   4105  CB  TYR A 270       0.309  -7.307   5.686  1.00 91.15           C
ATOM   4106 1HB  TYR A 270       1.378  -7.389   5.490  1.00 91.15           H
ATOM   4107 2HB  TYR A 270      -0.197  -7.366   4.722  1.00 91.15           H
ATOM   4108  CG  TYR A 270       0.022  -5.942   6.314  1.00 91.15           C
ATOM   4109  CD1 TYR A 270      -0.914  -5.103   5.744  1.00 91.15           C
ATOM   4110  HD1 TYR A 270      -1.449  -5.413   4.846  1.00 91.15           H
ATOM   4111  CD2 TYR A 270       0.700  -5.549   7.450  1.00 91.15           C
ATOM   4112  HD2 TYR A 270       1.439  -6.212   7.900  1.00 91.15           H
ATOM   4113  CE1 TYR A 270      -1.183  -3.818   6.335  1.00 91.15           C
ATOM   4114  HE1 TYR A 270      -1.920  -3.146   5.895  1.00 91.15           H
ATOM   4115  CE2 TYR A 270       0.430  -4.264   8.041  1.00 91.15           C
ATOM   4116  HE2 TYR A 270       0.958  -3.941   8.939  1.00 91.15           H
ATOM   4117  CZ  TYR A 270      -0.498  -3.462   7.454  1.00 91.15           C
ATOM   4118  OH  TYR A 270      -0.753  -2.248   8.013  1.00 91.15           O
ATOM   4119  HH  TYR A 270      -0.324  -2.189   8.914  1.00 91.15           H
ATOM   4120  HN  TYR A 270       0.241  -9.480   4.751  1.00 91.15           H
ATOM   4121  N   ASN A 271      -2.488  -8.401   6.059  1.00 88.46           N
ATOM   4122  CA  ASN A 271      -3.888  -8.121   6.327  1.00 88.46           C
ATOM   4123  C   ASN A 271      -4.448  -9.196   7.261  1.00 88.46           C
ATOM   4124  O   ASN A 271      -5.392  -8.943   8.009  1.00 88.46           O
ATOM   4125  HA  ASN A 271      -3.900  -7.129   6.778  1.00 88.46           H
ATOM   4126  CB  ASN A 271      -4.710  -8.141   5.037  1.00 88.46           C
ATOM   4127 1HB  ASN A 271      -4.455  -9.024   4.452  1.00 88.46           H
ATOM   4128 2HB  ASN A 271      -5.771  -8.215   5.279  1.00 88.46           H
ATOM   4129  CG  ASN A 271      -4.458  -6.881   4.207  1.00 88.46           C
ATOM   4130  OD1 ASN A 271      -4.841  -5.780   4.569  1.00 88.46           O
ATOM   4131  ND2 ASN A 271      -3.793  -7.102   3.077  1.00 88.46           N
ATOM   4132 1HD2 ASN A 271      -3.507  -8.030   2.838  1.00 88.46           H
ATOM   4133 2HD2 ASN A 271      -3.579  -6.341   2.465  1.00 88.46           H
ATOM   4134  HN  ASN A 271      -2.287  -8.693   5.124  1.00 88.46           H
ATOM   4135  N   CYS A 272      -3.843 -10.372   7.188  1.00 91.71           N
ATOM   4136  CA  CYS A 272      -4.192 -11.451   8.098  1.00 91.71           C
ATOM   4137  C   CYS A 272      -3.898 -10.988   9.527  1.00 91.71           C
ATOM   4138  O   CYS A 272      -4.735 -11.138  10.416  1.00 91.71           O
ATOM   4139  HA  CYS A 272      -5.256 -11.642   7.964  1.00 91.71           H
ATOM   4140  CB  CYS A 272      -3.449 -12.743   7.754  1.00 91.71           C
ATOM   4141 1HB  CYS A 272      -2.390 -12.535   7.603  1.00 91.71           H
ATOM   4142 2HB  CYS A 272      -3.521 -13.446   8.584  1.00 91.71           H
ATOM   4143  SG  CYS A 272      -4.160 -13.489   6.241  1.00 91.71           S
ATOM   4144  HG  CYS A 272      -3.582 -12.648   5.387  1.00 91.71           H
ATOM   4145  HN  CYS A 272      -3.129 -10.593   6.525  1.00 91.71           H
ATOM   4146  N   ILE A 273      -2.708 -10.433   9.702  1.00 92.83           N
ATOM   4147  CA  ILE A 273      -2.280  -9.980  11.015  1.00 92.83           C
ATOM   4148  C   ILE A 273      -3.152  -8.801  11.452  1.00 92.83           C
ATOM   4149  O   ILE A 273      -3.532  -8.704  12.618  1.00 92.83           O
ATOM   4150  HA  ILE A 273      -2.437 -10.803  11.712  1.00 92.83           H
ATOM   4151  CB  ILE A 273      -0.782  -9.668  11.012  1.00 92.83           C
ATOM   4152  HB  ILE A 273      -0.588  -8.930  10.234  1.00 92.83           H
ATOM   4153  CG1 ILE A 273       0.037 -10.914  10.667  1.00 92.83           C
ATOM   4154 1HG1 ILE A 273      -0.266 -11.293   9.691  1.00 92.83           H
ATOM   4155 2HG1 ILE A 273       1.092 -10.651  10.593  1.00 92.83           H
ATOM   4156  CG2 ILE A 273      -0.348  -9.048  12.341  1.00 92.83           C
ATOM   4157 1HG2 ILE A 273      -0.898  -8.121  12.506  1.00 92.83           H
ATOM   4158 2HG2 ILE A 273      -0.559  -9.744  13.153  1.00 92.83           H
ATOM   4159 3HG2 ILE A 273       0.720  -8.836  12.312  1.00 92.83           H
ATOM   4160  CD1 ILE A 273      -0.151 -12.004  11.724  1.00 92.83           C
ATOM   4161 1HD1 ILE A 273       0.175 -11.629  12.694  1.00 92.83           H
ATOM   4162 2HD1 ILE A 273      -1.204 -12.281  11.777  1.00 92.83           H
ATOM   4163 3HD1 ILE A 273       0.441 -12.878  11.455  1.00 92.83           H
ATOM   4164  HN  ILE A 273      -2.042 -10.293   8.969  1.00 92.83           H
ATOM   4165  N   LEU A 274      -3.445  -7.935  10.492  1.00 90.99           N
ATOM   4166  CA  LEU A 274      -4.247  -6.756  10.768  1.00 90.99           C
ATOM   4167  C   LEU A 274      -5.626  -7.188  11.270  1.00 90.99           C
ATOM   4168  O   LEU A 274      -6.214  -6.528  12.126  1.00 90.99           O
ATOM   4169  HA  LEU A 274      -3.749  -6.200  11.563  1.00 90.99           H
ATOM   4170  CB  LEU A 274      -4.298  -5.843   9.541  1.00 90.99           C
ATOM   4171 1HB  LEU A 274      -3.286  -5.736   9.151  1.00 90.99           H
ATOM   4172 2HB  LEU A 274      -4.887  -6.338   8.769  1.00 90.99           H
ATOM   4173  CG  LEU A 274      -4.877  -4.445   9.768  1.00 90.99           C
ATOM   4174  HG  LEU A 274      -5.820  -4.550  10.306  1.00 90.99           H
ATOM   4175  CD1 LEU A 274      -3.948  -3.602  10.644  1.00 90.99           C
ATOM   4176 1HD1 LEU A 274      -3.820  -4.088  11.611  1.00 90.99           H
ATOM   4177 2HD1 LEU A 274      -2.979  -3.503  10.155  1.00 90.99           H
ATOM   4178 3HD1 LEU A 274      -4.385  -2.614  10.789  1.00 90.99           H
ATOM   4179  CD2 LEU A 274      -5.190  -3.759   8.437  1.00 90.99           C
ATOM   4180 1HD2 LEU A 274      -4.275  -3.667   7.852  1.00 90.99           H
ATOM   4181 2HD2 LEU A 274      -5.917  -4.353   7.884  1.00 90.99           H
ATOM   4182 3HD2 LEU A 274      -5.601  -2.767   8.628  1.00 90.99           H
ATOM   4183  HN  LEU A 274      -3.145  -8.030   9.543  1.00 90.99           H
ATOM   4184  N   LEU A 275      -6.102  -8.294  10.717  1.00 92.66           N
ATOM   4185  CA  LEU A 275      -7.382  -8.845  11.129  1.00 92.66           C
ATOM   4186  C   LEU A 275      -7.303  -9.265  12.598  1.00 92.66           C
ATOM   4187  O   LEU A 275      -8.193  -8.951  13.386  1.00 92.66           O
ATOM   4188  HA  LEU A 275      -8.125  -8.053  11.035  1.00 92.66           H
ATOM   4189  CB  LEU A 275      -7.805  -9.976  10.188  1.00 92.66           C
ATOM   4190 1HB  LEU A 275      -7.891  -9.570   9.180  1.00 92.66           H
ATOM   4191 2HB  LEU A 275      -7.010 -10.720  10.166  1.00 92.66           H
ATOM   4192  CG  LEU A 275      -9.117 -10.682  10.537  1.00 92.66           C
ATOM   4193  HG  LEU A 275      -9.045 -11.052  11.559  1.00 92.66           H
ATOM   4194  CD1 LEU A 275     -10.294  -9.705  10.492  1.00 92.66           C
ATOM   4195 1HD1 LEU A 275     -10.128  -8.903  11.210  1.00 92.66           H
ATOM   4196 2HD1 LEU A 275     -10.379  -9.284   9.490  1.00 92.66           H
ATOM   4197 3HD1 LEU A 275     -11.214 -10.233  10.743  1.00 92.66           H
ATOM   4198  CD2 LEU A 275      -9.344 -11.895   9.632  1.00 92.66           C
ATOM   4199 1HD2 LEU A 275      -9.387 -11.570   8.592  1.00 92.66           H
ATOM   4200 2HD2 LEU A 275      -8.523 -12.601   9.758  1.00 92.66           H
ATOM   4201 3HD2 LEU A 275     -10.283 -12.378   9.901  1.00 92.66           H
ATOM   4202  HN  LEU A 275      -5.631  -8.808  10.001  1.00 92.66           H
ATOM   4203  N   VAL A 276      -6.228  -9.969  12.922  1.00 94.26           N
ATOM   4204  CA  VAL A 276      -6.026 -10.445  14.280  1.00 94.26           C
ATOM   4205  C   VAL A 276      -6.038  -9.254  15.240  1.00 94.26           C
ATOM   4206  O   VAL A 276      -6.701  -9.294  16.276  1.00 94.26           O
ATOM   4207  HA  VAL A 276      -6.861 -11.102  14.525  1.00 94.26           H
ATOM   4208  CB  VAL A 276      -4.738 -11.266  14.361  1.00 94.26           C
ATOM   4209  HB  VAL A 276      -3.928 -10.660  13.953  1.00 94.26           H
ATOM   4210  CG1 VAL A 276      -4.390 -11.598  15.813  1.00 94.26           C
ATOM   4211 1HG1 VAL A 276      -4.252 -10.674  16.374  1.00 94.26           H
ATOM   4212 2HG1 VAL A 276      -5.201 -12.176  16.258  1.00 94.26           H
ATOM   4213 3HG1 VAL A 276      -3.470 -12.182  15.842  1.00 94.26           H
ATOM   4214  CG2 VAL A 276      -4.844 -12.538  13.517  1.00 94.26           C
ATOM   4215 1HG2 VAL A 276      -5.670 -13.148  13.882  1.00 94.26           H
ATOM   4216 2HG2 VAL A 276      -5.023 -12.270  12.476  1.00 94.26           H
ATOM   4217 3HG2 VAL A 276      -3.915 -13.103  13.593  1.00 94.26           H
ATOM   4218  HN  VAL A 276      -5.504 -10.213  12.277  1.00 94.26           H
ATOM   4219  N   GLN A 277      -5.297  -8.223  14.863  1.00 92.85           N
ATOM   4220  CA  GLN A 277      -5.200  -7.030  15.686  1.00 92.85           C
ATOM   4221  C   GLN A 277      -6.579  -6.388  15.855  1.00 92.85           C
ATOM   4222  O   GLN A 277      -6.873  -5.807  16.898  1.00 92.85           O
ATOM   4223  HA  GLN A 277      -4.831  -7.374  16.653  1.00 92.85           H
ATOM   4224  CB  GLN A 277      -4.201  -6.034  15.094  1.00 92.85           C
ATOM   4225 1HB  GLN A 277      -4.393  -5.911  14.028  1.00 92.85           H
ATOM   4226 2HB  GLN A 277      -4.337  -5.057  15.557  1.00 92.85           H
ATOM   4227  CG  GLN A 277      -2.762  -6.509  15.306  1.00 92.85           C
ATOM   4228 1HG  GLN A 277      -2.581  -6.668  16.369  1.00 92.85           H
ATOM   4229 2HG  GLN A 277      -2.615  -7.469  14.811  1.00 92.85           H
ATOM   4230  CD  GLN A 277      -1.761  -5.489  14.759  1.00 92.85           C
ATOM   4231  OE1 GLN A 277      -2.069  -4.678  13.902  1.00 92.85           O
ATOM   4232  NE2 GLN A 277      -0.550  -5.576  15.301  1.00 92.85           N
ATOM   4233 1HE2 GLN A 277      -0.363  -6.266  16.000  1.00 92.85           H
ATOM   4234 2HE2 GLN A 277       0.174  -4.952  15.008  1.00 92.85           H
ATOM   4235  HN  GLN A 277      -4.769  -8.195  14.014  1.00 92.85           H
ATOM   4236  N   THR A 278      -7.387  -6.516  14.813  1.00 92.51           N
ATOM   4237  CA  THR A 278      -8.717  -5.932  14.822  1.00 92.51           C
ATOM   4238  C   THR A 278      -9.608  -6.650  15.838  1.00 92.51           C
ATOM   4239  O   THR A 278     -10.328  -6.008  16.601  1.00 92.51           O
ATOM   4240  HA  THR A 278      -8.635  -4.894  15.146  1.00 92.51           H
ATOM   4241  CB  THR A 278      -9.264  -5.978  13.394  1.00 92.51           C
ATOM   4242  HB  THR A 278      -9.419  -7.008  13.070  1.00 92.51           H
ATOM   4243  OG1 THR A 278      -8.317  -5.231  12.635  1.00 92.51           O
ATOM   4244  HG1 THR A 278      -7.395  -5.579  12.802  1.00 92.51           H
ATOM   4245  CG2 THR A 278     -10.568  -5.193  13.240  1.00 92.51           C
ATOM   4246 1HG2 THR A 278     -10.396  -4.149  13.499  1.00 92.51           H
ATOM   4247 2HG2 THR A 278     -11.325  -5.612  13.903  1.00 92.51           H
ATOM   4248 3HG2 THR A 278     -10.912  -5.259  12.208  1.00 92.51           H
ATOM   4249  HN  THR A 278      -7.146  -7.006  13.975  1.00 92.51           H
ATOM   4250  N   ILE A 279      -9.531  -7.973  15.814  1.00 94.46           N
ATOM   4251  CA  ILE A 279     -10.342  -8.786  16.703  1.00 94.46           C
ATOM   4252  C   ILE A 279      -9.922  -8.524  18.151  1.00 94.46           C
ATOM   4253  O   ILE A 279     -10.770  -8.395  19.033  1.00 94.46           O
ATOM   4254  HA  ILE A 279     -11.378  -8.470  16.581  1.00 94.46           H
ATOM   4255  CB  ILE A 279     -10.267 -10.260  16.299  1.00 94.46           C
ATOM   4256  HB  ILE A 279      -9.217 -10.549  16.253  1.00 94.46           H
ATOM   4257  CG1 ILE A 279     -10.856 -10.476  14.903  1.00 94.46           C
ATOM   4258 1HG1 ILE A 279     -11.943 -10.398  14.947  1.00 94.46           H
ATOM   4259 2HG1 ILE A 279     -10.508  -9.691  14.232  1.00 94.46           H
ATOM   4260  CG2 ILE A 279     -10.936 -11.151  17.348  1.00 94.46           C
ATOM   4261 1HG2 ILE A 279     -10.432 -11.025  18.306  1.00 94.46           H
ATOM   4262 2HG2 ILE A 279     -11.984 -10.868  17.449  1.00 94.46           H
ATOM   4263 3HG2 ILE A 279     -10.869 -12.193  17.035  1.00 94.46           H
ATOM   4264  CD1 ILE A 279     -10.460 -11.844  14.347  1.00 94.46           C
ATOM   4265 1HD1 ILE A 279      -9.374 -11.909  14.281  1.00 94.46           H
ATOM   4266 2HD1 ILE A 279     -10.831 -12.627  15.008  1.00 94.46           H
ATOM   4267 3HD1 ILE A 279     -10.891 -11.972  13.354  1.00 94.46           H
ATOM   4268  HN  ILE A 279      -8.929  -8.486  15.202  1.00 94.46           H
ATOM   4269  N   ASP A 280      -8.614  -8.453  18.351  1.00 94.32           N
ATOM   4270  CA  ASP A 280      -8.070  -8.282  19.687  1.00 94.32           C
ATOM   4271  C   ASP A 280      -8.417  -6.883  20.200  1.00 94.32           C
ATOM   4272  O   ASP A 280      -8.644  -6.693  21.394  1.00 94.32           O
ATOM   4273  HA  ASP A 280      -8.527  -9.070  20.286  1.00 94.32           H
ATOM   4274  CB  ASP A 280      -6.546  -8.419  19.683  1.00 94.32           C
ATOM   4275 1HB  ASP A 280      -6.261  -9.331  19.158  1.00 94.32           H
ATOM   4276 2HB  ASP A 280      -6.104  -7.586  19.138  1.00 94.32           H
ATOM   4277  CG  ASP A 280      -5.995  -8.453  21.110  1.00 94.32           C
ATOM   4278  OD1 ASP A 280      -6.530  -9.254  21.906  1.00 94.32           O
ATOM   4279  OD2 ASP A 280      -5.050  -7.677  21.371  1.00 94.32           O
ATOM   4280  HN  ASP A 280      -7.933  -8.510  17.621  1.00 94.32           H
ATOM   4281  N   ALA A 281      -8.447  -5.938  19.271  1.00 92.08           N
ATOM   4282  CA  ALA A 281      -8.802  -4.569  19.607  1.00 92.08           C
ATOM   4283  C   ALA A 281     -10.215  -4.542  20.192  1.00 92.08           C
ATOM   4284  O   ALA A 281     -10.533  -3.687  21.017  1.00 92.08           O
ATOM   4285  HA  ALA A 281      -8.098  -4.220  20.363  1.00 92.08           H
ATOM   4286  CB  ALA A 281      -8.668  -3.687  18.364  1.00 92.08           C
ATOM   4287 1HB  ALA A 281      -7.639  -3.718  18.006  1.00 92.08           H
ATOM   4288 2HB  ALA A 281      -9.335  -4.054  17.585  1.00 92.08           H
ATOM   4289 3HB  ALA A 281      -8.933  -2.661  18.617  1.00 92.08           H
ATOM   4290  HN  ALA A 281      -8.235  -6.095  18.307  1.00 92.08           H
ATOM   4291  N   TYR A 282     -11.026  -5.488  19.741  1.00 90.65           N
ATOM   4292  CA  TYR A 282     -12.400  -5.579  20.205  1.00 90.65           C
ATOM   4293  C   TYR A 282     -12.503  -6.472  21.443  1.00 90.65           C
ATOM   4294  O   TYR A 282     -13.113  -6.089  22.440  1.00 90.65           O
ATOM   4295  HA  TYR A 282     -12.736  -4.574  20.462  1.00 90.65           H
ATOM   4296  CB  TYR A 282     -13.189  -6.220  19.061  1.00 90.65           C
ATOM   4297 1HB  TYR A 282     -13.024  -5.643  18.151  1.00 90.65           H
ATOM   4298 2HB  TYR A 282     -12.798  -7.221  18.879  1.00 90.65           H
ATOM   4299  CG  TYR A 282     -14.694  -6.315  19.320  1.00 90.65           C
ATOM   4300  CD1 TYR A 282     -15.256  -7.521  19.687  1.00 90.65           C
ATOM   4301  HD1 TYR A 282     -14.627  -8.406  19.793  1.00 90.65           H
ATOM   4302  CD2 TYR A 282     -15.489  -5.196  19.187  1.00 90.65           C
ATOM   4303  HD2 TYR A 282     -15.046  -4.243  18.897  1.00 90.65           H
ATOM   4304  CE1 TYR A 282     -16.672  -7.611  19.931  1.00 90.65           C
ATOM   4305  HE1 TYR A 282     -17.129  -8.557  20.222  1.00 90.65           H
ATOM   4306  CE2 TYR A 282     -16.906  -5.285  19.431  1.00 90.65           C
ATOM   4307  HE2 TYR A 282     -17.546  -4.409  19.329  1.00 90.65           H
ATOM   4308  CZ  TYR A 282     -17.427  -6.489  19.791  1.00 90.65           C
ATOM   4309  OH  TYR A 282     -18.765  -6.574  20.022  1.00 90.65           O
ATOM   4310  HH  TYR A 282     -19.004  -7.500  20.312  1.00 90.65           H
ATOM   4311  HN  TYR A 282     -10.758  -6.182  19.073  1.00 90.65           H
ATOM   4312  N   ALA A 283     -11.898  -7.646  21.338  1.00 92.46           N
ATOM   4313  CA  ALA A 283     -12.175  -8.718  22.280  1.00 92.46           C
ATOM   4314  C   ALA A 283     -11.115  -8.708  23.383  1.00 92.46           C
ATOM   4315  O   ALA A 283     -11.330  -9.261  24.460  1.00 92.46           O
ATOM   4316  HA  ALA A 283     -13.151  -8.524  22.724  1.00 92.46           H
ATOM   4317  CB  ALA A 283     -12.228 -10.052  21.534  1.00 92.46           C
ATOM   4318 1HB  ALA A 283     -13.017 -10.017  20.782  1.00 92.46           H
ATOM   4319 2HB  ALA A 283     -11.270 -10.235  21.047  1.00 92.46           H
ATOM   4320 3HB  ALA A 283     -12.436 -10.856  22.241  1.00 92.46           H
ATOM   4321  HN  ALA A 283     -11.230  -7.870  20.628  1.00 92.46           H
ATOM   4322  N   MET A 284      -9.993  -8.074  23.076  1.00 91.17           N
ATOM   4323  CA  MET A 284      -8.881  -8.024  24.010  1.00 91.17           C
ATOM   4324  C   MET A 284      -8.575  -9.414  24.571  1.00 91.17           C
ATOM   4325  O   MET A 284      -8.466  -9.588  25.784  1.00 91.17           O
ATOM   4326  HA  MET A 284      -8.030  -7.662  23.434  1.00 91.17           H
ATOM   4327  CB  MET A 284      -9.221  -7.073  25.159  1.00 91.17           C
ATOM   4328 1HB  MET A 284     -10.137  -7.403  25.650  1.00 91.17           H
ATOM   4329 2HB  MET A 284      -8.430  -7.104  25.907  1.00 91.17           H
ATOM   4330  CG  MET A 284      -9.396  -5.640  24.651  1.00 91.17           C
ATOM   4331 1HG  MET A 284      -8.444  -5.257  24.284  1.00 91.17           H
ATOM   4332 2HG  MET A 284     -10.090  -5.626  23.811  1.00 91.17           H
ATOM   4333  SD  MET A 284     -10.006  -4.597  25.965  1.00 91.17           S
ATOM   4334  CE  MET A 284     -11.747  -4.986  25.886  1.00 91.17           C
ATOM   4335 1HE  MET A 284     -12.132  -4.728  24.899  1.00 91.17           H
ATOM   4336 2HE  MET A 284     -11.889  -6.052  26.064  1.00 91.17           H
ATOM   4337 3HE  MET A 284     -12.281  -4.416  26.645  1.00 91.17           H
ATOM   4338  HN  MET A 284      -9.838  -7.600  22.209  1.00 91.17           H
ATOM   4339  N   PHE A 285      -8.444 -10.369  23.662  1.00 91.44           N
ATOM   4340  CA  PHE A 285      -8.323 -11.763  24.053  1.00 91.44           C
ATOM   4341  C   PHE A 285      -6.857 -12.151  24.256  1.00 91.44           C
ATOM   4342  O   PHE A 285      -6.561 -13.190  24.842  1.00 91.44           O
ATOM   4343  HA  PHE A 285      -8.862 -11.884  24.993  1.00 91.44           H
ATOM   4344  CB  PHE A 285      -8.906 -12.600  22.912  1.00 91.44           C
ATOM   4345 1HB  PHE A 285      -9.062 -13.619  23.266  1.00 91.44           H
ATOM   4346 2HB  PHE A 285      -9.885 -12.201  22.647  1.00 91.44           H
ATOM   4347  CG  PHE A 285      -8.030 -12.638  21.658  1.00 91.44           C
ATOM   4348  CD1 PHE A 285      -8.205 -11.712  20.678  1.00 91.44           C
ATOM   4349  HD1 PHE A 285      -8.969 -10.942  20.786  1.00 91.44           H
ATOM   4350  CD2 PHE A 285      -7.077 -13.599  21.524  1.00 91.44           C
ATOM   4351  HD2 PHE A 285      -6.937 -14.341  22.309  1.00 91.44           H
ATOM   4352  CE1 PHE A 285      -7.393 -11.748  19.514  1.00 91.44           C
ATOM   4353  HE1 PHE A 285      -7.533 -11.006  18.728  1.00 91.44           H
ATOM   4354  CE2 PHE A 285      -6.264 -13.635  20.360  1.00 91.44           C
ATOM   4355  HE2 PHE A 285      -5.500 -14.405  20.252  1.00 91.44           H
ATOM   4356  CZ  PHE A 285      -6.439 -12.708  19.379  1.00 91.44           C
ATOM   4357  HZ  PHE A 285      -5.815 -12.736  18.486  1.00 91.44           H
ATOM   4358  HN  PHE A 285      -8.420 -10.203  22.676  1.00 91.44           H
ATOM   4359  N   ILE A 286      -5.977 -11.293  23.759  1.00 91.80           N
ATOM   4360  CA  ILE A 286      -4.549 -11.518  23.904  1.00 91.80           C
ATOM   4361  C   ILE A 286      -4.078 -10.935  25.238  1.00 91.80           C
ATOM   4362  O   ILE A 286      -3.748  -9.754  25.321  1.00 91.80           O
ATOM   4363  HA  ILE A 286      -4.388 -12.596  23.922  1.00 91.80           H
ATOM   4364  CB  ILE A 286      -3.794 -10.968  22.692  1.00 91.80           C
ATOM   4365  HB  ILE A 286      -3.964  -9.892  22.644  1.00 91.80           H
ATOM   4366  CG1 ILE A 286      -4.332 -11.568  21.392  1.00 91.80           C
ATOM   4367 1HG1 ILE A 286      -4.078 -12.627  21.344  1.00 91.80           H
ATOM   4368 2HG1 ILE A 286      -5.420 -11.501  21.378  1.00 91.80           H
ATOM   4369  CG2 ILE A 286      -2.287 -11.181  22.841  1.00 91.80           C
ATOM   4370 1HG2 ILE A 286      -1.934 -10.667  23.736  1.00 91.80           H
ATOM   4371 2HG2 ILE A 286      -2.078 -12.247  22.928  1.00 91.80           H
ATOM   4372 3HG2 ILE A 286      -1.774 -10.781  21.966  1.00 91.80           H
ATOM   4373  CD1 ILE A 286      -3.756 -10.844  20.173  1.00 91.80           C
ATOM   4374 1HD1 ILE A 286      -4.033  -9.791  20.212  1.00 91.80           H
ATOM   4375 2HD1 ILE A 286      -2.670 -10.935  20.177  1.00 91.80           H
ATOM   4376 3HD1 ILE A 286      -4.155 -11.291  19.263  1.00 91.80           H
ATOM   4377  HN  ILE A 286      -6.226 -10.460  23.266  1.00 91.80           H
ATOM   4378  N   SER A 287      -4.062 -11.792  26.248  1.00 89.51           N
ATOM   4379  CA  SER A 287      -3.607 -11.386  27.567  1.00 89.51           C
ATOM   4380  C   SER A 287      -2.149 -11.804  27.769  1.00 89.51           C
ATOM   4381  O   SER A 287      -1.468 -11.288  28.654  1.00 89.51           O
ATOM   4382  HA  SER A 287      -3.699 -10.300  27.582  1.00 89.51           H
ATOM   4383  CB  SER A 287      -4.488 -11.986  28.664  1.00 89.51           C
ATOM   4384 1HB  SER A 287      -4.130 -11.656  29.638  1.00 89.51           H
ATOM   4385 2HB  SER A 287      -5.507 -11.613  28.555  1.00 89.51           H
ATOM   4386  OG  SER A 287      -4.498 -13.411  28.621  1.00 89.51           O
ATOM   4387  HG  SER A 287      -5.100 -13.770  29.334  1.00 89.51           H
ATOM   4388  HN  SER A 287      -4.353 -12.747  26.177  1.00 89.51           H
ATOM   4389  N   ASN A 288      -1.713 -12.736  26.934  1.00 92.73           N
ATOM   4390  CA  ASN A 288      -0.397 -13.330  27.096  1.00 92.73           C
ATOM   4391  C   ASN A 288       0.644 -12.451  26.399  1.00 92.73           C
ATOM   4392  O   ASN A 288       0.527 -12.170  25.208  1.00 92.73           O
ATOM   4393  HA  ASN A 288      -0.239 -13.388  28.173  1.00 92.73           H
ATOM   4394  CB  ASN A 288      -0.339 -14.722  26.465  1.00 92.73           C
ATOM   4395 1HB  ASN A 288      -1.182 -15.319  26.813  1.00 92.73           H
ATOM   4396 2HB  ASN A 288      -0.433 -14.638  25.382  1.00 92.73           H
ATOM   4397  CG  ASN A 288       0.973 -15.429  26.815  1.00 92.73           C
ATOM   4398  OD1 ASN A 288       2.054 -14.873  26.710  1.00 92.73           O
ATOM   4399  ND2 ASN A 288       0.817 -16.681  27.235  1.00 92.73           N
ATOM   4400 1HD2 ASN A 288      -0.099 -17.077  27.298  1.00 92.73           H
ATOM   4401 2HD2 ASN A 288       1.616 -17.226  27.488  1.00 92.73           H
ATOM   4402  HN  ASN A 288      -2.241 -13.085  26.160  1.00 92.73           H
ATOM   4403  N   CYS A 289       1.638 -12.040  27.173  1.00 91.44           N
ATOM   4404  CA  CYS A 289       2.631 -11.101  26.679  1.00 91.44           C
ATOM   4405  C   CYS A 289       3.443 -11.793  25.582  1.00 91.44           C
ATOM   4406  O   CYS A 289       3.836 -11.160  24.603  1.00 91.44           O
ATOM   4407  HA  CYS A 289       2.084 -10.249  26.277  1.00 91.44           H
ATOM   4408  CB  CYS A 289       3.525 -10.578  27.806  1.00 91.44           C
ATOM   4409 1HB  CYS A 289       2.914 -10.107  28.576  1.00 91.44           H
ATOM   4410 2HB  CYS A 289       4.051 -11.408  28.279  1.00 91.44           H
ATOM   4411  SG  CYS A 289       4.730  -9.373  27.141  1.00 91.44           S
ATOM   4412  HN  CYS A 289       1.771 -12.337  28.118  1.00 91.44           H
ATOM   4413  N   ALA A 290       3.669 -13.083  25.782  1.00 93.60           N
ATOM   4414  CA  ALA A 290       4.477 -13.854  24.852  1.00 93.60           C
ATOM   4415  C   ALA A 290       3.793 -13.873  23.484  1.00 93.60           C
ATOM   4416  O   ALA A 290       4.439 -13.658  22.460  1.00 93.60           O
ATOM   4417  HA  ALA A 290       5.442 -13.357  24.759  1.00 93.60           H
ATOM   4418  CB  ALA A 290       4.698 -15.260  25.413  1.00 93.60           C
ATOM   4419 1HB  ALA A 290       5.213 -15.192  26.371  1.00 93.60           H
ATOM   4420 2HB  ALA A 290       3.736 -15.752  25.552  1.00 93.60           H
ATOM   4421 3HB  ALA A 290       5.304 -15.838  24.715  1.00 93.60           H
ATOM   4422  HN  ALA A 290       3.312 -13.599  26.560  1.00 93.60           H
ATOM   4423  N   VAL A 291       2.494 -14.133  23.510  1.00 93.90           N
ATOM   4424  CA  VAL A 291       1.714 -14.177  22.285  1.00 93.90           C
ATOM   4425  C   VAL A 291       1.709 -12.790  21.639  1.00 93.90           C
ATOM   4426  O   VAL A 291       1.882 -12.665  20.427  1.00 93.90           O
ATOM   4427  HA  VAL A 291       2.204 -14.877  21.609  1.00 93.90           H
ATOM   4428  CB  VAL A 291       0.308 -14.705  22.578  1.00 93.90           C
ATOM   4429  HB  VAL A 291      -0.148 -14.050  23.319  1.00 93.90           H
ATOM   4430  CG1 VAL A 291      -0.563 -14.672  21.321  1.00 93.90           C
ATOM   4431 1HG1 VAL A 291      -0.643 -13.646  20.961  1.00 93.90           H
ATOM   4432 2HG1 VAL A 291      -0.110 -15.294  20.548  1.00 93.90           H
ATOM   4433 3HG1 VAL A 291      -1.556 -15.053  21.557  1.00 93.90           H
ATOM   4434  CG2 VAL A 291       0.365 -16.116  23.169  1.00 93.90           C
ATOM   4435 1HG2 VAL A 291       0.850 -16.787  22.461  1.00 93.90           H
ATOM   4436 2HG2 VAL A 291       0.932 -16.097  24.100  1.00 93.90           H
ATOM   4437 3HG2 VAL A 291      -0.648 -16.467  23.368  1.00 93.90           H
ATOM   4438  HN  VAL A 291       1.976 -14.310  24.347  1.00 93.90           H
ATOM   4439  N   SER A 292       1.507 -11.783  22.476  1.00 93.80           N
ATOM   4440  CA  SER A 292       1.427 -10.414  21.994  1.00 93.80           C
ATOM   4441  C   SER A 292       2.735 -10.026  21.301  1.00 93.80           C
ATOM   4442  O   SER A 292       2.718  -9.401  20.242  1.00 93.80           O
ATOM   4443  HA  SER A 292       0.601 -10.406  21.284  1.00 93.80           H
ATOM   4444  CB  SER A 292       1.125  -9.445  23.138  1.00 93.80           C
ATOM   4445 1HB  SER A 292       0.277  -9.816  23.714  1.00 93.80           H
ATOM   4446 2HB  SER A 292       1.978  -9.406  23.816  1.00 93.80           H
ATOM   4447  OG  SER A 292       0.837  -8.132  22.664  1.00 93.80           O
ATOM   4448  HG  SER A 292      -0.069  -8.113  22.240  1.00 93.80           H
ATOM   4449  HN  SER A 292       1.400 -11.890  23.464  1.00 93.80           H
ATOM   4450  N   THR A 293       3.837 -10.414  21.927  1.00 93.28           N
ATOM   4451  CA  THR A 293       5.151 -10.069  21.411  1.00 93.28           C
ATOM   4452  C   THR A 293       5.350 -10.667  20.017  1.00 93.28           C
ATOM   4453  O   THR A 293       5.819  -9.986  19.106  1.00 93.28           O
ATOM   4454  HA  THR A 293       5.205  -8.985  21.304  1.00 93.28           H
ATOM   4455  CB  THR A 293       6.195 -10.535  22.427  1.00 93.28           C
ATOM   4456  HB  THR A 293       6.144 -11.614  22.570  1.00 93.28           H
ATOM   4457  OG1 THR A 293       5.928  -9.748  23.585  1.00 93.28           O
ATOM   4458  HG1 THR A 293       5.409 -10.284  24.251  1.00 93.28           H
ATOM   4459  CG2 THR A 293       7.618 -10.139  22.028  1.00 93.28           C
ATOM   4460 1HG2 THR A 293       7.685  -9.054  21.951  1.00 93.28           H
ATOM   4461 2HG2 THR A 293       7.863 -10.588  21.066  1.00 93.28           H
ATOM   4462 3HG2 THR A 293       8.319 -10.494  22.784  1.00 93.28           H
ATOM   4463  HN  THR A 293       3.841 -10.952  22.769  1.00 93.28           H
ATOM   4464  N   ASN A 294       4.984 -11.935  19.894  1.00 94.59           N
ATOM   4465  CA  ASN A 294       5.177 -12.652  18.645  1.00 94.59           C
ATOM   4466  C   ASN A 294       4.306 -12.017  17.558  1.00 94.59           C
ATOM   4467  O   ASN A 294       4.726 -11.908  16.407  1.00 94.59           O
ATOM   4468  HA  ASN A 294       6.241 -12.568  18.428  1.00 94.59           H
ATOM   4469  CB  ASN A 294       4.766 -14.119  18.783  1.00 94.59           C
ATOM   4470 1HB  ASN A 294       3.788 -14.183  19.261  1.00 94.59           H
ATOM   4471 2HB  ASN A 294       4.666 -14.567  17.794  1.00 94.59           H
ATOM   4472  CG  ASN A 294       5.793 -14.901  19.603  1.00 94.59           C
ATOM   4473  OD1 ASN A 294       6.908 -14.462  19.831  1.00 94.59           O
ATOM   4474  ND2 ASN A 294       5.357 -16.083  20.031  1.00 94.59           N
ATOM   4475 1HD2 ASN A 294       4.430 -16.384  19.809  1.00 94.59           H
ATOM   4476 2HD2 ASN A 294       5.957 -16.669  20.576  1.00 94.59           H
ATOM   4477  HN  ASN A 294       4.564 -12.469  20.627  1.00 94.59           H
ATOM   4478  N   ILE A 295       3.110 -11.615  17.963  1.00 93.77           N
ATOM   4479  CA  ILE A 295       2.162 -11.031  17.029  1.00 93.77           C
ATOM   4480  C   ILE A 295       2.727  -9.715  16.491  1.00 93.77           C
ATOM   4481  O   ILE A 295       2.616  -9.429  15.300  1.00 93.77           O
ATOM   4482  HA  ILE A 295       2.053 -11.726  16.197  1.00 93.77           H
ATOM   4483  CB  ILE A 295       0.786 -10.888  17.683  1.00 93.77           C
ATOM   4484  HB  ILE A 295       0.927 -10.514  18.697  1.00 93.77           H
ATOM   4485  CG1 ILE A 295       0.088 -12.245  17.794  1.00 93.77           C
ATOM   4486 1HG1 ILE A 295      -0.199 -12.593  16.802  1.00 93.77           H
ATOM   4487 2HG1 ILE A 295       0.780 -12.981  18.203  1.00 93.77           H
ATOM   4488  CG2 ILE A 295      -0.071  -9.862  16.938  1.00 93.77           C
ATOM   4489 1HG2 ILE A 295       0.427  -8.893  16.955  1.00 93.77           H
ATOM   4490 2HG2 ILE A 295      -0.206 -10.183  15.905  1.00 93.77           H
ATOM   4491 3HG2 ILE A 295      -1.043  -9.780  17.423  1.00 93.77           H
ATOM   4492  CD1 ILE A 295      -1.152 -12.152  18.686  1.00 93.77           C
ATOM   4493 1HD1 ILE A 295      -0.858 -11.827  19.684  1.00 93.77           H
ATOM   4494 2HD1 ILE A 295      -1.852 -11.433  18.261  1.00 93.77           H
ATOM   4495 3HD1 ILE A 295      -1.629 -13.130  18.748  1.00 93.77           H
ATOM   4496  HN  ILE A 295       2.787 -11.683  18.906  1.00 93.77           H
ATOM   4497  N   ASP A 296       3.321  -8.950  17.395  1.00 93.72           N
ATOM   4498  CA  ASP A 296       3.868  -7.653  17.033  1.00 93.72           C
ATOM   4499  C   ASP A 296       5.029  -7.849  16.056  1.00 93.72           C
ATOM   4500  O   ASP A 296       5.178  -7.085  15.103  1.00 93.72           O
ATOM   4501  HA  ASP A 296       3.037  -7.105  16.590  1.00 93.72           H
ATOM   4502  CB  ASP A 296       4.406  -6.920  18.264  1.00 93.72           C
ATOM   4503 1HB  ASP A 296       5.111  -7.560  18.794  1.00 93.72           H
ATOM   4504 2HB  ASP A 296       4.955  -6.032  17.952  1.00 93.72           H
ATOM   4505  CG  ASP A 296       3.267  -6.518  19.204  1.00 93.72           C
ATOM   4506  OD1 ASP A 296       2.124  -6.429  18.705  1.00 93.72           O
ATOM   4507  OD2 ASP A 296       3.565  -6.309  20.400  1.00 93.72           O
ATOM   4508  HN  ASP A 296       3.431  -9.202  18.356  1.00 93.72           H
ATOM   4509  N   ILE A 297       5.821  -8.876  16.325  1.00 94.32           N
ATOM   4510  CA  ILE A 297       6.936  -9.209  15.455  1.00 94.32           C
ATOM   4511  C   ILE A 297       6.401  -9.616  14.081  1.00 94.32           C
ATOM   4512  O   ILE A 297       6.918  -9.178  13.054  1.00 94.32           O
ATOM   4513  HA  ILE A 297       7.540  -8.310  15.338  1.00 94.32           H
ATOM   4514  CB  ILE A 297       7.826 -10.270  16.107  1.00 94.32           C
ATOM   4515  HB  ILE A 297       7.186 -11.067  16.486  1.00 94.32           H
ATOM   4516  CG1 ILE A 297       8.583  -9.690  17.304  1.00 94.32           C
ATOM   4517 1HG1 ILE A 297       9.313  -8.959  16.957  1.00 94.32           H
ATOM   4518 2HG1 ILE A 297       7.888  -9.162  17.956  1.00 94.32           H
ATOM   4519  CG2 ILE A 297       8.771 -10.899  15.081  1.00 94.32           C
ATOM   4520 1HG2 ILE A 297       8.187 -11.370  14.291  1.00 94.32           H
ATOM   4521 2HG2 ILE A 297       9.407 -10.125  14.651  1.00 94.32           H
ATOM   4522 3HG2 ILE A 297       9.392 -11.648  15.571  1.00 94.32           H
ATOM   4523  CD1 ILE A 297       9.292 -10.794  18.091  1.00 94.32           C
ATOM   4524 1HD1 ILE A 297       8.556 -11.510  18.456  1.00 94.32           H
ATOM   4525 2HD1 ILE A 297      10.003 -11.304  17.441  1.00 94.32           H
ATOM   4526 3HD1 ILE A 297       9.822 -10.354  18.936  1.00 94.32           H
ATOM   4527  HN  ILE A 297       5.712  -9.473  17.119  1.00 94.32           H
ATOM   4528  N   CYS A 298       5.371 -10.450  14.105  1.00 94.51           N
ATOM   4529  CA  CYS A 298       4.766 -10.929  12.874  1.00 94.51           C
ATOM   4530  C   CYS A 298       4.289  -9.717  12.070  1.00 94.51           C
ATOM   4531  O   CYS A 298       4.433  -9.682  10.849  1.00 94.51           O
ATOM   4532  HA  CYS A 298       5.543 -11.470  12.334  1.00 94.51           H
ATOM   4533  CB  CYS A 298       3.629 -11.915  13.148  1.00 94.51           C
ATOM   4534 1HB  CYS A 298       2.976 -11.522  13.927  1.00 94.51           H
ATOM   4535 2HB  CYS A 298       3.020 -12.039  12.253  1.00 94.51           H
ATOM   4536  SG  CYS A 298       4.314 -13.532  13.665  1.00 94.51           S
ATOM   4537  HG  CYS A 298       4.642 -13.156  14.898  1.00 94.51           H
ATOM   4538  HN  CYS A 298       4.952 -10.796  14.944  1.00 94.51           H
ATOM   4539  N   PHE A 299       3.730  -8.754  12.788  1.00 93.52           N
ATOM   4540  CA  PHE A 299       3.232  -7.543  12.157  1.00 93.52           C
ATOM   4541  C   PHE A 299       4.350  -6.818  11.404  1.00 93.52           C
ATOM   4542  O   PHE A 299       4.166  -6.408  10.259  1.00 93.52           O
ATOM   4543  HA  PHE A 299       2.456  -7.842  11.453  1.00 93.52           H
ATOM   4544  CB  PHE A 299       2.715  -6.636  13.275  1.00 93.52           C
ATOM   4545 1HB  PHE A 299       1.955  -7.174  13.843  1.00 93.52           H
ATOM   4546 2HB  PHE A 299       3.534  -6.421  13.963  1.00 93.52           H
ATOM   4547  CG  PHE A 299       2.123  -5.315  12.781  1.00 93.52           C
ATOM   4548  CD1 PHE A 299       2.894  -4.195  12.745  1.00 93.52           C
ATOM   4549  HD1 PHE A 299       3.934  -4.239  13.068  1.00 93.52           H
ATOM   4550  CD2 PHE A 299       0.825  -5.261  12.378  1.00 93.52           C
ATOM   4551  HD2 PHE A 299       0.207  -6.158  12.407  1.00 93.52           H
ATOM   4552  CE1 PHE A 299       2.344  -2.969  12.287  1.00 93.52           C
ATOM   4553  HE1 PHE A 299       2.961  -2.072  12.258  1.00 93.52           H
ATOM   4554  CE2 PHE A 299       0.275  -4.034  11.919  1.00 93.52           C
ATOM   4555  HE2 PHE A 299      -0.765  -3.991  11.596  1.00 93.52           H
ATOM   4556  CZ  PHE A 299       1.046  -2.915  11.883  1.00 93.52           C
ATOM   4557  HZ  PHE A 299       0.624  -1.974  11.531  1.00 93.52           H
ATOM   4558  HN  PHE A 299       3.616  -8.791  13.781  1.00 93.52           H
ATOM   4559  N   GLN A 300       5.482  -6.682  12.078  1.00 92.99           N
ATOM   4560  CA  GLN A 300       6.606  -5.954  11.513  1.00 92.99           C
ATOM   4561  C   GLN A 300       7.089  -6.635  10.231  1.00 92.99           C
ATOM   4562  O   GLN A 300       7.360  -5.967   9.234  1.00 92.99           O
ATOM   4563  HA  GLN A 300       6.221  -4.961  11.282  1.00 92.99           H
ATOM   4564  CB  GLN A 300       7.744  -5.828  12.528  1.00 92.99           C
ATOM   4565 1HB  GLN A 300       7.958  -6.805  12.963  1.00 92.99           H
ATOM   4566 2HB  GLN A 300       8.651  -5.498  12.024  1.00 92.99           H
ATOM   4567  CG  GLN A 300       7.381  -4.839  13.638  1.00 92.99           C
ATOM   4568 1HG  GLN A 300       7.086  -3.886  13.198  1.00 92.99           H
ATOM   4569 2HG  GLN A 300       6.523  -5.212  14.196  1.00 92.99           H
ATOM   4570  CD  GLN A 300       8.561  -4.624  14.588  1.00 92.99           C
ATOM   4571  OE1 GLN A 300       9.676  -5.055  14.342  1.00 92.99           O
ATOM   4572  NE2 GLN A 300       8.255  -3.935  15.683  1.00 92.99           N
ATOM   4573 1HE2 GLN A 300       7.320  -3.610  15.824  1.00 92.99           H
ATOM   4574 2HE2 GLN A 300       8.959  -3.743  16.366  1.00 92.99           H
ATOM   4575  HN  GLN A 300       5.638  -7.058  12.991  1.00 92.99           H
ATOM   4576  N   VAL A 301       7.181  -7.955  10.298  1.00 94.32           N
ATOM   4577  CA  VAL A 301       7.699  -8.727   9.181  1.00 94.32           C
ATOM   4578  C   VAL A 301       6.768  -8.564   7.978  1.00 94.32           C
ATOM   4579  O   VAL A 301       7.213  -8.206   6.888  1.00 94.32           O
ATOM   4580  HA  VAL A 301       8.677  -8.319   8.925  1.00 94.32           H
ATOM   4581  CB  VAL A 301       7.889 -10.187   9.597  1.00 94.32           C
ATOM   4582  HB  VAL A 301       6.939 -10.549   9.990  1.00 94.32           H
ATOM   4583  CG1 VAL A 301       8.262 -11.056   8.394  1.00 94.32           C
ATOM   4584 1HG1 VAL A 301       7.468 -11.005   7.649  1.00 94.32           H
ATOM   4585 2HG1 VAL A 301       9.193 -10.693   7.959  1.00 94.32           H
ATOM   4586 3HG1 VAL A 301       8.390 -12.089   8.718  1.00 94.32           H
ATOM   4587  CG2 VAL A 301       8.934 -10.310  10.708  1.00 94.32           C
ATOM   4588 1HG2 VAL A 301       9.888  -9.921  10.353  1.00 94.32           H
ATOM   4589 2HG2 VAL A 301       8.609  -9.738  11.577  1.00 94.32           H
ATOM   4590 3HG2 VAL A 301       9.049 -11.358  10.984  1.00 94.32           H
ATOM   4591  HN  VAL A 301       6.910  -8.495  11.095  1.00 94.32           H
ATOM   4592  N   THR A 302       5.493  -8.834   8.217  1.00 93.22           N
ATOM   4593  CA  THR A 302       4.518  -8.854   7.139  1.00 93.22           C
ATOM   4594  C   THR A 302       4.342  -7.452   6.553  1.00 93.22           C
ATOM   4595  O   THR A 302       4.120  -7.300   5.353  1.00 93.22           O
ATOM   4596  HA  THR A 302       4.902  -9.488   6.340  1.00 93.22           H
ATOM   4597  CB  THR A 302       3.221  -9.451   7.687  1.00 93.22           C
ATOM   4598  HB  THR A 302       2.452  -9.487   6.915  1.00 93.22           H
ATOM   4599  OG1 THR A 302       2.917  -8.642   8.820  1.00 93.22           O
ATOM   4600  HG1 THR A 302       3.294  -9.057   9.648  1.00 93.22           H
ATOM   4601  CG2 THR A 302       3.421 -10.851   8.272  1.00 93.22           C
ATOM   4602 1HG2 THR A 302       4.140 -10.803   9.090  1.00 93.22           H
ATOM   4603 2HG2 THR A 302       3.797 -11.518   7.497  1.00 93.22           H
ATOM   4604 3HG2 THR A 302       2.470 -11.228   8.646  1.00 93.22           H
ATOM   4605  HN  THR A 302       5.124  -9.035   9.124  1.00 93.22           H
ATOM   4606  N   GLN A 303       4.447  -6.462   7.428  1.00 91.84           N
ATOM   4607  CA  GLN A 303       4.360  -5.075   7.003  1.00 91.84           C
ATOM   4608  C   GLN A 303       5.483  -4.752   6.014  1.00 91.84           C
ATOM   4609  O   GLN A 303       5.259  -4.066   5.018  1.00 91.84           O
ATOM   4610  HA  GLN A 303       3.393  -4.984   6.508  1.00 91.84           H
ATOM   4611  CB  GLN A 303       4.399  -4.130   8.205  1.00 91.84           C
ATOM   4612 1HB  GLN A 303       3.563  -4.346   8.870  1.00 91.84           H
ATOM   4613 2HB  GLN A 303       5.312  -4.299   8.776  1.00 91.84           H
ATOM   4614  CG  GLN A 303       4.336  -2.669   7.756  1.00 91.84           C
ATOM   4615 1HG  GLN A 303       5.316  -2.351   7.400  1.00 91.84           H
ATOM   4616 2HG  GLN A 303       3.645  -2.572   6.918  1.00 91.84           H
ATOM   4617  CD  GLN A 303       3.885  -1.761   8.902  1.00 91.84           C
ATOM   4618  OE1 GLN A 303       4.661  -1.368   9.758  1.00 91.84           O
ATOM   4619  NE2 GLN A 303       2.592  -1.453   8.872  1.00 91.84           N
ATOM   4620 1HE2 GLN A 303       2.010  -1.809   8.141  1.00 91.84           H
ATOM   4621 2HE2 GLN A 303       2.202  -0.864   9.580  1.00 91.84           H
ATOM   4622  HN  GLN A 303       4.588  -6.595   8.409  1.00 91.84           H
ATOM   4623  N   THR A 304       6.666  -5.261   6.325  1.00 92.07           N
ATOM   4624  CA  THR A 304       7.835  -4.991   5.505  1.00 92.07           C
ATOM   4625  C   THR A 304       7.675  -5.627   4.123  1.00 92.07           C
ATOM   4626  O   THR A 304       8.056  -5.034   3.115  1.00 92.07           O
ATOM   4627  HA  THR A 304       7.908  -3.914   5.355  1.00 92.07           H
ATOM   4628  CB  THR A 304       9.068  -5.487   6.263  1.00 92.07           C
ATOM   4629  HB  THR A 304       9.064  -6.574   6.344  1.00 92.07           H
ATOM   4630  OG1 THR A 304       9.025  -4.777   7.498  1.00 92.07           O
ATOM   4631  HG1 THR A 304       8.653  -5.364   8.217  1.00 92.07           H
ATOM   4632  CG2 THR A 304      10.377  -5.029   5.615  1.00 92.07           C
ATOM   4633 1HG2 THR A 304      10.410  -3.939   5.595  1.00 92.07           H
ATOM   4634 2HG2 THR A 304      10.432  -5.413   4.597  1.00 92.07           H
ATOM   4635 3HG2 THR A 304      11.220  -5.407   6.192  1.00 92.07           H
ATOM   4636  HN  THR A 304       6.832  -5.846   7.118  1.00 92.07           H
ATOM   4637  N   ILE A 305       7.111  -6.826   4.120  1.00 92.46           N
ATOM   4638  CA  ILE A 305       6.850  -7.527   2.874  1.00 92.46           C
ATOM   4639  C   ILE A 305       5.891  -6.698   2.018  1.00 92.46           C
ATOM   4640  O   ILE A 305       6.066  -6.597   0.805  1.00 92.46           O
ATOM   4641  HA  ILE A 305       7.799  -7.615   2.344  1.00 92.46           H
ATOM   4642  CB  ILE A 305       6.354  -8.948   3.153  1.00 92.46           C
ATOM   4643  HB  ILE A 305       5.521  -8.887   3.853  1.00 92.46           H
ATOM   4644  CG1 ILE A 305       7.445  -9.789   3.820  1.00 92.46           C
ATOM   4645 1HG1 ILE A 305       8.238  -9.997   3.102  1.00 92.46           H
ATOM   4646 2HG1 ILE A 305       7.895  -9.225   4.637  1.00 92.46           H
ATOM   4647  CG2 ILE A 305       5.825  -9.604   1.876  1.00 92.46           C
ATOM   4648 1HG2 ILE A 305       4.996  -9.016   1.482  1.00 92.46           H
ATOM   4649 2HG2 ILE A 305       6.622  -9.651   1.134  1.00 92.46           H
ATOM   4650 3HG2 ILE A 305       5.479 -10.612   2.102  1.00 92.46           H
ATOM   4651  CD1 ILE A 305       6.874 -11.104   4.354  1.00 92.46           C
ATOM   4652 1HD1 ILE A 305       6.098 -10.891   5.089  1.00 92.46           H
ATOM   4653 2HD1 ILE A 305       6.446 -11.675   3.530  1.00 92.46           H
ATOM   4654 3HD1 ILE A 305       7.670 -11.682   4.823  1.00 92.46           H
ATOM   4655  HN  ILE A 305       6.834  -7.316   4.947  1.00 92.46           H
ATOM   4656  N   ALA A 306       4.899  -6.126   2.683  1.00 89.72           N
ATOM   4657  CA  ALA A 306       3.874  -5.364   1.990  1.00 89.72           C
ATOM   4658  C   ALA A 306       4.515  -4.146   1.321  1.00 89.72           C
ATOM   4659  O   ALA A 306       4.117  -3.754   0.225  1.00 89.72           O
ATOM   4660  HA  ALA A 306       3.446  -6.007   1.221  1.00 89.72           H
ATOM   4661  CB  ALA A 306       2.772  -4.974   2.977  1.00 89.72           C
ATOM   4662 1HB  ALA A 306       2.329  -5.875   3.401  1.00 89.72           H
ATOM   4663 2HB  ALA A 306       3.197  -4.367   3.776  1.00 89.72           H
ATOM   4664 3HB  ALA A 306       2.003  -4.403   2.456  1.00 89.72           H
ATOM   4665  HN  ALA A 306       4.789  -6.176   3.676  1.00 89.72           H
ATOM   4666  N   PHE A 307       5.497  -3.582   2.009  1.00 89.59           N
ATOM   4667  CA  PHE A 307       6.164  -2.388   1.518  1.00 89.59           C
ATOM   4668  C   PHE A 307       6.980  -2.693   0.260  1.00 89.59           C
ATOM   4669  O   PHE A 307       7.088  -1.853  -0.632  1.00 89.59           O
ATOM   4670  HA  PHE A 307       5.389  -1.659   1.279  1.00 89.59           H
ATOM   4671  CB  PHE A 307       7.112  -1.918   2.624  1.00 89.59           C
ATOM   4672 1HB  PHE A 307       7.713  -2.765   2.957  1.00 89.59           H
ATOM   4673 2HB  PHE A 307       7.800  -1.181   2.211  1.00 89.59           H
ATOM   4674  CG  PHE A 307       6.402  -1.308   3.835  1.00 89.59           C
ATOM   4675  CD1 PHE A 307       5.043  -1.307   3.897  1.00 89.59           C
ATOM   4676  HD1 PHE A 307       4.460  -1.741   3.084  1.00 89.59           H
ATOM   4677  CD2 PHE A 307       7.129  -0.768   4.849  1.00 89.59           C
ATOM   4678  HD2 PHE A 307       8.218  -0.768   4.799  1.00 89.59           H
ATOM   4679  CE1 PHE A 307       4.384  -0.741   5.020  1.00 89.59           C
ATOM   4680  HE1 PHE A 307       3.295  -0.740   5.069  1.00 89.59           H
ATOM   4681  CE2 PHE A 307       6.470  -0.201   5.972  1.00 89.59           C
ATOM   4682  HE2 PHE A 307       7.053   0.232   6.784  1.00 89.59           H
ATOM   4683  CZ  PHE A 307       5.111  -0.200   6.034  1.00 89.59           C
ATOM   4684  HZ  PHE A 307       4.606   0.234   6.896  1.00 89.59           H
ATOM   4685  HN  PHE A 307       5.837  -3.926   2.884  1.00 89.59           H
ATOM   4686  N   PHE A 308       7.532  -3.896   0.229  1.00 89.98           N
ATOM   4687  CA  PHE A 308       8.365  -4.309  -0.888  1.00 89.98           C
ATOM   4688  C   PHE A 308       7.561  -4.345  -2.188  1.00 89.98           C
ATOM   4689  O   PHE A 308       8.133  -4.331  -3.277  1.00 89.98           O
ATOM   4690  HA  PHE A 308       9.168  -3.578  -0.979  1.00 89.98           H
ATOM   4691  CB  PHE A 308       8.868  -5.719  -0.574  1.00 89.98           C
ATOM   4692 1HB  PHE A 308       9.082  -5.789   0.493  1.00 89.98           H
ATOM   4693 2HB  PHE A 308       8.072  -6.433  -0.787  1.00 89.98           H
ATOM   4694  CG  PHE A 308      10.118  -6.123  -1.357  1.00 89.98           C
ATOM   4695  CD1 PHE A 308       9.998  -6.832  -2.512  1.00 89.98           C
ATOM   4696  HD1 PHE A 308       9.011  -7.111  -2.879  1.00 89.98           H
ATOM   4697  CD2 PHE A 308      11.350  -5.774  -0.899  1.00 89.98           C
ATOM   4698  HD2 PHE A 308      11.447  -5.206   0.027  1.00 89.98           H
ATOM   4699  CE1 PHE A 308      11.159  -7.206  -3.239  1.00 89.98           C
ATOM   4700  HE1 PHE A 308      11.062  -7.774  -4.165  1.00 89.98           H
ATOM   4701  CE2 PHE A 308      12.511  -6.149  -1.626  1.00 89.98           C
ATOM   4702  HE2 PHE A 308      13.498  -5.869  -1.259  1.00 89.98           H
ATOM   4703  CZ  PHE A 308      12.391  -6.857  -2.781  1.00 89.98           C
ATOM   4704  HZ  PHE A 308      13.282  -7.144  -3.339  1.00 89.98           H
ATOM   4705  HN  PHE A 308       7.419  -4.583   0.948  1.00 89.98           H
ATOM   4706  N   HIS A 309       6.246  -4.390  -2.032  1.00 86.65           N
ATOM   4707  CA  HIS A 309       5.356  -4.431  -3.180  1.00 86.65           C
ATOM   4708  C   HIS A 309       5.515  -3.147  -3.998  1.00 86.65           C
ATOM   4709  O   HIS A 309       5.419  -3.172  -5.224  1.00 86.65           O
ATOM   4710  HA  HIS A 309       5.669  -5.280  -3.788  1.00 86.65           H
ATOM   4711  CB  HIS A 309       3.912  -4.679  -2.741  1.00 86.65           C
ATOM   4712 1HB  HIS A 309       3.888  -5.545  -2.080  1.00 86.65           H
ATOM   4713 2HB  HIS A 309       3.568  -3.824  -2.159  1.00 86.65           H
ATOM   4714  CG  HIS A 309       2.953  -4.909  -3.884  1.00 86.65           C
ATOM   4715  ND1 HIS A 309       2.230  -3.887  -4.474  1.00 86.65           N
ATOM   4716  HD1 HIS A 309       2.264  -2.922  -4.215  1.00 86.65           H
ATOM   4717  CD2 HIS A 309       2.607  -6.054  -4.541  1.00 86.65           C
ATOM   4718  HD2 HIS A 309       2.993  -7.051  -4.329  1.00 86.65           H
ATOM   4719  CE1 HIS A 309       1.485  -4.405  -5.440  1.00 86.65           C
ATOM   4720  HE1 HIS A 309       0.804  -3.855  -6.089  1.00 86.65           H
ATOM   4721  NE2 HIS A 309       1.720  -5.748  -5.479  1.00 86.65           N
ATOM   4722  HN  HIS A 309       5.788  -4.399  -1.143  1.00 86.65           H
ATOM   4723  N   SER A 310       5.756  -2.056  -3.286  1.00 85.62           N
ATOM   4724  CA  SER A 310       5.792  -0.746  -3.914  1.00 85.62           C
ATOM   4725  C   SER A 310       7.015  -0.637  -4.827  1.00 85.62           C
ATOM   4726  O   SER A 310       7.042   0.188  -5.738  1.00 85.62           O
ATOM   4727  HA  SER A 310       4.873  -0.679  -4.496  1.00 85.62           H
ATOM   4728  CB  SER A 310       5.812   0.367  -2.864  1.00 85.62           C
ATOM   4729 1HB  SER A 310       6.605   0.171  -2.143  1.00 85.62           H
ATOM   4730 2HB  SER A 310       6.048   1.316  -3.346  1.00 85.62           H
ATOM   4731  OG  SER A 310       4.566   0.480  -2.182  1.00 85.62           O
ATOM   4732  HG  SER A 310       3.900   0.950  -2.761  1.00 85.62           H
ATOM   4733  HN  SER A 310       5.923  -2.057  -2.300  1.00 85.62           H
ATOM   4734  N   CYS A 311       7.998  -1.482  -4.550  1.00 87.86           N
ATOM   4735  CA  CYS A 311       9.207  -1.512  -5.354  1.00 87.86           C
ATOM   4736  C   CYS A 311       9.022  -2.550  -6.462  1.00 87.86           C
ATOM   4737  O   CYS A 311       9.747  -2.540  -7.455  1.00 87.86           O
ATOM   4738  HA  CYS A 311       9.329  -0.514  -5.775  1.00 87.86           H
ATOM   4739  CB  CYS A 311      10.446  -1.801  -4.503  1.00 87.86           C
ATOM   4740 1HB  CYS A 311      11.346  -1.701  -5.110  1.00 87.86           H
ATOM   4741 2HB  CYS A 311      10.522  -1.071  -3.697  1.00 87.86           H
ATOM   4742  SG  CYS A 311      10.346  -3.490  -3.807  1.00 87.86           S
ATOM   4743  HG  CYS A 311      11.487  -3.428  -3.127  1.00 87.86           H
ATOM   4744  HN  CYS A 311       7.977  -2.135  -3.793  1.00 87.86           H
ATOM   4745  N   LEU A 312       8.045  -3.422  -6.255  1.00 87.31           N
ATOM   4746  CA  LEU A 312       7.776  -4.484  -7.209  1.00 87.31           C
ATOM   4747  C   LEU A 312       6.846  -3.958  -8.303  1.00 87.31           C
ATOM   4748  O   LEU A 312       6.870  -4.447  -9.432  1.00 87.31           O
ATOM   4749  HA  LEU A 312       8.726  -4.761  -7.667  1.00 87.31           H
ATOM   4750  CB  LEU A 312       7.241  -5.725  -6.491  1.00 87.31           C
ATOM   4751 1HB  LEU A 312       6.443  -5.415  -5.817  1.00 87.31           H
ATOM   4752 2HB  LEU A 312       6.792  -6.385  -7.234  1.00 87.31           H
ATOM   4753  CG  LEU A 312       8.265  -6.530  -5.688  1.00 87.31           C
ATOM   4754  HG  LEU A 312       8.646  -5.895  -4.888  1.00 87.31           H
ATOM   4755  CD1 LEU A 312       7.611  -7.745  -5.027  1.00 87.31           C
ATOM   4756 1HD1 LEU A 312       6.822  -7.412  -4.353  1.00 87.31           H
ATOM   4757 2HD1 LEU A 312       7.184  -8.390  -5.795  1.00 87.31           H
ATOM   4758 3HD1 LEU A 312       8.361  -8.299  -4.463  1.00 87.31           H
ATOM   4759  CD2 LEU A 312       9.458  -6.924  -6.560  1.00 87.31           C
ATOM   4760 1HD2 LEU A 312       9.112  -7.534  -7.395  1.00 87.31           H
ATOM   4761 2HD2 LEU A 312       9.942  -6.025  -6.942  1.00 87.31           H
ATOM   4762 3HD2 LEU A 312      10.171  -7.495  -5.965  1.00 87.31           H
ATOM   4763  HN  LEU A 312       7.446  -3.410  -5.455  1.00 87.31           H
ATOM   4764  N   ASN A 313       6.048  -2.967  -7.932  1.00 80.06           N
ATOM   4765  CA  ASN A 313       5.024  -2.455  -8.826  1.00 80.06           C
ATOM   4766  C   ASN A 313       5.654  -2.129 -10.182  1.00 80.06           C
ATOM   4767  O   ASN A 313       5.140  -2.535 -11.223  1.00 80.06           O
ATOM   4768  HA  ASN A 313       4.279  -3.247  -8.892  1.00 80.06           H
ATOM   4769  CB  ASN A 313       4.402  -1.171  -8.274  1.00 80.06           C
ATOM   4770 1HB  ASN A 313       5.160  -0.595  -7.742  1.00 80.06           H
ATOM   4771 2HB  ASN A 313       4.050  -0.549  -9.097  1.00 80.06           H
ATOM   4772  CG  ASN A 313       3.239  -1.486  -7.331  1.00 80.06           C
ATOM   4773  OD1 ASN A 313       2.710  -2.585  -7.303  1.00 80.06           O
ATOM   4774  ND2 ASN A 313       2.872  -0.464  -6.564  1.00 80.06           N
ATOM   4775 1HD2 ASN A 313       3.348   0.412  -6.636  1.00 80.06           H
ATOM   4776 2HD2 ASN A 313       2.119  -0.572  -5.914  1.00 80.06           H
ATOM   4777  HN  ASN A 313       6.093  -2.518  -7.039  1.00 80.06           H
ATOM   4778  N   PRO A 314       6.774  -1.394 -10.195  1.00 80.02           N
ATOM   4779  CA  PRO A 314       7.460  -1.086 -11.453  1.00 80.02           C
ATOM   4780  C   PRO A 314       7.757  -2.334 -12.269  1.00 80.02           C
ATOM   4781  O   PRO A 314       7.449  -2.390 -13.458  1.00 80.02           O
ATOM   4782  HA  PRO A 314       6.819  -0.475 -12.089  1.00 80.02           H
ATOM   4783  CB  PRO A 314       8.742  -0.383 -11.003  1.00 80.02           C
ATOM   4784 1HB  PRO A 314       9.565  -1.088 -10.881  1.00 80.02           H
ATOM   4785 2HB  PRO A 314       9.068   0.361 -11.730  1.00 80.02           H
ATOM   4786  CG  PRO A 314       8.348   0.259  -9.678  1.00 80.02           C
ATOM   4787 1HG  PRO A 314       9.219   0.492  -9.067  1.00 80.02           H
ATOM   4788 2HG  PRO A 314       7.816   1.198  -9.826  1.00 80.02           H
ATOM   4789  CD  PRO A 314       7.468  -0.801  -9.037  1.00 80.02           C
ATOM   4790 1HD  PRO A 314       8.056  -1.545  -8.499  1.00 80.02           H
ATOM   4791 2HD  PRO A 314       6.772  -0.369  -8.318  1.00 80.02           H
ATOM   4792  N   VAL A 315       8.353  -3.310 -11.601  1.00 77.96           N
ATOM   4793  CA  VAL A 315       8.802  -4.515 -12.279  1.00 77.96           C
ATOM   4794  C   VAL A 315       7.602  -5.209 -12.925  1.00 77.96           C
ATOM   4795  O   VAL A 315       7.678  -5.651 -14.071  1.00 77.96           O
ATOM   4796  HA  VAL A 315       9.496  -4.212 -13.063  1.00 77.96           H
ATOM   4797  CB  VAL A 315       9.558  -5.416 -11.300  1.00 77.96           C
ATOM   4798  HB  VAL A 315       8.848  -5.766 -10.550  1.00 77.96           H
ATOM   4799  CG1 VAL A 315      10.131  -6.642 -12.013  1.00 77.96           C
ATOM   4800 1HG1 VAL A 315       9.318  -7.215 -12.460  1.00 77.96           H
ATOM   4801 2HG1 VAL A 315      10.820  -6.319 -12.794  1.00 77.96           H
ATOM   4802 3HG1 VAL A 315      10.662  -7.265 -11.294  1.00 77.96           H
ATOM   4803  CG2 VAL A 315      10.659  -4.638 -10.576  1.00 77.96           C
ATOM   4804 1HG2 VAL A 315      11.366  -4.245 -11.307  1.00 77.96           H
ATOM   4805 2HG2 VAL A 315      10.215  -3.812 -10.020  1.00 77.96           H
ATOM   4806 3HG2 VAL A 315      11.180  -5.302  -9.887  1.00 77.96           H
ATOM   4807  HN  VAL A 315       8.530  -3.288 -10.617  1.00 77.96           H
ATOM   4808  N   LEU A 316       6.520  -5.282 -12.163  1.00 75.91           N
ATOM   4809  CA  LEU A 316       5.404  -6.137 -12.530  1.00 75.91           C
ATOM   4810  C   LEU A 316       4.707  -5.558 -13.763  1.00 75.91           C
ATOM   4811  O   LEU A 316       4.520  -6.254 -14.759  1.00 75.91           O
ATOM   4812  HA  LEU A 316       5.811  -7.113 -12.790  1.00 75.91           H
ATOM   4813  CB  LEU A 316       4.470  -6.340 -11.335  1.00 75.91           C
ATOM   4814 1HB  LEU A 316       4.178  -5.360 -10.956  1.00 75.91           H
ATOM   4815 2HB  LEU A 316       3.562  -6.829 -11.687  1.00 75.91           H
ATOM   4816  CG  LEU A 316       5.037  -7.156 -10.171  1.00 75.91           C
ATOM   4817  HG  LEU A 316       5.958  -6.678  -9.836  1.00 75.91           H
ATOM   4818  CD1 LEU A 316       4.072  -7.163  -8.984  1.00 75.91           C
ATOM   4819 1HD1 LEU A 316       3.906  -6.140  -8.645  1.00 75.91           H
ATOM   4820 2HD1 LEU A 316       3.123  -7.603  -9.290  1.00 75.91           H
ATOM   4821 3HD1 LEU A 316       4.500  -7.750  -8.172  1.00 75.91           H
ATOM   4822  CD2 LEU A 316       5.402  -8.572 -10.622  1.00 75.91           C
ATOM   4823 1HD2 LEU A 316       4.511  -9.074 -10.999  1.00 75.91           H
ATOM   4824 2HD2 LEU A 316       6.152  -8.521 -11.411  1.00 75.91           H
ATOM   4825 3HD2 LEU A 316       5.803  -9.131  -9.776  1.00 75.91           H
ATOM   4826  HN  LEU A 316       6.401  -4.772 -11.311  1.00 75.91           H
ATOM   4827  N   TYR A 317       4.341  -4.289 -13.655  1.00 68.18           N
ATOM   4828  CA  TYR A 317       3.409  -3.696 -14.599  1.00 68.18           C
ATOM   4829  C   TYR A 317       4.148  -3.112 -15.805  1.00 68.18           C
ATOM   4830  O   TYR A 317       3.547  -2.882 -16.853  1.00 68.18           O
ATOM   4831  HA  TYR A 317       2.732  -4.479 -14.940  1.00 68.18           H
ATOM   4832  CB  TYR A 317       2.711  -2.561 -13.846  1.00 68.18           C
ATOM   4833 1HB  TYR A 317       3.466  -1.935 -13.371  1.00 68.18           H
ATOM   4834 2HB  TYR A 317       2.182  -1.934 -14.563  1.00 68.18           H
ATOM   4835  CG  TYR A 317       1.721  -3.038 -12.781  1.00 68.18           C
ATOM   4836  CD1 TYR A 317       0.484  -3.521 -13.156  1.00 68.18           C
ATOM   4837  HD1 TYR A 317       0.211  -3.562 -14.210  1.00 68.18           H
ATOM   4838  CD2 TYR A 317       2.066  -2.986 -11.446  1.00 68.18           C
ATOM   4839  HD2 TYR A 317       3.044  -2.605 -11.150  1.00 68.18           H
ATOM   4840  CE1 TYR A 317      -0.448  -3.970 -12.153  1.00 68.18           C
ATOM   4841  HE1 TYR A 317      -1.428  -4.353 -12.436  1.00 68.18           H
ATOM   4842  CE2 TYR A 317       1.135  -3.435 -10.443  1.00 68.18           C
ATOM   4843  HE2 TYR A 317       1.394  -3.399  -9.385  1.00 68.18           H
ATOM   4844  CZ  TYR A 317      -0.076  -3.905 -10.847  1.00 68.18           C
ATOM   4845  OH  TYR A 317      -0.956  -4.329  -9.900  1.00 68.18           O
ATOM   4846  HH  TYR A 317      -0.476  -4.502  -9.040  1.00 68.18           H
ATOM   4847  HN  TYR A 317       4.670  -3.671 -12.941  1.00 68.18           H
ATOM   4848  N   VAL A 318       5.440  -2.889 -15.616  1.00 66.01           N
ATOM   4849  CA  VAL A 318       6.180  -1.995 -16.490  1.00 66.01           C
ATOM   4850  C   VAL A 318       7.140  -2.814 -17.356  1.00 66.01           C
ATOM   4851  O   VAL A 318       7.047  -2.793 -18.582  1.00 66.01           O
ATOM   4852  HA  VAL A 318       5.460  -1.498 -17.140  1.00 66.01           H
ATOM   4853  CB  VAL A 318       6.891  -0.923 -15.662  1.00 66.01           C
ATOM   4854  HB  VAL A 318       7.720  -1.398 -15.138  1.00 66.01           H
ATOM   4855  CG1 VAL A 318       7.468   0.172 -16.561  1.00 66.01           C
ATOM   4856 1HG1 VAL A 318       8.187  -0.268 -17.253  1.00 66.01           H
ATOM   4857 2HG1 VAL A 318       6.662   0.642 -17.124  1.00 66.01           H
ATOM   4858 3HG1 VAL A 318       7.967   0.921 -15.947  1.00 66.01           H
ATOM   4859  CG2 VAL A 318       5.950  -0.329 -14.611  1.00 66.01           C
ATOM   4860 1HG2 VAL A 318       5.091   0.124 -15.107  1.00 66.01           H
ATOM   4861 2HG2 VAL A 318       5.608  -1.119 -13.942  1.00 66.01           H
ATOM   4862 3HG2 VAL A 318       6.480   0.430 -14.036  1.00 66.01           H
ATOM   4863  HN  VAL A 318       5.978  -3.306 -14.884  1.00 66.01           H
ATOM   4864  N   PHE A 319       8.040  -3.516 -16.684  1.00 64.17           N
ATOM   4865  CA  PHE A 319       9.048  -4.300 -17.377  1.00 64.17           C
ATOM   4866  C   PHE A 319       8.433  -5.555 -18.001  1.00 64.17           C
ATOM   4867  O   PHE A 319       9.051  -6.198 -18.848  1.00 64.17           O
ATOM   4868  HA  PHE A 319       9.462  -3.671 -18.165  1.00 64.17           H
ATOM   4869  CB  PHE A 319      10.085  -4.720 -16.334  1.00 64.17           C
ATOM   4870 1HB  PHE A 319       9.567  -5.106 -15.456  1.00 64.17           H
ATOM   4871 2HB  PHE A 319      10.682  -5.537 -16.737  1.00 64.17           H
ATOM   4872  CG  PHE A 319      11.022  -3.590 -15.899  1.00 64.17           C
ATOM   4873  CD1 PHE A 319      12.124  -3.299 -16.639  1.00 64.17           C
ATOM   4874  HD1 PHE A 319      12.341  -3.869 -17.542  1.00 64.17           H
ATOM   4875  CD2 PHE A 319      10.751  -2.879 -14.772  1.00 64.17           C
ATOM   4876  HD2 PHE A 319       9.867  -3.112 -14.179  1.00 64.17           H
ATOM   4877  CE1 PHE A 319      12.994  -2.251 -16.236  1.00 64.17           C
ATOM   4878  HE1 PHE A 319      13.878  -2.017 -16.829  1.00 64.17           H
ATOM   4879  CE2 PHE A 319      11.620  -1.831 -14.369  1.00 64.17           C
ATOM   4880  HE2 PHE A 319      11.404  -1.260 -13.465  1.00 64.17           H
ATOM   4881  CZ  PHE A 319      12.723  -1.539 -15.109  1.00 64.17           C
ATOM   4882  HZ  PHE A 319      13.390  -0.734 -14.799  1.00 64.17           H
ATOM   4883  HN  PHE A 319       8.088  -3.555 -15.686  1.00 64.17           H
ATOM   4884  N   VAL A 320       7.224  -5.866 -17.557  1.00 64.91           N
ATOM   4885  CA  VAL A 320       6.477  -6.972 -18.132  1.00 64.91           C
ATOM   4886  C   VAL A 320       5.802  -6.508 -19.424  1.00 64.91           C
ATOM   4887  O   VAL A 320       5.470  -7.324 -20.283  1.00 64.91           O
ATOM   4888  HA  VAL A 320       7.190  -7.761 -18.372  1.00 64.91           H
ATOM   4889  CB  VAL A 320       5.487  -7.525 -17.105  1.00 64.91           C
ATOM   4890  HB  VAL A 320       4.720  -6.769 -16.938  1.00 64.91           H
ATOM   4891  CG1 VAL A 320       4.798  -8.786 -17.631  1.00 64.91           C
ATOM   4892 1HG1 VAL A 320       4.256  -8.548 -18.546  1.00 64.91           H
ATOM   4893 2HG1 VAL A 320       5.548  -9.549 -17.840  1.00 64.91           H
ATOM   4894 3HG1 VAL A 320       4.100  -9.158 -16.881  1.00 64.91           H
ATOM   4895  CG2 VAL A 320       6.178  -7.796 -15.767  1.00 64.91           C
ATOM   4896 1HG2 VAL A 320       6.976  -8.525 -15.911  1.00 64.91           H
ATOM   4897 2HG2 VAL A 320       6.600  -6.868 -15.381  1.00 64.91           H
ATOM   4898 3HG2 VAL A 320       5.452  -8.188 -15.055  1.00 64.91           H
ATOM   4899  HN  VAL A 320       6.756  -5.378 -16.820  1.00 64.91           H
ATOM   4900  N   GLY A 321       5.618  -5.200 -19.521  1.00 64.50           N
ATOM   4901  CA  GLY A 321       4.992  -4.618 -20.696  1.00 64.50           C
ATOM   4902  C   GLY A 321       5.958  -4.605 -21.883  1.00 64.50           C
ATOM   4903  O   GLY A 321       7.045  -4.036 -21.797  1.00 64.50           O
ATOM   4904 1HA  GLY A 321       4.098  -5.185 -20.956  1.00 64.50           H
ATOM   4905 2HA  GLY A 321       4.670  -3.600 -20.474  1.00 64.50           H
ATOM   4906  HN  GLY A 321       5.888  -4.543 -18.817  1.00 64.50           H
ATOM   4907  N   GLU A 322       5.526  -5.240 -22.963  1.00 65.17           N
ATOM   4908  CA  GLU A 322       6.308  -5.250 -24.187  1.00 65.17           C
ATOM   4909  C   GLU A 322       6.507  -3.823 -24.701  1.00 65.17           C
ATOM   4910  O   GLU A 322       7.605  -3.458 -25.120  1.00 65.17           O
ATOM   4911  HA  GLU A 322       7.270  -5.682 -23.913  1.00 65.17           H
ATOM   4912  CB  GLU A 322       5.648  -6.129 -25.252  1.00 65.17           C
ATOM   4913 1HB  GLU A 322       4.577  -5.930 -25.280  1.00 65.17           H
ATOM   4914 2HB  GLU A 322       6.140  -5.975 -26.212  1.00 65.17           H
ATOM   4915  CG  GLU A 322       5.812  -7.613 -24.916  1.00 65.17           C
ATOM   4916 1HG  GLU A 322       6.861  -7.830 -24.717  1.00 65.17           H
ATOM   4917 2HG  GLU A 322       5.259  -7.846 -24.006  1.00 65.17           H
ATOM   4918  CD  GLU A 322       5.311  -8.493 -26.063  1.00 65.17           C
ATOM   4919  OE1 GLU A 322       5.601  -9.707 -26.015  1.00 65.17           O
ATOM   4920  OE2 GLU A 322       4.649  -7.930 -26.963  1.00 65.17           O
ATOM   4921  HN  GLU A 322       4.661  -5.740 -23.009  1.00 65.17           H
ATOM   4922  N   ARG A 323       5.429  -3.054 -24.653  1.00 63.73           N
ATOM   4923  CA  ARG A 323       5.466  -1.682 -25.128  1.00 63.73           C
ATOM   4924  C   ARG A 323       6.542  -0.891 -24.381  1.00 63.73           C
ATOM   4925  O   ARG A 323       7.338  -0.184 -24.997  1.00 63.73           O
ATOM   4926  HA  ARG A 323       5.703  -1.760 -26.189  1.00 63.73           H
ATOM   4927  CB  ARG A 323       4.113  -0.995 -24.935  1.00 63.73           C
ATOM   4928 1HB  ARG A 323       3.652  -1.344 -24.011  1.00 63.73           H
ATOM   4929 2HB  ARG A 323       4.258   0.080 -24.833  1.00 63.73           H
ATOM   4930  CG  ARG A 323       3.181  -1.279 -26.116  1.00 63.73           C
ATOM   4931 1HG  ARG A 323       3.704  -1.082 -27.052  1.00 63.73           H
ATOM   4932 2HG  ARG A 323       2.906  -2.334 -26.120  1.00 63.73           H
ATOM   4933  CD  ARG A 323       1.919  -0.418 -26.038  1.00 63.73           C
ATOM   4934 1HD  ARG A 323       1.396  -0.608 -25.101  1.00 63.73           H
ATOM   4935 2HD  ARG A 323       2.189   0.638 -26.043  1.00 63.73           H
ATOM   4936  NE  ARG A 323       1.031  -0.717 -27.183  1.00 63.73           N
ATOM   4937  HE  ARG A 323       1.329  -1.410 -27.839  1.00 63.73           H
ATOM   4938  CZ  ARG A 323      -0.150  -0.119 -27.394  1.00 63.73           C
ATOM   4939  NH1 ARG A 323      -0.600   0.816 -26.547  1.00 63.73           N
ATOM   4940 1HH1 ARG A 323      -0.054   1.072 -25.749  1.00 63.73           H
ATOM   4941 2HH1 ARG A 323      -1.481   1.258 -26.712  1.00 63.73           H
ATOM   4942  NH2 ARG A 323      -0.873  -0.470 -28.466  1.00 63.73           N
ATOM   4943 1HH2 ARG A 323      -1.756  -0.033 -28.639  1.00 63.73           H
ATOM   4944 2HH2 ARG A 323      -0.530  -1.169 -29.094  1.00 63.73           H
ATOM   4945  HN  ARG A 323       4.544  -3.355 -24.298  1.00 63.73           H
ATOM   4946  N   PHE A 324       6.532  -1.037 -23.064  1.00 67.27           N
ATOM   4947  CA  PHE A 324       7.416  -0.254 -22.217  1.00 67.27           C
ATOM   4948  C   PHE A 324       8.880  -0.629 -22.459  1.00 67.27           C
ATOM   4949  O   PHE A 324       9.750   0.240 -22.483  1.00 67.27           O
ATOM   4950  HA  PHE A 324       7.264   0.794 -22.472  1.00 67.27           H
ATOM   4951  CB  PHE A 324       7.052  -0.581 -20.767  1.00 67.27           C
ATOM   4952 1HB  PHE A 324       5.971  -0.500 -20.648  1.00 67.27           H
ATOM   4953 2HB  PHE A 324       7.319  -1.617 -20.561  1.00 67.27           H
ATOM   4954  CG  PHE A 324       7.733   0.321 -19.736  1.00 67.27           C
ATOM   4955  CD1 PHE A 324       8.961  -0.006 -19.253  1.00 67.27           C
ATOM   4956  HD1 PHE A 324       9.461  -0.910 -19.600  1.00 67.27           H
ATOM   4957  CD2 PHE A 324       7.110   1.450 -19.303  1.00 67.27           C
ATOM   4958  HD2 PHE A 324       6.125   1.712 -19.690  1.00 67.27           H
ATOM   4959  CE1 PHE A 324       9.593   0.831 -18.296  1.00 67.27           C
ATOM   4960  HE1 PHE A 324      10.578   0.569 -17.908  1.00 67.27           H
ATOM   4961  CE2 PHE A 324       7.742   2.287 -18.346  1.00 67.27           C
ATOM   4962  HE2 PHE A 324       7.243   3.192 -17.999  1.00 67.27           H
ATOM   4963  CZ  PHE A 324       8.971   1.960 -17.863  1.00 67.27           C
ATOM   4964  HZ  PHE A 324       9.456   2.603 -17.128  1.00 67.27           H
ATOM   4965  HN  PHE A 324       5.934  -1.674 -22.577  1.00 67.27           H
ATOM   4966  N   ARG A 325       9.105  -1.923 -22.633  1.00 69.95           N
ATOM   4967  CA  ARG A 325      10.433  -2.414 -22.962  1.00 69.95           C
ATOM   4968  C   ARG A 325      10.957  -1.721 -24.222  1.00 69.95           C
ATOM   4969  O   ARG A 325      12.124  -1.338 -24.283  1.00 69.95           O
ATOM   4970  HA  ARG A 325      11.045  -2.166 -22.095  1.00 69.95           H
ATOM   4971  CB  ARG A 325      10.420  -3.927 -23.188  1.00 69.95           C
ATOM   4972 1HB  ARG A 325       9.601  -4.191 -23.856  1.00 69.95           H
ATOM   4973 2HB  ARG A 325      11.344  -4.232 -23.680  1.00 69.95           H
ATOM   4974  CG  ARG A 325      10.269  -4.678 -21.864  1.00 69.95           C
ATOM   4975 1HG  ARG A 325      11.000  -4.307 -21.146  1.00 69.95           H
ATOM   4976 2HG  ARG A 325       9.282  -4.485 -21.443  1.00 69.95           H
ATOM   4977  CD  ARG A 325      10.460  -6.183 -22.062  1.00 69.95           C
ATOM   4978 1HD  ARG A 325       9.746  -6.554 -22.798  1.00 69.95           H
ATOM   4979 2HD  ARG A 325      11.456  -6.383 -22.456  1.00 69.95           H
ATOM   4980  NE  ARG A 325      10.274  -6.890 -20.776  1.00 69.95           N
ATOM   4981  HE  ARG A 325       9.972  -6.356 -19.986  1.00 69.95           H
ATOM   4982  CZ  ARG A 325      10.485  -8.202 -20.603  1.00 69.95           C
ATOM   4983  NH1 ARG A 325      10.891  -8.967 -21.626  1.00 69.95           N
ATOM   4984 1HH1 ARG A 325      11.038  -8.559 -22.527  1.00 69.95           H
ATOM   4985 2HH1 ARG A 325      11.046  -9.945 -21.488  1.00 69.95           H
ATOM   4986  NH2 ARG A 325      10.285  -8.738 -19.391  1.00 69.95           N
ATOM   4987 1HH2 ARG A 325      10.438  -9.716 -19.245  1.00 69.95           H
ATOM   4988 2HH2 ARG A 325       9.983  -8.161 -18.633  1.00 69.95           H
ATOM   4989  HN  ARG A 325       8.402  -2.629 -22.551  1.00 69.95           H
ATOM   4990  N   ARG A 326      10.069  -1.581 -25.195  1.00 71.98           N
ATOM   4991  CA  ARG A 326      10.403  -0.868 -26.416  1.00 71.98           C
ATOM   4992  C   ARG A 326      10.696   0.602 -26.109  1.00 71.98           C
ATOM   4993  O   ARG A 326      11.684   1.155 -26.590  1.00 71.98           O
ATOM   4994  HA  ARG A 326      11.289  -1.373 -26.800  1.00 71.98           H
ATOM   4995  CB  ARG A 326       9.262  -0.951 -27.432  1.00 71.98           C
ATOM   4996 1HB  ARG A 326       8.318  -0.701 -26.946  1.00 71.98           H
ATOM   4997 2HB  ARG A 326       9.418  -0.216 -28.221  1.00 71.98           H
ATOM   4998  CG  ARG A 326       9.172  -2.351 -28.041  1.00 71.98           C
ATOM   4999 1HG  ARG A 326      10.097  -2.582 -28.569  1.00 71.98           H
ATOM   5000 2HG  ARG A 326       9.064  -3.091 -27.248  1.00 71.98           H
ATOM   5001  CD  ARG A 326       7.988  -2.454 -29.006  1.00 71.98           C
ATOM   5002 1HD  ARG A 326       7.085  -2.075 -28.528  1.00 71.98           H
ATOM   5003 2HD  ARG A 326       8.169  -1.834 -29.884  1.00 71.98           H
ATOM   5004  NE  ARG A 326       7.790  -3.863 -29.415  1.00 71.98           N
ATOM   5005  HE  ARG A 326       7.847  -4.568 -28.708  1.00 71.98           H
ATOM   5006  CZ  ARG A 326       7.538  -4.252 -30.672  1.00 71.98           C
ATOM   5007  NH1 ARG A 326       7.452  -3.349 -31.659  1.00 71.98           N
ATOM   5008 1HH1 ARG A 326       7.574  -2.377 -31.459  1.00 71.98           H
ATOM   5009 2HH1 ARG A 326       7.264  -3.648 -32.594  1.00 71.98           H
ATOM   5010  NH2 ARG A 326       7.376  -5.557 -30.928  1.00 71.98           N
ATOM   5011 1HH2 ARG A 326       7.187  -5.864 -31.861  1.00 71.98           H
ATOM   5012 2HH2 ARG A 326       7.442  -6.224 -30.186  1.00 71.98           H
ATOM   5013  HN  ARG A 326       9.138  -1.944 -25.158  1.00 71.98           H
ATOM   5014  N   ASP A 327       9.821   1.193 -25.309  1.00 71.49           N
ATOM   5015  CA  ASP A 327       9.882   2.623 -25.059  1.00 71.49           C
ATOM   5016  C   ASP A 327      11.072   2.926 -24.146  1.00 71.49           C
ATOM   5017  O   ASP A 327      11.699   3.977 -24.267  1.00 71.49           O
ATOM   5018  HA  ASP A 327       9.983   3.082 -26.042  1.00 71.49           H
ATOM   5019  CB  ASP A 327       8.613   3.115 -24.359  1.00 71.49           C
ATOM   5020 1HB  ASP A 327       8.403   2.486 -23.494  1.00 71.49           H
ATOM   5021 2HB  ASP A 327       8.767   4.128 -23.988  1.00 71.49           H
ATOM   5022  CG  ASP A 327       7.417   3.093 -25.314  1.00 71.49           C
ATOM   5023  OD1 ASP A 327       7.668   3.023 -26.536  1.00 71.49           O
ATOM   5024  OD2 ASP A 327       6.279   3.146 -24.799  1.00 71.49           O
ATOM   5025  HN  ASP A 327       9.081   0.713 -24.838  1.00 71.49           H
ATOM   5026  N   LEU A 328      11.347   1.987 -23.254  1.00 71.49           N
ATOM   5027  CA  LEU A 328      12.515   2.088 -22.396  1.00 71.49           C
ATOM   5028  C   LEU A 328      13.777   2.113 -23.261  1.00 71.49           C
ATOM   5029  O   LEU A 328      14.659   2.945 -23.054  1.00 71.49           O
ATOM   5030  HA  LEU A 328      12.445   3.035 -21.860  1.00 71.49           H
ATOM   5031  CB  LEU A 328      12.509   0.973 -21.348  1.00 71.49           C
ATOM   5032 1HB  LEU A 328      11.606   1.072 -20.746  1.00 71.49           H
ATOM   5033 2HB  LEU A 328      12.445   0.016 -21.866  1.00 71.49           H
ATOM   5034  CG  LEU A 328      13.714   0.932 -20.406  1.00 71.49           C
ATOM   5035  HG  LEU A 328      14.621   0.957 -21.010  1.00 71.49           H
ATOM   5036  CD1 LEU A 328      13.742   2.162 -19.497  1.00 71.49           C
ATOM   5037 1HD1 LEU A 328      13.806   3.063 -20.107  1.00 71.49           H
ATOM   5038 2HD1 LEU A 328      12.832   2.192 -18.899  1.00 71.49           H
ATOM   5039 3HD1 LEU A 328      14.609   2.107 -18.838  1.00 71.49           H
ATOM   5040  CD2 LEU A 328      13.740  -0.372 -19.607  1.00 71.49           C
ATOM   5041 1HD2 LEU A 328      12.830  -0.453 -19.013  1.00 71.49           H
ATOM   5042 2HD2 LEU A 328      13.803  -1.218 -20.292  1.00 71.49           H
ATOM   5043 3HD2 LEU A 328      14.607  -0.376 -18.945  1.00 71.49           H
ATOM   5044  HN  LEU A 328      10.789   1.169 -23.113  1.00 71.49           H
ATOM   5045  N   VAL A 329      13.823   1.191 -24.211  1.00 73.56           N
ATOM   5046  CA  VAL A 329      14.969   1.087 -25.099  1.00 73.56           C
ATOM   5047  C   VAL A 329      15.071   2.360 -25.942  1.00 73.56           C
ATOM   5048  O   VAL A 329      16.170   2.799 -26.278  1.00 73.56           O
ATOM   5049  HA  VAL A 329      15.860   1.006 -24.477  1.00 73.56           H
ATOM   5050  CB  VAL A 329      14.862  -0.184 -25.944  1.00 73.56           C
ATOM   5051  HB  VAL A 329      13.869  -0.206 -26.392  1.00 73.56           H
ATOM   5052  CG1 VAL A 329      15.890  -0.175 -27.077  1.00 73.56           C
ATOM   5053 1HG1 VAL A 329      15.715   0.687 -27.720  1.00 73.56           H
ATOM   5054 2HG1 VAL A 329      16.894  -0.118 -26.657  1.00 73.56           H
ATOM   5055 3HG1 VAL A 329      15.793  -1.090 -27.662  1.00 73.56           H
ATOM   5056  CG2 VAL A 329      15.014  -1.434 -25.075  1.00 73.56           C
ATOM   5057 1HG2 VAL A 329      15.988  -1.420 -24.586  1.00 73.56           H
ATOM   5058 2HG2 VAL A 329      14.228  -1.450 -24.320  1.00 73.56           H
ATOM   5059 3HG2 VAL A 329      14.935  -2.323 -25.701  1.00 73.56           H
ATOM   5060  HN  VAL A 329      13.097   0.524 -24.378  1.00 73.56           H
ATOM   5061  N   LYS A 330      13.911   2.915 -26.260  1.00 72.35           N
[truncated: 117,320 more chars]
