# Supplementary material for: Noncanonical roles of chemokine regions in CCR9 activation revealed by structural modeling and mutational mapping
Source: Nat Commun. 2025 Aug 18;16:7695. doi: 10.1038/s41467-025-62321-9 (PMC12361432; doi:10.1038/s41467-025-62321-9)
Supplement: Supplementary file 4 — Supplementary Data 2 [file 41467_2025_62321_MOESM4_ESM.zip › CCR9_CCL25_rnk275.pdb]

SSBOND   1 CYS A   38    CYS A  289 
SSBOND   2 CYS A  119    CYS A  198 
SSBOND   3 CYS B    7    CYS B   35 
SSBOND   4 CYS B    8    CYS B   52 
ATOM      1  N   GLU A  20      -0.438  -5.633  61.116  1.00 41.50           N
ATOM      2  CA  GLU A  20      -1.178  -5.574  59.866  1.00 41.50           C
ATOM      3  C   GLU A  20      -0.216  -5.425  58.686  1.00 41.50           C
ATOM      4  O   GLU A  20      -0.611  -5.596  57.534  1.00 41.50           O
ATOM      5  HA  GLU A  20      -1.705  -6.525  59.797  1.00 41.50           H
ATOM      6  CB  GLU A  20      -2.200  -4.435  59.888  1.00 41.50           C
ATOM      7 1HB  GLU A  20      -1.786  -3.581  60.424  1.00 41.50           H
ATOM      8 2HB  GLU A  20      -2.506  -4.197  58.869  1.00 41.50           H
ATOM      9  CG  GLU A  20      -3.469  -4.851  60.634  1.00 41.50           C
ATOM     10 1HG  GLU A  20      -3.773  -5.848  60.314  1.00 41.50           H
ATOM     11 2HG  GLU A  20      -3.265  -4.907  61.703  1.00 41.50           H
ATOM     12  CD  GLU A  20      -4.606  -3.859  60.377  1.00 41.50           C
ATOM     13  OE1 GLU A  20      -5.772  -4.277  60.545  1.00 41.50           O
ATOM     14  OE2 GLU A  20      -4.282  -2.706  60.020  1.00 41.50           O
ATOM     15  HN  GLU A  20       0.554  -5.549  61.023  1.00 41.50           H
ATOM     16  N   SER A  21       1.028  -5.109  59.014  1.00 44.34           N
ATOM     17  CA  SER A  21       2.037  -4.885  57.993  1.00 44.34           C
ATOM     18  C   SER A  21       2.458  -6.219  57.372  1.00 44.34           C
ATOM     19  O   SER A  21       2.737  -6.291  56.176  1.00 44.34           O
ATOM     20  HA  SER A  21       1.558  -4.251  57.248  1.00 44.34           H
ATOM     21  CB  SER A  21       3.255  -4.161  58.572  1.00 44.34           C
ATOM     22 1HB  SER A  21       3.781  -3.641  57.771  1.00 44.34           H
ATOM     23 2HB  SER A  21       2.923  -3.403  59.281  1.00 44.34           H
ATOM     24  OG  SER A  21       4.150  -5.059  59.222  1.00 44.34           O
ATOM     25  HG  SER A  21       4.935  -4.556  59.585  1.00 44.34           H
ATOM     26  HN  SER A  21       1.349  -5.005  59.956  1.00 44.34           H
ATOM     27  N   THR A  22       2.491  -7.242  58.213  1.00 45.56           N
ATOM     28  CA  THR A  22       3.113  -8.500  57.837  1.00 45.56           C
ATOM     29  C   THR A  22       2.226  -9.259  56.847  1.00 45.56           C
ATOM     30  O   THR A  22       2.672  -9.619  55.759  1.00 45.56           O
ATOM     31  HA  THR A  22       4.050  -8.281  57.324  1.00 45.56           H
ATOM     32  CB  THR A  22       3.404  -9.286  59.117  1.00 45.56           C
ATOM     33  HB  THR A  22       2.481  -9.642  59.573  1.00 45.56           H
ATOM     34  OG1 THR A  22       4.174  -8.385  59.909  1.00 45.56           O
ATOM     35  HG1 THR A  22       4.205  -8.704  60.857  1.00 45.56           H
ATOM     36  CG2 THR A  22       4.345 -10.468  58.878  1.00 45.56           C
ATOM     37 1HG2 THR A  22       5.294 -10.104  58.484  1.00 45.56           H
ATOM     38 2HG2 THR A  22       3.893 -11.153  58.160  1.00 45.56           H
ATOM     39 3HG2 THR A  22       4.518 -10.991  59.818  1.00 45.56           H
ATOM     40  HN  THR A  22       2.103  -7.222  59.135  1.00 45.56           H
ATOM     41  N   SER A  23       0.987  -9.479  57.261  1.00 47.62           N
ATOM     42  CA  SER A  23       0.055 -10.248  56.455  1.00 47.62           C
ATOM     43  C   SER A  23      -0.164  -9.559  55.106  1.00 47.62           C
ATOM     44  O   SER A  23      -0.234 -10.220  54.071  1.00 47.62           O
ATOM     45  HA  SER A  23       0.528 -11.220  56.315  1.00 47.62           H
ATOM     46  CB  SER A  23      -1.280 -10.431  57.180  1.00 47.62           C
ATOM     47 1HB  SER A  23      -1.981 -10.949  56.525  1.00 47.62           H
ATOM     48 2HB  SER A  23      -1.134 -11.065  58.055  1.00 47.62           H
ATOM     49  OG  SER A  23      -1.842  -9.186  57.586  1.00 47.62           O
ATOM     50  HG  SER A  23      -2.711  -9.340  58.057  1.00 47.62           H
ATOM     51  HN  SER A  23       0.618  -9.142  58.127  1.00 47.62           H
ATOM     52  N   SER A  24      -0.267  -8.239  55.162  1.00 49.37           N
ATOM     53  CA  SER A  24      -0.458  -7.452  53.956  1.00 49.37           C
ATOM     54  C   SER A  24       0.822  -7.460  53.118  1.00 49.37           C
ATOM     55  O   SER A  24       0.811  -7.050  51.958  1.00 49.37           O
ATOM     56  HA  SER A  24      -1.270  -7.941  53.418  1.00 49.37           H
ATOM     57  CB  SER A  24      -0.862  -6.016  54.294  1.00 49.37           C
ATOM     58 1HB  SER A  24      -1.118  -5.486  53.377  1.00 49.37           H
ATOM     59 2HB  SER A  24      -1.757  -6.028  54.915  1.00 49.37           H
ATOM     60  OG  SER A  24       0.177  -5.315  54.973  1.00 49.37           O
ATOM     61  HG  SER A  24      -0.147  -5.006  55.867  1.00 49.37           H
ATOM     62  HN  SER A  24      -0.221  -7.710  56.009  1.00 49.37           H
ATOM     63  N   MET A  25       1.894  -7.932  53.737  1.00 48.41           N
ATOM     64  CA  MET A  25       3.148  -8.116  53.027  1.00 48.41           C
ATOM     65  C   MET A  25       3.197  -9.485  52.346  1.00 48.41           C
ATOM     66  O   MET A  25       3.745  -9.621  51.254  1.00 48.41           O
ATOM     67  HA  MET A  25       3.178  -7.328  52.274  1.00 48.41           H
ATOM     68  CB  MET A  25       4.315  -7.992  54.009  1.00 48.41           C
ATOM     69 1HB  MET A  25       4.035  -7.331  54.830  1.00 48.41           H
ATOM     70 2HB  MET A  25       4.533  -8.967  54.445  1.00 48.41           H
ATOM     71  CG  MET A  25       5.563  -7.448  53.312  1.00 48.41           C
ATOM     72 1HG  MET A  25       6.437  -7.590  53.949  1.00 48.41           H
ATOM     73 2HG  MET A  25       5.747  -8.003  52.392  1.00 48.41           H
ATOM     74  SD  MET A  25       5.352  -5.714  52.946  1.00 48.41           S
ATOM     75  CE  MET A  25       6.885  -5.071  53.597  1.00 48.41           C
ATOM     76 1HE  MET A  25       6.949  -5.294  54.662  1.00 48.41           H
ATOM     77 2HE  MET A  25       7.723  -5.534  53.077  1.00 48.41           H
ATOM     78 3HE  MET A  25       6.918  -3.991  53.450  1.00 48.41           H
ATOM     79  HN  MET A  25       1.915  -8.185  54.704  1.00 48.41           H
ATOM     80  N   GLU A  26       2.616 -10.467  53.021  1.00 49.29           N
ATOM     81  CA  GLU A  26       2.601 -11.824  52.503  1.00 49.29           C
ATOM     82  C   GLU A  26       1.658 -11.923  51.302  1.00 49.29           C
ATOM     83  O   GLU A  26       2.015 -12.497  50.274  1.00 49.29           O
ATOM     84  HA  GLU A  26       3.624 -12.025  52.188  1.00 49.29           H
ATOM     85  CB  GLU A  26       2.206 -12.823  53.593  1.00 49.29           C
ATOM     86 1HB  GLU A  26       1.409 -12.402  54.206  1.00 49.29           H
ATOM     87 2HB  GLU A  26       1.942 -13.777  53.139  1.00 49.29           H
ATOM     88  CG  GLU A  26       3.382 -13.103  54.531  1.00 49.29           C
ATOM     89 1HG  GLU A  26       4.246 -13.426  53.950  1.00 49.29           H
ATOM     90 2HG  GLU A  26       3.668 -12.186  55.046  1.00 49.29           H
ATOM     91  CD  GLU A  26       3.020 -14.179  55.557  1.00 49.29           C
ATOM     92  OE1 GLU A  26       3.961 -14.856  56.025  1.00 49.29           O
ATOM     93  OE2 GLU A  26       1.811 -14.299  55.851  1.00 49.29           O
ATOM     94  HN  GLU A  26       2.163 -10.346  53.904  1.00 49.29           H
ATOM     95  N   ASP A  27       0.473 -11.355  51.471  1.00 49.98           N
ATOM     96  CA  ASP A  27      -0.491 -11.297  50.386  1.00 49.98           C
ATOM     97  C   ASP A  27       0.176 -10.692  49.149  1.00 49.98           C
ATOM     98  O   ASP A  27      -0.165 -11.045  48.021  1.00 49.98           O
ATOM     99  HA  ASP A  27      -0.806 -12.328  50.227  1.00 49.98           H
ATOM    100  CB  ASP A  27      -1.686 -10.416  50.757  1.00 49.98           C
ATOM    101 1HB  ASP A  27      -1.338  -9.528  51.285  1.00 49.98           H
ATOM    102 2HB  ASP A  27      -2.185 -10.073  49.851  1.00 49.98           H
ATOM    103  CG  ASP A  27      -2.679 -11.181  51.635  1.00 49.98           C
ATOM    104  OD1 ASP A  27      -2.579 -12.427  51.651  1.00 49.98           O
ATOM    105  OD2 ASP A  27      -3.515 -10.502  52.270  1.00 49.98           O
ATOM    106  HN  ASP A  27       0.170 -10.940  52.329  1.00 49.98           H
ATOM    107  N   TYR A  28       1.114  -9.791  49.402  1.00 50.80           N
ATOM    108  CA  TYR A  28       1.808  -9.109  48.323  1.00 50.80           C
ATOM    109  C   TYR A  28       2.671 -10.086  47.523  1.00 50.80           C
ATOM    110  O   TYR A  28       2.728 -10.009  46.297  1.00 50.80           O
ATOM    111  HA  TYR A  28       1.057  -8.674  47.663  1.00 50.80           H
ATOM    112  CB  TYR A  28       2.715  -8.075  48.992  1.00 50.80           C
ATOM    113 1HB  TYR A  28       2.580  -8.133  50.072  1.00 50.80           H
ATOM    114 2HB  TYR A  28       3.754  -8.332  48.787  1.00 50.80           H
ATOM    115  CG  TYR A  28       2.461  -6.637  48.537  1.00 50.80           C
ATOM    116  CD1 TYR A  28       3.107  -6.141  47.423  1.00 50.80           C
ATOM    117  HD1 TYR A  28       3.799  -6.774  46.868  1.00 50.80           H
ATOM    118  CD2 TYR A  28       1.585  -5.835  49.241  1.00 50.80           C
ATOM    119  HD2 TYR A  28       1.074  -6.226  50.121  1.00 50.80           H
ATOM    120  CE1 TYR A  28       2.868  -4.787  46.995  1.00 50.80           C
ATOM    121  HE1 TYR A  28       3.371  -4.383  46.117  1.00 50.80           H
ATOM    122  CE2 TYR A  28       1.346  -4.481  48.812  1.00 50.80           C
ATOM    123  HE2 TYR A  28       0.656  -3.837  49.359  1.00 50.80           H
ATOM    124  CZ  TYR A  28       1.999  -4.024  47.710  1.00 50.80           C
ATOM    125  OH  TYR A  28       1.772  -2.746  47.306  1.00 50.80           O
ATOM    126  HH  TYR A  28       1.203  -2.270  47.977  1.00 50.80           H
ATOM    127  HN  TYR A  28       1.401  -9.526  50.323  1.00 50.80           H
ATOM    128  N   VAL A  29       3.323 -10.982  48.249  1.00 50.69           N
ATOM    129  CA  VAL A  29       4.219 -11.942  47.627  1.00 50.69           C
ATOM    130  C   VAL A  29       3.398 -13.085  47.026  1.00 50.69           C
ATOM    131  O   VAL A  29       3.739 -13.609  45.967  1.00 50.69           O
ATOM    132  HA  VAL A  29       4.745 -11.427  46.823  1.00 50.69           H
ATOM    133  CB  VAL A  29       5.258 -12.422  48.642  1.00 50.69           C
ATOM    134  HB  VAL A  29       5.580 -13.421  48.346  1.00 50.69           H
ATOM    135  CG1 VAL A  29       6.488 -11.512  48.639  1.00 50.69           C
ATOM    136 1HG1 VAL A  29       6.941 -11.516  47.647  1.00 50.69           H
ATOM    137 2HG1 VAL A  29       6.190 -10.497  48.898  1.00 50.69           H
ATOM    138 3HG1 VAL A  29       7.211 -11.876  49.369  1.00 50.69           H
ATOM    139  CG2 VAL A  29       4.652 -12.520  50.043  1.00 50.69           C
ATOM    140 1HG2 VAL A  29       4.290 -11.539  50.351  1.00 50.69           H
ATOM    141 2HG2 VAL A  29       3.822 -13.226  50.032  1.00 50.69           H
ATOM    142 3HG2 VAL A  29       5.412 -12.863  50.745  1.00 50.69           H
ATOM    143  HN  VAL A  29       3.246 -11.059  49.243  1.00 50.69           H
ATOM    144  N   ASN A  30       2.331 -13.437  47.728  1.00 49.71           N
ATOM    145  CA  ASN A  30       1.554 -14.612  47.370  1.00 49.71           C
ATOM    146  C   ASN A  30       0.496 -14.222  46.335  1.00 49.71           C
ATOM    147  O   ASN A  30      -0.231 -15.077  45.833  1.00 49.71           O
ATOM    148  HA  ASN A  30       2.278 -15.325  46.977  1.00 49.71           H
ATOM    149  CB  ASN A  30       0.832 -15.188  48.590  1.00 49.71           C
ATOM    150 1HB  ASN A  30       0.566 -14.382  49.273  1.00 49.71           H
ATOM    151 2HB  ASN A  30      -0.099 -15.660  48.276  1.00 49.71           H
ATOM    152  CG  ASN A  30       1.710 -16.210  49.314  1.00 49.71           C
ATOM    153  OD1 ASN A  30       2.759 -16.613  48.840  1.00 49.71           O
ATOM    154  ND2 ASN A  30       1.224 -16.605  50.488  1.00 49.71           N
ATOM    155 1HD2 ASN A  30       0.357 -16.235  50.820  1.00 49.71           H
ATOM    156 2HD2 ASN A  30       1.726 -17.272  51.038  1.00 49.71           H
ATOM    157  HN  ASN A  30       1.997 -12.937  48.527  1.00 49.71           H
ATOM    158  N   PHE A  31       0.444 -12.929  46.047  1.00 50.40           N
ATOM    159  CA  PHE A  31      -0.058 -12.468  44.764  1.00 50.40           C
ATOM    160  C   PHE A  31       0.801 -13.001  43.615  1.00 50.40           C
ATOM    161  O   PHE A  31       1.824 -12.409  43.275  1.00 50.40           O
ATOM    162  HA  PHE A  31      -1.075 -12.846  44.661  1.00 50.40           H
ATOM    163  CB  PHE A  31       0.019 -10.940  44.777  1.00 50.40           C
ATOM    164 1HB  PHE A  31       0.605 -10.623  45.639  1.00 50.40           H
ATOM    165 2HB  PHE A  31       0.553 -10.606  43.888  1.00 50.40           H
ATOM    166  CG  PHE A  31      -1.345 -10.249  44.824  1.00 50.40           C
ATOM    167  CD1 PHE A  31      -1.952  -9.863  43.670  1.00 50.40           C
ATOM    168  HD1 PHE A  31      -1.467 -10.046  42.711  1.00 50.40           H
ATOM    169  CD2 PHE A  31      -1.951 -10.020  46.020  1.00 50.40           C
ATOM    170  HD2 PHE A  31      -1.464 -10.329  46.945  1.00 50.40           H
ATOM    171  CE1 PHE A  31      -3.219  -9.221  43.714  1.00 50.40           C
ATOM    172  HE1 PHE A  31      -3.705  -8.912  42.789  1.00 50.40           H
ATOM    173  CE2 PHE A  31      -3.217  -9.379  46.064  1.00 50.40           C
ATOM    174  HE2 PHE A  31      -3.702  -9.195  47.023  1.00 50.40           H
ATOM    175  CZ  PHE A  31      -3.824  -8.993  44.910  1.00 50.40           C
ATOM    176  HZ  PHE A  31      -4.796  -8.500  44.943  1.00 50.40           H
ATOM    177  HN  PHE A  31       0.737 -12.205  46.671  1.00 50.40           H
ATOM    178  N   ASN A  32       0.353 -14.112  43.050  1.00 53.02           N
ATOM    179  CA  ASN A  32       0.757 -14.482  41.704  1.00 53.02           C
ATOM    180  C   ASN A  32       0.306 -13.397  40.724  1.00 53.02           C
ATOM    181  O   ASN A  32      -0.690 -13.564  40.022  1.00 53.02           O
ATOM    182  HA  ASN A  32       1.841 -14.581  41.748  1.00 53.02           H
ATOM    183  CB  ASN A  32       0.109 -15.802  41.278  1.00 53.02           C
ATOM    184 1HB  ASN A  32      -0.799 -15.969  41.857  1.00 53.02           H
ATOM    185 2HB  ASN A  32      -0.187 -15.744  40.231  1.00 53.02           H
ATOM    186  CG  ASN A  32       1.072 -16.974  41.478  1.00 53.02           C
ATOM    187  OD1 ASN A  32       2.282 -16.821  41.504  1.00 53.02           O
ATOM    188  ND2 ASN A  32       0.468 -18.151  41.619  1.00 53.02           N
ATOM    189 1HD2 ASN A  32      -0.530 -18.208  41.588  1.00 53.02           H
ATOM    190 2HD2 ASN A  32       1.013 -18.979  41.755  1.00 53.02           H
ATOM    191  HN  ASN A  32      -0.274 -14.753  43.494  1.00 53.02           H
ATOM    192  N   PHE A  33       1.062 -12.309  40.708  1.00 55.62           N
ATOM    193  CA  PHE A  33       0.937 -11.327  39.645  1.00 55.62           C
ATOM    194  C   PHE A  33       1.270 -11.945  38.285  1.00 55.62           C
ATOM    195  O   PHE A  33       2.417 -11.899  37.842  1.00 55.62           O
ATOM    196  HA  PHE A  33      -0.097 -10.983  39.642  1.00 55.62           H
ATOM    197  CB  PHE A  33       1.942 -10.213  39.944  1.00 55.62           C
ATOM    198 1HB  PHE A  33       2.907 -10.661  40.183  1.00 55.62           H
ATOM    199 2HB  PHE A  33       2.084  -9.613  39.045  1.00 55.62           H
ATOM    200  CG  PHE A  33       1.526  -9.292  41.093  1.00 55.62           C
ATOM    201  CD1 PHE A  33       0.617  -8.304  40.878  1.00 55.62           C
ATOM    202  HD1 PHE A  33       0.184  -8.168  39.886  1.00 55.62           H
ATOM    203  CD2 PHE A  33       2.066  -9.461  42.330  1.00 55.62           C
ATOM    204  HD2 PHE A  33       2.795 -10.253  42.503  1.00 55.62           H
ATOM    205  CE1 PHE A  33       0.230  -7.449  41.944  1.00 55.62           C
ATOM    206  HE1 PHE A  33      -0.499  -6.657  41.771  1.00 55.62           H
ATOM    207  CE2 PHE A  33       1.679  -8.606  43.396  1.00 55.62           C
ATOM    208  HE2 PHE A  33       2.112  -8.742  44.388  1.00 55.62           H
ATOM    209  CZ  PHE A  33       0.770  -7.619  43.181  1.00 55.62           C
ATOM    210  HZ  PHE A  33       0.473  -6.963  43.999  1.00 55.62           H
ATOM    211  HN  PHE A  33       1.749 -12.094  41.403  1.00 55.62           H
ATOM    212  N   THR A  34       0.247 -12.510  37.661  1.00 64.05           N
ATOM    213  CA  THR A  34       0.251 -12.680  36.218  1.00 64.05           C
ATOM    214  C   THR A  34       0.611 -11.363  35.527  1.00 64.05           C
ATOM    215  O   THR A  34      -0.155 -10.402  35.576  1.00 64.05           O
ATOM    216  HA  THR A  34       1.028 -13.399  35.960  1.00 64.05           H
ATOM    217  CB  THR A  34      -1.114 -13.231  35.803  1.00 64.05           C
ATOM    218  HB  THR A  34      -1.848 -12.429  35.719  1.00 64.05           H
ATOM    219  OG1 THR A  34      -1.399 -14.226  36.781  1.00 64.05           O
ATOM    220  HG1 THR A  34      -2.370 -14.464  36.754  1.00 64.05           H
ATOM    221  CG2 THR A  34      -1.056 -14.008  34.486  1.00 64.05           C
ATOM    222 1HG2 THR A  34      -0.372 -14.850  34.592  1.00 64.05           H
ATOM    223 2HG2 THR A  34      -0.703 -13.351  33.691  1.00 64.05           H
ATOM    224 3HG2 THR A  34      -2.051 -14.377  34.238  1.00 64.05           H
ATOM    225  HN  THR A  34      -0.573 -12.847  38.124  1.00 64.05           H
ATOM    226  N   ASP A  35       1.778 -11.361  34.899  1.00 78.61           N
ATOM    227  CA  ASP A  35       2.376 -10.121  34.435  1.00 78.61           C
ATOM    228  C   ASP A  35       1.619  -9.625  33.201  1.00 78.61           C
ATOM    229  O   ASP A  35       2.024  -9.892  32.071  1.00 78.61           O
ATOM    230  HA  ASP A  35       2.297  -9.432  35.276  1.00 78.61           H
ATOM    231  CB  ASP A  35       3.839 -10.329  34.039  1.00 78.61           C
ATOM    232 1HB  ASP A  35       4.253 -11.170  34.594  1.00 78.61           H
ATOM    233 2HB  ASP A  35       3.901 -10.583  32.981  1.00 78.61           H
ATOM    234  CG  ASP A  35       4.666  -9.071  34.316  1.00 78.61           C
ATOM    235  OD1 ASP A  35       4.043  -8.053  34.686  1.00 78.61           O
ATOM    236  OD2 ASP A  35       5.902  -9.157  34.152  1.00 78.61           O
ATOM    237  HN  ASP A  35       2.311 -12.185  34.707  1.00 78.61           H
ATOM    238  N   PHE A  36       0.531  -8.913  33.459  1.00 88.05           N
ATOM    239  CA  PHE A  36      -0.297  -8.396  32.384  1.00 88.05           C
ATOM    240  C   PHE A  36       0.333  -7.151  31.757  1.00 88.05           C
ATOM    241  O   PHE A  36      -0.132  -6.668  30.725  1.00 88.05           O
ATOM    242  HA  PHE A  36      -0.377  -9.180  31.631  1.00 88.05           H
ATOM    243  CB  PHE A  36      -1.645  -8.015  33.001  1.00 88.05           C
ATOM    244 1HB  PHE A  36      -1.470  -7.345  33.843  1.00 88.05           H
ATOM    245 2HB  PHE A  36      -2.225  -7.458  32.266  1.00 88.05           H
ATOM    246  CG  PHE A  36      -2.469  -9.211  33.482  1.00 88.05           C
ATOM    247  CD1 PHE A  36      -2.588 -10.314  32.697  1.00 88.05           C
ATOM    248  HD1 PHE A  36      -2.095 -10.347  31.725  1.00 88.05           H
ATOM    249  CD2 PHE A  36      -3.084  -9.169  34.694  1.00 88.05           C
ATOM    250  HD2 PHE A  36      -2.989  -8.285  35.324  1.00 88.05           H
ATOM    251  CE1 PHE A  36      -3.353 -11.424  33.143  1.00 88.05           C
ATOM    252  HE1 PHE A  36      -3.448 -12.309  32.513  1.00 88.05           H
ATOM    253  CE2 PHE A  36      -3.849 -10.279  35.141  1.00 88.05           C
ATOM    254  HE2 PHE A  36      -4.342 -10.246  36.112  1.00 88.05           H
ATOM    255  CZ  PHE A  36      -3.968 -11.383  34.355  1.00 88.05           C
ATOM    256  HZ  PHE A  36      -4.555 -12.235  34.698  1.00 88.05           H
ATOM    257  HN  PHE A  36       0.216  -8.690  34.381  1.00 88.05           H
ATOM    258  N   TYR A  37       1.382  -6.667  32.405  1.00 91.01           N
ATOM    259  CA  TYR A  37       2.233  -5.655  31.803  1.00 91.01           C
ATOM    260  C   TYR A  37       3.326  -6.298  30.946  1.00 91.01           C
ATOM    261  O   TYR A  37       4.146  -7.062  31.451  1.00 91.01           O
ATOM    262  HA  TYR A  37       1.609  -5.024  31.169  1.00 91.01           H
ATOM    263  CB  TYR A  37       2.887  -4.907  32.966  1.00 91.01           C
ATOM    264 1HB  TYR A  37       2.108  -4.547  33.637  1.00 91.01           H
ATOM    265 2HB  TYR A  37       3.501  -5.605  33.534  1.00 91.01           H
ATOM    266  CG  TYR A  37       3.755  -3.723  32.534  1.00 91.01           C
ATOM    267  CD1 TYR A  37       5.092  -3.913  32.254  1.00 91.01           C
ATOM    268  HD1 TYR A  37       5.531  -4.907  32.340  1.00 91.01           H
ATOM    269  CD2 TYR A  37       3.199  -2.464  32.426  1.00 91.01           C
ATOM    270  HD2 TYR A  37       2.142  -2.314  32.647  1.00 91.01           H
ATOM    271  CE1 TYR A  37       5.909  -2.798  31.848  1.00 91.01           C
ATOM    272  HE1 TYR A  37       6.967  -2.935  31.624  1.00 91.01           H
ATOM    273  CE2 TYR A  37       4.015  -1.349  32.020  1.00 91.01           C
ATOM    274  HE2 TYR A  37       3.589  -0.350  31.930  1.00 91.01           H
ATOM    275  CZ  TYR A  37       5.330  -1.572  31.751  1.00 91.01           C
ATOM    276  OH  TYR A  37       6.101  -0.519  31.367  1.00 91.01           O
ATOM    277  HH  TYR A  37       6.766  -0.814  30.682  1.00 91.01           H
ATOM    278  HN  TYR A  37       1.652  -6.953  33.324  1.00 91.01           H
ATOM    279  N   CYS A  38       3.301  -5.964  29.664  1.00 91.03           N
ATOM    280  CA  CYS A  38       4.207  -6.584  28.712  1.00 91.03           C
ATOM    281  C   CYS A  38       5.249  -5.545  28.294  1.00 91.03           C
ATOM    282  O   CYS A  38       4.910  -4.527  27.693  1.00 91.03           O
ATOM    283  HA  CYS A  38       4.679  -7.420  29.228  1.00 91.03           H
ATOM    284  CB  CYS A  38       3.457  -7.157  27.508  1.00 91.03           C
ATOM    285 1HB  CYS A  38       2.634  -7.786  27.847  1.00 91.03           H
ATOM    286 2HB  CYS A  38       3.019  -6.347  26.923  1.00 91.03           H
ATOM    287  SG  CYS A  38       4.600  -8.132  26.464  1.00 91.03           S
ATOM    288  HN  CYS A  38       2.679  -5.286  29.275  1.00 91.03           H
ATOM    289  N   GLU A  39       6.497  -5.838  28.628  1.00 89.61           N
ATOM    290  CA  GLU A  39       7.610  -5.044  28.136  1.00 89.61           C
ATOM    291  C   GLU A  39       7.982  -5.474  26.715  1.00 89.61           C
ATOM    292  O   GLU A  39       8.351  -6.625  26.488  1.00 89.61           O
ATOM    293  HA  GLU A  39       7.250  -4.015  28.129  1.00 89.61           H
ATOM    294  CB  GLU A  39       8.815  -5.147  29.074  1.00 89.61           C
ATOM    295 1HB  GLU A  39       9.001  -6.193  29.317  1.00 89.61           H
ATOM    296 2HB  GLU A  39       9.674  -4.650  28.624  1.00 89.61           H
ATOM    297  CG  GLU A  39       8.543  -4.428  30.396  1.00 89.61           C
ATOM    298 1HG  GLU A  39       8.195  -3.414  30.198  1.00 89.61           H
ATOM    299 2HG  GLU A  39       7.746  -4.939  30.935  1.00 89.61           H
ATOM    300  CD  GLU A  39       9.803  -4.381  31.263  1.00 89.61           C
ATOM    301  OE1 GLU A  39       9.713  -3.794  32.363  1.00 89.61           O
ATOM    302  OE2 GLU A  39      10.827  -4.932  30.806  1.00 89.61           O
ATOM    303  HN  GLU A  39       6.753  -6.601  29.222  1.00 89.61           H
ATOM    304  N   LYS A  40       7.873  -4.525  25.797  1.00 89.63           N
ATOM    305  CA  LYS A  40       8.031  -4.830  24.385  1.00 89.63           C
ATOM    306  C   LYS A  40       9.481  -4.571  23.971  1.00 89.63           C
ATOM    307  O   LYS A  40       9.751  -4.240  22.817  1.00 89.63           O
ATOM    308  HA  LYS A  40       7.818  -5.891  24.253  1.00 89.63           H
ATOM    309  CB  LYS A  40       7.006  -4.057  23.552  1.00 89.63           C
ATOM    310 1HB  LYS A  40       7.134  -2.986  23.713  1.00 89.63           H
ATOM    311 2HB  LYS A  40       7.179  -4.241  22.492  1.00 89.63           H
ATOM    312  CG  LYS A  40       5.579  -4.467  23.920  1.00 89.63           C
ATOM    313 1HG  LYS A  40       5.435  -4.369  24.996  1.00 89.63           H
ATOM    314 2HG  LYS A  40       4.868  -3.793  23.441  1.00 89.63           H
ATOM    315  CD  LYS A  40       5.294  -5.907  23.490  1.00 89.63           C
ATOM    316 1HD  LYS A  40       5.600  -6.048  22.453  1.00 89.63           H
ATOM    317 2HD  LYS A  40       5.886  -6.595  24.094  1.00 89.63           H
ATOM    318  CE  LYS A  40       3.808  -6.239  23.638  1.00 89.63           C
ATOM    319 1HE  LYS A  40       3.584  -6.478  24.677  1.00 89.63           H
ATOM    320 2HE  LYS A  40       3.206  -5.370  23.373  1.00 89.63           H
ATOM    321  NZ  LYS A  40       3.444  -7.383  22.771  1.00 89.63           N
ATOM    322 1HZ  LYS A  40       2.462  -7.602  22.896  1.00 89.63           H
ATOM    323 2HZ  LYS A  40       3.616  -7.141  21.802  1.00 89.63           H
ATOM    324 3HZ  LYS A  40       4.005  -8.189  23.023  1.00 89.63           H
ATOM    325  HN  LYS A  40       7.680  -3.566  26.003  1.00 89.63           H
ATOM    326  N   ASN A  41      10.375  -4.732  24.934  1.00 88.03           N
ATOM    327  CA  ASN A  41      11.781  -4.441  24.707  1.00 88.03           C
ATOM    328  C   ASN A  41      12.307  -5.335  23.582  1.00 88.03           C
ATOM    329  O   ASN A  41      13.034  -4.872  22.705  1.00 88.03           O
ATOM    330  HA  ASN A  41      11.816  -3.382  24.449  1.00 88.03           H
ATOM    331  CB  ASN A  41      12.611  -4.721  25.961  1.00 88.03           C
ATOM    332 1HB  ASN A  41      12.297  -5.665  26.406  1.00 88.03           H
ATOM    333 2HB  ASN A  41      13.661  -4.830  25.690  1.00 88.03           H
ATOM    334  CG  ASN A  41      12.458  -3.593  26.983  1.00 88.03           C
ATOM    335  OD1 ASN A  41      12.170  -2.455  26.652  1.00 88.03           O
ATOM    336  ND2 ASN A  41      12.666  -3.971  28.241  1.00 88.03           N
ATOM    337 1HD2 ASN A  41      12.900  -4.921  28.446  1.00 88.03           H
ATOM    338 2HD2 ASN A  41      12.589  -3.304  28.983  1.00 88.03           H
ATOM    339  HN  ASN A  41      10.154  -5.053  25.855  1.00 88.03           H
ATOM    340  N   ASN A  42      11.918  -6.600  23.645  1.00 90.02           N
ATOM    341  CA  ASN A  42      12.387  -7.576  22.675  1.00 90.02           C
ATOM    342  C   ASN A  42      11.912  -7.169  21.279  1.00 90.02           C
ATOM    343  O   ASN A  42      12.653  -7.297  20.306  1.00 90.02           O
ATOM    344  HA  ASN A  42      13.473  -7.569  22.765  1.00 90.02           H
ATOM    345  CB  ASN A  42      11.827  -8.967  22.979  1.00 90.02           C
ATOM    346 1HB  ASN A  42      10.744  -8.911  23.091  1.00 90.02           H
ATOM    347 2HB  ASN A  42      12.026  -9.634  22.140  1.00 90.02           H
ATOM    348  CG  ASN A  42      12.448  -9.542  24.254  1.00 90.02           C
ATOM    349  OD1 ASN A  42      13.390  -9.005  24.813  1.00 90.02           O
ATOM    350  ND2 ASN A  42      11.870 -10.661  24.680  1.00 90.02           N
ATOM    351 1HD2 ASN A  42      11.100 -11.050  24.174  1.00 90.02           H
ATOM    352 2HD2 ASN A  42      12.205 -11.114  25.506  1.00 90.02           H
ATOM    353  HN  ASN A  42      11.296  -6.960  24.340  1.00 90.02           H
ATOM    354  N   VAL A  43      10.678  -6.688  21.225  1.00 90.78           N
ATOM    355  CA  VAL A  43      10.087  -6.286  19.960  1.00 90.78           C
ATOM    356  C   VAL A  43      10.869  -5.101  19.390  1.00 90.78           C
ATOM    357  O   VAL A  43      11.143  -5.052  18.192  1.00 90.78           O
ATOM    358  HA  VAL A  43      10.176  -7.127  19.273  1.00 90.78           H
ATOM    359  CB  VAL A  43       8.599  -5.985  20.151  1.00 90.78           C
ATOM    360  HB  VAL A  43       8.513  -5.144  20.839  1.00 90.78           H
ATOM    361  CG1 VAL A  43       7.948  -5.577  18.827  1.00 90.78           C
ATOM    362 1HG1 VAL A  43       8.439  -4.684  18.441  1.00 90.78           H
ATOM    363 2HG1 VAL A  43       8.051  -6.389  18.107  1.00 90.78           H
ATOM    364 3HG1 VAL A  43       6.891  -5.369  18.992  1.00 90.78           H
ATOM    365  CG2 VAL A  43       7.873  -7.178  20.775  1.00 90.78           C
ATOM    366 1HG2 VAL A  43       7.973  -8.046  20.122  1.00 90.78           H
ATOM    367 2HG2 VAL A  43       8.312  -7.403  21.747  1.00 90.78           H
ATOM    368 3HG2 VAL A  43       6.818  -6.937  20.899  1.00 90.78           H
ATOM    369  HN  VAL A  43      10.088  -6.572  22.024  1.00 90.78           H
ATOM    370  N   ARG A  44      11.206  -4.174  20.276  1.00 89.51           N
ATOM    371  CA  ARG A  44      11.888  -2.959  19.865  1.00 89.51           C
ATOM    372  C   ARG A  44      13.309  -3.281  19.396  1.00 89.51           C
ATOM    373  O   ARG A  44      13.796  -2.693  18.432  1.00 89.51           O
ATOM    374  HA  ARG A  44      11.286  -2.564  19.048  1.00 89.51           H
ATOM    375  CB  ARG A  44      11.954  -1.950  21.013  1.00 89.51           C
ATOM    376 1HB  ARG A  44      12.353  -2.433  21.905  1.00 89.51           H
ATOM    377 2HB  ARG A  44      12.640  -1.143  20.753  1.00 89.51           H
ATOM    378  CG  ARG A  44      10.570  -1.372  21.315  1.00 89.51           C
ATOM    379 1HG  ARG A  44      10.097  -1.048  20.388  1.00 89.51           H
ATOM    380 2HG  ARG A  44       9.934  -2.147  21.744  1.00 89.51           H
ATOM    381  CD  ARG A  44      10.668  -0.192  22.283  1.00 89.51           C
ATOM    382 1HD  ARG A  44      11.486   0.465  21.988  1.00 89.51           H
ATOM    383 2HD  ARG A  44       9.753   0.400  22.242  1.00 89.51           H
ATOM    384  NE  ARG A  44      10.888  -0.685  23.661  1.00 89.51           N
ATOM    385  HE  ARG A  44      11.812  -0.973  23.914  1.00 89.51           H
ATOM    386  CZ  ARG A  44       9.928  -0.769  24.592  1.00 89.51           C
ATOM    387  NH1 ARG A  44       8.672  -0.396  24.309  1.00 89.51           N
ATOM    388 1HH1 ARG A  44       8.446  -0.052  23.398  1.00 89.51           H
ATOM    389 2HH1 ARG A  44       7.961  -0.462  25.009  1.00 89.51           H
ATOM    390  NH2 ARG A  44      10.242  -1.231  25.810  1.00 89.51           N
ATOM    391 1HH2 ARG A  44       9.536  -1.300  26.516  1.00 89.51           H
ATOM    392 2HH2 ARG A  44      11.181  -1.507  26.013  1.00 89.51           H
ATOM    393  HN  ARG A  44      11.020  -4.244  21.256  1.00 89.51           H
ATOM    394  N   GLN A  45      13.933  -4.215  20.100  1.00 90.64           N
ATOM    395  CA  GLN A  45      15.303  -4.589  19.797  1.00 90.64           C
ATOM    396  C   GLN A  45      15.385  -5.226  18.408  1.00 90.64           C
ATOM    397  O   GLN A  45      16.301  -4.935  17.640  1.00 90.64           O
ATOM    398  HA  GLN A  45      15.868  -3.657  19.810  1.00 90.64           H
ATOM    399  CB  GLN A  45      15.864  -5.530  20.865  1.00 90.64           C
ATOM    400 1HB  GLN A  45      15.729  -5.087  21.852  1.00 90.64           H
ATOM    401 2HB  GLN A  45      15.308  -6.467  20.858  1.00 90.64           H
ATOM    402  CG  GLN A  45      17.349  -5.810  20.625  1.00 90.64           C
ATOM    403 1HG  GLN A  45      17.486  -6.239  19.632  1.00 90.64           H
ATOM    404 2HG  GLN A  45      17.907  -4.874  20.648  1.00 90.64           H
ATOM    405  CD  GLN A  45      17.904  -6.768  21.681  1.00 90.64           C
ATOM    406  OE1 GLN A  45      17.185  -7.311  22.504  1.00 90.64           O
ATOM    407  NE2 GLN A  45      19.220  -6.944  21.613  1.00 90.64           N
ATOM    408 1HE2 GLN A  45      19.753  -6.468  20.913  1.00 90.64           H
ATOM    409 2HE2 GLN A  45      19.678  -7.552  22.262  1.00 90.64           H
ATOM    410  HN  GLN A  45      13.518  -4.710  20.863  1.00 90.64           H
ATOM    411  N   PHE A  46      14.414  -6.084  18.128  1.00 92.79           N
ATOM    412  CA  PHE A  46      14.336  -6.726  16.826  1.00 92.79           C
ATOM    413  C   PHE A  46      14.147  -5.691  15.715  1.00 92.79           C
ATOM    414  O   PHE A  46      14.838  -5.733  14.699  1.00 92.79           O
ATOM    415  HA  PHE A  46      15.275  -7.256  16.670  1.00 92.79           H
ATOM    416  CB  PHE A  46      13.119  -7.652  16.857  1.00 92.79           C
ATOM    417 1HB  PHE A  46      13.283  -8.427  17.606  1.00 92.79           H
ATOM    418 2HB  PHE A  46      12.247  -7.080  17.177  1.00 92.79           H
ATOM    419  CG  PHE A  46      12.809  -8.318  15.515  1.00 92.79           C
ATOM    420  CD1 PHE A  46      11.802  -7.841  14.736  1.00 92.79           C
ATOM    421  HD1 PHE A  46      11.215  -6.985  15.067  1.00 92.79           H
ATOM    422  CD2 PHE A  46      13.542  -9.387  15.102  1.00 92.79           C
ATOM    423  HD2 PHE A  46      14.349  -9.769  15.727  1.00 92.79           H
ATOM    424  CE1 PHE A  46      11.515  -8.460  13.490  1.00 92.79           C
ATOM    425  HE1 PHE A  46      10.707  -8.078  12.865  1.00 92.79           H
ATOM    426  CE2 PHE A  46      13.254 -10.005  13.856  1.00 92.79           C
ATOM    427  HE2 PHE A  46      13.841 -10.862  13.525  1.00 92.79           H
ATOM    428  CZ  PHE A  46      12.247  -9.529  13.076  1.00 92.79           C
ATOM    429  HZ  PHE A  46      12.027 -10.003  12.120  1.00 92.79           H
ATOM    430  HN  PHE A  46      13.692  -6.341  18.770  1.00 92.79           H
ATOM    431  N   ALA A  47      13.206  -4.787  15.946  1.00 91.52           N
ATOM    432  CA  ALA A  47      12.861  -3.793  14.944  1.00 91.52           C
ATOM    433  C   ALA A  47      14.107  -2.982  14.585  1.00 91.52           C
ATOM    434  O   ALA A  47      14.346  -2.689  13.415  1.00 91.52           O
ATOM    435  HA  ALA A  47      12.515  -4.324  14.056  1.00 91.52           H
ATOM    436  CB  ALA A  47      11.723  -2.914  15.467  1.00 91.52           C
ATOM    437 1HB  ALA A  47      10.852  -3.534  15.679  1.00 91.52           H
ATOM    438 2HB  ALA A  47      12.043  -2.412  16.380  1.00 91.52           H
ATOM    439 3HB  ALA A  47      11.464  -2.169  14.715  1.00 91.52           H
ATOM    440  HN  ALA A  47      12.686  -4.726  16.798  1.00 91.52           H
ATOM    441  N   SER A  48      14.870  -2.643  15.614  1.00 91.98           N
ATOM    442  CA  SER A  48      15.953  -1.687  15.460  1.00 91.98           C
ATOM    443  C   SER A  48      17.037  -2.268  14.548  1.00 91.98           C
ATOM    444  O   SER A  48      17.773  -1.524  13.902  1.00 91.98           O
ATOM    445  HA  SER A  48      15.500  -0.808  15.003  1.00 91.98           H
ATOM    446  CB  SER A  48      16.549  -1.306  16.816  1.00 91.98           C
ATOM    447 1HB  SER A  48      17.236  -0.469  16.688  1.00 91.98           H
ATOM    448 2HB  SER A  48      15.754  -0.967  17.479  1.00 91.98           H
ATOM    449  OG  SER A  48      17.239  -2.397  17.422  1.00 91.98           O
ATOM    450  HG  SER A  48      17.615  -2.115  18.304  1.00 91.98           H
ATOM    451  HN  SER A  48      14.757  -3.008  16.538  1.00 91.98           H
ATOM    452  N   HIS A  49      17.099  -3.591  14.525  1.00 92.45           N
ATOM    453  CA  HIS A  49      18.105  -4.279  13.734  1.00 92.45           C
ATOM    454  C   HIS A  49      17.531  -4.622  12.358  1.00 92.45           C
ATOM    455  O   HIS A  49      18.231  -4.538  11.350  1.00 92.45           O
ATOM    456  HA  HIS A  49      18.935  -3.583  13.609  1.00 92.45           H
ATOM    457  CB  HIS A  49      18.635  -5.507  14.478  1.00 92.45           C
ATOM    458 1HB  HIS A  49      17.792  -6.130  14.776  1.00 92.45           H
ATOM    459 2HB  HIS A  49      19.242  -6.099  13.794  1.00 92.45           H
ATOM    460  CG  HIS A  49      19.457  -5.176  15.701  1.00 92.45           C
ATOM    461  ND1 HIS A  49      18.889  -4.865  16.924  1.00 92.45           N
ATOM    462  HD1 HIS A  49      17.909  -4.828  17.121  1.00 92.45           H
ATOM    463  CD2 HIS A  49      20.808  -5.113  15.877  1.00 92.45           C
ATOM    464  HD2 HIS A  49      21.559  -5.303  15.110  1.00 92.45           H
ATOM    465  CE1 HIS A  49      19.863  -4.627  17.789  1.00 92.45           C
ATOM    466  HE1 HIS A  49      19.737  -4.355  18.837  1.00 92.45           H
ATOM    467  NE2 HIS A  49      21.052  -4.780  17.138  1.00 92.45           N
ATOM    468  HN  HIS A  49      16.479  -4.189  15.033  1.00 92.45           H
ATOM    469  N   PHE A  50      16.261  -5.000  12.360  1.00 93.73           N
ATOM    470  CA  PHE A  50      15.668  -5.638  11.196  1.00 93.73           C
ATOM    471  C   PHE A  50      15.181  -4.595  10.189  1.00 93.73           C
ATOM    472  O   PHE A  50      15.452  -4.706   8.994  1.00 93.73           O
ATOM    473  HA  PHE A  50      16.442  -6.252  10.735  1.00 93.73           H
ATOM    474  CB  PHE A  50      14.470  -6.450  11.693  1.00 93.73           C
ATOM    475 1HB  PHE A  50      14.809  -7.148  12.458  1.00 93.73           H
ATOM    476 2HB  PHE A  50      13.760  -5.775  12.170  1.00 93.73           H
ATOM    477  CG  PHE A  50      13.749  -7.231  10.593  1.00 93.73           C
ATOM    478  CD1 PHE A  50      12.522  -6.830  10.166  1.00 93.73           C
ATOM    479  HD1 PHE A  50      12.052  -5.951  10.608  1.00 93.73           H
ATOM    480  CD2 PHE A  50      14.336  -8.328  10.041  1.00 93.73           C
ATOM    481  HD2 PHE A  50      15.319  -8.650  10.384  1.00 93.73           H
ATOM    482  CE1 PHE A  50      11.853  -7.555   9.145  1.00 93.73           C
ATOM    483  HE1 PHE A  50      10.869  -7.233   8.803  1.00 93.73           H
ATOM    484  CE2 PHE A  50      13.667  -9.053   9.020  1.00 93.73           C
ATOM    485  HE2 PHE A  50      14.136  -9.932   8.579  1.00 93.73           H
ATOM    486  CZ  PHE A  50      12.439  -8.651   8.594  1.00 93.73           C
ATOM    487  HZ  PHE A  50      11.926  -9.208   7.810  1.00 93.73           H
ATOM    488  HN  PHE A  50      15.642  -4.878  13.136  1.00 93.73           H
ATOM    489  N   LEU A  51      14.468  -3.606  10.707  1.00 93.94           N
ATOM    490  CA  LEU A  51      13.652  -2.749   9.864  1.00 93.94           C
ATOM    491  C   LEU A  51      14.560  -1.823   9.053  1.00 93.94           C
ATOM    492  O   LEU A  51      14.438  -1.741   7.832  1.00 93.94           O
ATOM    493  HA  LEU A  51      13.109  -3.394   9.172  1.00 93.94           H
ATOM    494  CB  LEU A  51      12.609  -2.008  10.703  1.00 93.94           C
ATOM    495 1HB  LEU A  51      13.132  -1.394  11.437  1.00 93.94           H
ATOM    496 2HB  LEU A  51      12.063  -1.328  10.050  1.00 93.94           H
ATOM    497  CG  LEU A  51      11.596  -2.884  11.443  1.00 93.94           C
ATOM    498  HG  LEU A  51      12.141  -3.524  12.137  1.00 93.94           H
ATOM    499  CD1 LEU A  51      10.636  -2.031  12.273  1.00 93.94           C
ATOM    500 1HD1 LEU A  51      11.202  -1.456  13.007  1.00 93.94           H
ATOM    501 2HD1 LEU A  51      10.095  -1.349  11.617  1.00 93.94           H
ATOM    502 3HD1 LEU A  51       9.927  -2.679  12.788  1.00 93.94           H
ATOM    503  CD2 LEU A  51      10.853  -3.802  10.470  1.00 93.94           C
ATOM    504 1HD2 LEU A  51      10.321  -3.198   9.735  1.00 93.94           H
ATOM    505 2HD2 LEU A  51      11.568  -4.448   9.961  1.00 93.94           H
ATOM    506 3HD2 LEU A  51      10.139  -4.414  11.022  1.00 93.94           H
ATOM    507  HN  LEU A  51      14.444  -3.386  11.683  1.00 93.94           H
ATOM    508  N   PRO A  52      15.484  -1.112   9.714  1.00 94.96           N
ATOM    509  CA  PRO A  52      16.195  -0.009   9.062  1.00 94.96           C
ATOM    510  C   PRO A  52      16.836  -0.430   7.750  1.00 94.96           C
ATOM    511  O   PRO A  52      16.613   0.198   6.716  1.00 94.96           O
ATOM    512  HA  PRO A  52      15.494   0.783   8.796  1.00 94.96           H
ATOM    513  CB  PRO A  52      17.241   0.409  10.097  1.00 94.96           C
ATOM    514 1HB  PRO A  52      18.186  -0.114   9.946  1.00 94.96           H
ATOM    515 2HB  PRO A  52      17.457   1.476  10.042  1.00 94.96           H
ATOM    516  CG  PRO A  52      16.595   0.033  11.425  1.00 94.96           C
ATOM    517 1HG  PRO A  52      17.333  -0.062  12.222  1.00 94.96           H
ATOM    518 2HG  PRO A  52      15.882   0.788  11.756  1.00 94.96           H
ATOM    519  CD  PRO A  52      15.919  -1.292  11.111  1.00 94.96           C
ATOM    520 1HD  PRO A  52      16.607  -2.131  11.211  1.00 94.96           H
ATOM    521 2HD  PRO A  52      15.082  -1.488  11.781  1.00 94.96           H
ATOM    522  N   PRO A  53      17.644  -1.499   7.760  1.00 95.31           N
ATOM    523  CA  PRO A  53      18.317  -1.947   6.538  1.00 95.31           C
ATOM    524  C   PRO A  53      17.345  -2.155   5.387  1.00 95.31           C
ATOM    525  O   PRO A  53      17.632  -1.777   4.252  1.00 95.31           O
ATOM    526  HA  PRO A  53      19.011  -1.182   6.190  1.00 95.31           H
ATOM    527  CB  PRO A  53      18.991  -3.256   6.954  1.00 95.31           C
ATOM    528 1HB  PRO A  53      18.351  -4.117   6.760  1.00 95.31           H
ATOM    529 2HB  PRO A  53      19.919  -3.421   6.408  1.00 95.31           H
ATOM    530  CG  PRO A  53      19.241  -3.065   8.446  1.00 95.31           C
ATOM    531 1HG  PRO A  53      19.387  -4.017   8.957  1.00 95.31           H
ATOM    532 2HG  PRO A  53      20.139  -2.476   8.633  1.00 95.31           H
ATOM    533  CD  PRO A  53      17.982  -2.353   8.913  1.00 95.31           C
ATOM    534 1HD  PRO A  53      17.180  -3.056   9.140  1.00 95.31           H
ATOM    535 2HD  PRO A  53      18.158  -1.772   9.818  1.00 95.31           H
ATOM    536  N   LEU A  54      16.211  -2.756   5.714  1.00 94.60           N
ATOM    537  CA  LEU A  54      15.250  -3.145   4.696  1.00 94.60           C
ATOM    538  C   LEU A  54      14.591  -1.892   4.116  1.00 94.60           C
ATOM    539  O   LEU A  54      14.434  -1.774   2.901  1.00 94.60           O
ATOM    540  HA  LEU A  54      15.802  -3.645   3.900  1.00 94.60           H
ATOM    541  CB  LEU A  54      14.253  -4.159   5.260  1.00 94.60           C
ATOM    542 1HB  LEU A  54      13.812  -3.741   6.165  1.00 94.60           H
ATOM    543 2HB  LEU A  54      13.444  -4.283   4.539  1.00 94.60           H
ATOM    544  CG  LEU A  54      14.818  -5.541   5.593  1.00 94.60           C
ATOM    545  HG  LEU A  54      15.672  -5.410   6.257  1.00 94.60           H
ATOM    546  CD1 LEU A  54      13.788  -6.388   6.345  1.00 94.60           C
ATOM    547 1HD1 LEU A  54      13.515  -5.888   7.274  1.00 94.60           H
ATOM    548 2HD1 LEU A  54      12.900  -6.513   5.726  1.00 94.60           H
ATOM    549 3HD1 LEU A  54      14.215  -7.365   6.569  1.00 94.60           H
ATOM    550  CD2 LEU A  54      15.328  -6.244   4.334  1.00 94.60           C
ATOM    551 1HD2 LEU A  54      14.507  -6.363   3.627  1.00 94.60           H
ATOM    552 2HD2 LEU A  54      16.116  -5.645   3.878  1.00 94.60           H
ATOM    553 3HD2 LEU A  54      15.724  -7.224   4.599  1.00 94.60           H
ATOM    554  HN  LEU A  54      15.944  -2.976   6.652  1.00 94.60           H
ATOM    555  N   TYR A  55      14.224  -0.987   5.011  1.00 94.23           N
ATOM    556  CA  TYR A  55      13.519   0.219   4.610  1.00 94.23           C
ATOM    557  C   TYR A  55      14.397   1.095   3.716  1.00 94.23           C
ATOM    558  O   TYR A  55      13.902   1.739   2.792  1.00 94.23           O
ATOM    559  HA  TYR A  55      12.630  -0.080   4.054  1.00 94.23           H
ATOM    560  CB  TYR A  55      13.211   0.976   5.903  1.00 94.23           C
ATOM    561 1HB  TYR A  55      14.102   0.977   6.533  1.00 94.23           H
ATOM    562 2HB  TYR A  55      12.992   2.016   5.660  1.00 94.23           H
ATOM    563  CG  TYR A  55      12.041   0.397   6.701  1.00 94.23           C
ATOM    564  CD1 TYR A  55      11.385  -0.727   6.245  1.00 94.23           C
ATOM    565  HD1 TYR A  55      11.700  -1.203   5.316  1.00 94.23           H
ATOM    566  CD2 TYR A  55      11.643   0.999   7.877  1.00 94.23           C
ATOM    567  HD2 TYR A  55      12.162   1.888   8.238  1.00 94.23           H
ATOM    568  CE1 TYR A  55      10.283  -1.273   6.995  1.00 94.23           C
ATOM    569  HE1 TYR A  55       9.756  -2.160   6.646  1.00 94.23           H
ATOM    570  CE2 TYR A  55      10.542   0.454   8.628  1.00 94.23           C
ATOM    571  HE2 TYR A  55      10.217   0.920   9.558  1.00 94.23           H
ATOM    572  CZ  TYR A  55       9.916  -0.655   8.150  1.00 94.23           C
ATOM    573  OH  TYR A  55       8.876  -1.170   8.859  1.00 94.23           O
ATOM    574  HH  TYR A  55       8.476  -1.943   8.367  1.00 94.23           H
ATOM    575  HN  TYR A  55      14.399  -1.068   5.992  1.00 94.23           H
ATOM    576  N   TRP A  56      15.687   1.093   4.022  1.00 95.30           N
ATOM    577  CA  TRP A  56      16.651   1.809   3.204  1.00 95.30           C
ATOM    578  C   TRP A  56      16.719   1.119   1.840  1.00 95.30           C
ATOM    579  O   TRP A  56      16.743   1.784   0.805  1.00 95.30           O
ATOM    580  HA  TRP A  56      16.294   2.832   3.087  1.00 95.30           H
ATOM    581  CB  TRP A  56      18.010   1.888   3.902  1.00 95.30           C
ATOM    582 1HB  TRP A  56      18.159   0.981   4.489  1.00 95.30           H
ATOM    583 2HB  TRP A  56      18.795   1.910   3.146  1.00 95.30           H
ATOM    584  CG  TRP A  56      18.170   3.103   4.818  1.00 95.30           C
ATOM    585  CD1 TRP A  56      18.293   3.120   6.152  1.00 95.30           C
ATOM    586  HD1 TRP A  56      18.295   2.229   6.780  1.00 95.30           H
ATOM    587  CD2 TRP A  56      18.220   4.486   4.410  1.00 95.30           C
ATOM    588  NE1 TRP A  56      18.417   4.408   6.632  1.00 95.30           N
ATOM    589  HE1 TRP A  56      18.521   4.675   7.590  1.00 95.30           H
ATOM    590  CE2 TRP A  56      18.371   5.265   5.539  1.00 95.30           C
ATOM    591  CE3 TRP A  56      18.139   5.060   3.129  1.00 95.30           C
ATOM    592  HE3 TRP A  56      18.019   4.467   2.223  1.00 95.30           H
ATOM    593  CZ2 TRP A  56      18.455   6.662   5.501  1.00 95.30           C
ATOM    594  HZ2 TRP A  56      18.575   7.255   6.408  1.00 95.30           H
ATOM    595  CZ3 TRP A  56      18.224   6.458   3.108  1.00 95.30           C
ATOM    596  HZ3 TRP A  56      18.167   6.954   2.140  1.00 95.30           H
ATOM    597  CH2 TRP A  56      18.377   7.256   4.236  1.00 95.30           C
ATOM    598  HH2 TRP A  56      18.436   8.340   4.135  1.00 95.30           H
ATOM    599  HN  TRP A  56      16.073   0.614   4.810  1.00 95.30           H
ATOM    600  N   LEU A  57      16.748  -0.205   1.882  1.00 94.90           N
ATOM    601  CA  LEU A  57      16.835  -0.991   0.664  1.00 94.90           C
ATOM    602  C   LEU A  57      15.612  -0.706  -0.211  1.00 94.90           C
ATOM    603  O   LEU A  57      15.748  -0.408  -1.396  1.00 94.90           O
ATOM    604  HA  LEU A  57      17.726  -0.664   0.127  1.00 94.90           H
ATOM    605  CB  LEU A  57      17.023  -2.473   0.994  1.00 94.90           C
ATOM    606 1HB  LEU A  57      17.920  -2.578   1.605  1.00 94.90           H
ATOM    607 2HB  LEU A  57      16.181  -2.798   1.606  1.00 94.90           H
ATOM    608  CG  LEU A  57      17.142  -3.417  -0.204  1.00 94.90           C
ATOM    609  HG  LEU A  57      16.315  -3.213  -0.884  1.00 94.90           H
ATOM    610  CD1 LEU A  57      18.437  -3.161  -0.977  1.00 94.90           C
ATOM    611 1HD1 LEU A  57      18.447  -2.133  -1.340  1.00 94.90           H
ATOM    612 2HD1 LEU A  57      19.291  -3.322  -0.319  1.00 94.90           H
ATOM    613 3HD1 LEU A  57      18.497  -3.846  -1.823  1.00 94.90           H
ATOM    614  CD2 LEU A  57      17.016  -4.878   0.235  1.00 94.90           C
ATOM    615 1HD2 LEU A  57      17.807  -5.113   0.946  1.00 94.90           H
ATOM    616 2HD2 LEU A  57      16.045  -5.032   0.707  1.00 94.90           H
ATOM    617 3HD2 LEU A  57      17.104  -5.527  -0.636  1.00 94.90           H
ATOM    618  HN  LEU A  57      16.713  -0.738   2.728  1.00 94.90           H
ATOM    619  N   VAL A  58      14.445  -0.808   0.409  1.00 94.13           N
ATOM    620  CA  VAL A  58      13.197  -0.641  -0.315  1.00 94.13           C
ATOM    621  C   VAL A  58      13.132   0.775  -0.891  1.00 94.13           C
ATOM    622  O   VAL A  58      12.716   0.966  -2.033  1.00 94.13           O
ATOM    623  HA  VAL A  58      13.196  -1.355  -1.139  1.00 94.13           H
ATOM    624  CB  VAL A  58      12.014  -0.969   0.598  1.00 94.13           C
ATOM    625  HB  VAL A  58      12.095  -0.347   1.489  1.00 94.13           H
ATOM    626  CG1 VAL A  58      10.685  -0.640  -0.086  1.00 94.13           C
ATOM    627 1HG1 VAL A  58      10.655   0.422  -0.328  1.00 94.13           H
ATOM    628 2HG1 VAL A  58      10.593  -1.224  -1.001  1.00 94.13           H
ATOM    629 3HG1 VAL A  58       9.862  -0.883   0.586  1.00 94.13           H
ATOM    630  CG2 VAL A  58      12.054  -2.433   1.042  1.00 94.13           C
ATOM    631 1HG2 VAL A  58      12.009  -3.080   0.166  1.00 94.13           H
ATOM    632 2HG2 VAL A  58      12.979  -2.622   1.586  1.00 94.13           H
ATOM    633 3HG2 VAL A  58      11.202  -2.639   1.690  1.00 94.13           H
ATOM    634  HN  VAL A  58      14.345  -1.001   1.385  1.00 94.13           H
ATOM    635  N   PHE A  59      13.550   1.731  -0.075  1.00 95.87           N
ATOM    636  CA  PHE A  59      13.556   3.123  -0.493  1.00 95.87           C
ATOM    637  C   PHE A  59      14.368   3.306  -1.777  1.00 95.87           C
ATOM    638  O   PHE A  59      13.871   3.862  -2.756  1.00 95.87           O
ATOM    639  HA  PHE A  59      12.521   3.410  -0.676  1.00 95.87           H
ATOM    640  CB  PHE A  59      14.215   3.925   0.631  1.00 95.87           C
ATOM    641 1HB  PHE A  59      13.578   3.882   1.515  1.00 95.87           H
ATOM    642 2HB  PHE A  59      15.160   3.452   0.896  1.00 95.87           H
ATOM    643  CG  PHE A  59      14.476   5.391   0.279  1.00 95.87           C
ATOM    644  CD1 PHE A  59      15.752   5.850   0.185  1.00 95.87           C
ATOM    645  HD1 PHE A  59      16.589   5.174   0.360  1.00 95.87           H
ATOM    646  CD2 PHE A  59      13.432   6.234   0.060  1.00 95.87           C
ATOM    647  HD2 PHE A  59      12.409   5.866   0.136  1.00 95.87           H
ATOM    648  CE1 PHE A  59      15.995   7.211  -0.142  1.00 95.87           C
ATOM    649  HE1 PHE A  59      17.018   7.579  -0.218  1.00 95.87           H
ATOM    650  CE2 PHE A  59      13.674   7.595  -0.267  1.00 95.87           C
ATOM    651  HE2 PHE A  59      12.837   8.271  -0.442  1.00 95.87           H
ATOM    652  CZ  PHE A  59      14.951   8.054  -0.361  1.00 95.87           C
ATOM    653  HZ  PHE A  59      15.137   9.098  -0.612  1.00 95.87           H
ATOM    654  HN  PHE A  59      13.879   1.568   0.855  1.00 95.87           H
ATOM    655  N   ILE A  60      15.602   2.827  -1.732  1.00 95.86           N
ATOM    656  CA  ILE A  60      16.542   3.077  -2.812  1.00 95.86           C
ATOM    657  C   ILE A  60      16.013   2.442  -4.100  1.00 95.86           C
ATOM    658  O   ILE A  60      15.930   3.103  -5.134  1.00 95.86           O
ATOM    659  HA  ILE A  60      16.595   4.156  -2.956  1.00 95.86           H
ATOM    660  CB  ILE A  60      17.944   2.603  -2.423  1.00 95.86           C
ATOM    661  HB  ILE A  60      17.866   1.585  -2.040  1.00 95.86           H
ATOM    662  CG1 ILE A  60      18.522   3.466  -1.300  1.00 95.86           C
ATOM    663 1HG1 ILE A  60      18.783   4.450  -1.690  1.00 95.86           H
ATOM    664 2HG1 ILE A  60      17.768   3.618  -0.528  1.00 95.86           H
ATOM    665  CG2 ILE A  60      18.865   2.557  -3.644  1.00 95.86           C
ATOM    666 1HG2 ILE A  60      18.456   1.868  -4.383  1.00 95.86           H
ATOM    667 2HG2 ILE A  60      18.941   3.554  -4.079  1.00 95.86           H
ATOM    668 3HG2 ILE A  60      19.855   2.217  -3.339  1.00 95.86           H
ATOM    669  CD1 ILE A  60      19.761   2.809  -0.688  1.00 95.86           C
ATOM    670 1HD1 ILE A  60      19.492   1.836  -0.278  1.00 95.86           H
ATOM    671 2HD1 ILE A  60      20.522   2.681  -1.458  1.00 95.86           H
ATOM    672 3HD1 ILE A  60      20.153   3.444   0.108  1.00 95.86           H
ATOM    673  HN  ILE A  60      15.962   2.279  -0.977  1.00 95.86           H
ATOM    674  N   VAL A  61      15.668   1.167  -3.994  1.00 93.83           N
ATOM    675  CA  VAL A  61      15.276   0.398  -5.164  1.00 93.83           C
ATOM    676  C   VAL A  61      13.970   0.964  -5.726  1.00 93.83           C
ATOM    677  O   VAL A  61      13.824   1.109  -6.938  1.00 93.83           O
ATOM    678  HA  VAL A  61      16.060   0.516  -5.912  1.00 93.83           H
ATOM    679  CB  VAL A  61      15.180  -1.086  -4.806  1.00 93.83           C
ATOM    680  HB  VAL A  61      14.473  -1.188  -3.984  1.00 93.83           H
ATOM    681  CG1 VAL A  61      14.649  -1.901  -5.987  1.00 93.83           C
ATOM    682 1HG1 VAL A  61      13.656  -1.542  -6.258  1.00 93.83           H
ATOM    683 2HG1 VAL A  61      15.321  -1.789  -6.838  1.00 93.83           H
ATOM    684 3HG1 VAL A  61      14.590  -2.953  -5.706  1.00 93.83           H
ATOM    685  CG2 VAL A  61      16.532  -1.625  -4.333  1.00 93.83           C
ATOM    686 1HG2 VAL A  61      17.270  -1.503  -5.126  1.00 93.83           H
ATOM    687 2HG2 VAL A  61      16.854  -1.073  -3.450  1.00 93.83           H
ATOM    688 3HG2 VAL A  61      16.436  -2.682  -4.086  1.00 93.83           H
ATOM    689  HN  VAL A  61      15.654   0.661  -3.132  1.00 93.83           H
ATOM    690  N   GLY A  62      13.055   1.267  -4.818  1.00 94.41           N
ATOM    691  CA  GLY A  62      11.737   1.736  -5.211  1.00 94.41           C
ATOM    692  C   GLY A  62      11.819   3.121  -5.857  1.00 94.41           C
ATOM    693  O   GLY A  62      11.139   3.389  -6.847  1.00 94.41           O
ATOM    694 1HA  GLY A  62      11.289   1.031  -5.911  1.00 94.41           H
ATOM    695 2HA  GLY A  62      11.086   1.776  -4.338  1.00 94.41           H
ATOM    696  HN  GLY A  62      13.201   1.196  -3.831  1.00 94.41           H
ATOM    697  N   ALA A  63      12.657   3.963  -5.272  1.00 94.94           N
ATOM    698  CA  ALA A  63      12.791   5.332  -5.740  1.00 94.94           C
ATOM    699  C   ALA A  63      13.323   5.326  -7.175  1.00 94.94           C
ATOM    700  O   ALA A  63      12.809   6.040  -8.034  1.00 94.94           O
ATOM    701  HA  ALA A  63      11.800   5.785  -5.731  1.00 94.94           H
ATOM    702  CB  ALA A  63      13.698   6.112  -4.786  1.00 94.94           C
ATOM    703 1HB  ALA A  63      13.261   6.111  -3.787  1.00 94.94           H
ATOM    704 2HB  ALA A  63      14.681   5.642  -4.752  1.00 94.94           H
ATOM    705 3HB  ALA A  63      13.798   7.139  -5.138  1.00 94.94           H
ATOM    706  HN  ALA A  63      13.237   3.725  -4.492  1.00 94.94           H
ATOM    707  N   LEU A  64      14.346   4.511  -7.389  1.00 93.01           N
ATOM    708  CA  LEU A  64      14.964   4.415  -8.701  1.00 93.01           C
ATOM    709  C   LEU A  64      13.942   3.875  -9.703  1.00 93.01           C
ATOM    710  O   LEU A  64      13.802   4.410 -10.802  1.00 93.01           O
ATOM    711  HA  LEU A  64      15.245   5.424  -9.004  1.00 93.01           H
ATOM    712  CB  LEU A  64      16.250   3.589  -8.628  1.00 93.01           C
ATOM    713 1HB  LEU A  64      16.020   2.636  -8.153  1.00 93.01           H
ATOM    714 2HB  LEU A  64      16.575   3.369  -9.645  1.00 93.01           H
ATOM    715  CG  LEU A  64      17.418   4.232  -7.878  1.00 93.01           C
ATOM    716  HG  LEU A  64      17.071   4.517  -6.885  1.00 93.01           H
ATOM    717  CD1 LEU A  64      18.563   3.235  -7.687  1.00 93.01           C
ATOM    718 1HD1 LEU A  64      18.207   2.379  -7.113  1.00 93.01           H
ATOM    719 2HD1 LEU A  64      18.916   2.897  -8.661  1.00 93.01           H
ATOM    720 3HD1 LEU A  64      19.380   3.717  -7.151  1.00 93.01           H
ATOM    721  CD2 LEU A  64      17.883   5.511  -8.578  1.00 93.01           C
ATOM    722 1HD2 LEU A  64      18.207   5.273  -9.591  1.00 93.01           H
ATOM    723 2HD2 LEU A  64      17.059   6.223  -8.618  1.00 93.01           H
ATOM    724 3HD2 LEU A  64      18.714   5.947  -8.024  1.00 93.01           H
ATOM    725  HN  LEU A  64      14.751   3.926  -6.687  1.00 93.01           H
ATOM    726  N   GLY A  65      13.254   2.821  -9.288  1.00 90.81           N
ATOM    727  CA  GLY A  65      12.347   2.120 -10.181  1.00 90.81           C
ATOM    728  C   GLY A  65      11.217   3.040 -10.647  1.00 90.81           C
ATOM    729  O   GLY A  65      10.981   3.182 -11.846  1.00 90.81           O
ATOM    730 1HA  GLY A  65      12.898   1.748 -11.046  1.00 90.81           H
ATOM    731 2HA  GLY A  65      11.928   1.252  -9.672  1.00 90.81           H
ATOM    732  HN  GLY A  65      13.309   2.447  -8.362  1.00 90.81           H
ATOM    733  N   ASN A  66      10.548   3.642  -9.674  1.00 93.12           N
ATOM    734  CA  ASN A  66       9.345   4.407  -9.956  1.00 93.12           C
ATOM    735  C   ASN A  66       9.727   5.699 -10.681  1.00 93.12           C
ATOM    736  O   ASN A  66       8.977   6.186 -11.526  1.00 93.12           O
ATOM    737  HA  ASN A  66       8.726   3.753 -10.568  1.00 93.12           H
ATOM    738  CB  ASN A  66       8.619   4.787  -8.664  1.00 93.12           C
ATOM    739 1HB  ASN A  66       9.338   5.168  -7.937  1.00 93.12           H
ATOM    740 2HB  ASN A  66       7.912   5.592  -8.863  1.00 93.12           H
ATOM    741  CG  ASN A  66       7.880   3.584  -8.076  1.00 93.12           C
ATOM    742  OD1 ASN A  66       6.925   3.074  -8.639  1.00 93.12           O
ATOM    743  ND2 ASN A  66       8.372   3.161  -6.915  1.00 93.12           N
ATOM    744 1HD2 ASN A  66       9.158   3.624  -6.506  1.00 93.12           H
ATOM    745 2HD2 ASN A  66       7.956   2.379  -6.451  1.00 93.12           H
ATOM    746  HN  ASN A  66      10.814   3.612  -8.711  1.00 93.12           H
ATOM    747  N   SER A  67      10.893   6.218 -10.325  1.00 92.24           N
ATOM    748  CA  SER A  67      11.413   7.408 -10.977  1.00 92.24           C
ATOM    749  C   SER A  67      11.629   7.136 -12.467  1.00 92.24           C
ATOM    750  O   SER A  67      11.375   8.003 -13.303  1.00 92.24           O
ATOM    751  HA  SER A  67      10.649   8.172 -10.834  1.00 92.24           H
ATOM    752  CB  SER A  67      12.719   7.866 -10.326  1.00 92.24           C
ATOM    753 1HB  SER A  67      13.457   7.066 -10.391  1.00 92.24           H
ATOM    754 2HB  SER A  67      13.121   8.716 -10.878  1.00 92.24           H
ATOM    755  OG  SER A  67      12.536   8.232  -8.961  1.00 92.24           O
ATOM    756  HG  SER A  67      12.992   7.570  -8.366  1.00 92.24           H
ATOM    757  HN  SER A  67      11.477   5.840  -9.607  1.00 92.24           H
ATOM    758  N   LEU A  68      12.095   5.930 -12.754  1.00 88.19           N
ATOM    759  CA  LEU A  68      12.336   5.529 -14.130  1.00 88.19           C
ATOM    760  C   LEU A  68      11.005   5.480 -14.883  1.00 88.19           C
ATOM    761  O   LEU A  68      10.930   5.876 -16.045  1.00 88.19           O
ATOM    762  HA  LEU A  68      12.964   6.293 -14.588  1.00 88.19           H
ATOM    763  CB  LEU A  68      13.116   4.214 -14.176  1.00 88.19           C
ATOM    764 1HB  LEU A  68      14.029   4.336 -13.594  1.00 88.19           H
ATOM    765 2HB  LEU A  68      12.523   3.445 -13.681  1.00 88.19           H
ATOM    766  CG  LEU A  68      13.496   3.707 -15.569  1.00 88.19           C
ATOM    767  HG  LEU A  68      12.589   3.653 -16.171  1.00 88.19           H
ATOM    768  CD1 LEU A  68      14.445   4.684 -16.267  1.00 88.19           C
ATOM    769 1HD1 LEU A  68      13.958   5.654 -16.368  1.00 88.19           H
ATOM    770 2HD1 LEU A  68      15.354   4.793 -15.675  1.00 88.19           H
ATOM    771 3HD1 LEU A  68      14.699   4.300 -17.255  1.00 88.19           H
ATOM    772  CD2 LEU A  68      14.078   2.294 -15.499  1.00 88.19           C
ATOM    773 1HD2 LEU A  68      14.970   2.299 -14.873  1.00 88.19           H
ATOM    774 2HD2 LEU A  68      13.338   1.617 -15.071  1.00 88.19           H
ATOM    775 3HD2 LEU A  68      14.339   1.959 -16.502  1.00 88.19           H
ATOM    776  HN  LEU A  68      12.307   5.234 -12.068  1.00 88.19           H
ATOM    777  N   VAL A  69       9.986   4.992 -14.189  1.00 87.88           N
ATOM    778  CA  VAL A  69       8.670   4.854 -14.789  1.00 87.88           C
ATOM    779  C   VAL A  69       8.169   6.230 -15.231  1.00 87.88           C
ATOM    780  O   VAL A  69       7.684   6.388 -16.351  1.00 87.88           O
ATOM    781  HA  VAL A  69       8.775   4.219 -15.669  1.00 87.88           H
ATOM    782  CB  VAL A  69       7.721   4.157 -13.812  1.00 87.88           C
ATOM    783  HB  VAL A  69       7.765   4.691 -12.863  1.00 87.88           H
ATOM    784  CG1 VAL A  69       6.277   4.214 -14.317  1.00 87.88           C
ATOM    785 1HG1 VAL A  69       5.969   5.254 -14.421  1.00 87.88           H
ATOM    786 2HG1 VAL A  69       6.211   3.716 -15.284  1.00 87.88           H
ATOM    787 3HG1 VAL A  69       5.624   3.711 -13.604  1.00 87.88           H
ATOM    788  CG2 VAL A  69       8.157   2.712 -13.560  1.00 87.88           C
ATOM    789 1HG2 VAL A  69       8.156   2.163 -14.501  1.00 87.88           H
ATOM    790 2HG2 VAL A  69       9.162   2.705 -13.136  1.00 87.88           H
ATOM    791 3HG2 VAL A  69       7.465   2.241 -12.862  1.00 87.88           H
ATOM    792  HN  VAL A  69      10.050   4.695 -13.237  1.00 87.88           H
ATOM    793  N   ILE A  70       8.302   7.191 -14.329  1.00 89.55           N
ATOM    794  CA  ILE A  70       7.824   8.538 -14.594  1.00 89.55           C
ATOM    795  C   ILE A  70       8.584   9.118 -15.788  1.00 89.55           C
ATOM    796  O   ILE A  70       7.990   9.757 -16.655  1.00 89.55           O
ATOM    797  HA  ILE A  70       6.770   8.464 -14.858  1.00 89.55           H
ATOM    798  CB  ILE A  70       7.915   9.396 -13.330  1.00 89.55           C
ATOM    799  HB  ILE A  70       8.929   9.319 -12.937  1.00 89.55           H
ATOM    800  CG1 ILE A  70       6.969   8.877 -12.246  1.00 89.55           C
ATOM    801 1HG1 ILE A  70       5.939   8.943 -12.595  1.00 89.55           H
ATOM    802 2HG1 ILE A  70       7.174   7.824 -12.053  1.00 89.55           H
ATOM    803  CG2 ILE A  70       7.665  10.871 -13.651  1.00 89.55           C
ATOM    804 1HG2 ILE A  70       8.412  11.220 -14.364  1.00 89.55           H
ATOM    805 2HG2 ILE A  70       6.670  10.986 -14.081  1.00 89.55           H
ATOM    806 3HG2 ILE A  70       7.736  11.459 -12.736  1.00 89.55           H
ATOM    807  CD1 ILE A  70       7.127   9.678 -10.951  1.00 89.55           C
ATOM    808 1HD1 ILE A  70       8.153   9.590 -10.592  1.00 89.55           H
ATOM    809 2HD1 ILE A  70       6.898  10.726 -11.143  1.00 89.55           H
ATOM    810 3HD1 ILE A  70       6.444   9.288 -10.197  1.00 89.55           H
ATOM    811  HN  ILE A  70       8.727   7.062 -13.433  1.00 89.55           H
ATOM    812  N   LEU A  71       9.887   8.877 -15.794  1.00 86.92           N
ATOM    813  CA  LEU A  71      10.748   9.442 -16.819  1.00 86.92           C
ATOM    814  C   LEU A  71      10.360   8.864 -18.181  1.00 86.92           C
ATOM    815  O   LEU A  71      10.279   9.594 -19.168  1.00 86.92           O
ATOM    816  HA  LEU A  71      10.572  10.517 -16.837  1.00 86.92           H
ATOM    817  CB  LEU A  71      12.220   9.230 -16.458  1.00 86.92           C
ATOM    818 1HB  LEU A  71      12.391   9.635 -15.460  1.00 86.92           H
ATOM    819 2HB  LEU A  71      12.410   8.158 -16.404  1.00 86.92           H
ATOM    820  CG  LEU A  71      13.241   9.853 -17.413  1.00 86.92           C
ATOM    821  HG  LEU A  71      12.778  10.717 -17.891  1.00 86.92           H
ATOM    822  CD1 LEU A  71      14.466  10.361 -16.650  1.00 86.92           C
ATOM    823 1HD1 LEU A  71      14.157  11.116 -15.927  1.00 86.92           H
ATOM    824 2HD1 LEU A  71      14.938   9.530 -16.127  1.00 86.92           H
ATOM    825 3HD1 LEU A  71      15.175  10.799 -17.352  1.00 86.92           H
ATOM    826  CD2 LEU A  71      13.622   8.872 -18.523  1.00 86.92           C
ATOM    827 1HD2 LEU A  71      14.058   7.976 -18.082  1.00 86.92           H
ATOM    828 2HD2 LEU A  71      12.732   8.602 -19.091  1.00 86.92           H
ATOM    829 3HD2 LEU A  71      14.349   9.340 -19.187  1.00 86.92           H
ATOM    830  HN  LEU A  71      10.353   8.307 -15.117  1.00 86.92           H
ATOM    831  N   VAL A  72      10.130   7.559 -18.191  1.00 83.80           N
ATOM    832  CA  VAL A  72       9.771   6.872 -19.420  1.00 83.80           C
ATOM    833  C   VAL A  72       8.462   7.451 -19.960  1.00 83.80           C
ATOM    834  O   VAL A  72       8.323   7.664 -21.163  1.00 83.80           O
ATOM    835  HA  VAL A  72      10.563   7.060 -20.145  1.00 83.80           H
ATOM    836  CB  VAL A  72       9.702   5.363 -19.175  1.00 83.80           C
ATOM    837  HB  VAL A  72       9.046   5.193 -18.321  1.00 83.80           H
ATOM    838  CG1 VAL A  72       9.100   4.639 -20.381  1.00 83.80           C
ATOM    839 1HG1 VAL A  72       8.092   5.011 -20.562  1.00 83.80           H
ATOM    840 2HG1 VAL A  72       9.718   4.822 -21.260  1.00 83.80           H
ATOM    841 3HG1 VAL A  72       9.062   3.569 -20.180  1.00 83.80           H
ATOM    842  CG2 VAL A  72      11.081   4.800 -18.829  1.00 83.80           C
ATOM    843 1HG2 VAL A  72      11.768   4.988 -19.654  1.00 83.80           H
ATOM    844 2HG2 VAL A  72      11.456   5.284 -17.927  1.00 83.80           H
ATOM    845 3HG2 VAL A  72      11.003   3.726 -18.659  1.00 83.80           H
ATOM    846  HN  VAL A  72      10.185   6.976 -17.381  1.00 83.80           H
ATOM    847  N   TYR A  73       7.535   7.689 -19.043  1.00 83.46           N
ATOM    848  CA  TYR A  73       6.245   8.248 -19.411  1.00 83.46           C
ATOM    849  C   TYR A  73       6.410   9.617 -20.074  1.00 83.46           C
ATOM    850  O   TYR A  73       5.724   9.926 -21.047  1.00 83.46           O
ATOM    851  HA  TYR A  73       5.772   7.566 -20.116  1.00 83.46           H
ATOM    852  CB  TYR A  73       5.471   8.419 -18.102  1.00 83.46           C
ATOM    853 1HB  TYR A  73       5.431   7.458 -17.588  1.00 83.46           H
ATOM    854 2HB  TYR A  73       6.018   9.104 -17.455  1.00 83.46           H
ATOM    855  CG  TYR A  73       4.046   8.943 -18.286  1.00 83.46           C
ATOM    856  CD1 TYR A  73       3.817  10.300 -18.383  1.00 83.46           C
ATOM    857  HD1 TYR A  73       4.651  10.999 -18.328  1.00 83.46           H
ATOM    858  CD2 TYR A  73       2.989   8.058 -18.356  1.00 83.46           C
ATOM    859  HD2 TYR A  73       3.170   6.986 -18.279  1.00 83.46           H
ATOM    860  CE1 TYR A  73       2.475  10.794 -18.556  1.00 83.46           C
ATOM    861  HE1 TYR A  73       2.280  11.863 -18.634  1.00 83.46           H
ATOM    862  CE2 TYR A  73       1.647   8.551 -18.529  1.00 83.46           C
ATOM    863  HE2 TYR A  73       0.803   7.863 -18.585  1.00 83.46           H
ATOM    864  CZ  TYR A  73       1.456   9.895 -18.621  1.00 83.46           C
ATOM    865  OH  TYR A  73       0.189  10.361 -18.785  1.00 83.46           O
ATOM    866  HH  TYR A  73      -0.438   9.598 -18.944  1.00 83.46           H
ATOM    867  HN  TYR A  73       7.654   7.507 -18.067  1.00 83.46           H
ATOM    868  N   TRP A  74       7.324  10.401 -19.521  1.00 84.46           N
ATOM    869  CA  TRP A  74       7.465  11.789 -19.928  1.00 84.46           C
ATOM    870  C   TRP A  74       7.998  11.809 -21.362  1.00 84.46           C
ATOM    871  O   TRP A  74       7.436  12.479 -22.227  1.00 84.46           O
ATOM    872  HA  TRP A  74       6.478  12.249 -19.890  1.00 84.46           H
ATOM    873  CB  TRP A  74       8.353  12.560 -18.949  1.00 84.46           C
ATOM    874 1HB  TRP A  74       8.209  12.155 -17.947  1.00 84.46           H
ATOM    875 2HB  TRP A  74       9.397  12.392 -19.213  1.00 84.46           H
ATOM    876  CG  TRP A  74       8.084  14.066 -18.918  1.00 84.46           C
ATOM    877  CD1 TRP A  74       8.462  14.989 -19.813  1.00 84.46           C
ATOM    878  HD1 TRP A  74       9.034  14.772 -20.715  1.00 84.46           H
ATOM    879  CD2 TRP A  74       7.360  14.789 -17.902  1.00 84.46           C
ATOM    880  NE1 TRP A  74       8.036  16.250 -19.448  1.00 84.46           N
ATOM    881  HE1 TRP A  74       8.195  17.098 -19.954  1.00 84.46           H
ATOM    882  CE2 TRP A  74       7.344  16.125 -18.249  1.00 84.46           C
ATOM    883  CE3 TRP A  74       6.738  14.330 -16.727  1.00 84.46           C
ATOM    884  HE3 TRP A  74       6.736  13.281 -16.431  1.00 84.46           H
ATOM    885  CZ2 TRP A  74       6.721  17.111 -17.475  1.00 84.46           C
ATOM    886  HZ2 TRP A  74       6.722  18.160 -17.772  1.00 84.46           H
ATOM    887  CZ3 TRP A  74       6.119  15.328 -15.965  1.00 84.46           C
ATOM    888  HZ3 TRP A  74       5.621  15.027 -15.043  1.00 84.46           H
ATOM    889  CH2 TRP A  74       6.094  16.677 -16.301  1.00 84.46           C
ATOM    890  HH2 TRP A  74       5.590  17.394 -15.652  1.00 84.46           H
ATOM    891  HN  TRP A  74       7.960  10.103 -18.809  1.00 84.46           H
ATOM    892  N   TYR A  75       9.076  11.067 -21.569  1.00 79.61           N
ATOM    893  CA  TYR A  75       9.828  11.170 -22.808  1.00 79.61           C
ATOM    894  C   TYR A  75       9.235  10.260 -23.886  1.00 79.61           C
ATOM    895  O   TYR A  75       9.638  10.322 -25.047  1.00 79.61           O
ATOM    896  HA  TYR A  75       9.777  12.204 -23.148  1.00 79.61           H
ATOM    897  CB  TYR A  75      11.245  10.696 -22.482  1.00 79.61           C
ATOM    898 1HB  TYR A  75      11.185   9.800 -21.864  1.00 79.61           H
ATOM    899 2HB  TYR A  75      11.745  10.412 -23.408  1.00 79.61           H
ATOM    900  CG  TYR A  75      12.099  11.740 -21.759  1.00 79.61           C
ATOM    901  CD1 TYR A  75      12.630  12.803 -22.460  1.00 79.61           C
ATOM    902  HD1 TYR A  75      12.442  12.899 -23.530  1.00 79.61           H
ATOM    903  CD2 TYR A  75      12.337  11.619 -20.405  1.00 79.61           C
ATOM    904  HD2 TYR A  75      11.917  10.780 -19.850  1.00 79.61           H
ATOM    905  CE1 TYR A  75      13.433  13.786 -21.780  1.00 79.61           C
ATOM    906  HE1 TYR A  75      13.859  14.630 -22.322  1.00 79.61           H
ATOM    907  CE2 TYR A  75      13.140  12.602 -19.724  1.00 79.61           C
ATOM    908  HE2 TYR A  75      13.335  12.519 -18.655  1.00 79.61           H
ATOM    909  CZ  TYR A  75      13.648  13.637 -20.445  1.00 79.61           C
ATOM    910  OH  TYR A  75      14.407  14.565 -19.803  1.00 79.61           O
ATOM    911  HH  TYR A  75      14.706  15.268 -20.448  1.00 79.61           H
ATOM    912  HN  TYR A  75       9.435  10.407 -20.910  1.00 79.61           H
ATOM    913  N   CYS A  76       8.287   9.436 -23.464  1.00 71.93           N
ATOM    914  CA  CYS A  76       7.616   8.533 -24.384  1.00 71.93           C
ATOM    915  C   CYS A  76       6.803   9.372 -25.373  1.00 71.93           C
ATOM    916  O   CYS A  76       5.846  10.041 -24.986  1.00 71.93           O
ATOM    917  HA  CYS A  76       8.396   7.975 -24.901  1.00 71.93           H
ATOM    918  CB  CYS A  76       6.742   7.518 -23.645  1.00 71.93           C
ATOM    919 1HB  CYS A  76       7.350   6.942 -22.947  1.00 71.93           H
ATOM    920 2HB  CYS A  76       5.987   8.038 -23.055  1.00 71.93           H
ATOM    921  SG  CYS A  76       5.935   6.396 -24.844  1.00 71.93           S
ATOM    922  HG  CYS A  76       7.060   5.878 -25.329  1.00 71.93           H
ATOM    923  HN  CYS A  76       7.977   9.379 -22.515  1.00 71.93           H
ATOM    924  N   THR A  77       7.215   9.310 -26.631  1.00 64.10           N
ATOM    925  CA  THR A  77       6.627  10.158 -27.654  1.00 64.10           C
ATOM    926  C   THR A  77       5.285   9.585 -28.115  1.00 64.10           C
ATOM    927  O   THR A  77       4.561  10.225 -28.875  1.00 64.10           O
ATOM    928  HA  THR A  77       6.423  11.135 -27.215  1.00 64.10           H
ATOM    929  CB  THR A  77       7.645  10.309 -28.786  1.00 64.10           C
ATOM    930  HB  THR A  77       7.255  10.948 -29.577  1.00 64.10           H
ATOM    931  OG1 THR A  77       7.940   8.968 -29.168  1.00 64.10           O
ATOM    932  HG1 THR A  77       8.379   8.957 -30.066  1.00 64.10           H
ATOM    933  CG2 THR A  77       8.986  10.861 -28.298  1.00 64.10           C
ATOM    934 1HG2 THR A  77       9.408  10.185 -27.554  1.00 64.10           H
ATOM    935 2HG2 THR A  77       8.833  11.843 -27.851  1.00 64.10           H
ATOM    936 3HG2 THR A  77       9.671  10.948 -29.141  1.00 64.10           H
ATOM    937  HN  THR A  77       7.935   8.696 -26.954  1.00 64.10           H
ATOM    938  N   ARG A  78       4.995   8.384 -27.636  1.00 68.09           N
ATOM    939  CA  ARG A  78       3.783   7.690 -28.039  1.00 68.09           C
ATOM    940  C   ARG A  78       2.561   8.333 -27.380  1.00 68.09           C
ATOM    941  O   ARG A  78       2.648   8.839 -26.263  1.00 68.09           O
ATOM    942  HA  ARG A  78       3.747   7.799 -29.123  1.00 68.09           H
ATOM    943  CB  ARG A  78       3.842   6.210 -27.655  1.00 68.09           C
ATOM    944 1HB  ARG A  78       3.218   5.630 -28.334  1.00 68.09           H
ATOM    945 2HB  ARG A  78       4.862   5.842 -27.767  1.00 68.09           H
ATOM    946  CG  ARG A  78       3.373   5.998 -26.215  1.00 68.09           C
ATOM    947 1HG  ARG A  78       3.831   6.745 -25.566  1.00 68.09           H
ATOM    948 2HG  ARG A  78       2.294   6.143 -26.155  1.00 68.09           H
ATOM    949  CD  ARG A  78       3.733   4.595 -25.722  1.00 68.09           C
ATOM    950 1HD  ARG A  78       3.113   3.854 -26.225  1.00 68.09           H
ATOM    951 2HD  ARG A  78       4.769   4.368 -25.972  1.00 68.09           H
ATOM    952  NE  ARG A  78       3.537   4.508 -24.257  1.00 68.09           N
ATOM    953  HE  ARG A  78       3.565   5.356 -23.729  1.00 68.09           H
ATOM    954  CZ  ARG A  78       3.323   3.362 -23.595  1.00 68.09           C
ATOM    955  NH1 ARG A  78       3.275   2.196 -24.253  1.00 68.09           N
ATOM    956 1HH1 ARG A  78       3.399   2.175 -25.245  1.00 68.09           H
ATOM    957 2HH1 ARG A  78       3.115   1.345 -23.751  1.00 68.09           H
ATOM    958  NH2 ARG A  78       3.158   3.401 -22.266  1.00 68.09           N
ATOM    959 1HH2 ARG A  78       2.998   2.556 -21.757  1.00 68.09           H
ATOM    960 2HH2 ARG A  78       3.195   4.276 -21.783  1.00 68.09           H
ATOM    961  HN  ARG A  78       5.570   7.887 -26.987  1.00 68.09           H
ATOM    962  N   VAL A  79       1.450   8.290 -28.101  1.00 73.08           N
ATOM    963  CA  VAL A  79       0.174   8.690 -27.532  1.00 73.08           C
ATOM    964  C   VAL A  79      -0.058   7.929 -26.225  1.00 73.08           C
ATOM    965  O   VAL A  79      -0.014   6.700 -26.202  1.00 73.08           O
ATOM    966  HA  VAL A  79       0.231   9.756 -27.312  1.00 73.08           H
ATOM    967  CB  VAL A  79      -0.944   8.477 -28.555  1.00 73.08           C
ATOM    968  HB  VAL A  79      -1.037   7.406 -28.732  1.00 73.08           H
ATOM    969  CG1 VAL A  79      -2.284   8.981 -28.015  1.00 73.08           C
ATOM    970 1HG1 VAL A  79      -2.536   8.439 -27.103  1.00 73.08           H
ATOM    971 2HG1 VAL A  79      -2.210  10.046 -27.795  1.00 73.08           H
ATOM    972 3HG1 VAL A  79      -3.062   8.817 -28.761  1.00 73.08           H
ATOM    973  CG2 VAL A  79      -0.604   9.146 -29.887  1.00 73.08           C
ATOM    974 1HG2 VAL A  79      -0.471  10.217 -29.733  1.00 73.08           H
ATOM    975 2HG2 VAL A  79       0.318   8.720 -30.283  1.00 73.08           H
ATOM    976 3HG2 VAL A  79      -1.415   8.979 -30.596  1.00 73.08           H
ATOM    977  HN  VAL A  79       1.412   7.990 -29.054  1.00 73.08           H
ATOM    978  N   LYS A  80      -0.301   8.692 -25.169  1.00 77.94           N
ATOM    979  CA  LYS A  80      -0.586   8.104 -23.871  1.00 77.94           C
ATOM    980  C   LYS A  80      -1.856   7.256 -23.968  1.00 77.94           C
ATOM    981  O   LYS A  80      -2.697   7.487 -24.836  1.00 77.94           O
ATOM    982  HA  LYS A  80       0.248   7.449 -23.619  1.00 77.94           H
ATOM    983  CB  LYS A  80      -0.652   9.189 -22.794  1.00 77.94           C
ATOM    984 1HB  LYS A  80      -1.537   9.806 -22.947  1.00 77.94           H
ATOM    985 2HB  LYS A  80      -0.753   8.726 -21.813  1.00 77.94           H
ATOM    986  CG  LYS A  80       0.600  10.067 -22.824  1.00 77.94           C
ATOM    987 1HG  LYS A  80       0.644  10.612 -23.767  1.00 77.94           H
ATOM    988 2HG  LYS A  80       0.547  10.810 -22.028  1.00 77.94           H
ATOM    989  CD  LYS A  80       1.866   9.224 -22.656  1.00 77.94           C
ATOM    990 1HD  LYS A  80       1.748   8.549 -21.808  1.00 77.94           H
ATOM    991 2HD  LYS A  80       2.013   8.602 -23.540  1.00 77.94           H
ATOM    992  CE  LYS A  80       3.093  10.112 -22.442  1.00 77.94           C
ATOM    993 1HE  LYS A  80       2.973  11.046 -22.991  1.00 77.94           H
ATOM    994 2HE  LYS A  80       3.181  10.372 -21.387  1.00 77.94           H
ATOM    995  NZ  LYS A  80       4.320   9.419 -22.893  1.00 77.94           N
ATOM    996 1HZ  LYS A  80       5.133   9.959 -22.619  1.00 77.94           H
ATOM    997 2HZ  LYS A  80       4.366   8.500 -22.466  1.00 77.94           H
ATOM    998 3HZ  LYS A  80       4.302   9.322 -23.902  1.00 77.94           H
ATOM    999  HN  LYS A  80      -0.305   9.692 -25.190  1.00 77.94           H
ATOM   1000  N   THR A  81      -1.955   6.291 -23.066  1.00 79.38           N
ATOM   1001  CA  THR A  81      -3.191   5.544 -22.901  1.00 79.38           C
ATOM   1002  C   THR A  81      -3.757   5.753 -21.495  1.00 79.38           C
ATOM   1003  O   THR A  81      -3.077   6.289 -20.622  1.00 79.38           O
ATOM   1004  HA  THR A  81      -3.926   5.937 -23.603  1.00 79.38           H
ATOM   1005  CB  THR A  81      -2.904   4.077 -23.229  1.00 79.38           C
ATOM   1006  HB  THR A  81      -3.823   3.492 -23.230  1.00 79.38           H
ATOM   1007  OG1 THR A  81      -1.929   3.690 -22.264  1.00 79.38           O
ATOM   1008  HG1 THR A  81      -1.017   3.956 -22.574  1.00 79.38           H
ATOM   1009  CG2 THR A  81      -2.189   3.906 -24.571  1.00 79.38           C
ATOM   1010 1HG2 THR A  81      -1.237   4.437 -24.545  1.00 79.38           H
ATOM   1011 2HG2 THR A  81      -2.810   4.313 -25.368  1.00 79.38           H
ATOM   1012 3HG2 THR A  81      -2.009   2.847 -24.754  1.00 79.38           H
ATOM   1013  HN  THR A  81      -1.212   6.018 -22.455  1.00 79.38           H
ATOM   1014  N   MET A  82      -4.996   5.318 -21.320  1.00 83.55           N
ATOM   1015  CA  MET A  82      -5.617   5.336 -20.007  1.00 83.55           C
ATOM   1016  C   MET A  82      -4.798   4.524 -19.002  1.00 83.55           C
ATOM   1017  O   MET A  82      -4.569   4.969 -17.878  1.00 83.55           O
ATOM   1018  HA  MET A  82      -5.639   6.383 -19.706  1.00 83.55           H
ATOM   1019  CB  MET A  82      -7.030   4.755 -20.102  1.00 83.55           C
ATOM   1020 1HB  MET A  82      -7.640   5.378 -20.755  1.00 83.55           H
ATOM   1021 2HB  MET A  82      -6.989   3.764 -20.554  1.00 83.55           H
ATOM   1022  CG  MET A  82      -7.680   4.665 -18.720  1.00 83.55           C
ATOM   1023 1HG  MET A  82      -7.318   3.781 -18.195  1.00 83.55           H
ATOM   1024 2HG  MET A  82      -7.397   5.530 -18.119  1.00 83.55           H
ATOM   1025  SD  MET A  82      -9.455   4.591 -18.884  1.00 83.55           S
ATOM   1026  CE  MET A  82      -9.937   4.924 -17.197  1.00 83.55           C
ATOM   1027 1HE  MET A  82      -9.520   4.158 -16.543  1.00 83.55           H
ATOM   1028 2HE  MET A  82      -9.560   5.901 -16.898  1.00 83.55           H
ATOM   1029 3HE  MET A  82     -11.024   4.914 -17.121  1.00 83.55           H
ATOM   1030  HN  MET A  82      -5.572   4.959 -22.055  1.00 83.55           H
ATOM   1031  N   THR A  83      -4.378   3.347 -19.442  1.00 80.79           N
ATOM   1032  CA  THR A  83      -3.507   2.512 -18.633  1.00 80.79           C
ATOM   1033  C   THR A  83      -2.278   3.304 -18.182  1.00 80.79           C
ATOM   1034  O   THR A  83      -1.899   3.257 -17.013  1.00 80.79           O
ATOM   1035  HA  THR A  83      -4.048   2.222 -17.733  1.00 80.79           H
ATOM   1036  CB  THR A  83      -3.160   1.263 -19.446  1.00 80.79           C
ATOM   1037  HB  THR A  83      -2.454   1.500 -20.242  1.00 80.79           H
ATOM   1038  OG1 THR A  83      -4.424   0.765 -19.874  1.00 80.79           O
ATOM   1039  HG1 THR A  83      -5.153   1.150 -19.307  1.00 80.79           H
ATOM   1040  CG2 THR A  83      -2.591   0.139 -18.578  1.00 80.79           C
ATOM   1041 1HG2 THR A  83      -3.325  -0.145 -17.823  1.00 80.79           H
ATOM   1042 2HG2 THR A  83      -1.680   0.484 -18.087  1.00 80.79           H
ATOM   1043 3HG2 THR A  83      -2.362  -0.723 -19.204  1.00 80.79           H
ATOM   1044  HN  THR A  83      -4.623   2.963 -20.333  1.00 80.79           H
ATOM   1045  N   ASP A  84      -1.689   4.014 -19.133  1.00 82.81           N
ATOM   1046  CA  ASP A  84      -0.445   4.720 -18.878  1.00 82.81           C
ATOM   1047  C   ASP A  84      -0.679   5.786 -17.806  1.00 82.81           C
ATOM   1048  O   ASP A  84       0.203   6.058 -16.993  1.00 82.81           O
ATOM   1049  HA  ASP A  84       0.260   3.953 -18.557  1.00 82.81           H
ATOM   1050  CB  ASP A  84       0.058   5.423 -20.141  1.00 82.81           C
ATOM   1051 1HB  ASP A  84      -0.661   6.181 -20.451  1.00 82.81           H
ATOM   1052 2HB  ASP A  84       0.993   5.940 -19.926  1.00 82.81           H
ATOM   1053  CG  ASP A  84       0.274   4.421 -21.277  1.00 82.81           C
ATOM   1054  OD1 ASP A  84       0.771   3.316 -20.972  1.00 82.81           O
ATOM   1055  OD2 ASP A  84      -0.065   4.783 -22.425  1.00 82.81           O
ATOM   1056  HN  ASP A  84      -2.046   4.110 -20.062  1.00 82.81           H
ATOM   1057  N   MET A  85      -1.873   6.361 -17.839  1.00 87.75           N
ATOM   1058  CA  MET A  85      -2.234   7.392 -16.881  1.00 87.75           C
ATOM   1059  C   MET A  85      -2.250   6.835 -15.456  1.00 87.75           C
ATOM   1060  O   MET A  85      -1.743   7.470 -14.532  1.00 87.75           O
ATOM   1061  HA  MET A  85      -1.463   8.158 -16.971  1.00 87.75           H
ATOM   1062  CB  MET A  85      -3.616   7.950 -17.228  1.00 87.75           C
ATOM   1063 1HB  MET A  85      -3.641   8.242 -18.278  1.00 87.75           H
ATOM   1064 2HB  MET A  85      -4.369   7.173 -17.094  1.00 87.75           H
ATOM   1065  CG  MET A  85      -3.957   9.155 -16.349  1.00 87.75           C
ATOM   1066 1HG  MET A  85      -4.954   9.521 -16.591  1.00 87.75           H
ATOM   1067 2HG  MET A  85      -3.971   8.858 -15.300  1.00 87.75           H
ATOM   1068  SD  MET A  85      -2.755  10.451 -16.598  1.00 87.75           S
ATOM   1069  CE  MET A  85      -3.222  10.996 -18.233  1.00 87.75           C
ATOM   1070 1HE  MET A  85      -3.129  10.166 -18.933  1.00 87.75           H
ATOM   1071 2HE  MET A  85      -4.254  11.346 -18.218  1.00 87.75           H
ATOM   1072 3HE  MET A  85      -2.567  11.810 -18.545  1.00 87.75           H
ATOM   1073  HN  MET A  85      -2.585   6.132 -18.503  1.00 87.75           H
ATOM   1074  N   PHE A  86      -2.838   5.656 -15.322  1.00 88.17           N
ATOM   1075  CA  PHE A  86      -2.933   5.010 -14.024  1.00 88.17           C
ATOM   1076  C   PHE A  86      -1.557   4.551 -13.538  1.00 88.17           C
ATOM   1077  O   PHE A  86      -1.250   4.649 -12.351  1.00 88.17           O
ATOM   1078  HA  PHE A  86      -3.337   5.743 -13.327  1.00 88.17           H
ATOM   1079  CB  PHE A  86      -3.833   3.785 -14.199  1.00 88.17           C
ATOM   1080 1HB  PHE A  86      -3.416   3.149 -14.980  1.00 88.17           H
ATOM   1081 2HB  PHE A  86      -3.824   3.205 -13.276  1.00 88.17           H
ATOM   1082  CG  PHE A  86      -5.282   4.123 -14.557  1.00 88.17           C
ATOM   1083  CD1 PHE A  86      -5.893   5.192 -13.978  1.00 88.17           C
ATOM   1084  HD1 PHE A  86      -5.351   5.807 -13.261  1.00 88.17           H
ATOM   1085  CD2 PHE A  86      -5.959   3.355 -15.452  1.00 88.17           C
ATOM   1086  HD2 PHE A  86      -5.469   2.499 -15.916  1.00 88.17           H
ATOM   1087  CE1 PHE A  86      -7.238   5.506 -14.310  1.00 88.17           C
ATOM   1088  HE1 PHE A  86      -7.728   6.362 -13.847  1.00 88.17           H
ATOM   1089  CE2 PHE A  86      -7.303   3.669 -15.784  1.00 88.17           C
ATOM   1090  HE2 PHE A  86      -7.845   3.054 -16.502  1.00 88.17           H
ATOM   1091  CZ  PHE A  86      -7.914   4.738 -15.206  1.00 88.17           C
ATOM   1092  HZ  PHE A  86      -8.946   4.979 -15.461  1.00 88.17           H
ATOM   1093  HN  PHE A  86      -3.244   5.144 -16.080  1.00 88.17           H
ATOM   1094  N   LEU A  87      -0.765   4.060 -14.480  1.00 85.49           N
ATOM   1095  CA  LEU A  87       0.573   3.591 -14.163  1.00 85.49           C
ATOM   1096  C   LEU A  87       1.400   4.754 -13.611  1.00 85.49           C
ATOM   1097  O   LEU A  87       2.199   4.572 -12.694  1.00 85.49           O
ATOM   1098  HA  LEU A  87       0.478   2.835 -13.384  1.00 85.49           H
ATOM   1099  CB  LEU A  87       1.204   2.910 -15.379  1.00 85.49           C
ATOM   1100 1HB  LEU A  87       1.121   3.585 -16.232  1.00 85.49           H
ATOM   1101 2HB  LEU A  87       2.268   2.774 -15.183  1.00 85.49           H
ATOM   1102  CG  LEU A  87       0.609   1.557 -15.775  1.00 85.49           C
ATOM   1103  HG  LEU A  87      -0.450   1.699 -15.988  1.00 85.49           H
ATOM   1104  CD1 LEU A  87       1.261   1.025 -17.053  1.00 85.49           C
ATOM   1105 1HD1 LEU A  87       1.095   1.731 -17.867  1.00 85.49           H
ATOM   1106 2HD1 LEU A  87       2.331   0.902 -16.891  1.00 85.49           H
ATOM   1107 3HD1 LEU A  87       0.819   0.062 -17.312  1.00 85.49           H
ATOM   1108  CD2 LEU A  87       0.708   0.557 -14.622  1.00 85.49           C
ATOM   1109 1HD2 LEU A  87       1.754   0.414 -14.353  1.00 85.49           H
ATOM   1110 2HD2 LEU A  87       0.161   0.941 -13.760  1.00 85.49           H
ATOM   1111 3HD2 LEU A  87       0.278  -0.396 -14.930  1.00 85.49           H
ATOM   1112  HN  LEU A  87      -1.024   3.981 -15.443  1.00 85.49           H
ATOM   1113  N   LEU A  88       1.179   5.924 -14.193  1.00 89.07           N
ATOM   1114  CA  LEU A  88       1.881   7.120 -13.759  1.00 89.07           C
ATOM   1115  C   LEU A  88       1.526   7.412 -12.300  1.00 89.07           C
ATOM   1116  O   LEU A  88       2.413   7.594 -11.467  1.00 89.07           O
ATOM   1117  HA  LEU A  88       2.949   6.912 -13.820  1.00 89.07           H
ATOM   1118  CB  LEU A  88       1.591   8.285 -14.708  1.00 89.07           C
ATOM   1119 1HB  LEU A  88       1.998   8.038 -15.689  1.00 89.07           H
ATOM   1120 2HB  LEU A  88       0.511   8.373 -14.824  1.00 89.07           H
ATOM   1121  CG  LEU A  88       2.143   9.647 -14.285  1.00 89.07           C
ATOM   1122  HG  LEU A  88       1.837   9.835 -13.256  1.00 89.07           H
ATOM   1123  CD1 LEU A  88       3.673   9.650 -14.310  1.00 89.07           C
ATOM   1124 1HD1 LEU A  88       4.049   8.892 -13.623  1.00 89.07           H
ATOM   1125 2HD1 LEU A  88       4.021   9.430 -15.319  1.00 89.07           H
ATOM   1126 3HD1 LEU A  88       4.040  10.631 -14.005  1.00 89.07           H
ATOM   1127  CD2 LEU A  88       1.554  10.768 -15.144  1.00 89.07           C
ATOM   1128 1HD2 LEU A  88       1.809  10.597 -16.189  1.00 89.07           H
ATOM   1129 2HD2 LEU A  88       0.470  10.780 -15.031  1.00 89.07           H
ATOM   1130 3HD2 LEU A  88       1.964  11.726 -14.822  1.00 89.07           H
ATOM   1131  HN  LEU A  88       0.536   6.061 -14.946  1.00 89.07           H
ATOM   1132  N   ASN A  89       0.229   7.450 -12.035  1.00 92.73           N
ATOM   1133  CA  ASN A  89      -0.256   7.837 -10.721  1.00 92.73           C
ATOM   1134  C   ASN A  89       0.171   6.786  -9.695  1.00 92.73           C
ATOM   1135  O   ASN A  89       0.383   7.105  -8.526  1.00 92.73           O
ATOM   1136  HA  ASN A  89       0.188   8.813 -10.528  1.00 92.73           H
ATOM   1137  CB  ASN A  89      -1.784   7.923 -10.701  1.00 92.73           C
ATOM   1138 1HB  ASN A  89      -2.206   7.100 -11.278  1.00 92.73           H
ATOM   1139 2HB  ASN A  89      -2.144   7.814  -9.679  1.00 92.73           H
ATOM   1140  CG  ASN A  89      -2.265   9.256 -11.278  1.00 92.73           C
ATOM   1141  OD1 ASN A  89      -2.532  10.210 -10.565  1.00 92.73           O
ATOM   1142  ND2 ASN A  89      -2.361   9.269 -12.604  1.00 92.73           N
ATOM   1143 1HD2 ASN A  89      -2.126   8.452 -13.130  1.00 92.73           H
ATOM   1144 2HD2 ASN A  89      -2.667  10.096 -13.076  1.00 92.73           H
ATOM   1145  HN  ASN A  89      -0.484   7.221 -12.698  1.00 92.73           H
ATOM   1146  N   LEU A  90       0.285   5.554 -10.169  1.00 89.99           N
ATOM   1147  CA  LEU A  90       0.704   4.458  -9.311  1.00 89.99           C
ATOM   1148  C   LEU A  90       2.139   4.704  -8.840  1.00 89.99           C
ATOM   1149  O   LEU A  90       2.438   4.572  -7.655  1.00 89.99           O
ATOM   1150  HA  LEU A  90       0.050   4.457  -8.439  1.00 89.99           H
ATOM   1151  CB  LEU A  90       0.512   3.117 -10.023  1.00 89.99           C
ATOM   1152 1HB  LEU A  90      -0.469   3.118 -10.497  1.00 89.99           H
ATOM   1153 2HB  LEU A  90       1.251   3.043 -10.820  1.00 89.99           H
ATOM   1154  CG  LEU A  90       0.623   1.870  -9.144  1.00 89.99           C
ATOM   1155  HG  LEU A  90       1.472   1.998  -8.474  1.00 89.99           H
ATOM   1156  CD1 LEU A  90      -0.622   1.703  -8.270  1.00 89.99           C
ATOM   1157 1HD1 LEU A  90      -0.733   2.575  -7.626  1.00 89.99           H
ATOM   1158 2HD1 LEU A  90      -1.502   1.606  -8.905  1.00 89.99           H
ATOM   1159 3HD1 LEU A  90      -0.517   0.809  -7.656  1.00 89.99           H
ATOM   1160  CD2 LEU A  90       0.899   0.626  -9.991  1.00 89.99           C
ATOM   1161 1HD2 LEU A  90       0.085   0.482 -10.702  1.00 89.99           H
ATOM   1162 2HD2 LEU A  90       1.836   0.756 -10.533  1.00 89.99           H
ATOM   1163 3HD2 LEU A  90       0.973  -0.247  -9.342  1.00 89.99           H
ATOM   1164  HN  LEU A  90       0.098   5.300 -11.117  1.00 89.99           H
ATOM   1165  N   ALA A  91       2.988   5.058  -9.794  1.00 92.07           N
ATOM   1166  CA  ALA A  91       4.396   5.268  -9.501  1.00 92.07           C
ATOM   1167  C   ALA A  91       4.543   6.461  -8.555  1.00 92.07           C
ATOM   1168  O   ALA A  91       5.418   6.468  -7.690  1.00 92.07           O
ATOM   1169  HA  ALA A  91       4.769   4.373  -9.005  1.00 92.07           H
ATOM   1170  CB  ALA A  91       5.165   5.464 -10.809  1.00 92.07           C
ATOM   1171 1HB  ALA A  91       5.052   4.577 -11.433  1.00 92.07           H
ATOM   1172 2HB  ALA A  91       4.770   6.332 -11.337  1.00 92.07           H
ATOM   1173 3HB  ALA A  91       6.221   5.621 -10.590  1.00 92.07           H
ATOM   1174  HN  ALA A  91       2.729   5.201 -10.749  1.00 92.07           H
ATOM   1175  N   ILE A  92       3.674   7.442  -8.750  1.00 93.87           N
ATOM   1176  CA  ILE A  92       3.690   8.633  -7.917  1.00 93.87           C
ATOM   1177  C   ILE A  92       3.320   8.251  -6.483  1.00 93.87           C
ATOM   1178  O   ILE A  92       3.971   8.684  -5.534  1.00 93.87           O
ATOM   1179  HA  ILE A  92       4.708   9.020  -7.920  1.00 93.87           H
ATOM   1180  CB  ILE A  92       2.792   9.717  -8.516  1.00 93.87           C
ATOM   1181  HB  ILE A  92       1.829   9.267  -8.759  1.00 93.87           H
ATOM   1182  CG1 ILE A  92       3.380  10.258  -9.821  1.00 93.87           C
ATOM   1183 1HG1 ILE A  92       4.273  10.845  -9.605  1.00 93.87           H
ATOM   1184 2HG1 ILE A  92       3.690   9.428 -10.455  1.00 93.87           H
ATOM   1185  CG2 ILE A  92       2.526  10.831  -7.502  1.00 93.87           C
ATOM   1186 1HG2 ILE A  92       2.032  10.414  -6.624  1.00 93.87           H
ATOM   1187 2HG2 ILE A  92       3.472  11.285  -7.205  1.00 93.87           H
ATOM   1188 3HG2 ILE A  92       1.886  11.589  -7.953  1.00 93.87           H
ATOM   1189  CD1 ILE A  92       2.361  11.123 -10.565  1.00 93.87           C
ATOM   1190 1HD1 ILE A  92       1.480  10.526 -10.800  1.00 93.87           H
ATOM   1191 2HD1 ILE A  92       2.072  11.966  -9.936  1.00 93.87           H
ATOM   1192 3HD1 ILE A  92       2.806  11.495 -11.488  1.00 93.87           H
ATOM   1193  HN  ILE A  92       2.971   7.433  -9.461  1.00 93.87           H
ATOM   1194  N   ALA A  93       2.275   7.444  -6.370  1.00 94.03           N
ATOM   1195  CA  ALA A  93       1.779   7.040  -5.065  1.00 94.03           C
ATOM   1196  C   ALA A  93       2.886   6.302  -4.309  1.00 94.03           C
ATOM   1197  O   ALA A  93       3.093   6.537  -3.120  1.00 94.03           O
ATOM   1198  HA  ALA A  93       1.516   7.944  -4.516  1.00 94.03           H
ATOM   1199  CB  ALA A  93       0.522   6.185  -5.239  1.00 94.03           C
ATOM   1200 1HB  ALA A  93      -0.244   6.765  -5.755  1.00 94.03           H
ATOM   1201 2HB  ALA A  93       0.763   5.299  -5.826  1.00 94.03           H
ATOM   1202 3HB  ALA A  93       0.150   5.883  -4.260  1.00 94.03           H
ATOM   1203  HN  ALA A  93       1.771   7.069  -7.148  1.00 94.03           H
ATOM   1204  N   ASP A  94       3.567   5.424  -5.031  1.00 93.71           N
ATOM   1205  CA  ASP A  94       4.621   4.622  -4.434  1.00 93.71           C
ATOM   1206  C   ASP A  94       5.735   5.543  -3.932  1.00 93.71           C
ATOM   1207  O   ASP A  94       6.227   5.378  -2.817  1.00 93.71           O
ATOM   1208  HA  ASP A  94       4.139   4.072  -3.625  1.00 93.71           H
ATOM   1209  CB  ASP A  94       5.228   3.660  -5.457  1.00 93.71           C
ATOM   1210 1HB  ASP A  94       5.362   4.173  -6.409  1.00 93.71           H
ATOM   1211 2HB  ASP A  94       6.216   3.344  -5.123  1.00 93.71           H
ATOM   1212  CG  ASP A  94       4.334   2.434  -5.654  1.00 93.71           C
ATOM   1213  OD1 ASP A  94       3.627   2.085  -4.683  1.00 93.71           O
ATOM   1214  OD2 ASP A  94       4.377   1.873  -6.770  1.00 93.71           O
ATOM   1215  HN  ASP A  94       3.409   5.258  -6.004  1.00 93.71           H
ATOM   1216  N   LEU A  95       6.101   6.493  -4.780  1.00 94.73           N
ATOM   1217  CA  LEU A  95       7.185   7.405  -4.460  1.00 94.73           C
ATOM   1218  C   LEU A  95       6.854   8.149  -3.165  1.00 94.73           C
ATOM   1219  O   LEU A  95       7.708   8.294  -2.292  1.00 94.73           O
ATOM   1220  HA  LEU A  95       8.080   6.805  -4.294  1.00 94.73           H
ATOM   1221  CB  LEU A  95       7.475   8.330  -5.644  1.00 94.73           C
ATOM   1222 1HB  LEU A  95       6.524   8.652  -6.069  1.00 94.73           H
ATOM   1223 2HB  LEU A  95       7.974   9.223  -5.268  1.00 94.73           H
ATOM   1224  CG  LEU A  95       8.329   7.736  -6.766  1.00 94.73           C
ATOM   1225  HG  LEU A  95       7.821   6.851  -7.149  1.00 94.73           H
ATOM   1226  CD1 LEU A  95       8.464   8.719  -7.931  1.00 94.73           C
ATOM   1227 1HD1 LEU A  95       7.476   8.950  -8.328  1.00 94.73           H
ATOM   1228 2HD1 LEU A  95       8.937   9.636  -7.579  1.00 94.73           H
ATOM   1229 3HD1 LEU A  95       9.076   8.272  -8.714  1.00 94.73           H
ATOM   1230  CD2 LEU A  95       9.691   7.283  -6.237  1.00 94.73           C
ATOM   1231 1HD2 LEU A  95      10.218   8.137  -5.811  1.00 94.73           H
ATOM   1232 2HD2 LEU A  95       9.548   6.524  -5.468  1.00 94.73           H
ATOM   1233 3HD2 LEU A  95      10.277   6.865  -7.055  1.00 94.73           H
ATOM   1234  HN  LEU A  95       5.671   6.643  -5.671  1.00 94.73           H
ATOM   1235  N   LEU A  96       5.611   8.602  -3.081  1.00 94.16           N
ATOM   1236  CA  LEU A  96       5.192   9.436  -1.968  1.00 94.16           C
ATOM   1237  C   LEU A  96       5.404   8.675  -0.658  1.00 94.16           C
ATOM   1238  O   LEU A  96       5.841   9.253   0.336  1.00 94.16           O
ATOM   1239  HA  LEU A  96       5.832  10.319  -1.962  1.00 94.16           H
ATOM   1240  CB  LEU A  96       3.755   9.920  -2.172  1.00 94.16           C
ATOM   1241 1HB  LEU A  96       3.138   9.062  -2.441  1.00 94.16           H
ATOM   1242 2HB  LEU A  96       3.380  10.296  -1.221  1.00 94.16           H
ATOM   1243  CG  LEU A  96       3.557  11.006  -3.232  1.00 94.16           C
ATOM   1244  HG  LEU A  96       3.891  10.611  -4.192  1.00 94.16           H
ATOM   1245  CD1 LEU A  96       2.077  11.363  -3.381  1.00 94.16           C
ATOM   1246 1HD1 LEU A  96       1.517  10.477  -3.680  1.00 94.16           H
ATOM   1247 2HD1 LEU A  96       1.694  11.730  -2.428  1.00 94.16           H
ATOM   1248 3HD1 LEU A  96       1.964  12.137  -4.140  1.00 94.16           H
ATOM   1249  CD2 LEU A  96       4.415  12.234  -2.925  1.00 94.16           C
ATOM   1250 1HD2 LEU A  96       4.135  12.640  -1.953  1.00 94.16           H
ATOM   1251 2HD2 LEU A  96       5.467  11.948  -2.910  1.00 94.16           H
ATOM   1252 3HD2 LEU A  96       4.255  12.991  -3.693  1.00 94.16           H
ATOM   1253  HN  LEU A  96       4.899   8.408  -3.756  1.00 94.16           H
ATOM   1254  N   PHE A  97       5.085   7.390  -0.699  1.00 94.89           N
ATOM   1255  CA  PHE A  97       5.223   6.547   0.476  1.00 94.89           C
ATOM   1256  C   PHE A  97       6.696   6.271   0.783  1.00 94.89           C
ATOM   1257  O   PHE A  97       7.127   6.386   1.930  1.00 94.89           O
ATOM   1258  HA  PHE A  97       4.773   7.081   1.313  1.00 94.89           H
ATOM   1259  CB  PHE A  97       4.524   5.222   0.162  1.00 94.89           C
ATOM   1260 1HB  PHE A  97       3.446   5.388   0.142  1.00 94.89           H
ATOM   1261 2HB  PHE A  97       4.815   4.898  -0.838  1.00 94.89           H
ATOM   1262  CG  PHE A  97       4.835   4.102   1.156  1.00 94.89           C
ATOM   1263  CD1 PHE A  97       5.414   2.951   0.724  1.00 94.89           C
ATOM   1264  HD1 PHE A  97       5.657   2.825  -0.332  1.00 94.89           H
ATOM   1265  CD2 PHE A  97       4.533   4.259   2.473  1.00 94.89           C
ATOM   1266  HD2 PHE A  97       4.068   5.182   2.820  1.00 94.89           H
ATOM   1267  CE1 PHE A  97       5.703   1.911   1.647  1.00 94.89           C
ATOM   1268  HE1 PHE A  97       6.168   0.988   1.300  1.00 94.89           H
ATOM   1269  CE2 PHE A  97       4.822   3.219   3.396  1.00 94.89           C
ATOM   1270  HE2 PHE A  97       4.579   3.344   4.451  1.00 94.89           H
ATOM   1271  CZ  PHE A  97       5.401   2.067   2.964  1.00 94.89           C
ATOM   1272  HZ  PHE A  97       5.623   1.269   3.672  1.00 94.89           H
ATOM   1273  HN  PHE A  97       4.737   6.926  -1.514  1.00 94.89           H
ATOM   1274  N   LEU A  98       7.429   5.913  -0.261  1.00 95.12           N
ATOM   1275  CA  LEU A  98       8.797   5.454  -0.094  1.00 95.12           C
ATOM   1276  C   LEU A  98       9.602   6.524   0.646  1.00 95.12           C
ATOM   1277  O   LEU A  98      10.464   6.203   1.463  1.00 95.12           O
ATOM   1278  HA  LEU A  98       8.767   4.556   0.523  1.00 95.12           H
ATOM   1279  CB  LEU A  98       9.397   5.056  -1.444  1.00 95.12           C
ATOM   1280 1HB  LEU A  98       9.218   5.866  -2.151  1.00 95.12           H
ATOM   1281 2HB  LEU A  98      10.477   4.968  -1.327  1.00 95.12           H
ATOM   1282  CG  LEU A  98       8.871   3.756  -2.055  1.00 95.12           C
ATOM   1283  HG  LEU A  98       7.785   3.749  -1.959  1.00 95.12           H
ATOM   1284  CD1 LEU A  98       9.194   3.683  -3.549  1.00 95.12           C
ATOM   1285 1HD1 LEU A  98       8.729   4.524  -4.063  1.00 95.12           H
ATOM   1286 2HD1 LEU A  98      10.274   3.723  -3.689  1.00 95.12           H
ATOM   1287 3HD1 LEU A  98       8.808   2.749  -3.958  1.00 95.12           H
ATOM   1288  CD2 LEU A  98       9.400   2.539  -1.294  1.00 95.12           C
ATOM   1289 1HD2 LEU A  98      10.489   2.529  -1.336  1.00 95.12           H
ATOM   1290 2HD2 LEU A  98       9.077   2.592  -0.254  1.00 95.12           H
ATOM   1291 3HD2 LEU A  98       9.010   1.628  -1.749  1.00 95.12           H
ATOM   1292  HN  LEU A  98       7.102   5.934  -1.206  1.00 95.12           H
ATOM   1293  N   VAL A  99       9.293   7.774   0.333  1.00 94.86           N
ATOM   1294  CA  VAL A  99      10.021   8.891   0.911  1.00 94.86           C
ATOM   1295  C   VAL A  99       9.827   8.891   2.428  1.00 94.86           C
ATOM   1296  O   VAL A  99      10.577   9.542   3.154  1.00 94.86           O
ATOM   1297  HA  VAL A  99      11.078   8.744   0.692  1.00 94.86           H
ATOM   1298  CB  VAL A  99       9.579  10.200   0.252  1.00 94.86           C
ATOM   1299  HB  VAL A  99       8.490  10.243   0.289  1.00 94.86           H
ATOM   1300  CG1 VAL A  99      10.124  11.409   1.014  1.00 94.86           C
ATOM   1301 1HG1 VAL A  99       9.751  11.390   2.039  1.00 94.86           H
ATOM   1302 2HG1 VAL A  99      11.213  11.372   1.023  1.00 94.86           H
ATOM   1303 3HG1 VAL A  99       9.795  12.326   0.525  1.00 94.86           H
ATOM   1304  CG2 VAL A  99      10.001  10.243  -1.218  1.00 94.86           C
ATOM   1305 1HG2 VAL A  99      11.086  10.166  -1.287  1.00 94.86           H
ATOM   1306 2HG2 VAL A  99       9.543   9.410  -1.752  1.00 94.86           H
ATOM   1307 3HG2 VAL A  99       9.674  11.183  -1.662  1.00 94.86           H
ATOM   1308  HN  VAL A  99       8.563   8.027  -0.301  1.00 94.86           H
ATOM   1309  N   THR A 100       8.815   8.154   2.863  1.00 94.07           N
ATOM   1310  CA  THR A 100       8.480   8.103   4.276  1.00 94.07           C
ATOM   1311  C   THR A 100       9.301   7.021   4.980  1.00 94.07           C
ATOM   1312  O   THR A 100       9.415   7.022   6.205  1.00 94.07           O
ATOM   1313  HA  THR A 100       8.752   9.056   4.729  1.00 94.07           H
ATOM   1314  CB  THR A 100       6.969   7.894   4.396  1.00 94.07           C
ATOM   1315  HB  THR A 100       6.621   8.133   5.401  1.00 94.07           H
ATOM   1316  OG1 THR A 100       6.771   6.544   3.983  1.00 94.07           O
ATOM   1317  HG1 THR A 100       6.688   6.500   2.987  1.00 94.07           H
ATOM   1318  CG2 THR A 100       6.181   8.716   3.374  1.00 94.07           C
ATOM   1319 1HG2 THR A 100       6.481   8.427   2.367  1.00 94.07           H
ATOM   1320 2HG2 THR A 100       6.386   9.776   3.525  1.00 94.07           H
ATOM   1321 3HG2 THR A 100       5.115   8.530   3.503  1.00 94.07           H
ATOM   1322  HN  THR A 100       8.232   7.599   2.270  1.00 94.07           H
ATOM   1323  N   LEU A 101       9.851   6.123   4.176  1.00 93.95           N
ATOM   1324  CA  LEU A 101      10.511   4.944   4.711  1.00 93.95           C
ATOM   1325  C   LEU A 101      11.747   5.372   5.504  1.00 93.95           C
ATOM   1326  O   LEU A 101      12.016   4.837   6.578  1.00 93.95           O
ATOM   1327  HA  LEU A 101       9.812   4.460   5.394  1.00 93.95           H
ATOM   1328  CB  LEU A 101      10.813   3.945   3.592  1.00 93.95           C
ATOM   1329 1HB  LEU A 101      11.341   4.471   2.796  1.00 93.95           H
ATOM   1330 2HB  LEU A 101      11.495   3.189   3.981  1.00 93.95           H
ATOM   1331  CG  LEU A 101       9.603   3.235   2.981  1.00 93.95           C
ATOM   1332  HG  LEU A 101       8.996   3.979   2.465  1.00 93.95           H
ATOM   1333  CD1 LEU A 101      10.041   2.205   1.938  1.00 93.95           C
ATOM   1334 1HD1 LEU A 101      10.591   2.706   1.141  1.00 93.95           H
ATOM   1335 2HD1 LEU A 101      10.682   1.460   2.410  1.00 93.95           H
ATOM   1336 3HD1 LEU A 101       9.161   1.715   1.520  1.00 93.95           H
ATOM   1337  CD2 LEU A 101       8.726   2.612   4.069  1.00 93.95           C
ATOM   1338 1HD2 LEU A 101       9.310   1.885   4.634  1.00 93.95           H
ATOM   1339 2HD2 LEU A 101       8.371   3.394   4.741  1.00 93.95           H
ATOM   1340 3HD2 LEU A 101       7.874   2.114   3.608  1.00 93.95           H
ATOM   1341  HN  LEU A 101       9.851   6.191   3.179  1.00 93.95           H
ATOM   1342  N   PRO A 102      12.519   6.340   4.992  1.00 93.83           N
ATOM   1343  CA  PRO A 102      13.726   6.791   5.688  1.00 93.83           C
ATOM   1344  C   PRO A 102      13.448   7.182   7.130  1.00 93.83           C
ATOM   1345  O   PRO A 102      14.241   6.884   8.022  1.00 93.83           O
ATOM   1346  HA  PRO A 102      14.449   5.977   5.748  1.00 93.83           H
ATOM   1347  CB  PRO A 102      14.200   7.985   4.857  1.00 93.83           C
ATOM   1348 1HB  PRO A 102      13.792   8.923   5.234  1.00 93.83           H
ATOM   1349 2HB  PRO A 102      15.285   8.081   4.875  1.00 93.83           H
ATOM   1350  CG  PRO A 102      13.685   7.668   3.458  1.00 93.83           C
ATOM   1351 1HG  PRO A 102      13.628   8.561   2.836  1.00 93.83           H
ATOM   1352 2HG  PRO A 102      14.339   6.970   2.935  1.00 93.83           H
ATOM   1353  CD  PRO A 102      12.313   7.072   3.728  1.00 93.83           C
ATOM   1354 1HD  PRO A 102      11.550   7.843   3.832  1.00 93.83           H
ATOM   1355 2HD  PRO A 102      11.991   6.415   2.920  1.00 93.83           H
ATOM   1356  N   PHE A 103      12.318   7.847   7.322  1.00 93.22           N
ATOM   1357  CA  PHE A 103      11.956   8.343   8.639  1.00 93.22           C
ATOM   1358  C   PHE A 103      11.633   7.190   9.590  1.00 93.22           C
ATOM   1359  O   PHE A 103      11.981   7.236  10.769  1.00 93.22           O
ATOM   1360  HA  PHE A 103      12.812   8.899   9.022  1.00 93.22           H
ATOM   1361  CB  PHE A 103      10.706   9.209   8.463  1.00 93.22           C
ATOM   1362 1HB  PHE A 103       9.938   8.621   7.961  1.00 93.22           H
ATOM   1363 2HB  PHE A 103      10.316   9.470   9.446  1.00 93.22           H
ATOM   1364  CG  PHE A 103      10.946  10.493   7.667  1.00 93.22           C
ATOM   1365  CD1 PHE A 103      11.359  11.621   8.305  1.00 93.22           C
ATOM   1366  HD1 PHE A 103      11.519  11.610   9.383  1.00 93.22           H
ATOM   1367  CD2 PHE A 103      10.747  10.508   6.322  1.00 93.22           C
ATOM   1368  HD2 PHE A 103      10.416   9.604   5.810  1.00 93.22           H
ATOM   1369  CE1 PHE A 103      11.582  12.814   7.567  1.00 93.22           C
ATOM   1370  HE1 PHE A 103      11.912  13.718   8.078  1.00 93.22           H
ATOM   1371  CE2 PHE A 103      10.970  11.700   5.584  1.00 93.22           C
ATOM   1372  HE2 PHE A 103      10.810  11.711   4.505  1.00 93.22           H
ATOM   1373  CZ  PHE A 103      11.383  12.828   6.222  1.00 93.22           C
ATOM   1374  HZ  PHE A 103      11.554  13.743   5.655  1.00 93.22           H
ATOM   1375  HN  PHE A 103      11.657   8.046   6.599  1.00 93.22           H
ATOM   1376  N   TRP A 104      10.970   6.181   9.043  1.00 91.63           N
ATOM   1377  CA  TRP A 104      10.640   4.996   9.815  1.00 91.63           C
ATOM   1378  C   TRP A 104      11.949   4.324  10.234  1.00 91.63           C
ATOM   1379  O   TRP A 104      12.061   3.813  11.347  1.00 91.63           O
ATOM   1380  HA  TRP A 104      10.087   5.317  10.698  1.00 91.63           H
ATOM   1381  CB  TRP A 104       9.717   4.066   9.025  1.00 91.63           C
ATOM   1382 1HB  TRP A 104      10.052   4.033   7.989  1.00 91.63           H
ATOM   1383 2HB  TRP A 104       9.809   3.055   9.423  1.00 91.63           H
ATOM   1384  CG  TRP A 104       8.244   4.478   9.056  1.00 91.63           C
ATOM   1385  CD1 TRP A 104       7.452   4.788   8.020  1.00 91.63           C
ATOM   1386  HD1 TRP A 104       7.774   4.784   6.979  1.00 91.63           H
ATOM   1387  CD2 TRP A 104       7.413   4.614  10.229  1.00 91.63           C
ATOM   1388  NE1 TRP A 104       6.177   5.112   8.438  1.00 91.63           N
ATOM   1389  HE1 TRP A 104       5.411   5.377   7.852  1.00 91.63           H
ATOM   1390  CE2 TRP A 104       6.153   5.003   9.823  1.00 91.63           C
ATOM   1391  CE3 TRP A 104       7.717   4.414  11.587  1.00 91.63           C
ATOM   1392  HE3 TRP A 104       8.704   4.107  11.932  1.00 91.63           H
ATOM   1393  CZ2 TRP A 104       5.096   5.226  10.714  1.00 91.63           C
ATOM   1394  HZ2 TRP A 104       4.109   5.533  10.369  1.00 91.63           H
ATOM   1395  CZ3 TRP A 104       6.650   4.642  12.464  1.00 91.63           C
ATOM   1396  HZ3 TRP A 104       6.832   4.501  13.530  1.00 91.63           H
ATOM   1397  CH2 TRP A 104       5.376   5.034  12.072  1.00 91.63           C
ATOM   1398  HH2 TRP A 104       4.597   5.190  12.819  1.00 91.63           H
ATOM   1399  HN  TRP A 104      10.662   6.165   8.092  1.00 91.63           H
ATOM   1400  N   ALA A 105      12.907   4.345   9.318  1.00 93.35           N
ATOM   1401  CA  ALA A 105      14.175   3.673   9.546  1.00 93.35           C
ATOM   1402  C   ALA A 105      14.873   4.305  10.752  1.00 93.35           C
ATOM   1403  O   ALA A 105      15.362   3.597  11.632  1.00 93.35           O
ATOM   1404  HA  ALA A 105      13.961   2.627   9.767  1.00 93.35           H
ATOM   1405  CB  ALA A 105      15.026   3.745   8.276  1.00 93.35           C
ATOM   1406 1HB  ALA A 105      14.498   3.257   7.457  1.00 93.35           H
ATOM   1407 2HB  ALA A 105      15.209   4.788   8.020  1.00 93.35           H
ATOM   1408 3HB  ALA A 105      15.977   3.240   8.448  1.00 93.35           H
ATOM   1409  HN  ALA A 105      12.828   4.810   8.437  1.00 93.35           H
ATOM   1410  N   ILE A 106      14.897   5.630  10.755  1.00 92.88           N
ATOM   1411  CA  ILE A 106      15.562   6.364  11.818  1.00 92.88           C
ATOM   1412  C   ILE A 106      14.852   6.087  13.144  1.00 92.88           C
ATOM   1413  O   ILE A 106      15.501   5.854  14.163  1.00 92.88           O
ATOM   1414  HA  ILE A 106      16.582   5.987  11.887  1.00 92.88           H
ATOM   1415  CB  ILE A 106      15.652   7.850  11.467  1.00 92.88           C
ATOM   1416  HB  ILE A 106      14.666   8.185  11.143  1.00 92.88           H
ATOM   1417  CG1 ILE A 106      16.613   8.081  10.299  1.00 92.88           C
ATOM   1418 1HG1 ILE A 106      17.641   7.950  10.638  1.00 92.88           H
ATOM   1419 2HG1 ILE A 106      16.435   7.336   9.524  1.00 92.88           H
ATOM   1420  CG2 ILE A 106      16.031   8.681  12.694  1.00 92.88           C
ATOM   1421 1HG2 ILE A 106      15.275   8.550  13.469  1.00 92.88           H
ATOM   1422 2HG2 ILE A 106      16.999   8.352  13.071  1.00 92.88           H
ATOM   1423 3HG2 ILE A 106      16.087   9.734  12.417  1.00 92.88           H
ATOM   1424  CD1 ILE A 106      16.439   9.485   9.715  1.00 92.88           C
ATOM   1425 1HD1 ILE A 106      15.417   9.604   9.355  1.00 92.88           H
ATOM   1426 2HD1 ILE A 106      16.641  10.227  10.486  1.00 92.88           H
ATOM   1427 3HD1 ILE A 106      17.134   9.622   8.887  1.00 92.88           H
ATOM   1428  HN  ILE A 106      14.474   6.198  10.049  1.00 92.88           H
ATOM   1429  N   ALA A 107      13.529   6.120  13.089  1.00 91.04           N
ATOM   1430  CA  ALA A 107      12.726   5.978  14.292  1.00 91.04           C
ATOM   1431  C   ALA A 107      12.930   4.577  14.873  1.00 91.04           C
ATOM   1432  O   ALA A 107      12.875   4.392  16.088  1.00 91.04           O
ATOM   1433  HA  ALA A 107      13.075   6.716  15.014  1.00 91.04           H
ATOM   1434  CB  ALA A 107      11.259   6.265  13.963  1.00 91.04           C
ATOM   1435 1HB  ALA A 107      11.165   7.282  13.582  1.00 91.04           H
ATOM   1436 2HB  ALA A 107      10.911   5.560  13.209  1.00 91.04           H
ATOM   1437 3HB  ALA A 107      10.657   6.158  14.866  1.00 91.04           H
ATOM   1438  HN  ALA A 107      13.007   6.242  12.245  1.00 91.04           H
ATOM   1439  N   ALA A 108      13.160   3.628  13.978  1.00 90.95           N
ATOM   1440  CA  ALA A 108      13.346   2.245  14.385  1.00 90.95           C
ATOM   1441  C   ALA A 108      14.755   2.071  14.955  1.00 90.95           C
ATOM   1442  O   ALA A 108      14.966   1.269  15.863  1.00 90.95           O
ATOM   1443  HA  ALA A 108      12.618   2.028  15.166  1.00 90.95           H
ATOM   1444  CB  ALA A 108      13.081   1.322  13.194  1.00 90.95           C
ATOM   1445 1HB  ALA A 108      12.059   1.464  12.845  1.00 90.95           H
ATOM   1446 2HB  ALA A 108      13.776   1.560  12.388  1.00 90.95           H
ATOM   1447 3HB  ALA A 108      13.221   0.285  13.499  1.00 90.95           H
ATOM   1448  HN  ALA A 108      13.220   3.790  12.993  1.00 90.95           H
ATOM   1449  N   ALA A 109      15.683   2.837  14.399  1.00 90.26           N
ATOM   1450  CA  ALA A 109      17.083   2.700  14.764  1.00 90.26           C
ATOM   1451  C   ALA A 109      17.282   3.188  16.200  1.00 90.26           C
ATOM   1452  O   ALA A 109      18.129   2.668  16.924  1.00 90.26           O
ATOM   1453  HA  ALA A 109      17.338   1.641  14.710  1.00 90.26           H
ATOM   1454  CB  ALA A 109      17.948   3.466  13.762  1.00 90.26           C
ATOM   1455 1HB  ALA A 109      17.792   3.062  12.762  1.00 90.26           H
ATOM   1456 2HB  ALA A 109      17.671   4.521  13.774  1.00 90.26           H
ATOM   1457 3HB  ALA A 109      18.998   3.363  14.035  1.00 90.26           H
ATOM   1458  HN  ALA A 109      15.491   3.538  13.713  1.00 90.26           H
ATOM   1459  N   ASP A 110      16.487   4.182  16.568  1.00 86.84           N
ATOM   1460  CA  ASP A 110      16.637   4.818  17.866  1.00 86.84           C
ATOM   1461  C   ASP A 110      15.258   5.206  18.402  1.00 86.84           C
ATOM   1462  O   ASP A 110      14.514   4.354  18.885  1.00 86.84           O
ATOM   1463  HA  ASP A 110      17.135   4.078  18.492  1.00 86.84           H
ATOM   1464  CB  ASP A 110      17.478   6.092  17.761  1.00 86.84           C
ATOM   1465 1HB  ASP A 110      18.415   5.873  17.247  1.00 86.84           H
ATOM   1466 2HB  ASP A 110      16.951   6.832  17.158  1.00 86.84           H
ATOM   1467  CG  ASP A 110      17.773   6.671  19.146  1.00 86.84           C
ATOM   1468  OD1 ASP A 110      17.609   5.911  20.125  1.00 86.84           O
ATOM   1469  OD2 ASP A 110      18.156   7.860  19.195  1.00 86.84           O
ATOM   1470  HN  ASP A 110      15.753   4.552  15.999  1.00 86.84           H
ATOM   1471  N   GLN A 111      14.958   6.493  18.299  1.00 85.21           N
ATOM   1472  CA  GLN A 111      13.654   6.991  18.700  1.00 85.21           C
ATOM   1473  C   GLN A 111      13.163   8.050  17.711  1.00 85.21           C
ATOM   1474  O   GLN A 111      13.927   8.519  16.868  1.00 85.21           O
ATOM   1475  HA  GLN A 111      12.992   6.126  18.674  1.00 85.21           H
ATOM   1476  CB  GLN A 111      13.694   7.549  20.125  1.00 85.21           C
ATOM   1477 1HB  GLN A 111      12.708   7.922  20.401  1.00 85.21           H
ATOM   1478 2HB  GLN A 111      13.940   6.751  20.825  1.00 85.21           H
ATOM   1479  CG  GLN A 111      14.723   8.675  20.244  1.00 85.21           C
ATOM   1480 1HG  GLN A 111      15.719   8.286  20.030  1.00 85.21           H
ATOM   1481 2HG  GLN A 111      14.514   9.443  19.500  1.00 85.21           H
ATOM   1482  CD  GLN A 111      14.701   9.293  21.643  1.00 85.21           C
ATOM   1483  OE1 GLN A 111      13.657   9.533  22.227  1.00 85.21           O
ATOM   1484  NE2 GLN A 111      15.907   9.536  22.147  1.00 85.21           N
ATOM   1485 1HE2 GLN A 111      16.725   9.315  21.615  1.00 85.21           H
ATOM   1486 2HE2 GLN A 111      15.997   9.940  23.057  1.00 85.21           H
ATOM   1487  HN  GLN A 111      15.587   7.187  17.951  1.00 85.21           H
ATOM   1488  N   TRP A 112      11.891   8.396  17.846  1.00 89.73           N
ATOM   1489  CA  TRP A 112      11.293   9.398  16.981  1.00 89.73           C
ATOM   1490  C   TRP A 112      11.859  10.764  17.376  1.00 89.73           C
ATOM   1491  O   TRP A 112      11.549  11.282  18.447  1.00 89.73           O
ATOM   1492  HA  TRP A 112      11.572   9.162  15.954  1.00 89.73           H
ATOM   1493  CB  TRP A 112       9.765   9.342  17.051  1.00 89.73           C
ATOM   1494 1HB  TRP A 112       9.440   8.322  16.847  1.00 89.73           H
ATOM   1495 2HB  TRP A 112       9.450   9.579  18.067  1.00 89.73           H
ATOM   1496  CG  TRP A 112       9.062  10.291  16.079  1.00 89.73           C
ATOM   1497  CD1 TRP A 112       8.628  11.537  16.311  1.00 89.73           C
ATOM   1498  HD1 TRP A 112       8.727  12.053  17.266  1.00 89.73           H
ATOM   1499  CD2 TRP A 112       8.727  10.018  14.702  1.00 89.73           C
ATOM   1500  NE1 TRP A 112       8.040  12.085  15.189  1.00 89.73           N
ATOM   1501  HE1 TRP A 112       7.642  13.000  15.116  1.00 89.73           H
ATOM   1502  CE2 TRP A 112       8.102  11.132  14.180  1.00 89.73           C
ATOM   1503  CE3 TRP A 112       8.944   8.867  13.924  1.00 89.73           C
ATOM   1504  HE3 TRP A 112       9.435   7.975  14.313  1.00 89.73           H
ATOM   1505  CZ2 TRP A 112       7.643  11.205  12.859  1.00 89.73           C
ATOM   1506  HZ2 TRP A 112       7.152  12.097  12.470  1.00 89.73           H
ATOM   1507  CZ3 TRP A 112       8.480   8.956  12.606  1.00 89.73           C
ATOM   1508  HZ3 TRP A 112       8.623   8.091  11.959  1.00 89.73           H
ATOM   1509  CH2 TRP A 112       7.849  10.070  12.065  1.00 89.73           C
ATOM   1510  HH2 TRP A 112       7.515  10.061  11.027  1.00 89.73           H
ATOM   1511  HN  TRP A 112      11.275   8.006  18.530  1.00 89.73           H
ATOM   1512  N   LYS A 113      12.680  11.307  16.488  1.00 90.11           N
ATOM   1513  CA  LYS A 113      13.388  12.541  16.782  1.00 90.11           C
ATOM   1514  C   LYS A 113      12.675  13.709  16.099  1.00 90.11           C
ATOM   1515  O   LYS A 113      13.100  14.857  16.219  1.00 90.11           O
ATOM   1516  HA  LYS A 113      13.346  12.694  17.861  1.00 90.11           H
ATOM   1517  CB  LYS A 113      14.865  12.415  16.401  1.00 90.11           C
ATOM   1518 1HB  LYS A 113      14.950  12.092  15.363  1.00 90.11           H
ATOM   1519 2HB  LYS A 113      15.347  13.390  16.471  1.00 90.11           H
ATOM   1520  CG  LYS A 113      15.583  11.418  17.312  1.00 90.11           C
ATOM   1521 1HG  LYS A 113      15.544  11.769  18.344  1.00 90.11           H
ATOM   1522 2HG  LYS A 113      15.069  10.457  17.283  1.00 90.11           H
ATOM   1523  CD  LYS A 113      17.041  11.236  16.885  1.00 90.11           C
ATOM   1524 1HD  LYS A 113      17.081  10.903  15.848  1.00 90.11           H
ATOM   1525 2HD  LYS A 113      17.559  12.194  16.932  1.00 90.11           H
ATOM   1526  CE  LYS A 113      17.753  10.221  17.781  1.00 90.11           C
ATOM   1527 1HE  LYS A 113      17.797  10.597  18.803  1.00 90.11           H
ATOM   1528 2HE  LYS A 113      17.185   9.291  17.808  1.00 90.11           H
ATOM   1529  NZ  LYS A 113      19.121   9.959  17.283  1.00 90.11           N
ATOM   1530 1HZ  LYS A 113      19.524   9.182  17.794  1.00 90.11           H
ATOM   1531 2HZ  LYS A 113      19.084   9.732  16.296  1.00 90.11           H
ATOM   1532 3HZ  LYS A 113      19.694  10.786  17.418  1.00 90.11           H
ATOM   1533  HN  LYS A 113      12.862  10.920  15.585  1.00 90.11           H
ATOM   1534  N   PHE A 114      11.601  13.377  15.397  1.00 91.56           N
ATOM   1535  CA  PHE A 114      10.954  14.337  14.520  1.00 91.56           C
ATOM   1536  C   PHE A 114       9.719  14.945  15.188  1.00 91.56           C
ATOM   1537  O   PHE A 114       9.259  14.452  16.217  1.00 91.56           O
ATOM   1538  HA  PHE A 114      11.678  15.124  14.312  1.00 91.56           H
ATOM   1539  CB  PHE A 114      10.517  13.574  13.267  1.00 91.56           C
ATOM   1540 1HB  PHE A 114       9.723  12.877  13.537  1.00 91.56           H
ATOM   1541 2HB  PHE A 114      10.092  14.280  12.554  1.00 91.56           H
ATOM   1542  CG  PHE A 114      11.646  12.799  12.585  1.00 91.56           C
ATOM   1543  CD1 PHE A 114      12.573  13.461  11.843  1.00 91.56           C
ATOM   1544  HD1 PHE A 114      12.512  14.543  11.734  1.00 91.56           H
ATOM   1545  CD2 PHE A 114      11.722  11.448  12.721  1.00 91.56           C
ATOM   1546  HD2 PHE A 114      10.978  10.917  13.316  1.00 91.56           H
ATOM   1547  CE1 PHE A 114      13.621  12.741  11.210  1.00 91.56           C
ATOM   1548  HE1 PHE A 114      14.365  13.272  10.615  1.00 91.56           H
ATOM   1549  CE2 PHE A 114      12.770  10.728  12.089  1.00 91.56           C
ATOM   1550  HE2 PHE A 114      12.831   9.645  12.197  1.00 91.56           H
ATOM   1551  CZ  PHE A 114      13.697  11.390  11.346  1.00 91.56           C
ATOM   1552  HZ  PHE A 114      14.502  10.838  10.861  1.00 91.56           H
ATOM   1553  HN  PHE A 114      11.175  12.472  15.422  1.00 91.56           H
ATOM   1554  N   GLN A 115       9.218  16.008  14.576  1.00 91.69           N
ATOM   1555  CA  GLN A 115       8.068  16.711  15.119  1.00 91.69           C
ATOM   1556  C   GLN A 115       6.789  15.910  14.867  1.00 91.69           C
ATOM   1557  O   GLN A 115       6.778  14.992  14.048  1.00 91.69           O
ATOM   1558  HA  GLN A 115       8.253  16.785  16.191  1.00 91.69           H
ATOM   1559  CB  GLN A 115       7.958  18.119  14.531  1.00 91.69           C
ATOM   1560 1HB  GLN A 115       7.954  18.063  13.442  1.00 91.69           H
ATOM   1561 2HB  GLN A 115       7.011  18.569  14.830  1.00 91.69           H
ATOM   1562  CG  GLN A 115       9.118  19.000  14.998  1.00 91.69           C
ATOM   1563 1HG  GLN A 115      10.065  18.540  14.715  1.00 91.69           H
ATOM   1564 2HG  GLN A 115       9.071  19.967  14.495  1.00 91.69           H
ATOM   1565  CD  GLN A 115       9.076  19.205  16.513  1.00 91.69           C
ATOM   1566  OE1 GLN A 115       8.039  19.112  17.150  1.00 91.69           O
ATOM   1567  NE2 GLN A 115      10.258  19.488  17.054  1.00 91.69           N
ATOM   1568 1HE2 GLN A 115      11.071  19.549  16.475  1.00 91.69           H
ATOM   1569 2HE2 GLN A 115      10.333  19.639  18.040  1.00 91.69           H
ATOM   1570  HN  GLN A 115       9.584  16.389  13.727  1.00 91.69           H
ATOM   1571  N   THR A 116       5.741  16.286  15.585  1.00 92.24           N
ATOM   1572  CA  THR A 116       4.479  15.572  15.499  1.00 92.24           C
ATOM   1573  C   THR A 116       3.938  15.617  14.068  1.00 92.24           C
ATOM   1574  O   THR A 116       3.341  14.651  13.596  1.00 92.24           O
ATOM   1575  HA  THR A 116       4.659  14.525  15.740  1.00 92.24           H
ATOM   1576  CB  THR A 116       3.523  16.176  16.529  1.00 92.24           C
ATOM   1577  HB  THR A 116       3.227  17.185  16.241  1.00 92.24           H
ATOM   1578  OG1 THR A 116       4.229  16.071  17.762  1.00 92.24           O
ATOM   1579  HG1 THR A 116       3.815  16.671  18.446  1.00 92.24           H
ATOM   1580  CG2 THR A 116       2.273  15.319  16.741  1.00 92.24           C
ATOM   1581 1HG2 THR A 116       2.566  14.330  17.095  1.00 92.24           H
ATOM   1582 2HG2 THR A 116       1.734  15.223  15.799  1.00 92.24           H
ATOM   1583 3HG2 THR A 116       1.629  15.793  17.482  1.00 92.24           H
ATOM   1584  HN  THR A 116       5.746  17.062  16.216  1.00 92.24           H
ATOM   1585  N   PHE A 117       4.166  16.749  13.418  1.00 93.30           N
ATOM   1586  CA  PHE A 117       3.706  16.933  12.053  1.00 93.30           C
ATOM   1587  C   PHE A 117       4.176  15.787  11.155  1.00 93.30           C
ATOM   1588  O   PHE A 117       3.392  15.234  10.386  1.00 93.30           O
ATOM   1589  HA  PHE A 117       2.616  16.948  12.078  1.00 93.30           H
ATOM   1590  CB  PHE A 117       4.315  18.243  11.548  1.00 93.30           C
ATOM   1591 1HB  PHE A 117       3.948  19.064  12.165  1.00 93.30           H
ATOM   1592 2HB  PHE A 117       5.396  18.204  11.681  1.00 93.30           H
ATOM   1593  CG  PHE A 117       4.006  18.549  10.082  1.00 93.30           C
ATOM   1594  CD1 PHE A 117       4.958  18.352   9.131  1.00 93.30           C
ATOM   1595  HD1 PHE A 117       5.941  17.977   9.414  1.00 93.30           H
ATOM   1596  CD2 PHE A 117       2.779  19.018   9.729  1.00 93.30           C
ATOM   1597  HD2 PHE A 117       2.016  19.175  10.491  1.00 93.30           H
ATOM   1598  CE1 PHE A 117       4.671  18.636   7.769  1.00 93.30           C
ATOM   1599  HE1 PHE A 117       5.434  18.479   7.007  1.00 93.30           H
ATOM   1600  CE2 PHE A 117       2.492  19.302   8.367  1.00 93.30           C
ATOM   1601  HE2 PHE A 117       1.509  19.677   8.084  1.00 93.30           H
ATOM   1602  CZ  PHE A 117       3.444  19.105   7.416  1.00 93.30           C
ATOM   1603  HZ  PHE A 117       3.224  19.323   6.371  1.00 93.30           H
ATOM   1604  HN  PHE A 117       4.655  17.529  13.809  1.00 93.30           H
ATOM   1605  N   MET A 118       5.455  15.464  11.284  1.00 92.68           N
ATOM   1606  CA  MET A 118       6.052  14.429  10.458  1.00 92.68           C
ATOM   1607  C   MET A 118       5.427  13.064  10.752  1.00 92.68           C
ATOM   1608  O   MET A 118       5.277  12.239   9.852  1.00 92.68           O
ATOM   1609  HA  MET A 118       5.843  14.718   9.428  1.00 92.68           H
ATOM   1610  CB  MET A 118       7.558  14.368  10.723  1.00 92.68           C
ATOM   1611 1HB  MET A 118       7.976  15.375  10.698  1.00 92.68           H
ATOM   1612 2HB  MET A 118       7.739  13.973  11.723  1.00 92.68           H
ATOM   1613  CG  MET A 118       8.263  13.491   9.687  1.00 92.68           C
ATOM   1614 1HG  MET A 118       9.326  13.424   9.917  1.00 92.68           H
ATOM   1615 2HG  MET A 118       7.864  12.478   9.724  1.00 92.68           H
ATOM   1616  SD  MET A 118       8.036  14.175   8.053  1.00 92.68           S
ATOM   1617  CE  MET A 118       9.082  15.617   8.173  1.00 92.68           C
ATOM   1618 1HE  MET A 118       8.723  16.260   8.976  1.00 92.68           H
ATOM   1619 2HE  MET A 118      10.105  15.307   8.386  1.00 92.68           H
ATOM   1620 3HE  MET A 118       9.056  16.164   7.231  1.00 92.68           H
ATOM   1621  HN  MET A 118       6.078  15.896  11.936  1.00 92.68           H
ATOM   1622  N   CYS A 119       5.078  12.868  12.015  1.00 92.31           N
ATOM   1623  CA  CYS A 119       4.471  11.618  12.439  1.00 92.31           C
ATOM   1624  C   CYS A 119       3.127  11.470  11.724  1.00 92.31           C
ATOM   1625  O   CYS A 119       2.806  10.399  11.212  1.00 92.31           O
ATOM   1626  HA  CYS A 119       5.156  10.822  12.144  1.00 92.31           H
ATOM   1627  CB  CYS A 119       4.320  11.549  13.960  1.00 92.31           C
ATOM   1628 1HB  CYS A 119       5.302  11.572  14.432  1.00 92.31           H
ATOM   1629 2HB  CYS A 119       3.773  12.420  14.319  1.00 92.31           H
ATOM   1630  SG  CYS A 119       3.436  10.018  14.432  1.00 92.31           S
ATOM   1631  HN  CYS A 119       5.204  13.544  12.741  1.00 92.31           H
ATOM   1632  N   LYS A 120       2.375  12.562  11.713  1.00 93.25           N
ATOM   1633  CA  LYS A 120       1.068  12.564  11.079  1.00 93.25           C
ATOM   1634  C   LYS A 120       1.222  12.192   9.603  1.00 93.25           C
ATOM   1635  O   LYS A 120       0.511  11.323   9.101  1.00 93.25           O
ATOM   1636  HA  LYS A 120       0.466  11.798  11.567  1.00 93.25           H
ATOM   1637  CB  LYS A 120       0.366  13.904  11.305  1.00 93.25           C
ATOM   1638 1HB  LYS A 120       1.035  14.721  11.033  1.00 93.25           H
ATOM   1639 2HB  LYS A 120      -0.506  13.977  10.654  1.00 93.25           H
ATOM   1640  CG  LYS A 120      -0.067  14.057  12.765  1.00 93.25           C
ATOM   1641 1HG  LYS A 120      -0.702  13.218  13.049  1.00 93.25           H
ATOM   1642 2HG  LYS A 120       0.809  14.027  13.413  1.00 93.25           H
ATOM   1643  CD  LYS A 120      -0.821  15.371  12.978  1.00 93.25           C
ATOM   1644 1HD  LYS A 120      -0.150  16.212  12.807  1.00 93.25           H
ATOM   1645 2HD  LYS A 120      -1.628  15.454  12.250  1.00 93.25           H
ATOM   1646  CE  LYS A 120      -1.395  15.450  14.395  1.00 93.25           C
ATOM   1647 1HE  LYS A 120      -1.787  14.476  14.689  1.00 93.25           H
ATOM   1648 2HE  LYS A 120      -0.603  15.702  15.100  1.00 93.25           H
ATOM   1649  NZ  LYS A 120      -2.470  16.465  14.463  1.00 93.25           N
ATOM   1650 1HZ  LYS A 120      -2.826  16.517  15.411  1.00 93.25           H
ATOM   1651 2HZ  LYS A 120      -2.099  17.369  14.191  1.00 93.25           H
ATOM   1652 3HZ  LYS A 120      -3.221  16.205  13.833  1.00 93.25           H
ATOM   1653  HN  LYS A 120       2.646  13.431  12.127  1.00 93.25           H
ATOM   1654  N   VAL A 121       2.155  12.868   8.949  1.00 92.13           N
ATOM   1655  CA  VAL A 121       2.346  12.689   7.520  1.00 92.13           C
ATOM   1656  C   VAL A 121       2.726  11.234   7.239  1.00 92.13           C
ATOM   1657  O   VAL A 121       2.140  10.592   6.369  1.00 92.13           O
ATOM   1658  HA  VAL A 121       1.395  12.903   7.031  1.00 92.13           H
ATOM   1659  CB  VAL A 121       3.382  13.688   7.001  1.00 92.13           C
ATOM   1660  HB  VAL A 121       4.271  13.604   7.625  1.00 92.13           H
ATOM   1661  CG1 VAL A 121       3.785  13.362   5.561  1.00 92.13           C
ATOM   1662 1HG1 VAL A 121       4.215  12.361   5.522  1.00 92.13           H
ATOM   1663 2HG1 VAL A 121       2.905  13.405   4.919  1.00 92.13           H
ATOM   1664 3HG1 VAL A 121       4.522  14.088   5.217  1.00 92.13           H
ATOM   1665  CG2 VAL A 121       2.863  15.123   7.113  1.00 92.13           C
ATOM   1666 1HG2 VAL A 121       1.952  15.228   6.525  1.00 92.13           H
ATOM   1667 2HG2 VAL A 121       2.650  15.352   8.157  1.00 92.13           H
ATOM   1668 3HG2 VAL A 121       3.619  15.813   6.738  1.00 92.13           H
ATOM   1669  HN  VAL A 121       2.772  13.527   9.378  1.00 92.13           H
ATOM   1670  N   VAL A 122       3.706  10.756   7.992  1.00 91.66           N
ATOM   1671  CA  VAL A 122       4.337   9.485   7.681  1.00 91.66           C
ATOM   1672  C   VAL A 122       3.310   8.361   7.827  1.00 91.66           C
ATOM   1673  O   VAL A 122       3.257   7.452   7.000  1.00 91.66           O
ATOM   1674  HA  VAL A 122       4.666   9.526   6.642  1.00 91.66           H
ATOM   1675  CB  VAL A 122       5.572   9.284   8.562  1.00 91.66           C
ATOM   1676  HB  VAL A 122       5.289   9.503   9.591  1.00 91.66           H
ATOM   1677  CG1 VAL A 122       6.056   7.833   8.506  1.00 91.66           C
ATOM   1678 1HG1 VAL A 122       5.264   7.173   8.858  1.00 91.66           H
ATOM   1679 2HG1 VAL A 122       6.314   7.576   7.478  1.00 91.66           H
ATOM   1680 3HG1 VAL A 122       6.934   7.719   9.140  1.00 91.66           H
ATOM   1681  CG2 VAL A 122       6.691  10.250   8.166  1.00 91.66           C
ATOM   1682 1HG2 VAL A 122       6.971  10.077   7.127  1.00 91.66           H
ATOM   1683 2HG2 VAL A 122       6.342  11.277   8.282  1.00 91.66           H
ATOM   1684 3HG2 VAL A 122       7.556  10.086   8.808  1.00 91.66           H
ATOM   1685  HN  VAL A 122       4.068  11.221   8.800  1.00 91.66           H
ATOM   1686  N   ASN A 123       2.519   8.459   8.885  1.00 90.44           N
ATOM   1687  CA  ASN A 123       1.506   7.453   9.159  1.00 90.44           C
ATOM   1688  C   ASN A 123       0.467   7.464   8.037  1.00 90.44           C
ATOM   1689  O   ASN A 123      -0.016   6.411   7.622  1.00 90.44           O
ATOM   1690  HA  ASN A 123       2.048   6.509   9.216  1.00 90.44           H
ATOM   1691  CB  ASN A 123       0.784   7.744  10.476  1.00 90.44           C
ATOM   1692 1HB  ASN A 123       0.692   8.821  10.615  1.00 90.44           H
ATOM   1693 2HB  ASN A 123      -0.228   7.340  10.436  1.00 90.44           H
ATOM   1694  CG  ASN A 123       1.536   7.134  11.660  1.00 90.44           C
ATOM   1695  OD1 ASN A 123       2.307   6.198  11.524  1.00 90.44           O
ATOM   1696  ND2 ASN A 123       1.271   7.714  12.827  1.00 90.44           N
ATOM   1697 1HD2 ASN A 123       0.628   8.479  12.870  1.00 90.44           H
ATOM   1698 2HD2 ASN A 123       1.714   7.387  13.661  1.00 90.44           H
ATOM   1699  HN  ASN A 123       2.561   9.207   9.548  1.00 90.44           H
ATOM   1700  N   SER A 124       0.151   8.666   7.577  1.00 92.02           N
ATOM   1701  CA  SER A 124      -0.963   8.849   6.662  1.00 92.02           C
ATOM   1702  C   SER A 124      -0.552   8.436   5.247  1.00 92.02           C
ATOM   1703  O   SER A 124      -1.360   7.893   4.496  1.00 92.02           O
ATOM   1704  HA  SER A 124      -1.753   8.198   7.036  1.00 92.02           H
ATOM   1705  CB  SER A 124      -1.451  10.299   6.671  1.00 92.02           C
ATOM   1706 1HB  SER A 124      -0.686  10.942   6.235  1.00 92.02           H
ATOM   1707 2HB  SER A 124      -2.337  10.387   6.044  1.00 92.02           H
ATOM   1708  OG  SER A 124      -1.755  10.752   7.988  1.00 92.02           O
ATOM   1709  HG  SER A 124      -1.126  11.483   8.252  1.00 92.02           H
ATOM   1710  HN  SER A 124       0.642   9.503   7.818  1.00 92.02           H
ATOM   1711  N   MET A 125       0.704   8.710   4.927  1.00 92.05           N
ATOM   1712  CA  MET A 125       1.188   8.525   3.569  1.00 92.05           C
ATOM   1713  C   MET A 125       1.041   7.067   3.129  1.00 92.05           C
ATOM   1714  O   MET A 125       0.678   6.793   1.986  1.00 92.05           O
ATOM   1715  HA  MET A 125       0.563   9.164   2.945  1.00 92.05           H
ATOM   1716  CB  MET A 125       2.659   8.936   3.490  1.00 92.05           C
ATOM   1717 1HB  MET A 125       3.193   8.561   4.364  1.00 92.05           H
ATOM   1718 2HB  MET A 125       3.122   8.480   2.615  1.00 92.05           H
ATOM   1719  CG  MET A 125       2.800  10.457   3.414  1.00 92.05           C
ATOM   1720 1HG  MET A 125       2.244  10.924   4.227  1.00 92.05           H
ATOM   1721 2HG  MET A 125       3.845  10.741   3.539  1.00 92.05           H
ATOM   1722  SD  MET A 125       2.193  11.048   1.843  1.00 92.05           S
ATOM   1723  CE  MET A 125       0.815  12.039   2.396  1.00 92.05           C
ATOM   1724 1HE  MET A 125       0.108  11.409   2.936  1.00 92.05           H
ATOM   1725 2HE  MET A 125       1.176  12.827   3.056  1.00 92.05           H
ATOM   1726 3HE  MET A 125       0.319  12.485   1.534  1.00 92.05           H
ATOM   1727  HN  MET A 125       1.385   9.053   5.575  1.00 92.05           H
ATOM   1728  N   TYR A 126       1.329   6.169   4.060  1.00 86.78           N
ATOM   1729  CA  TYR A 126       1.263   4.746   3.774  1.00 86.78           C
ATOM   1730  C   TYR A 126      -0.160   4.328   3.398  1.00 86.78           C
ATOM   1731  O   TYR A 126      -0.362   3.620   2.412  1.00 86.78           O
ATOM   1732  HA  TYR A 126       1.928   4.540   2.936  1.00 86.78           H
ATOM   1733  CB  TYR A 126       1.664   4.036   5.069  1.00 86.78           C
ATOM   1734 1HB  TYR A 126       2.721   4.224   5.262  1.00 86.78           H
ATOM   1735 2HB  TYR A 126       1.107   4.472   5.898  1.00 86.78           H
ATOM   1736  CG  TYR A 126       1.425   2.525   5.050  1.00 86.78           C
ATOM   1737  CD1 TYR A 126       0.585   1.948   5.980  1.00 86.78           C
ATOM   1738  HD1 TYR A 126       0.092   2.569   6.728  1.00 86.78           H
ATOM   1739  CD2 TYR A 126       2.050   1.740   4.103  1.00 86.78           C
ATOM   1740  HD2 TYR A 126       2.714   2.196   3.368  1.00 86.78           H
ATOM   1741  CE1 TYR A 126       0.360   0.526   5.962  1.00 86.78           C
ATOM   1742  HE1 TYR A 126      -0.301   0.057   6.691  1.00 86.78           H
ATOM   1743  CE2 TYR A 126       1.825   0.318   4.085  1.00 86.78           C
ATOM   1744  HE2 TYR A 126       2.313  -0.315   3.343  1.00 86.78           H
ATOM   1745  CZ  TYR A 126       0.991  -0.219   5.016  1.00 86.78           C
ATOM   1746  OH  TYR A 126       0.779  -1.562   4.999  1.00 86.78           O
ATOM   1747  HH  TYR A 126       1.255  -1.974   4.222  1.00 86.78           H
ATOM   1748  HN  TYR A 126       1.603   6.400   4.994  1.00 86.78           H
ATOM   1749  N   LYS A 127      -1.109   4.784   4.202  1.00 86.72           N
ATOM   1750  CA  LYS A 127      -2.499   4.406   4.010  1.00 86.72           C
ATOM   1751  C   LYS A 127      -2.993   4.962   2.673  1.00 86.72           C
ATOM   1752  O   LYS A 127      -3.753   4.302   1.965  1.00 86.72           O
ATOM   1753  HA  LYS A 127      -2.538   3.318   3.967  1.00 86.72           H
ATOM   1754  CB  LYS A 127      -3.344   4.843   5.208  1.00 86.72           C
ATOM   1755 1HB  LYS A 127      -3.129   5.884   5.449  1.00 86.72           H
ATOM   1756 2HB  LYS A 127      -4.402   4.787   4.951  1.00 86.72           H
ATOM   1757  CG  LYS A 127      -3.062   3.964   6.428  1.00 86.72           C
ATOM   1758 1HG  LYS A 127      -1.993   3.959   6.638  1.00 86.72           H
ATOM   1759 2HG  LYS A 127      -3.557   4.382   7.304  1.00 86.72           H
ATOM   1760  CD  LYS A 127      -3.549   2.532   6.195  1.00 86.72           C
ATOM   1761 1HD  LYS A 127      -4.604   2.542   5.924  1.00 86.72           H
ATOM   1762 2HD  LYS A 127      -3.009   2.092   5.356  1.00 86.72           H
ATOM   1763  CE  LYS A 127      -3.345   1.674   7.445  1.00 86.72           C
ATOM   1764 1HE  LYS A 127      -2.295   1.689   7.737  1.00 86.72           H
ATOM   1765 2HE  LYS A 127      -3.913   2.092   8.277  1.00 86.72           H
ATOM   1766  NZ  LYS A 127      -3.776   0.280   7.194  1.00 86.72           N
ATOM   1767 1HZ  LYS A 127      -3.711  -0.254   8.053  1.00 86.72           H
ATOM   1768 2HZ  LYS A 127      -4.736   0.278   6.866  1.00 86.72           H
ATOM   1769 3HZ  LYS A 127      -3.178  -0.137   6.489  1.00 86.72           H
ATOM   1770  HN  LYS A 127      -0.941   5.399   4.972  1.00 86.72           H
ATOM   1771  N   MET A 128      -2.542   6.169   2.367  1.00 90.63           N
ATOM   1772  CA  MET A 128      -2.923   6.818   1.124  1.00 90.63           C
ATOM   1773  C   MET A 128      -2.406   6.035  -0.085  1.00 90.63           C
ATOM   1774  O   MET A 128      -3.127   5.852  -1.064  1.00 90.63           O
ATOM   1775  HA  MET A 128      -4.013   6.827   1.120  1.00 90.63           H
ATOM   1776  CB  MET A 128      -2.355   8.238   1.094  1.00 90.63           C
ATOM   1777 1HB  MET A 128      -2.651   8.772   1.997  1.00 90.63           H
ATOM   1778 2HB  MET A 128      -1.266   8.198   1.090  1.00 90.63           H
ATOM   1779  CG  MET A 128      -2.847   9.000  -0.139  1.00 90.63           C
ATOM   1780 1HG  MET A 128      -2.656   8.414  -1.038  1.00 90.63           H
ATOM   1781 2HG  MET A 128      -3.925   9.149  -0.078  1.00 90.63           H
ATOM   1782  SD  MET A 128      -2.019  10.577  -0.252  1.00 90.63           S
ATOM   1783  CE  MET A 128      -0.349  10.030  -0.563  1.00 90.63           C
ATOM   1784 1HE  MET A 128      -0.009   9.410   0.266  1.00 90.63           H
ATOM   1785 2HE  MET A 128      -0.323   9.449  -1.485  1.00 90.63           H
ATOM   1786 3HE  MET A 128       0.305  10.896  -0.661  1.00 90.63           H
ATOM   1787  HN  MET A 128      -1.928   6.701   2.950  1.00 90.63           H
ATOM   1788  N   ASN A 129      -1.161   5.595   0.025  1.00 90.13           N
ATOM   1789  CA  ASN A 129      -0.554   4.801  -1.029  1.00 90.13           C
ATOM   1790  C   ASN A 129      -1.383   3.534  -1.251  1.00 90.13           C
ATOM   1791  O   ASN A 129      -1.775   3.234  -2.378  1.00 90.13           O
ATOM   1792  HA  ASN A 129      -0.540   5.449  -1.906  1.00 90.13           H
ATOM   1793  CB  ASN A 129       0.866   4.375  -0.649  1.00 90.13           C
ATOM   1794 1HB  ASN A 129       1.530   5.239  -0.682  1.00 90.13           H
ATOM   1795 2HB  ASN A 129       0.876   4.004   0.376  1.00 90.13           H
ATOM   1796  CG  ASN A 129       1.385   3.290  -1.595  1.00 90.13           C
ATOM   1797  OD1 ASN A 129       1.163   2.105  -1.404  1.00 90.13           O
ATOM   1798  ND2 ASN A 129       2.086   3.759  -2.623  1.00 90.13           N
ATOM   1799 1HD2 ASN A 129       2.232   4.743  -2.722  1.00 90.13           H
ATOM   1800 2HD2 ASN A 129       2.468   3.127  -3.298  1.00 90.13           H
ATOM   1801  HN  ASN A 129      -0.573   5.772   0.813  1.00 90.13           H
ATOM   1802  N   PHE A 130      -1.627   2.826  -0.158  1.00 86.76           N
ATOM   1803  CA  PHE A 130      -2.259   1.520  -0.238  1.00 86.76           C
ATOM   1804  C   PHE A 130      -3.600   1.604  -0.969  1.00 86.76           C
ATOM   1805  O   PHE A 130      -3.839   0.865  -1.923  1.00 86.76           O
ATOM   1806  HA  PHE A 130      -1.584   0.868  -0.794  1.00 86.76           H
ATOM   1807  CB  PHE A 130      -2.502   1.052   1.198  1.00 86.76           C
ATOM   1808 1HB  PHE A 130      -1.546   1.001   1.719  1.00 86.76           H
ATOM   1809 2HB  PHE A 130      -3.107   1.797   1.714  1.00 86.76           H
ATOM   1810  CG  PHE A 130      -3.195  -0.308   1.300  1.00 86.76           C
ATOM   1811  CD1 PHE A 130      -4.553  -0.379   1.316  1.00 86.76           C
ATOM   1812  HD1 PHE A 130      -5.147   0.532   1.255  1.00 86.76           H
ATOM   1813  CD2 PHE A 130      -2.454  -1.446   1.376  1.00 86.76           C
ATOM   1814  HD2 PHE A 130      -1.365  -1.389   1.364  1.00 86.76           H
ATOM   1815  CE1 PHE A 130      -5.197  -1.641   1.411  1.00 86.76           C
ATOM   1816  HE1 PHE A 130      -6.285  -1.698   1.423  1.00 86.76           H
ATOM   1817  CE2 PHE A 130      -3.097  -2.708   1.471  1.00 86.76           C
ATOM   1818  HE2 PHE A 130      -2.503  -3.620   1.531  1.00 86.76           H
ATOM   1819  CZ  PHE A 130      -4.456  -2.779   1.486  1.00 86.76           C
ATOM   1820  HZ  PHE A 130      -4.950  -3.748   1.559  1.00 86.76           H
ATOM   1821  HN  PHE A 130      -1.401   3.130   0.767  1.00 86.76           H
ATOM   1822  N   TYR A 131      -4.441   2.510  -0.493  1.00 86.13           N
ATOM   1823  CA  TYR A 131      -5.790   2.629  -1.020  1.00 86.13           C
ATOM   1824  C   TYR A 131      -5.770   3.060  -2.487  1.00 86.13           C
ATOM   1825  O   TYR A 131      -6.528   2.537  -3.303  1.00 86.13           O
ATOM   1826  HA  TYR A 131      -6.269   1.653  -0.942  1.00 86.13           H
ATOM   1827  CB  TYR A 131      -6.473   3.718  -0.190  1.00 86.13           C
ATOM   1828 1HB  TYR A 131      -5.860   4.619  -0.217  1.00 86.13           H
ATOM   1829 2HB  TYR A 131      -7.427   3.968  -0.652  1.00 86.13           H
ATOM   1830  CG  TYR A 131      -6.716   3.328   1.270  1.00 86.13           C
ATOM   1831  CD1 TYR A 131      -7.109   2.043   1.584  1.00 86.13           C
ATOM   1832  HD1 TYR A 131      -7.247   1.307   0.793  1.00 86.13           H
ATOM   1833  CD2 TYR A 131      -6.541   4.261   2.272  1.00 86.13           C
ATOM   1834  HD2 TYR A 131      -6.230   5.276   2.023  1.00 86.13           H
ATOM   1835  CE1 TYR A 131      -7.338   1.676   2.958  1.00 86.13           C
ATOM   1836  HE1 TYR A 131      -7.650   0.665   3.220  1.00 86.13           H
ATOM   1837  CE2 TYR A 131      -6.770   3.894   3.645  1.00 86.13           C
ATOM   1838  HE2 TYR A 131      -6.636   4.621   4.446  1.00 86.13           H
ATOM   1839  CZ  TYR A 131      -7.157   2.620   3.920  1.00 86.13           C
ATOM   1840  OH  TYR A 131      -7.373   2.273   5.217  1.00 86.13           O
ATOM   1841  HH  TYR A 131      -7.312   3.082   5.802  1.00 86.13           H
ATOM   1842  HN  TYR A 131      -4.215   3.154   0.238  1.00 86.13           H
ATOM   1843  N   SER A 132      -4.894   4.011  -2.779  1.00 89.52           N
ATOM   1844  CA  SER A 132      -4.789   4.543  -4.127  1.00 89.52           C
ATOM   1845  C   SER A 132      -4.315   3.449  -5.086  1.00 89.52           C
ATOM   1846  O   SER A 132      -4.803   3.349  -6.210  1.00 89.52           O
ATOM   1847  HA  SER A 132      -5.795   4.870  -4.388  1.00 89.52           H
ATOM   1848  CB  SER A 132      -3.836   5.739  -4.175  1.00 89.52           C
ATOM   1849 1HB  SER A 132      -3.733   6.080  -5.205  1.00 89.52           H
ATOM   1850 2HB  SER A 132      -4.264   6.566  -3.607  1.00 89.52           H
ATOM   1851  OG  SER A 132      -2.551   5.419  -3.650  1.00 89.52           O
ATOM   1852  HG  SER A 132      -2.438   5.832  -2.746  1.00 89.52           H
ATOM   1853  HN  SER A 132      -4.266   4.416  -2.115  1.00 89.52           H
ATOM   1854  N   CYS A 133      -3.368   2.656  -4.606  1.00 84.64           N
ATOM   1855  CA  CYS A 133      -2.810   1.584  -5.413  1.00 84.64           C
ATOM   1856  C   CYS A 133      -3.932   0.600  -5.747  1.00 84.64           C
ATOM   1857  O   CYS A 133      -4.099   0.212  -6.903  1.00 84.64           O
ATOM   1858  HA  CYS A 133      -2.417   2.046  -6.318  1.00 84.64           H
ATOM   1859  CB  CYS A 133      -1.639   0.896  -4.707  1.00 84.64           C
ATOM   1860 1HB  CYS A 133      -1.892   0.708  -3.664  1.00 84.64           H
ATOM   1861 2HB  CYS A 133      -1.445  -0.073  -5.168  1.00 84.64           H
ATOM   1862  SG  CYS A 133      -0.143   1.946  -4.808  1.00 84.64           S
ATOM   1863  HG  CYS A 133      -0.520   2.814  -3.874  1.00 84.64           H
ATOM   1864  HN  CYS A 133      -2.984   2.736  -3.686  1.00 84.64           H
ATOM   1865  N   VAL A 134      -4.673   0.223  -4.715  1.00 82.56           N
ATOM   1866  CA  VAL A 134      -5.735  -0.756  -4.874  1.00 82.56           C
ATOM   1867  C   VAL A 134      -6.712  -0.274  -5.948  1.00 82.56           C
ATOM   1868  O   VAL A 134      -7.078  -1.032  -6.844  1.00 82.56           O
ATOM   1869  HA  VAL A 134      -5.277  -1.687  -5.209  1.00 82.56           H
ATOM   1870  CB  VAL A 134      -6.410  -1.018  -3.526  1.00 82.56           C
ATOM   1871  HB  VAL A 134      -6.688  -0.056  -3.098  1.00 82.56           H
ATOM   1872  CG1 VAL A 134      -7.689  -1.840  -3.705  1.00 82.56           C
ATOM   1873 1HG1 VAL A 134      -8.384  -1.296  -4.344  1.00 82.56           H
ATOM   1874 2HG1 VAL A 134      -7.444  -2.797  -4.165  1.00 82.56           H
ATOM   1875 3HG1 VAL A 134      -8.149  -2.012  -2.731  1.00 82.56           H
ATOM   1876  CG2 VAL A 134      -5.448  -1.705  -2.555  1.00 82.56           C
ATOM   1877 1HG2 VAL A 134      -5.126  -2.658  -2.976  1.00 82.56           H
ATOM   1878 2HG2 VAL A 134      -4.579  -1.068  -2.392  1.00 82.56           H
ATOM   1879 3HG2 VAL A 134      -5.954  -1.880  -1.606  1.00 82.56           H
ATOM   1880  HN  VAL A 134      -4.558   0.575  -3.786  1.00 82.56           H
ATOM   1881  N   LEU A 135      -7.105   0.985  -5.823  1.00 84.74           N
ATOM   1882  CA  LEU A 135      -8.122   1.542  -6.699  1.00 84.74           C
ATOM   1883  C   LEU A 135      -7.572   1.625  -8.124  1.00 84.74           C
ATOM   1884  O   LEU A 135      -8.291   1.361  -9.087  1.00 84.74           O
ATOM   1885  HA  LEU A 135      -8.968   0.856  -6.694  1.00 84.74           H
ATOM   1886  CB  LEU A 135      -8.622   2.882  -6.154  1.00 84.74           C
ATOM   1887 1HB  LEU A 135      -7.764   3.538  -6.015  1.00 84.74           H
ATOM   1888 2HB  LEU A 135      -9.258   3.344  -6.910  1.00 84.74           H
ATOM   1889  CG  LEU A 135      -9.403   2.822  -4.839  1.00 84.74           C
ATOM   1890  HG  LEU A 135      -8.813   2.256  -4.118  1.00 84.74           H
ATOM   1891  CD1 LEU A 135      -9.606   4.223  -4.258  1.00 84.74           C
ATOM   1892 1HD1 LEU A 135      -8.635   4.682  -4.068  1.00 84.74           H
ATOM   1893 2HD1 LEU A 135     -10.163   4.834  -4.968  1.00 84.74           H
ATOM   1894 3HD1 LEU A 135     -10.163   4.151  -3.324  1.00 84.74           H
ATOM   1895  CD2 LEU A 135     -10.728   2.080  -5.021  1.00 84.74           C
ATOM   1896 1HD2 LEU A 135     -11.335   2.596  -5.765  1.00 84.74           H
ATOM   1897 2HD2 LEU A 135     -10.531   1.061  -5.357  1.00 84.74           H
ATOM   1898 3HD2 LEU A 135     -11.262   2.052  -4.072  1.00 84.74           H
ATOM   1899  HN  LEU A 135      -6.742   1.619  -5.140  1.00 84.74           H
ATOM   1900  N   LEU A 136      -6.302   1.992  -8.214  1.00 86.64           N
ATOM   1901  CA  LEU A 136      -5.661   2.160  -9.507  1.00 86.64           C
ATOM   1902  C   LEU A 136      -5.598   0.808 -10.220  1.00 86.64           C
ATOM   1903  O   LEU A 136      -5.899   0.714 -11.408  1.00 86.64           O
ATOM   1904  HA  LEU A 136      -6.286   2.832 -10.096  1.00 86.64           H
ATOM   1905  CB  LEU A 136      -4.298   2.835  -9.346  1.00 86.64           C
ATOM   1906 1HB  LEU A 136      -3.773   2.356  -8.519  1.00 86.64           H
ATOM   1907 2HB  LEU A 136      -3.712   2.646 -10.246  1.00 86.64           H
ATOM   1908  CG  LEU A 136      -4.321   4.343  -9.093  1.00 86.64           C
ATOM   1909  HG  LEU A 136      -5.040   4.545  -8.299  1.00 86.64           H
ATOM   1910  CD1 LEU A 136      -2.958   4.839  -8.606  1.00 86.64           C
ATOM   1911 1HD1 LEU A 136      -2.698   4.333  -7.676  1.00 86.64           H
ATOM   1912 2HD1 LEU A 136      -2.202   4.623  -9.361  1.00 86.64           H
ATOM   1913 3HD1 LEU A 136      -3.003   5.915  -8.434  1.00 86.64           H
ATOM   1914  CD2 LEU A 136      -4.796   5.100 -10.335  1.00 86.64           C
ATOM   1915 1HD2 LEU A 136      -4.121   4.895 -11.166  1.00 86.64           H
ATOM   1916 2HD2 LEU A 136      -5.803   4.773 -10.596  1.00 86.64           H
ATOM   1917 3HD2 LEU A 136      -4.804   6.170 -10.128  1.00 86.64           H
ATOM   1918  HN  LEU A 136      -5.715   2.173  -7.425  1.00 86.64           H
ATOM   1919  N   ILE A 137      -5.204  -0.206  -9.463  1.00 79.73           N
ATOM   1920  CA  ILE A 137      -5.063  -1.543 -10.016  1.00 79.73           C
ATOM   1921  C   ILE A 137      -6.414  -2.009 -10.562  1.00 79.73           C
ATOM   1922  O   ILE A 137      -6.484  -2.586 -11.646  1.00 79.73           O
ATOM   1923  HA  ILE A 137      -4.359  -1.480 -10.845  1.00 79.73           H
ATOM   1924  CB  ILE A 137      -4.459  -2.491  -8.978  1.00 79.73           C
ATOM   1925  HB  ILE A 137      -4.974  -2.334  -8.031  1.00 79.73           H
ATOM   1926  CG1 ILE A 137      -2.980  -2.177  -8.745  1.00 79.73           C
ATOM   1927 1HG1 ILE A 137      -2.400  -2.466  -9.622  1.00 79.73           H
ATOM   1928 2HG1 ILE A 137      -2.848  -1.103  -8.616  1.00 79.73           H
ATOM   1929  CG2 ILE A 137      -4.679  -3.952  -9.377  1.00 79.73           C
ATOM   1930 1HG2 ILE A 137      -5.748  -4.151  -9.451  1.00 79.73           H
ATOM   1931 2HG2 ILE A 137      -4.206  -4.141 -10.340  1.00 79.73           H
ATOM   1932 3HG2 ILE A 137      -4.239  -4.604  -8.622  1.00 79.73           H
ATOM   1933  CD1 ILE A 137      -2.451  -2.913  -7.512  1.00 79.73           C
ATOM   1934 1HD1 ILE A 137      -3.017  -2.603  -6.633  1.00 79.73           H
ATOM   1935 2HD1 ILE A 137      -2.562  -3.988  -7.655  1.00 79.73           H
ATOM   1936 3HD1 ILE A 137      -1.397  -2.672  -7.369  1.00 79.73           H
ATOM   1937  HN  ILE A 137      -4.984  -0.126  -8.491  1.00 79.73           H
ATOM   1938  N   MET A 138      -7.454  -1.741  -9.785  1.00 80.54           N
ATOM   1939  CA  MET A 138      -8.804  -2.088 -10.197  1.00 80.54           C
ATOM   1940  C   MET A 138      -9.156  -1.430 -11.532  1.00 80.54           C
ATOM   1941  O   MET A 138      -9.674  -2.086 -12.435  1.00 80.54           O
ATOM   1942  HA  MET A 138      -8.808  -3.173 -10.307  1.00 80.54           H
ATOM   1943  CB  MET A 138      -9.797  -1.634  -9.126  1.00 80.54           C
ATOM   1944 1HB  MET A 138      -9.510  -2.048  -8.159  1.00 80.54           H
ATOM   1945 2HB  MET A 138      -9.763  -0.548  -9.030  1.00 80.54           H
ATOM   1946  CG  MET A 138     -11.220  -2.076  -9.474  1.00 80.54           C
ATOM   1947 1HG  MET A 138     -11.494  -1.705 -10.462  1.00 80.54           H
ATOM   1948 2HG  MET A 138     -11.271  -3.164  -9.517  1.00 80.54           H
ATOM   1949  SD  MET A 138     -12.367  -1.461  -8.253  1.00 80.54           S
ATOM   1950  CE  MET A 138     -12.237   0.293  -8.561  1.00 80.54           C
ATOM   1951 1HE  MET A 138     -11.207   0.614  -8.403  1.00 80.54           H
ATOM   1952 2HE  MET A 138     -12.529   0.504  -9.589  1.00 80.54           H
ATOM   1953 3HE  MET A 138     -12.894   0.832  -7.878  1.00 80.54           H
ATOM   1954  HN  MET A 138      -7.386  -1.297  -8.892  1.00 80.54           H
ATOM   1955  N   CYS A 139      -8.862  -0.140 -11.616  1.00 84.04           N
ATOM   1956  CA  CYS A 139      -9.231   0.637 -12.786  1.00 84.04           C
ATOM   1957  C   CYS A 139      -8.455   0.095 -13.988  1.00 84.04           C
ATOM   1958  O   CYS A 139      -8.982   0.042 -15.099  1.00 84.04           O
ATOM   1959  HA  CYS A 139     -10.304   0.503 -12.925  1.00 84.04           H
ATOM   1960  CB  CYS A 139      -8.982   2.132 -12.574  1.00 84.04           C
ATOM   1961 1HB  CYS A 139      -7.964   2.293 -12.220  1.00 84.04           H
ATOM   1962 2HB  CYS A 139      -9.078   2.663 -13.521  1.00 84.04           H
ATOM   1963  SG  CYS A 139     -10.178   2.799 -11.360  1.00 84.04           S
ATOM   1964  HG  CYS A 139      -9.553   2.337 -10.281  1.00 84.04           H
ATOM   1965  HN  CYS A 139      -8.380   0.370 -10.904  1.00 84.04           H
ATOM   1966  N   ILE A 140      -7.217  -0.295 -13.726  1.00 81.04           N
ATOM   1967  CA  ILE A 140      -6.361  -0.825 -14.773  1.00 81.04           C
ATOM   1968  C   ILE A 140      -7.006  -2.079 -15.367  1.00 81.04           C
ATOM   1969  O   ILE A 140      -7.039  -2.246 -16.585  1.00 81.04           O
ATOM   1970  HA  ILE A 140      -6.294  -0.068 -15.555  1.00 81.04           H
ATOM   1971  CB  ILE A 140      -4.944  -1.055 -14.243  1.00 81.04           C
ATOM   1972  HB  ILE A 140      -5.019  -1.525 -13.262  1.00 81.04           H
ATOM   1973  CG1 ILE A 140      -4.208   0.272 -14.053  1.00 81.04           C
ATOM   1974 1HG1 ILE A 140      -3.953   0.693 -15.025  1.00 81.04           H
ATOM   1975 2HG1 ILE A 140      -4.864   0.989 -13.558  1.00 81.04           H
ATOM   1976  CG2 ILE A 140      -4.169  -2.016 -15.147  1.00 81.04           C
ATOM   1977 1HG2 ILE A 140      -4.687  -2.974 -15.187  1.00 81.04           H
ATOM   1978 2HG2 ILE A 140      -4.103  -1.596 -16.151  1.00 81.04           H
ATOM   1979 3HG2 ILE A 140      -3.166  -2.162 -14.747  1.00 81.04           H
ATOM   1980  CD1 ILE A 140      -2.936   0.080 -13.224  1.00 81.04           C
ATOM   1981 1HD1 ILE A 140      -3.198  -0.318 -12.244  1.00 81.04           H
ATOM   1982 2HD1 ILE A 140      -2.272  -0.618 -13.734  1.00 81.04           H
ATOM   1983 3HD1 ILE A 140      -2.432   1.039 -13.104  1.00 81.04           H
ATOM   1984  HN  ILE A 140      -6.798  -0.254 -12.818  1.00 81.04           H
ATOM   1985  N   SER A 141      -7.503  -2.928 -14.479  1.00 77.21           N
ATOM   1986  CA  SER A 141      -8.059  -4.204 -14.894  1.00 77.21           C
ATOM   1987  C   SER A 141      -9.324  -3.979 -15.725  1.00 77.21           C
ATOM   1988  O   SER A 141      -9.544  -4.661 -16.724  1.00 77.21           O
ATOM   1989  HA  SER A 141      -7.283  -4.675 -15.498  1.00 77.21           H
ATOM   1990  CB  SER A 141      -8.369  -5.089 -13.684  1.00 77.21           C
ATOM   1991 1HB  SER A 141      -8.977  -4.530 -12.973  1.00 77.21           H
ATOM   1992 2HB  SER A 141      -8.961  -5.946 -14.005  1.00 77.21           H
ATOM   1993  OG  SER A 141      -7.183  -5.545 -13.039  1.00 77.21           O
ATOM   1994  HG  SER A 141      -6.851  -4.850 -12.402  1.00 77.21           H
ATOM   1995  HN  SER A 141      -7.529  -2.755 -13.495  1.00 77.21           H
ATOM   1996  N   VAL A 142     -10.122  -3.019 -15.280  1.00 78.14           N
ATOM   1997  CA  VAL A 142     -11.343  -2.674 -15.988  1.00 78.14           C
ATOM   1998  C   VAL A 142     -10.987  -2.115 -17.367  1.00 78.14           C
ATOM   1999  O   VAL A 142     -11.625  -2.455 -18.362  1.00 78.14           O
ATOM   2000  HA  VAL A 142     -11.918  -3.590 -16.119  1.00 78.14           H
ATOM   2001  CB  VAL A 142     -12.179  -1.705 -15.148  1.00 78.14           C
ATOM   2002  HB  VAL A 142     -11.550  -0.852 -14.896  1.00 78.14           H
ATOM   2003  CG1 VAL A 142     -13.379  -1.186 -15.942  1.00 78.14           C
ATOM   2004 1HG1 VAL A 142     -13.028  -0.664 -16.832  1.00 78.14           H
ATOM   2005 2HG1 VAL A 142     -14.009  -2.025 -16.239  1.00 78.14           H
ATOM   2006 3HG1 VAL A 142     -13.956  -0.500 -15.322  1.00 78.14           H
ATOM   2007  CG2 VAL A 142     -12.628  -2.361 -13.841  1.00 78.14           C
ATOM   2008 1HG2 VAL A 142     -13.232  -3.240 -14.064  1.00 78.14           H
ATOM   2009 2HG2 VAL A 142     -11.753  -2.658 -13.264  1.00 78.14           H
ATOM   2010 3HG2 VAL A 142     -13.220  -1.651 -13.263  1.00 78.14           H
ATOM   2011  HN  VAL A 142      -9.946  -2.484 -14.454  1.00 78.14           H
ATOM   2012  N   ASP A 143      -9.969  -1.267 -17.382  1.00 78.19           N
ATOM   2013  CA  ASP A 143      -9.567  -0.602 -18.610  1.00 78.19           C
ATOM   2014  C   ASP A 143      -9.103  -1.650 -19.624  1.00 78.19           C
ATOM   2015  O   ASP A 143      -9.442  -1.569 -20.804  1.00 78.19           O
ATOM   2016  HA  ASP A 143     -10.451  -0.060 -18.945  1.00 78.19           H
ATOM   2017  CB  ASP A 143      -8.404   0.360 -18.360  1.00 78.19           C
ATOM   2018 1HB  ASP A 143      -8.663   1.048 -17.555  1.00 78.19           H
ATOM   2019 2HB  ASP A 143      -7.528  -0.200 -18.031  1.00 78.19           H
ATOM   2020  CG  ASP A 143      -8.065   1.151 -19.625  1.00 78.19           C
ATOM   2021  OD1 ASP A 143      -9.014   1.706 -20.218  1.00 78.19           O
ATOM   2022  OD2 ASP A 143      -6.863   1.183 -19.969  1.00 78.19           O
ATOM   2023  HN  ASP A 143      -9.424  -1.034 -16.577  1.00 78.19           H
ATOM   2024  N   ARG A 144      -8.336  -2.609 -19.128  1.00 74.08           N
ATOM   2025  CA  ARG A 144      -7.807  -3.661 -19.980  1.00 74.08           C
ATOM   2026  C   ARG A 144      -8.948  -4.493 -20.567  1.00 74.08           C
ATOM   2027  O   ARG A 144      -8.911  -4.865 -21.739  1.00 74.08           O
ATOM   2028  HA  ARG A 144      -7.261  -3.136 -20.764  1.00 74.08           H
ATOM   2029  CB  ARG A 144      -6.864  -4.579 -19.200  1.00 74.08           C
ATOM   2030 1HB  ARG A 144      -7.273  -4.769 -18.208  1.00 74.08           H
ATOM   2031 2HB  ARG A 144      -6.790  -5.543 -19.704  1.00 74.08           H
ATOM   2032  CG  ARG A 144      -5.472  -3.956 -19.073  1.00 74.08           C
ATOM   2033 1HG  ARG A 144      -5.107  -3.668 -20.059  1.00 74.08           H
ATOM   2034 2HG  ARG A 144      -5.530  -3.045 -18.477  1.00 74.08           H
ATOM   2035  CD  ARG A 144      -4.490  -4.934 -18.426  1.00 74.08           C
ATOM   2036 1HD  ARG A 144      -4.727  -5.054 -17.368  1.00 74.08           H
ATOM   2037 2HD  ARG A 144      -4.585  -5.917 -18.887  1.00 74.08           H
ATOM   2038  NE  ARG A 144      -3.105  -4.436 -18.579  1.00 74.08           N
ATOM   2039  HE  ARG A 144      -2.962  -3.447 -18.608  1.00 74.08           H
ATOM   2040  CZ  ARG A 144      -2.029  -5.229 -18.681  1.00 74.08           C
ATOM   2041  NH1 ARG A 144      -2.161  -6.562 -18.649  1.00 74.08           N
ATOM   2042 1HH1 ARG A 144      -3.067  -6.973 -18.547  1.00 74.08           H
ATOM   2043 2HH1 ARG A 144      -1.353  -7.146 -18.726  1.00 74.08           H
ATOM   2044  NH2 ARG A 144      -0.819  -4.668 -18.817  1.00 74.08           N
ATOM   2045 1HH2 ARG A 144      -0.007  -5.245 -18.895  1.00 74.08           H
ATOM   2046 2HH2 ARG A 144      -0.730  -3.672 -18.841  1.00 74.08           H
ATOM   2047  HN  ARG A 144      -8.076  -2.675 -18.164  1.00 74.08           H
ATOM   2048  N   TYR A 145      -9.936  -4.762 -19.725  1.00 74.61           N
ATOM   2049  CA  TYR A 145     -11.098  -5.522 -20.153  1.00 74.61           C
ATOM   2050  C   TYR A 145     -11.796  -4.840 -21.332  1.00 74.61           C
ATOM   2051  O   TYR A 145     -12.045  -5.469 -22.359  1.00 74.61           O
ATOM   2052  HA  TYR A 145     -10.758  -6.509 -20.464  1.00 74.61           H
ATOM   2053  CB  TYR A 145     -12.051  -5.545 -18.956  1.00 74.61           C
ATOM   2054 1HB  TYR A 145     -11.615  -6.162 -18.170  1.00 74.61           H
ATOM   2055 2HB  TYR A 145     -12.140  -4.535 -18.556  1.00 74.61           H
ATOM   2056  CG  TYR A 145     -13.448  -6.074 -19.284  1.00 74.61           C
ATOM   2057  CD1 TYR A 145     -14.546  -5.248 -19.156  1.00 74.61           C
ATOM   2058  HD1 TYR A 145     -14.417  -4.218 -18.823  1.00 74.61           H
ATOM   2059  CD2 TYR A 145     -13.611  -7.378 -19.706  1.00 74.61           C
ATOM   2060  HD2 TYR A 145     -12.744  -8.031 -19.806  1.00 74.61           H
ATOM   2061  CE1 TYR A 145     -15.862  -5.746 -19.465  1.00 74.61           C
ATOM   2062  HE1 TYR A 145     -16.737  -5.103 -19.368  1.00 74.61           H
ATOM   2063  CE2 TYR A 145     -14.927  -7.876 -20.014  1.00 74.61           C
ATOM   2064  HE2 TYR A 145     -15.070  -8.903 -20.349  1.00 74.61           H
ATOM   2065  CZ  TYR A 145     -15.987  -7.035 -19.878  1.00 74.61           C
ATOM   2066  OH  TYR A 145     -17.230  -7.505 -20.169  1.00 74.61           O
ATOM   2067  HH  TYR A 145     -17.174  -8.460 -20.462  1.00 74.61           H
ATOM   2068  HN  TYR A 145      -9.950  -4.470 -18.769  1.00 74.61           H
ATOM   2069  N   ILE A 146     -12.091  -3.562 -21.144  1.00 75.55           N
ATOM   2070  CA  ILE A 146     -12.827  -2.809 -22.145  1.00 75.55           C
ATOM   2071  C   ILE A 146     -12.030  -2.790 -23.451  1.00 75.55           C
ATOM   2072  O   ILE A 146     -12.598  -2.937 -24.532  1.00 75.55           O
ATOM   2073  HA  ILE A 146     -13.767  -3.333 -22.323  1.00 75.55           H
ATOM   2074  CB  ILE A 146     -13.178  -1.416 -21.618  1.00 75.55           C
ATOM   2075  HB  ILE A 146     -12.263  -0.949 -21.253  1.00 75.55           H
ATOM   2076  CG1 ILE A 146     -14.143  -1.505 -20.435  1.00 75.55           C
ATOM   2077 1HG1 ILE A 146     -15.130  -1.805 -20.787  1.00 75.55           H
ATOM   2078 2HG1 ILE A 146     -13.805  -2.275 -19.742  1.00 75.55           H
ATOM   2079  CG2 ILE A 146     -13.723  -0.527 -22.738  1.00 75.55           C
ATOM   2080 1HG2 ILE A 146     -12.971  -0.426 -23.520  1.00 75.55           H
ATOM   2081 2HG2 ILE A 146     -14.623  -0.980 -23.155  1.00 75.55           H
ATOM   2082 3HG2 ILE A 146     -13.964   0.457 -22.336  1.00 75.55           H
ATOM   2083  CD1 ILE A 146     -14.242  -0.163 -19.706  1.00 75.55           C
ATOM   2084 1HD1 ILE A 146     -13.258   0.122 -19.334  1.00 75.55           H
ATOM   2085 2HD1 ILE A 146     -14.604   0.599 -20.396  1.00 75.55           H
ATOM   2086 3HD1 ILE A 146     -14.935  -0.254 -18.870  1.00 75.55           H
ATOM   2087  HN  ILE A 146     -11.837  -3.043 -20.328  1.00 75.55           H
ATOM   2088  N   ALA A 147     -10.725  -2.606 -23.308  1.00 75.19           N
ATOM   2089  CA  ALA A 147      -9.854  -2.492 -24.465  1.00 75.19           C
ATOM   2090  C   ALA A 147      -9.913  -3.791 -25.272  1.00 75.19           C
ATOM   2091  O   ALA A 147      -9.784  -3.772 -26.495  1.00 75.19           O
ATOM   2092  HA  ALA A 147     -10.227  -1.674 -25.082  1.00 75.19           H
ATOM   2093  CB  ALA A 147      -8.435  -2.156 -24.005  1.00 75.19           C
ATOM   2094 1HB  ALA A 147      -8.443  -1.211 -23.462  1.00 75.19           H
ATOM   2095 2HB  ALA A 147      -8.068  -2.947 -23.351  1.00 75.19           H
ATOM   2096 3HB  ALA A 147      -7.781  -2.071 -24.873  1.00 75.19           H
ATOM   2097  HN  ALA A 147     -10.264  -2.535 -22.423  1.00 75.19           H
ATOM   2098  N   ILE A 148     -10.109  -4.887 -24.555  1.00 71.40           N
ATOM   2099  CA  ILE A 148     -10.051  -6.203 -25.169  1.00 71.40           C
ATOM   2100  C   ILE A 148     -11.429  -6.562 -25.729  1.00 71.40           C
ATOM   2101  O   ILE A 148     -11.533  -7.134 -26.812  1.00 71.40           O
ATOM   2102  HA  ILE A 148      -9.346  -6.146 -25.998  1.00 71.40           H
ATOM   2103  CB  ILE A 148      -9.503  -7.233 -24.178  1.00 71.40           C
ATOM   2104  HB  ILE A 148     -10.085  -7.165 -23.259  1.00 71.40           H
ATOM   2105  CG1 ILE A 148      -8.049  -6.925 -23.816  1.00 71.40           C
ATOM   2106 1HG1 ILE A 148      -7.405  -7.140 -24.669  1.00 71.40           H
ATOM   2107 2HG1 ILE A 148      -7.942  -5.862 -23.597  1.00 71.40           H
ATOM   2108  CG2 ILE A 148      -9.671  -8.655 -24.717  1.00 71.40           C
ATOM   2109 1HG2 ILE A 148     -10.729  -8.858 -24.882  1.00 71.40           H
ATOM   2110 2HG2 ILE A 148      -9.131  -8.753 -25.658  1.00 71.40           H
ATOM   2111 3HG2 ILE A 148      -9.273  -9.366 -23.993  1.00 71.40           H
ATOM   2112  CD1 ILE A 148      -7.598  -7.749 -22.608  1.00 71.40           C
ATOM   2113 1HD1 ILE A 148      -8.229  -7.513 -21.752  1.00 71.40           H
ATOM   2114 2HD1 ILE A 148      -7.684  -8.810 -22.841  1.00 71.40           H
ATOM   2115 3HD1 ILE A 148      -6.561  -7.511 -22.372  1.00 71.40           H
ATOM   2116  HN  ILE A 148     -10.305  -4.887 -23.574  1.00 71.40           H
ATOM   2117  N   ALA A 149     -12.453  -6.210 -24.965  1.00 72.89           N
ATOM   2118  CA  ALA A 149     -13.807  -6.625 -25.289  1.00 72.89           C
ATOM   2119  C   ALA A 149     -14.364  -5.718 -26.388  1.00 72.89           C
ATOM   2120  O   ALA A 149     -14.981  -6.197 -27.339  1.00 72.89           O
ATOM   2121  HA  ALA A 149     -13.759  -7.648 -25.663  1.00 72.89           H
ATOM   2122  CB  ALA A 149     -14.665  -6.603 -24.023  1.00 72.89           C
ATOM   2123 1HB  ALA A 149     -14.243  -7.285 -23.286  1.00 72.89           H
ATOM   2124 2HB  ALA A 149     -14.684  -5.592 -23.615  1.00 72.89           H
ATOM   2125 3HB  ALA A 149     -15.681  -6.914 -24.267  1.00 72.89           H
ATOM   2126  HN  ALA A 149     -12.369  -5.652 -24.139  1.00 72.89           H
ATOM   2127  N   GLN A 150     -14.127  -4.426 -26.221  1.00 72.94           N
ATOM   2128  CA  GLN A 150     -14.661  -3.441 -27.147  1.00 72.94           C
ATOM   2129  C   GLN A 150     -13.539  -2.859 -28.009  1.00 72.94           C
ATOM   2130  O   GLN A 150     -13.521  -1.661 -28.284  1.00 72.94           O
ATOM   2131  HA  GLN A 150     -15.366  -3.986 -27.775  1.00 72.94           H
ATOM   2132  CB  GLN A 150     -15.408  -2.335 -26.400  1.00 72.94           C
ATOM   2133 1HB  GLN A 150     -14.723  -1.818 -25.728  1.00 72.94           H
ATOM   2134 2HB  GLN A 150     -15.776  -1.595 -27.111  1.00 72.94           H
ATOM   2135  CG  GLN A 150     -16.580  -2.908 -25.599  1.00 72.94           C
ATOM   2136 1HG  GLN A 150     -17.114  -3.641 -26.204  1.00 72.94           H
ATOM   2137 2HG  GLN A 150     -16.203  -3.432 -24.721  1.00 72.94           H
ATOM   2138  CD  GLN A 150     -17.541  -1.800 -25.165  1.00 72.94           C
ATOM   2139  OE1 GLN A 150     -17.356  -0.631 -25.460  1.00 72.94           O
ATOM   2140  NE2 GLN A 150     -18.576  -2.231 -24.449  1.00 72.94           N
ATOM   2141 1HE2 GLN A 150     -18.669  -3.205 -24.242  1.00 72.94           H
ATOM   2142 2HE2 GLN A 150     -19.261  -1.582 -24.119  1.00 72.94           H
ATOM   2143  HN  GLN A 150     -13.582  -4.049 -25.472  1.00 72.94           H
ATOM   2144  N   ALA A 151     -12.631  -3.736 -28.412  1.00 67.74           N
ATOM   2145  CA  ALA A 151     -11.445  -3.306 -29.133  1.00 67.74           C
ATOM   2146  C   ALA A 151     -11.861  -2.435 -30.319  1.00 67.74           C
ATOM   2147  O   ALA A 151     -11.159  -1.490 -30.677  1.00 67.74           O
ATOM   2148  HA  ALA A 151     -10.839  -2.710 -28.450  1.00 67.74           H
ATOM   2149  CB  ALA A 151     -10.637  -4.532 -29.564  1.00 67.74           C
ATOM   2150 1HB  ALA A 151     -10.341  -5.101 -28.683  1.00 67.74           H
ATOM   2151 2HB  ALA A 151     -11.249  -5.160 -30.213  1.00 67.74           H
ATOM   2152 3HB  ALA A 151      -9.747  -4.210 -30.105  1.00 67.74           H
ATOM   2153  HN  ALA A 151     -12.696  -4.721 -28.255  1.00 67.74           H
ATOM   2154  N   MET A 152     -13.001  -2.784 -30.897  1.00 62.54           N
ATOM   2155  CA  MET A 152     -13.490  -2.082 -32.072  1.00 62.54           C
ATOM   2156  C   MET A 152     -13.810  -0.622 -31.745  1.00 62.54           C
ATOM   2157  O   MET A 152     -13.443   0.280 -32.496  1.00 62.54           O
ATOM   2158  HA  MET A 152     -12.680  -2.130 -32.800  1.00 62.54           H
ATOM   2159  CB  MET A 152     -14.750  -2.777 -32.594  1.00 62.54           C
ATOM   2160 1HB  MET A 152     -15.415  -3.006 -31.761  1.00 62.54           H
ATOM   2161 2HB  MET A 152     -15.291  -2.104 -33.258  1.00 62.54           H
ATOM   2162  CG  MET A 152     -14.396  -4.064 -33.341  1.00 62.54           C
ATOM   2163 1HG  MET A 152     -13.500  -4.510 -32.910  1.00 62.54           H
ATOM   2164 2HG  MET A 152     -15.200  -4.792 -33.229  1.00 62.54           H
ATOM   2165  SD  MET A 152     -14.130  -3.713 -35.071  1.00 62.54           S
ATOM   2166  CE  MET A 152     -15.822  -3.583 -35.624  1.00 62.54           C
ATOM   2167 1HE  MET A 152     -16.339  -4.524 -35.438  1.00 62.54           H
ATOM   2168 2HE  MET A 152     -16.321  -2.780 -35.081  1.00 62.54           H
ATOM   2169 3HE  MET A 152     -15.839  -3.364 -36.692  1.00 62.54           H
ATOM   2170  HN  MET A 152     -13.586  -3.529 -30.576  1.00 62.54           H
ATOM   2171  N   ARG A 153     -14.490  -0.435 -30.624  1.00 64.57           N
ATOM   2172  CA  ARG A 153     -14.953   0.887 -30.241  1.00 64.57           C
ATOM   2173  C   ARG A 153     -13.867   1.624 -29.456  1.00 64.57           C
ATOM   2174  O   ARG A 153     -13.924   2.843 -29.304  1.00 64.57           O
ATOM   2175  HA  ARG A 153     -15.166   1.392 -31.184  1.00 64.57           H
ATOM   2176  CB  ARG A 153     -16.221   0.802 -29.388  1.00 64.57           C
ATOM   2177 1HB  ARG A 153     -16.076   0.076 -28.588  1.00 64.57           H
ATOM   2178 2HB  ARG A 153     -16.410   1.765 -28.914  1.00 64.57           H
ATOM   2179  CG  ARG A 153     -17.428   0.399 -30.237  1.00 64.57           C
ATOM   2180 1HG  ARG A 153     -17.526   1.081 -31.082  1.00 64.57           H
ATOM   2181 2HG  ARG A 153     -17.271  -0.597 -30.649  1.00 64.57           H
ATOM   2182  CD  ARG A 153     -18.713   0.418 -29.407  1.00 64.57           C
ATOM   2183 1HD  ARG A 153     -18.662  -0.341 -28.626  1.00 64.57           H
ATOM   2184 2HD  ARG A 153     -18.820   1.381 -28.910  1.00 64.57           H
ATOM   2185  NE  ARG A 153     -19.882   0.167 -30.279  1.00 64.57           N
ATOM   2186  HE  ARG A 153     -19.715   0.006 -31.252  1.00 64.57           H
ATOM   2187  CZ  ARG A 153     -21.150   0.142 -29.847  1.00 64.57           C
ATOM   2188  NH1 ARG A 153     -21.432   0.351 -28.554  1.00 64.57           N
ATOM   2189 1HH1 ARG A 153     -20.693   0.527 -27.903  1.00 64.57           H
ATOM   2190 2HH1 ARG A 153     -22.381   0.331 -28.239  1.00 64.57           H
ATOM   2191  NH2 ARG A 153     -22.132  -0.095 -30.727  1.00 64.57           N
ATOM   2192 1HH2 ARG A 153     -23.084  -0.117 -30.421  1.00 64.57           H
ATOM   2193 2HH2 ARG A 153     -21.913  -0.251 -31.691  1.00 64.57           H
ATOM   2194  HN  ARG A 153     -14.725  -1.167 -29.984  1.00 64.57           H
ATOM   2195  N   ALA A 154     -12.902   0.852 -28.977  1.00 62.73           N
ATOM   2196  CA  ALA A 154     -11.962   1.355 -27.989  1.00 62.73           C
ATOM   2197  C   ALA A 154     -11.133   2.482 -28.607  1.00 62.73           C
ATOM   2198  O   ALA A 154     -10.621   3.344 -27.894  1.00 62.73           O
ATOM   2199  HA  ALA A 154     -12.540   1.755 -27.155  1.00 62.73           H
ATOM   2200  CB  ALA A 154     -11.093   0.204 -27.479  1.00 62.73           C
ATOM   2201 1HB  ALA A 154     -11.728  -0.556 -27.023  1.00 62.73           H
ATOM   2202 2HB  ALA A 154     -10.544  -0.234 -28.312  1.00 62.73           H
ATOM   2203 3HB  ALA A 154     -10.389   0.581 -26.737  1.00 62.73           H
ATOM   2204  HN  ALA A 154     -12.757  -0.098 -29.253  1.00 62.73           H
ATOM   2205  N   HIS A 155     -11.025   2.439 -29.927  1.00 64.30           N
ATOM   2206  CA  HIS A 155     -10.151   3.357 -30.637  1.00 64.30           C
ATOM   2207  C   HIS A 155     -10.799   4.741 -30.695  1.00 64.30           C
ATOM   2208  O   HIS A 155     -10.158   5.744 -30.383  1.00 64.30           O
ATOM   2209  HA  HIS A 155      -9.228   3.420 -30.059  1.00 64.30           H
ATOM   2210  CB  HIS A 155      -9.797   2.809 -32.021  1.00 64.30           C
ATOM   2211 1HB  HIS A 155      -9.535   1.755 -31.928  1.00 64.30           H
ATOM   2212 2HB  HIS A 155     -10.680   2.863 -32.658  1.00 64.30           H
ATOM   2213  CG  HIS A 155      -8.660   3.538 -32.698  1.00 64.30           C
ATOM   2214  ND1 HIS A 155      -8.847   4.685 -33.449  1.00 64.30           N
ATOM   2215  HD1 HIS A 155      -9.723   5.138 -33.618  1.00 64.30           H
ATOM   2216  CD2 HIS A 155      -7.323   3.272 -32.728  1.00 64.30           C
ATOM   2217  HD2 HIS A 155      -6.829   2.434 -32.235  1.00 64.30           H
ATOM   2218  CE1 HIS A 155      -7.669   5.082 -33.907  1.00 64.30           C
ATOM   2219  HE1 HIS A 155      -7.485   5.956 -34.531  1.00 64.30           H
ATOM   2220  NE2 HIS A 155      -6.725   4.204 -33.459  1.00 64.30           N
ATOM   2221  HN  HIS A 155     -11.521   1.793 -30.508  1.00 64.30           H
ATOM   2222  N   THR A 156     -12.061   4.753 -31.096  1.00 66.80           N
ATOM   2223  CA  THR A 156     -12.768   6.004 -31.310  1.00 66.80           C
ATOM   2224  C   THR A 156     -12.992   6.724 -29.978  1.00 66.80           C
ATOM   2225  O   THR A 156     -13.178   7.939 -29.949  1.00 66.80           O
ATOM   2226  HA  THR A 156     -12.141   6.653 -31.922  1.00 66.80           H
ATOM   2227  CB  THR A 156     -14.065   5.693 -32.059  1.00 66.80           C
ATOM   2228  HB  THR A 156     -14.739   6.550 -32.043  1.00 66.80           H
ATOM   2229  OG1 THR A 156     -14.556   4.513 -31.428  1.00 66.80           O
ATOM   2230  HG1 THR A 156     -15.530   4.401 -31.623  1.00 66.80           H
ATOM   2231  CG2 THR A 156     -13.817   5.266 -33.507  1.00 66.80           C
ATOM   2232 1HG2 THR A 156     -13.198   4.369 -33.520  1.00 66.80           H
ATOM   2233 2HG2 THR A 156     -13.306   6.068 -34.040  1.00 66.80           H
ATOM   2234 3HG2 THR A 156     -14.770   5.057 -33.992  1.00 66.80           H
ATOM   2235  HN  THR A 156     -12.599   3.928 -31.274  1.00 66.80           H
ATOM   2236  N   TRP A 157     -12.968   5.942 -28.908  1.00 75.18           N
ATOM   2237  CA  TRP A 157     -13.339   6.453 -27.600  1.00 75.18           C
ATOM   2238  C   TRP A 157     -12.054   6.768 -26.833  1.00 75.18           C
ATOM   2239  O   TRP A 157     -12.084   6.967 -25.619  1.00 75.18           O
ATOM   2240  HA  TRP A 157     -13.917   7.366 -27.750  1.00 75.18           H
ATOM   2241  CB  TRP A 157     -14.249   5.467 -26.864  1.00 75.18           C
ATOM   2242 1HB  TRP A 157     -13.816   4.469 -26.932  1.00 75.18           H
ATOM   2243 2HB  TRP A 157     -14.275   5.732 -25.807  1.00 75.18           H
ATOM   2244  CG  TRP A 157     -15.681   5.423 -27.399  1.00 75.18           C
ATOM   2245  CD1 TRP A 157     -16.104   5.672 -28.647  1.00 75.18           C
ATOM   2246  HD1 TRP A 157     -15.449   5.949 -29.472  1.00 75.18           H
ATOM   2247  CD2 TRP A 157     -16.870   5.099 -26.648  1.00 75.18           C
ATOM   2248  NE1 TRP A 157     -17.473   5.533 -28.754  1.00 75.18           N
ATOM   2249  HE1 TRP A 157     -18.019   5.666 -29.581  1.00 75.18           H
ATOM   2250  CE2 TRP A 157     -17.954   5.173 -27.500  1.00 75.18           C
ATOM   2251  CE3 TRP A 157     -17.025   4.755 -25.294  1.00 75.18           C
ATOM   2252  HE3 TRP A 157     -16.186   4.689 -24.602  1.00 75.18           H
ATOM   2253  CZ2 TRP A 157     -19.268   4.917 -27.092  1.00 75.18           C
ATOM   2254  HZ2 TRP A 157     -20.107   4.982 -27.785  1.00 75.18           H
ATOM   2255  CZ3 TRP A 157     -18.345   4.502 -24.902  1.00 75.18           C
ATOM   2256  HZ3 TRP A 157     -18.522   4.231 -23.861  1.00 75.18           H
ATOM   2257  CH2 TRP A 157     -19.447   4.572 -25.747  1.00 75.18           C
ATOM   2258  HH2 TRP A 157     -20.445   4.360 -25.364  1.00 75.18           H
ATOM   2259  HN  TRP A 157     -12.701   4.979 -28.926  1.00 75.18           H
ATOM   2260  N   ARG A 158     -10.955   6.802 -27.572  1.00 72.59           N
ATOM   2261  CA  ARG A 158      -9.641   6.885 -26.956  1.00 72.59           C
ATOM   2262  C   ARG A 158      -9.499   8.198 -26.184  1.00 72.59           C
ATOM   2263  O   ARG A 158      -9.004   8.210 -25.058  1.00 72.59           O
ATOM   2264  HA  ARG A 158      -9.593   6.028 -26.285  1.00 72.59           H
ATOM   2265  CB  ARG A 158      -8.533   6.797 -28.008  1.00 72.59           C
ATOM   2266 1HB  ARG A 158      -8.714   5.944 -28.661  1.00 72.59           H
ATOM   2267 2HB  ARG A 158      -8.551   7.688 -28.636  1.00 72.59           H
ATOM   2268  CG  ARG A 158      -7.160   6.659 -27.348  1.00 72.59           C
ATOM   2269 1HG  ARG A 158      -6.956   7.539 -26.737  1.00 72.59           H
ATOM   2270 2HG  ARG A 158      -7.160   5.799 -26.678  1.00 72.59           H
ATOM   2271  CD  ARG A 158      -6.061   6.494 -28.399  1.00 72.59           C
ATOM   2272 1HD  ARG A 158      -6.297   5.658 -29.057  1.00 72.59           H
ATOM   2273 2HD  ARG A 158      -6.007   7.386 -29.024  1.00 72.59           H
ATOM   2274  NE  ARG A 158      -4.758   6.263 -27.736  1.00 72.59           N
ATOM   2275  HE  ARG A 158      -4.712   6.368 -26.743  1.00 72.59           H
ATOM   2276  CZ  ARG A 158      -3.636   5.920 -28.384  1.00 72.59           C
ATOM   2277  NH1 ARG A 158      -3.639   5.765 -29.715  1.00 72.59           N
ATOM   2278 1HH1 ARG A 158      -4.484   5.905 -30.232  1.00 72.59           H
ATOM   2279 2HH1 ARG A 158      -2.798   5.509 -30.191  1.00 72.59           H
ATOM   2280  NH2 ARG A 158      -2.510   5.736 -27.681  1.00 72.59           N
ATOM   2281 1HH2 ARG A 158      -1.664   5.480 -28.149  1.00 72.59           H
ATOM   2282 2HH2 ARG A 158      -2.516   5.853 -26.688  1.00 72.59           H
ATOM   2283  HN  ARG A 158     -10.952   6.775 -28.571  1.00 72.59           H
ATOM   2284  N   GLU A 159      -9.941   9.273 -26.821  1.00 76.49           N
ATOM   2285  CA  GLU A 159      -9.814  10.596 -26.233  1.00 76.49           C
ATOM   2286  C   GLU A 159     -10.689  10.707 -24.982  1.00 76.49           C
ATOM   2287  O   GLU A 159     -10.226  11.159 -23.936  1.00 76.49           O
ATOM   2288  HA  GLU A 159      -8.764  10.692 -25.960  1.00 76.49           H
ATOM   2289  CB  GLU A 159     -10.170  11.683 -27.249  1.00 76.49           C
ATOM   2290 1HB  GLU A 159     -11.116  11.439 -27.733  1.00 76.49           H
ATOM   2291 2HB  GLU A 159     -10.176  12.656 -26.758  1.00 76.49           H
ATOM   2292  CG  GLU A 159      -9.117  11.766 -28.355  1.00 76.49           C
ATOM   2293 1HG  GLU A 159      -8.124  11.841 -27.912  1.00 76.49           H
ATOM   2294 2HG  GLU A 159      -9.134  10.850 -28.947  1.00 76.49           H
ATOM   2295  CD  GLU A 159      -9.368  12.971 -29.263  1.00 76.49           C
ATOM   2296  OE1 GLU A 159      -8.429  13.328 -30.006  1.00 76.49           O
ATOM   2297  OE2 GLU A 159     -10.495  13.508 -29.194  1.00 76.49           O
ATOM   2298  HN  GLU A 159     -10.378   9.250 -27.720  1.00 76.49           H
ATOM   2299  N   LYS A 160     -11.936  10.287 -25.132  1.00 81.72           N
ATOM   2300  CA  LYS A 160     -12.876  10.323 -24.024  1.00 81.72           C
ATOM   2301  C   LYS A 160     -12.306   9.524 -22.851  1.00 81.72           C
ATOM   2302  O   LYS A 160     -12.377   9.963 -21.704  1.00 81.72           O
ATOM   2303  HA  LYS A 160     -12.978  11.364 -23.716  1.00 81.72           H
ATOM   2304  CB  LYS A 160     -14.258   9.849 -24.478  1.00 81.72           C
ATOM   2305 1HB  LYS A 160     -14.173   8.871 -24.952  1.00 81.72           H
ATOM   2306 2HB  LYS A 160     -14.908   9.727 -23.612  1.00 81.72           H
ATOM   2307  CG  LYS A 160     -14.885  10.843 -25.457  1.00 81.72           C
ATOM   2308 1HG  LYS A 160     -14.885  11.841 -25.018  1.00 81.72           H
ATOM   2309 2HG  LYS A 160     -14.283  10.894 -26.365  1.00 81.72           H
ATOM   2310  CD  LYS A 160     -16.317  10.436 -25.811  1.00 81.72           C
ATOM   2311 1HD  LYS A 160     -16.311   9.463 -26.302  1.00 81.72           H
ATOM   2312 2HD  LYS A 160     -16.904  10.329 -24.899  1.00 81.72           H
ATOM   2313  CE  LYS A 160     -16.972  11.473 -26.726  1.00 81.72           C
ATOM   2314 1HE  LYS A 160     -16.950  12.453 -26.250  1.00 81.72           H
ATOM   2315 2HE  LYS A 160     -16.405  11.556 -27.654  1.00 81.72           H
ATOM   2316  NZ  LYS A 160     -18.370  11.091 -27.025  1.00 81.72           N
ATOM   2317 1HZ  LYS A 160     -18.791  11.792 -27.624  1.00 81.72           H
ATOM   2318 2HZ  LYS A 160     -18.382  10.193 -27.495  1.00 81.72           H
ATOM   2319 3HZ  LYS A 160     -18.895  11.026 -26.159  1.00 81.72           H
ATOM   2320  HN  LYS A 160     -12.306   9.927 -25.988  1.00 81.72           H
ATOM   2321  N   ARG A 161     -11.755   8.365 -23.178  1.00 82.37           N
ATOM   2322  CA  ARG A 161     -11.200   7.487 -22.162  1.00 82.37           C
ATOM   2323  C   ARG A 161     -10.079   8.197 -21.400  1.00 82.37           C
ATOM   2324  O   ARG A 161      -9.896   7.971 -20.205  1.00 82.37           O
ATOM   2325  HA  ARG A 161     -12.038   7.258 -21.503  1.00 82.37           H
ATOM   2326  CB  ARG A 161     -10.650   6.202 -22.785  1.00 82.37           C
ATOM   2327 1HB  ARG A 161     -10.064   6.446 -23.671  1.00 82.37           H
ATOM   2328 2HB  ARG A 161      -9.976   5.712 -22.082  1.00 82.37           H
ATOM   2329  CG  ARG A 161     -11.783   5.247 -23.163  1.00 82.37           C
ATOM   2330 1HG  ARG A 161     -12.260   4.867 -22.260  1.00 82.37           H
ATOM   2331 2HG  ARG A 161     -12.547   5.786 -23.724  1.00 82.37           H
ATOM   2332  CD  ARG A 161     -11.259   4.078 -24.000  1.00 82.37           C
ATOM   2333 1HD  ARG A 161     -12.094   3.504 -24.401  1.00 82.37           H
ATOM   2334 2HD  ARG A 161     -10.694   4.455 -24.852  1.00 82.37           H
ATOM   2335  NE  ARG A 161     -10.399   3.206 -23.169  1.00 82.37           N
ATOM   2336  HE  ARG A 161     -10.442   3.314 -22.176  1.00 82.37           H
ATOM   2337  CZ  ARG A 161      -9.566   2.281 -23.665  1.00 82.37           C
ATOM   2338  NH1 ARG A 161      -9.468   2.092 -24.988  1.00 82.37           N
ATOM   2339 1HH1 ARG A 161     -10.019   2.645 -25.614  1.00 82.37           H
ATOM   2340 2HH1 ARG A 161      -8.844   1.399 -25.349  1.00 82.37           H
ATOM   2341  NH2 ARG A 161      -8.833   1.546 -22.817  1.00 82.37           N
ATOM   2342 1HH2 ARG A 161      -8.207   0.851 -23.170  1.00 82.37           H
ATOM   2343 2HH2 ARG A 161      -8.913   1.693 -21.831  1.00 82.37           H
ATOM   2344  HN  ARG A 161     -11.683   8.025 -24.116  1.00 82.37           H
ATOM   2345  N   LEU A 162      -9.359   9.042 -22.123  1.00 84.07           N
ATOM   2346  CA  LEU A 162      -8.205   9.717 -21.555  1.00 84.07           C
ATOM   2347  C   LEU A 162      -8.680  10.844 -20.637  1.00 84.07           C
ATOM   2348  O   LEU A 162      -8.006  11.184 -19.665  1.00 84.07           O
ATOM   2349  HA  LEU A 162      -7.662   8.987 -20.954  1.00 84.07           H
ATOM   2350  CB  LEU A 162      -7.259  10.184 -22.663  1.00 84.07           C
ATOM   2351 1HB  LEU A 162      -7.324   9.479 -23.491  1.00 84.07           H
ATOM   2352 2HB  LEU A 162      -7.613  11.146 -23.035  1.00 84.07           H
ATOM   2353  CG  LEU A 162      -5.787  10.332 -22.271  1.00 84.07           C
ATOM   2354  HG  LEU A 162      -5.625   9.784 -21.343  1.00 84.07           H
ATOM   2355  CD1 LEU A 162      -4.872   9.712 -23.329  1.00 84.07           C
ATOM   2356 1HD1 LEU A 162      -5.102   8.651 -23.431  1.00 84.07           H
ATOM   2357 2HD1 LEU A 162      -5.031  10.212 -24.284  1.00 84.07           H
ATOM   2358 3HD1 LEU A 162      -3.832   9.831 -23.025  1.00 84.07           H
ATOM   2359  CD2 LEU A 162      -5.437  11.796 -21.997  1.00 84.07           C
ATOM   2360 1HD2 LEU A 162      -5.621  12.387 -22.895  1.00 84.07           H
ATOM   2361 2HD2 LEU A 162      -6.056  12.172 -21.182  1.00 84.07           H
ATOM   2362 3HD2 LEU A 162      -4.386  11.873 -21.721  1.00 84.07           H
ATOM   2363  HN  LEU A 162      -9.552   9.266 -23.079  1.00 84.07           H
ATOM   2364  N   LEU A 163      -9.837  11.394 -20.976  1.00 86.57           N
ATOM   2365  CA  LEU A 163     -10.458  12.407 -20.141  1.00 86.57           C
ATOM   2366  C   LEU A 163     -10.949  11.762 -18.844  1.00 86.57           C
ATOM   2367  O   LEU A 163     -10.663  12.256 -17.754  1.00 86.57           O
ATOM   2368  HA  LEU A 163      -9.691  13.141 -19.893  1.00 86.57           H
ATOM   2369  CB  LEU A 163     -11.554  13.142 -20.916  1.00 86.57           C
ATOM   2370 1HB  LEU A 163     -11.127  13.513 -21.847  1.00 86.57           H
ATOM   2371 2HB  LEU A 163     -12.327  12.421 -21.184  1.00 86.57           H
ATOM   2372  CG  LEU A 163     -12.219  14.313 -20.189  1.00 86.57           C
ATOM   2373  HG  LEU A 163     -12.562  13.961 -19.216  1.00 86.57           H
ATOM   2374  CD1 LEU A 163     -11.217  15.440 -19.935  1.00 86.57           C
ATOM   2375 1HD1 LEU A 163     -10.398  15.067 -19.320  1.00 86.57           H
ATOM   2376 2HD1 LEU A 163     -10.823  15.798 -20.886  1.00 86.57           H
ATOM   2377 3HD1 LEU A 163     -11.716  16.260 -19.418  1.00 86.57           H
ATOM   2378  CD2 LEU A 163     -13.452  14.803 -20.952  1.00 86.57           C
ATOM   2379 1HD2 LEU A 163     -13.155  15.132 -21.948  1.00 86.57           H
ATOM   2380 2HD2 LEU A 163     -14.173  13.990 -21.038  1.00 86.57           H
ATOM   2381 3HD2 LEU A 163     -13.905  15.635 -20.414  1.00 86.57           H
ATOM   2382  HN  LEU A 163     -10.347  11.157 -21.804  1.00 86.57           H
ATOM   2383  N   TYR A 164     -11.679  10.668 -19.003  1.00 87.97           N
ATOM   2384  CA  TYR A 164     -12.228   9.961 -17.859  1.00 87.97           C
ATOM   2385  C   TYR A 164     -11.114   9.467 -16.934  1.00 87.97           C
ATOM   2386  O   TYR A 164     -11.266   9.478 -15.713  1.00 87.97           O
ATOM   2387  HA  TYR A 164     -12.866  10.654 -17.310  1.00 87.97           H
ATOM   2388  CB  TYR A 164     -12.975   8.754 -18.428  1.00 87.97           C
ATOM   2389 1HB  TYR A 164     -12.372   8.305 -19.217  1.00 87.97           H
ATOM   2390 2HB  TYR A 164     -13.083   8.004 -17.644  1.00 87.97           H
ATOM   2391  CG  TYR A 164     -14.359   9.086 -18.990  1.00 87.97           C
ATOM   2392  CD1 TYR A 164     -15.325   9.629 -18.168  1.00 87.97           C
ATOM   2393  HD1 TYR A 164     -15.103   9.821 -17.118  1.00 87.97           H
ATOM   2394  CD2 TYR A 164     -14.641   8.843 -20.319  1.00 87.97           C
ATOM   2395  HD2 TYR A 164     -13.878   8.414 -20.968  1.00 87.97           H
ATOM   2396  CE1 TYR A 164     -16.628   9.942 -18.697  1.00 87.97           C
ATOM   2397  HE1 TYR A 164     -17.400  10.372 -18.058  1.00 87.97           H
ATOM   2398  CE2 TYR A 164     -15.943   9.156 -20.848  1.00 87.97           C
ATOM   2399  HE2 TYR A 164     -16.179   8.969 -21.895  1.00 87.97           H
ATOM   2400  CZ  TYR A 164     -16.872   9.690 -20.010  1.00 87.97           C
ATOM   2401  OH  TYR A 164     -18.102   9.986 -20.510  1.00 87.97           O
ATOM   2402  HH  TYR A 164     -18.135   9.773 -21.486  1.00 87.97           H
ATOM   2403  HN  TYR A 164     -11.897  10.266 -19.893  1.00 87.97           H
ATOM   2404  N   SER A 165     -10.020   9.046 -17.550  1.00 89.05           N
ATOM   2405  CA  SER A 165      -8.901   8.501 -16.800  1.00 89.05           C
ATOM   2406  C   SER A 165      -8.331   9.567 -15.862  1.00 89.05           C
ATOM   2407  O   SER A 165      -7.911   9.258 -14.749  1.00 89.05           O
ATOM   2408  HA  SER A 165      -9.314   7.670 -16.228  1.00 89.05           H
ATOM   2409  CB  SER A 165      -7.810   7.981 -17.738  1.00 89.05           C
ATOM   2410 1HB  SER A 165      -7.148   7.312 -17.189  1.00 89.05           H
ATOM   2411 2HB  SER A 165      -8.267   7.393 -18.535  1.00 89.05           H
ATOM   2412  OG  SER A 165      -7.047   9.040 -18.309  1.00 89.05           O
ATOM   2413  HG  SER A 165      -7.654   9.773 -18.616  1.00 89.05           H
ATOM   2414  HN  SER A 165      -9.891   9.072 -18.542  1.00 89.05           H
ATOM   2415  N   LYS A 166      -8.335  10.800 -16.348  1.00 91.25           N
ATOM   2416  CA  LYS A 166      -7.858  11.918 -15.553  1.00 91.25           C
ATOM   2417  C   LYS A 166      -8.778  12.109 -14.345  1.00 91.25           C
ATOM   2418  O   LYS A 166      -8.307  12.235 -13.216  1.00 91.25           O
ATOM   2419  HA  LYS A 166      -6.862  11.662 -15.191  1.00 91.25           H
ATOM   2420  CB  LYS A 166      -7.715  13.170 -16.421  1.00 91.25           C
ATOM   2421 1HB  LYS A 166      -8.619  13.311 -17.014  1.00 91.25           H
ATOM   2422 2HB  LYS A 166      -7.612  14.049 -15.784  1.00 91.25           H
ATOM   2423  CG  LYS A 166      -6.503  13.060 -17.347  1.00 91.25           C
ATOM   2424 1HG  LYS A 166      -5.595  12.952 -16.753  1.00 91.25           H
ATOM   2425 2HG  LYS A 166      -6.590  12.163 -17.961  1.00 91.25           H
ATOM   2426  CD  LYS A 166      -6.386  14.291 -18.248  1.00 91.25           C
ATOM   2427 1HD  LYS A 166      -7.266  14.363 -18.888  1.00 91.25           H
ATOM   2428 2HD  LYS A 166      -6.364  15.193 -17.636  1.00 91.25           H
ATOM   2429  CE  LYS A 166      -5.125  14.223 -19.111  1.00 91.25           C
ATOM   2430 1HE  LYS A 166      -4.251  14.072 -18.477  1.00 91.25           H
ATOM   2431 2HE  LYS A 166      -5.183  13.366 -19.782  1.00 91.25           H
ATOM   2432  NZ  LYS A 166      -4.966  15.466 -19.897  1.00 91.25           N
ATOM   2433 1HZ  LYS A 166      -4.131  15.401 -20.468  1.00 91.25           H
ATOM   2434 2HZ  LYS A 166      -5.776  15.594 -20.494  1.00 91.25           H
ATOM   2435 3HZ  LYS A 166      -4.884  16.256 -19.266  1.00 91.25           H
ATOM   2436  HN  LYS A 166      -8.655  11.039 -17.265  1.00 91.25           H
ATOM   2437  N   MET A 167     -10.073  12.124 -14.625  1.00 92.97           N
ATOM   2438  CA  MET A 167     -11.060  12.363 -13.586  1.00 92.97           C
ATOM   2439  C   MET A 167     -11.028  11.252 -12.534  1.00 92.97           C
ATOM   2440  O   MET A 167     -11.171  11.518 -11.341  1.00 92.97           O
ATOM   2441  HA  MET A 167     -10.782  13.313 -13.129  1.00 92.97           H
ATOM   2442  CB  MET A 167     -12.454  12.433 -14.212  1.00 92.97           C
ATOM   2443 1HB  MET A 167     -12.636  11.537 -14.805  1.00 92.97           H
ATOM   2444 2HB  MET A 167     -13.209  12.454 -13.426  1.00 92.97           H
ATOM   2445  CG  MET A 167     -12.596  13.674 -15.096  1.00 92.97           C
ATOM   2446 1HG  MET A 167     -12.198  14.547 -14.579  1.00 92.97           H
ATOM   2447 2HG  MET A 167     -12.011  13.550 -16.008  1.00 92.97           H
ATOM   2448  SD  MET A 167     -14.313  13.939 -15.506  1.00 92.97           S
ATOM   2449  CE  MET A 167     -14.621  12.490 -16.502  1.00 92.97           C
ATOM   2450 1HE  MET A 167     -13.954  12.493 -17.364  1.00 92.97           H
ATOM   2451 2HE  MET A 167     -14.441  11.594 -15.907  1.00 92.97           H
ATOM   2452 3HE  MET A 167     -15.656  12.497 -16.843  1.00 92.97           H
ATOM   2453  HN  MET A 167     -10.449  11.977 -15.539  1.00 92.97           H
ATOM   2454  N   VAL A 168     -10.840  10.031 -13.014  1.00 93.08           N
ATOM   2455  CA  VAL A 168     -10.787   8.880 -12.129  1.00 93.08           C
ATOM   2456  C   VAL A 168      -9.584   9.016 -11.194  1.00 93.08           C
ATOM   2457  O   VAL A 168      -9.700   8.788  -9.990  1.00 93.08           O
ATOM   2458  HA  VAL A 168     -11.698   8.881 -11.531  1.00 93.08           H
ATOM   2459  CB  VAL A 168     -10.762   7.590 -12.951  1.00 93.08           C
ATOM   2460  HB  VAL A 168      -9.989   7.692 -13.713  1.00 93.08           H
ATOM   2461  CG1 VAL A 168     -10.401   6.388 -12.075  1.00 93.08           C
ATOM   2462 1HG1 VAL A 168      -9.415   6.542 -11.636  1.00 93.08           H
ATOM   2463 2HG1 VAL A 168     -11.140   6.282 -11.281  1.00 93.08           H
ATOM   2464 3HG1 VAL A 168     -10.390   5.484 -12.684  1.00 93.08           H
ATOM   2465  CG2 VAL A 168     -12.097   7.367 -13.664  1.00 93.08           C
ATOM   2466 1HG2 VAL A 168     -12.895   7.295 -12.925  1.00 93.08           H
ATOM   2467 2HG2 VAL A 168     -12.296   8.204 -14.333  1.00 93.08           H
ATOM   2468 3HG2 VAL A 168     -12.052   6.444 -14.241  1.00 93.08           H
ATOM   2469  HN  VAL A 168     -10.726   9.824 -13.985  1.00 93.08           H
ATOM   2470  N   CYS A 169      -8.456   9.387 -11.782  1.00 93.41           N
ATOM   2471  CA  CYS A 169      -7.228   9.534 -11.020  1.00 93.41           C
ATOM   2472  C   CYS A 169      -7.477  10.544  -9.897  1.00 93.41           C
ATOM   2473  O   CYS A 169      -7.142  10.288  -8.742  1.00 93.41           O
ATOM   2474  HA  CYS A 169      -6.993   8.551 -10.611  1.00 93.41           H
ATOM   2475  CB  CYS A 169      -6.056   9.950 -11.911  1.00 93.41           C
ATOM   2476 1HB  CYS A 169      -6.350  10.786 -12.546  1.00 93.41           H
ATOM   2477 2HB  CYS A 169      -5.225  10.295 -11.295  1.00 93.41           H
ATOM   2478  SG  CYS A 169      -5.522   8.537 -12.944  1.00 93.41           S
ATOM   2479  HG  CYS A 169      -6.500   8.643 -13.839  1.00 93.41           H
ATOM   2480  HN  CYS A 169      -8.373   9.584 -12.759  1.00 93.41           H
ATOM   2481  N   PHE A 170      -8.064  11.669 -10.276  1.00 95.19           N
ATOM   2482  CA  PHE A 170      -8.332  12.732  -9.322  1.00 95.19           C
ATOM   2483  C   PHE A 170      -9.221  12.234  -8.182  1.00 95.19           C
ATOM   2484  O   PHE A 170      -8.946  12.501  -7.013  1.00 95.19           O
ATOM   2485  HA  PHE A 170      -7.371  13.053  -8.918  1.00 95.19           H
ATOM   2486  CB  PHE A 170      -9.067  13.839 -10.081  1.00 95.19           C
ATOM   2487 1HB  PHE A 170      -8.465  14.140 -10.938  1.00 95.19           H
ATOM   2488 2HB  PHE A 170     -10.002  13.439 -10.472  1.00 95.19           H
ATOM   2489  CG  PHE A 170      -9.373  15.076  -9.233  1.00 95.19           C
ATOM   2490  CD1 PHE A 170     -10.618  15.252  -8.713  1.00 95.19           C
ATOM   2491  HD1 PHE A 170     -11.396  14.512  -8.899  1.00 95.19           H
ATOM   2492  CD2 PHE A 170      -8.402  15.999  -9.001  1.00 95.19           C
ATOM   2493  HD2 PHE A 170      -7.405  15.858  -9.418  1.00 95.19           H
ATOM   2494  CE1 PHE A 170     -10.902  16.399  -7.926  1.00 95.19           C
ATOM   2495  HE1 PHE A 170     -11.899  16.540  -7.509  1.00 95.19           H
ATOM   2496  CE2 PHE A 170      -8.687  17.147  -8.215  1.00 95.19           C
ATOM   2497  HE2 PHE A 170      -7.909  17.887  -8.028  1.00 95.19           H
ATOM   2498  CZ  PHE A 170      -9.931  17.323  -7.694  1.00 95.19           C
ATOM   2499  HZ  PHE A 170     -10.150  18.203  -7.090  1.00 95.19           H
ATOM   2500  HN  PHE A 170      -8.354  11.860 -11.214  1.00 95.19           H
ATOM   2501  N   THR A 171     -10.271  11.519  -8.561  1.00 95.25           N
ATOM   2502  CA  THR A 171     -11.227  11.020  -7.588  1.00 95.25           C
ATOM   2503  C   THR A 171     -10.538  10.085  -6.593  1.00 95.25           C
ATOM   2504  O   THR A 171     -10.841  10.108  -5.402  1.00 95.25           O
ATOM   2505  HA  THR A 171     -11.611  11.866  -7.018  1.00 95.25           H
ATOM   2506  CB  THR A 171     -12.375  10.356  -8.352  1.00 95.25           C
ATOM   2507  HB  THR A 171     -12.047   9.426  -8.816  1.00 95.25           H
ATOM   2508  OG1 THR A 171     -12.825  11.366  -9.251  1.00 95.25           O
ATOM   2509  HG1 THR A 171     -12.418  11.226 -10.154  1.00 95.25           H
ATOM   2510  CG2 THR A 171     -13.589  10.082  -7.462  1.00 95.25           C
ATOM   2511 1HG2 THR A 171     -13.959  11.022  -7.052  1.00 95.25           H
ATOM   2512 2HG2 THR A 171     -13.300   9.419  -6.647  1.00 95.25           H
ATOM   2513 3HG2 THR A 171     -14.374   9.610  -8.053  1.00 95.25           H
ATOM   2514  HN  THR A 171     -10.471  11.281  -9.512  1.00 95.25           H
ATOM   2515  N   ILE A 172      -9.623   9.283  -7.120  1.00 94.08           N
ATOM   2516  CA  ILE A 172      -8.921   8.309  -6.301  1.00 94.08           C
ATOM   2517  C   ILE A 172      -8.102   9.041  -5.237  1.00 94.08           C
ATOM   2518  O   ILE A 172      -8.105   8.652  -4.070  1.00 94.08           O
ATOM   2519  HA  ILE A 172      -9.673   7.701  -5.800  1.00 94.08           H
ATOM   2520  CB  ILE A 172      -8.091   7.371  -7.179  1.00 94.08           C
ATOM   2521  HB  ILE A 172      -7.561   7.973  -7.917  1.00 94.08           H
ATOM   2522  CG1 ILE A 172      -8.990   6.401  -7.948  1.00 94.08           C
ATOM   2523 1HG1 ILE A 172      -9.461   5.707  -7.252  1.00 94.08           H
ATOM   2524 2HG1 ILE A 172      -9.791   6.953  -8.439  1.00 94.08           H
ATOM   2525  CG2 ILE A 172      -7.033   6.638  -6.351  1.00 94.08           C
ATOM   2526 1HG2 ILE A 172      -6.366   7.366  -5.889  1.00 94.08           H
ATOM   2527 2HG2 ILE A 172      -7.523   6.050  -5.575  1.00 94.08           H
ATOM   2528 3HG2 ILE A 172      -6.457   5.978  -6.999  1.00 94.08           H
ATOM   2529  CD1 ILE A 172      -8.188   5.620  -8.991  1.00 94.08           C
ATOM   2530 1HD1 ILE A 172      -7.739   6.316  -9.700  1.00 94.08           H
ATOM   2531 2HD1 ILE A 172      -7.403   5.050  -8.494  1.00 94.08           H
ATOM   2532 3HD1 ILE A 172      -8.851   4.938  -9.523  1.00 94.08           H
ATOM   2533  HN  ILE A 172      -9.361   9.292  -8.085  1.00 94.08           H
ATOM   2534  N   TRP A 173      -7.419  10.088  -5.677  1.00 94.76           N
ATOM   2535  CA  TRP A 173      -6.540  10.834  -4.792  1.00 94.76           C
ATOM   2536  C   TRP A 173      -7.392  11.427  -3.669  1.00 94.76           C
ATOM   2537  O   TRP A 173      -7.029  11.339  -2.497  1.00 94.76           O
ATOM   2538  HA  TRP A 173      -5.812  10.135  -4.379  1.00 94.76           H
ATOM   2539  CB  TRP A 173      -5.751  11.892  -5.567  1.00 94.76           C
ATOM   2540 1HB  TRP A 173      -6.412  12.361  -6.295  1.00 94.76           H
ATOM   2541 2HB  TRP A 173      -5.433  12.672  -4.876  1.00 94.76           H
ATOM   2542  CG  TRP A 173      -4.522  11.343  -6.295  1.00 94.76           C
ATOM   2543  CD1 TRP A 173      -4.329  11.228  -7.616  1.00 94.76           C
ATOM   2544  HD1 TRP A 173      -5.057  11.524  -8.371  1.00 94.76           H
ATOM   2545  CD2 TRP A 173      -3.317  10.837  -5.685  1.00 94.76           C
ATOM   2546  NE1 TRP A 173      -3.092  10.686  -7.900  1.00 94.76           N
ATOM   2547  HE1 TRP A 173      -2.721  10.504  -8.811  1.00 94.76           H
ATOM   2548  CE2 TRP A 173      -2.457  10.441  -6.689  1.00 94.76           C
ATOM   2549  CE3 TRP A 173      -2.964  10.717  -4.329  1.00 94.76           C
ATOM   2550  HE3 TRP A 173      -3.625  11.022  -3.518  1.00 94.76           H
ATOM   2551  CZ2 TRP A 173      -1.190   9.899  -6.443  1.00 94.76           C
ATOM   2552  HZ2 TRP A 173      -0.529   9.593  -7.255  1.00 94.76           H
ATOM   2553  CZ3 TRP A 173      -1.694  10.173  -4.100  1.00 94.76           C
ATOM   2554  HZ3 TRP A 173      -1.371  10.059  -3.066  1.00 94.76           H
ATOM   2555  CH2 TRP A 173      -0.817   9.770  -5.100  1.00 94.76           C
ATOM   2556  HH2 TRP A 173       0.157   9.355  -4.839  1.00 94.76           H
ATOM   2557  HN  TRP A 173      -7.459  10.427  -6.617  1.00 94.76           H
ATOM   2558  N   VAL A 174      -8.509  12.019  -4.066  1.00 95.15           N
ATOM   2559  CA  VAL A 174      -9.385  12.681  -3.114  1.00 95.15           C
ATOM   2560  C   VAL A 174      -9.896  11.656  -2.100  1.00 95.15           C
ATOM   2561  O   VAL A 174      -9.904  11.917  -0.898  1.00 95.15           O
ATOM   2562  HA  VAL A 174      -8.792  13.429  -2.588  1.00 95.15           H
ATOM   2563  CB  VAL A 174     -10.512  13.403  -3.854  1.00 95.15           C
ATOM   2564  HB  VAL A 174     -10.995  12.683  -4.515  1.00 95.15           H
ATOM   2565  CG1 VAL A 174     -11.567  13.922  -2.875  1.00 95.15           C
ATOM   2566 1HG1 VAL A 174     -11.992  13.085  -2.322  1.00 95.15           H
ATOM   2567 2HG1 VAL A 174     -11.103  14.620  -2.178  1.00 95.15           H
ATOM   2568 3HG1 VAL A 174     -12.356  14.431  -3.428  1.00 95.15           H
ATOM   2569  CG2 VAL A 174      -9.961  14.538  -4.720  1.00 95.15           C
ATOM   2570 1HG2 VAL A 174      -9.441  15.258  -4.087  1.00 95.15           H
ATOM   2571 2HG2 VAL A 174      -9.265  14.131  -5.453  1.00 95.15           H
ATOM   2572 3HG2 VAL A 174     -10.783  15.035  -5.235  1.00 95.15           H
ATOM   2573  HN  VAL A 174      -8.818  12.050  -5.017  1.00 95.15           H
ATOM   2574  N   LEU A 175     -10.310  10.510  -2.621  1.00 92.90           N
ATOM   2575  CA  LEU A 175     -10.909   9.482  -1.788  1.00 92.90           C
ATOM   2576  C   LEU A 175      -9.865   8.963  -0.797  1.00 92.90           C
ATOM   2577  O   LEU A 175     -10.160   8.783   0.383  1.00 92.90           O
ATOM   2578  HA  LEU A 175     -11.718   9.947  -1.225  1.00 92.90           H
ATOM   2579  CB  LEU A 175     -11.532   8.385  -2.655  1.00 92.90           C
ATOM   2580 1HB  LEU A 175     -12.226   8.853  -3.354  1.00 92.90           H
ATOM   2581 2HB  LEU A 175     -10.742   7.926  -3.249  1.00 92.90           H
ATOM   2582  CG  LEU A 175     -12.276   7.279  -1.904  1.00 92.90           C
ATOM   2583  HG  LEU A 175     -11.608   6.871  -1.146  1.00 92.90           H
ATOM   2584  CD1 LEU A 175     -13.499   7.838  -1.175  1.00 92.90           C
ATOM   2585 1HD1 LEU A 175     -13.180   8.594  -0.457  1.00 92.90           H
ATOM   2586 2HD1 LEU A 175     -14.179   8.289  -1.898  1.00 92.90           H
ATOM   2587 3HD1 LEU A 175     -14.010   7.031  -0.650  1.00 92.90           H
ATOM   2588  CD2 LEU A 175     -12.646   6.131  -2.846  1.00 92.90           C
ATOM   2589 1HD2 LEU A 175     -13.288   6.506  -3.642  1.00 92.90           H
ATOM   2590 2HD2 LEU A 175     -11.738   5.710  -3.279  1.00 92.90           H
ATOM   2591 3HD2 LEU A 175     -13.174   5.358  -2.287  1.00 92.90           H
ATOM   2592  HN  LEU A 175     -10.243  10.281  -3.593  1.00 92.90           H
ATOM   2593  N   ALA A 176      -8.666   8.736  -1.314  1.00 92.53           N
ATOM   2594  CA  ALA A 176      -7.597   8.175  -0.506  1.00 92.53           C
ATOM   2595  C   ALA A 176      -7.243   9.154   0.615  1.00 92.53           C
ATOM   2596  O   ALA A 176      -6.970   8.741   1.741  1.00 92.53           O
ATOM   2597  HA  ALA A 176      -7.965   7.249  -0.066  1.00 92.53           H
ATOM   2598  CB  ALA A 176      -6.397   7.854  -1.399  1.00 92.53           C
ATOM   2599 1HB  ALA A 176      -6.693   7.132  -2.161  1.00 92.53           H
ATOM   2600 2HB  ALA A 176      -6.047   8.767  -1.881  1.00 92.53           H
ATOM   2601 3HB  ALA A 176      -5.595   7.433  -0.793  1.00 92.53           H
ATOM   2602  HN  ALA A 176      -8.421   8.929  -2.264  1.00 92.53           H
ATOM   2603  N   ALA A 177      -7.259  10.433   0.268  1.00 92.78           N
ATOM   2604  CA  ALA A 177      -6.908  11.471   1.221  1.00 92.78           C
ATOM   2605  C   ALA A 177      -7.913  11.459   2.375  1.00 92.78           C
ATOM   2606  O   ALA A 177      -7.526  11.523   3.541  1.00 92.78           O
ATOM   2607  HA  ALA A 177      -5.917  11.242   1.612  1.00 92.78           H
ATOM   2608  CB  ALA A 177      -6.857  12.824   0.508  1.00 92.78           C
ATOM   2609 1HB  ALA A 177      -6.108  12.789  -0.283  1.00 92.78           H
ATOM   2610 2HB  ALA A 177      -7.833  13.043   0.074  1.00 92.78           H
ATOM   2611 3HB  ALA A 177      -6.593  13.603   1.223  1.00 92.78           H
ATOM   2612  HN  ALA A 177      -7.506  10.762  -0.644  1.00 92.78           H
ATOM   2613  N   ALA A 178      -9.184  11.377   2.010  1.00 93.33           N
ATOM   2614  CA  ALA A 178     -10.251  11.435   2.995  1.00 93.33           C
ATOM   2615  C   ALA A 178     -10.143  10.228   3.929  1.00 93.33           C
ATOM   2616  O   ALA A 178     -10.398  10.340   5.127  1.00 93.33           O
ATOM   2617  HA  ALA A 178     -10.116  12.347   3.577  1.00 93.33           H
ATOM   2618  CB  ALA A 178     -11.602  11.501   2.281  1.00 93.33           C
ATOM   2619 1HB  ALA A 178     -11.638  12.391   1.653  1.00 93.33           H
ATOM   2620 2HB  ALA A 178     -11.729  10.614   1.660  1.00 93.33           H
ATOM   2621 3HB  ALA A 178     -12.402  11.544   3.020  1.00 93.33           H
ATOM   2622  HN  ALA A 178      -9.488  11.273   1.063  1.00 93.33           H
ATOM   2623  N   LEU A 179      -9.765   9.100   3.345  1.00 91.12           N
ATOM   2624  CA  LEU A 179      -9.722   7.851   4.086  1.00 91.12           C
ATOM   2625  C   LEU A 179      -8.546   7.884   5.065  1.00 91.12           C
ATOM   2626  O   LEU A 179      -8.476   7.070   5.985  1.00 91.12           O
ATOM   2627  HA  LEU A 179     -10.646   7.780   4.660  1.00 91.12           H
ATOM   2628  CB  LEU A 179      -9.690   6.659   3.127  1.00 91.12           C
ATOM   2629 1HB  LEU A 179      -8.906   6.832   2.390  1.00 91.12           H
ATOM   2630 2HB  LEU A 179      -9.406   5.771   3.692  1.00 91.12           H
ATOM   2631  CG  LEU A 179     -10.994   6.362   2.384  1.00 91.12           C
ATOM   2632  HG  LEU A 179     -11.325   7.278   1.895  1.00 91.12           H
ATOM   2633  CD1 LEU A 179     -10.774   5.318   1.288  1.00 91.12           C
ATOM   2634 1HD1 LEU A 179     -10.041   5.691   0.572  1.00 91.12           H
ATOM   2635 2HD1 LEU A 179     -10.408   4.393   1.735  1.00 91.12           H
ATOM   2636 3HD1 LEU A 179     -11.717   5.125   0.775  1.00 91.12           H
ATOM   2637  CD2 LEU A 179     -12.098   5.946   3.358  1.00 91.12           C
ATOM   2638 1HD2 LEU A 179     -11.790   5.050   3.896  1.00 91.12           H
ATOM   2639 2HD2 LEU A 179     -12.277   6.753   4.070  1.00 91.12           H
ATOM   2640 3HD2 LEU A 179     -13.014   5.741   2.804  1.00 91.12           H
ATOM   2641  HN  LEU A 179      -9.492   9.031   2.385  1.00 91.12           H
ATOM   2642  N   CYS A 180      -7.652   8.834   4.834  1.00 92.20           N
ATOM   2643  CA  CYS A 180      -6.434   8.923   5.622  1.00 92.20           C
ATOM   2644  C   CYS A 180      -6.647   9.967   6.720  1.00 92.20           C
ATOM   2645  O   CYS A 180      -5.723  10.285   7.466  1.00 92.20           O
ATOM   2646  HA  CYS A 180      -6.268   7.936   6.053  1.00 92.20           H
ATOM   2647  CB  CYS A 180      -5.220   9.250   4.751  1.00 92.20           C
ATOM   2648 1HB  CYS A 180      -5.386  10.186   4.217  1.00 92.20           H
ATOM   2649 2HB  CYS A 180      -4.340   9.394   5.378  1.00 92.20           H
ATOM   2650  SG  CYS A 180      -4.921   7.895   3.558  1.00 92.20           S
ATOM   2651  HG  CYS A 180      -6.016   8.105   2.832  1.00 92.20           H
ATOM   2652  HN  CYS A 180      -7.749   9.533   4.125  1.00 92.20           H
ATOM   2653  N   ILE A 181      -7.871  10.471   6.783  1.00 92.93           N
ATOM   2654  CA  ILE A 181      -8.211  11.491   7.761  1.00 92.93           C
ATOM   2655  C   ILE A 181      -7.925  10.959   9.166  1.00 92.93           C
ATOM   2656  O   ILE A 181      -7.294  11.639   9.975  1.00 92.93           O
ATOM   2657  HA  ILE A 181      -7.563  12.348   7.577  1.00 92.93           H
ATOM   2658  CB  ILE A 181      -9.653  11.963   7.563  1.00 92.93           C
ATOM   2659  HB  ILE A 181     -10.280  11.087   7.399  1.00 92.93           H
ATOM   2660  CG1 ILE A 181      -9.775  12.846   6.320  1.00 92.93           C
ATOM   2661 1HG1 ILE A 181      -9.204  13.763   6.463  1.00 92.93           H
ATOM   2662 2HG1 ILE A 181      -9.343  12.333   5.461  1.00 92.93           H
ATOM   2663  CG2 ILE A 181     -10.176  12.664   8.818  1.00 92.93           C
ATOM   2664 1HG2 ILE A 181     -10.147  11.973   9.660  1.00 92.93           H
ATOM   2665 2HG2 ILE A 181      -9.552  13.530   9.038  1.00 92.93           H
ATOM   2666 3HG2 ILE A 181     -11.203  12.990   8.651  1.00 92.93           H
ATOM   2667  CD1 ILE A 181     -11.238  13.190   6.033  1.00 92.93           C
ATOM   2668 1HD1 ILE A 181     -11.801  12.271   5.867  1.00 92.93           H
ATOM   2669 2HD1 ILE A 181     -11.659  13.724   6.885  1.00 92.93           H
ATOM   2670 3HD1 ILE A 181     -11.297  13.818   5.145  1.00 92.93           H
ATOM   2671  HN  ILE A 181      -8.622  10.195   6.183  1.00 92.93           H
ATOM   2672  N   PRO A 182      -8.381   9.739   9.482  1.00 91.48           N
ATOM   2673  CA  PRO A 182      -8.214   9.198  10.833  1.00 91.48           C
ATOM   2674  C   PRO A 182      -6.768   9.249  11.301  1.00 91.48           C
ATOM   2675  O   PRO A 182      -6.492   9.647  12.431  1.00 91.48           O
ATOM   2676  HA  PRO A 182      -8.767   9.804  11.551  1.00 91.48           H
ATOM   2677  CB  PRO A 182      -8.721   7.759  10.712  1.00 91.48           C
ATOM   2678 1HB  PRO A 182      -7.912   7.067  10.477  1.00 91.48           H
ATOM   2679 2HB  PRO A 182      -9.174   7.414  11.641  1.00 91.48           H
ATOM   2680  CG  PRO A 182      -9.741   7.838   9.583  1.00 91.48           C
ATOM   2681 1HG  PRO A 182      -9.931   6.860   9.140  1.00 91.48           H
ATOM   2682 2HG  PRO A 182     -10.704   8.209   9.932  1.00 91.48           H
ATOM   2683  CD  PRO A 182      -9.084   8.792   8.598  1.00 91.48           C
ATOM   2684 1HD  PRO A 182      -8.392   8.275   7.934  1.00 91.48           H
ATOM   2685 2HD  PRO A 182      -9.819   9.288   7.964  1.00 91.48           H
ATOM   2686  N   GLU A 183      -5.877   8.841  10.410  1.00 91.77           N
ATOM   2687  CA  GLU A 183      -4.461   8.795  10.734  1.00 91.77           C
ATOM   2688  C   GLU A 183      -3.958  10.190  11.112  1.00 91.77           C
ATOM   2689  O   GLU A 183      -3.176  10.338  12.049  1.00 91.77           O
ATOM   2690  HA  GLU A 183      -4.382   8.128  11.593  1.00 91.77           H
ATOM   2691  CB  GLU A 183      -3.651   8.215   9.573  1.00 91.77           C
ATOM   2692 1HB  GLU A 183      -4.050   8.582   8.627  1.00 91.77           H
ATOM   2693 2HB  GLU A 183      -2.594   8.444   9.712  1.00 91.77           H
ATOM   2694  CG  GLU A 183      -3.761   6.690   9.535  1.00 91.77           C
ATOM   2695 1HG  GLU A 183      -3.021   6.285   8.845  1.00 91.77           H
ATOM   2696 2HG  GLU A 183      -3.535   6.281  10.520  1.00 91.77           H
ATOM   2697  CD  GLU A 183      -5.162   6.252   9.104  1.00 91.77           C
ATOM   2698  OE1 GLU A 183      -5.486   5.069   9.346  1.00 91.77           O
ATOM   2699  OE2 GLU A 183      -5.876   7.109   8.541  1.00 91.77           O
ATOM   2700  HN  GLU A 183      -6.108   8.545   9.483  1.00 91.77           H
ATOM   2701  N   ILE A 184      -4.428  11.176  10.362  1.00 93.21           N
ATOM   2702  CA  ILE A 184      -3.943  12.536  10.526  1.00 93.21           C
ATOM   2703  C   ILE A 184      -4.333  13.048  11.914  1.00 93.21           C
ATOM   2704  O   ILE A 184      -3.568  13.773  12.550  1.00 93.21           O
ATOM   2705  HA  ILE A 184      -2.856  12.506  10.462  1.00 93.21           H
ATOM   2706  CB  ILE A 184      -4.439  13.423   9.382  1.00 93.21           C
ATOM   2707  HB  ILE A 184      -5.526  13.349   9.339  1.00 93.21           H
ATOM   2708  CG1 ILE A 184      -3.899  12.936   8.036  1.00 93.21           C
ATOM   2709 1HG1 ILE A 184      -2.818  13.074   8.003  1.00 93.21           H
ATOM   2710 2HG1 ILE A 184      -4.087  11.867   7.930  1.00 93.21           H
ATOM   2711  CG2 ILE A 184      -4.097  14.892   9.639  1.00 93.21           C
ATOM   2712 1HG2 ILE A 184      -4.570  15.219  10.565  1.00 93.21           H
ATOM   2713 2HG2 ILE A 184      -3.016  15.004   9.725  1.00 93.21           H
ATOM   2714 3HG2 ILE A 184      -4.461  15.500   8.811  1.00 93.21           H
ATOM   2715  CD1 ILE A 184      -4.551  13.692   6.877  1.00 93.21           C
ATOM   2716 1HD1 ILE A 184      -5.629  13.532   6.900  1.00 93.21           H
ATOM   2717 2HD1 ILE A 184      -4.340  14.757   6.974  1.00 93.21           H
ATOM   2718 3HD1 ILE A 184      -4.149  13.326   5.933  1.00 93.21           H
ATOM   2719  HN  ILE A 184      -5.125  11.058   9.655  1.00 93.21           H
ATOM   2720  N   LEU A 185      -5.522  12.651  12.344  1.00 92.94           N
ATOM   2721  CA  LEU A 185      -6.120  13.234  13.533  1.00 92.94           C
ATOM   2722  C   LEU A 185      -5.429  12.669  14.776  1.00 92.94           C
ATOM   2723  O   LEU A 185      -5.013  13.422  15.655  1.00 92.94           O
ATOM   2724  HA  LEU A 185      -5.941  14.308  13.496  1.00 92.94           H
ATOM   2725  CB  LEU A 185      -7.636  13.028  13.525  1.00 92.94           C
ATOM   2726 1HB  LEU A 185      -7.839  11.972  13.346  1.00 92.94           H
ATOM   2727 2HB  LEU A 185      -8.020  13.261  14.519  1.00 92.94           H
ATOM   2728  CG  LEU A 185      -8.420  13.850  12.500  1.00 92.94           C
ATOM   2729  HG  LEU A 185      -8.064  13.584  11.505  1.00 92.94           H
ATOM   2730  CD1 LEU A 185      -9.911  13.513  12.551  1.00 92.94           C
ATOM   2731 1HD1 LEU A 185     -10.053  12.455  12.332  1.00 92.94           H
ATOM   2732 2HD1 LEU A 185     -10.300  13.733  13.546  1.00 92.94           H
ATOM   2733 3HD1 LEU A 185     -10.445  14.111  11.813  1.00 92.94           H
ATOM   2734  CD2 LEU A 185      -8.164  15.347  12.687  1.00 92.94           C
ATOM   2735 1HD2 LEU A 185      -8.475  15.647  13.687  1.00 92.94           H
ATOM   2736 2HD2 LEU A 185      -7.101  15.552  12.560  1.00 92.94           H
ATOM   2737 3HD2 LEU A 185      -8.732  15.908  11.945  1.00 92.94           H
ATOM   2738  HN  LEU A 185      -6.071  11.946  11.896  1.00 92.94           H
ATOM   2739  N   TYR A 186      -5.328  11.349  14.809  1.00 92.84           N
ATOM   2740  CA  TYR A 186      -5.020  10.653  16.047  1.00 92.84           C
ATOM   2741  C   TYR A 186      -3.520  10.370  16.158  1.00 92.84           C
ATOM   2742  O   TYR A 186      -3.046   9.910  17.196  1.00 92.84           O
ATOM   2743  HA  TYR A 186      -5.324  11.291  16.877  1.00 92.84           H
ATOM   2744  CB  TYR A 186      -5.774   9.323  15.983  1.00 92.84           C
ATOM   2745 1HB  TYR A 186      -5.437   8.768  15.107  1.00 92.84           H
ATOM   2746 2HB  TYR A 186      -5.513   8.727  16.857  1.00 92.84           H
ATOM   2747  CG  TYR A 186      -7.295   9.473  15.920  1.00 92.84           C
ATOM   2748  CD1 TYR A 186      -7.950  10.254  16.851  1.00 92.84           C
ATOM   2749  HD1 TYR A 186      -7.384  10.764  17.630  1.00 92.84           H
ATOM   2750  CD2 TYR A 186      -8.012   8.827  14.934  1.00 92.84           C
ATOM   2751  HD2 TYR A 186      -7.495   8.210  14.199  1.00 92.84           H
ATOM   2752  CE1 TYR A 186      -9.382  10.395  16.792  1.00 92.84           C
ATOM   2753  HE1 TYR A 186      -9.912  11.009  17.520  1.00 92.84           H
ATOM   2754  CE2 TYR A 186      -9.444   8.968  14.875  1.00 92.84           C
ATOM   2755  HE2 TYR A 186     -10.022   8.463  14.102  1.00 92.84           H
ATOM   2756  CZ  TYR A 186     -10.058   9.745  15.807  1.00 92.84           C
ATOM   2757  OH  TYR A 186     -11.410   9.878  15.752  1.00 92.84           O
ATOM   2758  HH  TYR A 186     -11.744   9.604  14.850  1.00 92.84           H
ATOM   2759  HN  TYR A 186      -5.453  10.758  14.012  1.00 92.84           H
ATOM   2760  N   SER A 187      -2.814  10.657  15.074  1.00 92.92           N
ATOM   2761  CA  SER A 187      -1.366  10.539  15.070  1.00 92.92           C
ATOM   2762  C   SER A 187      -0.751  11.614  15.968  1.00 92.92           C
ATOM   2763  O   SER A 187      -0.914  12.807  15.715  1.00 92.92           O
ATOM   2764  HA  SER A 187      -1.157   9.545  15.465  1.00 92.92           H
ATOM   2765  CB  SER A 187      -0.808  10.650  13.650  1.00 92.92           C
ATOM   2766 1HB  SER A 187      -1.166  11.572  13.191  1.00 92.92           H
ATOM   2767 2HB  SER A 187       0.279  10.717  13.692  1.00 92.92           H
ATOM   2768  OG  SER A 187      -1.184   9.540  12.840  1.00 92.92           O
ATOM   2769  HG  SER A 187      -2.180   9.468  12.800  1.00 92.92           H
ATOM   2770  HN  SER A 187      -3.215  10.965  14.211  1.00 92.92           H
ATOM   2771  N   GLN A 188      -0.057  11.154  16.999  1.00 91.81           N
ATOM   2772  CA  GLN A 188       0.714  12.050  17.843  1.00 91.81           C
ATOM   2773  C   GLN A 188       1.954  11.336  18.383  1.00 91.81           C
ATOM   2774  O   GLN A 188       2.079  10.119  18.255  1.00 91.81           O
ATOM   2775  HA  GLN A 188       1.014  12.873  17.194  1.00 91.81           H
ATOM   2776  CB  GLN A 188      -0.143  12.600  18.985  1.00 91.81           C
ATOM   2777 1HB  GLN A 188       0.416  13.359  19.531  1.00 91.81           H
ATOM   2778 2HB  GLN A 188      -1.029  13.088  18.578  1.00 91.81           H
ATOM   2779  CG  GLN A 188      -0.564  11.482  19.941  1.00 91.81           C
ATOM   2780 1HG  GLN A 188      -1.117  10.719  19.393  1.00 91.81           H
ATOM   2781 2HG  GLN A 188       0.321  11.000  20.355  1.00 91.81           H
ATOM   2782  CD  GLN A 188      -1.431  12.030  21.077  1.00 91.81           C
ATOM   2783  OE1 GLN A 188      -1.936  13.140  21.027  1.00 91.81           O
ATOM   2784  NE2 GLN A 188      -1.575  11.193  22.100  1.00 91.81           N
ATOM   2785 1HE2 GLN A 188      -1.134  10.296  22.078  1.00 91.81           H
ATOM   2786 2HE2 GLN A 188      -2.125  11.460  22.891  1.00 91.81           H
ATOM   2787  HN  GLN A 188      -0.017  10.189  17.259  1.00 91.81           H
ATOM   2788  N   ILE A 189       2.840  12.123  18.975  1.00 91.63           N
ATOM   2789  CA  ILE A 189       4.029  11.572  19.602  1.00 91.63           C
ATOM   2790  C   ILE A 189       3.710  11.197  21.051  1.00 91.63           C
ATOM   2791  O   ILE A 189       3.188  12.015  21.807  1.00 91.63           O
ATOM   2792  HA  ILE A 189       4.293  10.663  19.061  1.00 91.63           H
ATOM   2793  CB  ILE A 189       5.206  12.540  19.462  1.00 91.63           C
ATOM   2794  HB  ILE A 189       4.920  13.493  19.907  1.00 91.63           H
ATOM   2795  CG1 ILE A 189       5.525  12.806  17.990  1.00 91.63           C
ATOM   2796 1HG1 ILE A 189       5.922  11.901  17.530  1.00 91.63           H
ATOM   2797 2HG1 ILE A 189       4.609  13.059  17.456  1.00 91.63           H
ATOM   2798  CG2 ILE A 189       6.428  12.032  20.230  1.00 91.63           C
ATOM   2799 1HG2 ILE A 189       6.179  11.935  21.287  1.00 91.63           H
ATOM   2800 2HG2 ILE A 189       6.726  11.060  19.837  1.00 91.63           H
ATOM   2801 3HG2 ILE A 189       7.250  12.738  20.114  1.00 91.63           H
ATOM   2802  CD1 ILE A 189       6.537  13.944  17.845  1.00 91.63           C
ATOM   2803 1HD1 ILE A 189       6.126  14.854  18.283  1.00 91.63           H
ATOM   2804 2HD1 ILE A 189       7.460  13.678  18.359  1.00 91.63           H
ATOM   2805 3HD1 ILE A 189       6.745  14.113  16.788  1.00 91.63           H
ATOM   2806  HN  ILE A 189       2.755  13.118  19.031  1.00 91.63           H
ATOM   2807  N   LYS A 190       4.038   9.960  21.395  1.00 88.22           N
ATOM   2808  CA  LYS A 190       3.927   9.513  22.773  1.00 88.22           C
ATOM   2809  C   LYS A 190       5.328   9.337  23.361  1.00 88.22           C
ATOM   2810  O   LYS A 190       6.186   8.701  22.751  1.00 88.22           O
ATOM   2811  HA  LYS A 190       3.414  10.296  23.331  1.00 88.22           H
ATOM   2812  CB  LYS A 190       3.061   8.254  22.859  1.00 88.22           C
ATOM   2813 1HB  LYS A 190       2.174   8.375  22.238  1.00 88.22           H
ATOM   2814 2HB  LYS A 190       3.613   7.401  22.463  1.00 88.22           H
ATOM   2815  CG  LYS A 190       2.645   7.973  24.304  1.00 88.22           C
ATOM   2816 1HG  LYS A 190       3.514   8.045  24.957  1.00 88.22           H
ATOM   2817 2HG  LYS A 190       1.934   8.730  24.635  1.00 88.22           H
ATOM   2818  CD  LYS A 190       2.016   6.584  24.433  1.00 88.22           C
ATOM   2819 1HD  LYS A 190       1.218   6.473  23.699  1.00 88.22           H
ATOM   2820 2HD  LYS A 190       2.762   5.821  24.212  1.00 88.22           H
ATOM   2821  CE  LYS A 190       1.455   6.365  25.840  1.00 88.22           C
ATOM   2822 1HE  LYS A 190       2.248   6.492  26.578  1.00 88.22           H
ATOM   2823 2HE  LYS A 190       0.695   7.116  26.057  1.00 88.22           H
ATOM   2824  NZ  LYS A 190       0.871   5.011  25.960  1.00 88.22           N
ATOM   2825 1HZ  LYS A 190       0.439   4.908  26.871  1.00 88.22           H
ATOM   2826 2HZ  LYS A 190       0.172   4.879  25.237  1.00 88.22           H
ATOM   2827 3HZ  LYS A 190       1.603   4.316  25.853  1.00 88.22           H
ATOM   2828  HN  LYS A 190       4.373   9.271  20.752  1.00 88.22           H
ATOM   2829  N   GLU A 191       5.517   9.911  24.540  1.00 86.29           N
ATOM   2830  CA  GLU A 191       6.750   9.713  25.281  1.00 86.29           C
ATOM   2831  C   GLU A 191       6.565   8.623  26.339  1.00 86.29           C
ATOM   2832  O   GLU A 191       5.615   8.666  27.119  1.00 86.29           O
ATOM   2833  HA  GLU A 191       7.483   9.390  24.542  1.00 86.29           H
ATOM   2834  CB  GLU A 191       7.224  11.020  25.919  1.00 86.29           C
ATOM   2835 1HB  GLU A 191       6.385  11.516  26.406  1.00 86.29           H
ATOM   2836 2HB  GLU A 191       8.057  10.820  26.593  1.00 86.29           H
ATOM   2837  CG  GLU A 191       7.752  11.988  24.858  1.00 86.29           C
ATOM   2838 1HG  GLU A 191       8.505  11.489  24.248  1.00 86.29           H
ATOM   2839 2HG  GLU A 191       6.941  12.277  24.189  1.00 86.29           H
ATOM   2840  CD  GLU A 191       8.356  13.236  25.505  1.00 86.29           C
ATOM   2841  OE1 GLU A 191       8.826  14.103  24.737  1.00 86.29           O
ATOM   2842  OE2 GLU A 191       8.333  13.294  26.754  1.00 86.29           O
ATOM   2843  HN  GLU A 191       4.845  10.503  24.988  1.00 86.29           H
ATOM   2844  N   GLU A 192       7.487   7.671  26.330  1.00 78.73           N
ATOM   2845  CA  GLU A 192       7.412   6.548  27.249  1.00 78.73           C
ATOM   2846  C   GLU A 192       8.806   6.195  27.770  1.00 78.73           C
ATOM   2847  O   GLU A 192       9.677   5.793  27.000  1.00 78.73           O
ATOM   2848  HA  GLU A 192       6.785   6.889  28.073  1.00 78.73           H
ATOM   2849  CB  GLU A 192       6.752   5.339  26.584  1.00 78.73           C
ATOM   2850 1HB  GLU A 192       5.733   5.590  26.292  1.00 78.73           H
ATOM   2851 2HB  GLU A 192       7.367   4.997  25.751  1.00 78.73           H
ATOM   2852  CG  GLU A 192       6.655   4.163  27.557  1.00 78.73           C
ATOM   2853 1HG  GLU A 192       7.464   3.458  27.365  1.00 78.73           H
ATOM   2854 2HG  GLU A 192       6.780   4.521  28.579  1.00 78.73           H
ATOM   2855  CD  GLU A 192       5.308   3.449  27.422  1.00 78.73           C
ATOM   2856  OE1 GLU A 192       5.022   2.607  28.300  1.00 78.73           O
ATOM   2857  OE2 GLU A 192       4.595   3.762  26.444  1.00 78.73           O
ATOM   2858  HN  GLU A 192       8.273   7.660  25.712  1.00 78.73           H
ATOM   2859  N   SER A 193       8.974   6.357  29.074  1.00 74.29           N
ATOM   2860  CA  SER A 193      10.213   5.963  29.724  1.00 74.29           C
ATOM   2861  C   SER A 193      11.406   6.597  29.006  1.00 74.29           C
ATOM   2862  O   SER A 193      12.461   5.977  28.881  1.00 74.29           O
ATOM   2863  HA  SER A 193      10.136   6.339  30.744  1.00 74.29           H
ATOM   2864  CB  SER A 193      10.359   4.440  29.753  1.00 74.29           C
ATOM   2865 1HB  SER A 193      11.383   4.179  30.020  1.00 74.29           H
ATOM   2866 2HB  SER A 193       9.713   4.028  30.528  1.00 74.29           H
ATOM   2867  OG  SER A 193      10.031   3.848  28.498  1.00 74.29           O
ATOM   2868  HG  SER A 193      10.792   3.959  27.859  1.00 74.29           H
ATOM   2869  HN  SER A 193       8.284   6.749  29.683  1.00 74.29           H
ATOM   2870  N   GLY A 194      11.198   7.825  28.553  1.00 75.75           N
ATOM   2871  CA  GLY A 194      12.267   8.580  27.921  1.00 75.75           C
ATOM   2872  C   GLY A 194      12.416   8.191  26.449  1.00 75.75           C
ATOM   2873  O   GLY A 194      13.342   8.640  25.776  1.00 75.75           O
ATOM   2874 1HA  GLY A 194      12.059   9.647  28.000  1.00 75.75           H
ATOM   2875 2HA  GLY A 194      13.205   8.398  28.446  1.00 75.75           H
ATOM   2876  HN  GLY A 194      10.321   8.302  28.612  1.00 75.75           H
ATOM   2877  N   ILE A 195      11.490   7.361  25.992  1.00 82.65           N
ATOM   2878  CA  ILE A 195      11.448   6.986  24.589  1.00 82.65           C
ATOM   2879  C   ILE A 195      10.266   7.686  23.914  1.00 82.65           C
ATOM   2880  O   ILE A 195       9.123   7.534  24.344  1.00 82.65           O
ATOM   2881  HA  ILE A 195      12.369   7.343  24.128  1.00 82.65           H
ATOM   2882  CB  ILE A 195      11.427   5.464  24.442  1.00 82.65           C
ATOM   2883  HB  ILE A 195      10.528   5.085  24.929  1.00 82.65           H
ATOM   2884  CG1 ILE A 195      12.626   4.828  25.149  1.00 82.65           C
ATOM   2885 1HG1 ILE A 195      13.550   5.160  24.675  1.00 82.65           H
ATOM   2886 2HG1 ILE A 195      12.661   5.163  26.185  1.00 82.65           H
ATOM   2887  CG2 ILE A 195      11.348   5.056  22.969  1.00 82.65           C
ATOM   2888 1HG2 ILE A 195      10.438   5.462  22.528  1.00 82.65           H
ATOM   2889 2HG2 ILE A 195      12.215   5.447  22.437  1.00 82.65           H
ATOM   2890 3HG2 ILE A 195      11.335   3.969  22.893  1.00 82.65           H
ATOM   2891  CD1 ILE A 195      12.543   3.301  25.103  1.00 82.65           C
ATOM   2892 1HD1 ILE A 195      11.629   2.972  25.599  1.00 82.65           H
ATOM   2893 2HD1 ILE A 195      12.532   2.968  24.065  1.00 82.65           H
ATOM   2894 3HD1 ILE A 195      13.407   2.875  25.613  1.00 82.65           H
ATOM   2895  HN  ILE A 195      10.779   6.948  26.562  1.00 82.65           H
ATOM   2896  N   ALA A 196      10.581   8.436  22.869  1.00 89.35           N
ATOM   2897  CA  ALA A 196       9.551   9.064  22.060  1.00 89.35           C
ATOM   2898  C   ALA A 196       9.072   8.075  20.995  1.00 89.35           C
ATOM   2899  O   ALA A 196       9.880   7.501  20.267  1.00 89.35           O
ATOM   2900  HA  ALA A 196       8.717   9.310  22.717  1.00 89.35           H
ATOM   2901  CB  ALA A 196      10.097  10.357  21.451  1.00 89.35           C
ATOM   2902 1HB  ALA A 196      10.396  11.036  22.249  1.00 89.35           H
ATOM   2903 2HB  ALA A 196      10.960  10.128  20.826  1.00 89.35           H
ATOM   2904 3HB  ALA A 196       9.323  10.827  20.844  1.00 89.35           H
ATOM   2905  HN  ALA A 196      11.520   8.617  22.574  1.00 89.35           H
ATOM   2906  N   ILE A 197       7.759   7.906  20.938  1.00 88.71           N
ATOM   2907  CA  ILE A 197       7.165   6.969  20.000  1.00 88.71           C
ATOM   2908  C   ILE A 197       6.089   7.687  19.181  1.00 88.71           C
ATOM   2909  O   ILE A 197       5.197   8.320  19.742  1.00 88.71           O
ATOM   2910  HA  ILE A 197       7.953   6.641  19.322  1.00 88.71           H
ATOM   2911  CB  ILE A 197       6.653   5.728  20.733  1.00 88.71           C
ATOM   2912  HB  ILE A 197       5.946   6.050  21.498  1.00 88.71           H
ATOM   2913  CG1 ILE A 197       7.795   5.004  21.449  1.00 88.71           C
ATOM   2914 1HG1 ILE A 197       8.506   4.625  20.716  1.00 88.71           H
ATOM   2915 2HG1 ILE A 197       8.336   5.708  22.083  1.00 88.71           H
ATOM   2916  CG2 ILE A 197       5.895   4.801  19.781  1.00 88.71           C
ATOM   2917 1HG2 ILE A 197       5.043   5.333  19.358  1.00 88.71           H
ATOM   2918 2HG2 ILE A 197       6.560   4.483  18.978  1.00 88.71           H
ATOM   2919 3HG2 ILE A 197       5.542   3.927  20.328  1.00 88.71           H
ATOM   2920  CD1 ILE A 197       7.264   3.848  22.299  1.00 88.71           C
ATOM   2921 1HD1 ILE A 197       6.572   4.235  23.047  1.00 88.71           H
ATOM   2922 2HD1 ILE A 197       6.745   3.135  21.659  1.00 88.71           H
ATOM   2923 3HD1 ILE A 197       8.097   3.351  22.797  1.00 88.71           H
ATOM   2924  HN  ILE A 197       7.106   8.395  21.517  1.00 88.71           H
ATOM   2925  N   CYS A 198       6.210   7.563  17.867  1.00 90.82           N
ATOM   2926  CA  CYS A 198       5.162   8.022  16.973  1.00 90.82           C
ATOM   2927  C   CYS A 198       4.073   6.949  16.918  1.00 90.82           C
ATOM   2928  O   CYS A 198       4.287   5.870  16.366  1.00 90.82           O
ATOM   2929  HA  CYS A 198       4.772   8.948  17.397  1.00 90.82           H
ATOM   2930  CB  CYS A 198       5.708   8.352  15.582  1.00 90.82           C
ATOM   2931 1HB  CYS A 198       6.329   9.247  15.629  1.00 90.82           H
ATOM   2932 2HB  CYS A 198       6.346   7.541  15.231  1.00 90.82           H
ATOM   2933  SG  CYS A 198       4.326   8.612  14.412  1.00 90.82           S
ATOM   2934  HN  CYS A 198       7.005   7.159  17.415  1.00 90.82           H
ATOM   2935  N   THR A 199       2.929   7.281  17.498  1.00 90.84           N
ATOM   2936  CA  THR A 199       1.806   6.359  17.521  1.00 90.84           C
ATOM   2937  C   THR A 199       0.499   7.104  17.239  1.00 90.84           C
ATOM   2938  O   THR A 199       0.487   8.330  17.147  1.00 90.84           O
ATOM   2939  HA  THR A 199       1.940   5.634  16.718  1.00 90.84           H
ATOM   2940  CB  THR A 199       1.815   5.636  18.869  1.00 90.84           C
ATOM   2941  HB  THR A 199       2.820   5.302  19.124  1.00 90.84           H
ATOM   2942  OG1 THR A 199       0.844   4.605  18.717  1.00 90.84           O
ATOM   2943  HG1 THR A 199       1.003   3.883  19.390  1.00 90.84           H
ATOM   2944  CG2 THR A 199       1.263   6.504  20.002  1.00 90.84           C
ATOM   2945 1HG2 THR A 199       0.233   6.782  19.778  1.00 90.84           H
ATOM   2946 2HG2 THR A 199       1.870   7.404  20.100  1.00 90.84           H
ATOM   2947 3HG2 THR A 199       1.292   5.943  20.936  1.00 90.84           H
ATOM   2948  HN  THR A 199       2.763   8.160  17.945  1.00 90.84           H
ATOM   2949  N   MET A 200      -0.569   6.331  17.111  1.00 91.99           N
ATOM   2950  CA  MET A 200      -1.909   6.884  17.206  1.00 91.99           C
ATOM   2951  C   MET A 200      -2.447   6.778  18.635  1.00 91.99           C
ATOM   2952  O   MET A 200      -2.255   5.761  19.300  1.00 91.99           O
ATOM   2953  HA  MET A 200      -1.815   7.933  16.924  1.00 91.99           H
ATOM   2954  CB  MET A 200      -2.841   6.133  16.253  1.00 91.99           C
ATOM   2955 1HB  MET A 200      -2.828   5.069  16.490  1.00 91.99           H
ATOM   2956 2HB  MET A 200      -3.866   6.478  16.393  1.00 91.99           H
ATOM   2957  CG  MET A 200      -2.421   6.343  14.797  1.00 91.99           C
ATOM   2958 1HG  MET A 200      -2.394   7.408  14.567  1.00 91.99           H
ATOM   2959 2HG  MET A 200      -1.413   5.958  14.642  1.00 91.99           H
ATOM   2960  SD  MET A 200      -3.564   5.513  13.706  1.00 91.99           S
ATOM   2961  CE  MET A 200      -3.370   3.832  14.274  1.00 91.99           C
ATOM   2962 1HE  MET A 200      -2.333   3.523  14.147  1.00 91.99           H
ATOM   2963 2HE  MET A 200      -3.640   3.771  15.328  1.00 91.99           H
ATOM   2964 3HE  MET A 200      -4.019   3.175  13.694  1.00 91.99           H
ATOM   2965  HN  MET A 200      -0.530   5.345  16.945  1.00 91.99           H
ATOM   2966  N   VAL A 201      -3.109   7.842  19.065  1.00 92.84           N
ATOM   2967  CA  VAL A 201      -3.748   7.849  20.370  1.00 92.84           C
ATOM   2968  C   VAL A 201      -5.232   8.185  20.204  1.00 92.84           C
ATOM   2969  O   VAL A 201      -5.582   9.139  19.511  1.00 92.84           O
ATOM   2970  HA  VAL A 201      -3.660   6.845  20.784  1.00 92.84           H
ATOM   2971  CB  VAL A 201      -3.018   8.814  21.306  1.00 92.84           C
ATOM   2972  HB  VAL A 201      -3.097   9.815  20.883  1.00 92.84           H
ATOM   2973  CG1 VAL A 201      -3.670   8.835  22.689  1.00 92.84           C
ATOM   2974 1HG1 VAL A 201      -4.708   9.156  22.597  1.00 92.84           H
ATOM   2975 2HG1 VAL A 201      -3.636   7.835  23.122  1.00 92.84           H
ATOM   2976 3HG1 VAL A 201      -3.132   9.529  23.334  1.00 92.84           H
ATOM   2977  CG2 VAL A 201      -1.532   8.462  21.405  1.00 92.84           C
ATOM   2978 1HG2 VAL A 201      -1.424   7.449  21.794  1.00 92.84           H
ATOM   2979 2HG2 VAL A 201      -1.077   8.522  20.416  1.00 92.84           H
ATOM   2980 3HG2 VAL A 201      -1.037   9.163  22.077  1.00 92.84           H
ATOM   2981  HN  VAL A 201      -3.211   8.687  18.540  1.00 92.84           H
ATOM   2982  N   TYR A 202      -6.063   7.382  20.851  1.00 91.92           N
ATOM   2983  CA  TYR A 202      -7.503   7.547  20.739  1.00 91.92           C
ATOM   2984  C   TYR A 202      -8.076   8.217  21.990  1.00 91.92           C
ATOM   2985  O   TYR A 202      -7.676   7.897  23.108  1.00 91.92           O
ATOM   2986  HA  TYR A 202      -7.702   8.179  19.874  1.00 91.92           H
ATOM   2987  CB  TYR A 202      -8.081   6.136  20.619  1.00 91.92           C
ATOM   2988 1HB  TYR A 202      -7.796   5.561  21.500  1.00 91.92           H
ATOM   2989 2HB  TYR A 202      -9.170   6.200  20.620  1.00 91.92           H
ATOM   2990  CG  TYR A 202      -7.629   5.382  19.367  1.00 91.92           C
ATOM   2991  CD1 TYR A 202      -8.294   5.567  18.173  1.00 91.92           C
ATOM   2992  HD1 TYR A 202      -9.142   6.251  18.121  1.00 91.92           H
ATOM   2993  CD2 TYR A 202      -6.556   4.517  19.433  1.00 91.92           C
ATOM   2994  HD2 TYR A 202      -6.031   4.371  20.377  1.00 91.92           H
ATOM   2995  CE1 TYR A 202      -7.869   4.858  16.994  1.00 91.92           C
ATOM   2996  HE1 TYR A 202      -8.385   4.995  16.044  1.00 91.92           H
ATOM   2997  CE2 TYR A 202      -6.130   3.807  18.254  1.00 91.92           C
ATOM   2998  HE2 TYR A 202      -5.284   3.121  18.292  1.00 91.92           H
ATOM   2999  CZ  TYR A 202      -6.808   4.013  17.093  1.00 91.92           C
ATOM   3000  OH  TYR A 202      -6.405   3.343  15.980  1.00 91.92           O
ATOM   3001  HH  TYR A 202      -7.106   3.410  15.269  1.00 91.92           H
ATOM   3002  HN  TYR A 202      -5.769   6.631  21.442  1.00 91.92           H
ATOM   3003  N   PRO A 203      -9.021   9.153  21.825  1.00 84.34           N
ATOM   3004  CA  PRO A 203      -9.509   9.940  22.960  1.00 84.34           C
ATOM   3005  C   PRO A 203     -10.314   9.102  23.939  1.00 84.34           C
ATOM   3006  O   PRO A 203     -10.993   8.156  23.541  1.00 84.34           O
ATOM   3007  HA  PRO A 203      -8.670  10.326  23.540  1.00 84.34           H
ATOM   3008  CB  PRO A 203     -10.364  11.027  22.306  1.00 84.34           C
ATOM   3009 1HB  PRO A 203     -11.202  11.315  22.942  1.00 84.34           H
ATOM   3010 2HB  PRO A 203      -9.786  11.931  22.113  1.00 84.34           H
ATOM   3011  CG  PRO A 203     -10.834  10.390  21.030  1.00 84.34           C
ATOM   3012 1HG  PRO A 203     -11.730   9.791  21.195  1.00 84.34           H
ATOM   3013 2HG  PRO A 203     -11.088  11.143  20.284  1.00 84.34           H
ATOM   3014  CD  PRO A 203      -9.690   9.536  20.569  1.00 84.34           C
ATOM   3015 1HD  PRO A 203     -10.038   8.662  20.017  1.00 84.34           H
ATOM   3016 2HD  PRO A 203      -9.019  10.085  19.908  1.00 84.34           H
ATOM   3017  N   SER A 204     -10.217   9.474  25.207  1.00 74.38           N
ATOM   3018  CA  SER A 204     -10.439   8.525  26.285  1.00 74.38           C
ATOM   3019  C   SER A 204     -11.833   7.907  26.159  1.00 74.38           C
ATOM   3020  O   SER A 204     -12.001   6.703  26.346  1.00 74.38           O
ATOM   3021  HA  SER A 204      -9.670   7.762  26.161  1.00 74.38           H
ATOM   3022  CB  SER A 204     -10.277   9.194  27.651  1.00 74.38           C
ATOM   3023 1HB  SER A 204     -10.609   8.510  28.432  1.00 74.38           H
ATOM   3024 2HB  SER A 204      -9.222   9.398  27.832  1.00 74.38           H
ATOM   3025  OG  SER A 204     -11.016  10.410  27.741  1.00 74.38           O
ATOM   3026  HG  SER A 204     -11.983  10.211  27.903  1.00 74.38           H
ATOM   3027  HN  SER A 204      -9.991  10.402  25.502  1.00 74.38           H
ATOM   3028  N   ASP A 205     -12.797   8.759  25.842  1.00 73.94           N
ATOM   3029  CA  ASP A 205     -14.181   8.487  26.190  1.00 73.94           C
ATOM   3030  C   ASP A 205     -14.631   7.196  25.503  1.00 73.94           C
ATOM   3031  O   ASP A 205     -15.162   6.296  26.151  1.00 73.94           O
ATOM   3032  HA  ASP A 205     -14.192   8.406  27.277  1.00 73.94           H
ATOM   3033  CB  ASP A 205     -15.099   9.617  25.722  1.00 73.94           C
ATOM   3034 1HB  ASP A 205     -14.936   9.808  24.661  1.00 73.94           H
ATOM   3035 2HB  ASP A 205     -16.141   9.315  25.835  1.00 73.94           H
ATOM   3036  CG  ASP A 205     -14.845  10.897  26.521  1.00 73.94           C
ATOM   3037  OD1 ASP A 205     -14.214  10.780  27.594  1.00 73.94           O
ATOM   3038  OD2 ASP A 205     -15.286  11.963  26.040  1.00 73.94           O
ATOM   3039  HN  ASP A 205     -12.645   9.620  25.357  1.00 73.94           H
ATOM   3040  N   GLU A 206     -14.403   7.147  24.199  1.00 84.37           N
ATOM   3041  CA  GLU A 206     -14.754   5.971  23.421  1.00 84.37           C
ATOM   3042  C   GLU A 206     -13.526   5.440  22.679  1.00 84.37           C
ATOM   3043  O   GLU A 206     -13.632   4.987  21.540  1.00 84.37           O
ATOM   3044  HA  GLU A 206     -15.095   5.234  24.148  1.00 84.37           H
ATOM   3045  CB  GLU A 206     -15.893   6.278  22.447  1.00 84.37           C
ATOM   3046 1HB  GLU A 206     -15.638   7.151  21.846  1.00 84.37           H
ATOM   3047 2HB  GLU A 206     -16.114   5.394  21.849  1.00 84.37           H
ATOM   3048  CG  GLU A 206     -17.181   6.622  23.199  1.00 84.37           C
ATOM   3049 1HG  GLU A 206     -17.126   6.235  24.216  1.00 84.37           H
ATOM   3050 2HG  GLU A 206     -17.284   7.704  23.274  1.00 84.37           H
ATOM   3051  CD  GLU A 206     -18.403   6.035  22.490  1.00 84.37           C
ATOM   3052  OE1 GLU A 206     -19.287   5.526  23.212  1.00 84.37           O
ATOM   3053  OE2 GLU A 206     -18.425   6.110  21.242  1.00 84.37           O
ATOM   3054  HN  GLU A 206     -13.987   7.891  23.675  1.00 84.37           H
ATOM   3055  N   SER A 207     -12.389   5.513  23.354  1.00 89.96           N
ATOM   3056  CA  SER A 207     -11.118   5.217  22.715  1.00 89.96           C
ATOM   3057  C   SER A 207     -11.167   3.830  22.071  1.00 89.96           C
ATOM   3058  O   SER A 207     -10.714   3.650  20.942  1.00 89.96           O
ATOM   3059  HA  SER A 207     -10.991   5.987  21.955  1.00 89.96           H
ATOM   3060  CB  SER A 207      -9.965   5.296  23.717  1.00 89.96           C
ATOM   3061 1HB  SER A 207      -9.048   4.947  23.243  1.00 89.96           H
ATOM   3062 2HB  SER A 207      -9.802   6.335  24.001  1.00 89.96           H
ATOM   3063  OG  SER A 207     -10.219   4.520  24.885  1.00 89.96           O
ATOM   3064  HG  SER A 207     -10.525   5.113  25.630  1.00 89.96           H
ATOM   3065  HN  SER A 207     -12.327   5.768  24.319  1.00 89.96           H
ATOM   3066  N   THR A 208     -11.722   2.885  22.816  1.00 90.14           N
ATOM   3067  CA  THR A 208     -11.748   1.502  22.374  1.00 90.14           C
ATOM   3068  C   THR A 208     -12.609   1.359  21.118  1.00 90.14           C
ATOM   3069  O   THR A 208     -12.183   0.758  20.133  1.00 90.14           O
ATOM   3070  HA  THR A 208     -10.734   1.209  22.101  1.00 90.14           H
ATOM   3071  CB  THR A 208     -12.231   0.641  23.543  1.00 90.14           C
ATOM   3072  HB  THR A 208     -12.271  -0.412  23.261  1.00 90.14           H
ATOM   3073  OG1 THR A 208     -13.477   1.225  23.913  1.00 90.14           O
ATOM   3074  HG1 THR A 208     -14.002   0.585  24.474  1.00 90.14           H
ATOM   3075  CG2 THR A 208     -11.358   0.802  24.789  1.00 90.14           C
ATOM   3076 1HG2 THR A 208     -11.373   1.843  25.111  1.00 90.14           H
ATOM   3077 2HG2 THR A 208     -10.335   0.508  24.556  1.00 90.14           H
ATOM   3078 3HG2 THR A 208     -11.745   0.170  25.588  1.00 90.14           H
ATOM   3079  HN  THR A 208     -12.147   3.053  23.706  1.00 90.14           H
ATOM   3080  N   LYS A 209     -13.806   1.923  21.193  1.00 91.19           N
ATOM   3081  CA  LYS A 209     -14.736   1.857  20.078  1.00 91.19           C
ATOM   3082  C   LYS A 209     -14.076   2.454  18.833  1.00 91.19           C
ATOM   3083  O   LYS A 209     -14.179   1.895  17.743  1.00 91.19           O
ATOM   3084  HA  LYS A 209     -14.943   0.804  19.887  1.00 91.19           H
ATOM   3085  CB  LYS A 209     -16.064   2.520  20.448  1.00 91.19           C
ATOM   3086 1HB  LYS A 209     -15.880   3.523  20.831  1.00 91.19           H
ATOM   3087 2HB  LYS A 209     -16.681   2.628  19.556  1.00 91.19           H
ATOM   3088  CG  LYS A 209     -16.814   1.696  21.496  1.00 91.19           C
ATOM   3089 1HG  LYS A 209     -16.940   0.674  21.140  1.00 91.19           H
ATOM   3090 2HG  LYS A 209     -16.225   1.644  22.412  1.00 91.19           H
ATOM   3091  CD  LYS A 209     -18.183   2.310  21.798  1.00 91.19           C
ATOM   3092 1HD  LYS A 209     -18.068   3.367  22.037  1.00 91.19           H
ATOM   3093 2HD  LYS A 209     -18.816   2.250  20.913  1.00 91.19           H
ATOM   3094  CE  LYS A 209     -18.861   1.589  22.965  1.00 91.19           C
ATOM   3095 1HE  LYS A 209     -19.115   0.570  22.673  1.00 91.19           H
ATOM   3096 2HE  LYS A 209     -18.172   1.517  23.806  1.00 91.19           H
ATOM   3097  NZ  LYS A 209     -20.085   2.311  23.380  1.00 91.19           N
ATOM   3098 1HZ  LYS A 209     -20.516   1.826  24.159  1.00 91.19           H
ATOM   3099 2HZ  LYS A 209     -19.842   3.254  23.662  1.00 91.19           H
ATOM   3100 3HZ  LYS A 209     -20.735   2.348  22.602  1.00 91.19           H
ATOM   3101  HN  LYS A 209     -14.143   2.416  21.994  1.00 91.19           H
ATOM   3102  N   LEU A 210     -13.413   3.583  19.038  1.00 92.11           N
ATOM   3103  CA  LEU A 210     -12.825   4.317  17.930  1.00 92.11           C
ATOM   3104  C   LEU A 210     -11.725   3.469  17.288  1.00 92.11           C
ATOM   3105  O   LEU A 210     -11.666   3.346  16.066  1.00 92.11           O
ATOM   3106  HA  LEU A 210     -13.611   4.479  17.193  1.00 92.11           H
ATOM   3107  CB  LEU A 210     -12.348   5.695  18.394  1.00 92.11           C
ATOM   3108 1HB  LEU A 210     -13.178   6.196  18.893  1.00 92.11           H
ATOM   3109 2HB  LEU A 210     -11.566   5.554  19.140  1.00 92.11           H
ATOM   3110  CG  LEU A 210     -11.812   6.622  17.301  1.00 92.11           C
ATOM   3111  HG  LEU A 210     -11.021   6.098  16.767  1.00 92.11           H
ATOM   3112  CD1 LEU A 210     -12.903   6.955  16.281  1.00 92.11           C
ATOM   3113 1HD1 LEU A 210     -13.258   6.035  15.816  1.00 92.11           H
ATOM   3114 2HD1 LEU A 210     -13.733   7.451  16.785  1.00 92.11           H
ATOM   3115 3HD1 LEU A 210     -12.496   7.615  15.516  1.00 92.11           H
ATOM   3116  CD2 LEU A 210     -11.191   7.882  17.907  1.00 92.11           C
ATOM   3117 1HD2 LEU A 210     -11.945   8.419  18.482  1.00 92.11           H
ATOM   3118 2HD2 LEU A 210     -10.366   7.601  18.563  1.00 92.11           H
ATOM   3119 3HD2 LEU A 210     -10.818   8.523  17.109  1.00 92.11           H
ATOM   3120  HN  LEU A 210     -13.275   3.995  19.939  1.00 92.11           H
ATOM   3121  N   LYS A 211     -10.882   2.907  18.142  1.00 92.89           N
ATOM   3122  CA  LYS A 211      -9.801   2.056  17.674  1.00 92.89           C
ATOM   3123  C   LYS A 211     -10.382   0.911  16.842  1.00 92.89           C
ATOM   3124  O   LYS A 211      -9.921   0.650  15.732  1.00 92.89           O
ATOM   3125  HA  LYS A 211      -9.163   2.662  17.030  1.00 92.89           H
ATOM   3126  CB  LYS A 211      -8.941   1.588  18.850  1.00 92.89           C
ATOM   3127 1HB  LYS A 211      -8.469   2.447  19.326  1.00 92.89           H
ATOM   3128 2HB  LYS A 211      -9.573   1.115  19.602  1.00 92.89           H
ATOM   3129  CG  LYS A 211      -7.867   0.601  18.386  1.00 92.89           C
ATOM   3130 1HG  LYS A 211      -8.334  -0.341  18.099  1.00 92.89           H
ATOM   3131 2HG  LYS A 211      -7.368   0.992  17.499  1.00 92.89           H
ATOM   3132  CD  LYS A 211      -6.837   0.352  19.489  1.00 92.89           C
ATOM   3133 1HD  LYS A 211      -6.391   1.299  19.796  1.00 92.89           H
ATOM   3134 2HD  LYS A 211      -7.332  -0.065  20.366  1.00 92.89           H
ATOM   3135  CE  LYS A 211      -5.742  -0.603  19.011  1.00 92.89           C
ATOM   3136 1HE  LYS A 211      -6.151  -1.607  18.899  1.00 92.89           H
ATOM   3137 2HE  LYS A 211      -5.384  -0.293  18.029  1.00 92.89           H
ATOM   3138  NZ  LYS A 211      -4.616  -0.623  19.972  1.00 92.89           N
ATOM   3139 1HZ  LYS A 211      -3.769  -0.906  19.493  1.00 92.89           H
ATOM   3140 2HZ  LYS A 211      -4.490   0.303  20.364  1.00 92.89           H
ATOM   3141 3HZ  LYS A 211      -4.820  -1.280  20.717  1.00 92.89           H
ATOM   3142  HN  LYS A 211     -10.928   3.025  19.134  1.00 92.89           H
ATOM   3143  N   SER A 212     -11.385   0.259  17.411  1.00 92.55           N
ATOM   3144  CA  SER A 212     -12.004  -0.880  16.756  1.00 92.55           C
ATOM   3145  C   SER A 212     -12.528  -0.471  15.378  1.00 92.55           C
ATOM   3146  O   SER A 212     -12.284  -1.159  14.388  1.00 92.55           O
ATOM   3147  HA  SER A 212     -11.212  -1.623  16.659  1.00 92.55           H
ATOM   3148  CB  SER A 212     -13.140  -1.454  17.606  1.00 92.55           C
ATOM   3149 1HB  SER A 212     -13.908  -0.694  17.746  1.00 92.55           H
ATOM   3150 2HB  SER A 212     -13.606  -2.284  17.075  1.00 92.55           H
ATOM   3151  OG  SER A 212     -12.680  -1.904  18.877  1.00 92.55           O
ATOM   3152  HG  SER A 212     -12.644  -1.138  19.519  1.00 92.55           H
ATOM   3153  HN  SER A 212     -11.774   0.498  18.301  1.00 92.55           H
ATOM   3154  N   ALA A 213     -13.237   0.648  15.358  1.00 91.79           N
ATOM   3155  CA  ALA A 213     -13.872   1.110  14.135  1.00 91.79           C
ATOM   3156  C   ALA A 213     -12.797   1.400  13.086  1.00 91.79           C
ATOM   3157  O   ALA A 213     -12.932   1.008  11.928  1.00 91.79           O
ATOM   3158  HA  ALA A 213     -14.515   0.309  13.772  1.00 91.79           H
ATOM   3159  CB  ALA A 213     -14.734   2.337  14.440  1.00 91.79           C
ATOM   3160 1HB  ALA A 213     -15.500   2.070  15.168  1.00 91.79           H
ATOM   3161 2HB  ALA A 213     -14.107   3.130  14.846  1.00 91.79           H
ATOM   3162 3HB  ALA A 213     -15.210   2.683  13.522  1.00 91.79           H
ATOM   3163  HN  ALA A 213     -13.381   1.233  16.156  1.00 91.79           H
ATOM   3164  N   VAL A 214     -11.752   2.085  13.528  1.00 91.32           N
ATOM   3165  CA  VAL A 214     -10.679   2.476  12.631  1.00 91.32           C
ATOM   3166  C   VAL A 214     -10.000   1.221  12.077  1.00 91.32           C
ATOM   3167  O   VAL A 214      -9.656   1.167  10.897  1.00 91.32           O
ATOM   3168  HA  VAL A 214     -11.126   3.027  11.803  1.00 91.32           H
ATOM   3169  CB  VAL A 214      -9.707   3.412  13.353  1.00 91.32           C
ATOM   3170  HB  VAL A 214      -9.427   2.941  14.295  1.00 91.32           H
ATOM   3171  CG1 VAL A 214      -8.432   3.617  12.533  1.00 91.32           C
ATOM   3172 1HG1 VAL A 214      -7.941   2.656  12.377  1.00 91.32           H
ATOM   3173 2HG1 VAL A 214      -8.687   4.055  11.568  1.00 91.32           H
ATOM   3174 3HG1 VAL A 214      -7.759   4.286  13.069  1.00 91.32           H
ATOM   3175  CG2 VAL A 214     -10.373   4.751  13.676  1.00 91.32           C
ATOM   3176 1HG2 VAL A 214     -10.696   5.228  12.750  1.00 91.32           H
ATOM   3177 2HG2 VAL A 214     -11.238   4.581  14.317  1.00 91.32           H
ATOM   3178 3HG2 VAL A 214      -9.661   5.397  14.189  1.00 91.32           H
ATOM   3179  HN  VAL A 214     -11.633   2.371  14.479  1.00 91.32           H
ATOM   3180  N   LEU A 215      -9.828   0.244  12.955  1.00 91.38           N
ATOM   3181  CA  LEU A 215      -9.171  -0.995  12.576  1.00 91.38           C
ATOM   3182  C   LEU A 215     -10.046  -1.745  11.570  1.00 91.38           C
ATOM   3183  O   LEU A 215      -9.548  -2.261  10.571  1.00 91.38           O
ATOM   3184  HA  LEU A 215      -8.233  -0.732  12.088  1.00 91.38           H
ATOM   3185  CB  LEU A 215      -8.820  -1.817  13.818  1.00 91.38           C
ATOM   3186 1HB  LEU A 215      -9.651  -1.752  14.519  1.00 91.38           H
ATOM   3187 2HB  LEU A 215      -8.733  -2.863  13.524  1.00 91.38           H
ATOM   3188  CG  LEU A 215      -7.538  -1.413  14.549  1.00 91.38           C
ATOM   3189  HG  LEU A 215      -7.555  -0.333  14.696  1.00 91.38           H
ATOM   3190  CD1 LEU A 215      -7.472  -2.057  15.935  1.00 91.38           C
ATOM   3191 1HD1 LEU A 215      -8.329  -1.735  16.527  1.00 91.38           H
ATOM   3192 2HD1 LEU A 215      -7.489  -3.142  15.833  1.00 91.38           H
ATOM   3193 3HD1 LEU A 215      -6.551  -1.753  16.433  1.00 91.38           H
ATOM   3194  CD2 LEU A 215      -6.302  -1.735  13.708  1.00 91.38           C
ATOM   3195 1HD2 LEU A 215      -6.267  -2.806  13.508  1.00 91.38           H
ATOM   3196 2HD2 LEU A 215      -6.352  -1.191  12.764  1.00 91.38           H
ATOM   3197 3HD2 LEU A 215      -5.405  -1.438  14.251  1.00 91.38           H
ATOM   3198  HN  LEU A 215     -10.128   0.289  13.908  1.00 91.38           H
ATOM   3199  N   THR A 216     -11.337  -1.780  11.868  1.00 92.04           N
ATOM   3200  CA  THR A 216     -12.287  -2.454  10.999  1.00 92.04           C
ATOM   3201  C   THR A 216     -12.248  -1.849   9.595  1.00 92.04           C
ATOM   3202  O   THR A 216     -12.243  -2.575   8.602  1.00 92.04           O
ATOM   3203  HA  THR A 216     -11.988  -3.498  10.906  1.00 92.04           H
ATOM   3204  CB  THR A 216     -13.667  -2.375  11.657  1.00 92.04           C
ATOM   3205  HB  THR A 216     -13.989  -1.340  11.763  1.00 92.04           H
ATOM   3206  OG1 THR A 216     -13.513  -3.100  12.874  1.00 92.04           O
ATOM   3207  HG1 THR A 216     -13.183  -2.490  13.595  1.00 92.04           H
ATOM   3208  CG2 THR A 216     -14.728  -3.163  10.886  1.00 92.04           C
ATOM   3209 1HG2 THR A 216     -14.438  -4.213  10.839  1.00 92.04           H
ATOM   3210 2HG2 THR A 216     -14.815  -2.764   9.876  1.00 92.04           H
ATOM   3211 3HG2 THR A 216     -15.688  -3.074  11.396  1.00 92.04           H
ATOM   3212  HN  THR A 216     -11.734  -1.360  12.683  1.00 92.04           H
ATOM   3213  N   LEU A 217     -12.223  -0.524   9.556  1.00 88.25           N
ATOM   3214  CA  LEU A 217     -12.177   0.187   8.290  1.00 88.25           C
ATOM   3215  C   LEU A 217     -10.920  -0.229   7.522  1.00 88.25           C
ATOM   3216  O   LEU A 217     -10.970  -0.439   6.311  1.00 88.25           O
ATOM   3217  HA  LEU A 217     -13.050  -0.117   7.713  1.00 88.25           H
ATOM   3218  CB  LEU A 217     -12.287   1.696   8.518  1.00 88.25           C
ATOM   3219 1HB  LEU A 217     -13.208   1.894   9.066  1.00 88.25           H
ATOM   3220 2HB  LEU A 217     -11.462   2.007   9.159  1.00 88.25           H
ATOM   3221  CG  LEU A 217     -12.276   2.567   7.261  1.00 88.25           C
ATOM   3222  HG  LEU A 217     -11.390   2.314   6.678  1.00 88.25           H
ATOM   3223  CD1 LEU A 217     -13.494   2.276   6.381  1.00 88.25           C
ATOM   3224 1HD1 LEU A 217     -13.483   1.228   6.081  1.00 88.25           H
ATOM   3225 2HD1 LEU A 217     -14.405   2.483   6.943  1.00 88.25           H
ATOM   3226 3HD1 LEU A 217     -13.461   2.909   5.495  1.00 88.25           H
ATOM   3227  CD2 LEU A 217     -12.171   4.050   7.622  1.00 88.25           C
ATOM   3228 1HD2 LEU A 217     -13.025   4.335   8.238  1.00 88.25           H
ATOM   3229 2HD2 LEU A 217     -11.249   4.225   8.176  1.00 88.25           H
ATOM   3230 3HD2 LEU A 217     -12.166   4.647   6.710  1.00 88.25           H
ATOM   3231  HN  LEU A 217     -12.233   0.059  10.368  1.00 88.25           H
ATOM   3232  N   LYS A 218      -9.824  -0.335   8.258  1.00 86.80           N
ATOM   3233  CA  LYS A 218      -8.553  -0.706   7.658  1.00 86.80           C
ATOM   3234  C   LYS A 218      -8.659  -2.120   7.083  1.00 86.80           C
ATOM   3235  O   LYS A 218      -8.106  -2.406   6.023  1.00 86.80           O
ATOM   3236  HA  LYS A 218      -8.364  -0.013   6.838  1.00 86.80           H
ATOM   3237  CB  LYS A 218      -7.415  -0.536   8.667  1.00 86.80           C
ATOM   3238 1HB  LYS A 218      -7.704  -0.970   9.624  1.00 86.80           H
ATOM   3239 2HB  LYS A 218      -6.535  -1.080   8.323  1.00 86.80           H
ATOM   3240  CG  LYS A 218      -7.066   0.942   8.855  1.00 86.80           C
ATOM   3241 1HG  LYS A 218      -6.613   1.331   7.943  1.00 86.80           H
ATOM   3242 2HG  LYS A 218      -7.977   1.515   9.029  1.00 86.80           H
ATOM   3243  CD  LYS A 218      -6.105   1.132  10.030  1.00 86.80           C
ATOM   3244 1HD  LYS A 218      -6.512   0.651  10.920  1.00 86.80           H
ATOM   3245 2HD  LYS A 218      -5.155   0.645   9.811  1.00 86.80           H
ATOM   3246  CE  LYS A 218      -5.869   2.618  10.310  1.00 86.80           C
ATOM   3247 1HE  LYS A 218      -5.643   3.138   9.380  1.00 86.80           H
ATOM   3248 2HE  LYS A 218      -6.778   3.066  10.713  1.00 86.80           H
ATOM   3249  NZ  LYS A 218      -4.755   2.794  11.268  1.00 86.80           N
ATOM   3250 1HZ  LYS A 218      -4.437   3.757  11.243  1.00 86.80           H
ATOM   3251 2HZ  LYS A 218      -5.075   2.569  12.204  1.00 86.80           H
ATOM   3252 3HZ  LYS A 218      -3.991   2.179  11.014  1.00 86.80           H
ATOM   3253  HN  LYS A 218      -9.794  -0.173   9.244  1.00 86.80           H
ATOM   3254  N   VAL A 219      -9.374  -2.968   7.809  1.00 87.65           N
ATOM   3255  CA  VAL A 219      -9.503  -4.362   7.420  1.00 87.65           C
ATOM   3256  C   VAL A 219     -10.371  -4.457   6.163  1.00 87.65           C
ATOM   3257  O   VAL A 219     -10.042  -5.190   5.232  1.00 87.65           O
ATOM   3258  HA  VAL A 219      -8.505  -4.732   7.186  1.00 87.65           H
ATOM   3259  CB  VAL A 219     -10.052  -5.182   8.588  1.00 87.65           C
ATOM   3260  HB  VAL A 219     -10.955  -4.690   8.949  1.00 87.65           H
ATOM   3261  CG1 VAL A 219     -10.435  -6.593   8.136  1.00 87.65           C
ATOM   3262 1HG1 VAL A 219     -11.200  -6.531   7.362  1.00 87.65           H
ATOM   3263 2HG1 VAL A 219      -9.555  -7.098   7.737  1.00 87.65           H
ATOM   3264 3HG1 VAL A 219     -10.822  -7.155   8.986  1.00 87.65           H
ATOM   3265  CG2 VAL A 219      -9.050  -5.230   9.743  1.00 87.65           C
ATOM   3266 1HG2 VAL A 219      -8.122  -5.688   9.400  1.00 87.65           H
ATOM   3267 2HG2 VAL A 219      -8.848  -4.217  10.092  1.00 87.65           H
ATOM   3268 3HG2 VAL A 219      -9.465  -5.820  10.561  1.00 87.65           H
ATOM   3269  HN  VAL A 219      -9.858  -2.716   8.647  1.00 87.65           H
ATOM   3270  N   ILE A 220     -11.462  -3.705   6.177  1.00 85.79           N
ATOM   3271  CA  ILE A 220     -12.406  -3.736   5.073  1.00 85.79           C
ATOM   3272  C   ILE A 220     -11.700  -3.288   3.791  1.00 85.79           C
ATOM   3273  O   ILE A 220     -11.778  -3.965   2.767  1.00 85.79           O
ATOM   3274  HA  ILE A 220     -12.727  -4.770   4.947  1.00 85.79           H
ATOM   3275  CB  ILE A 220     -13.651  -2.913   5.409  1.00 85.79           C
ATOM   3276  HB  ILE A 220     -13.327  -1.957   5.822  1.00 85.79           H
ATOM   3277  CG1 ILE A 220     -14.493  -3.606   6.482  1.00 85.79           C
ATOM   3278 1HG1 ILE A 220     -14.923  -4.522   6.076  1.00 85.79           H
ATOM   3279 2HG1 ILE A 220     -13.857  -3.895   7.318  1.00 85.79           H
ATOM   3280  CG2 ILE A 220     -14.464  -2.608   4.150  1.00 85.79           C
ATOM   3281 1HG2 ILE A 220     -13.850  -2.043   3.449  1.00 85.79           H
ATOM   3282 2HG2 ILE A 220     -14.778  -3.543   3.685  1.00 85.79           H
ATOM   3283 3HG2 ILE A 220     -15.343  -2.022   4.418  1.00 85.79           H
ATOM   3284  CD1 ILE A 220     -15.612  -2.688   6.978  1.00 85.79           C
ATOM   3285 1HD1 ILE A 220     -15.178  -1.784   7.405  1.00 85.79           H
ATOM   3286 2HD1 ILE A 220     -16.260  -2.420   6.144  1.00 85.79           H
ATOM   3287 3HD1 ILE A 220     -16.195  -3.205   7.740  1.00 85.79           H
ATOM   3288  HN  ILE A 220     -11.704  -3.085   6.923  1.00 85.79           H
ATOM   3289  N   LEU A 221     -11.028  -2.151   3.890  1.00 81.16           N
ATOM   3290  CA  LEU A 221     -10.391  -1.554   2.728  1.00 81.16           C
ATOM   3291  C   LEU A 221      -9.069  -2.273   2.452  1.00 81.16           C
ATOM   3292  O   LEU A 221      -8.577  -2.264   1.325  1.00 81.16           O
ATOM   3293  HA  LEU A 221     -11.053  -1.710   1.877  1.00 81.16           H
ATOM   3294  CB  LEU A 221     -10.242  -0.043   2.916  1.00 81.16           C
ATOM   3295 1HB  LEU A 221      -9.607   0.135   3.783  1.00 81.16           H
ATOM   3296 2HB  LEU A 221      -9.718   0.360   2.049  1.00 81.16           H
ATOM   3297  CG  LEU A 221     -11.543   0.741   3.101  1.00 81.16           C
ATOM   3298  HG  LEU A 221     -12.100   0.290   3.923  1.00 81.16           H
ATOM   3299  CD1 LEU A 221     -11.257   2.192   3.492  1.00 81.16           C
ATOM   3300 1HD1 LEU A 221     -10.700   2.214   4.428  1.00 81.16           H
ATOM   3301 2HD1 LEU A 221     -10.670   2.671   2.708  1.00 81.16           H
ATOM   3302 3HD1 LEU A 221     -12.199   2.727   3.617  1.00 81.16           H
ATOM   3303  CD2 LEU A 221     -12.423   0.646   1.853  1.00 81.16           C
ATOM   3304 1HD2 LEU A 221     -11.887   1.056   0.998  1.00 81.16           H
ATOM   3305 2HD2 LEU A 221     -12.669  -0.399   1.661  1.00 81.16           H
ATOM   3306 3HD2 LEU A 221     -13.341   1.212   2.012  1.00 81.16           H
ATOM   3307  HN  LEU A 221     -10.916  -1.640   4.743  1.00 81.16           H
ATOM   3308  N   GLY A 222      -8.531  -2.878   3.501  1.00 75.94           N
ATOM   3309  CA  GLY A 222      -7.215  -3.490   3.418  1.00 75.94           C
ATOM   3310  C   GLY A 222      -7.289  -4.857   2.735  1.00 75.94           C
ATOM   3311  O   GLY A 222      -6.393  -5.225   1.977  1.00 75.94           O
ATOM   3312 1HA  GLY A 222      -6.541  -2.838   2.864  1.00 75.94           H
ATOM   3313 2HA  GLY A 222      -6.799  -3.602   4.419  1.00 75.94           H
ATOM   3314  HN  GLY A 222      -8.977  -2.953   4.393  1.00 75.94           H
ATOM   3315  N   PHE A 223      -8.365  -5.572   3.027  1.00 77.12           N
ATOM   3316  CA  PHE A 223      -8.434  -6.987   2.703  1.00 77.12           C
ATOM   3317  C   PHE A 223      -9.566  -7.267   1.712  1.00 77.12           C
ATOM   3318  O   PHE A 223      -9.324  -7.760   0.611  1.00 77.12           O
ATOM   3319  HA  PHE A 223      -7.481  -7.262   2.250  1.00 77.12           H
ATOM   3320  CB  PHE A 223      -8.719  -7.732   4.008  1.00 77.12           C
ATOM   3321 1HB  PHE A 223      -7.984  -7.430   4.755  1.00 77.12           H
ATOM   3322 2HB  PHE A 223      -9.696  -7.428   4.382  1.00 77.12           H
ATOM   3323  CG  PHE A 223      -8.691  -9.256   3.873  1.00 77.12           C
ATOM   3324  CD1 PHE A 223      -9.849  -9.966   3.943  1.00 77.12           C
ATOM   3325  HD1 PHE A 223     -10.797  -9.449   4.095  1.00 77.12           H
ATOM   3326  CD2 PHE A 223      -7.509  -9.901   3.684  1.00 77.12           C
ATOM   3327  HD2 PHE A 223      -6.581  -9.332   3.628  1.00 77.12           H
ATOM   3328  CE1 PHE A 223      -9.823 -11.380   3.818  1.00 77.12           C
ATOM   3329  HE1 PHE A 223     -10.751 -11.949   3.875  1.00 77.12           H
ATOM   3330  CE2 PHE A 223      -7.483 -11.315   3.559  1.00 77.12           C
ATOM   3331  HE2 PHE A 223      -6.535 -11.831   3.407  1.00 77.12           H
ATOM   3332  CZ  PHE A 223      -8.641 -12.025   3.629  1.00 77.12           C
ATOM   3333  HZ  PHE A 223      -8.621 -13.110   3.533  1.00 77.12           H
ATOM   3334  HN  PHE A 223      -9.178  -5.202   3.477  1.00 77.12           H
ATOM   3335  N   PHE A 224     -10.777  -6.941   2.139  1.00 81.47           N
ATOM   3336  CA  PHE A 224     -11.964  -7.352   1.408  1.00 81.47           C
ATOM   3337  C   PHE A 224     -12.035  -6.661   0.045  1.00 81.47           C
ATOM   3338  O   PHE A 224     -12.393  -7.285  -0.953  1.00 81.47           O
ATOM   3339  HA  PHE A 224     -11.898  -8.431   1.264  1.00 81.47           H
ATOM   3340  CB  PHE A 224     -13.173  -6.929   2.244  1.00 81.47           C
ATOM   3341 1HB  PHE A 224     -13.000  -5.926   2.634  1.00 81.47           H
ATOM   3342 2HB  PHE A 224     -14.048  -6.873   1.597  1.00 81.47           H
ATOM   3343  CG  PHE A 224     -13.481  -7.868   3.412  1.00 81.47           C
ATOM   3344  CD1 PHE A 224     -14.185  -9.012   3.198  1.00 81.47           C
ATOM   3345  HD1 PHE A 224     -14.529  -9.260   2.194  1.00 81.47           H
ATOM   3346  CD2 PHE A 224     -13.051  -7.559   4.665  1.00 81.47           C
ATOM   3347  HD2 PHE A 224     -12.487  -6.642   4.837  1.00 81.47           H
ATOM   3348  CE1 PHE A 224     -14.471  -9.883   4.282  1.00 81.47           C
ATOM   3349  HE1 PHE A 224     -15.035 -10.800   4.111  1.00 81.47           H
ATOM   3350  CE2 PHE A 224     -13.337  -8.430   5.749  1.00 81.47           C
ATOM   3351  HE2 PHE A 224     -12.992  -8.182   6.753  1.00 81.47           H
ATOM   3352  CZ  PHE A 224     -14.041  -9.574   5.535  1.00 81.47           C
ATOM   3353  HZ  PHE A 224     -14.260 -10.243   6.367  1.00 81.47           H
ATOM   3354  HN  PHE A 224     -10.954  -6.408   2.966  1.00 81.47           H
ATOM   3355  N   LEU A 225     -11.688  -5.382   0.046  1.00 77.08           N
ATOM   3356  CA  LEU A 225     -11.737  -4.592  -1.172  1.00 77.08           C
ATOM   3357  C   LEU A 225     -10.773  -5.188  -2.200  1.00 77.08           C
ATOM   3358  O   LEU A 225     -11.166  -5.480  -3.329  1.00 77.08           O
ATOM   3359  HA  LEU A 225     -12.750  -4.664  -1.567  1.00 77.08           H
ATOM   3360  CB  LEU A 225     -11.473  -3.117  -0.865  1.00 77.08           C
ATOM   3361 1HB  LEU A 225     -12.243  -2.766  -0.178  1.00 77.08           H
ATOM   3362 2HB  LEU A 225     -10.520  -3.040  -0.342  1.00 77.08           H
ATOM   3363  CG  LEU A 225     -11.438  -2.176  -2.071  1.00 77.08           C
ATOM   3364  HG  LEU A 225     -10.777  -2.609  -2.822  1.00 77.08           H
ATOM   3365  CD1 LEU A 225     -12.824  -2.050  -2.708  1.00 77.08           C
ATOM   3366 1HD1 LEU A 225     -13.162  -3.031  -3.040  1.00 77.08           H
ATOM   3367 2HD1 LEU A 225     -13.525  -1.652  -1.975  1.00 77.08           H
ATOM   3368 3HD1 LEU A 225     -12.770  -1.375  -3.563  1.00 77.08           H
ATOM   3369  CD2 LEU A 225     -10.857  -0.814  -1.688  1.00 77.08           C
ATOM   3370 1HD2 LEU A 225     -11.472  -0.362  -0.910  1.00 77.08           H
ATOM   3371 2HD2 LEU A 225      -9.840  -0.945  -1.317  1.00 77.08           H
ATOM   3372 3HD2 LEU A 225     -10.843  -0.165  -2.563  1.00 77.08           H
ATOM   3373  HN  LEU A 225     -11.379  -4.888   0.859  1.00 77.08           H
ATOM   3374  N   PRO A 226      -9.499  -5.379  -1.831  1.00 73.98           N
ATOM   3375  CA  PRO A 226      -8.548  -6.048  -2.722  1.00 73.98           C
ATOM   3376  C   PRO A 226      -9.060  -7.394  -3.207  1.00 73.98           C
ATOM   3377  O   PRO A 226      -8.936  -7.721  -4.386  1.00 73.98           O
ATOM   3378  HA  PRO A 226      -8.402  -5.456  -3.626  1.00 73.98           H
ATOM   3379  CB  PRO A 226      -7.289  -6.194  -1.865  1.00 73.98           C
ATOM   3380 1HB  PRO A 226      -7.269  -7.150  -1.341  1.00 73.98           H
ATOM   3381 2HB  PRO A 226      -6.383  -6.143  -2.469  1.00 73.98           H
ATOM   3382  CG  PRO A 226      -7.385  -5.022  -0.895  1.00 73.98           C
ATOM   3383 1HG  PRO A 226      -6.770  -5.179  -0.008  1.00 73.98           H
ATOM   3384 2HG  PRO A 226      -7.039  -4.093  -1.347  1.00 73.98           H
ATOM   3385  CD  PRO A 226      -8.867  -4.978  -0.561  1.00 73.98           C
ATOM   3386 1HD  PRO A 226      -9.121  -5.665   0.246  1.00 73.98           H
ATOM   3387 2HD  PRO A 226      -9.181  -3.984  -0.241  1.00 73.98           H
ATOM   3388  N   PHE A 227      -9.626  -8.146  -2.274  1.00 79.00           N
ATOM   3389  CA  PHE A 227     -10.092  -9.489  -2.577  1.00 79.00           C
ATOM   3390  C   PHE A 227     -11.203  -9.459  -3.629  1.00 79.00           C
ATOM   3391  O   PHE A 227     -11.187 -10.245  -4.576  1.00 79.00           O
ATOM   3392  HA  PHE A 227      -9.240 -10.047  -2.966  1.00 79.00           H
ATOM   3393  CB  PHE A 227     -10.652 -10.071  -1.278  1.00 79.00           C
ATOM   3394 1HB  PHE A 227      -9.875 -10.041  -0.514  1.00 79.00           H
ATOM   3395 2HB  PHE A 227     -11.467  -9.438  -0.929  1.00 79.00           H
ATOM   3396  CG  PHE A 227     -11.162 -11.508  -1.409  1.00 79.00           C
ATOM   3397  CD1 PHE A 227     -12.490 -11.744  -1.583  1.00 79.00           C
ATOM   3398  HD1 PHE A 227     -13.191 -10.910  -1.629  1.00 79.00           H
ATOM   3399  CD2 PHE A 227     -10.288 -12.548  -1.352  1.00 79.00           C
ATOM   3400  HD2 PHE A 227      -9.224 -12.359  -1.212  1.00 79.00           H
ATOM   3401  CE1 PHE A 227     -12.964 -13.077  -1.705  1.00 79.00           C
ATOM   3402  HE1 PHE A 227     -14.028 -13.267  -1.844  1.00 79.00           H
ATOM   3403  CE2 PHE A 227     -10.762 -13.881  -1.473  1.00 79.00           C
ATOM   3404  HE2 PHE A 227     -10.061 -14.715  -1.427  1.00 79.00           H
ATOM   3405  CZ  PHE A 227     -12.090 -14.118  -1.647  1.00 79.00           C
ATOM   3406  HZ  PHE A 227     -12.453 -15.141  -1.741  1.00 79.00           H
ATOM   3407  HN  PHE A 227      -9.767  -7.853  -1.329  1.00 79.00           H
ATOM   3408  N   VAL A 228     -12.141  -8.545  -3.428  1.00 80.83           N
ATOM   3409  CA  VAL A 228     -13.243  -8.387  -4.360  1.00 80.83           C
ATOM   3410  C   VAL A 228     -12.692  -7.992  -5.732  1.00 80.83           C
ATOM   3411  O   VAL A 228     -13.116  -8.531  -6.754  1.00 80.83           O
ATOM   3412  HA  VAL A 228     -13.742  -9.352  -4.447  1.00 80.83           H
ATOM   3413  CB  VAL A 228     -14.254  -7.379  -3.810  1.00 80.83           C
ATOM   3414  HB  VAL A 228     -13.708  -6.480  -3.522  1.00 80.83           H
ATOM   3415  CG1 VAL A 228     -15.275  -6.986  -4.879  1.00 80.83           C
ATOM   3416 1HG1 VAL A 228     -14.759  -6.536  -5.727  1.00 80.83           H
ATOM   3417 2HG1 VAL A 228     -15.813  -7.874  -5.211  1.00 80.83           H
ATOM   3418 3HG1 VAL A 228     -15.981  -6.269  -4.461  1.00 80.83           H
ATOM   3419  CG2 VAL A 228     -14.949  -7.926  -2.561  1.00 80.83           C
ATOM   3420 1HG2 VAL A 228     -15.476  -8.846  -2.813  1.00 80.83           H
ATOM   3421 2HG2 VAL A 228     -14.205  -8.131  -1.791  1.00 80.83           H
ATOM   3422 3HG2 VAL A 228     -15.662  -7.189  -2.190  1.00 80.83           H
ATOM   3423  HN  VAL A 228     -12.155  -7.922  -2.646  1.00 80.83           H
ATOM   3424  N   VAL A 229     -11.756  -7.055  -5.711  1.00 74.31           N
ATOM   3425  CA  VAL A 229     -11.153  -6.572  -6.942  1.00 74.31           C
ATOM   3426  C   VAL A 229     -10.490  -7.741  -7.673  1.00 74.31           C
ATOM   3427  O   VAL A 229     -10.664  -7.902  -8.880  1.00 74.31           O
ATOM   3428  HA  VAL A 229     -11.953  -6.175  -7.567  1.00 74.31           H
ATOM   3429  CB  VAL A 229     -10.182  -5.430  -6.635  1.00 74.31           C
ATOM   3430  HB  VAL A 229      -9.514  -5.763  -5.841  1.00 74.31           H
ATOM   3431  CG1 VAL A 229      -9.326  -5.095  -7.859  1.00 74.31           C
ATOM   3432 1HG1 VAL A 229      -8.751  -5.974  -8.152  1.00 74.31           H
ATOM   3433 2HG1 VAL A 229      -9.972  -4.792  -8.682  1.00 74.31           H
ATOM   3434 3HG1 VAL A 229      -8.644  -4.281  -7.613  1.00 74.31           H
ATOM   3435  CG2 VAL A 229     -10.930  -4.193  -6.134  1.00 74.31           C
ATOM   3436 1HG2 VAL A 229     -11.632  -3.859  -6.898  1.00 74.31           H
ATOM   3437 2HG2 VAL A 229     -11.475  -4.442  -5.223  1.00 74.31           H
ATOM   3438 3HG2 VAL A 229     -10.215  -3.397  -5.924  1.00 74.31           H
ATOM   3439  HN  VAL A 229     -11.410  -6.628  -4.875  1.00 74.31           H
ATOM   3440  N   MET A 230      -9.744  -8.527  -6.911  1.00 75.72           N
ATOM   3441  CA  MET A 230      -9.037  -9.664  -7.476  1.00 75.72           C
ATOM   3442  C   MET A 230     -10.011 -10.640  -8.140  1.00 75.72           C
ATOM   3443  O   MET A 230      -9.784 -11.077  -9.268  1.00 75.72           O
ATOM   3444  HA  MET A 230      -8.362  -9.248  -8.223  1.00 75.72           H
ATOM   3445  CB  MET A 230      -8.266 -10.387  -6.369  1.00 75.72           C
ATOM   3446 1HB  MET A 230      -8.896 -10.482  -5.485  1.00 75.72           H
ATOM   3447 2HB  MET A 230      -8.018 -11.397  -6.694  1.00 75.72           H
ATOM   3448  CG  MET A 230      -6.985  -9.631  -6.010  1.00 75.72           C
ATOM   3449 1HG  MET A 230      -6.225  -9.804  -6.772  1.00 75.72           H
ATOM   3450 2HG  MET A 230      -7.179  -8.559  -5.991  1.00 75.72           H
ATOM   3451  SD  MET A 230      -6.385 -10.169  -4.418  1.00 75.72           S
ATOM   3452  CE  MET A 230      -5.031  -9.028  -4.195  1.00 75.72           C
ATOM   3453 1HE  MET A 230      -4.312  -9.153  -5.005  1.00 75.72           H
ATOM   3454 2HE  MET A 230      -5.412  -8.006  -4.202  1.00 75.72           H
ATOM   3455 3HE  MET A 230      -4.542  -9.226  -3.241  1.00 75.72           H
ATOM   3456  HN  MET A 230      -9.618  -8.397  -5.928  1.00 75.72           H
ATOM   3457  N   ALA A 231     -11.074 -10.952  -7.414  1.00 80.63           N
ATOM   3458  CA  ALA A 231     -12.067 -11.891  -7.907  1.00 80.63           C
ATOM   3459  C   ALA A 231     -12.662 -11.359  -9.213  1.00 80.63           C
ATOM   3460  O   ALA A 231     -12.833 -12.109 -10.172  1.00 80.63           O
ATOM   3461  HA  ALA A 231     -11.561 -12.835  -8.107  1.00 80.63           H
ATOM   3462  CB  ALA A 231     -13.132 -12.119  -6.832  1.00 80.63           C
ATOM   3463 1HB  ALA A 231     -12.662 -12.525  -5.936  1.00 80.63           H
ATOM   3464 2HB  ALA A 231     -13.615 -11.172  -6.592  1.00 80.63           H
ATOM   3465 3HB  ALA A 231     -13.877 -12.823  -7.202  1.00 80.63           H
ATOM   3466  HN  ALA A 231     -11.261 -10.576  -6.506  1.00 80.63           H
ATOM   3467  N   CYS A 232     -12.960 -10.068  -9.207  1.00 75.83           N
ATOM   3468  CA  CYS A 232     -13.507  -9.421 -10.388  1.00 75.83           C
ATOM   3469  C   CYS A 232     -12.466  -9.504 -11.506  1.00 75.83           C
ATOM   3470  O   CYS A 232     -12.805  -9.788 -12.654  1.00 75.83           O
ATOM   3471  HA  CYS A 232     -14.409  -9.971 -10.657  1.00 75.83           H
ATOM   3472  CB  CYS A 232     -13.922  -7.977 -10.100  1.00 75.83           C
ATOM   3473 1HB  CYS A 232     -13.106  -7.445  -9.611  1.00 75.83           H
ATOM   3474 2HB  CYS A 232     -14.127  -7.456 -11.036  1.00 75.83           H
ATOM   3475  SG  CYS A 232     -15.409  -7.953  -9.034  1.00 75.83           S
ATOM   3476  HG  CYS A 232     -14.764  -8.166  -7.891  1.00 75.83           H
ATOM   3477  HN  CYS A 232     -12.834  -9.468  -8.417  1.00 75.83           H
ATOM   3478  N   CYS A 233     -11.221  -9.251 -11.132  1.00 71.96           N
ATOM   3479  CA  CYS A 233     -10.140  -9.218 -12.103  1.00 71.96           C
ATOM   3480  C   CYS A 233     -10.062 -10.586 -12.783  1.00 71.96           C
ATOM   3481  O   CYS A 233     -10.055 -10.674 -14.010  1.00 71.96           O
ATOM   3482  HA  CYS A 233     -10.391  -8.440 -12.824  1.00 71.96           H
ATOM   3483  CB  CYS A 233      -8.810  -8.826 -11.455  1.00 71.96           C
ATOM   3484 1HB  CYS A 233      -8.617  -9.460 -10.590  1.00 71.96           H
ATOM   3485 2HB  CYS A 233      -7.993  -8.988 -12.158  1.00 71.96           H
ATOM   3486  SG  CYS A 233      -8.856  -7.069 -10.944  1.00 71.96           S
ATOM   3487  HG  CYS A 233      -9.899  -7.189 -10.128  1.00 71.96           H
ATOM   3488  HN  CYS A 233     -10.946  -9.072 -10.187  1.00 71.96           H
ATOM   3489  N   TYR A 234     -10.006 -11.620 -11.956  1.00 74.87           N
ATOM   3490  CA  TYR A 234      -9.811 -12.969 -12.458  1.00 74.87           C
ATOM   3491  C   TYR A 234     -11.024 -13.435 -13.266  1.00 74.87           C
ATOM   3492  O   TYR A 234     -10.872 -14.054 -14.318  1.00 74.87           O
ATOM   3493  HA  TYR A 234      -8.933 -12.964 -13.104  1.00 74.87           H
ATOM   3494  CB  TYR A 234      -9.664 -13.861 -11.223  1.00 74.87           C
ATOM   3495 1HB  TYR A 234     -10.365 -13.526 -10.459  1.00 74.87           H
ATOM   3496 2HB  TYR A 234      -9.944 -14.880 -11.488  1.00 74.87           H
ATOM   3497  CG  TYR A 234      -8.254 -13.873 -10.629  1.00 74.87           C
ATOM   3498  CD1 TYR A 234      -7.186 -14.296 -11.395  1.00 74.87           C
ATOM   3499  HD1 TYR A 234      -7.348 -14.621 -12.423  1.00 74.87           H
ATOM   3500  CD2 TYR A 234      -8.050 -13.462  -9.328  1.00 74.87           C
ATOM   3501  HD2 TYR A 234      -8.893 -13.128  -8.723  1.00 74.87           H
ATOM   3502  CE1 TYR A 234      -5.859 -14.308 -10.836  1.00 74.87           C
ATOM   3503  HE1 TYR A 234      -5.007 -14.639 -11.429  1.00 74.87           H
ATOM   3504  CE2 TYR A 234      -6.723 -13.474  -8.769  1.00 74.87           C
ATOM   3505  HE2 TYR A 234      -6.547 -13.152  -7.742  1.00 74.87           H
ATOM   3506  CZ  TYR A 234      -5.693 -13.896  -9.550  1.00 74.87           C
ATOM   3507  OH  TYR A 234      -4.440 -13.907  -9.022  1.00 74.87           O
ATOM   3508  HH  TYR A 234      -3.803 -14.340  -9.661  1.00 74.87           H
ATOM   3509  HN  TYR A 234     -10.092 -11.547 -10.962  1.00 74.87           H
ATOM   3510  N   THR A 235     -12.200 -13.119 -12.744  1.00 80.42           N
ATOM   3511  CA  THR A 235     -13.437 -13.486 -13.411  1.00 80.42           C
ATOM   3512  C   THR A 235     -13.478 -12.895 -14.822  1.00 80.42           C
ATOM   3513  O   THR A 235     -13.859 -13.576 -15.773  1.00 80.42           O
ATOM   3514  HA  THR A 235     -13.462 -14.570 -13.517  1.00 80.42           H
ATOM   3515  CB  THR A 235     -14.602 -13.032 -12.528  1.00 80.42           C
ATOM   3516  HB  THR A 235     -15.552 -13.143 -13.051  1.00 80.42           H
ATOM   3517  OG1 THR A 235     -14.257 -11.701 -12.155  1.00 80.42           O
ATOM   3518  HG1 THR A 235     -14.562 -11.059 -12.858  1.00 80.42           H
ATOM   3519  CG2 THR A 235     -14.659 -13.789 -11.200  1.00 80.42           C
ATOM   3520 1HG2 THR A 235     -13.735 -13.623 -10.647  1.00 80.42           H
ATOM   3521 2HG2 THR A 235     -14.780 -14.855 -11.394  1.00 80.42           H
ATOM   3522 3HG2 THR A 235     -15.504 -13.428 -10.612  1.00 80.42           H
ATOM   3523  HN  THR A 235     -12.314 -12.622 -11.884  1.00 80.42           H
ATOM   3524  N   ILE A 236     -13.081 -11.635 -14.913  1.00 74.93           N
ATOM   3525  CA  ILE A 236     -13.039 -10.954 -16.197  1.00 74.93           C
ATOM   3526  C   ILE A 236     -11.970 -11.603 -17.078  1.00 74.93           C
ATOM   3527  O   ILE A 236     -12.195 -11.832 -18.266  1.00 74.93           O
ATOM   3528  HA  ILE A 236     -14.010 -11.094 -16.672  1.00 74.93           H
ATOM   3529  CB  ILE A 236     -12.843  -9.450 -15.999  1.00 74.93           C
ATOM   3530  HB  ILE A 236     -12.040  -9.302 -15.278  1.00 74.93           H
ATOM   3531  CG1 ILE A 236     -14.101  -8.805 -15.414  1.00 74.93           C
ATOM   3532 1HG1 ILE A 236     -14.887  -8.782 -16.168  1.00 74.93           H
ATOM   3533 2HG1 ILE A 236     -14.471  -9.409 -14.585  1.00 74.93           H
ATOM   3534  CG2 ILE A 236     -12.409  -8.778 -17.303  1.00 74.93           C
ATOM   3535 1HG2 ILE A 236     -11.467  -9.212 -17.639  1.00 74.93           H
ATOM   3536 2HG2 ILE A 236     -13.173  -8.934 -18.065  1.00 74.93           H
ATOM   3537 3HG2 ILE A 236     -12.276  -7.709 -17.135  1.00 74.93           H
ATOM   3538  CD1 ILE A 236     -13.813  -7.384 -14.927  1.00 74.93           C
ATOM   3539 1HD1 ILE A 236     -13.043  -7.413 -14.155  1.00 74.93           H
ATOM   3540 2HD1 ILE A 236     -13.466  -6.777 -15.763  1.00 74.93           H
ATOM   3541 3HD1 ILE A 236     -14.723  -6.949 -14.515  1.00 74.93           H
ATOM   3542  HN  ILE A 236     -12.792 -11.081 -14.132  1.00 74.93           H
ATOM   3543  N   ILE A 237     -10.831 -11.882 -16.463  1.00 72.34           N
ATOM   3544  CA  ILE A 237      -9.717 -12.475 -17.184  1.00 72.34           C
ATOM   3545  C   ILE A 237     -10.166 -13.797 -17.811  1.00 72.34           C
ATOM   3546  O   ILE A 237      -9.953 -14.027 -19.000  1.00 72.34           O
ATOM   3547  HA  ILE A 237      -9.443 -11.788 -17.985  1.00 72.34           H
ATOM   3548  CB  ILE A 237      -8.498 -12.612 -16.268  1.00 72.34           C
ATOM   3549  HB  ILE A 237      -8.848 -12.885 -15.273  1.00 72.34           H
ATOM   3550  CG1 ILE A 237      -7.759 -11.278 -16.137  1.00 72.34           C
ATOM   3551 1HG1 ILE A 237      -7.248 -11.048 -17.071  1.00 72.34           H
ATOM   3552 2HG1 ILE A 237      -8.477 -10.477 -15.961  1.00 72.34           H
ATOM   3553  CG2 ILE A 237      -7.575 -13.734 -16.748  1.00 72.34           C
ATOM   3554 1HG2 ILE A 237      -8.120 -14.678 -16.747  1.00 72.34           H
ATOM   3555 2HG2 ILE A 237      -7.231 -13.514 -17.758  1.00 72.34           H
ATOM   3556 3HG2 ILE A 237      -6.717 -13.809 -16.080  1.00 72.34           H
ATOM   3557  CD1 ILE A 237      -6.746 -11.324 -14.992  1.00 72.34           C
ATOM   3558 1HD1 ILE A 237      -7.264 -11.530 -14.055  1.00 72.34           H
ATOM   3559 2HD1 ILE A 237      -6.016 -12.110 -15.183  1.00 72.34           H
ATOM   3560 3HD1 ILE A 237      -6.235 -10.364 -14.920  1.00 72.34           H
ATOM   3561  HN  ILE A 237     -10.662 -11.711 -15.492  1.00 72.34           H
ATOM   3562  N   ILE A 238     -10.779 -14.630 -16.982  1.00 76.63           N
ATOM   3563  CA  ILE A 238     -11.230 -15.935 -17.433  1.00 76.63           C
ATOM   3564  C   ILE A 238     -12.213 -15.758 -18.592  1.00 76.63           C
ATOM   3565  O   ILE A 238     -12.086 -16.417 -19.624  1.00 76.63           O
ATOM   3566  HA  ILE A 238     -10.357 -16.475 -17.799  1.00 76.63           H
ATOM   3567  CB  ILE A 238     -11.800 -16.738 -16.262  1.00 76.63           C
ATOM   3568  HB  ILE A 238     -12.496 -16.101 -15.717  1.00 76.63           H
ATOM   3569  CG1 ILE A 238     -10.694 -17.140 -15.283  1.00 76.63           C
ATOM   3570 1HG1 ILE A 238     -10.107 -17.955 -15.707  1.00 76.63           H
ATOM   3571 2HG1 ILE A 238     -10.014 -16.301 -15.133  1.00 76.63           H
ATOM   3572  CG2 ILE A 238     -12.591 -17.949 -16.760  1.00 76.63           C
ATOM   3573 1HG2 ILE A 238     -13.417 -17.611 -17.386  1.00 76.63           H
ATOM   3574 2HG2 ILE A 238     -11.936 -18.597 -17.343  1.00 76.63           H
ATOM   3575 3HG2 ILE A 238     -12.985 -18.502 -15.908  1.00 76.63           H
ATOM   3576  CD1 ILE A 238     -11.283 -17.573 -13.939  1.00 76.63           C
ATOM   3577 1HD1 ILE A 238     -11.849 -16.748 -13.507  1.00 76.63           H
ATOM   3578 2HD1 ILE A 238     -11.943 -18.427 -14.089  1.00 76.63           H
ATOM   3579 3HD1 ILE A 238     -10.475 -17.853 -13.262  1.00 76.63           H
ATOM   3580  HN  ILE A 238     -10.967 -14.425 -16.022  1.00 76.63           H
ATOM   3581  N   HIS A 239     -13.170 -14.866 -18.384  1.00 77.38           N
ATOM   3582  CA  HIS A 239     -14.209 -14.638 -19.374  1.00 77.38           C
ATOM   3583  C   HIS A 239     -13.572 -14.197 -20.694  1.00 77.38           C
ATOM   3584  O   HIS A 239     -14.008 -14.613 -21.767  1.00 77.38           O
ATOM   3585  HA  HIS A 239     -14.712 -15.593 -19.525  1.00 77.38           H
ATOM   3586  CB  HIS A 239     -15.246 -13.641 -18.854  1.00 77.38           C
ATOM   3587 1HB  HIS A 239     -15.639 -14.004 -17.904  1.00 77.38           H
ATOM   3588 2HB  HIS A 239     -14.752 -12.691 -18.652  1.00 77.38           H
ATOM   3589  CG  HIS A 239     -16.398 -13.402 -19.801  1.00 77.38           C
ATOM   3590  ND1 HIS A 239     -16.390 -12.398 -20.753  1.00 77.38           N
ATOM   3591  HD1 HIS A 239     -15.647 -11.746 -20.909  1.00 77.38           H
ATOM   3592  CD2 HIS A 239     -17.592 -14.049 -19.933  1.00 77.38           C
ATOM   3593  HD2 HIS A 239     -17.927 -14.897 -19.336  1.00 77.38           H
ATOM   3594  CE1 HIS A 239     -17.533 -12.446 -21.421  1.00 77.38           C
ATOM   3595  HE1 HIS A 239     -17.827 -11.784 -22.235  1.00 77.38           H
ATOM   3596  NE2 HIS A 239     -18.276 -13.469 -20.912  1.00 77.38           N
ATOM   3597  HN  HIS A 239     -13.242 -14.305 -17.560  1.00 77.38           H
ATOM   3598  N   THR A 240     -12.552 -13.361 -20.572  1.00 71.45           N
ATOM   3599  CA  THR A 240     -11.878 -12.827 -21.743  1.00 71.45           C
ATOM   3600  C   THR A 240     -11.116 -13.936 -22.472  1.00 71.45           C
ATOM   3601  O   THR A 240     -11.115 -13.988 -23.701  1.00 71.45           O
ATOM   3602  HA  THR A 240     -12.633 -12.451 -22.433  1.00 71.45           H
ATOM   3603  CB  THR A 240     -10.983 -11.673 -21.288  1.00 71.45           C
ATOM   3604  HB  THR A 240     -10.169 -12.036 -20.660  1.00 71.45           H
ATOM   3605  OG1 THR A 240     -11.882 -10.762 -20.662  1.00 71.45           O
ATOM   3606  HG1 THR A 240     -11.786 -10.814 -19.668  1.00 71.45           H
ATOM   3607  CG2 THR A 240     -10.406 -10.880 -22.463  1.00 71.45           C
ATOM   3608 1HG2 THR A 240     -11.221 -10.460 -23.052  1.00 71.45           H
ATOM   3609 2HG2 THR A 240      -9.808 -11.542 -23.089  1.00 71.45           H
ATOM   3610 3HG2 THR A 240      -9.779 -10.073 -22.084  1.00 71.45           H
ATOM   3611  HN  THR A 240     -12.186 -13.050 -19.695  1.00 71.45           H
ATOM   3612  N   LEU A 241     -10.487 -14.795 -21.684  1.00 71.47           N
ATOM   3613  CA  LEU A 241      -9.737 -15.909 -22.239  1.00 71.47           C
ATOM   3614  C   LEU A 241     -10.668 -16.765 -23.101  1.00 71.47           C
ATOM   3615  O   LEU A 241     -10.292 -17.190 -24.192  1.00 71.47           O
ATOM   3616  HA  LEU A 241      -8.959 -15.493 -22.878  1.00 71.47           H
ATOM   3617  CB  LEU A 241      -9.038 -16.692 -21.125  1.00 71.47           C
ATOM   3618 1HB  LEU A 241      -9.736 -16.807 -20.296  1.00 71.47           H
ATOM   3619 2HB  LEU A 241      -8.816 -17.692 -21.496  1.00 71.47           H
ATOM   3620  CG  LEU A 241      -7.744 -16.079 -20.586  1.00 71.47           C
ATOM   3621  HG  LEU A 241      -7.909 -15.013 -20.433  1.00 71.47           H
ATOM   3622  CD1 LEU A 241      -7.379 -16.679 -19.227  1.00 71.47           C
ATOM   3623 1HD1 LEU A 241      -8.181 -16.484 -18.515  1.00 71.47           H
ATOM   3624 2HD1 LEU A 241      -7.239 -17.755 -19.330  1.00 71.47           H
ATOM   3625 3HD1 LEU A 241      -6.455 -16.226 -18.866  1.00 71.47           H
ATOM   3626  CD2 LEU A 241      -6.607 -16.220 -21.599  1.00 71.47           C
ATOM   3627 1HD2 LEU A 241      -6.433 -17.276 -21.807  1.00 71.47           H
ATOM   3628 2HD2 LEU A 241      -6.877 -15.708 -22.522  1.00 71.47           H
ATOM   3629 3HD2 LEU A 241      -5.699 -15.776 -21.190  1.00 71.47           H
ATOM   3630  HN  LEU A 241     -10.483 -14.739 -20.685  1.00 71.47           H
ATOM   3631  N   ILE A 242     -11.864 -16.992 -22.578  1.00 75.30           N
ATOM   3632  CA  ILE A 242     -12.819 -17.861 -23.245  1.00 75.30           C
ATOM   3633  C   ILE A 242     -13.239 -17.227 -24.572  1.00 75.30           C
ATOM   3634  O   ILE A 242     -13.368 -17.918 -25.581  1.00 75.30           O
ATOM   3635  HA  ILE A 242     -12.311 -18.802 -23.457  1.00 75.30           H
ATOM   3636  CB  ILE A 242     -13.993 -18.179 -22.316  1.00 75.30           C
ATOM   3637  HB  ILE A 242     -14.395 -17.239 -21.940  1.00 75.30           H
ATOM   3638  CG1 ILE A 242     -13.529 -18.990 -21.104  1.00 75.30           C
ATOM   3639 1HG1 ILE A 242     -13.327 -20.018 -21.406  1.00 75.30           H
ATOM   3640 2HG1 ILE A 242     -12.593 -18.579 -20.724  1.00 75.30           H
ATOM   3641  CG2 ILE A 242     -15.119 -18.880 -23.078  1.00 75.30           C
ATOM   3642 1HG2 ILE A 242     -15.474 -18.233 -23.880  1.00 75.30           H
ATOM   3643 2HG2 ILE A 242     -14.746 -19.813 -23.502  1.00 75.30           H
ATOM   3644 3HG2 ILE A 242     -15.941 -19.095 -22.394  1.00 75.30           H
ATOM   3645  CD1 ILE A 242     -14.585 -18.975 -19.998  1.00 75.30           C
ATOM   3646 1HD1 ILE A 242     -14.767 -17.947 -19.683  1.00 75.30           H
ATOM   3647 2HD1 ILE A 242     -15.512 -19.408 -20.374  1.00 75.30           H
ATOM   3648 3HD1 ILE A 242     -14.230 -19.558 -19.148  1.00 75.30           H
ATOM   3649  HN  ILE A 242     -12.183 -16.595 -21.718  1.00 75.30           H
ATOM   3650  N   GLN A 243     -13.442 -15.918 -24.528  1.00 69.26           N
ATOM   3651  CA  GLN A 243     -13.927 -15.196 -25.692  1.00 69.26           C
ATOM   3652  C   GLN A 243     -12.791 -14.976 -26.692  1.00 69.26           C
ATOM   3653  O   GLN A 243     -13.019 -14.957 -27.901  1.00 69.26           O
ATOM   3654  HA  GLN A 243     -14.690 -15.838 -26.133  1.00 69.26           H
ATOM   3655  CB  GLN A 243     -14.565 -13.866 -25.285  1.00 69.26           C
ATOM   3656 1HB  GLN A 243     -13.886 -13.317 -24.633  1.00 69.26           H
ATOM   3657 2HB  GLN A 243     -14.726 -13.250 -26.170  1.00 69.26           H
ATOM   3658  CG  GLN A 243     -15.897 -14.094 -24.567  1.00 69.26           C
ATOM   3659 1HG  GLN A 243     -16.485 -14.834 -25.110  1.00 69.26           H
ATOM   3660 2HG  GLN A 243     -15.713 -14.499 -23.572  1.00 69.26           H
ATOM   3661  CD  GLN A 243     -16.689 -12.789 -24.454  1.00 69.26           C
ATOM   3662  OE1 GLN A 243     -16.155 -11.698 -24.563  1.00 69.26           O
ATOM   3663  NE2 GLN A 243     -17.988 -12.963 -24.229  1.00 69.26           N
ATOM   3664 1HE2 GLN A 243     -18.363 -13.886 -24.150  1.00 69.26           H
ATOM   3665 2HE2 GLN A 243     -18.590 -12.169 -24.140  1.00 69.26           H
ATOM   3666  HN  GLN A 243     -13.279 -15.354 -23.718  1.00 69.26           H
ATOM   3667  N   ALA A 244     -11.592 -14.815 -26.152  1.00 62.03           N
ATOM   3668  CA  ALA A 244     -10.433 -14.521 -26.977  1.00 62.03           C
ATOM   3669  C   ALA A 244     -10.028 -15.779 -27.747  1.00 62.03           C
ATOM   3670  O   ALA A 244      -9.127 -16.504 -27.329  1.00 62.03           O
ATOM   3671  HA  ALA A 244     -10.719 -13.746 -27.688  1.00 62.03           H
ATOM   3672  CB  ALA A 244      -9.301 -13.987 -26.096  1.00 62.03           C
ATOM   3673 1HB  ALA A 244      -9.630 -13.077 -25.594  1.00 62.03           H
ATOM   3674 2HB  ALA A 244      -9.036 -14.738 -25.351  1.00 62.03           H
ATOM   3675 3HB  ALA A 244      -8.432 -13.767 -26.715  1.00 62.03           H
ATOM   3676  HN  ALA A 244     -11.407 -14.882 -25.171  1.00 62.03           H
ATOM   3677  N   LYS A 245     -10.714 -16.000 -28.859  1.00 56.04           N
ATOM   3678  CA  LYS A 245     -10.356 -17.085 -29.756  1.00 56.04           C
ATOM   3679  C   LYS A 245      -8.896 -16.926 -30.186  1.00 56.04           C
ATOM   3680  O   LYS A 245      -8.274 -17.880 -30.648  1.00 56.04           O
ATOM   3681  HA  LYS A 245     -10.451 -18.016 -29.197  1.00 56.04           H
ATOM   3682  CB  LYS A 245     -11.338 -17.158 -30.927  1.00 56.04           C
ATOM   3683 1HB  LYS A 245     -11.482 -16.163 -31.349  1.00 56.04           H
ATOM   3684 2HB  LYS A 245     -10.920 -17.781 -31.718  1.00 56.04           H
ATOM   3685  CG  LYS A 245     -12.685 -17.728 -30.479  1.00 56.04           C
ATOM   3686 1HG  LYS A 245     -12.525 -18.640 -29.904  1.00 56.04           H
ATOM   3687 2HG  LYS A 245     -13.183 -17.018 -29.819  1.00 56.04           H
ATOM   3688  CD  LYS A 245     -13.581 -18.029 -31.683  1.00 56.04           C
ATOM   3689 1HD  LYS A 245     -13.831 -17.100 -32.195  1.00 56.04           H
ATOM   3690 2HD  LYS A 245     -13.041 -18.651 -32.396  1.00 56.04           H
ATOM   3691  CE  LYS A 245     -14.864 -18.738 -31.247  1.00 56.04           C
ATOM   3692 1HE  LYS A 245     -14.617 -19.606 -30.634  1.00 56.04           H
ATOM   3693 2HE  LYS A 245     -15.464 -18.071 -30.628  1.00 56.04           H
ATOM   3694  NZ  LYS A 245     -15.647 -19.165 -32.428  1.00 56.04           N
ATOM   3695 1HZ  LYS A 245     -16.504 -19.613 -32.122  1.00 56.04           H
ATOM   3696 2HZ  LYS A 245     -15.873 -18.355 -32.995  1.00 56.04           H
ATOM   3697 3HZ  LYS A 245     -15.101 -19.820 -32.977  1.00 56.04           H
ATOM   3698  HN  LYS A 245     -11.499 -15.453 -29.149  1.00 56.04           H
ATOM   3699  N   LYS A 246      -8.393 -15.712 -30.018  1.00 55.42           N
ATOM   3700  CA  LYS A 246      -7.099 -15.354 -30.576  1.00 55.42           C
ATOM   3701  C   LYS A 246      -6.035 -15.441 -29.481  1.00 55.42           C
ATOM   3702  O   LYS A 246      -6.137 -14.769 -28.456  1.00 55.42           O
ATOM   3703  HA  LYS A 246      -6.862 -16.088 -31.347  1.00 55.42           H
ATOM   3704  CB  LYS A 246      -7.170 -13.987 -31.258  1.00 55.42           C
ATOM   3705 1HB  LYS A 246      -7.668 -13.273 -30.602  1.00 55.42           H
ATOM   3706 2HB  LYS A 246      -6.161 -13.610 -31.430  1.00 55.42           H
ATOM   3707  CG  LYS A 246      -7.921 -14.075 -32.588  1.00 55.42           C
ATOM   3708 1HG  LYS A 246      -7.625 -14.981 -33.117  1.00 55.42           H
ATOM   3709 2HG  LYS A 246      -8.992 -14.151 -32.401  1.00 55.42           H
ATOM   3710  CD  LYS A 246      -7.636 -12.852 -33.461  1.00 55.42           C
ATOM   3711 1HD  LYS A 246      -8.047 -11.960 -32.989  1.00 55.42           H
ATOM   3712 2HD  LYS A 246      -6.559 -12.701 -33.543  1.00 55.42           H
ATOM   3713  CE  LYS A 246      -8.240 -13.021 -34.857  1.00 55.42           C
ATOM   3714 1HE  LYS A 246      -7.999 -14.010 -35.246  1.00 55.42           H
ATOM   3715 2HE  LYS A 246      -9.327 -12.958 -34.799  1.00 55.42           H
ATOM   3716  NZ  LYS A 246      -7.725 -11.980 -35.774  1.00 55.42           N
ATOM   3717 1HZ  LYS A 246      -8.134 -12.108 -36.693  1.00 55.42           H
ATOM   3718 2HZ  LYS A 246      -7.972 -11.064 -35.418  1.00 55.42           H
ATOM   3719 3HZ  LYS A 246      -6.716 -12.057 -35.840  1.00 55.42           H
ATOM   3720  HN  LYS A 246      -8.852 -14.981 -29.513  1.00 55.42           H
ATOM   3721  N   SER A 247      -5.037 -16.275 -29.735  1.00 53.55           N
ATOM   3722  CA  SER A 247      -4.051 -16.595 -28.716  1.00 53.55           C
ATOM   3723  C   SER A 247      -3.386 -15.313 -28.211  1.00 53.55           C
ATOM   3724  O   SER A 247      -3.067 -15.199 -27.029  1.00 53.55           O
ATOM   3725  HA  SER A 247      -4.610 -17.077 -27.914  1.00 53.55           H
ATOM   3726  CB  SER A 247      -2.996 -17.563 -29.255  1.00 53.55           C
ATOM   3727 1HB  SER A 247      -3.439 -18.552 -29.374  1.00 53.55           H
ATOM   3728 2HB  SER A 247      -2.676 -17.236 -30.245  1.00 53.55           H
ATOM   3729  OG  SER A 247      -1.863 -17.651 -28.395  1.00 53.55           O
ATOM   3730  HG  SER A 247      -2.128 -18.061 -27.523  1.00 53.55           H
ATOM   3731  HN  SER A 247      -4.897 -16.728 -30.615  1.00 53.55           H
ATOM   3732  N   SER A 248      -3.197 -14.379 -29.133  1.00 54.78           N
ATOM   3733  CA  SER A 248      -2.286 -13.272 -28.901  1.00 54.78           C
ATOM   3734  C   SER A 248      -2.690 -12.518 -27.632  1.00 54.78           C
ATOM   3735  O   SER A 248      -1.870 -11.829 -27.027  1.00 54.78           O
ATOM   3736  HA  SER A 248      -1.303 -13.728 -28.777  1.00 54.78           H
ATOM   3737  CB  SER A 248      -2.259 -12.320 -30.098  1.00 54.78           C
ATOM   3738 1HB  SER A 248      -1.455 -11.596 -29.967  1.00 54.78           H
ATOM   3739 2HB  SER A 248      -2.036 -12.883 -31.004  1.00 54.78           H
ATOM   3740  OG  SER A 248      -3.496 -11.632 -30.261  1.00 54.78           O
ATOM   3741  HG  SER A 248      -3.431 -10.987 -31.023  1.00 54.78           H
ATOM   3742  HN  SER A 248      -3.654 -14.372 -30.022  1.00 54.78           H
ATOM   3743  N   LYS A 249      -3.955 -12.674 -27.268  1.00 59.88           N
ATOM   3744  CA  LYS A 249      -4.498 -11.956 -26.127  1.00 59.88           C
ATOM   3745  C   LYS A 249      -3.925 -12.546 -24.838  1.00 59.88           C
ATOM   3746  O   LYS A 249      -3.973 -11.912 -23.785  1.00 59.88           O
ATOM   3747  HA  LYS A 249      -4.171 -10.919 -26.207  1.00 59.88           H
ATOM   3748  CB  LYS A 249      -6.028 -11.953 -26.176  1.00 59.88           C
ATOM   3749 1HB  LYS A 249      -6.391 -12.958 -26.390  1.00 59.88           H
ATOM   3750 2HB  LYS A 249      -6.425 -11.673 -25.200  1.00 59.88           H
ATOM   3751  CG  LYS A 249      -6.541 -10.981 -27.240  1.00 59.88           C
ATOM   3752 1HG  LYS A 249      -6.207  -9.971 -27.006  1.00 59.88           H
ATOM   3753 2HG  LYS A 249      -6.116 -11.241 -28.210  1.00 59.88           H
ATOM   3754  CD  LYS A 249      -8.068 -11.014 -27.322  1.00 59.88           C
ATOM   3755 1HD  LYS A 249      -8.393 -11.959 -27.758  1.00 59.88           H
ATOM   3756 2HD  LYS A 249      -8.491 -10.965 -26.318  1.00 59.88           H
ATOM   3757  CE  LYS A 249      -8.598  -9.850 -28.162  1.00 59.88           C
ATOM   3758 1HE  LYS A 249      -8.103  -8.925 -27.865  1.00 59.88           H
ATOM   3759 2HE  LYS A 249      -8.361 -10.015 -29.213  1.00 59.88           H
ATOM   3760  NZ  LYS A 249     -10.062  -9.713 -27.993  1.00 59.88           N
ATOM   3761 1HZ  LYS A 249     -10.321  -8.736 -28.072  1.00 59.88           H
ATOM   3762 2HZ  LYS A 249     -10.536 -10.248 -28.713  1.00 59.88           H
ATOM   3763 3HZ  LYS A 249     -10.331 -10.062 -27.080  1.00 59.88           H
ATOM   3764  HN  LYS A 249      -4.602 -13.275 -27.736  1.00 59.88           H
ATOM   3765  N   HIS A 250      -3.396 -13.755 -24.962  1.00 63.75           N
ATOM   3766  CA  HIS A 250      -2.872 -14.465 -23.808  1.00 63.75           C
ATOM   3767  C   HIS A 250      -1.738 -13.654 -23.178  1.00 63.75           C
ATOM   3768  O   HIS A 250      -1.624 -13.585 -21.955  1.00 63.75           O
ATOM   3769  HA  HIS A 250      -3.690 -14.545 -23.092  1.00 63.75           H
ATOM   3770  CB  HIS A 250      -2.445 -15.883 -24.190  1.00 63.75           C
ATOM   3771 1HB  HIS A 250      -1.760 -15.830 -25.037  1.00 63.75           H
ATOM   3772 2HB  HIS A 250      -1.891 -16.321 -23.360  1.00 63.75           H
ATOM   3773  CG  HIS A 250      -3.594 -16.795 -24.547  1.00 63.75           C
ATOM   3774  ND1 HIS A 250      -4.585 -17.140 -23.645  1.00 63.75           N
ATOM   3775  HD1 HIS A 250      -4.644 -16.834 -22.695  1.00 63.75           H
ATOM   3776  CD2 HIS A 250      -3.900 -17.429 -25.716  1.00 63.75           C
ATOM   3777  HD2 HIS A 250      -3.324 -17.374 -26.640  1.00 63.75           H
ATOM   3778  CE1 HIS A 250      -5.443 -17.946 -24.254  1.00 63.75           C
ATOM   3779  HE1 HIS A 250      -6.333 -18.389 -23.808  1.00 63.75           H
ATOM   3780  NE2 HIS A 250      -5.016 -18.124 -25.537  1.00 63.75           N
ATOM   3781  HN  HIS A 250      -3.322 -14.246 -25.830  1.00 63.75           H
ATOM   3782  N   LYS A 251      -0.927 -13.060 -24.041  1.00 62.77           N
ATOM   3783  CA  LYS A 251       0.265 -12.362 -23.591  1.00 62.77           C
ATOM   3784  C   LYS A 251      -0.143 -11.194 -22.690  1.00 62.77           C
ATOM   3785  O   LYS A 251       0.409 -11.020 -21.605  1.00 62.77           O
ATOM   3786  HA  LYS A 251       0.851 -13.065 -23.000  1.00 62.77           H
ATOM   3787  CB  LYS A 251       1.126 -11.946 -24.785  1.00 62.77           C
ATOM   3788 1HB  LYS A 251       0.577 -12.115 -25.711  1.00 62.77           H
ATOM   3789 2HB  LYS A 251       1.337 -10.878 -24.732  1.00 62.77           H
ATOM   3790  CG  LYS A 251       2.439 -12.731 -24.814  1.00 62.77           C
ATOM   3791 1HG  LYS A 251       2.927 -12.666 -23.841  1.00 62.77           H
ATOM   3792 2HG  LYS A 251       2.233 -13.785 -24.998  1.00 62.77           H
ATOM   3793  CD  LYS A 251       3.376 -12.192 -25.897  1.00 62.77           C
ATOM   3794 1HD  LYS A 251       2.906 -12.297 -26.875  1.00 62.77           H
ATOM   3795 2HD  LYS A 251       3.547 -11.127 -25.738  1.00 62.77           H
ATOM   3796  CE  LYS A 251       4.713 -12.936 -25.885  1.00 62.77           C
ATOM   3797 1HE  LYS A 251       5.135 -12.920 -24.880  1.00 62.77           H
ATOM   3798 2HE  LYS A 251       4.556 -13.982 -26.149  1.00 62.77           H
ATOM   3799  NZ  LYS A 251       5.660 -12.315 -26.838  1.00 62.77           N
ATOM   3800 1HZ  LYS A 251       6.534 -12.829 -26.829  1.00 62.77           H
ATOM   3801 2HZ  LYS A 251       5.264 -12.336 -27.771  1.00 62.77           H
ATOM   3802 3HZ  LYS A 251       5.831 -11.353 -26.565  1.00 62.77           H
ATOM   3803  HN  LYS A 251      -1.074 -13.050 -25.030  1.00 62.77           H
ATOM   3804  N   ALA A 252      -1.105 -10.423 -23.175  1.00 63.62           N
ATOM   3805  CA  ALA A 252      -1.531  -9.225 -22.471  1.00 63.62           C
ATOM   3806  C   ALA A 252      -2.062  -9.612 -21.089  1.00 63.62           C
ATOM   3807  O   ALA A 252      -1.848  -8.894 -20.114  1.00 63.62           O
ATOM   3808  HA  ALA A 252      -0.657  -8.584 -22.348  1.00 63.62           H
ATOM   3809  CB  ALA A 252      -2.573  -8.483 -23.309  1.00 63.62           C
ATOM   3810 1HB  ALA A 252      -2.136  -8.204 -24.268  1.00 63.62           H
ATOM   3811 2HB  ALA A 252      -3.433  -9.130 -23.476  1.00 63.62           H
ATOM   3812 3HB  ALA A 252      -2.892  -7.584 -22.781  1.00 63.62           H
ATOM   3813  HN  ALA A 252      -1.591 -10.605 -24.030  1.00 63.62           H
ATOM   3814  N   LEU A 253      -2.745 -10.747 -21.050  1.00 71.14           N
ATOM   3815  CA  LEU A 253      -3.395 -11.187 -19.827  1.00 71.14           C
ATOM   3816  C   LEU A 253      -2.329 -11.573 -18.799  1.00 71.14           C
ATOM   3817  O   LEU A 253      -2.493 -11.323 -17.606  1.00 71.14           O
ATOM   3818  HA  LEU A 253      -3.962 -10.343 -19.436  1.00 71.14           H
ATOM   3819  CB  LEU A 253      -4.395 -12.306 -20.125  1.00 71.14           C
ATOM   3820 1HB  LEU A 253      -4.593 -12.314 -21.197  1.00 71.14           H
ATOM   3821 2HB  LEU A 253      -3.928 -13.259 -19.880  1.00 71.14           H
ATOM   3822  CG  LEU A 253      -5.734 -12.222 -19.388  1.00 71.14           C
ATOM   3823  HG  LEU A 253      -5.560 -11.761 -18.416  1.00 71.14           H
ATOM   3824  CD1 LEU A 253      -6.720 -11.329 -20.143  1.00 71.14           C
ATOM   3825 1HD1 LEU A 253      -6.306 -10.324 -20.231  1.00 71.14           H
ATOM   3826 2HD1 LEU A 253      -6.894 -11.739 -21.138  1.00 71.14           H
ATOM   3827 3HD1 LEU A 253      -7.663 -11.287 -19.598  1.00 71.14           H
ATOM   3828  CD2 LEU A 253      -6.306 -13.617 -19.130  1.00 71.14           C
ATOM   3829 1HD2 LEU A 253      -6.461 -14.128 -20.081  1.00 71.14           H
ATOM   3830 2HD2 LEU A 253      -5.607 -14.190 -18.521  1.00 71.14           H
ATOM   3831 3HD2 LEU A 253      -7.257 -13.529 -18.606  1.00 71.14           H
ATOM   3832  HN  LEU A 253      -2.858 -11.359 -21.832  1.00 71.14           H
ATOM   3833  N   LYS A 254      -1.261 -12.176 -19.299  1.00 71.34           N
ATOM   3834  CA  LYS A 254      -0.198 -12.657 -18.433  1.00 71.34           C
ATOM   3835  C   LYS A 254       0.248 -11.526 -17.505  1.00 71.34           C
ATOM   3836  O   LYS A 254       0.478 -11.746 -16.317  1.00 71.34           O
ATOM   3837  HA  LYS A 254      -0.612 -13.460 -17.823  1.00 71.34           H
ATOM   3838  CB  LYS A 254       0.939 -13.258 -19.262  1.00 71.34           C
ATOM   3839 1HB  LYS A 254       0.538 -13.998 -19.954  1.00 71.34           H
ATOM   3840 2HB  LYS A 254       1.405 -12.478 -19.865  1.00 71.34           H
ATOM   3841  CG  LYS A 254       1.989 -13.910 -18.360  1.00 71.34           C
ATOM   3842 1HG  LYS A 254       2.462 -13.150 -17.738  1.00 71.34           H
ATOM   3843 2HG  LYS A 254       1.507 -14.618 -17.687  1.00 71.34           H
ATOM   3844  CD  LYS A 254       3.053 -14.630 -19.191  1.00 71.34           C
ATOM   3845 1HD  LYS A 254       2.582 -15.398 -19.805  1.00 71.34           H
ATOM   3846 2HD  LYS A 254       3.528 -13.924 -19.872  1.00 71.34           H
ATOM   3847  CE  LYS A 254       4.113 -15.268 -18.290  1.00 71.34           C
ATOM   3848 1HE  LYS A 254       4.650 -14.493 -17.744  1.00 71.34           H
ATOM   3849 2HE  LYS A 254       3.631 -15.905 -17.547  1.00 71.34           H
ATOM   3850  NZ  LYS A 254       5.064 -16.067 -19.094  1.00 71.34           N
ATOM   3851 1HZ  LYS A 254       5.764 -16.475 -18.484  1.00 71.34           H
ATOM   3852 2HZ  LYS A 254       4.563 -16.806 -19.575  1.00 71.34           H
ATOM   3853 3HZ  LYS A 254       5.517 -15.468 -19.775  1.00 71.34           H
ATOM   3854  HN  LYS A 254      -1.115 -12.337 -20.275  1.00 71.34           H
ATOM   3855  N   VAL A 255       0.359 -10.338 -18.082  1.00 72.13           N
ATOM   3856  CA  VAL A 255       0.817  -9.181 -17.333  1.00 72.13           C
ATOM   3857  C   VAL A 255      -0.099  -8.964 -16.127  1.00 72.13           C
ATOM   3858  O   VAL A 255       0.374  -8.808 -15.003  1.00 72.13           O
ATOM   3859  HA  VAL A 255       1.823  -9.399 -16.974  1.00 72.13           H
ATOM   3860  CB  VAL A 255       0.896  -7.960 -18.251  1.00 72.13           C
ATOM   3861  HB  VAL A 255      -0.103  -7.771 -18.644  1.00 72.13           H
ATOM   3862  CG1 VAL A 255       1.338  -6.718 -17.475  1.00 72.13           C
ATOM   3863 1HG1 VAL A 255       0.621  -6.511 -16.681  1.00 72.13           H
ATOM   3864 2HG1 VAL A 255       2.322  -6.892 -17.041  1.00 72.13           H
ATOM   3865 3HG1 VAL A 255       1.386  -5.865 -18.152  1.00 72.13           H
ATOM   3866  CG2 VAL A 255       1.825  -8.225 -19.437  1.00 72.13           C
ATOM   3867 1HG2 VAL A 255       2.827  -8.452 -19.071  1.00 72.13           H
ATOM   3868 2HG2 VAL A 255       1.449  -9.072 -20.012  1.00 72.13           H
ATOM   3869 3HG2 VAL A 255       1.863  -7.342 -20.074  1.00 72.13           H
ATOM   3870  HN  VAL A 255       0.141 -10.161 -19.042  1.00 72.13           H
ATOM   3871  N   THR A 256      -1.395  -8.960 -16.402  1.00 71.98           N
ATOM   3872  CA  THR A 256      -2.378  -8.651 -15.377  1.00 71.98           C
ATOM   3873  C   THR A 256      -2.303  -9.673 -14.241  1.00 71.98           C
ATOM   3874  O   THR A 256      -2.295  -9.304 -13.068  1.00 71.98           O
ATOM   3875  HA  THR A 256      -2.133  -7.679 -14.949  1.00 71.98           H
ATOM   3876  CB  THR A 256      -3.753  -8.584 -16.044  1.00 71.98           C
ATOM   3877  HB  THR A 256      -4.151  -9.584 -16.217  1.00 71.98           H
ATOM   3878  OG1 THR A 256      -3.533  -7.799 -17.213  1.00 71.98           O
ATOM   3879  HG1 THR A 256      -4.267  -7.957 -17.874  1.00 71.98           H
ATOM   3880  CG2 THR A 256      -4.759  -7.767 -15.231  1.00 71.98           C
ATOM   3881 1HG2 THR A 256      -4.391  -6.748 -15.116  1.00 71.98           H
ATOM   3882 2HG2 THR A 256      -4.885  -8.221 -14.248  1.00 71.98           H
ATOM   3883 3HG2 THR A 256      -5.718  -7.752 -15.749  1.00 71.98           H
ATOM   3884  HN  THR A 256      -1.776  -9.162 -17.305  1.00 71.98           H
ATOM   3885  N   ILE A 257      -2.248 -10.939 -14.630  1.00 75.16           N
ATOM   3886  CA  ILE A 257      -2.266 -12.021 -13.660  1.00 75.16           C
ATOM   3887  C   ILE A 257      -1.075 -11.870 -12.713  1.00 75.16           C
ATOM   3888  O   ILE A 257      -1.228 -11.970 -11.496  1.00 75.16           O
ATOM   3889  HA  ILE A 257      -3.184 -11.924 -13.080  1.00 75.16           H
ATOM   3890  CB  ILE A 257      -2.320 -13.375 -14.370  1.00 75.16           C
ATOM   3891  HB  ILE A 257      -1.509 -13.413 -15.097  1.00 75.16           H
ATOM   3892  CG1 ILE A 257      -3.629 -13.537 -15.145  1.00 75.16           C
ATOM   3893 1HG1 ILE A 257      -4.460 -13.632 -14.446  1.00 75.16           H
ATOM   3894 2HG1 ILE A 257      -3.815 -12.643 -15.742  1.00 75.16           H
ATOM   3895  CG2 ILE A 257      -2.094 -14.521 -13.382  1.00 75.16           C
ATOM   3896 1HG2 ILE A 257      -1.116 -14.411 -12.914  1.00 75.16           H
ATOM   3897 2HG2 ILE A 257      -2.869 -14.498 -12.615  1.00 75.16           H
ATOM   3898 3HG2 ILE A 257      -2.138 -15.473 -13.912  1.00 75.16           H
ATOM   3899  CD1 ILE A 257      -3.579 -14.764 -16.057  1.00 75.16           C
ATOM   3900 1HD1 ILE A 257      -2.762 -14.654 -16.770  1.00 75.16           H
ATOM   3901 2HD1 ILE A 257      -3.417 -15.658 -15.454  1.00 75.16           H
ATOM   3902 3HD1 ILE A 257      -4.522 -14.855 -16.596  1.00 75.16           H
ATOM   3903  HN  ILE A 257      -2.193 -11.229 -15.586  1.00 75.16           H
ATOM   3904  N   THR A 258       0.086 -11.632 -13.306  1.00 78.60           N
ATOM   3905  CA  THR A 258       1.319 -11.572 -12.540  1.00 78.60           C
ATOM   3906  C   THR A 258       1.244 -10.456 -11.495  1.00 78.60           C
ATOM   3907  O   THR A 258       1.561 -10.673 -10.327  1.00 78.60           O
ATOM   3908  HA  THR A 258       1.434 -12.510 -11.997  1.00 78.60           H
ATOM   3909  CB  THR A 258       2.479 -11.405 -13.523  1.00 78.60           C
ATOM   3910  HB  THR A 258       2.421 -10.444 -14.035  1.00 78.60           H
ATOM   3911  OG1 THR A 258       2.392 -12.555 -14.361  1.00 78.60           O
ATOM   3912  HG1 THR A 258       1.789 -12.367 -15.137  1.00 78.60           H
ATOM   3913  CG2 THR A 258       3.845 -11.540 -12.847  1.00 78.60           C
ATOM   3914 1HG2 THR A 258       3.929 -12.528 -12.392  1.00 78.60           H
ATOM   3915 2HG2 THR A 258       3.946 -10.776 -12.076  1.00 78.60           H
ATOM   3916 3HG2 THR A 258       4.632 -11.414 -13.590  1.00 78.60           H
ATOM   3917  HN  THR A 258       0.191 -11.483 -14.289  1.00 78.60           H
ATOM   3918  N   VAL A 259       0.821  -9.287 -11.954  1.00 75.97           N
ATOM   3919  CA  VAL A 259       0.745  -8.125 -11.084  1.00 75.97           C
ATOM   3920  C   VAL A 259      -0.215  -8.420  -9.929  1.00 75.97           C
ATOM   3921  O   VAL A 259       0.079  -8.105  -8.778  1.00 75.97           O
ATOM   3922  HA  VAL A 259       1.741  -7.953 -10.677  1.00 75.97           H
ATOM   3923  CB  VAL A 259       0.344  -6.891 -11.894  1.00 75.97           C
ATOM   3924  HB  VAL A 259      -0.555  -7.138 -12.459  1.00 75.97           H
ATOM   3925  CG1 VAL A 259       0.012  -5.715 -10.973  1.00 75.97           C
ATOM   3926 1HG1 VAL A 259      -0.816  -5.988 -10.320  1.00 75.97           H
ATOM   3927 2HG1 VAL A 259       0.886  -5.468 -10.370  1.00 75.97           H
ATOM   3928 3HG1 VAL A 259      -0.269  -4.851 -11.575  1.00 75.97           H
ATOM   3929  CG2 VAL A 259       1.438  -6.512 -12.894  1.00 75.97           C
ATOM   3930 1HG2 VAL A 259       2.361  -6.293 -12.358  1.00 75.97           H
ATOM   3931 2HG2 VAL A 259       1.606  -7.342 -13.581  1.00 75.97           H
ATOM   3932 3HG2 VAL A 259       1.128  -5.632 -13.457  1.00 75.97           H
ATOM   3933  HN  VAL A 259       0.535  -9.127 -12.898  1.00 75.97           H
ATOM   3934  N   LEU A 260      -1.342  -9.022 -10.278  1.00 75.43           N
ATOM   3935  CA  LEU A 260      -2.382  -9.289  -9.299  1.00 75.43           C
ATOM   3936  C   LEU A 260      -1.849 -10.268  -8.251  1.00 75.43           C
ATOM   3937  O   LEU A 260      -2.011 -10.048  -7.051  1.00 75.43           O
ATOM   3938  HA  LEU A 260      -2.615  -8.346  -8.804  1.00 75.43           H
ATOM   3939  CB  LEU A 260      -3.660  -9.766  -9.991  1.00 75.43           C
ATOM   3940 1HB  LEU A 260      -3.859  -9.108 -10.837  1.00 75.43           H
ATOM   3941 2HB  LEU A 260      -3.481 -10.761 -10.397  1.00 75.43           H
ATOM   3942  CG  LEU A 260      -4.916  -9.820  -9.118  1.00 75.43           C
ATOM   3943  HG  LEU A 260      -4.697 -10.433  -8.244  1.00 75.43           H
ATOM   3944  CD1 LEU A 260      -5.290  -8.426  -8.609  1.00 75.43           C
ATOM   3945 1HD1 LEU A 260      -4.469  -8.022  -8.017  1.00 75.43           H
ATOM   3946 2HD1 LEU A 260      -5.483  -7.769  -9.458  1.00 75.43           H
ATOM   3947 3HD1 LEU A 260      -6.186  -8.493  -7.992  1.00 75.43           H
ATOM   3948  CD2 LEU A 260      -6.073 -10.489  -9.862  1.00 75.43           C
ATOM   3949 1HD2 LEU A 260      -6.300  -9.922 -10.765  1.00 75.43           H
ATOM   3950 2HD2 LEU A 260      -5.791 -11.506 -10.132  1.00 75.43           H
ATOM   3951 3HD2 LEU A 260      -6.952 -10.514  -9.219  1.00 75.43           H
ATOM   3952  HN  LEU A 260      -1.551  -9.323 -11.209  1.00 75.43           H
ATOM   3953  N   THR A 261      -1.224 -11.328  -8.741  1.00 80.48           N
ATOM   3954  CA  THR A 261      -0.739 -12.382  -7.866  1.00 80.48           C
ATOM   3955  C   THR A 261       0.301 -11.830  -6.890  1.00 80.48           C
ATOM   3956  O   THR A 261       0.276 -12.151  -5.703  1.00 80.48           O
ATOM   3957  HA  THR A 261      -1.576 -12.746  -7.270  1.00 80.48           H
ATOM   3958  CB  THR A 261      -0.206 -13.517  -8.743  1.00 80.48           C
ATOM   3959  HB  THR A 261       0.605 -13.167  -9.381  1.00 80.48           H
ATOM   3960  OG1 THR A 261      -1.361 -14.000  -9.425  1.00 80.48           O
ATOM   3961  HG1 THR A 261      -1.471 -13.518 -10.295  1.00 80.48           H
ATOM   3962  CG2 THR A 261       0.271 -14.717  -7.923  1.00 80.48           C
ATOM   3963 1HG2 THR A 261      -0.560 -15.109  -7.335  1.00 80.48           H
ATOM   3964 2HG2 THR A 261       1.073 -14.404  -7.254  1.00 80.48           H
ATOM   3965 3HG2 THR A 261       0.639 -15.493  -8.594  1.00 80.48           H
ATOM   3966  HN  THR A 261      -1.047 -11.472  -9.715  1.00 80.48           H
ATOM   3967  N   VAL A 262       1.191 -11.007  -7.426  1.00 82.66           N
ATOM   3968  CA  VAL A 262       2.269 -10.448  -6.628  1.00 82.66           C
ATOM   3969  C   VAL A 262       1.678  -9.576  -5.519  1.00 82.66           C
ATOM   3970  O   VAL A 262       2.161  -9.593  -4.388  1.00 82.66           O
ATOM   3971  HA  VAL A 262       2.806 -11.280  -6.172  1.00 82.66           H
ATOM   3972  CB  VAL A 262       3.247  -9.690  -7.528  1.00 82.66           C
ATOM   3973  HB  VAL A 262       2.673  -8.980  -8.123  1.00 82.66           H
ATOM   3974  CG1 VAL A 262       4.256  -8.897  -6.695  1.00 82.66           C
ATOM   3975 1HG1 VAL A 262       3.727  -8.178  -6.070  1.00 82.66           H
ATOM   3976 2HG1 VAL A 262       4.822  -9.581  -6.063  1.00 82.66           H
ATOM   3977 3HG1 VAL A 262       4.939  -8.368  -7.360  1.00 82.66           H
ATOM   3978  CG2 VAL A 262       3.958 -10.643  -8.491  1.00 82.66           C
ATOM   3979 1HG2 VAL A 262       4.514 -11.387  -7.921  1.00 82.66           H
ATOM   3980 2HG2 VAL A 262       3.220 -11.142  -9.119  1.00 82.66           H
ATOM   3981 3HG2 VAL A 262       4.647 -10.078  -9.119  1.00 82.66           H
ATOM   3982  HN  VAL A 262       1.183 -10.723  -8.385  1.00 82.66           H
ATOM   3983  N   PHE A 263       0.641  -8.835  -5.882  1.00 77.58           N
ATOM   3984  CA  PHE A 263      -0.028  -7.967  -4.928  1.00 77.58           C
ATOM   3985  C   PHE A 263      -0.687  -8.782  -3.813  1.00 77.58           C
ATOM   3986  O   PHE A 263      -0.569  -8.440  -2.637  1.00 77.58           O
ATOM   3987  HA  PHE A 263       0.730  -7.313  -4.498  1.00 77.58           H
ATOM   3988  CB  PHE A 263      -1.112  -7.208  -5.698  1.00 77.58           C
ATOM   3989 1HB  PHE A 263      -0.657  -6.724  -6.562  1.00 77.58           H
ATOM   3990 2HB  PHE A 263      -1.840  -7.924  -6.079  1.00 77.58           H
ATOM   3991  CG  PHE A 263      -1.843  -6.153  -4.865  1.00 77.58           C
ATOM   3992  CD1 PHE A 263      -3.164  -6.306  -4.583  1.00 77.58           C
ATOM   3993  HD1 PHE A 263      -3.703  -7.180  -4.949  1.00 77.58           H
ATOM   3994  CD2 PHE A 263      -1.171  -5.062  -4.408  1.00 77.58           C
ATOM   3995  HD2 PHE A 263      -0.112  -4.940  -4.635  1.00 77.58           H
ATOM   3996  CE1 PHE A 263      -3.843  -5.327  -3.810  1.00 77.58           C
ATOM   3997  HE1 PHE A 263      -4.902  -5.449  -3.584  1.00 77.58           H
ATOM   3998  CE2 PHE A 263      -1.850  -4.083  -3.636  1.00 77.58           C
ATOM   3999  HE2 PHE A 263      -1.312  -3.209  -3.269  1.00 77.58           H
ATOM   4000  CZ  PHE A 263      -3.172  -4.236  -3.353  1.00 77.58           C
ATOM   4001  HZ  PHE A 263      -3.692  -3.484  -2.760  1.00 77.58           H
ATOM   4002  HN  PHE A 263       0.259  -8.822  -6.806  1.00 77.58           H
ATOM   4003  N   VAL A 264      -1.366  -9.843  -4.222  1.00 79.55           N
ATOM   4004  CA  VAL A 264      -2.017 -10.728  -3.270  1.00 79.55           C
ATOM   4005  C   VAL A 264      -0.992 -11.200  -2.236  1.00 79.55           C
ATOM   4006  O   VAL A 264      -1.197 -11.038  -1.035  1.00 79.55           O
ATOM   4007  HA  VAL A 264      -2.789 -10.152  -2.760  1.00 79.55           H
ATOM   4008  CB  VAL A 264      -2.697 -11.882  -4.008  1.00 79.55           C
ATOM   4009  HB  VAL A 264      -1.917 -12.508  -4.442  1.00 79.55           H
ATOM   4010  CG1 VAL A 264      -3.510 -12.747  -3.043  1.00 79.55           C
ATOM   4011 1HG1 VAL A 264      -2.850 -13.160  -2.281  1.00 79.55           H
ATOM   4012 2HG1 VAL A 264      -4.278 -12.136  -2.567  1.00 79.55           H
ATOM   4013 3HG1 VAL A 264      -3.983 -13.560  -3.594  1.00 79.55           H
ATOM   4014  CG2 VAL A 264      -3.572 -11.363  -5.151  1.00 79.55           C
ATOM   4015 1HG2 VAL A 264      -4.342 -10.704  -4.748  1.00 79.55           H
ATOM   4016 2HG2 VAL A 264      -2.955 -10.810  -5.859  1.00 79.55           H
ATOM   4017 3HG2 VAL A 264      -4.043 -12.204  -5.659  1.00 79.55           H
ATOM   4018  HN  VAL A 264      -1.476 -10.102  -5.182  1.00 79.55           H
ATOM   4019  N   LEU A 265       0.090 -11.774  -2.742  1.00 84.30           N
ATOM   4020  CA  LEU A 265       0.982 -12.557  -1.905  1.00 84.30           C
ATOM   4021  C   LEU A 265       1.701 -11.629  -0.925  1.00 84.30           C
ATOM   4022  O   LEU A 265       2.075 -12.046   0.170  1.00 84.30           O
ATOM   4023  HA  LEU A 265       0.367 -13.253  -1.334  1.00 84.30           H
ATOM   4024  CB  LEU A 265       1.930 -13.393  -2.767  1.00 84.30           C
ATOM   4025 1HB  LEU A 265       2.441 -12.726  -3.461  1.00 84.30           H
ATOM   4026 2HB  LEU A 265       2.692 -13.826  -2.120  1.00 84.30           H
ATOM   4027  CG  LEU A 265       1.284 -14.523  -3.572  1.00 84.30           C
ATOM   4028  HG  LEU A 265       0.492 -14.095  -4.187  1.00 84.30           H
ATOM   4029  CD1 LEU A 265       2.296 -15.168  -4.522  1.00 84.30           C
ATOM   4030 1HD1 LEU A 265       2.673 -14.416  -5.215  1.00 84.30           H
ATOM   4031 2HD1 LEU A 265       3.124 -15.579  -3.945  1.00 84.30           H
ATOM   4032 3HD1 LEU A 265       1.810 -15.968  -5.081  1.00 84.30           H
ATOM   4033  CD2 LEU A 265       0.630 -15.551  -2.647  1.00 84.30           C
ATOM   4034 1HD2 LEU A 265       1.386 -15.979  -1.988  1.00 84.30           H
ATOM   4035 2HD2 LEU A 265      -0.140 -15.064  -2.048  1.00 84.30           H
ATOM   4036 3HD2 LEU A 265       0.179 -16.343  -3.244  1.00 84.30           H
ATOM   4037  HN  LEU A 265       0.358 -11.711  -3.703  1.00 84.30           H
ATOM   4038  N   SER A 266       1.872 -10.387  -1.353  1.00 85.86           N
ATOM   4039  CA  SER A 266       2.613  -9.418  -0.563  1.00 85.86           C
ATOM   4040  C   SER A 266       1.707  -8.818   0.514  1.00 85.86           C
ATOM   4041  O   SER A 266       2.142  -8.594   1.642  1.00 85.86           O
ATOM   4042  HA  SER A 266       3.428  -9.980  -0.108  1.00 85.86           H
ATOM   4043  CB  SER A 266       3.190  -8.311  -1.448  1.00 85.86           C
ATOM   4044 1HB  SER A 266       3.694  -7.573  -0.824  1.00 85.86           H
ATOM   4045 2HB  SER A 266       3.943  -8.734  -2.113  1.00 85.86           H
ATOM   4046  OG  SER A 266       2.182  -7.667  -2.223  1.00 85.86           O
ATOM   4047  HG  SER A 266       2.044  -8.160  -3.082  1.00 85.86           H
ATOM   4048  HN  SER A 266       1.516 -10.040  -2.221  1.00 85.86           H
ATOM   4049  N   GLN A 267       0.463  -8.576   0.127  1.00 84.95           N
ATOM   4050  CA  GLN A 267      -0.441  -7.799   0.959  1.00 84.95           C
ATOM   4051  C   GLN A 267      -1.198  -8.717   1.921  1.00 84.95           C
ATOM   4052  O   GLN A 267      -1.543  -8.311   3.030  1.00 84.95           O
ATOM   4053  HA  GLN A 267       0.197  -7.118   1.522  1.00 84.95           H
ATOM   4054  CB  GLN A 267      -1.411  -6.984   0.101  1.00 84.95           C
ATOM   4055 1HB  GLN A 267      -1.973  -7.652  -0.553  1.00 84.95           H
ATOM   4056 2HB  GLN A 267      -2.136  -6.482   0.742  1.00 84.95           H
ATOM   4057  CG  GLN A 267      -0.662  -5.949  -0.741  1.00 84.95           C
ATOM   4058 1HG  GLN A 267       0.018  -6.455  -1.425  1.00 84.95           H
ATOM   4059 2HG  GLN A 267      -1.371  -5.390  -1.351  1.00 84.95           H
ATOM   4060  CD  GLN A 267       0.124  -4.984   0.149  1.00 84.95           C
ATOM   4061  OE1 GLN A 267      -0.347  -4.520   1.174  1.00 84.95           O
ATOM   4062  NE2 GLN A 267       1.346  -4.710  -0.298  1.00 84.95           N
ATOM   4063 1HE2 GLN A 267       1.673  -5.125  -1.147  1.00 84.95           H
ATOM   4064 2HE2 GLN A 267       1.939  -4.089   0.215  1.00 84.95           H
ATOM   4065  HN  GLN A 267       0.072  -8.899  -0.734  1.00 84.95           H
ATOM   4066  N   PHE A 268      -1.434  -9.937   1.462  1.00 86.41           N
ATOM   4067  CA  PHE A 268      -2.318 -10.846   2.172  1.00 86.41           C
ATOM   4068  C   PHE A 268      -1.818 -11.094   3.597  1.00 86.41           C
ATOM   4069  O   PHE A 268      -2.567 -10.930   4.559  1.00 86.41           O
ATOM   4070  HA  PHE A 268      -3.301 -10.378   2.210  1.00 86.41           H
ATOM   4071  CB  PHE A 268      -2.309 -12.169   1.404  1.00 86.41           C
ATOM   4072 1HB  PHE A 268      -2.609 -11.981   0.373  1.00 86.41           H
ATOM   4073 2HB  PHE A 268      -1.290 -12.554   1.375  1.00 86.41           H
ATOM   4074  CG  PHE A 268      -3.226 -13.240   2.000  1.00 86.41           C
ATOM   4075  CD1 PHE A 268      -2.712 -14.198   2.816  1.00 86.41           C
ATOM   4076  HD1 PHE A 268      -1.646 -14.204   3.046  1.00 86.41           H
ATOM   4077  CD2 PHE A 268      -4.556 -13.233   1.713  1.00 86.41           C
ATOM   4078  HD2 PHE A 268      -4.968 -12.465   1.058  1.00 86.41           H
ATOM   4079  CE1 PHE A 268      -3.563 -15.192   3.368  1.00 86.41           C
ATOM   4080  HE1 PHE A 268      -3.150 -15.960   4.022  1.00 86.41           H
ATOM   4081  CE2 PHE A 268      -5.406 -14.227   2.265  1.00 86.41           C
ATOM   4082  HE2 PHE A 268      -6.472 -14.221   2.035  1.00 86.41           H
ATOM   4083  CZ  PHE A 268      -4.892 -15.185   3.081  1.00 86.41           C
ATOM   4084  HZ  PHE A 268      -5.545 -15.948   3.505  1.00 86.41           H
ATOM   4085  HN  PHE A 268      -1.035 -10.306   0.622  1.00 86.41           H
ATOM   4086  N   PRO A 269      -0.549 -11.492   3.758  1.00 90.94           N
ATOM   4087  CA  PRO A 269      -0.027 -11.830   5.085  1.00 90.94           C
ATOM   4088  C   PRO A 269      -0.260 -10.721   6.097  1.00 90.94           C
ATOM   4089  O   PRO A 269      -0.669 -10.983   7.227  1.00 90.94           O
ATOM   4090  HA  PRO A 269      -0.555 -12.696   5.485  1.00 90.94           H
ATOM   4091  CB  PRO A 269       1.464 -12.069   4.838  1.00 90.94           C
ATOM   4092 1HB  PRO A 269       2.046 -11.160   4.986  1.00 90.94           H
ATOM   4093 2HB  PRO A 269       1.868 -12.820   5.517  1.00 90.94           H
ATOM   4094  CG  PRO A 269       1.511 -12.539   3.388  1.00 90.94           C
ATOM   4095 1HG  PRO A 269       2.503 -12.414   2.954  1.00 90.94           H
ATOM   4096 2HG  PRO A 269       1.267 -13.597   3.297  1.00 90.94           H
ATOM   4097  CD  PRO A 269       0.476 -11.654   2.712  1.00 90.94           C
ATOM   4098 1HD  PRO A 269       0.898 -10.694   2.412  1.00 90.94           H
ATOM   4099 2HD  PRO A 269       0.075 -12.117   1.810  1.00 90.94           H
ATOM   4100  N   TYR A 270       0.009  -9.499   5.660  1.00 90.89           N
ATOM   4101  CA  TYR A 270      -0.076  -8.352   6.548  1.00 90.89           C
ATOM   4102  C   TYR A 270      -1.514  -8.130   7.021  1.00 90.89           C
ATOM   4103  O   TYR A 270      -1.750  -7.865   8.199  1.00 90.89           O
ATOM   4104  HA  TYR A 270       0.557  -8.548   7.413  1.00 90.89           H
ATOM   4105  CB  TYR A 270       0.368  -7.144   5.720  1.00 90.89           C
ATOM   4106 1HB  TYR A 270       1.420  -7.261   5.461  1.00 90.89           H
ATOM   4107 2HB  TYR A 270      -0.191  -7.133   4.784  1.00 90.89           H
ATOM   4108  CG  TYR A 270       0.176  -5.801   6.426  1.00 90.89           C
ATOM   4109  CD1 TYR A 270      -0.728  -4.883   5.931  1.00 90.89           C
ATOM   4110  HD1 TYR A 270      -1.305  -5.116   5.036  1.00 90.89           H
ATOM   4111  CD2 TYR A 270       0.908  -5.507   7.559  1.00 90.89           C
ATOM   4112  HD2 TYR A 270       1.622  -6.231   7.950  1.00 90.89           H
ATOM   4113  CE1 TYR A 270      -0.908  -3.619   6.596  1.00 90.89           C
ATOM   4114  HE1 TYR A 270      -1.618  -2.885   6.215  1.00 90.89           H
ATOM   4115  CE2 TYR A 270       0.728  -4.242   8.224  1.00 90.89           C
ATOM   4116  HE2 TYR A 270       1.299  -3.997   9.119  1.00 90.89           H
ATOM   4117  CZ  TYR A 270      -0.171  -3.361   7.710  1.00 90.89           C
ATOM   4118  OH  TYR A 270      -0.341  -2.166   8.338  1.00 90.89           O
ATOM   4119  HH  TYR A 270      -0.005  -2.224   9.278  1.00 90.89           H
ATOM   4120  HN  TYR A 270       0.280  -9.288   4.721  1.00 90.89           H
ATOM   4121  N   ASN A 271      -2.438  -8.246   6.079  1.00 88.05           N
ATOM   4122  CA  ASN A 271      -3.838  -7.984   6.367  1.00 88.05           C
ATOM   4123  C   ASN A 271      -4.374  -9.069   7.302  1.00 88.05           C
ATOM   4124  O   ASN A 271      -5.288  -8.821   8.087  1.00 88.05           O
ATOM   4125  HA  ASN A 271      -3.856  -6.994   6.823  1.00 88.05           H
ATOM   4126  CB  ASN A 271      -4.677  -8.006   5.088  1.00 88.05           C
ATOM   4127 1HB  ASN A 271      -4.355  -8.830   4.451  1.00 88.05           H
ATOM   4128 2HB  ASN A 271      -5.723  -8.185   5.337  1.00 88.05           H
ATOM   4129  CG  ASN A 271      -4.548  -6.686   4.325  1.00 88.05           C
ATOM   4130  OD1 ASN A 271      -5.073  -5.657   4.719  1.00 88.05           O
ATOM   4131  ND2 ASN A 271      -3.823  -6.771   3.213  1.00 88.05           N
ATOM   4132 1HD2 ASN A 271      -3.420  -7.646   2.946  1.00 88.05           H
ATOM   4133 2HD2 ASN A 271      -3.681  -5.961   2.645  1.00 88.05           H
ATOM   4134  HN  ASN A 271      -2.244  -8.514   5.135  1.00 88.05           H
ATOM   4135  N   CYS A 272      -3.782 -10.249   7.188  1.00 90.67           N
ATOM   4136  CA  CYS A 272      -4.142 -11.354   8.061  1.00 90.67           C
ATOM   4137  C   CYS A 272      -3.855 -10.939   9.505  1.00 90.67           C
ATOM   4138  O   CYS A 272      -4.693 -11.125  10.386  1.00 90.67           O
ATOM   4139  HA  CYS A 272      -5.207 -11.534   7.914  1.00 90.67           H
ATOM   4140  CB  CYS A 272      -3.405 -12.639   7.679  1.00 90.67           C
ATOM   4141 1HB  CYS A 272      -2.340 -12.437   7.562  1.00 90.67           H
ATOM   4142 2HB  CYS A 272      -3.504 -13.376   8.476  1.00 90.67           H
ATOM   4143  SG  CYS A 272      -4.087 -13.312   6.119  1.00 90.67           S
ATOM   4144  HG  CYS A 272      -3.478 -12.445   5.316  1.00 90.67           H
ATOM   4145  HN  CYS A 272      -3.070 -10.455   6.517  1.00 90.67           H
ATOM   4146  N   ILE A 273      -2.667 -10.386   9.703  1.00 92.92           N
ATOM   4147  CA  ILE A 273      -2.251  -9.962  11.029  1.00 92.92           C
ATOM   4148  C   ILE A 273      -3.126  -8.793  11.485  1.00 92.92           C
ATOM   4149  O   ILE A 273      -3.494  -8.708  12.656  1.00 92.92           O
ATOM   4150  HA  ILE A 273      -2.414 -10.801  11.706  1.00 92.92           H
ATOM   4151  CB  ILE A 273      -0.753  -9.652  11.047  1.00 92.92           C
ATOM   4152  HB  ILE A 273      -0.552  -8.892  10.291  1.00 92.92           H
ATOM   4153  CG1 ILE A 273       0.068 -10.888  10.672  1.00 92.92           C
ATOM   4154 1HG1 ILE A 273      -0.206 -11.222   9.671  1.00 92.92           H
ATOM   4155 2HG1 ILE A 273       1.127 -10.631  10.644  1.00 92.92           H
ATOM   4156  CG2 ILE A 273      -0.329  -9.070  12.397  1.00 92.92           C
ATOM   4157 1HG2 ILE A 273      -0.879  -8.148  12.583  1.00 92.92           H
ATOM   4158 2HG2 ILE A 273      -0.546  -9.789  13.187  1.00 92.92           H
ATOM   4159 3HG2 ILE A 273       0.740  -8.859  12.382  1.00 92.92           H
ATOM   4160  CD1 ILE A 273      -0.161 -12.022  11.674  1.00 92.92           C
ATOM   4161 1HD1 ILE A 273       0.137 -11.693  12.670  1.00 92.92           H
ATOM   4162 2HD1 ILE A 273      -1.217 -12.292  11.681  1.00 92.92           H
ATOM   4163 3HD1 ILE A 273       0.434 -12.888  11.384  1.00 92.92           H
ATOM   4164  HN  ILE A 273      -1.997 -10.226   8.978  1.00 92.92           H
ATOM   4165  N   LEU A 274      -3.435  -7.922  10.536  1.00 91.26           N
ATOM   4166  CA  LEU A 274      -4.237  -6.747  10.832  1.00 91.26           C
ATOM   4167  C   LEU A 274      -5.619  -7.187  11.318  1.00 91.26           C
ATOM   4168  O   LEU A 274      -6.210  -6.544  12.184  1.00 91.26           O
ATOM   4169  HA  LEU A 274      -3.742  -6.208  11.640  1.00 91.26           H
ATOM   4170  CB  LEU A 274      -4.280  -5.809   9.623  1.00 91.26           C
ATOM   4171 1HB  LEU A 274      -3.547  -6.155   8.894  1.00 91.26           H
ATOM   4172 2HB  LEU A 274      -5.260  -5.897   9.155  1.00 91.26           H
ATOM   4173  CG  LEU A 274      -4.013  -4.331   9.911  1.00 91.26           C
ATOM   4174  HG  LEU A 274      -3.558  -4.252  10.899  1.00 91.26           H
ATOM   4175  CD1 LEU A 274      -3.017  -3.748   8.907  1.00 91.26           C
ATOM   4176 1HD1 LEU A 274      -2.075  -4.292   8.971  1.00 91.26           H
ATOM   4177 2HD1 LEU A 274      -3.421  -3.840   7.899  1.00 91.26           H
ATOM   4178 3HD1 LEU A 274      -2.845  -2.696   9.135  1.00 91.26           H
ATOM   4179  CD2 LEU A 274      -5.319  -3.535   9.951  1.00 91.26           C
ATOM   4180 1HD2 LEU A 274      -5.824  -3.618   8.989  1.00 91.26           H
ATOM   4181 2HD2 LEU A 274      -5.963  -3.933  10.735  1.00 91.26           H
ATOM   4182 3HD2 LEU A 274      -5.100  -2.488  10.158  1.00 91.26           H
ATOM   4183  HN  LEU A 274      -3.148  -8.009   9.582  1.00 91.26           H
ATOM   4184  N   LEU A 275      -6.095  -8.280  10.739  1.00 92.26           N
ATOM   4185  CA  LEU A 275      -7.375  -8.841  11.137  1.00 92.26           C
ATOM   4186  C   LEU A 275      -7.302  -9.280  12.601  1.00 92.26           C
ATOM   4187  O   LEU A 275      -8.193  -8.973  13.390  1.00 92.26           O
ATOM   4188  HA  LEU A 275      -8.119  -8.049  11.051  1.00 92.26           H
ATOM   4189  CB  LEU A 275      -7.790  -9.959  10.179  1.00 92.26           C
ATOM   4190 1HB  LEU A 275      -7.879  -9.538   9.177  1.00 92.26           H
ATOM   4191 2HB  LEU A 275      -6.989 -10.697  10.145  1.00 92.26           H
ATOM   4192  CG  LEU A 275      -9.097 -10.680  10.517  1.00 92.26           C
ATOM   4193  HG  LEU A 275      -9.032 -11.042  11.543  1.00 92.26           H
ATOM   4194  CD1 LEU A 275     -10.286  -9.720  10.451  1.00 92.26           C
ATOM   4195 1HD1 LEU A 275     -10.139  -8.910  11.165  1.00 92.26           H
ATOM   4196 2HD1 LEU A 275     -10.365  -9.307   9.445  1.00 92.26           H
ATOM   4197 3HD1 LEU A 275     -11.202 -10.259  10.695  1.00 92.26           H
ATOM   4198  CD2 LEU A 275      -9.296 -11.903   9.618  1.00 92.26           C
ATOM   4199 1HD2 LEU A 275      -9.331 -11.585   8.576  1.00 92.26           H
ATOM   4200 2HD2 LEU A 275      -8.467 -12.596   9.759  1.00 92.26           H
ATOM   4201 3HD2 LEU A 275     -10.232 -12.397   9.879  1.00 92.26           H
ATOM   4202  HN  LEU A 275      -5.622  -8.778  10.013  1.00 92.26           H
ATOM   4203  N   VAL A 276      -6.231  -9.992  12.919  1.00 94.22           N
ATOM   4204  CA  VAL A 276      -6.037 -10.490  14.270  1.00 94.22           C
ATOM   4205  C   VAL A 276      -6.042  -9.313  15.248  1.00 94.22           C
ATOM   4206  O   VAL A 276      -6.705  -9.364  16.282  1.00 94.22           O
ATOM   4207  HA  VAL A 276      -6.878 -11.143  14.504  1.00 94.22           H
ATOM   4208  CB  VAL A 276      -4.755 -11.322  14.342  1.00 94.22           C
ATOM   4209  HB  VAL A 276      -3.939 -10.716  13.950  1.00 94.22           H
ATOM   4210  CG1 VAL A 276      -4.418 -11.685  15.790  1.00 94.22           C
ATOM   4211 1HG1 VAL A 276      -4.275 -10.772  16.369  1.00 94.22           H
ATOM   4212 2HG1 VAL A 276      -5.235 -12.264  16.220  1.00 94.22           H
ATOM   4213 3HG1 VAL A 276      -3.503 -12.276  15.813  1.00 94.22           H
ATOM   4214  CG2 VAL A 276      -4.867 -12.578  13.475  1.00 94.22           C
ATOM   4215 1HG2 VAL A 276      -5.700 -13.188  13.824  1.00 94.22           H
ATOM   4216 2HG2 VAL A 276      -5.038 -12.289  12.438  1.00 94.22           H
ATOM   4217 3HG2 VAL A 276      -3.943 -13.151  13.545  1.00 94.22           H
ATOM   4218  HN  VAL A 276      -5.505 -10.230  12.273  1.00 94.22           H
ATOM   4219  N   GLN A 277      -5.294  -8.281  14.885  1.00 93.30           N
ATOM   4220  CA  GLN A 277      -5.187  -7.102  15.728  1.00 93.30           C
ATOM   4221  C   GLN A 277      -6.562  -6.460  15.919  1.00 93.30           C
ATOM   4222  O   GLN A 277      -6.850  -5.904  16.978  1.00 93.30           O
ATOM   4223  HA  GLN A 277      -4.811  -7.463  16.685  1.00 93.30           H
ATOM   4224  CB  GLN A 277      -4.190  -6.099  15.143  1.00 93.30           C
ATOM   4225 1HB  GLN A 277      -4.387  -5.963  14.080  1.00 93.30           H
ATOM   4226 2HB  GLN A 277      -4.325  -5.128  15.619  1.00 93.30           H
ATOM   4227  CG  GLN A 277      -2.751  -6.577  15.344  1.00 93.30           C
ATOM   4228 1HG  GLN A 277      -2.557  -6.724  16.407  1.00 93.30           H
ATOM   4229 2HG  GLN A 277      -2.613  -7.543  14.858  1.00 93.30           H
ATOM   4230  CD  GLN A 277      -1.753  -5.566  14.774  1.00 93.30           C
ATOM   4231  OE1 GLN A 277      -2.063  -4.777  13.897  1.00 93.30           O
ATOM   4232  NE2 GLN A 277      -0.542  -5.635  15.319  1.00 93.30           N
ATOM   4233 1HE2 GLN A 277      -0.354  -6.306  16.036  1.00 93.30           H
ATOM   4234 2HE2 GLN A 277       0.180  -5.014  15.013  1.00 93.30           H
ATOM   4235  HN  GLN A 277      -4.768  -8.242  14.035  1.00 93.30           H
ATOM   4236  N   THR A 278      -7.376  -6.558  14.877  1.00 93.22           N
ATOM   4237  CA  THR A 278      -8.703  -5.967  14.906  1.00 93.22           C
ATOM   4238  C   THR A 278      -9.596  -6.710  15.903  1.00 93.22           C
ATOM   4239  O   THR A 278     -10.309  -6.086  16.687  1.00 93.22           O
ATOM   4240  HA  THR A 278      -8.615  -4.940  15.260  1.00 93.22           H
ATOM   4241  CB  THR A 278      -9.253  -5.970  13.479  1.00 93.22           C
ATOM   4242  HB  THR A 278      -9.421  -6.989  13.128  1.00 93.22           H
ATOM   4243  OG1 THR A 278      -8.300  -5.214  12.738  1.00 93.22           O
ATOM   4244  HG1 THR A 278      -7.639  -5.827  12.305  1.00 93.22           H
ATOM   4245  CG2 THR A 278     -10.549  -5.167  13.349  1.00 93.22           C
ATOM   4246 1HG2 THR A 278     -10.365  -4.131  13.635  1.00 93.22           H
ATOM   4247 2HG2 THR A 278     -11.309  -5.595  14.002  1.00 93.22           H
ATOM   4248 3HG2 THR A 278     -10.896  -5.202  12.316  1.00 93.22           H
ATOM   4249  HN  THR A 278      -7.141  -7.029  14.027  1.00 93.22           H
ATOM   4250  N   ILE A 279      -9.526  -8.031  15.840  1.00 94.17           N
ATOM   4251  CA  ILE A 279     -10.326  -8.866  16.721  1.00 94.17           C
ATOM   4252  C   ILE A 279      -9.899  -8.626  18.170  1.00 94.17           C
ATOM   4253  O   ILE A 279     -10.741  -8.527  19.061  1.00 94.17           O
ATOM   4254  HA  ILE A 279     -11.365  -8.554  16.611  1.00 94.17           H
ATOM   4255  CB  ILE A 279     -10.245 -10.331  16.290  1.00 94.17           C
ATOM   4256  HB  ILE A 279      -9.194 -10.615  16.239  1.00 94.17           H
ATOM   4257  CG1 ILE A 279     -10.834 -10.525  14.891  1.00 94.17           C
ATOM   4258 1HG1 ILE A 279     -11.921 -10.458  14.938  1.00 94.17           H
ATOM   4259 2HG1 ILE A 279     -10.492  -9.725  14.235  1.00 94.17           H
ATOM   4260  CG2 ILE A 279     -10.909 -11.244  17.323  1.00 94.17           C
ATOM   4261 1HG2 ILE A 279     -10.405 -11.133  18.283  1.00 94.17           H
ATOM   4262 2HG2 ILE A 279     -11.958 -10.969  17.430  1.00 94.17           H
ATOM   4263 3HG2 ILE A 279     -10.837 -12.280  16.992  1.00 94.17           H
ATOM   4264  CD1 ILE A 279     -10.426 -11.880  14.308  1.00 94.17           C
ATOM   4265 1HD1 ILE A 279      -9.340 -11.934  14.240  1.00 94.17           H
ATOM   4266 2HD1 ILE A 279     -10.790 -12.678  14.954  1.00 94.17           H
ATOM   4267 3HD1 ILE A 279     -10.858 -11.991  13.313  1.00 94.17           H
ATOM   4268  HN  ILE A 279      -8.938  -8.531  15.204  1.00 94.17           H
ATOM   4269  N   ASP A 280      -8.590  -8.539  18.361  1.00 94.13           N
ATOM   4270  CA  ASP A 280      -8.038  -8.386  19.696  1.00 94.13           C
ATOM   4271  C   ASP A 280      -8.393  -6.998  20.234  1.00 94.13           C
ATOM   4272  O   ASP A 280      -8.602  -6.829  21.434  1.00 94.13           O
ATOM   4273  HA  ASP A 280      -8.483  -9.188  20.285  1.00 94.13           H
ATOM   4274  CB  ASP A 280      -6.513  -8.510  19.679  1.00 94.13           C
ATOM   4275 1HB  ASP A 280      -6.224  -9.415  19.144  1.00 94.13           H
ATOM   4276 2HB  ASP A 280      -6.082  -7.668  19.136  1.00 94.13           H
ATOM   4277  CG  ASP A 280      -5.949  -8.548  21.101  1.00 94.13           C
ATOM   4278  OD1 ASP A 280      -6.482  -9.348  21.901  1.00 94.13           O
ATOM   4279  OD2 ASP A 280      -4.999  -7.778  21.356  1.00 94.13           O
ATOM   4280  HN  ASP A 280      -7.914  -8.572  17.625  1.00 94.13           H
ATOM   4281  N   ALA A 281      -8.450  -6.041  19.320  1.00 92.33           N
ATOM   4282  CA  ALA A 281      -8.811  -4.681  19.682  1.00 92.33           C
ATOM   4283  C   ALA A 281     -10.221  -4.673  20.276  1.00 92.33           C
ATOM   4284  O   ALA A 281     -10.536  -3.840  21.124  1.00 92.33           O
ATOM   4285  HA  ALA A 281      -8.105  -4.341  20.440  1.00 92.33           H
ATOM   4286  CB  ALA A 281      -8.691  -3.776  18.454  1.00 92.33           C
ATOM   4287 1HB  ALA A 281      -7.664  -3.795  18.089  1.00 92.33           H
ATOM   4288 2HB  ALA A 281      -9.361  -4.134  17.672  1.00 92.33           H
ATOM   4289 3HB  ALA A 281      -8.961  -2.756  18.726  1.00 92.33           H
ATOM   4290  HN  ALA A 281      -8.256  -6.182  18.349  1.00 92.33           H
ATOM   4291  N   TYR A 282     -11.032  -5.610  19.806  1.00 90.87           N
ATOM   4292  CA  TYR A 282     -12.408  -5.705  20.262  1.00 90.87           C
ATOM   4293  C   TYR A 282     -12.519  -6.618  21.485  1.00 90.87           C
ATOM   4294  O   TYR A 282     -13.159  -6.263  22.473  1.00 90.87           O
ATOM   4295  HA  TYR A 282     -12.743  -4.704  20.534  1.00 90.87           H
ATOM   4296  CB  TYR A 282     -13.194  -6.325  19.105  1.00 90.87           C
ATOM   4297 1HB  TYR A 282     -12.998  -5.752  18.198  1.00 90.87           H
ATOM   4298 2HB  TYR A 282     -12.825  -7.336  18.929  1.00 90.87           H
ATOM   4299  CG  TYR A 282     -14.705  -6.383  19.338  1.00 90.87           C
ATOM   4300  CD1 TYR A 282     -15.296  -7.562  19.744  1.00 90.87           C
ATOM   4301  HD1 TYR A 282     -14.686  -8.452  19.899  1.00 90.87           H
ATOM   4302  CD2 TYR A 282     -15.476  -5.256  19.142  1.00 90.87           C
ATOM   4303  HD2 TYR A 282     -15.010  -4.324  18.821  1.00 90.87           H
ATOM   4304  CE1 TYR A 282     -16.718  -7.616  19.964  1.00 90.87           C
ATOM   4305  HE1 TYR A 282     -17.197  -8.541  20.285  1.00 90.87           H
ATOM   4306  CE2 TYR A 282     -16.899  -5.310  19.362  1.00 90.87           C
ATOM   4307  HE2 TYR A 282     -17.520  -4.427  19.211  1.00 90.87           H
ATOM   4308  CZ  TYR A 282     -17.449  -6.487  19.762  1.00 90.87           C
ATOM   4309  OH  TYR A 282     -18.792  -6.539  19.970  1.00 90.87           O
ATOM   4310  HH  TYR A 282     -19.054  -7.449  20.291  1.00 90.87           H
ATOM   4311  HN  TYR A 282     -10.763  -6.294  19.128  1.00 90.87           H
ATOM   4312  N   ALA A 283     -11.885  -7.777  21.377  1.00 91.75           N
ATOM   4313  CA  ALA A 283     -12.139  -8.858  22.314  1.00 91.75           C
ATOM   4314  C   ALA A 283     -11.068  -8.842  23.407  1.00 91.75           C
ATOM   4315  O   ALA A 283     -11.261  -9.414  24.479  1.00 91.75           O
ATOM   4316  HA  ALA A 283     -13.113  -8.681  22.770  1.00 91.75           H
ATOM   4317  CB  ALA A 283     -12.182 -10.189  21.559  1.00 91.75           C
ATOM   4318 1HB  ALA A 283     -12.978 -10.159  20.815  1.00 91.75           H
ATOM   4319 2HB  ALA A 283     -11.226 -10.355  21.063  1.00 91.75           H
ATOM   4320 3HB  ALA A 283     -12.372 -10.999  22.263  1.00 91.75           H
ATOM   4321  HN  ALA A 283     -11.211  -7.982  20.668  1.00 91.75           H
ATOM   4322  N   MET A 284      -9.962  -8.181  23.098  1.00 89.53           N
ATOM   4323  CA  MET A 284      -8.844  -8.119  24.023  1.00 89.53           C
ATOM   4324  C   MET A 284      -8.508  -9.507  24.572  1.00 89.53           C
ATOM   4325  O   MET A 284      -8.377  -9.685  25.782  1.00 89.53           O
ATOM   4326  HA  MET A 284      -8.004  -7.737  23.443  1.00 89.53           H
ATOM   4327  CB  MET A 284      -9.192  -7.182  25.182  1.00 89.53           C
ATOM   4328 1HB  MET A 284     -10.100  -7.528  25.674  1.00 89.53           H
ATOM   4329 2HB  MET A 284      -8.396  -7.207  25.926  1.00 89.53           H
ATOM   4330  CG  MET A 284      -9.388  -5.747  24.686  1.00 89.53           C
ATOM   4331 1HG  MET A 284      -8.446  -5.353  24.305  1.00 89.53           H
ATOM   4332 2HG  MET A 284     -10.098  -5.734  23.860  1.00 89.53           H
ATOM   4333  SD  MET A 284      -9.984  -4.718  26.018  1.00 89.53           S
ATOM   4334  CE  MET A 284     -11.727  -5.093  25.943  1.00 89.53           C
ATOM   4335 1HE  MET A 284     -12.116  -4.818  24.963  1.00 89.53           H
ATOM   4336 2HE  MET A 284     -11.877  -6.160  26.107  1.00 89.53           H
ATOM   4337 3HE  MET A 284     -12.253  -4.529  26.714  1.00 89.53           H
ATOM   4338  HN  MET A 284      -9.824  -7.695  22.235  1.00 89.53           H
ATOM   4339  N   PHE A 285      -8.380 -10.455  23.656  1.00 90.98           N
ATOM   4340  CA  PHE A 285      -8.243 -11.851  24.038  1.00 90.98           C
ATOM   4341  C   PHE A 285      -6.772 -12.226  24.227  1.00 90.98           C
ATOM   4342  O   PHE A 285      -6.462 -13.264  24.810  1.00 90.98           O
ATOM   4343  HA  PHE A 285      -8.774 -11.982  24.980  1.00 90.98           H
ATOM   4344  CB  PHE A 285      -8.827 -12.686  22.896  1.00 90.98           C
ATOM   4345 1HB  PHE A 285      -8.971 -13.708  23.245  1.00 90.98           H
ATOM   4346 2HB  PHE A 285      -9.812 -12.294  22.640  1.00 90.98           H
ATOM   4347  CG  PHE A 285      -7.960 -12.709  21.636  1.00 90.98           C
ATOM   4348  CD1 PHE A 285      -8.155 -11.783  20.659  1.00 90.98           C
ATOM   4349  HD1 PHE A 285      -8.929 -11.024  20.775  1.00 90.98           H
ATOM   4350  CD2 PHE A 285      -6.995 -13.657  21.492  1.00 90.98           C
ATOM   4351  HD2 PHE A 285      -6.839 -14.399  22.274  1.00 90.98           H
ATOM   4352  CE1 PHE A 285      -7.351 -11.805  19.489  1.00 90.98           C
ATOM   4353  HE1 PHE A 285      -7.507 -11.062  18.706  1.00 90.98           H
ATOM   4354  CE2 PHE A 285      -6.191 -13.678  20.322  1.00 90.98           C
ATOM   4355  HE2 PHE A 285      -5.417 -14.438  20.206  1.00 90.98           H
ATOM   4356  CZ  PHE A 285      -6.386 -12.752  19.345  1.00 90.98           C
ATOM   4357  HZ  PHE A 285      -5.768 -12.769  18.447  1.00 90.98           H
ATOM   4358  HN  PHE A 285      -8.368 -10.283  22.671  1.00 90.98           H
ATOM   4359  N   ILE A 286      -5.904 -11.361  23.723  1.00 91.68           N
ATOM   4360  CA  ILE A 286      -4.473 -11.576  23.851  1.00 91.68           C
ATOM   4361  C   ILE A 286      -3.986 -10.967  25.168  1.00 91.68           C
ATOM   4362  O   ILE A 286      -3.582  -9.806  25.208  1.00 91.68           O
ATOM   4363  HA  ILE A 286      -4.306 -12.652  23.886  1.00 91.68           H
ATOM   4364  CB  ILE A 286      -3.738 -11.043  22.620  1.00 91.68           C
ATOM   4365  HB  ILE A 286      -3.894  -9.965  22.569  1.00 91.68           H
ATOM   4366  CG1 ILE A 286      -4.314 -11.643  21.336  1.00 91.68           C
ATOM   4367 1HG1 ILE A 286      -4.075 -12.706  21.288  1.00 91.68           H
ATOM   4368 2HG1 ILE A 286      -5.401 -11.562  21.347  1.00 91.68           H
ATOM   4369  CG2 ILE A 286      -2.231 -11.277  22.736  1.00 91.68           C
ATOM   4370 1HG2 ILE A 286      -1.851 -10.763  23.619  1.00 91.68           H
ATOM   4371 2HG2 ILE A 286      -2.035 -12.345  22.825  1.00 91.68           H
ATOM   4372 3HG2 ILE A 286      -1.733 -10.889  21.847  1.00 91.68           H
ATOM   4373  CD1 ILE A 286      -3.757 -10.933  20.100  1.00 91.68           C
ATOM   4374 1HD1 ILE A 286      -4.020  -9.876  20.140  1.00 91.68           H
ATOM   4375 2HD1 ILE A 286      -2.672 -11.037  20.079  1.00 91.68           H
ATOM   4376 3HD1 ILE A 286      -4.183 -11.379  19.202  1.00 91.68           H
ATOM   4377  HN  ILE A 286      -6.164 -10.527  23.235  1.00 91.68           H
ATOM   4378  N   SER A 287      -4.042 -11.779  26.214  1.00 89.44           N
ATOM   4379  CA  SER A 287      -3.591 -11.342  27.525  1.00 89.44           C
ATOM   4380  C   SER A 287      -2.136 -11.763  27.744  1.00 89.44           C
ATOM   4381  O   SER A 287      -1.467 -11.251  28.640  1.00 89.44           O
ATOM   4382  HA  SER A 287      -3.677 -10.256  27.513  1.00 89.44           H
ATOM   4383  CB  SER A 287      -4.481 -11.912  28.632  1.00 89.44           C
ATOM   4384 1HB  SER A 287      -4.123 -11.562  29.600  1.00 89.44           H
ATOM   4385 2HB  SER A 287      -5.496 -11.533  28.512  1.00 89.44           H
ATOM   4386  OG  SER A 287      -4.502 -13.336  28.620  1.00 89.44           O
ATOM   4387  HG  SER A 287      -5.108 -13.676  29.339  1.00 89.44           H
ATOM   4388  HN  SER A 287      -4.387 -12.716  26.177  1.00 89.44           H
ATOM   4389  N   ASN A 288      -1.690 -12.691  26.910  1.00 91.94           N
ATOM   4390  CA  ASN A 288      -0.376 -13.285  27.086  1.00 91.94           C
ATOM   4391  C   ASN A 288       0.672 -12.406  26.401  1.00 91.94           C
ATOM   4392  O   ASN A 288       0.572 -12.130  25.207  1.00 91.94           O
ATOM   4393  HA  ASN A 288      -0.230 -13.345  28.164  1.00 91.94           H
ATOM   4394  CB  ASN A 288      -0.311 -14.677  26.453  1.00 91.94           C
ATOM   4395 1HB  ASN A 288      -1.150 -15.279  26.803  1.00 91.94           H
ATOM   4396 2HB  ASN A 288      -0.409 -14.593  25.371  1.00 91.94           H
ATOM   4397  CG  ASN A 288       1.005 -15.376  26.799  1.00 91.94           C
ATOM   4398  OD1 ASN A 288       2.083 -14.816  26.690  1.00 91.94           O
ATOM   4399  ND2 ASN A 288       0.857 -16.629  27.221  1.00 91.94           N
ATOM   4400 1HD2 ASN A 288      -0.057 -17.030  27.288  1.00 91.94           H
ATOM   4401 2HD2 ASN A 288       1.660 -17.170  27.472  1.00 91.94           H
ATOM   4402  HN  ASN A 288      -2.209 -13.036  26.128  1.00 91.94           H
ATOM   4403  N   CYS A 289       1.655 -11.990  27.187  1.00 91.31           N
ATOM   4404  CA  CYS A 289       2.652 -11.050  26.705  1.00 91.31           C
ATOM   4405  C   CYS A 289       3.482 -11.743  25.623  1.00 91.31           C
ATOM   4406  O   CYS A 289       3.877 -11.115  24.642  1.00 91.31           O
ATOM   4407  HA  CYS A 289       2.108 -10.201  26.292  1.00 91.31           H
ATOM   4408  CB  CYS A 289       3.527 -10.520  27.844  1.00 91.31           C
ATOM   4409 1HB  CYS A 289       2.904 -10.044  28.600  1.00 91.31           H
ATOM   4410 2HB  CYS A 289       4.044 -11.347  28.331  1.00 91.31           H
ATOM   4411  SG  CYS A 289       4.745  -9.321  27.191  1.00 91.31           S
ATOM   4412  HN  CYS A 289       1.774 -12.284  28.136  1.00 91.31           H
ATOM   4413  N   ALA A 290       3.721 -13.028  25.837  1.00 92.82           N
ATOM   4414  CA  ALA A 290       4.547 -13.799  24.923  1.00 92.82           C
ATOM   4415  C   ALA A 290       3.871 -13.850  23.552  1.00 92.82           C
ATOM   4416  O   ALA A 290       4.518 -13.638  22.528  1.00 92.82           O
ATOM   4417  HA  ALA A 290       5.504 -13.285  24.828  1.00 92.82           H
ATOM   4418  CB  ALA A 290       4.791 -15.192  25.506  1.00 92.82           C
ATOM   4419 1HB  ALA A 290       5.300 -15.100  26.466  1.00 92.82           H
ATOM   4420 2HB  ALA A 290       3.836 -15.699  25.648  1.00 92.82           H
ATOM   4421 3HB  ALA A 290       5.411 -15.769  24.820  1.00 92.82           H
ATOM   4422  HN  ALA A 290       3.362 -13.541  26.617  1.00 92.82           H
ATOM   4423  N   VAL A 291       2.577 -14.135  23.576  1.00 93.45           N
ATOM   4424  CA  VAL A 291       1.805 -14.214  22.348  1.00 93.45           C
ATOM   4425  C   VAL A 291       1.777 -12.838  21.679  1.00 93.45           C
ATOM   4426  O   VAL A 291       1.948 -12.730  20.466  1.00 93.45           O
ATOM   4427  HA  VAL A 291       2.311 -14.915  21.685  1.00 93.45           H
ATOM   4428  CB  VAL A 291       0.408 -14.764  22.642  1.00 93.45           C
ATOM   4429  HB  VAL A 291      -0.072 -14.096  23.358  1.00 93.45           H
ATOM   4430  CG1 VAL A 291      -0.450 -14.788  21.376  1.00 93.45           C
ATOM   4431 1HG1 VAL A 291      -0.549 -13.775  20.984  1.00 93.45           H
ATOM   4432 2HG1 VAL A 291       0.024 -15.422  20.627  1.00 93.45           H
ATOM   4433 3HG1 VAL A 291      -1.438 -15.183  21.613  1.00 93.45           H
ATOM   4434  CG2 VAL A 291       0.488 -16.154  23.276  1.00 93.45           C
ATOM   4435 1HG2 VAL A 291       0.995 -16.836  22.594  1.00 93.45           H
ATOM   4436 2HG2 VAL A 291       1.045 -16.095  24.212  1.00 93.45           H
ATOM   4437 3HG2 VAL A 291      -0.519 -16.521  23.475  1.00 93.45           H
ATOM   4438  HN  VAL A 291       2.058 -14.309  24.413  1.00 93.45           H
ATOM   4439  N   SER A 292       1.559 -11.821  22.500  1.00 92.94           N
ATOM   4440  CA  SER A 292       1.470 -10.460  21.998  1.00 92.94           C
ATOM   4441  C   SER A 292       2.782 -10.065  21.318  1.00 92.94           C
ATOM   4442  O   SER A 292       2.774  -9.453  20.251  1.00 92.94           O
ATOM   4443  HA  SER A 292       0.654 -10.472  21.275  1.00 92.94           H
ATOM   4444  CB  SER A 292       1.139  -9.478  23.123  1.00 92.94           C
ATOM   4445 1HB  SER A 292       0.272  -9.840  23.677  1.00 92.94           H
ATOM   4446 2HB  SER A 292       1.971  -9.438  23.826  1.00 92.94           H
ATOM   4447  OG  SER A 292       0.872  -8.169  22.628  1.00 92.94           O
ATOM   4448  HG  SER A 292      -0.019  -8.150  22.174  1.00 92.94           H
ATOM   4449  HN  SER A 292       1.446 -11.914  23.489  1.00 92.94           H
ATOM   4450  N   THR A 293       3.880 -10.432  21.964  1.00 92.95           N
ATOM   4451  CA  THR A 293       5.197 -10.098  21.451  1.00 92.95           C
ATOM   4452  C   THR A 293       5.401 -10.711  20.064  1.00 92.95           C
ATOM   4453  O   THR A 293       5.873 -10.039  19.148  1.00 92.95           O
ATOM   4454  HA  THR A 293       5.256  -9.015  21.334  1.00 92.95           H
ATOM   4455  CB  THR A 293       6.235 -10.557  22.477  1.00 92.95           C
ATOM   4456  HB  THR A 293       6.135 -11.623  22.681  1.00 92.95           H
ATOM   4457  OG1 THR A 293       6.025  -9.696  23.593  1.00 92.95           O
ATOM   4458  HG1 THR A 293       5.441 -10.146  24.268  1.00 92.95           H
ATOM   4459  CG2 THR A 293       7.668 -10.253  22.037  1.00 92.95           C
ATOM   4460 1HG2 THR A 293       7.786  -9.179  21.899  1.00 92.95           H
ATOM   4461 2HG2 THR A 293       7.876 -10.766  21.097  1.00 92.95           H
ATOM   4462 3HG2 THR A 293       8.364 -10.600  22.801  1.00 92.95           H
ATOM   4463  HN  THR A 293       3.878 -10.948  22.821  1.00 92.95           H
ATOM   4464  N   ASN A 294       5.037 -11.980  19.954  1.00 94.06           N
ATOM   4465  CA  ASN A 294       5.237 -12.711  18.714  1.00 94.06           C
ATOM   4466  C   ASN A 294       4.360 -12.100  17.620  1.00 94.06           C
ATOM   4467  O   ASN A 294       4.770 -12.023  16.462  1.00 94.06           O
ATOM   4468  HA  ASN A 294       6.301 -12.619  18.496  1.00 94.06           H
ATOM   4469  CB  ASN A 294       4.842 -14.181  18.872  1.00 94.06           C
ATOM   4470 1HB  ASN A 294       3.866 -14.249  19.352  1.00 94.06           H
ATOM   4471 2HB  ASN A 294       4.748 -14.643  17.889  1.00 94.06           H
ATOM   4472  CG  ASN A 294       5.879 -14.941  19.702  1.00 94.06           C
ATOM   4473  OD1 ASN A 294       7.008 -14.514  19.875  1.00 94.06           O
ATOM   4474  ND2 ASN A 294       5.433 -16.089  20.203  1.00 94.06           N
ATOM   4475 1HD2 ASN A 294       4.494 -16.383  20.023  1.00 94.06           H
ATOM   4476 2HD2 ASN A 294       6.037 -16.659  20.761  1.00 94.06           H
ATOM   4477  HN  ASN A 294       4.612 -12.506  20.691  1.00 94.06           H
ATOM   4478  N   ILE A 295       3.169 -11.683  18.024  1.00 93.62           N
ATOM   4479  CA  ILE A 295       2.214 -11.123  17.083  1.00 93.62           C
ATOM   4480  C   ILE A 295       2.757  -9.800  16.538  1.00 93.62           C
ATOM   4481  O   ILE A 295       2.617  -9.510  15.351  1.00 93.62           O
ATOM   4482  HA  ILE A 295       2.120 -11.825  16.255  1.00 93.62           H
ATOM   4483  CB  ILE A 295       0.833 -11.000  17.731  1.00 93.62           C
ATOM   4484  HB  ILE A 295       0.963 -10.606  18.740  1.00 93.62           H
ATOM   4485  CG1 ILE A 295       0.166 -12.370  17.864  1.00 93.62           C
ATOM   4486 1HG1 ILE A 295      -0.096 -12.748  16.875  1.00 93.62           H
ATOM   4487 2HG1 ILE A 295       0.868 -13.080  18.301  1.00 93.62           H
ATOM   4488  CG2 ILE A 295      -0.045 -10.006  16.968  1.00 93.62           C
ATOM   4489 1HG2 ILE A 295       0.431  -9.025  16.970  1.00 93.62           H
ATOM   4490 2HG2 ILE A 295      -0.170 -10.347  15.940  1.00 93.62           H
ATOM   4491 3HG2 ILE A 295      -1.020  -9.938  17.450  1.00 93.62           H
ATOM   4492  CD1 ILE A 295      -1.091 -12.287  18.733  1.00 93.62           C
ATOM   4493 1HD1 ILE A 295      -0.821 -11.932  19.727  1.00 93.62           H
ATOM   4494 2HD1 ILE A 295      -1.800 -11.595  18.279  1.00 93.62           H
ATOM   4495 3HD1 ILE A 295      -1.545 -13.275  18.810  1.00 93.62           H
ATOM   4496  HN  ILE A 295       2.855 -11.722  18.972  1.00 93.62           H
ATOM   4497  N   ASP A 296       3.364  -9.033  17.432  1.00 93.20           N
ATOM   4498  CA  ASP A 296       3.903  -7.736  17.061  1.00 93.20           C
ATOM   4499  C   ASP A 296       5.066  -7.930  16.087  1.00 93.20           C
ATOM   4500  O   ASP A 296       5.209  -7.176  15.126  1.00 93.20           O
ATOM   4501  HA  ASP A 296       3.069  -7.197  16.612  1.00 93.20           H
ATOM   4502  CB  ASP A 296       4.433  -6.989  18.287  1.00 93.20           C
ATOM   4503 1HB  ASP A 296       5.122  -7.630  18.838  1.00 93.20           H
ATOM   4504 2HB  ASP A 296       4.999  -6.114  17.968  1.00 93.20           H
ATOM   4505  CG  ASP A 296       3.287  -6.556  19.203  1.00 93.20           C
ATOM   4506  OD1 ASP A 296       2.146  -6.498  18.696  1.00 93.20           O
ATOM   4507  OD2 ASP A 296       3.577  -6.293  20.390  1.00 93.20           O
ATOM   4508  HN  ASP A 296       3.491  -9.285  18.391  1.00 93.20           H
ATOM   4509  N   ILE A 297       5.869  -8.946  16.368  1.00 94.15           N
ATOM   4510  CA  ILE A 297       6.981  -9.285  15.497  1.00 94.15           C
ATOM   4511  C   ILE A 297       6.443  -9.698  14.126  1.00 94.15           C
ATOM   4512  O   ILE A 297       6.960  -9.267  13.097  1.00 94.15           O
ATOM   4513  HA  ILE A 297       7.586  -8.386  15.375  1.00 94.15           H
ATOM   4514  CB  ILE A 297       7.872 -10.343  16.152  1.00 94.15           C
ATOM   4515  HB  ILE A 297       7.232 -11.139  16.534  1.00 94.15           H
ATOM   4516  CG1 ILE A 297       8.628  -9.760  17.347  1.00 94.15           C
ATOM   4517 1HG1 ILE A 297       9.368  -9.040  16.997  1.00 94.15           H
ATOM   4518 2HG1 ILE A 297       7.936  -9.218  17.991  1.00 94.15           H
ATOM   4519  CG2 ILE A 297       8.817 -10.975  15.128  1.00 94.15           C
ATOM   4520 1HG2 ILE A 297       8.233 -11.449  14.339  1.00 94.15           H
ATOM   4521 2HG2 ILE A 297       9.452 -10.202  14.696  1.00 94.15           H
ATOM   4522 3HG2 ILE A 297       9.438 -11.723  15.620  1.00 94.15           H
ATOM   4523  CD1 ILE A 297       9.322 -10.863  18.149  1.00 94.15           C
ATOM   4524 1HD1 ILE A 297       8.576 -11.568  18.517  1.00 94.15           H
ATOM   4525 2HD1 ILE A 297      10.031 -11.387  17.508  1.00 94.15           H
ATOM   4526 3HD1 ILE A 297       9.852 -10.421  18.992  1.00 94.15           H
ATOM   4527  HN  ILE A 297       5.768  -9.532  17.173  1.00 94.15           H
ATOM   4528  N   CYS A 298       5.410 -10.528  14.157  1.00 94.07           N
ATOM   4529  CA  CYS A 298       4.791 -10.997  12.929  1.00 94.07           C
ATOM   4530  C   CYS A 298       4.325  -9.779  12.129  1.00 94.07           C
ATOM   4531  O   CYS A 298       4.465  -9.743  10.908  1.00 94.07           O
ATOM   4532  HA  CYS A 298       5.557 -11.548  12.383  1.00 94.07           H
ATOM   4533  CB  CYS A 298       3.644 -11.970  13.210  1.00 94.07           C
ATOM   4534 1HB  CYS A 298       3.031 -11.595  14.030  1.00 94.07           H
ATOM   4535 2HB  CYS A 298       2.996 -12.043  12.336  1.00 94.07           H
ATOM   4536  SG  CYS A 298       4.311 -13.620  13.633  1.00 94.07           S
ATOM   4537  HG  CYS A 298       4.684 -13.306  14.870  1.00 94.07           H
ATOM   4538  HN  CYS A 298       4.998 -10.877  14.998  1.00 94.07           H
ATOM   4539  N   PHE A 299       3.779  -8.812  12.851  1.00 93.94           N
ATOM   4540  CA  PHE A 299       3.294  -7.593  12.225  1.00 93.94           C
ATOM   4541  C   PHE A 299       4.420  -6.875  11.479  1.00 93.94           C
ATOM   4542  O   PHE A 299       4.242  -6.452  10.337  1.00 93.94           O
ATOM   4543  HA  PHE A 299       2.517  -7.881  11.516  1.00 93.94           H
ATOM   4544  CB  PHE A 299       2.781  -6.687  13.346  1.00 93.94           C
ATOM   4545 1HB  PHE A 299       1.996  -7.211  13.892  1.00 93.94           H
ATOM   4546 2HB  PHE A 299       3.592  -6.505  14.051  1.00 93.94           H
ATOM   4547  CG  PHE A 299       2.235  -5.343  12.859  1.00 93.94           C
ATOM   4548  CD1 PHE A 299       3.052  -4.257  12.806  1.00 93.94           C
ATOM   4549  HD1 PHE A 299       4.095  -4.344  13.109  1.00 93.94           H
ATOM   4550  CD2 PHE A 299       0.934  -5.235  12.481  1.00 93.94           C
ATOM   4551  HD2 PHE A 299       0.279  -6.106  12.524  1.00 93.94           H
ATOM   4552  CE1 PHE A 299       2.545  -3.010  12.354  1.00 93.94           C
ATOM   4553  HE1 PHE A 299       3.200  -2.139  12.311  1.00 93.94           H
ATOM   4554  CE2 PHE A 299       0.427  -3.988  12.029  1.00 93.94           C
ATOM   4555  HE2 PHE A 299      -0.616  -3.901  11.726  1.00 93.94           H
ATOM   4556  CZ  PHE A 299       1.243  -2.901  11.976  1.00 93.94           C
ATOM   4557  HZ  PHE A 299       0.854  -1.944  11.629  1.00 93.94           H
ATOM   4558  HN  PHE A 299       3.666  -8.850  13.844  1.00 93.94           H
ATOM   4559  N   GLN A 300       5.554  -6.758  12.154  1.00 93.01           N
ATOM   4560  CA  GLN A 300       6.686  -6.038  11.597  1.00 93.01           C
ATOM   4561  C   GLN A 300       7.164  -6.714  10.311  1.00 93.01           C
ATOM   4562  O   GLN A 300       7.446  -6.042   9.320  1.00 93.01           O
ATOM   4563  HA  GLN A 300       6.312  -5.039  11.373  1.00 93.01           H
ATOM   4564  CB  GLN A 300       7.823  -5.931  12.616  1.00 93.01           C
ATOM   4565 1HB  GLN A 300       8.018  -6.911  13.052  1.00 93.01           H
ATOM   4566 2HB  GLN A 300       8.738  -5.618  12.113  1.00 93.01           H
ATOM   4567  CG  GLN A 300       7.475  -4.933  13.722  1.00 93.01           C
ATOM   4568 1HG  GLN A 300       7.249  -3.962  13.283  1.00 93.01           H
ATOM   4569 2HG  GLN A 300       6.578  -5.264  14.246  1.00 93.01           H
ATOM   4570  CD  GLN A 300       8.630  -4.793  14.716  1.00 93.01           C
ATOM   4571  OE1 GLN A 300       9.698  -5.360  14.551  1.00 93.01           O
ATOM   4572  NE2 GLN A 300       8.358  -4.007  15.754  1.00 93.01           N
ATOM   4573 1HE2 GLN A 300       7.461  -3.572  15.830  1.00 93.01           H
ATOM   4574 2HE2 GLN A 300       9.050  -3.853  16.459  1.00 93.01           H
ATOM   4575  HN  GLN A 300       5.705  -7.145  13.064  1.00 93.01           H
ATOM   4576  N   VAL A 301       7.240  -8.035  10.367  1.00 93.82           N
ATOM   4577  CA  VAL A 301       7.753  -8.804   9.246  1.00 93.82           C
ATOM   4578  C   VAL A 301       6.822  -8.628   8.044  1.00 93.82           C
ATOM   4579  O   VAL A 301       7.269  -8.271   6.956  1.00 93.82           O
ATOM   4580  HA  VAL A 301       8.733  -8.402   8.992  1.00 93.82           H
ATOM   4581  CB  VAL A 301       7.932 -10.268   9.654  1.00 93.82           C
ATOM   4582  HB  VAL A 301       6.981 -10.625  10.048  1.00 93.82           H
ATOM   4583  CG1 VAL A 301       8.294 -11.133   8.445  1.00 93.82           C
ATOM   4584 1HG1 VAL A 301       7.498 -11.072   7.703  1.00 93.82           H
ATOM   4585 2HG1 VAL A 301       9.227 -10.775   8.008  1.00 93.82           H
ATOM   4586 3HG1 VAL A 301       8.416 -12.169   8.763  1.00 93.82           H
ATOM   4587  CG2 VAL A 301       8.980 -10.405  10.760  1.00 93.82           C
ATOM   4588 1HG2 VAL A 301       9.936 -10.022  10.404  1.00 93.82           H
ATOM   4589 2HG2 VAL A 301       8.663  -9.835  11.633  1.00 93.82           H
ATOM   4590 3HG2 VAL A 301       9.088 -11.455  11.031  1.00 93.82           H
ATOM   4591  HN  VAL A 301       6.960  -8.578  11.159  1.00 93.82           H
ATOM   4592  N   THR A 302       5.545  -8.887   8.283  1.00 92.78           N
ATOM   4593  CA  THR A 302       4.564  -8.864   7.211  1.00 92.78           C
ATOM   4594  C   THR A 302       4.415  -7.447   6.653  1.00 92.78           C
ATOM   4595  O   THR A 302       4.179  -7.268   5.460  1.00 92.78           O
ATOM   4596  HA  THR A 302       4.930  -9.491   6.398  1.00 92.78           H
ATOM   4597  CB  THR A 302       3.256  -9.444   7.754  1.00 92.78           C
ATOM   4598  HB  THR A 302       2.485  -9.451   6.985  1.00 92.78           H
ATOM   4599  OG1 THR A 302       2.974  -8.647   8.901  1.00 92.78           O
ATOM   4600  HG1 THR A 302       3.332  -9.091   9.723  1.00 92.78           H
ATOM   4601  CG2 THR A 302       3.431 -10.857   8.315  1.00 92.78           C
ATOM   4602 1HG2 THR A 302       4.154 -10.837   9.131  1.00 92.78           H
ATOM   4603 2HG2 THR A 302       3.789 -11.519   7.528  1.00 92.78           H
ATOM   4604 3HG2 THR A 302       2.473 -11.220   8.688  1.00 92.78           H
ATOM   4605  HN  THR A 302       5.178  -9.108   9.187  1.00 92.78           H
ATOM   4606  N   GLN A 303       4.559  -6.477   7.544  1.00 91.27           N
ATOM   4607  CA  GLN A 303       4.504  -5.081   7.146  1.00 91.27           C
ATOM   4608  C   GLN A 303       5.608  -4.775   6.132  1.00 91.27           C
ATOM   4609  O   GLN A 303       5.373  -4.080   5.144  1.00 91.27           O
ATOM   4610  HA  GLN A 303       3.527  -4.951   6.680  1.00 91.27           H
ATOM   4611  CB  GLN A 303       4.607  -4.159   8.362  1.00 91.27           C
ATOM   4612 1HB  GLN A 303       3.777  -4.354   9.042  1.00 91.27           H
ATOM   4613 2HB  GLN A 303       5.524  -4.374   8.910  1.00 91.27           H
ATOM   4614  CG  GLN A 303       4.591  -2.689   7.939  1.00 91.27           C
ATOM   4615 1HG  GLN A 303       5.567  -2.411   7.540  1.00 91.27           H
ATOM   4616 2HG  GLN A 303       3.866  -2.545   7.138  1.00 91.27           H
ATOM   4617  CD  GLN A 303       4.241  -1.782   9.120  1.00 91.27           C
ATOM   4618  OE1 GLN A 303       5.088  -1.382   9.902  1.00 91.27           O
ATOM   4619  NE2 GLN A 303       2.949  -1.480   9.206  1.00 91.27           N
ATOM   4620 1HE2 GLN A 303       2.305  -1.841   8.531  1.00 91.27           H
ATOM   4621 2HE2 GLN A 303       2.620  -0.892   9.946  1.00 91.27           H
ATOM   4622  HN  GLN A 303       4.711  -6.632   8.521  1.00 91.27           H
ATOM   4623  N   THR A 304       6.789  -5.308   6.410  1.00 91.37           N
ATOM   4624  CA  THR A 304       7.947  -5.039   5.576  1.00 91.37           C
ATOM   4625  C   THR A 304       7.761  -5.658   4.189  1.00 91.37           C
ATOM   4626  O   THR A 304       8.149  -5.065   3.184  1.00 91.37           O
ATOM   4627  HA  THR A 304       8.028  -3.961   5.437  1.00 91.37           H
ATOM   4628  CB  THR A 304       9.188  -5.553   6.309  1.00 91.37           C
ATOM   4629  HB  THR A 304       9.174  -6.641   6.381  1.00 91.37           H
ATOM   4630  OG1 THR A 304       9.172  -4.855   7.551  1.00 91.37           O
ATOM   4631  HG1 THR A 304       8.750  -5.423   8.258  1.00 91.37           H
ATOM   4632  CG2 THR A 304      10.490  -5.103   5.645  1.00 91.37           C
ATOM   4633 1HG2 THR A 304      10.534  -4.013   5.634  1.00 91.37           H
ATOM   4634 2HG2 THR A 304      10.525  -5.478   4.622  1.00 91.37           H
ATOM   4635 3HG2 THR A 304      11.339  -5.495   6.205  1.00 91.37           H
ATOM   4636  HN  THR A 304       6.959  -5.913   7.188  1.00 91.37           H
ATOM   4637  N   ILE A 305       7.167  -6.842   4.180  1.00 90.96           N
ATOM   4638  CA  ILE A 305       6.878  -7.524   2.930  1.00 90.96           C
ATOM   4639  C   ILE A 305       5.911  -6.675   2.102  1.00 90.96           C
ATOM   4640  O   ILE A 305       6.057  -6.570   0.885  1.00 90.96           O
ATOM   4641  HA  ILE A 305       7.816  -7.612   2.381  1.00 90.96           H
ATOM   4642  CB  ILE A 305       6.375  -8.944   3.198  1.00 90.96           C
ATOM   4643  HB  ILE A 305       5.547  -8.885   3.904  1.00 90.96           H
ATOM   4644  CG1 ILE A 305       7.465  -9.798   3.850  1.00 90.96           C
ATOM   4645 1HG1 ILE A 305       8.248 -10.011   3.123  1.00 90.96           H
ATOM   4646 2HG1 ILE A 305       7.929  -9.241   4.664  1.00 90.96           H
ATOM   4647  CG2 ILE A 305       5.834  -9.585   1.918  1.00 90.96           C
ATOM   4648 1HG2 ILE A 305       5.007  -8.988   1.535  1.00 90.96           H
ATOM   4649 2HG2 ILE A 305       6.627  -9.630   1.171  1.00 90.96           H
ATOM   4650 3HG2 ILE A 305       5.483 -10.594   2.137  1.00 90.96           H
ATOM   4651  CD1 ILE A 305       6.887 -11.109   4.386  1.00 90.96           C
ATOM   4652 1HD1 ILE A 305       6.121 -10.891   5.130  1.00 90.96           H
ATOM   4653 2HD1 ILE A 305       6.445 -11.674   3.564  1.00 90.96           H
ATOM   4654 3HD1 ILE A 305       7.683 -11.696   4.844  1.00 90.96           H
ATOM   4655  HN  ILE A 305       6.885  -7.333   5.004  1.00 90.96           H
ATOM   4656  N   ALA A 306       4.945  -6.092   2.795  1.00 88.91           N
ATOM   4657  CA  ALA A 306       3.921  -5.301   2.133  1.00 88.91           C
ATOM   4658  C   ALA A 306       4.572  -4.090   1.462  1.00 88.91           C
ATOM   4659  O   ALA A 306       4.160  -3.679   0.379  1.00 88.91           O
ATOM   4660  HA  ALA A 306       3.463  -5.927   1.367  1.00 88.91           H
ATOM   4661  CB  ALA A 306       2.849  -4.900   3.148  1.00 88.91           C
ATOM   4662 1HB  ALA A 306       2.397  -5.796   3.573  1.00 88.91           H
ATOM   4663 2HB  ALA A 306       3.305  -4.310   3.943  1.00 88.91           H
ATOM   4664 3HB  ALA A 306       2.081  -4.307   2.650  1.00 88.91           H
ATOM   4665  HN  ALA A 306       4.855  -6.152   3.789  1.00 88.91           H
ATOM   4666  N   PHE A 307       5.580  -3.552   2.135  1.00 88.59           N
ATOM   4667  CA  PHE A 307       6.245  -2.353   1.654  1.00 88.59           C
ATOM   4668  C   PHE A 307       7.095  -2.656   0.418  1.00 88.59           C
ATOM   4669  O   PHE A 307       7.230  -1.814  -0.468  1.00 88.59           O
ATOM   4670  HA  PHE A 307       5.468  -1.635   1.391  1.00 88.59           H
ATOM   4671  CB  PHE A 307       7.159  -1.867   2.780  1.00 88.59           C
ATOM   4672 1HB  PHE A 307       7.763  -2.704   3.132  1.00 88.59           H
ATOM   4673 2HB  PHE A 307       7.849  -1.124   2.379  1.00 88.59           H
ATOM   4674  CG  PHE A 307       6.413  -1.260   3.970  1.00 88.59           C
ATOM   4675  CD1 PHE A 307       5.054  -1.289   4.006  1.00 88.59           C
ATOM   4676  HD1 PHE A 307       4.496  -1.745   3.188  1.00 88.59           H
ATOM   4677  CD2 PHE A 307       7.108  -0.691   4.990  1.00 88.59           C
ATOM   4678  HD2 PHE A 307       8.198  -0.667   4.961  1.00 88.59           H
ATOM   4679  CE1 PHE A 307       4.361  -0.725   5.110  1.00 88.59           C
ATOM   4680  HE1 PHE A 307       3.271  -0.748   5.139  1.00 88.59           H
ATOM   4681  CE2 PHE A 307       6.415  -0.127   6.094  1.00 88.59           C
ATOM   4682  HE2 PHE A 307       6.973   0.329   6.913  1.00 88.59           H
ATOM   4683  CZ  PHE A 307       5.056  -0.156   6.131  1.00 88.59           C
ATOM   4684  HZ  PHE A 307       4.524   0.276   6.978  1.00 88.59           H
ATOM   4685  HN  PHE A 307       5.940  -3.921   2.991  1.00 88.59           H
ATOM   4686  N   PHE A 308       7.645  -3.862   0.398  1.00 87.90           N
ATOM   4687  CA  PHE A 308       8.511  -4.271  -0.694  1.00 87.90           C
ATOM   4688  C   PHE A 308       7.753  -4.271  -2.024  1.00 87.90           C
ATOM   4689  O   PHE A 308       8.363  -4.199  -3.089  1.00 87.90           O
ATOM   4690  HA  PHE A 308       9.329  -3.553  -0.745  1.00 87.90           H
ATOM   4691  CB  PHE A 308       8.976  -5.696  -0.386  1.00 87.90           C
ATOM   4692 1HB  PHE A 308       9.269  -5.752   0.662  1.00 87.90           H
ATOM   4693 2HB  PHE A 308       8.137  -6.378  -0.520  1.00 87.90           H
ATOM   4694  CG  PHE A 308      10.144  -6.170  -1.253  1.00 87.90           C
ATOM   4695  CD1 PHE A 308       9.916  -6.994  -2.310  1.00 87.90           C
ATOM   4696  HD1 PHE A 308       8.900  -7.316  -2.540  1.00 87.90           H
ATOM   4697  CD2 PHE A 308      11.411  -5.767  -0.966  1.00 87.90           C
ATOM   4698  HD2 PHE A 308      11.595  -5.107  -0.118  1.00 87.90           H
ATOM   4699  CE1 PHE A 308      11.000  -7.434  -3.115  1.00 87.90           C
ATOM   4700  HE1 PHE A 308      10.817  -8.094  -3.963  1.00 87.90           H
ATOM   4701  CE2 PHE A 308      12.496  -6.207  -1.771  1.00 87.90           C
ATOM   4702  HE2 PHE A 308      13.511  -5.885  -1.541  1.00 87.90           H
ATOM   4703  CZ  PHE A 308      12.267  -7.031  -2.828  1.00 87.90           C
ATOM   4704  HZ  PHE A 308      13.099  -7.369  -3.446  1.00 87.90           H
ATOM   4705  HN  PHE A 308       7.507  -4.551   1.110  1.00 87.90           H
ATOM   4706  N   HIS A 309       6.435  -4.354  -1.917  1.00 84.10           N
ATOM   4707  CA  HIS A 309       5.590  -4.389  -3.098  1.00 84.10           C
ATOM   4708  C   HIS A 309       5.789  -3.108  -3.911  1.00 84.10           C
ATOM   4709  O   HIS A 309       5.792  -3.142  -5.140  1.00 84.10           O
ATOM   4710  HA  HIS A 309       5.919  -5.241  -3.693  1.00 84.10           H
ATOM   4711  CB  HIS A 309       4.128  -4.626  -2.714  1.00 84.10           C
ATOM   4712 1HB  HIS A 309       4.064  -5.532  -2.111  1.00 84.10           H
ATOM   4713 2HB  HIS A 309       3.790  -3.801  -2.086  1.00 84.10           H
ATOM   4714  CG  HIS A 309       3.195  -4.756  -3.894  1.00 84.10           C
ATOM   4715  ND1 HIS A 309       2.543  -3.674  -4.457  1.00 84.10           N
ATOM   4716  HD1 HIS A 309       2.616  -2.724  -4.153  1.00 84.10           H
ATOM   4717  CD2 HIS A 309       2.814  -5.852  -4.612  1.00 84.10           C
ATOM   4718  HD2 HIS A 309       3.143  -6.876  -4.435  1.00 84.10           H
ATOM   4719  CE1 HIS A 309       1.804  -4.110  -5.467  1.00 84.10           C
ATOM   4720  HE1 HIS A 309       1.172  -3.497  -6.110  1.00 84.10           H
ATOM   4721  NE2 HIS A 309       1.973  -5.460  -5.561  1.00 84.10           N
ATOM   4722  HN  HIS A 309       5.946  -4.396  -1.046  1.00 84.10           H
ATOM   4723  N   SER A 310       5.950  -2.008  -3.190  1.00 83.65           N
ATOM   4724  CA  SER A 310       5.941  -0.696  -3.815  1.00 83.65           C
ATOM   4725  C   SER A 310       7.197  -0.514  -4.670  1.00 83.65           C
ATOM   4726  O   SER A 310       7.272   0.407  -5.481  1.00 83.65           O
ATOM   4727  HA  SER A 310       5.048  -0.680  -4.440  1.00 83.65           H
ATOM   4728  CB  SER A 310       5.847   0.413  -2.766  1.00 83.65           C
ATOM   4729 1HB  SER A 310       6.607   0.253  -2.000  1.00 83.65           H
ATOM   4730 2HB  SER A 310       6.064   1.374  -3.233  1.00 83.65           H
ATOM   4731  OG  SER A 310       4.561   0.463  -2.154  1.00 83.65           O
ATOM   4732  HG  SER A 310       3.903   0.888  -2.776  1.00 83.65           H
ATOM   4733  HN  SER A 310       6.086  -2.003  -2.200  1.00 83.65           H
ATOM   4734  N   CYS A 311       8.152  -1.407  -4.458  1.00 85.98           N
ATOM   4735  CA  CYS A 311       9.382  -1.386  -5.232  1.00 85.98           C
ATOM   4736  C   CYS A 311       9.268  -2.430  -6.344  1.00 85.98           C
ATOM   4737  O   CYS A 311      10.095  -2.466  -7.254  1.00 85.98           O
ATOM   4738  HA  CYS A 311       9.471  -0.383  -5.650  1.00 85.98           H
ATOM   4739  CB  CYS A 311      10.610  -1.622  -4.350  1.00 85.98           C
ATOM   4740 1HB  CYS A 311      11.519  -1.448  -4.925  1.00 85.98           H
ATOM   4741 2HB  CYS A 311      10.615  -0.914  -3.522  1.00 85.98           H
ATOM   4742  SG  CYS A 311      10.596  -3.335  -3.706  1.00 85.98           S
ATOM   4743  HG  CYS A 311      11.757  -3.251  -3.063  1.00 85.98           H
ATOM   4744  HN  CYS A 311       8.096  -2.134  -3.774  1.00 85.98           H
ATOM   4745  N   LEU A 312       8.236  -3.255  -6.234  1.00 82.97           N
ATOM   4746  CA  LEU A 312       8.081  -4.383  -7.137  1.00 82.97           C
ATOM   4747  C   LEU A 312       7.331  -3.928  -8.391  1.00 82.97           C
ATOM   4748  O   LEU A 312       7.552  -4.459  -9.478  1.00 82.97           O
ATOM   4749  HA  LEU A 312       9.079  -4.706  -7.430  1.00 82.97           H
ATOM   4750  CB  LEU A 312       7.417  -5.558  -6.416  1.00 82.97           C
ATOM   4751 1HB  LEU A 312       6.565  -5.178  -5.853  1.00 82.97           H
ATOM   4752 2HB  LEU A 312       7.023  -6.243  -7.167  1.00 82.97           H
ATOM   4753  CG  LEU A 312       8.312  -6.351  -5.461  1.00 82.97           C
ATOM   4754  HG  LEU A 312       8.625  -5.686  -4.656  1.00 82.97           H
ATOM   4755  CD1 LEU A 312       7.541  -7.507  -4.820  1.00 82.97           C
ATOM   4756 1HD1 LEU A 312       6.694  -7.111  -4.259  1.00 82.97           H
ATOM   4757 2HD1 LEU A 312       7.179  -8.178  -5.599  1.00 82.97           H
ATOM   4758 3HD1 LEU A 312       8.201  -8.053  -4.146  1.00 82.97           H
ATOM   4759  CD2 LEU A 312       9.580  -6.831  -6.170  1.00 82.97           C
ATOM   4760 1HD2 LEU A 312       9.308  -7.473  -7.008  1.00 82.97           H
ATOM   4761 2HD2 LEU A 312      10.138  -5.970  -6.538  1.00 82.97           H
ATOM   4762 3HD2 LEU A 312      10.198  -7.391  -5.469  1.00 82.97           H
ATOM   4763  HN  LEU A 312       7.517  -3.162  -5.546  1.00 82.97           H
ATOM   4764  N   ASN A 313       6.459  -2.949  -8.197  1.00 76.07           N
ATOM   4765  CA  ASN A 313       5.554  -2.533  -9.255  1.00 76.07           C
ATOM   4766  C   ASN A 313       6.363  -2.195 -10.509  1.00 76.07           C
ATOM   4767  O   ASN A 313       6.107  -2.739 -11.582  1.00 76.07           O
ATOM   4768  HA  ASN A 313       4.883  -3.379  -9.407  1.00 76.07           H
ATOM   4769  CB  ASN A 313       4.768  -1.285  -8.849  1.00 76.07           C
ATOM   4770 1HB  ASN A 313       5.421  -0.599  -8.308  1.00 76.07           H
ATOM   4771 2HB  ASN A 313       4.424  -0.761  -9.740  1.00 76.07           H
ATOM   4772  CG  ASN A 313       3.569  -1.653  -7.972  1.00 76.07           C
ATOM   4773  OD1 ASN A 313       3.072  -2.767  -7.991  1.00 76.07           O
ATOM   4774  ND2 ASN A 313       3.133  -0.657  -7.206  1.00 76.07           N
ATOM   4775 1HD2 ASN A 313       3.586   0.234  -7.239  1.00 76.07           H
ATOM   4776 2HD2 ASN A 313       2.353  -0.800  -6.597  1.00 76.07           H
ATOM   4777  HN  ASN A 313       6.366  -2.444  -7.339  1.00 76.07           H
ATOM   4778  N   PRO A 314       7.348  -1.294 -10.398  1.00 75.06           N
ATOM   4779  CA  PRO A 314       8.136  -0.890 -11.565  1.00 75.06           C
ATOM   4780  C   PRO A 314       8.725  -2.081 -12.304  1.00 75.06           C
ATOM   4781  O   PRO A 314       8.695  -2.130 -13.533  1.00 75.06           O
ATOM   4782  HA  PRO A 314       7.498  -0.390 -12.293  1.00 75.06           H
ATOM   4783  CB  PRO A 314       9.226   0.007 -10.974  1.00 75.06           C
ATOM   4784 1HB  PRO A 314      10.124  -0.561 -10.729  1.00 75.06           H
ATOM   4785 2HB  PRO A 314       9.525   0.788 -11.672  1.00 75.06           H
ATOM   4786  CG  PRO A 314       8.568   0.586  -9.727  1.00 75.06           C
ATOM   4787 1HG  PRO A 314       9.306   0.956  -9.015  1.00 75.06           H
ATOM   4788 2HG  PRO A 314       7.922   1.431  -9.966  1.00 75.06           H
ATOM   4789  CD  PRO A 314       7.786  -0.595  -9.176  1.00 75.06           C
ATOM   4790 1HD  PRO A 314       8.406  -1.234  -8.549  1.00 75.06           H
ATOM   4791 2HD  PRO A 314       6.944  -0.272  -8.563  1.00 75.06           H
ATOM   4792  N   VAL A 315       9.251  -3.017 -11.528  1.00 76.87           N
ATOM   4793  CA  VAL A 315       9.955  -4.153 -12.098  1.00 76.87           C
ATOM   4794  C   VAL A 315       8.997  -4.947 -12.989  1.00 76.87           C
ATOM   4795  O   VAL A 315       9.359  -5.346 -14.095  1.00 76.87           O
ATOM   4796  HA  VAL A 315      10.765  -3.763 -12.714  1.00 76.87           H
ATOM   4797  CB  VAL A 315      10.574  -4.999 -10.983  1.00 76.87           C
ATOM   4798  HB  VAL A 315       9.774  -5.298 -10.306  1.00 76.87           H
ATOM   4799  CG1 VAL A 315      11.211  -6.270 -11.548  1.00 76.87           C
ATOM   4800 1HG1 VAL A 315      10.451  -6.863 -12.055  1.00 76.87           H
ATOM   4801 2HG1 VAL A 315      11.994  -5.999 -12.257  1.00 76.87           H
ATOM   4802 3HG1 VAL A 315      11.643  -6.852 -10.734  1.00 76.87           H
ATOM   4803  CG2 VAL A 315      11.590  -4.186 -10.179  1.00 76.87           C
ATOM   4804 1HG2 VAL A 315      12.386  -3.843 -10.840  1.00 76.87           H
ATOM   4805 2HG2 VAL A 315      11.095  -3.325  -9.730  1.00 76.87           H
ATOM   4806 3HG2 VAL A 315      12.015  -4.811  -9.393  1.00 76.87           H
ATOM   4807  HN  VAL A 315       9.201  -3.009 -10.529  1.00 76.87           H
ATOM   4808  N   LEU A 316       7.794  -5.153 -12.474  1.00 74.77           N
ATOM   4809  CA  LEU A 316       6.817  -5.981 -13.161  1.00 74.77           C
ATOM   4810  C   LEU A 316       6.555  -5.402 -14.553  1.00 74.77           C
ATOM   4811  O   LEU A 316       6.441  -6.145 -15.526  1.00 74.77           O
ATOM   4812  HA  LEU A 316       7.253  -6.973 -13.276  1.00 74.77           H
ATOM   4813  CB  LEU A 316       5.555  -6.136 -12.311  1.00 74.77           C
ATOM   4814 1HB  LEU A 316       5.169  -5.143 -12.083  1.00 74.77           H
ATOM   4815 2HB  LEU A 316       4.797  -6.642 -12.911  1.00 74.77           H
ATOM   4816  CG  LEU A 316       5.720  -6.903 -10.998  1.00 74.77           C
ATOM   4817  HG  LEU A 316       6.515  -6.428 -10.423  1.00 74.77           H
ATOM   4818  CD1 LEU A 316       4.446  -6.827 -10.154  1.00 74.77           C
ATOM   4819 1HD1 LEU A 316       4.223  -5.785  -9.925  1.00 74.77           H
ATOM   4820 2HD1 LEU A 316       3.616  -7.263 -10.710  1.00 74.77           H
ATOM   4821 3HD1 LEU A 316       4.591  -7.380  -9.226  1.00 74.77           H
ATOM   4822  CD2 LEU A 316       6.151  -8.348 -11.257  1.00 74.77           C
ATOM   4823 1HD2 LEU A 316       5.396  -8.850 -11.861  1.00 74.77           H
ATOM   4824 2HD2 LEU A 316       7.104  -8.353 -11.787  1.00 74.77           H
ATOM   4825 3HD2 LEU A 316       6.262  -8.870 -10.306  1.00 74.77           H
ATOM   4826  HN  LEU A 316       7.484  -4.767 -11.605  1.00 74.77           H
ATOM   4827  N   TYR A 317       6.466  -4.081 -14.603  1.00 68.00           N
ATOM   4828  CA  TYR A 317       6.166  -3.398 -15.849  1.00 68.00           C
ATOM   4829  C   TYR A 317       7.351  -3.470 -16.814  1.00 68.00           C
ATOM   4830  O   TYR A 317       7.166  -3.606 -18.022  1.00 68.00           O
ATOM   4831  HA  TYR A 317       5.306  -3.890 -16.304  1.00 68.00           H
ATOM   4832  CB  TYR A 317       5.914  -1.935 -15.478  1.00 68.00           C
ATOM   4833 1HB  TYR A 317       6.810  -1.531 -15.007  1.00 68.00           H
ATOM   4834 2HB  TYR A 317       5.747  -1.363 -16.391  1.00 68.00           H
ATOM   4835  CG  TYR A 317       4.724  -1.727 -14.539  1.00 68.00           C
ATOM   4836  CD1 TYR A 317       3.530  -2.374 -14.784  1.00 68.00           C
ATOM   4837  HD1 TYR A 317       3.435  -3.033 -15.647  1.00 68.00           H
ATOM   4838  CD2 TYR A 317       4.845  -0.893 -13.446  1.00 68.00           C
ATOM   4839  HD2 TYR A 317       5.788  -0.382 -13.252  1.00 68.00           H
ATOM   4840  CE1 TYR A 317       2.410  -2.179 -13.900  1.00 68.00           C
ATOM   4841  HE1 TYR A 317       1.462  -2.683 -14.082  1.00 68.00           H
ATOM   4842  CE2 TYR A 317       3.726  -0.697 -12.562  1.00 68.00           C
ATOM   4843  HE2 TYR A 317       3.808  -0.041 -11.695  1.00 68.00           H
ATOM   4844  CZ  TYR A 317       2.564  -1.350 -12.832  1.00 68.00           C
ATOM   4845  OH  TYR A 317       1.506  -1.165 -11.997  1.00 68.00           O
ATOM   4846  HH  TYR A 317       0.715  -1.679 -12.329  1.00 68.00           H
ATOM   4847  HN  TYR A 317       6.595  -3.482 -13.813  1.00 68.00           H
ATOM   4848  N   VAL A 318       8.543  -3.376 -16.243  1.00 67.20           N
ATOM   4849  CA  VAL A 318       9.758  -3.388 -17.041  1.00 67.20           C
ATOM   4850  C   VAL A 318       9.855  -4.717 -17.794  1.00 67.20           C
ATOM   4851  O   VAL A 318      10.041  -4.733 -19.010  1.00 67.20           O
ATOM   4852  HA  VAL A 318       9.683  -2.579 -17.767  1.00 67.20           H
ATOM   4853  CB  VAL A 318      10.972  -3.116 -16.151  1.00 67.20           C
ATOM   4854  HB  VAL A 318      10.947  -3.826 -15.324  1.00 67.20           H
ATOM   4855  CG1 VAL A 318      12.276  -3.334 -16.920  1.00 67.20           C
ATOM   4856 1HG1 VAL A 318      12.323  -4.366 -17.269  1.00 67.20           H
ATOM   4857 2HG1 VAL A 318      12.311  -2.659 -17.775  1.00 67.20           H
ATOM   4858 3HG1 VAL A 318      13.123  -3.134 -16.264  1.00 67.20           H
ATOM   4859  CG2 VAL A 318      10.913  -1.705 -15.561  1.00 67.20           C
ATOM   4860 1HG2 VAL A 318      10.901  -0.974 -16.368  1.00 67.20           H
ATOM   4861 2HG2 VAL A 318      10.009  -1.600 -14.961  1.00 67.20           H
ATOM   4862 3HG2 VAL A 318      11.788  -1.538 -14.932  1.00 67.20           H
ATOM   4863  HN  VAL A 318       8.687  -3.293 -15.257  1.00 67.20           H
ATOM   4864  N   PHE A 319       9.724  -5.798 -17.040  1.00 66.33           N
ATOM   4865  CA  PHE A 319      10.070  -7.114 -17.552  1.00 66.33           C
ATOM   4866  C   PHE A 319       8.907  -7.719 -18.340  1.00 66.33           C
ATOM   4867  O   PHE A 319       9.117  -8.371 -19.361  1.00 66.33           O
ATOM   4868  HA  PHE A 319      10.928  -6.988 -18.213  1.00 66.33           H
ATOM   4869  CB  PHE A 319      10.367  -8.001 -16.341  1.00 66.33           C
ATOM   4870 1HB  PHE A 319       9.615  -7.815 -15.574  1.00 66.33           H
ATOM   4871 2HB  PHE A 319      10.269  -9.045 -16.636  1.00 66.33           H
ATOM   4872  CG  PHE A 319      11.756  -7.784 -15.737  1.00 66.33           C
ATOM   4873  CD1 PHE A 319      12.860  -8.234 -16.392  1.00 66.33           C
ATOM   4874  HD1 PHE A 319      12.755  -8.748 -17.347  1.00 66.33           H
ATOM   4875  CD2 PHE A 319      11.886  -7.143 -14.545  1.00 66.33           C
ATOM   4876  HD2 PHE A 319      11.001  -6.783 -14.020  1.00 66.33           H
ATOM   4877  CE1 PHE A 319      14.149  -8.033 -15.831  1.00 66.33           C
ATOM   4878  HE1 PHE A 319      15.033  -8.394 -16.355  1.00 66.33           H
ATOM   4879  CE2 PHE A 319      13.175  -6.942 -13.984  1.00 66.33           C
ATOM   4880  HE2 PHE A 319      13.280  -6.428 -13.028  1.00 66.33           H
ATOM   4881  CZ  PHE A 319      14.279  -7.392 -14.639  1.00 66.33           C
ATOM   4882  HZ  PHE A 319      15.269  -7.237 -14.208  1.00 66.33           H
ATOM   4883  HN  PHE A 319       9.389  -5.786 -16.098  1.00 66.33           H
ATOM   4884  N   VAL A 320       7.705  -7.482 -17.835  1.00 67.20           N
ATOM   4885  CA  VAL A 320       6.524  -8.136 -18.374  1.00 67.20           C
ATOM   4886  C   VAL A 320       5.879  -7.230 -19.424  1.00 67.20           C
ATOM   4887  O   VAL A 320       5.186  -7.708 -20.321  1.00 67.20           O
ATOM   4888  HA  VAL A 320       6.850  -9.057 -18.857  1.00 67.20           H
ATOM   4889  CB  VAL A 320       5.569  -8.509 -17.238  1.00 67.20           C
ATOM   4890  HB  VAL A 320       4.915  -7.656 -17.056  1.00 67.20           H
ATOM   4891  CG1 VAL A 320       4.690  -9.699 -17.630  1.00 67.20           C
ATOM   4892 1HG1 VAL A 320       4.103  -9.442 -18.511  1.00 67.20           H
ATOM   4893 2HG1 VAL A 320       5.322 -10.559 -17.853  1.00 67.20           H
ATOM   4894 3HG1 VAL A 320       4.021  -9.943 -16.805  1.00 67.20           H
ATOM   4895  CG2 VAL A 320       6.337  -8.796 -15.947  1.00 67.20           C
ATOM   4896 1HG2 VAL A 320       7.026  -9.625 -16.111  1.00 67.20           H
ATOM   4897 2HG2 VAL A 320       6.900  -7.910 -15.654  1.00 67.20           H
ATOM   4898 3HG2 VAL A 320       5.634  -9.059 -15.157  1.00 67.20           H
ATOM   4899  HN  VAL A 320       7.531  -6.857 -17.074  1.00 67.20           H
ATOM   4900  N   GLY A 321       6.131  -5.937 -19.279  1.00 68.50           N
ATOM   4901  CA  GLY A 321       5.543  -4.955 -20.174  1.00 68.50           C
ATOM   4902  C   GLY A 321       6.391  -4.786 -21.436  1.00 68.50           C
ATOM   4903  O   GLY A 321       7.354  -4.021 -21.443  1.00 68.50           O
ATOM   4904 1HA  GLY A 321       4.535  -5.265 -20.449  1.00 68.50           H
ATOM   4905 2HA  GLY A 321       5.453  -3.997 -19.661  1.00 68.50           H
ATOM   4906  HN  GLY A 321       6.723  -5.559 -18.568  1.00 68.50           H
ATOM   4907  N   GLU A 322       6.003  -5.513 -22.474  1.00 71.09           N
ATOM   4908  CA  GLU A 322       6.675  -5.405 -23.757  1.00 71.09           C
ATOM   4909  C   GLU A 322       6.685  -3.950 -24.230  1.00 71.09           C
ATOM   4910  O   GLU A 322       7.695  -3.466 -24.740  1.00 71.09           O
ATOM   4911  HA  GLU A 322       7.696  -5.743 -23.579  1.00 71.09           H
ATOM   4912  CB  GLU A 322       6.020  -6.315 -24.798  1.00 71.09           C
ATOM   4913 1HB  GLU A 322       4.936  -6.215 -24.743  1.00 71.09           H
ATOM   4914 2HB  GLU A 322       6.424  -6.093 -25.786  1.00 71.09           H
ATOM   4915  CG  GLU A 322       6.342  -7.785 -24.521  1.00 71.09           C
ATOM   4916 1HG  GLU A 322       7.415  -7.904 -24.371  1.00 71.09           H
ATOM   4917 2HG  GLU A 322       5.854  -8.100 -23.599  1.00 71.09           H
ATOM   4918  CD  GLU A 322       5.881  -8.674 -25.678  1.00 71.09           C
ATOM   4919  OE1 GLU A 322       6.228  -9.875 -25.643  1.00 71.09           O
ATOM   4920  OE2 GLU A 322       5.193  -8.134 -26.570  1.00 71.09           O
ATOM   4921  HN  GLU A 322       5.245  -6.165 -22.447  1.00 71.09           H
ATOM   4922  N   ARG A 323       5.550  -3.293 -24.045  1.00 72.73           N
ATOM   4923  CA  ARG A 323       5.407  -1.911 -24.469  1.00 72.73           C
ATOM   4924  C   ARG A 323       6.418  -1.024 -23.740  1.00 72.73           C
ATOM   4925  O   ARG A 323       7.119  -0.231 -24.367  1.00 72.73           O
ATOM   4926  HA  ARG A 323       5.601  -1.927 -25.542  1.00 72.73           H
ATOM   4927  CB  ARG A 323       3.993  -1.393 -24.194  1.00 72.73           C
ATOM   4928 1HB  ARG A 323       3.412  -2.165 -23.690  1.00 72.73           H
ATOM   4929 2HB  ARG A 323       4.040  -0.538 -23.520  1.00 72.73           H
ATOM   4930  CG  ARG A 323       3.295  -0.988 -25.494  1.00 72.73           C
ATOM   4931 1HG  ARG A 323       3.844  -0.174 -25.967  1.00 72.73           H
ATOM   4932 2HG  ARG A 323       3.303  -1.826 -26.191  1.00 72.73           H
ATOM   4933  CD  ARG A 323       1.853  -0.551 -25.228  1.00 72.73           C
ATOM   4934 1HD  ARG A 323       1.335  -1.313 -24.645  1.00 72.73           H
ATOM   4935 2HD  ARG A 323       1.845   0.364 -24.636  1.00 72.73           H
ATOM   4936  NE  ARG A 323       1.147  -0.330 -26.510  1.00 72.73           N
ATOM   4937  HE  ARG A 323       1.586  -0.651 -27.349  1.00 72.73           H
ATOM   4938  CZ  ARG A 323      -0.044   0.275 -26.617  1.00 72.73           C
ATOM   4939  NH1 ARG A 323      -0.678   0.726 -25.526  1.00 72.73           N
ATOM   4940 1HH1 ARG A 323      -0.263   0.612 -24.623  1.00 72.73           H
ATOM   4941 2HH1 ARG A 323      -1.567   1.176 -25.614  1.00 72.73           H
ATOM   4942  NH2 ARG A 323      -0.591   0.422 -27.831  1.00 72.73           N
ATOM   4943 1HH2 ARG A 323      -1.480   0.871 -27.928  1.00 72.73           H
ATOM   4944 2HH2 ARG A 323      -0.111   0.083 -28.640  1.00 72.73           H
ATOM   4945  HN  ARG A 323       4.739  -3.688 -23.614  1.00 72.73           H
ATOM   4946  N   PHE A 324       6.461  -1.188 -22.426  1.00 75.12           N
ATOM   4947  CA  PHE A 324       7.329  -0.368 -21.598  1.00 75.12           C
ATOM   4948  C   PHE A 324       8.796  -0.547 -21.995  1.00 75.12           C
ATOM   4949  O   PHE A 324       9.553   0.421 -22.041  1.00 75.12           O
ATOM   4950  HA  PHE A 324       7.037   0.671 -21.753  1.00 75.12           H
ATOM   4951  CB  PHE A 324       7.143  -0.837 -20.154  1.00 75.12           C
ATOM   4952 1HB  PHE A 324       6.077  -0.885 -19.933  1.00 75.12           H
ATOM   4953 2HB  PHE A 324       7.535  -1.849 -20.058  1.00 75.12           H
ATOM   4954  CG  PHE A 324       7.824   0.058 -19.116  1.00 75.12           C
ATOM   4955  CD1 PHE A 324       9.140  -0.120 -18.824  1.00 75.12           C
ATOM   4956  HD1 PHE A 324       9.710  -0.900 -19.329  1.00 75.12           H
ATOM   4957  CD2 PHE A 324       7.113   1.031 -18.486  1.00 75.12           C
ATOM   4958  HD2 PHE A 324       6.058   1.173 -18.720  1.00 75.12           H
ATOM   4959  CE1 PHE A 324       9.772   0.710 -17.861  1.00 75.12           C
ATOM   4960  HE1 PHE A 324      10.827   0.568 -17.627  1.00 75.12           H
ATOM   4961  CE2 PHE A 324       7.745   1.861 -17.523  1.00 75.12           C
ATOM   4962  HE2 PHE A 324       7.175   2.641 -17.017  1.00 75.12           H
ATOM   4963  CZ  PHE A 324       9.061   1.684 -17.231  1.00 75.12           C
ATOM   4964  HZ  PHE A 324       9.547   2.321 -16.492  1.00 75.12           H
ATOM   4965  HN  PHE A 324       5.918  -1.864 -21.929  1.00 75.12           H
ATOM   4966  N   ARG A 325       9.152  -1.793 -22.272  1.00 75.31           N
ATOM   4967  CA  ARG A 325      10.522  -2.117 -22.634  1.00 75.31           C
ATOM   4968  C   ARG A 325      10.927  -1.362 -23.902  1.00 75.31           C
ATOM   4969  O   ARG A 325      12.053  -0.876 -24.006  1.00 75.31           O
ATOM   4970  HA  ARG A 325      11.119  -1.798 -21.780  1.00 75.31           H
ATOM   4971  CB  ARG A 325      10.689  -3.619 -22.868  1.00 75.31           C
ATOM   4972 1HB  ARG A 325       9.932  -4.165 -22.305  1.00 75.31           H
ATOM   4973 2HB  ARG A 325      10.529  -3.847 -23.922  1.00 75.31           H
ATOM   4974  CG  ARG A 325      12.083  -4.088 -22.446  1.00 75.31           C
ATOM   4975 1HG  ARG A 325      12.838  -3.587 -23.052  1.00 75.31           H
ATOM   4976 2HG  ARG A 325      12.268  -3.805 -21.410  1.00 75.31           H
ATOM   4977  CD  ARG A 325      12.222  -5.604 -22.599  1.00 75.31           C
ATOM   4978 1HD  ARG A 325      11.327  -6.099 -22.221  1.00 75.31           H
ATOM   4979 2HD  ARG A 325      12.309  -5.865 -23.654  1.00 75.31           H
ATOM   4980  NE  ARG A 325      13.413  -6.080 -21.861  1.00 75.31           N
ATOM   4981  HE  ARG A 325      13.967  -5.402 -21.377  1.00 75.31           H
ATOM   4982  CZ  ARG A 325      13.795  -7.363 -21.799  1.00 75.31           C
ATOM   4983  NH1 ARG A 325      13.090  -8.314 -22.428  1.00 75.31           N
ATOM   4984 1HH1 ARG A 325      12.272  -8.068 -22.948  1.00 75.31           H
ATOM   4985 2HH1 ARG A 325      13.382  -9.269 -22.377  1.00 75.31           H
ATOM   4986  NH2 ARG A 325      14.893  -7.681 -21.100  1.00 75.31           N
ATOM   4987 1HH2 ARG A 325      15.192  -8.634 -21.044  1.00 75.31           H
ATOM   4988 2HH2 ARG A 325      15.413  -6.966 -20.634  1.00 75.31           H
ATOM   4989  HN  ARG A 325       8.525  -2.572 -22.251  1.00 75.31           H
ATOM   4990  N   ARG A 326       9.989  -1.288 -24.834  1.00 76.65           N
ATOM   4991  CA  ARG A 326      10.213  -0.548 -26.065  1.00 76.65           C
ATOM   4992  C   ARG A 326      10.409   0.939 -25.762  1.00 76.65           C
ATOM   4993  O   ARG A 326      11.342   1.561 -26.269  1.00 76.65           O
ATOM   4994  HA  ARG A 326      11.116  -0.984 -26.491  1.00 76.65           H
ATOM   4995  CB  ARG A 326       9.037  -0.715 -27.029  1.00 76.65           C
ATOM   4996 1HB  ARG A 326       8.099  -0.570 -26.493  1.00 76.65           H
ATOM   4997 2HB  ARG A 326       9.085   0.053 -27.802  1.00 76.65           H
ATOM   4998  CG  ARG A 326       9.052  -2.101 -27.677  1.00 76.65           C
ATOM   4999 1HG  ARG A 326       9.990  -2.246 -28.212  1.00 76.65           H
ATOM   5000 2HG  ARG A 326       9.003  -2.868 -26.904  1.00 76.65           H
ATOM   5001  CD  ARG A 326       7.876  -2.267 -28.643  1.00 76.65           C
ATOM   5002 1HD  ARG A 326       7.006  -1.729 -28.265  1.00 76.65           H
ATOM   5003 2HD  ARG A 326       8.125  -1.830 -29.610  1.00 76.65           H
ATOM   5004  NE  ARG A 326       7.553  -3.702 -28.804  1.00 76.65           N
ATOM   5005  HE  ARG A 326       7.584  -4.284 -27.992  1.00 76.65           H
ATOM   5006  CZ  ARG A 326       7.221  -4.270 -29.971  1.00 76.65           C
ATOM   5007  NH1 ARG A 326       7.164  -3.539 -31.093  1.00 76.65           N
ATOM   5008 1HH1 ARG A 326       7.370  -2.560 -31.062  1.00 76.65           H
ATOM   5009 2HH1 ARG A 326       6.916  -3.971 -31.960  1.00 76.65           H
ATOM   5010  NH2 ARG A 326       6.947  -5.582 -30.001  1.00 76.65           N
ATOM   5011 1HH2 ARG A 326       6.698  -6.021 -30.864  1.00 76.65           H
ATOM   5012 2HH2 ARG A 326       6.992  -6.121 -29.159  1.00 76.65           H
ATOM   5013  HN  ARG A 326       9.090  -1.720 -24.759  1.00 76.65           H
ATOM   5014  N   ASP A 327       9.515   1.465 -24.938  1.00 78.86           N
ATOM   5015  CA  ASP A 327       9.482   2.896 -24.686  1.00 78.86           C
ATOM   5016  C   ASP A 327      10.699   3.290 -23.846  1.00 78.86           C
ATOM   5017  O   ASP A 327      11.213   4.400 -23.975  1.00 78.86           O
ATOM   5018  HA  ASP A 327       9.487   3.361 -25.671  1.00 78.86           H
ATOM   5019  CB  ASP A 327       8.224   3.288 -23.908  1.00 78.86           C
ATOM   5020 1HB  ASP A 327       8.176   2.723 -22.977  1.00 78.86           H
ATOM   5021 2HB  ASP A 327       8.274   4.343 -23.638  1.00 78.86           H
ATOM   5022  CG  ASP A 327       6.964   3.027 -24.736  1.00 78.86           C
ATOM   5023  OD1 ASP A 327       7.017   3.303 -25.954  1.00 78.86           O
ATOM   5024  OD2 ASP A 327       5.976   2.557 -24.132  1.00 78.86           O
ATOM   5025  HN  ASP A 327       8.824   0.933 -24.449  1.00 78.86           H
ATOM   5026  N   LEU A 328      11.124   2.359 -23.005  1.00 79.48           N
ATOM   5027  CA  LEU A 328      12.326   2.558 -22.213  1.00 79.48           C
ATOM   5028  C   LEU A 328      13.523   2.736 -23.148  1.00 79.48           C
ATOM   5029  O   LEU A 328      14.286   3.692 -23.010  1.00 79.48           O
ATOM   5030  HA  LEU A 328      12.193   3.478 -21.643  1.00 79.48           H
ATOM   5031  CB  LEU A 328      12.497   1.421 -21.203  1.00 79.48           C
ATOM   5032 1HB  LEU A 328      11.645   1.434 -20.523  1.00 79.48           H
ATOM   5033 2HB  LEU A 328      12.460   0.475 -21.743  1.00 79.48           H
ATOM   5034  CG  LEU A 328      13.780   1.451 -20.370  1.00 79.48           C
ATOM   5035  HG  LEU A 328      14.629   1.494 -21.052  1.00 79.48           H
ATOM   5036  CD1 LEU A 328      13.838   2.707 -19.498  1.00 79.48           C
ATOM   5037 1HD1 LEU A 328      13.813   3.592 -20.134  1.00 79.48           H
ATOM   5038 2HD1 LEU A 328      12.982   2.720 -18.823  1.00 79.48           H
ATOM   5039 3HD1 LEU A 328      14.760   2.703 -18.917  1.00 79.48           H
ATOM   5040  CD2 LEU A 328      13.927   0.172 -19.544  1.00 79.48           C
ATOM   5041 1HD2 LEU A 328      13.076   0.074 -18.871  1.00 79.48           H
ATOM   5042 2HD2 LEU A 328      13.964  -0.689 -20.211  1.00 79.48           H
ATOM   5043 3HD2 LEU A 328      14.847   0.220 -18.962  1.00 79.48           H
ATOM   5044  HN  LEU A 328      10.663   1.483 -22.860  1.00 79.48           H
ATOM   5045  N   VAL A 329      13.652   1.801 -24.078  1.00 77.86           N
ATOM   5046  CA  VAL A 329      14.781   1.805 -24.992  1.00 77.86           C
ATOM   5047  C   VAL A 329      14.722   3.061 -25.864  1.00 77.86           C
ATOM   5048  O   VAL A 329      15.754   3.648 -26.184  1.00 77.86           O
ATOM   5049  HA  VAL A 329      15.690   1.837 -24.392  1.00 77.86           H
ATOM   5050  CB  VAL A 329      14.798   0.511 -25.809  1.00 77.86           C
ATOM   5051  HB  VAL A 329      13.853   0.443 -26.347  1.00 77.86           H
ATOM   5052  CG1 VAL A 329      15.927   0.529 -26.841  1.00 77.86           C
ATOM   5053 1HG1 VAL A 329      15.785   1.369 -27.520  1.00 77.86           H
ATOM   5054 2HG1 VAL A 329      16.884   0.632 -26.330  1.00 77.86           H
ATOM   5055 3HG1 VAL A 329      15.916  -0.402 -27.407  1.00 77.86           H
ATOM   5056  CG2 VAL A 329      14.908  -0.712 -24.896  1.00 77.86           C
ATOM   5057 1HG2 VAL A 329      15.830  -0.651 -24.318  1.00 77.86           H
ATOM   5058 2HG2 VAL A 329      14.055  -0.737 -24.218  1.00 77.86           H
ATOM   5059 3HG2 VAL A 329      14.918  -1.618 -25.502  1.00 77.86           H
ATOM   5060  HN  VAL A 329      13.002   1.053 -24.211  1.00 77.86           H
ATOM   5061  N   LYS A 330      13.503   3.437 -26.223  1.00 78.05           N
[truncated: 117,320 more chars]
