# Supplementary material for: Noncanonical roles of chemokine regions in CCR9 activation revealed by structural modeling and mutational mapping
Source: Nat Commun. 2025 Aug 18;16:7695. doi: 10.1038/s41467-025-62321-9 (PMC12361432; doi:10.1038/s41467-025-62321-9)
Supplement: Supplementary file 4 — Supplementary Data 2 [file 41467_2025_62321_MOESM4_ESM.zip › CCR9_CCL25_rnk276.pdb]

SSBOND   1 CYS A   38    CYS A  289 
SSBOND   2 CYS A  119    CYS A  198 
SSBOND   3 CYS B    7    CYS B   35 
SSBOND   4 CYS B    8    CYS B   52 
ATOM      1  N   GLU A  20       1.500  -5.029  62.309  1.00 41.73           N
ATOM      2  CA  GLU A  20       0.997  -4.603  61.014  1.00 41.73           C
ATOM      3  C   GLU A  20       2.109  -4.664  59.966  1.00 41.73           C
ATOM      4  O   GLU A  20       1.836  -4.686  58.767  1.00 41.73           O
ATOM      5  HA  GLU A  20       0.210  -5.314  60.761  1.00 41.73           H
ATOM      6  CB  GLU A  20       0.395  -3.199  61.095  1.00 41.73           C
ATOM      7 1HB  GLU A  20       0.950  -2.603  61.820  1.00 41.73           H
ATOM      8 2HB  GLU A  20       0.369  -2.753  60.101  1.00 41.73           H
ATOM      9  CG  GLU A  20      -1.054  -3.250  61.583  1.00 41.73           C
ATOM     10 1HG  GLU A  20      -1.558  -4.112  61.146  1.00 41.73           H
ATOM     11 2HG  GLU A  20      -1.073  -3.384  62.664  1.00 41.73           H
ATOM     12  CD  GLU A  20      -1.804  -1.970  61.209  1.00 41.73           C
ATOM     13  OE1 GLU A  20      -3.042  -2.061  61.058  1.00 41.73           O
ATOM     14  OE2 GLU A  20      -1.123  -0.929  61.083  1.00 41.73           O
ATOM     15  HN  GLU A  20       2.471  -5.269  62.327  1.00 41.73           H
ATOM     16  N   SER A  21       3.340  -4.688  60.456  1.00 46.21           N
ATOM     17  CA  SER A  21       4.496  -4.620  59.579  1.00 46.21           C
ATOM     18  C   SER A  21       4.666  -5.944  58.833  1.00 46.21           C
ATOM     19  O   SER A  21       4.990  -5.955  57.646  1.00 46.21           O
ATOM     20  HA  SER A  21       4.281  -3.812  58.880  1.00 46.21           H
ATOM     21  CB  SER A  21       5.766  -4.287  60.367  1.00 46.21           C
ATOM     22 1HB  SER A  21       6.549  -3.974  59.676  1.00 46.21           H
ATOM     23 2HB  SER A  21       5.570  -3.445  61.030  1.00 46.21           H
ATOM     24  OG  SER A  21       6.225  -5.398  61.132  1.00 46.21           O
ATOM     25  HG  SER A  21       7.047  -5.145  61.642  1.00 46.21           H
ATOM     26  HN  SER A  21       3.552  -4.754  61.431  1.00 46.21           H
ATOM     27  N   THR A  22       4.441  -7.029  59.559  1.00 46.59           N
ATOM     28  CA  THR A  22       4.791  -8.349  59.062  1.00 46.59           C
ATOM     29  C   THR A  22       3.785  -8.803  58.002  1.00 46.59           C
ATOM     30  O   THR A  22       4.171  -9.183  56.897  1.00 46.59           O
ATOM     31  HA  THR A  22       5.763  -8.285  58.573  1.00 46.59           H
ATOM     32  CB  THR A  22       4.882  -9.297  60.259  1.00 46.59           C
ATOM     33  HB  THR A  22       4.020  -9.963  60.295  1.00 46.59           H
ATOM     34  OG1 THR A  22       5.035  -8.429  61.379  1.00 46.59           O
ATOM     35  HG1 THR A  22       4.883  -8.935  62.227  1.00 46.59           H
ATOM     36  CG2 THR A  22       6.167 -10.127  60.253  1.00 46.59           C
ATOM     37 1HG2 THR A  22       7.030  -9.461  60.285  1.00 46.59           H
ATOM     38 2HG2 THR A  22       6.206 -10.729  59.344  1.00 46.59           H
ATOM     39 3HG2 THR A  22       6.181 -10.782  61.123  1.00 46.59           H
ATOM     40  HN  THR A  22       4.028  -7.017  60.470  1.00 46.59           H
ATOM     41  N   SER A  23       2.515  -8.750  58.376  1.00 48.56           N
ATOM     42  CA  SER A  23       1.457  -9.226  57.502  1.00 48.56           C
ATOM     43  C   SER A  23       1.454  -8.423  56.199  1.00 48.56           C
ATOM     44  O   SER A  23       1.261  -8.983  55.121  1.00 48.56           O
ATOM     45  HA  SER A  23       1.692 -10.272  57.306  1.00 48.56           H
ATOM     46  CB  SER A  23       0.092  -9.131  58.186  1.00 48.56           C
ATOM     47 1HB  SER A  23      -0.685  -9.449  57.492  1.00 48.56           H
ATOM     48 2HB  SER A  23       0.063  -9.816  59.034  1.00 48.56           H
ATOM     49  OG  SER A  23      -0.188  -7.808  58.637  1.00 48.56           O
ATOM     50  HG  SER A  23      -1.089  -7.778  59.071  1.00 48.56           H
ATOM     51  HN  SER A  23       2.206  -8.391  59.257  1.00 48.56           H
ATOM     52  N   SER A  24       1.671  -7.124  56.341  1.00 50.50           N
ATOM     53  CA  SER A  24       1.636  -6.230  55.197  1.00 50.50           C
ATOM     54  C   SER A  24       2.794  -6.547  54.249  1.00 50.50           C
ATOM     55  O   SER A  24       2.772  -6.154  53.083  1.00 50.50           O
ATOM     56  HA  SER A  24       0.679  -6.421  54.710  1.00 50.50           H
ATOM     57  CB  SER A  24       1.698  -4.766  55.639  1.00 50.50           C
ATOM     58 1HB  SER A  24       1.495  -4.120  54.785  1.00 50.50           H
ATOM     59 2HB  SER A  24       0.916  -4.576  56.375  1.00 50.50           H
ATOM     60  OG  SER A  24       2.966  -4.430  56.197  1.00 50.50           O
ATOM     61  HG  SER A  24       2.955  -4.581  57.185  1.00 50.50           H
ATOM     62  HN  SER A  24       1.867  -6.682  57.217  1.00 50.50           H
ATOM     63  N   MET A  25       3.778  -7.255  54.784  1.00 49.71           N
ATOM     64  CA  MET A  25       4.901  -7.703  53.979  1.00 49.71           C
ATOM     65  C   MET A  25       4.547  -8.974  53.203  1.00 49.71           C
ATOM     66  O   MET A  25       4.864  -9.092  52.020  1.00 49.71           O
ATOM     67  HA  MET A  25       5.106  -6.890  53.283  1.00 49.71           H
ATOM     68  CB  MET A  25       6.103  -7.977  54.886  1.00 49.71           C
ATOM     69 1HB  MET A  25       6.133  -7.239  55.687  1.00 49.71           H
ATOM     70 2HB  MET A  25       5.993  -8.954  55.356  1.00 49.71           H
ATOM     71  CG  MET A  25       7.410  -7.931  54.092  1.00 49.71           C
ATOM     72 1HG  MET A  25       8.104  -8.679  54.475  1.00 49.71           H
ATOM     73 2HG  MET A  25       7.220  -8.177  53.048  1.00 49.71           H
ATOM     74  SD  MET A  25       8.140  -6.306  54.212  1.00 49.71           S
ATOM     75  CE  MET A  25       9.853  -6.752  54.444  1.00 49.71           C
ATOM     76 1HE  MET A  25       9.953  -7.350  55.349  1.00 49.71           H
ATOM     77 2HE  MET A  25      10.197  -7.330  53.586  1.00 49.71           H
ATOM     78 3HE  MET A  25      10.454  -5.847  54.537  1.00 49.71           H
ATOM     79  HN  MET A  25       3.815  -7.522  55.747  1.00 49.71           H
ATOM     80  N   GLU A  26       3.895  -9.892  53.900  1.00 50.48           N
ATOM     81  CA  GLU A  26       3.590 -11.192  53.326  1.00 50.48           C
ATOM     82  C   GLU A  26       2.573 -11.045  52.192  1.00 50.48           C
ATOM     83  O   GLU A  26       2.716 -11.667  51.141  1.00 50.48           O
ATOM     84  HA  GLU A  26       4.536 -11.562  52.929  1.00 50.48           H
ATOM     85  CB  GLU A  26       3.083 -12.159  54.397  1.00 50.48           C
ATOM     86 1HB  GLU A  26       2.368 -11.650  55.043  1.00 50.48           H
ATOM     87 2HB  GLU A  26       2.675 -13.052  53.922  1.00 50.48           H
ATOM     88  CG  GLU A  26       4.227 -12.634  55.294  1.00 50.48           C
ATOM     89 1HG  GLU A  26       5.018 -13.067  54.682  1.00 50.48           H
ATOM     90 2HG  GLU A  26       4.661 -11.782  55.818  1.00 50.48           H
ATOM     91  CD  GLU A  26       3.736 -13.668  56.309  1.00 50.48           C
ATOM     92  OE1 GLU A  26       4.562 -14.525  56.691  1.00 50.48           O
ATOM     93  OE2 GLU A  26       2.546 -13.578  56.680  1.00 50.48           O
ATOM     94  HN  GLU A  26       3.578  -9.761  54.840  1.00 50.48           H
ATOM     95  N   ASP A  27       1.568 -10.220  52.445  1.00 50.53           N
ATOM     96  CA  ASP A  27       0.532  -9.976  51.456  1.00 50.53           C
ATOM     97  C   ASP A  27       1.181  -9.538  50.141  1.00 50.53           C
ATOM     98  O   ASP A  27       0.651  -9.804  49.064  1.00 50.53           O
ATOM     99  HA  ASP A  27      -0.002 -10.922  51.361  1.00 50.53           H
ATOM    100  CB  ASP A  27      -0.414  -8.863  51.910  1.00 50.53           C
ATOM    101 1HB  ASP A  27       0.165  -8.031  52.313  1.00 50.53           H
ATOM    102 2HB  ASP A  27      -0.969  -8.480  51.054  1.00 50.53           H
ATOM    103  CG  ASP A  27      -1.390  -9.373  52.972  1.00 50.53           C
ATOM    104  OD1 ASP A  27      -1.533 -10.611  53.063  1.00 50.53           O
ATOM    105  OD2 ASP A  27      -1.972  -8.513  53.668  1.00 50.53           O
ATOM    106  HN  ASP A  27       1.456  -9.722  53.305  1.00 50.53           H
ATOM    107  N   TYR A  28       2.320  -8.872  50.274  1.00 50.86           N
ATOM    108  CA  TYR A  28       3.026  -8.360  49.112  1.00 50.86           C
ATOM    109  C   TYR A  28       3.726  -9.490  48.354  1.00 50.86           C
ATOM    110  O   TYR A  28       3.876  -9.424  47.135  1.00 50.86           O
ATOM    111  HA  TYR A  28       2.296  -7.889  48.455  1.00 50.86           H
ATOM    112  CB  TYR A  28       4.083  -7.395  49.653  1.00 50.86           C
ATOM    113 1HB  TYR A  28       3.786  -7.069  50.650  1.00 50.86           H
ATOM    114 2HB  TYR A  28       5.027  -7.929  49.761  1.00 50.86           H
ATOM    115  CG  TYR A  28       4.308  -6.163  48.775  1.00 50.86           C
ATOM    116  CD1 TYR A  28       5.224  -6.208  47.743  1.00 50.86           C
ATOM    117  HD1 TYR A  28       5.786  -7.123  47.554  1.00 50.86           H
ATOM    118  CD2 TYR A  28       3.596  -5.005  49.014  1.00 50.86           C
ATOM    119  HD2 TYR A  28       2.872  -4.969  49.829  1.00 50.86           H
ATOM    120  CE1 TYR A  28       5.435  -5.049  46.916  1.00 50.86           C
ATOM    121  HE1 TYR A  28       6.155  -5.071  46.098  1.00 50.86           H
ATOM    122  CE2 TYR A  28       3.807  -3.845  48.188  1.00 50.86           C
ATOM    123  HE2 TYR A  28       3.251  -2.925  48.366  1.00 50.86           H
ATOM    124  CZ  TYR A  28       4.717  -3.924  47.180  1.00 50.86           C
ATOM    125  OH  TYR A  28       4.917  -2.829  46.399  1.00 50.86           O
ATOM    126  HH  TYR A  28       4.865  -1.999  46.954  1.00 50.86           H
ATOM    127  HN  TYR A  28       2.757  -8.683  51.152  1.00 50.86           H
ATOM    128  N   VAL A  29       4.135 -10.501  49.107  1.00 50.50           N
ATOM    129  CA  VAL A  29       4.877 -11.610  48.532  1.00 50.50           C
ATOM    130  C   VAL A  29       3.901 -12.575  47.856  1.00 50.50           C
ATOM    131  O   VAL A  29       4.169 -13.068  46.761  1.00 50.50           O
ATOM    132  HA  VAL A  29       5.547 -11.201  47.775  1.00 50.50           H
ATOM    133  CB  VAL A  29       5.733 -12.281  49.608  1.00 50.50           C
ATOM    134  HB  VAL A  29       5.060 -12.711  50.351  1.00 50.50           H
ATOM    135  CG1 VAL A  29       6.567 -13.418  49.015  1.00 50.50           C
ATOM    136 1HG1 VAL A  29       5.905 -14.165  48.579  1.00 50.50           H
ATOM    137 2HG1 VAL A  29       7.226 -13.021  48.243  1.00 50.50           H
ATOM    138 3HG1 VAL A  29       7.166 -13.877  49.802  1.00 50.50           H
ATOM    139  CG2 VAL A  29       6.624 -11.258  50.317  1.00 50.50           C
ATOM    140 1HG2 VAL A  29       7.284 -10.786  49.590  1.00 50.50           H
ATOM    141 2HG2 VAL A  29       6.001 -10.499  50.789  1.00 50.50           H
ATOM    142 3HG2 VAL A  29       7.221 -11.762  51.077  1.00 50.50           H
ATOM    143  HN  VAL A  29       3.968 -10.569  50.090  1.00 50.50           H
ATOM    144  N   ASN A  30       2.790 -12.816  48.536  1.00 50.97           N
ATOM    145  CA  ASN A  30       1.907 -13.908  48.164  1.00 50.97           C
ATOM    146  C   ASN A  30       0.944 -13.431  47.075  1.00 50.97           C
ATOM    147  O   ASN A  30       0.122 -14.204  46.586  1.00 50.97           O
ATOM    148  HA  ASN A  30       2.566 -14.704  47.818  1.00 50.97           H
ATOM    149  CB  ASN A  30       1.075 -14.375  49.360  1.00 50.97           C
ATOM    150 1HB  ASN A  30       1.247 -13.713  50.209  1.00 50.97           H
ATOM    151 2HB  ASN A  30       0.014 -14.311  49.117  1.00 50.97           H
ATOM    152  CG  ASN A  30       1.429 -15.812  49.748  1.00 50.97           C
ATOM    153  OD1 ASN A  30       2.254 -16.464  49.128  1.00 50.97           O
ATOM    154  ND2 ASN A  30       0.762 -16.267  50.804  1.00 50.97           N
ATOM    155 1HD2 ASN A  30       0.099 -15.680  51.268  1.00 50.97           H
ATOM    156 2HD2 ASN A  30       0.925 -17.197  51.135  1.00 50.97           H
ATOM    157  HN  ASN A  30       2.492 -12.282  49.327  1.00 50.97           H
ATOM    158  N   PHE A  31       1.078 -12.159  46.728  1.00 50.82           N
ATOM    159  CA  PHE A  31       0.482 -11.652  45.503  1.00 50.82           C
ATOM    160  C   PHE A  31       1.104 -12.318  44.274  1.00 50.82           C
ATOM    161  O   PHE A  31       2.221 -11.984  43.881  1.00 50.82           O
ATOM    162  HA  PHE A  31      -0.582 -11.884  45.541  1.00 50.82           H
ATOM    163  CB  PHE A  31       0.770 -10.150  45.455  1.00 50.82           C
ATOM    164 1HB  PHE A  31       0.872  -9.777  46.474  1.00 50.82           H
ATOM    165 2HB  PHE A  31       1.728  -9.989  44.960  1.00 50.82           H
ATOM    166  CG  PHE A  31      -0.304  -9.333  44.734  1.00 50.82           C
ATOM    167  CD1 PHE A  31      -0.184  -9.076  43.404  1.00 50.82           C
ATOM    168  HD1 PHE A  31       0.678  -9.451  42.852  1.00 50.82           H
ATOM    169  CD2 PHE A  31      -1.379  -8.865  45.423  1.00 50.82           C
ATOM    170  HD2 PHE A  31      -1.475  -9.071  46.489  1.00 50.82           H
ATOM    171  CE1 PHE A  31      -1.181  -8.318  42.735  1.00 50.82           C
ATOM    172  HE1 PHE A  31      -1.084  -8.111  41.669  1.00 50.82           H
ATOM    173  CE2 PHE A  31      -2.376  -8.107  44.753  1.00 50.82           C
ATOM    174  HE2 PHE A  31      -3.238  -7.731  45.306  1.00 50.82           H
ATOM    175  CZ  PHE A  31      -2.256  -7.849  43.423  1.00 50.82           C
ATOM    176  HZ  PHE A  31      -3.021  -7.268  42.910  1.00 50.82           H
ATOM    177  HN  PHE A  31       1.581 -11.482  47.265  1.00 50.82           H
ATOM    178  N   ASN A  32       0.354 -13.248  43.702  1.00 52.05           N
ATOM    179  CA  ASN A  32       0.805 -13.944  42.509  1.00 52.05           C
ATOM    180  C   ASN A  32       0.815 -12.970  41.328  1.00 52.05           C
ATOM    181  O   ASN A  32      -0.144 -12.910  40.560  1.00 52.05           O
ATOM    182  HA  ASN A  32       1.801 -14.313  42.752  1.00 52.05           H
ATOM    183  CB  ASN A  32      -0.132 -15.102  42.159  1.00 52.05           C
ATOM    184 1HB  ASN A  32      -0.621 -15.464  43.063  1.00 52.05           H
ATOM    185 2HB  ASN A  32      -0.918 -14.749  41.491  1.00 52.05           H
ATOM    186  CG  ASN A  32       0.636 -16.246  41.493  1.00 52.05           C
ATOM    187  OD1 ASN A  32       1.834 -16.180  41.275  1.00 52.05           O
ATOM    188  ND2 ASN A  32      -0.120 -17.296  41.183  1.00 52.05           N
ATOM    189 1HD2 ASN A  32      -1.098 -17.286  41.389  1.00 52.05           H
ATOM    190 2HD2 ASN A  32       0.291 -18.095  40.744  1.00 52.05           H
ATOM    191  HN  ASN A  32      -0.545 -13.527  44.039  1.00 52.05           H
ATOM    192  N   PHE A  33       1.910 -12.231  41.221  1.00 56.14           N
ATOM    193  CA  PHE A  33       2.039 -11.233  40.173  1.00 56.14           C
ATOM    194  C   PHE A  33       2.191 -11.894  38.802  1.00 56.14           C
ATOM    195  O   PHE A  33       3.298 -11.985  38.272  1.00 56.14           O
ATOM    196  HA  PHE A  33       1.130 -10.632  40.186  1.00 56.14           H
ATOM    197  CB  PHE A  33       3.301 -10.424  40.479  1.00 56.14           C
ATOM    198 1HB  PHE A  33       3.989 -11.046  41.051  1.00 56.14           H
ATOM    199 2HB  PHE A  33       3.798 -10.177  39.541  1.00 56.14           H
ATOM    200  CG  PHE A  33       3.038  -9.132  41.256  1.00 56.14           C
ATOM    201  CD1 PHE A  33       2.872  -7.959  40.588  1.00 56.14           C
ATOM    202  HD1 PHE A  33       2.926  -7.939  39.499  1.00 56.14           H
ATOM    203  CD2 PHE A  33       2.971  -9.156  42.614  1.00 56.14           C
ATOM    204  HD2 PHE A  33       3.104 -10.096  43.149  1.00 56.14           H
ATOM    205  CE1 PHE A  33       2.629  -6.760  41.309  1.00 56.14           C
ATOM    206  HE1 PHE A  33       2.496  -5.820  40.773  1.00 56.14           H
ATOM    207  CE2 PHE A  33       2.728  -7.957  43.335  1.00 56.14           C
ATOM    208  HE2 PHE A  33       2.674  -7.977  44.423  1.00 56.14           H
ATOM    209  CZ  PHE A  33       2.561  -6.784  42.667  1.00 56.14           C
ATOM    210  HZ  PHE A  33       2.374  -5.864  43.220  1.00 56.14           H
ATOM    211  HN  PHE A  33       2.697 -12.306  41.833  1.00 56.14           H
ATOM    212  N   THR A  34       1.064 -12.338  38.266  1.00 65.05           N
ATOM    213  CA  THR A  34       0.908 -12.434  36.824  1.00 65.05           C
ATOM    214  C   THR A  34       1.276 -11.107  36.158  1.00 65.05           C
ATOM    215  O   THR A  34       0.578 -10.109  36.326  1.00 65.05           O
ATOM    216  HA  THR A  34       1.606 -13.183  36.452  1.00 65.05           H
ATOM    217  CB  THR A  34      -0.526 -12.882  36.533  1.00 65.05           C
ATOM    218  HB  THR A  34      -0.816 -12.622  35.515  1.00 65.05           H
ATOM    219  OG1 THR A  34      -1.297 -12.274  37.566  1.00 65.05           O
ATOM    220  HG1 THR A  34      -1.243 -11.278  37.492  1.00 65.05           H
ATOM    221  CG2 THR A  34      -0.727 -14.383  36.753  1.00 65.05           C
ATOM    222 1HG2 THR A  34      -0.501 -14.632  37.790  1.00 65.05           H
ATOM    223 2HG2 THR A  34      -0.061 -14.939  36.093  1.00 65.05           H
ATOM    224 3HG2 THR A  34      -1.761 -14.647  36.532  1.00 65.05           H
ATOM    225  HN  THR A  34       0.268 -12.629  38.797  1.00 65.05           H
ATOM    226  N   ASP A  35       2.374 -11.138  35.417  1.00 78.03           N
ATOM    227  CA  ASP A  35       2.956  -9.916  34.889  1.00 78.03           C
ATOM    228  C   ASP A  35       2.146  -9.454  33.676  1.00 78.03           C
ATOM    229  O   ASP A  35       2.489  -9.770  32.538  1.00 78.03           O
ATOM    230  HA  ASP A  35       2.919  -9.202  35.711  1.00 78.03           H
ATOM    231  CB  ASP A  35       4.399 -10.145  34.434  1.00 78.03           C
ATOM    232 1HB  ASP A  35       4.833 -10.973  34.993  1.00 78.03           H
ATOM    233 2HB  ASP A  35       4.411 -10.429  33.382  1.00 78.03           H
ATOM    234  CG  ASP A  35       5.244  -8.885  34.638  1.00 78.03           C
ATOM    235  OD1 ASP A  35       4.662  -7.880  35.100  1.00 78.03           O
ATOM    236  OD2 ASP A  35       6.452  -8.957  34.327  1.00 78.03           O
ATOM    237  HN  ASP A  35       2.863 -11.977  35.177  1.00 78.03           H
ATOM    238  N   PHE A  36       1.086  -8.711  33.961  1.00 88.36           N
ATOM    239  CA  PHE A  36       0.222  -8.205  32.908  1.00 88.36           C
ATOM    240  C   PHE A  36       0.853  -6.996  32.215  1.00 88.36           C
ATOM    241  O   PHE A  36       0.374  -6.553  31.172  1.00 88.36           O
ATOM    242  HA  PHE A  36       0.090  -9.008  32.184  1.00 88.36           H
ATOM    243  CB  PHE A  36      -1.086  -7.771  33.572  1.00 88.36           C
ATOM    244 1HB  PHE A  36      -0.858  -7.089  34.391  1.00 88.36           H
ATOM    245 2HB  PHE A  36      -1.682  -7.214  32.850  1.00 88.36           H
ATOM    246  CG  PHE A  36      -1.923  -8.932  34.114  1.00 88.36           C
ATOM    247  CD1 PHE A  36      -2.132 -10.036  33.348  1.00 88.36           C
ATOM    248  HD1 PHE A  36      -1.703 -10.094  32.348  1.00 88.36           H
ATOM    249  CD2 PHE A  36      -2.459  -8.859  35.362  1.00 88.36           C
ATOM    250  HD2 PHE A  36      -2.292  -7.975  35.977  1.00 88.36           H
ATOM    251  CE1 PHE A  36      -2.909 -11.112  33.851  1.00 88.36           C
ATOM    252  HE1 PHE A  36      -3.077 -11.997  33.236  1.00 88.36           H
ATOM    253  CE2 PHE A  36      -3.236  -9.936  35.865  1.00 88.36           C
ATOM    254  HE2 PHE A  36      -3.665  -9.878  36.866  1.00 88.36           H
ATOM    255  CZ  PHE A  36      -3.445 -11.040  35.099  1.00 88.36           C
ATOM    256  HZ  PHE A  36      -4.041 -11.867  35.485  1.00 88.36           H
ATOM    257  HN  PHE A  36       0.815  -8.456  34.889  1.00 88.36           H
ATOM    258  N   TYR A  37       1.919  -6.495  32.822  1.00 91.07           N
ATOM    259  CA  TYR A  37       2.741  -5.484  32.180  1.00 91.07           C
ATOM    260  C   TYR A  37       3.801  -6.127  31.283  1.00 91.07           C
ATOM    261  O   TYR A  37       4.649  -6.880  31.761  1.00 91.07           O
ATOM    262  HA  TYR A  37       2.089  -4.860  31.569  1.00 91.07           H
ATOM    263  CB  TYR A  37       3.439  -4.726  33.311  1.00 91.07           C
ATOM    264 1HB  TYR A  37       2.684  -4.353  34.004  1.00 91.07           H
ATOM    265 2HB  TYR A  37       4.067  -5.422  33.868  1.00 91.07           H
ATOM    266  CG  TYR A  37       4.298  -3.553  32.836  1.00 91.07           C
ATOM    267  CD1 TYR A  37       5.631  -3.751  32.538  1.00 91.07           C
ATOM    268  HD1 TYR A  37       6.071  -4.743  32.641  1.00 91.07           H
ATOM    269  CD2 TYR A  37       3.741  -2.297  32.707  1.00 91.07           C
ATOM    270  HD2 TYR A  37       2.688  -2.141  32.942  1.00 91.07           H
ATOM    271  CE1 TYR A  37       6.441  -2.647  32.092  1.00 91.07           C
ATOM    272  HE1 TYR A  37       7.495  -2.789  31.853  1.00 91.07           H
ATOM    273  CE2 TYR A  37       4.550  -1.193  32.260  1.00 91.07           C
ATOM    274  HE2 TYR A  37       4.123  -0.196  32.153  1.00 91.07           H
ATOM    275  CZ  TYR A  37       5.860  -1.422  31.974  1.00 91.07           C
ATOM    276  OH  TYR A  37       6.625  -0.380  31.552  1.00 91.07           O
ATOM    277  HH  TYR A  37       7.254  -0.684  30.838  1.00 91.07           H
ATOM    278  HN  TYR A  37       2.223  -6.769  33.735  1.00 91.07           H
ATOM    279  N   CYS A  38       3.718  -5.807  30.000  1.00 91.22           N
ATOM    280  CA  CYS A  38       4.608  -6.408  29.021  1.00 91.22           C
ATOM    281  C   CYS A  38       5.633  -5.355  28.594  1.00 91.22           C
ATOM    282  O   CYS A  38       5.278  -4.351  27.978  1.00 91.22           O
ATOM    283  HA  CYS A  38       5.097  -7.247  29.515  1.00 91.22           H
ATOM    284  CB  CYS A  38       3.836  -6.970  27.825  1.00 91.22           C
ATOM    285 1HB  CYS A  38       3.034  -7.620  28.173  1.00 91.22           H
ATOM    286 2HB  CYS A  38       3.369  -6.157  27.269  1.00 91.22           H
ATOM    287  SG  CYS A  38       4.968  -7.904  26.732  1.00 91.22           S
ATOM    288  HN  CYS A  38       3.060  -5.153  29.628  1.00 91.22           H
ATOM    289  N   GLU A  39       6.885  -5.620  28.940  1.00 89.95           N
ATOM    290  CA  GLU A  39       7.992  -4.866  28.378  1.00 89.95           C
ATOM    291  C   GLU A  39       8.319  -5.371  26.971  1.00 89.95           C
ATOM    292  O   GLU A  39       8.717  -6.522  26.798  1.00 89.95           O
ATOM    293  HA  GLU A  39       7.644  -3.834  28.328  1.00 89.95           H
ATOM    294  CB  GLU A  39       9.221  -4.937  29.286  1.00 89.95           C
ATOM    295 1HB  GLU A  39       9.398  -5.971  29.583  1.00 89.95           H
ATOM    296 2HB  GLU A  39      10.075  -4.480  28.785  1.00 89.95           H
ATOM    297  CG  GLU A  39       8.999  -4.140  30.573  1.00 89.95           C
ATOM    298 1HG  GLU A  39       8.661  -3.133  30.327  1.00 89.95           H
ATOM    299 2HG  GLU A  39       8.210  -4.606  31.162  1.00 89.95           H
ATOM    300  CD  GLU A  39      10.284  -4.064  31.399  1.00 89.95           C
ATOM    301  OE1 GLU A  39      10.222  -3.458  32.491  1.00 89.95           O
ATOM    302  OE2 GLU A  39      11.300  -4.614  30.921  1.00 89.95           O
ATOM    303  HN  GLU A  39       7.146  -6.334  29.589  1.00 89.95           H
ATOM    304  N   LYS A  40       8.140  -4.486  26.002  1.00 89.81           N
ATOM    305  CA  LYS A  40       8.289  -4.863  24.607  1.00 89.81           C
ATOM    306  C   LYS A  40       9.704  -4.516  24.138  1.00 89.81           C
ATOM    307  O   LYS A  40       9.914  -4.202  22.967  1.00 89.81           O
ATOM    308  HA  LYS A  40       8.160  -5.943  24.545  1.00 89.81           H
ATOM    309  CB  LYS A  40       7.187  -4.226  23.759  1.00 89.81           C
ATOM    310 1HB  LYS A  40       7.266  -3.140  23.808  1.00 89.81           H
ATOM    311 2HB  LYS A  40       7.318  -4.507  22.714  1.00 89.81           H
ATOM    312  CG  LYS A  40       5.802  -4.665  24.240  1.00 89.81           C
ATOM    313 1HG  LYS A  40       5.825  -5.720  24.511  1.00 89.81           H
ATOM    314 2HG  LYS A  40       5.533  -4.111  25.139  1.00 89.81           H
ATOM    315  CD  LYS A  40       4.746  -4.433  23.157  1.00 89.81           C
ATOM    316 1HD  LYS A  40       4.740  -3.382  22.869  1.00 89.81           H
ATOM    317 2HD  LYS A  40       5.003  -5.006  22.266  1.00 89.81           H
ATOM    318  CE  LYS A  40       3.357  -4.841  23.650  1.00 89.81           C
ATOM    319 1HE  LYS A  40       3.363  -5.891  23.944  1.00 89.81           H
ATOM    320 2HE  LYS A  40       3.095  -4.264  24.536  1.00 89.81           H
ATOM    321  NZ  LYS A  40       2.346  -4.622  22.591  1.00 89.81           N
ATOM    322 1HZ  LYS A  40       1.438  -4.931  22.921  1.00 89.81           H
ATOM    323 2HZ  LYS A  40       2.305  -3.635  22.363  1.00 89.81           H
ATOM    324 3HZ  LYS A  40       2.603  -5.150  21.764  1.00 89.81           H
ATOM    325  HN  LYS A  40       7.898  -3.528  26.157  1.00 89.81           H
ATOM    326  N   ASN A  41      10.637  -4.585  25.075  1.00 88.39           N
ATOM    327  CA  ASN A  41      12.020  -4.248  24.781  1.00 88.39           C
ATOM    328  C   ASN A  41      12.533  -5.151  23.658  1.00 88.39           C
ATOM    329  O   ASN A  41      13.233  -4.691  22.757  1.00 88.39           O
ATOM    330  HA  ASN A  41      12.004  -3.196  24.496  1.00 88.39           H
ATOM    331  CB  ASN A  41      12.912  -4.463  26.005  1.00 88.39           C
ATOM    332 1HB  ASN A  41      12.633  -5.391  26.505  1.00 88.39           H
ATOM    333 2HB  ASN A  41      13.949  -4.570  25.690  1.00 88.39           H
ATOM    334  CG  ASN A  41      12.790  -3.294  26.985  1.00 88.39           C
ATOM    335  OD1 ASN A  41      12.504  -2.167  26.615  1.00 88.39           O
ATOM    336  ND2 ASN A  41      13.022  -3.624  28.252  1.00 88.39           N
ATOM    337 1HD2 ASN A  41      13.252  -4.568  28.489  1.00 88.39           H
ATOM    338 2HD2 ASN A  41      12.966  -2.928  28.969  1.00 88.39           H
ATOM    339  HN  ASN A  41      10.462  -4.864  26.019  1.00 88.39           H
ATOM    340  N   ASN A  42      12.164  -6.421  23.748  1.00 90.95           N
ATOM    341  CA  ASN A  42      12.618  -7.402  22.778  1.00 90.95           C
ATOM    342  C   ASN A  42      12.105  -7.015  21.389  1.00 90.95           C
ATOM    343  O   ASN A  42      12.824  -7.142  20.400  1.00 90.95           O
ATOM    344  HA  ASN A  42      13.706  -7.385  22.840  1.00 90.95           H
ATOM    345  CB  ASN A  42      12.078  -8.795  23.109  1.00 90.95           C
ATOM    346 1HB  ASN A  42      11.002  -8.743  23.271  1.00 90.95           H
ATOM    347 2HB  ASN A  42      12.242  -9.463  22.264  1.00 90.95           H
ATOM    348  CG  ASN A  42      12.759  -9.364  24.356  1.00 90.95           C
ATOM    349  OD1 ASN A  42      13.746  -8.843  24.848  1.00 90.95           O
ATOM    350  ND2 ASN A  42      12.179 -10.460  24.836  1.00 90.95           N
ATOM    351 1HD2 ASN A  42      11.371 -10.837  24.384  1.00 90.95           H
ATOM    352 2HD2 ASN A  42      12.551 -10.907  25.650  1.00 90.95           H
ATOM    353  HN  ASN A  42      11.569  -6.781  24.466  1.00 90.95           H
ATOM    354  N   VAL A  43      10.864  -6.550  21.360  1.00 91.43           N
ATOM    355  CA  VAL A  43      10.246  -6.146  20.109  1.00 91.43           C
ATOM    356  C   VAL A  43      11.024  -4.970  19.517  1.00 91.43           C
ATOM    357  O   VAL A  43      11.292  -4.939  18.317  1.00 91.43           O
ATOM    358  HA  VAL A  43      10.309  -6.990  19.423  1.00 91.43           H
ATOM    359  CB  VAL A  43       8.766  -5.830  20.335  1.00 91.43           C
ATOM    360  HB  VAL A  43       8.705  -4.943  20.966  1.00 91.43           H
ATOM    361  CG1 VAL A  43       8.064  -5.514  19.013  1.00 91.43           C
ATOM    362 1HG1 VAL A  43       8.539  -4.651  18.547  1.00 91.43           H
ATOM    363 2HG1 VAL A  43       8.140  -6.374  18.347  1.00 91.43           H
ATOM    364 3HG1 VAL A  43       7.014  -5.293  19.202  1.00 91.43           H
ATOM    365  CG2 VAL A  43       8.066  -6.977  21.067  1.00 91.43           C
ATOM    366 1HG2 VAL A  43       8.142  -7.887  20.473  1.00 91.43           H
ATOM    367 2HG2 VAL A  43       8.542  -7.134  22.035  1.00 91.43           H
ATOM    368 3HG2 VAL A  43       7.015  -6.726  21.215  1.00 91.43           H
ATOM    369  HN  VAL A  43      10.286  -6.448  22.170  1.00 91.43           H
ATOM    370  N   ARG A  44      11.366  -4.030  20.386  1.00 89.93           N
ATOM    371  CA  ARG A  44      12.054  -2.825  19.953  1.00 89.93           C
ATOM    372  C   ARG A  44      13.453  -3.168  19.439  1.00 89.93           C
ATOM    373  O   ARG A  44      13.905  -2.610  18.441  1.00 89.93           O
ATOM    374  HA  ARG A  44      11.431  -2.420  19.156  1.00 89.93           H
ATOM    375  CB  ARG A  44      12.171  -1.817  21.098  1.00 89.93           C
ATOM    376 1HB  ARG A  44      12.641  -2.293  21.960  1.00 89.93           H
ATOM    377 2HB  ARG A  44      12.818  -0.993  20.797  1.00 89.93           H
ATOM    378  CG  ARG A  44      10.797  -1.275  21.495  1.00 89.93           C
ATOM    379 1HG  ARG A  44      10.233  -1.013  20.599  1.00 89.93           H
ATOM    380 2HG  ARG A  44      10.231  -2.050  22.012  1.00 89.93           H
ATOM    381  CD  ARG A  44      10.931  -0.046  22.396  1.00 89.93           C
ATOM    382 1HD  ARG A  44      11.746   0.587  22.044  1.00 89.93           H
ATOM    383 2HD  ARG A  44      10.021   0.551  22.350  1.00 89.93           H
ATOM    384  NE  ARG A  44      11.187  -0.468  23.792  1.00 89.93           N
ATOM    385  HE  ARG A  44      12.114  -0.754  24.032  1.00 89.93           H
ATOM    386  CZ  ARG A  44      10.254  -0.490  24.753  1.00 89.93           C
ATOM    387  NH1 ARG A  44       8.995  -0.116  24.487  1.00 89.93           N
ATOM    388 1HH1 ARG A  44       8.746   0.182  23.566  1.00 89.93           H
ATOM    389 2HH1 ARG A  44       8.304  -0.135  25.210  1.00 89.93           H
ATOM    390  NH2 ARG A  44      10.599  -0.891  25.984  1.00 89.93           N
ATOM    391 1HH2 ARG A  44       9.914  -0.913  26.713  1.00 89.93           H
ATOM    392 2HH2 ARG A  44      11.541  -1.168  26.174  1.00 89.93           H
ATOM    393  HN  ARG A  44      11.182  -4.082  21.367  1.00 89.93           H
ATOM    394  N   GLN A  45      14.100  -4.084  20.144  1.00 91.73           N
ATOM    395  CA  GLN A  45      15.460  -4.466  19.806  1.00 91.73           C
ATOM    396  C   GLN A  45      15.501  -5.114  18.421  1.00 91.73           C
ATOM    397  O   GLN A  45      16.390  -4.826  17.622  1.00 91.73           O
ATOM    398  HA  GLN A  45      16.029  -3.536  19.796  1.00 91.73           H
ATOM    399  CB  GLN A  45      16.047  -5.401  20.866  1.00 91.73           C
ATOM    400 1HB  GLN A  45      15.946  -4.948  21.852  1.00 91.73           H
ATOM    401 2HB  GLN A  45      15.484  -6.334  20.885  1.00 91.73           H
ATOM    402  CG  GLN A  45      17.522  -5.694  20.582  1.00 91.73           C
ATOM    403 1HG  GLN A  45      17.624  -6.144  19.595  1.00 91.73           H
ATOM    404 2HG  GLN A  45      18.085  -4.761  20.568  1.00 91.73           H
ATOM    405  CD  GLN A  45      18.107  -6.633  21.639  1.00 91.73           C
ATOM    406  OE1 GLN A  45      17.413  -7.154  22.497  1.00 91.73           O
ATOM    407  NE2 GLN A  45      19.420  -6.819  21.530  1.00 91.73           N
ATOM    408 1HE2 GLN A  45      19.931  -6.361  20.803  1.00 91.73           H
ATOM    409 2HE2 GLN A  45      19.895  -7.417  22.176  1.00 91.73           H
ATOM    410  HN  GLN A  45      13.711  -4.561  20.933  1.00 91.73           H
ATOM    411  N   PHE A  46      14.526  -5.978  18.178  1.00 93.54           N
ATOM    412  CA  PHE A  46      14.412  -6.635  16.887  1.00 93.54           C
ATOM    413  C   PHE A  46      14.212  -5.611  15.767  1.00 93.54           C
ATOM    414  O   PHE A  46      14.894  -5.663  14.745  1.00 93.54           O
ATOM    415  HA  PHE A  46      15.341  -7.179  16.717  1.00 93.54           H
ATOM    416  CB  PHE A  46      13.184  -7.545  16.955  1.00 93.54           C
ATOM    417 1HB  PHE A  46      13.366  -8.330  17.688  1.00 93.54           H
ATOM    418 2HB  PHE A  46      12.333  -6.965  17.314  1.00 93.54           H
ATOM    419  CG  PHE A  46      12.813  -8.191  15.618  1.00 93.54           C
ATOM    420  CD1 PHE A  46      11.791  -7.684  14.878  1.00 93.54           C
ATOM    421  HD1 PHE A  46      11.236  -6.817  15.237  1.00 93.54           H
ATOM    422  CD2 PHE A  46      13.506  -9.272  15.171  1.00 93.54           C
ATOM    423  HD2 PHE A  46      14.325  -9.679  15.764  1.00 93.54           H
ATOM    424  CE1 PHE A  46      11.447  -8.284  13.638  1.00 93.54           C
ATOM    425  HE1 PHE A  46      10.628  -7.878  13.044  1.00 93.54           H
ATOM    426  CE2 PHE A  46      13.162  -9.872  13.930  1.00 93.54           C
ATOM    427  HE2 PHE A  46      13.717 -10.739  13.572  1.00 93.54           H
ATOM    428  CZ  PHE A  46      12.140  -9.365  13.190  1.00 93.54           C
ATOM    429  HZ  PHE A  46      11.876  -9.826  12.238  1.00 93.54           H
ATOM    430  HN  PHE A  46      13.824  -6.231  18.844  1.00 93.54           H
ATOM    431  N   ALA A  47      13.273  -4.705  15.998  1.00 92.27           N
ATOM    432  CA  ALA A  47      12.903  -3.735  14.981  1.00 92.27           C
ATOM    433  C   ALA A  47      14.127  -2.894  14.615  1.00 92.27           C
ATOM    434  O   ALA A  47      14.342  -2.581  13.446  1.00 92.27           O
ATOM    435  HA  ALA A  47      12.575  -4.287  14.100  1.00 92.27           H
ATOM    436  CB  ALA A  47      11.739  -2.882  15.489  1.00 92.27           C
ATOM    437 1HB  ALA A  47      10.885  -3.524  15.707  1.00 92.27           H
ATOM    438 2HB  ALA A  47      12.041  -2.359  16.397  1.00 92.27           H
ATOM    439 3HB  ALA A  47      11.461  -2.155  14.726  1.00 92.27           H
ATOM    440  HN  ALA A  47      12.771  -4.627  16.859  1.00 92.27           H
ATOM    441  N   SER A  48      14.896  -2.551  15.638  1.00 92.48           N
ATOM    442  CA  SER A  48      15.985  -1.603  15.470  1.00 92.48           C
ATOM    443  C   SER A  48      17.057  -2.194  14.552  1.00 92.48           C
ATOM    444  O   SER A  48      17.780  -1.458  13.882  1.00 92.48           O
ATOM    445  HA  SER A  48      15.533  -0.722  15.014  1.00 92.48           H
ATOM    446  CB  SER A  48      16.595  -1.220  16.820  1.00 92.48           C
ATOM    447 1HB  SER A  48      17.289  -0.391  16.682  1.00 92.48           H
ATOM    448 2HB  SER A  48      15.808  -0.869  17.487  1.00 92.48           H
ATOM    449  OG  SER A  48      17.277  -2.314  17.427  1.00 92.48           O
ATOM    450  HG  SER A  48      17.668  -2.030  18.303  1.00 92.48           H
ATOM    451  HN  SER A  48      14.786  -2.908  16.565  1.00 92.48           H
ATOM    452  N   HIS A  49      17.125  -3.517  14.551  1.00 93.74           N
ATOM    453  CA  HIS A  49      18.125  -4.214  13.759  1.00 93.74           C
ATOM    454  C   HIS A  49      17.538  -4.573  12.393  1.00 93.74           C
ATOM    455  O   HIS A  49      18.225  -4.488  11.376  1.00 93.74           O
ATOM    456  HA  HIS A  49      18.953  -3.519  13.619  1.00 93.74           H
ATOM    457  CB  HIS A  49      18.662  -5.433  14.513  1.00 93.74           C
ATOM    458 1HB  HIS A  49      17.822  -6.055  14.822  1.00 93.74           H
ATOM    459 2HB  HIS A  49      19.267  -6.030  13.832  1.00 93.74           H
ATOM    460  CG  HIS A  49      19.489  -5.087  15.728  1.00 93.74           C
ATOM    461  ND1 HIS A  49      18.927  -4.748  16.946  1.00 93.74           N
ATOM    462  HD1 HIS A  49      17.948  -4.696  17.144  1.00 93.74           H
ATOM    463  CD2 HIS A  49      20.841  -5.034  15.901  1.00 93.74           C
ATOM    464  HD2 HIS A  49      21.590  -5.246  15.137  1.00 93.74           H
ATOM    465  CE1 HIS A  49      19.905  -4.502  17.805  1.00 93.74           C
ATOM    466  HE1 HIS A  49      19.784  -4.209  18.848  1.00 93.74           H
ATOM    467  NE2 HIS A  49      21.091  -4.680  17.155  1.00 93.74           N
ATOM    468  HN  HIS A  49      16.515  -4.109  15.077  1.00 93.74           H
ATOM    469  N   PHE A  50      16.274  -4.968  12.413  1.00 94.96           N
ATOM    470  CA  PHE A  50      15.673  -5.615  11.258  1.00 94.96           C
ATOM    471  C   PHE A  50      15.185  -4.581  10.242  1.00 94.96           C
ATOM    472  O   PHE A  50      15.431  -4.719   9.044  1.00 94.96           O
ATOM    473  HA  PHE A  50      16.442  -6.238  10.800  1.00 94.96           H
ATOM    474  CB  PHE A  50      14.474  -6.417  11.768  1.00 94.96           C
ATOM    475 1HB  PHE A  50      14.820  -7.137  12.510  1.00 94.96           H
ATOM    476 2HB  PHE A  50      13.788  -5.740  12.277  1.00 94.96           H
ATOM    477  CG  PHE A  50      13.712  -7.163  10.671  1.00 94.96           C
ATOM    478  CD1 PHE A  50      12.491  -6.720  10.270  1.00 94.96           C
ATOM    479  HD1 PHE A  50      12.055  -5.833  10.730  1.00 94.96           H
ATOM    480  CD2 PHE A  50      14.257  -8.269  10.097  1.00 94.96           C
ATOM    481  HD2 PHE A  50      15.236  -8.624  10.418  1.00 94.96           H
ATOM    482  CE1 PHE A  50      11.784  -7.412   9.252  1.00 94.96           C
ATOM    483  HE1 PHE A  50      10.804  -7.057   8.930  1.00 94.96           H
ATOM    484  CE2 PHE A  50      13.549  -8.961   9.078  1.00 94.96           C
ATOM    485  HE2 PHE A  50      13.986  -9.848   8.618  1.00 94.96           H
ATOM    486  CZ  PHE A  50      12.328  -8.518   8.677  1.00 94.96           C
ATOM    487  HZ  PHE A  50      11.785  -9.050   7.896  1.00 94.96           H
ATOM    488  HN  PHE A  50      15.664  -4.852  13.197  1.00 94.96           H
ATOM    489  N   LEU A  51      14.503  -3.569  10.756  1.00 94.87           N
ATOM    490  CA  LEU A  51      13.674  -2.721   9.916  1.00 94.87           C
ATOM    491  C   LEU A  51      14.571  -1.794   9.093  1.00 94.87           C
ATOM    492  O   LEU A  51      14.446  -1.728   7.871  1.00 94.87           O
ATOM    493  HA  LEU A  51      13.129  -3.371   9.232  1.00 94.87           H
ATOM    494  CB  LEU A  51      12.636  -1.981  10.761  1.00 94.87           C
ATOM    495 1HB  LEU A  51      13.162  -1.351  11.479  1.00 94.87           H
ATOM    496 2HB  LEU A  51      12.072  -1.315  10.107  1.00 94.87           H
ATOM    497  CG  LEU A  51      11.644  -2.859  11.527  1.00 94.87           C
ATOM    498  HG  LEU A  51      12.208  -3.505  12.199  1.00 94.87           H
ATOM    499  CD1 LEU A  51      10.713  -2.008  12.393  1.00 94.87           C
ATOM    500 1HD1 LEU A  51      11.304  -1.440  13.112  1.00 94.87           H
ATOM    501 2HD1 LEU A  51      10.154  -1.321  11.759  1.00 94.87           H
ATOM    502 3HD1 LEU A  51      10.019  -2.658  12.926  1.00 94.87           H
ATOM    503  CD2 LEU A  51      10.867  -3.768  10.572  1.00 94.87           C
ATOM    504 1HD2 LEU A  51      10.314  -3.158   9.858  1.00 94.87           H
ATOM    505 2HD2 LEU A  51      11.564  -4.413  10.037  1.00 94.87           H
ATOM    506 3HD2 LEU A  51      10.169  -4.382  11.142  1.00 94.87           H
ATOM    507  HN  LEU A  51      14.509  -3.326  11.726  1.00 94.87           H
ATOM    508  N   PRO A  52      15.488  -1.065   9.743  1.00 95.65           N
ATOM    509  CA  PRO A  52      16.186   0.037   9.077  1.00 95.65           C
ATOM    510  C   PRO A  52      16.831  -0.395   7.770  1.00 95.65           C
ATOM    511  O   PRO A  52      16.622   0.233   6.734  1.00 95.65           O
ATOM    512  HA  PRO A  52      15.477   0.818   8.801  1.00 95.65           H
ATOM    513  CB  PRO A  52      17.229   0.480  10.106  1.00 95.65           C
ATOM    514 1HB  PRO A  52      18.179  -0.035   9.962  1.00 95.65           H
ATOM    515 2HB  PRO A  52      17.433   1.548  10.036  1.00 95.65           H
ATOM    516  CG  PRO A  52      16.587   0.115  11.439  1.00 95.65           C
ATOM    517 1HG  PRO A  52      17.326   0.038  12.236  1.00 95.65           H
ATOM    518 2HG  PRO A  52      15.866   0.866  11.760  1.00 95.65           H
ATOM    519  CD  PRO A  52      15.925  -1.221  11.142  1.00 95.65           C
ATOM    520 1HD  PRO A  52      16.622  -2.052  11.253  1.00 95.65           H
ATOM    521 2HD  PRO A  52      15.091  -1.418  11.815  1.00 95.65           H
ATOM    522  N   PRO A  53      17.628  -1.472   7.788  1.00 96.49           N
ATOM    523  CA  PRO A  53      18.295  -1.937   6.569  1.00 96.49           C
ATOM    524  C   PRO A  53      17.321  -2.143   5.421  1.00 96.49           C
ATOM    525  O   PRO A  53      17.603  -1.759   4.287  1.00 96.49           O
ATOM    526  HA  PRO A  53      18.997  -1.182   6.216  1.00 96.49           H
ATOM    527  CB  PRO A  53      18.955  -3.250   6.996  1.00 96.49           C
ATOM    528 1HB  PRO A  53      18.306  -4.105   6.809  1.00 96.49           H
ATOM    529 2HB  PRO A  53      19.882  -3.429   6.451  1.00 96.49           H
ATOM    530  CG  PRO A  53      19.208  -3.050   8.486  1.00 96.49           C
ATOM    531 1HG  PRO A  53      19.344  -3.999   9.004  1.00 96.49           H
ATOM    532 2HG  PRO A  53      20.112  -2.469   8.668  1.00 96.49           H
ATOM    533  CD  PRO A  53      17.957  -2.321   8.948  1.00 96.49           C
ATOM    534 1HD  PRO A  53      17.148  -3.013   9.180  1.00 96.49           H
ATOM    535 2HD  PRO A  53      18.140  -1.734   9.848  1.00 96.49           H
ATOM    536  N   LEU A  54      16.190  -2.750   5.748  1.00 96.06           N
ATOM    537  CA  LEU A  54      15.227  -3.137   4.731  1.00 96.06           C
ATOM    538  C   LEU A  54      14.579  -1.881   4.145  1.00 96.06           C
ATOM    539  O   LEU A  54      14.435  -1.762   2.929  1.00 96.06           O
ATOM    540  HA  LEU A  54      15.775  -3.645   3.938  1.00 96.06           H
ATOM    541  CB  LEU A  54      14.221  -4.139   5.300  1.00 96.06           C
ATOM    542 1HB  LEU A  54      13.784  -3.714   6.203  1.00 96.06           H
ATOM    543 2HB  LEU A  54      13.411  -4.259   4.580  1.00 96.06           H
ATOM    544  CG  LEU A  54      14.773  -5.525   5.638  1.00 96.06           C
ATOM    545  HG  LEU A  54      15.594  -5.403   6.345  1.00 96.06           H
ATOM    546  CD1 LEU A  54      13.711  -6.387   6.323  1.00 96.06           C
ATOM    547 1HD1 LEU A  54      13.391  -5.904   7.246  1.00 96.06           H
ATOM    548 2HD1 LEU A  54      12.855  -6.505   5.659  1.00 96.06           H
ATOM    549 3HD1 LEU A  54      14.130  -7.367   6.553  1.00 96.06           H
ATOM    550  CD2 LEU A  54      15.348  -6.205   4.394  1.00 96.06           C
ATOM    551 1HD2 LEU A  54      14.563  -6.315   3.645  1.00 96.06           H
ATOM    552 2HD2 LEU A  54      16.155  -5.597   3.987  1.00 96.06           H
ATOM    553 3HD2 LEU A  54      15.734  -7.189   4.662  1.00 96.06           H
ATOM    554  HN  LEU A  54      15.928  -2.977   6.686  1.00 96.06           H
ATOM    555  N   TYR A  55      14.204  -0.975   5.036  1.00 95.48           N
ATOM    556  CA  TYR A  55      13.498   0.228   4.630  1.00 95.48           C
ATOM    557  C   TYR A  55      14.376   1.102   3.733  1.00 95.48           C
ATOM    558  O   TYR A  55      13.883   1.727   2.795  1.00 95.48           O
ATOM    559  HA  TYR A  55      12.611  -0.075   4.074  1.00 95.48           H
ATOM    560  CB  TYR A  55      13.188   0.990   5.920  1.00 95.48           C
ATOM    561 1HB  TYR A  55      14.085   1.018   6.538  1.00 95.48           H
ATOM    562 2HB  TYR A  55      12.942   2.022   5.669  1.00 95.48           H
ATOM    563  CG  TYR A  55      12.041   0.392   6.736  1.00 95.48           C
ATOM    564  CD1 TYR A  55      11.357  -0.709   6.261  1.00 95.48           C
ATOM    565  HD1 TYR A  55      11.634  -1.152   5.305  1.00 95.48           H
ATOM    566  CD2 TYR A  55      11.690   0.952   7.948  1.00 95.48           C
ATOM    567  HD2 TYR A  55      12.230   1.821   8.323  1.00 95.48           H
ATOM    568  CE1 TYR A  55      10.277  -1.273   7.030  1.00 95.48           C
ATOM    569  HE1 TYR A  55       9.729  -2.142   6.666  1.00 95.48           H
ATOM    570  CE2 TYR A  55      10.610   0.388   8.716  1.00 95.48           C
ATOM    571  HE2 TYR A  55      10.323   0.821   9.674  1.00 95.48           H
ATOM    572  CZ  TYR A  55       9.957  -0.696   8.219  1.00 95.48           C
ATOM    573  OH  TYR A  55       8.938  -1.228   8.945  1.00 95.48           O
ATOM    574  HH  TYR A  55       8.524  -1.990   8.446  1.00 95.48           H
ATOM    575  HN  TYR A  55      14.376  -1.053   6.019  1.00 95.48           H
ATOM    576  N   TRP A  56      15.661   1.120   4.053  1.00 96.45           N
ATOM    577  CA  TRP A  56      16.626   1.838   3.238  1.00 96.45           C
ATOM    578  C   TRP A  56      16.697   1.149   1.873  1.00 96.45           C
ATOM    579  O   TRP A  56      16.720   1.814   0.839  1.00 96.45           O
ATOM    580  HA  TRP A  56      16.268   2.860   3.120  1.00 96.45           H
ATOM    581  CB  TRP A  56      17.984   1.919   3.938  1.00 96.45           C
ATOM    582 1HB  TRP A  56      18.118   1.029   4.553  1.00 96.45           H
ATOM    583 2HB  TRP A  56      18.771   1.907   3.184  1.00 96.45           H
ATOM    584  CG  TRP A  56      18.158   3.159   4.817  1.00 96.45           C
ATOM    585  CD1 TRP A  56      18.260   3.216   6.152  1.00 96.45           C
ATOM    586  HD1 TRP A  56      18.231   2.346   6.807  1.00 96.45           H
ATOM    587  CD2 TRP A  56      18.246   4.527   4.366  1.00 96.45           C
ATOM    588  NE1 TRP A  56      18.407   4.516   6.593  1.00 96.45           N
ATOM    589  HE1 TRP A  56      18.502   4.811   7.543  1.00 96.45           H
ATOM    590  CE2 TRP A  56      18.398   5.338   5.472  1.00 96.45           C
ATOM    591  CE3 TRP A  56      18.198   5.061   3.067  1.00 96.45           C
ATOM    592  HE3 TRP A  56      18.079   4.442   2.177  1.00 96.45           H
ATOM    593  CZ2 TRP A  56      18.515   6.731   5.391  1.00 96.45           C
ATOM    594  HZ2 TRP A  56      18.635   7.350   6.280  1.00 96.45           H
ATOM    595  CZ3 TRP A  56      18.317   6.455   3.003  1.00 96.45           C
ATOM    596  HZ3 TRP A  56      18.286   6.921   2.018  1.00 96.45           H
ATOM    597  CH2 TRP A  56      18.470   7.285   4.106  1.00 96.45           C
ATOM    598  HH2 TRP A  56      18.556   8.364   3.973  1.00 96.45           H
ATOM    599  HN  TRP A  56      16.045   0.656   4.851  1.00 96.45           H
ATOM    600  N   LEU A  57      16.730  -0.175   1.915  1.00 96.55           N
ATOM    601  CA  LEU A  57      16.834  -0.960   0.697  1.00 96.55           C
ATOM    602  C   LEU A  57      15.604  -0.706  -0.175  1.00 96.55           C
ATOM    603  O   LEU A  57      15.730  -0.428  -1.367  1.00 96.55           O
ATOM    604  HA  LEU A  57      17.717  -0.613   0.159  1.00 96.55           H
ATOM    605  CB  LEU A  57      17.058  -2.437   1.029  1.00 96.55           C
ATOM    606 1HB  LEU A  57      17.933  -2.516   1.674  1.00 96.55           H
ATOM    607 2HB  LEU A  57      16.204  -2.793   1.606  1.00 96.55           H
ATOM    608  CG  LEU A  57      17.255  -3.371  -0.167  1.00 96.55           C
ATOM    609  HG  LEU A  57      17.682  -2.792  -0.985  1.00 96.55           H
ATOM    610  CD1 LEU A  57      18.249  -4.486   0.166  1.00 96.55           C
ATOM    611 1HD1 LEU A  57      19.211  -4.048   0.430  1.00 96.55           H
ATOM    612 2HD1 LEU A  57      17.872  -5.069   1.007  1.00 96.55           H
ATOM    613 3HD1 LEU A  57      18.370  -5.135  -0.701  1.00 96.55           H
ATOM    614  CD2 LEU A  57      15.915  -3.925  -0.656  1.00 96.55           C
ATOM    615 1HD2 LEU A  57      15.437  -4.483   0.148  1.00 96.55           H
ATOM    616 2HD2 LEU A  57      15.270  -3.100  -0.959  1.00 96.55           H
ATOM    617 3HD2 LEU A  57      16.084  -4.585  -1.507  1.00 96.55           H
ATOM    618  HN  LEU A  57      16.688  -0.709   2.760  1.00 96.55           H
ATOM    619  N   VAL A  58      14.441  -0.809   0.452  1.00 96.10           N
ATOM    620  CA  VAL A  58      13.187  -0.654  -0.265  1.00 96.10           C
ATOM    621  C   VAL A  58      13.118   0.753  -0.863  1.00 96.10           C
ATOM    622  O   VAL A  58      12.710   0.923  -2.011  1.00 96.10           O
ATOM    623  HA  VAL A  58      13.180  -1.381  -1.077  1.00 96.10           H
ATOM    624  CB  VAL A  58      12.012  -0.968   0.662  1.00 96.10           C
ATOM    625  HB  VAL A  58      12.112  -0.347   1.552  1.00 96.10           H
ATOM    626  CG1 VAL A  58      10.679  -0.622  -0.005  1.00 96.10           C
ATOM    627 1HG1 VAL A  58      10.659   0.441  -0.247  1.00 96.10           H
ATOM    628 2HG1 VAL A  58      10.568  -1.204  -0.920  1.00 96.10           H
ATOM    629 3HG1 VAL A  58       9.860  -0.855   0.676  1.00 96.10           H
ATOM    630  CG2 VAL A  58      12.039  -2.432   1.105  1.00 96.10           C
ATOM    631 1HG2 VAL A  58      11.975  -3.078   0.229  1.00 96.10           H
ATOM    632 2HG2 VAL A  58      12.968  -2.634   1.638  1.00 96.10           H
ATOM    633 3HG2 VAL A  58      11.192  -2.628   1.763  1.00 96.10           H
ATOM    634  HN  VAL A  58      14.348  -0.996   1.430  1.00 96.10           H
ATOM    635  N   PHE A  59      13.522   1.724  -0.058  1.00 97.22           N
ATOM    636  CA  PHE A  59      13.519   3.109  -0.497  1.00 97.22           C
ATOM    637  C   PHE A  59      14.329   3.278  -1.784  1.00 97.22           C
ATOM    638  O   PHE A  59      13.831   3.825  -2.767  1.00 97.22           O
ATOM    639  HA  PHE A  59      12.482   3.388  -0.682  1.00 97.22           H
ATOM    640  CB  PHE A  59      14.174   3.932   0.615  1.00 97.22           C
ATOM    641 1HB  PHE A  59      13.542   3.894   1.502  1.00 97.22           H
ATOM    642 2HB  PHE A  59      15.125   3.471   0.882  1.00 97.22           H
ATOM    643  CG  PHE A  59      14.420   5.396   0.244  1.00 97.22           C
ATOM    644  CD1 PHE A  59      15.689   5.882   0.199  1.00 97.22           C
ATOM    645  HD1 PHE A  59      16.531   5.229   0.427  1.00 97.22           H
ATOM    646  CD2 PHE A  59      13.369   6.211  -0.041  1.00 97.22           C
ATOM    647  HD2 PHE A  59      12.352   5.821  -0.004  1.00 97.22           H
ATOM    648  CE1 PHE A  59      15.917   7.240  -0.146  1.00 97.22           C
ATOM    649  HE1 PHE A  59      16.934   7.630  -0.182  1.00 97.22           H
ATOM    650  CE2 PHE A  59      13.597   7.569  -0.385  1.00 97.22           C
ATOM    651  HE2 PHE A  59      12.755   8.222  -0.613  1.00 97.22           H
ATOM    652  CZ  PHE A  59      14.866   8.055  -0.430  1.00 97.22           C
ATOM    653  HZ  PHE A  59      15.041   9.098  -0.695  1.00 97.22           H
ATOM    654  HN  PHE A  59      13.846   1.577   0.876  1.00 97.22           H
ATOM    655  N   ILE A  60      15.563   2.799  -1.737  1.00 97.16           N
ATOM    656  CA  ILE A  60      16.497   3.027  -2.826  1.00 97.16           C
ATOM    657  C   ILE A  60      15.956   2.376  -4.101  1.00 97.16           C
ATOM    658  O   ILE A  60      15.851   3.027  -5.139  1.00 97.16           O
ATOM    659  HA  ILE A  60      16.555   4.103  -2.987  1.00 97.16           H
ATOM    660  CB  ILE A  60      17.898   2.550  -2.439  1.00 97.16           C
ATOM    661  HB  ILE A  60      17.817   1.539  -2.041  1.00 97.16           H
ATOM    662  CG1 ILE A  60      18.489   3.425  -1.332  1.00 97.16           C
ATOM    663 1HG1 ILE A  60      18.757   4.401  -1.739  1.00 97.16           H
ATOM    664 2HG1 ILE A  60      17.738   3.597  -0.560  1.00 97.16           H
ATOM    665  CG2 ILE A  60      18.812   2.482  -3.665  1.00 97.16           C
ATOM    666 1HG2 ILE A  60      18.394   1.785  -4.391  1.00 97.16           H
ATOM    667 2HG2 ILE A  60      18.891   3.471  -4.115  1.00 97.16           H
ATOM    668 3HG2 ILE A  60      19.801   2.140  -3.361  1.00 97.16           H
ATOM    669  CD1 ILE A  60      19.724   2.768  -0.713  1.00 97.16           C
ATOM    670 1HD1 ILE A  60      19.446   1.804  -0.286  1.00 97.16           H
ATOM    671 2HD1 ILE A  60      20.481   2.620  -1.483  1.00 97.16           H
ATOM    672 3HD1 ILE A  60      20.123   3.411   0.071  1.00 97.16           H
ATOM    673  HN  ILE A  60      15.926   2.264  -0.974  1.00 97.16           H
ATOM    674  N   VAL A  61      15.626   1.098  -3.980  1.00 95.52           N
ATOM    675  CA  VAL A  61      15.226   0.316  -5.138  1.00 95.52           C
ATOM    676  C   VAL A  61      13.925   0.885  -5.707  1.00 95.52           C
ATOM    677  O   VAL A  61      13.781   1.020  -6.921  1.00 95.52           O
ATOM    678  HA  VAL A  61      16.010   0.414  -5.888  1.00 95.52           H
ATOM    679  CB  VAL A  61      15.116  -1.162  -4.758  1.00 95.52           C
ATOM    680  HB  VAL A  61      14.412  -1.244  -3.930  1.00 95.52           H
ATOM    681  CG1 VAL A  61      14.568  -1.988  -5.923  1.00 95.52           C
ATOM    682 1HG1 VAL A  61      13.578  -1.622  -6.194  1.00 95.52           H
ATOM    683 2HG1 VAL A  61      15.236  -1.896  -6.780  1.00 95.52           H
ATOM    684 3HG1 VAL A  61      14.500  -3.035  -5.626  1.00 95.52           H
ATOM    685  CG2 VAL A  61      16.465  -1.708  -4.285  1.00 95.52           C
ATOM    686 1HG2 VAL A  61      17.198  -1.607  -5.084  1.00 95.52           H
ATOM    687 2HG2 VAL A  61      16.798  -1.147  -3.412  1.00 95.52           H
ATOM    688 3HG2 VAL A  61      16.358  -2.761  -4.021  1.00 95.52           H
ATOM    689  HN  VAL A  61      15.629   0.599  -3.114  1.00 95.52           H
ATOM    690  N   GLY A  62      13.010   1.204  -4.803  1.00 95.89           N
ATOM    691  CA  GLY A  62      11.699   1.687  -5.203  1.00 95.89           C
ATOM    692  C   GLY A  62      11.801   3.056  -5.879  1.00 95.89           C
ATOM    693  O   GLY A  62      11.136   3.308  -6.882  1.00 95.89           O
ATOM    694 1HA  GLY A  62      11.238   0.974  -5.886  1.00 95.89           H
ATOM    695 2HA  GLY A  62      11.051   1.756  -4.330  1.00 95.89           H
ATOM    696  HN  GLY A  62      13.153   1.138  -3.816  1.00 95.89           H
ATOM    697  N   ALA A  63      12.640   3.904  -5.301  1.00 96.21           N
ATOM    698  CA  ALA A  63      12.785   5.264  -5.792  1.00 96.21           C
ATOM    699  C   ALA A  63      13.316   5.229  -7.227  1.00 96.21           C
ATOM    700  O   ALA A  63      12.809   5.936  -8.097  1.00 96.21           O
ATOM    701  HA  ALA A  63      11.797   5.725  -5.790  1.00 96.21           H
ATOM    702  CB  ALA A  63      13.699   6.052  -4.851  1.00 96.21           C
ATOM    703 1HB  ALA A  63      13.262   6.071  -3.853  1.00 96.21           H
ATOM    704 2HB  ALA A  63      14.678   5.574  -4.811  1.00 96.21           H
ATOM    705 3HB  ALA A  63      13.807   7.071  -5.220  1.00 96.21           H
ATOM    706  HN  ALA A  63      13.212   3.676  -4.514  1.00 96.21           H
ATOM    707  N   LEU A  64      14.330   4.401  -7.429  1.00 94.57           N
ATOM    708  CA  LEU A  64      14.946   4.278  -8.739  1.00 94.57           C
ATOM    709  C   LEU A  64      13.919   3.730  -9.732  1.00 94.57           C
ATOM    710  O   LEU A  64      13.771   4.258 -10.833  1.00 94.57           O
ATOM    711  HA  LEU A  64      15.235   5.279  -9.059  1.00 94.57           H
ATOM    712  CB  LEU A  64      16.225   3.443  -8.654  1.00 94.57           C
ATOM    713 1HB  LEU A  64      15.985   2.495  -8.172  1.00 94.57           H
ATOM    714 2HB  LEU A  64      16.552   3.211  -9.667  1.00 94.57           H
ATOM    715  CG  LEU A  64      17.395   4.083  -7.904  1.00 94.57           C
ATOM    716  HG  LEU A  64      17.046   4.379  -6.915  1.00 94.57           H
ATOM    717  CD1 LEU A  64      18.531   3.079  -7.701  1.00 94.57           C
ATOM    718 1HD1 LEU A  64      18.167   2.230  -7.122  1.00 94.57           H
ATOM    719 2HD1 LEU A  64      18.886   2.731  -8.671  1.00 94.57           H
ATOM    720 3HD1 LEU A  64      19.350   3.560  -7.165  1.00 94.57           H
ATOM    721  CD2 LEU A  64      17.872   5.353  -8.612  1.00 94.57           C
ATOM    722 1HD2 LEU A  64      18.198   5.104  -9.622  1.00 94.57           H
ATOM    723 2HD2 LEU A  64      17.053   6.071  -8.661  1.00 94.57           H
ATOM    724 3HD2 LEU A  64      18.704   5.787  -8.058  1.00 94.57           H
ATOM    725  HN  LEU A  64      14.729   3.821  -6.719  1.00 94.57           H
ATOM    726  N   GLY A  65      13.236   2.677  -9.307  1.00 92.98           N
ATOM    727  CA  GLY A  65      12.333   1.963 -10.194  1.00 92.98           C
ATOM    728  C   GLY A  65      11.195   2.871 -10.665  1.00 92.98           C
ATOM    729  O   GLY A  65      10.938   2.979 -11.863  1.00 92.98           O
ATOM    730 1HA  GLY A  65      12.885   1.588 -11.055  1.00 92.98           H
ATOM    731 2HA  GLY A  65      11.921   1.096  -9.677  1.00 92.98           H
ATOM    732  HN  GLY A  65      13.292   2.312  -8.378  1.00 92.98           H
ATOM    733  N   ASN A  66      10.545   3.502  -9.698  1.00 94.28           N
ATOM    734  CA  ASN A  66       9.348   4.275  -9.983  1.00 94.28           C
ATOM    735  C   ASN A  66       9.735   5.545 -10.744  1.00 94.28           C
ATOM    736  O   ASN A  66       8.991   6.007 -11.607  1.00 94.28           O
ATOM    737  HA  ASN A  66       8.713   3.614 -10.572  1.00 94.28           H
ATOM    738  CB  ASN A  66       8.643   4.694  -8.691  1.00 94.28           C
ATOM    739 1HB  ASN A  66       9.376   5.077  -7.981  1.00 94.28           H
ATOM    740 2HB  ASN A  66       7.947   5.506  -8.900  1.00 94.28           H
ATOM    741  CG  ASN A  66       7.890   3.516  -8.070  1.00 94.28           C
ATOM    742  OD1 ASN A  66       6.933   2.998  -8.621  1.00 94.28           O
ATOM    743  ND2 ASN A  66       8.374   3.124  -6.895  1.00 94.28           N
ATOM    744 1HD2 ASN A  66       9.163   3.593  -6.497  1.00 94.28           H
ATOM    745 2HD2 ASN A  66       7.949   2.360  -6.409  1.00 94.28           H
ATOM    746  HN  ASN A  66      10.822   3.490  -8.738  1.00 94.28           H
ATOM    747  N   SER A  67      10.899   6.073 -10.395  1.00 92.88           N
ATOM    748  CA  SER A  67      11.419   7.250 -11.071  1.00 92.88           C
ATOM    749  C   SER A  67      11.633   6.949 -12.556  1.00 92.88           C
ATOM    750  O   SER A  67      11.387   7.802 -13.407  1.00 92.88           O
ATOM    751  HA  SER A  67      10.656   8.017 -10.942  1.00 92.88           H
ATOM    752  CB  SER A  67      12.727   7.720 -10.431  1.00 92.88           C
ATOM    753 1HB  SER A  67      13.463   6.918 -10.480  1.00 92.88           H
ATOM    754 2HB  SER A  67      13.129   8.557 -11.001  1.00 92.88           H
ATOM    755  OG  SER A  67      12.546   8.114  -9.074  1.00 92.88           O
ATOM    756  HG  SER A  67      13.002   7.464  -8.465  1.00 92.88           H
ATOM    757  HN  SER A  67      11.482   5.711  -9.668  1.00 92.88           H
ATOM    758  N   LEU A  68      12.089   5.734 -12.821  1.00 90.09           N
ATOM    759  CA  LEU A  68      12.321   5.303 -14.189  1.00 90.09           C
ATOM    760  C   LEU A  68      10.988   5.265 -14.940  1.00 90.09           C
ATOM    761  O   LEU A  68      10.919   5.644 -16.108  1.00 90.09           O
ATOM    762  HA  LEU A  68      12.962   6.048 -14.662  1.00 90.09           H
ATOM    763  CB  LEU A  68      13.078   3.974 -14.212  1.00 90.09           C
ATOM    764 1HB  LEU A  68      14.016   4.104 -13.670  1.00 90.09           H
ATOM    765 2HB  LEU A  68      12.493   3.236 -13.664  1.00 90.09           H
ATOM    766  CG  LEU A  68      13.396   3.407 -15.597  1.00 90.09           C
ATOM    767  HG  LEU A  68      12.467   3.348 -16.163  1.00 90.09           H
ATOM    768  CD1 LEU A  68      14.337   4.335 -16.367  1.00 90.09           C
ATOM    769 1HD1 LEU A  68      13.866   5.310 -16.489  1.00 90.09           H
ATOM    770 2HD1 LEU A  68      15.269   4.449 -15.814  1.00 90.09           H
ATOM    771 3HD1 LEU A  68      14.546   3.908 -17.348  1.00 90.09           H
ATOM    772  CD2 LEU A  68      13.952   1.985 -15.492  1.00 90.09           C
ATOM    773 1HD2 LEU A  68      14.868   1.996 -14.901  1.00 90.09           H
ATOM    774 2HD2 LEU A  68      13.216   1.341 -15.011  1.00 90.09           H
ATOM    775 3HD2 LEU A  68      14.169   1.606 -16.491  1.00 90.09           H
ATOM    776  HN  LEU A  68      12.298   5.050 -12.122  1.00 90.09           H
ATOM    777  N   VAL A  69       9.964   4.803 -14.239  1.00 89.64           N
ATOM    778  CA  VAL A  69       8.645   4.675 -14.836  1.00 89.64           C
ATOM    779  C   VAL A  69       8.174   6.048 -15.320  1.00 89.64           C
ATOM    780  O   VAL A  69       7.687   6.181 -16.441  1.00 89.64           O
ATOM    781  HA  VAL A  69       8.736   4.012 -15.696  1.00 89.64           H
ATOM    782  CB  VAL A  69       7.680   4.029 -13.840  1.00 89.64           C
ATOM    783  HB  VAL A  69       7.731   4.594 -12.909  1.00 89.64           H
ATOM    784  CG1 VAL A  69       6.240   4.094 -14.351  1.00 89.64           C
ATOM    785 1HG1 VAL A  69       5.951   5.135 -14.492  1.00 89.64           H
ATOM    786 2HG1 VAL A  69       6.167   3.564 -15.301  1.00 89.64           H
ATOM    787 3HG1 VAL A  69       5.575   3.628 -13.624  1.00 89.64           H
ATOM    788  CG2 VAL A  69       8.090   2.586 -13.536  1.00 89.64           C
ATOM    789 1HG2 VAL A  69       8.082   2.005 -14.458  1.00 89.64           H
ATOM    790 2HG2 VAL A  69       9.092   2.576 -13.109  1.00 89.64           H
ATOM    791 3HG2 VAL A  69       7.387   2.151 -12.826  1.00 89.64           H
ATOM    792  HN  VAL A  69      10.023   4.519 -13.282  1.00 89.64           H
ATOM    793  N   ILE A  70       8.336   7.034 -14.451  1.00 90.21           N
ATOM    794  CA  ILE A  70       7.873   8.379 -14.749  1.00 90.21           C
ATOM    795  C   ILE A  70       8.653   8.928 -15.946  1.00 90.21           C
ATOM    796  O   ILE A  70       8.074   9.544 -16.838  1.00 90.21           O
ATOM    797  HA  ILE A  70       6.821   8.308 -15.026  1.00 90.21           H
ATOM    798  CB  ILE A  70       7.956   9.263 -13.503  1.00 90.21           C
ATOM    799  HB  ILE A  70       8.970   9.203 -13.109  1.00 90.21           H
ATOM    800  CG1 ILE A  70       7.014   8.757 -12.409  1.00 90.21           C
ATOM    801 1HG1 ILE A  70       5.984   8.803 -12.761  1.00 90.21           H
ATOM    802 2HG1 ILE A  70       7.231   7.711 -12.192  1.00 90.21           H
ATOM    803  CG2 ILE A  70       7.693  10.729 -13.853  1.00 90.21           C
ATOM    804 1HG2 ILE A  70       8.437  11.070 -14.573  1.00 90.21           H
ATOM    805 2HG2 ILE A  70       6.697  10.826 -14.286  1.00 90.21           H
ATOM    806 3HG2 ILE A  70       7.757  11.335 -12.950  1.00 90.21           H
ATOM    807  CD1 ILE A  70       7.160   9.588 -11.132  1.00 90.21           C
ATOM    808 1HD1 ILE A  70       8.186   9.520 -10.770  1.00 90.21           H
ATOM    809 2HD1 ILE A  70       6.919  10.629 -11.347  1.00 90.21           H
ATOM    810 3HD1 ILE A  70       6.480   9.207 -10.371  1.00 90.21           H
ATOM    811  HN  ILE A  70       8.774   6.926 -13.558  1.00 90.21           H
ATOM    812  N   LEU A  71       9.955   8.684 -15.925  1.00 88.02           N
ATOM    813  CA  LEU A  71      10.835   9.233 -16.942  1.00 88.02           C
ATOM    814  C   LEU A  71      10.449   8.662 -18.308  1.00 88.02           C
ATOM    815  O   LEU A  71      10.376   9.395 -19.293  1.00 88.02           O
ATOM    816  HA  LEU A  71      10.678  10.312 -16.962  1.00 88.02           H
ATOM    817  CB  LEU A  71      12.300   8.996 -16.568  1.00 88.02           C
ATOM    818 1HB  LEU A  71      12.474   9.416 -15.578  1.00 88.02           H
ATOM    819 2HB  LEU A  71      12.465   7.921 -16.492  1.00 88.02           H
ATOM    820  CG  LEU A  71      13.340   9.577 -17.528  1.00 88.02           C
ATOM    821  HG  LEU A  71      12.968  10.533 -17.897  1.00 88.02           H
ATOM    822  CD1 LEU A  71      14.659   9.854 -16.804  1.00 88.02           C
ATOM    823 1HD1 LEU A  71      14.489  10.569 -15.999  1.00 88.02           H
ATOM    824 2HD1 LEU A  71      15.048   8.924 -16.389  1.00 88.02           H
ATOM    825 3HD1 LEU A  71      15.381  10.267 -17.510  1.00 88.02           H
ATOM    826  CD2 LEU A  71      13.533   8.668 -18.744  1.00 88.02           C
ATOM    827 1HD2 LEU A  71      13.872   7.687 -18.413  1.00 88.02           H
ATOM    828 2HD2 LEU A  71      12.586   8.566 -19.274  1.00 88.02           H
ATOM    829 3HD2 LEU A  71      14.277   9.105 -19.409  1.00 88.02           H
ATOM    830  HN  LEU A  71      10.408   8.123 -15.232  1.00 88.02           H
ATOM    831  N   VAL A  72      10.212   7.359 -18.323  1.00 83.94           N
ATOM    832  CA  VAL A  72       9.832   6.681 -19.551  1.00 83.94           C
ATOM    833  C   VAL A  72       8.520   7.273 -20.070  1.00 83.94           C
ATOM    834  O   VAL A  72       8.353   7.462 -21.274  1.00 83.94           O
ATOM    835  HA  VAL A  72      10.615   6.868 -20.285  1.00 83.94           H
ATOM    836  CB  VAL A  72       9.754   5.172 -19.314  1.00 83.94           C
ATOM    837  HB  VAL A  72       9.098   5.000 -18.460  1.00 83.94           H
ATOM    838  CG1 VAL A  72       9.149   4.457 -20.523  1.00 83.94           C
ATOM    839 1HG1 VAL A  72       8.142   4.835 -20.703  1.00 83.94           H
ATOM    840 2HG1 VAL A  72       9.768   4.641 -21.401  1.00 83.94           H
ATOM    841 3HG1 VAL A  72       9.105   3.386 -20.328  1.00 83.94           H
ATOM    842  CG2 VAL A  72      11.131   4.599 -18.970  1.00 83.94           C
ATOM    843 1HG2 VAL A  72      11.819   4.788 -19.794  1.00 83.94           H
ATOM    844 2HG2 VAL A  72      11.508   5.076 -18.066  1.00 83.94           H
ATOM    845 3HG2 VAL A  72      11.047   3.525 -18.806  1.00 83.94           H
ATOM    846  HN  VAL A  72      10.275   6.769 -17.518  1.00 83.94           H
ATOM    847  N   TYR A  73       7.622   7.550 -19.136  1.00 83.71           N
ATOM    848  CA  TYR A  73       6.304   8.049 -19.489  1.00 83.71           C
ATOM    849  C   TYR A  73       6.403   9.400 -20.201  1.00 83.71           C
ATOM    850  O   TYR A  73       5.657   9.665 -21.142  1.00 83.71           O
ATOM    851  HA  TYR A  73       5.839   7.327 -20.159  1.00 83.71           H
ATOM    852  CB  TYR A  73       5.556   8.237 -18.167  1.00 83.71           C
ATOM    853 1HB  TYR A  73       5.486   7.273 -17.662  1.00 83.71           H
ATOM    854 2HB  TYR A  73       6.138   8.894 -17.522  1.00 83.71           H
ATOM    855  CG  TYR A  73       4.149   8.816 -18.326  1.00 83.71           C
ATOM    856  CD1 TYR A  73       3.951  10.179 -18.241  1.00 83.71           C
ATOM    857  HD1 TYR A  73       4.797  10.843 -18.061  1.00 83.71           H
ATOM    858  CD2 TYR A  73       3.078   7.976 -18.553  1.00 83.71           C
ATOM    859  HD2 TYR A  73       3.235   6.899 -18.620  1.00 83.71           H
ATOM    860  CE1 TYR A  73       2.627  10.725 -18.390  1.00 83.71           C
ATOM    861  HE1 TYR A  73       2.456  11.800 -18.325  1.00 83.71           H
ATOM    862  CE2 TYR A  73       1.754   8.522 -18.702  1.00 83.71           C
ATOM    863  HE2 TYR A  73       0.899   7.870 -18.881  1.00 83.71           H
ATOM    864  CZ  TYR A  73       1.594   9.870 -18.613  1.00 83.71           C
ATOM    865  OH  TYR A  73       0.343  10.385 -18.753  1.00 83.71           O
ATOM    866  HH  TYR A  73      -0.302   9.658 -18.988  1.00 83.71           H
ATOM    867  HN  TYR A  73       7.783   7.438 -18.155  1.00 83.71           H
ATOM    868  N   TRP A  74       7.330  10.218 -19.724  1.00 84.11           N
ATOM    869  CA  TRP A  74       7.476  11.567 -20.245  1.00 84.11           C
ATOM    870  C   TRP A  74       8.119  11.472 -21.630  1.00 84.11           C
ATOM    871  O   TRP A  74       7.603  12.031 -22.597  1.00 84.11           O
ATOM    872  HA  TRP A  74       6.481  12.003 -20.324  1.00 84.11           H
ATOM    873  CB  TRP A  74       8.272  12.445 -19.276  1.00 84.11           C
ATOM    874 1HB  TRP A  74       9.006  11.826 -18.761  1.00 84.11           H
ATOM    875 2HB  TRP A  74       8.827  13.188 -19.848  1.00 84.11           H
ATOM    876  CG  TRP A  74       7.409  13.162 -18.235  1.00 84.11           C
ATOM    877  CD1 TRP A  74       6.149  12.884 -17.875  1.00 84.11           C
ATOM    878  HD1 TRP A  74       5.554  12.075 -18.299  1.00 84.11           H
ATOM    879  CD2 TRP A  74       7.799  14.294 -17.429  1.00 84.11           C
ATOM    880  NE1 TRP A  74       5.699  13.751 -16.900  1.00 84.11           N
ATOM    881  HE1 TRP A  74       4.794  13.744 -16.474  1.00 84.11           H
ATOM    882  CE2 TRP A  74       6.734  14.635 -16.620  1.00 84.11           C
ATOM    883  CE3 TRP A  74       9.010  15.005 -17.385  1.00 84.11           C
ATOM    884  HE3 TRP A  74       9.866  14.755 -18.013  1.00 84.11           H
ATOM    885  CZ2 TRP A  74       6.773  15.697 -15.709  1.00 84.11           C
ATOM    886  HZ2 TRP A  74       5.918  15.947 -15.081  1.00 84.11           H
ATOM    887  CZ3 TRP A  74       9.034  16.064 -16.469  1.00 84.11           C
ATOM    888  HZ3 TRP A  74       9.950  16.649 -16.394  1.00 84.11           H
ATOM    889  CH2 TRP A  74       7.971  16.421 -15.647  1.00 84.11           C
ATOM    890  HH2 TRP A  74       8.068  17.260 -14.959  1.00 84.11           H
ATOM    891  HN  TRP A  74       7.972   9.973 -18.998  1.00 84.11           H
ATOM    892  N   TYR A  75       9.234  10.759 -21.682  1.00 77.29           N
ATOM    893  CA  TYR A  75      10.081  10.779 -22.863  1.00 77.29           C
ATOM    894  C   TYR A  75       9.543   9.834 -23.940  1.00 77.29           C
ATOM    895  O   TYR A  75       9.986   9.877 -25.086  1.00 77.29           O
ATOM    896  HA  TYR A  75      10.088  11.797 -23.255  1.00 77.29           H
ATOM    897  CB  TYR A  75      11.454  10.284 -22.407  1.00 77.29           C
ATOM    898 1HB  TYR A  75      11.319   9.430 -21.742  1.00 77.29           H
ATOM    899 2HB  TYR A  75      12.008   9.926 -23.275  1.00 77.29           H
ATOM    900  CG  TYR A  75      12.291  11.344 -21.688  1.00 77.29           C
ATOM    901  CD1 TYR A  75      12.932  12.326 -22.414  1.00 77.29           C
ATOM    902  HD1 TYR A  75      12.843  12.347 -23.500  1.00 77.29           H
ATOM    903  CD2 TYR A  75      12.404  11.318 -20.312  1.00 77.29           C
ATOM    904  HD2 TYR A  75      11.897  10.542 -19.738  1.00 77.29           H
ATOM    905  CE1 TYR A  75      13.720  13.324 -21.737  1.00 77.29           C
ATOM    906  HE1 TYR A  75      14.232  14.105 -22.299  1.00 77.29           H
ATOM    907  CE2 TYR A  75      13.191  12.315 -19.636  1.00 77.29           C
ATOM    908  HE2 TYR A  75      13.289  12.306 -18.550  1.00 77.29           H
ATOM    909  CZ  TYR A  75      13.810  13.269 -20.382  1.00 77.29           C
ATOM    910  OH  TYR A  75      14.554  14.212 -19.742  1.00 77.29           O
ATOM    911  HH  TYR A  75      14.952  14.843 -20.408  1.00 77.29           H
ATOM    912  HN  TYR A  75       9.562  10.177 -20.938  1.00 77.29           H
ATOM    913  N   CYS A  76       8.595   9.003 -23.532  1.00 70.37           N
ATOM    914  CA  CYS A  76       7.897   8.144 -24.474  1.00 70.37           C
ATOM    915  C   CYS A  76       7.060   9.028 -25.401  1.00 70.37           C
ATOM    916  O   CYS A  76       6.136   9.705 -24.951  1.00 70.37           O
ATOM    917  HA  CYS A  76       8.662   7.609 -25.036  1.00 70.37           H
ATOM    918  CB  CYS A  76       7.042   7.097 -23.757  1.00 70.37           C
ATOM    919 1HB  CYS A  76       7.665   6.500 -23.092  1.00 70.37           H
ATOM    920 2HB  CYS A  76       6.293   7.590 -23.136  1.00 70.37           H
ATOM    921  SG  CYS A  76       6.221   6.015 -24.984  1.00 70.37           S
ATOM    922  HG  CYS A  76       7.340   5.514 -25.499  1.00 70.37           H
ATOM    923  HN  CYS A  76       8.303   8.912 -22.580  1.00 70.37           H
ATOM    924  N   THR A  77       7.412   8.992 -26.677  1.00 60.89           N
ATOM    925  CA  THR A  77       6.776   9.860 -27.654  1.00 60.89           C
ATOM    926  C   THR A  77       5.439   9.267 -28.103  1.00 60.89           C
ATOM    927  O   THR A  77       4.696   9.899 -28.852  1.00 60.89           O
ATOM    928  HA  THR A  77       6.557  10.814 -27.175  1.00 60.89           H
ATOM    929  CB  THR A  77       7.760  10.079 -28.804  1.00 60.89           C
ATOM    930  HB  THR A  77       7.338  10.745 -29.556  1.00 60.89           H
ATOM    931  OG1 THR A  77       8.069   8.762 -29.253  1.00 60.89           O
ATOM    932  HG1 THR A  77       8.489   8.799 -30.159  1.00 60.89           H
ATOM    933  CG2 THR A  77       9.104  10.635 -28.327  1.00 60.89           C
ATOM    934 1HG2 THR A  77       9.558   9.935 -27.626  1.00 60.89           H
ATOM    935 2HG2 THR A  77       8.946  11.594 -27.834  1.00 60.89           H
ATOM    936 3HG2 THR A  77       9.765  10.772 -29.183  1.00 60.89           H
ATOM    937  HN  THR A  77       8.117   8.387 -27.046  1.00 60.89           H
ATOM    938  N   ARG A  78       5.174   8.059 -27.626  1.00 65.16           N
ATOM    939  CA  ARG A  78       3.966   7.350 -28.014  1.00 65.16           C
ATOM    940  C   ARG A  78       2.738   8.005 -27.379  1.00 65.16           C
ATOM    941  O   ARG A  78       2.814   8.526 -26.268  1.00 65.16           O
ATOM    942  HA  ARG A  78       3.935   7.428 -29.101  1.00 65.16           H
ATOM    943  CB  ARG A  78       4.030   5.881 -27.590  1.00 65.16           C
ATOM    944 1HB  ARG A  78       3.474   5.269 -28.300  1.00 65.16           H
ATOM    945 2HB  ARG A  78       5.063   5.537 -27.612  1.00 65.16           H
ATOM    946  CG  ARG A  78       3.454   5.692 -26.185  1.00 65.16           C
ATOM    947 1HG  ARG A  78       3.942   6.378 -25.492  1.00 65.16           H
ATOM    948 2HG  ARG A  78       2.393   5.941 -26.186  1.00 65.16           H
ATOM    949  CD  ARG A  78       3.645   4.252 -25.704  1.00 65.16           C
ATOM    950 1HD  ARG A  78       2.988   3.584 -26.260  1.00 65.16           H
ATOM    951 2HD  ARG A  78       4.667   3.928 -25.897  1.00 65.16           H
ATOM    952  NE  ARG A  78       3.351   4.159 -24.256  1.00 65.16           N
ATOM    953  HE  ARG A  78       3.375   5.001 -23.718  1.00 65.16           H
ATOM    954  CZ  ARG A  78       3.056   3.016 -23.621  1.00 65.16           C
ATOM    955  NH1 ARG A  78       3.011   1.857 -24.293  1.00 65.16           N
ATOM    956 1HH1 ARG A  78       3.198   1.841 -25.275  1.00 65.16           H
ATOM    957 2HH1 ARG A  78       2.790   1.009 -23.811  1.00 65.16           H
ATOM    958  NH2 ARG A  78       2.807   3.050 -22.305  1.00 65.16           N
ATOM    959 1HH2 ARG A  78       2.586   2.206 -21.816  1.00 65.16           H
ATOM    960 2HH2 ARG A  78       2.843   3.919 -21.811  1.00 65.16           H
ATOM    961  HN  ARG A  78       5.765   7.568 -26.987  1.00 65.16           H
ATOM    962  N   VAL A  79       1.636   7.957 -28.113  1.00 70.55           N
ATOM    963  CA  VAL A  79       0.366   8.428 -27.587  1.00 70.55           C
ATOM    964  C   VAL A  79       0.058   7.698 -26.278  1.00 70.55           C
ATOM    965  O   VAL A  79       0.141   6.472 -26.213  1.00 70.55           O
ATOM    966  HA  VAL A  79       0.472   9.493 -27.377  1.00 70.55           H
ATOM    967  CB  VAL A  79      -0.732   8.259 -28.639  1.00 70.55           C
ATOM    968  HB  VAL A  79      -0.948   7.194 -28.729  1.00 70.55           H
ATOM    969  CG1 VAL A  79      -2.019   8.965 -28.207  1.00 70.55           C
ATOM    970 1HG1 VAL A  79      -2.368   8.540 -27.266  1.00 70.55           H
ATOM    971 2HG1 VAL A  79      -1.823  10.029 -28.075  1.00 70.55           H
ATOM    972 3HG1 VAL A  79      -2.782   8.828 -28.973  1.00 70.55           H
ATOM    973  CG2 VAL A  79      -0.263   8.761 -30.006  1.00 70.55           C
ATOM    974 1HG2 VAL A  79      -0.006   9.818 -29.936  1.00 70.55           H
ATOM    975 2HG2 VAL A  79       0.613   8.194 -30.320  1.00 70.55           H
ATOM    976 3HG2 VAL A  79      -1.062   8.629 -30.735  1.00 70.55           H
ATOM    977  HN  VAL A  79       1.601   7.605 -29.048  1.00 70.55           H
ATOM    978  N   LYS A  80      -0.292   8.481 -25.268  1.00 78.48           N
ATOM    979  CA  LYS A  80      -0.579   7.927 -23.956  1.00 78.48           C
ATOM    980  C   LYS A  80      -1.885   7.132 -24.017  1.00 78.48           C
ATOM    981  O   LYS A  80      -2.723   7.374 -24.884  1.00 78.48           O
ATOM    982  HA  LYS A  80       0.231   7.242 -23.706  1.00 78.48           H
ATOM    983  CB  LYS A  80      -0.581   9.031 -22.897  1.00 78.48           C
ATOM    984 1HB  LYS A  80      -1.472   9.647 -23.010  1.00 78.48           H
ATOM    985 2HB  LYS A  80      -0.625   8.586 -21.903  1.00 78.48           H
ATOM    986  CG  LYS A  80       0.669   9.906 -23.015  1.00 78.48           C
ATOM    987 1HG  LYS A  80       0.680  10.401 -23.986  1.00 78.48           H
ATOM    988 2HG  LYS A  80       0.642  10.689 -22.258  1.00 78.48           H
ATOM    989  CD  LYS A  80       1.940   9.071 -22.848  1.00 78.48           C
ATOM    990 1HD  LYS A  80       1.932   8.580 -21.875  1.00 78.48           H
ATOM    991 2HD  LYS A  80       1.966   8.285 -23.602  1.00 78.48           H
ATOM    992  CE  LYS A  80       3.190   9.945 -22.972  1.00 78.48           C
ATOM    993 1HE  LYS A  80       3.106  10.588 -23.848  1.00 78.48           H
ATOM    994 2HE  LYS A  80       3.272  10.599 -22.104  1.00 78.48           H
ATOM    995  NZ  LYS A  80       4.402   9.103 -23.082  1.00 78.48           N
ATOM    996 1HZ  LYS A  80       5.203   9.689 -23.291  1.00 78.48           H
ATOM    997 2HZ  LYS A  80       4.558   8.618 -22.206  1.00 78.48           H
ATOM    998 3HZ  LYS A  80       4.277   8.426 -23.826  1.00 78.48           H
ATOM    999  HN  LYS A  80      -0.380   9.475 -25.336  1.00 78.48           H
ATOM   1000  N   THR A  81      -2.016   6.199 -23.086  1.00 81.23           N
ATOM   1001  CA  THR A  81      -3.273   5.492 -22.906  1.00 81.23           C
ATOM   1002  C   THR A  81      -3.803   5.698 -21.486  1.00 81.23           C
ATOM   1003  O   THR A  81      -3.090   6.205 -20.621  1.00 81.23           O
ATOM   1004  HA  THR A  81      -4.009   5.922 -23.587  1.00 81.23           H
ATOM   1005  CB  THR A  81      -3.045   4.022 -23.263  1.00 81.23           C
ATOM   1006  HB  THR A  81      -3.989   3.478 -23.292  1.00 81.23           H
ATOM   1007  OG1 THR A  81      -2.105   3.572 -22.291  1.00 81.23           O
ATOM   1008  HG1 THR A  81      -1.181   3.851 -22.554  1.00 81.23           H
ATOM   1009  CG2 THR A  81      -2.315   3.849 -24.596  1.00 81.23           C
ATOM   1010 1HG2 THR A  81      -1.342   4.337 -24.543  1.00 81.23           H
ATOM   1011 2HG2 THR A  81      -2.904   4.300 -25.394  1.00 81.23           H
ATOM   1012 3HG2 THR A  81      -2.179   2.787 -24.801  1.00 81.23           H
ATOM   1013  HN  THR A  81      -1.285   5.924 -22.462  1.00 81.23           H
ATOM   1014  N   MET A  82      -5.049   5.294 -21.288  1.00 85.54           N
ATOM   1015  CA  MET A  82      -5.666   5.384 -19.976  1.00 85.54           C
ATOM   1016  C   MET A  82      -4.890   4.558 -18.948  1.00 85.54           C
ATOM   1017  O   MET A  82      -4.674   5.005 -17.822  1.00 85.54           O
ATOM   1018  HA  MET A  82      -5.629   6.440 -19.706  1.00 85.54           H
ATOM   1019  CB  MET A  82      -7.108   4.879 -20.054  1.00 85.54           C
ATOM   1020 1HB  MET A  82      -7.697   5.547 -20.683  1.00 85.54           H
ATOM   1021 2HB  MET A  82      -7.128   3.897 -20.525  1.00 85.54           H
ATOM   1022  CG  MET A  82      -7.736   4.796 -18.661  1.00 85.54           C
ATOM   1023 1HG  MET A  82      -7.346   3.929 -18.128  1.00 85.54           H
ATOM   1024 2HG  MET A  82      -7.465   5.676 -18.078  1.00 85.54           H
ATOM   1025  SD  MET A  82      -9.512   4.679 -18.798  1.00 85.54           S
ATOM   1026  CE  MET A  82      -9.980   5.111 -17.130  1.00 85.54           C
ATOM   1027 1HE  MET A  82      -9.542   4.397 -16.433  1.00 85.54           H
ATOM   1028 2HE  MET A  82      -9.619   6.113 -16.899  1.00 85.54           H
ATOM   1029 3HE  MET A  82     -11.066   5.087 -17.040  1.00 85.54           H
ATOM   1030  HN  MET A  82      -5.633   4.912 -22.004  1.00 85.54           H
ATOM   1031  N   THR A  83      -4.493   3.367 -19.371  1.00 84.30           N
ATOM   1032  CA  THR A  83      -3.644   2.525 -18.546  1.00 84.30           C
ATOM   1033  C   THR A  83      -2.391   3.290 -18.114  1.00 84.30           C
ATOM   1034  O   THR A  83      -1.986   3.221 -16.955  1.00 84.30           O
ATOM   1035  HA  THR A  83      -4.191   2.269 -17.639  1.00 84.30           H
ATOM   1036  CB  THR A  83      -3.336   1.249 -19.333  1.00 84.30           C
ATOM   1037  HB  THR A  83      -2.831   1.483 -20.270  1.00 84.30           H
ATOM   1038  OG1 THR A  83      -4.601   0.605 -19.459  1.00 84.30           O
ATOM   1039  HG1 THR A  83      -5.216   1.165 -20.013  1.00 84.30           H
ATOM   1040  CG2 THR A  83      -2.490   0.257 -18.532  1.00 84.30           C
ATOM   1041 1HG2 THR A  83      -3.026  -0.028 -17.626  1.00 84.30           H
ATOM   1042 2HG2 THR A  83      -1.542   0.723 -18.262  1.00 84.30           H
ATOM   1043 3HG2 THR A  83      -2.301  -0.630 -19.137  1.00 84.30           H
ATOM   1044  HN  THR A  83      -4.741   2.978 -20.258  1.00 84.30           H
ATOM   1045  N   ASP A  84      -1.813   4.002 -19.070  1.00 84.54           N
ATOM   1046  CA  ASP A  84      -0.549   4.680 -18.838  1.00 84.54           C
ATOM   1047  C   ASP A  84      -0.745   5.767 -17.779  1.00 84.54           C
ATOM   1048  O   ASP A  84       0.152   6.029 -16.979  1.00 84.54           O
ATOM   1049  HA  ASP A  84       0.138   3.900 -18.511  1.00 84.54           H
ATOM   1050  CB  ASP A  84      -0.040   5.350 -20.116  1.00 84.54           C
ATOM   1051 1HB  ASP A  84      -0.735   6.132 -20.422  1.00 84.54           H
ATOM   1052 2HB  ASP A  84       0.917   5.833 -19.921  1.00 84.54           H
ATOM   1053  CG  ASP A  84       0.118   4.329 -21.244  1.00 84.54           C
ATOM   1054  OD1 ASP A  84       0.567   3.205 -20.934  1.00 84.54           O
ATOM   1055  OD2 ASP A  84      -0.214   4.697 -22.392  1.00 84.54           O
ATOM   1056  HN  ASP A  84      -2.193   4.120 -19.988  1.00 84.54           H
ATOM   1057  N   MET A  85      -1.924   6.372 -17.810  1.00 89.57           N
ATOM   1058  CA  MET A  85      -2.254   7.415 -16.854  1.00 89.57           C
ATOM   1059  C   MET A  85      -2.273   6.865 -15.426  1.00 89.57           C
ATOM   1060  O   MET A  85      -1.761   7.500 -14.505  1.00 89.57           O
ATOM   1061  HA  MET A  85      -1.468   8.163 -16.952  1.00 89.57           H
ATOM   1062  CB  MET A  85      -3.626   8.002 -17.192  1.00 89.57           C
ATOM   1063 1HB  MET A  85      -3.641   8.323 -18.234  1.00 89.57           H
ATOM   1064 2HB  MET A  85      -4.391   7.234 -17.085  1.00 89.57           H
ATOM   1065  CG  MET A  85      -3.955   9.188 -16.283  1.00 89.57           C
ATOM   1066 1HG  MET A  85      -4.945   9.576 -16.522  1.00 89.57           H
ATOM   1067 2HG  MET A  85      -3.982   8.862 -15.243  1.00 89.57           H
ATOM   1068  SD  MET A  85      -2.731  10.471 -16.487  1.00 89.57           S
ATOM   1069  CE  MET A  85      -3.097  10.986 -18.156  1.00 89.57           C
ATOM   1070 1HE  MET A  85      -2.969  10.141 -18.833  1.00 89.57           H
ATOM   1071 2HE  MET A  85      -4.126  11.342 -18.210  1.00 89.57           H
ATOM   1072 3HE  MET A  85      -2.419  11.789 -18.446  1.00 89.57           H
ATOM   1073  HN  MET A  85      -2.644   6.160 -18.470  1.00 89.57           H
ATOM   1074  N   PHE A  86      -2.868   5.689 -15.287  1.00 90.72           N
ATOM   1075  CA  PHE A  86      -2.966   5.050 -13.986  1.00 90.72           C
ATOM   1076  C   PHE A  86      -1.596   4.564 -13.509  1.00 90.72           C
ATOM   1077  O   PHE A  86      -1.277   4.662 -12.325  1.00 90.72           O
ATOM   1078  HA  PHE A  86      -3.350   5.794 -13.288  1.00 90.72           H
ATOM   1079  CB  PHE A  86      -3.893   3.843 -14.150  1.00 90.72           C
ATOM   1080 1HB  PHE A  86      -3.500   3.200 -14.937  1.00 90.72           H
ATOM   1081 2HB  PHE A  86      -3.882   3.262 -13.228  1.00 90.72           H
ATOM   1082  CG  PHE A  86      -5.340   4.211 -14.486  1.00 90.72           C
ATOM   1083  CD1 PHE A  86      -5.914   5.304 -13.914  1.00 90.72           C
ATOM   1084  HD1 PHE A  86      -5.344   5.917 -13.217  1.00 90.72           H
ATOM   1085  CD2 PHE A  86      -6.052   3.445 -15.356  1.00 90.72           C
ATOM   1086  HD2 PHE A  86      -5.592   2.570 -15.813  1.00 90.72           H
ATOM   1087  CE1 PHE A  86      -7.257   5.645 -14.226  1.00 90.72           C
ATOM   1088  HE1 PHE A  86      -7.717   6.520 -13.768  1.00 90.72           H
ATOM   1089  CE2 PHE A  86      -7.394   3.787 -15.668  1.00 90.72           C
ATOM   1090  HE2 PHE A  86      -7.965   3.173 -16.365  1.00 90.72           H
ATOM   1091  CZ  PHE A  86      -7.968   4.879 -15.096  1.00 90.72           C
ATOM   1092  HZ  PHE A  86      -8.999   5.141 -15.336  1.00 90.72           H
ATOM   1093  HN  PHE A  86      -3.277   5.177 -16.042  1.00 90.72           H
ATOM   1094  N   LEU A  87      -0.823   4.051 -14.454  1.00 88.86           N
ATOM   1095  CA  LEU A  87       0.509   3.558 -14.147  1.00 88.86           C
ATOM   1096  C   LEU A  87       1.358   4.707 -13.598  1.00 88.86           C
ATOM   1097  O   LEU A  87       2.154   4.511 -12.681  1.00 88.86           O
ATOM   1098  HA  LEU A  87       0.406   2.802 -13.369  1.00 88.86           H
ATOM   1099  CB  LEU A  87       1.121   2.870 -15.369  1.00 88.86           C
ATOM   1100 1HB  LEU A  87       1.043   3.547 -16.219  1.00 88.86           H
ATOM   1101 2HB  LEU A  87       2.183   2.716 -15.180  1.00 88.86           H
ATOM   1102  CG  LEU A  87       0.502   1.527 -15.763  1.00 88.86           C
ATOM   1103  HG  LEU A  87      -0.566   1.677 -15.921  1.00 88.86           H
ATOM   1104  CD1 LEU A  87       1.088   1.019 -17.081  1.00 88.86           C
ATOM   1105 1HD1 LEU A  87       0.886   1.742 -17.871  1.00 88.86           H
ATOM   1106 2HD1 LEU A  87       2.165   0.889 -16.974  1.00 88.86           H
ATOM   1107 3HD1 LEU A  87       0.630   0.064 -17.338  1.00 88.86           H
ATOM   1108  CD2 LEU A  87       0.652   0.503 -14.636  1.00 88.86           C
ATOM   1109 1HD2 LEU A  87       1.709   0.351 -14.422  1.00 88.86           H
ATOM   1110 2HD2 LEU A  87       0.149   0.871 -13.741  1.00 88.86           H
ATOM   1111 3HD2 LEU A  87       0.203  -0.442 -14.942  1.00 88.86           H
ATOM   1112  HN  LEU A  87      -1.093   3.969 -15.414  1.00 88.86           H
ATOM   1113  N   LEU A  88       1.160   5.879 -14.183  1.00 90.26           N
ATOM   1114  CA  LEU A  88       1.880   7.064 -13.748  1.00 90.26           C
ATOM   1115  C   LEU A  88       1.528   7.361 -12.289  1.00 90.26           C
ATOM   1116  O   LEU A  88       2.417   7.518 -11.452  1.00 90.26           O
ATOM   1117  HA  LEU A  88       2.945   6.839 -13.808  1.00 90.26           H
ATOM   1118  CB  LEU A  88       1.610   8.233 -14.697  1.00 90.26           C
ATOM   1119 1HB  LEU A  88       2.022   7.985 -15.674  1.00 90.26           H
ATOM   1120 2HB  LEU A  88       0.531   8.332 -14.822  1.00 90.26           H
ATOM   1121  CG  LEU A  88       2.171   9.590 -14.266  1.00 90.26           C
ATOM   1122  HG  LEU A  88       1.888   9.762 -13.227  1.00 90.26           H
ATOM   1123  CD1 LEU A  88       3.700   9.593 -14.324  1.00 90.26           C
ATOM   1124 1HD1 LEU A  88       4.091   8.825 -13.657  1.00 90.26           H
ATOM   1125 2HD1 LEU A  88       4.025   9.388 -15.344  1.00 90.26           H
ATOM   1126 3HD1 LEU A  88       4.073  10.569 -14.013  1.00 90.26           H
ATOM   1127  CD2 LEU A  88       1.563  10.723 -15.094  1.00 90.26           C
ATOM   1128 1HD2 LEU A  88       1.795  10.567 -16.148  1.00 90.26           H
ATOM   1129 2HD2 LEU A  88       0.482  10.733 -14.958  1.00 90.26           H
ATOM   1130 3HD2 LEU A  88       1.980  11.676 -14.768  1.00 90.26           H
ATOM   1131  HN  LEU A  88       0.522   6.026 -14.940  1.00 90.26           H
ATOM   1132  N   ASN A  89       0.231   7.431 -12.028  1.00 94.00           N
ATOM   1133  CA  ASN A  89      -0.248   7.838 -10.718  1.00 94.00           C
ATOM   1134  C   ASN A  89       0.178   6.800  -9.679  1.00 94.00           C
ATOM   1135  O   ASN A  89       0.397   7.134  -8.516  1.00 94.00           O
ATOM   1136  HA  ASN A  89       0.201   8.815 -10.540  1.00 94.00           H
ATOM   1137  CB  ASN A  89      -1.775   7.932 -10.695  1.00 94.00           C
ATOM   1138 1HB  ASN A  89      -2.202   7.125 -11.292  1.00 94.00           H
ATOM   1139 2HB  ASN A  89      -2.136   7.798  -9.675  1.00 94.00           H
ATOM   1140  CG  ASN A  89      -2.250   9.281 -11.238  1.00 94.00           C
ATOM   1141  OD1 ASN A  89      -2.531  10.212 -10.500  1.00 94.00           O
ATOM   1142  ND2 ASN A  89      -2.324   9.335 -12.564  1.00 94.00           N
ATOM   1143 1HD2 ASN A  89      -2.078   8.535 -13.112  1.00 94.00           H
ATOM   1144 2HD2 ASN A  89      -2.624  10.176 -13.015  1.00 94.00           H
ATOM   1145  HN  ASN A  89      -0.485   7.215 -12.692  1.00 94.00           H
ATOM   1146  N   LEU A  90       0.282   5.560 -10.135  1.00 92.75           N
ATOM   1147  CA  LEU A  90       0.697   4.474  -9.264  1.00 92.75           C
ATOM   1148  C   LEU A  90       2.140   4.710  -8.814  1.00 92.75           C
ATOM   1149  O   LEU A  90       2.455   4.579  -7.633  1.00 92.75           O
ATOM   1150  HA  LEU A  90       0.053   4.497  -8.384  1.00 92.75           H
ATOM   1151  CB  LEU A  90       0.479   3.124  -9.949  1.00 92.75           C
ATOM   1152 1HB  LEU A  90      -0.480   3.151 -10.466  1.00 92.75           H
ATOM   1153 2HB  LEU A  90       1.248   2.997 -10.711  1.00 92.75           H
ATOM   1154  CG  LEU A  90       0.499   1.896  -9.036  1.00 92.75           C
ATOM   1155  HG  LEU A  90       1.296   2.028  -8.304  1.00 92.75           H
ATOM   1156  CD1 LEU A  90      -0.812   1.771  -8.258  1.00 92.75           C
ATOM   1157 1HD1 LEU A  90      -0.958   2.660  -7.645  1.00 92.75           H
ATOM   1158 2HD1 LEU A  90      -1.642   1.672  -8.958  1.00 92.75           H
ATOM   1159 3HD1 LEU A  90      -0.771   0.890  -7.616  1.00 92.75           H
ATOM   1160  CD2 LEU A  90       0.819   0.628  -9.829  1.00 92.75           C
ATOM   1161 1HD2 LEU A  90       0.061   0.479 -10.598  1.00 92.75           H
ATOM   1162 2HD2 LEU A  90       1.798   0.730 -10.299  1.00 92.75           H
ATOM   1163 3HD2 LEU A  90       0.827  -0.229  -9.156  1.00 92.75           H
ATOM   1164  HN  LEU A  90       0.088   5.294 -11.079  1.00 92.75           H
ATOM   1165  N   ALA A  91       2.979   5.053  -9.781  1.00 93.25           N
ATOM   1166  CA  ALA A  91       4.388   5.272  -9.506  1.00 93.25           C
ATOM   1167  C   ALA A  91       4.540   6.466  -8.561  1.00 93.25           C
ATOM   1168  O   ALA A  91       5.425   6.478  -7.707  1.00 93.25           O
ATOM   1169  HA  ALA A  91       4.774   4.379  -9.014  1.00 93.25           H
ATOM   1170  CB  ALA A  91       5.140   5.473 -10.823  1.00 93.25           C
ATOM   1171 1HB  ALA A  91       5.026   4.586 -11.446  1.00 93.25           H
ATOM   1172 2HB  ALA A  91       4.733   6.339 -11.346  1.00 93.25           H
ATOM   1173 3HB  ALA A  91       6.198   5.637 -10.617  1.00 93.25           H
ATOM   1174  HN  ALA A  91       2.709   5.181 -10.736  1.00 93.25           H
ATOM   1175  N   ILE A  92       3.662   7.441  -8.745  1.00 95.26           N
ATOM   1176  CA  ILE A  92       3.679   8.631  -7.912  1.00 95.26           C
ATOM   1177  C   ILE A  92       3.305   8.250  -6.478  1.00 95.26           C
ATOM   1178  O   ILE A  92       3.953   8.686  -5.527  1.00 95.26           O
ATOM   1179  HA  ILE A  92       4.699   9.015  -7.912  1.00 95.26           H
ATOM   1180  CB  ILE A  92       2.786   9.718  -8.512  1.00 95.26           C
ATOM   1181  HB  ILE A  92       1.818   9.274  -8.747  1.00 95.26           H
ATOM   1182  CG1 ILE A  92       3.371  10.247  -9.823  1.00 95.26           C
ATOM   1183 1HG1 ILE A  92       4.274  10.823  -9.616  1.00 95.26           H
ATOM   1184 2HG1 ILE A  92       3.664   9.412 -10.458  1.00 95.26           H
ATOM   1185  CG2 ILE A  92       2.534  10.840  -7.502  1.00 95.26           C
ATOM   1186 1HG2 ILE A  92       2.042  10.431  -6.620  1.00 95.26           H
ATOM   1187 2HG2 ILE A  92       3.484  11.289  -7.213  1.00 95.26           H
ATOM   1188 3HG2 ILE A  92       1.896  11.600  -7.955  1.00 95.26           H
ATOM   1189  CD1 ILE A  92       2.358  11.125 -10.561  1.00 95.26           C
ATOM   1190 1HD1 ILE A  92       1.467  10.540 -10.787  1.00 95.26           H
ATOM   1191 2HD1 ILE A  92       2.086  11.973  -9.932  1.00 95.26           H
ATOM   1192 3HD1 ILE A  92       2.800  11.488 -11.489  1.00 95.26           H
ATOM   1193  HN  ILE A  92       2.949   7.427  -9.447  1.00 95.26           H
ATOM   1194  N   ALA A  93       2.262   7.441  -6.367  1.00 96.20           N
ATOM   1195  CA  ALA A  93       1.755   7.047  -5.064  1.00 96.20           C
ATOM   1196  C   ALA A  93       2.850   6.300  -4.300  1.00 96.20           C
ATOM   1197  O   ALA A  93       3.032   6.514  -3.102  1.00 96.20           O
ATOM   1198  HA  ALA A  93       1.499   7.956  -4.519  1.00 96.20           H
ATOM   1199  CB  ALA A  93       0.489   6.206  -5.241  1.00 96.20           C
ATOM   1200 1HB  ALA A  93      -0.267   6.793  -5.763  1.00 96.20           H
ATOM   1201 2HB  ALA A  93       0.724   5.315  -5.823  1.00 96.20           H
ATOM   1202 3HB  ALA A  93       0.109   5.911  -4.263  1.00 96.20           H
ATOM   1203  HN  ALA A  93       1.767   7.056  -7.147  1.00 96.20           H
ATOM   1204  N   ASP A  94       3.549   5.438  -5.024  1.00 95.75           N
ATOM   1205  CA  ASP A  94       4.608   4.643  -4.424  1.00 95.75           C
ATOM   1206  C   ASP A  94       5.722   5.571  -3.936  1.00 95.75           C
ATOM   1207  O   ASP A  94       6.218   5.418  -2.821  1.00 95.75           O
ATOM   1208  HA  ASP A  94       4.131   4.099  -3.609  1.00 95.75           H
ATOM   1209  CB  ASP A  94       5.212   3.673  -5.442  1.00 95.75           C
ATOM   1210 1HB  ASP A  94       5.365   4.186  -6.391  1.00 95.75           H
ATOM   1211 2HB  ASP A  94       6.191   3.342  -5.097  1.00 95.75           H
ATOM   1212  CG  ASP A  94       4.301   2.462  -5.651  1.00 95.75           C
ATOM   1213  OD1 ASP A  94       3.600   2.104  -4.680  1.00 95.75           O
ATOM   1214  OD2 ASP A  94       4.327   1.920  -6.778  1.00 95.75           O
ATOM   1215  HN  ASP A  94       3.403   5.280  -6.000  1.00 95.75           H
ATOM   1216  N   LEU A  95       6.084   6.512  -4.795  1.00 96.42           N
ATOM   1217  CA  LEU A  95       7.173   7.425  -4.491  1.00 96.42           C
ATOM   1218  C   LEU A  95       6.848   8.190  -3.206  1.00 96.42           C
ATOM   1219  O   LEU A  95       7.705   8.345  -2.338  1.00 96.42           O
ATOM   1220  HA  LEU A  95       8.065   6.823  -4.318  1.00 96.42           H
ATOM   1221  CB  LEU A  95       7.463   8.331  -5.689  1.00 96.42           C
ATOM   1222 1HB  LEU A  95       6.512   8.650  -6.117  1.00 96.42           H
ATOM   1223 2HB  LEU A  95       7.966   9.228  -5.328  1.00 96.42           H
ATOM   1224  CG  LEU A  95       8.312   7.717  -6.804  1.00 96.42           C
ATOM   1225  HG  LEU A  95       7.798   6.832  -7.177  1.00 96.42           H
ATOM   1226  CD1 LEU A  95       8.456   8.685  -7.980  1.00 96.42           C
ATOM   1227 1HD1 LEU A  95       7.469   8.919  -8.381  1.00 96.42           H
ATOM   1228 2HD1 LEU A  95       8.936   9.603  -7.639  1.00 96.42           H
ATOM   1229 3HD1 LEU A  95       9.064   8.224  -8.758  1.00 96.42           H
ATOM   1230  CD2 LEU A  95       9.671   7.260  -6.269  1.00 96.42           C
ATOM   1231 1HD2 LEU A  95      10.204   8.114  -5.854  1.00 96.42           H
ATOM   1232 2HD2 LEU A  95       9.522   6.511  -5.491  1.00 96.42           H
ATOM   1233 3HD2 LEU A  95      10.254   6.827  -7.082  1.00 96.42           H
ATOM   1234  HN  LEU A  95       5.648   6.656  -5.684  1.00 96.42           H
ATOM   1235  N   LEU A  96       5.607   8.647  -3.126  1.00 96.37           N
ATOM   1236  CA  LEU A  96       5.189   9.486  -2.015  1.00 96.37           C
ATOM   1237  C   LEU A  96       5.418   8.735  -0.701  1.00 96.37           C
ATOM   1238  O   LEU A  96       5.854   9.325   0.286  1.00 96.37           O
ATOM   1239  HA  LEU A  96       5.821  10.373  -2.020  1.00 96.37           H
ATOM   1240  CB  LEU A  96       3.746   9.956  -2.212  1.00 96.37           C
ATOM   1241 1HB  LEU A  96       3.137   9.093  -2.481  1.00 96.37           H
ATOM   1242 2HB  LEU A  96       3.372  10.324  -1.257  1.00 96.37           H
ATOM   1243  CG  LEU A  96       3.534  11.045  -3.265  1.00 96.37           C
ATOM   1244  HG  LEU A  96       3.812  10.638  -4.238  1.00 96.37           H
ATOM   1245  CD1 LEU A  96       2.060  11.446  -3.349  1.00 96.37           C
ATOM   1246 1HD1 LEU A  96       1.461  10.577  -3.619  1.00 96.37           H
ATOM   1247 2HD1 LEU A  96       1.732  11.827  -2.382  1.00 96.37           H
ATOM   1248 3HD1 LEU A  96       1.937  12.221  -4.105  1.00 96.37           H
ATOM   1249  CD2 LEU A  96       4.442  12.247  -3.002  1.00 96.37           C
ATOM   1250 1HD2 LEU A  96       4.218  12.663  -2.020  1.00 96.37           H
ATOM   1251 2HD2 LEU A  96       5.484  11.930  -3.033  1.00 96.37           H
ATOM   1252 3HD2 LEU A  96       4.270  13.006  -3.765  1.00 96.37           H
ATOM   1253  HN  LEU A  96       4.895   8.454  -3.801  1.00 96.37           H
ATOM   1254  N   PHE A  97       5.112   7.447  -0.732  1.00 96.95           N
ATOM   1255  CA  PHE A  97       5.259   6.614   0.450  1.00 96.95           C
ATOM   1256  C   PHE A  97       6.734   6.336   0.745  1.00 96.95           C
ATOM   1257  O   PHE A  97       7.180   6.470   1.884  1.00 96.95           O
ATOM   1258  HA  PHE A  97       4.820   7.159   1.286  1.00 96.95           H
ATOM   1259  CB  PHE A  97       4.552   5.290   0.156  1.00 96.95           C
ATOM   1260 1HB  PHE A  97       3.478   5.468   0.099  1.00 96.95           H
ATOM   1261 2HB  PHE A  97       4.867   4.931  -0.824  1.00 96.95           H
ATOM   1262  CG  PHE A  97       4.819   4.198   1.193  1.00 96.95           C
ATOM   1263  CD1 PHE A  97       5.416   3.035   0.817  1.00 96.95           C
ATOM   1264  HD1 PHE A  97       5.704   2.881  -0.223  1.00 96.95           H
ATOM   1265  CD2 PHE A  97       4.460   4.389   2.491  1.00 96.95           C
ATOM   1266  HD2 PHE A  97       3.981   5.321   2.792  1.00 96.95           H
ATOM   1267  CE1 PHE A  97       5.664   2.021   1.780  1.00 96.95           C
ATOM   1268  HE1 PHE A  97       6.142   1.089   1.479  1.00 96.95           H
ATOM   1269  CE2 PHE A  97       4.708   3.376   3.453  1.00 96.95           C
ATOM   1270  HE2 PHE A  97       4.420   3.529   4.493  1.00 96.95           H
ATOM   1271  CZ  PHE A  97       5.305   2.213   3.078  1.00 96.95           C
ATOM   1272  HZ  PHE A  97       5.495   1.435   3.817  1.00 96.95           H
ATOM   1273  HN  PHE A  97       4.770   6.972  -1.543  1.00 96.95           H
ATOM   1274  N   LEU A  98       7.452   5.955  -0.301  1.00 96.64           N
ATOM   1275  CA  LEU A  98       8.828   5.515  -0.145  1.00 96.64           C
ATOM   1276  C   LEU A  98       9.628   6.604   0.573  1.00 96.64           C
ATOM   1277  O   LEU A  98      10.503   6.304   1.384  1.00 96.64           O
ATOM   1278  HA  LEU A  98       8.817   4.624   0.483  1.00 96.64           H
ATOM   1279  CB  LEU A  98       9.418   5.110  -1.497  1.00 96.64           C
ATOM   1280 1HB  LEU A  98       9.230   5.913  -2.209  1.00 96.64           H
ATOM   1281 2HB  LEU A  98      10.500   5.027  -1.389  1.00 96.64           H
ATOM   1282  CG  LEU A  98       8.891   3.803  -2.093  1.00 96.64           C
ATOM   1283  HG  LEU A  98       7.808   3.787  -1.978  1.00 96.64           H
ATOM   1284  CD1 LEU A  98       9.187   3.726  -3.593  1.00 96.64           C
ATOM   1285 1HD1 LEU A  98       8.706   4.561  -4.101  1.00 96.64           H
ATOM   1286 2HD1 LEU A  98      10.264   3.775  -3.754  1.00 96.64           H
ATOM   1287 3HD1 LEU A  98       8.802   2.787  -3.991  1.00 96.64           H
ATOM   1288  CD2 LEU A  98       9.445   2.593  -1.337  1.00 96.64           C
ATOM   1289 1HD2 LEU A  98      10.533   2.592  -1.400  1.00 96.64           H
ATOM   1290 2HD2 LEU A  98       9.140   2.648  -0.292  1.00 96.64           H
ATOM   1291 3HD2 LEU A  98       9.054   1.677  -1.782  1.00 96.64           H
ATOM   1292  HN  LEU A  98       7.109   5.943  -1.241  1.00 96.64           H
ATOM   1293  N   VAL A  99       9.300   7.846   0.248  1.00 96.64           N
ATOM   1294  CA  VAL A  99      10.014   8.980   0.809  1.00 96.64           C
ATOM   1295  C   VAL A  99       9.834   8.990   2.329  1.00 96.64           C
ATOM   1296  O   VAL A  99      10.596   9.639   3.044  1.00 96.64           O
ATOM   1297  HA  VAL A  99      11.072   8.847   0.583  1.00 96.64           H
ATOM   1298  CB  VAL A  99       9.546  10.276   0.143  1.00 96.64           C
ATOM   1299  HB  VAL A  99       8.457  10.296   0.179  1.00 96.64           H
ATOM   1300  CG1 VAL A  99      10.064  11.500   0.901  1.00 96.64           C
ATOM   1301 1HG1 VAL A  99       9.690  11.479   1.924  1.00 96.64           H
ATOM   1302 2HG1 VAL A  99      11.154  11.487   0.911  1.00 96.64           H
ATOM   1303 3HG1 VAL A  99       9.716  12.407   0.406  1.00 96.64           H
ATOM   1304  CG2 VAL A  99       9.969  10.320  -1.326  1.00 96.64           C
ATOM   1305 1HG2 VAL A  99      11.056  10.266  -1.393  1.00 96.64           H
ATOM   1306 2HG2 VAL A  99       9.530   9.476  -1.857  1.00 96.64           H
ATOM   1307 3HG2 VAL A  99       9.624  11.251  -1.776  1.00 96.64           H
ATOM   1308  HN  VAL A  99       8.562   8.083  -0.384  1.00 96.64           H
ATOM   1309  N   THR A 100       8.821   8.263   2.777  1.00 96.03           N
ATOM   1310  CA  THR A 100       8.506   8.213   4.194  1.00 96.03           C
ATOM   1311  C   THR A 100       9.332   7.127   4.886  1.00 96.03           C
ATOM   1312  O   THR A 100       9.467   7.129   6.109  1.00 96.03           O
ATOM   1313  HA  THR A 100       8.789   9.165   4.644  1.00 96.03           H
ATOM   1314  CB  THR A 100       6.996   8.010   4.336  1.00 96.03           C
ATOM   1315  HB  THR A 100       6.670   8.214   5.356  1.00 96.03           H
ATOM   1316  OG1 THR A 100       6.779   6.679   3.876  1.00 96.03           O
ATOM   1317  HG1 THR A 100       6.743   6.664   2.877  1.00 96.03           H
ATOM   1318  CG2 THR A 100       6.195   8.876   3.362  1.00 96.03           C
ATOM   1319 1HG2 THR A 100       6.473   8.624   2.338  1.00 96.03           H
ATOM   1320 2HG2 THR A 100       6.411   9.928   3.548  1.00 96.03           H
ATOM   1321 3HG2 THR A 100       5.130   8.694   3.504  1.00 96.03           H
ATOM   1322  HN  THR A 100       8.222   7.717   2.191  1.00 96.03           H
ATOM   1323  N   LEU A 101       9.863   6.225   4.074  1.00 95.77           N
ATOM   1324  CA  LEU A 101      10.522   5.041   4.599  1.00 95.77           C
ATOM   1325  C   LEU A 101      11.765   5.461   5.386  1.00 95.77           C
ATOM   1326  O   LEU A 101      12.050   4.905   6.445  1.00 95.77           O
ATOM   1327  HA  LEU A 101       9.826   4.557   5.284  1.00 95.77           H
ATOM   1328  CB  LEU A 101      10.814   4.046   3.473  1.00 95.77           C
ATOM   1329 1HB  LEU A 101      11.326   4.577   2.670  1.00 95.77           H
ATOM   1330 2HB  LEU A 101      11.506   3.294   3.850  1.00 95.77           H
ATOM   1331  CG  LEU A 101       9.599   3.330   2.880  1.00 95.77           C
ATOM   1332  HG  LEU A 101       8.979   4.070   2.374  1.00 95.77           H
ATOM   1333  CD1 LEU A 101      10.027   2.304   1.829  1.00 95.77           C
ATOM   1334 1HD1 LEU A 101      10.562   2.809   1.025  1.00 95.77           H
ATOM   1335 2HD1 LEU A 101      10.680   1.562   2.290  1.00 95.77           H
ATOM   1336 3HD1 LEU A 101       9.145   1.809   1.423  1.00 95.77           H
ATOM   1337  CD2 LEU A 101       8.743   2.700   3.980  1.00 95.77           C
ATOM   1338 1HD2 LEU A 101       9.339   1.976   4.535  1.00 95.77           H
ATOM   1339 2HD2 LEU A 101       8.392   3.478   4.658  1.00 95.77           H
ATOM   1340 3HD2 LEU A 101       7.886   2.197   3.531  1.00 95.77           H
ATOM   1341  HN  LEU A 101       9.849   6.293   3.076  1.00 95.77           H
ATOM   1342  N   PRO A 102      12.524   6.445   4.885  1.00 95.21           N
ATOM   1343  CA  PRO A 102      13.727   6.901   5.586  1.00 95.21           C
ATOM   1344  C   PRO A 102      13.446   7.271   7.033  1.00 95.21           C
ATOM   1345  O   PRO A 102      14.244   6.973   7.920  1.00 95.21           O
ATOM   1346  HA  PRO A 102      14.460   6.096   5.635  1.00 95.21           H
ATOM   1347  CB  PRO A 102      14.185   8.111   4.770  1.00 95.21           C
ATOM   1348 1HB  PRO A 102      13.766   9.040   5.158  1.00 95.21           H
ATOM   1349 2HB  PRO A 102      15.269   8.220   4.787  1.00 95.21           H
ATOM   1350  CG  PRO A 102      13.672   7.806   3.367  1.00 95.21           C
ATOM   1351 1HG  PRO A 102      13.604   8.706   2.756  1.00 95.21           H
ATOM   1352 2HG  PRO A 102      14.334   7.123   2.834  1.00 95.21           H
ATOM   1353  CD  PRO A 102      12.308   7.190   3.631  1.00 95.21           C
ATOM   1354 1HD  PRO A 102      11.536   7.950   3.746  1.00 95.21           H
ATOM   1355 2HD  PRO A 102      11.993   6.539   2.815  1.00 95.21           H
ATOM   1356  N   PHE A 103      12.307   7.917   7.235  1.00 94.77           N
ATOM   1357  CA  PHE A 103      11.930   8.375   8.562  1.00 94.77           C
ATOM   1358  C   PHE A 103      11.583   7.194   9.471  1.00 94.77           C
ATOM   1359  O   PHE A 103      11.927   7.192  10.652  1.00 94.77           O
ATOM   1360  HA  PHE A 103      12.786   8.909   8.975  1.00 94.77           H
ATOM   1361  CB  PHE A 103      10.692   9.257   8.397  1.00 94.77           C
ATOM   1362 1HB  PHE A 103       9.914   8.684   7.893  1.00 94.77           H
ATOM   1363 2HB  PHE A 103      10.308   9.517   9.383  1.00 94.77           H
ATOM   1364  CG  PHE A 103      10.946  10.545   7.610  1.00 94.77           C
ATOM   1365  CD1 PHE A 103      11.346  11.671   8.260  1.00 94.77           C
ATOM   1366  HD1 PHE A 103      11.485  11.656   9.340  1.00 94.77           H
ATOM   1367  CD2 PHE A 103      10.772  10.563   6.261  1.00 94.77           C
ATOM   1368  HD2 PHE A 103      10.452   9.661   5.741  1.00 94.77           H
ATOM   1369  CE1 PHE A 103      11.581  12.866   7.530  1.00 94.77           C
ATOM   1370  HE1 PHE A 103      11.902  13.768   8.050  1.00 94.77           H
ATOM   1371  CE2 PHE A 103      11.008  11.758   5.531  1.00 94.77           C
ATOM   1372  HE2 PHE A 103      10.868  11.773   4.450  1.00 94.77           H
ATOM   1373  CZ  PHE A 103      11.408  12.884   6.181  1.00 94.77           C
ATOM   1374  HZ  PHE A 103      11.589  13.802   5.620  1.00 94.77           H
ATOM   1375  HN  PHE A 103      11.648   8.129   6.513  1.00 94.77           H
ATOM   1376  N   TRP A 104      10.905   6.217   8.886  1.00 92.68           N
ATOM   1377  CA  TRP A 104      10.560   5.006   9.611  1.00 92.68           C
ATOM   1378  C   TRP A 104      11.860   4.359  10.094  1.00 92.68           C
ATOM   1379  O   TRP A 104      11.932   3.869  11.220  1.00 92.68           O
ATOM   1380  HA  TRP A 104       9.947   5.293  10.465  1.00 92.68           H
ATOM   1381  CB  TRP A 104       9.712   4.072   8.746  1.00 92.68           C
ATOM   1382 1HB  TRP A 104      10.105   4.078   7.729  1.00 92.68           H
ATOM   1383 2HB  TRP A 104       9.814   3.054   9.121  1.00 92.68           H
ATOM   1384  CG  TRP A 104       8.227   4.439   8.705  1.00 92.68           C
ATOM   1385  CD1 TRP A 104       7.503   4.831   7.648  1.00 92.68           C
ATOM   1386  HD1 TRP A 104       7.901   4.942   6.639  1.00 92.68           H
ATOM   1387  CD2 TRP A 104       7.309   4.432   9.818  1.00 92.68           C
ATOM   1388  NE1 TRP A 104       6.190   5.076   7.997  1.00 92.68           N
ATOM   1389  HE1 TRP A 104       5.461   5.378   7.383  1.00 92.68           H
ATOM   1390  CE2 TRP A 104       6.069   4.826   9.358  1.00 92.68           C
ATOM   1391  CE3 TRP A 104       7.519   4.103  11.169  1.00 92.68           C
ATOM   1392  HE3 TRP A 104       8.488   3.789  11.556  1.00 92.68           H
ATOM   1393  CZ2 TRP A 104       4.942   4.928  10.183  1.00 92.68           C
ATOM   1394  HZ2 TRP A 104       3.973   5.242   9.796  1.00 92.68           H
ATOM   1395  CZ3 TRP A 104       6.383   4.211  11.981  1.00 92.68           C
ATOM   1396  HZ3 TRP A 104       6.491   3.968  13.038  1.00 92.68           H
ATOM   1397  CH2 TRP A 104       5.128   4.606  11.533  1.00 92.68           C
ATOM   1398  HH2 TRP A 104       4.292   4.665  12.230  1.00 92.68           H
ATOM   1399  HN  TRP A 104      10.593   6.244   7.936  1.00 92.68           H
ATOM   1400  N   ALA A 105      12.853   4.377   9.217  1.00 94.36           N
ATOM   1401  CA  ALA A 105      14.109   3.701   9.497  1.00 94.36           C
ATOM   1402  C   ALA A 105      14.771   4.348  10.715  1.00 94.36           C
ATOM   1403  O   ALA A 105      15.216   3.653  11.627  1.00 94.36           O
ATOM   1404  HA  ALA A 105      13.882   2.660   9.727  1.00 94.36           H
ATOM   1405  CB  ALA A 105      15.001   3.748   8.254  1.00 94.36           C
ATOM   1406 1HB  ALA A 105      14.498   3.250   7.426  1.00 94.36           H
ATOM   1407 2HB  ALA A 105      15.199   4.787   7.988  1.00 94.36           H
ATOM   1408 3HB  ALA A 105      15.943   3.242   8.464  1.00 94.36           H
ATOM   1409  HN  ALA A 105      12.810   4.840   8.332  1.00 94.36           H
ATOM   1410  N   ILE A 106      14.817   5.672  10.690  1.00 93.82           N
ATOM   1411  CA  ILE A 106      15.464   6.419  11.756  1.00 93.82           C
ATOM   1412  C   ILE A 106      14.739   6.149  13.075  1.00 93.82           C
ATOM   1413  O   ILE A 106      15.376   5.950  14.109  1.00 93.82           O
ATOM   1414  HA  ILE A 106      16.485   6.048  11.841  1.00 93.82           H
ATOM   1415  CB  ILE A 106      15.550   7.903  11.394  1.00 93.82           C
ATOM   1416  HB  ILE A 106      14.573   8.224  11.033  1.00 93.82           H
ATOM   1417  CG1 ILE A 106      16.550   8.133  10.258  1.00 93.82           C
ATOM   1418 1HG1 ILE A 106      17.566   8.003  10.631  1.00 93.82           H
ATOM   1419 2HG1 ILE A 106      16.398   7.387   9.479  1.00 93.82           H
ATOM   1420  CG2 ILE A 106      15.878   8.749  12.626  1.00 93.82           C
ATOM   1421 1HG2 ILE A 106      15.097   8.617  13.375  1.00 93.82           H
ATOM   1422 2HG2 ILE A 106      16.836   8.434  13.039  1.00 93.82           H
ATOM   1423 3HG2 ILE A 106      15.933   9.800  12.340  1.00 93.82           H
ATOM   1424  CD1 ILE A 106      16.394   9.535   9.667  1.00 93.82           C
ATOM   1425 1HD1 ILE A 106      15.384   9.654   9.273  1.00 93.82           H
ATOM   1426 2HD1 ILE A 106      16.570  10.279  10.444  1.00 93.82           H
ATOM   1427 3HD1 ILE A 106      17.116   9.673   8.862  1.00 93.82           H
ATOM   1428  HN  ILE A 106      14.422   6.232   9.962  1.00 93.82           H
ATOM   1429  N   ALA A 107      13.416   6.151  12.998  1.00 92.51           N
ATOM   1430  CA  ALA A 107      12.596   5.997  14.188  1.00 92.51           C
ATOM   1431  C   ALA A 107      12.819   4.603  14.779  1.00 92.51           C
ATOM   1432  O   ALA A 107      12.780   4.428  15.995  1.00 92.51           O
ATOM   1433  HA  ALA A 107      12.919   6.745  14.912  1.00 92.51           H
ATOM   1434  CB  ALA A 107      11.130   6.254  13.835  1.00 92.51           C
ATOM   1435 1HB  ALA A 107      11.021   7.267  13.447  1.00 92.51           H
ATOM   1436 2HB  ALA A 107      10.808   5.539  13.077  1.00 92.51           H
ATOM   1437 3HB  ALA A 107      10.515   6.138  14.728  1.00 92.51           H
ATOM   1438  HN  ALA A 107      12.906   6.255  12.144  1.00 92.51           H
ATOM   1439  N   ALA A 108      13.046   3.648  13.889  1.00 91.83           N
ATOM   1440  CA  ALA A 108      13.238   2.269  14.305  1.00 91.83           C
ATOM   1441  C   ALA A 108      14.638   2.110  14.901  1.00 91.83           C
ATOM   1442  O   ALA A 108      14.840   1.314  15.816  1.00 91.83           O
ATOM   1443  HA  ALA A 108      12.498   2.048  15.074  1.00 91.83           H
ATOM   1444  CB  ALA A 108      13.003   1.339  13.113  1.00 91.83           C
ATOM   1445 1HB  ALA A 108      11.985   1.470  12.745  1.00 91.83           H
ATOM   1446 2HB  ALA A 108      13.710   1.581  12.319  1.00 91.83           H
ATOM   1447 3HB  ALA A 108      13.147   0.305  13.425  1.00 91.83           H
ATOM   1448  HN  ALA A 108      13.100   3.804  12.903  1.00 91.83           H
ATOM   1449  N   ALA A 109      15.569   2.881  14.357  1.00 91.75           N
ATOM   1450  CA  ALA A 109      16.966   2.744  14.731  1.00 91.75           C
ATOM   1451  C   ALA A 109      17.151   3.212  16.175  1.00 91.75           C
ATOM   1452  O   ALA A 109      17.953   2.647  16.917  1.00 91.75           O
ATOM   1453  HA  ALA A 109      17.225   1.687  14.664  1.00 91.75           H
ATOM   1454  CB  ALA A 109      17.837   3.528  13.747  1.00 91.75           C
ATOM   1455 1HB  ALA A 109      17.691   3.137  12.740  1.00 91.75           H
ATOM   1456 2HB  ALA A 109      17.556   4.581  13.773  1.00 91.75           H
ATOM   1457 3HB  ALA A 109      18.885   3.425  14.028  1.00 91.75           H
ATOM   1458  HN  ALA A 109      15.381   3.587  13.674  1.00 91.75           H
ATOM   1459  N   ASP A 110      16.396   4.241  16.532  1.00 87.86           N
ATOM   1460  CA  ASP A 110      16.565   4.880  17.826  1.00 87.86           C
ATOM   1461  C   ASP A 110      15.198   5.322  18.353  1.00 87.86           C
ATOM   1462  O   ASP A 110      14.460   4.519  18.922  1.00 87.86           O
ATOM   1463  HA  ASP A 110      17.033   4.127  18.459  1.00 87.86           H
ATOM   1464  CB  ASP A 110      17.453   6.122  17.715  1.00 87.86           C
ATOM   1465 1HB  ASP A 110      18.420   5.846  17.295  1.00 87.86           H
ATOM   1466 2HB  ASP A 110      16.999   6.837  17.029  1.00 87.86           H
ATOM   1467  CG  ASP A 110      17.653   6.776  19.083  1.00 87.86           C
ATOM   1468  OD1 ASP A 110      17.374   6.086  20.088  1.00 87.86           O
ATOM   1469  OD2 ASP A 110      18.081   7.950  19.094  1.00 87.86           O
ATOM   1470  HN  ASP A 110      15.682   4.636  15.955  1.00 87.86           H
ATOM   1471  N   GLN A 111      14.903   6.597  18.146  1.00 87.64           N
ATOM   1472  CA  GLN A 111      13.629   7.149  18.574  1.00 87.64           C
ATOM   1473  C   GLN A 111      13.128   8.176  17.557  1.00 87.64           C
ATOM   1474  O   GLN A 111      13.874   8.597  16.675  1.00 87.64           O
ATOM   1475  HA  GLN A 111      12.945   6.302  18.613  1.00 87.64           H
ATOM   1476  CB  GLN A 111      13.741   7.768  19.969  1.00 87.64           C
ATOM   1477 1HB  GLN A 111      12.768   8.150  20.280  1.00 87.64           H
ATOM   1478 2HB  GLN A 111      14.027   7.002  20.689  1.00 87.64           H
ATOM   1479  CG  GLN A 111      14.769   8.901  19.986  1.00 87.64           C
ATOM   1480 1HG  GLN A 111      15.747   8.513  19.701  1.00 87.64           H
ATOM   1481 2HG  GLN A 111      14.498   9.654  19.247  1.00 87.64           H
ATOM   1482  CD  GLN A 111      14.854   9.544  21.371  1.00 87.64           C
ATOM   1483  OE1 GLN A 111      13.857   9.812  22.022  1.00 87.64           O
ATOM   1484  NE2 GLN A 111      16.096   9.776  21.785  1.00 87.64           N
ATOM   1485 1HE2 GLN A 111      16.871   9.532  21.202  1.00 87.64           H
ATOM   1486 2HE2 GLN A 111      16.255  10.194  22.679  1.00 87.64           H
ATOM   1487  HN  GLN A 111      15.516   7.247  17.697  1.00 87.64           H
ATOM   1488  N   TRP A 112      11.866   8.550  17.714  1.00 90.32           N
ATOM   1489  CA  TRP A 112      11.267   9.547  16.844  1.00 90.32           C
ATOM   1490  C   TRP A 112      11.855  10.910  17.212  1.00 90.32           C
ATOM   1491  O   TRP A 112      11.590  11.433  18.294  1.00 90.32           O
ATOM   1492  HA  TRP A 112      11.529   9.293  15.816  1.00 90.32           H
ATOM   1493  CB  TRP A 112       9.740   9.509  16.936  1.00 90.32           C
ATOM   1494 1HB  TRP A 112       9.401   8.489  16.758  1.00 90.32           H
ATOM   1495 2HB  TRP A 112       9.441   9.771  17.951  1.00 90.32           H
ATOM   1496  CG  TRP A 112       9.034  10.445  15.953  1.00 90.32           C
ATOM   1497  CD1 TRP A 112       8.613  11.700  16.166  1.00 90.32           C
ATOM   1498  HD1 TRP A 112       8.728  12.233  17.110  1.00 90.32           H
ATOM   1499  CD2 TRP A 112       8.681  10.149  14.586  1.00 90.32           C
ATOM   1500  NE1 TRP A 112       8.017  12.231  15.041  1.00 90.32           N
ATOM   1501  HE1 TRP A 112       7.627  13.148  14.955  1.00 90.32           H
ATOM   1502  CE2 TRP A 112       8.059  11.258  14.049  1.00 90.32           C
ATOM   1503  CE3 TRP A 112       8.880   8.982  13.828  1.00 90.32           C
ATOM   1504  HE3 TRP A 112       9.367   8.093  14.228  1.00 90.32           H
ATOM   1505  CZ2 TRP A 112       7.586  11.310  12.733  1.00 90.32           C
ATOM   1506  HZ2 TRP A 112       7.099  12.198  12.332  1.00 90.32           H
ATOM   1507  CZ3 TRP A 112       8.401   9.049  12.514  1.00 90.32           C
ATOM   1508  HZ3 TRP A 112       8.530   8.171  11.882  1.00 90.32           H
ATOM   1509  CH2 TRP A 112       7.773  10.158  11.958  1.00 90.32           C
ATOM   1510  HH2 TRP A 112       7.428  10.132  10.925  1.00 90.32           H
ATOM   1511  HN  TRP A 112      11.258   8.184  18.419  1.00 90.32           H
ATOM   1512  N   LYS A 113      12.641  11.448  16.291  1.00 91.36           N
ATOM   1513  CA  LYS A 113      13.378  12.672  16.558  1.00 91.36           C
ATOM   1514  C   LYS A 113      12.673  13.846  15.876  1.00 91.36           C
ATOM   1515  O   LYS A 113      13.120  14.987  15.976  1.00 91.36           O
ATOM   1516  HA  LYS A 113      13.358  12.837  17.636  1.00 91.36           H
ATOM   1517  CB  LYS A 113      14.844  12.514  16.151  1.00 91.36           C
ATOM   1518 1HB  LYS A 113      14.905  12.209  15.107  1.00 91.36           H
ATOM   1519 2HB  LYS A 113      15.353  13.475  16.232  1.00 91.36           H
ATOM   1520  CG  LYS A 113      15.549  11.481  17.032  1.00 91.36           C
ATOM   1521 1HG  LYS A 113      15.535  11.813  18.070  1.00 91.36           H
ATOM   1522 2HG  LYS A 113      15.010  10.535  16.992  1.00 91.36           H
ATOM   1523  CD  LYS A 113      16.995  11.270  16.579  1.00 91.36           C
ATOM   1524 1HD  LYS A 113      17.012  10.977  15.529  1.00 91.36           H
ATOM   1525 2HD  LYS A 113      17.545  12.208  16.656  1.00 91.36           H
ATOM   1526  CE  LYS A 113      17.684  10.197  17.424  1.00 91.36           C
ATOM   1527 1HE  LYS A 113      17.712  10.510  18.468  1.00 91.36           H
ATOM   1528 2HE  LYS A 113      17.110   9.271  17.385  1.00 91.36           H
ATOM   1529  NZ  LYS A 113      19.060   9.956  16.936  1.00 91.36           N
ATOM   1530 1HZ  LYS A 113      19.474   9.189  17.455  1.00 91.36           H
ATOM   1531 2HZ  LYS A 113      19.032   9.720  15.950  1.00 91.36           H
ATOM   1532 3HZ  LYS A 113      19.617  10.793  17.068  1.00 91.36           H
ATOM   1533  HN  LYS A 113      12.778  11.063  15.379  1.00 91.36           H
ATOM   1534  N   PHE A 114      11.581  13.525  15.196  1.00 92.79           N
ATOM   1535  CA  PHE A 114      10.948  14.481  14.303  1.00 92.79           C
ATOM   1536  C   PHE A 114       9.709  15.100  14.954  1.00 92.79           C
ATOM   1537  O   PHE A 114       9.247  14.629  15.992  1.00 92.79           O
ATOM   1538  HA  PHE A 114      11.678  15.264  14.097  1.00 92.79           H
ATOM   1539  CB  PHE A 114      10.520  13.710  13.053  1.00 92.79           C
ATOM   1540 1HB  PHE A 114       9.719  13.021  13.319  1.00 92.79           H
ATOM   1541 2HB  PHE A 114      10.109  14.413  12.328  1.00 92.79           H
ATOM   1542  CG  PHE A 114      11.652  12.921  12.391  1.00 92.79           C
ATOM   1543  CD1 PHE A 114      12.602  13.572  11.667  1.00 92.79           C
ATOM   1544  HD1 PHE A 114      12.557  14.655  11.558  1.00 92.79           H
ATOM   1545  CD2 PHE A 114      11.709  11.569  12.527  1.00 92.79           C
ATOM   1546  HD2 PHE A 114      10.947  11.047  13.107  1.00 92.79           H
ATOM   1547  CE1 PHE A 114      13.652  12.840  11.053  1.00 92.79           C
ATOM   1548  HE1 PHE A 114      14.413  13.361  10.473  1.00 92.79           H
ATOM   1549  CE2 PHE A 114      12.759  10.837  11.913  1.00 92.79           C
ATOM   1550  HE2 PHE A 114      12.804   9.753  12.022  1.00 92.79           H
ATOM   1551  CZ  PHE A 114      13.709  11.488  11.189  1.00 92.79           C
ATOM   1552  HZ  PHE A 114      14.515  10.926  10.718  1.00 92.79           H
ATOM   1553  HN  PHE A 114      11.133  12.633  15.247  1.00 92.79           H
ATOM   1554  N   GLN A 115       9.207  16.148  14.317  1.00 93.24           N
ATOM   1555  CA  GLN A 115       8.062  16.868  14.847  1.00 93.24           C
ATOM   1556  C   GLN A 115       6.785  16.047  14.660  1.00 93.24           C
ATOM   1557  O   GLN A 115       6.763  15.095  13.881  1.00 93.24           O
ATOM   1558  HA  GLN A 115       8.267  16.996  15.910  1.00 93.24           H
ATOM   1559  CB  GLN A 115       7.929  18.245  14.194  1.00 93.24           C
ATOM   1560 1HB  GLN A 115       7.934  18.139  13.109  1.00 93.24           H
ATOM   1561 2HB  GLN A 115       6.972  18.690  14.466  1.00 93.24           H
ATOM   1562  CG  GLN A 115       9.069  19.170  14.626  1.00 93.24           C
ATOM   1563 1HG  GLN A 115      10.027  18.692  14.421  1.00 93.24           H
ATOM   1564 2HG  GLN A 115       9.039  20.089  14.041  1.00 93.24           H
ATOM   1565  CD  GLN A 115       8.969  19.504  16.116  1.00 93.24           C
ATOM   1566  OE1 GLN A 115       7.923  19.392  16.735  1.00 93.24           O
ATOM   1567  NE2 GLN A 115      10.112  19.919  16.655  1.00 93.24           N
ATOM   1568 1HE2 GLN A 115      10.934  19.989  16.091  1.00 93.24           H
ATOM   1569 2HE2 GLN A 115      10.148  20.162  17.625  1.00 93.24           H
ATOM   1570  HN  GLN A 115       9.568  16.505  13.455  1.00 93.24           H
ATOM   1571  N   THR A 116       5.751  16.445  15.387  1.00 93.76           N
ATOM   1572  CA  THR A 116       4.498  15.710  15.371  1.00 93.76           C
ATOM   1573  C   THR A 116       3.906  15.696  13.960  1.00 93.76           C
ATOM   1574  O   THR A 116       3.308  14.705  13.543  1.00 93.76           O
ATOM   1575  HA  THR A 116       4.703  14.675  15.642  1.00 93.76           H
ATOM   1576  CB  THR A 116       3.569  16.337  16.413  1.00 93.76           C
ATOM   1577  HB  THR A 116       3.226  17.319  16.088  1.00 93.76           H
ATOM   1578  OG1 THR A 116       4.334  16.319  17.615  1.00 93.76           O
ATOM   1579  HG1 THR A 116       3.931  16.943  18.285  1.00 93.76           H
ATOM   1580  CG2 THR A 116       2.360  15.453  16.727  1.00 93.76           C
ATOM   1581 1HG2 THR A 116       2.702  14.494  17.116  1.00 93.76           H
ATOM   1582 2HG2 THR A 116       1.783  15.291  15.817  1.00 93.76           H
ATOM   1583 3HG2 THR A 116       1.734  15.945  17.471  1.00 93.76           H
ATOM   1584  HN  THR A 116       5.761  17.252  15.978  1.00 93.76           H
ATOM   1585  N   PHE A 117       4.093  16.807  13.263  1.00 94.60           N
ATOM   1586  CA  PHE A 117       3.581  16.937  11.909  1.00 94.60           C
ATOM   1587  C   PHE A 117       4.052  15.777  11.031  1.00 94.60           C
ATOM   1588  O   PHE A 117       3.259  15.183  10.302  1.00 94.60           O
ATOM   1589  HA  PHE A 117       2.493  16.923  11.973  1.00 94.60           H
ATOM   1590  CB  PHE A 117       4.135  18.247  11.345  1.00 94.60           C
ATOM   1591 1HB  PHE A 117       3.753  19.077  11.939  1.00 94.60           H
ATOM   1592 2HB  PHE A 117       5.219  18.248  11.455  1.00 94.60           H
ATOM   1593  CG  PHE A 117       3.785  18.488   9.875  1.00 94.60           C
ATOM   1594  CD1 PHE A 117       4.731  18.311   8.914  1.00 94.60           C
ATOM   1595  HD1 PHE A 117       5.737  17.997   9.190  1.00 94.60           H
ATOM   1596  CD2 PHE A 117       2.530  18.880   9.530  1.00 94.60           C
ATOM   1597  HD2 PHE A 117       1.772  19.022  10.301  1.00 94.60           H
ATOM   1598  CE1 PHE A 117       4.407  18.535   7.549  1.00 94.60           C
ATOM   1599  HE1 PHE A 117       5.164  18.393   6.779  1.00 94.60           H
ATOM   1600  CE2 PHE A 117       2.205  19.104   8.166  1.00 94.60           C
ATOM   1601  HE2 PHE A 117       1.199  19.418   7.889  1.00 94.60           H
ATOM   1602  CZ  PHE A 117       3.151  18.927   7.204  1.00 94.60           C
ATOM   1603  HZ  PHE A 117       2.902  19.098   6.157  1.00 94.60           H
ATOM   1604  HN  PHE A 117       4.584  17.608  13.607  1.00 94.60           H
ATOM   1605  N   MET A 118       5.342  15.489  11.128  1.00 94.37           N
ATOM   1606  CA  MET A 118       5.937  14.438  10.321  1.00 94.37           C
ATOM   1607  C   MET A 118       5.347  13.072  10.677  1.00 94.37           C
ATOM   1608  O   MET A 118       5.203  12.210   9.813  1.00 94.37           O
ATOM   1609  HA  MET A 118       5.695  14.688   9.288  1.00 94.37           H
ATOM   1610  CB  MET A 118       7.450  14.415  10.547  1.00 94.37           C
ATOM   1611 1HB  MET A 118       7.848  15.427  10.476  1.00 94.37           H
ATOM   1612 2HB  MET A 118       7.666  14.058  11.554  1.00 94.37           H
ATOM   1613  CG  MET A 118       8.144  13.516   9.522  1.00 94.37           C
ATOM   1614 1HG  MET A 118       9.209  13.450   9.746  1.00 94.37           H
ATOM   1615 2HG  MET A 118       7.743  12.504   9.582  1.00 94.37           H
ATOM   1616  SD  MET A 118       7.907  14.168   7.878  1.00 94.37           S
ATOM   1617  CE  MET A 118       8.858  15.674   8.001  1.00 94.37           C
ATOM   1618 1HE  MET A 118       8.445  16.301   8.791  1.00 94.37           H
ATOM   1619 2HE  MET A 118       9.894  15.430   8.235  1.00 94.37           H
ATOM   1620 3HE  MET A 118       8.816  16.209   7.052  1.00 94.37           H
ATOM   1621  HN  MET A 118       5.975  15.960  11.743  1.00 94.37           H
ATOM   1622  N   CYS A 119       5.021  12.919  11.952  1.00 93.67           N
ATOM   1623  CA  CYS A 119       4.447  11.674  12.433  1.00 93.67           C
ATOM   1624  C   CYS A 119       3.101  11.464  11.737  1.00 93.67           C
ATOM   1625  O   CYS A 119       2.792  10.358  11.296  1.00 93.67           O
ATOM   1626  HA  CYS A 119       5.148  10.883  12.167  1.00 93.67           H
ATOM   1627  CB  CYS A 119       4.309  11.666  13.957  1.00 93.67           C
ATOM   1628 1HB  CYS A 119       5.295  11.698  14.420  1.00 93.67           H
ATOM   1629 2HB  CYS A 119       3.773  12.556  14.286  1.00 93.67           H
ATOM   1630  SG  CYS A 119       3.415  10.163  14.497  1.00 93.67           S
ATOM   1631  HN  CYS A 119       5.142  13.625  12.649  1.00 93.67           H
ATOM   1632  N   LYS A 120       2.336  12.543  11.661  1.00 94.63           N
ATOM   1633  CA  LYS A 120       1.016  12.484  11.055  1.00 94.63           C
ATOM   1634  C   LYS A 120       1.149  12.039   9.597  1.00 94.63           C
ATOM   1635  O   LYS A 120       0.419  11.158   9.145  1.00 94.63           O
ATOM   1636  HA  LYS A 120       0.443  11.731  11.595  1.00 94.63           H
ATOM   1637  CB  LYS A 120       0.287  13.818  11.228  1.00 94.63           C
ATOM   1638 1HB  LYS A 120       0.922  14.632  10.878  1.00 94.63           H
ATOM   1639 2HB  LYS A 120      -0.611  13.828  10.610  1.00 94.63           H
ATOM   1640  CG  LYS A 120      -0.090  14.051  12.692  1.00 94.63           C
ATOM   1641 1HG  LYS A 120      -0.714  13.230  13.045  1.00 94.63           H
ATOM   1642 2HG  LYS A 120       0.810  14.055  13.307  1.00 94.63           H
ATOM   1643  CD  LYS A 120      -0.837  15.376  12.861  1.00 94.63           C
ATOM   1644 1HD  LYS A 120      -0.173  16.205  12.615  1.00 94.63           H
ATOM   1645 2HD  LYS A 120      -1.672  15.419  12.163  1.00 94.63           H
ATOM   1646  CE  LYS A 120      -1.353  15.536  14.293  1.00 94.63           C
ATOM   1647 1HE  LYS A 120      -1.269  14.587  14.823  1.00 94.63           H
ATOM   1648 2HE  LYS A 120      -0.736  16.257  14.829  1.00 94.63           H
ATOM   1649  NZ  LYS A 120      -2.762  15.986  14.288  1.00 94.63           N
ATOM   1650 1HZ  LYS A 120      -3.091  16.078  15.243  1.00 94.63           H
ATOM   1651 2HZ  LYS A 120      -2.830  16.882  13.819  1.00 94.63           H
ATOM   1652 3HZ  LYS A 120      -3.333  15.305  13.799  1.00 94.63           H
ATOM   1653  HN  LYS A 120       2.604  13.444  12.003  1.00 94.63           H
ATOM   1654  N   VAL A 121       2.085  12.669   8.902  1.00 94.44           N
ATOM   1655  CA  VAL A 121       2.264  12.412   7.484  1.00 94.44           C
ATOM   1656  C   VAL A 121       2.698  10.958   7.284  1.00 94.44           C
ATOM   1657  O   VAL A 121       2.099  10.231   6.492  1.00 94.44           O
ATOM   1658  HA  VAL A 121       1.299  12.560   6.998  1.00 94.44           H
ATOM   1659  CB  VAL A 121       3.253  13.418   6.890  1.00 94.44           C
ATOM   1660  HB  VAL A 121       4.163  13.385   7.488  1.00 94.44           H
ATOM   1661  CG1 VAL A 121       3.620  13.043   5.453  1.00 94.44           C
ATOM   1662 1HG1 VAL A 121       4.078  12.054   5.442  1.00 94.44           H
ATOM   1663 2HG1 VAL A 121       2.720  13.033   4.839  1.00 94.44           H
ATOM   1664 3HG1 VAL A 121       4.324  13.774   5.056  1.00 94.44           H
ATOM   1665  CG2 VAL A 121       2.695  14.841   6.960  1.00 94.44           C
ATOM   1666 1HG2 VAL A 121       1.763  14.894   6.398  1.00 94.44           H
ATOM   1667 2HG2 VAL A 121       2.508  15.107   8.000  1.00 94.44           H
ATOM   1668 3HG2 VAL A 121       3.418  15.535   6.532  1.00 94.44           H
ATOM   1669  HN  VAL A 121       2.712  13.343   9.292  1.00 94.44           H
ATOM   1670  N   VAL A 122       3.735  10.578   8.015  1.00 93.29           N
ATOM   1671  CA  VAL A 122       4.400   9.310   7.768  1.00 93.29           C
ATOM   1672  C   VAL A 122       3.416   8.166   8.019  1.00 93.29           C
ATOM   1673  O   VAL A 122       3.450   7.150   7.326  1.00 93.29           O
ATOM   1674  HA  VAL A 122       4.698   9.293   6.720  1.00 93.29           H
ATOM   1675  CB  VAL A 122       5.665   9.208   8.622  1.00 93.29           C
ATOM   1676  HB  VAL A 122       5.395   9.441   9.652  1.00 93.29           H
ATOM   1677  CG1 VAL A 122       6.232   7.787   8.595  1.00 93.29           C
ATOM   1678 1HG1 VAL A 122       5.489   7.092   8.987  1.00 93.29           H
ATOM   1679 2HG1 VAL A 122       6.479   7.514   7.569  1.00 93.29           H
ATOM   1680 3HG1 VAL A 122       7.131   7.742   9.210  1.00 93.29           H
ATOM   1681  CG2 VAL A 122       6.715  10.225   8.170  1.00 93.29           C
ATOM   1682 1HG2 VAL A 122       6.980  10.037   7.130  1.00 93.29           H
ATOM   1683 2HG2 VAL A 122       6.310  11.233   8.266  1.00 93.29           H
ATOM   1684 3HG2 VAL A 122       7.604  10.131   8.794  1.00 93.29           H
ATOM   1685  HN  VAL A 122       4.120  11.118   8.764  1.00 93.29           H
ATOM   1686  N   ASN A 123       2.562   8.368   9.011  1.00 91.76           N
ATOM   1687  CA  ASN A 123       1.592   7.353   9.383  1.00 91.76           C
ATOM   1688  C   ASN A 123       0.525   7.248   8.291  1.00 91.76           C
ATOM   1689  O   ASN A 123       0.053   6.155   7.983  1.00 91.76           O
ATOM   1690  HA  ASN A 123       2.167   6.433   9.493  1.00 91.76           H
ATOM   1691  CB  ASN A 123       0.892   7.714  10.695  1.00 91.76           C
ATOM   1692 1HB  ASN A 123       0.786   8.796  10.769  1.00 91.76           H
ATOM   1693 2HB  ASN A 123      -0.114   7.294  10.702  1.00 91.76           H
ATOM   1694  CG  ASN A 123       1.677   7.189  11.898  1.00 91.76           C
ATOM   1695  OD1 ASN A 123       2.538   6.332  11.785  1.00 91.76           O
ATOM   1696  ND2 ASN A 123       1.333   7.749  13.055  1.00 91.76           N
ATOM   1697 1HD2 ASN A 123       0.618   8.447  13.079  1.00 91.76           H
ATOM   1698 2HD2 ASN A 123       1.791   7.473  13.900  1.00 91.76           H
ATOM   1699  HN  ASN A 123       2.526   9.206   9.556  1.00 91.76           H
ATOM   1700  N   SER A 124       0.178   8.400   7.736  1.00 93.84           N
ATOM   1701  CA  SER A 124      -0.942   8.478   6.813  1.00 93.84           C
ATOM   1702  C   SER A 124      -0.494   8.059   5.411  1.00 93.84           C
ATOM   1703  O   SER A 124      -1.290   7.537   4.631  1.00 93.84           O
ATOM   1704  HA  SER A 124      -1.685   7.781   7.201  1.00 93.84           H
ATOM   1705  CB  SER A 124      -1.533   9.888   6.782  1.00 93.84           C
ATOM   1706 1HB  SER A 124      -2.295   9.945   6.005  1.00 93.84           H
ATOM   1707 2HB  SER A 124      -2.029  10.095   7.730  1.00 93.84           H
ATOM   1708  OG  SER A 124      -0.537  10.879   6.542  1.00 93.84           O
ATOM   1709  HG  SER A 124      -0.320  11.358   7.393  1.00 93.84           H
ATOM   1710  HN  SER A 124       0.646   9.267   7.907  1.00 93.84           H
ATOM   1711  N   MET A 125       0.778   8.304   5.133  1.00 94.81           N
ATOM   1712  CA  MET A 125       1.285   8.180   3.777  1.00 94.81           C
ATOM   1713  C   MET A 125       1.089   6.758   3.246  1.00 94.81           C
ATOM   1714  O   MET A 125       0.745   6.569   2.080  1.00 94.81           O
ATOM   1715  HA  MET A 125       0.702   8.881   3.180  1.00 94.81           H
ATOM   1716  CB  MET A 125       2.773   8.533   3.754  1.00 94.81           C
ATOM   1717 1HB  MET A 125       3.271   8.083   4.612  1.00 94.81           H
ATOM   1718 2HB  MET A 125       3.237   8.113   2.861  1.00 94.81           H
ATOM   1719  CG  MET A 125       2.978  10.049   3.776  1.00 94.81           C
ATOM   1720 1HG  MET A 125       2.410  10.489   4.596  1.00 94.81           H
ATOM   1721 2HG  MET A 125       4.028  10.280   3.955  1.00 94.81           H
ATOM   1722  SD  MET A 125       2.454  10.758   2.224  1.00 94.81           S
ATOM   1723  CE  MET A 125       1.143  11.825   2.797  1.00 94.81           C
ATOM   1724 1HE  MET A 125       0.378  11.227   3.291  1.00 94.81           H
ATOM   1725 2HE  MET A 125       1.548  12.552   3.502  1.00 94.81           H
ATOM   1726 3HE  MET A 125       0.703  12.349   1.948  1.00 94.81           H
ATOM   1727  HN  MET A 125       1.456   8.581   5.814  1.00 94.81           H
ATOM   1728  N   TYR A 126       1.316   5.795   4.127  1.00 90.36           N
ATOM   1729  CA  TYR A 126       1.193   4.396   3.755  1.00 90.36           C
ATOM   1730  C   TYR A 126      -0.245   4.060   3.353  1.00 90.36           C
ATOM   1731  O   TYR A 126      -0.474   3.437   2.318  1.00 90.36           O
ATOM   1732  HA  TYR A 126       1.852   4.214   2.905  1.00 90.36           H
ATOM   1733  CB  TYR A 126       1.561   3.593   5.004  1.00 90.36           C
ATOM   1734 1HB  TYR A 126       2.620   3.739   5.218  1.00 90.36           H
ATOM   1735 2HB  TYR A 126       1.007   3.990   5.855  1.00 90.36           H
ATOM   1736  CG  TYR A 126       1.282   2.094   4.885  1.00 90.36           C
ATOM   1737  CD1 TYR A 126       0.406   1.484   5.760  1.00 90.36           C
ATOM   1738  HD1 TYR A 126      -0.086   2.070   6.536  1.00 90.36           H
ATOM   1739  CD2 TYR A 126       1.905   1.351   3.903  1.00 90.36           C
ATOM   1740  HD2 TYR A 126       2.597   1.833   3.212  1.00 90.36           H
ATOM   1741  CE1 TYR A 126       0.143   0.072   5.648  1.00 90.36           C
ATOM   1742  HE1 TYR A 126      -0.546  -0.422   6.333  1.00 90.36           H
ATOM   1743  CE2 TYR A 126       1.642  -0.060   3.791  1.00 90.36           C
ATOM   1744  HE2 TYR A 126       2.128  -0.658   3.020  1.00 90.36           H
ATOM   1745  CZ  TYR A 126       0.774  -0.630   4.669  1.00 90.36           C
ATOM   1746  OH  TYR A 126       0.525  -1.963   4.564  1.00 90.36           O
ATOM   1747  HH  TYR A 126       0.687  -2.267   3.625  1.00 90.36           H
ATOM   1748  HN  TYR A 126       1.580   5.958   5.078  1.00 90.36           H
ATOM   1749  N   LYS A 127      -1.175   4.488   4.193  1.00 90.55           N
ATOM   1750  CA  LYS A 127      -2.576   4.158   3.990  1.00 90.55           C
ATOM   1751  C   LYS A 127      -3.059   4.787   2.682  1.00 90.55           C
ATOM   1752  O   LYS A 127      -3.862   4.194   1.963  1.00 90.55           O
ATOM   1753  HA  LYS A 127      -2.646   3.074   3.899  1.00 90.55           H
ATOM   1754  CB  LYS A 127      -3.404   4.565   5.211  1.00 90.55           C
ATOM   1755 1HB  LYS A 127      -3.138   5.577   5.516  1.00 90.55           H
ATOM   1756 2HB  LYS A 127      -4.462   4.580   4.948  1.00 90.55           H
ATOM   1757  CG  LYS A 127      -3.176   3.599   6.375  1.00 90.55           C
ATOM   1758 1HG  LYS A 127      -2.109   3.513   6.577  1.00 90.55           H
ATOM   1759 2HG  LYS A 127      -3.641   3.996   7.278  1.00 90.55           H
ATOM   1760  CD  LYS A 127      -3.755   2.217   6.062  1.00 90.55           C
ATOM   1761 1HD  LYS A 127      -4.794   2.316   5.750  1.00 90.55           H
ATOM   1762 2HD  LYS A 127      -3.213   1.772   5.228  1.00 90.55           H
ATOM   1763  CE  LYS A 127      -3.668   1.298   7.282  1.00 90.55           C
ATOM   1764 1HE  LYS A 127      -2.642   1.262   7.646  1.00 90.55           H
ATOM   1765 2HE  LYS A 127      -4.279   1.699   8.091  1.00 90.55           H
ATOM   1766  NZ  LYS A 127      -4.126  -0.066   6.936  1.00 90.55           N
ATOM   1767 1HZ  LYS A 127      -4.083  -0.656   7.760  1.00 90.55           H
ATOM   1768 2HZ  LYS A 127      -5.081  -0.027   6.599  1.00 90.55           H
ATOM   1769 3HZ  LYS A 127      -3.528  -0.451   6.213  1.00 90.55           H
ATOM   1770  HN  LYS A 127      -0.986   5.050   4.999  1.00 90.55           H
ATOM   1771  N   MET A 128      -2.549   5.980   2.412  1.00 93.76           N
ATOM   1772  CA  MET A 128      -2.882   6.674   1.180  1.00 93.76           C
ATOM   1773  C   MET A 128      -2.393   5.891  -0.040  1.00 93.76           C
ATOM   1774  O   MET A 128      -3.118   5.753  -1.025  1.00 93.76           O
ATOM   1775  HA  MET A 128      -3.970   6.742   1.165  1.00 93.76           H
ATOM   1776  CB  MET A 128      -2.238   8.063   1.186  1.00 93.76           C
ATOM   1777 1HB  MET A 128      -2.522   8.594   2.094  1.00 93.76           H
ATOM   1778 2HB  MET A 128      -1.153   7.964   1.200  1.00 93.76           H
ATOM   1779  CG  MET A 128      -2.667   8.871  -0.040  1.00 93.76           C
ATOM   1780 1HG  MET A 128      -2.487   8.294  -0.947  1.00 93.76           H
ATOM   1781 2HG  MET A 128      -3.737   9.073   0.003  1.00 93.76           H
ATOM   1782  SD  MET A 128      -1.760  10.407  -0.106  1.00 93.76           S
ATOM   1783  CE  MET A 128      -0.119   9.785  -0.435  1.00 93.76           C
ATOM   1784 1HE  MET A 128       0.188   9.123   0.375  1.00 93.76           H
ATOM   1785 2HE  MET A 128      -0.122   9.232  -1.374  1.00 93.76           H
ATOM   1786 3HE  MET A 128       0.578  10.619  -0.507  1.00 93.76           H
ATOM   1787  HN  MET A 128      -1.922   6.470   3.017  1.00 93.76           H
ATOM   1788  N   ASN A 129      -1.168   5.398   0.065  1.00 93.86           N
ATOM   1789  CA  ASN A 129      -0.587   4.603  -1.004  1.00 93.86           C
ATOM   1790  C   ASN A 129      -1.435   3.347  -1.218  1.00 93.86           C
ATOM   1791  O   ASN A 129      -1.813   3.035  -2.346  1.00 93.86           O
ATOM   1792  HA  ASN A 129      -0.582   5.256  -1.876  1.00 93.86           H
ATOM   1793  CB  ASN A 129       0.834   4.159  -0.650  1.00 93.86           C
ATOM   1794 1HB  ASN A 129       1.495   5.026  -0.632  1.00 93.86           H
ATOM   1795 2HB  ASN A 129       0.846   3.728   0.351  1.00 93.86           H
ATOM   1796  CG  ASN A 129       1.355   3.134  -1.659  1.00 93.86           C
ATOM   1797  OD1 ASN A 129       1.202   1.934  -1.499  1.00 93.86           O
ATOM   1798  ND2 ASN A 129       1.977   3.672  -2.705  1.00 93.86           N
ATOM   1799 1HD2 ASN A 129       2.069   4.665  -2.776  1.00 93.86           H
ATOM   1800 2HD2 ASN A 129       2.354   3.083  -3.420  1.00 93.86           H
ATOM   1801  HN  ASN A 129      -0.577   5.533   0.860  1.00 93.86           H
ATOM   1802  N   PHE A 130      -1.708   2.661  -0.118  1.00 90.45           N
ATOM   1803  CA  PHE A 130      -2.404   1.388  -0.184  1.00 90.45           C
ATOM   1804  C   PHE A 130      -3.725   1.524  -0.943  1.00 90.45           C
ATOM   1805  O   PHE A 130      -3.968   0.801  -1.908  1.00 90.45           O
ATOM   1806  HA  PHE A 130      -1.754   0.690  -0.712  1.00 90.45           H
ATOM   1807  CB  PHE A 130      -2.698   0.964   1.257  1.00 90.45           C
ATOM   1808 1HB  PHE A 130      -1.755   0.824   1.784  1.00 90.45           H
ATOM   1809 2HB  PHE A 130      -3.228   1.772   1.761  1.00 90.45           H
ATOM   1810  CG  PHE A 130      -3.525  -0.318   1.371  1.00 90.45           C
ATOM   1811  CD1 PHE A 130      -4.871  -0.245   1.551  1.00 90.45           C
ATOM   1812  HD1 PHE A 130      -5.361   0.727   1.613  1.00 90.45           H
ATOM   1813  CD2 PHE A 130      -2.914  -1.531   1.294  1.00 90.45           C
ATOM   1814  HD2 PHE A 130      -1.836  -1.589   1.150  1.00 90.45           H
ATOM   1815  CE1 PHE A 130      -5.639  -1.435   1.658  1.00 90.45           C
ATOM   1816  HE1 PHE A 130      -6.718  -1.377   1.802  1.00 90.45           H
ATOM   1817  CE2 PHE A 130      -3.682  -2.721   1.401  1.00 90.45           C
ATOM   1818  HE2 PHE A 130      -3.192  -3.692   1.338  1.00 90.45           H
ATOM   1819  CZ  PHE A 130      -5.028  -2.648   1.580  1.00 90.45           C
ATOM   1820  HZ  PHE A 130      -5.617  -3.561   1.662  1.00 90.45           H
ATOM   1821  HN  PHE A 130      -1.462   2.962   0.803  1.00 90.45           H
ATOM   1822  N   TYR A 131      -4.545   2.455  -0.478  1.00 90.81           N
ATOM   1823  CA  TYR A 131      -5.882   2.615  -1.024  1.00 90.81           C
ATOM   1824  C   TYR A 131      -5.828   3.048  -2.490  1.00 90.81           C
ATOM   1825  O   TYR A 131      -6.580   2.538  -3.320  1.00 90.81           O
ATOM   1826  HA  TYR A 131      -6.391   1.654  -0.955  1.00 90.81           H
ATOM   1827  CB  TYR A 131      -6.543   3.724  -0.202  1.00 90.81           C
ATOM   1828 1HB  TYR A 131      -5.905   4.607  -0.223  1.00 90.81           H
ATOM   1829 2HB  TYR A 131      -7.485   4.000  -0.674  1.00 90.81           H
ATOM   1830  CG  TYR A 131      -6.812   3.342   1.255  1.00 90.81           C
ATOM   1831  CD1 TYR A 131      -7.297   2.086   1.561  1.00 90.81           C
ATOM   1832  HD1 TYR A 131      -7.488   1.367   0.764  1.00 90.81           H
ATOM   1833  CD2 TYR A 131      -6.570   4.252   2.263  1.00 90.81           C
ATOM   1834  HD2 TYR A 131      -6.187   5.244   2.022  1.00 90.81           H
ATOM   1835  CE1 TYR A 131      -7.551   1.726   2.932  1.00 90.81           C
ATOM   1836  HE1 TYR A 131      -7.934   0.738   3.187  1.00 90.81           H
ATOM   1837  CE2 TYR A 131      -6.824   3.893   3.634  1.00 90.81           C
ATOM   1838  HE2 TYR A 131      -6.637   4.602   4.440  1.00 90.81           H
ATOM   1839  CZ  TYR A 131      -7.302   2.647   3.901  1.00 90.81           C
ATOM   1840  OH  TYR A 131      -7.541   2.308   5.196  1.00 90.81           O
ATOM   1841  HH  TYR A 131      -7.469   3.116   5.780  1.00 90.81           H
ATOM   1842  HN  TYR A 131      -4.309   3.092   0.255  1.00 90.81           H
ATOM   1843  N   SER A 132      -4.932   3.984  -2.766  1.00 91.68           N
ATOM   1844  CA  SER A 132      -4.794   4.516  -4.111  1.00 91.68           C
ATOM   1845  C   SER A 132      -4.340   3.410  -5.066  1.00 91.68           C
ATOM   1846  O   SER A 132      -4.832   3.315  -6.190  1.00 91.68           O
ATOM   1847  HA  SER A 132      -5.787   4.873  -4.383  1.00 91.68           H
ATOM   1848  CB  SER A 132      -3.806   5.683  -4.143  1.00 91.68           C
ATOM   1849 1HB  SER A 132      -3.668   6.014  -5.172  1.00 91.68           H
ATOM   1850 2HB  SER A 132      -4.222   6.526  -3.591  1.00 91.68           H
ATOM   1851  OG  SER A 132      -2.542   5.329  -3.586  1.00 91.68           O
ATOM   1852  HG  SER A 132      -2.428   5.765  -2.694  1.00 91.68           H
ATOM   1853  HN  SER A 132      -4.308   4.377  -2.090  1.00 91.68           H
ATOM   1854  N   CYS A 133      -3.407   2.602  -4.585  1.00 88.14           N
ATOM   1855  CA  CYS A 133      -2.861   1.524  -5.392  1.00 88.14           C
ATOM   1856  C   CYS A 133      -3.999   0.564  -5.745  1.00 88.14           C
ATOM   1857  O   CYS A 133      -4.160   0.186  -6.904  1.00 88.14           O
ATOM   1858  HA  CYS A 133      -2.450   1.984  -6.291  1.00 88.14           H
ATOM   1859  CB  CYS A 133      -1.712   0.810  -4.679  1.00 88.14           C
ATOM   1860 1HB  CYS A 133      -1.971   0.638  -3.635  1.00 88.14           H
ATOM   1861 2HB  CYS A 133      -1.544  -0.168  -5.131  1.00 88.14           H
ATOM   1862  SG  CYS A 133      -0.187   1.816  -4.786  1.00 88.14           S
ATOM   1863  HG  CYS A 133      -0.560   2.728  -3.893  1.00 88.14           H
ATOM   1864  HN  CYS A 133      -3.026   2.674  -3.663  1.00 88.14           H
ATOM   1865  N   VAL A 134      -4.759   0.197  -4.723  1.00 87.70           N
ATOM   1866  CA  VAL A 134      -5.833  -0.765  -4.898  1.00 87.70           C
ATOM   1867  C   VAL A 134      -6.786  -0.269  -5.987  1.00 87.70           C
ATOM   1868  O   VAL A 134      -7.148  -1.021  -6.890  1.00 87.70           O
ATOM   1869  HA  VAL A 134      -5.385  -1.703  -5.225  1.00 87.70           H
ATOM   1870  CB  VAL A 134      -6.533  -1.016  -3.560  1.00 87.70           C
ATOM   1871  HB  VAL A 134      -6.841  -0.051  -3.157  1.00 87.70           H
ATOM   1872  CG1 VAL A 134      -7.789  -1.869  -3.751  1.00 87.70           C
ATOM   1873 1HG1 VAL A 134      -8.481  -1.353  -4.416  1.00 87.70           H
ATOM   1874 2HG1 VAL A 134      -7.514  -2.829  -4.186  1.00 87.70           H
ATOM   1875 3HG1 VAL A 134      -8.267  -2.032  -2.785  1.00 87.70           H
ATOM   1876  CG2 VAL A 134      -5.579  -1.663  -2.555  1.00 87.70           C
ATOM   1877 1HG2 VAL A 134      -5.227  -2.616  -2.949  1.00 87.70           H
ATOM   1878 2HG2 VAL A 134      -4.728  -1.003  -2.385  1.00 87.70           H
ATOM   1879 3HG2 VAL A 134      -6.102  -1.830  -1.613  1.00 87.70           H
ATOM   1880  HN  VAL A 134      -4.650   0.545  -3.792  1.00 87.70           H
ATOM   1881  N   LEU A 135      -7.164   0.995  -5.867  1.00 89.57           N
ATOM   1882  CA  LEU A 135      -8.168   1.564  -6.750  1.00 89.57           C
ATOM   1883  C   LEU A 135      -7.601   1.656  -8.168  1.00 89.57           C
ATOM   1884  O   LEU A 135      -8.313   1.421  -9.142  1.00 89.57           O
ATOM   1885  HA  LEU A 135      -9.017   0.880  -6.762  1.00 89.57           H
ATOM   1886  CB  LEU A 135      -8.671   2.900  -6.200  1.00 89.57           C
ATOM   1887 1HB  LEU A 135      -7.813   3.558  -6.060  1.00 89.57           H
ATOM   1888 2HB  LEU A 135      -9.309   3.363  -6.952  1.00 89.57           H
ATOM   1889  CG  LEU A 135      -9.447   2.834  -4.883  1.00 89.57           C
ATOM   1890  HG  LEU A 135      -8.844   2.289  -4.158  1.00 89.57           H
ATOM   1891  CD1 LEU A 135      -9.682   4.235  -4.314  1.00 89.57           C
ATOM   1892 1HD1 LEU A 135      -8.722   4.717  -4.130  1.00 89.57           H
ATOM   1893 2HD1 LEU A 135     -10.254   4.826  -5.029  1.00 89.57           H
ATOM   1894 3HD1 LEU A 135     -10.236   4.159  -3.379  1.00 89.57           H
ATOM   1895  CD2 LEU A 135     -10.755   2.060  -5.057  1.00 89.57           C
ATOM   1896 1HD2 LEU A 135     -11.375   2.556  -5.804  1.00 89.57           H
ATOM   1897 2HD2 LEU A 135     -10.535   1.044  -5.384  1.00 89.57           H
ATOM   1898 3HD2 LEU A 135     -11.288   2.028  -4.106  1.00 89.57           H
ATOM   1899  HN  LEU A 135      -6.797   1.626  -5.183  1.00 89.57           H
ATOM   1900  N   LEU A 136      -6.323   2.000  -8.238  1.00 90.28           N
ATOM   1901  CA  LEU A 136      -5.666   2.181  -9.522  1.00 90.28           C
ATOM   1902  C   LEU A 136      -5.592   0.835 -10.245  1.00 90.28           C
ATOM   1903  O   LEU A 136      -5.825   0.760 -11.451  1.00 90.28           O
ATOM   1904  HA  LEU A 136      -6.285   2.857 -10.113  1.00 90.28           H
ATOM   1905  CB  LEU A 136      -4.306   2.856  -9.337  1.00 90.28           C
ATOM   1906 1HB  LEU A 136      -3.784   2.360  -8.519  1.00 90.28           H
ATOM   1907 2HB  LEU A 136      -3.716   2.692 -10.239  1.00 90.28           H
ATOM   1908  CG  LEU A 136      -4.337   4.359  -9.048  1.00 90.28           C
ATOM   1909  HG  LEU A 136      -5.058   4.539  -8.252  1.00 90.28           H
ATOM   1910  CD1 LEU A 136      -2.977   4.848  -8.546  1.00 90.28           C
ATOM   1911 1HD1 LEU A 136      -2.718   4.321  -7.628  1.00 90.28           H
ATOM   1912 2HD1 LEU A 136      -2.218   4.653  -9.304  1.00 90.28           H
ATOM   1913 3HD1 LEU A 136      -3.027   5.919  -8.348  1.00 90.28           H
ATOM   1914  CD2 LEU A 136      -4.812   5.143 -10.273  1.00 90.28           C
ATOM   1915 1HD2 LEU A 136      -4.133   4.961 -11.107  1.00 90.28           H
ATOM   1916 2HD2 LEU A 136      -5.816   4.819 -10.545  1.00 90.28           H
ATOM   1917 3HD2 LEU A 136      -4.824   6.208 -10.041  1.00 90.28           H
ATOM   1918  HN  LEU A 136      -5.741   2.155  -7.440  1.00 90.28           H
ATOM   1919  N   ILE A 137      -5.265  -0.195  -9.479  1.00 85.40           N
ATOM   1920  CA  ILE A 137      -5.143  -1.532 -10.034  1.00 85.40           C
ATOM   1921  C   ILE A 137      -6.490  -1.963 -10.617  1.00 85.40           C
ATOM   1922  O   ILE A 137      -6.543  -2.568 -11.687  1.00 85.40           O
ATOM   1923  HA  ILE A 137      -4.416  -1.484 -10.845  1.00 85.40           H
ATOM   1924  CB  ILE A 137      -4.588  -2.499  -8.986  1.00 85.40           C
ATOM   1925  HB  ILE A 137      -5.112  -2.322  -8.047  1.00 85.40           H
ATOM   1926  CG1 ILE A 137      -3.102  -2.239  -8.732  1.00 85.40           C
ATOM   1927 1HG1 ILE A 137      -2.523  -2.529  -9.608  1.00 85.40           H
ATOM   1928 2HG1 ILE A 137      -2.937  -1.173  -8.580  1.00 85.40           H
ATOM   1929  CG2 ILE A 137      -4.856  -3.952  -9.385  1.00 85.40           C
ATOM   1930 1HG2 ILE A 137      -5.930  -4.112  -9.475  1.00 85.40           H
ATOM   1931 2HG2 ILE A 137      -4.376  -4.161 -10.342  1.00 85.40           H
ATOM   1932 3HG2 ILE A 137      -4.452  -4.618  -8.623  1.00 85.40           H
ATOM   1933  CD1 ILE A 137      -2.611  -3.017  -7.509  1.00 85.40           C
ATOM   1934 1HD1 ILE A 137      -3.176  -2.706  -6.630  1.00 85.40           H
ATOM   1935 2HD1 ILE A 137      -2.756  -4.084  -7.675  1.00 85.40           H
ATOM   1936 3HD1 ILE A 137      -1.552  -2.813  -7.351  1.00 85.40           H
ATOM   1937  HN  ILE A 137      -5.087  -0.128  -8.497  1.00 85.40           H
ATOM   1938  N   MET A 138      -7.546  -1.635  -9.888  1.00 85.40           N
ATOM   1939  CA  MET A 138      -8.893  -1.929 -10.347  1.00 85.40           C
ATOM   1940  C   MET A 138      -9.175  -1.252 -11.690  1.00 85.40           C
ATOM   1941  O   MET A 138      -9.664  -1.891 -12.621  1.00 85.40           O
ATOM   1942  HA  MET A 138      -8.934  -3.012 -10.463  1.00 85.40           H
ATOM   1943  CB  MET A 138      -9.905  -1.442  -9.308  1.00 85.40           C
ATOM   1944 1HB  MET A 138      -9.630  -1.819  -8.323  1.00 85.40           H
ATOM   1945 2HB  MET A 138      -9.878  -0.354  -9.251  1.00 85.40           H
ATOM   1946  CG  MET A 138     -11.320  -1.904  -9.661  1.00 85.40           C
ATOM   1947 1HG  MET A 138     -11.575  -1.582 -10.670  1.00 85.40           H
ATOM   1948 2HG  MET A 138     -11.368  -2.993  -9.653  1.00 85.40           H
ATOM   1949  SD  MET A 138     -12.491  -1.234  -8.492  1.00 85.40           S
ATOM   1950  CE  MET A 138     -12.266   0.511  -8.795  1.00 85.40           C
ATOM   1951 1HE  MET A 138     -11.231   0.785  -8.592  1.00 85.40           H
ATOM   1952 2HE  MET A 138     -12.503   0.733  -9.836  1.00 85.40           H
ATOM   1953 3HE  MET A 138     -12.928   1.081  -8.143  1.00 85.40           H
ATOM   1954  HN  MET A 138      -7.493  -1.177  -9.001  1.00 85.40           H
ATOM   1955  N   CYS A 139      -8.854   0.032 -11.748  1.00 87.87           N
ATOM   1956  CA  CYS A 139      -9.188   0.835 -12.912  1.00 87.87           C
ATOM   1957  C   CYS A 139      -8.407   0.293 -14.111  1.00 87.87           C
ATOM   1958  O   CYS A 139      -8.918   0.266 -15.229  1.00 87.87           O
ATOM   1959  HA  CYS A 139     -10.261   0.727 -13.069  1.00 87.87           H
ATOM   1960  CB  CYS A 139      -8.909   2.320 -12.674  1.00 87.87           C
ATOM   1961 1HB  CYS A 139      -7.883   2.456 -12.333  1.00 87.87           H
ATOM   1962 2HB  CYS A 139      -9.010   2.872 -13.608  1.00 87.87           H
ATOM   1963  SG  CYS A 139     -10.074   2.984 -11.428  1.00 87.87           S
ATOM   1964  HG  CYS A 139      -9.429   2.507 -10.367  1.00 87.87           H
ATOM   1965  HN  CYS A 139      -8.375   0.522 -11.020  1.00 87.87           H
ATOM   1966  N   ILE A 140      -7.180  -0.127 -13.836  1.00 84.44           N
ATOM   1967  CA  ILE A 140      -6.330  -0.684 -14.874  1.00 84.44           C
ATOM   1968  C   ILE A 140      -7.015  -1.908 -15.486  1.00 84.44           C
ATOM   1969  O   ILE A 140      -7.012  -2.081 -16.704  1.00 84.44           O
ATOM   1970  HA  ILE A 140      -6.221   0.074 -15.650  1.00 84.44           H
ATOM   1971  CB  ILE A 140      -4.932  -0.973 -14.324  1.00 84.44           C
ATOM   1972  HB  ILE A 140      -5.040  -1.462 -13.356  1.00 84.44           H
ATOM   1973  CG1 ILE A 140      -4.156   0.325 -14.090  1.00 84.44           C
ATOM   1974 1HG1 ILE A 140      -3.879   0.765 -15.049  1.00 84.44           H
ATOM   1975 2HG1 ILE A 140      -4.793   1.047 -13.580  1.00 84.44           H
ATOM   1976  CG2 ILE A 140      -4.172  -1.939 -15.236  1.00 84.44           C
ATOM   1977 1HG2 ILE A 140      -4.721  -2.878 -15.307  1.00 84.44           H
ATOM   1978 2HG2 ILE A 140      -4.074  -1.499 -16.228  1.00 84.44           H
ATOM   1979 3HG2 ILE A 140      -3.182  -2.126 -14.821  1.00 84.44           H
ATOM   1980  CD1 ILE A 140      -2.898   0.070 -13.258  1.00 84.44           C
ATOM   1981 1HD1 ILE A 140      -3.180  -0.348 -12.292  1.00 84.44           H
ATOM   1982 2HD1 ILE A 140      -2.252  -0.634 -13.783  1.00 84.44           H
ATOM   1983 3HD1 ILE A 140      -2.365   1.008 -13.107  1.00 84.44           H
ATOM   1984  HN  ILE A 140      -6.767  -0.090 -12.926  1.00 84.44           H
ATOM   1985  N   SER A 141      -7.585  -2.725 -14.613  1.00 79.57           N
ATOM   1986  CA  SER A 141      -8.149  -3.996 -15.035  1.00 79.57           C
ATOM   1987  C   SER A 141      -9.423  -3.758 -15.849  1.00 79.57           C
ATOM   1988  O   SER A 141      -9.678  -4.458 -16.828  1.00 79.57           O
ATOM   1989  HA  SER A 141      -7.381  -4.461 -15.653  1.00 79.57           H
ATOM   1990  CB  SER A 141      -8.447  -4.893 -13.832  1.00 79.57           C
ATOM   1991 1HB  SER A 141      -9.173  -4.401 -13.184  1.00 79.57           H
ATOM   1992 2HB  SER A 141      -8.904  -5.821 -14.176  1.00 79.57           H
ATOM   1993  OG  SER A 141      -7.272  -5.192 -13.085  1.00 79.57           O
ATOM   1994  HG  SER A 141      -7.116  -4.486 -12.394  1.00 79.57           H
ATOM   1995  HN  SER A 141      -7.665  -2.531 -13.635  1.00 79.57           H
ATOM   1996  N   VAL A 142     -10.189  -2.769 -15.413  1.00 82.23           N
ATOM   1997  CA  VAL A 142     -11.390  -2.380 -16.133  1.00 82.23           C
ATOM   1998  C   VAL A 142     -11.001  -1.847 -17.514  1.00 82.23           C
ATOM   1999  O   VAL A 142     -11.666  -2.141 -18.506  1.00 82.23           O
ATOM   2000  HA  VAL A 142     -12.001  -3.273 -16.261  1.00 82.23           H
ATOM   2001  CB  VAL A 142     -12.191  -1.372 -15.308  1.00 82.23           C
ATOM   2002  HB  VAL A 142     -11.534  -0.535 -15.069  1.00 82.23           H
ATOM   2003  CG1 VAL A 142     -13.375  -0.825 -16.108  1.00 82.23           C
ATOM   2004 1HG1 VAL A 142     -13.008  -0.328 -17.006  1.00 82.23           H
ATOM   2005 2HG1 VAL A 142     -14.033  -1.647 -16.391  1.00 82.23           H
ATOM   2006 3HG1 VAL A 142     -13.928  -0.111 -15.498  1.00 82.23           H
ATOM   2007  CG2 VAL A 142     -12.660  -1.991 -13.990  1.00 82.23           C
ATOM   2008 1HG2 VAL A 142     -13.293  -2.854 -14.199  1.00 82.23           H
ATOM   2009 2HG2 VAL A 142     -11.794  -2.309 -13.409  1.00 82.23           H
ATOM   2010 3HG2 VAL A 142     -13.227  -1.253 -13.423  1.00 82.23           H
ATOM   2011  HN  VAL A 142     -10.002  -2.238 -14.587  1.00 82.23           H
ATOM   2012  N   ASP A 143      -9.926  -1.073 -17.533  1.00 83.09           N
ATOM   2013  CA  ASP A 143      -9.481  -0.440 -18.763  1.00 83.09           C
ATOM   2014  C   ASP A 143      -9.035  -1.518 -19.754  1.00 83.09           C
ATOM   2015  O   ASP A 143      -9.313  -1.421 -20.948  1.00 83.09           O
ATOM   2016  HA  ASP A 143     -10.342   0.125 -19.122  1.00 83.09           H
ATOM   2017  CB  ASP A 143      -8.292   0.488 -18.507  1.00 83.09           C
ATOM   2018 1HB  ASP A 143      -8.517   1.150 -17.671  1.00 83.09           H
ATOM   2019 2HB  ASP A 143      -7.421  -0.102 -18.221  1.00 83.09           H
ATOM   2020  CG  ASP A 143      -7.967   1.319 -19.750  1.00 83.09           C
ATOM   2021  OD1 ASP A 143      -8.919   1.913 -20.300  1.00 83.09           O
ATOM   2022  OD2 ASP A 143      -6.774   1.341 -20.122  1.00 83.09           O
ATOM   2023  HN  ASP A 143      -9.363  -0.877 -16.730  1.00 83.09           H
ATOM   2024  N   ARG A 144      -8.351  -2.519 -19.221  1.00 76.72           N
ATOM   2025  CA  ARG A 144      -7.838  -3.598 -20.048  1.00 76.72           C
ATOM   2026  C   ARG A 144      -8.993  -4.409 -20.641  1.00 76.72           C
ATOM   2027  O   ARG A 144      -8.918  -4.858 -21.783  1.00 76.72           O
ATOM   2028  HA  ARG A 144      -7.265  -3.101 -20.831  1.00 76.72           H
ATOM   2029  CB  ARG A 144      -6.933  -4.530 -19.239  1.00 76.72           C
ATOM   2030 1HB  ARG A 144      -7.384  -4.727 -18.267  1.00 76.72           H
ATOM   2031 2HB  ARG A 144      -6.843  -5.489 -19.750  1.00 76.72           H
ATOM   2032  CG  ARG A 144      -5.545  -3.915 -19.048  1.00 76.72           C
ATOM   2033 1HG  ARG A 144      -5.132  -3.633 -20.016  1.00 76.72           H
ATOM   2034 2HG  ARG A 144      -5.625  -3.003 -18.457  1.00 76.72           H
ATOM   2035  CD  ARG A 144      -4.601  -4.898 -18.352  1.00 76.72           C
ATOM   2036 1HD  ARG A 144      -4.964  -5.113 -17.347  1.00 76.72           H
ATOM   2037 2HD  ARG A 144      -4.584  -5.844 -18.893  1.00 76.72           H
ATOM   2038  NE  ARG A 144      -3.237  -4.330 -18.286  1.00 76.72           N
ATOM   2039  HE  ARG A 144      -3.097  -3.405 -18.640  1.00 76.72           H
ATOM   2040  CZ  ARG A 144      -2.177  -4.977 -17.782  1.00 76.72           C
ATOM   2041  NH1 ARG A 144      -2.306  -6.218 -17.295  1.00 76.72           N
ATOM   2042 1HH1 ARG A 144      -3.199  -6.669 -17.305  1.00 76.72           H
ATOM   2043 2HH1 ARG A 144      -1.510  -6.694 -16.921  1.00 76.72           H
ATOM   2044  NH2 ARG A 144      -0.985  -4.363 -17.773  1.00 76.72           N
ATOM   2045 1HH2 ARG A 144      -0.184  -4.832 -17.401  1.00 76.72           H
ATOM   2046 2HH2 ARG A 144      -0.897  -3.437 -18.139  1.00 76.72           H
ATOM   2047  HN  ARG A 144      -8.147  -2.601 -18.246  1.00 76.72           H
ATOM   2048  N   TYR A 145     -10.034  -4.570 -19.837  1.00 77.79           N
ATOM   2049  CA  TYR A 145     -11.250  -5.211 -20.307  1.00 77.79           C
ATOM   2050  C   TYR A 145     -11.778  -4.527 -21.569  1.00 77.79           C
ATOM   2051  O   TYR A 145     -11.967  -5.174 -22.598  1.00 77.79           O
ATOM   2052  HA  TYR A 145     -11.015  -6.250 -20.537  1.00 77.79           H
ATOM   2053  CB  TYR A 145     -12.276  -5.045 -19.184  1.00 77.79           C
ATOM   2054 1HB  TYR A 145     -11.914  -5.563 -18.296  1.00 77.79           H
ATOM   2055 2HB  TYR A 145     -12.351  -3.988 -18.928  1.00 77.79           H
ATOM   2056  CG  TYR A 145     -13.670  -5.571 -19.531  1.00 77.79           C
ATOM   2057  CD1 TYR A 145     -14.753  -4.716 -19.519  1.00 77.79           C
ATOM   2058  HD1 TYR A 145     -14.615  -3.665 -19.261  1.00 77.79           H
ATOM   2059  CD2 TYR A 145     -13.844  -6.900 -19.857  1.00 77.79           C
ATOM   2060  HD2 TYR A 145     -12.989  -7.576 -19.867  1.00 77.79           H
ATOM   2061  CE1 TYR A 145     -16.065  -5.211 -19.846  1.00 77.79           C
ATOM   2062  HE1 TYR A 145     -16.929  -4.546 -19.839  1.00 77.79           H
ATOM   2063  CE2 TYR A 145     -15.156  -7.395 -20.184  1.00 77.79           C
ATOM   2064  HE2 TYR A 145     -15.308  -8.443 -20.443  1.00 77.79           H
ATOM   2065  CZ  TYR A 145     -16.202  -6.526 -20.162  1.00 77.79           C
ATOM   2066  OH  TYR A 145     -17.441  -6.994 -20.471  1.00 77.79           O
ATOM   2067  HH  TYR A 145     -17.390  -7.963 -20.713  1.00 77.79           H
ATOM   2068  HN  TYR A 145     -10.055  -4.271 -18.883  1.00 77.79           H
ATOM   2069  N   ILE A 146     -12.001  -3.226 -21.449  1.00 79.09           N
ATOM   2070  CA  ILE A 146     -12.653  -2.478 -22.511  1.00 79.09           C
ATOM   2071  C   ILE A 146     -11.800  -2.551 -23.778  1.00 79.09           C
ATOM   2072  O   ILE A 146     -12.329  -2.686 -24.880  1.00 79.09           O
ATOM   2073  HA  ILE A 146     -13.610  -2.960 -22.710  1.00 79.09           H
ATOM   2074  CB  ILE A 146     -12.953  -1.049 -22.053  1.00 79.09           C
ATOM   2075  HB  ILE A 146     -12.028  -0.609 -21.680  1.00 79.09           H
ATOM   2076  CG1 ILE A 146     -13.955  -1.043 -20.896  1.00 79.09           C
ATOM   2077 1HG1 ILE A 146     -14.946  -1.301 -21.269  1.00 79.09           H
ATOM   2078 2HG1 ILE A 146     -13.680  -1.805 -20.168  1.00 79.09           H
ATOM   2079  CG2 ILE A 146     -13.424  -0.185 -23.224  1.00 79.09           C
ATOM   2080 1HG2 ILE A 146     -12.646  -0.152 -23.987  1.00 79.09           H
ATOM   2081 2HG2 ILE A 146     -14.332  -0.613 -23.650  1.00 79.09           H
ATOM   2082 3HG2 ILE A 146     -13.630   0.825 -22.871  1.00 79.09           H
ATOM   2083  CD1 ILE A 146     -14.000   0.328 -20.217  1.00 79.09           C
ATOM   2084 1HD1 ILE A 146     -13.012   0.571 -19.825  1.00 79.09           H
ATOM   2085 2HD1 ILE A 146     -14.299   1.083 -20.943  1.00 79.09           H
ATOM   2086 3HD1 ILE A 146     -14.720   0.304 -19.399  1.00 79.09           H
ATOM   2087  HN  ILE A 146     -11.746  -2.686 -20.647  1.00 79.09           H
ATOM   2088  N   ALA A 147     -10.493  -2.458 -23.580  1.00 78.21           N
ATOM   2089  CA  ALA A 147      -9.567  -2.424 -24.699  1.00 78.21           C
ATOM   2090  C   ALA A 147      -9.674  -3.733 -25.485  1.00 78.21           C
ATOM   2091  O   ALA A 147      -9.445  -3.756 -26.693  1.00 78.21           O
ATOM   2092  HA  ALA A 147      -9.858  -1.597 -25.346  1.00 78.21           H
ATOM   2093  CB  ALA A 147      -8.150  -2.170 -24.181  1.00 78.21           C
ATOM   2094 1HB  ALA A 147      -8.120  -1.215 -23.656  1.00 78.21           H
ATOM   2095 2HB  ALA A 147      -7.864  -2.969 -23.497  1.00 78.21           H
ATOM   2096 3HB  ALA A 147      -7.455  -2.144 -25.021  1.00 78.21           H
ATOM   2097  HN  ALA A 147     -10.067  -2.407 -22.677  1.00 78.21           H
ATOM   2098  N   ILE A 148     -10.024  -4.790 -24.767  1.00 73.84           N
ATOM   2099  CA  ILE A 148     -10.007  -6.124 -25.342  1.00 73.84           C
ATOM   2100  C   ILE A 148     -11.407  -6.474 -25.850  1.00 73.84           C
ATOM   2101  O   ILE A 148     -11.555  -7.045 -26.929  1.00 73.84           O
ATOM   2102  HA  ILE A 148      -9.326  -6.104 -26.193  1.00 73.84           H
ATOM   2103  CB  ILE A 148      -9.447  -7.133 -24.337  1.00 73.84           C
ATOM   2104  HB  ILE A 148     -10.034  -7.065 -23.422  1.00 73.84           H
ATOM   2105  CG1 ILE A 148      -7.999  -6.798 -23.972  1.00 73.84           C
ATOM   2106 1HG1 ILE A 148      -7.352  -6.984 -24.829  1.00 73.84           H
ATOM   2107 2HG1 ILE A 148      -7.917  -5.738 -23.734  1.00 73.84           H
ATOM   2108  CG2 ILE A 148      -9.590  -8.564 -24.860  1.00 73.84           C
ATOM   2109 1HG2 ILE A 148     -10.644  -8.786 -25.028  1.00 73.84           H
ATOM   2110 2HG2 ILE A 148      -9.043  -8.664 -25.798  1.00 73.84           H
ATOM   2111 3HG2 ILE A 148      -9.184  -9.261 -24.127  1.00 73.84           H
ATOM   2112  CD1 ILE A 148      -7.528  -7.633 -22.780  1.00 73.84           C
ATOM   2113 1HD1 ILE A 148      -8.162  -7.427 -21.918  1.00 73.84           H
ATOM   2114 2HD1 ILE A 148      -7.589  -8.692 -23.031  1.00 73.84           H
ATOM   2115 3HD1 ILE A 148      -6.496  -7.375 -22.541  1.00 73.84           H
ATOM   2116  HN  ILE A 148     -10.314  -4.746 -23.811  1.00 73.84           H
ATOM   2117  N   ALA A 149     -12.399  -6.116 -25.048  1.00 75.43           N
ATOM   2118  CA  ALA A 149     -13.770  -6.500 -25.336  1.00 75.43           C
ATOM   2119  C   ALA A 149     -14.350  -5.553 -26.388  1.00 75.43           C
ATOM   2120  O   ALA A 149     -15.024  -5.991 -27.319  1.00 75.43           O
ATOM   2121  HA  ALA A 149     -13.753  -7.512 -25.741  1.00 75.43           H
ATOM   2122  CB  ALA A 149     -14.584  -6.501 -24.040  1.00 75.43           C
ATOM   2123 1HB  ALA A 149     -14.148  -7.211 -23.338  1.00 75.43           H
ATOM   2124 2HB  ALA A 149     -14.571  -5.503 -23.603  1.00 75.43           H
ATOM   2125 3HB  ALA A 149     -15.613  -6.789 -24.257  1.00 75.43           H
ATOM   2126  HN  ALA A 149     -12.278  -5.575 -24.215  1.00 75.43           H
ATOM   2127  N   GLN A 150     -14.067  -4.271 -26.205  1.00 78.02           N
ATOM   2128  CA  GLN A 150     -14.636  -3.249 -27.065  1.00 78.02           C
ATOM   2129  C   GLN A 150     -13.534  -2.562 -27.875  1.00 78.02           C
ATOM   2130  O   GLN A 150     -13.546  -1.344 -28.039  1.00 78.02           O
ATOM   2131  HA  GLN A 150     -15.313  -3.778 -27.736  1.00 78.02           H
ATOM   2132  CB  GLN A 150     -15.435  -2.228 -26.251  1.00 78.02           C
ATOM   2133 1HB  GLN A 150     -14.775  -1.727 -25.543  1.00 78.02           H
ATOM   2134 2HB  GLN A 150     -15.833  -1.460 -26.914  1.00 78.02           H
ATOM   2135  CG  GLN A 150     -16.581  -2.905 -25.497  1.00 78.02           C
ATOM   2136 1HG  GLN A 150     -17.138  -3.549 -26.178  1.00 78.02           H
ATOM   2137 2HG  GLN A 150     -16.178  -3.543 -24.711  1.00 78.02           H
ATOM   2138  CD  GLN A 150     -17.523  -1.866 -24.885  1.00 78.02           C
ATOM   2139  OE1 GLN A 150     -17.380  -0.670 -25.079  1.00 78.02           O
ATOM   2140  NE2 GLN A 150     -18.491  -2.388 -24.137  1.00 78.02           N
ATOM   2141 1HE2 GLN A 150     -18.553  -3.379 -24.019  1.00 78.02           H
ATOM   2142 2HE2 GLN A 150     -19.158  -1.789 -23.694  1.00 78.02           H
ATOM   2143  HN  GLN A 150     -13.463  -3.930 -25.485  1.00 78.02           H
ATOM   2144  N   ALA A 151     -12.607  -3.375 -28.360  1.00 74.69           N
ATOM   2145  CA  ALA A 151     -11.371  -2.853 -28.918  1.00 74.69           C
ATOM   2146  C   ALA A 151     -11.697  -1.733 -29.908  1.00 74.69           C
ATOM   2147  O   ALA A 151     -11.049  -0.688 -29.904  1.00 74.69           O
ATOM   2148  HA  ALA A 151     -10.784  -2.441 -28.097  1.00 74.69           H
ATOM   2149  CB  ALA A 151     -10.581  -3.992 -29.565  1.00 74.69           C
ATOM   2150 1HB  ALA A 151     -10.350  -4.747 -28.813  1.00 74.69           H
ATOM   2151 2HB  ALA A 151     -11.177  -4.442 -30.359  1.00 74.69           H
ATOM   2152 3HB  ALA A 151      -9.654  -3.600 -29.983  1.00 74.69           H
ATOM   2153  HN  ALA A 151     -12.690  -4.372 -28.375  1.00 74.69           H
ATOM   2154  N   MET A 152     -12.701  -1.991 -30.733  1.00 71.12           N
ATOM   2155  CA  MET A 152     -13.105  -1.027 -31.743  1.00 71.12           C
ATOM   2156  C   MET A 152     -13.522   0.298 -31.101  1.00 71.12           C
ATOM   2157  O   MET A 152     -12.949   1.344 -31.400  1.00 71.12           O
ATOM   2158  HA  MET A 152     -12.227  -0.874 -32.371  1.00 71.12           H
ATOM   2159  CB  MET A 152     -14.275  -1.594 -32.551  1.00 71.12           C
ATOM   2160 1HB  MET A 152     -15.002  -2.046 -31.876  1.00 71.12           H
ATOM   2161 2HB  MET A 152     -14.785  -0.785 -33.074  1.00 71.12           H
ATOM   2162  CG  MET A 152     -13.790  -2.636 -33.560  1.00 71.12           C
ATOM   2163 1HG  MET A 152     -12.809  -3.009 -33.267  1.00 71.12           H
ATOM   2164 2HG  MET A 152     -14.467  -3.491 -33.566  1.00 71.12           H
ATOM   2165  SD  MET A 152     -13.706  -1.914 -35.190  1.00 71.12           S
ATOM   2166  CE  MET A 152     -15.446  -1.821 -35.578  1.00 71.12           C
ATOM   2167 1HE  MET A 152     -15.877  -2.822 -35.558  1.00 71.12           H
ATOM   2168 2HE  MET A 152     -15.949  -1.195 -34.842  1.00 71.12           H
ATOM   2169 3HE  MET A 152     -15.575  -1.390 -36.571  1.00 71.12           H
ATOM   2170  HN  MET A 152     -13.233  -2.837 -30.720  1.00 71.12           H
ATOM   2171  N   ARG A 153     -14.517   0.210 -30.230  1.00 74.45           N
ATOM   2172  CA  ARG A 153     -15.053   1.395 -29.585  1.00 74.45           C
ATOM   2173  C   ARG A 153     -13.974   2.074 -28.739  1.00 74.45           C
ATOM   2174  O   ARG A 153     -13.931   3.300 -28.648  1.00 74.45           O
ATOM   2175  HA  ARG A 153     -15.372   2.039 -30.405  1.00 74.45           H
ATOM   2176  CB  ARG A 153     -16.246   1.045 -28.692  1.00 74.45           C
ATOM   2177 1HB  ARG A 153     -15.989   0.201 -28.051  1.00 74.45           H
ATOM   2178 2HB  ARG A 153     -16.473   1.885 -28.037  1.00 74.45           H
ATOM   2179  CG  ARG A 153     -17.476   0.698 -29.532  1.00 74.45           C
ATOM   2180 1HG  ARG A 153     -17.702   1.521 -30.211  1.00 74.45           H
ATOM   2181 2HG  ARG A 153     -17.265  -0.175 -30.150  1.00 74.45           H
ATOM   2182  CD  ARG A 153     -18.688   0.418 -28.641  1.00 74.45           C
ATOM   2183 1HD  ARG A 153     -18.511  -0.476 -28.043  1.00 74.45           H
ATOM   2184 2HD  ARG A 153     -18.836   1.244 -27.944  1.00 74.45           H
ATOM   2185  NE  ARG A 153     -19.898   0.237 -29.473  1.00 74.45           N
ATOM   2186  HE  ARG A 153     -19.799   0.311 -30.466  1.00 74.45           H
ATOM   2187  CZ  ARG A 153     -21.118  -0.019 -28.981  1.00 74.45           C
ATOM   2188  NH1 ARG A 153     -21.308  -0.127 -27.659  1.00 74.45           N
ATOM   2189 1HH1 ARG A 153     -20.536  -0.017 -27.032  1.00 74.45           H
ATOM   2190 2HH1 ARG A 153     -22.221  -0.319 -27.299  1.00 74.45           H
ATOM   2191  NH2 ARG A 153     -22.144  -0.164 -29.830  1.00 74.45           N
ATOM   2192 1HH2 ARG A 153     -23.060  -0.355 -29.478  1.00 74.45           H
ATOM   2193 2HH2 ARG A 153     -21.993  -0.081 -30.815  1.00 74.45           H
ATOM   2194  HN  ARG A 153     -14.953  -0.650 -29.965  1.00 74.45           H
ATOM   2195  N   ALA A 154     -13.128   1.247 -28.142  1.00 75.42           N
ATOM   2196  CA  ALA A 154     -12.116   1.744 -27.226  1.00 75.42           C
ATOM   2197  C   ALA A 154     -11.150   2.656 -27.986  1.00 75.42           C
ATOM   2198  O   ALA A 154     -10.597   3.594 -27.414  1.00 75.42           O
ATOM   2199  HA  ALA A 154     -12.622   2.327 -26.456  1.00 75.42           H
ATOM   2200  CB  ALA A 154     -11.403   0.564 -26.563  1.00 75.42           C
ATOM   2201 1HB  ALA A 154     -12.128  -0.035 -26.012  1.00 75.42           H
ATOM   2202 2HB  ALA A 154     -10.930  -0.051 -27.328  1.00 75.42           H
ATOM   2203 3HB  ALA A 154     -10.644   0.938 -25.876  1.00 75.42           H
ATOM   2204  HN  ALA A 154     -13.127   0.256 -28.275  1.00 75.42           H
ATOM   2205  N   HIS A 155     -10.978   2.349 -29.263  1.00 75.65           N
ATOM   2206  CA  HIS A 155     -10.102   3.139 -30.112  1.00 75.65           C
ATOM   2207  C   HIS A 155     -10.728   4.513 -30.358  1.00 75.65           C
ATOM   2208  O   HIS A 155     -10.070   5.538 -30.186  1.00 75.65           O
ATOM   2209  HA  HIS A 155      -9.169   3.267 -29.563  1.00 75.65           H
ATOM   2210  CB  HIS A 155      -9.783   2.392 -31.408  1.00 75.65           C
ATOM   2211 1HB  HIS A 155      -9.470   1.377 -31.163  1.00 75.65           H
ATOM   2212 2HB  HIS A 155     -10.693   2.310 -32.002  1.00 75.65           H
ATOM   2213  CG  HIS A 155      -8.709   3.045 -32.245  1.00 75.65           C
ATOM   2214  ND1 HIS A 155      -8.988   3.993 -33.214  1.00 75.65           N
ATOM   2215  HD1 HIS A 155      -9.896   4.334 -33.455  1.00 75.65           H
ATOM   2216  CD2 HIS A 155      -7.355   2.879 -32.247  1.00 75.65           C
ATOM   2217  HD2 HIS A 155      -6.796   2.201 -31.603  1.00 75.65           H
ATOM   2218  CE1 HIS A 155      -7.846   4.372 -33.769  1.00 75.65           C
ATOM   2219  HE1 HIS A 155      -7.733   5.108 -34.565  1.00 75.65           H
ATOM   2220  NE2 HIS A 155      -6.835   3.680 -33.169  1.00 75.65           N
ATOM   2221  HN  HIS A 155     -11.425   1.578 -29.718  1.00 75.65           H
ATOM   2222  N   THR A 156     -11.991   4.490 -30.757  1.00 76.47           N
ATOM   2223  CA  THR A 156     -12.677   5.712 -31.140  1.00 76.47           C
ATOM   2224  C   THR A 156     -12.813   6.647 -29.937  1.00 76.47           C
ATOM   2225  O   THR A 156     -12.738   7.866 -30.083  1.00 76.47           O
ATOM   2226  HA  THR A 156     -12.068   6.230 -31.881  1.00 76.47           H
ATOM   2227  CB  THR A 156     -14.020   5.324 -31.763  1.00 76.47           C
ATOM   2228  HB  THR A 156     -14.738   5.039 -30.994  1.00 76.47           H
ATOM   2229  OG1 THR A 156     -13.686   4.305 -32.701  1.00 76.47           O
ATOM   2230  HG1 THR A 156     -13.999   3.416 -32.366  1.00 76.47           H
ATOM   2231  CG2 THR A 156     -14.611   6.443 -32.623  1.00 76.47           C
ATOM   2232 1HG2 THR A 156     -13.921   6.682 -33.433  1.00 76.47           H
ATOM   2233 2HG2 THR A 156     -14.769   7.329 -32.008  1.00 76.47           H
ATOM   2234 3HG2 THR A 156     -15.563   6.116 -33.041  1.00 76.47           H
ATOM   2235  HN  THR A 156     -12.542   3.658 -30.820  1.00 76.47           H
ATOM   2236  N   TRP A 157     -13.010   6.041 -28.776  1.00 82.41           N
ATOM   2237  CA  TRP A 157     -13.337   6.800 -27.581  1.00 82.41           C
ATOM   2238  C   TRP A 157     -12.040   7.046 -26.808  1.00 82.41           C
ATOM   2239  O   TRP A 157     -12.071   7.327 -25.611  1.00 82.41           O
ATOM   2240  HA  TRP A 157     -13.769   7.750 -27.897  1.00 82.41           H
ATOM   2241  CB  TRP A 157     -14.402   6.082 -26.749  1.00 82.41           C
ATOM   2242 1HB  TRP A 157     -14.135   5.028 -26.667  1.00 82.41           H
ATOM   2243 2HB  TRP A 157     -14.397   6.492 -25.739  1.00 82.41           H
ATOM   2244  CG  TRP A 157     -15.817   6.191 -27.321  1.00 82.41           C
ATOM   2245  CD1 TRP A 157     -16.207   6.033 -28.593  1.00 82.41           C
ATOM   2246  HD1 TRP A 157     -15.533   5.795 -29.417  1.00 82.41           H
ATOM   2247  CD2 TRP A 157     -17.021   6.491 -26.585  1.00 82.41           C
ATOM   2248  NE1 TRP A 157     -17.569   6.208 -28.730  1.00 82.41           N
ATOM   2249  HE1 TRP A 157     -18.092   6.140 -29.580  1.00 82.41           H
ATOM   2250  CE2 TRP A 157     -18.080   6.495 -27.470  1.00 82.41           C
ATOM   2251  CE3 TRP A 157     -17.210   6.750 -25.216  1.00 82.41           C
ATOM   2252  HE3 TRP A 157     -16.390   6.752 -24.497  1.00 82.41           H
ATOM   2253  CZ2 TRP A 157     -19.401   6.753 -27.084  1.00 82.41           C
ATOM   2254  HZ2 TRP A 157     -20.220   6.751 -27.803  1.00 82.41           H
ATOM   2255  CZ3 TRP A 157     -18.536   7.006 -24.846  1.00 82.41           C
ATOM   2256  HZ3 TRP A 157     -18.738   7.213 -23.795  1.00 82.41           H
ATOM   2257  CH2 TRP A 157     -19.612   7.014 -25.725  1.00 82.41           C
ATOM   2258  HH2 TRP A 157     -20.617   7.222 -25.358  1.00 82.41           H
ATOM   2259  HN  TRP A 157     -12.950   5.051 -28.644  1.00 82.41           H
ATOM   2260  N   ARG A 158     -10.931   6.933 -27.524  1.00 81.17           N
ATOM   2261  CA  ARG A 158      -9.624   6.969 -26.890  1.00 81.17           C
ATOM   2262  C   ARG A 158      -9.453   8.268 -26.101  1.00 81.17           C
ATOM   2263  O   ARG A 158      -8.989   8.250 -24.962  1.00 81.17           O
ATOM   2264  HA  ARG A 158      -9.612   6.103 -26.228  1.00 81.17           H
ATOM   2265  CB  ARG A 158      -8.506   6.859 -27.928  1.00 81.17           C
ATOM   2266 1HB  ARG A 158      -8.639   5.952 -28.517  1.00 81.17           H
ATOM   2267 2HB  ARG A 158      -8.562   7.699 -28.620  1.00 81.17           H
ATOM   2268  CG  ARG A 158      -7.132   6.838 -27.254  1.00 81.17           C
ATOM   2269 1HG  ARG A 158      -7.025   7.711 -26.611  1.00 81.17           H
ATOM   2270 2HG  ARG A 158      -7.051   5.959 -26.614  1.00 81.17           H
ATOM   2271  CD  ARG A 158      -6.011   6.823 -28.294  1.00 81.17           C
ATOM   2272 1HD  ARG A 158      -6.169   6.008 -29.000  1.00 81.17           H
ATOM   2273 2HD  ARG A 158      -6.024   7.749 -28.869  1.00 81.17           H
ATOM   2274  NE  ARG A 158      -4.701   6.664 -27.624  1.00 81.17           N
ATOM   2275  HE  ARG A 158      -4.649   6.857 -26.645  1.00 81.17           H
ATOM   2276  CZ  ARG A 158      -3.580   6.278 -28.249  1.00 81.17           C
ATOM   2277  NH1 ARG A 158      -3.591   6.006 -29.561  1.00 81.17           N
ATOM   2278 1HH1 ARG A 158      -4.440   6.091 -30.082  1.00 81.17           H
ATOM   2279 2HH1 ARG A 158      -2.750   5.718 -30.019  1.00 81.17           H
ATOM   2280  NH2 ARG A 158      -2.447   6.167 -27.541  1.00 81.17           N
ATOM   2281 1HH2 ARG A 158      -1.602   5.880 -27.992  1.00 81.17           H
ATOM   2282 2HH2 ARG A 158      -2.447   6.371 -26.562  1.00 81.17           H
ATOM   2283  HN  ARG A 158     -10.916   6.818 -28.517  1.00 81.17           H
ATOM   2284  N   GLU A 159      -9.836   9.365 -26.738  1.00 82.06           N
ATOM   2285  CA  GLU A 159      -9.637  10.679 -26.151  1.00 82.06           C
ATOM   2286  C   GLU A 159     -10.526  10.850 -24.917  1.00 82.06           C
ATOM   2287  O   GLU A 159     -10.059  11.290 -23.868  1.00 82.06           O
ATOM   2288  HA  GLU A 159      -8.588  10.710 -25.859  1.00 82.06           H
ATOM   2289  CB  GLU A 159      -9.905  11.783 -27.176  1.00 82.06           C
ATOM   2290 1HB  GLU A 159     -10.863  11.606 -27.665  1.00 82.06           H
ATOM   2291 2HB  GLU A 159      -9.843  12.758 -26.691  1.00 82.06           H
ATOM   2292  CG  GLU A 159      -8.842  11.780 -28.276  1.00 82.06           C
ATOM   2293 1HG  GLU A 159      -7.849  11.751 -27.827  1.00 82.06           H
ATOM   2294 2HG  GLU A 159      -8.944  10.880 -28.883  1.00 82.06           H
ATOM   2295  CD  GLU A 159      -8.969  13.019 -29.165  1.00 82.06           C
ATOM   2296  OE1 GLU A 159      -7.985  13.308 -29.880  1.00 82.06           O
ATOM   2297  OE2 GLU A 159     -10.048  13.648 -29.110  1.00 82.06           O
ATOM   2298  HN  GLU A 159     -10.274   9.365 -27.637  1.00 82.06           H
ATOM   2299  N   LYS A 160     -11.791  10.492 -25.084  1.00 86.16           N
ATOM   2300  CA  LYS A 160     -12.744  10.582 -23.992  1.00 86.16           C
ATOM   2301  C   LYS A 160     -12.233   9.763 -22.805  1.00 86.16           C
ATOM   2302  O   LYS A 160     -12.317  10.203 -21.660  1.00 86.16           O
ATOM   2303  HA  LYS A 160     -12.798  11.629 -23.691  1.00 86.16           H
ATOM   2304  CB  LYS A 160     -14.141  10.175 -24.465  1.00 86.16           C
ATOM   2305 1HB  LYS A 160     -14.086   9.226 -24.998  1.00 86.16           H
ATOM   2306 2HB  LYS A 160     -14.790  10.018 -23.603  1.00 86.16           H
ATOM   2307  CG  LYS A 160     -14.745  11.245 -25.377  1.00 86.16           C
ATOM   2308 1HG  LYS A 160     -14.705  12.215 -24.881  1.00 86.16           H
ATOM   2309 2HG  LYS A 160     -14.153  11.327 -26.288  1.00 86.16           H
ATOM   2310  CD  LYS A 160     -16.194  10.907 -25.733  1.00 86.16           C
ATOM   2311 1HD  LYS A 160     -16.228   9.968 -26.284  1.00 86.16           H
ATOM   2312 2HD  LYS A 160     -16.772  10.762 -24.820  1.00 86.16           H
ATOM   2313  CE  LYS A 160     -16.826  12.020 -26.571  1.00 86.16           C
ATOM   2314 1HE  LYS A 160     -16.766  12.967 -26.035  1.00 86.16           H
ATOM   2315 2HE  LYS A 160     -16.269  12.144 -27.500  1.00 86.16           H
ATOM   2316  NZ  LYS A 160     -18.240  11.703 -26.873  1.00 86.16           N
ATOM   2317 1HZ  LYS A 160     -18.641  12.447 -27.433  1.00 86.16           H
ATOM   2318 2HZ  LYS A 160     -18.288  10.830 -27.386  1.00 86.16           H
ATOM   2319 3HZ  LYS A 160     -18.759  11.614 -26.006  1.00 86.16           H
ATOM   2320  HN  LYS A 160     -12.165  10.146 -25.944  1.00 86.16           H
ATOM   2321  N   ARG A 161     -11.716   8.584 -23.120  1.00 87.02           N
ATOM   2322  CA  ARG A 161     -11.217   7.687 -22.092  1.00 87.02           C
ATOM   2323  C   ARG A 161     -10.065   8.343 -21.328  1.00 87.02           C
ATOM   2324  O   ARG A 161      -9.927   8.151 -20.121  1.00 87.02           O
ATOM   2325  HA  ARG A 161     -12.071   7.511 -21.438  1.00 87.02           H
ATOM   2326  CB  ARG A 161     -10.732   6.369 -22.698  1.00 87.02           C
ATOM   2327 1HB  ARG A 161     -10.101   6.573 -23.563  1.00 87.02           H
ATOM   2328 2HB  ARG A 161     -10.117   5.835 -21.974  1.00 87.02           H
ATOM   2329  CG  ARG A 161     -11.913   5.491 -23.118  1.00 87.02           C
ATOM   2330 1HG  ARG A 161     -12.421   5.111 -22.232  1.00 87.02           H
ATOM   2331 2HG  ARG A 161     -12.638   6.090 -23.668  1.00 87.02           H
ATOM   2332  CD  ARG A 161     -11.446   4.322 -23.986  1.00 87.02           C
ATOM   2333 1HD  ARG A 161     -12.307   3.765 -24.356  1.00 87.02           H
ATOM   2334 2HD  ARG A 161     -10.910   4.697 -24.859  1.00 87.02           H
ATOM   2335  NE  ARG A 161     -10.566   3.427 -23.200  1.00 87.02           N
ATOM   2336  HE  ARG A 161     -10.741   3.342 -22.219  1.00 87.02           H
ATOM   2337  CZ  ARG A 161      -9.551   2.725 -23.721  1.00 87.02           C
ATOM   2338  NH1 ARG A 161      -9.271   2.802 -25.029  1.00 87.02           N
ATOM   2339 1HH1 ARG A 161      -9.822   3.386 -25.625  1.00 87.02           H
ATOM   2340 2HH1 ARG A 161      -8.511   2.274 -25.409  1.00 87.02           H
ATOM   2341  NH2 ARG A 161      -8.819   1.945 -22.913  1.00 87.02           N
ATOM   2342 1HH2 ARG A 161      -8.058   1.415 -23.286  1.00 87.02           H
ATOM   2343 2HH2 ARG A 161      -9.034   1.894 -21.938  1.00 87.02           H
ATOM   2344  HN  ARG A 161     -11.634   8.241 -24.056  1.00 87.02           H
ATOM   2345  N   LEU A 162      -9.267   9.104 -22.063  1.00 88.37           N
ATOM   2346  CA  LEU A 162      -8.113   9.764 -21.476  1.00 88.37           C
ATOM   2347  C   LEU A 162      -8.589  10.882 -20.546  1.00 88.37           C
ATOM   2348  O   LEU A 162      -7.971  11.141 -19.514  1.00 88.37           O
ATOM   2349  HA  LEU A 162      -7.581   9.023 -20.881  1.00 88.37           H
ATOM   2350  CB  LEU A 162      -7.155  10.241 -22.570  1.00 88.37           C
ATOM   2351 1HB  LEU A 162      -6.983   9.414 -23.259  1.00 88.37           H
ATOM   2352 2HB  LEU A 162      -7.647  11.031 -23.137  1.00 88.37           H
ATOM   2353  CG  LEU A 162      -5.798  10.762 -22.093  1.00 88.37           C
ATOM   2354  HG  LEU A 162      -5.970  11.466 -21.279  1.00 88.37           H
ATOM   2355  CD1 LEU A 162      -4.940   9.625 -21.533  1.00 88.37           C
ATOM   2356 1HD1 LEU A 162      -5.454   9.164 -20.690  1.00 88.37           H
ATOM   2357 2HD1 LEU A 162      -4.774   8.879 -22.310  1.00 88.37           H
ATOM   2358 3HD1 LEU A 162      -3.982  10.024 -21.201  1.00 88.37           H
ATOM   2359  CD2 LEU A 162      -5.082  11.526 -23.208  1.00 88.37           C
ATOM   2360 1HD2 LEU A 162      -4.922  10.863 -24.058  1.00 88.37           H
ATOM   2361 2HD2 LEU A 162      -5.692  12.374 -23.518  1.00 88.37           H
ATOM   2362 3HD2 LEU A 162      -4.120  11.886 -22.841  1.00 88.37           H
ATOM   2363  HN  LEU A 162      -9.399   9.273 -23.040  1.00 88.37           H
ATOM   2364  N   LEU A 163      -9.683  11.515 -20.944  1.00 90.58           N
ATOM   2365  CA  LEU A 163     -10.271  12.571 -20.139  1.00 90.58           C
ATOM   2366  C   LEU A 163     -10.783  11.979 -18.824  1.00 90.58           C
ATOM   2367  O   LEU A 163     -10.462  12.479 -17.747  1.00 90.58           O
ATOM   2368  HA  LEU A 163      -9.481  13.287 -19.911  1.00 90.58           H
ATOM   2369  CB  LEU A 163     -11.343  13.319 -20.935  1.00 90.58           C
ATOM   2370 1HB  LEU A 163     -10.917  13.608 -21.896  1.00 90.58           H
ATOM   2371 2HB  LEU A 163     -12.160  12.628 -21.144  1.00 90.58           H
ATOM   2372  CG  LEU A 163     -11.925  14.567 -20.269  1.00 90.58           C
ATOM   2373  HG  LEU A 163     -12.235  14.302 -19.258  1.00 90.58           H
ATOM   2374  CD1 LEU A 163     -10.867  15.666 -20.145  1.00 90.58           C
ATOM   2375 1HD1 LEU A 163     -10.036  15.303 -19.540  1.00 90.58           H
ATOM   2376 2HD1 LEU A 163     -10.505  15.935 -21.137  1.00 90.58           H
ATOM   2377 3HD1 LEU A 163     -11.307  16.541 -19.668  1.00 90.58           H
ATOM   2378  CD2 LEU A 163     -13.172  15.053 -21.011  1.00 90.58           C
ATOM   2379 1HD2 LEU A 163     -12.910  15.296 -22.041  1.00 90.58           H
ATOM   2380 2HD2 LEU A 163     -13.928  14.269 -21.004  1.00 90.58           H
ATOM   2381 3HD2 LEU A 163     -13.565  15.942 -20.517  1.00 90.58           H
ATOM   2382  HN  LEU A 163     -10.164  11.317 -21.798  1.00 90.58           H
ATOM   2383  N   TYR A 164     -11.572  10.923 -18.956  1.00 91.22           N
ATOM   2384  CA  TYR A 164     -12.146  10.268 -17.792  1.00 91.22           C
ATOM   2385  C   TYR A 164     -11.050   9.731 -16.869  1.00 91.22           C
ATOM   2386  O   TYR A 164     -11.208   9.730 -15.649  1.00 91.22           O
ATOM   2387  HA  TYR A 164     -12.739  11.004 -17.250  1.00 91.22           H
ATOM   2388  CB  TYR A 164     -12.964   9.092 -18.331  1.00 91.22           C
ATOM   2389 1HB  TYR A 164     -12.361   8.545 -19.055  1.00 91.22           H
ATOM   2390 2HB  TYR A 164     -13.178   8.406 -17.511  1.00 91.22           H
ATOM   2391  CG  TYR A 164     -14.282   9.502 -18.991  1.00 91.22           C
ATOM   2392  CD1 TYR A 164     -15.117  10.403 -18.364  1.00 91.22           C
ATOM   2393  HD1 TYR A 164     -14.838  10.823 -17.398  1.00 91.22           H
ATOM   2394  CD2 TYR A 164     -14.635   8.969 -20.215  1.00 91.22           C
ATOM   2395  HD2 TYR A 164     -13.975   8.257 -20.710  1.00 91.22           H
ATOM   2396  CE1 TYR A 164     -16.358  10.788 -18.986  1.00 91.22           C
ATOM   2397  HE1 TYR A 164     -17.027  11.499 -18.501  1.00 91.22           H
ATOM   2398  CE2 TYR A 164     -15.875   9.355 -20.837  1.00 91.22           C
ATOM   2399  HE2 TYR A 164     -16.166   8.942 -21.802  1.00 91.22           H
ATOM   2400  CZ  TYR A 164     -16.675  10.245 -20.191  1.00 91.22           C
ATOM   2401  OH  TYR A 164     -17.847  10.609 -20.778  1.00 91.22           O
ATOM   2402  HH  TYR A 164     -17.963  10.119 -21.642  1.00 91.22           H
ATOM   2403  HN  TYR A 164     -11.819  10.515 -19.835  1.00 91.22           H
ATOM   2404  N   SER A 165      -9.965   9.288 -17.486  1.00 91.88           N
ATOM   2405  CA  SER A 165      -8.850   8.736 -16.736  1.00 91.88           C
ATOM   2406  C   SER A 165      -8.282   9.795 -15.787  1.00 91.88           C
ATOM   2407  O   SER A 165      -7.852   9.474 -14.680  1.00 91.88           O
ATOM   2408  HA  SER A 165      -9.267   7.902 -16.172  1.00 91.88           H
ATOM   2409  CB  SER A 165      -7.756   8.222 -17.673  1.00 91.88           C
ATOM   2410 1HB  SER A 165      -7.080   7.570 -17.119  1.00 91.88           H
ATOM   2411 2HB  SER A 165      -8.207   7.618 -18.460  1.00 91.88           H
ATOM   2412  OG  SER A 165      -7.012   9.286 -18.260  1.00 91.88           O
ATOM   2413  HG  SER A 165      -7.613  10.065 -18.440  1.00 91.88           H
ATOM   2414  HN  SER A 165      -9.841   9.302 -18.478  1.00 91.88           H
ATOM   2415  N   LYS A 166      -8.299  11.034 -16.257  1.00 94.02           N
ATOM   2416  CA  LYS A 166      -7.794  12.141 -15.463  1.00 94.02           C
ATOM   2417  C   LYS A 166      -8.697  12.344 -14.245  1.00 94.02           C
ATOM   2418  O   LYS A 166      -8.211  12.481 -13.123  1.00 94.02           O
ATOM   2419  HA  LYS A 166      -6.799  11.865 -15.114  1.00 94.02           H
ATOM   2420  CB  LYS A 166      -7.639  13.393 -16.329  1.00 94.02           C
ATOM   2421 1HB  LYS A 166      -8.558  13.571 -16.887  1.00 94.02           H
ATOM   2422 2HB  LYS A 166      -7.481  14.263 -15.691  1.00 94.02           H
ATOM   2423  CG  LYS A 166      -6.466  13.246 -17.301  1.00 94.02           C
ATOM   2424 1HG  LYS A 166      -5.544  13.090 -16.742  1.00 94.02           H
ATOM   2425 2HG  LYS A 166      -6.615  12.365 -17.924  1.00 94.02           H
ATOM   2426  CD  LYS A 166      -6.329  14.487 -18.185  1.00 94.02           C
ATOM   2427 1HD  LYS A 166      -7.241  14.628 -18.765  1.00 94.02           H
ATOM   2428 2HD  LYS A 166      -6.208  15.372 -17.561  1.00 94.02           H
ATOM   2429  CE  LYS A 166      -5.133  14.356 -19.131  1.00 94.02           C
ATOM   2430 1HE  LYS A 166      -4.232  14.134 -18.559  1.00 94.02           H
ATOM   2431 2HE  LYS A 166      -5.291  13.521 -19.813  1.00 94.02           H
ATOM   2432  NZ  LYS A 166      -4.943  15.605 -19.902  1.00 94.02           N
ATOM   2433 1HZ  LYS A 166      -4.158  15.496 -20.534  1.00 94.02           H
ATOM   2434 2HZ  LYS A 166      -5.782  15.803 -20.436  1.00 94.02           H
ATOM   2435 3HZ  LYS A 166      -4.760  16.371 -19.264  1.00 94.02           H
ATOM   2436  HN  LYS A 166      -8.649  11.285 -17.159  1.00 94.02           H
ATOM   2437  N   MET A 167      -9.996  12.356 -14.506  1.00 95.23           N
ATOM   2438  CA  MET A 167     -10.970  12.567 -13.449  1.00 95.23           C
ATOM   2439  C   MET A 167     -10.901  11.447 -12.408  1.00 95.23           C
ATOM   2440  O   MET A 167     -10.924  11.710 -11.207  1.00 95.23           O
ATOM   2441  HA  MET A 167     -10.702  13.517 -12.988  1.00 95.23           H
ATOM   2442  CB  MET A 167     -12.375  12.617 -14.052  1.00 95.23           C
ATOM   2443 1HB  MET A 167     -12.568  11.702 -14.611  1.00 95.23           H
ATOM   2444 2HB  MET A 167     -13.116  12.665 -13.254  1.00 95.23           H
ATOM   2445  CG  MET A 167     -12.533  13.828 -14.975  1.00 95.23           C
ATOM   2446 1HG  MET A 167     -12.293  14.742 -14.433  1.00 95.23           H
ATOM   2447 2HG  MET A 167     -11.830  13.756 -15.805  1.00 95.23           H
ATOM   2448  SD  MET A 167     -14.204  13.908 -15.597  1.00 95.23           S
ATOM   2449  CE  MET A 167     -15.058  14.440 -14.123  1.00 95.23           C
ATOM   2450 1HE  MET A 167     -14.914  13.702 -13.333  1.00 95.23           H
ATOM   2451 2HE  MET A 167     -14.659  15.401 -13.799  1.00 95.23           H
ATOM   2452 3HE  MET A 167     -16.122  14.541 -14.336  1.00 95.23           H
ATOM   2453  HN  MET A 167     -10.384  12.225 -15.419  1.00 95.23           H
ATOM   2454  N   VAL A 168     -10.818  10.223 -12.907  1.00 95.19           N
ATOM   2455  CA  VAL A 168     -10.792   9.060 -12.037  1.00 95.19           C
ATOM   2456  C   VAL A 168      -9.577   9.148 -11.111  1.00 95.19           C
ATOM   2457  O   VAL A 168      -9.681   8.874  -9.916  1.00 95.19           O
ATOM   2458  HA  VAL A 168     -11.697   9.083 -11.430  1.00 95.19           H
ATOM   2459  CB  VAL A 168     -10.814   7.779 -12.873  1.00 95.19           C
ATOM   2460  HB  VAL A 168     -10.040   7.864 -13.636  1.00 95.19           H
ATOM   2461  CG1 VAL A 168     -10.493   6.556 -12.012  1.00 95.19           C
ATOM   2462 1HG1 VAL A 168      -9.501   6.670 -11.574  1.00 95.19           H
ATOM   2463 2HG1 VAL A 168     -11.234   6.467 -11.217  1.00 95.19           H
ATOM   2464 3HG1 VAL A 168     -10.515   5.660 -12.632  1.00 95.19           H
ATOM   2465  CG2 VAL A 168     -12.158   7.612 -13.584  1.00 95.19           C
ATOM   2466 1HG2 VAL A 168     -12.957   7.559 -12.844  1.00 95.19           H
ATOM   2467 2HG2 VAL A 168     -12.329   8.463 -14.244  1.00 95.19           H
ATOM   2468 3HG2 VAL A 168     -12.147   6.694 -14.172  1.00 95.19           H
ATOM   2469  HN  VAL A 168     -10.769  10.020 -13.885  1.00 95.19           H
ATOM   2470  N   CYS A 169      -8.453   9.532 -11.698  1.00 95.42           N
ATOM   2471  CA  CYS A 169      -7.219   9.658 -10.941  1.00 95.42           C
ATOM   2472  C   CYS A 169      -7.456  10.645  -9.796  1.00 95.42           C
ATOM   2473  O   CYS A 169      -7.110  10.366  -8.649  1.00 95.42           O
ATOM   2474  HA  CYS A 169      -6.986   8.666 -10.554  1.00 95.42           H
ATOM   2475  CB  CYS A 169      -6.050  10.086 -11.831  1.00 95.42           C
ATOM   2476 1HB  CYS A 169      -6.348  10.929 -12.455  1.00 95.42           H
ATOM   2477 2HB  CYS A 169      -5.218  10.424 -11.215  1.00 95.42           H
ATOM   2478  SG  CYS A 169      -5.520   8.686 -12.884  1.00 95.42           S
ATOM   2479  HG  CYS A 169      -6.501   8.802 -13.774  1.00 95.42           H
ATOM   2480  HN  CYS A 169      -8.377   9.755 -12.670  1.00 95.42           H
ATOM   2481  N   PHE A 170      -8.043  11.779 -10.148  1.00 96.49           N
ATOM   2482  CA  PHE A 170      -8.293  12.826  -9.172  1.00 96.49           C
ATOM   2483  C   PHE A 170      -9.187  12.319  -8.039  1.00 96.49           C
ATOM   2484  O   PHE A 170      -8.892  12.536  -6.865  1.00 96.49           O
ATOM   2485  HA  PHE A 170      -7.327  13.125  -8.764  1.00 96.49           H
ATOM   2486  CB  PHE A 170      -9.013  13.959  -9.906  1.00 96.49           C
ATOM   2487 1HB  PHE A 170      -8.408  14.269 -10.757  1.00 96.49           H
ATOM   2488 2HB  PHE A 170      -9.954  13.580 -10.304  1.00 96.49           H
ATOM   2489  CG  PHE A 170      -9.303  15.182  -9.032  1.00 96.49           C
ATOM   2490  CD1 PHE A 170     -10.537  15.349  -8.485  1.00 96.49           C
ATOM   2491  HD1 PHE A 170     -11.319  14.613  -8.668  1.00 96.49           H
ATOM   2492  CD2 PHE A 170      -8.327  16.100  -8.803  1.00 96.49           C
ATOM   2493  HD2 PHE A 170      -7.338  15.966  -9.242  1.00 96.49           H
ATOM   2494  CE1 PHE A 170     -10.805  16.484  -7.674  1.00 96.49           C
ATOM   2495  HE1 PHE A 170     -11.794  16.618  -7.235  1.00 96.49           H
ATOM   2496  CE2 PHE A 170      -8.595  17.235  -7.992  1.00 96.49           C
ATOM   2497  HE2 PHE A 170      -7.813  17.971  -7.808  1.00 96.49           H
ATOM   2498  CZ  PHE A 170      -9.829  17.402  -7.445  1.00 96.49           C
ATOM   2499  HZ  PHE A 170     -10.035  18.273  -6.822  1.00 96.49           H
ATOM   2500  HN  PHE A 170      -8.347  11.987 -11.078  1.00 96.49           H
ATOM   2501  N   THR A 171     -10.263  11.651  -8.431  1.00 96.62           N
ATOM   2502  CA  THR A 171     -11.216  11.134  -7.464  1.00 96.62           C
ATOM   2503  C   THR A 171     -10.528  10.163  -6.503  1.00 96.62           C
ATOM   2504  O   THR A 171     -10.822  10.154  -5.308  1.00 96.62           O
ATOM   2505  HA  THR A 171     -11.586  11.967  -6.867  1.00 96.62           H
ATOM   2506  CB  THR A 171     -12.377  10.503  -8.236  1.00 96.62           C
ATOM   2507  HB  THR A 171     -12.049   9.616  -8.777  1.00 96.62           H
ATOM   2508  OG1 THR A 171     -12.875  11.566  -9.044  1.00 96.62           O
ATOM   2509  HG1 THR A 171     -12.452  11.535  -9.950  1.00 96.62           H
ATOM   2510  CG2 THR A 171     -13.555  10.142  -7.329  1.00 96.62           C
ATOM   2511 1HG2 THR A 171     -13.927  11.042  -6.840  1.00 96.62           H
ATOM   2512 2HG2 THR A 171     -13.227   9.427  -6.574  1.00 96.62           H
ATOM   2513 3HG2 THR A 171     -14.351   9.698  -7.927  1.00 96.62           H
ATOM   2514  HN  THR A 171     -10.486  11.462  -9.387  1.00 96.62           H
ATOM   2515  N   ILE A 172      -9.624   9.370  -7.059  1.00 95.58           N
ATOM   2516  CA  ILE A 172      -8.926   8.365  -6.275  1.00 95.58           C
ATOM   2517  C   ILE A 172      -8.091   9.056  -5.195  1.00 95.58           C
ATOM   2518  O   ILE A 172      -8.099   8.640  -4.038  1.00 95.58           O
ATOM   2519  HA  ILE A 172      -9.681   7.750  -5.787  1.00 95.58           H
ATOM   2520  CB  ILE A 172      -8.112   7.445  -7.187  1.00 95.58           C
ATOM   2521  HB  ILE A 172      -7.601   8.062  -7.927  1.00 95.58           H
ATOM   2522  CG1 ILE A 172      -9.024   6.484  -7.952  1.00 95.58           C
ATOM   2523 1HG1 ILE A 172      -9.483   5.782  -7.256  1.00 95.58           H
ATOM   2524 2HG1 ILE A 172      -9.834   7.042  -8.422  1.00 95.58           H
ATOM   2525  CG2 ILE A 172      -7.033   6.703  -6.395  1.00 95.58           C
ATOM   2526 1HG2 ILE A 172      -6.359   7.426  -5.935  1.00 95.58           H
ATOM   2527 2HG2 ILE A 172      -7.503   6.100  -5.619  1.00 95.58           H
ATOM   2528 3HG2 ILE A 172      -6.470   6.056  -7.067  1.00 95.58           H
ATOM   2529  CD1 ILE A 172      -8.241   5.716  -9.018  1.00 95.58           C
ATOM   2530 1HD1 ILE A 172      -7.804   6.420  -9.726  1.00 95.58           H
ATOM   2531 2HD1 ILE A 172      -7.448   5.140  -8.542  1.00 95.58           H
ATOM   2532 3HD1 ILE A 172      -8.913   5.040  -9.547  1.00 95.58           H
ATOM   2533  HN  ILE A 172      -9.367   9.406  -8.025  1.00 95.58           H
ATOM   2534  N   TRP A 173      -7.391  10.101  -5.612  1.00 96.37           N
ATOM   2535  CA  TRP A 173      -6.499  10.811  -4.711  1.00 96.37           C
ATOM   2536  C   TRP A 173      -7.337  11.376  -3.563  1.00 96.37           C
ATOM   2537  O   TRP A 173      -6.974  11.235  -2.397  1.00 96.37           O
ATOM   2538  HA  TRP A 173      -5.774  10.094  -4.326  1.00 96.37           H
ATOM   2539  CB  TRP A 173      -5.707  11.886  -5.459  1.00 96.37           C
ATOM   2540 1HB  TRP A 173      -6.360  12.360  -6.192  1.00 96.37           H
ATOM   2541 2HB  TRP A 173      -5.407  12.660  -4.752  1.00 96.37           H
ATOM   2542  CG  TRP A 173      -4.461  11.358  -6.173  1.00 96.37           C
ATOM   2543  CD1 TRP A 173      -4.253  11.242  -7.492  1.00 96.37           C
ATOM   2544  HD1 TRP A 173      -4.980  11.523  -8.254  1.00 96.37           H
ATOM   2545  CD2 TRP A 173      -3.252  10.876  -5.550  1.00 96.37           C
ATOM   2546  NE1 TRP A 173      -3.004  10.723  -7.763  1.00 96.37           N
ATOM   2547  HE1 TRP A 173      -2.621  10.544  -8.669  1.00 96.37           H
ATOM   2548  CE2 TRP A 173      -2.376  10.493  -6.544  1.00 96.37           C
ATOM   2549  CE3 TRP A 173      -2.910  10.768  -4.190  1.00 96.37           C
ATOM   2550  HE3 TRP A 173      -3.584  11.064  -3.386  1.00 96.37           H
ATOM   2551  CZ2 TRP A 173      -1.101   9.976  -6.285  1.00 96.37           C
ATOM   2552  HZ2 TRP A 173      -0.427   9.680  -7.089  1.00 96.37           H
ATOM   2553  CZ3 TRP A 173      -1.633  10.249  -3.948  1.00 96.37           C
ATOM   2554  HZ3 TRP A 173      -1.317  10.143  -2.910  1.00 96.37           H
ATOM   2555  CH2 TRP A 173      -0.739   9.858  -4.938  1.00 96.37           C
ATOM   2556  HH2 TRP A 173       0.240   9.463  -4.667  1.00 96.37           H
ATOM   2557  HN  TRP A 173      -7.426  10.462  -6.544  1.00 96.37           H
ATOM   2558  N   VAL A 174      -8.444  12.004  -3.934  1.00 96.51           N
ATOM   2559  CA  VAL A 174      -9.300  12.652  -2.955  1.00 96.51           C
ATOM   2560  C   VAL A 174      -9.823  11.606  -1.969  1.00 96.51           C
ATOM   2561  O   VAL A 174      -9.822  11.832  -0.760  1.00 96.51           O
ATOM   2562  HA  VAL A 174      -8.690  13.373  -2.411  1.00 96.51           H
ATOM   2563  CB  VAL A 174     -10.419  13.418  -3.664  1.00 96.51           C
ATOM   2564  HB  VAL A 174     -10.926  12.724  -4.335  1.00 96.51           H
ATOM   2565  CG1 VAL A 174     -11.449  13.938  -2.660  1.00 96.51           C
ATOM   2566 1HG1 VAL A 174     -11.887  13.098  -2.121  1.00 96.51           H
ATOM   2567 2HG1 VAL A 174     -10.961  14.608  -1.953  1.00 96.51           H
ATOM   2568 3HG1 VAL A 174     -12.233  14.478  -3.191  1.00 96.51           H
ATOM   2569  CG2 VAL A 174      -9.852  14.560  -4.510  1.00 96.51           C
ATOM   2570 1HG2 VAL A 174      -9.308  15.252  -3.867  1.00 96.51           H
ATOM   2571 2HG2 VAL A 174      -9.175  14.154  -5.261  1.00 96.51           H
ATOM   2572 3HG2 VAL A 174     -10.668  15.087  -5.003  1.00 96.51           H
ATOM   2573  HN  VAL A 174      -8.756  12.073  -4.881  1.00 96.51           H
ATOM   2574  N   LEU A 175     -10.258  10.483  -2.523  1.00 94.89           N
ATOM   2575  CA  LEU A 175     -10.881   9.445  -1.719  1.00 94.89           C
ATOM   2576  C   LEU A 175      -9.855   8.886  -0.731  1.00 94.89           C
ATOM   2577  O   LEU A 175     -10.156   8.708   0.448  1.00 94.89           O
ATOM   2578  HA  LEU A 175     -11.687   9.910  -1.153  1.00 94.89           H
ATOM   2579  CB  LEU A 175     -11.514   8.380  -2.617  1.00 94.89           C
ATOM   2580 1HB  LEU A 175     -12.177   8.877  -3.325  1.00 94.89           H
ATOM   2581 2HB  LEU A 175     -10.723   7.907  -3.199  1.00 94.89           H
ATOM   2582  CG  LEU A 175     -12.307   7.285  -1.901  1.00 94.89           C
ATOM   2583  HG  LEU A 175     -11.685   6.878  -1.105  1.00 94.89           H
ATOM   2584  CD1 LEU A 175     -13.565   7.859  -1.245  1.00 94.89           C
ATOM   2585 1HD1 LEU A 175     -13.280   8.617  -0.515  1.00 94.89           H
ATOM   2586 2HD1 LEU A 175     -14.200   8.309  -2.008  1.00 94.89           H
ATOM   2587 3HD1 LEU A 175     -14.110   7.059  -0.743  1.00 94.89           H
ATOM   2588  CD2 LEU A 175     -12.633   6.133  -2.854  1.00 94.89           C
ATOM   2589 1HD2 LEU A 175     -13.228   6.507  -3.687  1.00 94.89           H
ATOM   2590 2HD2 LEU A 175     -11.707   5.702  -3.233  1.00 94.89           H
ATOM   2591 3HD2 LEU A 175     -13.198   5.368  -2.320  1.00 94.89           H
ATOM   2592  HN  LEU A 175     -10.190  10.278  -3.499  1.00 94.89           H
ATOM   2593  N   ALA A 176      -8.664   8.624  -1.249  1.00 94.52           N
ATOM   2594  CA  ALA A 176      -7.615   8.017  -0.446  1.00 94.52           C
ATOM   2595  C   ALA A 176      -7.248   8.960   0.702  1.00 94.52           C
ATOM   2596  O   ALA A 176      -6.986   8.512   1.817  1.00 94.52           O
ATOM   2597  HA  ALA A 176      -8.010   7.090  -0.032  1.00 94.52           H
ATOM   2598  CB  ALA A 176      -6.416   7.688  -1.337  1.00 94.52           C
ATOM   2599 1HB  ALA A 176      -6.723   6.993  -2.119  1.00 94.52           H
ATOM   2600 2HB  ALA A 176      -6.040   8.604  -1.793  1.00 94.52           H
ATOM   2601 3HB  ALA A 176      -5.630   7.233  -0.735  1.00 94.52           H
ATOM   2602  HN  ALA A 176      -8.411   8.819  -2.197  1.00 94.52           H
ATOM   2603  N   ALA A 177      -7.241  10.247   0.389  1.00 94.75           N
ATOM   2604  CA  ALA A 177      -6.886  11.255   1.374  1.00 94.75           C
ATOM   2605  C   ALA A 177      -7.900  11.222   2.519  1.00 94.75           C
ATOM   2606  O   ALA A 177      -7.522  11.253   3.689  1.00 94.75           O
ATOM   2607  HA  ALA A 177      -5.900  11.003   1.765  1.00 94.75           H
ATOM   2608  CB  ALA A 177      -6.813  12.626   0.698  1.00 94.75           C
ATOM   2609 1HB  ALA A 177      -6.058  12.604  -0.087  1.00 94.75           H
ATOM   2610 2HB  ALA A 177      -7.782  12.869   0.264  1.00 94.75           H
ATOM   2611 3HB  ALA A 177      -6.546  13.381   1.438  1.00 94.75           H
ATOM   2612  HN  ALA A 177      -7.472  10.604  -0.516  1.00 94.75           H
ATOM   2613  N   ALA A 178      -9.169  11.161   2.142  1.00 94.93           N
ATOM   2614  CA  ALA A 178     -10.243  11.211   3.119  1.00 94.93           C
ATOM   2615  C   ALA A 178     -10.146   9.993   4.040  1.00 94.93           C
ATOM   2616  O   ALA A 178     -10.415  10.092   5.236  1.00 94.93           O
ATOM   2617  HA  ALA A 178     -10.111  12.116   3.711  1.00 94.93           H
ATOM   2618  CB  ALA A 178     -11.589  11.288   2.395  1.00 94.93           C
ATOM   2619 1HB  ALA A 178     -11.618  12.185   1.777  1.00 94.93           H
ATOM   2620 2HB  ALA A 178     -11.712  10.408   1.763  1.00 94.93           H
ATOM   2621 3HB  ALA A 178     -12.394  11.325   3.128  1.00 94.93           H
ATOM   2622  HN  ALA A 178      -9.466  11.078   1.191  1.00 94.93           H
ATOM   2623  N   LEU A 179      -9.760   8.872   3.448  1.00 92.60           N
ATOM   2624  CA  LEU A 179      -9.713   7.618   4.180  1.00 92.60           C
ATOM   2625  C   LEU A 179      -8.547   7.653   5.170  1.00 92.60           C
ATOM   2626  O   LEU A 179      -8.471   6.824   6.075  1.00 92.60           O
ATOM   2627  HA  LEU A 179     -10.642   7.533   4.743  1.00 92.60           H
ATOM   2628  CB  LEU A 179      -9.661   6.434   3.211  1.00 92.60           C
ATOM   2629 1HB  LEU A 179      -8.849   6.604   2.504  1.00 92.60           H
ATOM   2630 2HB  LEU A 179      -9.409   5.538   3.777  1.00 92.60           H
ATOM   2631  CG  LEU A 179     -10.941   6.160   2.418  1.00 92.60           C
ATOM   2632  HG  LEU A 179     -11.189   7.057   1.851  1.00 92.60           H
ATOM   2633  CD1 LEU A 179     -10.729   5.031   1.408  1.00 92.60           C
ATOM   2634 1HD1 LEU A 179      -9.939   5.310   0.711  1.00 92.60           H
ATOM   2635 2HD1 LEU A 179     -10.443   4.121   1.936  1.00 92.60           H
ATOM   2636 3HD1 LEU A 179     -11.654   4.857   0.858  1.00 92.60           H
ATOM   2637  CD2 LEU A 179     -12.117   5.878   3.355  1.00 92.60           C
ATOM   2638 1HD2 LEU A 179     -11.892   5.005   3.968  1.00 92.60           H
ATOM   2639 2HD2 LEU A 179     -12.283   6.741   4.000  1.00 92.60           H
ATOM   2640 3HD2 LEU A 179     -13.013   5.687   2.766  1.00 92.60           H
ATOM   2641  HN  LEU A 179      -9.484   8.813   2.489  1.00 92.60           H
ATOM   2642  N   CYS A 180      -7.667   8.622   4.964  1.00 93.61           N
ATOM   2643  CA  CYS A 180      -6.453   8.711   5.758  1.00 93.61           C
ATOM   2644  C   CYS A 180      -6.681   9.737   6.870  1.00 93.61           C
ATOM   2645  O   CYS A 180      -5.759  10.064   7.616  1.00 93.61           O
ATOM   2646  HA  CYS A 180      -6.279   7.720   6.176  1.00 93.61           H
ATOM   2647  CB  CYS A 180      -5.238   9.063   4.897  1.00 93.61           C
ATOM   2648 1HB  CYS A 180      -5.414  10.002   4.372  1.00 93.61           H
ATOM   2649 2HB  CYS A 180      -4.364   9.211   5.530  1.00 93.61           H
ATOM   2650  SG  CYS A 180      -4.917   7.725   3.691  1.00 93.61           S
ATOM   2651  HG  CYS A 180      -6.002   7.940   2.952  1.00 93.61           H
ATOM   2652  HN  CYS A 180      -7.772   9.335   4.271  1.00 93.61           H
ATOM   2653  N   ILE A 181      -7.914  10.217   6.945  1.00 94.32           N
ATOM   2654  CA  ILE A 181      -8.264  11.230   7.926  1.00 94.32           C
ATOM   2655  C   ILE A 181      -7.946  10.708   9.328  1.00 94.32           C
ATOM   2656  O   ILE A 181      -7.312  11.400  10.123  1.00 94.32           O
ATOM   2657  HA  ILE A 181      -7.639  12.102   7.732  1.00 94.32           H
ATOM   2658  CB  ILE A 181      -9.719  11.668   7.748  1.00 94.32           C
ATOM   2659  HB  ILE A 181     -10.324  10.779   7.573  1.00 94.32           H
ATOM   2660  CG1 ILE A 181      -9.874  12.569   6.521  1.00 94.32           C
ATOM   2661 1HG1 ILE A 181      -9.332  13.501   6.679  1.00 94.32           H
ATOM   2662 2HG1 ILE A 181      -9.429  12.085   5.651  1.00 94.32           H
ATOM   2663  CG2 ILE A 181     -10.251  12.334   9.019  1.00 94.32           C
ATOM   2664 1HG2 ILE A 181     -10.197  11.628   9.848  1.00 94.32           H
ATOM   2665 2HG2 ILE A 181      -9.647  13.211   9.249  1.00 94.32           H
ATOM   2666 3HG2 ILE A 181     -11.287  12.635   8.864  1.00 94.32           H
ATOM   2667  CD1 ILE A 181     -11.348  12.871   6.245  1.00 94.32           C
ATOM   2668 1HD1 ILE A 181     -11.882  11.938   6.064  1.00 94.32           H
ATOM   2669 2HD1 ILE A 181     -11.783  13.376   7.107  1.00 94.32           H
ATOM   2670 3HD1 ILE A 181     -11.430  13.513   5.368  1.00 94.32           H
ATOM   2671  HN  ILE A 181      -8.664   9.925   6.353  1.00 94.32           H
ATOM   2672  N   PRO A 182      -8.378   9.483   9.656  1.00 92.39           N
ATOM   2673  CA  PRO A 182      -8.197   8.956  11.011  1.00 92.39           C
ATOM   2674  C   PRO A 182      -6.751   9.038  11.474  1.00 92.39           C
ATOM   2675  O   PRO A 182      -6.477   9.472  12.592  1.00 92.39           O
ATOM   2676  HA  PRO A 182      -8.759   9.558  11.725  1.00 92.39           H
ATOM   2677  CB  PRO A 182      -8.678   7.508  10.905  1.00 92.39           C
ATOM   2678 1HB  PRO A 182      -7.857   6.829  10.673  1.00 92.39           H
ATOM   2679 2HB  PRO A 182      -9.122   7.162  11.838  1.00 92.39           H
ATOM   2680  CG  PRO A 182      -9.703   7.558   9.778  1.00 92.39           C
ATOM   2681 1HG  PRO A 182      -9.876   6.573   9.345  1.00 92.39           H
ATOM   2682 2HG  PRO A 182     -10.671   7.914  10.128  1.00 92.39           H
ATOM   2683  CD  PRO A 182      -9.067   8.515   8.783  1.00 92.39           C
ATOM   2684 1HD  PRO A 182      -8.367   8.005   8.121  1.00 92.39           H
ATOM   2685 2HD  PRO A 182      -9.813   8.992   8.147  1.00 92.39           H
ATOM   2686  N   GLU A 183      -5.857   8.616  10.592  1.00 92.74           N
ATOM   2687  CA  GLU A 183      -4.440   8.594  10.915  1.00 92.74           C
ATOM   2688  C   GLU A 183      -3.952  10.002  11.259  1.00 92.74           C
ATOM   2689  O   GLU A 183      -3.141  10.178  12.167  1.00 92.74           O
ATOM   2690  HA  GLU A 183      -4.353   7.948  11.789  1.00 92.74           H
ATOM   2691  CB  GLU A 183      -3.625   7.995   9.767  1.00 92.74           C
ATOM   2692 1HB  GLU A 183      -4.009   8.361   8.815  1.00 92.74           H
ATOM   2693 2HB  GLU A 183      -2.567   8.211   9.916  1.00 92.74           H
ATOM   2694  CG  GLU A 183      -3.755   6.471   9.738  1.00 92.74           C
ATOM   2695 1HG  GLU A 183      -2.963   6.047   9.122  1.00 92.74           H
ATOM   2696 2HG  GLU A 183      -3.624   6.073  10.744  1.00 92.74           H
ATOM   2697  CD  GLU A 183      -5.119   6.047   9.189  1.00 92.74           C
ATOM   2698  OE1 GLU A 183      -5.417   4.837   9.283  1.00 92.74           O
ATOM   2699  OE2 GLU A 183      -5.832   6.943   8.688  1.00 92.74           O
ATOM   2700  HN  GLU A 183      -6.086   8.294   9.674  1.00 92.74           H
ATOM   2701  N   ILE A 184      -4.466  10.970  10.514  1.00 94.09           N
ATOM   2702  CA  ILE A 184      -3.984  12.336  10.626  1.00 94.09           C
ATOM   2703  C   ILE A 184      -4.405  12.911  11.980  1.00 94.09           C
ATOM   2704  O   ILE A 184      -3.672  13.696  12.579  1.00 94.09           O
ATOM   2705  HA  ILE A 184      -2.895  12.303  10.588  1.00 94.09           H
ATOM   2706  CB  ILE A 184      -4.454  13.170   9.431  1.00 94.09           C
ATOM   2707  HB  ILE A 184      -5.536  13.069   9.349  1.00 94.09           H
ATOM   2708  CG1 ILE A 184      -3.850  12.646   8.127  1.00 94.09           C
ATOM   2709 1HG1 ILE A 184      -2.778  12.843   8.113  1.00 94.09           H
ATOM   2710 2HG1 ILE A 184      -3.977  11.565   8.071  1.00 94.09           H
ATOM   2711  CG2 ILE A 184      -4.154  14.654   9.647  1.00 94.09           C
ATOM   2712 1HG2 ILE A 184      -4.670  15.003  10.541  1.00 94.09           H
ATOM   2713 2HG2 ILE A 184      -3.080  14.794   9.770  1.00 94.09           H
ATOM   2714 3HG2 ILE A 184      -4.498  15.224   8.783  1.00 94.09           H
ATOM   2715  CD1 ILE A 184      -4.510  13.306   6.914  1.00 94.09           C
ATOM   2716 1HD1 ILE A 184      -5.578  13.087   6.917  1.00 94.09           H
ATOM   2717 2HD1 ILE A 184      -4.360  14.384   6.961  1.00 94.09           H
ATOM   2718 3HD1 ILE A 184      -4.062  12.916   6.000  1.00 94.09           H
ATOM   2719  HN  ILE A 184      -5.196  10.833   9.845  1.00 94.09           H
ATOM   2720  N   LEU A 185      -5.583  12.498  12.422  1.00 93.70           N
ATOM   2721  CA  LEU A 185      -6.190  13.091  13.602  1.00 93.70           C
ATOM   2722  C   LEU A 185      -5.458  12.595  14.851  1.00 93.70           C
ATOM   2723  O   LEU A 185      -5.024  13.394  15.679  1.00 93.70           O
ATOM   2724  HA  LEU A 185      -6.056  14.171  13.530  1.00 93.70           H
ATOM   2725  CB  LEU A 185      -7.696  12.822  13.623  1.00 93.70           C
ATOM   2726 1HB  LEU A 185      -7.857  11.758  13.449  1.00 93.70           H
ATOM   2727 2HB  LEU A 185      -8.070  13.041  14.623  1.00 93.70           H
ATOM   2728  CG  LEU A 185      -8.532  13.608  12.612  1.00 93.70           C
ATOM   2729  HG  LEU A 185      -8.191  13.348  11.610  1.00 93.70           H
ATOM   2730  CD1 LEU A 185     -10.009  13.218  12.701  1.00 93.70           C
ATOM   2731 1HD1 LEU A 185     -10.117  12.154  12.492  1.00 93.70           H
ATOM   2732 2HD1 LEU A 185     -10.381  13.431  13.704  1.00 93.70           H
ATOM   2733 3HD1 LEU A 185     -10.581  13.792  11.972  1.00 93.70           H
ATOM   2734  CD2 LEU A 185      -8.326  15.115  12.783  1.00 93.70           C
ATOM   2735 1HD2 LEU A 185      -8.624  15.410  13.789  1.00 93.70           H
ATOM   2736 2HD2 LEU A 185      -7.274  15.357  12.630  1.00 93.70           H
ATOM   2737 3HD2 LEU A 185      -8.932  15.650  12.052  1.00 93.70           H
ATOM   2738  HN  LEU A 185      -6.120  11.774  11.990  1.00 93.70           H
ATOM   2739  N   TYR A 186      -5.345  11.278  14.946  1.00 93.33           N
ATOM   2740  CA  TYR A 186      -5.016  10.646  16.212  1.00 93.33           C
ATOM   2741  C   TYR A 186      -3.513  10.376  16.317  1.00 93.33           C
ATOM   2742  O   TYR A 186      -3.026   9.951  17.363  1.00 93.33           O
ATOM   2743  HA  TYR A 186      -5.312  11.323  17.014  1.00 93.33           H
ATOM   2744  CB  TYR A 186      -5.764   9.311  16.224  1.00 93.33           C
ATOM   2745 1HB  TYR A 186      -5.435   8.714  15.374  1.00 93.33           H
ATOM   2746 2HB  TYR A 186      -5.491   8.761  17.124  1.00 93.33           H
ATOM   2747  CG  TYR A 186      -7.287   9.451  16.171  1.00 93.33           C
ATOM   2748  CD1 TYR A 186      -7.943  10.210  17.119  1.00 93.33           C
ATOM   2749  HD1 TYR A 186      -7.376  10.710  17.904  1.00 93.33           H
ATOM   2750  CD2 TYR A 186      -8.004   8.818  15.177  1.00 93.33           C
ATOM   2751  HD2 TYR A 186      -7.485   8.218  14.429  1.00 93.33           H
ATOM   2752  CE1 TYR A 186      -9.376  10.342  17.069  1.00 93.33           C
ATOM   2753  HE1 TYR A 186      -9.907  10.938  17.811  1.00 93.33           H
ATOM   2754  CE2 TYR A 186      -9.437   8.949  15.127  1.00 93.33           C
ATOM   2755  HE2 TYR A 186     -10.015   8.454  14.347  1.00 93.33           H
ATOM   2756  CZ  TYR A 186     -10.052   9.705  16.076  1.00 93.33           C
ATOM   2757  OH  TYR A 186     -11.406   9.829  16.029  1.00 93.33           O
ATOM   2758  HH  TYR A 186     -11.752   9.475  15.160  1.00 93.33           H
ATOM   2759  HN  TYR A 186      -5.473  10.649  14.180  1.00 93.33           H
ATOM   2760  N   SER A 187      -2.821  10.632  15.217  1.00 93.44           N
ATOM   2761  CA  SER A 187      -1.372  10.522  15.202  1.00 93.44           C
ATOM   2762  C   SER A 187      -0.754  11.627  16.061  1.00 93.44           C
ATOM   2763  O   SER A 187      -0.941  12.811  15.785  1.00 93.44           O
ATOM   2764  HA  SER A 187      -1.153   9.541  15.623  1.00 93.44           H
ATOM   2765  CB  SER A 187      -0.829  10.595  13.773  1.00 93.44           C
ATOM   2766 1HB  SER A 187      -1.203  11.497  13.289  1.00 93.44           H
ATOM   2767 2HB  SER A 187       0.258  10.677  13.802  1.00 93.44           H
ATOM   2768  OG  SER A 187      -1.198   9.454  13.003  1.00 93.44           O
ATOM   2769  HG  SER A 187      -2.193   9.360  12.986  1.00 93.44           H
ATOM   2770  HN  SER A 187      -3.232  10.910  14.349  1.00 93.44           H
ATOM   2771  N   GLN A 188      -0.031  11.200  17.086  1.00 91.83           N
ATOM   2772  CA  GLN A 188       0.750  12.126  17.888  1.00 91.83           C
ATOM   2773  C   GLN A 188       2.008  11.437  18.420  1.00 91.83           C
ATOM   2774  O   GLN A 188       2.144  10.219  18.316  1.00 91.83           O
ATOM   2775  HA  GLN A 188       1.029  12.933  17.210  1.00 91.83           H
ATOM   2776  CB  GLN A 188      -0.086  12.701  19.033  1.00 91.83           C
ATOM   2777 1HB  GLN A 188       0.476  13.484  19.542  1.00 91.83           H
ATOM   2778 2HB  GLN A 188      -0.988  13.164  18.633  1.00 91.83           H
ATOM   2779  CG  GLN A 188      -0.469  11.608  20.034  1.00 91.83           C
ATOM   2780 1HG  GLN A 188      -1.019  10.819  19.523  1.00 91.83           H
ATOM   2781 2HG  GLN A 188       0.433  11.154  20.445  1.00 91.83           H
ATOM   2782  CD  GLN A 188      -1.321  12.179  21.170  1.00 91.83           C
ATOM   2783  OE1 GLN A 188      -1.876  13.262  21.080  1.00 91.83           O
ATOM   2784  NE2 GLN A 188      -1.393  11.393  22.240  1.00 91.83           N
ATOM   2785 1HE2 GLN A 188      -0.913  10.516  22.249  1.00 91.83           H
ATOM   2786 2HE2 GLN A 188      -1.927  11.679  23.035  1.00 91.83           H
ATOM   2787  HN  GLN A 188       0.026  10.243  17.371  1.00 91.83           H
ATOM   2788  N   ILE A 189       2.896  12.246  18.978  1.00 91.46           N
ATOM   2789  CA  ILE A 189       4.092  11.720  19.615  1.00 91.46           C
ATOM   2790  C   ILE A 189       3.793  11.428  21.087  1.00 91.46           C
ATOM   2791  O   ILE A 189       3.255  12.277  21.796  1.00 91.46           O
ATOM   2792  HA  ILE A 189       4.340  10.782  19.120  1.00 91.46           H
ATOM   2793  CB  ILE A 189       5.273  12.669  19.404  1.00 91.46           C
ATOM   2794  HB  ILE A 189       5.011  13.640  19.824  1.00 91.46           H
ATOM   2795  CG1 ILE A 189       5.547  12.880  17.914  1.00 91.46           C
ATOM   2796 1HG1 ILE A 189       5.919  11.955  17.474  1.00 91.46           H
ATOM   2797 2HG1 ILE A 189       4.617  13.126  17.401  1.00 91.46           H
ATOM   2798  CG2 ILE A 189       6.514  12.175  20.151  1.00 91.46           C
ATOM   2799 1HG2 ILE A 189       6.298  12.119  21.217  1.00 91.46           H
ATOM   2800 2HG2 ILE A 189       6.789  11.186  19.783  1.00 91.46           H
ATOM   2801 3HG2 ILE A 189       7.339  12.868  19.983  1.00 91.46           H
ATOM   2802  CD1 ILE A 189       6.567  14.000  17.697  1.00 91.46           C
ATOM   2803 1HD1 ILE A 189       6.181  14.929  18.116  1.00 91.46           H
ATOM   2804 2HD1 ILE A 189       7.503  13.740  18.191  1.00 91.46           H
ATOM   2805 3HD1 ILE A 189       6.743  14.129  16.629  1.00 91.46           H
ATOM   2806  HN  ILE A 189       2.810  13.242  19.000  1.00 91.46           H
ATOM   2807  N   LYS A 190       4.156  10.224  21.504  1.00 88.55           N
ATOM   2808  CA  LYS A 190       4.065   9.858  22.907  1.00 88.55           C
ATOM   2809  C   LYS A 190       5.470   9.591  23.452  1.00 88.55           C
ATOM   2810  O   LYS A 190       6.249   8.863  22.839  1.00 88.55           O
ATOM   2811  HA  LYS A 190       3.645  10.711  23.440  1.00 88.55           H
ATOM   2812  CB  LYS A 190       3.100   8.686  23.094  1.00 88.55           C
ATOM   2813 1HB  LYS A 190       2.140   8.923  22.635  1.00 88.55           H
ATOM   2814 2HB  LYS A 190       3.488   7.805  22.583  1.00 88.55           H
ATOM   2815  CG  LYS A 190       2.898   8.373  24.578  1.00 88.55           C
ATOM   2816 1HG  LYS A 190       3.810   7.941  24.990  1.00 88.55           H
ATOM   2817 2HG  LYS A 190       2.708   9.297  25.126  1.00 88.55           H
ATOM   2818  CD  LYS A 190       1.731   7.405  24.781  1.00 88.55           C
ATOM   2819 1HD  LYS A 190       0.787   7.937  24.663  1.00 88.55           H
ATOM   2820 2HD  LYS A 190       1.759   6.631  24.014  1.00 88.55           H
ATOM   2821  CE  LYS A 190       1.789   6.759  26.167  1.00 88.55           C
ATOM   2822 1HE  LYS A 190       2.828   6.623  26.468  1.00 88.55           H
ATOM   2823 2HE  LYS A 190       1.328   7.419  26.901  1.00 88.55           H
ATOM   2824  NZ  LYS A 190       1.094   5.453  26.159  1.00 88.55           N
ATOM   2825 1HZ  LYS A 190       1.161   5.029  27.078  1.00 88.55           H
ATOM   2826 2HZ  LYS A 190       0.118   5.591  25.922  1.00 88.55           H
ATOM   2827 3HZ  LYS A 190       1.526   4.844  25.473  1.00 88.55           H
ATOM   2828  HN  LYS A 190       4.506   9.506  20.902  1.00 88.55           H
ATOM   2829  N   GLU A 191       5.750  10.195  24.597  1.00 85.64           N
ATOM   2830  CA  GLU A 191       7.020   9.973  25.269  1.00 85.64           C
ATOM   2831  C   GLU A 191       6.869   8.897  26.346  1.00 85.64           C
ATOM   2832  O   GLU A 191       5.960   8.962  27.171  1.00 85.64           O
ATOM   2833  HA  GLU A 191       7.702   9.626  24.492  1.00 85.64           H
ATOM   2834  CB  GLU A 191       7.559  11.274  25.866  1.00 85.64           C
ATOM   2835 1HB  GLU A 191       6.761  11.793  26.397  1.00 85.64           H
ATOM   2836 2HB  GLU A 191       8.425  11.060  26.492  1.00 85.64           H
ATOM   2837  CG  GLU A 191       8.045  12.221  24.767  1.00 85.64           C
ATOM   2838 1HG  GLU A 191       8.781  11.714  24.143  1.00 85.64           H
ATOM   2839 2HG  GLU A 191       7.210  12.492  24.120  1.00 85.64           H
ATOM   2840  CD  GLU A 191       8.662  13.486  25.367  1.00 85.64           C
ATOM   2841  OE1 GLU A 191       9.112  14.333  24.565  1.00 85.64           O
ATOM   2842  OE2 GLU A 191       8.671  13.577  26.613  1.00 85.64           O
ATOM   2843  HN  GLU A 191       5.130  10.824  25.065  1.00 85.64           H
ATOM   2844  N   GLU A 192       7.775   7.931  26.303  1.00 77.28           N
ATOM   2845  CA  GLU A 192       7.724   6.814  27.231  1.00 77.28           C
ATOM   2846  C   GLU A 192       9.131   6.461  27.716  1.00 77.28           C
ATOM   2847  O   GLU A 192       9.981   6.057  26.924  1.00 77.28           O
ATOM   2848  HA  GLU A 192       7.120   7.162  28.069  1.00 77.28           H
ATOM   2849  CB  GLU A 192       7.044   5.601  26.593  1.00 77.28           C
ATOM   2850 1HB  GLU A 192       6.009   5.845  26.353  1.00 77.28           H
ATOM   2851 2HB  GLU A 192       7.619   5.270  25.729  1.00 77.28           H
ATOM   2852  CG  GLU A 192       7.005   4.420  27.564  1.00 77.28           C
ATOM   2853 1HG  GLU A 192       7.824   3.736  27.343  1.00 77.28           H
ATOM   2854 2HG  GLU A 192       7.155   4.777  28.583  1.00 77.28           H
ATOM   2855  CD  GLU A 192       5.672   3.676  27.470  1.00 77.28           C
ATOM   2856  OE1 GLU A 192       5.463   2.775  28.311  1.00 77.28           O
ATOM   2857  OE2 GLU A 192       4.891   4.024  26.558  1.00 77.28           O
ATOM   2858  HN  GLU A 192       8.533   7.903  25.650  1.00 77.28           H
ATOM   2859  N   SER A 193       9.334   6.626  29.015  1.00 73.32           N
ATOM   2860  CA  SER A 193      10.575   6.199  29.639  1.00 73.32           C
ATOM   2861  C   SER A 193      11.768   6.835  28.922  1.00 73.32           C
ATOM   2862  O   SER A 193      12.829   6.223  28.812  1.00 73.32           O
ATOM   2863  HA  SER A 193      10.516   6.551  30.669  1.00 73.32           H
ATOM   2864  CB  SER A 193      10.700   4.674  29.627  1.00 73.32           C
ATOM   2865 1HB  SER A 193      10.818   4.328  28.601  1.00 73.32           H
ATOM   2866 2HB  SER A 193      11.600   4.380  30.168  1.00 73.32           H
ATOM   2867  OG  SER A 193       9.567   4.041  30.215  1.00 73.32           O
ATOM   2868  HG  SER A 193       9.637   3.049  30.111  1.00 73.32           H
ATOM   2869  HN  SER A 193       8.670   7.043  29.636  1.00 73.32           H
ATOM   2870  N   GLY A 194      11.553   8.055  28.452  1.00 77.41           N
ATOM   2871  CA  GLY A 194      12.613   8.802  27.796  1.00 77.41           C
ATOM   2872  C   GLY A 194      12.720   8.420  26.318  1.00 77.41           C
ATOM   2873  O   GLY A 194      13.637   8.857  25.625  1.00 77.41           O
ATOM   2874 1HA  GLY A 194      12.419   9.871  27.886  1.00 77.41           H
ATOM   2875 2HA  GLY A 194      13.562   8.607  28.295  1.00 77.41           H
ATOM   2876  HN  GLY A 194      10.676   8.532  28.513  1.00 77.41           H
ATOM   2877  N   ILE A 195      11.769   7.608  25.880  1.00 83.74           N
ATOM   2878  CA  ILE A 195      11.698   7.225  24.480  1.00 83.74           C
ATOM   2879  C   ILE A 195      10.496   7.911  23.828  1.00 83.74           C
ATOM   2880  O   ILE A 195       9.362   7.738  24.272  1.00 83.74           O
ATOM   2881  HA  ILE A 195      12.606   7.586  23.996  1.00 83.74           H
ATOM   2882  CB  ILE A 195      11.687   5.701  24.341  1.00 83.74           C
ATOM   2883  HB  ILE A 195      10.797   5.319  24.841  1.00 83.74           H
ATOM   2884  CG1 ILE A 195      12.899   5.079  25.036  1.00 83.74           C
ATOM   2885 1HG1 ILE A 195      13.815   5.428  24.561  1.00 83.74           H
ATOM   2886 2HG1 ILE A 195      12.935   5.406  26.075  1.00 83.74           H
ATOM   2887  CG2 ILE A 195      11.593   5.285  22.871  1.00 83.74           C
ATOM   2888 1HG2 ILE A 195      10.675   5.682  22.439  1.00 83.74           H
ATOM   2889 2HG2 ILE A 195      12.451   5.680  22.327  1.00 83.74           H
ATOM   2890 3HG2 ILE A 195      11.587   4.198  22.801  1.00 83.74           H
ATOM   2891  CD1 ILE A 195      12.839   3.551  24.979  1.00 83.74           C
ATOM   2892 1HD1 ILE A 195      11.934   3.204  25.478  1.00 83.74           H
ATOM   2893 2HD1 ILE A 195      12.828   3.226  23.939  1.00 83.74           H
ATOM   2894 3HD1 ILE A 195      13.712   3.134  25.481  1.00 83.74           H
ATOM   2895  HN  ILE A 195      11.057   7.215  26.462  1.00 83.74           H
ATOM   2896  N   ALA A 196      10.784   8.674  22.784  1.00 90.30           N
ATOM   2897  CA  ALA A 196       9.732   9.290  21.994  1.00 90.30           C
ATOM   2898  C   ALA A 196       9.236   8.292  20.946  1.00 90.30           C
ATOM   2899  O   ALA A 196      10.032   7.721  20.202  1.00 90.30           O
ATOM   2900  HA  ALA A 196       8.911   9.535  22.668  1.00 90.30           H
ATOM   2901  CB  ALA A 196      10.256  10.583  21.365  1.00 90.30           C
ATOM   2902 1HB  ALA A 196      10.568  11.270  22.153  1.00 90.30           H
ATOM   2903 2HB  ALA A 196      11.107  10.356  20.723  1.00 90.30           H
ATOM   2904 3HB  ALA A 196       9.467  11.045  20.773  1.00 90.30           H
ATOM   2905  HN  ALA A 196      11.715   8.874  22.478  1.00 90.30           H
ATOM   2906  N   ILE A 197       7.924   8.112  20.922  1.00 89.23           N
ATOM   2907  CA  ILE A 197       7.316   7.161  20.006  1.00 89.23           C
ATOM   2908  C   ILE A 197       6.212   7.861  19.211  1.00 89.23           C
ATOM   2909  O   ILE A 197       5.335   8.500  19.790  1.00 89.23           O
ATOM   2910  HA  ILE A 197       8.090   6.837  19.310  1.00 89.23           H
ATOM   2911  CB  ILE A 197       6.838   5.920  20.762  1.00 89.23           C
ATOM   2912  HB  ILE A 197       6.112   6.235  21.512  1.00 89.23           H
ATOM   2913  CG1 ILE A 197       7.995   5.251  21.506  1.00 89.23           C
ATOM   2914 1HG1 ILE A 197       8.741   4.906  20.790  1.00 89.23           H
ATOM   2915 2HG1 ILE A 197       8.486   5.979  22.151  1.00 89.23           H
ATOM   2916  CG2 ILE A 197       6.123   4.947  19.822  1.00 89.23           C
ATOM   2917 1HG2 ILE A 197       5.258   5.441  19.378  1.00 89.23           H
ATOM   2918 2HG2 ILE A 197       6.807   4.634  19.033  1.00 89.23           H
ATOM   2919 3HG2 ILE A 197       5.793   4.074  20.385  1.00 89.23           H
ATOM   2920  CD1 ILE A 197       7.500   4.071  22.344  1.00 89.23           C
ATOM   2921 1HD1 ILE A 197       6.772   4.424  23.074  1.00 89.23           H
ATOM   2922 2HD1 ILE A 197       7.031   3.334  21.691  1.00 89.23           H
ATOM   2923 3HD1 ILE A 197       8.343   3.614  22.862  1.00 89.23           H
ATOM   2924  HN  ILE A 197       7.281   8.600  21.512  1.00 89.23           H
ATOM   2925  N   CYS A 198       6.290   7.715  17.896  1.00 92.10           N
ATOM   2926  CA  CYS A 198       5.216   8.166  17.028  1.00 92.10           C
ATOM   2927  C   CYS A 198       4.128   7.091  17.010  1.00 92.10           C
ATOM   2928  O   CYS A 198       4.343   5.994  16.496  1.00 92.10           O
ATOM   2929  HA  CYS A 198       4.836   9.094  17.456  1.00 92.10           H
ATOM   2930  CB  CYS A 198       5.724   8.488  15.621  1.00 92.10           C
ATOM   2931 1HB  CYS A 198       6.359   9.373  15.648  1.00 92.10           H
ATOM   2932 2HB  CYS A 198       6.337   7.667  15.250  1.00 92.10           H
ATOM   2933  SG  CYS A 198       4.309   8.769  14.494  1.00 92.10           S
ATOM   2934  HN  CYS A 198       7.067   7.298  17.425  1.00 92.10           H
ATOM   2935  N   THR A 199       2.984   7.442  17.578  1.00 91.50           N
ATOM   2936  CA  THR A 199       1.885   6.498  17.695  1.00 91.50           C
ATOM   2937  C   THR A 199       0.546   7.211  17.496  1.00 91.50           C
ATOM   2938  O   THR A 199       0.480   8.438  17.541  1.00 91.50           O
ATOM   2939  HA  THR A 199       1.978   5.763  16.896  1.00 91.50           H
ATOM   2940  CB  THR A 199       2.006   5.799  19.050  1.00 91.50           C
ATOM   2941  HB  THR A 199       3.036   5.500  19.244  1.00 91.50           H
ATOM   2942  OG1 THR A 199       1.060   4.735  18.977  1.00 91.50           O
ATOM   2943  HG1 THR A 199       1.157   4.136  19.772  1.00 91.50           H
ATOM   2944  CG2 THR A 199       1.501   6.667  20.205  1.00 91.50           C
ATOM   2945 1HG2 THR A 199       0.451   6.910  20.044  1.00 91.50           H
ATOM   2946 2HG2 THR A 199       2.084   7.587  20.249  1.00 91.50           H
ATOM   2947 3HG2 THR A 199       1.609   6.123  21.143  1.00 91.50           H
ATOM   2948  HN  THR A 199       2.802   8.351  17.953  1.00 91.50           H
ATOM   2949  N   MET A 200      -0.487   6.411  17.280  1.00 92.18           N
ATOM   2950  CA  MET A 200      -1.850   6.904  17.382  1.00 92.18           C
ATOM   2951  C   MET A 200      -2.351   6.835  18.826  1.00 92.18           C
ATOM   2952  O   MET A 200      -2.211   5.808  19.487  1.00 92.18           O
ATOM   2953  HA  MET A 200      -1.812   7.942  17.053  1.00 92.18           H
ATOM   2954  CB  MET A 200      -2.764   6.069  16.484  1.00 92.18           C
ATOM   2955 1HB  MET A 200      -2.637   5.011  16.713  1.00 92.18           H
ATOM   2956 2HB  MET A 200      -3.806   6.316  16.688  1.00 92.18           H
ATOM   2957  CG  MET A 200      -2.456   6.317  15.006  1.00 92.18           C
ATOM   2958 1HG  MET A 200      -2.538   7.380  14.782  1.00 92.18           H
ATOM   2959 2HG  MET A 200      -1.430   6.022  14.785  1.00 92.18           H
ATOM   2960  SD  MET A 200      -3.588   5.391  13.982  1.00 92.18           S
ATOM   2961  CE  MET A 200      -3.126   3.727  14.435  1.00 92.18           C
ATOM   2962 1HE  MET A 200      -2.076   3.563  14.194  1.00 92.18           H
ATOM   2963 2HE  MET A 200      -3.280   3.586  15.505  1.00 92.18           H
ATOM   2964 3HE  MET A 200      -3.741   3.016  13.883  1.00 92.18           H
ATOM   2965  HN  MET A 200      -0.405   5.443  17.040  1.00 92.18           H
ATOM   2966  N   VAL A 201      -2.926   7.943  19.272  1.00 92.27           N
ATOM   2967  CA  VAL A 201      -3.513   7.998  20.600  1.00 92.27           C
ATOM   2968  C   VAL A 201      -5.005   8.314  20.480  1.00 92.27           C
ATOM   2969  O   VAL A 201      -5.390   9.260  19.795  1.00 92.27           O
ATOM   2970  HA  VAL A 201      -3.399   7.013  21.052  1.00 92.27           H
ATOM   2971  CB  VAL A 201      -2.756   9.007  21.466  1.00 92.27           C
ATOM   2972  HB  VAL A 201      -2.872   9.991  21.012  1.00 92.27           H
ATOM   2973  CG1 VAL A 201      -3.343   9.068  22.878  1.00 92.27           C
ATOM   2974 1HG1 VAL A 201      -4.389   9.369  22.823  1.00 92.27           H
ATOM   2975 2HG1 VAL A 201      -3.272   8.085  23.343  1.00 92.27           H
ATOM   2976 3HG1 VAL A 201      -2.786   9.792  23.472  1.00 92.27           H
ATOM   2977  CG2 VAL A 201      -1.261   8.681  21.507  1.00 92.27           C
ATOM   2978 1HG2 VAL A 201      -1.118   7.685  21.925  1.00 92.27           H
ATOM   2979 2HG2 VAL A 201      -0.855   8.713  20.496  1.00 92.27           H
ATOM   2980 3HG2 VAL A 201      -0.747   9.414  22.129  1.00 92.27           H
ATOM   2981  HN  VAL A 201      -2.993   8.790  18.745  1.00 92.27           H
ATOM   2982  N   TYR A 202      -5.806   7.504  21.158  1.00 90.93           N
ATOM   2983  CA  TYR A 202      -7.247   7.686  21.137  1.00 90.93           C
ATOM   2984  C   TYR A 202      -7.726   8.417  22.393  1.00 90.93           C
ATOM   2985  O   TYR A 202      -7.314   8.085  23.503  1.00 90.93           O
ATOM   2986  HA  TYR A 202      -7.498   8.284  20.260  1.00 90.93           H
ATOM   2987  CB  TYR A 202      -7.850   6.280  21.119  1.00 90.93           C
ATOM   2988 1HB  TYR A 202      -7.509   5.739  22.001  1.00 90.93           H
ATOM   2989 2HB  TYR A 202      -8.934   6.360  21.192  1.00 90.93           H
ATOM   2990  CG  TYR A 202      -7.496   5.468  19.872  1.00 90.93           C
ATOM   2991  CD1 TYR A 202      -8.243   5.610  18.720  1.00 90.93           C
ATOM   2992  HD1 TYR A 202      -9.086   6.302  18.700  1.00 90.93           H
ATOM   2993  CD2 TYR A 202      -6.429   4.592  19.898  1.00 90.93           C
ATOM   2994  HD2 TYR A 202      -5.839   4.479  20.807  1.00 90.93           H
ATOM   2995  CE1 TYR A 202      -7.910   4.845  17.546  1.00 90.93           C
ATOM   2996  HE1 TYR A 202      -8.493   4.948  16.631  1.00 90.93           H
ATOM   2997  CE2 TYR A 202      -6.097   3.827  18.724  1.00 90.93           C
ATOM   2998  HE2 TYR A 202      -5.257   3.132  18.731  1.00 90.93           H
ATOM   2999  CZ  TYR A 202      -6.853   3.992  17.606  1.00 90.93           C
ATOM   3000  OH  TYR A 202      -6.539   3.270  16.498  1.00 90.93           O
ATOM   3001  HH  TYR A 202      -5.783   2.646  16.699  1.00 90.93           H
ATOM   3002  HN  TYR A 202      -5.485   6.736  21.713  1.00 90.93           H
ATOM   3003  N   PRO A 203      -8.600   9.422  22.241  1.00 81.17           N
ATOM   3004  CA  PRO A 203      -8.970  10.277  23.372  1.00 81.17           C
ATOM   3005  C   PRO A 203      -9.791   9.533  24.413  1.00 81.17           C
ATOM   3006  O   PRO A 203     -10.437   8.534  24.101  1.00 81.17           O
ATOM   3007  HA  PRO A 203      -8.077  10.610  23.900  1.00 81.17           H
ATOM   3008  CB  PRO A 203      -9.767  11.410  22.723  1.00 81.17           C
ATOM   3009 1HB  PRO A 203     -10.548  11.782  23.387  1.00 81.17           H
ATOM   3010 2HB  PRO A 203      -9.129  12.259  22.476  1.00 81.17           H
ATOM   3011  CG  PRO A 203     -10.346  10.777  21.491  1.00 81.17           C
ATOM   3012 1HG  PRO A 203     -11.278  10.257  21.715  1.00 81.17           H
ATOM   3013 2HG  PRO A 203     -10.575  11.527  20.733  1.00 81.17           H
ATOM   3014  CD  PRO A 203      -9.296   9.821  21.005  1.00 81.17           C
ATOM   3015 1HD  PRO A 203      -9.738   8.964  20.498  1.00 81.17           H
ATOM   3016 2HD  PRO A 203      -8.617  10.296  20.297  1.00 81.17           H
ATOM   3017  N   SER A 204      -9.744  10.046  25.634  1.00 68.19           N
ATOM   3018  CA  SER A 204     -10.026   9.227  26.801  1.00 68.19           C
ATOM   3019  C   SER A 204     -11.393   8.557  26.652  1.00 68.19           C
ATOM   3020  O   SER A 204     -11.529   7.357  26.886  1.00 68.19           O
ATOM   3021  HA  SER A 204      -9.234   8.479  26.826  1.00 68.19           H
ATOM   3022  CB  SER A 204      -9.981  10.061  28.083  1.00 68.19           C
ATOM   3023 1HB  SER A 204     -10.395   9.481  28.907  1.00 68.19           H
ATOM   3024 2HB  SER A 204      -8.944  10.281  28.336  1.00 68.19           H
ATOM   3025  OG  SER A 204     -10.705  11.282  27.951  1.00 68.19           O
ATOM   3026  HG  SER A 204     -11.665  11.138  28.192  1.00 68.19           H
ATOM   3027  HN  SER A 204      -9.519  11.000  25.831  1.00 68.19           H
ATOM   3028  N   ASP A 205     -12.372   9.361  26.263  1.00 73.21           N
ATOM   3029  CA  ASP A 205     -13.757   8.924  26.296  1.00 73.21           C
ATOM   3030  C   ASP A 205     -13.980   7.868  25.211  1.00 73.21           C
ATOM   3031  O   ASP A 205     -13.765   8.132  24.029  1.00 73.21           O
ATOM   3032  HA  ASP A 205     -13.909   8.528  27.300  1.00 73.21           H
ATOM   3033  CB  ASP A 205     -14.709  10.090  26.024  1.00 73.21           C
ATOM   3034 1HB  ASP A 205     -14.355  10.661  25.165  1.00 73.21           H
ATOM   3035 2HB  ASP A 205     -15.696   9.706  25.765  1.00 73.21           H
ATOM   3036  CG  ASP A 205     -14.816  11.007  27.244  1.00 73.21           C
ATOM   3037  OD1 ASP A 205     -14.531  10.509  28.354  1.00 73.21           O
ATOM   3038  OD2 ASP A 205     -15.180  12.185  27.038  1.00 73.21           O
ATOM   3039  HN  ASP A 205     -12.231  10.293  25.930  1.00 73.21           H
ATOM   3040  N   GLU A 206     -14.410   6.695  25.652  1.00 82.57           N
ATOM   3041  CA  GLU A 206     -14.716   5.615  24.728  1.00 82.57           C
ATOM   3042  C   GLU A 206     -13.524   5.351  23.806  1.00 82.57           C
ATOM   3043  O   GLU A 206     -13.700   4.926  22.665  1.00 82.57           O
ATOM   3044  HA  GLU A 206     -14.901   4.742  25.355  1.00 82.57           H
ATOM   3045  CB  GLU A 206     -15.977   5.927  23.919  1.00 82.57           C
ATOM   3046 1HB  GLU A 206     -15.833   6.848  23.355  1.00 82.57           H
ATOM   3047 2HB  GLU A 206     -16.232   5.073  23.292  1.00 82.57           H
ATOM   3048  CG  GLU A 206     -17.177   6.158  24.840  1.00 82.57           C
ATOM   3049 1HG  GLU A 206     -16.839   6.218  25.875  1.00 82.57           H
ATOM   3050 2HG  GLU A 206     -17.644   7.113  24.602  1.00 82.57           H
ATOM   3051  CD  GLU A 206     -18.203   5.032  24.697  1.00 82.57           C
ATOM   3052  OE1 GLU A 206     -18.574   4.466  25.748  1.00 82.57           O
ATOM   3053  OE2 GLU A 206     -18.592   4.763  23.541  1.00 82.57           O
ATOM   3054  HN  GLU A 206     -14.549   6.477  26.618  1.00 82.57           H
ATOM   3055  N   SER A 207     -12.338   5.613  24.336  1.00 89.15           N
ATOM   3056  CA  SER A 207     -11.120   5.445  23.562  1.00 89.15           C
ATOM   3057  C   SER A 207     -11.078   4.044  22.949  1.00 89.15           C
ATOM   3058  O   SER A 207     -10.660   3.875  21.804  1.00 89.15           O
ATOM   3059  HA  SER A 207     -11.168   6.203  22.780  1.00 89.15           H
ATOM   3060  CB  SER A 207      -9.881   5.683  24.427  1.00 89.15           C
ATOM   3061 1HB  SER A 207      -8.985   5.459  23.847  1.00 89.15           H
ATOM   3062 2HB  SER A 207      -9.827   6.736  24.702  1.00 89.15           H
ATOM   3063  OG  SER A 207      -9.892   4.885  25.607  1.00 89.15           O
ATOM   3064  HG  SER A 207      -9.195   5.209  26.247  1.00 89.15           H
ATOM   3065  HN  SER A 207     -12.203   5.933  25.273  1.00 89.15           H
ATOM   3066  N   THR A 208     -11.517   3.074  23.738  1.00 89.79           N
ATOM   3067  CA  THR A 208     -11.450   1.683  23.323  1.00 89.79           C
ATOM   3068  C   THR A 208     -12.350   1.444  22.109  1.00 89.79           C
ATOM   3069  O   THR A 208     -11.939   0.803  21.143  1.00 89.79           O
ATOM   3070  HA  THR A 208     -10.428   1.467  23.011  1.00 89.79           H
ATOM   3071  CB  THR A 208     -11.810   0.812  24.528  1.00 89.79           C
ATOM   3072  HB  THR A 208     -11.761  -0.246  24.272  1.00 89.79           H
ATOM   3073  OG1 THR A 208     -13.092   1.289  24.930  1.00 89.79           O
ATOM   3074  HG1 THR A 208     -13.540   0.613  25.516  1.00 89.79           H
ATOM   3075  CG2 THR A 208     -10.914   1.086  25.738  1.00 89.79           C
ATOM   3076 1HG2 THR A 208     -11.015   2.130  26.036  1.00 89.79           H
ATOM   3077 2HG2 THR A 208      -9.877   0.882  25.475  1.00 89.79           H
ATOM   3078 3HG2 THR A 208     -11.213   0.442  26.565  1.00 89.79           H
ATOM   3079  HN  THR A 208     -11.912   3.226  24.644  1.00 89.79           H
ATOM   3080  N   LYS A 209     -13.562   1.972  22.199  1.00 91.67           N
ATOM   3081  CA  LYS A 209     -14.534   1.801  21.132  1.00 91.67           C
ATOM   3082  C   LYS A 209     -14.009   2.467  19.858  1.00 91.67           C
ATOM   3083  O   LYS A 209     -14.146   1.919  18.766  1.00 91.67           O
ATOM   3084  HA  LYS A 209     -14.631   0.731  20.947  1.00 91.67           H
ATOM   3085  CB  LYS A 209     -15.908   2.311  21.572  1.00 91.67           C
ATOM   3086 1HB  LYS A 209     -15.836   3.360  21.859  1.00 91.67           H
ATOM   3087 2HB  LYS A 209     -16.604   2.258  20.735  1.00 91.67           H
ATOM   3088  CG  LYS A 209     -16.447   1.491  22.745  1.00 91.67           C
ATOM   3089 1HG  LYS A 209     -16.189   0.441  22.609  1.00 91.67           H
ATOM   3090 2HG  LYS A 209     -15.974   1.818  23.671  1.00 91.67           H
ATOM   3091  CD  LYS A 209     -17.966   1.636  22.863  1.00 91.67           C
ATOM   3092 1HD  LYS A 209     -18.263   2.642  22.565  1.00 91.67           H
ATOM   3093 2HD  LYS A 209     -18.456   0.943  22.180  1.00 91.67           H
ATOM   3094  CE  LYS A 209     -18.433   1.365  24.295  1.00 91.67           C
ATOM   3095 1HE  LYS A 209     -18.587   0.295  24.437  1.00 91.67           H
ATOM   3096 2HE  LYS A 209     -17.660   1.671  25.000  1.00 91.67           H
ATOM   3097  NZ  LYS A 209     -19.688   2.095  24.578  1.00 91.67           N
ATOM   3098 1HZ  LYS A 209     -19.876   2.072  25.574  1.00 91.67           H
ATOM   3099 2HZ  LYS A 209     -19.595   3.058  24.274  1.00 91.67           H
ATOM   3100 3HZ  LYS A 209     -20.454   1.656  24.079  1.00 91.67           H
ATOM   3101  HN  LYS A 209     -13.882   2.508  22.980  1.00 91.67           H
ATOM   3102  N   LEU A 210     -13.419   3.639  20.042  1.00 92.75           N
ATOM   3103  CA  LEU A 210     -12.913   4.406  18.916  1.00 92.75           C
ATOM   3104  C   LEU A 210     -11.832   3.597  18.198  1.00 92.75           C
ATOM   3105  O   LEU A 210     -11.841   3.492  16.972  1.00 92.75           O
ATOM   3106  HA  LEU A 210     -13.743   4.562  18.227  1.00 92.75           H
ATOM   3107  CB  LEU A 210     -12.443   5.787  19.377  1.00 92.75           C
ATOM   3108 1HB  LEU A 210     -13.256   6.261  19.928  1.00 92.75           H
ATOM   3109 2HB  LEU A 210     -11.619   5.654  20.078  1.00 92.75           H
ATOM   3110  CG  LEU A 210     -11.987   6.744  18.273  1.00 92.75           C
ATOM   3111  HG  LEU A 210     -11.186   6.262  17.714  1.00 92.75           H
ATOM   3112  CD1 LEU A 210     -13.123   7.023  17.287  1.00 92.75           C
ATOM   3113 1HD1 LEU A 210     -13.444   6.088  16.828  1.00 92.75           H
ATOM   3114 2HD1 LEU A 210     -13.961   7.476  17.816  1.00 92.75           H
ATOM   3115 3HD1 LEU A 210     -12.771   7.706  16.513  1.00 92.75           H
ATOM   3116  CD2 LEU A 210     -11.413   8.032  18.867  1.00 92.75           C
ATOM   3117 1HD2 LEU A 210     -12.177   8.528  19.466  1.00 92.75           H
ATOM   3118 2HD2 LEU A 210     -10.557   7.791  19.497  1.00 92.75           H
ATOM   3119 3HD2 LEU A 210     -11.097   8.694  18.060  1.00 92.75           H
ATOM   3120  HN  LEU A 210     -13.286   4.064  20.937  1.00 92.75           H
ATOM   3121  N   LYS A 211     -10.925   3.045  18.991  1.00 92.92           N
ATOM   3122  CA  LYS A 211      -9.856   2.225  18.449  1.00 92.92           C
ATOM   3123  C   LYS A 211     -10.460   1.078  17.637  1.00 92.92           C
ATOM   3124  O   LYS A 211     -10.084   0.862  16.486  1.00 92.92           O
ATOM   3125  HA  LYS A 211      -9.271   2.854  17.777  1.00 92.92           H
ATOM   3126  CB  LYS A 211      -8.918   1.761  19.565  1.00 92.92           C
ATOM   3127 1HB  LYS A 211      -8.449   2.626  20.035  1.00 92.92           H
ATOM   3128 2HB  LYS A 211      -9.492   1.250  20.338  1.00 92.92           H
ATOM   3129  CG  LYS A 211      -7.839   0.823  19.020  1.00 92.92           C
ATOM   3130 1HG  LYS A 211      -8.292  -0.120  18.715  1.00 92.92           H
ATOM   3131 2HG  LYS A 211      -7.386   1.262  18.131  1.00 92.92           H
ATOM   3132  CD  LYS A 211      -6.759   0.560  20.071  1.00 92.92           C
ATOM   3133 1HD  LYS A 211      -6.335   1.506  20.408  1.00 92.92           H
ATOM   3134 2HD  LYS A 211      -7.205   0.082  20.944  1.00 92.92           H
ATOM   3135  CE  LYS A 211      -5.650  -0.330  19.507  1.00 92.92           C
ATOM   3136 1HE  LYS A 211      -6.047  -1.321  19.288  1.00 92.92           H
ATOM   3137 2HE  LYS A 211      -5.287   0.083  18.566  1.00 92.92           H
ATOM   3138  NZ  LYS A 211      -4.532  -0.439  20.471  1.00 92.92           N
ATOM   3139 1HZ  LYS A 211      -3.715  -0.812  20.000  1.00 92.92           H
ATOM   3140 2HZ  LYS A 211      -4.318   0.478  20.845  1.00 92.92           H
ATOM   3141 3HZ  LYS A 211      -4.798  -1.059  21.228  1.00 92.92           H
ATOM   3142  HN  LYS A 211     -10.914   3.151  19.986  1.00 92.92           H
ATOM   3143  N   SER A 212     -11.387   0.373  18.268  1.00 91.80           N
ATOM   3144  CA  SER A 212     -11.976  -0.807  17.656  1.00 91.80           C
ATOM   3145  C   SER A 212     -12.623  -0.435  16.321  1.00 91.80           C
ATOM   3146  O   SER A 212     -12.522  -1.182  15.349  1.00 91.80           O
ATOM   3147  HA  SER A 212     -11.146  -1.496  17.500  1.00 91.80           H
ATOM   3148  CB  SER A 212     -13.006  -1.452  18.585  1.00 91.80           C
ATOM   3149 1HB  SER A 212     -13.237  -2.456  18.227  1.00 91.80           H
ATOM   3150 2HB  SER A 212     -12.580  -1.559  19.582  1.00 91.80           H
ATOM   3151  OG  SER A 212     -14.207  -0.689  18.662  1.00 91.80           O
ATOM   3152  HG  SER A 212     -14.865  -1.147  19.260  1.00 91.80           H
ATOM   3153  HN  SER A 212     -11.735   0.594  19.179  1.00 91.80           H
ATOM   3154  N   ALA A 213     -13.275   0.719  16.316  1.00 92.74           N
ATOM   3155  CA  ALA A 213     -13.997   1.166  15.137  1.00 92.74           C
ATOM   3156  C   ALA A 213     -12.998   1.497  14.027  1.00 92.74           C
ATOM   3157  O   ALA A 213     -13.202   1.127  12.872  1.00 92.74           O
ATOM   3158  HA  ALA A 213     -14.634   0.345  14.807  1.00 92.74           H
ATOM   3159  CB  ALA A 213     -14.881   2.360  15.502  1.00 92.74           C
ATOM   3160 1HB  ALA A 213     -15.592   2.064  16.273  1.00 92.74           H
ATOM   3161 2HB  ALA A 213     -14.257   3.173  15.875  1.00 92.74           H
ATOM   3162 3HB  ALA A 213     -15.422   2.695  14.617  1.00 92.74           H
ATOM   3163  HN  ALA A 213     -13.313   1.342  17.097  1.00 92.74           H
ATOM   3164  N   VAL A 214     -11.938   2.191  14.416  1.00 92.46           N
ATOM   3165  CA  VAL A 214     -10.929   2.616  13.461  1.00 92.46           C
ATOM   3166  C   VAL A 214     -10.253   1.384  12.858  1.00 92.46           C
ATOM   3167  O   VAL A 214     -10.015   1.329  11.652  1.00 92.46           O
ATOM   3168  HA  VAL A 214     -11.438   3.161  12.666  1.00 92.46           H
ATOM   3169  CB  VAL A 214      -9.942   3.572  14.133  1.00 92.46           C
ATOM   3170  HB  VAL A 214      -9.627   3.122  15.074  1.00 92.46           H
ATOM   3171  CG1 VAL A 214      -8.696   3.770  13.267  1.00 92.46           C
ATOM   3172 1HG1 VAL A 214      -8.203   2.810  13.114  1.00 92.46           H
ATOM   3173 2HG1 VAL A 214      -8.986   4.189  12.303  1.00 92.46           H
ATOM   3174 3HG1 VAL A 214      -8.010   4.454  13.769  1.00 92.46           H
ATOM   3175  CG2 VAL A 214     -10.607   4.912  14.452  1.00 92.46           C
ATOM   3176 1HG2 VAL A 214     -10.963   5.370  13.530  1.00 92.46           H
ATOM   3177 2HG2 VAL A 214     -11.448   4.749  15.126  1.00 92.46           H
ATOM   3178 3HG2 VAL A 214      -9.882   5.573  14.929  1.00 92.46           H
ATOM   3179  HN  VAL A 214     -11.764   2.462  15.363  1.00 92.46           H
ATOM   3180  N   LEU A 215      -9.961   0.425  13.725  1.00 92.06           N
ATOM   3181  CA  LEU A 215      -9.308  -0.800  13.294  1.00 92.06           C
ATOM   3182  C   LEU A 215     -10.235  -1.560  12.344  1.00 92.06           C
ATOM   3183  O   LEU A 215      -9.792  -2.075  11.319  1.00 92.06           O
ATOM   3184  HA  LEU A 215      -8.409  -0.516  12.746  1.00 92.06           H
ATOM   3185  CB  LEU A 215      -8.859  -1.621  14.504  1.00 92.06           C
ATOM   3186 1HB  LEU A 215      -9.530  -1.403  15.335  1.00 92.06           H
ATOM   3187 2HB  LEU A 215      -8.980  -2.678  14.266  1.00 92.06           H
ATOM   3188  CG  LEU A 215      -7.421  -1.394  14.973  1.00 92.06           C
ATOM   3189  HG  LEU A 215      -6.837  -1.036  14.124  1.00 92.06           H
ATOM   3190  CD1 LEU A 215      -7.360  -0.312  16.052  1.00 92.06           C
ATOM   3191 1HD1 LEU A 215      -7.748   0.624  15.650  1.00 92.06           H
ATOM   3192 2HD1 LEU A 215      -7.962  -0.617  16.908  1.00 92.06           H
ATOM   3193 3HD1 LEU A 215      -6.326  -0.170  16.367  1.00 92.06           H
ATOM   3194  CD2 LEU A 215      -6.783  -2.705  15.439  1.00 92.06           C
ATOM   3195 1HD2 LEU A 215      -7.360  -3.115  16.268  1.00 92.06           H
ATOM   3196 2HD2 LEU A 215      -6.773  -3.418  14.615  1.00 92.06           H
ATOM   3197 3HD2 LEU A 215      -5.761  -2.515  15.767  1.00 92.06           H
ATOM   3198  HN  LEU A 215     -10.163   0.475  14.703  1.00 92.06           H
ATOM   3199  N   THR A 216     -11.505  -1.606  12.719  1.00 92.01           N
ATOM   3200  CA  THR A 216     -12.493  -2.321  11.929  1.00 92.01           C
ATOM   3201  C   THR A 216     -12.545  -1.760  10.506  1.00 92.01           C
ATOM   3202  O   THR A 216     -12.586  -2.517   9.537  1.00 92.01           O
ATOM   3203  HA  THR A 216     -12.182  -3.363  11.850  1.00 92.01           H
ATOM   3204  CB  THR A 216     -13.833  -2.242  12.663  1.00 92.01           C
ATOM   3205  HB  THR A 216     -14.161  -1.208  12.763  1.00 92.01           H
ATOM   3206  OG1 THR A 216     -13.600  -2.935  13.886  1.00 92.01           O
ATOM   3207  HG1 THR A 216     -13.465  -2.281  14.630  1.00 92.01           H
ATOM   3208  CG2 THR A 216     -14.927  -3.060  11.974  1.00 92.01           C
ATOM   3209 1HG2 THR A 216     -14.628  -4.107  11.934  1.00 92.01           H
ATOM   3210 2HG2 THR A 216     -15.077  -2.686  10.961  1.00 92.01           H
ATOM   3211 3HG2 THR A 216     -15.857  -2.969  12.536  1.00 92.01           H
ATOM   3212  HN  THR A 216     -11.861  -1.168  13.544  1.00 92.01           H
ATOM   3213  N   LEU A 217     -12.543  -0.438  10.425  1.00 91.44           N
ATOM   3214  CA  LEU A 217     -12.580   0.233   9.137  1.00 91.44           C
ATOM   3215  C   LEU A 217     -11.353  -0.175   8.319  1.00 91.44           C
ATOM   3216  O   LEU A 217     -11.456  -0.422   7.119  1.00 91.44           O
ATOM   3217  HA  LEU A 217     -13.472  -0.110   8.615  1.00 91.44           H
ATOM   3218  CB  LEU A 217     -12.719   1.745   9.325  1.00 91.44           C
ATOM   3219 1HB  LEU A 217     -13.628   1.939   9.893  1.00 91.44           H
ATOM   3220 2HB  LEU A 217     -11.883   2.095   9.931  1.00 91.44           H
ATOM   3221  CG  LEU A 217     -12.765   2.579   8.042  1.00 91.44           C
ATOM   3222  HG  LEU A 217     -11.885   2.337   7.446  1.00 91.44           H
ATOM   3223  CD1 LEU A 217     -13.992   2.223   7.201  1.00 91.44           C
ATOM   3224 1HD1 LEU A 217     -13.954   1.168   6.931  1.00 91.44           H
ATOM   3225 2HD1 LEU A 217     -14.897   2.418   7.777  1.00 91.44           H
ATOM   3226 3HD1 LEU A 217     -14.001   2.830   6.296  1.00 91.44           H
ATOM   3227  CD2 LEU A 217     -12.700   4.075   8.358  1.00 91.44           C
ATOM   3228 1HD2 LEU A 217     -13.548   4.351   8.985  1.00 91.44           H
ATOM   3229 2HD2 LEU A 217     -11.772   4.295   8.884  1.00 91.44           H
ATOM   3230 3HD2 LEU A 217     -12.735   4.644   7.429  1.00 91.44           H
ATOM   3231  HN  LEU A 217     -12.517   0.171  11.218  1.00 91.44           H
ATOM   3232  N   LYS A 218     -10.219  -0.233   9.002  1.00 89.19           N
ATOM   3233  CA  LYS A 218      -8.965  -0.562   8.345  1.00 89.19           C
ATOM   3234  C   LYS A 218      -9.043  -1.987   7.794  1.00 89.19           C
ATOM   3235  O   LYS A 218      -8.548  -2.262   6.702  1.00 89.19           O
ATOM   3236  HA  LYS A 218      -8.844   0.125   7.508  1.00 89.19           H
ATOM   3237  CB  LYS A 218      -7.787  -0.333   9.294  1.00 89.19           C
ATOM   3238 1HB  LYS A 218      -7.992  -0.804  10.255  1.00 89.19           H
ATOM   3239 2HB  LYS A 218      -6.893  -0.810   8.891  1.00 89.19           H
ATOM   3240  CG  LYS A 218      -7.528   1.161   9.495  1.00 89.19           C
ATOM   3241 1HG  LYS A 218      -7.291   1.625   8.538  1.00 89.19           H
ATOM   3242 2HG  LYS A 218      -8.431   1.643   9.869  1.00 89.19           H
ATOM   3243  CD  LYS A 218      -6.377   1.390  10.477  1.00 89.19           C
ATOM   3244 1HD  LYS A 218      -6.431   0.659  11.283  1.00 89.19           H
ATOM   3245 2HD  LYS A 218      -5.425   1.235   9.970  1.00 89.19           H
ATOM   3246  CE  LYS A 218      -6.427   2.804  11.060  1.00 89.19           C
ATOM   3247 1HE  LYS A 218      -6.843   3.492  10.325  1.00 89.19           H
ATOM   3248 2HE  LYS A 218      -7.089   2.824  11.926  1.00 89.19           H
ATOM   3249  NZ  LYS A 218      -5.072   3.250  11.454  1.00 89.19           N
ATOM   3250 1HZ  LYS A 218      -5.144   3.923  12.210  1.00 89.19           H
ATOM   3251 2HZ  LYS A 218      -4.529   2.451  11.763  1.00 89.19           H
ATOM   3252 3HZ  LYS A 218      -4.614   3.683  10.659  1.00 89.19           H
ATOM   3253  HN  LYS A 218     -10.148  -0.060   9.985  1.00 89.19           H
ATOM   3254  N   VAL A 219      -9.669  -2.857   8.574  1.00 88.44           N
ATOM   3255  CA  VAL A 219      -9.800  -4.251   8.186  1.00 88.44           C
ATOM   3256  C   VAL A 219     -10.713  -4.352   6.963  1.00 88.44           C
ATOM   3257  O   VAL A 219     -10.395  -5.052   6.003  1.00 88.44           O
ATOM   3258  HA  VAL A 219      -8.808  -4.612   7.915  1.00 88.44           H
ATOM   3259  CB  VAL A 219     -10.297  -5.079   9.373  1.00 88.44           C
ATOM   3260  HB  VAL A 219     -11.138  -4.551   9.822  1.00 88.44           H
ATOM   3261  CG1 VAL A 219     -10.795  -6.451   8.914  1.00 88.44           C
ATOM   3262 1HG1 VAL A 219     -11.616  -6.322   8.209  1.00 88.44           H
ATOM   3263 2HG1 VAL A 219      -9.981  -6.989   8.428  1.00 88.44           H
ATOM   3264 3HG1 VAL A 219     -11.142  -7.019   9.777  1.00 88.44           H
ATOM   3265  CG2 VAL A 219      -9.208  -5.219  10.438  1.00 88.44           C
ATOM   3266 1HG2 VAL A 219      -8.338  -5.715  10.006  1.00 88.44           H
ATOM   3267 2HG2 VAL A 219      -8.921  -4.231  10.797  1.00 88.44           H
ATOM   3268 3HG2 VAL A 219      -9.587  -5.812  11.270  1.00 88.44           H
ATOM   3269  HN  VAL A 219     -10.081  -2.622   9.454  1.00 88.44           H
ATOM   3270  N   ILE A 220     -11.829  -3.642   7.037  1.00 88.33           N
ATOM   3271  CA  ILE A 220     -12.814  -3.682   5.969  1.00 88.33           C
ATOM   3272  C   ILE A 220     -12.157  -3.238   4.660  1.00 88.33           C
ATOM   3273  O   ILE A 220     -12.228  -3.945   3.655  1.00 88.33           O
ATOM   3274  HA  ILE A 220     -13.136  -4.717   5.860  1.00 88.33           H
ATOM   3275  CB  ILE A 220     -14.048  -2.861   6.347  1.00 88.33           C
ATOM   3276  HB  ILE A 220     -13.713  -1.898   6.734  1.00 88.33           H
ATOM   3277  CG1 ILE A 220     -14.841  -3.545   7.462  1.00 88.33           C
ATOM   3278 1HG1 ILE A 220     -15.305  -4.453   7.078  1.00 88.33           H
ATOM   3279 2HG1 ILE A 220     -14.165  -3.846   8.262  1.00 88.33           H
ATOM   3280  CG2 ILE A 220     -14.915  -2.576   5.119  1.00 88.33           C
ATOM   3281 1HG2 ILE A 220     -14.334  -2.016   4.386  1.00 88.33           H
ATOM   3282 2HG2 ILE A 220     -15.243  -3.518   4.679  1.00 88.33           H
ATOM   3283 3HG2 ILE A 220     -15.785  -1.991   5.416  1.00 88.33           H
ATOM   3284  CD1 ILE A 220     -15.918  -2.612   8.021  1.00 88.33           C
ATOM   3285 1HD1 ILE A 220     -15.448  -1.716   8.426  1.00 88.33           H
ATOM   3286 2HD1 ILE A 220     -16.606  -2.333   7.223  1.00 88.33           H
ATOM   3287 3HD1 ILE A 220     -16.467  -3.123   8.812  1.00 88.33           H
ATOM   3288  HN  ILE A 220     -12.065  -3.050   7.807  1.00 88.33           H
ATOM   3289  N   LEU A 221     -11.533  -2.071   4.714  1.00 86.61           N
ATOM   3290  CA  LEU A 221     -10.925  -1.492   3.528  1.00 86.61           C
ATOM   3291  C   LEU A 221      -9.662  -2.279   3.172  1.00 86.61           C
ATOM   3292  O   LEU A 221      -9.201  -2.237   2.032  1.00 86.61           O
ATOM   3293  HA  LEU A 221     -11.639  -1.596   2.711  1.00 86.61           H
ATOM   3294  CB  LEU A 221     -10.681   0.005   3.727  1.00 86.61           C
ATOM   3295 1HB  LEU A 221      -9.969   0.131   4.543  1.00 86.61           H
ATOM   3296 2HB  LEU A 221     -10.208   0.399   2.828  1.00 86.61           H
ATOM   3297  CG  LEU A 221     -11.918   0.852   4.032  1.00 86.61           C
ATOM   3298  HG  LEU A 221     -12.452   0.390   4.862  1.00 86.61           H
ATOM   3299  CD1 LEU A 221     -11.522   2.261   4.477  1.00 86.61           C
ATOM   3300 1HD1 LEU A 221     -10.911   2.199   5.377  1.00 86.61           H
ATOM   3301 2HD1 LEU A 221     -10.953   2.746   3.684  1.00 86.61           H
ATOM   3302 3HD1 LEU A 221     -12.421   2.842   4.687  1.00 86.61           H
ATOM   3303  CD2 LEU A 221     -12.874   0.876   2.837  1.00 86.61           C
ATOM   3304 1HD2 LEU A 221     -12.364   1.300   1.972  1.00 86.61           H
ATOM   3305 2HD2 LEU A 221     -13.194  -0.141   2.608  1.00 86.61           H
ATOM   3306 3HD2 LEU A 221     -13.745   1.485   3.080  1.00 86.61           H
ATOM   3307  HN  LEU A 221     -11.440  -1.524   5.546  1.00 86.61           H
ATOM   3308  N   GLY A 222      -9.139  -2.979   4.168  1.00 79.50           N
ATOM   3309  CA  GLY A 222      -7.872  -3.671   4.011  1.00 79.50           C
ATOM   3310  C   GLY A 222      -8.058  -4.992   3.261  1.00 79.50           C
ATOM   3311  O   GLY A 222      -7.219  -5.369   2.444  1.00 79.50           O
ATOM   3312 1HA  GLY A 222      -7.171  -3.037   3.469  1.00 79.50           H
ATOM   3313 2HA  GLY A 222      -7.435  -3.864   4.991  1.00 79.50           H
ATOM   3314  HN  GLY A 222      -9.565  -3.076   5.067  1.00 79.50           H
ATOM   3315  N   PHE A 223      -9.162  -5.658   3.565  1.00 76.06           N
ATOM   3316  CA  PHE A 223      -9.419  -6.975   3.007  1.00 76.06           C
ATOM   3317  C   PHE A 223     -10.446  -6.900   1.875  1.00 76.06           C
ATOM   3318  O   PHE A 223     -10.156  -7.284   0.743  1.00 76.06           O
ATOM   3319  HA  PHE A 223      -8.474  -7.350   2.614  1.00 76.06           H
ATOM   3320  CB  PHE A 223      -9.986  -7.836   4.137  1.00 76.06           C
ATOM   3321 1HB  PHE A 223     -10.653  -7.226   4.746  1.00 76.06           H
ATOM   3322 2HB  PHE A 223     -10.590  -8.634   3.705  1.00 76.06           H
ATOM   3323  CG  PHE A 223      -8.919  -8.457   5.041  1.00 76.06           C
ATOM   3324  CD1 PHE A 223      -8.322  -9.626   4.684  1.00 76.06           C
ATOM   3325  HD1 PHE A 223      -8.603 -10.120   3.754  1.00 76.06           H
ATOM   3326  CD2 PHE A 223      -8.568  -7.841   6.202  1.00 76.06           C
ATOM   3327  HD2 PHE A 223      -9.047  -6.905   6.488  1.00 76.06           H
ATOM   3328  CE1 PHE A 223      -7.332 -10.203   5.523  1.00 76.06           C
ATOM   3329  HE1 PHE A 223      -6.853 -11.139   5.237  1.00 76.06           H
ATOM   3330  CE2 PHE A 223      -7.578  -8.418   7.041  1.00 76.06           C
ATOM   3331  HE2 PHE A 223      -7.297  -7.924   7.971  1.00 76.06           H
ATOM   3332  CZ  PHE A 223      -6.981  -9.586   6.683  1.00 76.06           C
ATOM   3333  HZ  PHE A 223      -6.221 -10.029   7.327  1.00 76.06           H
ATOM   3334  HN  PHE A 223      -9.872  -5.313   4.179  1.00 76.06           H
ATOM   3335  N   PHE A 224     -11.624  -6.402   2.220  1.00 79.02           N
ATOM   3336  CA  PHE A 224     -12.782  -6.554   1.356  1.00 79.02           C
ATOM   3337  C   PHE A 224     -12.610  -5.756   0.062  1.00 79.02           C
ATOM   3338  O   PHE A 224     -13.075  -6.176  -0.997  1.00 79.02           O
ATOM   3339  HA  PHE A 224     -12.871  -7.614   1.118  1.00 79.02           H
ATOM   3340  CB  PHE A 224     -13.987  -6.005   2.122  1.00 79.02           C
ATOM   3341 1HB  PHE A 224     -13.712  -5.055   2.579  1.00 79.02           H
ATOM   3342 2HB  PHE A 224     -14.791  -5.798   1.416  1.00 79.02           H
ATOM   3343  CG  PHE A 224     -14.514  -6.944   3.209  1.00 79.02           C
ATOM   3344  CD1 PHE A 224     -15.519  -7.815   2.927  1.00 79.02           C
ATOM   3345  HD1 PHE A 224     -15.950  -7.844   1.926  1.00 79.02           H
ATOM   3346  CD2 PHE A 224     -13.976  -6.908   4.458  1.00 79.02           C
ATOM   3347  HD2 PHE A 224     -13.170  -6.209   4.684  1.00 79.02           H
ATOM   3348  CE1 PHE A 224     -16.007  -8.687   3.936  1.00 79.02           C
ATOM   3349  HE1 PHE A 224     -16.814  -9.385   3.710  1.00 79.02           H
ATOM   3350  CE2 PHE A 224     -14.464  -7.779   5.467  1.00 79.02           C
ATOM   3351  HE2 PHE A 224     -14.033  -7.750   6.468  1.00 79.02           H
ATOM   3352  CZ  PHE A 224     -15.470  -8.650   5.185  1.00 79.02           C
ATOM   3353  HZ  PHE A 224     -15.845  -9.319   5.960  1.00 79.02           H
ATOM   3354  HN  PHE A 224     -11.793  -5.903   3.070  1.00 79.02           H
ATOM   3355  N   LEU A 225     -11.940  -4.620   0.189  1.00 79.71           N
ATOM   3356  CA  LEU A 225     -11.711  -3.754  -0.954  1.00 79.71           C
ATOM   3357  C   LEU A 225     -10.828  -4.481  -1.971  1.00 79.71           C
ATOM   3358  O   LEU A 225     -11.211  -4.639  -3.129  1.00 79.71           O
ATOM   3359  HA  LEU A 225     -12.679  -3.558  -1.415  1.00 79.71           H
ATOM   3360  CB  LEU A 225     -11.145  -2.406  -0.501  1.00 79.71           C
ATOM   3361 1HB  LEU A 225     -11.808  -1.994   0.259  1.00 79.71           H
ATOM   3362 2HB  LEU A 225     -10.181  -2.582  -0.023  1.00 79.71           H
ATOM   3363  CG  LEU A 225     -10.955  -1.356  -1.597  1.00 79.71           C
ATOM   3364  HG  LEU A 225     -10.498  -1.841  -2.460  1.00 79.71           H
ATOM   3365  CD1 LEU A 225     -12.302  -0.792  -2.056  1.00 79.71           C
ATOM   3366 1HD1 LEU A 225     -12.919  -1.600  -2.449  1.00 79.71           H
ATOM   3367 2HD1 LEU A 225     -12.808  -0.327  -1.210  1.00 79.71           H
ATOM   3368 3HD1 LEU A 225     -12.137  -0.048  -2.835  1.00 79.71           H
ATOM   3369  CD2 LEU A 225      -9.998  -0.253  -1.140  1.00 79.71           C
ATOM   3370 1HD2 LEU A 225     -10.403   0.235  -0.254  1.00 79.71           H
ATOM   3371 2HD2 LEU A 225      -9.028  -0.690  -0.902  1.00 79.71           H
ATOM   3372 3HD2 LEU A 225      -9.881   0.480  -1.938  1.00 79.71           H
ATOM   3373  HN  LEU A 225     -11.558  -4.290   1.052  1.00 79.71           H
ATOM   3374  N   PRO A 226      -9.636  -4.934  -1.559  1.00 75.63           N
ATOM   3375  CA  PRO A 226      -8.785  -5.732  -2.445  1.00 75.63           C
ATOM   3376  C   PRO A 226      -9.520  -6.928  -3.027  1.00 75.63           C
ATOM   3377  O   PRO A 226      -9.345  -7.258  -4.199  1.00 75.63           O
ATOM   3378  HA  PRO A 226      -8.480  -5.138  -3.307  1.00 75.63           H
ATOM   3379  CB  PRO A 226      -7.626  -6.161  -1.544  1.00 75.63           C
ATOM   3380 1HB  PRO A 226      -7.818  -7.126  -1.075  1.00 75.63           H
ATOM   3381 2HB  PRO A 226      -6.696  -6.259  -2.104  1.00 75.63           H
ATOM   3382  CG  PRO A 226      -7.546  -5.041  -0.513  1.00 75.63           C
ATOM   3383 1HG  PRO A 226      -7.022  -5.357   0.389  1.00 75.63           H
ATOM   3384 2HG  PRO A 226      -7.004  -4.177  -0.896  1.00 75.63           H
ATOM   3385  CD  PRO A 226      -9.008  -4.725  -0.242  1.00 75.63           C
ATOM   3386 1HD  PRO A 226      -9.432  -5.386   0.513  1.00 75.63           H
ATOM   3387 2HD  PRO A 226      -9.141  -3.706   0.121  1.00 75.63           H
ATOM   3388  N   PHE A 227     -10.331  -7.551  -2.185  1.00 76.86           N
ATOM   3389  CA  PHE A 227     -11.019  -8.771  -2.572  1.00 76.86           C
ATOM   3390  C   PHE A 227     -12.095  -8.484  -3.621  1.00 76.86           C
ATOM   3391  O   PHE A 227     -12.225  -9.219  -4.600  1.00 76.86           O
ATOM   3392  HA  PHE A 227     -10.272  -9.443  -2.995  1.00 76.86           H
ATOM   3393  CB  PHE A 227     -11.686  -9.327  -1.313  1.00 76.86           C
ATOM   3394 1HB  PHE A 227     -10.946  -9.380  -0.515  1.00 76.86           H
ATOM   3395 2HB  PHE A 227     -12.459  -8.631  -0.986  1.00 76.86           H
ATOM   3396  CG  PHE A 227     -12.313 -10.711  -1.500  1.00 76.86           C
ATOM   3397  CD1 PHE A 227     -13.652 -10.829  -1.705  1.00 76.86           C
ATOM   3398  HD1 PHE A 227     -14.279  -9.938  -1.736  1.00 76.86           H
ATOM   3399  CD2 PHE A 227     -11.530 -11.822  -1.462  1.00 76.86           C
ATOM   3400  HD2 PHE A 227     -10.457 -11.728  -1.298  1.00 76.86           H
ATOM   3401  CE1 PHE A 227     -14.233 -12.112  -1.879  1.00 76.86           C
ATOM   3402  HE1 PHE A 227     -15.307 -12.207  -2.043  1.00 76.86           H
ATOM   3403  CE2 PHE A 227     -12.112 -13.106  -1.636  1.00 76.86           C
ATOM   3404  HE2 PHE A 227     -11.485 -13.997  -1.605  1.00 76.86           H
ATOM   3405  CZ  PHE A 227     -13.451 -13.224  -1.841  1.00 76.86           C
ATOM   3406  HZ  PHE A 227     -13.897 -14.210  -1.974  1.00 76.86           H
ATOM   3407  HN  PHE A 227     -10.521  -7.236  -1.255  1.00 76.86           H
ATOM   3408  N   VAL A 228     -12.840  -7.415  -3.382  1.00 79.82           N
ATOM   3409  CA  VAL A 228     -13.849  -6.977  -4.332  1.00 79.82           C
ATOM   3410  C   VAL A 228     -13.180  -6.667  -5.672  1.00 79.82           C
ATOM   3411  O   VAL A 228     -13.682  -7.058  -6.725  1.00 79.82           O
ATOM   3412  HA  VAL A 228     -14.548  -7.802  -4.471  1.00 79.82           H
ATOM   3413  CB  VAL A 228     -14.624  -5.789  -3.761  1.00 79.82           C
ATOM   3414  HB  VAL A 228     -13.900  -5.051  -3.414  1.00 79.82           H
ATOM   3415  CG1 VAL A 228     -15.488  -5.130  -4.838  1.00 79.82           C
ATOM   3416 1HG1 VAL A 228     -14.851  -4.774  -5.648  1.00 79.82           H
ATOM   3417 2HG1 VAL A 228     -16.200  -5.857  -5.228  1.00 79.82           H
ATOM   3418 3HG1 VAL A 228     -16.029  -4.288  -4.405  1.00 79.82           H
ATOM   3419  CG2 VAL A 228     -15.473  -6.213  -2.561  1.00 79.82           C
ATOM   3420 1HG2 VAL A 228     -16.185  -6.978  -2.872  1.00 79.82           H
ATOM   3421 2HG2 VAL A 228     -14.826  -6.615  -1.781  1.00 79.82           H
ATOM   3422 3HG2 VAL A 228     -16.014  -5.350  -2.174  1.00 79.82           H
ATOM   3423  HN  VAL A 228     -12.762  -6.852  -2.559  1.00 79.82           H
ATOM   3424  N   VAL A 229     -12.059  -5.966  -5.590  1.00 75.55           N
ATOM   3425  CA  VAL A 229     -11.309  -5.611  -6.783  1.00 75.55           C
ATOM   3426  C   VAL A 229     -10.864  -6.888  -7.499  1.00 75.55           C
ATOM   3427  O   VAL A 229     -11.006  -7.003  -8.716  1.00 75.55           O
ATOM   3428  HA  VAL A 229     -11.978  -5.056  -7.439  1.00 75.55           H
ATOM   3429  CB  VAL A 229     -10.140  -4.696  -6.413  1.00 75.55           C
ATOM   3430  HB  VAL A 229      -9.601  -5.158  -5.586  1.00 75.55           H
ATOM   3431  CG1 VAL A 229      -9.167  -4.549  -7.584  1.00 75.55           C
ATOM   3432 1HG1 VAL A 229      -8.772  -5.529  -7.853  1.00 75.55           H
ATOM   3433 2HG1 VAL A 229      -9.689  -4.121  -8.440  1.00 75.55           H
ATOM   3434 3HG1 VAL A 229      -8.346  -3.893  -7.294  1.00 75.55           H
ATOM   3435  CG2 VAL A 229     -10.642  -3.329  -5.943  1.00 75.55           C
ATOM   3436 1HG2 VAL A 229     -11.216  -2.858  -6.741  1.00 75.55           H
ATOM   3437 2HG2 VAL A 229     -11.277  -3.457  -5.066  1.00 75.55           H
ATOM   3438 3HG2 VAL A 229      -9.791  -2.698  -5.686  1.00 75.55           H
ATOM   3439  HN  VAL A 229     -11.663  -5.644  -4.730  1.00 75.55           H
ATOM   3440  N   MET A 230     -10.335  -7.816  -6.715  1.00 76.71           N
ATOM   3441  CA  MET A 230      -9.868  -9.079  -7.259  1.00 76.71           C
ATOM   3442  C   MET A 230     -10.973  -9.775  -8.056  1.00 76.71           C
ATOM   3443  O   MET A 230     -10.779 -10.122  -9.220  1.00 76.71           O
ATOM   3444  HA  MET A 230      -9.039  -8.824  -7.921  1.00 76.71           H
ATOM   3445  CB  MET A 230      -9.409  -9.989  -6.118  1.00 76.71           C
ATOM   3446 1HB  MET A 230     -10.014  -9.798  -5.231  1.00 76.71           H
ATOM   3447 2HB  MET A 230      -9.568 -11.031  -6.393  1.00 76.71           H
ATOM   3448  CG  MET A 230      -7.932  -9.760  -5.794  1.00 76.71           C
ATOM   3449 1HG  MET A 230      -7.347  -9.747  -6.713  1.00 76.71           H
ATOM   3450 2HG  MET A 230      -7.801  -8.787  -5.320  1.00 76.71           H
ATOM   3451  SD  MET A 230      -7.337 -11.049  -4.711  1.00 76.71           S
ATOM   3452  CE  MET A 230      -7.839 -10.384  -3.133  1.00 76.71           C
ATOM   3453 1HE  MET A 230      -7.360  -9.418  -2.976  1.00 76.71           H
ATOM   3454 2HE  MET A 230      -8.922 -10.258  -3.119  1.00 76.71           H
ATOM   3455 3HE  MET A 230      -7.543 -11.069  -2.339  1.00 76.71           H
ATOM   3456  HN  MET A 230     -10.225  -7.715  -5.726  1.00 76.71           H
ATOM   3457  N   ALA A 231     -12.107  -9.960  -7.396  1.00 79.46           N
ATOM   3458  CA  ALA A 231     -13.202 -10.711  -7.986  1.00 79.46           C
ATOM   3459  C   ALA A 231     -13.614 -10.054  -9.304  1.00 79.46           C
ATOM   3460  O   ALA A 231     -13.762 -10.731 -10.320  1.00 79.46           O
ATOM   3461  HA  ALA A 231     -12.841 -11.719  -8.190  1.00 79.46           H
ATOM   3462  CB  ALA A 231     -14.359 -10.795  -6.989  1.00 79.46           C
ATOM   3463 1HB  ALA A 231     -14.022 -11.296  -6.081  1.00 79.46           H
ATOM   3464 2HB  ALA A 231     -14.700  -9.789  -6.743  1.00 79.46           H
ATOM   3465 3HB  ALA A 231     -15.180 -11.358  -7.431  1.00 79.46           H
ATOM   3466  HN  ALA A 231     -12.283  -9.607  -6.477  1.00 79.46           H
ATOM   3467  N   CYS A 232     -13.788  -8.742  -9.245  1.00 79.15           N
ATOM   3468  CA  CYS A 232     -14.180  -7.985 -10.422  1.00 79.15           C
ATOM   3469  C   CYS A 232     -13.126  -8.208 -11.509  1.00 79.15           C
ATOM   3470  O   CYS A 232     -13.464  -8.439 -12.669  1.00 79.15           O
ATOM   3471  HA  CYS A 232     -15.148  -8.374 -10.737  1.00 79.15           H
ATOM   3472  CB  CYS A 232     -14.366  -6.500 -10.104  1.00 79.15           C
ATOM   3473 1HB  CYS A 232     -13.475  -6.111  -9.611  1.00 79.15           H
ATOM   3474 2HB  CYS A 232     -14.492  -5.935 -11.027  1.00 79.15           H
ATOM   3475  SG  CYS A 232     -15.827  -6.270  -9.026  1.00 79.15           S
ATOM   3476  HG  CYS A 232     -15.201  -6.539  -7.884  1.00 79.15           H
ATOM   3477  HN  CYS A 232     -13.666  -8.198  -8.415  1.00 79.15           H
ATOM   3478  N   CYS A 233     -11.870  -8.130 -11.095  1.00 74.74           N
ATOM   3479  CA  CYS A 233     -10.765  -8.229 -12.034  1.00 74.74           C
ATOM   3480  C   CYS A 233     -10.867  -9.575 -12.755  1.00 74.74           C
ATOM   3481  O   CYS A 233     -10.826  -9.630 -13.983  1.00 74.74           O
ATOM   3482  HA  CYS A 233     -10.877  -7.404 -12.737  1.00 74.74           H
ATOM   3483  CB  CYS A 233      -9.414  -8.056 -11.338  1.00 74.74           C
ATOM   3484 1HB  CYS A 233      -9.349  -8.723 -10.478  1.00 74.74           H
ATOM   3485 2HB  CYS A 233      -8.607  -8.332 -12.017  1.00 74.74           H
ATOM   3486  SG  CYS A 233      -9.207  -6.320 -10.797  1.00 74.74           S
ATOM   3487  HG  CYS A 233     -10.254  -6.304  -9.976  1.00 74.74           H
ATOM   3488  HN  CYS A 233     -11.602  -8.002 -10.140  1.00 74.74           H
ATOM   3489  N   TYR A 234     -10.997 -10.627 -11.960  1.00 74.74           N
ATOM   3490  CA  TYR A 234     -10.995 -11.977 -12.499  1.00 74.74           C
ATOM   3491  C   TYR A 234     -12.247 -12.232 -13.341  1.00 74.74           C
ATOM   3492  O   TYR A 234     -12.171 -12.853 -14.400  1.00 74.74           O
ATOM   3493  HA  TYR A 234     -10.114 -12.086 -13.131  1.00 74.74           H
ATOM   3494  CB  TYR A 234     -11.008 -12.914 -11.290  1.00 74.74           C
ATOM   3495 1HB  TYR A 234     -11.662 -12.496 -10.526  1.00 74.74           H
ATOM   3496 2HB  TYR A 234     -11.437 -13.870 -11.589  1.00 74.74           H
ATOM   3497  CG  TYR A 234      -9.627 -13.160 -10.679  1.00 74.74           C
ATOM   3498  CD1 TYR A 234      -8.629 -13.735 -11.440  1.00 74.74           C
ATOM   3499  HD1 TYR A 234      -8.824 -14.013 -12.475  1.00 74.74           H
ATOM   3500  CD2 TYR A 234      -9.380 -12.808  -9.368  1.00 74.74           C
ATOM   3501  HD2 TYR A 234     -10.168 -12.354  -8.768  1.00 74.74           H
ATOM   3502  CE1 TYR A 234      -7.329 -13.967 -10.865  1.00 74.74           C
ATOM   3503  HE1 TYR A 234      -6.532 -14.420 -11.454  1.00 74.74           H
ATOM   3504  CE2 TYR A 234      -8.080 -13.039  -8.793  1.00 74.74           C
ATOM   3505  HE2 TYR A 234      -7.871 -12.766  -7.759  1.00 74.74           H
ATOM   3506  CZ  TYR A 234      -7.119 -13.607  -9.570  1.00 74.74           C
ATOM   3507  OH  TYR A 234      -5.891 -13.826  -9.027  1.00 74.74           O
ATOM   3508  HH  TYR A 234      -5.250 -14.116  -9.737  1.00 74.74           H
ATOM   3509  HN  TYR A 234     -11.102 -10.569 -10.968  1.00 74.74           H
ATOM   3510  N   THR A 235     -13.370 -11.741 -12.838  1.00 80.86           N
ATOM   3511  CA  THR A 235     -14.623 -11.838 -13.567  1.00 80.86           C
ATOM   3512  C   THR A 235     -14.481 -11.212 -14.956  1.00 80.86           C
ATOM   3513  O   THR A 235     -14.923 -11.788 -15.949  1.00 80.86           O
ATOM   3514  HA  THR A 235     -14.854 -12.893 -13.715  1.00 80.86           H
ATOM   3515  CB  THR A 235     -15.717 -11.190 -12.717  1.00 80.86           C
ATOM   3516  HB  THR A 235     -15.519 -10.128 -12.572  1.00 80.86           H
ATOM   3517  OG1 THR A 235     -15.746 -11.978 -11.530  1.00 80.86           O
ATOM   3518  HG1 THR A 235     -15.172 -11.558 -10.827  1.00 80.86           H
ATOM   3519  CG2 THR A 235     -17.112 -11.372 -13.319  1.00 80.86           C
ATOM   3520 1HG2 THR A 235     -17.336 -12.435 -13.401  1.00 80.86           H
ATOM   3521 2HG2 THR A 235     -17.142 -10.917 -14.309  1.00 80.86           H
ATOM   3522 3HG2 THR A 235     -17.850 -10.893 -12.676  1.00 80.86           H
ATOM   3523  HN  THR A 235     -13.432 -11.284 -11.950  1.00 80.86           H
ATOM   3524  N   ILE A 236     -13.863 -10.040 -14.981  1.00 77.47           N
ATOM   3525  CA  ILE A 236     -13.609  -9.355 -16.237  1.00 77.47           C
ATOM   3526  C   ILE A 236     -12.714 -10.229 -17.118  1.00 77.47           C
ATOM   3527  O   ILE A 236     -12.976 -10.390 -18.309  1.00 77.47           O
ATOM   3528  HA  ILE A 236     -14.568  -9.227 -16.739  1.00 77.47           H
ATOM   3529  CB  ILE A 236     -13.043  -7.957 -15.980  1.00 77.47           C
ATOM   3530  HB  ILE A 236     -12.430  -7.997 -15.079  1.00 77.47           H
ATOM   3531  CG1 ILE A 236     -14.164  -6.950 -15.718  1.00 77.47           C
ATOM   3532 1HG1 ILE A 236     -14.716  -6.767 -16.641  1.00 77.47           H
ATOM   3533 2HG1 ILE A 236     -14.872  -7.367 -15.001  1.00 77.47           H
ATOM   3534  CG2 ILE A 236     -12.132  -7.515 -17.127  1.00 77.47           C
ATOM   3535 1HG2 ILE A 236     -11.302  -8.216 -17.223  1.00 77.47           H
ATOM   3536 2HG2 ILE A 236     -12.701  -7.496 -18.056  1.00 77.47           H
ATOM   3537 3HG2 ILE A 236     -11.742  -6.519 -16.919  1.00 77.47           H
ATOM   3538  CD1 ILE A 236     -13.604  -5.631 -15.183  1.00 77.47           C
ATOM   3539 1HD1 ILE A 236     -13.074  -5.815 -14.248  1.00 77.47           H
ATOM   3540 2HD1 ILE A 236     -12.915  -5.206 -15.913  1.00 77.47           H
ATOM   3541 3HD1 ILE A 236     -14.422  -4.934 -15.006  1.00 77.47           H
ATOM   3542  HN  ILE A 236     -13.539  -9.561 -14.166  1.00 77.47           H
ATOM   3543  N   ILE A 237     -11.675 -10.770 -16.498  1.00 73.54           N
ATOM   3544  CA  ILE A 237     -10.675 -11.526 -17.233  1.00 73.54           C
ATOM   3545  C   ILE A 237     -11.342 -12.729 -17.903  1.00 73.54           C
ATOM   3546  O   ILE A 237     -11.113 -12.993 -19.082  1.00 73.54           O
ATOM   3547  HA  ILE A 237     -10.279 -10.873 -18.011  1.00 73.54           H
ATOM   3548  CB  ILE A 237      -9.507 -11.900 -16.318  1.00 73.54           C
ATOM   3549  HB  ILE A 237      -9.915 -12.250 -15.370  1.00 73.54           H
ATOM   3550  CG1 ILE A 237      -8.637 -10.679 -16.013  1.00 73.54           C
ATOM   3551 1HG1 ILE A 237      -8.134 -10.350 -16.922  1.00 73.54           H
ATOM   3552 2HG1 ILE A 237      -9.266  -9.854 -15.680  1.00 73.54           H
ATOM   3553  CG2 ILE A 237      -8.693 -13.051 -16.913  1.00 73.54           C
ATOM   3554 1HG2 ILE A 237      -9.333 -13.924 -17.036  1.00 73.54           H
ATOM   3555 2HG2 ILE A 237      -8.295 -12.751 -17.882  1.00 73.54           H
ATOM   3556 3HG2 ILE A 237      -7.869 -13.297 -16.242  1.00 73.54           H
ATOM   3557  CD1 ILE A 237      -7.599 -11.002 -14.936  1.00 73.54           C
ATOM   3558 1HD1 ILE A 237      -8.107 -11.307 -14.021  1.00 73.54           H
ATOM   3559 2HD1 ILE A 237      -6.956 -11.812 -15.282  1.00 73.54           H
ATOM   3560 3HD1 ILE A 237      -6.994 -10.117 -14.738  1.00 73.54           H
ATOM   3561  HN  ILE A 237     -11.513 -10.699 -15.514  1.00 73.54           H
ATOM   3562  N   ILE A 238     -12.154 -13.426 -17.122  1.00 74.91           N
ATOM   3563  CA  ILE A 238     -12.812 -14.627 -17.608  1.00 74.91           C
ATOM   3564  C   ILE A 238     -13.660 -14.278 -18.833  1.00 74.91           C
ATOM   3565  O   ILE A 238     -13.583 -14.953 -19.859  1.00 74.91           O
ATOM   3566  HA  ILE A 238     -12.033 -15.325 -17.915  1.00 74.91           H
ATOM   3567  CB  ILE A 238     -13.603 -15.297 -16.484  1.00 74.91           C
ATOM   3568  HB  ILE A 238     -14.200 -14.534 -15.984  1.00 74.91           H
ATOM   3569  CG1 ILE A 238     -12.665 -15.895 -15.434  1.00 74.91           C
ATOM   3570 1HG1 ILE A 238     -12.210 -16.806 -15.825  1.00 74.91           H
ATOM   3571 2HG1 ILE A 238     -11.853 -15.198 -15.227  1.00 74.91           H
ATOM   3572  CG2 ILE A 238     -14.576 -16.337 -17.042  1.00 74.91           C
ATOM   3573 1HG2 ILE A 238     -15.277 -15.851 -17.721  1.00 74.91           H
ATOM   3574 2HG2 ILE A 238     -14.019 -17.103 -17.582  1.00 74.91           H
ATOM   3575 3HG2 ILE A 238     -15.126 -16.798 -16.222  1.00 74.91           H
ATOM   3576  CD1 ILE A 238     -13.418 -16.209 -14.140  1.00 74.91           C
ATOM   3577 1HD1 ILE A 238     -13.851 -15.292 -13.740  1.00 74.91           H
ATOM   3578 2HD1 ILE A 238     -14.213 -16.926 -14.347  1.00 74.91           H
ATOM   3579 3HD1 ILE A 238     -12.727 -16.634 -13.411  1.00 74.91           H
ATOM   3580  HN  ILE A 238     -12.364 -13.183 -16.175  1.00 74.91           H
ATOM   3581  N   HIS A 239     -14.449 -13.224 -18.686  1.00 78.82           N
ATOM   3582  CA  HIS A 239     -15.308 -12.775 -19.769  1.00 78.82           C
ATOM   3583  C   HIS A 239     -14.458 -12.457 -21.001  1.00 78.82           C
ATOM   3584  O   HIS A 239     -14.847 -12.767 -22.125  1.00 78.82           O
ATOM   3585  HA  HIS A 239     -15.975 -13.605 -20.003  1.00 78.82           H
ATOM   3586  CB  HIS A 239     -16.172 -11.593 -19.323  1.00 78.82           C
ATOM   3587 1HB  HIS A 239     -15.620 -11.011 -18.586  1.00 78.82           H
ATOM   3588 2HB  HIS A 239     -16.346 -10.941 -20.179  1.00 78.82           H
ATOM   3589  CG  HIS A 239     -17.503 -11.994 -18.734  1.00 78.82           C
ATOM   3590  ND1 HIS A 239     -18.574 -12.403 -19.510  1.00 78.82           N
ATOM   3591  HD1 HIS A 239     -18.580 -12.474 -20.507  1.00 78.82           H
ATOM   3592  CD2 HIS A 239     -17.925 -12.044 -17.438  1.00 78.82           C
ATOM   3593  HD2 HIS A 239     -17.328 -11.786 -16.563  1.00 78.82           H
ATOM   3594  CE1 HIS A 239     -19.589 -12.683 -18.706  1.00 78.82           C
ATOM   3595  HE1 HIS A 239     -20.575 -13.031 -19.016  1.00 78.82           H
ATOM   3596  NE2 HIS A 239     -19.185 -12.460 -17.422  1.00 78.82           N
ATOM   3597  HN  HIS A 239     -14.507 -12.681 -17.848  1.00 78.82           H
ATOM   3598  N   THR A 240     -13.312 -11.842 -20.746  1.00 74.17           N
ATOM   3599  CA  THR A 240     -12.422 -11.442 -21.823  1.00 74.17           C
ATOM   3600  C   THR A 240     -11.910 -12.671 -22.577  1.00 74.17           C
ATOM   3601  O   THR A 240     -11.905 -12.691 -23.807  1.00 74.17           O
ATOM   3602  HA  THR A 240     -12.992 -10.844 -22.535  1.00 74.17           H
ATOM   3603  CB  THR A 240     -11.304 -10.589 -21.220  1.00 74.17           C
ATOM   3604  HB  THR A 240     -10.665 -11.188 -20.571  1.00 74.17           H
ATOM   3605  OG1 THR A 240     -11.991  -9.514 -20.585  1.00 74.17           O
ATOM   3606  HG1 THR A 240     -12.032  -9.670 -19.598  1.00 74.17           H
ATOM   3607  CG2 THR A 240     -10.448  -9.905 -22.288  1.00 74.17           C
ATOM   3608 1HG2 THR A 240     -11.077  -9.254 -22.896  1.00 74.17           H
ATOM   3609 2HG2 THR A 240      -9.988 -10.662 -22.924  1.00 74.17           H
ATOM   3610 3HG2 THR A 240      -9.670  -9.313 -21.807  1.00 74.17           H
ATOM   3611  HN  THR A 240     -12.989 -11.619 -19.826  1.00 74.17           H
ATOM   3612  N   LEU A 241     -11.492 -13.665 -21.808  1.00 74.07           N
ATOM   3613  CA  LEU A 241     -10.914 -14.866 -22.386  1.00 74.07           C
ATOM   3614  C   LEU A 241     -11.953 -15.550 -23.277  1.00 74.07           C
ATOM   3615  O   LEU A 241     -11.623 -16.051 -24.350  1.00 74.07           O
ATOM   3616  HA  LEU A 241     -10.075 -14.557 -23.010  1.00 74.07           H
ATOM   3617  CB  LEU A 241     -10.353 -15.773 -21.289  1.00 74.07           C
ATOM   3618 1HB  LEU A 241     -11.097 -15.854 -20.497  1.00 74.07           H
ATOM   3619 2HB  LEU A 241     -10.218 -16.772 -21.704  1.00 74.07           H
ATOM   3620  CG  LEU A 241      -9.029 -15.328 -20.663  1.00 74.07           C
ATOM   3621  HG  LEU A 241      -9.123 -14.281 -20.374  1.00 74.07           H
ATOM   3622  CD1 LEU A 241      -8.730 -16.123 -19.391  1.00 74.07           C
ATOM   3623 1HD1 LEU A 241      -9.529 -15.965 -18.667  1.00 74.07           H
ATOM   3624 2HD1 LEU A 241      -8.663 -17.184 -19.632  1.00 74.07           H
ATOM   3625 3HD1 LEU A 241      -7.783 -15.787 -18.967  1.00 74.07           H
ATOM   3626  CD2 LEU A 241      -7.887 -15.417 -21.677  1.00 74.07           C
ATOM   3627 1HD2 LEU A 241      -7.783 -16.447 -22.019  1.00 74.07           H
ATOM   3628 2HD2 LEU A 241      -8.105 -14.772 -22.528  1.00 74.07           H
ATOM   3629 3HD2 LEU A 241      -6.958 -15.095 -21.206  1.00 74.07           H
ATOM   3630  HN  LEU A 241     -11.544 -13.660 -20.809  1.00 74.07           H
ATOM   3631  N   ILE A 242     -13.189 -15.549 -22.798  1.00 74.82           N
ATOM   3632  CA  ILE A 242     -14.270 -16.202 -23.515  1.00 74.82           C
ATOM   3633  C   ILE A 242     -14.477 -15.506 -24.862  1.00 74.82           C
ATOM   3634  O   ILE A 242     -14.742 -16.161 -25.869  1.00 74.82           O
ATOM   3635  HA  ILE A 242     -13.964 -17.231 -23.702  1.00 74.82           H
ATOM   3636  CB  ILE A 242     -15.532 -16.255 -22.651  1.00 74.82           C
ATOM   3637  HB  ILE A 242     -15.729 -15.252 -22.273  1.00 74.82           H
ATOM   3638  CG1 ILE A 242     -15.327 -17.164 -21.437  1.00 74.82           C
ATOM   3639 1HG1 ILE A 242     -15.314 -18.206 -21.757  1.00 74.82           H
ATOM   3640 2HG1 ILE A 242     -14.357 -16.957 -20.984  1.00 74.82           H
ATOM   3641  CG2 ILE A 242     -16.748 -16.672 -23.481  1.00 74.82           C
ATOM   3642 1HG2 ILE A 242     -16.904 -15.952 -24.284  1.00 74.82           H
ATOM   3643 2HG2 ILE A 242     -16.575 -17.660 -23.908  1.00 74.82           H
ATOM   3644 3HG2 ILE A 242     -17.630 -16.702 -22.842  1.00 74.82           H
ATOM   3645  CD1 ILE A 242     -16.435 -16.955 -20.403  1.00 74.82           C
ATOM   3646 1HD1 ILE A 242     -16.429 -15.918 -20.068  1.00 74.82           H
ATOM   3647 2HD1 ILE A 242     -17.400 -17.186 -20.854  1.00 74.82           H
ATOM   3648 3HD1 ILE A 242     -16.265 -17.613 -19.551  1.00 74.82           H
ATOM   3649  HN  ILE A 242     -13.455 -15.113 -21.938  1.00 74.82           H
ATOM   3650  N   GLN A 243     -14.346 -14.188 -24.837  1.00 70.54           N
ATOM   3651  CA  GLN A 243     -14.572 -13.390 -26.031  1.00 70.54           C
ATOM   3652  C   GLN A 243     -13.314 -13.368 -26.901  1.00 70.54           C
ATOM   3653  O   GLN A 243     -13.369 -12.986 -28.068  1.00 70.54           O
ATOM   3654  HA  GLN A 243     -15.382 -13.890 -26.564  1.00 70.54           H
ATOM   3655  CB  GLN A 243     -15.012 -11.971 -25.667  1.00 70.54           C
ATOM   3656 1HB  GLN A 243     -14.301 -11.535 -24.965  1.00 70.54           H
ATOM   3657 2HB  GLN A 243     -15.005 -11.344 -26.559  1.00 70.54           H
ATOM   3658  CG  GLN A 243     -16.412 -11.972 -25.049  1.00 70.54           C
ATOM   3659 1HG  GLN A 243     -17.108 -12.480 -25.717  1.00 70.54           H
ATOM   3660 2HG  GLN A 243     -16.400 -12.533 -24.114  1.00 70.54           H
ATOM   3661  CD  GLN A 243     -16.897 -10.545 -24.788  1.00 70.54           C
ATOM   3662  OE1 GLN A 243     -16.184  -9.574 -24.982  1.00 70.54           O
ATOM   3663  NE2 GLN A 243     -18.146 -10.472 -24.338  1.00 70.54           N
ATOM   3664 1HE2 GLN A 243     -18.678 -11.308 -24.200  1.00 70.54           H
ATOM   3665 2HE2 GLN A 243     -18.554  -9.581 -24.137  1.00 70.54           H
ATOM   3666  HN  GLN A 243     -14.092 -13.666 -24.023  1.00 70.54           H
ATOM   3667  N   ALA A 244     -12.209 -13.783 -26.298  1.00 64.73           N
ATOM   3668  CA  ALA A 244     -10.914 -13.664 -26.945  1.00 64.73           C
ATOM   3669  C   ALA A 244     -10.772 -14.764 -28.000  1.00 64.73           C
ATOM   3670  O   ALA A 244     -10.263 -15.845 -27.710  1.00 64.73           O
ATOM   3671  HA  ALA A 244     -10.877 -12.693 -27.438  1.00 64.73           H
ATOM   3672  CB  ALA A 244      -9.808 -13.723 -25.889  1.00 64.73           C
ATOM   3673 1HB  ALA A 244      -9.937 -12.904 -25.182  1.00 64.73           H
ATOM   3674 2HB  ALA A 244      -9.863 -14.674 -25.359  1.00 64.73           H
ATOM   3675 3HB  ALA A 244      -8.836 -13.634 -26.375  1.00 64.73           H
ATOM   3676  HN  ALA A 244     -12.190 -14.194 -25.386  1.00 64.73           H
ATOM   3677  N   LYS A 245     -11.232 -14.449 -29.202  1.00 60.27           N
ATOM   3678  CA  LYS A 245     -11.112 -15.376 -30.315  1.00 60.27           C
ATOM   3679  C   LYS A 245      -9.631 -15.614 -30.616  1.00 60.27           C
ATOM   3680  O   LYS A 245      -9.266 -16.649 -31.172  1.00 60.27           O
ATOM   3681  HA  LYS A 245     -11.557 -16.320 -30.004  1.00 60.27           H
ATOM   3682  CB  LYS A 245     -11.911 -14.873 -31.519  1.00 60.27           C
ATOM   3683 1HB  LYS A 245     -11.671 -13.827 -31.709  1.00 60.27           H
ATOM   3684 2HB  LYS A 245     -11.624 -15.432 -32.410  1.00 60.27           H
ATOM   3685  CG  LYS A 245     -13.415 -15.022 -31.279  1.00 60.27           C
ATOM   3686 1HG  LYS A 245     -13.625 -16.010 -30.872  1.00 60.27           H
ATOM   3687 2HG  LYS A 245     -13.742 -14.294 -30.537  1.00 60.27           H
ATOM   3688  CD  LYS A 245     -14.199 -14.822 -32.578  1.00 60.27           C
ATOM   3689 1HD  LYS A 245     -14.063 -13.802 -32.936  1.00 60.27           H
ATOM   3690 2HD  LYS A 245     -13.808 -15.485 -33.349  1.00 60.27           H
ATOM   3691  CE  LYS A 245     -15.689 -15.100 -32.367  1.00 60.27           C
ATOM   3692 1HE  LYS A 245     -15.819 -16.062 -31.871  1.00 60.27           H
ATOM   3693 2HE  LYS A 245     -16.117 -14.342 -31.710  1.00 60.27           H
ATOM   3694  NZ  LYS A 245     -16.404 -15.103 -33.663  1.00 60.27           N
ATOM   3695 1HZ  LYS A 245     -17.393 -15.261 -33.502  1.00 60.27           H
ATOM   3696 2HZ  LYS A 245     -16.275 -14.209 -34.122  1.00 60.27           H
ATOM   3697 3HZ  LYS A 245     -16.035 -15.842 -34.251  1.00 60.27           H
ATOM   3698  HN  LYS A 245     -11.679 -13.582 -29.420  1.00 60.27           H
ATOM   3699  N   LYS A 246      -8.818 -14.640 -30.236  1.00 57.94           N
ATOM   3700  CA  LYS A 246      -7.426 -14.620 -30.654  1.00 57.94           C
ATOM   3701  C   LYS A 246      -6.531 -14.907 -29.447  1.00 57.94           C
ATOM   3702  O   LYS A 246      -6.681 -14.286 -28.396  1.00 57.94           O
ATOM   3703  HA  LYS A 246      -7.292 -15.420 -31.382  1.00 57.94           H
ATOM   3704  CB  LYS A 246      -7.099 -13.304 -31.363  1.00 57.94           C
ATOM   3705 1HB  LYS A 246      -7.530 -12.470 -30.808  1.00 57.94           H
ATOM   3706 2HB  LYS A 246      -6.020 -13.153 -31.377  1.00 57.94           H
ATOM   3707  CG  LYS A 246      -7.638 -13.304 -32.795  1.00 57.94           C
ATOM   3708 1HG  LYS A 246      -7.436 -14.268 -33.263  1.00 57.94           H
ATOM   3709 2HG  LYS A 246      -8.720 -13.177 -32.780  1.00 57.94           H
ATOM   3710  CD  LYS A 246      -6.999 -12.186 -33.621  1.00 57.94           C
ATOM   3711 1HD  LYS A 246      -7.274 -11.217 -33.204  1.00 57.94           H
ATOM   3712 2HD  LYS A 246      -5.913 -12.261 -33.563  1.00 57.94           H
ATOM   3713  CE  LYS A 246      -7.443 -12.262 -35.083  1.00 57.94           C
ATOM   3714 1HE  LYS A 246      -7.328 -13.282 -35.452  1.00 57.94           H
ATOM   3715 2HE  LYS A 246      -8.501 -12.012 -35.162  1.00 57.94           H
ATOM   3716  NZ  LYS A 246      -6.645 -11.335 -35.916  1.00 57.94           N
ATOM   3717 1HZ  LYS A 246      -6.972 -11.376 -36.875  1.00 57.94           H
ATOM   3718 2HZ  LYS A 246      -6.748 -10.390 -35.564  1.00 57.94           H
ATOM   3719 3HZ  LYS A 246      -5.668 -11.604 -35.881  1.00 57.94           H
ATOM   3720  HN  LYS A 246      -9.095 -13.875 -29.654  1.00 57.94           H
ATOM   3721  N   SER A 247      -5.620 -15.850 -29.638  1.00 56.45           N
ATOM   3722  CA  SER A 247      -4.797 -16.329 -28.540  1.00 56.45           C
ATOM   3723  C   SER A 247      -3.995 -15.171 -27.943  1.00 56.45           C
ATOM   3724  O   SER A 247      -3.758 -15.132 -26.737  1.00 56.45           O
ATOM   3725  HA  SER A 247      -5.498 -16.727 -27.806  1.00 56.45           H
ATOM   3726  CB  SER A 247      -3.857 -17.444 -29.002  1.00 56.45           C
ATOM   3727 1HB  SER A 247      -3.506 -18.004 -28.136  1.00 56.45           H
ATOM   3728 2HB  SER A 247      -4.405 -18.143 -29.633  1.00 56.45           H
ATOM   3729  OG  SER A 247      -2.738 -16.934 -29.722  1.00 56.45           O
ATOM   3730  HG  SER A 247      -2.153 -17.687 -30.025  1.00 56.45           H
ATOM   3731  HN  SER A 247      -5.440 -16.283 -30.521  1.00 56.45           H
ATOM   3732  N   SER A 248      -3.599 -14.256 -28.816  1.00 57.17           N
ATOM   3733  CA  SER A 248      -2.621 -13.245 -28.449  1.00 57.17           C
ATOM   3734  C   SER A 248      -3.095 -12.485 -27.209  1.00 57.17           C
ATOM   3735  O   SER A 248      -2.305 -11.811 -26.550  1.00 57.17           O
ATOM   3736  HA  SER A 248      -1.705 -13.795 -28.234  1.00 57.17           H
ATOM   3737  CB  SER A 248      -2.373 -12.274 -29.605  1.00 57.17           C
ATOM   3738 1HB  SER A 248      -1.565 -11.593 -29.338  1.00 57.17           H
ATOM   3739 2HB  SER A 248      -2.044 -12.830 -30.482  1.00 57.17           H
ATOM   3740  OG  SER A 248      -3.539 -11.521 -29.929  1.00 57.17           O
ATOM   3741  HG  SER A 248      -3.341 -10.891 -30.680  1.00 57.17           H
ATOM   3742  HN  SER A 248      -3.933 -14.198 -29.757  1.00 57.17           H
ATOM   3743  N   LYS A 249      -4.383 -12.618 -26.928  1.00 61.66           N
ATOM   3744  CA  LYS A 249      -4.987 -11.894 -25.823  1.00 61.66           C
ATOM   3745  C   LYS A 249      -4.480 -12.473 -24.501  1.00 61.66           C
ATOM   3746  O   LYS A 249      -4.507 -11.799 -23.473  1.00 61.66           O
ATOM   3747  HA  LYS A 249      -4.660 -10.857 -25.894  1.00 61.66           H
ATOM   3748  CB  LYS A 249      -6.512 -11.897 -25.950  1.00 61.66           C
ATOM   3749 1HB  LYS A 249      -6.869 -12.919 -26.071  1.00 61.66           H
ATOM   3750 2HB  LYS A 249      -6.958 -11.510 -25.034  1.00 61.66           H
ATOM   3751  CG  LYS A 249      -6.964 -11.049 -27.141  1.00 61.66           C
ATOM   3752 1HG  LYS A 249      -6.674 -10.010 -26.984  1.00 61.66           H
ATOM   3753 2HG  LYS A 249      -6.459 -11.388 -28.046  1.00 61.66           H
ATOM   3754  CD  LYS A 249      -8.480 -11.138 -27.333  1.00 61.66           C
ATOM   3755 1HD  LYS A 249      -8.750 -12.141 -27.661  1.00 61.66           H
ATOM   3756 2HD  LYS A 249      -8.981 -10.968 -26.380  1.00 61.66           H
ATOM   3757  CE  LYS A 249      -8.963 -10.111 -28.360  1.00 61.66           C
ATOM   3758 1HE  LYS A 249      -8.405  -9.182 -28.245  1.00 61.66           H
ATOM   3759 2HE  LYS A 249      -8.769 -10.478 -29.368  1.00 61.66           H
ATOM   3760  NZ  LYS A 249     -10.410  -9.851 -28.191  1.00 61.66           N
ATOM   3761 1HZ  LYS A 249     -10.628  -8.920 -28.527  1.00 61.66           H
ATOM   3762 2HZ  LYS A 249     -10.941 -10.534 -28.721  1.00 61.66           H
ATOM   3763 3HZ  LYS A 249     -10.654  -9.922 -27.209  1.00 61.66           H
ATOM   3764  HN  LYS A 249      -5.009 -13.207 -27.440  1.00 61.66           H
ATOM   3765  N   HIS A 250      -4.028 -13.717 -24.572  1.00 63.57           N
ATOM   3766  CA  HIS A 250      -3.544 -14.406 -23.387  1.00 63.57           C
ATOM   3767  C   HIS A 250      -2.366 -13.634 -22.790  1.00 63.57           C
ATOM   3768  O   HIS A 250      -2.237 -13.536 -21.571  1.00 63.57           O
ATOM   3769  HA  HIS A 250      -4.366 -14.409 -22.670  1.00 63.57           H
ATOM   3770  CB  HIS A 250      -3.199 -15.861 -23.708  1.00 63.57           C
ATOM   3771 1HB  HIS A 250      -2.553 -15.885 -24.586  1.00 63.57           H
ATOM   3772 2HB  HIS A 250      -2.627 -16.279 -22.880  1.00 63.57           H
ATOM   3773  CG  HIS A 250      -4.403 -16.736 -23.962  1.00 63.57           C
ATOM   3774  ND1 HIS A 250      -5.253 -17.153 -22.953  1.00 63.57           N
ATOM   3775  HD1 HIS A 250      -5.165 -16.926 -21.983  1.00 63.57           H
ATOM   3776  CD2 HIS A 250      -4.890 -17.269 -25.120  1.00 63.57           C
ATOM   3777  HD2 HIS A 250      -4.458 -17.139 -26.112  1.00 63.57           H
ATOM   3778  CE1 HIS A 250      -6.205 -17.902 -23.490  1.00 63.57           C
ATOM   3779  HE1 HIS A 250      -7.026 -18.378 -22.953  1.00 63.57           H
ATOM   3780  NE2 HIS A 250      -5.977 -17.973 -24.833  1.00 63.57           N
ATOM   3781  HN  HIS A 250      -3.989 -14.251 -25.416  1.00 63.57           H
ATOM   3782  N   LYS A 251      -1.535 -13.106 -23.677  1.00 64.59           N
ATOM   3783  CA  LYS A 251      -0.291 -12.482 -23.259  1.00 64.59           C
ATOM   3784  C   LYS A 251      -0.605 -11.215 -22.460  1.00 64.59           C
ATOM   3785  O   LYS A 251       0.069 -10.915 -21.476  1.00 64.59           O
ATOM   3786  HA  LYS A 251       0.223 -13.185 -22.604  1.00 64.59           H
ATOM   3787  CB  LYS A 251       0.618 -12.239 -24.465  1.00 64.59           C
ATOM   3788 1HB  LYS A 251       0.343 -12.915 -25.275  1.00 64.59           H
ATOM   3789 2HB  LYS A 251       0.474 -11.224 -24.835  1.00 64.59           H
ATOM   3790  CG  LYS A 251       2.088 -12.450 -24.095  1.00 64.59           C
ATOM   3791 1HG  LYS A 251       2.372 -11.750 -23.308  1.00 64.59           H
ATOM   3792 2HG  LYS A 251       2.225 -13.454 -23.694  1.00 64.59           H
ATOM   3793  CD  LYS A 251       2.994 -12.252 -25.312  1.00 64.59           C
ATOM   3794 1HD  LYS A 251       2.575 -12.778 -26.170  1.00 64.59           H
ATOM   3795 2HD  LYS A 251       3.032 -11.195 -25.574  1.00 64.59           H
ATOM   3796  CE  LYS A 251       4.408 -12.765 -25.032  1.00 64.59           C
ATOM   3797 1HE  LYS A 251       4.832 -12.233 -24.181  1.00 64.59           H
ATOM   3798 2HE  LYS A 251       4.371 -13.821 -24.762  1.00 64.59           H
ATOM   3799  NZ  LYS A 251       5.270 -12.582 -26.221  1.00 64.59           N
ATOM   3800 1HZ  LYS A 251       6.161 -13.041 -26.066  1.00 64.59           H
ATOM   3801 2HZ  LYS A 251       4.818 -12.987 -27.033  1.00 64.59           H
ATOM   3802 3HZ  LYS A 251       5.423 -11.592 -26.378  1.00 64.59           H
ATOM   3803  HN  LYS A 251      -1.700 -13.100 -24.664  1.00 64.59           H
ATOM   3804  N   ALA A 252      -1.628 -10.506 -22.914  1.00 64.84           N
ATOM   3805  CA  ALA A 252      -1.997  -9.245 -22.294  1.00 64.84           C
ATOM   3806  C   ALA A 252      -2.545  -9.512 -20.891  1.00 64.84           C
ATOM   3807  O   ALA A 252      -2.340  -8.714 -19.978  1.00 64.84           O
ATOM   3808  HA  ALA A 252      -1.095  -8.638 -22.213  1.00 64.84           H
ATOM   3809  CB  ALA A 252      -3.005  -8.514 -23.184  1.00 64.84           C
ATOM   3810 1HB  ALA A 252      -2.556  -8.322 -24.159  1.00 64.84           H
ATOM   3811 2HB  ALA A 252      -3.894  -9.132 -23.309  1.00 64.84           H
ATOM   3812 3HB  ALA A 252      -3.282  -7.568 -22.719  1.00 64.84           H
ATOM   3813  HN  ALA A 252      -2.198 -10.780 -23.688  1.00 64.84           H
ATOM   3814  N   LEU A 253      -3.232 -10.638 -20.763  1.00 74.56           N
ATOM   3815  CA  LEU A 253      -3.887 -10.977 -19.511  1.00 74.56           C
ATOM   3816  C   LEU A 253      -2.829 -11.377 -18.480  1.00 74.56           C
ATOM   3817  O   LEU A 253      -3.002 -11.140 -17.285  1.00 74.56           O
ATOM   3818  HA  LEU A 253      -4.395 -10.081 -19.155  1.00 74.56           H
ATOM   3819  CB  LEU A 253      -4.958 -12.046 -19.739  1.00 74.56           C
ATOM   3820 1HB  LEU A 253      -4.541 -12.818 -20.385  1.00 74.56           H
ATOM   3821 2HB  LEU A 253      -5.181 -12.518 -18.782  1.00 74.56           H
ATOM   3822  CG  LEU A 253      -6.271 -11.558 -20.355  1.00 74.56           C
ATOM   3823  HG  LEU A 253      -6.033 -10.921 -21.207  1.00 74.56           H
ATOM   3824  CD1 LEU A 253      -7.097 -12.732 -20.884  1.00 74.56           C
ATOM   3825 1HD1 LEU A 253      -6.528 -13.261 -21.648  1.00 74.56           H
ATOM   3826 2HD1 LEU A 253      -7.327 -13.413 -20.065  1.00 74.56           H
ATOM   3827 3HD1 LEU A 253      -8.025 -12.357 -21.316  1.00 74.56           H
ATOM   3828  CD2 LEU A 253      -7.060 -10.705 -19.359  1.00 74.56           C
ATOM   3829 1HD2 LEU A 253      -7.288 -11.298 -18.473  1.00 74.56           H
ATOM   3830 2HD2 LEU A 253      -6.465  -9.838 -19.073  1.00 74.56           H
ATOM   3831 3HD2 LEU A 253      -7.988 -10.371 -19.822  1.00 74.56           H
ATOM   3832  HN  LEU A 253      -3.344 -11.311 -21.494  1.00 74.56           H
ATOM   3833  N   LYS A 254      -1.758 -11.976 -18.979  1.00 75.34           N
ATOM   3834  CA  LYS A 254      -0.693 -12.448 -18.111  1.00 75.34           C
ATOM   3835  C   LYS A 254      -0.264 -11.317 -17.175  1.00 75.34           C
ATOM   3836  O   LYS A 254      -0.079 -11.534 -15.978  1.00 75.34           O
ATOM   3837  HA  LYS A 254      -1.098 -13.261 -17.508  1.00 75.34           H
ATOM   3838  CB  LYS A 254       0.455 -13.029 -18.940  1.00 75.34           C
ATOM   3839 1HB  LYS A 254       0.071 -13.794 -19.615  1.00 75.34           H
ATOM   3840 2HB  LYS A 254       0.892 -12.247 -19.561  1.00 75.34           H
ATOM   3841  CG  LYS A 254       1.532 -13.633 -18.037  1.00 75.34           C
ATOM   3842 1HG  LYS A 254       1.974 -12.851 -17.419  1.00 75.34           H
ATOM   3843 2HG  LYS A 254       1.080 -14.357 -17.359  1.00 75.34           H
ATOM   3844  CD  LYS A 254       2.624 -14.314 -18.865  1.00 75.34           C
ATOM   3845 1HD  LYS A 254       2.185 -15.106 -19.471  1.00 75.34           H
ATOM   3846 2HD  LYS A 254       3.065 -13.593 -19.555  1.00 75.34           H
ATOM   3847  CE  LYS A 254       3.713 -14.897 -17.963  1.00 75.34           C
ATOM   3848 1HE  LYS A 254       4.222 -14.094 -17.431  1.00 75.34           H
ATOM   3849 2HE  LYS A 254       3.262 -15.543 -17.210  1.00 75.34           H
ATOM   3850  NZ  LYS A 254       4.691 -15.668 -18.764  1.00 75.34           N
ATOM   3851 1HZ  LYS A 254       5.402 -16.050 -18.151  1.00 75.34           H
ATOM   3852 2HZ  LYS A 254       4.214 -16.425 -19.242  1.00 75.34           H
ATOM   3853 3HZ  LYS A 254       5.125 -15.057 -19.446  1.00 75.34           H
ATOM   3854  HN  LYS A 254      -1.613 -12.139 -19.955  1.00 75.34           H
ATOM   3855  N   VAL A 255      -0.119 -10.135 -17.754  1.00 75.69           N
ATOM   3856  CA  VAL A 255       0.370  -8.989 -17.006  1.00 75.69           C
ATOM   3857  C   VAL A 255      -0.553  -8.735 -15.812  1.00 75.69           C
ATOM   3858  O   VAL A 255      -0.084  -8.527 -14.694  1.00 75.69           O
ATOM   3859  HA  VAL A 255       1.364  -9.238 -16.634  1.00 75.69           H
ATOM   3860  CB  VAL A 255       0.499  -7.777 -17.930  1.00 75.69           C
ATOM   3861  HB  VAL A 255      -0.493  -7.542 -18.316  1.00 75.69           H
ATOM   3862  CG1 VAL A 255       1.007  -6.554 -17.163  1.00 75.69           C
ATOM   3863 1HG1 VAL A 255       0.307  -6.311 -16.363  1.00 75.69           H
ATOM   3864 2HG1 VAL A 255       1.985  -6.774 -16.735  1.00 75.69           H
ATOM   3865 3HG1 VAL A 255       1.090  -5.707 -17.843  1.00 75.69           H
ATOM   3866  CG2 VAL A 255       1.405  -8.091 -19.122  1.00 75.69           C
ATOM   3867 1HG2 VAL A 255       2.397  -8.364 -18.763  1.00 75.69           H
ATOM   3868 2HG2 VAL A 255       0.984  -8.920 -19.691  1.00 75.69           H
ATOM   3869 3HG2 VAL A 255       1.480  -7.212 -19.763  1.00 75.69           H
ATOM   3870  HN  VAL A 255      -0.328  -9.954 -18.715  1.00 75.69           H
ATOM   3871  N   THR A 256      -1.848  -8.759 -16.089  1.00 74.83           N
ATOM   3872  CA  THR A 256      -2.836  -8.405 -15.084  1.00 74.83           C
ATOM   3873  C   THR A 256      -2.788  -9.394 -13.918  1.00 74.83           C
ATOM   3874  O   THR A 256      -2.818  -8.991 -12.756  1.00 74.83           O
ATOM   3875  HA  THR A 256      -2.580  -7.424 -14.682  1.00 74.83           H
ATOM   3876  CB  THR A 256      -4.203  -8.336 -15.768  1.00 74.83           C
ATOM   3877  HB  THR A 256      -4.621  -9.334 -15.901  1.00 74.83           H
ATOM   3878  OG1 THR A 256      -3.955  -7.608 -16.968  1.00 74.83           O
ATOM   3879  HG1 THR A 256      -4.673  -7.798 -17.638  1.00 74.83           H
ATOM   3880  CG2 THR A 256      -5.198  -7.463 -15.002  1.00 74.83           C
ATOM   3881 1HG2 THR A 256      -4.808  -6.448 -14.927  1.00 74.83           H
ATOM   3882 2HG2 THR A 256      -5.343  -7.870 -14.001  1.00 74.83           H
ATOM   3883 3HG2 THR A 256      -6.151  -7.449 -15.530  1.00 74.83           H
ATOM   3884  HN  THR A 256      -2.224  -9.014 -16.980  1.00 74.83           H
ATOM   3885  N   ILE A 257      -2.715 -10.670 -14.269  1.00 77.37           N
ATOM   3886  CA  ILE A 257      -2.775 -11.725 -13.271  1.00 77.37           C
ATOM   3887  C   ILE A 257      -1.575 -11.598 -12.330  1.00 77.37           C
ATOM   3888  O   ILE A 257      -1.725 -11.684 -11.112  1.00 77.37           O
ATOM   3889  HA  ILE A 257      -3.686 -11.575 -12.692  1.00 77.37           H
ATOM   3890  CB  ILE A 257      -2.886 -13.094 -13.945  1.00 77.37           C
ATOM   3891  HB  ILE A 257      -2.064 -13.193 -14.654  1.00 77.37           H
ATOM   3892  CG1 ILE A 257      -4.187 -13.208 -14.743  1.00 77.37           C
ATOM   3893 1HG1 ILE A 257      -5.033 -13.271 -14.059  1.00 77.37           H
ATOM   3894 2HG1 ILE A 257      -4.329 -12.310 -15.344  1.00 77.37           H
ATOM   3895  CG2 ILE A 257      -2.740 -14.222 -12.922  1.00 77.37           C
ATOM   3896 1HG2 ILE A 257      -1.767 -14.149 -12.437  1.00 77.37           H
ATOM   3897 2HG2 ILE A 257      -3.527 -14.136 -12.172  1.00 77.37           H
ATOM   3898 3HG2 ILE A 257      -2.824 -15.184 -13.428  1.00 77.37           H
ATOM   3899  CD1 ILE A 257      -4.166 -14.438 -15.652  1.00 77.37           C
ATOM   3900 1HD1 ILE A 257      -3.333 -14.360 -16.350  1.00 77.37           H
ATOM   3901 2HD1 ILE A 257      -4.048 -15.336 -15.045  1.00 77.37           H
ATOM   3902 3HD1 ILE A 257      -5.102 -14.495 -16.207  1.00 77.37           H
ATOM   3903  HN  ILE A 257      -2.618 -10.986 -15.213  1.00 77.37           H
ATOM   3904  N   THR A 258      -0.411 -11.396 -12.930  1.00 82.07           N
ATOM   3905  CA  THR A 258       0.824 -11.336 -12.167  1.00 82.07           C
ATOM   3906  C   THR A 258       0.760 -10.206 -11.137  1.00 82.07           C
ATOM   3907  O   THR A 258       1.089 -10.406  -9.969  1.00 82.07           O
ATOM   3908  HA  THR A 258       0.931 -12.268 -11.612  1.00 82.07           H
ATOM   3909  CB  THR A 258       1.983 -11.193 -13.155  1.00 82.07           C
ATOM   3910  HB  THR A 258       1.956 -10.222 -13.648  1.00 82.07           H
ATOM   3911  OG1 THR A 258       1.850 -12.323 -14.012  1.00 82.07           O
ATOM   3912  HG1 THR A 258       1.263 -12.096 -14.789  1.00 82.07           H
ATOM   3913  CG2 THR A 258       3.347 -11.389 -12.489  1.00 82.07           C
ATOM   3914 1HG2 THR A 258       3.399 -12.387 -12.053  1.00 82.07           H
ATOM   3915 2HG2 THR A 258       3.479 -10.643 -11.705  1.00 82.07           H
ATOM   3916 3HG2 THR A 258       4.135 -11.277 -13.234  1.00 82.07           H
ATOM   3917  HN  THR A 258      -0.305 -11.275 -13.917  1.00 82.07           H
ATOM   3918  N   VAL A 259       0.333  -9.043 -11.608  1.00 80.19           N
ATOM   3919  CA  VAL A 259       0.271  -7.868 -10.755  1.00 80.19           C
ATOM   3920  C   VAL A 259      -0.690  -8.136  -9.594  1.00 80.19           C
ATOM   3921  O   VAL A 259      -0.390  -7.809  -8.447  1.00 80.19           O
ATOM   3922  HA  VAL A 259       1.270  -7.701 -10.351  1.00 80.19           H
ATOM   3923  CB  VAL A 259      -0.118  -6.641 -11.582  1.00 80.19           C
ATOM   3924  HB  VAL A 259      -1.023  -6.886 -12.139  1.00 80.19           H
ATOM   3925  CG1 VAL A 259      -0.431  -5.448 -10.677  1.00 80.19           C
ATOM   3926 1HG1 VAL A 259      -1.260  -5.700 -10.016  1.00 80.19           H
ATOM   3927 2HG1 VAL A 259       0.448  -5.203 -10.082  1.00 80.19           H
ATOM   3928 3HG1 VAL A 259      -0.704  -4.589 -11.291  1.00 80.19           H
ATOM   3929  CG2 VAL A 259       0.976  -6.292 -12.592  1.00 80.19           C
ATOM   3930 1HG2 VAL A 259       1.904  -6.077 -12.063  1.00 80.19           H
ATOM   3931 2HG2 VAL A 259       1.130  -7.134 -13.267  1.00 80.19           H
ATOM   3932 3HG2 VAL A 259       0.674  -5.416 -13.167  1.00 80.19           H
ATOM   3933  HN  VAL A 259       0.035  -8.897 -12.551  1.00 80.19           H
ATOM   3934  N   LEU A 260      -1.826  -8.729  -9.933  1.00 79.68           N
ATOM   3935  CA  LEU A 260      -2.866  -8.971  -8.948  1.00 79.68           C
ATOM   3936  C   LEU A 260      -2.344  -9.946  -7.891  1.00 79.68           C
ATOM   3937  O   LEU A 260      -2.517  -9.721  -6.694  1.00 79.68           O
ATOM   3938  HA  LEU A 260      -3.084  -8.020  -8.463  1.00 79.68           H
ATOM   3939  CB  LEU A 260      -4.153  -9.437  -9.632  1.00 79.68           C
ATOM   3940 1HB  LEU A 260      -4.364  -8.763 -10.462  1.00 79.68           H
ATOM   3941 2HB  LEU A 260      -3.978 -10.424 -10.060  1.00 79.68           H
ATOM   3942  CG  LEU A 260      -5.396  -9.511  -8.743  1.00 79.68           C
ATOM   3943  HG  LEU A 260      -5.167 -10.147  -7.889  1.00 79.68           H
ATOM   3944  CD1 LEU A 260      -5.760  -8.130  -8.194  1.00 79.68           C
ATOM   3945 1HD1 LEU A 260      -4.930  -7.744  -7.602  1.00 79.68           H
ATOM   3946 2HD1 LEU A 260      -5.963  -7.451  -9.022  1.00 79.68           H
ATOM   3947 3HD1 LEU A 260      -6.647  -8.211  -7.565  1.00 79.68           H
ATOM   3948  CD2 LEU A 260      -6.566 -10.157  -9.488  1.00 79.68           C
ATOM   3949 1HD2 LEU A 260      -6.804  -9.567 -10.373  1.00 79.68           H
ATOM   3950 2HD2 LEU A 260      -6.290 -11.168  -9.789  1.00 79.68           H
ATOM   3951 3HD2 LEU A 260      -7.436 -10.198  -8.833  1.00 79.68           H
ATOM   3952  HN  LEU A 260      -2.039  -9.040 -10.859  1.00 79.68           H
ATOM   3953  N   THR A 261      -1.717 -11.010  -8.371  1.00 82.34           N
ATOM   3954  CA  THR A 261      -1.261 -12.071  -7.490  1.00 82.34           C
ATOM   3955  C   THR A 261      -0.198 -11.544  -6.524  1.00 82.34           C
ATOM   3956  O   THR A 261      -0.230 -11.849  -5.333  1.00 82.34           O
ATOM   3957  HA  THR A 261      -2.106 -12.403  -6.886  1.00 82.34           H
ATOM   3958  CB  THR A 261      -0.770 -13.230  -8.360  1.00 82.34           C
ATOM   3959  HB  THR A 261       0.082 -12.926  -8.968  1.00 82.34           H
ATOM   3960  OG1 THR A 261      -1.928 -13.636  -9.084  1.00 82.34           O
ATOM   3961  HG1 THR A 261      -2.009 -13.105  -9.927  1.00 82.34           H
ATOM   3962  CG2 THR A 261      -0.394 -14.463  -7.536  1.00 82.34           C
ATOM   3963 1HG2 THR A 261      -1.266 -14.807  -6.979  1.00 82.34           H
ATOM   3964 2HG2 THR A 261       0.403 -14.205  -6.839  1.00 82.34           H
ATOM   3965 3HG2 THR A 261      -0.053 -15.255  -8.202  1.00 82.34           H
ATOM   3966  HN  THR A 261      -1.519 -11.152  -9.341  1.00 82.34           H
ATOM   3967  N   VAL A 262       0.718 -10.760  -7.074  1.00 86.47           N
ATOM   3968  CA  VAL A 262       1.832 -10.250  -6.293  1.00 86.47           C
ATOM   3969  C   VAL A 262       1.298  -9.332  -5.191  1.00 86.47           C
ATOM   3970  O   VAL A 262       1.756  -9.394  -4.051  1.00 86.47           O
ATOM   3971  HA  VAL A 262       2.328 -11.103  -5.830  1.00 86.47           H
ATOM   3972  CB  VAL A 262       2.841  -9.556  -7.211  1.00 86.47           C
ATOM   3973  HB  VAL A 262       2.301  -8.821  -7.808  1.00 86.47           H
ATOM   3974  CG1 VAL A 262       3.902  -8.813  -6.398  1.00 86.47           C
ATOM   3975 1HG1 VAL A 262       3.420  -8.059  -5.775  1.00 86.47           H
ATOM   3976 2HG1 VAL A 262       4.436  -9.521  -5.764  1.00 86.47           H
ATOM   3977 3HG1 VAL A 262       4.606  -8.330  -7.075  1.00 86.47           H
ATOM   3978  CG2 VAL A 262       3.487 -10.558  -8.171  1.00 86.47           C
ATOM   3979 1HG2 VAL A 262       4.006 -11.326  -7.599  1.00 86.47           H
ATOM   3980 2HG2 VAL A 262       2.715 -11.021  -8.786  1.00 86.47           H
ATOM   3981 3HG2 VAL A 262       4.199 -10.038  -8.812  1.00 86.47           H
ATOM   3982  HN  VAL A 262       0.708 -10.475  -8.032  1.00 86.47           H
ATOM   3983  N   PHE A 263       0.337  -8.503  -5.569  1.00 84.49           N
ATOM   3984  CA  PHE A 263      -0.265  -7.575  -4.627  1.00 84.49           C
ATOM   3985  C   PHE A 263      -0.911  -8.322  -3.458  1.00 84.49           C
ATOM   3986  O   PHE A 263      -0.711  -7.961  -2.300  1.00 84.49           O
ATOM   3987  HA  PHE A 263       0.532  -6.934  -4.250  1.00 84.49           H
ATOM   3988  CB  PHE A 263      -1.348  -6.806  -5.386  1.00 84.49           C
ATOM   3989 1HB  PHE A 263      -0.894  -6.311  -6.245  1.00 84.49           H
ATOM   3990 2HB  PHE A 263      -2.077  -7.516  -5.777  1.00 84.49           H
ATOM   3991  CG  PHE A 263      -2.078  -5.761  -4.540  1.00 84.49           C
ATOM   3992  CD1 PHE A 263      -3.312  -6.033  -4.038  1.00 84.49           C
ATOM   3993  HD1 PHE A 263      -3.781  -6.997  -4.237  1.00 84.49           H
ATOM   3994  CD2 PHE A 263      -1.493  -4.558  -4.291  1.00 84.49           C
ATOM   3995  HD2 PHE A 263      -0.504  -4.340  -4.694  1.00 84.49           H
ATOM   3996  CE1 PHE A 263      -3.989  -5.063  -3.253  1.00 84.49           C
ATOM   3997  HE1 PHE A 263      -4.978  -5.282  -2.850  1.00 84.49           H
ATOM   3998  CE2 PHE A 263      -2.170  -3.588  -3.506  1.00 84.49           C
ATOM   3999  HE2 PHE A 263      -1.701  -2.625  -3.306  1.00 84.49           H
ATOM   4000  CZ  PHE A 263      -3.404  -3.861  -3.003  1.00 84.49           C
ATOM   4001  HZ  PHE A 263      -3.924  -3.116  -2.400  1.00 84.49           H
ATOM   4002  HN  PHE A 263      -0.030  -8.459  -6.499  1.00 84.49           H
ATOM   4003  N   VAL A 264      -1.673  -9.349  -3.803  1.00 83.56           N
ATOM   4004  CA  VAL A 264      -2.498 -10.032  -2.821  1.00 83.56           C
ATOM   4005  C   VAL A 264      -1.598 -10.780  -1.836  1.00 83.56           C
ATOM   4006  O   VAL A 264      -1.818 -10.731  -0.627  1.00 83.56           O
ATOM   4007  HA  VAL A 264      -3.058  -9.272  -2.276  1.00 83.56           H
ATOM   4008  CB  VAL A 264      -3.503 -10.946  -3.526  1.00 83.56           C
ATOM   4009  HB  VAL A 264      -2.945 -11.615  -4.180  1.00 83.56           H
ATOM   4010  CG1 VAL A 264      -4.266 -11.805  -2.515  1.00 83.56           C
ATOM   4011 1HG1 VAL A 264      -3.561 -12.423  -1.959  1.00 83.56           H
ATOM   4012 2HG1 VAL A 264      -4.806 -11.158  -1.824  1.00 83.56           H
ATOM   4013 3HG1 VAL A 264      -4.973 -12.444  -3.043  1.00 83.56           H
ATOM   4014  CG2 VAL A 264      -4.466 -10.135  -4.394  1.00 83.56           C
ATOM   4015 1HG2 VAL A 264      -5.014  -9.430  -3.768  1.00 83.56           H
ATOM   4016 2HG2 VAL A 264      -3.902  -9.587  -5.149  1.00 83.56           H
ATOM   4017 3HG2 VAL A 264      -5.169 -10.809  -4.884  1.00 83.56           H
ATOM   4018  HN  VAL A 264      -1.732  -9.715  -4.732  1.00 83.56           H
ATOM   4019  N   LEU A 265      -0.602 -11.457  -2.391  1.00 87.29           N
ATOM   4020  CA  LEU A 265       0.270 -12.298  -1.588  1.00 87.29           C
ATOM   4021  C   LEU A 265       1.063 -11.422  -0.616  1.00 87.29           C
ATOM   4022  O   LEU A 265       1.418 -11.864   0.475  1.00 87.29           O
ATOM   4023  HA  LEU A 265      -0.366 -12.968  -1.009  1.00 87.29           H
ATOM   4024  CB  LEU A 265       1.148 -13.170  -2.487  1.00 87.29           C
ATOM   4025 1HB  LEU A 265       1.639 -12.527  -3.217  1.00 87.29           H
ATOM   4026 2HB  LEU A 265       1.933 -13.613  -1.874  1.00 87.29           H
ATOM   4027  CG  LEU A 265       0.431 -14.294  -3.238  1.00 87.29           C
ATOM   4028  HG  LEU A 265      -0.357 -13.849  -3.847  1.00 87.29           H
ATOM   4029  CD1 LEU A 265       1.387 -15.013  -4.192  1.00 87.29           C
ATOM   4030 1HD1 LEU A 265       1.779 -14.301  -4.919  1.00 87.29           H
ATOM   4031 2HD1 LEU A 265       2.212 -15.443  -3.624  1.00 87.29           H
ATOM   4032 3HD1 LEU A 265       0.852 -15.806  -4.714  1.00 87.29           H
ATOM   4033  CD2 LEU A 265      -0.242 -15.262  -2.264  1.00 87.29           C
ATOM   4034 1HD2 LEU A 265       0.511 -15.704  -1.612  1.00 87.29           H
ATOM   4035 2HD2 LEU A 265      -0.973 -14.723  -1.662  1.00 87.29           H
ATOM   4036 3HD2 LEU A 265      -0.744 -16.051  -2.825  1.00 87.29           H
ATOM   4037  HN  LEU A 265      -0.388 -11.436  -3.367  1.00 87.29           H
ATOM   4038  N   SER A 266       1.318 -10.195  -1.048  1.00 89.68           N
ATOM   4039  CA  SER A 266       2.138  -9.283  -0.269  1.00 89.68           C
ATOM   4040  C   SER A 266       1.297  -8.635   0.833  1.00 89.68           C
ATOM   4041  O   SER A 266       1.769  -8.458   1.955  1.00 89.68           O
ATOM   4042  HA  SER A 266       2.925  -9.900   0.163  1.00 89.68           H
ATOM   4043  CB  SER A 266       2.765  -8.209  -1.160  1.00 89.68           C
ATOM   4044 1HB  SER A 266       3.356  -7.529  -0.547  1.00 89.68           H
ATOM   4045 2HB  SER A 266       3.450  -8.678  -1.866  1.00 89.68           H
ATOM   4046  OG  SER A 266       1.781  -7.468  -1.876  1.00 89.68           O
ATOM   4047  HG  SER A 266       1.558  -7.933  -2.733  1.00 89.68           H
ATOM   4048  HN  SER A 266       0.975  -9.824  -1.911  1.00 89.68           H
ATOM   4049  N   GLN A 267       0.067  -8.297   0.473  1.00 89.11           N
ATOM   4050  CA  GLN A 267      -0.773  -7.493   1.345  1.00 89.11           C
ATOM   4051  C   GLN A 267      -1.506  -8.386   2.347  1.00 89.11           C
ATOM   4052  O   GLN A 267      -1.794  -7.963   3.466  1.00 89.11           O
ATOM   4053  HA  GLN A 267      -0.089  -6.828   1.872  1.00 89.11           H
ATOM   4054  CB  GLN A 267      -1.761  -6.655   0.532  1.00 89.11           C
ATOM   4055 1HB  GLN A 267      -2.377  -7.309  -0.086  1.00 89.11           H
ATOM   4056 2HB  GLN A 267      -2.435  -6.126   1.206  1.00 89.11           H
ATOM   4057  CG  GLN A 267      -1.027  -5.648  -0.356  1.00 89.11           C
ATOM   4058 1HG  GLN A 267      -0.368  -6.178  -1.044  1.00 89.11           H
ATOM   4059 2HG  GLN A 267      -1.747  -5.100  -0.963  1.00 89.11           H
ATOM   4060  CD  GLN A 267      -0.210  -4.667   0.487  1.00 89.11           C
ATOM   4061  OE1 GLN A 267      -0.648  -4.179   1.517  1.00 89.11           O
ATOM   4062  NE2 GLN A 267       0.997  -4.405  -0.005  1.00 89.11           N
ATOM   4063 1HE2 GLN A 267       1.296  -4.839  -0.855  1.00 89.11           H
ATOM   4064 2HE2 GLN A 267       1.607  -3.775   0.475  1.00 89.11           H
ATOM   4065  HN  GLN A 267      -0.355  -8.563  -0.393  1.00 89.11           H
ATOM   4066  N   PHE A 268      -1.786  -9.606   1.911  1.00 89.64           N
ATOM   4067  CA  PHE A 268      -2.667 -10.485   2.661  1.00 89.64           C
ATOM   4068  C   PHE A 268      -2.121 -10.737   4.068  1.00 89.64           C
ATOM   4069  O   PHE A 268      -2.834 -10.559   5.055  1.00 89.64           O
ATOM   4070  HA  PHE A 268      -3.635  -9.989   2.732  1.00 89.64           H
ATOM   4071  CB  PHE A 268      -2.724 -11.813   1.903  1.00 89.64           C
ATOM   4072 1HB  PHE A 268      -3.087 -11.627   0.892  1.00 89.64           H
ATOM   4073 2HB  PHE A 268      -1.714 -12.211   1.810  1.00 89.64           H
ATOM   4074  CG  PHE A 268      -3.614 -12.868   2.563  1.00 89.64           C
ATOM   4075  CD1 PHE A 268      -3.051 -13.898   3.251  1.00 89.64           C
ATOM   4076  HD1 PHE A 268      -1.967 -13.971   3.332  1.00 89.64           H
ATOM   4077  CD2 PHE A 268      -4.967 -12.777   2.462  1.00 89.64           C
ATOM   4078  HD2 PHE A 268      -5.418 -11.951   1.911  1.00 89.64           H
ATOM   4079  CE1 PHE A 268      -3.877 -14.877   3.864  1.00 89.64           C
ATOM   4080  HE1 PHE A 268      -3.426 -15.703   4.415  1.00 89.64           H
ATOM   4081  CE2 PHE A 268      -5.792 -13.756   3.075  1.00 89.64           C
ATOM   4082  HE2 PHE A 268      -6.877 -13.683   2.994  1.00 89.64           H
ATOM   4083  CZ  PHE A 268      -5.230 -14.786   3.763  1.00 89.64           C
ATOM   4084  HZ  PHE A 268      -5.863 -15.538   4.233  1.00 89.64           H
ATOM   4085  HN  PHE A 268      -1.423  -9.993   1.063  1.00 89.64           H
ATOM   4086  N   PRO A 269      -0.854 -11.155   4.185  1.00 92.97           N
ATOM   4087  CA  PRO A 269      -0.292 -11.503   5.493  1.00 92.97           C
ATOM   4088  C   PRO A 269      -0.473 -10.391   6.513  1.00 92.97           C
ATOM   4089  O   PRO A 269      -0.844 -10.648   7.657  1.00 92.97           O
ATOM   4090  HA  PRO A 269      -0.819 -12.361   5.911  1.00 92.97           H
ATOM   4091  CB  PRO A 269       1.185 -11.765   5.195  1.00 92.97           C
ATOM   4092 1HB  PRO A 269       1.786 -10.865   5.323  1.00 92.97           H
ATOM   4093 2HB  PRO A 269       1.601 -12.522   5.860  1.00 92.97           H
ATOM   4094  CG  PRO A 269       1.176 -12.233   3.745  1.00 92.97           C
ATOM   4095 1HG  PRO A 269       2.154 -12.124   3.277  1.00 92.97           H
ATOM   4096 2HG  PRO A 269       0.912 -13.288   3.662  1.00 92.97           H
ATOM   4097  CD  PRO A 269       0.133 -11.332   3.104  1.00 92.97           C
ATOM   4098 1HD  PRO A 269       0.559 -10.379   2.791  1.00 92.97           H
ATOM   4099 2HD  PRO A 269      -0.307 -11.788   2.217  1.00 92.97           H
ATOM   4100  N   TYR A 270      -0.204  -9.173   6.067  1.00 92.50           N
ATOM   4101  CA  TYR A 270      -0.251  -8.023   6.955  1.00 92.50           C
ATOM   4102  C   TYR A 270      -1.673  -7.782   7.464  1.00 92.50           C
ATOM   4103  O   TYR A 270      -1.879  -7.555   8.656  1.00 92.50           O
ATOM   4104  HA  TYR A 270       0.402  -8.227   7.803  1.00 92.50           H
ATOM   4105  CB  TYR A 270       0.187  -6.823   6.113  1.00 92.50           C
ATOM   4106 1HB  TYR A 270       1.242  -6.934   5.862  1.00 92.50           H
ATOM   4107 2HB  TYR A 270      -0.366  -6.828   5.175  1.00 92.50           H
ATOM   4108  CG  TYR A 270      -0.018  -5.472   6.802  1.00 92.50           C
ATOM   4109  CD1 TYR A 270      -0.933  -4.572   6.296  1.00 92.50           C
ATOM   4110  HD1 TYR A 270      -1.509  -4.823   5.406  1.00 92.50           H
ATOM   4111  CD2 TYR A 270       0.712  -5.155   7.930  1.00 92.50           C
ATOM   4112  HD2 TYR A 270       1.435  -5.866   8.329  1.00 92.50           H
ATOM   4113  CE1 TYR A 270      -1.126  -3.300   6.945  1.00 92.50           C
ATOM   4114  HE1 TYR A 270      -1.846  -2.580   6.555  1.00 92.50           H
ATOM   4115  CE2 TYR A 270       0.519  -3.883   8.578  1.00 92.50           C
ATOM   4116  HE2 TYR A 270       1.088  -3.620   9.469  1.00 92.50           H
ATOM   4117  CZ  TYR A 270      -0.391  -3.019   8.054  1.00 92.50           C
ATOM   4118  OH  TYR A 270      -0.574  -1.819   8.666  1.00 92.50           O
ATOM   4119  HH  TYR A 270       0.075  -1.717   9.420  1.00 92.50           H
ATOM   4120  HN  TYR A 270       0.042  -8.966   5.120  1.00 92.50           H
ATOM   4121  N   ASN A 271      -2.618  -7.839   6.537  1.00 89.84           N
ATOM   4122  CA  ASN A 271      -4.012  -7.606   6.873  1.00 89.84           C
ATOM   4123  C   ASN A 271      -4.474  -8.665   7.876  1.00 89.84           C
ATOM   4124  O   ASN A 271      -5.249  -8.369   8.784  1.00 89.84           O
ATOM   4125  HA  ASN A 271      -4.042  -6.598   7.288  1.00 89.84           H
ATOM   4126  CB  ASN A 271      -4.902  -7.708   5.633  1.00 89.84           C
ATOM   4127 1HB  ASN A 271      -4.578  -8.546   5.016  1.00 89.84           H
ATOM   4128 2HB  ASN A 271      -5.929  -7.913   5.935  1.00 89.84           H
ATOM   4129  CG  ASN A 271      -4.853  -6.416   4.816  1.00 89.84           C
ATOM   4130  OD1 ASN A 271      -5.363  -5.381   5.211  1.00 89.84           O
ATOM   4131  ND2 ASN A 271      -4.213  -6.533   3.656  1.00 89.84           N
ATOM   4132 1HD2 ASN A 271      -3.816  -7.412   3.391  1.00 89.84           H
ATOM   4133 2HD2 ASN A 271      -4.127  -5.743   3.049  1.00 89.84           H
ATOM   4134  HN  ASN A 271      -2.443  -8.040   5.573  1.00 89.84           H
ATOM   4135  N   CYS A 272      -3.979  -9.878   7.677  1.00 91.83           N
ATOM   4136  CA  CYS A 272      -4.330 -10.983   8.554  1.00 91.83           C
ATOM   4137  C   CYS A 272      -4.008 -10.575   9.993  1.00 91.83           C
ATOM   4138  O   CYS A 272      -4.826 -10.761  10.892  1.00 91.83           O
ATOM   4139  HA  CYS A 272      -5.399 -11.153   8.430  1.00 91.83           H
ATOM   4140  CB  CYS A 272      -3.613 -12.273   8.152  1.00 91.83           C
ATOM   4141 1HB  CYS A 272      -2.553 -12.076   7.996  1.00 91.83           H
ATOM   4142 2HB  CYS A 272      -3.686 -13.005   8.957  1.00 91.83           H
ATOM   4143  SG  CYS A 272      -4.355 -12.951   6.623  1.00 91.83           S
ATOM   4144  HG  CYS A 272      -3.761 -12.100   5.791  1.00 91.83           H
ATOM   4145  HN  CYS A 272      -3.350 -10.111   6.936  1.00 91.83           H
ATOM   4146  N   ILE A 273      -2.815 -10.026  10.166  1.00 92.94           N
ATOM   4147  CA  ILE A 273      -2.364  -9.615  11.485  1.00 92.94           C
ATOM   4148  C   ILE A 273      -3.229  -8.453  11.975  1.00 92.94           C
ATOM   4149  O   ILE A 273      -3.544  -8.366  13.161  1.00 92.94           O
ATOM   4150  HA  ILE A 273      -2.508 -10.460  12.157  1.00 92.94           H
ATOM   4151  CB  ILE A 273      -0.867  -9.301  11.465  1.00 92.94           C
ATOM   4152  HB  ILE A 273      -0.690  -8.524  10.722  1.00 92.94           H
ATOM   4153  CG1 ILE A 273      -0.055 -10.526  11.040  1.00 92.94           C
ATOM   4154 1HG1 ILE A 273      -0.364 -10.843  10.044  1.00 92.94           H
ATOM   4155 2HG1 ILE A 273       1.001 -10.264  10.977  1.00 92.94           H
ATOM   4156  CG2 ILE A 273      -0.405  -8.748  12.815  1.00 92.94           C
ATOM   4157 1HG2 ILE A 273      -0.951  -7.832  13.039  1.00 92.94           H
ATOM   4158 2HG2 ILE A 273      -0.598  -9.486  13.595  1.00 92.94           H
ATOM   4159 3HG2 ILE A 273       0.663  -8.534  12.774  1.00 92.94           H
ATOM   4160  CD1 ILE A 273      -0.242 -11.678  12.029  1.00 92.94           C
ATOM   4161 1HD1 ILE A 273       0.091 -11.365  13.018  1.00 92.94           H
ATOM   4162 2HD1 ILE A 273      -1.295 -11.954  12.071  1.00 92.94           H
ATOM   4163 3HD1 ILE A 273       0.346 -12.536  11.702  1.00 92.94           H
ATOM   4164  HN  ILE A 273      -2.162  -9.862   9.426  1.00 92.94           H
ATOM   4165  N   LEU A 274      -3.590  -7.588  11.038  1.00 91.85           N
ATOM   4166  CA  LEU A 274      -4.431  -6.447  11.356  1.00 91.85           C
ATOM   4167  C   LEU A 274      -5.763  -6.941  11.922  1.00 91.85           C
ATOM   4168  O   LEU A 274      -6.326  -6.324  12.824  1.00 91.85           O
ATOM   4169  HA  LEU A 274      -3.920  -5.871  12.128  1.00 91.85           H
ATOM   4170  CB  LEU A 274      -4.581  -5.535  10.136  1.00 91.85           C
ATOM   4171 1HB  LEU A 274      -4.057  -5.994   9.298  1.00 91.85           H
ATOM   4172 2HB  LEU A 274      -5.636  -5.492   9.868  1.00 91.85           H
ATOM   4173  CG  LEU A 274      -4.066  -4.104  10.301  1.00 91.85           C
ATOM   4174  HG  LEU A 274      -3.465  -4.060  11.209  1.00 91.85           H
ATOM   4175  CD1 LEU A 274      -3.154  -3.712   9.137  1.00 91.85           C
ATOM   4176 1HD1 LEU A 274      -2.300  -4.389   9.100  1.00 91.85           H
ATOM   4177 2HD1 LEU A 274      -3.710  -3.778   8.201  1.00 91.85           H
ATOM   4178 3HD1 LEU A 274      -2.802  -2.690   9.279  1.00 91.85           H
ATOM   4179  CD2 LEU A 274      -5.225  -3.121  10.477  1.00 91.85           C
ATOM   4180 1HD2 LEU A 274      -5.872  -3.161   9.601  1.00 91.85           H
ATOM   4181 2HD2 LEU A 274      -5.798  -3.390  11.364  1.00 91.85           H
ATOM   4182 3HD2 LEU A 274      -4.831  -2.111  10.592  1.00 91.85           H
ATOM   4183  HN  LEU A 274      -3.319  -7.659  10.078  1.00 91.85           H
ATOM   4184  N   LEU A 275      -6.229  -8.051  11.367  1.00 92.96           N
ATOM   4185  CA  LEU A 275      -7.473  -8.649  11.821  1.00 92.96           C
ATOM   4186  C   LEU A 275      -7.330  -9.064  13.287  1.00 92.96           C
ATOM   4187  O   LEU A 275      -8.192  -8.758  14.110  1.00 92.96           O
ATOM   4188  HA  LEU A 275      -8.247  -7.884  11.753  1.00 92.96           H
ATOM   4189  CB  LEU A 275      -7.886  -9.795  10.896  1.00 92.96           C
ATOM   4190 1HB  LEU A 275      -8.018  -9.394   9.891  1.00 92.96           H
ATOM   4191 2HB  LEU A 275      -7.066 -10.511  10.848  1.00 92.96           H
ATOM   4192  CG  LEU A 275      -9.160 -10.547  11.286  1.00 92.96           C
ATOM   4193  HG  LEU A 275      -9.040 -10.918  12.304  1.00 92.96           H
ATOM   4194  CD1 LEU A 275     -10.371  -9.611  11.286  1.00 92.96           C
ATOM   4195 1HD1 LEU A 275     -10.207  -8.805  12.002  1.00 92.96           H
ATOM   4196 2HD1 LEU A 275     -10.505  -9.189  10.290  1.00 92.96           H
ATOM   4197 3HD1 LEU A 275     -11.263 -10.170  11.567  1.00 92.96           H
ATOM   4198  CD2 LEU A 275      -9.377 -11.763  10.384  1.00 92.96           C
ATOM   4199 1HD2 LEU A 275      -9.468 -11.437   9.348  1.00 92.96           H
ATOM   4200 2HD2 LEU A 275      -8.529 -12.441  10.479  1.00 92.96           H
ATOM   4201 3HD2 LEU A 275     -10.290 -12.279  10.683  1.00 92.96           H
ATOM   4202  HN  LEU A 275      -5.773  -8.539  10.623  1.00 92.96           H
ATOM   4203  N   VAL A 276      -6.234  -9.754  13.569  1.00 94.14           N
ATOM   4204  CA  VAL A 276      -5.980 -10.238  14.915  1.00 94.14           C
ATOM   4205  C   VAL A 276      -5.968  -9.054  15.885  1.00 94.14           C
ATOM   4206  O   VAL A 276      -6.588  -9.109  16.946  1.00 94.14           O
ATOM   4207  HA  VAL A 276      -6.800 -10.904  15.186  1.00 94.14           H
ATOM   4208  CB  VAL A 276      -4.682 -11.047  14.945  1.00 94.14           C
ATOM   4209  HB  VAL A 276      -3.886 -10.418  14.548  1.00 94.14           H
ATOM   4210  CG1 VAL A 276      -4.308 -11.431  16.377  1.00 94.14           C
ATOM   4211 1HG1 VAL A 276      -4.170 -10.528  16.972  1.00 94.14           H
ATOM   4212 2HG1 VAL A 276      -5.106 -12.034  16.812  1.00 94.14           H
ATOM   4213 3HG1 VAL A 276      -3.382 -12.006  16.369  1.00 94.14           H
ATOM   4214  CG2 VAL A 276      -4.789 -12.287  14.054  1.00 94.14           C
ATOM   4215 1HG2 VAL A 276      -5.604 -12.919  14.408  1.00 94.14           H
ATOM   4216 2HG2 VAL A 276      -4.987 -11.981  13.027  1.00 94.14           H
ATOM   4217 3HG2 VAL A 276      -3.853 -12.844  14.093  1.00 94.14           H
ATOM   4218  HN  VAL A 276      -5.529  -9.982  12.898  1.00 94.14           H
ATOM   4219  N   GLN A 277      -5.256  -8.010  15.485  1.00 92.87           N
ATOM   4220  CA  GLN A 277      -5.135  -6.824  16.316  1.00 92.87           C
ATOM   4221  C   GLN A 277      -6.511  -6.202  16.557  1.00 92.87           C
ATOM   4222  O   GLN A 277      -6.761  -5.631  17.618  1.00 92.87           O
ATOM   4223  HA  GLN A 277      -4.716  -7.174  17.260  1.00 92.87           H
ATOM   4224  CB  GLN A 277      -4.177  -5.810  15.688  1.00 92.87           C
ATOM   4225 1HB  GLN A 277      -4.418  -5.681  14.633  1.00 92.87           H
ATOM   4226 2HB  GLN A 277      -4.305  -4.839  16.165  1.00 92.87           H
ATOM   4227  CG  GLN A 277      -2.724  -6.267  15.832  1.00 92.87           C
ATOM   4228 1HG  GLN A 277      -2.490  -6.421  16.885  1.00 92.87           H
ATOM   4229 2HG  GLN A 277      -2.589  -7.226  15.332  1.00 92.87           H
ATOM   4230  CD  GLN A 277      -1.763  -5.236  15.236  1.00 92.87           C
ATOM   4231  OE1 GLN A 277      -2.129  -4.411  14.415  1.00 92.87           O
ATOM   4232  NE2 GLN A 277      -0.518  -5.328  15.693  1.00 92.87           N
ATOM   4233 1HE2 GLN A 277      -0.284  -6.029  16.367  1.00 92.87           H
ATOM   4234 2HE2 GLN A 277       0.184  -4.697  15.363  1.00 92.87           H
ATOM   4235  HN  GLN A 277      -4.769  -7.966  14.613  1.00 92.87           H
ATOM   4236  N   THR A 278      -7.369  -6.333  15.555  1.00 92.82           N
ATOM   4237  CA  THR A 278      -8.705  -5.769  15.635  1.00 92.82           C
ATOM   4238  C   THR A 278      -9.540  -6.522  16.673  1.00 92.82           C
ATOM   4239  O   THR A 278     -10.223  -5.908  17.491  1.00 92.82           O
ATOM   4240  HA  THR A 278      -8.624  -4.738  15.979  1.00 92.82           H
ATOM   4241  CB  THR A 278      -9.314  -5.794  14.232  1.00 92.82           C
ATOM   4242  HB  THR A 278      -9.482  -6.818  13.899  1.00 92.82           H
ATOM   4243  OG1 THR A 278      -8.402  -5.033  13.445  1.00 92.82           O
ATOM   4244  HG1 THR A 278      -7.466  -5.347  13.606  1.00 92.82           H
ATOM   4245  CG2 THR A 278     -10.624  -5.008  14.148  1.00 92.82           C
ATOM   4246 1HG2 THR A 278     -10.442  -3.968  14.416  1.00 92.82           H
ATOM   4247 2HG2 THR A 278     -11.351  -5.439  14.836  1.00 92.82           H
ATOM   4248 3HG2 THR A 278     -11.013  -5.058  13.131  1.00 92.82           H
ATOM   4249  HN  THR A 278      -7.163  -6.813  14.702  1.00 92.82           H
ATOM   4250  N   ILE A 279      -9.459  -7.843  16.606  1.00 94.61           N
ATOM   4251  CA  ILE A 279     -10.216  -8.687  17.515  1.00 94.61           C
ATOM   4252  C   ILE A 279      -9.749  -8.432  18.949  1.00 94.61           C
ATOM   4253  O   ILE A 279     -10.566  -8.328  19.862  1.00 94.61           O
ATOM   4254  HA  ILE A 279     -11.263  -8.396  17.435  1.00 94.61           H
ATOM   4255  CB  ILE A 279     -10.120 -10.154  17.089  1.00 94.61           C
ATOM   4256  HB  ILE A 279      -9.066 -10.415  16.999  1.00 94.61           H
ATOM   4257  CG1 ILE A 279     -10.758 -10.368  15.715  1.00 94.61           C
ATOM   4258 1HG1 ILE A 279     -11.843 -10.310  15.801  1.00 94.61           H
ATOM   4259 2HG1 ILE A 279     -10.449  -9.572  15.038  1.00 94.61           H
ATOM   4260  CG2 ILE A 279     -10.725 -11.073  18.151  1.00 94.61           C
ATOM   4261 1HG2 ILE A 279     -10.187 -10.947  19.091  1.00 94.61           H
ATOM   4262 2HG2 ILE A 279     -11.775 -10.819  18.297  1.00 94.61           H
ATOM   4263 3HG2 ILE A 279     -10.644 -12.110  17.823  1.00 94.61           H
ATOM   4264  CD1 ILE A 279     -10.359 -11.725  15.131  1.00 94.61           C
ATOM   4265 1HD1 ILE A 279      -9.275 -11.769  15.024  1.00 94.61           H
ATOM   4266 2HD1 ILE A 279     -10.691 -12.520  15.798  1.00 94.61           H
ATOM   4267 3HD1 ILE A 279     -10.826 -11.852  14.154  1.00 94.61           H
ATOM   4268  HN  ILE A 279      -8.889  -8.335  15.947  1.00 94.61           H
ATOM   4269  N   ASP A 280      -8.436  -8.338  19.102  1.00 93.92           N
ATOM   4270  CA  ASP A 280      -7.847  -8.165  20.419  1.00 93.92           C
ATOM   4271  C   ASP A 280      -8.196  -6.774  20.951  1.00 93.92           C
ATOM   4272  O   ASP A 280      -8.380  -6.593  22.154  1.00 93.92           O
ATOM   4273  HA  ASP A 280      -8.271  -8.963  21.029  1.00 93.92           H
ATOM   4274  CB  ASP A 280      -6.322  -8.280  20.360  1.00 93.92           C
ATOM   4275 1HB  ASP A 280      -6.043  -9.193  19.835  1.00 93.92           H
ATOM   4276 2HB  ASP A 280      -5.914  -7.446  19.790  1.00 93.92           H
ATOM   4277  CG  ASP A 280      -5.718  -8.288  21.766  1.00 93.92           C
ATOM   4278  OD1 ASP A 280      -6.221  -9.078  22.594  1.00 93.92           O
ATOM   4279  OD2 ASP A 280      -4.768  -7.506  21.980  1.00 93.92           O
ATOM   4280  HN  ASP A 280      -7.781  -8.378  18.348  1.00 93.92           H
ATOM   4281  N   ALA A 281      -8.278  -5.826  20.029  1.00 91.75           N
ATOM   4282  CA  ALA A 281      -8.636  -4.464  20.386  1.00 91.75           C
ATOM   4283  C   ALA A 281     -10.028  -4.457  21.021  1.00 91.75           C
ATOM   4284  O   ALA A 281     -10.323  -3.616  21.868  1.00 91.75           O
ATOM   4285  HA  ALA A 281      -7.910  -4.110  21.117  1.00 91.75           H
ATOM   4286  CB  ALA A 281      -8.558  -3.573  19.144  1.00 91.75           C
ATOM   4287 1HB  ALA A 281      -7.543  -3.590  18.748  1.00 91.75           H
ATOM   4288 2HB  ALA A 281      -9.249  -3.944  18.387  1.00 91.75           H
ATOM   4289 3HB  ALA A 281      -8.827  -2.552  19.412  1.00 91.75           H
ATOM   4290  HN  ALA A 281      -8.104  -5.976  19.056  1.00 91.75           H
ATOM   4291  N   TYR A 282     -10.846  -5.405  20.588  1.00 90.32           N
ATOM   4292  CA  TYR A 282     -12.207  -5.504  21.086  1.00 90.32           C
ATOM   4293  C   TYR A 282     -12.278  -6.418  22.311  1.00 90.32           C
ATOM   4294  O   TYR A 282     -12.862  -6.052  23.330  1.00 90.32           O
ATOM   4295  HA  TYR A 282     -12.536  -4.504  21.369  1.00 90.32           H
ATOM   4296  CB  TYR A 282     -13.027  -6.125  19.954  1.00 90.32           C
ATOM   4297 1HB  TYR A 282     -12.885  -5.534  19.049  1.00 90.32           H
ATOM   4298 2HB  TYR A 282     -12.642  -7.123  19.745  1.00 90.32           H
ATOM   4299  CG  TYR A 282     -14.524  -6.224  20.251  1.00 90.32           C
ATOM   4300  CD1 TYR A 282     -15.076  -7.434  20.621  1.00 90.32           C
ATOM   4301  HD1 TYR A 282     -14.445  -8.319  20.701  1.00 90.32           H
ATOM   4302  CD2 TYR A 282     -15.324  -5.104  20.150  1.00 90.32           C
ATOM   4303  HD2 TYR A 282     -14.888  -4.148  19.858  1.00 90.32           H
ATOM   4304  CE1 TYR A 282     -16.486  -7.527  20.901  1.00 90.32           C
ATOM   4305  HE1 TYR A 282     -16.934  -8.477  21.193  1.00 90.32           H
ATOM   4306  CE2 TYR A 282     -16.733  -5.197  20.430  1.00 90.32           C
ATOM   4307  HE2 TYR A 282     -17.376  -4.320  20.354  1.00 90.32           H
ATOM   4308  CZ  TYR A 282     -17.244  -6.404  20.791  1.00 90.32           C
ATOM   4309  OH  TYR A 282     -18.576  -6.492  21.056  1.00 90.32           O
ATOM   4310  HH  TYR A 282     -18.809  -7.425  21.328  1.00 90.32           H
ATOM   4311  HN  TYR A 282     -10.593  -6.095  19.910  1.00 90.32           H
ATOM   4312  N   ALA A 283     -11.674  -7.589  22.172  1.00 91.90           N
ATOM   4313  CA  ALA A 283     -11.903  -8.666  23.119  1.00 91.90           C
ATOM   4314  C   ALA A 283     -10.814  -8.635  24.193  1.00 91.90           C
ATOM   4315  O   ALA A 283     -10.992  -9.185  25.279  1.00 91.90           O
ATOM   4316  HA  ALA A 283     -12.871  -8.494  23.590  1.00 91.90           H
ATOM   4317  CB  ALA A 283     -11.948 -10.001  22.373  1.00 91.90           C
ATOM   4318 1HB  ALA A 283     -12.757  -9.982  21.643  1.00 91.90           H
ATOM   4319 2HB  ALA A 283     -11.000 -10.164  21.861  1.00 91.90           H
ATOM   4320 3HB  ALA A 283     -12.120 -10.809  23.084  1.00 91.90           H
ATOM   4321  HN  ALA A 283     -11.040  -7.806  21.430  1.00 91.90           H
ATOM   4322  N   MET A 284      -9.710  -7.986  23.853  1.00 89.83           N
ATOM   4323  CA  MET A 284      -8.570  -7.925  24.752  1.00 89.83           C
ATOM   4324  C   MET A 284      -8.230  -9.312  25.301  1.00 89.83           C
ATOM   4325  O   MET A 284      -8.065  -9.482  26.508  1.00 89.83           O
ATOM   4326  HA  MET A 284      -7.741  -7.552  24.150  1.00 89.83           H
ATOM   4327  CB  MET A 284      -8.885  -6.980  25.913  1.00 89.83           C
ATOM   4328 1HB  MET A 284      -9.809  -7.292  26.400  1.00 89.83           H
ATOM   4329 2HB  MET A 284      -8.095  -7.039  26.660  1.00 89.83           H
ATOM   4330  CG  MET A 284      -9.023  -5.537  25.422  1.00 89.83           C
ATOM   4331 1HG  MET A 284      -8.064  -5.178  25.049  1.00 89.83           H
ATOM   4332 2HG  MET A 284      -9.726  -5.492  24.590  1.00 89.83           H
ATOM   4333  SD  MET A 284      -9.588  -4.491  26.754  1.00 89.83           S
ATOM   4334  CE  MET A 284     -11.350  -4.747  26.623  1.00 89.83           C
ATOM   4335 1HE  MET A 284     -11.691  -4.431  25.637  1.00 89.83           H
ATOM   4336 2HE  MET A 284     -11.575  -5.804  26.764  1.00 89.83           H
ATOM   4337 3HE  MET A 284     -11.860  -4.161  27.388  1.00 89.83           H
ATOM   4338  HN  MET A 284      -9.588  -7.509  22.983  1.00 89.83           H
ATOM   4339  N   PHE A 285      -8.135 -10.268  24.388  1.00 90.36           N
ATOM   4340  CA  PHE A 285      -7.986 -11.660  24.776  1.00 90.36           C
ATOM   4341  C   PHE A 285      -6.510 -12.028  24.940  1.00 90.36           C
ATOM   4342  O   PHE A 285      -6.185 -13.059  25.526  1.00 90.36           O
ATOM   4343  HA  PHE A 285      -8.498 -11.788  25.729  1.00 90.36           H
ATOM   4344  CB  PHE A 285      -8.587 -12.505  23.651  1.00 90.36           C
ATOM   4345 1HB  PHE A 285      -8.723 -13.525  24.009  1.00 90.36           H
ATOM   4346 2HB  PHE A 285      -9.577 -12.118  23.409  1.00 90.36           H
ATOM   4347  CG  PHE A 285      -7.742 -12.536  22.376  1.00 90.36           C
ATOM   4348  CD1 PHE A 285      -7.956 -11.617  21.396  1.00 90.36           C
ATOM   4349  HD1 PHE A 285      -8.729 -10.859  21.519  1.00 90.36           H
ATOM   4350  CD2 PHE A 285      -6.777 -13.482  22.222  1.00 90.36           C
ATOM   4351  HD2 PHE A 285      -6.606 -14.218  23.007  1.00 90.36           H
ATOM   4352  CE1 PHE A 285      -7.171 -11.646  20.213  1.00 90.36           C
ATOM   4353  HE1 PHE A 285      -7.343 -10.909  19.427  1.00 90.36           H
ATOM   4354  CE2 PHE A 285      -5.993 -13.510  21.039  1.00 90.36           C
ATOM   4355  HE2 PHE A 285      -5.220 -14.269  20.915  1.00 90.36           H
ATOM   4356  CZ  PHE A 285      -6.207 -12.592  20.059  1.00 90.36           C
ATOM   4357  HZ  PHE A 285      -5.604 -12.614  19.151  1.00 90.36           H
ATOM   4358  HN  PHE A 285      -8.159 -10.104  23.402  1.00 90.36           H
ATOM   4359  N   ILE A 286      -5.655 -11.164  24.412  1.00 90.80           N
ATOM   4360  CA  ILE A 286      -4.221 -11.362  24.532  1.00 90.80           C
ATOM   4361  C   ILE A 286      -3.737 -10.765  25.854  1.00 90.80           C
ATOM   4362  O   ILE A 286      -3.443  -9.573  25.931  1.00 90.80           O
ATOM   4363  HA  ILE A 286      -4.039 -12.437  24.551  1.00 90.80           H
ATOM   4364  CB  ILE A 286      -3.498 -10.803  23.304  1.00 90.80           C
ATOM   4365  HB  ILE A 286      -3.697  -9.733  23.249  1.00 90.80           H
ATOM   4366  CG1 ILE A 286      -4.039 -11.430  22.017  1.00 90.80           C
ATOM   4367 1HG1 ILE A 286      -3.751 -12.480  21.971  1.00 90.80           H
ATOM   4368 2HG1 ILE A 286      -5.128 -11.398  22.023  1.00 90.80           H
ATOM   4369  CG2 ILE A 286      -1.984 -10.976  23.433  1.00 90.80           C
ATOM   4370 1HG2 ILE A 286      -1.632 -10.445  24.318  1.00 90.80           H
ATOM   4371 2HG2 ILE A 286      -1.745 -12.035  23.527  1.00 90.80           H
ATOM   4372 3HG2 ILE A 286      -1.495 -10.570  22.547  1.00 90.80           H
ATOM   4373  CD1 ILE A 286      -3.508 -10.696  20.784  1.00 90.80           C
ATOM   4374 1HD1 ILE A 286      -3.818  -9.651  20.822  1.00 90.80           H
ATOM   4375 2HD1 ILE A 286      -2.419 -10.751  20.770  1.00 90.80           H
ATOM   4376 3HD1 ILE A 286      -3.908 -11.162  19.884  1.00 90.80           H
ATOM   4377  HN  ILE A 286      -5.928 -10.343  23.910  1.00 90.80           H
ATOM   4378  N   SER A 287      -3.668 -11.621  26.863  1.00 88.07           N
ATOM   4379  CA  SER A 287      -3.188 -11.202  28.169  1.00 88.07           C
ATOM   4380  C   SER A 287      -1.723 -11.609  28.344  1.00 88.07           C
ATOM   4381  O   SER A 287      -1.035 -11.099  29.226  1.00 88.07           O
ATOM   4382  HA  SER A 287      -3.287 -10.116  28.178  1.00 88.07           H
ATOM   4383  CB  SER A 287      -4.042 -11.801  29.288  1.00 88.07           C
ATOM   4384 1HB  SER A 287      -3.659 -11.469  30.254  1.00 88.07           H
ATOM   4385 2HB  SER A 287      -5.063 -11.427  29.205  1.00 88.07           H
ATOM   4386  OG  SER A 287      -4.054 -13.225  29.247  1.00 88.07           O
ATOM   4387  HG  SER A 287      -4.641 -13.584  29.973  1.00 88.07           H
ATOM   4388  HN  SER A 287      -3.933 -12.583  26.799  1.00 88.07           H
ATOM   4389  N   ASN A 288      -1.291 -12.524  27.488  1.00 91.97           N
ATOM   4390  CA  ASN A 288       0.037 -13.100  27.617  1.00 91.97           C
ATOM   4391  C   ASN A 288       1.042 -12.229  26.862  1.00 91.97           C
ATOM   4392  O   ASN A 288       0.881 -11.983  25.667  1.00 91.97           O
ATOM   4393  HA  ASN A 288       0.233 -13.130  28.689  1.00 91.97           H
ATOM   4394  CB  ASN A 288       0.087 -14.507  27.018  1.00 91.97           C
ATOM   4395 1HB  ASN A 288      -0.744 -15.099  27.402  1.00 91.97           H
ATOM   4396 2HB  ASN A 288      -0.035 -14.450  25.937  1.00 91.97           H
ATOM   4397  CG  ASN A 288       1.410 -15.198  27.352  1.00 91.97           C
ATOM   4398  OD1 ASN A 288       2.479 -14.613  27.288  1.00 91.97           O
ATOM   4399  ND2 ASN A 288       1.280 -16.473  27.710  1.00 91.97           N
ATOM   4400 1HD2 ASN A 288       0.373 -16.893  27.741  1.00 91.97           H
ATOM   4401 2HD2 ASN A 288       2.089 -17.010  27.947  1.00 91.97           H
ATOM   4402  HN  ASN A 288      -1.829 -12.870  26.720  1.00 91.97           H
ATOM   4403  N   CYS A 289       2.056 -11.785  27.589  1.00 91.14           N
ATOM   4404  CA  CYS A 289       3.023 -10.852  27.035  1.00 91.14           C
ATOM   4405  C   CYS A 289       3.799 -11.566  25.927  1.00 91.14           C
ATOM   4406  O   CYS A 289       4.164 -10.953  24.925  1.00 91.14           O
ATOM   4407  HA  CYS A 289       2.454 -10.014  26.632  1.00 91.14           H
ATOM   4408  CB  CYS A 289       3.953 -10.294  28.114  1.00 91.14           C
ATOM   4409 1HB  CYS A 289       3.368  -9.810  28.896  1.00 91.14           H
ATOM   4410 2HB  CYS A 289       4.505 -11.107  28.586  1.00 91.14           H
ATOM   4411  SG  CYS A 289       5.120  -9.093  27.375  1.00 91.14           S
ATOM   4412  HN  CYS A 289       2.222 -12.051  28.539  1.00 91.14           H
ATOM   4413  N   ALA A 290       4.028 -12.853  26.143  1.00 93.32           N
ATOM   4414  CA  ALA A 290       4.789 -13.648  25.195  1.00 93.32           C
ATOM   4415  C   ALA A 290       4.052 -13.679  23.854  1.00 93.32           C
ATOM   4416  O   ALA A 290       4.671 -13.552  22.799  1.00 93.32           O
ATOM   4417  HA  ALA A 290       5.756 -13.164  25.057  1.00 93.32           H
ATOM   4418  CB  ALA A 290       5.017 -15.048  25.768  1.00 93.32           C
ATOM   4419 1HB  ALA A 290       5.569 -14.972  26.704  1.00 93.32           H
ATOM   4420 2HB  ALA A 290       4.054 -15.526  25.952  1.00 93.32           H
ATOM   4421 3HB  ALA A 290       5.588 -15.644  25.056  1.00 93.32           H
ATOM   4422  HN  ALA A 290       3.704 -13.351  26.947  1.00 93.32           H
ATOM   4423  N   VAL A 291       2.741 -13.849  23.940  1.00 93.43           N
ATOM   4424  CA  VAL A 291       1.914 -13.906  22.747  1.00 93.43           C
ATOM   4425  C   VAL A 291       1.902 -12.532  22.074  1.00 93.43           C
ATOM   4426  O   VAL A 291       2.015 -12.434  20.853  1.00 93.43           O
ATOM   4427  HA  VAL A 291       2.368 -14.626  22.066  1.00 93.43           H
ATOM   4428  CB  VAL A 291       0.514 -14.409  23.104  1.00 93.43           C
ATOM   4429  HB  VAL A 291       0.090 -13.726  23.840  1.00 93.43           H
ATOM   4430  CG1 VAL A 291      -0.400 -14.403  21.877  1.00 93.43           C
ATOM   4431 1HG1 VAL A 291      -0.482 -13.388  21.490  1.00 93.43           H
ATOM   4432 2HG1 VAL A 291       0.019 -15.053  21.109  1.00 93.43           H
ATOM   4433 3HG1 VAL A 291      -1.389 -14.765  22.159  1.00 93.43           H
ATOM   4434  CG2 VAL A 291       0.576 -15.801  23.736  1.00 93.43           C
ATOM   4435 1HG2 VAL A 291       1.029 -16.499  23.032  1.00 93.43           H
ATOM   4436 2HG2 VAL A 291       1.175 -15.761  24.645  1.00 93.43           H
ATOM   4437 3HG2 VAL A 291      -0.433 -16.134  23.980  1.00 93.43           H
ATOM   4438  HN  VAL A 291       2.245 -13.947  24.803  1.00 93.43           H
ATOM   4439  N   SER A 292       1.765 -11.505  22.900  1.00 93.48           N
ATOM   4440  CA  SER A 292       1.743 -10.141  22.401  1.00 93.48           C
ATOM   4441  C   SER A 292       3.038  -9.840  21.644  1.00 93.48           C
ATOM   4442  O   SER A 292       3.005  -9.286  20.546  1.00 93.48           O
ATOM   4443  HA  SER A 292       0.887 -10.093  21.728  1.00 93.48           H
ATOM   4444  CB  SER A 292       1.550  -9.140  23.542  1.00 93.48           C
ATOM   4445 1HB  SER A 292       0.611  -9.350  24.053  1.00 93.48           H
ATOM   4446 2HB  SER A 292       2.347  -9.267  24.274  1.00 93.48           H
ATOM   4447  OG  SER A 292       1.545  -7.793  23.075  1.00 93.48           O
ATOM   4448  HG  SER A 292       0.777  -7.650  22.451  1.00 93.48           H
ATOM   4449  HN  SER A 292       1.670 -11.594  23.892  1.00 93.48           H
ATOM   4450  N   THR A 293       4.148 -10.218  22.260  1.00 93.10           N
ATOM   4451  CA  THR A 293       5.455  -9.918  21.700  1.00 93.10           C
ATOM   4452  C   THR A 293       5.584 -10.518  20.298  1.00 93.10           C
ATOM   4453  O   THR A 293       6.036  -9.847  19.371  1.00 93.10           O
ATOM   4454  HA  THR A 293       5.544  -8.837  21.595  1.00 93.10           H
ATOM   4455  CB  THR A 293       6.516 -10.426  22.678  1.00 93.10           C
ATOM   4456  HB  THR A 293       6.405 -11.496  22.852  1.00 93.10           H
ATOM   4457  OG1 THR A 293       6.356  -9.596  23.825  1.00 93.10           O
ATOM   4458  HG1 THR A 293       5.728 -10.027  24.474  1.00 93.10           H
ATOM   4459  CG2 THR A 293       7.940 -10.131  22.201  1.00 93.10           C
ATOM   4460 1HG2 THR A 293       8.072  -9.055  22.092  1.00 93.10           H
ATOM   4461 2HG2 THR A 293       8.109 -10.617  21.240  1.00 93.10           H
ATOM   4462 3HG2 THR A 293       8.654 -10.512  22.932  1.00 93.10           H
ATOM   4463  HN  THR A 293       4.164 -10.719  23.125  1.00 93.10           H
ATOM   4464  N   ASN A 294       5.179 -11.774  20.187  1.00 94.40           N
ATOM   4465  CA  ASN A 294       5.320 -12.498  18.935  1.00 94.40           C
ATOM   4466  C   ASN A 294       4.420 -11.858  17.877  1.00 94.40           C
ATOM   4467  O   ASN A 294       4.808 -11.739  16.716  1.00 94.40           O
ATOM   4468  HA  ASN A 294       6.378 -12.427  18.681  1.00 94.40           H
ATOM   4469  CB  ASN A 294       4.899 -13.960  19.093  1.00 94.40           C
ATOM   4470 1HB  ASN A 294       3.943 -14.012  19.615  1.00 94.40           H
ATOM   4471 2HB  ASN A 294       4.751 -14.408  18.111  1.00 94.40           H
ATOM   4472  CG  ASN A 294       5.952 -14.754  19.868  1.00 94.40           C
ATOM   4473  OD1 ASN A 294       7.092 -14.343  20.017  1.00 94.40           O
ATOM   4474  ND2 ASN A 294       5.510 -15.911  20.353  1.00 94.40           N
ATOM   4475 1HD2 ASN A 294       4.563 -16.189  20.196  1.00 94.40           H
ATOM   4476 2HD2 ASN A 294       6.125 -16.502  20.875  1.00 94.40           H
ATOM   4477  HN  ASN A 294       4.762 -12.296  20.932  1.00 94.40           H
ATOM   4478  N   ILE A 295       3.233 -11.464  18.315  1.00 93.57           N
ATOM   4479  CA  ILE A 295       2.255 -10.886  17.410  1.00 93.57           C
ATOM   4480  C   ILE A 295       2.796  -9.567  16.854  1.00 93.57           C
ATOM   4481  O   ILE A 295       2.628  -9.272  15.672  1.00 93.57           O
ATOM   4482  HA  ILE A 295       2.125 -11.582  16.582  1.00 93.57           H
ATOM   4483  CB  ILE A 295       0.898 -10.750  18.104  1.00 93.57           C
ATOM   4484  HB  ILE A 295       1.067 -10.378  19.114  1.00 93.57           H
ATOM   4485  CG1 ILE A 295       0.209 -12.110  18.232  1.00 93.57           C
ATOM   4486 1HG1 ILE A 295      -0.107 -12.456  17.248  1.00 93.57           H
ATOM   4487 2HG1 ILE A 295       0.916 -12.845  18.617  1.00 93.57           H
ATOM   4488  CG2 ILE A 295       0.016  -9.726  17.387  1.00 93.57           C
ATOM   4489 1HG2 ILE A 295       0.510  -8.754  17.391  1.00 93.57           H
ATOM   4490 2HG2 ILE A 295      -0.148 -10.045  16.357  1.00 93.57           H
ATOM   4491 3HG2 ILE A 295      -0.943  -9.649  17.900  1.00 93.57           H
ATOM   4492  CD1 ILE A 295      -1.003 -12.025  19.162  1.00 93.57           C
ATOM   4493 1HD1 ILE A 295      -0.680 -11.702  20.151  1.00 93.57           H
ATOM   4494 2HD1 ILE A 295      -1.719 -11.307  18.761  1.00 93.57           H
ATOM   4495 3HD1 ILE A 295      -1.474 -13.005  19.235  1.00 93.57           H
ATOM   4496  HN  ILE A 295       2.938 -11.533  19.268  1.00 93.57           H
ATOM   4497  N   ASP A 296       3.436  -8.810  17.734  1.00 93.59           N
ATOM   4498  CA  ASP A 296       3.970  -7.513  17.355  1.00 93.59           C
ATOM   4499  C   ASP A 296       5.120  -7.709  16.365  1.00 93.59           C
ATOM   4500  O   ASP A 296       5.274  -6.931  15.425  1.00 93.59           O
ATOM   4501  HA  ASP A 296       3.130  -6.973  16.917  1.00 93.59           H
ATOM   4502  CB  ASP A 296       4.518  -6.766  18.573  1.00 93.59           C
ATOM   4503 1HB  ASP A 296       5.214  -7.407  19.114  1.00 93.59           H
ATOM   4504 2HB  ASP A 296       5.079  -5.891  18.245  1.00 93.59           H
ATOM   4505  CG  ASP A 296       3.385  -6.333  19.505  1.00 93.59           C
ATOM   4506  OD1 ASP A 296       2.257  -6.171  18.991  1.00 93.59           O
ATOM   4507  OD2 ASP A 296       3.672  -6.173  20.711  1.00 93.59           O
ATOM   4508  HN  ASP A 296       3.590  -9.069  18.687  1.00 93.59           H
ATOM   4509  N   ILE A 297       5.897  -8.754  16.609  1.00 94.26           N
ATOM   4510  CA  ILE A 297       6.985  -9.104  15.711  1.00 94.26           C
ATOM   4511  C   ILE A 297       6.409  -9.507  14.352  1.00 94.26           C
ATOM   4512  O   ILE A 297       6.909  -9.083  13.312  1.00 94.26           O
ATOM   4513  HA  ILE A 297       7.596  -8.212  15.576  1.00 94.26           H
ATOM   4514  CB  ILE A 297       7.878 -10.173  16.343  1.00 94.26           C
ATOM   4515  HB  ILE A 297       7.238 -10.957  16.748  1.00 94.26           H
ATOM   4516  CG1 ILE A 297       8.682  -9.597  17.510  1.00 94.26           C
ATOM   4517 1HG1 ILE A 297       9.414  -8.883  17.134  1.00 94.26           H
ATOM   4518 2HG1 ILE A 297       8.017  -9.051  18.179  1.00 94.26           H
ATOM   4519  CG2 ILE A 297       8.779 -10.825  15.292  1.00 94.26           C
ATOM   4520 1HG2 ILE A 297       8.163 -11.293  14.524  1.00 94.26           H
ATOM   4521 2HG2 ILE A 297       9.413 -10.065  14.836  1.00 94.26           H
ATOM   4522 3HG2 ILE A 297       9.403 -11.582  15.768  1.00 94.26           H
ATOM   4523  CD1 ILE A 297       9.395 -10.707  18.285  1.00 94.26           C
ATOM   4524 1HD1 ILE A 297       8.658 -11.406  18.679  1.00 94.26           H
ATOM   4525 2HD1 ILE A 297      10.077 -11.235  17.618  1.00 94.26           H
ATOM   4526 3HD1 ILE A 297       9.959 -10.270  19.109  1.00 94.26           H
ATOM   4527  HN  ILE A 297       5.794  -9.355  17.402  1.00 94.26           H
ATOM   4528  N   CYS A 298       5.365 -10.321  14.406  1.00 94.56           N
ATOM   4529  CA  CYS A 298       4.716 -10.787  13.192  1.00 94.56           C
ATOM   4530  C   CYS A 298       4.233  -9.567  12.406  1.00 94.56           C
ATOM   4531  O   CYS A 298       4.337  -9.532  11.181  1.00 94.56           O
ATOM   4532  HA  CYS A 298       5.468 -11.339  12.628  1.00 94.56           H
ATOM   4533  CB  CYS A 298       3.574 -11.758  13.498  1.00 94.56           C
ATOM   4534 1HB  CYS A 298       2.944 -11.353  14.291  1.00 94.56           H
ATOM   4535 2HB  CYS A 298       2.941 -11.877  12.619  1.00 94.56           H
ATOM   4536  SG  CYS A 298       4.250 -13.381  14.006  1.00 94.56           S
ATOM   4537  HG  CYS A 298       4.606 -13.006  15.231  1.00 94.56           H
ATOM   4538  HN  CYS A 298       4.963 -10.660  15.257  1.00 94.56           H
ATOM   4539  N   PHE A 299       3.716  -8.595  13.143  1.00 93.83           N
ATOM   4540  CA  PHE A 299       3.222  -7.373  12.531  1.00 93.83           C
ATOM   4541  C   PHE A 299       4.333  -6.659  11.758  1.00 93.83           C
ATOM   4542  O   PHE A 299       4.133  -6.244  10.618  1.00 93.83           O
ATOM   4543  HA  PHE A 299       2.426  -7.656  11.841  1.00 93.83           H
ATOM   4544  CB  PHE A 299       2.743  -6.466  13.666  1.00 93.83           C
ATOM   4545 1HB  PHE A 299       1.985  -6.995  14.244  1.00 93.83           H
ATOM   4546 2HB  PHE A 299       3.578  -6.270  14.338  1.00 93.83           H
ATOM   4547  CG  PHE A 299       2.163  -5.132  13.193  1.00 93.83           C
ATOM   4548  CD1 PHE A 299       2.963  -4.035  13.108  1.00 93.83           C
ATOM   4549  HD1 PHE A 299       4.017  -4.107  13.376  1.00 93.83           H
ATOM   4550  CD2 PHE A 299       0.848  -5.041  12.859  1.00 93.83           C
ATOM   4551  HD2 PHE A 299       0.207  -5.920  12.927  1.00 93.83           H
ATOM   4552  CE1 PHE A 299       2.425  -2.796  12.669  1.00 93.83           C
ATOM   4553  HE1 PHE A 299       3.067  -1.917  12.600  1.00 93.83           H
ATOM   4554  CE2 PHE A 299       0.310  -3.803  12.420  1.00 93.83           C
ATOM   4555  HE2 PHE A 299      -0.744  -3.730  12.152  1.00 93.83           H
ATOM   4556  CZ  PHE A 299       1.110  -2.706  12.334  1.00 93.83           C
ATOM   4557  HZ  PHE A 299       0.697  -1.755  11.997  1.00 93.83           H
ATOM   4558  HN  PHE A 299       3.631  -8.633  14.139  1.00 93.83           H
ATOM   4559  N   GLN A 300       5.480  -6.538  12.411  1.00 93.34           N
ATOM   4560  CA  GLN A 300       6.603  -5.827  11.824  1.00 93.34           C
ATOM   4561  C   GLN A 300       7.049  -6.512  10.531  1.00 93.34           C
ATOM   4562  O   GLN A 300       7.335  -5.846   9.538  1.00 93.34           O
ATOM   4563  HA  GLN A 300       6.229  -4.827  11.603  1.00 93.34           H
ATOM   4564  CB  GLN A 300       7.763  -5.720  12.817  1.00 93.34           C
ATOM   4565 1HB  GLN A 300       7.986  -6.705  13.228  1.00 93.34           H
ATOM   4566 2HB  GLN A 300       8.660  -5.381  12.298  1.00 93.34           H
ATOM   4567  CG  GLN A 300       7.426  -4.751  13.952  1.00 93.34           C
ATOM   4568 1HG  GLN A 300       6.504  -5.066  14.441  1.00 93.34           H
ATOM   4569 2HG  GLN A 300       8.213  -4.781  14.705  1.00 93.34           H
ATOM   4570  CD  GLN A 300       7.270  -3.323  13.426  1.00 93.34           C
ATOM   4571  OE1 GLN A 300       7.512  -3.031  12.266  1.00 93.34           O
ATOM   4572  NE2 GLN A 300       6.851  -2.453  14.340  1.00 93.34           N
ATOM   4573 1HE2 GLN A 300       6.670  -2.758  15.275  1.00 93.34           H
ATOM   4574 2HE2 GLN A 300       6.718  -1.493  14.092  1.00 93.34           H
ATOM   4575  HN  GLN A 300       5.648  -6.915  13.322  1.00 93.34           H
ATOM   4576  N   VAL A 301       7.094  -7.835  10.586  1.00 94.74           N
ATOM   4577  CA  VAL A 301       7.570  -8.615   9.456  1.00 94.74           C
ATOM   4578  C   VAL A 301       6.616  -8.428   8.274  1.00 94.74           C
ATOM   4579  O   VAL A 301       7.046  -8.098   7.170  1.00 94.74           O
ATOM   4580  HA  VAL A 301       8.551  -8.228   9.179  1.00 94.74           H
ATOM   4581  CB  VAL A 301       7.736 -10.080   9.863  1.00 94.74           C
ATOM   4582  HB  VAL A 301       6.787 -10.422  10.278  1.00 94.74           H
ATOM   4583  CG1 VAL A 301       8.060 -10.954   8.650  1.00 94.74           C
ATOM   4584 1HG1 VAL A 301       7.250 -10.882   7.924  1.00 94.74           H
ATOM   4585 2HG1 VAL A 301       8.989 -10.611   8.193  1.00 94.74           H
ATOM   4586 3HG1 VAL A 301       8.173 -11.990   8.968  1.00 94.74           H
ATOM   4587  CG2 VAL A 301       8.804 -10.230  10.948  1.00 94.74           C
ATOM   4588 1HG2 VAL A 301       9.759  -9.862  10.572  1.00 94.74           H
ATOM   4589 2HG2 VAL A 301       8.514  -9.653  11.827  1.00 94.74           H
ATOM   4590 3HG2 VAL A 301       8.902 -11.281  11.220  1.00 94.74           H
ATOM   4591  HN  VAL A 301       6.813  -8.372  11.381  1.00 94.74           H
ATOM   4592  N   THR A 302       5.338  -8.645   8.547  1.00 94.16           N
ATOM   4593  CA  THR A 302       4.333  -8.619   7.497  1.00 94.16           C
ATOM   4594  C   THR A 302       4.192  -7.205   6.930  1.00 94.16           C
ATOM   4595  O   THR A 302       3.948  -7.033   5.736  1.00 94.16           O
ATOM   4596  HA  THR A 302       4.672  -9.259   6.682  1.00 94.16           H
ATOM   4597  CB  THR A 302       3.030  -9.175   8.075  1.00 94.16           C
ATOM   4598  HB  THR A 302       2.238  -9.168   7.326  1.00 94.16           H
ATOM   4599  OG1 THR A 302       2.792  -8.373   9.229  1.00 94.16           O
ATOM   4600  HG1 THR A 302       3.204  -8.801  10.034  1.00 94.16           H
ATOM   4601  CG2 THR A 302       3.194 -10.590   8.632  1.00 94.16           C
ATOM   4602 1HG2 THR A 302       3.938 -10.584   9.428  1.00 94.16           H
ATOM   4603 2HG2 THR A 302       3.520 -11.259   7.836  1.00 94.16           H
ATOM   4604 3HG2 THR A 302       2.240 -10.937   9.030  1.00 94.16           H
ATOM   4605  HN  THR A 302       4.986  -8.837   9.463  1.00 94.16           H
ATOM   4606  N   GLN A 303       4.352  -6.229   7.811  1.00 93.22           N
ATOM   4607  CA  GLN A 303       4.320  -4.836   7.400  1.00 93.22           C
ATOM   4608  C   GLN A 303       5.429  -4.557   6.383  1.00 93.22           C
ATOM   4609  O   GLN A 303       5.212  -3.851   5.400  1.00 93.22           O
ATOM   4610  HA  GLN A 303       3.345  -4.695   6.932  1.00 93.22           H
ATOM   4611  CB  GLN A 303       4.436  -3.905   8.608  1.00 93.22           C
ATOM   4612 1HB  GLN A 303       3.564  -4.026   9.251  1.00 93.22           H
ATOM   4613 2HB  GLN A 303       5.309  -4.179   9.200  1.00 93.22           H
ATOM   4614  CG  GLN A 303       4.552  -2.445   8.165  1.00 93.22           C
ATOM   4615 1HG  GLN A 303       5.591  -2.211   7.936  1.00 93.22           H
ATOM   4616 2HG  GLN A 303       3.981  -2.293   7.249  1.00 93.22           H
ATOM   4617  CD  GLN A 303       4.039  -1.500   9.254  1.00 93.22           C
ATOM   4618  OE1 GLN A 303       4.645  -1.329  10.300  1.00 93.22           O
ATOM   4619  NE2 GLN A 303       2.893  -0.897   8.951  1.00 93.22           N
ATOM   4620 1HE2 GLN A 303       2.447  -1.081   8.075  1.00 93.22           H
ATOM   4621 2HE2 GLN A 303       2.477  -0.259   9.600  1.00 93.22           H
ATOM   4622  HN  GLN A 303       4.501  -6.378   8.789  1.00 93.22           H
ATOM   4623  N   THR A 304       6.594  -5.127   6.656  1.00 93.32           N
ATOM   4624  CA  THR A 304       7.754  -4.900   5.810  1.00 93.32           C
ATOM   4625  C   THR A 304       7.527  -5.499   4.421  1.00 93.32           C
ATOM   4626  O   THR A 304       7.906  -4.903   3.414  1.00 93.32           O
ATOM   4627  HA  THR A 304       7.878  -3.825   5.678  1.00 93.32           H
ATOM   4628  CB  THR A 304       8.980  -5.471   6.526  1.00 93.32           C
ATOM   4629  HB  THR A 304       8.910  -6.555   6.611  1.00 93.32           H
ATOM   4630  OG1 THR A 304       9.025  -4.759   7.760  1.00 93.32           O
ATOM   4631  HG1 THR A 304       8.621  -5.312   8.488  1.00 93.32           H
ATOM   4632  CG2 THR A 304      10.290  -5.096   5.831  1.00 93.32           C
ATOM   4633 1HG2 THR A 304      10.391  -4.011   5.807  1.00 93.32           H
ATOM   4634 2HG2 THR A 304      10.286  -5.484   4.813  1.00 93.32           H
ATOM   4635 3HG2 THR A 304      11.128  -5.527   6.380  1.00 93.32           H
ATOM   4636  HN  THR A 304       6.752  -5.733   7.435  1.00 93.32           H
ATOM   4637  N   ILE A 305       6.909  -6.671   4.411  1.00 93.80           N
ATOM   4638  CA  ILE A 305       6.588  -7.337   3.160  1.00 93.80           C
ATOM   4639  C   ILE A 305       5.634  -6.458   2.350  1.00 93.80           C
ATOM   4640  O   ILE A 305       5.772  -6.344   1.133  1.00 93.80           O
ATOM   4641  HA  ILE A 305       7.517  -7.446   2.600  1.00 93.80           H
ATOM   4642  CB  ILE A 305       6.053  -8.746   3.425  1.00 93.80           C
ATOM   4643  HB  ILE A 305       5.240  -8.672   4.148  1.00 93.80           H
ATOM   4644  CG1 ILE A 305       7.131  -9.634   4.048  1.00 93.80           C
ATOM   4645 1HG1 ILE A 305       7.890  -9.869   3.302  1.00 93.80           H
ATOM   4646 2HG1 ILE A 305       7.631  -9.096   4.853  1.00 93.80           H
ATOM   4647  CG2 ILE A 305       5.470  -9.360   2.151  1.00 93.80           C
ATOM   4648 1HG2 ILE A 305       4.652  -8.737   1.789  1.00 93.80           H
ATOM   4649 2HG2 ILE A 305       6.246  -9.419   1.388  1.00 93.80           H
ATOM   4650 3HG2 ILE A 305       5.096 -10.360   2.367  1.00 93.80           H
ATOM   4651  CD1 ILE A 305       6.527 -10.930   4.593  1.00 93.80           C
ATOM   4652 1HD1 ILE A 305       5.786 -10.692   5.356  1.00 93.80           H
ATOM   4653 2HD1 ILE A 305       6.049 -11.478   3.781  1.00 93.80           H
ATOM   4654 3HD1 ILE A 305       7.315 -11.543   5.030  1.00 93.80           H
ATOM   4655  HN  ILE A 305       6.630  -7.163   5.236  1.00 93.80           H
ATOM   4656  N   ALA A 306       4.686  -5.861   3.057  1.00 92.46           N
ATOM   4657  CA  ALA A 306       3.666  -5.053   2.410  1.00 92.46           C
ATOM   4658  C   ALA A 306       4.326  -3.845   1.742  1.00 92.46           C
ATOM   4659  O   ALA A 306       3.905  -3.420   0.667  1.00 92.46           O
ATOM   4660  HA  ALA A 306       3.192  -5.668   1.645  1.00 92.46           H
ATOM   4661  CB  ALA A 306       2.609  -4.645   3.439  1.00 92.46           C
ATOM   4662 1HB  ALA A 306       2.151  -5.539   3.862  1.00 92.46           H
ATOM   4663 2HB  ALA A 306       3.080  -4.067   4.234  1.00 92.46           H
ATOM   4664 3HB  ALA A 306       1.844  -4.039   2.953  1.00 92.46           H
ATOM   4665  HN  ALA A 306       4.609  -5.921   4.052  1.00 92.46           H
ATOM   4666  N   PHE A 307       5.349  -3.327   2.406  1.00 92.12           N
ATOM   4667  CA  PHE A 307       6.033  -2.141   1.920  1.00 92.12           C
ATOM   4668  C   PHE A 307       6.891  -2.466   0.695  1.00 92.12           C
ATOM   4669  O   PHE A 307       7.029  -1.641  -0.206  1.00 92.12           O
ATOM   4670  HA  PHE A 307       5.267  -1.417   1.643  1.00 92.12           H
ATOM   4671  CB  PHE A 307       6.942  -1.654   3.050  1.00 92.12           C
ATOM   4672 1HB  PHE A 307       7.514  -2.499   3.432  1.00 92.12           H
ATOM   4673 2HB  PHE A 307       7.659  -0.941   2.644  1.00 92.12           H
ATOM   4674  CG  PHE A 307       6.193  -0.998   4.212  1.00 92.12           C
ATOM   4675  CD1 PHE A 307       4.833  -0.985   4.223  1.00 92.12           C
ATOM   4676  HD1 PHE A 307       4.277  -1.442   3.406  1.00 92.12           H
ATOM   4677  CD2 PHE A 307       6.888  -0.427   5.232  1.00 92.12           C
ATOM   4678  HD2 PHE A 307       7.977  -0.437   5.223  1.00 92.12           H
ATOM   4679  CE1 PHE A 307       4.138  -0.375   5.302  1.00 92.12           C
ATOM   4680  HE1 PHE A 307       3.049  -0.365   5.311  1.00 92.12           H
ATOM   4681  CE2 PHE A 307       6.193   0.183   6.310  1.00 92.12           C
ATOM   4682  HE2 PHE A 307       6.749   0.640   7.128  1.00 92.12           H
ATOM   4683  CZ  PHE A 307       4.833   0.196   6.322  1.00 92.12           C
ATOM   4684  HZ  PHE A 307       4.300   0.663   7.150  1.00 92.12           H
ATOM   4685  HN  PHE A 307       5.710  -3.703   3.259  1.00 92.12           H
ATOM   4686  N   PHE A 308       7.444  -3.670   0.703  1.00 92.62           N
ATOM   4687  CA  PHE A 308       8.321  -4.097  -0.374  1.00 92.62           C
ATOM   4688  C   PHE A 308       7.582  -4.101  -1.714  1.00 92.62           C
ATOM   4689  O   PHE A 308       8.206  -4.031  -2.771  1.00 92.62           O
ATOM   4690  HA  PHE A 308       9.148  -3.388  -0.419  1.00 92.62           H
ATOM   4691  CB  PHE A 308       8.767  -5.524  -0.048  1.00 92.62           C
ATOM   4692 1HB  PHE A 308       9.131  -5.554   0.979  1.00 92.62           H
ATOM   4693 2HB  PHE A 308       7.903  -6.185  -0.099  1.00 92.62           H
ATOM   4694  CG  PHE A 308       9.858  -6.062  -0.976  1.00 92.62           C
ATOM   4695  CD1 PHE A 308       9.533  -6.914  -1.985  1.00 92.62           C
ATOM   4696  HD1 PHE A 308       8.495  -7.213  -2.133  1.00 92.62           H
ATOM   4697  CD2 PHE A 308      11.153  -5.689  -0.792  1.00 92.62           C
ATOM   4698  HD2 PHE A 308      11.414  -5.006   0.017  1.00 92.62           H
ATOM   4699  CE1 PHE A 308      10.545  -7.413  -2.847  1.00 92.62           C
ATOM   4700  HE1 PHE A 308      10.285  -8.096  -3.655  1.00 92.62           H
ATOM   4701  CE2 PHE A 308      12.165  -6.188  -1.653  1.00 92.62           C
ATOM   4702  HE2 PHE A 308      13.203  -5.889  -1.506  1.00 92.62           H
ATOM   4703  CZ  PHE A 308      11.840  -7.040  -2.663  1.00 92.62           C
ATOM   4704  HZ  PHE A 308      12.617  -7.423  -3.324  1.00 92.62           H
ATOM   4705  HN  PHE A 308       7.302  -4.346   1.426  1.00 92.62           H
ATOM   4706  N   HIS A 309       6.262  -4.182  -1.625  1.00 90.79           N
ATOM   4707  CA  HIS A 309       5.434  -4.231  -2.818  1.00 90.79           C
ATOM   4708  C   HIS A 309       5.677  -2.979  -3.664  1.00 90.79           C
ATOM   4709  O   HIS A 309       5.675  -3.045  -4.892  1.00 90.79           O
ATOM   4710  HA  HIS A 309       5.751  -5.108  -3.383  1.00 90.79           H
ATOM   4711  CB  HIS A 309       3.961  -4.421  -2.450  1.00 90.79           C
ATOM   4712 1HB  HIS A 309       3.861  -5.327  -1.851  1.00 90.79           H
ATOM   4713 2HB  HIS A 309       3.644  -3.588  -1.823  1.00 90.79           H
ATOM   4714  CG  HIS A 309       3.038  -4.517  -3.640  1.00 90.79           C
ATOM   4715  ND1 HIS A 309       2.454  -3.408  -4.228  1.00 90.79           N
ATOM   4716  HD1 HIS A 309       2.577  -2.460  -3.937  1.00 90.79           H
ATOM   4717  CD2 HIS A 309       2.604  -5.600  -4.347  1.00 90.79           C
ATOM   4718  HD2 HIS A 309       2.873  -6.638  -4.151  1.00 90.79           H
ATOM   4719  CE1 HIS A 309       1.704  -3.818  -5.241  1.00 90.79           C
ATOM   4720  HE1 HIS A 309       1.116  -3.180  -5.901  1.00 90.79           H
ATOM   4721  NE2 HIS A 309       1.798  -5.176  -5.313  1.00 90.79           N
ATOM   4722  HN  HIS A 309       5.761  -4.215  -0.761  1.00 90.79           H
ATOM   4723  N   SER A 310       5.881  -1.868  -2.972  1.00 88.95           N
ATOM   4724  CA  SER A 310       5.903  -0.572  -3.628  1.00 88.95           C
ATOM   4725  C   SER A 310       7.136  -0.461  -4.527  1.00 88.95           C
ATOM   4726  O   SER A 310       7.209   0.421  -5.381  1.00 88.95           O
ATOM   4727  HA  SER A 310       4.991  -0.534  -4.225  1.00 88.95           H
ATOM   4728  CB  SER A 310       5.888   0.565  -2.604  1.00 88.95           C
ATOM   4729 1HB  SER A 310       6.731   0.450  -1.923  1.00 88.95           H
ATOM   4730 2HB  SER A 310       6.021   1.517  -3.117  1.00 88.95           H
ATOM   4731  OG  SER A 310       4.675   0.594  -1.857  1.00 88.95           O
ATOM   4732  HG  SER A 310       3.936   0.966  -2.418  1.00 88.95           H
ATOM   4733  HN  SER A 310       6.029  -1.843  -1.983  1.00 88.95           H
ATOM   4734  N   CYS A 311       8.076  -1.368  -4.303  1.00 91.17           N
ATOM   4735  CA  CYS A 311       9.282  -1.411  -5.111  1.00 91.17           C
ATOM   4736  C   CYS A 311       9.109  -2.495  -6.176  1.00 91.17           C
ATOM   4737  O   CYS A 311       9.927  -2.611  -7.088  1.00 91.17           O
ATOM   4738  HA  CYS A 311       9.386  -0.429  -5.571  1.00 91.17           H
ATOM   4739  CB  CYS A 311      10.528  -1.647  -4.254  1.00 91.17           C
ATOM   4740 1HB  CYS A 311      11.426  -1.497  -4.854  1.00 91.17           H
ATOM   4741 2HB  CYS A 311      10.563  -0.923  -3.441  1.00 91.17           H
ATOM   4742  SG  CYS A 311      10.508  -3.347  -3.576  1.00 91.17           S
ATOM   4743  HG  CYS A 311      11.684  -3.264  -2.960  1.00 91.17           H
ATOM   4744  HN  CYS A 311       8.022  -2.064  -3.586  1.00 91.17           H
ATOM   4745  N   LEU A 312       8.038  -3.261  -6.027  1.00 89.72           N
ATOM   4746  CA  LEU A 312       7.816  -4.412  -6.885  1.00 89.72           C
ATOM   4747  C   LEU A 312       7.081  -3.965  -8.150  1.00 89.72           C
ATOM   4748  O   LEU A 312       7.286  -4.529  -9.224  1.00 89.72           O
ATOM   4749  HA  LEU A 312       8.793  -4.800  -7.172  1.00 89.72           H
ATOM   4750  CB  LEU A 312       7.097  -5.523  -6.116  1.00 89.72           C
ATOM   4751 1HB  LEU A 312       6.259  -5.081  -5.577  1.00 89.72           H
ATOM   4752 2HB  LEU A 312       6.677  -6.224  -6.838  1.00 89.72           H
ATOM   4753  CG  LEU A 312       7.951  -6.310  -5.119  1.00 89.72           C
ATOM   4754  HG  LEU A 312       8.263  -5.630  -4.326  1.00 89.72           H
ATOM   4755  CD1 LEU A 312       7.137  -7.427  -4.463  1.00 89.72           C
ATOM   4756 1HD1 LEU A 312       6.289  -6.995  -3.932  1.00 89.72           H
ATOM   4757 2HD1 LEU A 312       6.776  -8.112  -5.230  1.00 89.72           H
ATOM   4758 3HD1 LEU A 312       7.768  -7.970  -3.759  1.00 89.72           H
ATOM   4759  CD2 LEU A 312       9.221  -6.841  -5.785  1.00 89.72           C
ATOM   4760 1HD2 LEU A 312       8.951  -7.500  -6.610  1.00 89.72           H
ATOM   4761 2HD2 LEU A 312       9.809  -6.005  -6.165  1.00 89.72           H
ATOM   4762 3HD2 LEU A 312       9.810  -7.396  -5.055  1.00 89.72           H
ATOM   4763  HN  LEU A 312       7.332  -3.106  -5.336  1.00 89.72           H
ATOM   4764  N   ASN A 313       6.239  -2.956  -7.982  1.00 81.36           N
ATOM   4765  CA  ASN A 313       5.347  -2.539  -9.050  1.00 81.36           C
ATOM   4766  C   ASN A 313       6.166  -2.259 -10.312  1.00 81.36           C
ATOM   4767  O   ASN A 313       5.877  -2.802 -11.377  1.00 81.36           O
ATOM   4768  HA  ASN A 313       4.650  -3.367  -9.181  1.00 81.36           H
ATOM   4769  CB  ASN A 313       4.601  -1.256  -8.676  1.00 81.36           C
ATOM   4770 1HB  ASN A 313       5.271  -0.586  -8.137  1.00 81.36           H
ATOM   4771 2HB  ASN A 313       4.290  -0.735  -9.581  1.00 81.36           H
ATOM   4772  CG  ASN A 313       3.376  -1.566  -7.813  1.00 81.36           C
ATOM   4773  OD1 ASN A 313       2.817  -2.650  -7.850  1.00 81.36           O
ATOM   4774  ND2 ASN A 313       2.992  -0.557  -7.037  1.00 81.36           N
ATOM   4775 1HD2 ASN A 313       3.495   0.307  -7.055  1.00 81.36           H
ATOM   4776 2HD2 ASN A 313       2.200  -0.662  -6.435  1.00 81.36           H
ATOM   4777  HN  ASN A 313       6.161  -2.428  -7.136  1.00 81.36           H
ATOM   4778  N   PRO A 314       7.198  -1.409 -10.217  1.00 79.17           N
ATOM   4779  CA  PRO A 314       8.011  -1.075 -11.389  1.00 79.17           C
ATOM   4780  C   PRO A 314       8.538  -2.313 -12.096  1.00 79.17           C
ATOM   4781  O   PRO A 314       8.516  -2.387 -13.324  1.00 79.17           O
ATOM   4782  HA  PRO A 314       7.403  -0.560 -12.132  1.00 79.17           H
ATOM   4783  CB  PRO A 314       9.144  -0.224 -10.813  1.00 79.17           C
ATOM   4784 1HB  PRO A 314      10.009  -0.833 -10.550  1.00 79.17           H
ATOM   4785 2HB  PRO A 314       9.487   0.524 -11.527  1.00 79.17           H
ATOM   4786  CG  PRO A 314       8.513   0.419  -9.583  1.00 79.17           C
ATOM   4787 1HG  PRO A 314       9.267   0.766  -8.876  1.00 79.17           H
ATOM   4788 2HG  PRO A 314       7.914   1.291  -9.845  1.00 79.17           H
ATOM   4789  CD  PRO A 314       7.666  -0.705  -9.009  1.00 79.17           C
ATOM   4790 1HD  PRO A 314       8.249  -1.362  -8.364  1.00 79.17           H
ATOM   4791 2HD  PRO A 314       6.841  -0.324  -8.408  1.00 79.17           H
ATOM   4792  N   VAL A 315       9.004  -3.260 -11.295  1.00 79.11           N
ATOM   4793  CA  VAL A 315       9.620  -4.460 -11.835  1.00 79.11           C
ATOM   4794  C   VAL A 315       8.601  -5.210 -12.695  1.00 79.11           C
ATOM   4795  O   VAL A 315       8.929  -5.683 -13.782  1.00 79.11           O
ATOM   4796  HA  VAL A 315      10.451  -4.147 -12.468  1.00 79.11           H
ATOM   4797  CB  VAL A 315      10.187  -5.314 -10.699  1.00 79.11           C
ATOM   4798  HB  VAL A 315       9.364  -5.575 -10.034  1.00 79.11           H
ATOM   4799  CG1 VAL A 315      10.788  -6.614 -11.237  1.00 79.11           C
ATOM   4800 1HG1 VAL A 315      10.016  -7.185 -11.752  1.00 79.11           H
ATOM   4801 2HG1 VAL A 315      11.593  -6.381 -11.934  1.00 79.11           H
ATOM   4802 3HG1 VAL A 315      11.183  -7.201 -10.408  1.00 79.11           H
ATOM   4803  CG2 VAL A 315      11.218  -4.529  -9.885  1.00 79.11           C
ATOM   4804 1HG2 VAL A 315      12.038  -4.223 -10.535  1.00 79.11           H
ATOM   4805 2HG2 VAL A 315      10.745  -3.645  -9.456  1.00 79.11           H
ATOM   4806 3HG2 VAL A 315      11.604  -5.159  -9.084  1.00 79.11           H
ATOM   4807  HN  VAL A 315       8.964  -3.218 -10.297  1.00 79.11           H
ATOM   4808  N   LEU A 316       7.385  -5.295 -12.176  1.00 78.03           N
ATOM   4809  CA  LEU A 316       6.345  -6.070 -12.829  1.00 78.03           C
ATOM   4810  C   LEU A 316       6.101  -5.509 -14.231  1.00 78.03           C
ATOM   4811  O   LEU A 316       5.892  -6.265 -15.179  1.00 78.03           O
ATOM   4812  HA  LEU A 316       6.711  -7.092 -12.925  1.00 78.03           H
ATOM   4813  CB  LEU A 316       5.087  -6.120 -11.959  1.00 78.03           C
ATOM   4814 1HB  LEU A 316       4.757  -5.098 -11.773  1.00 78.03           H
ATOM   4815 2HB  LEU A 316       4.296  -6.611 -12.526  1.00 78.03           H
ATOM   4816  CG  LEU A 316       5.230  -6.834 -10.614  1.00 78.03           C
ATOM   4817  HG  LEU A 316       6.006  -6.327 -10.039  1.00 78.03           H
ATOM   4818  CD1 LEU A 316       3.935  -6.741  -9.804  1.00 78.03           C
ATOM   4819 1HD1 LEU A 316       3.695  -5.694  -9.620  1.00 78.03           H
ATOM   4820 2HD1 LEU A 316       3.123  -7.207 -10.362  1.00 78.03           H
ATOM   4821 3HD1 LEU A 316       4.064  -7.257  -8.852  1.00 78.03           H
ATOM   4822  CD2 LEU A 316       5.683  -8.282 -10.806  1.00 78.03           C
ATOM   4823 1HD2 LEU A 316       4.948  -8.816 -11.409  1.00 78.03           H
ATOM   4824 2HD2 LEU A 316       6.648  -8.297 -11.314  1.00 78.03           H
ATOM   4825 3HD2 LEU A 316       5.777  -8.766  -9.834  1.00 78.03           H
ATOM   4826  HN  LEU A 316       7.107  -4.846 -11.326  1.00 78.03           H
ATOM   4827  N   TYR A 317       6.135  -4.187 -14.319  1.00 71.70           N
ATOM   4828  CA  TYR A 317       5.868  -3.514 -15.579  1.00 71.70           C
ATOM   4829  C   TYR A 317       7.040  -3.679 -16.548  1.00 71.70           C
ATOM   4830  O   TYR A 317       6.837  -3.864 -17.747  1.00 71.70           O
ATOM   4831  HA  TYR A 317       4.977  -3.962 -16.017  1.00 71.70           H
ATOM   4832  CB  TYR A 317       5.709  -2.031 -15.238  1.00 71.70           C
ATOM   4833 1HB  TYR A 317       6.636  -1.669 -14.792  1.00 71.70           H
ATOM   4834 2HB  TYR A 317       5.560  -1.470 -16.161  1.00 71.70           H
ATOM   4835  CG  TYR A 317       4.550  -1.732 -14.285  1.00 71.70           C
ATOM   4836  CD1 TYR A 317       3.404  -2.499 -14.331  1.00 71.70           C
ATOM   4837  HD1 TYR A 317       3.324  -3.317 -15.046  1.00 71.70           H
ATOM   4838  CD2 TYR A 317       4.652  -0.695 -13.379  1.00 71.70           C
ATOM   4839  HD2 TYR A 317       5.557  -0.089 -13.343  1.00 71.70           H
ATOM   4840  CE1 TYR A 317       2.313  -2.217 -13.433  1.00 71.70           C
ATOM   4841  HE1 TYR A 317       1.402  -2.815 -13.459  1.00 71.70           H
ATOM   4842  CE2 TYR A 317       3.561  -0.414 -12.482  1.00 71.70           C
ATOM   4843  HE2 TYR A 317       3.628   0.402 -11.762  1.00 71.70           H
ATOM   4844  CZ  TYR A 317       2.446  -1.189 -12.553  1.00 71.70           C
ATOM   4845  OH  TYR A 317       1.415  -0.923 -11.706  1.00 71.70           O
ATOM   4846  HH  TYR A 317       0.582  -1.371 -12.030  1.00 71.70           H
ATOM   4847  HN  TYR A 317       6.341  -3.581 -13.551  1.00 71.70           H
ATOM   4848  N   VAL A 318       8.241  -3.607 -15.993  1.00 67.54           N
ATOM   4849  CA  VAL A 318       9.445  -3.725 -16.797  1.00 67.54           C
ATOM   4850  C   VAL A 318       9.489  -5.111 -17.443  1.00 67.54           C
ATOM   4851  O   VAL A 318       9.636  -5.230 -18.658  1.00 67.54           O
ATOM   4852  HA  VAL A 318       9.390  -2.973 -17.584  1.00 67.54           H
ATOM   4853  CB  VAL A 318      10.677  -3.425 -15.941  1.00 67.54           C
ATOM   4854  HB  VAL A 318      10.666  -4.104 -15.088  1.00 67.54           H
ATOM   4855  CG1 VAL A 318      11.966  -3.679 -16.726  1.00 67.54           C
ATOM   4856 1HG1 VAL A 318      12.002  -4.723 -17.037  1.00 67.54           H
ATOM   4857 2HG1 VAL A 318      11.987  -3.037 -17.607  1.00 67.54           H
ATOM   4858 3HG1 VAL A 318      12.826  -3.458 -16.094  1.00 67.54           H
ATOM   4859  CG2 VAL A 318      10.636  -1.993 -15.403  1.00 67.54           C
ATOM   4860 1HG2 VAL A 318      10.612  -1.292 -16.238  1.00 67.54           H
ATOM   4861 2HG2 VAL A 318       9.744  -1.861 -14.791  1.00 67.54           H
ATOM   4862 3HG2 VAL A 318      11.523  -1.807 -14.798  1.00 67.54           H
ATOM   4863  HN  VAL A 318       8.397  -3.471 -15.015  1.00 67.54           H
ATOM   4864  N   PHE A 319       9.358  -6.126 -16.601  1.00 66.36           N
ATOM   4865  CA  PHE A 319       9.670  -7.484 -17.011  1.00 66.36           C
ATOM   4866  C   PHE A 319       8.475  -8.135 -17.709  1.00 66.36           C
ATOM   4867  O   PHE A 319       8.647  -9.007 -18.558  1.00 66.36           O
ATOM   4868  HA  PHE A 319      10.508  -7.427 -17.706  1.00 66.36           H
ATOM   4869  CB  PHE A 319       9.995  -8.272 -15.740  1.00 66.36           C
ATOM   4870 1HB  PHE A 319       9.261  -8.023 -14.973  1.00 66.36           H
ATOM   4871 2HB  PHE A 319       9.890  -9.336 -15.947  1.00 66.36           H
ATOM   4872  CG  PHE A 319      11.397  -8.011 -15.186  1.00 66.36           C
ATOM   4873  CD1 PHE A 319      12.474  -8.623 -15.747  1.00 66.36           C
ATOM   4874  HD1 PHE A 319      12.338  -9.300 -16.591  1.00 66.36           H
ATOM   4875  CD2 PHE A 319      11.567  -7.166 -14.134  1.00 66.36           C
ATOM   4876  HD2 PHE A 319      10.703  -6.676 -13.684  1.00 66.36           H
ATOM   4877  CE1 PHE A 319      13.776  -8.381 -15.234  1.00 66.36           C
ATOM   4878  HE1 PHE A 319      14.639  -8.872 -15.683  1.00 66.36           H
ATOM   4879  CE2 PHE A 319      12.868  -6.924 -13.620  1.00 66.36           C
ATOM   4880  HE2 PHE A 319      13.004  -6.248 -12.777  1.00 66.36           H
ATOM   4881  CZ  PHE A 319      13.945  -7.537 -14.181  1.00 66.36           C
ATOM   4882  HZ  PHE A 319      14.944  -7.350 -13.787  1.00 66.36           H
ATOM   4883  HN  PHE A 319       9.045  -6.031 -15.655  1.00 66.36           H
ATOM   4884  N   VAL A 320       7.289  -7.686 -17.324  1.00 68.30           N
ATOM   4885  CA  VAL A 320       6.063  -8.288 -17.820  1.00 68.30           C
ATOM   4886  C   VAL A 320       5.497  -7.425 -18.950  1.00 68.30           C
ATOM   4887  O   VAL A 320       4.814  -7.929 -19.839  1.00 68.30           O
ATOM   4888  HA  VAL A 320       6.318  -9.268 -18.223  1.00 68.30           H
ATOM   4889  CB  VAL A 320       5.076  -8.490 -16.669  1.00 68.30           C
ATOM   4890  HB  VAL A 320       4.514  -7.564 -16.544  1.00 68.30           H
ATOM   4891  CG1 VAL A 320       4.079  -9.605 -16.991  1.00 68.30           C
ATOM   4892 1HG1 VAL A 320       3.520  -9.344 -17.890  1.00 68.30           H
ATOM   4893 2HG1 VAL A 320       4.619 -10.538 -17.156  1.00 68.30           H
ATOM   4894 3HG1 VAL A 320       3.389  -9.727 -16.156  1.00 68.30           H
ATOM   4895  CG2 VAL A 320       5.812  -8.773 -15.359  1.00 68.30           C
ATOM   4896 1HG2 VAL A 320       6.412  -9.677 -15.467  1.00 68.30           H
ATOM   4897 2HG2 VAL A 320       6.463  -7.933 -15.118  1.00 68.30           H
ATOM   4898 3HG2 VAL A 320       5.087  -8.913 -14.557  1.00 68.30           H
ATOM   4899  HN  VAL A 320       7.159  -6.926 -16.686  1.00 68.30           H
ATOM   4900  N   GLY A 321       5.803  -6.137 -18.877  1.00 70.57           N
ATOM   4901  CA  GLY A 321       5.266  -5.186 -19.836  1.00 70.57           C
ATOM   4902  C   GLY A 321       6.114  -5.153 -21.109  1.00 70.57           C
ATOM   4903  O   GLY A 321       7.167  -4.519 -21.142  1.00 70.57           O
ATOM   4904 1HA  GLY A 321       4.239  -5.455 -20.084  1.00 70.57           H
ATOM   4905 2HA  GLY A 321       5.236  -4.192 -19.389  1.00 70.57           H
ATOM   4906  HN  GLY A 321       6.403  -5.743 -18.182  1.00 70.57           H
ATOM   4907  N   GLU A 322       5.622  -5.845 -22.127  1.00 71.21           N
ATOM   4908  CA  GLU A 322       6.273  -5.830 -23.426  1.00 71.21           C
ATOM   4909  C   GLU A 322       6.374  -4.396 -23.952  1.00 71.21           C
ATOM   4910  O   GLU A 322       7.428  -3.980 -24.430  1.00 71.21           O
ATOM   4911  HA  GLU A 322       7.271  -6.232 -23.255  1.00 71.21           H
ATOM   4912  CB  GLU A 322       5.533  -6.727 -24.420  1.00 71.21           C
ATOM   4913 1HB  GLU A 322       4.466  -6.506 -24.392  1.00 71.21           H
ATOM   4914 2HB  GLU A 322       5.970  -6.615 -25.412  1.00 71.21           H
ATOM   4915  CG  GLU A 322       5.687  -8.203 -24.046  1.00 71.21           C
ATOM   4916 1HG  GLU A 322       6.733  -8.419 -23.829  1.00 71.21           H
ATOM   4917 2HG  GLU A 322       5.123  -8.412 -23.137  1.00 71.21           H
ATOM   4918  CD  GLU A 322       5.197  -9.109 -25.177  1.00 71.21           C
ATOM   4919  OE1 GLU A 322       5.783 -10.204 -25.321  1.00 71.21           O
ATOM   4920  OE2 GLU A 322       4.248  -8.687 -25.872  1.00 71.21           O
ATOM   4921  HN  GLU A 322       4.797  -6.407 -22.074  1.00 71.21           H
ATOM   4922  N   ARG A 323       5.264  -3.681 -23.845  1.00 72.37           N
ATOM   4923  CA  ARG A 323       5.208  -2.310 -24.322  1.00 72.37           C
ATOM   4924  C   ARG A 323       6.257  -1.456 -23.607  1.00 72.37           C
ATOM   4925  O   ARG A 323       6.936  -0.645 -24.235  1.00 72.37           O
ATOM   4926  HA  ARG A 323       5.419  -2.377 -25.389  1.00 72.37           H
ATOM   4927  CB  ARG A 323       3.823  -1.702 -24.092  1.00 72.37           C
ATOM   4928 1HB  ARG A 323       3.477  -1.946 -23.087  1.00 72.37           H
ATOM   4929 2HB  ARG A 323       3.884  -0.615 -24.152  1.00 72.37           H
ATOM   4930  CG  ARG A 323       2.819  -2.220 -25.123  1.00 72.37           C
ATOM   4931 1HG  ARG A 323       3.230  -2.106 -26.126  1.00 72.37           H
ATOM   4932 2HG  ARG A 323       2.649  -3.285 -24.967  1.00 72.37           H
ATOM   4933  CD  ARG A 323       1.491  -1.466 -25.023  1.00 72.37           C
ATOM   4934 1HD  ARG A 323       1.087  -1.558 -24.014  1.00 72.37           H
ATOM   4935 2HD  ARG A 323       1.652  -0.404 -25.206  1.00 72.37           H
ATOM   4936  NE  ARG A 323       0.526  -2.007 -26.005  1.00 72.37           N
ATOM   4937  HE  ARG A 323       0.824  -2.763 -26.588  1.00 72.37           H
ATOM   4938  CZ  ARG A 323      -0.723  -1.548 -26.163  1.00 72.37           C
ATOM   4939  NH1 ARG A 323      -1.176  -0.536 -25.409  1.00 72.37           N
ATOM   4940 1HH1 ARG A 323      -0.580  -0.119 -24.723  1.00 72.37           H
ATOM   4941 2HH1 ARG A 323      -2.109  -0.199 -25.533  1.00 72.37           H
ATOM   4942  NH2 ARG A 323      -1.512  -2.115 -27.085  1.00 72.37           N
ATOM   4943 1HH2 ARG A 323      -2.447  -1.784 -27.216  1.00 72.37           H
ATOM   4944 2HH2 ARG A 323      -1.167  -2.869 -27.644  1.00 72.37           H
ATOM   4945  HN  ARG A 323       4.414  -4.023 -23.443  1.00 72.37           H
ATOM   4946  N   PHE A 324       6.358  -1.669 -22.303  1.00 72.92           N
ATOM   4947  CA  PHE A 324       7.252  -0.871 -21.481  1.00 72.92           C
ATOM   4948  C   PHE A 324       8.708  -1.064 -21.909  1.00 72.92           C
ATOM   4949  O   PHE A 324       9.473  -0.102 -21.973  1.00 72.92           O
ATOM   4950  HA  PHE A 324       6.971   0.173 -21.617  1.00 72.92           H
ATOM   4951  CB  PHE A 324       7.088  -1.356 -20.040  1.00 72.92           C
ATOM   4952 1HB  PHE A 324       6.025  -1.464 -19.822  1.00 72.92           H
ATOM   4953 2HB  PHE A 324       7.534  -2.347 -19.948  1.00 72.92           H
ATOM   4954  CG  PHE A 324       7.717  -0.431 -18.996  1.00 72.92           C
ATOM   4955  CD1 PHE A 324       9.036  -0.552 -18.687  1.00 72.92           C
ATOM   4956  HD1 PHE A 324       9.645  -1.308 -19.183  1.00 72.92           H
ATOM   4957  CD2 PHE A 324       6.957   0.512 -18.377  1.00 72.92           C
ATOM   4958  HD2 PHE A 324       5.900   0.608 -18.625  1.00 72.92           H
ATOM   4959  CE1 PHE A 324       9.619   0.307 -17.718  1.00 72.92           C
ATOM   4960  HE1 PHE A 324      10.677   0.210 -17.471  1.00 72.92           H
ATOM   4961  CE2 PHE A 324       7.541   1.370 -17.408  1.00 72.92           C
ATOM   4962  HE2 PHE A 324       6.932   2.126 -16.912  1.00 72.92           H
ATOM   4963  CZ  PHE A 324       8.860   1.250 -17.099  1.00 72.92           C
ATOM   4964  HZ  PHE A 324       9.308   1.909 -16.356  1.00 72.92           H
ATOM   4965  HN  PHE A 324       5.843  -2.370 -21.809  1.00 72.92           H
ATOM   4966  N   ARG A 325       9.049  -2.313 -22.191  1.00 73.06           N
ATOM   4967  CA  ARG A 325      10.385  -2.637 -22.660  1.00 73.06           C
ATOM   4968  C   ARG A 325      10.714  -1.834 -23.920  1.00 73.06           C
ATOM   4969  O   ARG A 325      11.796  -1.260 -24.029  1.00 73.06           O
ATOM   4970  HA  ARG A 325      11.044  -2.362 -21.836  1.00 73.06           H
ATOM   4971  CB  ARG A 325      10.514  -4.130 -22.966  1.00 73.06           C
ATOM   4972 1HB  ARG A 325       9.723  -4.434 -23.651  1.00 73.06           H
ATOM   4973 2HB  ARG A 325      11.462  -4.321 -23.470  1.00 73.06           H
ATOM   4974  CG  ARG A 325      10.435  -4.962 -21.685  1.00 73.06           C
ATOM   4975 1HG  ARG A 325      11.154  -4.586 -20.957  1.00 73.06           H
ATOM   4976 2HG  ARG A 325       9.446  -4.856 -21.239  1.00 73.06           H
ATOM   4977  CD  ARG A 325      10.715  -6.439 -21.971  1.00 73.06           C
ATOM   4978 1HD  ARG A 325      10.042  -6.801 -22.747  1.00 73.06           H
ATOM   4979 2HD  ARG A 325      11.731  -6.558 -22.349  1.00 73.06           H
ATOM   4980  NE  ARG A 325      10.539  -7.236 -20.737  1.00 73.06           N
ATOM   4981  HE  ARG A 325      10.150  -6.780 -19.936  1.00 73.06           H
ATOM   4982  CZ  ARG A 325      10.869  -8.530 -20.625  1.00 73.06           C
ATOM   4983  NH1 ARG A 325      11.394  -9.191 -21.666  1.00 73.06           N
ATOM   4984 1HH1 ARG A 325      11.542  -8.718 -22.534  1.00 73.06           H
ATOM   4985 2HH1 ARG A 325      11.637 -10.156 -21.574  1.00 73.06           H
ATOM   4986  NH2 ARG A 325      10.665  -9.153 -19.456  1.00 73.06           N
ATOM   4987 1HH2 ARG A 325      10.905 -10.119 -19.356  1.00 73.06           H
ATOM   4988 2HH2 ARG A 325      10.273  -8.653 -18.684  1.00 73.06           H
ATOM   4989  HN  ARG A 325       8.431  -3.094 -22.103  1.00 73.06           H
ATOM   4990  N   ARG A 326       9.761  -1.820 -24.840  1.00 75.50           N
ATOM   4991  CA  ARG A 326       9.940  -1.106 -26.093  1.00 75.50           C
ATOM   4992  C   ARG A 326      10.132   0.388 -25.829  1.00 75.50           C
ATOM   4993  O   ARG A 326      11.017   1.016 -26.409  1.00 75.50           O
ATOM   4994  HA  ARG A 326      10.834  -1.544 -26.538  1.00 75.50           H
ATOM   4995  CB  ARG A 326       8.737  -1.304 -27.017  1.00 75.50           C
ATOM   4996 1HB  ARG A 326       7.818  -1.078 -26.476  1.00 75.50           H
ATOM   4997 2HB  ARG A 326       8.795  -0.605 -27.851  1.00 75.50           H
ATOM   4998  CG  ARG A 326       8.683  -2.737 -27.549  1.00 75.50           C
ATOM   4999 1HG  ARG A 326       9.594  -2.957 -28.105  1.00 75.50           H
ATOM   5000 2HG  ARG A 326       8.643  -3.438 -26.714  1.00 75.50           H
ATOM   5001  CD  ARG A 326       7.465  -2.942 -28.452  1.00 75.50           C
ATOM   5002 1HD  ARG A 326       6.561  -2.621 -27.935  1.00 75.50           H
ATOM   5003 2HD  ARG A 326       7.557  -2.325 -29.345  1.00 75.50           H
ATOM   5004  NE  ARG A 326       7.351  -4.368 -28.832  1.00 75.50           N
ATOM   5005  HE  ARG A 326       7.528  -5.056 -28.129  1.00 75.50           H
ATOM   5006  CZ  ARG A 326       7.026  -4.794 -30.060  1.00 75.50           C
ATOM   5007  NH1 ARG A 326       6.778  -3.915 -31.041  1.00 75.50           N
ATOM   5008 1HH1 ARG A 326       6.836  -2.934 -30.860  1.00 75.50           H
ATOM   5009 2HH1 ARG A 326       6.536  -4.242 -31.955  1.00 75.50           H
ATOM   5010  NH2 ARG A 326       6.951  -6.111 -30.292  1.00 75.50           N
ATOM   5011 1HH2 ARG A 326       6.710  -6.446 -31.203  1.00 75.50           H
ATOM   5012 2HH2 ARG A 326       7.137  -6.760 -29.554  1.00 75.50           H
ATOM   5013  HN  ARG A 326       8.881  -2.285 -24.741  1.00 75.50           H
ATOM   5014  N   ASP A 327       9.289   0.915 -24.954  1.00 76.21           N
ATOM   5015  CA  ASP A 327       9.265   2.347 -24.706  1.00 76.21           C
ATOM   5016  C   ASP A 327      10.513   2.745 -23.916  1.00 76.21           C
ATOM   5017  O   ASP A 327      11.044   3.840 -24.098  1.00 76.21           O
ATOM   5018  HA  ASP A 327       9.232   2.808 -25.694  1.00 76.21           H
ATOM   5019  CB  ASP A 327       8.038   2.743 -23.882  1.00 76.21           C
ATOM   5020 1HB  ASP A 327       8.012   2.163 -22.960  1.00 76.21           H
ATOM   5021 2HB  ASP A 327       8.110   3.792 -23.597  1.00 76.21           H
ATOM   5022  CG  ASP A 327       6.748   2.510 -24.673  1.00 76.21           C
ATOM   5023  OD1 ASP A 327       6.794   2.712 -25.905  1.00 76.21           O
ATOM   5024  OD2 ASP A 327       5.746   2.137 -24.026  1.00 76.21           O
ATOM   5025  HN  ASP A 327       8.632   0.383 -24.420  1.00 76.21           H
ATOM   5026  N   LEU A 328      10.946   1.834 -23.057  1.00 74.64           N
ATOM   5027  CA  LEU A 328      12.173   2.037 -22.306  1.00 74.64           C
ATOM   5028  C   LEU A 328      13.347   2.161 -23.280  1.00 74.64           C
ATOM   5029  O   LEU A 328      14.143   3.094 -23.182  1.00 74.64           O
ATOM   5030  HA  LEU A 328      12.073   2.977 -21.764  1.00 74.64           H
ATOM   5031  CB  LEU A 328      12.353   0.931 -21.265  1.00 74.64           C
ATOM   5032 1HB  LEU A 328      11.519   0.978 -20.565  1.00 74.64           H
ATOM   5033 2HB  LEU A 328      12.290  -0.032 -21.771  1.00 74.64           H
ATOM   5034  CG  LEU A 328      13.656   0.970 -20.463  1.00 74.64           C
ATOM   5035  HG  LEU A 328      14.489   0.988 -21.167  1.00 74.64           H
ATOM   5036  CD1 LEU A 328      13.746   2.245 -19.624  1.00 74.64           C
ATOM   5037 1HD1 LEU A 328      13.713   3.115 -20.280  1.00 74.64           H
ATOM   5038 2HD1 LEU A 328      12.907   2.283 -18.929  1.00 74.64           H
ATOM   5039 3HD1 LEU A 328      14.682   2.247 -19.064  1.00 74.64           H
ATOM   5040  CD2 LEU A 328      13.813  -0.290 -19.610  1.00 74.64           C
ATOM   5041 1HD2 LEU A 328      12.977  -0.364 -18.914  1.00 74.64           H
ATOM   5042 2HD2 LEU A 328      13.826  -1.168 -20.256  1.00 74.64           H
ATOM   5043 3HD2 LEU A 328      14.747  -0.237 -19.051  1.00 74.64           H
ATOM   5044  HN  LEU A 328      10.474   0.973 -22.870  1.00 74.64           H
ATOM   5045  N   VAL A 329      13.416   1.208 -24.198  1.00 75.81           N
ATOM   5046  CA  VAL A 329      14.513   1.165 -25.150  1.00 75.81           C
ATOM   5047  C   VAL A 329      14.467   2.414 -26.032  1.00 75.81           C
ATOM   5048  O   VAL A 329      15.507   2.972 -26.379  1.00 75.81           O
ATOM   5049  HA  VAL A 329      15.443   1.172 -24.581  1.00 75.81           H
ATOM   5050  CB  VAL A 329      14.458  -0.137 -25.952  1.00 75.81           C
ATOM   5051  HB  VAL A 329      13.453  -0.236 -26.362  1.00 75.81           H
ATOM   5052  CG1 VAL A 329      15.441  -0.100 -27.124  1.00 75.81           C
ATOM   5053 1HG1 VAL A 329      15.188   0.729 -27.785  1.00 75.81           H
ATOM   5054 2HG1 VAL A 329      16.454   0.033 -26.744  1.00 75.81           H
ATOM   5055 3HG1 VAL A 329      15.382  -1.037 -27.677  1.00 75.81           H
ATOM   5056  CG2 VAL A 329      14.721  -1.347 -25.053  1.00 75.81           C
ATOM   5057 1HG2 VAL A 329      15.709  -1.256 -24.602  1.00 75.81           H
ATOM   5058 2HG2 VAL A 329      13.965  -1.388 -24.269  1.00 75.81           H
ATOM   5059 3HG2 VAL A 329      14.676  -2.258 -25.649  1.00 75.81           H
ATOM   5060  HN  VAL A 329      12.742   0.477 -24.297  1.00 75.81           H
ATOM   5061  N   LYS A 330      13.250   2.816 -26.370  1.00 75.55           N
[truncated: 117,320 more chars]
