# Supplementary material for: Noncanonical roles of chemokine regions in CCR9 activation revealed by structural modeling and mutational mapping
Source: Nat Commun. 2025 Aug 18;16:7695. doi: 10.1038/s41467-025-62321-9 (PMC12361432; doi:10.1038/s41467-025-62321-9)
Supplement: Supplementary file 4 — Supplementary Data 2 [file 41467_2025_62321_MOESM4_ESM.zip › CCR9_CCL25_rnk277.pdb]

SSBOND   1 CYS A   38    CYS A  289 
SSBOND   2 CYS A  119    CYS A  198 
SSBOND   3 CYS B    7    CYS B   35 
SSBOND   4 CYS B    8    CYS B   52 
ATOM      1  N   GLU A  20      -3.417  -3.586  60.490  1.00 46.76           N
ATOM      2  CA  GLU A  20      -3.723  -3.302  59.098  1.00 46.76           C
ATOM      3  C   GLU A  20      -2.464  -3.439  58.240  1.00 46.76           C
ATOM      4  O   GLU A  20      -2.552  -3.688  57.038  1.00 46.76           O
ATOM      5  HA  GLU A  20      -4.456  -4.052  58.803  1.00 46.76           H
ATOM      6  CB  GLU A  20      -4.341  -1.910  58.946  1.00 46.76           C
ATOM      7 1HB  GLU A  20      -3.925  -1.239  59.698  1.00 46.76           H
ATOM      8 2HB  GLU A  20      -4.199  -1.555  57.926  1.00 46.76           H
ATOM      9  CG  GLU A  20      -5.853  -1.953  59.182  1.00 46.76           C
ATOM     10 1HG  GLU A  20      -6.264  -2.870  58.759  1.00 46.76           H
ATOM     11 2HG  GLU A  20      -6.057  -1.976  60.252  1.00 46.76           H
ATOM     12  CD  GLU A  20      -6.540  -0.741  58.551  1.00 46.76           C
ATOM     13  OE1 GLU A  20      -7.784  -0.790  58.437  1.00 46.76           O
ATOM     14  OE2 GLU A  20      -5.807   0.207  58.197  1.00 46.76           O
ATOM     15  HN  GLU A  20      -2.458  -3.796  60.678  1.00 46.76           H
ATOM     16  N   SER A  21      -1.322  -3.270  58.889  1.00 50.90           N
ATOM     17  CA  SER A  21      -0.050  -3.308  58.189  1.00 50.90           C
ATOM     18  C   SER A  21       0.253  -4.736  57.730  1.00 50.90           C
ATOM     19  O   SER A  21       0.736  -4.946  56.619  1.00 50.90           O
ATOM     20  HA  SER A  21      -0.173  -2.649  57.329  1.00 50.90           H
ATOM     21  CB  SER A  21       1.083  -2.784  59.074  1.00 50.90           C
ATOM     22 1HB  SER A  21       1.936  -2.516  58.450  1.00 50.90           H
ATOM     23 2HB  SER A  21       0.758  -1.873  59.577  1.00 50.90           H
ATOM     24  OG  SER A  21       1.489  -3.743  60.046  1.00 50.90           O
ATOM     25  HG  SER A  21       2.243  -3.379  60.592  1.00 50.90           H
ATOM     26  HN  SER A  21      -1.257  -3.110  59.874  1.00 50.90           H
ATOM     27  N   THR A  22      -0.044  -5.681  58.610  1.00 51.37           N
ATOM     28  CA  THR A  22       0.311  -7.069  58.366  1.00 51.37           C
ATOM     29  C   THR A  22      -0.571  -7.659  57.263  1.00 51.37           C
ATOM     30  O   THR A  22      -0.064  -8.210  56.287  1.00 51.37           O
ATOM     31  HA  THR A  22       1.339  -7.103  58.006  1.00 51.37           H
ATOM     32  CB  THR A  22       0.209  -7.824  59.693  1.00 51.37           C
ATOM     33  HB  THR A  22      -0.833  -7.974  59.977  1.00 51.37           H
ATOM     34  OG1 THR A  22       0.985  -7.042  60.597  1.00 51.37           O
ATOM     35  HG1 THR A  22       0.772  -7.297  61.540  1.00 51.37           H
ATOM     36  CG2 THR A  22       0.928  -9.174  59.656  1.00 51.37           C
ATOM     37 1HG2 THR A  22       1.985  -9.017  59.439  1.00 51.37           H
ATOM     38 2HG2 THR A  22       0.487  -9.799  58.880  1.00 51.37           H
ATOM     39 3HG2 THR A  22       0.825  -9.667  60.622  1.00 51.37           H
ATOM     40  HN  THR A  22      -0.517  -5.512  59.475  1.00 51.37           H
ATOM     41  N   SER A  23      -1.874  -7.522  57.455  1.00 52.55           N
ATOM     42  CA  SER A  23      -2.831  -8.033  56.488  1.00 52.55           C
ATOM     43  C   SER A  23      -2.635  -7.336  55.140  1.00 52.55           C
ATOM     44  O   SER A  23      -2.710  -7.973  54.091  1.00 52.55           O
ATOM     45  HA  SER A  23      -2.615  -9.098  56.403  1.00 52.55           H
ATOM     46  CB  SER A  23      -4.267  -7.842  56.980  1.00 52.55           C
ATOM     47 1HB  SER A  23      -4.961  -8.204  56.221  1.00 52.55           H
ATOM     48 2HB  SER A  23      -4.428  -8.446  57.873  1.00 52.55           H
ATOM     49  OG  SER A  23      -4.554  -6.477  57.273  1.00 52.55           O
ATOM     50  HG  SER A  23      -5.505  -6.384  57.569  1.00 52.55           H
ATOM     51  HN  SER A  23      -2.278  -7.074  58.253  1.00 52.55           H
ATOM     52  N   SER A  24      -2.387  -6.036  55.213  1.00 57.29           N
ATOM     53  CA  SER A  24      -2.169  -5.247  54.012  1.00 57.29           C
ATOM     54  C   SER A  24      -0.890  -5.707  53.309  1.00 57.29           C
ATOM     55  O   SER A  24      -0.753  -5.550  52.097  1.00 57.29           O
ATOM     56  HA  SER A  24      -3.039  -5.434  53.382  1.00 57.29           H
ATOM     57  CB  SER A  24      -2.088  -3.755  54.340  1.00 57.29           C
ATOM     58 1HB  SER A  24      -2.109  -3.179  53.415  1.00 57.29           H
ATOM     59 2HB  SER A  24      -2.965  -3.463  54.917  1.00 57.29           H
ATOM     60  OG  SER A  24      -0.909  -3.433  55.073  1.00 57.29           O
ATOM     61  HG  SER A  24      -0.620  -4.219  55.619  1.00 57.29           H
ATOM     62  HN  SER A  24      -2.335  -5.524  56.070  1.00 57.29           H
ATOM     63  N   MET A  25       0.014  -6.264  54.101  1.00 58.47           N
ATOM     64  CA  MET A  25       1.243  -6.820  53.559  1.00 58.47           C
ATOM     65  C   MET A  25       0.991  -8.187  52.921  1.00 58.47           C
ATOM     66  O   MET A  25       1.477  -8.464  51.825  1.00 58.47           O
ATOM     67  HA  MET A  25       1.575  -6.112  52.800  1.00 58.47           H
ATOM     68  CB  MET A  25       2.277  -6.961  54.678  1.00 58.47           C
ATOM     69 1HB  MET A  25       2.333  -6.032  55.245  1.00 58.47           H
ATOM     70 2HB  MET A  25       1.962  -7.740  55.373  1.00 58.47           H
ATOM     71  CG  MET A  25       3.656  -7.303  54.111  1.00 58.47           C
ATOM     72 1HG  MET A  25       4.345  -7.536  54.922  1.00 58.47           H
ATOM     73 2HG  MET A  25       3.590  -8.192  53.484  1.00 58.47           H
ATOM     74  SD  MET A  25       4.281  -5.930  53.156  1.00 58.47           S
ATOM     75  CE  MET A  25       5.605  -5.388  54.224  1.00 58.47           C
ATOM     76 1HE  MET A  25       5.196  -5.104  55.194  1.00 58.47           H
ATOM     77 2HE  MET A  25       6.321  -6.199  54.355  1.00 58.47           H
ATOM     78 3HE  MET A  25       6.105  -4.530  53.775  1.00 58.47           H
ATOM     79  HN  MET A  25      -0.082  -6.340  55.094  1.00 58.47           H
ATOM     80  N   GLU A  26       0.233  -9.007  53.633  1.00 57.67           N
ATOM     81  CA  GLU A  26      -0.097 -10.335  53.146  1.00 57.67           C
ATOM     82  C   GLU A  26      -0.871 -10.240  51.829  1.00 57.67           C
ATOM     83  O   GLU A  26      -0.552 -10.934  50.866  1.00 57.67           O
ATOM     84  HA  GLU A  26       0.860 -10.828  52.977  1.00 57.67           H
ATOM     85  CB  GLU A  26      -0.889 -11.123  54.192  1.00 57.67           C
ATOM     86 1HB  GLU A  26      -1.642 -10.478  54.644  1.00 57.67           H
ATOM     87 2HB  GLU A  26      -1.308 -12.020  53.736  1.00 57.67           H
ATOM     88  CG  GLU A  26       0.022 -11.599  55.325  1.00 57.67           C
ATOM     89 1HG  GLU A  26       0.823 -12.215  54.917  1.00 57.67           H
ATOM     90 2HG  GLU A  26       0.492 -10.740  55.804  1.00 57.67           H
ATOM     91  CD  GLU A  26      -0.767 -12.400  56.362  1.00 57.67           C
ATOM     92  OE1 GLU A  26      -0.114 -13.166  57.104  1.00 57.67           O
ATOM     93  OE2 GLU A  26      -2.005 -12.229  56.391  1.00 57.67           O
ATOM     94  HN  GLU A  26      -0.153  -8.777  54.527  1.00 57.67           H
ATOM     95  N   ASP A  27      -1.875  -9.375  51.831  1.00 58.04           N
ATOM     96  CA  ASP A  27      -2.685  -9.166  50.643  1.00 58.04           C
ATOM     97  C   ASP A  27      -1.777  -8.789  49.471  1.00 58.04           C
ATOM     98  O   ASP A  27      -2.004  -9.220  48.341  1.00 58.04           O
ATOM     99  HA  ASP A  27      -3.205 -10.111  50.481  1.00 58.04           H
ATOM    100  CB  ASP A  27      -3.685  -8.027  50.851  1.00 58.04           C
ATOM    101 1HB  ASP A  27      -3.196  -7.198  51.364  1.00 58.04           H
ATOM    102 2HB  ASP A  27      -4.019  -7.651  49.885  1.00 58.04           H
ATOM    103  CG  ASP A  27      -4.891  -8.498  51.667  1.00 58.04           C
ATOM    104  OD1 ASP A  27      -5.036  -9.732  51.804  1.00 58.04           O
ATOM    105  OD2 ASP A  27      -5.640  -7.614  52.134  1.00 58.04           O
ATOM    106  HN  ASP A  27      -2.136  -8.823  52.623  1.00 58.04           H
ATOM    107  N   TYR A  28      -0.766  -7.990  49.780  1.00 60.56           N
ATOM    108  CA  TYR A  28       0.160  -7.527  48.761  1.00 60.56           C
ATOM    109  C   TYR A  28       1.039  -8.673  48.257  1.00 60.56           C
ATOM    110  O   TYR A  28       1.387  -8.722  47.078  1.00 60.56           O
ATOM    111  HA  TYR A  28      -0.424  -7.134  47.929  1.00 60.56           H
ATOM    112  CB  TYR A  28       1.047  -6.481  49.441  1.00 60.56           C
ATOM    113 1HB  TYR A  28       0.412  -5.771  49.970  1.00 60.56           H
ATOM    114 2HB  TYR A  28       1.665  -6.976  50.190  1.00 60.56           H
ATOM    115  CG  TYR A  28       1.954  -5.713  48.478  1.00 60.56           C
ATOM    116  CD1 TYR A  28       3.152  -6.265  48.070  1.00 60.56           C
ATOM    117  HD1 TYR A  28       3.451  -7.247  48.435  1.00 60.56           H
ATOM    118  CD2 TYR A  28       1.574  -4.469  48.016  1.00 60.56           C
ATOM    119  HD2 TYR A  28       0.629  -4.034  48.338  1.00 60.56           H
ATOM    120  CE1 TYR A  28       4.006  -5.542  47.164  1.00 60.56           C
ATOM    121  HE1 TYR A  28       4.954  -5.966  46.834  1.00 60.56           H
ATOM    122  CE2 TYR A  28       2.429  -3.747  47.109  1.00 60.56           C
ATOM    123  HE2 TYR A  28       2.141  -2.763  46.737  1.00 60.56           H
ATOM    124  CZ  TYR A  28       3.602  -4.319  46.728  1.00 60.56           C
ATOM    125  OH  TYR A  28       4.408  -3.636  45.871  1.00 60.56           O
ATOM    126  HH  TYR A  28       4.860  -4.273  45.247  1.00 60.56           H
ATOM    127  HN  TYR A  28      -0.577  -7.660  50.705  1.00 60.56           H
ATOM    128  N   VAL A  29       1.373  -9.568  49.176  1.00 58.22           N
ATOM    129  CA  VAL A  29       2.226 -10.697  48.845  1.00 58.22           C
ATOM    130  C   VAL A  29       1.412 -11.736  48.073  1.00 58.22           C
ATOM    131  O   VAL A  29       1.912 -12.346  47.128  1.00 58.22           O
ATOM    132  HA  VAL A  29       3.025 -10.329  48.202  1.00 58.22           H
ATOM    133  CB  VAL A  29       2.863 -11.261  50.116  1.00 58.22           C
ATOM    134  HB  VAL A  29       2.123 -11.890  50.612  1.00 58.22           H
ATOM    135  CG1 VAL A  29       4.073 -12.136  49.781  1.00 58.22           C
ATOM    136 1HG1 VAL A  29       3.758 -12.966  49.150  1.00 58.22           H
ATOM    137 2HG1 VAL A  29       4.817 -11.540  49.253  1.00 58.22           H
ATOM    138 3HG1 VAL A  29       4.507 -12.524  50.703  1.00 58.22           H
ATOM    139  CG2 VAL A  29       3.249 -10.138  51.082  1.00 58.22           C
ATOM    140 1HG2 VAL A  29       3.964  -9.473  50.598  1.00 58.22           H
ATOM    141 2HG2 VAL A  29       2.357  -9.575  51.358  1.00 58.22           H
ATOM    142 3HG2 VAL A  29       3.699 -10.567  51.977  1.00 58.22           H
ATOM    143  HN  VAL A  29       1.073  -9.530  50.129  1.00 58.22           H
ATOM    144  N   ASN A  30       0.170 -11.907  48.502  1.00 59.05           N
ATOM    145  CA  ASN A  30      -0.663 -12.977  47.979  1.00 59.05           C
ATOM    146  C   ASN A  30      -1.300 -12.525  46.664  1.00 59.05           C
ATOM    147  O   ASN A  30      -1.839 -13.341  45.918  1.00 59.05           O
ATOM    148  HA  ASN A  30       0.010 -13.825  47.847  1.00 59.05           H
ATOM    149  CB  ASN A  30      -1.789 -13.326  48.955  1.00 59.05           C
ATOM    150 1HB  ASN A  30      -2.221 -12.411  49.359  1.00 59.05           H
ATOM    151 2HB  ASN A  30      -2.585 -13.848  48.425  1.00 59.05           H
ATOM    152  CG  ASN A  30      -1.271 -14.200  50.099  1.00 59.05           C
ATOM    153  OD1 ASN A  30      -0.226 -14.824  50.015  1.00 59.05           O
ATOM    154  ND2 ASN A  30      -2.059 -14.211  51.171  1.00 59.05           N
ATOM    155 1HD2 ASN A  30      -2.904 -13.676  51.175  1.00 59.05           H
ATOM    156 2HD2 ASN A  30      -1.807 -14.753  51.972  1.00 59.05           H
ATOM    157  HN  ASN A  30      -0.267 -11.331  49.193  1.00 59.05           H
ATOM    158  N   PHE A  31      -1.217 -11.225  46.419  1.00 60.62           N
ATOM    159  CA  PHE A  31      -1.700 -10.667  45.168  1.00 60.62           C
ATOM    160  C   PHE A  31      -0.989 -11.305  43.972  1.00 60.62           C
ATOM    161  O   PHE A  31       0.222 -11.158  43.816  1.00 60.62           O
ATOM    162  HA  PHE A  31      -2.768 -10.881  45.109  1.00 60.62           H
ATOM    163  CB  PHE A  31      -1.386  -9.170  45.194  1.00 60.62           C
ATOM    164 1HB  PHE A  31      -1.736  -8.753  46.138  1.00 60.62           H
ATOM    165 2HB  PHE A  31      -0.304  -9.036  45.168  1.00 60.62           H
ATOM    166  CG  PHE A  31      -2.011  -8.382  44.042  1.00 60.62           C
ATOM    167  CD1 PHE A  31      -1.261  -8.058  42.954  1.00 60.62           C
ATOM    168  HD1 PHE A  31      -0.215  -8.359  42.904  1.00 60.62           H
ATOM    169  CD2 PHE A  31      -3.316  -8.006  44.104  1.00 60.62           C
ATOM    170  HD2 PHE A  31      -3.917  -8.266  44.976  1.00 60.62           H
ATOM    171  CE1 PHE A  31      -1.842  -7.327  41.884  1.00 60.62           C
ATOM    172  HE1 PHE A  31      -1.241  -7.066  41.013  1.00 60.62           H
ATOM    173  CE2 PHE A  31      -3.897  -7.275  43.034  1.00 60.62           C
ATOM    174  HE2 PHE A  31      -4.943  -6.973  43.085  1.00 60.62           H
ATOM    175  CZ  PHE A  31      -3.147  -6.951  41.947  1.00 60.62           C
ATOM    176  HZ  PHE A  31      -3.593  -6.389  41.126  1.00 60.62           H
ATOM    177  HN  PHE A  31      -0.829 -10.560  47.057  1.00 60.62           H
ATOM    178  N   ASN A  32      -1.772 -11.999  43.160  1.00 61.80           N
ATOM    179  CA  ASN A  32      -1.228 -12.681  41.998  1.00 61.80           C
ATOM    180  C   ASN A  32      -0.942 -11.657  40.898  1.00 61.80           C
ATOM    181  O   ASN A  32      -1.824 -11.330  40.105  1.00 61.80           O
ATOM    182  HA  ASN A  32      -0.324 -13.175  42.353  1.00 61.80           H
ATOM    183  CB  ASN A  32      -2.222 -13.704  41.445  1.00 61.80           C
ATOM    184 1HB  ASN A  32      -2.765 -14.170  42.267  1.00 61.80           H
ATOM    185 2HB  ASN A  32      -2.959 -13.200  40.820  1.00 61.80           H
ATOM    186  CG  ASN A  32      -1.504 -14.780  40.627  1.00 61.80           C
ATOM    187  OD1 ASN A  32      -0.302 -14.739  40.418  1.00 61.80           O
ATOM    188  ND2 ASN A  32      -2.304 -15.742  40.176  1.00 61.80           N
ATOM    189 1HD2 ASN A  32      -3.282 -15.716  40.383  1.00 61.80           H
ATOM    190 2HD2 ASN A  32      -1.928 -16.491  39.631  1.00 61.80           H
ATOM    191  HN  ASN A  32      -2.759 -12.098  43.284  1.00 61.80           H
ATOM    192  N   PHE A  33       0.294 -11.179  40.885  1.00 65.13           N
ATOM    193  CA  PHE A  33       0.730 -10.262  39.846  1.00 65.13           C
ATOM    194  C   PHE A  33       0.963 -10.999  38.526  1.00 65.13           C
ATOM    195  O   PHE A  33       2.098 -11.109  38.064  1.00 65.13           O
ATOM    196  HA  PHE A  33      -0.060  -9.523  39.714  1.00 65.13           H
ATOM    197  CB  PHE A  33       2.053  -9.652  40.316  1.00 65.13           C
ATOM    198 1HB  PHE A  33       2.757 -10.456  40.529  1.00 65.13           H
ATOM    199 2HB  PHE A  33       2.478  -9.063  39.503  1.00 65.13           H
ATOM    200  CG  PHE A  33       1.923  -8.765  41.556  1.00 65.13           C
ATOM    201  CD1 PHE A  33       1.654  -7.439  41.418  1.00 65.13           C
ATOM    202  HD1 PHE A  33       1.530  -7.008  40.425  1.00 65.13           H
ATOM    203  CD2 PHE A  33       2.077  -9.302  42.795  1.00 65.13           C
ATOM    204  HD2 PHE A  33       2.293 -10.365  42.905  1.00 65.13           H
ATOM    205  CE1 PHE A  33       1.534  -6.616  42.569  1.00 65.13           C
ATOM    206  HE1 PHE A  33       1.318  -5.553  42.459  1.00 65.13           H
ATOM    207  CE2 PHE A  33       1.957  -8.479  43.946  1.00 65.13           C
ATOM    208  HE2 PHE A  33       2.081  -8.910  44.940  1.00 65.13           H
ATOM    209  CZ  PHE A  33       1.688  -7.153  43.809  1.00 65.13           C
ATOM    210  HZ  PHE A  33       1.596  -6.522  44.692  1.00 65.13           H
ATOM    211  HN  PHE A  33       0.989 -11.409  41.566  1.00 65.13           H
ATOM    212  N   THR A  34      -0.130 -11.485  37.955  1.00 68.93           N
ATOM    213  CA  THR A  34      -0.150 -11.823  36.543  1.00 68.93           C
ATOM    214  C   THR A  34       0.313 -10.631  35.702  1.00 68.93           C
ATOM    215  O   THR A  34      -0.286  -9.558  35.756  1.00 68.93           O
ATOM    216  HA  THR A  34       0.563 -12.630  36.372  1.00 68.93           H
ATOM    217  CB  THR A  34      -1.559 -12.303  36.191  1.00 68.93           C
ATOM    218  HB  THR A  34      -2.231 -11.459  36.035  1.00 68.93           H
ATOM    219  OG1 THR A  34      -1.906 -13.175  37.263  1.00 68.93           O
ATOM    220  HG1 THR A  34      -2.896 -13.316  37.283  1.00 68.93           H
ATOM    221  CG2 THR A  34      -1.579 -13.206  34.956  1.00 68.93           C
ATOM    222 1HG2 THR A  34      -0.961 -14.085  35.138  1.00 68.93           H
ATOM    223 2HG2 THR A  34      -1.188 -12.657  34.099  1.00 68.93           H
ATOM    224 3HG2 THR A  34      -2.603 -13.518  34.750  1.00 68.93           H
ATOM    225  HN  THR A  34      -0.989 -11.647  38.441  1.00 68.93           H
ATOM    226  N   ASP A  35       1.376 -10.859  34.945  1.00 80.61           N
ATOM    227  CA  ASP A  35       1.976  -9.796  34.157  1.00 80.61           C
ATOM    228  C   ASP A  35       1.068  -9.474  32.968  1.00 80.61           C
ATOM    229  O   ASP A  35       1.285  -9.973  31.864  1.00 80.61           O
ATOM    230  HA  ASP A  35       2.079  -8.955  34.842  1.00 80.61           H
ATOM    231  CB  ASP A  35       3.340 -10.219  33.609  1.00 80.61           C
ATOM    232 1HB  ASP A  35       3.357 -11.298  33.458  1.00 80.61           H
ATOM    233 2HB  ASP A  35       3.504  -9.758  32.635  1.00 80.61           H
ATOM    234  CG  ASP A  35       4.464  -9.814  34.566  1.00 80.61           C
ATOM    235  OD1 ASP A  35       4.267  -8.807  35.279  1.00 80.61           O
ATOM    236  OD2 ASP A  35       5.494 -10.522  34.562  1.00 80.61           O
ATOM    237  HN  ASP A  35       1.825 -11.749  34.865  1.00 80.61           H
ATOM    238  N   PHE A  36       0.071  -8.643  33.233  1.00 89.07           N
ATOM    239  CA  PHE A  36      -0.761  -8.108  32.168  1.00 89.07           C
ATOM    240  C   PHE A  36      -0.109  -6.883  31.525  1.00 89.07           C
ATOM    241  O   PHE A  36      -0.532  -6.437  30.460  1.00 89.07           O
ATOM    242  HA  PHE A  36      -0.872  -8.893  31.420  1.00 89.07           H
ATOM    243  CB  PHE A  36      -2.088  -7.690  32.805  1.00 89.07           C
ATOM    244 1HB  PHE A  36      -1.883  -7.024  33.643  1.00 89.07           H
ATOM    245 2HB  PHE A  36      -2.665  -7.120  32.077  1.00 89.07           H
ATOM    246  CG  PHE A  36      -2.937  -8.863  33.300  1.00 89.07           C
ATOM    247  CD1 PHE A  36      -3.083  -9.971  32.527  1.00 89.07           C
ATOM    248  HD1 PHE A  36      -2.595 -10.025  31.553  1.00 89.07           H
ATOM    249  CD2 PHE A  36      -3.546  -8.796  34.515  1.00 89.07           C
ATOM    250  HD2 PHE A  36      -3.429  -7.907  35.135  1.00 89.07           H
ATOM    251  CE1 PHE A  36      -3.871 -11.059  32.987  1.00 89.07           C
ATOM    252  HE1 PHE A  36      -3.989 -11.948  32.366  1.00 89.07           H
ATOM    253  CE2 PHE A  36      -4.334  -9.884  34.975  1.00 89.07           C
ATOM    254  HE2 PHE A  36      -4.822  -9.830  35.948  1.00 89.07           H
ATOM    255  CZ  PHE A  36      -4.480 -10.993  34.201  1.00 89.07           C
ATOM    256  HZ  PHE A  36      -5.085 -11.828  34.554  1.00 89.07           H
ATOM    257  HN  PHE A  36      -0.171  -8.335  34.153  1.00 89.07           H
ATOM    258  N   TYR A  37       0.911  -6.373  32.200  1.00 91.20           N
ATOM    259  CA  TYR A  37       1.770  -5.362  31.607  1.00 91.20           C
ATOM    260  C   TYR A  37       2.884  -6.005  30.779  1.00 91.20           C
ATOM    261  O   TYR A  37       3.699  -6.759  31.308  1.00 91.20           O
ATOM    262  HA  TYR A  37       1.156  -4.739  30.956  1.00 91.20           H
ATOM    263  CB  TYR A  37       2.396  -4.601  32.778  1.00 91.20           C
ATOM    264 1HB  TYR A  37       1.601  -4.233  33.426  1.00 91.20           H
ATOM    265 2HB  TYR A  37       2.995  -5.294  33.369  1.00 91.20           H
ATOM    266  CG  TYR A  37       3.275  -3.422  32.355  1.00 91.20           C
ATOM    267  CD1 TYR A  37       4.622  -3.615  32.121  1.00 91.20           C
ATOM    268  HD1 TYR A  37       5.058  -4.607  32.237  1.00 91.20           H
ATOM    269  CD2 TYR A  37       2.722  -2.167  32.208  1.00 91.20           C
ATOM    270  HD2 TYR A  37       1.659  -2.015  32.393  1.00 91.20           H
ATOM    271  CE1 TYR A  37       5.449  -2.506  31.723  1.00 91.20           C
ATOM    272  HE1 TYR A  37       6.514  -2.644  31.535  1.00 91.20           H
ATOM    273  CE2 TYR A  37       3.549  -1.057  31.810  1.00 91.20           C
ATOM    274  HE2 TYR A  37       3.125  -0.061  31.690  1.00 91.20           H
ATOM    275  CZ  TYR A  37       4.872  -1.282  31.587  1.00 91.20           C
ATOM    276  OH  TYR A  37       5.654  -0.234  31.211  1.00 91.20           O
ATOM    277  HH  TYR A  37       6.348  -0.542  30.560  1.00 91.20           H
ATOM    278  HN  TYR A  37       1.154  -6.639  33.133  1.00 91.20           H
ATOM    279  N   CYS A  38       2.882  -5.685  29.493  1.00 91.23           N
ATOM    280  CA  CYS A  38       3.806  -6.312  28.564  1.00 91.23           C
ATOM    281  C   CYS A  38       4.853  -5.274  28.154  1.00 91.23           C
ATOM    282  O   CYS A  38       4.519  -4.252  27.557  1.00 91.23           O
ATOM    283  HA  CYS A  38       4.272  -7.141  29.097  1.00 91.23           H
ATOM    284  CB  CYS A  38       3.080  -6.899  27.352  1.00 91.23           C
ATOM    285 1HB  CYS A  38       2.250  -7.523  27.683  1.00 91.23           H
ATOM    286 2HB  CYS A  38       2.655  -6.097  26.749  1.00 91.23           H
ATOM    287  SG  CYS A  38       4.243  -7.889  26.344  1.00 91.23           S
ATOM    288  HN  CYS A  38       2.265  -5.011  29.086  1.00 91.23           H
ATOM    289  N   GLU A  39       6.100  -5.572  28.492  1.00 89.58           N
ATOM    290  CA  GLU A  39       7.216  -4.776  28.011  1.00 89.58           C
ATOM    291  C   GLU A  39       7.624  -5.228  26.607  1.00 89.58           C
ATOM    292  O   GLU A  39       7.980  -6.387  26.403  1.00 89.58           O
ATOM    293  HA  GLU A  39       6.847  -3.751  27.977  1.00 89.58           H
ATOM    294  CB  GLU A  39       8.400  -4.852  28.977  1.00 89.58           C
ATOM    295 1HB  GLU A  39       8.591  -5.892  29.242  1.00 89.58           H
ATOM    296 2HB  GLU A  39       9.264  -4.353  28.539  1.00 89.58           H
ATOM    297  CG  GLU A  39       8.091  -4.115  30.282  1.00 89.58           C
ATOM    298 1HG  GLU A  39       7.763  -3.099  30.061  1.00 89.58           H
ATOM    299 2HG  GLU A  39       7.269  -4.610  30.798  1.00 89.58           H
ATOM    300  CD  GLU A  39       9.320  -4.073  31.192  1.00 89.58           C
ATOM    301  OE1 GLU A  39       9.194  -3.486  32.289  1.00 89.58           O
ATOM    302  OE2 GLU A  39      10.357  -4.629  30.771  1.00 89.58           O
ATOM    303  HN  GLU A  39       6.351  -6.340  29.081  1.00 89.58           H
ATOM    304  N   LYS A  40       7.559  -4.288  25.676  1.00 89.90           N
ATOM    305  CA  LYS A  40       7.750  -4.611  24.272  1.00 89.90           C
ATOM    306  C   LYS A  40       9.212  -4.367  23.892  1.00 89.90           C
ATOM    307  O   LYS A  40       9.515  -4.059  22.741  1.00 89.90           O
ATOM    308  HA  LYS A  40       7.533  -5.672  24.148  1.00 89.90           H
ATOM    309  CB  LYS A  40       6.753  -3.840  23.404  1.00 89.90           C
ATOM    310 1HB  LYS A  40       6.887  -2.769  23.553  1.00 89.90           H
ATOM    311 2HB  LYS A  40       6.950  -4.042  22.351  1.00 89.90           H
ATOM    312  CG  LYS A  40       5.314  -4.233  23.743  1.00 89.90           C
ATOM    313 1HG  LYS A  40       5.142  -4.108  24.812  1.00 89.90           H
ATOM    314 2HG  LYS A  40       4.621  -3.567  23.229  1.00 89.90           H
ATOM    315  CD  LYS A  40       5.031  -5.681  23.341  1.00 89.90           C
ATOM    316 1HD  LYS A  40       5.357  -5.848  22.314  1.00 89.90           H
ATOM    317 2HD  LYS A  40       5.607  -6.357  23.972  1.00 89.90           H
ATOM    318  CE  LYS A  40       3.540  -6.004  23.466  1.00 89.90           C
ATOM    319 1HE  LYS A  40       3.293  -6.211  24.508  1.00 89.90           H
ATOM    320 2HE  LYS A  40       2.948  -5.140  23.164  1.00 89.90           H
ATOM    321  NZ  LYS A  40       3.190  -7.171  22.626  1.00 89.90           N
ATOM    322 1HZ  LYS A  40       2.205  -7.383  22.736  1.00 89.90           H
ATOM    323 2HZ  LYS A  40       3.383  -6.958  21.654  1.00 89.90           H
ATOM    324 3HZ  LYS A  40       3.743  -7.972  22.913  1.00 89.90           H
ATOM    325  HN  LYS A  40       7.379  -3.323  25.867  1.00 89.90           H
ATOM    326  N   ASN A  41      10.080  -4.516  24.882  1.00 88.08           N
ATOM    327  CA  ASN A  41      11.492  -4.234  24.688  1.00 88.08           C
ATOM    328  C   ASN A  41      12.043  -5.145  23.588  1.00 88.08           C
ATOM    329  O   ASN A  41      12.791  -4.695  22.722  1.00 88.08           O
ATOM    330  HA  ASN A  41      11.540  -3.179  24.418  1.00 88.08           H
ATOM    331  CB  ASN A  41      12.289  -4.503  25.967  1.00 88.08           C
ATOM    332 1HB  ASN A  41      11.995  -5.465  26.387  1.00 88.08           H
ATOM    333 2HB  ASN A  41      13.351  -4.569  25.731  1.00 88.08           H
ATOM    334  CG  ASN A  41      12.057  -3.398  26.999  1.00 88.08           C
ATOM    335  OD1 ASN A  41      11.697  -2.277  26.677  1.00 88.08           O
ATOM    336  ND2 ASN A  41      12.283  -3.774  28.254  1.00 88.08           N
ATOM    337 1HD2 ASN A  41      12.577  -4.710  28.451  1.00 88.08           H
ATOM    338 2HD2 ASN A  41      12.159  -3.122  29.002  1.00 88.08           H
ATOM    339  HN  ASN A  41       9.833  -4.821  25.802  1.00 88.08           H
ATOM    340  N   ASN A  42      11.651  -6.409  23.660  1.00 89.91           N
ATOM    341  CA  ASN A  42      12.141  -7.398  22.715  1.00 89.91           C
ATOM    342  C   ASN A  42      11.702  -7.009  21.302  1.00 89.91           C
ATOM    343  O   ASN A  42      12.460  -7.167  20.347  1.00 89.91           O
ATOM    344  HA  ASN A  42      13.225  -7.393  22.831  1.00 89.91           H
ATOM    345  CB  ASN A  42      11.570  -8.784  23.023  1.00 89.91           C
ATOM    346 1HB  ASN A  42      10.484  -8.725  23.098  1.00 89.91           H
ATOM    347 2HB  ASN A  42      11.796  -9.465  22.202  1.00 89.91           H
ATOM    348  CG  ASN A  42      12.148  -9.337  24.327  1.00 89.91           C
ATOM    349  OD1 ASN A  42      13.052  -8.776  24.923  1.00 89.91           O
ATOM    350  ND2 ASN A  42      11.576 -10.467  24.735  1.00 89.91           N
ATOM    351 1HD2 ASN A  42      10.838 -10.876  24.199  1.00 89.91           H
ATOM    352 2HD2 ASN A  42      11.885 -10.907  25.578  1.00 89.91           H
ATOM    353  HN  ASN A  42      11.013  -6.758  24.345  1.00 89.91           H
ATOM    354  N   VAL A  43      10.479  -6.507  21.214  1.00 90.87           N
ATOM    355  CA  VAL A  43       9.922  -6.114  19.931  1.00 90.87           C
ATOM    356  C   VAL A  43      10.727  -4.940  19.369  1.00 90.87           C
ATOM    357  O   VAL A  43      11.042  -4.912  18.180  1.00 90.87           O
ATOM    358  HA  VAL A  43      10.021  -6.963  19.255  1.00 90.87           H
ATOM    359  CB  VAL A  43       8.432  -5.800  20.081  1.00 90.87           C
ATOM    360  HB  VAL A  43       8.337  -4.931  20.733  1.00 90.87           H
ATOM    361  CG1 VAL A  43       7.808  -5.444  18.730  1.00 90.87           C
ATOM    362 1HG1 VAL A  43       8.310  -4.569  18.317  1.00 90.87           H
ATOM    363 2HG1 VAL A  43       7.920  -6.284  18.045  1.00 90.87           H
ATOM    364 3HG1 VAL A  43       6.749  -5.225  18.866  1.00 90.87           H
ATOM    365  CG2 VAL A  43       7.690  -6.965  20.739  1.00 90.87           C
ATOM    366 1HG2 VAL A  43       7.798  -7.858  20.123  1.00 90.87           H
ATOM    367 2HG2 VAL A  43       8.109  -7.151  21.727  1.00 90.87           H
ATOM    368 3HG2 VAL A  43       6.633  -6.715  20.833  1.00 90.87           H
ATOM    369  HN  VAL A  43       9.873  -6.369  21.998  1.00 90.87           H
ATOM    370  N   ARG A  44      11.036  -4.000  20.250  1.00 89.58           N
ATOM    371  CA  ARG A  44      11.744  -2.798  19.844  1.00 89.58           C
ATOM    372  C   ARG A  44      13.168  -3.144  19.405  1.00 89.58           C
ATOM    373  O   ARG A  44      13.681  -2.572  18.444  1.00 89.58           O
ATOM    374  HA  ARG A  44      11.163  -2.400  19.013  1.00 89.58           H
ATOM    375  CB  ARG A  44      11.803  -1.782  20.986  1.00 89.58           C
ATOM    376 1HB  ARG A  44      12.162  -2.268  21.893  1.00 89.58           H
ATOM    377 2HB  ARG A  44      12.517  -0.995  20.742  1.00 89.58           H
ATOM    378  CG  ARG A  44      10.426  -1.166  21.243  1.00 89.58           C
ATOM    379 1HG  ARG A  44       9.998  -0.817  20.303  1.00 89.58           H
ATOM    380 2HG  ARG A  44       9.751  -1.926  21.637  1.00 89.58           H
ATOM    381  CD  ARG A  44      10.522  -0.000  22.230  1.00 89.58           C
ATOM    382 1HD  ARG A  44      11.397   0.608  22.002  1.00 89.58           H
ATOM    383 2HD  ARG A  44       9.649   0.645  22.129  1.00 89.58           H
ATOM    384  NE  ARG A  44      10.611  -0.516  23.614  1.00 89.58           N
ATOM    385  HE  ARG A  44      11.304  -1.209  23.812  1.00 89.58           H
ATOM    386  CZ  ARG A  44       9.822  -0.111  24.619  1.00 89.58           C
ATOM    387  NH1 ARG A  44       8.877   0.816  24.410  1.00 89.58           N
ATOM    388 1HH1 ARG A  44       8.756   1.211  23.500  1.00 89.58           H
ATOM    389 2HH1 ARG A  44       8.292   1.112  25.165  1.00 89.58           H
ATOM    390  NH2 ARG A  44       9.993  -0.647  25.835  1.00 89.58           N
ATOM    391 1HH2 ARG A  44       9.412  -0.356  26.595  1.00 89.58           H
ATOM    392 2HH2 ARG A  44      10.700  -1.338  25.982  1.00 89.58           H
ATOM    393  HN  ARG A  44      10.812  -4.051  21.223  1.00 89.58           H
ATOM    394  N   GLN A  45      13.767  -4.078  20.129  1.00 90.65           N
ATOM    395  CA  GLN A  45      15.142  -4.465  19.863  1.00 90.65           C
ATOM    396  C   GLN A  45      15.250  -5.126  18.487  1.00 90.65           C
ATOM    397  O   GLN A  45      16.187  -4.856  17.737  1.00 90.65           O
ATOM    398  HA  GLN A  45      15.712  -3.536  19.874  1.00 90.65           H
ATOM    399  CB  GLN A  45      15.672  -5.392  20.959  1.00 90.65           C
ATOM    400 1HB  GLN A  45      15.511  -4.936  21.935  1.00 90.65           H
ATOM    401 2HB  GLN A  45      15.116  -6.329  20.949  1.00 90.65           H
ATOM    402  CG  GLN A  45      17.163  -5.675  20.763  1.00 90.65           C
ATOM    403 1HG  GLN A  45      17.324  -6.136  19.788  1.00 90.65           H
ATOM    404 2HG  GLN A  45      17.719  -4.738  20.768  1.00 90.65           H
ATOM    405  CD  GLN A  45      17.695  -6.596  21.863  1.00 90.65           C
ATOM    406  OE1 GLN A  45      16.958  -7.113  22.686  1.00 90.65           O
ATOM    407  NE2 GLN A  45      19.013  -6.771  21.830  1.00 90.65           N
ATOM    408 1HE2 GLN A  45      19.561  -6.318  21.127  1.00 90.65           H
ATOM    409 2HE2 GLN A  45      19.457  -7.357  22.509  1.00 90.65           H
ATOM    410  HN  GLN A  45      13.329  -4.565  20.885  1.00 90.65           H
ATOM    411  N   PHE A  46      14.278  -5.978  18.197  1.00 92.58           N
ATOM    412  CA  PHE A  46      14.220  -6.635  16.902  1.00 92.58           C
ATOM    413  C   PHE A  46      14.049  -5.613  15.776  1.00 92.58           C
ATOM    414  O   PHE A  46      14.758  -5.666  14.772  1.00 92.58           O
ATOM    415  HA  PHE A  46      15.162  -7.167  16.767  1.00 92.58           H
ATOM    416  CB  PHE A  46      13.002  -7.560  16.924  1.00 92.58           C
ATOM    417 1HB  PHE A  46      13.159  -8.333  17.676  1.00 92.58           H
ATOM    418 2HB  PHE A  46      12.128  -6.987  17.233  1.00 92.58           H
ATOM    419  CG  PHE A  46      12.705  -8.229  15.580  1.00 92.58           C
ATOM    420  CD1 PHE A  46      11.689  -7.770  14.802  1.00 92.58           C
ATOM    421  HD1 PHE A  46      11.086  -6.925  15.135  1.00 92.58           H
ATOM    422  CD2 PHE A  46      13.457  -9.284  15.164  1.00 92.58           C
ATOM    423  HD2 PHE A  46      14.271  -9.652  15.788  1.00 92.58           H
ATOM    424  CE1 PHE A  46      11.413  -8.391  13.555  1.00 92.58           C
ATOM    425  HE1 PHE A  46      10.598  -8.023  12.931  1.00 92.58           H
ATOM    426  CE2 PHE A  46      13.181  -9.905  13.918  1.00 92.58           C
ATOM    427  HE2 PHE A  46      13.784 -10.750  13.584  1.00 92.58           H
ATOM    428  CZ  PHE A  46      12.165  -9.445  13.139  1.00 92.58           C
ATOM    429  HZ  PHE A  46      11.953  -9.922  12.182  1.00 92.58           H
ATOM    430  HN  PHE A  46      13.540  -6.221  18.827  1.00 92.58           H
ATOM    431  N   ALA A  47      13.104  -4.707  15.981  1.00 91.38           N
ATOM    432  CA  ALA A  47      12.772  -3.728  14.960  1.00 91.38           C
ATOM    433  C   ALA A  47      14.020  -2.912  14.617  1.00 91.38           C
ATOM    434  O   ALA A  47      14.271  -2.616  13.449  1.00 91.38           O
ATOM    435  HA  ALA A  47      12.448  -4.271  14.072  1.00 91.38           H
ATOM    436  CB  ALA A  47      11.619  -2.850  15.450  1.00 91.38           C
ATOM    437 1HB  ALA A  47      10.748  -3.474  15.651  1.00 91.38           H
ATOM    438 2HB  ALA A  47      11.916  -2.335  16.363  1.00 91.38           H
ATOM    439 3HB  ALA A  47      11.370  -2.116  14.683  1.00 91.38           H
ATOM    440  HN  ALA A  47      12.572  -4.635  16.824  1.00 91.38           H
ATOM    441  N   SER A  48      14.770  -2.571  15.655  1.00 91.92           N
ATOM    442  CA  SER A  48      15.856  -1.617  15.513  1.00 91.92           C
ATOM    443  C   SER A  48      16.948  -2.197  14.611  1.00 91.92           C
ATOM    444  O   SER A  48      17.691  -1.454  13.973  1.00 91.92           O
ATOM    445  HA  SER A  48      15.409  -0.736  15.053  1.00 91.92           H
ATOM    446  CB  SER A  48      16.440  -1.239  16.876  1.00 91.92           C
ATOM    447 1HB  SER A  48      17.119  -0.395  16.758  1.00 91.92           H
ATOM    448 2HB  SER A  48      15.636  -0.912  17.536  1.00 91.92           H
ATOM    449  OG  SER A  48      17.135  -2.327  17.479  1.00 91.92           O
ATOM    450  HG  SER A  48      17.502  -2.049  18.367  1.00 91.92           H
ATOM    451  HN  SER A  48      14.645  -2.935  16.578  1.00 91.92           H
ATOM    452  N   HIS A  49      17.009  -3.521  14.586  1.00 92.63           N
ATOM    453  CA  HIS A  49      18.018  -4.209  13.800  1.00 92.63           C
ATOM    454  C   HIS A  49      17.448  -4.556  12.423  1.00 92.63           C
ATOM    455  O   HIS A  49      18.152  -4.476  11.418  1.00 92.63           O
ATOM    456  HA  HIS A  49      18.847  -3.512  13.675  1.00 92.63           H
ATOM    457  CB  HIS A  49      18.548  -5.434  14.548  1.00 92.63           C
ATOM    458 1HB  HIS A  49      17.706  -6.059  14.843  1.00 92.63           H
ATOM    459 2HB  HIS A  49      19.162  -6.025  13.868  1.00 92.63           H
ATOM    460  CG  HIS A  49      19.362  -5.099  15.775  1.00 92.63           C
ATOM    461  ND1 HIS A  49      18.786  -4.785  16.994  1.00 92.63           N
ATOM    462  HD1 HIS A  49      17.805  -4.748  17.185  1.00 92.63           H
ATOM    463  CD2 HIS A  49      20.712  -5.034  15.960  1.00 92.63           C
ATOM    464  HD2 HIS A  49      21.469  -5.225  15.198  1.00 92.63           H
ATOM    465  CE1 HIS A  49      19.755  -4.543  17.865  1.00 92.63           C
ATOM    466  HE1 HIS A  49      19.623  -4.268  18.911  1.00 92.63           H
ATOM    467  NE2 HIS A  49      20.948  -4.697  17.221  1.00 92.63           N
ATOM    468  HN  HIS A  49      16.386  -4.119  15.091  1.00 92.63           H
ATOM    469  N   PHE A  50      16.178  -4.934  12.422  1.00 93.71           N
ATOM    470  CA  PHE A  50      15.589  -5.575  11.259  1.00 93.71           C
ATOM    471  C   PHE A  50      15.107  -4.536  10.245  1.00 93.71           C
ATOM    472  O   PHE A  50      15.379  -4.656   9.052  1.00 93.71           O
ATOM    473  HA  PHE A  50      16.364  -6.193  10.804  1.00 93.71           H
ATOM    474  CB  PHE A  50      14.388  -6.383  11.754  1.00 93.71           C
ATOM    475 1HB  PHE A  50      14.724  -7.086  12.517  1.00 93.71           H
ATOM    476 2HB  PHE A  50      13.681  -5.706  12.234  1.00 93.71           H
ATOM    477  CG  PHE A  50      13.662  -7.158  10.652  1.00 93.71           C
ATOM    478  CD1 PHE A  50      12.443  -6.740  10.217  1.00 93.71           C
ATOM    479  HD1 PHE A  50      11.983  -5.854  10.653  1.00 93.71           H
ATOM    480  CD2 PHE A  50      14.236  -8.264  10.108  1.00 93.71           C
ATOM    481  HD2 PHE A  50      15.213  -8.599  10.457  1.00 93.71           H
ATOM    482  CE1 PHE A  50      11.770  -7.459   9.194  1.00 93.71           C
ATOM    483  HE1 PHE A  50      10.793  -7.125   8.846  1.00 93.71           H
ATOM    484  CE2 PHE A  50      13.563  -8.983   9.085  1.00 93.71           C
ATOM    485  HE2 PHE A  50      14.023  -9.870   8.649  1.00 93.71           H
ATOM    486  CZ  PHE A  50      12.344  -8.566   8.650  1.00 93.71           C
ATOM    487  HZ  PHE A  50      11.827  -9.118   7.865  1.00 93.71           H
ATOM    488  HN  PHE A  50      15.557  -4.809  13.196  1.00 93.71           H
ATOM    489  N   LEU A  51      14.400  -3.540  10.758  1.00 93.68           N
ATOM    490  CA  LEU A  51      13.593  -2.681   9.909  1.00 93.68           C
ATOM    491  C   LEU A  51      14.511  -1.766   9.095  1.00 93.68           C
ATOM    492  O   LEU A  51      14.389  -1.686   7.874  1.00 93.68           O
ATOM    493  HA  LEU A  51      13.047  -3.324   9.219  1.00 93.68           H
ATOM    494  CB  LEU A  51      12.555  -1.927  10.742  1.00 93.68           C
ATOM    495 1HB  LEU A  51      13.080  -1.330  11.488  1.00 93.68           H
ATOM    496 2HB  LEU A  51      12.030  -1.230  10.089  1.00 93.68           H
ATOM    497  CG  LEU A  51      11.516  -2.790  11.461  1.00 93.68           C
ATOM    498  HG  LEU A  51      12.039  -3.450  12.152  1.00 93.68           H
ATOM    499  CD1 LEU A  51      10.565  -1.926  12.292  1.00 93.68           C
ATOM    500 1HD1 LEU A  51      11.136  -1.373  13.038  1.00 93.68           H
ATOM    501 2HD1 LEU A  51      10.046  -1.225  11.639  1.00 93.68           H
ATOM    502 3HD1 LEU A  51       9.837  -2.565  12.792  1.00 93.68           H
ATOM    503  CD2 LEU A  51      10.762  -3.680  10.470  1.00 93.68           C
ATOM    504 1HD2 LEU A  51      10.251  -3.056   9.737  1.00 93.68           H
ATOM    505 2HD2 LEU A  51      11.469  -4.335   9.960  1.00 93.68           H
ATOM    506 3HD2 LEU A  51      10.030  -4.283  11.007  1.00 93.68           H
ATOM    507  HN  LEU A  51      14.374  -3.316  11.732  1.00 93.68           H
ATOM    508  N   PRO A  52      15.441  -1.062   9.754  1.00 94.65           N
ATOM    509  CA  PRO A  52      16.165   0.030   9.099  1.00 94.65           C
ATOM    510  C   PRO A  52      16.803  -0.404   7.790  1.00 94.65           C
ATOM    511  O   PRO A  52      16.589   0.223   6.753  1.00 94.65           O
ATOM    512  HA  PRO A  52      15.474   0.828   8.828  1.00 94.65           H
ATOM    513  CB  PRO A  52      17.215   0.441  10.134  1.00 94.65           C
ATOM    514 1HB  PRO A  52      18.154  -0.093   9.987  1.00 94.65           H
ATOM    515 2HB  PRO A  52      17.442   1.505  10.074  1.00 94.65           H
ATOM    516  CG  PRO A  52      16.562   0.078  11.462  1.00 94.65           C
ATOM    517 1HG  PRO A  52      17.298  -0.022  12.261  1.00 94.65           H
ATOM    518 2HG  PRO A  52      15.857   0.842  11.789  1.00 94.65           H
ATOM    519  CD  PRO A  52      15.873  -1.241  11.153  1.00 94.65           C
ATOM    520 1HD  PRO A  52      16.551  -2.087  11.257  1.00 94.65           H
ATOM    521 2HD  PRO A  52      15.033  -1.425  11.822  1.00 94.65           H
ATOM    522  N   PRO A  53      17.599  -1.482   7.805  1.00 95.18           N
ATOM    523  CA  PRO A  53      18.267  -1.943   6.585  1.00 95.18           C
ATOM    524  C   PRO A  53      17.293  -2.146   5.436  1.00 95.18           C
ATOM    525  O   PRO A  53      17.585  -1.778   4.299  1.00 95.18           O
ATOM    526  HA  PRO A  53      18.970  -1.188   6.234  1.00 95.18           H
ATOM    527  CB  PRO A  53      18.926  -3.258   7.009  1.00 95.18           C
ATOM    528 1HB  PRO A  53      18.276  -4.112   6.819  1.00 95.18           H
ATOM    529 2HB  PRO A  53      19.853  -3.436   6.463  1.00 95.18           H
ATOM    530  CG  PRO A  53      19.178  -3.062   8.499  1.00 95.18           C
ATOM    531 1HG  PRO A  53      19.313  -4.013   9.015  1.00 95.18           H
ATOM    532 2HG  PRO A  53      20.083  -2.482   8.684  1.00 95.18           H
ATOM    533  CD  PRO A  53      17.928  -2.333   8.962  1.00 95.18           C
ATOM    534 1HD  PRO A  53      17.118  -3.026   9.192  1.00 95.18           H
ATOM    535 2HD  PRO A  53      18.110  -1.750   9.865  1.00 95.18           H
ATOM    536  N   LEU A  54      16.151  -2.730   5.766  1.00 94.00           N
ATOM    537  CA  LEU A  54      15.188  -3.118   4.749  1.00 94.00           C
ATOM    538  C   LEU A  54      14.532  -1.864   4.168  1.00 94.00           C
ATOM    539  O   LEU A  54      14.361  -1.754   2.955  1.00 94.00           O
ATOM    540  HA  LEU A  54      15.738  -3.620   3.953  1.00 94.00           H
ATOM    541  CB  LEU A  54      14.189  -4.129   5.315  1.00 94.00           C
ATOM    542 1HB  LEU A  54      13.730  -3.697   6.205  1.00 94.00           H
ATOM    543 2HB  LEU A  54      13.394  -4.273   4.584  1.00 94.00           H
ATOM    544  CG  LEU A  54      14.758  -5.500   5.685  1.00 94.00           C
ATOM    545  HG  LEU A  54      15.587  -5.351   6.377  1.00 94.00           H
ATOM    546  CD1 LEU A  54      13.713  -6.351   6.409  1.00 94.00           C
ATOM    547 1HD1 LEU A  54      13.402  -5.844   7.323  1.00 94.00           H
ATOM    548 2HD1 LEU A  54      12.848  -6.494   5.761  1.00 94.00           H
ATOM    549 3HD1 LEU A  54      14.144  -7.320   6.660  1.00 94.00           H
ATOM    550  CD2 LEU A  54      15.321  -6.211   4.452  1.00 94.00           C
ATOM    551 1HD2 LEU A  54      14.527  -6.348   3.718  1.00 94.00           H
ATOM    552 2HD2 LEU A  54      16.118  -5.607   4.017  1.00 94.00           H
ATOM    553 3HD2 LEU A  54      15.719  -7.183   4.743  1.00 94.00           H
ATOM    554  HN  LEU A  54      15.880  -2.938   6.705  1.00 94.00           H
ATOM    555  N   TYR A  55      14.182  -0.950   5.062  1.00 93.77           N
ATOM    556  CA  TYR A  55      13.502   0.268   4.659  1.00 93.77           C
ATOM    557  C   TYR A  55      14.391   1.118   3.749  1.00 93.77           C
ATOM    558  O   TYR A  55      13.903   1.757   2.819  1.00 93.77           O
ATOM    559  HA  TYR A  55      12.601  -0.014   4.113  1.00 93.77           H
ATOM    560  CB  TYR A  55      13.224   1.042   5.949  1.00 93.77           C
ATOM    561 1HB  TYR A  55      14.115   1.016   6.576  1.00 93.77           H
ATOM    562 2HB  TYR A  55      13.040   2.088   5.701  1.00 93.77           H
ATOM    563  CG  TYR A  55      12.037   0.508   6.752  1.00 93.77           C
ATOM    564  CD1 TYR A  55      11.339  -0.595   6.302  1.00 93.77           C
ATOM    565  HD1 TYR A  55      11.635  -1.085   5.374  1.00 93.77           H
ATOM    566  CD2 TYR A  55      11.663   1.128   7.927  1.00 93.77           C
ATOM    567  HD2 TYR A  55      12.213   1.999   8.282  1.00 93.77           H
ATOM    568  CE1 TYR A  55      10.222  -1.098   7.058  1.00 93.77           C
ATOM    569  HE1 TYR A  55       9.663  -1.968   6.714  1.00 93.77           H
ATOM    570  CE2 TYR A  55      10.546   0.625   8.683  1.00 93.77           C
ATOM    571  HE2 TYR A  55      10.240   1.105   9.612  1.00 93.77           H
ATOM    572  CZ  TYR A  55       9.880  -0.464   8.211  1.00 93.77           C
ATOM    573  OH  TYR A  55       8.825  -0.939   8.925  1.00 93.77           O
ATOM    574  HH  TYR A  55       8.397  -1.700   8.437  1.00 93.77           H
ATOM    575  HN  TYR A  55      14.357  -1.032   6.043  1.00 93.77           H
ATOM    576  N   TRP A  56      15.681   1.098   4.051  1.00 94.72           N
ATOM    577  CA  TRP A  56      16.653   1.794   3.225  1.00 94.72           C
ATOM    578  C   TRP A  56      16.704   1.096   1.864  1.00 94.72           C
ATOM    579  O   TRP A  56      16.725   1.753   0.825  1.00 94.72           O
ATOM    580  HA  TRP A  56      16.313   2.822   3.103  1.00 94.72           H
ATOM    581  CB  TRP A  56      18.017   1.855   3.917  1.00 94.72           C
ATOM    582 1HB  TRP A  56      18.160   0.944   4.497  1.00 94.72           H
ATOM    583 2HB  TRP A  56      18.798   1.875   3.157  1.00 94.72           H
ATOM    584  CG  TRP A  56      18.192   3.063   4.840  1.00 94.72           C
ATOM    585  CD1 TRP A  56      18.333   3.069   6.172  1.00 94.72           C
ATOM    586  HD1 TRP A  56      18.340   2.173   6.793  1.00 94.72           H
ATOM    587  CD2 TRP A  56      18.241   4.449   4.442  1.00 94.72           C
ATOM    588  NE1 TRP A  56      18.468   4.353   6.661  1.00 94.72           N
ATOM    589  HE1 TRP A  56      18.586   4.612   7.619  1.00 94.72           H
ATOM    590  CE2 TRP A  56      18.410   5.219   5.575  1.00 94.72           C
ATOM    591  CE3 TRP A  56      18.145   5.034   3.167  1.00 94.72           C
ATOM    592  HE3 TRP A  56      18.011   4.448   2.257  1.00 94.72           H
ATOM    593  CZ2 TRP A  56      18.498   6.616   5.547  1.00 94.72           C
ATOM    594  HZ2 TRP A  56      18.631   7.201   6.457  1.00 94.72           H
ATOM    595  CZ3 TRP A  56      18.234   6.431   3.156  1.00 94.72           C
ATOM    596  HZ3 TRP A  56      18.165   6.936   2.192  1.00 94.72           H
ATOM    597  CH2 TRP A  56      18.404   7.220   4.288  1.00 94.72           C
ATOM    598  HH2 TRP A  56      18.465   8.304   4.195  1.00 94.72           H
ATOM    599  HN  TRP A  56      16.064   0.619   4.841  1.00 94.72           H
ATOM    600  N   LEU A  57      16.723  -0.228   1.915  1.00 94.21           N
ATOM    601  CA  LEU A  57      16.789  -1.023   0.700  1.00 94.21           C
ATOM    602  C   LEU A  57      15.550  -0.745  -0.154  1.00 94.21           C
ATOM    603  O   LEU A  57      15.663  -0.470  -1.347  1.00 94.21           O
ATOM    604  HA  LEU A  57      17.670  -0.700   0.146  1.00 94.21           H
ATOM    605  CB  LEU A  57      16.984  -2.502   1.038  1.00 94.21           C
ATOM    606 1HB  LEU A  57      17.897  -2.604   1.624  1.00 94.21           H
ATOM    607 2HB  LEU A  57      16.159  -2.821   1.676  1.00 94.21           H
ATOM    608  CG  LEU A  57      17.067  -3.457  -0.155  1.00 94.21           C
ATOM    609  HG  LEU A  57      16.199  -3.285  -0.791  1.00 94.21           H
ATOM    610  CD1 LEU A  57      18.310  -3.172  -1.000  1.00 94.21           C
ATOM    611 1HD1 LEU A  57      18.269  -2.149  -1.373  1.00 94.21           H
ATOM    612 2HD1 LEU A  57      19.203  -3.299  -0.387  1.00 94.21           H
ATOM    613 3HD1 LEU A  57      18.345  -3.864  -1.841  1.00 94.21           H
ATOM    614  CD2 LEU A  57      17.009  -4.915   0.305  1.00 94.21           C
ATOM    615 1HD2 LEU A  57      17.844  -5.119   0.974  1.00 94.21           H
ATOM    616 2HD2 LEU A  57      16.070  -5.093   0.830  1.00 94.21           H
ATOM    617 3HD2 LEU A  57      17.070  -5.572  -0.563  1.00 94.21           H
ATOM    618  HN  LEU A  57      16.693  -0.756   2.764  1.00 94.21           H
ATOM    619  N   VAL A  58      14.395  -0.826   0.491  1.00 93.22           N
ATOM    620  CA  VAL A  58      13.134  -0.638  -0.205  1.00 93.22           C
ATOM    621  C   VAL A  58      13.091   0.770  -0.801  1.00 93.22           C
ATOM    622  O   VAL A  58      12.668   0.953  -1.942  1.00 93.22           O
ATOM    623  HA  VAL A  58      13.096  -1.364  -1.017  1.00 93.22           H
ATOM    624  CB  VAL A  58      11.966  -0.923   0.741  1.00 93.22           C
ATOM    625  HB  VAL A  58      12.121  -0.341   1.649  1.00 93.22           H
ATOM    626  CG1 VAL A  58      10.639  -0.482   0.121  1.00 93.22           C
ATOM    627 1HG1 VAL A  58      10.670   0.588  -0.082  1.00 93.22           H
ATOM    628 2HG1 VAL A  58      10.474  -1.025  -0.810  1.00 93.22           H
ATOM    629 3HG1 VAL A  58       9.825  -0.697   0.815  1.00 93.22           H
ATOM    630  CG2 VAL A  58      11.925  -2.402   1.131  1.00 93.22           C
ATOM    631 1HG2 VAL A  58      11.806  -3.011   0.236  1.00 93.22           H
ATOM    632 2HG2 VAL A  58      12.855  -2.672   1.633  1.00 93.22           H
ATOM    633 3HG2 VAL A  58      11.086  -2.577   1.804  1.00 93.22           H
ATOM    634  HN  VAL A  58      14.314  -1.016   1.470  1.00 93.22           H
ATOM    635  N   PHE A  59      13.535   1.730  -0.003  1.00 94.86           N
ATOM    636  CA  PHE A  59      13.553   3.116  -0.438  1.00 94.86           C
ATOM    637  C   PHE A  59      14.347   3.274  -1.736  1.00 94.86           C
ATOM    638  O   PHE A  59      13.847   3.832  -2.711  1.00 94.86           O
ATOM    639  HA  PHE A  59      12.518   3.415  -0.609  1.00 94.86           H
ATOM    640  CB  PHE A  59      14.238   3.923   0.667  1.00 94.86           C
ATOM    641 1HB  PHE A  59      13.613   3.902   1.559  1.00 94.86           H
ATOM    642 2HB  PHE A  59      15.179   3.438   0.926  1.00 94.86           H
ATOM    643  CG  PHE A  59      14.518   5.379   0.292  1.00 94.86           C
ATOM    644  CD1 PHE A  59      15.801   5.813   0.161  1.00 94.86           C
ATOM    645  HD1 PHE A  59      16.629   5.123   0.324  1.00 94.86           H
ATOM    646  CD2 PHE A  59      13.485   6.240   0.089  1.00 94.86           C
ATOM    647  HD2 PHE A  59      12.458   5.892   0.193  1.00 94.86           H
ATOM    648  CE1 PHE A  59      16.061   7.165  -0.187  1.00 94.86           C
ATOM    649  HE1 PHE A  59      17.088   7.513  -0.291  1.00 94.86           H
ATOM    650  CE2 PHE A  59      13.745   7.592  -0.260  1.00 94.86           C
ATOM    651  HE2 PHE A  59      12.917   8.282  -0.422  1.00 94.86           H
ATOM    652  CZ  PHE A  59      15.028   8.026  -0.390  1.00 94.86           C
ATOM    653  HZ  PHE A  59      15.227   9.064  -0.658  1.00 94.86           H
ATOM    654  HN  PHE A  59      13.877   1.573   0.924  1.00 94.86           H
ATOM    655  N   ILE A  60      15.573   2.772  -1.706  1.00 95.11           N
ATOM    656  CA  ILE A  60      16.498   2.990  -2.805  1.00 95.11           C
ATOM    657  C   ILE A  60      15.934   2.350  -4.075  1.00 95.11           C
ATOM    658  O   ILE A  60      15.833   3.004  -5.112  1.00 95.11           O
ATOM    659  HA  ILE A  60      16.570   4.066  -2.963  1.00 95.11           H
ATOM    660  CB  ILE A  60      17.897   2.493  -2.435  1.00 95.11           C
ATOM    661  HB  ILE A  60      17.807   1.479  -2.046  1.00 95.11           H
ATOM    662  CG1 ILE A  60      18.508   3.350  -1.325  1.00 95.11           C
ATOM    663 1HG1 ILE A  60      18.784   4.326  -1.725  1.00 95.11           H
ATOM    664 2HG1 ILE A  60      17.767   3.524  -0.545  1.00 95.11           H
ATOM    665  CG2 ILE A  60      18.799   2.424  -3.669  1.00 95.11           C
ATOM    666 1HG2 ILE A  60      18.366   1.739  -4.398  1.00 95.11           H
ATOM    667 2HG2 ILE A  60      18.886   3.417  -4.111  1.00 95.11           H
ATOM    668 3HG2 ILE A  60      19.787   2.068  -3.378  1.00 95.11           H
ATOM    669  CD1 ILE A  60      19.741   2.672  -0.724  1.00 95.11           C
ATOM    670 1HD1 ILE A  60      19.456   1.708  -0.303  1.00 95.11           H
ATOM    671 2HD1 ILE A  60      20.489   2.522  -1.502  1.00 95.11           H
ATOM    672 3HD1 ILE A  60      20.155   3.303   0.062  1.00 95.11           H
ATOM    673  HN  ILE A  60      15.936   2.226  -0.950  1.00 95.11           H
ATOM    674  N   VAL A  61      15.581   1.079  -3.953  1.00 92.99           N
ATOM    675  CA  VAL A  61      15.164   0.303  -5.108  1.00 92.99           C
ATOM    676  C   VAL A  61      13.852   0.873  -5.653  1.00 92.99           C
ATOM    677  O   VAL A  61      13.680   0.995  -6.864  1.00 92.99           O
ATOM    678  HA  VAL A  61      15.935   0.408  -5.871  1.00 92.99           H
ATOM    679  CB  VAL A  61      15.064  -1.177  -4.736  1.00 92.99           C
ATOM    680  HB  VAL A  61      14.366  -1.268  -3.904  1.00 92.99           H
ATOM    681  CG1 VAL A  61      14.512  -2.000  -5.903  1.00 92.99           C
ATOM    682 1HG1 VAL A  61      13.518  -1.637  -6.165  1.00 92.99           H
ATOM    683 2HG1 VAL A  61      15.174  -1.899  -6.763  1.00 92.99           H
ATOM    684 3HG1 VAL A  61      14.451  -3.048  -5.611  1.00 92.99           H
ATOM    685  CG2 VAL A  61      16.418  -1.720  -4.276  1.00 92.99           C
ATOM    686 1HG2 VAL A  61      17.146  -1.610  -5.079  1.00 92.99           H
ATOM    687 2HG2 VAL A  61      16.755  -1.162  -3.402  1.00 92.99           H
ATOM    688 3HG2 VAL A  61      16.318  -2.774  -4.017  1.00 92.99           H
ATOM    689  HN  VAL A  61      15.578   0.581  -3.086  1.00 92.99           H
ATOM    690  N   GLY A  62      12.961   1.207  -4.731  1.00 93.31           N
ATOM    691  CA  GLY A  62      11.646   1.699  -5.104  1.00 93.31           C
ATOM    692  C   GLY A  62      11.746   3.065  -5.788  1.00 93.31           C
ATOM    693  O   GLY A  62      11.062   3.319  -6.778  1.00 93.31           O
ATOM    694 1HA  GLY A  62      11.164   0.988  -5.774  1.00 93.31           H
ATOM    695 2HA  GLY A  62      11.018   1.778  -4.217  1.00 93.31           H
ATOM    696  HN  GLY A  62      13.125   1.145  -3.746  1.00 93.31           H
ATOM    697  N   ALA A  63      12.605   3.908  -5.232  1.00 94.00           N
ATOM    698  CA  ALA A  63      12.756   5.262  -5.736  1.00 94.00           C
ATOM    699  C   ALA A  63      13.265   5.211  -7.178  1.00 94.00           C
ATOM    700  O   ALA A  63      12.756   5.920  -8.045  1.00 94.00           O
ATOM    701  HA  ALA A  63      11.773   5.733  -5.723  1.00 94.00           H
ATOM    702  CB  ALA A  63      13.691   6.048  -4.815  1.00 94.00           C
ATOM    703 1HB  ALA A  63      13.269   6.079  -3.810  1.00 94.00           H
ATOM    704 2HB  ALA A  63      14.665   5.561  -4.785  1.00 94.00           H
ATOM    705 3HB  ALA A  63      13.804   7.064  -5.193  1.00 94.00           H
ATOM    706  HN  ALA A  63      13.189   3.679  -4.454  1.00 94.00           H
ATOM    707  N   LEU A  64      14.263   4.366  -7.390  1.00 92.29           N
ATOM    708  CA  LEU A  64      14.861   4.230  -8.707  1.00 92.29           C
ATOM    709  C   LEU A  64      13.814   3.693  -9.685  1.00 92.29           C
ATOM    710  O   LEU A  64      13.669   4.212 -10.791  1.00 92.29           O
ATOM    711  HA  LEU A  64      15.161   5.225  -9.034  1.00 92.29           H
ATOM    712  CB  LEU A  64      16.129   3.377  -8.634  1.00 92.29           C
ATOM    713 1HB  LEU A  64      15.883   2.437  -8.139  1.00 92.29           H
ATOM    714 2HB  LEU A  64      16.436   3.130  -9.650  1.00 92.29           H
ATOM    715  CG  LEU A  64      17.321   4.006  -7.909  1.00 92.29           C
ATOM    716  HG  LEU A  64      16.992   4.317  -6.918  1.00 92.29           H
ATOM    717  CD1 LEU A  64      18.444   2.986  -7.714  1.00 92.29           C
ATOM    718 1HD1 LEU A  64      18.076   2.150  -7.120  1.00 92.29           H
ATOM    719 2HD1 LEU A  64      18.779   2.623  -8.685  1.00 92.29           H
ATOM    720 3HD1 LEU A  64      19.279   3.460  -7.196  1.00 92.29           H
ATOM    721  CD2 LEU A  64      17.805   5.261  -8.639  1.00 92.29           C
ATOM    722 1HD2 LEU A  64      18.112   4.997  -9.651  1.00 92.29           H
ATOM    723 2HD2 LEU A  64      16.997   5.991  -8.682  1.00 92.29           H
ATOM    724 3HD2 LEU A  64      18.653   5.688  -8.103  1.00 92.29           H
ATOM    725  HN  LEU A  64      14.662   3.783  -6.682  1.00 92.29           H
ATOM    726  N   GLY A  65      13.112   2.661  -9.242  1.00 89.73           N
ATOM    727  CA  GLY A  65      12.182   1.960 -10.111  1.00 89.73           C
ATOM    728  C   GLY A  65      11.058   2.888 -10.574  1.00 89.73           C
ATOM    729  O   GLY A  65      10.798   3.006 -11.770  1.00 89.73           O
ATOM    730 1HA  GLY A  65      12.714   1.567 -10.978  1.00 89.73           H
ATOM    731 2HA  GLY A  65      11.759   1.105  -9.583  1.00 89.73           H
ATOM    732  HN  GLY A  65      13.170   2.303  -8.310  1.00 89.73           H
ATOM    733  N   ASN A  66      10.421   3.524  -9.602  1.00 92.04           N
ATOM    734  CA  ASN A  66       9.234   4.316  -9.877  1.00 92.04           C
ATOM    735  C   ASN A  66       9.638   5.588 -10.626  1.00 92.04           C
ATOM    736  O   ASN A  66       8.891   6.080 -11.470  1.00 92.04           O
ATOM    737  HA  ASN A  66       8.590   3.669 -10.472  1.00 92.04           H
ATOM    738  CB  ASN A  66       8.536   4.732  -8.581  1.00 92.04           C
ATOM    739 1HB  ASN A  66       9.274   5.101  -7.868  1.00 92.04           H
ATOM    740 2HB  ASN A  66       7.849   5.554  -8.781  1.00 92.04           H
ATOM    741  CG  ASN A  66       7.771   3.557  -7.969  1.00 92.04           C
ATOM    742  OD1 ASN A  66       6.806   3.056  -8.522  1.00 92.04           O
ATOM    743  ND2 ASN A  66       8.254   3.147  -6.800  1.00 92.04           N
ATOM    744 1HD2 ASN A  66       9.050   3.602  -6.400  1.00 92.04           H
ATOM    745 2HD2 ASN A  66       7.821   2.384  -6.320  1.00 92.04           H
ATOM    746  HN  ASN A  66      10.703   3.505  -8.642  1.00 92.04           H
ATOM    747  N   SER A  67      10.819   6.085 -10.289  1.00 91.42           N
ATOM    748  CA  SER A  67      11.359   7.254 -10.963  1.00 91.42           C
ATOM    749  C   SER A  67      11.553   6.957 -12.451  1.00 91.42           C
ATOM    750  O   SER A  67      11.311   7.818 -13.296  1.00 91.42           O
ATOM    751  HA  SER A  67      10.614   8.037 -10.822  1.00 91.42           H
ATOM    752  CB  SER A  67      12.683   7.691 -10.332  1.00 91.42           C
ATOM    753 1HB  SER A  67      13.401   6.874 -10.393  1.00 91.42           H
ATOM    754 2HB  SER A  67      13.098   8.524 -10.900  1.00 91.42           H
ATOM    755  OG  SER A  67      12.522   8.079  -8.970  1.00 91.42           O
ATOM    756  HG  SER A  67      12.973   7.418  -8.370  1.00 91.42           H
ATOM    757  HN  SER A  67      11.403   5.703  -9.572  1.00 91.42           H
ATOM    758  N   LEU A  68      11.988   5.736 -12.727  1.00 87.55           N
ATOM    759  CA  LEU A  68      12.214   5.315 -14.098  1.00 87.55           C
ATOM    760  C   LEU A  68      10.880   5.286 -14.846  1.00 87.55           C
ATOM    761  O   LEU A  68      10.805   5.688 -16.006  1.00 87.55           O
ATOM    762  HA  LEU A  68      12.857   6.060 -14.568  1.00 87.55           H
ATOM    763  CB  LEU A  68      12.966   3.983 -14.132  1.00 87.55           C
ATOM    764 1HB  LEU A  68      13.884   4.091 -13.554  1.00 87.55           H
ATOM    765 2HB  LEU A  68      12.358   3.232 -13.628  1.00 87.55           H
ATOM    766  CG  LEU A  68      13.332   3.454 -15.521  1.00 87.55           C
ATOM    767  HG  LEU A  68      12.422   3.411 -16.120  1.00 87.55           H
ATOM    768  CD1 LEU A  68      14.297   4.403 -16.233  1.00 87.55           C
ATOM    769 1HD1 LEU A  68      13.829   5.382 -16.343  1.00 87.55           H
ATOM    770 2HD1 LEU A  68      15.210   4.502 -15.645  1.00 87.55           H
ATOM    771 3HD1 LEU A  68      14.541   4.004 -17.217  1.00 87.55           H
ATOM    772  CD2 LEU A  68      13.886   2.030 -15.437  1.00 87.55           C
ATOM    773 1HD2 LEU A  68      14.780   2.024 -14.814  1.00 87.55           H
ATOM    774 2HD2 LEU A  68      13.134   1.373 -14.999  1.00 87.55           H
ATOM    775 3HD2 LEU A  68      14.137   1.678 -16.437  1.00 87.55           H
ATOM    776  HN  LEU A  68      12.184   5.043 -12.033  1.00 87.55           H
ATOM    777  N   VAL A  69       9.858   4.808 -14.150  1.00 87.04           N
ATOM    778  CA  VAL A  69       8.538   4.687 -14.745  1.00 87.04           C
ATOM    779  C   VAL A  69       8.057   6.069 -15.193  1.00 87.04           C
ATOM    780  O   VAL A  69       7.577   6.230 -16.313  1.00 87.04           O
ATOM    781  HA  VAL A  69       8.630   4.047 -15.623  1.00 87.04           H
ATOM    782  CB  VAL A  69       7.581   4.010 -13.763  1.00 87.04           C
ATOM    783  HB  VAL A  69       7.646   4.541 -12.812  1.00 87.04           H
ATOM    784  CG1 VAL A  69       6.135   4.102 -14.254  1.00 87.04           C
ATOM    785 1HG1 VAL A  69       5.851   5.149 -14.354  1.00 87.04           H
ATOM    786 2HG1 VAL A  69       6.049   3.608 -15.223  1.00 87.04           H
ATOM    787 3HG1 VAL A  69       5.476   3.613 -13.537  1.00 87.04           H
ATOM    788  CG2 VAL A  69       7.986   2.555 -13.517  1.00 87.04           C
ATOM    789 1HG2 VAL A  69       7.964   2.008 -14.459  1.00 87.04           H
ATOM    790 2HG2 VAL A  69       8.993   2.523 -13.102  1.00 87.04           H
ATOM    791 3HG2 VAL A  69       7.289   2.098 -12.815  1.00 87.04           H
ATOM    792  HN  VAL A  69       9.922   4.506 -13.199  1.00 87.04           H
ATOM    793  N   ILE A  70       8.203   7.031 -14.293  1.00 88.66           N
ATOM    794  CA  ILE A  70       7.740   8.382 -14.560  1.00 88.66           C
ATOM    795  C   ILE A  70       8.495   8.947 -15.765  1.00 88.66           C
ATOM    796  O   ILE A  70       7.900   9.590 -16.629  1.00 88.66           O
ATOM    797  HA  ILE A  70       6.681   8.320 -14.814  1.00 88.66           H
ATOM    798  CB  ILE A  70       7.854   9.246 -13.303  1.00 88.66           C
ATOM    799  HB  ILE A  70       8.860   9.131 -12.899  1.00 88.66           H
ATOM    800  CG1 ILE A  70       6.878   8.774 -12.223  1.00 88.66           C
ATOM    801 1HG1 ILE A  70       5.853   8.896 -12.576  1.00 88.66           H
ATOM    802 2HG1 ILE A  70       7.026   7.711 -12.033  1.00 88.66           H
ATOM    803  CG2 ILE A  70       7.667  10.727 -13.637  1.00 88.66           C
ATOM    804 1HG2 ILE A  70       8.434  11.040 -14.346  1.00 88.66           H
ATOM    805 2HG2 ILE A  70       6.682  10.879 -14.077  1.00 88.66           H
ATOM    806 3HG2 ILE A  70       7.753  11.319 -12.725  1.00 88.66           H
ATOM    807  CD1 ILE A  70       7.073   9.562 -10.926  1.00 88.66           C
ATOM    808 1HD1 ILE A  70       8.090   9.419 -10.563  1.00 88.66           H
ATOM    809 2HD1 ILE A  70       6.900  10.621 -11.114  1.00 88.66           H
ATOM    810 3HD1 ILE A  70       6.366   9.206 -10.175  1.00 88.66           H
ATOM    811  HN  ILE A  70       8.628   6.900 -13.398  1.00 88.66           H
ATOM    812  N   LEU A  71       9.794   8.686 -15.784  1.00 86.16           N
ATOM    813  CA  LEU A  71      10.653   9.242 -16.816  1.00 86.16           C
ATOM    814  C   LEU A  71      10.256   8.659 -18.173  1.00 86.16           C
ATOM    815  O   LEU A  71      10.177   9.382 -19.165  1.00 86.16           O
ATOM    816  HA  LEU A  71      10.482  10.318 -16.839  1.00 86.16           H
ATOM    817  CB  LEU A  71      12.125   9.025 -16.460  1.00 86.16           C
ATOM    818 1HB  LEU A  71      12.303   9.435 -15.467  1.00 86.16           H
ATOM    819 2HB  LEU A  71      12.310   7.952 -16.400  1.00 86.16           H
ATOM    820  CG  LEU A  71      13.145   9.636 -17.424  1.00 86.16           C
ATOM    821  HG  LEU A  71      12.678  10.486 -17.921  1.00 86.16           H
ATOM    822  CD1 LEU A  71      14.364  10.168 -16.668  1.00 86.16           C
ATOM    823 1HD1 LEU A  71      14.047  10.935 -15.961  1.00 86.16           H
ATOM    824 2HD1 LEU A  71      14.841   9.350 -16.126  1.00 86.16           H
ATOM    825 3HD1 LEU A  71      15.073  10.596 -17.376  1.00 86.16           H
ATOM    826  CD2 LEU A  71      13.538   8.635 -18.513  1.00 86.16           C
ATOM    827 1HD2 LEU A  71      13.978   7.751 -18.053  1.00 86.16           H
ATOM    828 2HD2 LEU A  71      12.652   8.347 -19.078  1.00 86.16           H
ATOM    829 3HD2 LEU A  71      14.263   9.095 -19.184  1.00 86.16           H
ATOM    830  HN  LEU A  71      10.258   8.109 -15.113  1.00 86.16           H
ATOM    831  N   VAL A  72      10.016   7.355 -18.174  1.00 83.04           N
ATOM    832  CA  VAL A  72       9.646   6.664 -19.397  1.00 83.04           C
ATOM    833  C   VAL A  72       8.334   7.242 -19.929  1.00 83.04           C
ATOM    834  O   VAL A  72       8.184   7.448 -21.133  1.00 83.04           O
ATOM    835  HA  VAL A  72      10.433   6.847 -20.130  1.00 83.04           H
ATOM    836  CB  VAL A  72       9.576   5.156 -19.145  1.00 83.04           C
ATOM    837  HB  VAL A  72       8.928   4.990 -18.285  1.00 83.04           H
ATOM    838  CG1 VAL A  72       8.963   4.428 -20.343  1.00 83.04           C
ATOM    839 1HG1 VAL A  72       7.953   4.800 -20.517  1.00 83.04           H
ATOM    840 2HG1 VAL A  72       9.574   4.606 -21.228  1.00 83.04           H
ATOM    841 3HG1 VAL A  72       8.925   3.358 -20.137  1.00 83.04           H
ATOM    842  CG2 VAL A  72      10.958   4.592 -18.809  1.00 83.04           C
ATOM    843 1HG2 VAL A  72      11.638   4.775 -19.641  1.00 83.04           H
ATOM    844 2HG2 VAL A  72      11.341   5.079 -17.912  1.00 83.04           H
ATOM    845 3HG2 VAL A  72      10.879   3.519 -18.634  1.00 83.04           H
ATOM    846  HN  VAL A  72      10.070   6.776 -17.361  1.00 83.04           H
ATOM    847  N   TYR A  73       7.416   7.489 -19.006  1.00 82.32           N
ATOM    848  CA  TYR A  73       6.116   8.028 -19.368  1.00 82.32           C
ATOM    849  C   TYR A  73       6.259   9.386 -20.060  1.00 82.32           C
ATOM    850  O   TYR A  73       5.552   9.672 -21.025  1.00 82.32           O
ATOM    851  HA  TYR A  73       5.640   7.327 -20.055  1.00 82.32           H
ATOM    852  CB  TYR A  73       5.356   8.216 -18.054  1.00 82.32           C
ATOM    853 1HB  TYR A  73       5.316   7.261 -17.529  1.00 82.32           H
ATOM    854 2HB  TYR A  73       5.913   8.905 -17.419  1.00 82.32           H
ATOM    855  CG  TYR A  73       3.931   8.746 -18.229  1.00 82.32           C
ATOM    856  CD1 TYR A  73       3.705  10.105 -18.307  1.00 82.32           C
ATOM    857  HD1 TYR A  73       4.542  10.801 -18.244  1.00 82.32           H
ATOM    858  CD2 TYR A  73       2.873   7.864 -18.309  1.00 82.32           C
ATOM    859  HD2 TYR A  73       3.051   6.791 -18.247  1.00 82.32           H
ATOM    860  CE1 TYR A  73       2.364  10.603 -18.471  1.00 82.32           C
ATOM    861  HE1 TYR A  73       2.172  11.674 -18.534  1.00 82.32           H
ATOM    862  CE2 TYR A  73       1.532   8.363 -18.474  1.00 82.32           C
ATOM    863  HE2 TYR A  73       0.686   7.678 -18.538  1.00 82.32           H
ATOM    864  CZ  TYR A  73       1.344   9.708 -18.547  1.00 82.32           C
ATOM    865  OH  TYR A  73       0.077  10.179 -18.703  1.00 82.32           O
ATOM    866  HH  TYR A  73      -0.547   9.422 -18.900  1.00 82.32           H
ATOM    867  HN  TYR A  73       7.548   7.326 -18.028  1.00 82.32           H
ATOM    868  N   TRP A  74       7.178  10.185 -19.539  1.00 83.30           N
ATOM    869  CA  TRP A  74       7.328  11.554 -20.002  1.00 83.30           C
ATOM    870  C   TRP A  74       7.875  11.513 -21.430  1.00 83.30           C
ATOM    871  O   TRP A  74       7.337  12.166 -22.323  1.00 83.30           O
ATOM    872  HA  TRP A  74       6.343  12.019 -19.993  1.00 83.30           H
ATOM    873  CB  TRP A  74       8.210  12.362 -19.047  1.00 83.30           C
ATOM    874 1HB  TRP A  74       8.487  11.731 -18.203  1.00 83.30           H
ATOM    875 2HB  TRP A  74       9.134  12.629 -19.561  1.00 83.30           H
ATOM    876  CG  TRP A  74       7.550  13.637 -18.519  1.00 83.30           C
ATOM    877  CD1 TRP A  74       7.077  14.674 -19.223  1.00 83.30           C
ATOM    878  HD1 TRP A  74       7.105  14.741 -20.311  1.00 83.30           H
ATOM    879  CD2 TRP A  74       7.308  13.970 -17.136  1.00 83.30           C
ATOM    880  NE1 TRP A  74       6.550  15.647 -18.399  1.00 83.30           N
ATOM    881  HE1 TRP A  74       6.139  16.511 -18.690  1.00 83.30           H
ATOM    882  CE2 TRP A  74       6.695  15.205 -17.089  1.00 83.30           C
ATOM    883  CE3 TRP A  74       7.598  13.251 -15.963  1.00 83.30           C
ATOM    884  HE3 TRP A  74       8.081  12.274 -15.973  1.00 83.30           H
ATOM    885  CZ2 TRP A  74       6.319  15.830 -15.893  1.00 83.30           C
ATOM    886  HZ2 TRP A  74       5.836  16.807 -15.883  1.00 83.30           H
ATOM    887  CZ3 TRP A  74       7.216  13.888 -14.776  1.00 83.30           C
ATOM    888  HZ3 TRP A  74       7.418  13.374 -13.837  1.00 83.30           H
ATOM    889  CH2 TRP A  74       6.598  15.132 -14.712  1.00 83.30           C
ATOM    890  HH2 TRP A  74       6.331  15.562 -13.747  1.00 83.30           H
ATOM    891  HN  TRP A  74       7.812   9.912 -18.815  1.00 83.30           H
ATOM    892  N   TYR A  75       8.936  10.739 -21.602  1.00 78.85           N
ATOM    893  CA  TYR A  75       9.702  10.781 -22.836  1.00 78.85           C
ATOM    894  C   TYR A  75       9.098   9.849 -23.888  1.00 78.85           C
ATOM    895  O   TYR A  75       9.508   9.868 -25.047  1.00 78.85           O
ATOM    896  HA  TYR A  75       9.678  11.804 -23.211  1.00 78.85           H
ATOM    897  CB  TYR A  75      11.105  10.287 -22.479  1.00 78.85           C
ATOM    898 1HB  TYR A  75      11.018   9.419 -21.825  1.00 78.85           H
ATOM    899 2HB  TYR A  75      11.604   9.953 -23.388  1.00 78.85           H
ATOM    900  CG  TYR A  75      11.979  11.339 -21.792  1.00 78.85           C
ATOM    901  CD1 TYR A  75      12.534  12.364 -22.531  1.00 78.85           C
ATOM    902  HD1 TYR A  75      12.350  12.424 -23.604  1.00 78.85           H
ATOM    903  CD2 TYR A  75      12.212  11.263 -20.434  1.00 78.85           C
ATOM    904  HD2 TYR A  75      11.774  10.453 -19.850  1.00 78.85           H
ATOM    905  CE1 TYR A  75      13.357  13.354 -21.885  1.00 78.85           C
ATOM    906  HE1 TYR A  75      13.801  14.168 -22.457  1.00 78.85           H
ATOM    907  CE2 TYR A  75      13.035  12.253 -19.788  1.00 78.85           C
ATOM    908  HE2 TYR A  75      13.227  12.204 -18.716  1.00 78.85           H
ATOM    909  CZ  TYR A  75      13.566  13.249 -20.546  1.00 78.85           C
ATOM    910  OH  TYR A  75      14.343  14.184 -19.936  1.00 78.85           O
ATOM    911  HH  TYR A  75      14.671  14.848 -20.608  1.00 78.85           H
ATOM    912  HN  TYR A  75       9.274  10.093 -20.917  1.00 78.85           H
ATOM    913  N   CYS A  76       8.134   9.055 -23.446  1.00 71.17           N
ATOM    914  CA  CYS A  76       7.423   8.166 -24.349  1.00 71.17           C
ATOM    915  C   CYS A  76       6.605   9.021 -25.319  1.00 71.17           C
ATOM    916  O   CYS A  76       5.663   9.699 -24.911  1.00 71.17           O
ATOM    917  HA  CYS A  76       8.180   7.592 -24.883  1.00 71.17           H
ATOM    918  CB  CYS A  76       6.547   7.169 -23.588  1.00 71.17           C
ATOM    919 1HB  CYS A  76       7.165   6.553 -22.935  1.00 71.17           H
ATOM    920 2HB  CYS A  76       5.844   7.704 -22.949  1.00 71.17           H
ATOM    921  SG  CYS A  76       5.635   6.109 -24.768  1.00 71.17           S
ATOM    922  HG  CYS A  76       6.710   5.518 -25.283  1.00 71.17           H
ATOM    923  HN  CYS A  76       7.838   9.013 -22.491  1.00 71.17           H
ATOM    924  N   THR A  77       6.994   8.961 -26.584  1.00 63.56           N
ATOM    925  CA  THR A  77       6.402   9.825 -27.591  1.00 63.56           C
ATOM    926  C   THR A  77       5.061   9.257 -28.059  1.00 63.56           C
ATOM    927  O   THR A  77       4.340   9.903 -28.818  1.00 63.56           O
ATOM    928  HA  THR A  77       6.198  10.794 -27.135  1.00 63.56           H
ATOM    929  CB  THR A  77       7.418   9.997 -28.722  1.00 63.56           C
ATOM    930  HB  THR A  77       7.021  10.641 -29.507  1.00 63.56           H
ATOM    931  OG1 THR A  77       7.725   8.663 -29.118  1.00 63.56           O
ATOM    932  HG1 THR A  77       8.161   8.665 -30.018  1.00 63.56           H
ATOM    933  CG2 THR A  77       8.754  10.557 -28.230  1.00 63.56           C
ATOM    934 1HG2 THR A  77       9.183   9.878 -27.494  1.00 63.56           H
ATOM    935 2HG2 THR A  77       8.592  11.533 -27.773  1.00 63.56           H
ATOM    936 3HG2 THR A  77       9.438  10.659 -29.073  1.00 63.56           H
ATOM    937  HN  THR A  77       7.699   8.338 -26.923  1.00 63.56           H
ATOM    938  N   ARG A  78       4.766   8.055 -27.587  1.00 67.19           N
ATOM    939  CA  ARG A  78       3.575   7.349 -28.027  1.00 67.19           C
ATOM    940  C   ARG A  78       2.341   7.885 -27.298  1.00 67.19           C
ATOM    941  O   ARG A  78       2.434   8.322 -26.152  1.00 67.19           O
ATOM    942  HA  ARG A  78       3.514   7.545 -29.097  1.00 67.19           H
ATOM    943  CB  ARG A  78       3.698   5.846 -27.769  1.00 67.19           C
ATOM    944 1HB  ARG A  78       3.101   5.298 -28.498  1.00 67.19           H
ATOM    945 2HB  ARG A  78       4.733   5.534 -27.906  1.00 67.19           H
ATOM    946  CG  ARG A  78       3.236   5.493 -26.354  1.00 67.19           C
ATOM    947 1HG  ARG A  78       3.786   6.091 -25.628  1.00 67.19           H
ATOM    948 2HG  ARG A  78       2.181   5.742 -26.239  1.00 67.19           H
ATOM    949  CD  ARG A  78       3.448   4.006 -26.063  1.00 67.19           C
ATOM    950 1HD  ARG A  78       2.578   3.435 -26.387  1.00 67.19           H
ATOM    951 2HD  ARG A  78       4.302   3.634 -26.629  1.00 67.19           H
ATOM    952  NE  ARG A  78       3.675   3.801 -24.615  1.00 67.19           N
ATOM    953  HE  ARG A  78       4.591   3.979 -24.254  1.00 67.19           H
ATOM    954  CZ  ARG A  78       2.731   3.391 -23.757  1.00 67.19           C
ATOM    955  NH1 ARG A  78       1.487   3.138 -24.185  1.00 67.19           N
ATOM    956 1HH1 ARG A  78       1.257   3.254 -25.152  1.00 67.19           H
ATOM    957 2HH1 ARG A  78       0.788   2.832 -23.539  1.00 67.19           H
ATOM    958  NH2 ARG A  78       3.049   3.239 -22.464  1.00 67.19           N
ATOM    959 1HH2 ARG A  78       2.356   2.934 -21.811  1.00 67.19           H
ATOM    960 2HH2 ARG A  78       3.980   3.430 -22.153  1.00 67.19           H
ATOM    961  HN  ARG A  78       5.324   7.565 -26.917  1.00 67.19           H
ATOM    962  N   VAL A  79       1.214   7.834 -27.993  1.00 72.66           N
ATOM    963  CA  VAL A  79      -0.056   8.196 -27.386  1.00 72.66           C
ATOM    964  C   VAL A  79      -0.216   7.448 -26.062  1.00 72.66           C
ATOM    965  O   VAL A  79      -0.183   6.219 -26.031  1.00 72.66           O
ATOM    966  HA  VAL A  79      -0.030   9.267 -27.184  1.00 72.66           H
ATOM    967  CB  VAL A  79      -1.199   7.927 -28.367  1.00 72.66           C
ATOM    968  HB  VAL A  79      -1.260   6.850 -28.523  1.00 72.66           H
ATOM    969  CG1 VAL A  79      -2.537   8.394 -27.790  1.00 72.66           C
ATOM    970 1HG1 VAL A  79      -2.739   7.860 -26.862  1.00 72.66           H
ATOM    971 2HG1 VAL A  79      -2.493   9.465 -27.591  1.00 72.66           H
ATOM    972 3HG1 VAL A  79      -3.333   8.191 -28.507  1.00 72.66           H
ATOM    973  CG2 VAL A  79      -0.927   8.584 -29.721  1.00 72.66           C
ATOM    974 1HG2 VAL A  79      -0.826   9.661 -29.589  1.00 72.66           H
ATOM    975 2HG2 VAL A  79      -0.004   8.182 -30.141  1.00 72.66           H
ATOM    976 3HG2 VAL A  79      -1.755   8.377 -30.399  1.00 72.66           H
ATOM    977  HN  VAL A  79       1.160   7.552 -28.950  1.00 72.66           H
ATOM    978  N   LYS A  80      -0.385   8.221 -24.999  1.00 77.18           N
ATOM    979  CA  LYS A  80      -0.663   7.648 -23.693  1.00 77.18           C
ATOM    980  C   LYS A  80      -1.957   6.833 -23.764  1.00 77.18           C
ATOM    981  O   LYS A  80      -2.800   7.074 -24.626  1.00 77.18           O
ATOM    982  HA  LYS A  80       0.157   6.972 -23.451  1.00 77.18           H
ATOM    983  CB  LYS A  80      -0.682   8.739 -22.621  1.00 77.18           C
ATOM    984 1HB  LYS A  80      -1.557   9.375 -22.759  1.00 77.18           H
ATOM    985 2HB  LYS A  80      -0.772   8.284 -21.635  1.00 77.18           H
ATOM    986  CG  LYS A  80       0.588   9.590 -22.683  1.00 77.18           C
ATOM    987 1HG  LYS A  80       0.629  10.120 -23.634  1.00 77.18           H
ATOM    988 2HG  LYS A  80       0.563  10.345 -21.897  1.00 77.18           H
ATOM    989  CD  LYS A  80       1.838   8.721 -22.522  1.00 77.18           C
ATOM    990 1HD  LYS A  80       1.725   8.073 -21.654  1.00 77.18           H
ATOM    991 2HD  LYS A  80       1.949   8.073 -23.392  1.00 77.18           H
ATOM    992  CE  LYS A  80       3.089   9.586 -22.361  1.00 77.18           C
ATOM    993 1HE  LYS A  80       2.993  10.491 -22.961  1.00 77.18           H
ATOM    994 2HE  LYS A  80       3.189   9.901 -21.322  1.00 77.18           H
ATOM    995  NZ  LYS A  80       4.295   8.835 -22.776  1.00 77.18           N
ATOM    996 1HZ  LYS A  80       5.124   9.373 -22.548  1.00 77.18           H
ATOM    997 2HZ  LYS A  80       4.325   7.947 -22.287  1.00 77.18           H
ATOM    998 3HZ  LYS A  80       4.263   8.670 -23.775  1.00 77.18           H
ATOM    999  HN  LYS A  80      -0.335   9.219 -25.020  1.00 77.18           H
ATOM   1000  N   THR A  81      -2.072   5.885 -22.845  1.00 78.20           N
ATOM   1001  CA  THR A  81      -3.317   5.154 -22.677  1.00 78.20           C
ATOM   1002  C   THR A  81      -3.884   5.383 -21.274  1.00 78.20           C
ATOM   1003  O   THR A  81      -3.199   5.915 -20.402  1.00 78.20           O
ATOM   1004  HA  THR A  81      -4.045   5.548 -23.385  1.00 78.20           H
ATOM   1005  CB  THR A  81      -3.045   3.681 -22.989  1.00 78.20           C
ATOM   1006  HB  THR A  81      -3.972   3.107 -22.993  1.00 78.20           H
ATOM   1007  OG1 THR A  81      -2.084   3.290 -22.013  1.00 78.20           O
ATOM   1008  HG1 THR A  81      -1.163   3.517 -22.329  1.00 78.20           H
ATOM   1009  CG2 THR A  81      -2.321   3.489 -24.323  1.00 78.20           C
ATOM   1010 1HG2 THR A  81      -1.363   4.008 -24.294  1.00 78.20           H
ATOM   1011 2HG2 THR A  81      -2.930   3.897 -25.129  1.00 78.20           H
ATOM   1012 3HG2 THR A  81      -2.153   2.426 -24.496  1.00 78.20           H
ATOM   1013  HN  THR A  81      -1.337   5.616 -22.223  1.00 78.20           H
ATOM   1014  N   MET A  82      -5.132   4.970 -21.101  1.00 81.08           N
ATOM   1015  CA  MET A  82      -5.758   5.012 -19.791  1.00 81.08           C
ATOM   1016  C   MET A  82      -4.918   4.260 -18.757  1.00 81.08           C
ATOM   1017  O   MET A  82      -4.753   4.723 -17.630  1.00 81.08           O
ATOM   1018  HA  MET A  82      -5.813   6.068 -19.525  1.00 81.08           H
ATOM   1019  CB  MET A  82      -7.152   4.385 -19.871  1.00 81.08           C
ATOM   1020 1HB  MET A  82      -7.774   4.960 -20.556  1.00 81.08           H
ATOM   1021 2HB  MET A  82      -7.077   3.376 -20.278  1.00 81.08           H
ATOM   1022  CG  MET A  82      -7.811   4.337 -18.491  1.00 81.08           C
ATOM   1023 1HG  MET A  82      -7.469   3.457 -17.946  1.00 81.08           H
ATOM   1024 2HG  MET A  82      -7.517   5.209 -17.908  1.00 81.08           H
ATOM   1025  SD  MET A  82      -9.587   4.292 -18.665  1.00 81.08           S
ATOM   1026  CE  MET A  82     -10.072   4.611 -16.977  1.00 81.08           C
ATOM   1027 1HE  MET A  82      -9.671   3.831 -16.330  1.00 81.08           H
ATOM   1028 2HE  MET A  82      -9.682   5.580 -16.664  1.00 81.08           H
ATOM   1029 3HE  MET A  82     -11.160   4.617 -16.907  1.00 81.08           H
ATOM   1030  HN  MET A  82      -5.710   4.614 -21.835  1.00 81.08           H
ATOM   1031  N   THR A  83      -4.409   3.111 -19.178  1.00 79.27           N
ATOM   1032  CA  THR A  83      -3.544   2.317 -18.322  1.00 79.27           C
ATOM   1033  C   THR A  83      -2.312   3.127 -17.911  1.00 79.27           C
ATOM   1034  O   THR A  83      -1.941   3.147 -16.739  1.00 79.27           O
ATOM   1035  HA  THR A  83      -4.089   2.079 -17.408  1.00 79.27           H
ATOM   1036  CB  THR A  83      -3.202   1.024 -19.064  1.00 79.27           C
ATOM   1037  HB  THR A  83      -2.385   1.184 -19.768  1.00 79.27           H
ATOM   1038  OG1 THR A  83      -4.440   0.616 -19.640  1.00 79.27           O
ATOM   1039  HG1 THR A  83      -5.187   0.777 -18.995  1.00 79.27           H
ATOM   1040  CG2 THR A  83      -2.839  -0.118 -18.113  1.00 79.27           C
ATOM   1041 1HG2 THR A  83      -3.682  -0.323 -17.453  1.00 79.27           H
ATOM   1042 2HG2 THR A  83      -1.972   0.166 -17.518  1.00 79.27           H
ATOM   1043 3HG2 THR A  83      -2.605  -1.012 -18.692  1.00 79.27           H
ATOM   1044  HN  THR A  83      -4.579   2.722 -20.084  1.00 79.27           H
ATOM   1045  N   ASP A  84      -1.713   3.774 -18.900  1.00 81.58           N
ATOM   1046  CA  ASP A  84      -0.476   4.503 -18.675  1.00 81.58           C
ATOM   1047  C   ASP A  84      -0.715   5.594 -17.630  1.00 81.58           C
ATOM   1048  O   ASP A  84       0.173   5.904 -16.837  1.00 81.58           O
ATOM   1049  HA  ASP A  84       0.241   3.754 -18.340  1.00 81.58           H
ATOM   1050  CB  ASP A  84       0.007   5.177 -19.961  1.00 81.58           C
ATOM   1051 1HB  ASP A  84      -0.721   5.922 -20.280  1.00 81.58           H
ATOM   1052 2HB  ASP A  84       0.941   5.706 -19.770  1.00 81.58           H
ATOM   1053  CG  ASP A  84       0.215   4.149 -21.075  1.00 81.58           C
ATOM   1054  OD1 ASP A  84       0.895   3.138 -20.794  1.00 81.58           O
ATOM   1055  OD2 ASP A  84      -0.310   4.397 -22.181  1.00 81.58           O
ATOM   1056  HN  ASP A  84      -2.057   3.805 -19.838  1.00 81.58           H
ATOM   1057  N   MET A  85      -1.919   6.146 -17.662  1.00 86.62           N
ATOM   1058  CA  MET A  85      -2.281   7.205 -16.735  1.00 86.62           C
ATOM   1059  C   MET A  85      -2.298   6.692 -15.294  1.00 86.62           C
ATOM   1060  O   MET A  85      -1.776   7.346 -14.392  1.00 86.62           O
ATOM   1061  HA  MET A  85      -1.511   7.969 -16.847  1.00 86.62           H
ATOM   1062  CB  MET A  85      -3.664   7.751 -17.099  1.00 86.62           C
ATOM   1063 1HB  MET A  85      -3.685   8.024 -18.154  1.00 86.62           H
ATOM   1064 2HB  MET A  85      -4.414   6.973 -16.956  1.00 86.62           H
ATOM   1065  CG  MET A  85      -4.015   8.969 -16.243  1.00 86.62           C
ATOM   1066 1HG  MET A  85      -5.024   9.308 -16.474  1.00 86.62           H
ATOM   1067 2HG  MET A  85      -4.004   8.698 -15.187  1.00 86.62           H
ATOM   1068  SD  MET A  85      -2.847  10.285 -16.546  1.00 86.62           S
ATOM   1069  CE  MET A  85      -3.286  10.710 -18.223  1.00 86.62           C
ATOM   1070 1HE  MET A  85      -3.150   9.840 -18.866  1.00 86.62           H
ATOM   1071 2HE  MET A  85      -4.329  11.027 -18.256  1.00 86.62           H
ATOM   1072 3HE  MET A  85      -2.649  11.522 -18.571  1.00 86.62           H
ATOM   1073  HN  MET A  85      -2.639   5.881 -18.303  1.00 86.62           H
ATOM   1074  N   PHE A  86      -2.902   5.525 -15.122  1.00 87.09           N
ATOM   1075  CA  PHE A  86      -2.998   4.919 -13.805  1.00 87.09           C
ATOM   1076  C   PHE A  86      -1.623   4.473 -13.304  1.00 87.09           C
ATOM   1077  O   PHE A  86      -1.326   4.583 -12.116  1.00 87.09           O
ATOM   1078  HA  PHE A  86      -3.401   5.675 -13.131  1.00 87.09           H
ATOM   1079  CB  PHE A  86      -3.901   3.691 -13.943  1.00 87.09           C
ATOM   1080 1HB  PHE A  86      -3.497   3.041 -14.719  1.00 87.09           H
ATOM   1081 2HB  PHE A  86      -3.875   3.128 -13.010  1.00 87.09           H
ATOM   1082  CG  PHE A  86      -5.356   4.023 -14.281  1.00 87.09           C
ATOM   1083  CD1 PHE A  86      -5.963   5.090 -13.697  1.00 87.09           C
ATOM   1084  HD1 PHE A  86      -5.414   5.709 -12.988  1.00 87.09           H
ATOM   1085  CD2 PHE A  86      -6.041   3.251 -15.166  1.00 87.09           C
ATOM   1086  HD2 PHE A  86      -5.554   2.395 -15.634  1.00 87.09           H
ATOM   1087  CE1 PHE A  86      -7.314   5.398 -14.011  1.00 87.09           C
ATOM   1088  HE1 PHE A  86      -7.801   6.253 -13.543  1.00 87.09           H
ATOM   1089  CE2 PHE A  86      -7.391   3.559 -15.481  1.00 87.09           C
ATOM   1090  HE2 PHE A  86      -7.940   2.940 -16.190  1.00 87.09           H
ATOM   1091  CZ  PHE A  86      -7.999   4.626 -14.896  1.00 87.09           C
ATOM   1092  HZ  PHE A  86      -9.035   4.862 -15.138  1.00 87.09           H
ATOM   1093  HN  PHE A  86      -3.320   4.997 -15.862  1.00 87.09           H
ATOM   1094  N   LEU A  87      -0.821   3.980 -14.236  1.00 84.23           N
ATOM   1095  CA  LEU A  87       0.517   3.519 -13.905  1.00 84.23           C
ATOM   1096  C   LEU A  87       1.346   4.699 -13.394  1.00 84.23           C
ATOM   1097  O   LEU A  87       2.149   4.546 -12.475  1.00 84.23           O
ATOM   1098  HA  LEU A  87       0.421   2.790 -13.101  1.00 84.23           H
ATOM   1099  CB  LEU A  87       1.146   2.797 -15.098  1.00 84.23           C
ATOM   1100 1HB  LEU A  87       1.094   3.456 -15.965  1.00 84.23           H
ATOM   1101 2HB  LEU A  87       2.202   2.635 -14.884  1.00 84.23           H
ATOM   1102  CG  LEU A  87       0.518   1.454 -15.476  1.00 84.23           C
ATOM   1103  HG  LEU A  87      -0.494   1.638 -15.834  1.00 84.23           H
ATOM   1104  CD1 LEU A  87       1.289   0.791 -16.620  1.00 84.23           C
ATOM   1105 1HD1 LEU A  87       1.272   1.443 -17.494  1.00 84.23           H
ATOM   1106 2HD1 LEU A  87       2.320   0.621 -16.313  1.00 84.23           H
ATOM   1107 3HD1 LEU A  87       0.822  -0.162 -16.869  1.00 84.23           H
ATOM   1108  CD2 LEU A  87       0.406   0.538 -14.255  1.00 84.23           C
ATOM   1109 1HD2 LEU A  87       1.399   0.357 -13.844  1.00 84.23           H
ATOM   1110 2HD2 LEU A  87      -0.218   1.016 -13.500  1.00 84.23           H
ATOM   1111 3HD2 LEU A  87      -0.043  -0.409 -14.552  1.00 84.23           H
ATOM   1112  HN  LEU A  87      -1.071   3.892 -15.201  1.00 84.23           H
ATOM   1113  N   LEU A  88       1.122   5.850 -14.011  1.00 88.42           N
ATOM   1114  CA  LEU A  88       1.824   7.060 -13.617  1.00 88.42           C
ATOM   1115  C   LEU A  88       1.477   7.396 -12.166  1.00 88.42           C
ATOM   1116  O   LEU A  88       2.367   7.588 -11.339  1.00 88.42           O
ATOM   1117  HA  LEU A  88       2.892   6.851 -13.677  1.00 88.42           H
ATOM   1118  CB  LEU A  88       1.528   8.195 -14.600  1.00 88.42           C
ATOM   1119 1HB  LEU A  88       1.913   7.911 -15.579  1.00 88.42           H
ATOM   1120 2HB  LEU A  88       0.447   8.291 -14.698  1.00 88.42           H
ATOM   1121  CG  LEU A  88       2.102   9.565 -14.234  1.00 88.42           C
ATOM   1122  HG  LEU A  88       1.842   9.779 -13.197  1.00 88.42           H
ATOM   1123  CD1 LEU A  88       3.630   9.561 -14.325  1.00 88.42           C
ATOM   1124 1HD1 LEU A  88       4.033   8.818 -13.637  1.00 88.42           H
ATOM   1125 2HD1 LEU A  88       3.932   9.316 -15.343  1.00 88.42           H
ATOM   1126 3HD1 LEU A  88       4.012  10.547 -14.060  1.00 88.42           H
ATOM   1127  CD2 LEU A  88       1.479  10.668 -15.092  1.00 88.42           C
ATOM   1128 1HD2 LEU A  88       1.688  10.471 -16.144  1.00 88.42           H
ATOM   1129 2HD2 LEU A  88       0.401  10.687 -14.933  1.00 88.42           H
ATOM   1130 3HD2 LEU A  88       1.905  11.631 -14.812  1.00 88.42           H
ATOM   1131  HN  LEU A  88       0.475   5.963 -14.766  1.00 88.42           H
ATOM   1132  N   ASN A  89       0.180   7.457 -11.900  1.00 91.97           N
ATOM   1133  CA  ASN A  89      -0.297   7.891 -10.598  1.00 91.97           C
ATOM   1134  C   ASN A  89       0.133   6.876  -9.537  1.00 91.97           C
ATOM   1135  O   ASN A  89       0.360   7.237  -8.383  1.00 91.97           O
ATOM   1136  HA  ASN A  89       0.150   8.873 -10.442  1.00 91.97           H
ATOM   1137  CB  ASN A  89      -1.824   7.982 -10.573  1.00 91.97           C
ATOM   1138 1HB  ASN A  89      -2.251   7.133 -11.108  1.00 91.97           H
ATOM   1139 2HB  ASN A  89      -2.179   7.922  -9.545  1.00 91.97           H
ATOM   1140  CG  ASN A  89      -2.307   9.287 -11.210  1.00 91.97           C
ATOM   1141  OD1 ASN A  89      -2.533  10.285 -10.545  1.00 91.97           O
ATOM   1142  ND2 ASN A  89      -2.450   9.225 -12.530  1.00 91.97           N
ATOM   1143 1HD2 ASN A  89      -2.247   8.374 -13.016  1.00 91.97           H
ATOM   1144 2HD2 ASN A  89      -2.761  10.028 -13.038  1.00 91.97           H
ATOM   1145  HN  ASN A  89      -0.537   7.217 -12.554  1.00 91.97           H
ATOM   1146  N   LEU A  90       0.233   5.627  -9.966  1.00 89.10           N
ATOM   1147  CA  LEU A  90       0.648   4.559  -9.072  1.00 89.10           C
ATOM   1148  C   LEU A  90       2.095   4.797  -8.637  1.00 89.10           C
ATOM   1149  O   LEU A  90       2.418   4.692  -7.455  1.00 89.10           O
ATOM   1150  HA  LEU A  90       0.010   4.607  -8.189  1.00 89.10           H
ATOM   1151  CB  LEU A  90       0.418   3.194  -9.723  1.00 89.10           C
ATOM   1152 1HB  LEU A  90      -0.589   3.178 -10.140  1.00 89.10           H
ATOM   1153 2HB  LEU A  90       1.110   3.092 -10.559  1.00 89.10           H
ATOM   1154  CG  LEU A  90       0.582   1.978  -8.809  1.00 89.10           C
ATOM   1155  HG  LEU A  90       1.485   2.118  -8.215  1.00 89.10           H
ATOM   1156  CD1 LEU A  90      -0.589   1.865  -7.832  1.00 89.10           C
ATOM   1157 1HD1 LEU A  90      -0.636   2.763  -7.215  1.00 89.10           H
ATOM   1158 2HD1 LEU A  90      -1.520   1.760  -8.390  1.00 89.10           H
ATOM   1159 3HD1 LEU A  90      -0.447   0.993  -7.194  1.00 89.10           H
ATOM   1160  CD2 LEU A  90       0.772   0.699  -9.627  1.00 89.10           C
ATOM   1161 1HD2 LEU A  90      -0.098   0.543 -10.264  1.00 89.10           H
ATOM   1162 2HD2 LEU A  90       1.664   0.794 -10.247  1.00 89.10           H
ATOM   1163 3HD2 LEU A  90       0.886  -0.149  -8.953  1.00 89.10           H
ATOM   1164  HN  LEU A  90       0.037   5.340 -10.904  1.00 89.10           H
ATOM   1165  N   ALA A  91       2.929   5.114  -9.617  1.00 91.29           N
ATOM   1166  CA  ALA A  91       4.345   5.317  -9.359  1.00 91.29           C
ATOM   1167  C   ALA A  91       4.524   6.534  -8.449  1.00 91.29           C
ATOM   1168  O   ALA A  91       5.408   6.551  -7.595  1.00 91.29           O
ATOM   1169  HA  ALA A  91       4.718   4.432  -8.844  1.00 91.29           H
ATOM   1170  CB  ALA A  91       5.090   5.467 -10.687  1.00 91.29           C
ATOM   1171 1HB  ALA A  91       4.955   4.564 -11.283  1.00 91.29           H
ATOM   1172 2HB  ALA A  91       4.693   6.324 -11.231  1.00 91.29           H
ATOM   1173 3HB  ALA A  91       6.151   5.619 -10.493  1.00 91.29           H
ATOM   1174  HN  ALA A  91       2.652   5.232 -10.570  1.00 91.29           H
ATOM   1175  N   ILE A  92       3.669   7.524  -8.664  1.00 93.54           N
ATOM   1176  CA  ILE A  92       3.714   8.737  -7.865  1.00 93.54           C
ATOM   1177  C   ILE A  92       3.361   8.401  -6.415  1.00 93.54           C
ATOM   1178  O   ILE A  92       4.039   8.844  -5.489  1.00 93.54           O
ATOM   1179  HA  ILE A  92       4.737   9.110  -7.894  1.00 93.54           H
ATOM   1180  CB  ILE A  92       2.821   9.817  -8.481  1.00 93.54           C
ATOM   1181  HB  ILE A  92       1.849   9.374  -8.697  1.00 93.54           H
ATOM   1182  CG1 ILE A  92       3.396  10.312  -9.809  1.00 93.54           C
ATOM   1183 1HG1 ILE A  92       4.300  10.893  -9.624  1.00 93.54           H
ATOM   1184 2HG1 ILE A  92       3.685   9.461 -10.425  1.00 93.54           H
ATOM   1185  CG2 ILE A  92       2.586  10.962  -7.494  1.00 93.54           C
ATOM   1186 1HG2 ILE A  92       2.101  10.576  -6.598  1.00 93.54           H
ATOM   1187 2HG2 ILE A  92       3.543  11.411  -7.225  1.00 93.54           H
ATOM   1188 3HG2 ILE A  92       1.949  11.716  -7.957  1.00 93.54           H
ATOM   1189  CD1 ILE A  92       2.378  11.171 -10.561  1.00 93.54           C
ATOM   1190 1HD1 ILE A  92       1.485  10.580 -10.766  1.00 93.54           H
ATOM   1191 2HD1 ILE A  92       2.110  12.034  -9.952  1.00 93.54           H
ATOM   1192 3HD1 ILE A  92       2.812  11.510 -11.502  1.00 93.54           H
ATOM   1193  HN  ILE A  92       2.958   7.506  -9.367  1.00 93.54           H
ATOM   1194  N   ALA A  93       2.301   7.621  -6.263  1.00 93.44           N
ATOM   1195  CA  ALA A  93       1.822   7.260  -4.939  1.00 93.44           C
ATOM   1196  C   ALA A  93       2.930   6.526  -4.182  1.00 93.44           C
ATOM   1197  O   ALA A  93       3.187   6.817  -3.015  1.00 93.44           O
ATOM   1198  HA  ALA A  93       1.582   8.183  -4.410  1.00 93.44           H
ATOM   1199  CB  ALA A  93       0.549   6.421  -5.069  1.00 93.44           C
ATOM   1200 1HB  ALA A  93      -0.216   6.998  -5.587  1.00 93.44           H
ATOM   1201 2HB  ALA A  93       0.767   5.515  -5.635  1.00 93.44           H
ATOM   1202 3HB  ALA A  93       0.190   6.150  -4.076  1.00 93.44           H
ATOM   1203  HN  ALA A  93       1.775   7.238  -7.022  1.00 93.44           H
ATOM   1204  N   ASP A  94       3.557   5.588  -4.878  1.00 92.89           N
ATOM   1205  CA  ASP A  94       4.593   4.772  -4.269  1.00 92.89           C
ATOM   1206  C   ASP A  94       5.746   5.670  -3.817  1.00 92.89           C
ATOM   1207  O   ASP A  94       6.273   5.505  -2.718  1.00 92.89           O
ATOM   1208  HA  ASP A  94       4.106   4.267  -3.434  1.00 92.89           H
ATOM   1209  CB  ASP A  94       5.150   3.754  -5.266  1.00 92.89           C
ATOM   1210 1HB  ASP A  94       5.282   4.227  -6.239  1.00 92.89           H
ATOM   1211 2HB  ASP A  94       6.134   3.419  -4.939  1.00 92.89           H
ATOM   1212  CG  ASP A  94       4.215   2.550  -5.401  1.00 92.89           C
ATOM   1213  OD1 ASP A  94       3.500   2.273  -4.414  1.00 92.89           O
ATOM   1214  OD2 ASP A  94       4.236   1.935  -6.489  1.00 92.89           O
ATOM   1215  HN  ASP A  94       3.368   5.384  -5.838  1.00 92.89           H
ATOM   1216  N   LEU A  95       6.103   6.603  -4.688  1.00 94.04           N
ATOM   1217  CA  LEU A  95       7.207   7.505  -4.408  1.00 94.04           C
ATOM   1218  C   LEU A  95       6.916   8.276  -3.119  1.00 94.04           C
ATOM   1219  O   LEU A  95       7.791   8.422  -2.267  1.00 94.04           O
ATOM   1220  HA  LEU A  95       8.096   6.894  -4.251  1.00 94.04           H
ATOM   1221  CB  LEU A  95       7.483   8.405  -5.614  1.00 94.04           C
ATOM   1222 1HB  LEU A  95       6.528   8.734  -6.023  1.00 94.04           H
ATOM   1223 2HB  LEU A  95       8.005   9.296  -5.266  1.00 94.04           H
ATOM   1224  CG  LEU A  95       8.301   7.779  -6.745  1.00 94.04           C
ATOM   1225  HG  LEU A  95       7.757   6.912  -7.121  1.00 94.04           H
ATOM   1226  CD1 LEU A  95       8.460   8.755  -7.913  1.00 94.04           C
ATOM   1227 1HD1 LEU A  95       7.477   9.022  -8.299  1.00 94.04           H
ATOM   1228 2HD1 LEU A  95       8.971   9.654  -7.568  1.00 94.04           H
ATOM   1229 3HD1 LEU A  95       9.046   8.284  -8.702  1.00 94.04           H
ATOM   1230  CD2 LEU A  95       9.652   7.275  -6.231  1.00 94.04           C
ATOM   1231 1HD2 LEU A  95      10.215   8.110  -5.813  1.00 94.04           H
ATOM   1232 2HD2 LEU A  95       9.489   6.523  -5.459  1.00 94.04           H
ATOM   1233 3HD2 LEU A  95      10.213   6.835  -7.055  1.00 94.04           H
ATOM   1234  HN  LEU A  95       5.653   6.746  -5.570  1.00 94.04           H
ATOM   1235  N   LEU A  96       5.683   8.750  -3.017  1.00 93.26           N
ATOM   1236  CA  LEU A  96       5.297   9.599  -1.903  1.00 93.26           C
ATOM   1237  C   LEU A  96       5.502   8.837  -0.592  1.00 93.26           C
ATOM   1238  O   LEU A  96       5.954   9.410   0.399  1.00 93.26           O
ATOM   1239  HA  LEU A  96       5.960  10.464  -1.907  1.00 93.26           H
ATOM   1240  CB  LEU A  96       3.872  10.121  -2.094  1.00 93.26           C
ATOM   1241 1HB  LEU A  96       3.228   9.277  -2.342  1.00 93.26           H
ATOM   1242 2HB  LEU A  96       3.521  10.520  -1.143  1.00 93.26           H
ATOM   1243  CG  LEU A  96       3.690  11.197  -3.166  1.00 93.26           C
ATOM   1244  HG  LEU A  96       4.037  10.794  -4.117  1.00 93.26           H
ATOM   1245  CD1 LEU A  96       2.212  11.555  -3.339  1.00 93.26           C
ATOM   1246 1HD1 LEU A  96       1.656  10.666  -3.638  1.00 93.26           H
ATOM   1247 2HD1 LEU A  96       1.816  11.930  -2.395  1.00 93.26           H
ATOM   1248 3HD1 LEU A  96       2.111  12.322  -4.106  1.00 93.26           H
ATOM   1249  CD2 LEU A  96       4.545  12.428  -2.857  1.00 93.26           C
ATOM   1250 1HD2 LEU A  96       4.251  12.842  -1.893  1.00 93.26           H
ATOM   1251 2HD2 LEU A  96       5.596  12.141  -2.825  1.00 93.26           H
ATOM   1252 3HD2 LEU A  96       4.397  13.178  -3.635  1.00 93.26           H
ATOM   1253  HN  LEU A  96       4.955   8.563  -3.677  1.00 93.26           H
ATOM   1254  N   PHE A  97       5.161   7.558  -0.628  1.00 93.95           N
ATOM   1255  CA  PHE A  97       5.299   6.712   0.545  1.00 93.95           C
ATOM   1256  C   PHE A  97       6.772   6.429   0.846  1.00 93.95           C
ATOM   1257  O   PHE A  97       7.204   6.520   1.994  1.00 93.95           O
ATOM   1258  HA  PHE A  97       4.855   7.249   1.384  1.00 93.95           H
ATOM   1259  CB  PHE A  97       4.592   5.393   0.232  1.00 93.95           C
ATOM   1260 1HB  PHE A  97       3.514   5.558   0.243  1.00 93.95           H
ATOM   1261 2HB  PHE A  97       4.856   5.082  -0.779  1.00 93.95           H
ATOM   1262  CG  PHE A  97       4.929   4.259   1.203  1.00 93.95           C
ATOM   1263  CD1 PHE A  97       5.516   3.122   0.743  1.00 93.95           C
ATOM   1264  HD1 PHE A  97       5.747   3.018  -0.317  1.00 93.95           H
ATOM   1265  CD2 PHE A  97       4.642   4.390   2.526  1.00 93.95           C
ATOM   1266  HD2 PHE A  97       4.172   5.301   2.894  1.00 93.95           H
ATOM   1267  CE1 PHE A  97       5.830   2.071   1.644  1.00 93.95           C
ATOM   1268  HE1 PHE A  97       6.300   1.159   1.276  1.00 93.95           H
ATOM   1269  CE2 PHE A  97       4.956   3.338   3.427  1.00 93.95           C
ATOM   1270  HE2 PHE A  97       4.725   3.442   4.487  1.00 93.95           H
ATOM   1271  CZ  PHE A  97       5.543   2.201   2.967  1.00 93.95           C
ATOM   1272  HZ  PHE A  97       5.783   1.394   3.659  1.00 93.95           H
ATOM   1273  HN  PHE A  97       4.797   7.099  -1.439  1.00 93.95           H
ATOM   1274  N   LEU A  98       7.504   6.090  -0.205  1.00 94.31           N
ATOM   1275  CA  LEU A  98       8.874   5.634  -0.048  1.00 94.31           C
ATOM   1276  C   LEU A  98       9.681   6.704   0.691  1.00 94.31           C
ATOM   1277  O   LEU A  98      10.546   6.382   1.505  1.00 94.31           O
ATOM   1278  HA  LEU A  98       8.851   4.734   0.565  1.00 94.31           H
ATOM   1279  CB  LEU A  98       9.468   5.244  -1.403  1.00 94.31           C
ATOM   1280 1HB  LEU A  98       9.281   6.055  -2.107  1.00 94.31           H
ATOM   1281 2HB  LEU A  98      10.549   5.159  -1.293  1.00 94.31           H
ATOM   1282  CG  LEU A  98       8.943   3.943  -2.016  1.00 94.31           C
ATOM   1283  HG  LEU A  98       7.859   3.923  -1.897  1.00 94.31           H
ATOM   1284  CD1 LEU A  98       9.235   3.887  -3.516  1.00 94.31           C
ATOM   1285 1HD1 LEU A  98       8.750   4.728  -4.013  1.00 94.31           H
ATOM   1286 2HD1 LEU A  98      10.311   3.941  -3.679  1.00 94.31           H
ATOM   1287 3HD1 LEU A  98       8.851   2.953  -3.926  1.00 94.31           H
ATOM   1288  CD2 LEU A  98       9.501   2.725  -1.277  1.00 94.31           C
ATOM   1289 1HD2 LEU A  98      10.589   2.728  -1.342  1.00 94.31           H
ATOM   1290 2HD2 LEU A  98       9.199   2.765  -0.230  1.00 94.31           H
ATOM   1291 3HD2 LEU A  98       9.111   1.815  -1.733  1.00 94.31           H
ATOM   1292  HN  LEU A  98       7.175   6.123  -1.149  1.00 94.31           H
ATOM   1293  N   VAL A  99       9.370   7.954   0.382  1.00 94.30           N
ATOM   1294  CA  VAL A  99      10.088   9.071   0.970  1.00 94.30           C
ATOM   1295  C   VAL A  99       9.891   9.057   2.487  1.00 94.30           C
ATOM   1296  O   VAL A  99      10.647   9.692   3.221  1.00 94.30           O
ATOM   1297  HA  VAL A  99      11.147   8.933   0.753  1.00 94.30           H
ATOM   1298  CB  VAL A  99       9.638  10.382   0.322  1.00 94.30           C
ATOM   1299  HB  VAL A  99       8.549  10.418   0.358  1.00 94.30           H
ATOM   1300  CG1 VAL A  99      10.173  11.589   1.096  1.00 94.30           C
ATOM   1301 1HG1 VAL A  99       9.800  11.559   2.119  1.00 94.30           H
ATOM   1302 2HG1 VAL A  99      11.263  11.560   1.105  1.00 94.30           H
ATOM   1303 3HG1 VAL A  99       9.839  12.507   0.613  1.00 94.30           H
ATOM   1304  CG2 VAL A  99      10.061  10.441  -1.147  1.00 94.30           C
ATOM   1305 1HG2 VAL A  99      11.147  10.372  -1.216  1.00 94.30           H
ATOM   1306 2HG2 VAL A  99       9.609   9.610  -1.689  1.00 94.30           H
ATOM   1307 3HG2 VAL A  99       9.729  11.383  -1.584  1.00 94.30           H
ATOM   1308  HN  VAL A  99       8.643   8.207  -0.257  1.00 94.30           H
ATOM   1309  N   THR A 100       8.872   8.324   2.913  1.00 93.81           N
ATOM   1310  CA  THR A 100       8.535   8.259   4.325  1.00 93.81           C
ATOM   1311  C   THR A 100       9.378   7.191   5.025  1.00 93.81           C
ATOM   1312  O   THR A 100       9.527   7.214   6.245  1.00 93.81           O
ATOM   1313  HA  THR A 100       8.787   9.215   4.783  1.00 93.81           H
ATOM   1314  CB  THR A 100       7.029   8.016   4.441  1.00 93.81           C
ATOM   1315  HB  THR A 100       6.668   8.283   5.434  1.00 93.81           H
ATOM   1316  OG1 THR A 100       6.868   6.649   4.075  1.00 93.81           O
ATOM   1317  HG1 THR A 100       6.763   6.570   3.083  1.00 93.81           H
ATOM   1318  CG2 THR A 100       6.230   8.782   3.385  1.00 93.81           C
ATOM   1319 1HG2 THR A 100       6.545   8.465   2.391  1.00 93.81           H
ATOM   1320 2HG2 THR A 100       6.408   9.851   3.499  1.00 93.81           H
ATOM   1321 3HG2 THR A 100       5.167   8.575   3.513  1.00 93.81           H
ATOM   1322  HN  THR A 100       8.283   7.784   2.312  1.00 93.81           H
ATOM   1323  N   LEU A 101       9.908   6.280   4.221  1.00 93.69           N
ATOM   1324  CA  LEU A 101      10.559   5.096   4.758  1.00 93.69           C
ATOM   1325  C   LEU A 101      11.802   5.516   5.544  1.00 93.69           C
ATOM   1326  O   LEU A 101      12.074   4.977   6.616  1.00 93.69           O
ATOM   1327  HA  LEU A 101       9.859   4.622   5.445  1.00 93.69           H
ATOM   1328  CB  LEU A 101      10.847   4.091   3.641  1.00 93.69           C
ATOM   1329 1HB  LEU A 101      11.362   4.612   2.834  1.00 93.69           H
ATOM   1330 2HB  LEU A 101      11.536   3.339   4.025  1.00 93.69           H
ATOM   1331  CG  LEU A 101       9.630   3.375   3.052  1.00 93.69           C
ATOM   1332  HG  LEU A 101       9.007   4.116   2.551  1.00 93.69           H
ATOM   1333  CD1 LEU A 101      10.053   2.352   1.997  1.00 93.69           C
ATOM   1334 1HD1 LEU A 101      10.584   2.859   1.191  1.00 93.69           H
ATOM   1335 2HD1 LEU A 101      10.709   1.610   2.452  1.00 93.69           H
ATOM   1336 3HD1 LEU A 101       9.169   1.857   1.595  1.00 93.69           H
ATOM   1337  CD2 LEU A 101       8.779   2.742   4.155  1.00 93.69           C
ATOM   1338 1HD2 LEU A 101       9.379   2.017   4.706  1.00 93.69           H
ATOM   1339 2HD2 LEU A 101       8.432   3.519   4.837  1.00 93.69           H
ATOM   1340 3HD2 LEU A 101       7.921   2.240   3.709  1.00 93.69           H
ATOM   1341  HN  LEU A 101       9.898   6.341   3.223  1.00 93.69           H
ATOM   1342  N   PRO A 102      12.577   6.480   5.029  1.00 93.81           N
ATOM   1343  CA  PRO A 102      13.787   6.927   5.724  1.00 93.81           C
ATOM   1344  C   PRO A 102      13.512   7.322   7.165  1.00 93.81           C
ATOM   1345  O   PRO A 102      14.296   7.006   8.059  1.00 93.81           O
ATOM   1346  HA  PRO A 102      14.507   6.111   5.784  1.00 93.81           H
ATOM   1347  CB  PRO A 102      14.264   8.118   4.890  1.00 93.81           C
ATOM   1348 1HB  PRO A 102      13.860   9.058   5.266  1.00 93.81           H
ATOM   1349 2HB  PRO A 102      15.350   8.210   4.906  1.00 93.81           H
ATOM   1350  CG  PRO A 102      13.746   7.801   3.492  1.00 93.81           C
ATOM   1351 1HG  PRO A 102      13.692   8.693   2.868  1.00 93.81           H
ATOM   1352 2HG  PRO A 102      14.396   7.100   2.969  1.00 93.81           H
ATOM   1353  CD  PRO A 102      12.372   7.211   3.765  1.00 93.81           C
ATOM   1354 1HD  PRO A 102      11.612   7.985   3.869  1.00 93.81           H
ATOM   1355 2HD  PRO A 102      12.046   6.554   2.958  1.00 93.81           H
ATOM   1356  N   PHE A 103      12.395   8.009   7.355  1.00 93.58           N
ATOM   1357  CA  PHE A 103      12.038   8.508   8.672  1.00 93.58           C
ATOM   1358  C   PHE A 103      11.708   7.357   9.624  1.00 93.58           C
ATOM   1359  O   PHE A 103      12.068   7.396  10.799  1.00 93.58           O
ATOM   1360  HA  PHE A 103      12.898   9.058   9.054  1.00 93.58           H
ATOM   1361  CB  PHE A 103      10.794   9.382   8.497  1.00 93.58           C
ATOM   1362 1HB  PHE A 103      10.022   8.800   7.993  1.00 93.58           H
ATOM   1363 2HB  PHE A 103      10.405   9.643   9.481  1.00 93.58           H
ATOM   1364  CG  PHE A 103      11.043  10.667   7.705  1.00 93.58           C
ATOM   1365  CD1 PHE A 103      11.456  11.792   8.347  1.00 93.58           C
ATOM   1366  HD1 PHE A 103      11.610  11.779   9.426  1.00 93.58           H
ATOM   1367  CD2 PHE A 103      10.850  10.684   6.359  1.00 93.58           C
ATOM   1368  HD2 PHE A 103      10.519   9.782   5.844  1.00 93.58           H
ATOM   1369  CE1 PHE A 103      11.686  12.985   7.612  1.00 93.58           C
ATOM   1370  HE1 PHE A 103      12.017  13.887   8.126  1.00 93.58           H
ATOM   1371  CE2 PHE A 103      11.081  11.876   5.623  1.00 93.58           C
ATOM   1372  HE2 PHE A 103      10.927  11.890   4.544  1.00 93.58           H
ATOM   1373  CZ  PHE A 103      11.494  13.002   6.265  1.00 93.58           C
ATOM   1374  HZ  PHE A 103      11.671  13.917   5.701  1.00 93.58           H
ATOM   1375  HN  PHE A 103      11.742   8.225   6.630  1.00 93.58           H
ATOM   1376  N   TRP A 104      11.027   6.358   9.081  1.00 92.55           N
ATOM   1377  CA  TRP A 104      10.665   5.187   9.861  1.00 92.55           C
ATOM   1378  C   TRP A 104      11.955   4.466  10.257  1.00 92.55           C
ATOM   1379  O   TRP A 104      12.052   3.916  11.353  1.00 92.55           O
ATOM   1380  HA  TRP A 104      10.141   5.530  10.753  1.00 92.55           H
ATOM   1381  CB  TRP A 104       9.693   4.293   9.089  1.00 92.55           C
ATOM   1382 1HB  TRP A 104      10.064   4.162   8.073  1.00 92.55           H
ATOM   1383 2HB  TRP A 104       9.677   3.307   9.552  1.00 92.55           H
ATOM   1384  CG  TRP A 104       8.263   4.835   9.028  1.00 92.55           C
ATOM   1385  CD1 TRP A 104       7.566   5.204   7.945  1.00 92.55           C
ATOM   1386  HD1 TRP A 104       7.949   5.161   6.925  1.00 92.55           H
ATOM   1387  CD2 TRP A 104       7.379   5.056  10.148  1.00 92.55           C
ATOM   1388  NE1 TRP A 104       6.303   5.645   8.283  1.00 92.55           N
ATOM   1389  HE1 TRP A 104       5.601   5.971   7.650  1.00 92.55           H
ATOM   1390  CE2 TRP A 104       6.186   5.552   9.665  1.00 92.55           C
ATOM   1391  CE3 TRP A 104       7.582   4.844  11.523  1.00 92.55           C
ATOM   1392  HE3 TRP A 104       8.515   4.454  11.929  1.00 92.55           H
ATOM   1393  CZ2 TRP A 104       5.101   5.877  10.488  1.00 92.55           C
ATOM   1394  HZ2 TRP A 104       4.168   6.268  10.082  1.00 92.55           H
ATOM   1395  CZ3 TRP A 104       6.489   5.174  12.333  1.00 92.55           C
ATOM   1396  HZ3 TRP A 104       6.593   5.029  13.408  1.00 92.55           H
ATOM   1397  CH2 TRP A 104       5.280   5.674  11.862  1.00 92.55           C
ATOM   1398  HH2 TRP A 104       4.475   5.907  12.559  1.00 92.55           H
ATOM   1399  HN  TRP A 104      10.725   6.341   8.128  1.00 92.55           H
ATOM   1400  N   ALA A 105      12.914   4.491   9.342  1.00 93.50           N
ATOM   1401  CA  ALA A 105      14.171   3.795   9.557  1.00 93.50           C
ATOM   1402  C   ALA A 105      14.889   4.408  10.761  1.00 93.50           C
ATOM   1403  O   ALA A 105      15.377   3.688  11.630  1.00 93.50           O
ATOM   1404  HA  ALA A 105      13.941   2.752   9.775  1.00 93.50           H
ATOM   1405  CB  ALA A 105      15.014   3.857   8.282  1.00 93.50           C
ATOM   1406 1HB  ALA A 105      14.471   3.382   7.464  1.00 93.50           H
ATOM   1407 2HB  ALA A 105      15.214   4.899   8.029  1.00 93.50           H
ATOM   1408 3HB  ALA A 105      15.957   3.335   8.443  1.00 93.50           H
ATOM   1409  HN  ALA A 105      12.842   4.974   8.470  1.00 93.50           H
ATOM   1410  N   ILE A 106      14.931   5.733  10.773  1.00 93.11           N
ATOM   1411  CA  ILE A 106      15.610   6.450  11.838  1.00 93.11           C
ATOM   1412  C   ILE A 106      14.895   6.183  13.164  1.00 93.11           C
ATOM   1413  O   ILE A 106      15.539   5.928  14.180  1.00 93.11           O
ATOM   1414  HA  ILE A 106      16.623   6.053  11.906  1.00 93.11           H
ATOM   1415  CB  ILE A 106      15.729   7.936  11.492  1.00 93.11           C
ATOM   1416  HB  ILE A 106      14.750   8.292  11.173  1.00 93.11           H
ATOM   1417  CG1 ILE A 106      16.692   8.151  10.322  1.00 93.11           C
ATOM   1418 1HG1 ILE A 106      17.718   8.014  10.662  1.00 93.11           H
ATOM   1419 2HG1 ILE A 106      16.508   7.402   9.553  1.00 93.11           H
ATOM   1420  CG2 ILE A 106      16.129   8.755  12.721  1.00 93.11           C
ATOM   1421 1HG2 ILE A 106      15.373   8.636  13.498  1.00 93.11           H
ATOM   1422 2HG2 ILE A 106      17.091   8.405  13.094  1.00 93.11           H
ATOM   1423 3HG2 ILE A 106      16.206   9.807  12.447  1.00 93.11           H
ATOM   1424  CD1 ILE A 106      16.528   9.551   9.728  1.00 93.11           C
ATOM   1425 1HD1 ILE A 106      15.506   9.676   9.368  1.00 93.11           H
ATOM   1426 2HD1 ILE A 106      16.736  10.298  10.494  1.00 93.11           H
ATOM   1427 3HD1 ILE A 106      17.223   9.678   8.898  1.00 93.11           H
ATOM   1428  HN  ILE A 106      14.512   6.312  10.073  1.00 93.11           H
ATOM   1429  N   ALA A 107      13.573   6.250  13.110  1.00 91.50           N
ATOM   1430  CA  ALA A 107      12.767   6.122  14.313  1.00 91.50           C
ATOM   1431  C   ALA A 107      12.935   4.714  14.886  1.00 91.50           C
ATOM   1432  O   ALA A 107      12.864   4.521  16.099  1.00 91.50           O
ATOM   1433  HA  ALA A 107      13.137   6.847  15.039  1.00 91.50           H
ATOM   1434  CB  ALA A 107      11.309   6.450  13.988  1.00 91.50           C
ATOM   1435 1HB  ALA A 107      11.241   7.471  13.613  1.00 91.50           H
ATOM   1436 2HB  ALA A 107      10.941   5.759  13.230  1.00 91.50           H
ATOM   1437 3HB  ALA A 107      10.705   6.354  14.891  1.00 91.50           H
ATOM   1438  HN  ALA A 107      13.054   6.389  12.267  1.00 91.50           H
ATOM   1439  N   ALA A 108      13.153   3.766  13.987  1.00 91.10           N
ATOM   1440  CA  ALA A 108      13.313   2.378  14.386  1.00 91.10           C
ATOM   1441  C   ALA A 108      14.716   2.176  14.963  1.00 91.10           C
ATOM   1442  O   ALA A 108      14.908   1.365  15.868  1.00 91.10           O
ATOM   1443  HA  ALA A 108      12.577   2.169  15.162  1.00 91.10           H
ATOM   1444  CB  ALA A 108      13.039   1.467  13.188  1.00 91.10           C
ATOM   1445 1HB  ALA A 108      12.020   1.628  12.834  1.00 91.10           H
ATOM   1446 2HB  ALA A 108      13.742   1.697  12.387  1.00 91.10           H
ATOM   1447 3HB  ALA A 108      13.159   0.426  13.488  1.00 91.10           H
ATOM   1448  HN  ALA A 108      13.221   3.933  13.003  1.00 91.10           H
ATOM   1449  N   ALA A 109      15.660   2.927  14.415  1.00 90.19           N
ATOM   1450  CA  ALA A 109      17.055   2.765  14.788  1.00 90.19           C
ATOM   1451  C   ALA A 109      17.254   3.251  16.225  1.00 90.19           C
ATOM   1452  O   ALA A 109      18.085   2.714  16.956  1.00 90.19           O
ATOM   1453  HA  ALA A 109      17.291   1.702  14.737  1.00 90.19           H
ATOM   1454  CB  ALA A 109      17.940   3.515  13.791  1.00 90.19           C
ATOM   1455 1HB  ALA A 109      17.783   3.112  12.791  1.00 90.19           H
ATOM   1456 2HB  ALA A 109      17.682   4.574  13.801  1.00 90.19           H
ATOM   1457 3HB  ALA A 109      18.987   3.394  14.071  1.00 90.19           H
ATOM   1458  HN  ALA A 109      15.485   3.634  13.730  1.00 90.19           H
ATOM   1459  N   ASP A 110      16.478   4.262  16.587  1.00 86.62           N
ATOM   1460  CA  ASP A 110      16.628   4.893  17.887  1.00 86.62           C
ATOM   1461  C   ASP A 110      15.250   5.296  18.416  1.00 86.62           C
ATOM   1462  O   ASP A 110      14.504   4.456  18.916  1.00 86.62           O
ATOM   1463  HA  ASP A 110      17.113   4.145  18.514  1.00 86.62           H
ATOM   1464  CB  ASP A 110      17.485   6.157  17.790  1.00 86.62           C
ATOM   1465 1HB  ASP A 110      18.418   5.929  17.274  1.00 86.62           H
ATOM   1466 2HB  ASP A 110      16.966   6.908  17.195  1.00 86.62           H
ATOM   1467  CG  ASP A 110      17.790   6.721  19.180  1.00 86.62           C
ATOM   1468  OD1 ASP A 110      17.530   5.988  20.159  1.00 86.62           O
ATOM   1469  OD2 ASP A 110      18.274   7.872  19.231  1.00 86.62           O
ATOM   1470  HN  ASP A 110      15.758   4.649  16.010  1.00 86.62           H
ATOM   1471  N   GLN A 111      14.955   6.581  18.288  1.00 85.60           N
ATOM   1472  CA  GLN A 111      13.652   7.092  18.677  1.00 85.60           C
ATOM   1473  C   GLN A 111      13.189   8.171  17.695  1.00 85.60           C
ATOM   1474  O   GLN A 111      13.973   8.643  16.872  1.00 85.60           O
ATOM   1475  HA  GLN A 111      12.979   6.236  18.630  1.00 85.60           H
ATOM   1476  CB  GLN A 111      13.678   7.630  20.109  1.00 85.60           C
ATOM   1477 1HB  GLN A 111      12.697   8.024  20.372  1.00 85.60           H
ATOM   1478 2HB  GLN A 111      13.891   6.817  20.803  1.00 85.60           H
ATOM   1479  CG  GLN A 111      14.733   8.728  20.263  1.00 85.60           C
ATOM   1480 1HG  GLN A 111      15.719   8.324  20.034  1.00 85.60           H
ATOM   1481 2HG  GLN A 111      14.540   9.525  19.545  1.00 85.60           H
ATOM   1482  CD  GLN A 111      14.726   9.299  21.682  1.00 85.60           C
ATOM   1483  OE1 GLN A 111      13.689   9.549  22.274  1.00 85.60           O
ATOM   1484  NE2 GLN A 111      15.939   9.491  22.194  1.00 85.60           N
ATOM   1485 1HE2 GLN A 111      16.750   9.264  21.655  1.00 85.60           H
ATOM   1486 2HE2 GLN A 111      16.039   9.861  23.117  1.00 85.60           H
ATOM   1487  HN  GLN A 111      15.587   7.267  17.927  1.00 85.60           H
ATOM   1488  N   TRP A 112      11.919   8.529  17.813  1.00 89.97           N
ATOM   1489  CA  TRP A 112      11.347   9.551  16.954  1.00 89.97           C
ATOM   1490  C   TRP A 112      11.925  10.903  17.378  1.00 89.97           C
ATOM   1491  O   TRP A 112      11.571  11.431  18.431  1.00 89.97           O
ATOM   1492  HA  TRP A 112      11.639   9.326  15.928  1.00 89.97           H
ATOM   1493  CB  TRP A 112       9.818   9.514  17.001  1.00 89.97           C
ATOM   1494 1HB  TRP A 112       9.483   8.500  16.783  1.00 89.97           H
ATOM   1495 2HB  TRP A 112       9.490   9.747  18.014  1.00 89.97           H
ATOM   1496  CG  TRP A 112       9.142  10.480  16.026  1.00 89.97           C
ATOM   1497  CD1 TRP A 112       8.748  11.740  16.253  1.00 89.97           C
ATOM   1498  HD1 TRP A 112       8.867  12.258  17.205  1.00 89.97           H
ATOM   1499  CD2 TRP A 112       8.793  10.210  14.652  1.00 89.97           C
ATOM   1500  NE1 TRP A 112       8.174  12.301  15.131  1.00 89.97           N
ATOM   1501  HE1 TRP A 112       7.805  13.227  15.054  1.00 89.97           H
ATOM   1502  CE2 TRP A 112       8.202  11.341  14.126  1.00 89.97           C
ATOM   1503  CE3 TRP A 112       8.972   9.050  13.879  1.00 89.97           C
ATOM   1504  HE3 TRP A 112       9.436   8.145  14.271  1.00 89.97           H
ATOM   1505  CZ2 TRP A 112       7.742  11.422  12.806  1.00 89.97           C
ATOM   1506  HZ2 TRP A 112       7.278  12.327  12.414  1.00 89.97           H
ATOM   1507  CZ3 TRP A 112       8.506   9.147  12.562  1.00 89.97           C
ATOM   1508  HZ3 TRP A 112       8.620   8.274  11.919  1.00 89.97           H
ATOM   1509  CH2 TRP A 112       7.909  10.278  12.017  1.00 89.97           C
ATOM   1510  HH2 TRP A 112       7.572  10.274  10.981  1.00 89.97           H
ATOM   1511  HN  TRP A 112      11.287   8.134  18.480  1.00 89.97           H
ATOM   1512  N   LYS A 113      12.806  11.424  16.536  1.00 90.22           N
ATOM   1513  CA  LYS A 113      13.523  12.644  16.864  1.00 90.22           C
ATOM   1514  C   LYS A 113      12.828  13.834  16.201  1.00 90.22           C
ATOM   1515  O   LYS A 113      13.244  14.978  16.377  1.00 90.22           O
ATOM   1516  HA  LYS A 113      13.472  12.773  17.946  1.00 90.22           H
ATOM   1517  CB  LYS A 113      15.002  12.512  16.495  1.00 90.22           C
ATOM   1518 1HB  LYS A 113      15.095  12.224  15.447  1.00 90.22           H
ATOM   1519 2HB  LYS A 113      15.496  13.477  16.605  1.00 90.22           H
ATOM   1520  CG  LYS A 113      15.697  11.473  17.378  1.00 90.22           C
ATOM   1521 1HG  LYS A 113      15.648  11.786  18.420  1.00 90.22           H
ATOM   1522 2HG  LYS A 113      15.173  10.520  17.305  1.00 90.22           H
ATOM   1523  CD  LYS A 113      17.159  11.291  16.963  1.00 90.22           C
ATOM   1524 1HD  LYS A 113      17.209  11.008  15.911  1.00 90.22           H
ATOM   1525 2HD  LYS A 113      17.690  12.238  17.064  1.00 90.22           H
ATOM   1526  CE  LYS A 113      17.842  10.222  17.818  1.00 90.22           C
ATOM   1527 1HE  LYS A 113      17.845  10.531  18.863  1.00 90.22           H
ATOM   1528 2HE  LYS A 113      17.280   9.290  17.763  1.00 90.22           H
ATOM   1529  NZ  LYS A 113      19.230   9.999  17.356  1.00 90.22           N
ATOM   1530 1HZ  LYS A 113      19.627   9.207  17.850  1.00 90.22           H
ATOM   1531 2HZ  LYS A 113      19.229   9.810  16.360  1.00 90.22           H
ATOM   1532 3HZ  LYS A 113      19.786  10.826  17.542  1.00 90.22           H
ATOM   1533  HN  LYS A 113      13.031  11.028  15.646  1.00 90.22           H
ATOM   1534  N   PHE A 114      11.780  13.524  15.452  1.00 91.87           N
ATOM   1535  CA  PHE A 114      11.153  14.515  14.594  1.00 91.87           C
ATOM   1536  C   PHE A 114       9.938  15.144  15.280  1.00 91.87           C
ATOM   1537  O   PHE A 114       9.449  14.625  16.282  1.00 91.87           O
ATOM   1538  HA  PHE A 114      11.896  15.287  14.396  1.00 91.87           H
ATOM   1539  CB  PHE A 114      10.689  13.786  13.332  1.00 91.87           C
ATOM   1540 1HB  PHE A 114       9.870  13.114  13.592  1.00 91.87           H
ATOM   1541 2HB  PHE A 114      10.290  14.516  12.628  1.00 91.87           H
ATOM   1542  CG  PHE A 114      11.790  12.980  12.639  1.00 91.87           C
ATOM   1543  CD1 PHE A 114      12.734  13.617  11.897  1.00 91.87           C
ATOM   1544  HD1 PHE A 114      12.707  14.702  11.795  1.00 91.87           H
ATOM   1545  CD2 PHE A 114      11.823  11.626  12.766  1.00 91.87           C
ATOM   1546  HD2 PHE A 114      11.066  11.115  13.361  1.00 91.87           H
ATOM   1547  CE1 PHE A 114      13.756  12.869  11.254  1.00 91.87           C
ATOM   1548  HE1 PHE A 114      14.513  13.379  10.658  1.00 91.87           H
ATOM   1549  CE2 PHE A 114      12.845  10.878  12.123  1.00 91.87           C
ATOM   1550  HE2 PHE A 114      12.872   9.793  12.225  1.00 91.87           H
ATOM   1551  CZ  PHE A 114      13.790  11.515  11.381  1.00 91.87           C
ATOM   1552  HZ  PHE A 114      14.574  10.941  10.888  1.00 91.87           H
ATOM   1553  HN  PHE A 114      11.361  12.616  15.425  1.00 91.87           H
ATOM   1554  N   GLN A 115       9.487  16.254  14.714  1.00 92.19           N
ATOM   1555  CA  GLN A 115       8.354  16.972  15.272  1.00 92.19           C
ATOM   1556  C   GLN A 115       7.056  16.210  14.999  1.00 92.19           C
ATOM   1557  O   GLN A 115       7.021  15.321  14.150  1.00 92.19           O
ATOM   1558  HA  GLN A 115       8.539  17.015  16.345  1.00 92.19           H
ATOM   1559  CB  GLN A 115       8.281  18.396  14.718  1.00 92.19           C
ATOM   1560 1HB  GLN A 115       8.288  18.367  13.628  1.00 92.19           H
ATOM   1561 2HB  GLN A 115       7.341  18.859  15.018  1.00 92.19           H
ATOM   1562  CG  GLN A 115       9.455  19.240  15.219  1.00 92.19           C
ATOM   1563 1HG  GLN A 115      10.395  18.764  14.940  1.00 92.19           H
ATOM   1564 2HG  GLN A 115       9.437  20.218  14.736  1.00 92.19           H
ATOM   1565  CD  GLN A 115       9.396  19.414  16.738  1.00 92.19           C
ATOM   1566  OE1 GLN A 115       8.353  19.309  17.361  1.00 92.19           O
ATOM   1567  NE2 GLN A 115      10.572  19.686  17.297  1.00 92.19           N
ATOM   1568 1HE2 GLN A 115      11.391  19.759  16.728  1.00 92.19           H
ATOM   1569 2HE2 GLN A 115      10.637  19.817  18.286  1.00 92.19           H
ATOM   1570  HN  GLN A 115       9.881  16.661  13.890  1.00 92.19           H
ATOM   1571  N   THR A 116       6.020  16.587  15.735  1.00 92.78           N
ATOM   1572  CA  THR A 116       4.735  15.919  15.615  1.00 92.78           C
ATOM   1573  C   THR A 116       4.203  16.039  14.186  1.00 92.78           C
ATOM   1574  O   THR A 116       3.578  15.113  13.672  1.00 92.78           O
ATOM   1575  HA  THR A 116       4.879  14.858  15.815  1.00 92.78           H
ATOM   1576  CB  THR A 116       3.795  16.513  16.666  1.00 92.78           C
ATOM   1577  HB  THR A 116       3.545  17.547  16.425  1.00 92.78           H
ATOM   1578  OG1 THR A 116       4.483  16.318  17.898  1.00 92.78           O
ATOM   1579  HG1 THR A 116       4.090  16.905  18.606  1.00 92.78           H
ATOM   1580  CG2 THR A 116       2.507  15.702  16.825  1.00 92.78           C
ATOM   1581 1HG2 THR A 116       2.754  14.685  17.132  1.00 92.78           H
ATOM   1582 2HG2 THR A 116       1.975  15.675  15.874  1.00 92.78           H
ATOM   1583 3HG2 THR A 116       1.876  16.166  17.582  1.00 92.78           H
ATOM   1584  HN  THR A 116       6.049  17.332  16.401  1.00 92.78           H
ATOM   1585  N   PHE A 117       4.470  17.189  13.584  1.00 93.95           N
ATOM   1586  CA  PHE A 117       4.038  17.437  12.218  1.00 93.95           C
ATOM   1587  C   PHE A 117       4.491  16.311  11.287  1.00 93.95           C
ATOM   1588  O   PHE A 117       3.705  15.808  10.486  1.00 93.95           O
ATOM   1589  HA  PHE A 117       2.949  17.482  12.227  1.00 93.95           H
ATOM   1590  CB  PHE A 117       4.692  18.746  11.773  1.00 93.95           C
ATOM   1591 1HB  PHE A 117       4.342  19.553  12.416  1.00 93.95           H
ATOM   1592 2HB  PHE A 117       5.770  18.669  11.916  1.00 93.95           H
ATOM   1593  CG  PHE A 117       4.412  19.117  10.315  1.00 93.95           C
ATOM   1594  CD1 PHE A 117       5.377  18.945   9.372  1.00 93.95           C
ATOM   1595  HD1 PHE A 117       6.350  18.543   9.655  1.00 93.95           H
ATOM   1596  CD2 PHE A 117       3.198  19.618   9.962  1.00 93.95           C
ATOM   1597  HD2 PHE A 117       2.425  19.756  10.718  1.00 93.95           H
ATOM   1598  CE1 PHE A 117       5.117  19.290   8.019  1.00 93.95           C
ATOM   1599  HE1 PHE A 117       5.890  19.152   7.264  1.00 93.95           H
ATOM   1600  CE2 PHE A 117       2.938  19.963   8.610  1.00 93.95           C
ATOM   1601  HE2 PHE A 117       1.965  20.365   8.327  1.00 93.95           H
ATOM   1602  CZ  PHE A 117       3.903  19.791   7.667  1.00 93.95           C
ATOM   1603  HZ  PHE A 117       3.703  20.056   6.628  1.00 93.95           H
ATOM   1604  HN  PHE A 117       4.970  17.942  14.012  1.00 93.95           H
ATOM   1605  N   MET A 118       5.758  15.947  11.423  1.00 93.64           N
ATOM   1606  CA  MET A 118       6.338  14.921  10.573  1.00 93.64           C
ATOM   1607  C   MET A 118       5.669  13.567  10.814  1.00 93.64           C
ATOM   1608  O   MET A 118       5.505  12.777   9.885  1.00 93.64           O
ATOM   1609  HA  MET A 118       6.153  15.249   9.550  1.00 93.64           H
ATOM   1610  CB  MET A 118       7.837  14.809  10.859  1.00 93.64           C
ATOM   1611 1HB  MET A 118       8.281  15.804  10.887  1.00 93.64           H
ATOM   1612 2HB  MET A 118       7.991  14.363  11.841  1.00 93.64           H
ATOM   1613  CG  MET A 118       8.536  13.962   9.793  1.00 93.64           C
ATOM   1614 1HG  MET A 118       9.594  13.860  10.034  1.00 93.64           H
ATOM   1615 2HG  MET A 118       8.114  12.957   9.781  1.00 93.64           H
ATOM   1616  SD  MET A 118       8.347  14.721   8.189  1.00 93.64           S
ATOM   1617  CE  MET A 118       9.430  16.126   8.381  1.00 93.64           C
ATOM   1618 1HE  MET A 118       9.081  16.745   9.208  1.00 93.64           H
ATOM   1619 2HE  MET A 118      10.442  15.779   8.590  1.00 93.64           H
ATOM   1620 3HE  MET A 118       9.430  16.714   7.463  1.00 93.64           H
ATOM   1621  HN  MET A 118       6.383  16.340  12.098  1.00 93.64           H
ATOM   1622  N   CYS A 119       5.300  13.339  12.066  1.00 93.17           N
ATOM   1623  CA  CYS A 119       4.643  12.098  12.439  1.00 93.17           C
ATOM   1624  C   CYS A 119       3.303  12.024  11.705  1.00 93.17           C
ATOM   1625  O   CYS A 119       2.958  10.989  11.137  1.00 93.17           O
ATOM   1626  HA  CYS A 119       5.302  11.289  12.125  1.00 93.17           H
ATOM   1627  CB  CYS A 119       4.471  11.982  13.955  1.00 93.17           C
ATOM   1628 1HB  CYS A 119       5.447  11.943  14.438  1.00 93.17           H
ATOM   1629 2HB  CYS A 119       3.960  12.865  14.340  1.00 93.17           H
ATOM   1630  SG  CYS A 119       3.512  10.478  14.363  1.00 93.17           S
ATOM   1631  HN  CYS A 119       5.442  13.984  12.817  1.00 93.17           H
ATOM   1632  N   LYS A 120       2.583  13.136  11.741  1.00 94.11           N
ATOM   1633  CA  LYS A 120       1.293  13.214  11.076  1.00 94.11           C
ATOM   1634  C   LYS A 120       1.473  12.915   9.587  1.00 94.11           C
ATOM   1635  O   LYS A 120       0.766  12.077   9.028  1.00 94.11           O
ATOM   1636  HA  LYS A 120       0.656  12.442  11.509  1.00 94.11           H
ATOM   1637  CB  LYS A 120       0.627  14.562  11.357  1.00 94.11           C
ATOM   1638 1HB  LYS A 120       1.329  15.369  11.150  1.00 94.11           H
ATOM   1639 2HB  LYS A 120      -0.222  14.699  10.686  1.00 94.11           H
ATOM   1640  CG  LYS A 120       0.154  14.648  12.809  1.00 94.11           C
ATOM   1641 1HG  LYS A 120      -0.512  13.814  13.029  1.00 94.11           H
ATOM   1642 2HG  LYS A 120       1.009  14.559  13.479  1.00 94.11           H
ATOM   1643  CD  LYS A 120      -0.570  15.970  13.073  1.00 94.11           C
ATOM   1644 1HD  LYS A 120       0.127  16.800  12.959  1.00 94.11           H
ATOM   1645 2HD  LYS A 120      -1.357  16.111  12.332  1.00 94.11           H
ATOM   1646  CE  LYS A 120      -1.175  15.993  14.478  1.00 94.11           C
ATOM   1647 1HE  LYS A 120      -1.626  15.027  14.702  1.00 94.11           H
ATOM   1648 2HE  LYS A 120      -0.389  16.157  15.216  1.00 94.11           H
ATOM   1649  NZ  LYS A 120      -2.194  17.061  14.586  1.00 94.11           N
ATOM   1650 1HZ  LYS A 120      -2.574  17.072  15.526  1.00 94.11           H
ATOM   1651 2HZ  LYS A 120      -1.767  17.958  14.383  1.00 94.11           H
ATOM   1652 3HZ  LYS A 120      -2.940  16.884  13.922  1.00 94.11           H
ATOM   1653  HN  LYS A 120       2.867  13.971  12.212  1.00 94.11           H
ATOM   1654  N   VAL A 121       2.423  13.616   8.985  1.00 93.54           N
ATOM   1655  CA  VAL A 121       2.633  13.516   7.551  1.00 93.54           C
ATOM   1656  C   VAL A 121       2.973  12.068   7.190  1.00 93.54           C
ATOM   1657  O   VAL A 121       2.394  11.504   6.262  1.00 93.54           O
ATOM   1658  HA  VAL A 121       1.699  13.790   7.062  1.00 93.54           H
ATOM   1659  CB  VAL A 121       3.709  14.510   7.109  1.00 93.54           C
ATOM   1660  HB  VAL A 121       4.581  14.367   7.749  1.00 93.54           H
ATOM   1661  CG1 VAL A 121       4.138  14.247   5.664  1.00 93.54           C
ATOM   1662 1HG1 VAL A 121       4.541  13.237   5.583  1.00 93.54           H
ATOM   1663 2HG1 VAL A 121       3.276  14.349   5.005  1.00 93.54           H
ATOM   1664 3HG1 VAL A 121       4.904  14.967   5.376  1.00 93.54           H
ATOM   1665  CG2 VAL A 121       3.229  15.952   7.285  1.00 93.54           C
ATOM   1666 1HG2 VAL A 121       2.335  16.113   6.682  1.00 93.54           H
ATOM   1667 2HG2 VAL A 121       2.996  16.132   8.334  1.00 93.54           H
ATOM   1668 3HG2 VAL A 121       4.012  16.637   6.963  1.00 93.54           H
ATOM   1669  HN  VAL A 121       3.041  14.242   9.460  1.00 93.54           H
ATOM   1670  N   VAL A 122       3.909  11.508   7.942  1.00 93.08           N
ATOM   1671  CA  VAL A 122       4.480  10.219   7.589  1.00 93.08           C
ATOM   1672  C   VAL A 122       3.393   9.146   7.664  1.00 93.08           C
ATOM   1673  O   VAL A 122       3.280   8.308   6.771  1.00 93.08           O
ATOM   1674  HA  VAL A 122       4.835  10.288   6.561  1.00 93.08           H
ATOM   1675  CB  VAL A 122       5.682   9.916   8.486  1.00 93.08           C
ATOM   1676  HB  VAL A 122       5.406  10.166   9.511  1.00 93.08           H
ATOM   1677  CG1 VAL A 122       6.036   8.428   8.445  1.00 93.08           C
ATOM   1678 1HG1 VAL A 122       5.184   7.843   8.791  1.00 93.08           H
ATOM   1679 2HG1 VAL A 122       6.282   8.142   7.422  1.00 93.08           H
ATOM   1680 3HG1 VAL A 122       6.893   8.241   9.091  1.00 93.08           H
ATOM   1681  CG2 VAL A 122       6.886  10.778   8.100  1.00 93.08           C
ATOM   1682 1HG2 VAL A 122       7.162  10.573   7.065  1.00 93.08           H
ATOM   1683 2HG2 VAL A 122       6.628  11.831   8.205  1.00 93.08           H
ATOM   1684 3HG2 VAL A 122       7.726  10.542   8.753  1.00 93.08           H
ATOM   1685  HN  VAL A 122       4.275  11.918   8.777  1.00 93.08           H
ATOM   1686  N   ASN A 123       2.619   9.206   8.738  1.00 92.04           N
ATOM   1687  CA  ASN A 123       1.546   8.248   8.942  1.00 92.04           C
ATOM   1688  C   ASN A 123       0.511   8.402   7.826  1.00 92.04           C
ATOM   1689  O   ASN A 123       0.017   7.410   7.291  1.00 92.04           O
ATOM   1690  HA  ASN A 123       2.029   7.271   8.931  1.00 92.04           H
ATOM   1691  CB  ASN A 123       0.840   8.489  10.278  1.00 92.04           C
ATOM   1692 1HB  ASN A 123       0.813   9.557  10.492  1.00 92.04           H
ATOM   1693 2HB  ASN A 123      -0.194   8.150  10.213  1.00 92.04           H
ATOM   1694  CG  ASN A 123       1.552   7.754  11.415  1.00 92.04           C
ATOM   1695  OD1 ASN A 123       2.272   6.790  11.211  1.00 92.04           O
ATOM   1696  ND2 ASN A 123       1.312   8.260  12.621  1.00 92.04           N
ATOM   1697 1HD2 ASN A 123       0.710   9.053  12.720  1.00 92.04           H
ATOM   1698 2HD2 ASN A 123       1.733   7.848  13.429  1.00 92.04           H
ATOM   1699  HN  ASN A 123       2.716   9.893   9.459  1.00 92.04           H
ATOM   1700  N   SER A 124       0.213   9.653   7.507  1.00 93.09           N
ATOM   1701  CA  SER A 124      -0.873   9.953   6.590  1.00 93.09           C
ATOM   1702  C   SER A 124      -0.486   9.546   5.167  1.00 93.09           C
ATOM   1703  O   SER A 124      -1.313   9.025   4.420  1.00 93.09           O
ATOM   1704  HA  SER A 124      -1.719   9.361   6.941  1.00 93.09           H
ATOM   1705  CB  SER A 124      -1.238  11.438   6.636  1.00 93.09           C
ATOM   1706 1HB  SER A 124      -0.413  12.027   6.234  1.00 93.09           H
ATOM   1707 2HB  SER A 124      -2.101  11.620   5.995  1.00 93.09           H
ATOM   1708  OG  SER A 124      -1.531  11.876   7.960  1.00 93.09           O
ATOM   1709  HG  SER A 124      -0.853  12.547   8.257  1.00 93.09           H
ATOM   1710  HN  SER A 124       0.699  10.452   7.862  1.00 93.09           H
ATOM   1711  N   MET A 125       0.772   9.798   4.836  1.00 92.14           N
ATOM   1712  CA  MET A 125       1.271   9.492   3.506  1.00 92.14           C
ATOM   1713  C   MET A 125       1.225   7.986   3.236  1.00 92.14           C
ATOM   1714  O   MET A 125       0.910   7.561   2.126  1.00 92.14           O
ATOM   1715  HA  MET A 125       0.606  10.012   2.816  1.00 92.14           H
ATOM   1716  CB  MET A 125       2.711   9.990   3.373  1.00 92.14           C
ATOM   1717 1HB  MET A 125       3.279   9.713   4.261  1.00 92.14           H
ATOM   1718 2HB  MET A 125       3.191   9.505   2.523  1.00 92.14           H
ATOM   1719  CG  MET A 125       2.751  11.509   3.190  1.00 92.14           C
ATOM   1720 1HG  MET A 125       2.134  11.991   3.948  1.00 92.14           H
ATOM   1721 2HG  MET A 125       3.768  11.874   3.328  1.00 92.14           H
ATOM   1722  SD  MET A 125       2.164  11.943   1.561  1.00 92.14           S
ATOM   1723  CE  MET A 125       1.638  13.622   1.858  1.00 92.14           C
ATOM   1724 1HE  MET A 125       0.863  13.630   2.624  1.00 92.14           H
ATOM   1725 2HE  MET A 125       2.488  14.215   2.195  1.00 92.14           H
ATOM   1726 3HE  MET A 125       1.241  14.047   0.936  1.00 92.14           H
ATOM   1727  HN  MET A 125       1.444  10.202   5.456  1.00 92.14           H
ATOM   1728  N   TYR A 126       1.543   7.222   4.270  1.00 89.27           N
ATOM   1729  CA  TYR A 126       1.501   5.773   4.171  1.00 89.27           C
ATOM   1730  C   TYR A 126       0.094   5.288   3.816  1.00 89.27           C
ATOM   1731  O   TYR A 126      -0.072   4.441   2.941  1.00 89.27           O
ATOM   1732  HA  TYR A 126       2.191   5.470   3.384  1.00 89.27           H
ATOM   1733  CB  TYR A 126       1.876   5.244   5.557  1.00 89.27           C
ATOM   1734 1HB  TYR A 126       2.935   5.430   5.732  1.00 89.27           H
ATOM   1735 2HB  TYR A 126       1.325   5.808   6.311  1.00 89.27           H
ATOM   1736  CG  TYR A 126       1.596   3.753   5.751  1.00 89.27           C
ATOM   1737  CD1 TYR A 126       0.855   3.325   6.834  1.00 89.27           C
ATOM   1738  HD1 TYR A 126       0.469   4.049   7.551  1.00 89.27           H
ATOM   1739  CD2 TYR A 126       2.084   2.835   4.843  1.00 89.27           C
ATOM   1740  HD2 TYR A 126       2.669   3.174   3.987  1.00 89.27           H
ATOM   1741  CE1 TYR A 126       0.591   1.921   7.016  1.00 89.27           C
ATOM   1742  HE1 TYR A 126       0.008   1.569   7.867  1.00 89.27           H
ATOM   1743  CE2 TYR A 126       1.820   1.432   5.025  1.00 89.27           C
ATOM   1744  HE2 TYR A 126       2.200   0.696   4.315  1.00 89.27           H
ATOM   1745  CZ  TYR A 126       1.087   1.043   6.102  1.00 89.27           C
ATOM   1746  OH  TYR A 126       0.838  -0.282   6.274  1.00 89.27           O
ATOM   1747  HH  TYR A 126       0.322  -0.427   7.119  1.00 89.27           H
ATOM   1748  HN  TYR A 126       1.825   7.577   5.162  1.00 89.27           H
ATOM   1749  N   LYS A 127      -0.883   5.847   4.515  1.00 89.27           N
ATOM   1750  CA  LYS A 127      -2.260   5.408   4.359  1.00 89.27           C
ATOM   1751  C   LYS A 127      -2.788   5.873   3.001  1.00 89.27           C
ATOM   1752  O   LYS A 127      -3.544   5.157   2.346  1.00 89.27           O
ATOM   1753  HA  LYS A 127      -2.259   4.318   4.375  1.00 89.27           H
ATOM   1754  CB  LYS A 127      -3.109   5.877   5.542  1.00 89.27           C
ATOM   1755 1HB  LYS A 127      -2.951   6.943   5.709  1.00 89.27           H
ATOM   1756 2HB  LYS A 127      -4.166   5.745   5.311  1.00 89.27           H
ATOM   1757  CG  LYS A 127      -2.758   5.099   6.812  1.00 89.27           C
ATOM   1758 1HG  LYS A 127      -1.700   5.230   7.042  1.00 89.27           H
ATOM   1759 2HG  LYS A 127      -3.319   5.500   7.656  1.00 89.27           H
ATOM   1760  CD  LYS A 127      -3.069   3.610   6.646  1.00 89.27           C
ATOM   1761 1HD  LYS A 127      -4.125   3.480   6.410  1.00 89.27           H
ATOM   1762 2HD  LYS A 127      -2.503   3.208   5.807  1.00 89.27           H
ATOM   1763  CE  LYS A 127      -2.726   2.833   7.919  1.00 89.27           C
ATOM   1764 1HE  LYS A 127      -1.703   3.054   8.222  1.00 89.27           H
ATOM   1765 2HE  LYS A 127      -3.376   3.154   8.734  1.00 89.27           H
ATOM   1766  NZ  LYS A 127      -2.881   1.379   7.696  1.00 89.27           N
ATOM   1767 1HZ  LYS A 127      -2.742   0.886   8.571  1.00 89.27           H
ATOM   1768 2HZ  LYS A 127      -3.814   1.188   7.345  1.00 89.27           H
ATOM   1769 3HZ  LYS A 127      -2.195   1.065   7.019  1.00 89.27           H
ATOM   1770  HN  LYS A 127      -0.747   6.584   5.176  1.00 89.27           H
ATOM   1771  N   MET A 128      -2.369   7.070   2.617  1.00 91.31           N
ATOM   1772  CA  MET A 128      -2.756   7.621   1.329  1.00 91.31           C
ATOM   1773  C   MET A 128      -2.283   6.724   0.184  1.00 91.31           C
ATOM   1774  O   MET A 128      -3.040   6.447  -0.745  1.00 91.31           O
ATOM   1775  HA  MET A 128      -3.846   7.661   1.343  1.00 91.31           H
ATOM   1776  CB  MET A 128      -2.151   9.017   1.168  1.00 91.31           C
ATOM   1777 1HB  MET A 128      -2.401   9.628   2.035  1.00 91.31           H
ATOM   1778 2HB  MET A 128      -1.064   8.944   1.134  1.00 91.31           H
ATOM   1779  CG  MET A 128      -2.663   9.693  -0.105  1.00 91.31           C
ATOM   1780 1HG  MET A 128      -2.434   9.074  -0.973  1.00 91.31           H
ATOM   1781 2HG  MET A 128      -3.747   9.794  -0.062  1.00 91.31           H
ATOM   1782  SD  MET A 128      -1.909  11.301  -0.288  1.00 91.31           S
ATOM   1783  CE  MET A 128      -0.209  10.819  -0.540  1.00 91.31           C
ATOM   1784 1HE  MET A 128       0.143  10.261   0.328  1.00 91.31           H
ATOM   1785 2HE  MET A 128      -0.137  10.192  -1.429  1.00 91.31           H
ATOM   1786 3HE  MET A 128       0.405  11.710  -0.673  1.00 91.31           H
ATOM   1787  HN  MET A 128      -1.777   7.658   3.167  1.00 91.31           H
ATOM   1788  N   ASN A 129      -1.034   6.295   0.288  1.00 90.03           N
ATOM   1789  CA  ASN A 129      -0.471   5.385  -0.695  1.00 90.03           C
ATOM   1790  C   ASN A 129      -1.294   4.096  -0.721  1.00 90.03           C
ATOM   1791  O   ASN A 129      -1.669   3.615  -1.789  1.00 90.03           O
ATOM   1792  HA  ASN A 129      -0.512   5.925  -1.641  1.00 90.03           H
ATOM   1793  CB  ASN A 129       0.972   5.018  -0.343  1.00 90.03           C
ATOM   1794 1HB  ASN A 129       1.624   5.872  -0.527  1.00 90.03           H
ATOM   1795 2HB  ASN A 129       1.043   4.786   0.720  1.00 90.03           H
ATOM   1796  CG  ASN A 129       1.449   3.819  -1.164  1.00 90.03           C
ATOM   1797  OD1 ASN A 129       1.261   2.669  -0.800  1.00 90.03           O
ATOM   1798  ND2 ASN A 129       2.074   4.149  -2.291  1.00 90.03           N
ATOM   1799 1HD2 ASN A 129       2.195   5.112  -2.532  1.00 90.03           H
ATOM   1800 2HD2 ASN A 129       2.423   3.434  -2.897  1.00 90.03           H
ATOM   1801  HN  ASN A 129      -0.412   6.558   1.025  1.00 90.03           H
ATOM   1802  N   PHE A 130      -1.552   3.572   0.469  1.00 86.86           N
ATOM   1803  CA  PHE A 130      -2.193   2.274   0.592  1.00 86.86           C
ATOM   1804  C   PHE A 130      -3.519   2.243  -0.171  1.00 86.86           C
ATOM   1805  O   PHE A 130      -3.741   1.364  -1.001  1.00 86.86           O
ATOM   1806  HA  PHE A 130      -1.514   1.536   0.166  1.00 86.86           H
ATOM   1807  CB  PHE A 130      -2.470   2.051   2.080  1.00 86.86           C
ATOM   1808 1HB  PHE A 130      -1.537   2.160   2.633  1.00 86.86           H
ATOM   1809 2HB  PHE A 130      -3.143   2.832   2.435  1.00 86.86           H
ATOM   1810  CG  PHE A 130      -3.081   0.686   2.402  1.00 86.86           C
ATOM   1811  CD1 PHE A 130      -4.379   0.598   2.797  1.00 86.86           C
ATOM   1812  HD1 PHE A 130      -4.985   1.500   2.883  1.00 86.86           H
ATOM   1813  CD2 PHE A 130      -2.325  -0.439   2.294  1.00 86.86           C
ATOM   1814  HD2 PHE A 130      -1.284  -0.369   1.978  1.00 86.86           H
ATOM   1815  CE1 PHE A 130      -4.946  -0.669   3.096  1.00 86.86           C
ATOM   1816  HE1 PHE A 130      -5.987  -0.740   3.412  1.00 86.86           H
ATOM   1817  CE2 PHE A 130      -2.892  -1.707   2.593  1.00 86.86           C
ATOM   1818  HE2 PHE A 130      -2.286  -2.609   2.506  1.00 86.86           H
ATOM   1819  CZ  PHE A 130      -4.190  -1.795   2.987  1.00 86.86           C
ATOM   1820  HZ  PHE A 130      -4.625  -2.768   3.217  1.00 86.86           H
ATOM   1821  HN  PHE A 130      -1.330   4.018   1.336  1.00 86.86           H
ATOM   1822  N   TYR A 131      -4.366   3.215   0.138  1.00 88.11           N
ATOM   1823  CA  TYR A 131      -5.695   3.262  -0.446  1.00 88.11           C
ATOM   1824  C   TYR A 131      -5.628   3.599  -1.937  1.00 88.11           C
ATOM   1825  O   TYR A 131      -6.327   2.992  -2.746  1.00 88.11           O
ATOM   1826  HA  TYR A 131      -6.152   2.280  -0.323  1.00 88.11           H
ATOM   1827  CB  TYR A 131      -6.437   4.384   0.285  1.00 88.11           C
ATOM   1828 1HB  TYR A 131      -5.818   5.281   0.275  1.00 88.11           H
ATOM   1829 2HB  TYR A 131      -7.349   4.619  -0.263  1.00 88.11           H
ATOM   1830  CG  TYR A 131      -6.800   4.049   1.733  1.00 88.11           C
ATOM   1831  CD1 TYR A 131      -7.454   2.869   2.025  1.00 88.11           C
ATOM   1832  HD1 TYR A 131      -7.711   2.176   1.224  1.00 88.11           H
ATOM   1833  CD2 TYR A 131      -6.475   4.927   2.747  1.00 88.11           C
ATOM   1834  HD2 TYR A 131      -5.958   5.859   2.516  1.00 88.11           H
ATOM   1835  CE1 TYR A 131      -7.796   2.554   3.388  1.00 88.11           C
ATOM   1836  HE1 TYR A 131      -8.313   1.626   3.632  1.00 88.11           H
ATOM   1837  CE2 TYR A 131      -6.817   4.612   4.109  1.00 88.11           C
ATOM   1838  HE2 TYR A 131      -6.566   5.296   4.920  1.00 88.11           H
ATOM   1839  CZ  TYR A 131      -7.461   3.441   4.363  1.00 88.11           C
ATOM   1840  OH  TYR A 131      -7.784   3.143   5.650  1.00 88.11           O
ATOM   1841  HH  TYR A 131      -7.597   3.929   6.240  1.00 88.11           H
ATOM   1842  HN  TYR A 131      -4.156   3.958   0.774  1.00 88.11           H
ATOM   1843  N   SER A 132      -4.779   4.566  -2.254  1.00 90.28           N
ATOM   1844  CA  SER A 132      -4.690   5.066  -3.616  1.00 90.28           C
ATOM   1845  C   SER A 132      -4.233   3.947  -4.555  1.00 90.28           C
ATOM   1846  O   SER A 132      -4.765   3.797  -5.653  1.00 90.28           O
ATOM   1847  HA  SER A 132      -5.699   5.391  -3.871  1.00 90.28           H
ATOM   1848  CB  SER A 132      -3.733   6.256  -3.704  1.00 90.28           C
ATOM   1849 1HB  SER A 132      -3.684   6.606  -4.735  1.00 90.28           H
ATOM   1850 2HB  SER A 132      -4.124   7.080  -3.107  1.00 90.28           H
ATOM   1851  OG  SER A 132      -2.423   5.924  -3.253  1.00 90.28           O
ATOM   1852  HG  SER A 132      -2.231   6.387  -2.388  1.00 90.28           H
ATOM   1853  HN  SER A 132      -4.162   5.005  -1.602  1.00 90.28           H
ATOM   1854  N   CYS A 133      -3.251   3.190  -4.087  1.00 84.54           N
ATOM   1855  CA  CYS A 133      -2.697   2.108  -4.883  1.00 84.54           C
ATOM   1856  C   CYS A 133      -3.802   1.079  -5.129  1.00 84.54           C
ATOM   1857  O   CYS A 133      -3.998   0.632  -6.258  1.00 84.54           O
ATOM   1858  HA  CYS A 133      -2.362   2.548  -5.821  1.00 84.54           H
ATOM   1859  CB  CYS A 133      -1.474   1.481  -4.211  1.00 84.54           C
ATOM   1860 1HB  CYS A 133      -1.681   1.299  -3.156  1.00 84.54           H
ATOM   1861 2HB  CYS A 133      -1.255   0.514  -4.664  1.00 84.54           H
ATOM   1862  SG  CYS A 133      -0.029   2.591  -4.381  1.00 84.54           S
ATOM   1863  HG  CYS A 133      -0.413   3.462  -3.452  1.00 84.54           H
ATOM   1864  HN  CYS A 133      -2.835   3.307  -3.185  1.00 84.54           H
ATOM   1865  N   VAL A 134      -4.496   0.734  -4.054  1.00 83.23           N
ATOM   1866  CA  VAL A 134      -5.554  -0.259  -4.134  1.00 83.23           C
ATOM   1867  C   VAL A 134      -6.569   0.167  -5.196  1.00 83.23           C
ATOM   1868  O   VAL A 134      -6.945  -0.630  -6.055  1.00 83.23           O
ATOM   1869  HA  VAL A 134      -5.099  -1.201  -4.441  1.00 83.23           H
ATOM   1870  CB  VAL A 134      -6.183  -0.465  -2.754  1.00 83.23           C
ATOM   1871  HB  VAL A 134      -6.245   0.507  -2.266  1.00 83.23           H
ATOM   1872  CG1 VAL A 134      -7.603  -1.021  -2.877  1.00 83.23           C
ATOM   1873 1HG1 VAL A 134      -8.219  -0.322  -3.441  1.00 83.23           H
ATOM   1874 2HG1 VAL A 134      -7.574  -1.980  -3.394  1.00 83.23           H
ATOM   1875 3HG1 VAL A 134      -8.026  -1.158  -1.882  1.00 83.23           H
ATOM   1876  CG2 VAL A 134      -5.311  -1.373  -1.884  1.00 83.23           C
ATOM   1877 1HG2 VAL A 134      -5.203  -2.344  -2.367  1.00 83.23           H
ATOM   1878 2HG2 VAL A 134      -4.328  -0.920  -1.756  1.00 83.23           H
ATOM   1879 3HG2 VAL A 134      -5.782  -1.503  -0.909  1.00 83.23           H
ATOM   1880  HN  VAL A 134      -4.345   1.119  -3.144  1.00 83.23           H
ATOM   1881  N   LEU A 135      -6.983   1.422  -5.103  1.00 85.83           N
ATOM   1882  CA  LEU A 135      -8.033   1.930  -5.970  1.00 85.83           C
ATOM   1883  C   LEU A 135      -7.531   1.946  -7.416  1.00 85.83           C
ATOM   1884  O   LEU A 135      -8.290   1.671  -8.343  1.00 85.83           O
ATOM   1885  HA  LEU A 135      -8.873   1.239  -5.905  1.00 85.83           H
ATOM   1886  CB  LEU A 135      -8.525   3.291  -5.475  1.00 85.83           C
ATOM   1887 1HB  LEU A 135      -7.663   3.949  -5.365  1.00 85.83           H
ATOM   1888 2HB  LEU A 135      -9.162   3.726  -6.245  1.00 85.83           H
ATOM   1889  CG  LEU A 135      -9.299   3.285  -4.155  1.00 85.83           C
ATOM   1890  HG  LEU A 135      -8.712   2.736  -3.418  1.00 85.83           H
ATOM   1891  CD1 LEU A 135      -9.481   4.706  -3.620  1.00 85.83           C
ATOM   1892 1HD1 LEU A 135      -8.504   5.159  -3.450  1.00 85.83           H
ATOM   1893 2HD1 LEU A 135     -10.036   5.300  -4.347  1.00 85.83           H
ATOM   1894 3HD1 LEU A 135     -10.034   4.673  -2.681  1.00 85.83           H
ATOM   1895  CD2 LEU A 135     -10.634   2.553  -4.306  1.00 85.83           C
ATOM   1896 1HD2 LEU A 135     -11.239   3.052  -5.063  1.00 85.83           H
ATOM   1897 2HD2 LEU A 135     -10.451   1.522  -4.608  1.00 85.83           H
ATOM   1898 3HD2 LEU A 135     -11.163   2.563  -3.353  1.00 85.83           H
ATOM   1899  HN  LEU A 135      -6.615   2.085  -4.452  1.00 85.83           H
ATOM   1900  N   LEU A 136      -6.254   2.271  -7.561  1.00 86.85           N
ATOM   1901  CA  LEU A 136      -5.651   2.360  -8.880  1.00 86.85           C
ATOM   1902  C   LEU A 136      -5.641   0.973  -9.526  1.00 86.85           C
ATOM   1903  O   LEU A 136      -6.011   0.824 -10.690  1.00 86.85           O
ATOM   1904  HA  LEU A 136      -6.278   3.017  -9.483  1.00 86.85           H
ATOM   1905  CB  LEU A 136      -4.267   3.008  -8.793  1.00 86.85           C
ATOM   1906 1HB  LEU A 136      -3.739   2.578  -7.942  1.00 86.85           H
ATOM   1907 2HB  LEU A 136      -3.705   2.737  -9.687  1.00 86.85           H
ATOM   1908  CG  LEU A 136      -4.248   4.531  -8.654  1.00 86.85           C
ATOM   1909  HG  LEU A 136      -4.947   4.811  -7.866  1.00 86.85           H
ATOM   1910  CD1 LEU A 136      -2.864   5.025  -8.227  1.00 86.85           C
ATOM   1911 1HD1 LEU A 136      -2.601   4.582  -7.266  1.00 86.85           H
ATOM   1912 2HD1 LEU A 136      -2.127   4.733  -8.976  1.00 86.85           H
ATOM   1913 3HD1 LEU A 136      -2.878   6.111  -8.135  1.00 86.85           H
ATOM   1914  CD2 LEU A 136      -4.725   5.206  -9.941  1.00 86.85           C
ATOM   1915 1HD2 LEU A 136      -4.070   4.922 -10.765  1.00 86.85           H
ATOM   1916 2HD2 LEU A 136      -5.744   4.888 -10.162  1.00 86.85           H
ATOM   1917 3HD2 LEU A 136      -4.701   6.288  -9.815  1.00 86.85           H
ATOM   1918  HN  LEU A 136      -5.638   2.471  -6.800  1.00 86.85           H
ATOM   1919  N   ILE A 137      -5.213  -0.007  -8.743  1.00 78.79           N
ATOM   1920  CA  ILE A 137      -5.089  -1.365  -9.244  1.00 78.79           C
ATOM   1921  C   ILE A 137      -6.470  -1.879  -9.658  1.00 78.79           C
ATOM   1922  O   ILE A 137      -6.601  -2.575 -10.664  1.00 78.79           O
ATOM   1923  HA  ILE A 137      -4.454  -1.330 -10.130  1.00 78.79           H
ATOM   1924  CB  ILE A 137      -4.385  -2.253  -8.216  1.00 78.79           C
ATOM   1925  HB  ILE A 137      -4.887  -2.128  -7.257  1.00 78.79           H
ATOM   1926  CG1 ILE A 137      -2.930  -1.821  -8.025  1.00 78.79           C
ATOM   1927 1HG1 ILE A 137      -2.340  -2.126  -8.890  1.00 78.79           H
ATOM   1928 2HG1 ILE A 137      -2.873  -0.734  -7.967  1.00 78.79           H
ATOM   1929  CG2 ILE A 137      -4.500  -3.730  -8.598  1.00 78.79           C
ATOM   1930 1HG2 ILE A 137      -5.551  -4.013  -8.642  1.00 78.79           H
ATOM   1931 2HG2 ILE A 137      -4.039  -3.890  -9.573  1.00 78.79           H
ATOM   1932 3HG2 ILE A 137      -3.990  -4.339  -7.851  1.00 78.79           H
ATOM   1933  CD1 ILE A 137      -2.338  -2.436  -6.755  1.00 78.79           C
ATOM   1934 1HD1 ILE A 137      -2.916  -2.110  -5.890  1.00 78.79           H
ATOM   1935 2HD1 ILE A 137      -2.374  -3.523  -6.827  1.00 78.79           H
ATOM   1936 3HD1 ILE A 137      -1.303  -2.114  -6.643  1.00 78.79           H
ATOM   1937  HN  ILE A 137      -4.954   0.116  -7.785  1.00 78.79           H
ATOM   1938  N   MET A 138      -7.464  -1.517  -8.861  1.00 80.88           N
ATOM   1939  CA  MET A 138      -8.840  -1.863  -9.176  1.00 80.88           C
ATOM   1940  C   MET A 138      -9.247  -1.303 -10.541  1.00 80.88           C
ATOM   1941  O   MET A 138      -9.817  -2.017 -11.364  1.00 80.88           O
ATOM   1942  HA  MET A 138      -8.871  -2.952  -9.199  1.00 80.88           H
ATOM   1943  CB  MET A 138      -9.768  -1.302  -8.096  1.00 80.88           C
ATOM   1944 1HB  MET A 138      -9.364  -1.532  -7.110  1.00 80.88           H
ATOM   1945 2HB  MET A 138      -9.812  -0.216  -8.177  1.00 80.88           H
ATOM   1946  CG  MET A 138     -11.176  -1.886  -8.227  1.00 80.88           C
ATOM   1947 1HG  MET A 138     -11.559  -1.713  -9.232  1.00 80.88           H
ATOM   1948 2HG  MET A 138     -11.146  -2.966  -8.079  1.00 80.88           H
ATOM   1949  SD  MET A 138     -12.261  -1.136  -7.024  1.00 80.88           S
ATOM   1950  CE  MET A 138     -12.309   0.535  -7.649  1.00 80.88           C
ATOM   1951 1HE  MET A 138     -11.301   0.949  -7.655  1.00 80.88           H
ATOM   1952 2HE  MET A 138     -12.706   0.532  -8.664  1.00 80.88           H
ATOM   1953 3HE  MET A 138     -12.948   1.144  -7.009  1.00 80.88           H
ATOM   1954  HN  MET A 138      -7.342  -0.997  -8.016  1.00 80.88           H
ATOM   1955  N   CYS A 139      -8.939  -0.029 -10.738  1.00 83.30           N
ATOM   1956  CA  CYS A 139      -9.327   0.654 -11.960  1.00 83.30           C
ATOM   1957  C   CYS A 139      -8.584   0.006 -13.130  1.00 83.30           C
ATOM   1958  O   CYS A 139      -9.144  -0.155 -14.213  1.00 83.30           O
ATOM   1959  HA  CYS A 139     -10.404   0.521 -12.064  1.00 83.30           H
ATOM   1960  CB  CYS A 139      -9.059   2.158 -11.877  1.00 83.30           C
ATOM   1961 1HB  CYS A 139      -8.038   2.336 -11.539  1.00 83.30           H
ATOM   1962 2HB  CYS A 139      -9.150   2.607 -12.866  1.00 83.30           H
ATOM   1963  SG  CYS A 139     -10.244   2.942 -10.723  1.00 83.30           S
ATOM   1964  HG  CYS A 139      -9.629   2.557  -9.609  1.00 83.30           H
ATOM   1965  HN  CYS A 139      -8.434   0.532 -10.082  1.00 83.30           H
ATOM   1966  N   ILE A 140      -7.334  -0.349 -12.871  1.00 80.25           N
ATOM   1967  CA  ILE A 140      -6.506  -0.971 -13.891  1.00 80.25           C
ATOM   1968  C   ILE A 140      -7.161  -2.277 -14.346  1.00 80.25           C
ATOM   1969  O   ILE A 140      -7.167  -2.591 -15.535  1.00 80.25           O
ATOM   1970  HA  ILE A 140      -6.467  -0.290 -14.741  1.00 80.25           H
ATOM   1971  CB  ILE A 140      -5.073  -1.146 -13.385  1.00 80.25           C
ATOM   1972  HB  ILE A 140      -5.115  -1.549 -12.373  1.00 80.25           H
ATOM   1973  CG1 ILE A 140      -4.352   0.201 -13.305  1.00 80.25           C
ATOM   1974 1HG1 ILE A 140      -4.119   0.552 -14.310  1.00 80.25           H
ATOM   1975 2HG1 ILE A 140      -5.009   0.943 -12.852  1.00 80.25           H
ATOM   1976  CG2 ILE A 140      -4.308  -2.156 -14.242  1.00 80.25           C
ATOM   1977 1HG2 ILE A 140      -4.813  -3.122 -14.203  1.00 80.25           H
ATOM   1978 2HG2 ILE A 140      -4.274  -1.805 -15.273  1.00 80.25           H
ATOM   1979 3HG2 ILE A 140      -3.293  -2.261 -13.860  1.00 80.25           H
ATOM   1980  CD1 ILE A 140      -3.064   0.085 -12.487  1.00 80.25           C
ATOM   1981 1HD1 ILE A 140      -3.303  -0.243 -11.476  1.00 80.25           H
ATOM   1982 2HD1 ILE A 140      -2.399  -0.640 -12.957  1.00 80.25           H
ATOM   1983 3HD1 ILE A 140      -2.571   1.057 -12.447  1.00 80.25           H
ATOM   1984  HN  ILE A 140      -6.887  -0.218 -11.986  1.00 80.25           H
ATOM   1985  N   SER A 141      -7.697  -3.003 -13.376  1.00 77.14           N
ATOM   1986  CA  SER A 141      -8.261  -4.314 -13.646  1.00 77.14           C
ATOM   1987  C   SER A 141      -9.519  -4.176 -14.505  1.00 77.14           C
ATOM   1988  O   SER A 141      -9.732  -4.958 -15.431  1.00 77.14           O
ATOM   1989  HA  SER A 141      -7.485  -4.856 -14.188  1.00 77.14           H
ATOM   1990  CB  SER A 141      -8.584  -5.053 -12.346  1.00 77.14           C
ATOM   1991 1HB  SER A 141      -9.363  -4.514 -11.806  1.00 77.14           H
ATOM   1992 2HB  SER A 141      -8.984  -6.040 -12.580  1.00 77.14           H
ATOM   1993  OG  SER A 141      -7.438  -5.192 -11.511  1.00 77.14           O
ATOM   1994  HG  SER A 141      -7.392  -4.431 -10.864  1.00 77.14           H
ATOM   1995  HN  SER A 141      -7.749  -2.709 -12.421  1.00 77.14           H
ATOM   1996  N   VAL A 142     -10.320  -3.176 -14.168  1.00 77.86           N
ATOM   1997  CA  VAL A 142     -11.535  -2.905 -14.918  1.00 77.86           C
ATOM   1998  C   VAL A 142     -11.166  -2.458 -16.334  1.00 77.86           C
ATOM   1999  O   VAL A 142     -11.798  -2.872 -17.304  1.00 77.86           O
ATOM   2000  HA  VAL A 142     -12.098  -3.836 -14.980  1.00 77.86           H
ATOM   2001  CB  VAL A 142     -12.393  -1.881 -14.172  1.00 77.86           C
ATOM   2002  HB  VAL A 142     -11.779  -0.999 -13.990  1.00 77.86           H
ATOM   2003  CG1 VAL A 142     -13.594  -1.452 -15.018  1.00 77.86           C
ATOM   2004 1HG1 VAL A 142     -13.242  -1.003 -15.947  1.00 77.86           H
ATOM   2005 2HG1 VAL A 142     -14.208  -2.323 -15.245  1.00 77.86           H
ATOM   2006 3HG1 VAL A 142     -14.186  -0.724 -14.464  1.00 77.86           H
ATOM   2007  CG2 VAL A 142     -12.844  -2.427 -12.816  1.00 77.86           C
ATOM   2008 1HG2 VAL A 142     -13.432  -3.332 -12.967  1.00 77.86           H
ATOM   2009 2HG2 VAL A 142     -11.969  -2.659 -12.209  1.00 77.86           H
ATOM   2010 3HG2 VAL A 142     -13.452  -1.679 -12.307  1.00 77.86           H
ATOM   2011  HN  VAL A 142     -10.151  -2.559 -13.400  1.00 77.86           H
ATOM   2012  N   ASP A 143     -10.144  -1.618 -16.407  1.00 77.57           N
ATOM   2013  CA  ASP A 143      -9.735  -1.046 -17.679  1.00 77.57           C
ATOM   2014  C   ASP A 143      -9.306  -2.170 -18.624  1.00 77.57           C
ATOM   2015  O   ASP A 143      -9.649  -2.158 -19.805  1.00 77.57           O
ATOM   2016  HA  ASP A 143     -10.608  -0.505 -18.044  1.00 77.57           H
ATOM   2017  CB  ASP A 143      -8.546  -0.099 -17.500  1.00 77.57           C
ATOM   2018 1HB  ASP A 143      -8.789   0.659 -16.756  1.00 77.57           H
ATOM   2019 2HB  ASP A 143      -7.688  -0.655 -17.121  1.00 77.57           H
ATOM   2020  CG  ASP A 143      -8.180   0.576 -18.823  1.00 77.57           C
ATOM   2021  OD1 ASP A 143      -9.095   1.175 -19.427  1.00 77.57           O
ATOM   2022  OD2 ASP A 143      -6.992   0.478 -19.200  1.00 77.57           O
ATOM   2023  HN  ASP A 143      -9.601  -1.328 -15.619  1.00 77.57           H
ATOM   2024  N   ARG A 144      -8.562  -3.115 -18.069  1.00 73.11           N
ATOM   2025  CA  ARG A 144      -8.096  -4.253 -18.843  1.00 73.11           C
ATOM   2026  C   ARG A 144      -9.286  -5.069 -19.355  1.00 73.11           C
ATOM   2027  O   ARG A 144      -9.315  -5.467 -20.519  1.00 73.11           O
ATOM   2028  HA  ARG A 144      -7.535  -3.817 -19.670  1.00 73.11           H
ATOM   2029  CB  ARG A 144      -7.190  -5.157 -18.005  1.00 73.11           C
ATOM   2030 1HB  ARG A 144      -7.596  -5.250 -16.997  1.00 73.11           H
ATOM   2031 2HB  ARG A 144      -7.172  -6.159 -18.435  1.00 73.11           H
ATOM   2032  CG  ARG A 144      -5.768  -4.598 -17.939  1.00 73.11           C
ATOM   2033 1HG  ARG A 144      -5.414  -4.373 -18.945  1.00 73.11           H
ATOM   2034 2HG  ARG A 144      -5.768  -3.659 -17.384  1.00 73.11           H
ATOM   2035  CD  ARG A 144      -4.818  -5.593 -17.268  1.00 73.11           C
ATOM   2036 1HD  ARG A 144      -5.103  -5.734 -16.226  1.00 73.11           H
ATOM   2037 2HD  ARG A 144      -4.895  -6.565 -17.754  1.00 73.11           H
ATOM   2038  NE  ARG A 144      -3.426  -5.097 -17.350  1.00 73.11           N
ATOM   2039  HE  ARG A 144      -3.283  -4.145 -17.620  1.00 73.11           H
ATOM   2040  CZ  ARG A 144      -2.346  -5.844 -17.084  1.00 73.11           C
ATOM   2041  NH1 ARG A 144      -2.479  -7.126 -16.718  1.00 73.11           N
ATOM   2042 1HH1 ARG A 144      -3.389  -7.532 -16.641  1.00 73.11           H
ATOM   2043 2HH1 ARG A 144      -1.668  -7.677 -16.521  1.00 73.11           H
ATOM   2044  NH2 ARG A 144      -1.130  -5.290 -17.190  1.00 73.11           N
ATOM   2045 1HH2 ARG A 144      -0.314  -5.833 -16.995  1.00 73.11           H
ATOM   2046 2HH2 ARG A 144      -1.040  -4.332 -17.464  1.00 73.11           H
ATOM   2047  HN  ARG A 144      -8.277  -3.112 -17.110  1.00 73.11           H
ATOM   2048  N   TYR A 145     -10.238  -5.292 -18.461  1.00 73.50           N
ATOM   2049  CA  TYR A 145     -11.429  -6.047 -18.810  1.00 73.50           C
ATOM   2050  C   TYR A 145     -12.150  -5.413 -20.002  1.00 73.50           C
ATOM   2051  O   TYR A 145     -12.474  -6.098 -20.971  1.00 73.50           O
ATOM   2052  HA  TYR A 145     -11.121  -7.058 -19.077  1.00 73.50           H
ATOM   2053  CB  TYR A 145     -12.343  -5.983 -17.584  1.00 73.50           C
ATOM   2054 1HB  TYR A 145     -11.937  -6.632 -16.808  1.00 73.50           H
ATOM   2055 2HB  TYR A 145     -12.333  -4.968 -17.188  1.00 73.50           H
ATOM   2056  CG  TYR A 145     -13.790  -6.392 -17.865  1.00 73.50           C
ATOM   2057  CD1 TYR A 145     -14.797  -5.450 -17.802  1.00 73.50           C
ATOM   2058  HD1 TYR A 145     -14.561  -4.415 -17.553  1.00 73.50           H
ATOM   2059  CD2 TYR A 145     -14.089  -7.702 -18.180  1.00 73.50           C
ATOM   2060  HD2 TYR A 145     -13.293  -8.445 -18.229  1.00 73.50           H
ATOM   2061  CE1 TYR A 145     -16.160  -5.834 -18.066  1.00 73.50           C
ATOM   2062  HE1 TYR A 145     -16.964  -5.101 -18.020  1.00 73.50           H
ATOM   2063  CE2 TYR A 145     -15.451  -8.086 -18.444  1.00 73.50           C
ATOM   2064  HE2 TYR A 145     -15.701  -9.117 -18.694  1.00 73.50           H
ATOM   2065  CZ  TYR A 145     -16.419  -7.133 -18.374  1.00 73.50           C
ATOM   2066  OH  TYR A 145     -17.706  -7.496 -18.623  1.00 73.50           O
ATOM   2067  HH  TYR A 145     -17.758  -8.482 -18.783  1.00 73.50           H
ATOM   2068  HN  TYR A 145     -10.204  -4.968 -17.516  1.00 73.50           H
ATOM   2069  N   ILE A 146     -12.381  -4.113 -19.890  1.00 74.27           N
ATOM   2070  CA  ILE A 146     -13.128  -3.396 -20.909  1.00 74.27           C
ATOM   2071  C   ILE A 146     -12.374  -3.473 -22.238  1.00 74.27           C
ATOM   2072  O   ILE A 146     -12.979  -3.682 -23.288  1.00 74.27           O
ATOM   2073  HA  ILE A 146     -14.087  -3.900 -21.027  1.00 74.27           H
ATOM   2074  CB  ILE A 146     -13.421  -1.966 -20.451  1.00 74.27           C
ATOM   2075  HB  ILE A 146     -12.486  -1.515 -20.117  1.00 74.27           H
ATOM   2076  CG1 ILE A 146     -14.378  -1.958 -19.256  1.00 74.27           C
ATOM   2077 1HG1 ILE A 146     -15.369  -2.277 -19.578  1.00 74.27           H
ATOM   2078 2HG1 ILE A 146     -14.038  -2.676 -18.510  1.00 74.27           H
ATOM   2079  CG2 ILE A 146     -13.945  -1.115 -21.610  1.00 74.27           C
ATOM   2080 1HG2 ILE A 146     -13.197  -1.081 -22.402  1.00 74.27           H
ATOM   2081 2HG2 ILE A 146     -14.865  -1.554 -21.996  1.00 74.27           H
ATOM   2082 3HG2 ILE A 146     -14.145  -0.103 -21.256  1.00 74.27           H
ATOM   2083  CD1 ILE A 146     -14.463  -0.564 -18.631  1.00 74.27           C
ATOM   2084 1HD1 ILE A 146     -13.474  -0.259 -18.289  1.00 74.27           H
ATOM   2085 2HD1 ILE A 146     -14.825   0.146 -19.374  1.00 74.27           H
ATOM   2086 3HD1 ILE A 146     -15.149  -0.587 -17.784  1.00 74.27           H
ATOM   2087  HN  ILE A 146     -12.067  -3.554 -19.123  1.00 74.27           H
ATOM   2088  N   ALA A 147     -11.063  -3.300 -22.149  1.00 74.13           N
ATOM   2089  CA  ALA A 147     -10.235  -3.229 -23.341  1.00 74.13           C
ATOM   2090  C   ALA A 147     -10.314  -4.560 -24.092  1.00 74.13           C
ATOM   2091  O   ALA A 147     -10.180  -4.596 -25.314  1.00 74.13           O
ATOM   2092  HA  ALA A 147     -10.635  -2.439 -23.976  1.00 74.13           H
ATOM   2093  CB  ALA A 147      -8.802  -2.866 -22.946  1.00 74.13           C
ATOM   2094 1HB  ALA A 147      -8.798  -1.899 -22.443  1.00 74.13           H
ATOM   2095 2HB  ALA A 147      -8.407  -3.628 -22.274  1.00 74.13           H
ATOM   2096 3HB  ALA A 147      -8.181  -2.813 -23.840  1.00 74.13           H
ATOM   2097  HN  ALA A 147     -10.569  -3.210 -21.285  1.00 74.13           H
ATOM   2098  N   ILE A 148     -10.531  -5.621 -23.329  1.00 71.48           N
ATOM   2099  CA  ILE A 148     -10.551  -6.959 -23.895  1.00 71.48           C
ATOM   2100  C   ILE A 148     -11.966  -7.283 -24.378  1.00 71.48           C
ATOM   2101  O   ILE A 148     -12.149  -7.771 -25.493  1.00 71.48           O
ATOM   2102  HA  ILE A 148      -9.884  -6.958 -24.757  1.00 71.48           H
ATOM   2103  CB  ILE A 148      -9.995  -7.973 -22.894  1.00 71.48           C
ATOM   2104  HB  ILE A 148     -10.510  -7.832 -21.943  1.00 71.48           H
ATOM   2105  CG1 ILE A 148      -8.505  -7.735 -22.641  1.00 71.48           C
ATOM   2106 1HG1 ILE A 148      -7.937  -7.979 -23.539  1.00 71.48           H
ATOM   2107 2HG1 ILE A 148      -8.333  -6.679 -22.432  1.00 71.48           H
ATOM   2108  CG2 ILE A 148     -10.277  -9.406 -23.351  1.00 71.48           C
ATOM   2109 1HG2 ILE A 148     -11.354  -9.554 -23.438  1.00 71.48           H
ATOM   2110 2HG2 ILE A 148      -9.807  -9.578 -24.319  1.00 71.48           H
ATOM   2111 3HG2 ILE A 148      -9.872 -10.107 -22.621  1.00 71.48           H
ATOM   2112  CD1 ILE A 148      -8.006  -8.581 -21.468  1.00 71.48           C
ATOM   2113 1HD1 ILE A 148      -8.560  -8.317 -20.568  1.00 71.48           H
ATOM   2114 2HD1 ILE A 148      -8.158  -9.637 -21.692  1.00 71.48           H
ATOM   2115 3HD1 ILE A 148      -6.944  -8.393 -21.310  1.00 71.48           H
ATOM   2116  HN  ILE A 148     -10.692  -5.578 -22.343  1.00 71.48           H
ATOM   2117  N   ALA A 149     -12.931  -6.998 -23.516  1.00 70.26           N
ATOM   2118  CA  ALA A 149     -14.295  -7.440 -23.747  1.00 70.26           C
ATOM   2119  C   ALA A 149     -14.922  -6.589 -24.854  1.00 70.26           C
ATOM   2120  O   ALA A 149     -15.693  -7.093 -25.669  1.00 70.26           O
ATOM   2121  HA  ALA A 149     -14.257  -8.478 -24.077  1.00 70.26           H
ATOM   2122  CB  ALA A 149     -15.085  -7.368 -22.439  1.00 70.26           C
ATOM   2123 1HB  ALA A 149     -14.615  -8.012 -21.695  1.00 70.26           H
ATOM   2124 2HB  ALA A 149     -15.092  -6.340 -22.075  1.00 70.26           H
ATOM   2125 3HB  ALA A 149     -16.108  -7.699 -22.613  1.00 70.26           H
ATOM   2126  HN  ALA A 149     -12.792  -6.478 -22.674  1.00 70.26           H
ATOM   2127  N   GLN A 150     -14.567  -5.312 -24.847  1.00 70.12           N
ATOM   2128  CA  GLN A 150     -15.151  -4.368 -25.784  1.00 70.12           C
ATOM   2129  C   GLN A 150     -14.072  -3.806 -26.712  1.00 70.12           C
ATOM   2130  O   GLN A 150     -14.082  -2.619 -27.034  1.00 70.12           O
ATOM   2131  HA  GLN A 150     -15.873  -4.944 -26.363  1.00 70.12           H
ATOM   2132  CB  GLN A 150     -15.881  -3.244 -25.047  1.00 70.12           C
ATOM   2133 1HB  GLN A 150     -15.173  -2.689 -24.431  1.00 70.12           H
ATOM   2134 2HB  GLN A 150     -16.295  -2.540 -25.769  1.00 70.12           H
ATOM   2135  CG  GLN A 150     -17.002  -3.802 -24.169  1.00 70.12           C
ATOM   2136 1HG  GLN A 150     -17.555  -4.563 -24.719  1.00 70.12           H
ATOM   2137 2HG  GLN A 150     -16.575  -4.289 -23.293  1.00 70.12           H
ATOM   2138  CD  GLN A 150     -17.957  -2.691 -23.727  1.00 70.12           C
ATOM   2139  OE1 GLN A 150     -17.818  -1.535 -24.094  1.00 70.12           O
ATOM   2140  NE2 GLN A 150     -18.930  -3.103 -22.920  1.00 70.12           N
ATOM   2141 1HE2 GLN A 150     -18.987  -4.066 -22.657  1.00 70.12           H
ATOM   2142 2HE2 GLN A 150     -19.605  -2.450 -22.577  1.00 70.12           H
ATOM   2143  HN  GLN A 150     -13.895  -4.922 -24.217  1.00 70.12           H
ATOM   2144  N   ALA A 151     -13.166  -4.685 -27.115  1.00 66.70           N
ATOM   2145  CA  ALA A 151     -12.017  -4.268 -27.901  1.00 66.70           C
ATOM   2146  C   ALA A 151     -12.494  -3.445 -29.099  1.00 66.70           C
ATOM   2147  O   ALA A 151     -11.833  -2.491 -29.504  1.00 66.70           O
ATOM   2148  HA  ALA A 151     -11.391  -3.641 -27.266  1.00 66.70           H
ATOM   2149  CB  ALA A 151     -11.213  -5.500 -28.323  1.00 66.70           C
ATOM   2150 1HB  ALA A 151     -10.872  -6.033 -27.435  1.00 66.70           H
ATOM   2151 2HB  ALA A 151     -11.843  -6.157 -28.922  1.00 66.70           H
ATOM   2152 3HB  ALA A 151     -10.351  -5.187 -28.912  1.00 66.70           H
ATOM   2153  HN  ALA A 151     -13.208  -5.664 -26.915  1.00 66.70           H
ATOM   2154  N   MET A 152     -13.640  -3.845 -29.632  1.00 61.12           N
ATOM   2155  CA  MET A 152     -14.174  -3.206 -30.823  1.00 61.12           C
ATOM   2156  C   MET A 152     -14.482  -1.731 -30.562  1.00 61.12           C
ATOM   2157  O   MET A 152     -14.164  -0.872 -31.383  1.00 61.12           O
ATOM   2158  HA  MET A 152     -13.393  -3.294 -31.578  1.00 61.12           H
ATOM   2159  CB  MET A 152     -15.452  -3.926 -31.258  1.00 61.12           C
ATOM   2160 1HB  MET A 152     -16.091  -4.096 -30.392  1.00 61.12           H
ATOM   2161 2HB  MET A 152     -16.012  -3.295 -31.949  1.00 61.12           H
ATOM   2162  CG  MET A 152     -15.128  -5.262 -31.929  1.00 61.12           C
ATOM   2163 1HG  MET A 152     -14.153  -5.619 -31.595  1.00 61.12           H
ATOM   2164 2HG  MET A 152     -15.860  -6.014 -31.635  1.00 61.12           H
ATOM   2165  SD  MET A 152     -15.130  -5.071 -33.704  1.00 61.12           S
ATOM   2166  CE  MET A 152     -16.887  -5.116 -34.018  1.00 61.12           C
ATOM   2167 1HE  MET A 152     -17.293  -6.067 -33.674  1.00 61.12           H
ATOM   2168 2HE  MET A 152     -17.372  -4.299 -33.483  1.00 61.12           H
ATOM   2169 3HE  MET A 152     -17.068  -5.009 -35.087  1.00 61.12           H
ATOM   2170  HN  MET A 152     -14.198  -4.589 -29.265  1.00 61.12           H
ATOM   2171  N   ARG A 153     -15.098  -1.481 -29.415  1.00 64.03           N
ATOM   2172  CA  ARG A 153     -15.544  -0.139 -29.082  1.00 64.03           C
ATOM   2173  C   ARG A 153     -14.406   0.654 -28.437  1.00 64.03           C
ATOM   2174  O   ARG A 153     -14.437   1.884 -28.415  1.00 64.03           O
ATOM   2175  HA  ARG A 153     -15.839   0.301 -30.035  1.00 64.03           H
ATOM   2176  CB  ARG A 153     -16.737  -0.178 -28.125  1.00 64.03           C
ATOM   2177 1HB  ARG A 153     -16.517  -0.843 -27.290  1.00 64.03           H
ATOM   2178 2HB  ARG A 153     -16.904   0.814 -27.706  1.00 64.03           H
ATOM   2179  CG  ARG A 153     -18.002  -0.653 -28.843  1.00 64.03           C
ATOM   2180 1HG  ARG A 153     -18.182  -0.030 -29.719  1.00 64.03           H
ATOM   2181 2HG  ARG A 153     -17.860  -1.673 -29.200  1.00 64.03           H
ATOM   2182  CD  ARG A 153     -19.215  -0.597 -27.912  1.00 64.03           C
ATOM   2183 1HD  ARG A 153     -19.081  -1.294 -27.085  1.00 64.03           H
ATOM   2184 2HD  ARG A 153     -19.305   0.399 -27.478  1.00 64.03           H
ATOM   2185  NE  ARG A 153     -20.445  -0.934 -28.663  1.00 64.03           N
ATOM   2186  HE  ARG A 153     -20.356  -1.153 -29.635  1.00 64.03           H
ATOM   2187  CZ  ARG A 153     -21.670  -0.965 -28.122  1.00 64.03           C
ATOM   2188  NH1 ARG A 153     -21.848  -0.681 -26.824  1.00 64.03           N
ATOM   2189 1HH1 ARG A 153     -21.063  -0.444 -26.252  1.00 64.03           H
ATOM   2190 2HH1 ARG A 153     -22.766  -0.706 -26.428  1.00 64.03           H
ATOM   2191  NH2 ARG A 153     -22.715  -1.284 -28.898  1.00 64.03           N
ATOM   2192 1HH2 ARG A 153     -23.636  -1.311 -28.510  1.00 64.03           H
ATOM   2193 2HH2 ARG A 153     -22.574  -1.495 -29.865  1.00 64.03           H
ATOM   2194  HN  ARG A 153     -15.291  -2.175 -28.722  1.00 64.03           H
ATOM   2195  N   ALA A 154     -13.429  -0.082 -27.928  1.00 62.44           N
ATOM   2196  CA  ALA A 154     -12.436   0.503 -27.043  1.00 62.44           C
ATOM   2197  C   ALA A 154     -11.610   1.531 -27.819  1.00 62.44           C
ATOM   2198  O   ALA A 154     -11.048   2.453 -27.231  1.00 62.44           O
ATOM   2199  HA  ALA A 154     -12.966   1.010 -26.237  1.00 62.44           H
ATOM   2200  CB  ALA A 154     -11.571  -0.607 -26.443  1.00 62.44           C
ATOM   2201 1HB  ALA A 154     -12.201  -1.294 -25.877  1.00 62.44           H
ATOM   2202 2HB  ALA A 154     -11.069  -1.150 -27.244  1.00 62.44           H
ATOM   2203 3HB  ALA A 154     -10.825  -0.168 -25.779  1.00 62.44           H
ATOM   2204  HN  ALA A 154     -13.311  -1.058 -28.110  1.00 62.44           H
ATOM   2205  N   HIS A 155     -11.562   1.336 -29.129  1.00 64.05           N
ATOM   2206  CA  HIS A 155     -10.677   2.124 -29.971  1.00 64.05           C
ATOM   2207  C   HIS A 155     -11.268   3.522 -30.169  1.00 64.05           C
ATOM   2208  O   HIS A 155     -10.573   4.523 -30.000  1.00 64.05           O
ATOM   2209  HA  HIS A 155      -9.732   2.211 -29.435  1.00 64.05           H
ATOM   2210  CB  HIS A 155     -10.401   1.404 -31.292  1.00 64.05           C
ATOM   2211 1HB  HIS A 155     -10.164   0.361 -31.083  1.00 64.05           H
ATOM   2212 2HB  HIS A 155     -11.309   1.411 -31.894  1.00 64.05           H
ATOM   2213  CG  HIS A 155      -9.276   2.010 -32.097  1.00 64.05           C
ATOM   2214  ND1 HIS A 155      -9.467   3.053 -32.986  1.00 64.05           N
ATOM   2215  HD1 HIS A 155     -10.339   3.502 -33.183  1.00 64.05           H
ATOM   2216  CD2 HIS A 155      -7.946   1.708 -32.138  1.00 64.05           C
ATOM   2217  HD2 HIS A 155      -7.452   0.929 -31.558  1.00 64.05           H
ATOM   2218  CE1 HIS A 155      -8.299   3.357 -33.532  1.00 64.05           C
ATOM   2219  HE1 HIS A 155      -8.121   4.137 -34.272  1.00 64.05           H
ATOM   2220  NE2 HIS A 155      -7.358   2.522 -33.006  1.00 64.05           N
ATOM   2221  HN  HIS A 155     -12.112   0.657 -29.614  1.00 64.05           H
ATOM   2222  N   THR A 156     -12.544   3.545 -30.524  1.00 65.49           N
ATOM   2223  CA  THR A 156     -13.199   4.792 -30.880  1.00 65.49           C
ATOM   2224  C   THR A 156     -13.339   5.692 -29.650  1.00 65.49           C
ATOM   2225  O   THR A 156     -13.498   6.905 -29.778  1.00 65.49           O
ATOM   2226  HA  THR A 156     -12.566   5.322 -31.592  1.00 65.49           H
ATOM   2227  CB  THR A 156     -14.537   4.452 -31.540  1.00 65.49           C
ATOM   2228  HB  THR A 156     -15.167   5.338 -31.620  1.00 65.49           H
ATOM   2229  OG1 THR A 156     -15.059   3.395 -30.740  1.00 65.49           O
ATOM   2230  HG1 THR A 156     -16.040   3.292 -30.908  1.00 65.49           H
ATOM   2231  CG2 THR A 156     -14.364   3.823 -32.924  1.00 65.49           C
ATOM   2232 1HG2 THR A 156     -13.790   2.901 -32.834  1.00 65.49           H
ATOM   2233 2HG2 THR A 156     -13.835   4.518 -33.576  1.00 65.49           H
ATOM   2234 3HG2 THR A 156     -15.343   3.601 -33.347  1.00 65.49           H
ATOM   2235  HN  THR A 156     -13.127   2.734 -30.570  1.00 65.49           H
ATOM   2236  N   TRP A 157     -13.275   5.062 -28.486  1.00 72.72           N
ATOM   2237  CA  TRP A 157     -13.596   5.748 -27.246  1.00 72.72           C
ATOM   2238  C   TRP A 157     -12.282   6.078 -26.535  1.00 72.72           C
ATOM   2239  O   TRP A 157     -12.276   6.376 -25.341  1.00 72.72           O
ATOM   2240  HA  TRP A 157     -14.123   6.667 -27.500  1.00 72.72           H
ATOM   2241  CB  TRP A 157     -14.547   4.912 -26.387  1.00 72.72           C
ATOM   2242 1HB  TRP A 157     -14.186   3.883 -26.360  1.00 72.72           H
ATOM   2243 2HB  TRP A 157     -14.520   5.286 -25.364  1.00 72.72           H
ATOM   2244  CG  TRP A 157     -15.996   4.916 -26.879  1.00 72.72           C
ATOM   2245  CD1 TRP A 157     -16.438   4.965 -28.142  1.00 72.72           C
ATOM   2246  HD1 TRP A 157     -15.790   5.010 -29.018  1.00 72.72           H
ATOM   2247  CD2 TRP A 157     -17.182   4.868 -26.058  1.00 72.72           C
ATOM   2248  NE1 TRP A 157     -17.817   4.952 -28.197  1.00 72.72           N
ATOM   2249  HE1 TRP A 157     -18.377   4.981 -29.024  1.00 72.72           H
ATOM   2250  CE2 TRP A 157     -18.284   4.891 -26.889  1.00 72.72           C
ATOM   2251  CE3 TRP A 157     -17.319   4.806 -24.660  1.00 72.72           C
ATOM   2252  HE3 TRP A 157     -16.465   4.787 -23.983  1.00 72.72           H
ATOM   2253  CZ2 TRP A 157     -19.601   4.856 -26.416  1.00 72.72           C
ATOM   2254  HZ2 TRP A 157     -20.455   4.875 -27.093  1.00 72.72           H
ATOM   2255  CZ3 TRP A 157     -18.642   4.772 -24.204  1.00 72.72           C
ATOM   2256  HZ3 TRP A 157     -18.806   4.724 -23.127  1.00 72.72           H
ATOM   2257  CH2 TRP A 157     -19.762   4.795 -25.027  1.00 72.72           C
ATOM   2258  HH2 TRP A 157     -20.761   4.765 -24.592  1.00 72.72           H
ATOM   2259  HN  TRP A 157     -13.010   4.103 -28.383  1.00 72.72           H
ATOM   2260  N   ARG A 158     -11.200   6.013 -27.298  1.00 71.14           N
ATOM   2261  CA  ARG A 158      -9.870   6.105 -26.720  1.00 71.14           C
ATOM   2262  C   ARG A 158      -9.682   7.461 -26.036  1.00 71.14           C
ATOM   2263  O   ARG A 158      -9.146   7.533 -24.931  1.00 71.14           O
ATOM   2264  HA  ARG A 158      -9.823   5.291 -25.997  1.00 71.14           H
ATOM   2265  CB  ARG A 158      -8.791   5.928 -27.790  1.00 71.14           C
ATOM   2266 1HB  ARG A 158      -9.009   5.043 -28.388  1.00 71.14           H
ATOM   2267 2HB  ARG A 158      -8.803   6.781 -28.469  1.00 71.14           H
ATOM   2268  CG  ARG A 158      -7.406   5.794 -27.155  1.00 71.14           C
ATOM   2269 1HG  ARG A 158      -7.156   6.710 -26.621  1.00 71.14           H
ATOM   2270 2HG  ARG A 158      -7.416   4.989 -26.420  1.00 71.14           H
ATOM   2271  CD  ARG A 158      -6.342   5.508 -28.217  1.00 71.14           C
ATOM   2272 1HD  ARG A 158      -6.597   4.602 -28.765  1.00 71.14           H
ATOM   2273 2HD  ARG A 158      -6.312   6.322 -28.942  1.00 71.14           H
ATOM   2274  NE  ARG A 158      -5.016   5.355 -27.576  1.00 71.14           N
ATOM   2275  HE  ARG A 158      -4.945   5.540 -26.596  1.00 71.14           H
ATOM   2276  CZ  ARG A 158      -3.906   4.984 -28.227  1.00 71.14           C
ATOM   2277  NH1 ARG A 158      -3.942   4.723 -29.541  1.00 71.14           N
ATOM   2278 1HH1 ARG A 158      -4.803   4.806 -30.043  1.00 71.14           H
ATOM   2279 2HH1 ARG A 158      -3.109   4.447 -30.020  1.00 71.14           H
ATOM   2280  NH2 ARG A 158      -2.757   4.877 -27.545  1.00 71.14           N
ATOM   2281 1HH2 ARG A 158      -1.920   4.601 -28.016  1.00 71.14           H
ATOM   2282 2HH2 ARG A 158      -2.738   5.073 -26.564  1.00 71.14           H
ATOM   2283  HN  ARG A 158     -11.223   5.900 -28.291  1.00 71.14           H
ATOM   2284  N   GLU A 159     -10.133   8.502 -26.721  1.00 75.86           N
ATOM   2285  CA  GLU A 159      -9.972   9.855 -26.217  1.00 75.86           C
ATOM   2286  C   GLU A 159     -10.820  10.058 -24.960  1.00 75.86           C
ATOM   2287  O   GLU A 159     -10.325  10.549 -23.946  1.00 75.86           O
ATOM   2288  HA  GLU A 159      -8.915   9.949 -25.970  1.00 75.86           H
ATOM   2289  CB  GLU A 159     -10.329  10.885 -27.291  1.00 75.86           C
ATOM   2290 1HB  GLU A 159     -11.284  10.624 -27.748  1.00 75.86           H
ATOM   2291 2HB  GLU A 159     -10.318  11.886 -26.858  1.00 75.86           H
ATOM   2292  CG  GLU A 159      -9.289  10.890 -28.414  1.00 75.86           C
ATOM   2293 1HG  GLU A 159      -8.290  10.984 -27.988  1.00 75.86           H
ATOM   2294 2HG  GLU A 159      -9.321   9.940 -28.947  1.00 75.86           H
ATOM   2295  CD  GLU A 159      -9.543  12.039 -29.391  1.00 75.86           C
ATOM   2296  OE1 GLU A 159      -8.604  12.354 -30.153  1.00 75.86           O
ATOM   2297  OE2 GLU A 159     -10.672  12.576 -29.355  1.00 75.86           O
ATOM   2298  HN  GLU A 159     -10.599   8.431 -27.602  1.00 75.86           H
ATOM   2299  N   LYS A 160     -12.082   9.669 -25.066  1.00 80.76           N
ATOM   2300  CA  LYS A 160     -13.000   9.792 -23.947  1.00 80.76           C
ATOM   2301  C   LYS A 160     -12.423   9.054 -22.737  1.00 80.76           C
ATOM   2302  O   LYS A 160     -12.486   9.553 -21.614  1.00 80.76           O
ATOM   2303  HA  LYS A 160     -13.076  10.851 -23.702  1.00 80.76           H
ATOM   2304  CB  LYS A 160     -14.398   9.317 -24.346  1.00 80.76           C
ATOM   2305 1HB  LYS A 160     -14.340   8.313 -24.767  1.00 80.76           H
ATOM   2306 2HB  LYS A 160     -15.032   9.255 -23.462  1.00 80.76           H
ATOM   2307  CG  LYS A 160     -15.029  10.267 -25.367  1.00 80.76           C
ATOM   2308 1HG  LYS A 160     -14.990  11.289 -24.989  1.00 80.76           H
ATOM   2309 2HG  LYS A 160     -14.454  10.247 -26.292  1.00 80.76           H
ATOM   2310  CD  LYS A 160     -16.481   9.879 -25.653  1.00 80.76           C
ATOM   2311 1HD  LYS A 160     -16.516   8.872 -26.070  1.00 80.76           H
ATOM   2312 2HD  LYS A 160     -17.046   9.858 -24.722  1.00 80.76           H
ATOM   2313  CE  LYS A 160     -17.129  10.864 -26.628  1.00 80.76           C
ATOM   2314 1HE  LYS A 160     -17.068  11.875 -26.227  1.00 80.76           H
ATOM   2315 2HE  LYS A 160     -16.585  10.861 -27.573  1.00 80.76           H
ATOM   2316  NZ  LYS A 160     -18.545  10.503 -26.864  1.00 80.76           N
ATOM   2317 1HZ  LYS A 160     -18.962  11.169 -27.505  1.00 80.76           H
ATOM   2318 2HZ  LYS A 160     -18.595   9.572 -27.264  1.00 80.76           H
ATOM   2319 3HZ  LYS A 160     -19.049  10.520 -25.985  1.00 80.76           H
ATOM   2320  HN  LYS A 160     -12.478   9.277 -25.897  1.00 80.76           H
ATOM   2321  N   ARG A 161     -11.873   7.879 -23.007  1.00 81.59           N
ATOM   2322  CA  ARG A 161     -11.316   7.053 -21.949  1.00 81.59           C
ATOM   2323  C   ARG A 161     -10.184   7.796 -21.237  1.00 81.59           C
ATOM   2324  O   ARG A 161      -9.989   7.632 -20.033  1.00 81.59           O
ATOM   2325  HA  ARG A 161     -12.149   6.867 -21.272  1.00 81.59           H
ATOM   2326  CB  ARG A 161     -10.779   5.733 -22.506  1.00 81.59           C
ATOM   2327 1HB  ARG A 161     -10.185   5.926 -23.400  1.00 81.59           H
ATOM   2328 2HB  ARG A 161     -10.115   5.269 -21.777  1.00 81.59           H
ATOM   2329  CG  ARG A 161     -11.923   4.776 -22.845  1.00 81.59           C
ATOM   2330 1HG  ARG A 161     -12.435   4.477 -21.930  1.00 81.59           H
ATOM   2331 2HG  ARG A 161     -12.657   5.286 -23.468  1.00 81.59           H
ATOM   2332  CD  ARG A 161     -11.402   3.535 -23.573  1.00 81.59           C
ATOM   2333 1HD  ARG A 161     -12.237   2.971 -23.991  1.00 81.59           H
ATOM   2334 2HD  ARG A 161     -10.768   3.832 -24.408  1.00 81.59           H
ATOM   2335  NE  ARG A 161     -10.636   2.683 -22.636  1.00 81.59           N
ATOM   2336  HE  ARG A 161     -10.697   2.888 -21.659  1.00 81.59           H
ATOM   2337  CZ  ARG A 161      -9.867   1.653 -23.015  1.00 81.59           C
ATOM   2338  NH1 ARG A 161      -9.749   1.333 -24.311  1.00 81.59           N
ATOM   2339 1HH1 ARG A 161     -10.237   1.864 -25.003  1.00 81.59           H
ATOM   2340 2HH1 ARG A 161      -9.173   0.563 -24.585  1.00 81.59           H
ATOM   2341  NH2 ARG A 161      -9.217   0.949 -22.078  1.00 81.59           N
ATOM   2342 1HH2 ARG A 161      -8.638   0.178 -22.344  1.00 81.59           H
ATOM   2343 2HH2 ARG A 161      -9.310   1.194 -21.114  1.00 81.59           H
ATOM   2344  HN  ARG A 161     -11.806   7.491 -23.926  1.00 81.59           H
ATOM   2345  N   LEU A 162      -9.466   8.598 -22.010  1.00 83.55           N
ATOM   2346  CA  LEU A 162      -8.302   9.294 -21.490  1.00 83.55           C
ATOM   2347  C   LEU A 162      -8.760  10.461 -20.613  1.00 83.55           C
ATOM   2348  O   LEU A 162      -8.080  10.827 -19.656  1.00 83.55           O
ATOM   2349  HA  LEU A 162      -7.751   8.590 -20.867  1.00 83.55           H
ATOM   2350  CB  LEU A 162      -7.373   9.712 -22.632  1.00 83.55           C
ATOM   2351 1HB  LEU A 162      -7.447   8.967 -23.425  1.00 83.55           H
ATOM   2352 2HB  LEU A 162      -7.736  10.653 -23.044  1.00 83.55           H
ATOM   2353  CG  LEU A 162      -5.897   9.882 -22.268  1.00 83.55           C
ATOM   2354  HG  LEU A 162      -5.725   9.403 -21.303  1.00 83.55           H
ATOM   2355  CD1 LEU A 162      -4.996   9.181 -23.287  1.00 83.55           C
ATOM   2356 1HD1 LEU A 162      -5.230   8.117 -23.307  1.00 83.55           H
ATOM   2357 2HD1 LEU A 162      -5.164   9.610 -24.275  1.00 83.55           H
ATOM   2358 3HD1 LEU A 162      -3.952   9.318 -23.004  1.00 83.55           H
ATOM   2359  CD2 LEU A 162      -5.539  11.361 -22.107  1.00 83.55           C
ATOM   2360 1HD2 LEU A 162      -5.730  11.885 -23.044  1.00 83.55           H
ATOM   2361 2HD2 LEU A 162      -6.147  11.798 -21.316  1.00 83.55           H
ATOM   2362 3HD2 LEU A 162      -4.484  11.454 -21.849  1.00 83.55           H
ATOM   2363  HN  LEU A 162      -9.668   8.774 -22.974  1.00 83.55           H
ATOM   2364  N   LEU A 163      -9.911  11.011 -20.970  1.00 86.02           N
ATOM   2365  CA  LEU A 163     -10.515  12.066 -20.174  1.00 86.02           C
ATOM   2366  C   LEU A 163     -11.005  11.482 -18.848  1.00 86.02           C
ATOM   2367  O   LEU A 163     -10.709  12.019 -17.781  1.00 86.02           O
ATOM   2368  HA  LEU A 163      -9.738  12.801 -19.962  1.00 86.02           H
ATOM   2369  CB  LEU A 163     -11.608  12.781 -20.972  1.00 86.02           C
ATOM   2370 1HB  LEU A 163     -11.180  13.114 -21.917  1.00 86.02           H
ATOM   2371 2HB  LEU A 163     -12.387  12.057 -21.212  1.00 86.02           H
ATOM   2372  CG  LEU A 163     -12.261  13.983 -20.287  1.00 86.02           C
ATOM   2373  HG  LEU A 163     -12.622  13.665 -19.309  1.00 86.02           H
ATOM   2374  CD1 LEU A 163     -11.242  15.100 -20.051  1.00 86.02           C
ATOM   2375 1HD1 LEU A 163     -10.438  14.729 -19.415  1.00 86.02           H
ATOM   2376 2HD1 LEU A 163     -10.829  15.423 -21.006  1.00 86.02           H
ATOM   2377 3HD1 LEU A 163     -11.732  15.942 -19.563  1.00 86.02           H
ATOM   2378  CD2 LEU A 163     -13.474  14.473 -21.079  1.00 86.02           C
ATOM   2379 1HD2 LEU A 163     -13.159  14.769 -22.080  1.00 86.02           H
ATOM   2380 2HD2 LEU A 163     -14.209  13.671 -21.152  1.00 86.02           H
ATOM   2381 3HD2 LEU A 163     -13.919  15.328 -20.571  1.00 86.02           H
ATOM   2382  HN  LEU A 163     -10.428  10.749 -21.785  1.00 86.02           H
ATOM   2383  N   TYR A 164     -11.746  10.389 -18.957  1.00 87.29           N
ATOM   2384  CA  TYR A 164     -12.288   9.731 -17.780  1.00 87.29           C
ATOM   2385  C   TYR A 164     -11.167   9.264 -16.848  1.00 87.29           C
ATOM   2386  O   TYR A 164     -11.307   9.319 -15.628  1.00 87.29           O
ATOM   2387  HA  TYR A 164     -12.914  10.450 -17.252  1.00 87.29           H
ATOM   2388  CB  TYR A 164     -13.050   8.508 -18.294  1.00 87.29           C
ATOM   2389 1HB  TYR A 164     -12.470   8.038 -19.088  1.00 87.29           H
ATOM   2390 2HB  TYR A 164     -13.135   7.780 -17.487  1.00 87.29           H
ATOM   2391  CG  TYR A 164     -14.450   8.825 -18.824  1.00 87.29           C
ATOM   2392  CD1 TYR A 164     -15.395   9.382 -17.987  1.00 87.29           C
ATOM   2393  HD1 TYR A 164     -15.145   9.595 -16.948  1.00 87.29           H
ATOM   2394  CD2 TYR A 164     -14.766   8.555 -20.140  1.00 87.29           C
ATOM   2395  HD2 TYR A 164     -14.019   8.116 -20.802  1.00 87.29           H
ATOM   2396  CE1 TYR A 164     -16.713   9.680 -18.487  1.00 87.29           C
ATOM   2397  HE1 TYR A 164     -17.469  10.119 -17.836  1.00 87.29           H
ATOM   2398  CE2 TYR A 164     -16.083   8.854 -20.640  1.00 87.29           C
ATOM   2399  HE2 TYR A 164     -16.347   8.646 -21.677  1.00 87.29           H
ATOM   2400  CZ  TYR A 164     -16.992   9.402 -19.788  1.00 87.29           C
ATOM   2401  OH  TYR A 164     -18.236   9.684 -20.260  1.00 87.29           O
ATOM   2402  HH  TYR A 164     -18.294   9.451 -21.231  1.00 87.29           H
ATOM   2403  HN  TYR A 164     -11.977   9.955 -19.828  1.00 87.29           H
ATOM   2404  N   SER A 165     -10.081   8.816 -17.460  1.00 88.61           N
ATOM   2405  CA  SER A 165      -8.959   8.289 -16.701  1.00 88.61           C
ATOM   2406  C   SER A 165      -8.359   9.389 -15.823  1.00 88.61           C
ATOM   2407  O   SER A 165      -7.909   9.122 -14.709  1.00 88.61           O
ATOM   2408  HA  SER A 165      -9.376   7.492 -16.086  1.00 88.61           H
ATOM   2409  CB  SER A 165      -7.890   7.710 -17.630  1.00 88.61           C
ATOM   2410 1HB  SER A 165      -7.231   7.055 -17.060  1.00 88.61           H
ATOM   2411 2HB  SER A 165      -8.367   7.095 -18.393  1.00 88.61           H
ATOM   2412  OG  SER A 165      -7.118   8.730 -18.257  1.00 88.61           O
ATOM   2413  HG  SER A 165      -7.712   9.480 -18.547  1.00 88.61           H
ATOM   2414  HN  SER A 165      -9.960   8.809 -18.452  1.00 88.61           H
ATOM   2415  N   LYS A 166      -8.372  10.601 -16.356  1.00 90.82           N
ATOM   2416  CA  LYS A 166      -7.881  11.750 -15.614  1.00 90.82           C
ATOM   2417  C   LYS A 166      -8.783  11.993 -14.403  1.00 90.82           C
ATOM   2418  O   LYS A 166      -8.296  12.147 -13.283  1.00 90.82           O
ATOM   2419  HA  LYS A 166      -6.881  11.505 -15.257  1.00 90.82           H
ATOM   2420  CB  LYS A 166      -7.747  12.965 -16.535  1.00 90.82           C
ATOM   2421 1HB  LYS A 166      -8.655  13.079 -17.127  1.00 90.82           H
ATOM   2422 2HB  LYS A 166      -7.642  13.870 -15.936  1.00 90.82           H
ATOM   2423  CG  LYS A 166      -6.541  12.819 -17.465  1.00 90.82           C
ATOM   2424 1HG  LYS A 166      -5.628  12.743 -16.873  1.00 90.82           H
ATOM   2425 2HG  LYS A 166      -6.627  11.894 -18.036  1.00 90.82           H
ATOM   2426  CD  LYS A 166      -6.438  14.008 -18.421  1.00 90.82           C
ATOM   2427 1HD  LYS A 166      -7.325  14.048 -19.054  1.00 90.82           H
ATOM   2428 2HD  LYS A 166      -6.412  14.937 -17.851  1.00 90.82           H
ATOM   2429  CE  LYS A 166      -5.186  13.903 -19.294  1.00 90.82           C
ATOM   2430 1HE  LYS A 166      -4.304  13.790 -18.663  1.00 90.82           H
ATOM   2431 2HE  LYS A 166      -5.246  13.014 -19.921  1.00 90.82           H
ATOM   2432  NZ  LYS A 166      -5.044  15.107 -20.144  1.00 90.82           N
ATOM   2433 1HZ  LYS A 166      -4.213  15.019 -20.718  1.00 90.82           H
ATOM   2434 2HZ  LYS A 166      -5.859  15.198 -20.740  1.00 90.82           H
ATOM   2435 3HZ  LYS A 166      -4.963  15.929 -19.555  1.00 90.82           H
ATOM   2436  HN  LYS A 166      -8.709  10.804 -17.275  1.00 90.82           H
ATOM   2437  N   MET A 167     -10.081  12.020 -14.667  1.00 92.54           N
ATOM   2438  CA  MET A 167     -11.052  12.296 -13.622  1.00 92.54           C
ATOM   2439  C   MET A 167     -10.992  11.233 -12.524  1.00 92.54           C
ATOM   2440  O   MET A 167     -11.046  11.556 -11.338  1.00 92.54           O
ATOM   2441  HA  MET A 167     -10.774  13.267 -13.213  1.00 92.54           H
ATOM   2442  CB  MET A 167     -12.457  12.327 -14.226  1.00 92.54           C
ATOM   2443 1HB  MET A 167     -12.639  11.407 -14.781  1.00 92.54           H
ATOM   2444 2HB  MET A 167     -13.199  12.371 -13.429  1.00 92.54           H
ATOM   2445  CG  MET A 167     -12.628  13.531 -15.155  1.00 92.54           C
ATOM   2446 1HG  MET A 167     -12.192  14.419 -14.697  1.00 92.54           H
ATOM   2447 2HG  MET A 167     -12.092  13.359 -16.089  1.00 92.54           H
ATOM   2448  SD  MET A 167     -14.360  13.805 -15.488  1.00 92.54           S
ATOM   2449  CE  MET A 167     -14.743  12.309 -16.384  1.00 92.54           C
ATOM   2450 1HE  MET A 167     -14.124  12.253 -17.279  1.00 92.54           H
ATOM   2451 2HE  MET A 167     -14.545  11.445 -15.750  1.00 92.54           H
ATOM   2452 3HE  MET A 167     -15.795  12.316 -16.670  1.00 92.54           H
ATOM   2453  HN  MET A 167     -10.470  11.859 -15.574  1.00 92.54           H
ATOM   2454  N   VAL A 168     -10.881   9.985 -12.957  1.00 92.88           N
ATOM   2455  CA  VAL A 168     -10.836   8.871 -12.026  1.00 92.88           C
ATOM   2456  C   VAL A 168      -9.627   9.033 -11.102  1.00 92.88           C
ATOM   2457  O   VAL A 168      -9.731   8.821  -9.895  1.00 92.88           O
ATOM   2458  HA  VAL A 168     -11.744   8.907 -11.425  1.00 92.88           H
ATOM   2459  CB  VAL A 168     -10.828   7.547 -12.794  1.00 92.88           C
ATOM   2460  HB  VAL A 168     -10.053   7.607 -13.557  1.00 92.88           H
ATOM   2461  CG1 VAL A 168     -10.487   6.378 -11.868  1.00 92.88           C
ATOM   2462 1HG1 VAL A 168      -9.500   6.536 -11.433  1.00 92.88           H
ATOM   2463 2HG1 VAL A 168     -11.229   6.316 -11.072  1.00 92.88           H
ATOM   2464 3HG1 VAL A 168     -10.488   5.450 -12.439  1.00 92.88           H
ATOM   2465  CG2 VAL A 168     -12.166   7.316 -13.499  1.00 92.88           C
ATOM   2466 1HG2 VAL A 168     -12.966   7.286 -12.760  1.00 92.88           H
ATOM   2467 2HG2 VAL A 168     -12.351   8.127 -14.203  1.00 92.88           H
ATOM   2468 3HG2 VAL A 168     -12.133   6.368 -14.037  1.00 92.88           H
ATOM   2469  HN  VAL A 168     -10.823   9.732 -13.923  1.00 92.88           H
ATOM   2470  N   CYS A 169      -8.507   9.406 -11.704  1.00 93.18           N
ATOM   2471  CA  CYS A 169      -7.272   9.565 -10.956  1.00 93.18           C
ATOM   2472  C   CYS A 169      -7.497  10.626  -9.877  1.00 93.18           C
ATOM   2473  O   CYS A 169      -7.135  10.426  -8.719  1.00 93.18           O
ATOM   2474  HA  CYS A 169      -7.051   8.597 -10.507  1.00 93.18           H
ATOM   2475  CB  CYS A 169      -6.099   9.922 -11.871  1.00 93.18           C
ATOM   2476 1HB  CYS A 169      -6.358  10.779 -12.492  1.00 93.18           H
ATOM   2477 2HB  CYS A 169      -5.235  10.211 -11.272  1.00 93.18           H
ATOM   2478  SG  CYS A 169      -5.673   8.491 -12.929  1.00 93.18           S
ATOM   2479  HG  CYS A 169      -6.537   8.774 -13.900  1.00 93.18           H
ATOM   2480  HN  CYS A 169      -8.436   9.598 -12.683  1.00 93.18           H
ATOM   2481  N   PHE A 170      -8.095  11.733 -10.295  1.00 95.01           N
ATOM   2482  CA  PHE A 170      -8.341  12.839  -9.387  1.00 95.01           C
ATOM   2483  C   PHE A 170      -9.231  12.404  -8.221  1.00 95.01           C
ATOM   2484  O   PHE A 170      -8.936  12.704  -7.065  1.00 95.01           O
ATOM   2485  HA  PHE A 170      -7.374  13.164  -9.003  1.00 95.01           H
ATOM   2486  CB  PHE A 170      -9.065  13.923 -10.188  1.00 95.01           C
ATOM   2487 1HB  PHE A 170      -8.469  14.171 -11.066  1.00 95.01           H
ATOM   2488 2HB  PHE A 170     -10.012  13.522 -10.549  1.00 95.01           H
ATOM   2489  CG  PHE A 170      -9.340  15.204  -9.397  1.00 95.01           C
ATOM   2490  CD1 PHE A 170     -10.570  15.421  -8.860  1.00 95.01           C
ATOM   2491  HD1 PHE A 170     -11.361  14.683  -8.993  1.00 95.01           H
ATOM   2492  CD2 PHE A 170      -8.353  16.125  -9.231  1.00 95.01           C
ATOM   2493  HD2 PHE A 170      -7.367  15.950  -9.661  1.00 95.01           H
ATOM   2494  CE1 PHE A 170     -10.824  16.609  -8.126  1.00 95.01           C
ATOM   2495  HE1 PHE A 170     -11.811  16.784  -7.696  1.00 95.01           H
ATOM   2496  CE2 PHE A 170      -8.607  17.313  -8.496  1.00 95.01           C
ATOM   2497  HE2 PHE A 170      -7.816  18.051  -8.363  1.00 95.01           H
ATOM   2498  CZ  PHE A 170      -9.838  17.530  -7.959  1.00 95.01           C
ATOM   2499  HZ  PHE A 170     -10.033  18.443  -7.396  1.00 95.01           H
ATOM   2500  HN  PHE A 170      -8.407  11.879 -11.234  1.00 95.01           H
ATOM   2501  N   THR A 171     -10.301  11.703  -8.564  1.00 95.25           N
ATOM   2502  CA  THR A 171     -11.252  11.250  -7.563  1.00 95.25           C
ATOM   2503  C   THR A 171     -10.559  10.346  -6.541  1.00 95.25           C
ATOM   2504  O   THR A 171     -10.866  10.400  -5.351  1.00 95.25           O
ATOM   2505  HA  THR A 171     -11.622  12.120  -7.022  1.00 95.25           H
ATOM   2506  CB  THR A 171     -12.413  10.567  -8.289  1.00 95.25           C
ATOM   2507  HB  THR A 171     -12.086   9.643  -8.764  1.00 95.25           H
ATOM   2508  OG1 THR A 171     -12.909  11.571  -9.171  1.00 95.25           O
ATOM   2509  HG1 THR A 171     -12.483  11.475 -10.071  1.00 95.25           H
ATOM   2510  CG2 THR A 171     -13.592  10.273  -7.360  1.00 95.25           C
ATOM   2511 1HG2 THR A 171     -13.963  11.206  -6.936  1.00 95.25           H
ATOM   2512 2HG2 THR A 171     -13.265   9.614  -6.555  1.00 95.25           H
ATOM   2513 3HG2 THR A 171     -14.389   9.789  -7.925  1.00 95.25           H
ATOM   2514  HN  THR A 171     -10.523  11.446  -9.505  1.00 95.25           H
ATOM   2515  N   ILE A 172      -9.638   9.536  -7.043  1.00 94.45           N
ATOM   2516  CA  ILE A 172      -8.931   8.591  -6.196  1.00 94.45           C
ATOM   2517  C   ILE A 172      -8.106   9.359  -5.161  1.00 94.45           C
ATOM   2518  O   ILE A 172      -8.118   9.022  -3.978  1.00 94.45           O
ATOM   2519  HA  ILE A 172      -9.680   8.000  -5.670  1.00 94.45           H
ATOM   2520  CB  ILE A 172      -8.104   7.624  -7.046  1.00 94.45           C
ATOM   2521  HB  ILE A 172      -7.589   8.199  -7.815  1.00 94.45           H
ATOM   2522  CG1 ILE A 172      -9.006   6.617  -7.763  1.00 94.45           C
ATOM   2523 1HG1 ILE A 172      -9.453   5.941  -7.035  1.00 94.45           H
ATOM   2524 2HG1 ILE A 172      -9.825   7.143  -8.255  1.00 94.45           H
ATOM   2525  CG2 ILE A 172      -7.031   6.933  -6.203  1.00 94.45           C
ATOM   2526 1HG2 ILE A 172      -6.363   7.683  -5.779  1.00 94.45           H
ATOM   2527 2HG2 ILE A 172      -7.506   6.372  -5.398  1.00 94.45           H
ATOM   2528 3HG2 ILE A 172      -6.458   6.251  -6.832  1.00 94.45           H
ATOM   2529  CD1 ILE A 172      -8.215   5.813  -8.797  1.00 94.45           C
ATOM   2530 1HD1 ILE A 172      -7.790   6.490  -9.537  1.00 94.45           H
ATOM   2531 2HD1 ILE A 172      -7.413   5.269  -8.298  1.00 94.45           H
ATOM   2532 3HD1 ILE A 172      -8.880   5.105  -9.292  1.00 94.45           H
ATOM   2533  HN  ILE A 172      -9.374   9.519  -8.007  1.00 94.45           H
ATOM   2534  N   TRP A 173      -7.408  10.377  -5.644  1.00 95.14           N
ATOM   2535  CA  TRP A 173      -6.522  11.149  -4.790  1.00 95.14           C
ATOM   2536  C   TRP A 173      -7.368  11.796  -3.692  1.00 95.14           C
ATOM   2537  O   TRP A 173      -7.000  11.763  -2.519  1.00 95.14           O
ATOM   2538  HA  TRP A 173      -5.801  10.460  -4.348  1.00 95.14           H
ATOM   2539  CB  TRP A 173      -5.722  12.166  -5.607  1.00 95.14           C
ATOM   2540 1HB  TRP A 173      -6.380  12.618  -6.350  1.00 95.14           H
ATOM   2541 2HB  TRP A 173      -5.390  12.967  -4.946  1.00 95.14           H
ATOM   2542  CG  TRP A 173      -4.504  11.574  -6.319  1.00 95.14           C
ATOM   2543  CD1 TRP A 173      -4.315  11.415  -7.636  1.00 95.14           C
ATOM   2544  HD1 TRP A 173      -5.038  11.701  -8.398  1.00 95.14           H
ATOM   2545  CD2 TRP A 173      -3.307  11.065  -5.694  1.00 95.14           C
ATOM   2546  NE1 TRP A 173      -3.088  10.843  -7.904  1.00 95.14           N
ATOM   2547  HE1 TRP A 173      -2.721  10.626  -8.809  1.00 95.14           H
ATOM   2548  CE2 TRP A 173      -2.456  10.623  -6.686  1.00 95.14           C
ATOM   2549  CE3 TRP A 173      -2.955  10.981  -4.335  1.00 95.14           C
ATOM   2550  HE3 TRP A 173      -3.609  11.322  -3.533  1.00 95.14           H
ATOM   2551  CZ2 TRP A 173      -1.198  10.067  -6.426  1.00 95.14           C
ATOM   2552  HZ2 TRP A 173      -0.543   9.725  -7.228  1.00 95.14           H
ATOM   2553  CZ3 TRP A 173      -1.695  10.422  -4.091  1.00 95.14           C
ATOM   2554  HZ3 TRP A 173      -1.372  10.333  -3.054  1.00 95.14           H
ATOM   2555  CH2 TRP A 173      -0.826   9.973  -5.079  1.00 95.14           C
ATOM   2556  HH2 TRP A 173       0.141   9.549  -4.807  1.00 95.14           H
ATOM   2557  HN  TRP A 173      -7.442  10.675  -6.598  1.00 95.14           H
ATOM   2558  N   VAL A 174      -8.486  12.370  -4.112  1.00 95.65           N
ATOM   2559  CA  VAL A 174      -9.359  13.073  -3.188  1.00 95.65           C
ATOM   2560  C   VAL A 174      -9.866  12.093  -2.127  1.00 95.65           C
ATOM   2561  O   VAL A 174      -9.879  12.411  -0.939  1.00 95.65           O
ATOM   2562  HA  VAL A 174      -8.766  13.845  -2.697  1.00 95.65           H
ATOM   2563  CB  VAL A 174     -10.490  13.760  -3.956  1.00 95.65           C
ATOM   2564  HB  VAL A 174     -10.977  13.010  -4.578  1.00 95.65           H
ATOM   2565  CG1 VAL A 174     -11.539  14.327  -2.997  1.00 95.65           C
ATOM   2566 1HG1 VAL A 174     -11.962  13.518  -2.401  1.00 95.65           H
ATOM   2567 2HG1 VAL A 174     -11.070  15.058  -2.337  1.00 95.65           H
ATOM   2568 3HG1 VAL A 174     -12.331  14.810  -3.569  1.00 95.65           H
ATOM   2569  CG2 VAL A 174      -9.942  14.852  -4.877  1.00 95.65           C
ATOM   2570 1HG2 VAL A 174      -9.418  15.600  -4.283  1.00 95.65           H
ATOM   2571 2HG2 VAL A 174      -9.251  14.409  -5.595  1.00 95.65           H
ATOM   2572 3HG2 VAL A 174     -10.767  15.324  -5.411  1.00 95.65           H
ATOM   2573  HN  VAL A 174      -8.797  12.361  -5.062  1.00 95.65           H
ATOM   2574  N   LEU A 175     -10.271  10.922  -2.595  1.00 93.69           N
ATOM   2575  CA  LEU A 175     -10.874   9.933  -1.717  1.00 93.69           C
ATOM   2576  C   LEU A 175      -9.831   9.451  -0.707  1.00 93.69           C
ATOM   2577  O   LEU A 175     -10.126   9.317   0.479  1.00 93.69           O
ATOM   2578  HA  LEU A 175     -11.679  10.427  -1.173  1.00 93.69           H
ATOM   2579  CB  LEU A 175     -11.505   8.805  -2.535  1.00 93.69           C
ATOM   2580 1HB  LEU A 175     -12.186   9.247  -3.262  1.00 93.69           H
ATOM   2581 2HB  LEU A 175     -10.717   8.306  -3.099  1.00 93.69           H
ATOM   2582  CG  LEU A 175     -12.272   7.747  -1.738  1.00 93.69           C
ATOM   2583  HG  LEU A 175     -11.611   7.359  -0.962  1.00 93.69           H
ATOM   2584  CD1 LEU A 175     -13.484   8.361  -1.035  1.00 93.69           C
ATOM   2585 1HD1 LEU A 175     -13.150   9.141  -0.350  1.00 93.69           H
ATOM   2586 2HD1 LEU A 175     -14.154   8.793  -1.778  1.00 93.69           H
ATOM   2587 3HD1 LEU A 175     -14.010   7.587  -0.476  1.00 93.69           H
ATOM   2588  CD2 LEU A 175     -12.663   6.566  -2.630  1.00 93.69           C
ATOM   2589 1HD2 LEU A 175     -13.298   6.919  -3.442  1.00 93.69           H
ATOM   2590 2HD2 LEU A 175     -11.764   6.109  -3.043  1.00 93.69           H
ATOM   2591 3HD2 LEU A 175     -13.206   5.829  -2.038  1.00 93.69           H
ATOM   2592  HN  LEU A 175     -10.193  10.645  -3.553  1.00 93.69           H
ATOM   2593  N   ALA A 176      -8.632   9.203  -1.215  1.00 93.86           N
ATOM   2594  CA  ALA A 176      -7.562   8.676  -0.385  1.00 93.86           C
ATOM   2595  C   ALA A 176      -7.184   9.715   0.673  1.00 93.86           C
ATOM   2596  O   ALA A 176      -6.843   9.361   1.801  1.00 93.86           O
ATOM   2597  HA  ALA A 176      -7.938   7.782   0.113  1.00 93.86           H
ATOM   2598  CB  ALA A 176      -6.376   8.286  -1.269  1.00 93.86           C
ATOM   2599 1HB  ALA A 176      -6.690   7.525  -1.983  1.00 93.86           H
ATOM   2600 2HB  ALA A 176      -6.019   9.164  -1.807  1.00 93.86           H
ATOM   2601 3HB  ALA A 176      -5.573   7.890  -0.646  1.00 93.86           H
ATOM   2602  HN  ALA A 176      -8.388   9.356  -2.173  1.00 93.86           H
ATOM   2603  N   ALA A 177      -7.257  10.975   0.271  1.00 93.99           N
ATOM   2604  CA  ALA A 177      -6.907  12.067   1.164  1.00 93.99           C
ATOM   2605  C   ALA A 177      -7.911  12.120   2.317  1.00 93.99           C
ATOM   2606  O   ALA A 177      -7.530  12.327   3.468  1.00 93.99           O
ATOM   2607  HA  ALA A 177      -5.915  11.860   1.567  1.00 93.99           H
ATOM   2608  CB  ALA A 177      -6.856  13.376   0.374  1.00 93.99           C
ATOM   2609 1HB  ALA A 177      -6.107  13.296  -0.413  1.00 93.99           H
ATOM   2610 2HB  ALA A 177      -7.831  13.570  -0.070  1.00 93.99           H
ATOM   2611 3HB  ALA A 177      -6.592  14.194   1.045  1.00 93.99           H
ATOM   2612  HN  ALA A 177      -7.549  11.255  -0.643  1.00 93.99           H
ATOM   2613  N   ALA A 178      -9.175  11.929   1.968  1.00 94.22           N
ATOM   2614  CA  ALA A 178     -10.241  11.992   2.953  1.00 94.22           C
ATOM   2615  C   ALA A 178     -10.103  10.817   3.923  1.00 94.22           C
ATOM   2616  O   ALA A 178     -10.365  10.959   5.117  1.00 94.22           O
ATOM   2617  HA  ALA A 178     -10.127  12.924   3.506  1.00 94.22           H
ATOM   2618  CB  ALA A 178     -11.595  12.003   2.240  1.00 94.22           C
ATOM   2619 1HB  ALA A 178     -11.654  12.872   1.586  1.00 94.22           H
ATOM   2620 2HB  ALA A 178     -11.701  11.094   1.648  1.00 94.22           H
ATOM   2621 3HB  ALA A 178     -12.394  12.050   2.980  1.00 94.22           H
ATOM   2622  HN  ALA A 178      -9.474  11.735   1.033  1.00 94.22           H
ATOM   2623  N   LEU A 179      -9.691   9.683   3.375  1.00 92.54           N
ATOM   2624  CA  LEU A 179      -9.652   8.451   4.144  1.00 92.54           C
ATOM   2625  C   LEU A 179      -8.477   8.503   5.123  1.00 92.54           C
ATOM   2626  O   LEU A 179      -8.436   7.743   6.089  1.00 92.54           O
ATOM   2627  HA  LEU A 179     -10.577   8.394   4.718  1.00 92.54           H
ATOM   2628  CB  LEU A 179      -9.622   7.238   3.212  1.00 92.54           C
ATOM   2629 1HB  LEU A 179      -8.846   7.399   2.463  1.00 92.54           H
ATOM   2630 2HB  LEU A 179      -9.328   6.365   3.793  1.00 92.54           H
ATOM   2631  CG  LEU A 179     -10.931   6.917   2.488  1.00 92.54           C
ATOM   2632  HG  LEU A 179     -11.289   7.828   2.009  1.00 92.54           H
ATOM   2633  CD1 LEU A 179     -10.707   5.883   1.382  1.00 92.54           C
ATOM   2634 1HD1 LEU A 179      -9.994   6.276   0.657  1.00 92.54           H
ATOM   2635 2HD1 LEU A 179     -10.314   4.965   1.818  1.00 92.54           H
ATOM   2636 3HD1 LEU A 179     -11.653   5.673   0.884  1.00 92.54           H
ATOM   2637  CD2 LEU A 179     -12.010   6.472   3.477  1.00 92.54           C
ATOM   2638 1HD2 LEU A 179     -11.674   5.579   4.005  1.00 92.54           H
ATOM   2639 2HD2 LEU A 179     -12.195   7.271   4.196  1.00 92.54           H
ATOM   2640 3HD2 LEU A 179     -12.930   6.250   2.936  1.00 92.54           H
ATOM   2641  HN  LEU A 179      -9.389   9.599   2.426  1.00 92.54           H
ATOM   2642  N   CYS A 180      -7.551   9.407   4.838  1.00 93.16           N
ATOM   2643  CA  CYS A 180      -6.335   9.507   5.628  1.00 93.16           C
ATOM   2644  C   CYS A 180      -6.530  10.608   6.672  1.00 93.16           C
ATOM   2645  O   CYS A 180      -5.599  10.950   7.400  1.00 93.16           O
ATOM   2646  HA  CYS A 180      -6.194   8.538   6.108  1.00 93.16           H
ATOM   2647  CB  CYS A 180      -5.109   9.764   4.750  1.00 93.16           C
ATOM   2648 1HB  CYS A 180      -4.201   9.512   5.297  1.00 93.16           H
ATOM   2649 2HB  CYS A 180      -5.140   9.120   3.870  1.00 93.16           H
ATOM   2650  SG  CYS A 180      -5.064  11.520   4.237  1.00 93.16           S
ATOM   2651  HG  CYS A 180      -3.887  11.454   3.621  1.00 93.16           H
ATOM   2652  HN  CYS A 180      -7.621  10.061   4.086  1.00 93.16           H
ATOM   2653  N   ILE A 181      -7.746  11.132   6.713  1.00 93.49           N
ATOM   2654  CA  ILE A 181      -8.081  12.171   7.671  1.00 93.49           C
ATOM   2655  C   ILE A 181      -7.793  11.667   9.087  1.00 93.49           C
ATOM   2656  O   ILE A 181      -7.151  12.357   9.877  1.00 93.49           O
ATOM   2657  HA  ILE A 181      -7.432  13.024   7.470  1.00 93.49           H
ATOM   2658  CB  ILE A 181      -9.523  12.643   7.469  1.00 93.49           C
ATOM   2659  HB  ILE A 181     -10.155  11.764   7.343  1.00 93.49           H
ATOM   2660  CG1 ILE A 181      -9.652  13.479   6.194  1.00 93.49           C
ATOM   2661 1HG1 ILE A 181      -9.067  14.393   6.293  1.00 93.49           H
ATOM   2662 2HG1 ILE A 181      -9.241  12.927   5.349  1.00 93.49           H
ATOM   2663  CG2 ILE A 181     -10.033  13.393   8.701  1.00 93.49           C
ATOM   2664 1HG2 ILE A 181     -10.000  12.733   9.568  1.00 93.49           H
ATOM   2665 2HG2 ILE A 181      -9.403  14.263   8.883  1.00 93.49           H
ATOM   2666 3HG2 ILE A 181     -11.060  13.716   8.530  1.00 93.49           H
ATOM   2667  CD1 ILE A 181     -11.115  13.832   5.916  1.00 93.49           C
ATOM   2668 1HD1 ILE A 181     -11.693  12.916   5.793  1.00 93.49           H
ATOM   2669 2HD1 ILE A 181     -11.516  14.405   6.752  1.00 93.49           H
ATOM   2670 3HD1 ILE A 181     -11.178  14.426   5.005  1.00 93.49           H
ATOM   2671  HN  ILE A 181      -8.494  10.858   6.108  1.00 93.49           H
ATOM   2672  N   PRO A 182      -8.259  10.459   9.431  1.00 91.84           N
ATOM   2673  CA  PRO A 182      -8.094   9.947  10.794  1.00 91.84           C
ATOM   2674  C   PRO A 182      -6.647   9.996  11.257  1.00 91.84           C
ATOM   2675  O   PRO A 182      -6.367  10.388  12.389  1.00 91.84           O
ATOM   2676  HA  PRO A 182      -8.640  10.574  11.498  1.00 91.84           H
ATOM   2677  CB  PRO A 182      -8.614   8.511  10.707  1.00 91.84           C
ATOM   2678 1HB  PRO A 182      -7.812   7.806  10.486  1.00 91.84           H
ATOM   2679 2HB  PRO A 182      -9.069   8.191  11.644  1.00 91.84           H
ATOM   2680  CG  PRO A 182      -9.636   8.573   9.578  1.00 91.84           C
ATOM   2681 1HG  PRO A 182      -9.836   7.587   9.158  1.00 91.84           H
ATOM   2682 2HG  PRO A 182     -10.595   8.961   9.921  1.00 91.84           H
ATOM   2683  CD  PRO A 182      -8.973   9.498   8.571  1.00 91.84           C
ATOM   2684 1HD  PRO A 182      -8.286   8.960   7.917  1.00 91.84           H
ATOM   2685 2HD  PRO A 182      -9.704   9.986   7.927  1.00 91.84           H
ATOM   2686  N   GLU A 183      -5.758   9.592  10.362  1.00 92.03           N
ATOM   2687  CA  GLU A 183      -4.342   9.542  10.683  1.00 92.03           C
ATOM   2688  C   GLU A 183      -3.822  10.943  11.008  1.00 92.03           C
ATOM   2689  O   GLU A 183      -2.984  11.108  11.894  1.00 92.03           O
ATOM   2690  HA  GLU A 183      -4.268   8.905  11.565  1.00 92.03           H
ATOM   2691  CB  GLU A 183      -3.543   8.911   9.541  1.00 92.03           C
ATOM   2692 1HB  GLU A 183      -3.951   9.237   8.584  1.00 92.03           H
ATOM   2693 2HB  GLU A 183      -2.485   9.144   9.660  1.00 92.03           H
ATOM   2694  CG  GLU A 183      -3.654   7.385   9.571  1.00 92.03           C
ATOM   2695 1HG  GLU A 183      -2.905   6.950   8.910  1.00 92.03           H
ATOM   2696 2HG  GLU A 183      -3.443   7.022  10.576  1.00 92.03           H
ATOM   2697  CD  GLU A 183      -5.049   6.929   9.140  1.00 92.03           C
ATOM   2698  OE1 GLU A 183      -5.361   5.744   9.390  1.00 92.03           O
ATOM   2699  OE2 GLU A 183      -5.773   7.774   8.571  1.00 92.03           O
ATOM   2700  HN  GLU A 183      -5.992   9.303   9.433  1.00 92.03           H
ATOM   2701  N   ILE A 184      -4.339  11.917  10.274  1.00 93.59           N
ATOM   2702  CA  ILE A 184      -3.883  13.289  10.422  1.00 93.59           C
ATOM   2703  C   ILE A 184      -4.229  13.787  11.826  1.00 93.59           C
ATOM   2704  O   ILE A 184      -3.447  14.511  12.442  1.00 93.59           O
ATOM   2705  HA  ILE A 184      -2.799  13.286  10.313  1.00 93.59           H
ATOM   2706  CB  ILE A 184      -4.449  14.165   9.302  1.00 93.59           C
ATOM   2707  HB  ILE A 184      -5.533  14.051   9.293  1.00 93.59           H
ATOM   2708  CG1 ILE A 184      -3.935  13.707   7.935  1.00 93.59           C
ATOM   2709 1HG1 ILE A 184      -2.864  13.897   7.863  1.00 93.59           H
ATOM   2710 2HG1 ILE A 184      -4.076  12.631   7.832  1.00 93.59           H
ATOM   2711  CG2 ILE A 184      -4.152  15.643   9.560  1.00 93.59           C
ATOM   2712 1HG2 ILE A 184      -4.606  15.946  10.503  1.00 93.59           H
ATOM   2713 2HG2 ILE A 184      -3.073  15.794   9.611  1.00 93.59           H
ATOM   2714 3HG2 ILE A 184      -4.564  16.244   8.749  1.00 93.59           H
ATOM   2715  CD1 ILE A 184      -4.665  14.434   6.804  1.00 93.59           C
ATOM   2716 1HD1 ILE A 184      -5.732  14.222   6.865  1.00 93.59           H
ATOM   2717 2HD1 ILE A 184      -4.501  15.507   6.897  1.00 93.59           H
ATOM   2718 3HD1 ILE A 184      -4.280  14.089   5.844  1.00 93.59           H
ATOM   2719  HN  ILE A 184      -5.055  11.781   9.589  1.00 93.59           H
ATOM   2720  N   LEU A 185      -5.400  13.381  12.293  1.00 93.23           N
ATOM   2721  CA  LEU A 185      -5.965  13.956  13.502  1.00 93.23           C
ATOM   2722  C   LEU A 185      -5.267  13.353  14.722  1.00 93.23           C
ATOM   2723  O   LEU A 185      -4.824  14.079  15.610  1.00 93.23           O
ATOM   2724  HA  LEU A 185      -5.760  15.026  13.481  1.00 93.23           H
ATOM   2725  CB  LEU A 185      -7.486  13.786  13.516  1.00 93.23           C
ATOM   2726 1HB  LEU A 185      -7.715  12.732  13.361  1.00 93.23           H
ATOM   2727 2HB  LEU A 185      -7.851  14.049  14.509  1.00 93.23           H
ATOM   2728  CG  LEU A 185      -8.262  14.605  12.483  1.00 93.23           C
ATOM   2729  HG  LEU A 185      -7.927  14.308  11.490  1.00 93.23           H
ATOM   2730  CD1 LEU A 185      -9.761  14.309  12.562  1.00 93.23           C
ATOM   2731 1HD1 LEU A 185      -9.932  13.250  12.369  1.00 93.23           H
ATOM   2732 2HD1 LEU A 185     -10.129  14.561  13.557  1.00 93.23           H
ATOM   2733 3HD1 LEU A 185     -10.289  14.904  11.817  1.00 93.23           H
ATOM   2734  CD2 LEU A 185      -7.965  16.099  12.632  1.00 93.23           C
ATOM   2735 1HD2 LEU A 185      -8.254  16.429  13.630  1.00 93.23           H
ATOM   2736 2HD2 LEU A 185      -6.898  16.273  12.487  1.00 93.23           H
ATOM   2737 3HD2 LEU A 185      -8.529  16.658  11.886  1.00 93.23           H
ATOM   2738  HN  LEU A 185      -5.960  12.674  11.860  1.00 93.23           H
ATOM   2739  N   TYR A 186      -5.191  12.030  14.727  1.00 93.13           N
ATOM   2740  CA  TYR A 186      -4.910  11.301  15.952  1.00 93.13           C
ATOM   2741  C   TYR A 186      -3.424  10.951  16.053  1.00 93.13           C
ATOM   2742  O   TYR A 186      -2.971  10.438  17.075  1.00 93.13           O
ATOM   2743  HA  TYR A 186      -5.183  11.938  16.793  1.00 93.13           H
ATOM   2744  CB  TYR A 186      -5.722  10.007  15.869  1.00 93.13           C
ATOM   2745 1HB  TYR A 186      -5.403   9.446  14.990  1.00 93.13           H
ATOM   2746 2HB  TYR A 186      -5.496   9.391  16.739  1.00 93.13           H
ATOM   2747  CG  TYR A 186      -7.235  10.225  15.795  1.00 93.13           C
ATOM   2748  CD1 TYR A 186      -7.852  11.083  16.682  1.00 93.13           C
ATOM   2749  HD1 TYR A 186      -7.262  11.605  17.435  1.00 93.13           H
ATOM   2750  CD2 TYR A 186      -7.982   9.564  14.841  1.00 93.13           C
ATOM   2751  HD2 TYR A 186      -7.494   8.886  14.141  1.00 93.13           H
ATOM   2752  CE1 TYR A 186      -9.276  11.288  16.613  1.00 93.13           C
ATOM   2753  HE1 TYR A 186      -9.776  11.963  17.308  1.00 93.13           H
ATOM   2754  CE2 TYR A 186      -9.405   9.769  14.772  1.00 93.13           C
ATOM   2755  HE2 TYR A 186     -10.007   9.253  14.024  1.00 93.13           H
ATOM   2756  CZ  TYR A 186      -9.982  10.621  15.661  1.00 93.13           C
ATOM   2757  OH  TYR A 186     -11.327  10.816  15.596  1.00 93.13           O
ATOM   2758  HH  TYR A 186     -11.702  10.341  14.800  1.00 93.13           H
ATOM   2759  HN  TYR A 186      -5.318  11.459  13.915  1.00 93.13           H
ATOM   2760  N   SER A 187      -2.706  11.241  14.978  1.00 93.24           N
ATOM   2761  CA  SER A 187      -1.262  11.081  14.976  1.00 93.24           C
ATOM   2762  C   SER A 187      -0.620  12.114  15.905  1.00 93.24           C
ATOM   2763  O   SER A 187      -0.745  13.317  15.681  1.00 93.24           O
ATOM   2764  HA  SER A 187      -1.083  10.071  15.346  1.00 93.24           H
ATOM   2765  CB  SER A 187      -0.695  11.213  13.562  1.00 93.24           C
ATOM   2766 1HB  SER A 187      -1.002  12.169  13.136  1.00 93.24           H
ATOM   2767 2HB  SER A 187       0.395  11.221  13.607  1.00 93.24           H
ATOM   2768  OG  SER A 187      -1.127  10.154  12.712  1.00 93.24           O
ATOM   2769  HG  SER A 187      -1.599  10.528  11.913  1.00 93.24           H
ATOM   2770  HN  SER A 187      -3.095  11.579  14.120  1.00 93.24           H
ATOM   2771  N   GLN A 188       0.053  11.606  16.927  1.00 92.16           N
ATOM   2772  CA  GLN A 188       0.849  12.457  17.795  1.00 92.16           C
ATOM   2773  C   GLN A 188       2.059  11.688  18.328  1.00 92.16           C
ATOM   2774  O   GLN A 188       2.128  10.466  18.201  1.00 92.16           O
ATOM   2775  HA  GLN A 188       1.182  13.282  17.166  1.00 92.16           H
ATOM   2776  CB  GLN A 188       0.003  13.012  18.943  1.00 92.16           C
ATOM   2777 1HB  GLN A 188       0.592  13.724  19.523  1.00 92.16           H
ATOM   2778 2HB  GLN A 188      -0.850  13.558  18.541  1.00 92.16           H
ATOM   2779  CG  GLN A 188      -0.489  11.887  19.856  1.00 92.16           C
ATOM   2780 1HG  GLN A 188      -1.059  11.164  19.273  1.00 92.16           H
ATOM   2781 2HG  GLN A 188       0.365  11.355  20.276  1.00 92.16           H
ATOM   2782  CD  GLN A 188      -1.359  12.439  20.987  1.00 92.16           C
ATOM   2783  OE1 GLN A 188      -1.800  13.576  20.967  1.00 92.16           O
ATOM   2784  NE2 GLN A 188      -1.581  11.572  21.971  1.00 92.16           N
ATOM   2785 1HE2 GLN A 188      -1.189  10.653  21.925  1.00 92.16           H
ATOM   2786 2HE2 GLN A 188      -2.139  11.840  22.756  1.00 92.16           H
ATOM   2787  HN  GLN A 188       0.060  10.635  17.165  1.00 92.16           H
ATOM   2788  N   ILE A 189       2.984  12.435  18.912  1.00 92.03           N
ATOM   2789  CA  ILE A 189       4.146  11.830  19.543  1.00 92.03           C
ATOM   2790  C   ILE A 189       3.797  11.449  20.983  1.00 92.03           C
ATOM   2791  O   ILE A 189       3.281  12.270  21.739  1.00 92.03           O
ATOM   2792  HA  ILE A 189       4.380  10.920  18.992  1.00 92.03           H
ATOM   2793  CB  ILE A 189       5.360  12.754  19.428  1.00 92.03           C
ATOM   2794  HB  ILE A 189       5.103  13.713  19.880  1.00 92.03           H
ATOM   2795  CG1 ILE A 189       5.706  13.024  17.963  1.00 92.03           C
ATOM   2796 1HG1 ILE A 189       6.071  12.109  17.497  1.00 92.03           H
ATOM   2797 2HG1 ILE A 189       4.808  13.321  17.421  1.00 92.03           H
ATOM   2798  CG2 ILE A 189       6.552  12.193  20.205  1.00 92.03           C
ATOM   2799 1HG2 ILE A 189       6.286  12.095  21.258  1.00 92.03           H
ATOM   2800 2HG2 ILE A 189       6.818  11.214  19.805  1.00 92.03           H
ATOM   2801 3HG2 ILE A 189       7.401  12.869  20.107  1.00 92.03           H
ATOM   2802  CD1 ILE A 189       6.766  14.121  17.843  1.00 92.03           C
ATOM   2803 1HD1 ILE A 189       6.388  15.042  18.288  1.00 92.03           H
ATOM   2804 2HD1 ILE A 189       7.671  13.811  18.365  1.00 92.03           H
ATOM   2805 3HD1 ILE A 189       6.994  14.293  16.791  1.00 92.03           H
ATOM   2806  HN  ILE A 189       2.950  13.433  18.959  1.00 92.03           H
ATOM   2807  N   LYS A 190       4.094  10.202  21.320  1.00 88.76           N
ATOM   2808  CA  LYS A 190       3.933   9.737  22.687  1.00 88.76           C
ATOM   2809  C   LYS A 190       5.311   9.459  23.292  1.00 88.76           C
ATOM   2810  O   LYS A 190       6.112   8.729  22.711  1.00 88.76           O
ATOM   2811  HA  LYS A 190       3.464  10.542  23.252  1.00 88.76           H
ATOM   2812  CB  LYS A 190       2.986   8.537  22.737  1.00 88.76           C
ATOM   2813 1HB  LYS A 190       2.137   8.711  22.076  1.00 88.76           H
ATOM   2814 2HB  LYS A 190       3.500   7.649  22.368  1.00 88.76           H
ATOM   2815  CG  LYS A 190       2.488   8.290  24.162  1.00 88.76           C
ATOM   2816 1HG  LYS A 190       3.339   8.157  24.830  1.00 88.76           H
ATOM   2817 2HG  LYS A 190       1.939   9.163  24.515  1.00 88.76           H
ATOM   2818  CD  LYS A 190       1.588   7.055  24.222  1.00 88.76           C
ATOM   2819 1HD  LYS A 190       0.714   7.206  23.588  1.00 88.76           H
ATOM   2820 2HD  LYS A 190       2.122   6.191  23.827  1.00 88.76           H
ATOM   2821  CE  LYS A 190       1.141   6.771  25.658  1.00 88.76           C
ATOM   2822 1HE  LYS A 190       2.009   6.735  26.315  1.00 88.76           H
ATOM   2823 2HE  LYS A 190       0.505   7.582  26.014  1.00 88.76           H
ATOM   2824  NZ  LYS A 190       0.404   5.489  25.728  1.00 88.76           N
ATOM   2825 1HZ  LYS A 190       0.311   5.206  26.697  1.00 88.76           H
ATOM   2826 2HZ  LYS A 190      -0.516   5.606  25.319  1.00 88.76           H
ATOM   2827 3HZ  LYS A 190       0.914   4.778  25.215  1.00 88.76           H
ATOM   2828  HN  LYS A 190       4.438   9.517  20.678  1.00 88.76           H
ATOM   2829  N   GLU A 191       5.544  10.057  24.451  1.00 86.62           N
ATOM   2830  CA  GLU A 191       6.764   9.795  25.196  1.00 86.62           C
ATOM   2831  C   GLU A 191       6.519   8.717  26.254  1.00 86.62           C
ATOM   2832  O   GLU A 191       5.602   8.836  27.065  1.00 86.62           O
ATOM   2833  HA  GLU A 191       7.481   9.434  24.459  1.00 86.62           H
ATOM   2834  CB  GLU A 191       7.303  11.077  25.834  1.00 86.62           C
ATOM   2835 1HB  GLU A 191       6.495  11.601  26.344  1.00 86.62           H
ATOM   2836 2HB  GLU A 191       8.141  10.837  26.488  1.00 86.62           H
ATOM   2837  CG  GLU A 191       7.846  12.033  24.770  1.00 86.62           C
ATOM   2838 1HG  GLU A 191       8.586  11.518  24.157  1.00 86.62           H
ATOM   2839 2HG  GLU A 191       7.038  12.339  24.105  1.00 86.62           H
ATOM   2840  CD  GLU A 191       8.478  13.268  25.414  1.00 86.62           C
ATOM   2841  OE1 GLU A 191       8.974  14.119  24.644  1.00 86.62           O
ATOM   2842  OE2 GLU A 191       8.452  13.334  26.662  1.00 86.62           O
ATOM   2843  HN  GLU A 191       4.919  10.708  24.880  1.00 86.62           H
ATOM   2844  N   GLU A 192       7.354   7.690  26.211  1.00 78.09           N
ATOM   2845  CA  GLU A 192       7.266   6.612  27.181  1.00 78.09           C
ATOM   2846  C   GLU A 192       8.663   6.217  27.664  1.00 78.09           C
ATOM   2847  O   GLU A 192       9.511   5.821  26.866  1.00 78.09           O
ATOM   2848  HA  GLU A 192       6.688   7.017  28.012  1.00 78.09           H
ATOM   2849  CB  GLU A 192       6.527   5.407  26.596  1.00 78.09           C
ATOM   2850 1HB  GLU A 192       5.511   5.695  26.326  1.00 78.09           H
ATOM   2851 2HB  GLU A 192       7.095   4.997  25.761  1.00 78.09           H
ATOM   2852  CG  GLU A 192       6.407   4.283  27.628  1.00 78.09           C
ATOM   2853 1HG  GLU A 192       7.360   3.762  27.716  1.00 78.09           H
ATOM   2854 2HG  GLU A 192       6.183   4.707  28.607  1.00 78.09           H
ATOM   2855  CD  GLU A 192       5.311   3.291  27.233  1.00 78.09           C
ATOM   2856  OE1 GLU A 192       4.556   2.887  28.143  1.00 78.09           O
ATOM   2857  OE2 GLU A 192       5.254   2.958  26.029  1.00 78.09           O
ATOM   2858  HN  GLU A 192       8.080   7.587  25.530  1.00 78.09           H
ATOM   2859  N   SER A 193       8.859   6.337  28.969  1.00 73.59           N
ATOM   2860  CA  SER A 193      10.064   5.821  29.596  1.00 73.59           C
ATOM   2861  C   SER A 193      11.301   6.409  28.913  1.00 73.59           C
ATOM   2862  O   SER A 193      12.329   5.742  28.803  1.00 73.59           O
ATOM   2863  HA  SER A 193      10.010   6.145  30.635  1.00 73.59           H
ATOM   2864  CB  SER A 193      10.102   4.293  29.540  1.00 73.59           C
ATOM   2865 1HB  SER A 193      10.229   3.971  28.506  1.00 73.59           H
ATOM   2866 2HB  SER A 193      10.968   3.931  30.095  1.00 73.59           H
ATOM   2867  OG  SER A 193       8.918   3.709  30.076  1.00 73.59           O
ATOM   2868  HG  SER A 193       8.926   2.720  29.927  1.00 73.59           H
ATOM   2869  HN  SER A 193       8.213   6.777  29.593  1.00 73.59           H
ATOM   2870  N   GLY A 194      11.161   7.651  28.474  1.00 75.33           N
ATOM   2871  CA  GLY A 194      12.275   8.360  27.867  1.00 75.33           C
ATOM   2872  C   GLY A 194      12.402   8.014  26.382  1.00 75.33           C
ATOM   2873  O   GLY A 194      13.355   8.428  25.724  1.00 75.33           O
ATOM   2874 1HA  GLY A 194      12.134   9.434  27.983  1.00 75.33           H
ATOM   2875 2HA  GLY A 194      13.200   8.102  28.384  1.00 75.33           H
ATOM   2876  HN  GLY A 194      10.308   8.170  28.526  1.00 75.33           H
ATOM   2877  N   ILE A 195      11.427   7.259  25.898  1.00 83.00           N
ATOM   2878  CA  ILE A 195      11.375   6.918  24.486  1.00 83.00           C
ATOM   2879  C   ILE A 195      10.213   7.665  23.828  1.00 83.00           C
ATOM   2880  O   ILE A 195       9.067   7.539  24.256  1.00 83.00           O
ATOM   2881  HA  ILE A 195      12.306   7.260  24.033  1.00 83.00           H
ATOM   2882  CB  ILE A 195      11.313   5.400  24.303  1.00 83.00           C
ATOM   2883  HB  ILE A 195      10.424   5.031  24.815  1.00 83.00           H
ATOM   2884  CG1 ILE A 195      12.522   4.720  24.949  1.00 83.00           C
ATOM   2885 1HG1 ILE A 195      13.428   4.992  24.409  1.00 83.00           H
ATOM   2886 2HG1 ILE A 195      12.641   5.078  25.972  1.00 83.00           H
ATOM   2887  CG2 ILE A 195      11.170   5.032  22.825  1.00 83.00           C
ATOM   2888 1HG2 ILE A 195      10.254   5.469  22.429  1.00 83.00           H
ATOM   2889 2HG2 ILE A 195      12.026   5.416  22.270  1.00 83.00           H
ATOM   2890 3HG2 ILE A 195      11.128   3.947  22.724  1.00 83.00           H
ATOM   2891  CD1 ILE A 195      12.358   3.199  24.951  1.00 83.00           C
ATOM   2892 1HD1 ILE A 195      11.464   2.930  25.513  1.00 83.00           H
ATOM   2893 2HD1 ILE A 195      12.264   2.842  23.925  1.00 83.00           H
ATOM   2894 3HD1 ILE A 195      13.231   2.740  25.416  1.00 83.00           H
ATOM   2895  HN  ILE A 195      10.683   6.883  26.451  1.00 83.00           H
ATOM   2896  N   ALA A 196      10.550   8.427  22.797  1.00 89.69           N
ATOM   2897  CA  ALA A 196       9.536   9.087  21.993  1.00 89.69           C
ATOM   2898  C   ALA A 196       9.062   8.134  20.894  1.00 89.69           C
ATOM   2899  O   ALA A 196       9.875   7.574  20.160  1.00 89.69           O
ATOM   2900  HA  ALA A 196       8.695   9.322  22.645  1.00 89.69           H
ATOM   2901  CB  ALA A 196      10.102  10.392  21.428  1.00 89.69           C
ATOM   2902 1HB  ALA A 196      10.396  11.045  22.249  1.00 89.69           H
ATOM   2903 2HB  ALA A 196      10.971  10.173  20.809  1.00 89.69           H
ATOM   2904 3HB  ALA A 196       9.341  10.887  20.825  1.00 89.69           H
ATOM   2905  HN  ALA A 196      11.493   8.595  22.510  1.00 89.69           H
ATOM   2906  N   ILE A 197       7.749   7.978  20.815  1.00 89.18           N
ATOM   2907  CA  ILE A 197       7.157   7.101  19.819  1.00 89.18           C
ATOM   2908  C   ILE A 197       6.115   7.880  19.014  1.00 89.18           C
ATOM   2909  O   ILE A 197       5.238   8.524  19.587  1.00 89.18           O
ATOM   2910  HA  ILE A 197       7.954   6.790  19.143  1.00 89.18           H
ATOM   2911  CB  ILE A 197       6.605   5.836  20.480  1.00 89.18           C
ATOM   2912  HB  ILE A 197       5.863   6.134  21.221  1.00 89.18           H
ATOM   2913  CG1 ILE A 197       7.707   5.080  21.224  1.00 89.18           C
ATOM   2914 1HG1 ILE A 197       8.454   4.727  20.514  1.00 89.18           H
ATOM   2915 2HG1 ILE A 197       8.216   5.756  21.912  1.00 89.18           H
ATOM   2916  CG2 ILE A 197       5.892   4.950  19.457  1.00 89.18           C
ATOM   2917 1HG2 ILE A 197       5.064   5.502  19.012  1.00 89.18           H
ATOM   2918 2HG2 ILE A 197       6.595   4.658  18.677  1.00 89.18           H
ATOM   2919 3HG2 ILE A 197       5.509   4.058  19.953  1.00 89.18           H
ATOM   2920  CD1 ILE A 197       7.131   3.893  21.999  1.00 89.18           C
ATOM   2921 1HD1 ILE A 197       6.402   4.253  22.726  1.00 89.18           H
ATOM   2922 2HD1 ILE A 197       6.644   3.208  21.305  1.00 89.18           H
ATOM   2923 3HD1 ILE A 197       7.936   3.374  22.519  1.00 89.18           H
ATOM   2924  HN  ILE A 197       7.094   8.439  21.415  1.00 89.18           H
ATOM   2925  N   CYS A 198       6.246   7.795  17.698  1.00 91.34           N
ATOM   2926  CA  CYS A 198       5.219   8.309  16.809  1.00 91.34           C
ATOM   2927  C   CYS A 198       4.090   7.279  16.732  1.00 91.34           C
ATOM   2928  O   CYS A 198       4.272   6.194  16.183  1.00 91.34           O
ATOM   2929  HA  CYS A 198       4.863   9.241  17.248  1.00 91.34           H
ATOM   2930  CB  CYS A 198       5.782   8.643  15.426  1.00 91.34           C
ATOM   2931 1HB  CYS A 198       6.450   9.501  15.494  1.00 91.34           H
ATOM   2932 2HB  CYS A 198       6.374   7.806  15.055  1.00 91.34           H
ATOM   2933  SG  CYS A 198       4.416   9.006  14.265  1.00 91.34           S
ATOM   2934  HN  CYS A 198       7.035   7.384  17.240  1.00 91.34           H
ATOM   2935  N   THR A 199       2.949   7.656  17.291  1.00 91.12           N
ATOM   2936  CA  THR A 199       1.808   6.757  17.342  1.00 91.12           C
ATOM   2937  C   THR A 199       0.513   7.524  17.070  1.00 91.12           C
ATOM   2938  O   THR A 199       0.504   8.754  17.070  1.00 91.12           O
ATOM   2939  HA  THR A 199       1.916   6.020  16.546  1.00 91.12           H
ATOM   2940  CB  THR A 199       1.823   6.051  18.699  1.00 91.12           C
ATOM   2941  HB  THR A 199       2.827   5.705  18.947  1.00 91.12           H
ATOM   2942  OG1 THR A 199       0.836   5.031  18.570  1.00 91.12           O
ATOM   2943  HG1 THR A 199       0.895   4.398  19.342  1.00 91.12           H
ATOM   2944  CG2 THR A 199       1.296   6.939  19.827  1.00 91.12           C
ATOM   2945 1HG2 THR A 199       0.268   7.230  19.611  1.00 91.12           H
ATOM   2946 2HG2 THR A 199       1.917   7.832  19.907  1.00 91.12           H
ATOM   2947 3HG2 THR A 199       1.328   6.389  20.768  1.00 91.12           H
ATOM   2948  HN  THR A 199       2.798   8.554  17.703  1.00 91.12           H
ATOM   2949  N   MET A 200      -0.550   6.766  16.845  1.00 92.18           N
ATOM   2950  CA  MET A 200      -1.892   7.319  16.916  1.00 92.18           C
ATOM   2951  C   MET A 200      -2.456   7.210  18.335  1.00 92.18           C
ATOM   2952  O   MET A 200      -2.342   6.165  18.973  1.00 92.18           O
ATOM   2953  HA  MET A 200      -1.793   8.368  16.637  1.00 92.18           H
ATOM   2954  CB  MET A 200      -2.806   6.568  15.945  1.00 92.18           C
ATOM   2955 1HB  MET A 200      -2.752   5.498  16.143  1.00 92.18           H
ATOM   2956 2HB  MET A 200      -3.841   6.871  16.106  1.00 92.18           H
ATOM   2957  CG  MET A 200      -2.408   6.845  14.494  1.00 92.18           C
ATOM   2958 1HG  MET A 200      -2.357   7.920  14.320  1.00 92.18           H
ATOM   2959 2HG  MET A 200      -1.414   6.443  14.297  1.00 92.18           H
ATOM   2960  SD  MET A 200      -3.594   6.105  13.384  1.00 92.18           S
ATOM   2961  CE  MET A 200      -3.456   4.396  13.877  1.00 92.18           C
ATOM   2962 1HE  MET A 200      -2.433   4.054  13.723  1.00 92.18           H
ATOM   2963 2HE  MET A 200      -3.716   4.300  14.932  1.00 92.18           H
ATOM   2964 3HE  MET A 200      -4.136   3.789  13.279  1.00 92.18           H
ATOM   2965  HN  MET A 200      -0.506   5.793  16.618  1.00 92.18           H
ATOM   2966  N   VAL A 201      -3.052   8.304  18.786  1.00 93.00           N
ATOM   2967  CA  VAL A 201      -3.727   8.311  20.072  1.00 93.00           C
ATOM   2968  C   VAL A 201      -5.204   8.657  19.866  1.00 93.00           C
ATOM   2969  O   VAL A 201      -5.527   9.696  19.293  1.00 93.00           O
ATOM   2970  HA  VAL A 201      -3.657   7.306  20.487  1.00 93.00           H
ATOM   2971  CB  VAL A 201      -3.017   9.270  21.031  1.00 93.00           C
ATOM   2972  HB  VAL A 201      -3.064  10.270  20.600  1.00 93.00           H
ATOM   2973  CG1 VAL A 201      -3.722   9.309  22.388  1.00 93.00           C
ATOM   2974 1HG1 VAL A 201      -4.750   9.647  22.254  1.00 93.00           H
ATOM   2975 2HG1 VAL A 201      -3.721   8.312  22.827  1.00 93.00           H
ATOM   2976 3HG1 VAL A 201      -3.197   9.998  23.050  1.00 93.00           H
ATOM   2977  CG2 VAL A 201      -1.543   8.894  21.189  1.00 93.00           C
ATOM   2978 1HG2 VAL A 201      -1.466   7.882  21.586  1.00 93.00           H
ATOM   2979 2HG2 VAL A 201      -1.049   8.941  20.218  1.00 93.00           H
ATOM   2980 3HG2 VAL A 201      -1.062   9.591  21.875  1.00 93.00           H
ATOM   2981  HN  VAL A 201      -3.078   9.172  18.290  1.00 93.00           H
ATOM   2982  N   TYR A 202      -6.059   7.766  20.345  1.00 92.11           N
ATOM   2983  CA  TYR A 202      -7.494   7.962  20.216  1.00 92.11           C
ATOM   2984  C   TYR A 202      -8.067   8.647  21.458  1.00 92.11           C
ATOM   2985  O   TYR A 202      -7.671   8.337  22.581  1.00 92.11           O
ATOM   2986  HA  TYR A 202      -7.670   8.595  19.347  1.00 92.11           H
ATOM   2987  CB  TYR A 202      -8.101   6.563  20.094  1.00 92.11           C
ATOM   2988 1HB  TYR A 202      -7.806   5.973  20.962  1.00 92.11           H
ATOM   2989 2HB  TYR A 202      -9.187   6.646  20.119  1.00 92.11           H
ATOM   2990  CG  TYR A 202      -7.690   5.814  18.825  1.00 92.11           C
ATOM   2991  CD1 TYR A 202      -8.369   6.035  17.643  1.00 92.11           C
ATOM   2992  HD1 TYR A 202      -9.197   6.743  17.615  1.00 92.11           H
ATOM   2993  CD2 TYR A 202      -6.641   4.919  18.861  1.00 92.11           C
ATOM   2994  HD2 TYR A 202      -6.105   4.744  19.793  1.00 92.11           H
ATOM   2995  CE1 TYR A 202      -7.982   5.331  16.448  1.00 92.11           C
ATOM   2996  HE1 TYR A 202      -8.509   5.496  15.509  1.00 92.11           H
ATOM   2997  CE2 TYR A 202      -6.254   4.215  17.665  1.00 92.11           C
ATOM   2998  HE2 TYR A 202      -5.427   3.504  17.680  1.00 92.11           H
ATOM   2999  CZ  TYR A 202      -6.944   4.456  16.518  1.00 92.11           C
ATOM   3000  OH  TYR A 202      -6.578   3.791  15.390  1.00 92.11           O
ATOM   3001  HH  TYR A 202      -6.007   3.005  15.626  1.00 92.11           H
ATOM   3002  HN  TYR A 202      -5.788   6.925  20.812  1.00 92.11           H
ATOM   3003  N   PRO A 203      -9.006   9.587  21.281  1.00 84.71           N
ATOM   3004  CA  PRO A 203      -9.518  10.363  22.413  1.00 84.71           C
ATOM   3005  C   PRO A 203     -10.347   9.517  23.365  1.00 84.71           C
ATOM   3006  O   PRO A 203     -11.006   8.568  22.944  1.00 84.71           O
ATOM   3007  HA  PRO A 203      -8.692  10.742  23.015  1.00 84.71           H
ATOM   3008  CB  PRO A 203     -10.357  11.458  21.750  1.00 84.71           C
ATOM   3009 1HB  PRO A 203     -11.208  11.742  22.369  1.00 84.71           H
ATOM   3010 2HB  PRO A 203      -9.773  12.363  21.579  1.00 84.71           H
ATOM   3011  CG  PRO A 203     -10.799  10.835  20.457  1.00 84.71           C
ATOM   3012 1HG  PRO A 203     -11.699  10.236  20.596  1.00 84.71           H
ATOM   3013 2HG  PRO A 203     -11.034  11.595  19.713  1.00 84.71           H
ATOM   3014  CD  PRO A 203      -9.645   9.983  20.014  1.00 84.71           C
ATOM   3015 1HD  PRO A 203      -9.982   9.116  19.446  1.00 84.71           H
ATOM   3016 2HD  PRO A 203      -8.959  10.538  19.374  1.00 84.71           H
ATOM   3017  N   SER A 204     -10.291   9.886  24.636  1.00 74.05           N
ATOM   3018  CA  SER A 204     -10.731   8.994  25.695  1.00 74.05           C
ATOM   3019  C   SER A 204     -12.136   8.471  25.389  1.00 74.05           C
ATOM   3020  O   SER A 204     -12.443   7.312  25.662  1.00 74.05           O
ATOM   3021  HA  SER A 204     -10.011   8.176  25.700  1.00 74.05           H
ATOM   3022  CB  SER A 204     -10.711   9.699  27.053  1.00 74.05           C
ATOM   3023 1HB  SER A 204     -11.173   9.055  27.802  1.00 74.05           H
ATOM   3024 2HB  SER A 204      -9.678   9.858  27.364  1.00 74.05           H
ATOM   3025  OG  SER A 204     -11.393  10.949  27.016  1.00 74.05           O
ATOM   3026  HG  SER A 204     -12.378  10.804  27.110  1.00 74.05           H
ATOM   3027  HN  SER A 204      -9.954  10.775  24.946  1.00 74.05           H
ATOM   3028  N   ASP A 205     -12.951   9.351  24.826  1.00 75.47           N
ATOM   3029  CA  ASP A 205     -14.353   9.040  24.609  1.00 75.47           C
ATOM   3030  C   ASP A 205     -14.474   8.008  23.487  1.00 75.47           C
ATOM   3031  O   ASP A 205     -14.141   8.293  22.338  1.00 75.47           O
ATOM   3032  HA  ASP A 205     -14.714   8.661  25.565  1.00 75.47           H
ATOM   3033  CB  ASP A 205     -15.135  10.287  24.191  1.00 75.47           C
ATOM   3034 1HB  ASP A 205     -14.654  10.752  23.331  1.00 75.47           H
ATOM   3035 2HB  ASP A 205     -16.140  10.002  23.878  1.00 75.47           H
ATOM   3036  CG  ASP A 205     -15.219  11.293  25.341  1.00 75.47           C
ATOM   3037  OD1 ASP A 205     -15.065  10.846  26.498  1.00 75.47           O
ATOM   3038  OD2 ASP A 205     -15.436  12.486  25.037  1.00 75.47           O
ATOM   3039  HN  ASP A 205     -12.667  10.261  24.522  1.00 75.47           H
ATOM   3040  N   GLU A 206     -14.953   6.829  23.859  1.00 84.93           N
ATOM   3041  CA  GLU A 206     -15.176   5.772  22.888  1.00 84.93           C
ATOM   3042  C   GLU A 206     -13.899   5.507  22.088  1.00 84.93           C
ATOM   3043  O   GLU A 206     -13.960   5.050  20.947  1.00 84.93           O
ATOM   3044  HA  GLU A 206     -15.435   4.890  23.474  1.00 84.93           H
ATOM   3045  CB  GLU A 206     -16.343   6.117  21.960  1.00 84.93           C
ATOM   3046 1HB  GLU A 206     -16.104   7.013  21.387  1.00 84.93           H
ATOM   3047 2HB  GLU A 206     -16.582   5.257  21.335  1.00 84.93           H
ATOM   3048  CG  GLU A 206     -17.607   6.431  22.762  1.00 84.93           C
ATOM   3049 1HG  GLU A 206     -17.563   5.928  23.728  1.00 84.93           H
ATOM   3050 2HG  GLU A 206     -17.659   7.501  22.962  1.00 84.93           H
ATOM   3051  CD  GLU A 206     -18.861   5.987  22.006  1.00 84.93           C
ATOM   3052  OE1 GLU A 206     -19.786   5.490  22.684  1.00 84.93           O
ATOM   3053  OE2 GLU A 206     -18.865   6.154  20.767  1.00 84.93           O
ATOM   3054  HN  GLU A 206     -15.186   6.593  24.802  1.00 84.93           H
ATOM   3055  N   SER A 207     -12.772   5.806  22.717  1.00 90.17           N
ATOM   3056  CA  SER A 207     -11.481   5.573  22.092  1.00 90.17           C
ATOM   3057  C   SER A 207     -11.463   4.195  21.427  1.00 90.17           C
ATOM   3058  O   SER A 207     -11.006   4.055  20.294  1.00 90.17           O
ATOM   3059  HA  SER A 207     -11.376   6.360  21.345  1.00 90.17           H
ATOM   3060  CB  SER A 207     -10.347   5.685  23.113  1.00 90.17           C
ATOM   3061 1HB  SER A 207      -9.447   5.223  22.706  1.00 90.17           H
ATOM   3062 2HB  SER A 207     -10.115   6.736  23.284  1.00 90.17           H
ATOM   3063  OG  SER A 207     -10.680   5.064  24.352  1.00 90.17           O
ATOM   3064  HG  SER A 207     -10.975   5.755  25.012  1.00 90.17           H
ATOM   3065  HN  SER A 207     -12.732   6.200  23.636  1.00 90.17           H
ATOM   3066  N   THR A 208     -11.966   3.213  22.160  1.00 90.67           N
ATOM   3067  CA  THR A 208     -11.897   1.833  21.711  1.00 90.67           C
ATOM   3068  C   THR A 208     -12.724   1.645  20.437  1.00 90.67           C
ATOM   3069  O   THR A 208     -12.286   0.977  19.502  1.00 90.67           O
ATOM   3070  HA  THR A 208     -10.862   1.605  21.457  1.00 90.67           H
ATOM   3071  CB  THR A 208     -12.349   0.936  22.865  1.00 90.67           C
ATOM   3072  HB  THR A 208     -12.305  -0.115  22.582  1.00 90.67           H
ATOM   3073  OG1 THR A 208     -13.643   1.429  23.202  1.00 90.67           O
ATOM   3074  HG1 THR A 208     -14.137   0.750  23.746  1.00 90.67           H
ATOM   3075  CG2 THR A 208     -11.525   1.157  24.135  1.00 90.67           C
ATOM   3076 1HG2 THR A 208     -11.623   2.194  24.457  1.00 90.67           H
ATOM   3077 2HG2 THR A 208     -10.476   0.938  23.931  1.00 90.67           H
ATOM   3078 3HG2 THR A 208     -11.886   0.496  24.923  1.00 90.67           H
ATOM   3079  HN  THR A 208     -12.412   3.347  23.045  1.00 90.67           H
ATOM   3080  N   LYS A 209     -13.904   2.247  20.441  1.00 91.75           N
ATOM   3081  CA  LYS A 209     -14.795   2.156  19.298  1.00 91.75           C
ATOM   3082  C   LYS A 209     -14.108   2.759  18.071  1.00 91.75           C
ATOM   3083  O   LYS A 209     -14.173   2.197  16.979  1.00 91.75           O
ATOM   3084  HA  LYS A 209     -14.974   1.097  19.107  1.00 91.75           H
ATOM   3085  CB  LYS A 209     -16.149   2.792  19.621  1.00 91.75           C
ATOM   3086 1HB  LYS A 209     -15.999   3.806  19.993  1.00 91.75           H
ATOM   3087 2HB  LYS A 209     -16.743   2.873  18.710  1.00 91.75           H
ATOM   3088  CG  LYS A 209     -16.908   1.968  20.661  1.00 91.75           C
ATOM   3089 1HG  LYS A 209     -16.997   0.937  20.319  1.00 91.75           H
ATOM   3090 2HG  LYS A 209     -16.346   1.946  21.595  1.00 91.75           H
ATOM   3091  CD  LYS A 209     -18.301   2.550  20.912  1.00 91.75           C
ATOM   3092 1HD  LYS A 209     -18.217   3.607  21.165  1.00 91.75           H
ATOM   3093 2HD  LYS A 209     -18.895   2.486  20.000  1.00 91.75           H
ATOM   3094  CE  LYS A 209     -19.011   1.804  22.043  1.00 91.75           C
ATOM   3095 1HE  LYS A 209     -19.204   0.774  21.743  1.00 91.75           H
ATOM   3096 2HE  LYS A 209     -18.367   1.765  22.922  1.00 91.75           H
ATOM   3097  NZ  LYS A 209     -20.286   2.474  22.385  1.00 91.75           N
ATOM   3098 1HZ  LYS A 209     -20.802   1.902  23.045  1.00 91.75           H
ATOM   3099 2HZ  LYS A 209     -20.092   3.378  22.802  1.00 91.75           H
ATOM   3100 3HZ  LYS A 209     -20.837   2.601  21.544  1.00 91.75           H
ATOM   3101  HN  LYS A 209     -14.252   2.789  21.206  1.00 91.75           H
ATOM   3102  N   LEU A 210     -13.467   3.897  18.292  1.00 92.36           N
ATOM   3103  CA  LEU A 210     -12.855   4.636  17.201  1.00 92.36           C
ATOM   3104  C   LEU A 210     -11.740   3.791  16.581  1.00 92.36           C
ATOM   3105  O   LEU A 210     -11.658   3.665  15.360  1.00 92.36           O
ATOM   3106  HA  LEU A 210     -13.624   4.800  16.446  1.00 92.36           H
ATOM   3107  CB  LEU A 210     -12.390   6.012  17.680  1.00 92.36           C
ATOM   3108 1HB  LEU A 210     -13.222   6.500  18.187  1.00 92.36           H
ATOM   3109 2HB  LEU A 210     -11.604   5.870  18.422  1.00 92.36           H
ATOM   3110  CG  LEU A 210     -11.865   6.958  16.597  1.00 92.36           C
ATOM   3111  HG  LEU A 210     -11.069   6.447  16.055  1.00 92.36           H
ATOM   3112  CD1 LEU A 210     -12.961   7.291  15.583  1.00 92.36           C
ATOM   3113 1HD1 LEU A 210     -13.308   6.374  15.108  1.00 92.36           H
ATOM   3114 2HD1 LEU A 210     -13.794   7.774  16.094  1.00 92.36           H
ATOM   3115 3HD1 LEU A 210     -12.561   7.965  14.825  1.00 92.36           H
ATOM   3116  CD2 LEU A 210     -11.255   8.216  17.217  1.00 92.36           C
ATOM   3117 1HD2 LEU A 210     -12.013   8.739  17.799  1.00 92.36           H
ATOM   3118 2HD2 LEU A 210     -10.426   7.936  17.867  1.00 92.36           H
ATOM   3119 3HD2 LEU A 210     -10.890   8.871  16.425  1.00 92.36           H
ATOM   3120  HN  LEU A 210     -13.362   4.314  19.196  1.00 92.36           H
ATOM   3121  N   LYS A 211     -10.910   3.234  17.450  1.00 93.03           N
ATOM   3122  CA  LYS A 211      -9.814   2.391  17.004  1.00 93.03           C
ATOM   3123  C   LYS A 211     -10.371   1.238  16.167  1.00 93.03           C
ATOM   3124  O   LYS A 211      -9.889   0.977  15.066  1.00 93.03           O
ATOM   3125  HA  LYS A 211      -9.171   3.000  16.369  1.00 93.03           H
ATOM   3126  CB  LYS A 211      -8.970   1.934  18.196  1.00 93.03           C
ATOM   3127 1HB  LYS A 211      -8.557   2.803  18.709  1.00 93.03           H
ATOM   3128 2HB  LYS A 211      -9.602   1.412  18.914  1.00 93.03           H
ATOM   3129  CG  LYS A 211      -7.835   1.014  17.743  1.00 93.03           C
ATOM   3130 1HG  LYS A 211      -8.249   0.079  17.364  1.00 93.03           H
ATOM   3131 2HG  LYS A 211      -7.292   1.478  16.920  1.00 93.03           H
ATOM   3132  CD  LYS A 211      -6.873   0.721  18.897  1.00 93.03           C
ATOM   3133 1HD  LYS A 211      -6.497   1.658  19.307  1.00 93.03           H
ATOM   3134 2HD  LYS A 211      -7.406   0.213  19.700  1.00 93.03           H
ATOM   3135  CE  LYS A 211      -5.701  -0.143  18.427  1.00 93.03           C
ATOM   3136 1HE  LYS A 211      -6.059  -1.140  18.167  1.00 93.03           H
ATOM   3137 2HE  LYS A 211      -5.264   0.285  17.525  1.00 93.03           H
ATOM   3138  NZ  LYS A 211      -4.672  -0.240  19.486  1.00 93.03           N
ATOM   3139 1HZ  LYS A 211      -3.815  -0.612  19.092  1.00 93.03           H
ATOM   3140 2HZ  LYS A 211      -4.495   0.681  19.871  1.00 93.03           H
ATOM   3141 3HZ  LYS A 211      -5.001  -0.856  20.222  1.00 93.03           H
ATOM   3142  HN  LYS A 211     -10.977   3.351  18.441  1.00 93.03           H
ATOM   3143  N   SER A 212     -11.379   0.580  16.721  1.00 92.94           N
ATOM   3144  CA  SER A 212     -11.951  -0.590  16.078  1.00 92.94           C
ATOM   3145  C   SER A 212     -12.484  -0.219  14.693  1.00 92.94           C
ATOM   3146  O   SER A 212     -12.281  -0.954  13.728  1.00 92.94           O
ATOM   3147  HA  SER A 212     -11.131  -1.304  15.994  1.00 92.94           H
ATOM   3148  CB  SER A 212     -13.068  -1.196  16.931  1.00 92.94           C
ATOM   3149 1HB  SER A 212     -12.685  -1.415  17.927  1.00 92.94           H
ATOM   3150 2HB  SER A 212     -13.869  -0.467  17.050  1.00 92.94           H
ATOM   3151  OG  SER A 212     -13.594  -2.388  16.353  1.00 92.94           O
ATOM   3152  HG  SER A 212     -12.860  -3.052  16.211  1.00 92.94           H
ATOM   3153  HN  SER A 212     -11.802   0.834  17.591  1.00 92.94           H
ATOM   3154  N   ALA A 213     -13.155   0.923  14.638  1.00 92.32           N
ATOM   3155  CA  ALA A 213     -13.753   1.380  13.396  1.00 92.32           C
ATOM   3156  C   ALA A 213     -12.648   1.659  12.375  1.00 92.32           C
ATOM   3157  O   ALA A 213     -12.745   1.243  11.222  1.00 92.32           O
ATOM   3158  HA  ALA A 213     -14.390   0.580  13.020  1.00 92.32           H
ATOM   3159  CB  ALA A 213     -14.619   2.612  13.669  1.00 92.32           C
ATOM   3160 1HB  ALA A 213     -15.406   2.353  14.378  1.00 92.32           H
ATOM   3161 2HB  ALA A 213     -14.000   3.405  14.088  1.00 92.32           H
ATOM   3162 3HB  ALA A 213     -15.067   2.955  12.737  1.00 92.32           H
ATOM   3163  HN  ALA A 213     -13.292   1.528  15.422  1.00 92.32           H
ATOM   3164  N   VAL A 214     -11.624   2.362  12.836  1.00 91.80           N
ATOM   3165  CA  VAL A 214     -10.535   2.760  11.961  1.00 91.80           C
ATOM   3166  C   VAL A 214      -9.844   1.510  11.413  1.00 91.80           C
ATOM   3167  O   VAL A 214      -9.485   1.460  10.237  1.00 91.80           O
ATOM   3168  HA  VAL A 214     -10.968   3.315  11.129  1.00 91.80           H
ATOM   3169  CB  VAL A 214      -9.579   3.694  12.706  1.00 91.80           C
ATOM   3170  HB  VAL A 214      -9.322   3.222  13.655  1.00 91.80           H
ATOM   3171  CG1 VAL A 214      -8.284   3.897  11.917  1.00 91.80           C
ATOM   3172 1HG1 VAL A 214      -7.792   2.936  11.772  1.00 91.80           H
ATOM   3173 2HG1 VAL A 214      -8.516   4.337  10.946  1.00 91.80           H
ATOM   3174 3HG1 VAL A 214      -7.623   4.565  12.469  1.00 91.80           H
ATOM   3175  CG2 VAL A 214     -10.250   5.034  13.015  1.00 91.80           C
ATOM   3176 1HG2 VAL A 214     -10.550   5.513  12.082  1.00 91.80           H
ATOM   3177 2HG2 VAL A 214     -11.130   4.865  13.636  1.00 91.80           H
ATOM   3178 3HG2 VAL A 214      -9.549   5.678  13.545  1.00 91.80           H
ATOM   3179  HN  VAL A 214     -11.532   2.657  13.787  1.00 91.80           H
ATOM   3180  N   LEU A 215      -9.678   0.532  12.290  1.00 92.40           N
ATOM   3181  CA  LEU A 215      -9.007  -0.702  11.917  1.00 92.40           C
ATOM   3182  C   LEU A 215      -9.860  -1.451  10.891  1.00 92.40           C
ATOM   3183  O   LEU A 215      -9.344  -1.940   9.888  1.00 92.40           O
ATOM   3184  HA  LEU A 215      -8.062  -0.431  11.448  1.00 92.40           H
ATOM   3185  CB  LEU A 215      -8.675  -1.529  13.162  1.00 92.40           C
ATOM   3186 1HB  LEU A 215      -9.538  -1.509  13.828  1.00 92.40           H
ATOM   3187 2HB  LEU A 215      -8.532  -2.565  12.857  1.00 92.40           H
ATOM   3188  CG  LEU A 215      -7.444  -1.083  13.953  1.00 92.40           C
ATOM   3189  HG  LEU A 215      -7.521  -0.011  14.130  1.00 92.40           H
ATOM   3190  CD1 LEU A 215      -7.397  -1.764  15.323  1.00 92.40           C
ATOM   3191 1HD1 LEU A 215      -8.291  -1.503  15.889  1.00 92.40           H
ATOM   3192 2HD1 LEU A 215      -7.355  -2.846  15.189  1.00 92.40           H
ATOM   3193 3HD1 LEU A 215      -6.512  -1.430  15.864  1.00 92.40           H
ATOM   3194  CD2 LEU A 215      -6.162  -1.319  13.152  1.00 92.40           C
ATOM   3195 1HD2 LEU A 215      -6.066  -2.380  12.924  1.00 92.40           H
ATOM   3196 2HD2 LEU A 215      -6.205  -0.750  12.223  1.00 92.40           H
ATOM   3197 3HD2 LEU A 215      -5.303  -0.993  13.738  1.00 92.40           H
ATOM   3198  HN  LEU A 215      -9.993   0.572  13.239  1.00 92.40           H
ATOM   3199  N   THR A 216     -11.152  -1.519  11.179  1.00 92.94           N
ATOM   3200  CA  THR A 216     -12.075  -2.233  10.313  1.00 92.94           C
ATOM   3201  C   THR A 216     -12.064  -1.629   8.908  1.00 92.94           C
ATOM   3202  O   THR A 216     -12.070  -2.356   7.916  1.00 92.94           O
ATOM   3203  HA  THR A 216     -11.732  -3.263  10.221  1.00 92.94           H
ATOM   3204  CB  THR A 216     -13.455  -2.210  10.973  1.00 92.94           C
ATOM   3205  HB  THR A 216     -13.833  -1.191  11.050  1.00 92.94           H
ATOM   3206  OG1 THR A 216     -13.259  -2.888  12.211  1.00 92.94           O
ATOM   3207  HG1 THR A 216     -13.163  -2.225  12.953  1.00 92.94           H
ATOM   3208  CG2 THR A 216     -14.474  -3.077  10.230  1.00 92.94           C
ATOM   3209 1HG2 THR A 216     -14.127  -4.110  10.213  1.00 92.94           H
ATOM   3210 2HG2 THR A 216     -14.584  -2.713   9.209  1.00 92.94           H
ATOM   3211 3HG2 THR A 216     -15.436  -3.025  10.740  1.00 92.94           H
ATOM   3212  HN  THR A 216     -11.568  -1.097  11.985  1.00 92.94           H
ATOM   3213  N   LEU A 217     -12.047  -0.304   8.867  1.00 89.49           N
ATOM   3214  CA  LEU A 217     -12.045   0.406   7.600  1.00 89.49           C
ATOM   3215  C   LEU A 217     -10.800   0.013   6.802  1.00 89.49           C
ATOM   3216  O   LEU A 217     -10.871  -0.180   5.589  1.00 89.49           O
ATOM   3217  HA  LEU A 217     -12.926   0.085   7.044  1.00 89.49           H
ATOM   3218  CB  LEU A 217     -12.178   1.913   7.830  1.00 89.49           C
ATOM   3219 1HB  LEU A 217     -13.070   2.091   8.430  1.00 89.49           H
ATOM   3220 2HB  LEU A 217     -11.325   2.247   8.419  1.00 89.49           H
ATOM   3221  CG  LEU A 217     -12.264   2.778   6.571  1.00 89.49           C
ATOM   3222  HG  LEU A 217     -11.421   2.529   5.927  1.00 89.49           H
ATOM   3223  CD1 LEU A 217     -13.540   2.475   5.783  1.00 89.49           C
ATOM   3224 1HD1 LEU A 217     -13.543   1.426   5.487  1.00 89.49           H
ATOM   3225 2HD1 LEU A 217     -14.410   2.679   6.407  1.00 89.49           H
ATOM   3226 3HD1 LEU A 217     -13.575   3.104   4.893  1.00 89.49           H
ATOM   3227  CD2 LEU A 217     -12.143   4.263   6.917  1.00 89.49           C
ATOM   3228 1HD2 LEU A 217     -12.952   4.546   7.591  1.00 89.49           H
ATOM   3229 2HD2 LEU A 217     -11.185   4.447   7.403  1.00 89.49           H
ATOM   3230 3HD2 LEU A 217     -12.207   4.856   6.005  1.00 89.49           H
ATOM   3231  HN  LEU A 217     -12.034   0.280   9.679  1.00 89.49           H
ATOM   3232  N   LYS A 218      -9.688  -0.093   7.515  1.00 88.63           N
ATOM   3233  CA  LYS A 218      -8.424  -0.430   6.884  1.00 88.63           C
ATOM   3234  C   LYS A 218      -8.516  -1.835   6.285  1.00 88.63           C
ATOM   3235  O   LYS A 218      -8.042  -2.074   5.176  1.00 88.63           O
ATOM   3236  HA  LYS A 218      -8.263   0.281   6.073  1.00 88.63           H
ATOM   3237  CB  LYS A 218      -7.269  -0.258   7.872  1.00 88.63           C
ATOM   3238 1HB  LYS A 218      -7.536  -0.702   8.831  1.00 88.63           H
ATOM   3239 2HB  LYS A 218      -6.391  -0.791   7.508  1.00 88.63           H
ATOM   3240  CG  LYS A 218      -6.929   1.221   8.066  1.00 88.63           C
ATOM   3241 1HG  LYS A 218      -6.417   1.600   7.182  1.00 88.63           H
ATOM   3242 2HG  LYS A 218      -7.848   1.798   8.173  1.00 88.63           H
ATOM   3243  CD  LYS A 218      -6.047   1.424   9.300  1.00 88.63           C
ATOM   3244 1HD  LYS A 218      -6.551   1.027  10.181  1.00 88.63           H
ATOM   3245 2HD  LYS A 218      -5.119   0.864   9.184  1.00 88.63           H
ATOM   3246  CE  LYS A 218      -5.731   2.907   9.510  1.00 88.63           C
ATOM   3247 1HE  LYS A 218      -5.181   3.293   8.652  1.00 88.63           H
ATOM   3248 2HE  LYS A 218      -6.659   3.476   9.576  1.00 88.63           H
ATOM   3249  NZ  LYS A 218      -4.937   3.097  10.744  1.00 88.63           N
ATOM   3250 1HZ  LYS A 218      -4.641   4.065  10.810  1.00 88.63           H
ATOM   3251 2HZ  LYS A 218      -5.503   2.861  11.551  1.00 88.63           H
ATOM   3252 3HZ  LYS A 218      -4.120   2.496  10.716  1.00 88.63           H
ATOM   3253  HN  LYS A 218      -9.643   0.047   8.504  1.00 88.63           H
ATOM   3254  N   VAL A 219      -9.131  -2.729   7.046  1.00 89.42           N
ATOM   3255  CA  VAL A 219      -9.201  -4.126   6.652  1.00 89.42           C
ATOM   3256  C   VAL A 219     -10.095  -4.258   5.417  1.00 89.42           C
ATOM   3257  O   VAL A 219      -9.745  -4.953   4.465  1.00 89.42           O
ATOM   3258  HA  VAL A 219      -8.193  -4.445   6.391  1.00 89.42           H
ATOM   3259  CB  VAL A 219      -9.679  -4.978   7.829  1.00 89.42           C
ATOM   3260  HB  VAL A 219     -10.606  -4.544   8.203  1.00 89.42           H
ATOM   3261  CG1 VAL A 219      -9.977  -6.411   7.383  1.00 89.42           C
ATOM   3262 1HG1 VAL A 219     -10.757  -6.399   6.621  1.00 89.42           H
ATOM   3263 2HG1 VAL A 219      -9.073  -6.859   6.971  1.00 89.42           H
ATOM   3264 3HG1 VAL A 219     -10.315  -6.995   8.239  1.00 89.42           H
ATOM   3265  CG2 VAL A 219      -8.658  -4.960   8.969  1.00 89.42           C
ATOM   3266 1HG2 VAL A 219      -7.708  -5.358   8.612  1.00 89.42           H
ATOM   3267 2HG2 VAL A 219      -8.516  -3.936   9.314  1.00 89.42           H
ATOM   3268 3HG2 VAL A 219      -9.022  -5.574   9.793  1.00 89.42           H
ATOM   3269  HN  VAL A 219      -9.574  -2.512   7.916  1.00 89.42           H
ATOM   3270  N   ILE A 220     -11.232  -3.579   5.473  1.00 89.17           N
ATOM   3271  CA  ILE A 220     -12.221  -3.687   4.414  1.00 89.17           C
ATOM   3272  C   ILE A 220     -11.631  -3.140   3.113  1.00 89.17           C
ATOM   3273  O   ILE A 220     -11.614  -3.831   2.096  1.00 89.17           O
ATOM   3274  HA  ILE A 220     -12.437  -4.747   4.276  1.00 89.17           H
ATOM   3275  CB  ILE A 220     -13.527  -3.009   4.831  1.00 89.17           C
ATOM   3276  HB  ILE A 220     -13.287  -2.029   5.242  1.00 89.17           H
ATOM   3277  CG1 ILE A 220     -14.230  -3.803   5.934  1.00 89.17           C
ATOM   3278 1HG1 ILE A 220     -14.546  -4.771   5.545  1.00 89.17           H
ATOM   3279 2HG1 ILE A 220     -13.531  -3.998   6.747  1.00 89.17           H
ATOM   3280  CG2 ILE A 220     -14.436  -2.781   3.621  1.00 89.17           C
ATOM   3281 1HG2 ILE A 220     -13.926  -2.143   2.899  1.00 89.17           H
ATOM   3282 2HG2 ILE A 220     -14.672  -3.739   3.158  1.00 89.17           H
ATOM   3283 3HG2 ILE A 220     -15.358  -2.297   3.945  1.00 89.17           H
ATOM   3284  CD1 ILE A 220     -15.444  -3.040   6.469  1.00 89.17           C
ATOM   3285 1HD1 ILE A 220     -15.120  -2.084   6.879  1.00 89.17           H
ATOM   3286 2HD1 ILE A 220     -16.151  -2.868   5.658  1.00 89.17           H
ATOM   3287 3HD1 ILE A 220     -15.925  -3.627   7.252  1.00 89.17           H
ATOM   3288  HN  ILE A 220     -11.480  -2.966   6.223  1.00 89.17           H
ATOM   3289  N   LEU A 221     -11.161  -1.903   3.188  1.00 84.74           N
ATOM   3290  CA  LEU A 221     -10.737  -1.190   1.995  1.00 84.74           C
ATOM   3291  C   LEU A 221      -9.361  -1.699   1.564  1.00 84.74           C
ATOM   3292  O   LEU A 221      -9.004  -1.615   0.390  1.00 84.74           O
ATOM   3293  HA  LEU A 221     -11.453  -1.419   1.206  1.00 84.74           H
ATOM   3294  CB  LEU A 221     -10.789   0.322   2.228  1.00 84.74           C
ATOM   3295 1HB  LEU A 221     -10.208   0.552   3.121  1.00 84.74           H
ATOM   3296 2HB  LEU A 221     -10.296   0.815   1.391  1.00 84.74           H
ATOM   3297  CG  LEU A 221     -12.184   0.928   2.391  1.00 84.74           C
ATOM   3298  HG  LEU A 221     -12.645   0.492   3.277  1.00 84.74           H
ATOM   3299  CD1 LEU A 221     -12.103   2.438   2.621  1.00 84.74           C
ATOM   3300 1HD1 LEU A 221     -11.527   2.638   3.525  1.00 84.74           H
ATOM   3301 2HD1 LEU A 221     -11.614   2.910   1.768  1.00 84.74           H
ATOM   3302 3HD1 LEU A 221     -13.108   2.844   2.733  1.00 84.74           H
ATOM   3303  CD2 LEU A 221     -13.077   0.577   1.199  1.00 84.74           C
ATOM   3304 1HD2 LEU A 221     -12.631   0.967   0.284  1.00 84.74           H
ATOM   3305 2HD2 LEU A 221     -13.173  -0.506   1.124  1.00 84.74           H
ATOM   3306 3HD2 LEU A 221     -14.063   1.020   1.340  1.00 84.74           H
ATOM   3307  HN  LEU A 221     -11.068  -1.391   4.042  1.00 84.74           H
ATOM   3308  N   GLY A 222      -8.624  -2.215   2.537  1.00 78.40           N
ATOM   3309  CA  GLY A 222      -7.227  -2.548   2.322  1.00 78.40           C
ATOM   3310  C   GLY A 222      -7.087  -3.902   1.622  1.00 78.40           C
ATOM   3311  O   GLY A 222      -6.143  -4.118   0.864  1.00 78.40           O
ATOM   3312 1HA  GLY A 222      -6.753  -1.773   1.720  1.00 78.40           H
ATOM   3313 2HA  GLY A 222      -6.703  -2.574   3.278  1.00 78.40           H
ATOM   3314  HN  GLY A 222      -8.967  -2.405   3.457  1.00 78.40           H
ATOM   3315  N   PHE A 223      -8.041  -4.778   1.902  1.00 80.30           N
ATOM   3316  CA  PHE A 223      -7.922  -6.168   1.498  1.00 80.30           C
ATOM   3317  C   PHE A 223      -9.170  -6.629   0.741  1.00 80.30           C
ATOM   3318  O   PHE A 223      -9.095  -6.962  -0.440  1.00 80.30           O
ATOM   3319  HA  PHE A 223      -7.054  -6.242   0.843  1.00 80.30           H
ATOM   3320  CB  PHE A 223      -7.783  -6.995   2.778  1.00 80.30           C
ATOM   3321 1HB  PHE A 223      -6.959  -6.595   3.369  1.00 80.30           H
ATOM   3322 2HB  PHE A 223      -8.688  -6.879   3.374  1.00 80.30           H
ATOM   3323  CG  PHE A 223      -7.539  -8.485   2.533  1.00 80.30           C
ATOM   3324  CD1 PHE A 223      -8.483  -9.397   2.888  1.00 80.30           C
ATOM   3325  HD1 PHE A 223      -9.415  -9.065   3.347  1.00 80.30           H
ATOM   3326  CD2 PHE A 223      -6.377  -8.899   1.960  1.00 80.30           C
ATOM   3327  HD2 PHE A 223      -5.619  -8.168   1.675  1.00 80.30           H
ATOM   3328  CE1 PHE A 223      -8.257 -10.780   2.661  1.00 80.30           C
ATOM   3329  HE1 PHE A 223      -9.014 -11.510   2.945  1.00 80.30           H
ATOM   3330  CE2 PHE A 223      -6.150 -10.282   1.732  1.00 80.30           C
ATOM   3331  HE2 PHE A 223      -5.219 -10.613   1.273  1.00 80.30           H
ATOM   3332  CZ  PHE A 223      -7.095 -11.193   2.087  1.00 80.30           C
ATOM   3333  HZ  PHE A 223      -6.921 -12.255   1.913  1.00 80.30           H
ATOM   3334  HN  PHE A 223      -8.882  -4.551   2.393  1.00 80.30           H
ATOM   3335  N   PHE A 224     -10.287  -6.632   1.454  1.00 84.81           N
ATOM   3336  CA  PHE A 224     -11.482  -7.301   0.968  1.00 84.81           C
ATOM   3337  C   PHE A 224     -11.977  -6.664  -0.333  1.00 84.81           C
ATOM   3338  O   PHE A 224     -12.323  -7.368  -1.280  1.00 84.81           O
ATOM   3339  HA  PHE A 224     -11.217  -8.342   0.782  1.00 84.81           H
ATOM   3340  CB  PHE A 224     -12.556  -7.135   2.044  1.00 84.81           C
ATOM   3341 1HB  PHE A 224     -12.481  -6.133   2.467  1.00 84.81           H
ATOM   3342 2HB  PHE A 224     -13.539  -7.211   1.577  1.00 84.81           H
ATOM   3343  CG  PHE A 224     -12.466  -8.159   3.177  1.00 84.81           C
ATOM   3344  CD1 PHE A 224     -12.865  -9.442   2.968  1.00 84.81           C
ATOM   3345  HD1 PHE A 224     -13.250  -9.741   1.993  1.00 84.81           H
ATOM   3346  CD2 PHE A 224     -11.986  -7.786   4.394  1.00 84.81           C
ATOM   3347  HD2 PHE A 224     -11.666  -6.758   4.562  1.00 84.81           H
ATOM   3348  CE1 PHE A 224     -12.781 -10.393   4.019  1.00 84.81           C
ATOM   3349  HE1 PHE A 224     -13.101 -11.421   3.852  1.00 84.81           H
ATOM   3350  CE2 PHE A 224     -11.901  -8.737   5.446  1.00 84.81           C
ATOM   3351  HE2 PHE A 224     -11.517  -8.438   6.421  1.00 84.81           H
ATOM   3352  CZ  PHE A 224     -12.301 -10.020   5.236  1.00 84.81           C
ATOM   3353  HZ  PHE A 224     -12.236 -10.750   6.043  1.00 84.81           H
ATOM   3354  HN  PHE A 224     -10.383  -6.190   2.345  1.00 84.81           H
ATOM   3355  N   LEU A 225     -11.994  -5.339  -0.336  1.00 83.15           N
ATOM   3356  CA  LEU A 225     -12.499  -4.601  -1.480  1.00 83.15           C
ATOM   3357  C   LEU A 225     -11.662  -4.943  -2.714  1.00 83.15           C
ATOM   3358  O   LEU A 225     -12.205  -5.296  -3.760  1.00 83.15           O
ATOM   3359  HA  LEU A 225     -13.523  -4.931  -1.656  1.00 83.15           H
ATOM   3360  CB  LEU A 225     -12.553  -3.103  -1.170  1.00 83.15           C
ATOM   3361 1HB  LEU A 225     -13.188  -2.956  -0.296  1.00 83.15           H
ATOM   3362 2HB  LEU A 225     -11.551  -2.773  -0.896  1.00 83.15           H
ATOM   3363  CG  LEU A 225     -13.066  -2.203  -2.296  1.00 83.15           C
ATOM   3364  HG  LEU A 225     -12.490  -2.420  -3.196  1.00 83.15           H
ATOM   3365  CD1 LEU A 225     -14.532  -2.504  -2.614  1.00 83.15           C
ATOM   3366 1HD1 LEU A 225     -14.630  -3.544  -2.925  1.00 83.15           H
ATOM   3367 2HD1 LEU A 225     -15.139  -2.333  -1.725  1.00 83.15           H
ATOM   3368 3HD1 LEU A 225     -14.871  -1.850  -3.417  1.00 83.15           H
ATOM   3369  CD2 LEU A 225     -12.843  -0.727  -1.962  1.00 83.15           C
ATOM   3370 1HD2 LEU A 225     -13.377  -0.477  -1.044  1.00 83.15           H
ATOM   3371 2HD2 LEU A 225     -11.778  -0.542  -1.825  1.00 83.15           H
ATOM   3372 3HD2 LEU A 225     -13.217  -0.109  -2.778  1.00 83.15           H
ATOM   3373  HN  LEU A 225     -11.670  -4.774   0.423  1.00 83.15           H
ATOM   3374  N   PRO A 226     -10.329  -4.847  -2.616  1.00 77.84           N
ATOM   3375  CA  PRO A 226      -9.466  -5.122  -3.767  1.00 77.84           C
ATOM   3376  C   PRO A 226      -9.470  -6.592  -4.153  1.00 77.84           C
ATOM   3377  O   PRO A 226      -9.444  -6.927  -5.337  1.00 77.84           O
ATOM   3378  HA  PRO A 226      -9.834  -4.596  -4.648  1.00 77.84           H
ATOM   3379  CB  PRO A 226      -8.083  -4.662  -3.302  1.00 77.84           C
ATOM   3380 1HB  PRO A 226      -7.290  -5.267  -3.741  1.00 77.84           H
ATOM   3381 2HB  PRO A 226      -7.888  -3.628  -3.585  1.00 77.84           H
ATOM   3382  CG  PRO A 226      -8.138  -4.824  -1.809  1.00 77.84           C
ATOM   3383 1HG  PRO A 226      -7.892  -5.845  -1.515  1.00 77.84           H
ATOM   3384 2HG  PRO A 226      -7.420  -4.169  -1.315  1.00 77.84           H
ATOM   3385  CD  PRO A 226      -9.545  -4.474  -1.424  1.00 77.84           C
ATOM   3386 1HD  PRO A 226      -9.869  -5.026  -0.542  1.00 77.84           H
ATOM   3387 2HD  PRO A 226      -9.646  -3.414  -1.193  1.00 77.84           H
ATOM   3388  N   PHE A 227      -9.504  -7.439  -3.135  1.00 81.13           N
ATOM   3389  CA  PHE A 227      -9.472  -8.875  -3.353  1.00 81.13           C
ATOM   3390  C   PHE A 227     -10.667  -9.328  -4.196  1.00 81.13           C
ATOM   3391  O   PHE A 227     -10.509 -10.106  -5.135  1.00 81.13           O
ATOM   3392  HA  PHE A 227      -8.548  -9.100  -3.886  1.00 81.13           H
ATOM   3393  CB  PHE A 227      -9.553  -9.539  -1.977  1.00 81.13           C
ATOM   3394 1HB  PHE A 227      -8.694  -9.225  -1.383  1.00 81.13           H
ATOM   3395 2HB  PHE A 227     -10.444  -9.180  -1.463  1.00 81.13           H
ATOM   3396  CG  PHE A 227      -9.590 -11.068  -2.025  1.00 81.13           C
ATOM   3397  CD1 PHE A 227     -10.767 -11.725  -1.847  1.00 81.13           C
ATOM   3398  HD1 PHE A 227     -11.684 -11.163  -1.671  1.00 81.13           H
ATOM   3399  CD2 PHE A 227      -8.446 -11.769  -2.246  1.00 81.13           C
ATOM   3400  HD2 PHE A 227      -7.502 -11.242  -2.389  1.00 81.13           H
ATOM   3401  CE1 PHE A 227     -10.802 -13.144  -1.892  1.00 81.13           C
ATOM   3402  HE1 PHE A 227     -11.745 -13.671  -1.749  1.00 81.13           H
ATOM   3403  CE2 PHE A 227      -8.481 -13.188  -2.291  1.00 81.13           C
ATOM   3404  HE2 PHE A 227      -7.564 -13.750  -2.467  1.00 81.13           H
ATOM   3405  CZ  PHE A 227      -9.658 -13.845  -2.113  1.00 81.13           C
ATOM   3406  HZ  PHE A 227      -9.684 -14.934  -2.147  1.00 81.13           H
ATOM   3407  HN  PHE A 227      -9.553  -7.158  -2.176  1.00 81.13           H
ATOM   3408  N   VAL A 228     -11.835  -8.822  -3.828  1.00 83.80           N
ATOM   3409  CA  VAL A 228     -13.062  -9.201  -4.509  1.00 83.80           C
ATOM   3410  C   VAL A 228     -12.994  -8.742  -5.967  1.00 83.80           C
ATOM   3411  O   VAL A 228     -13.297  -9.511  -6.878  1.00 83.80           O
ATOM   3412  HA  VAL A 228     -13.128 -10.288  -4.486  1.00 83.80           H
ATOM   3413  CB  VAL A 228     -14.271  -8.636  -3.760  1.00 83.80           C
ATOM   3414  HB  VAL A 228     -14.100  -7.572  -3.601  1.00 83.80           H
ATOM   3415  CG1 VAL A 228     -15.548  -8.789  -4.588  1.00 83.80           C
ATOM   3416 1HG1 VAL A 228     -15.437  -8.250  -5.530  1.00 83.80           H
ATOM   3417 2HG1 VAL A 228     -15.725  -9.845  -4.792  1.00 83.80           H
ATOM   3418 3HG1 VAL A 228     -16.392  -8.380  -4.033  1.00 83.80           H
ATOM   3419  CG2 VAL A 228     -14.424  -9.297  -2.389  1.00 83.80           C
ATOM   3420 1HG2 VAL A 228     -14.562 -10.371  -2.516  1.00 83.80           H
ATOM   3421 2HG2 VAL A 228     -13.529  -9.114  -1.795  1.00 83.80           H
ATOM   3422 3HG2 VAL A 228     -15.291  -8.878  -1.878  1.00 83.80           H
ATOM   3423  HN  VAL A 228     -11.951  -8.165  -3.083  1.00 83.80           H
ATOM   3424  N   VAL A 229     -12.595  -7.491  -6.142  1.00 78.78           N
ATOM   3425  CA  VAL A 229     -12.637  -6.870  -7.455  1.00 78.78           C
ATOM   3426  C   VAL A 229     -11.627  -7.560  -8.374  1.00 78.78           C
ATOM   3427  O   VAL A 229     -11.909  -7.793  -9.548  1.00 78.78           O
ATOM   3428  HA  VAL A 229     -13.638  -7.020  -7.858  1.00 78.78           H
ATOM   3429  CB  VAL A 229     -12.397  -5.364  -7.329  1.00 78.78           C
ATOM   3430  HB  VAL A 229     -11.410  -5.217  -6.891  1.00 78.78           H
ATOM   3431  CG1 VAL A 229     -12.407  -4.690  -8.703  1.00 78.78           C
ATOM   3432 1HG1 VAL A 229     -11.620  -5.118  -9.323  1.00 78.78           H
ATOM   3433 2HG1 VAL A 229     -13.374  -4.852  -9.180  1.00 78.78           H
ATOM   3434 3HG1 VAL A 229     -12.235  -3.620  -8.584  1.00 78.78           H
ATOM   3435  CG2 VAL A 229     -13.426  -4.721  -6.396  1.00 78.78           C
ATOM   3436 1HG2 VAL A 229     -14.428  -4.884  -6.793  1.00 78.78           H
ATOM   3437 2HG2 VAL A 229     -13.350  -5.172  -5.406  1.00 78.78           H
ATOM   3438 3HG2 VAL A 229     -13.233  -3.651  -6.324  1.00 78.78           H
ATOM   3439  HN  VAL A 229     -12.249  -6.906  -5.409  1.00 78.78           H
ATOM   3440  N   MET A 230     -10.471  -7.869  -7.805  1.00 77.40           N
ATOM   3441  CA  MET A 230      -9.445  -8.591  -8.538  1.00 77.40           C
ATOM   3442  C   MET A 230      -9.965  -9.949  -9.014  1.00 77.40           C
ATOM   3443  O   MET A 230      -9.813 -10.300 -10.183  1.00 77.40           O
ATOM   3444  HA  MET A 230      -9.203  -7.965  -9.397  1.00 77.40           H
ATOM   3445  CB  MET A 230      -8.225  -8.798  -7.638  1.00 77.40           C
ATOM   3446 1HB  MET A 230      -8.551  -9.045  -6.628  1.00 77.40           H
ATOM   3447 2HB  MET A 230      -7.641  -9.644  -8.000  1.00 77.40           H
ATOM   3448  CG  MET A 230      -7.350  -7.543  -7.604  1.00 77.40           C
ATOM   3449 1HG  MET A 230      -7.165  -7.192  -8.619  1.00 77.40           H
ATOM   3450 2HG  MET A 230      -7.869  -6.742  -7.079  1.00 77.40           H
ATOM   3451  SD  MET A 230      -5.802  -7.901  -6.791  1.00 77.40           S
ATOM   3452  CE  MET A 230      -4.900  -6.408  -7.171  1.00 77.40           C
ATOM   3453 1HE  MET A 230      -4.818  -6.298  -8.252  1.00 77.40           H
ATOM   3454 2HE  MET A 230      -5.429  -5.549  -6.758  1.00 77.40           H
ATOM   3455 3HE  MET A 230      -3.903  -6.465  -6.735  1.00 77.40           H
ATOM   3456  HN  MET A 230     -10.232  -7.634  -6.863  1.00 77.40           H
ATOM   3457  N   ALA A 231     -10.567 -10.676  -8.084  1.00 79.44           N
ATOM   3458  CA  ALA A 231     -11.053 -12.013  -8.377  1.00 79.44           C
ATOM   3459  C   ALA A 231     -12.085 -11.941  -9.504  1.00 79.44           C
ATOM   3460  O   ALA A 231     -12.054 -12.747 -10.432  1.00 79.44           O
ATOM   3461  HA  ALA A 231     -10.203 -12.609  -8.712  1.00 79.44           H
ATOM   3462  CB  ALA A 231     -11.623 -12.641  -7.104  1.00 79.44           C
ATOM   3463 1HB  ALA A 231     -10.842 -12.696  -6.345  1.00 79.44           H
ATOM   3464 2HB  ALA A 231     -12.446 -12.029  -6.734  1.00 79.44           H
ATOM   3465 3HB  ALA A 231     -11.987 -13.644  -7.324  1.00 79.44           H
ATOM   3466  HN  ALA A 231     -10.725 -10.365  -7.147  1.00 79.44           H
ATOM   3467  N   CYS A 232     -12.976 -10.967  -9.386  1.00 80.68           N
ATOM   3468  CA  CYS A 232     -14.046 -10.809 -10.356  1.00 80.68           C
ATOM   3469  C   CYS A 232     -13.420 -10.460 -11.708  1.00 80.68           C
ATOM   3470  O   CYS A 232     -13.780 -11.042 -12.731  1.00 80.68           O
ATOM   3471  HA  CYS A 232     -14.567 -11.765 -10.406  1.00 80.68           H
ATOM   3472  CB  CYS A 232     -15.064  -9.758  -9.910  1.00 80.68           C
ATOM   3473 1HB  CYS A 232     -14.552  -8.830  -9.655  1.00 80.68           H
ATOM   3474 2HB  CYS A 232     -15.746  -9.530 -10.729  1.00 80.68           H
ATOM   3475  SG  CYS A 232     -16.003 -10.370  -8.464  1.00 80.68           S
ATOM   3476  HG  CYS A 232     -16.720  -9.264  -8.285  1.00 80.68           H
ATOM   3477  HN  CYS A 232     -12.974 -10.295  -8.645  1.00 80.68           H
ATOM   3478  N   CYS A 233     -12.495  -9.513 -11.670  1.00 73.75           N
ATOM   3479  CA  CYS A 233     -11.928  -8.970 -12.892  1.00 73.75           C
ATOM   3480  C   CYS A 233     -11.205 -10.099 -13.629  1.00 73.75           C
ATOM   3481  O   CYS A 233     -11.417 -10.302 -14.823  1.00 73.75           O
ATOM   3482  HA  CYS A 233     -12.762  -8.594 -13.484  1.00 73.75           H
ATOM   3483  CB  CYS A 233     -11.000  -7.787 -12.609  1.00 73.75           C
ATOM   3484 1HB  CYS A 233     -10.285  -8.053 -11.831  1.00 73.75           H
ATOM   3485 2HB  CYS A 233     -10.424  -7.544 -13.502  1.00 73.75           H
ATOM   3486  SG  CYS A 233     -11.981  -6.334 -12.084  1.00 73.75           S
ATOM   3487  HG  CYS A 233     -12.387  -6.850 -10.928  1.00 73.75           H
ATOM   3488  HN  CYS A 233     -12.134  -9.118 -10.825  1.00 73.75           H
ATOM   3489  N   TYR A 234     -10.364 -10.804 -12.886  1.00 75.00           N
ATOM   3490  CA  TYR A 234      -9.465 -11.774 -13.488  1.00 75.00           C
ATOM   3491  C   TYR A 234     -10.211 -13.059 -13.854  1.00 75.00           C
ATOM   3492  O   TYR A 234      -9.848 -13.740 -14.812  1.00 75.00           O
ATOM   3493  HA  TYR A 234      -9.052 -11.332 -14.395  1.00 75.00           H
ATOM   3494  CB  TYR A 234      -8.415 -12.094 -12.423  1.00 75.00           C
ATOM   3495 1HB  TYR A 234      -8.915 -12.238 -11.466  1.00 75.00           H
ATOM   3496 2HB  TYR A 234      -7.932 -13.038 -12.676  1.00 75.00           H
ATOM   3497  CG  TYR A 234      -7.341 -11.015 -12.265  1.00 75.00           C
ATOM   3498  CD1 TYR A 234      -6.645 -10.567 -13.369  1.00 75.00           C
ATOM   3499  HD1 TYR A 234      -6.860 -10.981 -14.354  1.00 75.00           H
ATOM   3500  CD2 TYR A 234      -7.069 -10.491 -11.017  1.00 75.00           C
ATOM   3501  HD2 TYR A 234      -7.619 -10.845 -10.145  1.00 75.00           H
ATOM   3502  CE1 TYR A 234      -5.635  -9.552 -13.219  1.00 75.00           C
ATOM   3503  HE1 TYR A 234      -5.077  -9.189 -14.083  1.00 75.00           H
ATOM   3504  CE2 TYR A 234      -6.059  -9.476 -10.868  1.00 75.00           C
ATOM   3505  HE2 TYR A 234      -5.834  -9.053  -9.889  1.00 75.00           H
ATOM   3506  CZ  TYR A 234      -5.391  -9.057 -11.976  1.00 75.00           C
ATOM   3507  OH  TYR A 234      -4.437  -8.098 -11.835  1.00 75.00           O
ATOM   3508  HH  TYR A 234      -4.307  -7.885 -10.867  1.00 75.00           H
ATOM   3509  HN  TYR A 234     -10.291 -10.721 -11.892  1.00 75.00           H
ATOM   3510  N   THR A 235     -11.240 -13.351 -13.072  1.00 79.97           N
ATOM   3511  CA  THR A 235     -12.116 -14.471 -13.374  1.00 79.97           C
ATOM   3512  C   THR A 235     -12.706 -14.322 -14.778  1.00 79.97           C
ATOM   3513  O   THR A 235     -12.716 -15.276 -15.555  1.00 79.97           O
ATOM   3514  HA  THR A 235     -11.520 -15.383 -13.373  1.00 79.97           H
ATOM   3515  CB  THR A 235     -13.176 -14.552 -12.275  1.00 79.97           C
ATOM   3516  HB  THR A 235     -13.971 -15.245 -12.551  1.00 79.97           H
ATOM   3517  OG1 THR A 235     -13.580 -13.199 -12.082  1.00 79.97           O
ATOM   3518  HG1 THR A 235     -14.305 -12.962 -12.729  1.00 79.97           H
ATOM   3519  CG2 THR A 235     -12.589 -14.961 -10.923  1.00 79.97           C
ATOM   3520 1HG2 THR A 235     -11.841 -14.230 -10.615  1.00 79.97           H
ATOM   3521 2HG2 THR A 235     -12.122 -15.942 -11.012  1.00 79.97           H
ATOM   3522 3HG2 THR A 235     -13.384 -15.003 -10.179  1.00 79.97           H
ATOM   3523  HN  THR A 235     -11.478 -12.840 -12.246  1.00 79.97           H
ATOM   3524  N   ILE A 236     -13.183 -13.119 -15.061  1.00 77.16           N
ATOM   3525  CA  ILE A 236     -13.787 -12.837 -16.352  1.00 77.16           C
ATOM   3526  C   ILE A 236     -12.700 -12.829 -17.428  1.00 77.16           C
ATOM   3527  O   ILE A 236     -12.882 -13.398 -18.503  1.00 77.16           O
ATOM   3528  HA  ILE A 236     -14.483 -13.647 -16.570  1.00 77.16           H
ATOM   3529  CB  ILE A 236     -14.602 -11.544 -16.291  1.00 77.16           C
ATOM   3530  HB  ILE A 236     -13.934 -10.732 -16.003  1.00 77.16           H
ATOM   3531  CG1 ILE A 236     -15.693 -11.632 -15.222  1.00 77.16           C
ATOM   3532 1HG1 ILE A 236     -16.496 -12.283 -15.570  1.00 77.16           H
ATOM   3533 2HG1 ILE A 236     -15.285 -12.085 -14.318  1.00 77.16           H
ATOM   3534  CG2 ILE A 236     -15.174 -11.191 -17.666  1.00 77.16           C
ATOM   3535 1HG2 ILE A 236     -14.357 -11.057 -18.375  1.00 77.16           H
ATOM   3536 2HG2 ILE A 236     -15.823 -11.997 -18.007  1.00 77.16           H
ATOM   3537 3HG2 ILE A 236     -15.748 -10.267 -17.594  1.00 77.16           H
ATOM   3538  CD1 ILE A 236     -16.256 -10.247 -14.897  1.00 77.16           C
ATOM   3539 1HD1 ILE A 236     -15.455  -9.607 -14.527  1.00 77.16           H
ATOM   3540 2HD1 ILE A 236     -16.684  -9.809 -15.798  1.00 77.16           H
ATOM   3541 3HD1 ILE A 236     -17.029 -10.339 -14.135  1.00 77.16           H
ATOM   3542  HN  ILE A 236     -13.161 -12.345 -14.427  1.00 77.16           H
ATOM   3543  N   ILE A 237     -11.593 -12.178 -17.102  1.00 74.36           N
ATOM   3544  CA  ILE A 237     -10.497 -12.045 -18.046  1.00 74.36           C
ATOM   3545  C   ILE A 237     -10.037 -13.436 -18.486  1.00 74.36           C
ATOM   3546  O   ILE A 237      -9.890 -13.696 -19.679  1.00 74.36           O
ATOM   3547  HA  ILE A 237     -10.880 -11.516 -18.918  1.00 74.36           H
ATOM   3548  CB  ILE A 237      -9.378 -11.188 -17.451  1.00 74.36           C
ATOM   3549  HB  ILE A 237      -9.223 -11.498 -16.417  1.00 74.36           H
ATOM   3550  CG1 ILE A 237      -9.775  -9.710 -17.425  1.00 74.36           C
ATOM   3551 1HG1 ILE A 237      -9.773  -9.312 -18.439  1.00 74.36           H
ATOM   3552 2HG1 ILE A 237     -10.791  -9.610 -17.044  1.00 74.36           H
ATOM   3553  CG2 ILE A 237      -8.060 -11.414 -18.193  1.00 74.36           C
ATOM   3554 1HG2 ILE A 237      -7.775 -12.463 -18.116  1.00 74.36           H
ATOM   3555 2HG2 ILE A 237      -8.183 -11.148 -19.243  1.00 74.36           H
ATOM   3556 3HG2 ILE A 237      -7.282 -10.793 -17.750  1.00 74.36           H
ATOM   3557  CD1 ILE A 237      -8.815  -8.900 -16.551  1.00 74.36           C
ATOM   3558 1HD1 ILE A 237      -8.837  -9.286 -15.532  1.00 74.36           H
ATOM   3559 2HD1 ILE A 237      -7.803  -8.984 -16.949  1.00 74.36           H
ATOM   3560 3HD1 ILE A 237      -9.119  -7.854 -16.550  1.00 74.36           H
ATOM   3561  HN  ILE A 237     -11.440 -11.747 -16.212  1.00 74.36           H
ATOM   3562  N   ILE A 238      -9.824 -14.294 -17.499  1.00 75.00           N
ATOM   3563  CA  ILE A 238      -9.334 -15.636 -17.767  1.00 75.00           C
ATOM   3564  C   ILE A 238     -10.315 -16.356 -18.694  1.00 75.00           C
ATOM   3565  O   ILE A 238      -9.903 -17.018 -19.646  1.00 75.00           O
ATOM   3566  HA  ILE A 238      -8.379 -15.539 -18.283  1.00 75.00           H
ATOM   3567  CB  ILE A 238      -9.068 -16.380 -16.456  1.00 75.00           C
ATOM   3568  HB  ILE A 238      -9.927 -16.237 -15.801  1.00 75.00           H
ATOM   3569  CG1 ILE A 238      -7.848 -15.801 -15.736  1.00 75.00           C
ATOM   3570 1HG1 ILE A 238      -6.939 -16.091 -16.262  1.00 75.00           H
ATOM   3571 2HG1 ILE A 238      -7.893 -14.712 -15.754  1.00 75.00           H
ATOM   3572  CG2 ILE A 238      -8.930 -17.884 -16.698  1.00 75.00           C
ATOM   3573 1HG2 ILE A 238      -9.851 -18.268 -17.137  1.00 75.00           H
ATOM   3574 2HG2 ILE A 238      -8.099 -18.068 -17.380  1.00 75.00           H
ATOM   3575 3HG2 ILE A 238      -8.741 -18.389 -15.751  1.00 75.00           H
ATOM   3576  CD1 ILE A 238      -7.784 -16.290 -14.288  1.00 75.00           C
ATOM   3577 1HD1 ILE A 238      -8.684 -15.977 -13.758  1.00 75.00           H
ATOM   3578 2HD1 ILE A 238      -7.715 -17.378 -14.274  1.00 75.00           H
ATOM   3579 3HD1 ILE A 238      -6.908 -15.864 -13.799  1.00 75.00           H
ATOM   3580  HN  ILE A 238      -9.979 -14.085 -16.534  1.00 75.00           H
ATOM   3581  N   HIS A 239     -11.594 -16.204 -18.384  1.00 79.97           N
ATOM   3582  CA  HIS A 239     -12.632 -16.893 -19.131  1.00 79.97           C
ATOM   3583  C   HIS A 239     -12.559 -16.489 -20.605  1.00 79.97           C
ATOM   3584  O   HIS A 239     -12.591 -17.344 -21.489  1.00 79.97           O
ATOM   3585  HA  HIS A 239     -12.424 -17.960 -19.044  1.00 79.97           H
ATOM   3586  CB  HIS A 239     -14.008 -16.635 -18.513  1.00 79.97           C
ATOM   3587 1HB  HIS A 239     -13.976 -16.899 -17.456  1.00 79.97           H
ATOM   3588 2HB  HIS A 239     -14.226 -15.568 -18.569  1.00 79.97           H
ATOM   3589  CG  HIS A 239     -15.131 -17.398 -19.174  1.00 79.97           C
ATOM   3590  ND1 HIS A 239     -15.970 -16.831 -20.117  1.00 79.97           N
ATOM   3591  HD1 HIS A 239     -15.924 -15.889 -20.450  1.00 79.97           H
ATOM   3592  CD2 HIS A 239     -15.544 -18.689 -19.018  1.00 79.97           C
ATOM   3593  HD2 HIS A 239     -15.099 -19.424 -18.347  1.00 79.97           H
ATOM   3594  CE1 HIS A 239     -16.845 -17.748 -20.505  1.00 79.97           C
ATOM   3595  HE1 HIS A 239     -17.637 -17.607 -21.240  1.00 79.97           H
ATOM   3596  NE2 HIS A 239     -16.579 -18.898 -19.822  1.00 79.97           N
ATOM   3597  HN  HIS A 239     -11.924 -15.623 -17.640  1.00 79.97           H
ATOM   3598  N   THR A 240     -12.462 -15.186 -20.824  1.00 75.55           N
ATOM   3599  CA  THR A 240     -12.428 -14.656 -22.176  1.00 75.55           C
ATOM   3600  C   THR A 240     -11.118 -15.040 -22.868  1.00 75.55           C
ATOM   3601  O   THR A 240     -11.098 -15.292 -24.071  1.00 75.55           O
ATOM   3602  HA  THR A 240     -13.236 -15.114 -22.746  1.00 75.55           H
ATOM   3603  CB  THR A 240     -12.652 -13.144 -22.097  1.00 75.55           C
ATOM   3604  HB  THR A 240     -11.774 -12.642 -21.691  1.00 75.55           H
ATOM   3605  OG1 THR A 240     -13.847 -13.010 -21.332  1.00 75.55           O
ATOM   3606  HG1 THR A 240     -13.622 -12.873 -20.367  1.00 75.55           H
ATOM   3607  CG2 THR A 240     -13.008 -12.533 -23.454  1.00 75.55           C
ATOM   3608 1HG2 THR A 240     -13.924 -12.989 -23.829  1.00 75.55           H
ATOM   3609 2HG2 THR A 240     -12.196 -12.715 -24.158  1.00 75.55           H
ATOM   3610 3HG2 THR A 240     -13.156 -11.459 -23.340  1.00 75.55           H
ATOM   3611  HN  THR A 240     -12.407 -14.500 -20.099  1.00 75.55           H
ATOM   3612  N   LEU A 241     -10.056 -15.074 -22.076  1.00 74.02           N
ATOM   3613  CA  LEU A 241      -8.740 -15.391 -22.603  1.00 74.02           C
ATOM   3614  C   LEU A 241      -8.700 -16.865 -23.010  1.00 74.02           C
ATOM   3615  O   LEU A 241      -7.902 -17.256 -23.861  1.00 74.02           O
ATOM   3616  HA  LEU A 241      -8.589 -14.782 -23.495  1.00 74.02           H
ATOM   3617  CB  LEU A 241      -7.653 -15.001 -21.600  1.00 74.02           C
ATOM   3618 1HB  LEU A 241      -7.979 -15.302 -20.604  1.00 74.02           H
ATOM   3619 2HB  LEU A 241      -6.753 -15.573 -21.827  1.00 74.02           H
ATOM   3620  CG  LEU A 241      -7.281 -13.517 -21.557  1.00 74.02           C
ATOM   3621  HG  LEU A 241      -8.174 -12.949 -21.297  1.00 74.02           H
ATOM   3622  CD1 LEU A 241      -6.240 -13.244 -20.469  1.00 74.02           C
ATOM   3623 1HD1 LEU A 241      -6.644 -13.531 -19.499  1.00 74.02           H
ATOM   3624 2HD1 LEU A 241      -5.340 -13.824 -20.674  1.00 74.02           H
ATOM   3625 3HD1 LEU A 241      -5.994 -12.182 -20.460  1.00 74.02           H
ATOM   3626  CD2 LEU A 241      -6.817 -13.028 -22.930  1.00 74.02           C
ATOM   3627 1HD2 LEU A 241      -5.943 -13.598 -23.243  1.00 74.02           H
ATOM   3628 2HD2 LEU A 241      -7.620 -13.166 -23.655  1.00 74.02           H
ATOM   3629 3HD2 LEU A 241      -6.560 -11.970 -22.871  1.00 74.02           H
ATOM   3630  HN  LEU A 241     -10.085 -14.889 -21.094  1.00 74.02           H
ATOM   3631  N   ILE A 242      -9.571 -17.643 -22.384  1.00 75.79           N
ATOM   3632  CA  ILE A 242      -9.688 -19.053 -22.715  1.00 75.79           C
ATOM   3633  C   ILE A 242     -10.439 -19.201 -24.039  1.00 75.79           C
ATOM   3634  O   ILE A 242     -10.094 -20.048 -24.862  1.00 75.79           O
ATOM   3635  HA  ILE A 242      -8.678 -19.443 -22.845  1.00 75.79           H
ATOM   3636  CB  ILE A 242     -10.325 -19.824 -21.557  1.00 75.79           C
ATOM   3637  HB  ILE A 242     -11.188 -19.259 -21.204  1.00 75.79           H
ATOM   3638  CG1 ILE A 242      -9.354 -19.947 -20.381  1.00 75.79           C
ATOM   3639 1HG1 ILE A 242      -8.556 -20.644 -20.635  1.00 75.79           H
ATOM   3640 2HG1 ILE A 242      -8.886 -18.982 -20.188  1.00 75.79           H
ATOM   3641  CG2 ILE A 242     -10.838 -21.188 -22.023  1.00 75.79           C
ATOM   3642 1HG2 ILE A 242     -11.586 -21.048 -22.803  1.00 75.79           H
ATOM   3643 2HG2 ILE A 242     -10.007 -21.773 -22.417  1.00 75.79           H
ATOM   3644 3HG2 ILE A 242     -11.286 -21.715 -21.180  1.00 75.79           H
ATOM   3645  CD1 ILE A 242     -10.077 -20.430 -19.122  1.00 75.79           C
ATOM   3646 1HD1 ILE A 242     -10.859 -19.719 -18.856  1.00 75.79           H
ATOM   3647 2HD1 ILE A 242     -10.524 -21.407 -19.311  1.00 75.79           H
ATOM   3648 3HD1 ILE A 242      -9.364 -20.509 -18.301  1.00 75.79           H
ATOM   3649  HN  ILE A 242     -10.188 -17.325 -21.664  1.00 75.79           H
ATOM   3650  N   GLN A 243     -11.453 -18.364 -24.204  1.00 72.85           N
ATOM   3651  CA  GLN A 243     -12.401 -18.542 -25.292  1.00 72.85           C
ATOM   3652  C   GLN A 243     -11.742 -18.199 -26.630  1.00 72.85           C
ATOM   3653  O   GLN A 243     -11.919 -18.916 -27.614  1.00 72.85           O
ATOM   3654  HA  GLN A 243     -12.670 -19.597 -25.272  1.00 72.85           H
ATOM   3655  CB  GLN A 243     -13.657 -17.698 -25.067  1.00 72.85           C
ATOM   3656 1HB  GLN A 243     -13.375 -16.698 -24.740  1.00 72.85           H
ATOM   3657 2HB  GLN A 243     -14.197 -17.585 -26.008  1.00 72.85           H
ATOM   3658  CG  GLN A 243     -14.571 -18.344 -24.024  1.00 72.85           C
ATOM   3659 1HG  GLN A 243     -14.715 -19.398 -24.263  1.00 72.85           H
ATOM   3660 2HG  GLN A 243     -14.097 -18.301 -23.044  1.00 72.85           H
ATOM   3661  CD  GLN A 243     -15.928 -17.638 -23.972  1.00 72.85           C
ATOM   3662  OE1 GLN A 243     -16.095 -16.523 -24.438  1.00 72.85           O
ATOM   3663  NE2 GLN A 243     -16.884 -18.347 -23.379  1.00 72.85           N
ATOM   3664 1HE2 GLN A 243     -16.681 -19.257 -23.017  1.00 72.85           H
ATOM   3665 2HE2 GLN A 243     -17.807 -17.971 -23.295  1.00 72.85           H
ATOM   3666  HN  GLN A 243     -11.632 -17.579 -23.612  1.00 72.85           H
ATOM   3667  N   ALA A 244     -10.997 -17.104 -26.624  1.00 66.91           N
ATOM   3668  CA  ALA A 244     -10.360 -16.625 -27.838  1.00 66.91           C
ATOM   3669  C   ALA A 244      -9.251 -17.598 -28.244  1.00 66.91           C
ATOM   3670  O   ALA A 244      -8.634 -18.234 -27.391  1.00 66.91           O
ATOM   3671  HA  ALA A 244     -11.116 -16.601 -28.623  1.00 66.91           H
ATOM   3672  CB  ALA A 244      -9.836 -15.205 -27.615  1.00 66.91           C
ATOM   3673 1HB  ALA A 244     -10.667 -14.548 -27.358  1.00 66.91           H
ATOM   3674 2HB  ALA A 244      -9.111 -15.209 -26.801  1.00 66.91           H
ATOM   3675 3HB  ALA A 244      -9.358 -14.846 -28.526  1.00 66.91           H
ATOM   3676  HN  ALA A 244     -10.827 -16.548 -25.810  1.00 66.91           H
ATOM   3677  N   LYS A 245      -9.031 -17.684 -29.548  1.00 59.32           N
ATOM   3678  CA  LYS A 245      -8.264 -18.784 -30.107  1.00 59.32           C
ATOM   3679  C   LYS A 245      -6.803 -18.355 -30.261  1.00 59.32           C
ATOM   3680  O   LYS A 245      -5.958 -19.151 -30.667  1.00 59.32           O
ATOM   3681  HA  LYS A 245      -8.308 -19.608 -29.395  1.00 59.32           H
ATOM   3682  CB  LYS A 245      -8.901 -19.275 -31.408  1.00 59.32           C
ATOM   3683 1HB  LYS A 245      -9.050 -18.433 -32.085  1.00 59.32           H
ATOM   3684 2HB  LYS A 245      -8.226 -19.970 -31.908  1.00 59.32           H
ATOM   3685  CG  LYS A 245     -10.241 -19.962 -31.138  1.00 59.32           C
ATOM   3686 1HG  LYS A 245     -10.099 -20.776 -30.427  1.00 59.32           H
ATOM   3687 2HG  LYS A 245     -10.930 -19.254 -30.677  1.00 59.32           H
ATOM   3688  CD  LYS A 245     -10.849 -20.506 -32.432  1.00 59.32           C
ATOM   3689 1HD  LYS A 245     -11.111 -19.679 -33.091  1.00 59.32           H
ATOM   3690 2HD  LYS A 245     -10.111 -21.112 -32.958  1.00 59.32           H
ATOM   3691  CE  LYS A 245     -12.093 -21.348 -32.141  1.00 59.32           C
ATOM   3692 1HE  LYS A 245     -11.844 -22.145 -31.441  1.00 59.32           H
ATOM   3693 2HE  LYS A 245     -12.854 -20.730 -31.664  1.00 59.32           H
ATOM   3694  NZ  LYS A 245     -12.630 -21.928 -33.392  1.00 59.32           N
ATOM   3695 1HZ  LYS A 245     -13.447 -22.491 -33.180  1.00 59.32           H
ATOM   3696 2HZ  LYS A 245     -12.890 -21.181 -34.027  1.00 59.32           H
ATOM   3697 3HZ  LYS A 245     -11.922 -22.509 -33.827  1.00 59.32           H
ATOM   3698  HN  LYS A 245      -9.366 -17.020 -30.217  1.00 59.32           H
ATOM   3699  N   LYS A 246      -6.551 -17.097 -29.928  1.00 57.18           N
ATOM   3700  CA  LYS A 246      -5.298 -16.461 -30.300  1.00 57.18           C
ATOM   3701  C   LYS A 246      -4.179 -16.983 -29.397  1.00 57.18           C
ATOM   3702  O   LYS A 246      -4.277 -16.906 -28.174  1.00 57.18           O
ATOM   3703  HA  LYS A 246      -5.077 -16.752 -31.327  1.00 57.18           H
ATOM   3704  CB  LYS A 246      -5.444 -14.939 -30.282  1.00 57.18           C
ATOM   3705 1HB  LYS A 246      -5.925 -14.626 -29.355  1.00 57.18           H
ATOM   3706 2HB  LYS A 246      -4.458 -14.475 -30.301  1.00 57.18           H
ATOM   3707  CG  LYS A 246      -6.265 -14.452 -31.478  1.00 57.18           C
ATOM   3708 1HG  LYS A 246      -6.054 -15.077 -32.347  1.00 57.18           H
ATOM   3709 2HG  LYS A 246      -7.328 -14.557 -31.261  1.00 57.18           H
ATOM   3710  CD  LYS A 246      -5.947 -12.992 -31.804  1.00 57.18           C
ATOM   3711 1HD  LYS A 246      -6.306 -12.349 -31.001  1.00 57.18           H
ATOM   3712 2HD  LYS A 246      -4.867 -12.855 -31.863  1.00 57.18           H
ATOM   3713  CE  LYS A 246      -6.591 -12.572 -33.127  1.00 57.18           C
ATOM   3714 1HE  LYS A 246      -6.654 -13.430 -33.796  1.00 57.18           H
ATOM   3715 2HE  LYS A 246      -7.611 -12.231 -32.949  1.00 57.18           H
ATOM   3716  NZ  LYS A 246      -5.806 -11.493 -33.767  1.00 57.18           N
ATOM   3717 1HZ  LYS A 246      -6.263 -11.205 -34.625  1.00 57.18           H
ATOM   3718 2HZ  LYS A 246      -5.741 -10.702 -33.136  1.00 57.18           H
ATOM   3719 3HZ  LYS A 246      -4.874 -11.833 -33.979  1.00 57.18           H
ATOM   3720  HN  LYS A 246      -7.183 -16.517 -29.415  1.00 57.18           H
ATOM   3721  N   SER A 247      -3.140 -17.501 -30.036  1.00 55.19           N
ATOM   3722  CA  SER A 247      -2.028 -18.085 -29.305  1.00 55.19           C
ATOM   3723  C   SER A 247      -1.563 -17.127 -28.206  1.00 55.19           C
ATOM   3724  O   SER A 247      -1.295 -17.550 -27.082  1.00 55.19           O
ATOM   3725  HA  SER A 247      -2.419 -19.005 -28.871  1.00 55.19           H
ATOM   3726  CB  SER A 247      -0.866 -18.418 -30.244  1.00 55.19           C
ATOM   3727 1HB  SER A 247      -1.088 -19.341 -30.780  1.00 55.19           H
ATOM   3728 2HB  SER A 247      -0.767 -17.631 -30.991  1.00 55.19           H
ATOM   3729  OG  SER A 247       0.364 -18.563 -29.540  1.00 55.19           O
ATOM   3730  HG  SER A 247       1.106 -18.755 -30.183  1.00 55.19           H
ATOM   3731  HN  SER A 247      -3.051 -17.526 -31.031  1.00 55.19           H
ATOM   3732  N   SER A 248      -1.482 -15.855 -28.568  1.00 58.89           N
ATOM   3733  CA  SER A 248      -0.857 -14.869 -27.704  1.00 58.89           C
ATOM   3734  C   SER A 248      -1.585 -14.814 -26.360  1.00 58.89           C
ATOM   3735  O   SER A 248      -1.139 -14.137 -25.435  1.00 58.89           O
ATOM   3736  HA  SER A 248       0.169 -15.213 -27.569  1.00 58.89           H
ATOM   3737  CB  SER A 248      -0.848 -13.487 -28.361  1.00 58.89           C
ATOM   3738 1HB  SER A 248      -0.258 -12.801 -27.753  1.00 58.89           H
ATOM   3739 2HB  SER A 248      -0.361 -13.551 -29.334  1.00 58.89           H
ATOM   3740  OG  SER A 248      -2.164 -12.965 -28.523  1.00 58.89           O
ATOM   3741  HG  SER A 248      -2.123 -12.052 -28.927  1.00 58.89           H
ATOM   3742  HN  SER A 248      -1.834 -15.497 -29.433  1.00 58.89           H
ATOM   3743  N   LYS A 249      -2.695 -15.535 -26.294  1.00 63.80           N
ATOM   3744  CA  LYS A 249      -3.507 -15.552 -25.089  1.00 63.80           C
ATOM   3745  C   LYS A 249      -2.678 -16.107 -23.929  1.00 63.80           C
ATOM   3746  O   LYS A 249      -2.756 -15.605 -22.809  1.00 63.80           O
ATOM   3747  HA  LYS A 249      -3.773 -14.520 -24.860  1.00 63.80           H
ATOM   3748  CB  LYS A 249      -4.811 -16.313 -25.333  1.00 63.80           C
ATOM   3749 1HB  LYS A 249      -4.599 -17.254 -25.841  1.00 63.80           H
ATOM   3750 2HB  LYS A 249      -5.273 -16.564 -24.378  1.00 63.80           H
ATOM   3751  CG  LYS A 249      -5.783 -15.481 -26.172  1.00 63.80           C
ATOM   3752 1HG  LYS A 249      -6.218 -14.694 -25.558  1.00 63.80           H
ATOM   3753 2HG  LYS A 249      -5.242 -14.991 -26.982  1.00 63.80           H
ATOM   3754  CD  LYS A 249      -6.895 -16.357 -26.752  1.00 63.80           C
ATOM   3755 1HD  LYS A 249      -6.547 -16.835 -27.667  1.00 63.80           H
ATOM   3756 2HD  LYS A 249      -7.139 -17.154 -26.049  1.00 63.80           H
ATOM   3757  CE  LYS A 249      -8.148 -15.529 -27.047  1.00 63.80           C
ATOM   3758 1HE  LYS A 249      -7.901 -14.468 -27.030  1.00 63.80           H
ATOM   3759 2HE  LYS A 249      -8.513 -15.756 -28.049  1.00 63.80           H
ATOM   3760  NZ  LYS A 249      -9.205 -15.815 -26.051  1.00 63.80           N
ATOM   3761 1HZ  LYS A 249      -9.924 -15.103 -26.108  1.00 63.80           H
ATOM   3762 2HZ  LYS A 249      -9.613 -16.723 -26.243  1.00 63.80           H
ATOM   3763 3HZ  LYS A 249      -8.801 -15.816 -25.121  1.00 63.80           H
ATOM   3764  HN  LYS A 249      -3.040 -16.099 -27.045  1.00 63.80           H
ATOM   3765  N   HIS A 250      -1.902 -17.136 -24.238  1.00 67.75           N
ATOM   3766  CA  HIS A 250      -1.181 -17.865 -23.208  1.00 67.75           C
ATOM   3767  C   HIS A 250      -0.233 -16.914 -22.475  1.00 67.75           C
ATOM   3768  O   HIS A 250      -0.090 -16.991 -21.256  1.00 67.75           O
ATOM   3769  HA  HIS A 250      -1.927 -18.234 -22.505  1.00 67.75           H
ATOM   3770  CB  HIS A 250      -0.461 -19.077 -23.803  1.00 67.75           C
ATOM   3771 1HB  HIS A 250       0.153 -18.747 -24.641  1.00 67.75           H
ATOM   3772 2HB  HIS A 250       0.216 -19.488 -23.055  1.00 67.75           H
ATOM   3773  CG  HIS A 250      -1.389 -20.170 -24.277  1.00 67.75           C
ATOM   3774  ND1 HIS A 250      -2.147 -20.939 -23.410  1.00 67.75           N
ATOM   3775  HD1 HIS A 250      -2.160 -20.855 -22.414  1.00 67.75           H
ATOM   3776  CD2 HIS A 250      -1.674 -20.615 -25.535  1.00 67.75           C
ATOM   3777  HD2 HIS A 250      -1.248 -20.226 -26.459  1.00 67.75           H
ATOM   3778  CE1 HIS A 250      -2.851 -21.804 -24.125  1.00 67.75           C
ATOM   3779  HE1 HIS A 250      -3.545 -22.546 -23.730  1.00 67.75           H
ATOM   3780  NE2 HIS A 250      -2.556 -21.602 -25.441  1.00 67.75           N
ATOM   3781  HN  HIS A 250      -1.763 -17.473 -25.169  1.00 67.75           H
ATOM   3782  N   LYS A 251       0.391 -16.038 -23.249  1.00 67.72           N
ATOM   3783  CA  LYS A 251       1.343 -15.092 -22.693  1.00 67.72           C
ATOM   3784  C   LYS A 251       0.607 -14.112 -21.777  1.00 67.72           C
ATOM   3785  O   LYS A 251       1.034 -13.870 -20.649  1.00 67.72           O
ATOM   3786  HA  LYS A 251       2.054 -15.659 -22.091  1.00 67.72           H
ATOM   3787  CB  LYS A 251       2.137 -14.412 -23.810  1.00 67.72           C
ATOM   3788 1HB  LYS A 251       2.479 -15.159 -24.526  1.00 67.72           H
ATOM   3789 2HB  LYS A 251       1.491 -13.722 -24.353  1.00 67.72           H
ATOM   3790  CG  LYS A 251       3.339 -13.653 -23.244  1.00 67.72           C
ATOM   3791 1HG  LYS A 251       2.993 -12.829 -22.620  1.00 67.72           H
ATOM   3792 2HG  LYS A 251       3.923 -14.314 -22.603  1.00 67.72           H
ATOM   3793  CD  LYS A 251       4.225 -13.111 -24.368  1.00 67.72           C
ATOM   3794 1HD  LYS A 251       4.523 -13.928 -25.026  1.00 67.72           H
ATOM   3795 2HD  LYS A 251       3.658 -12.405 -24.974  1.00 67.72           H
ATOM   3796  CE  LYS A 251       5.469 -12.423 -23.803  1.00 67.72           C
ATOM   3797 1HE  LYS A 251       5.175 -11.557 -23.210  1.00 67.72           H
ATOM   3798 2HE  LYS A 251       5.996 -13.103 -23.134  1.00 67.72           H
ATOM   3799  NZ  LYS A 251       6.369 -11.999 -24.898  1.00 67.72           N
ATOM   3800 1HZ  LYS A 251       7.208 -11.586 -24.505  1.00 67.72           H
ATOM   3801 2HZ  LYS A 251       6.621 -12.805 -25.460  1.00 67.72           H
ATOM   3802 3HZ  LYS A 251       5.896 -11.316 -25.479  1.00 67.72           H
ATOM   3803  HN  LYS A 251       0.255 -15.969 -24.238  1.00 67.72           H
ATOM   3804  N   ALA A 252      -0.488 -13.575 -22.297  1.00 66.90           N
ATOM   3805  CA  ALA A 252      -1.258 -12.588 -21.561  1.00 66.90           C
ATOM   3806  C   ALA A 252      -1.785 -13.217 -20.269  1.00 66.90           C
ATOM   3807  O   ALA A 252      -1.849 -12.556 -19.234  1.00 66.90           O
ATOM   3808  HA  ALA A 252      -0.589 -11.765 -21.308  1.00 66.90           H
ATOM   3809  CB  ALA A 252      -2.383 -12.052 -22.449  1.00 66.90           C
ATOM   3810 1HB  ALA A 252      -1.955 -11.589 -23.338  1.00 66.90           H
ATOM   3811 2HB  ALA A 252      -3.035 -12.874 -22.745  1.00 66.90           H
ATOM   3812 3HB  ALA A 252      -2.961 -11.311 -21.896  1.00 66.90           H
ATOM   3813  HN  ALA A 252      -0.848 -13.804 -23.201  1.00 66.90           H
ATOM   3814  N   LEU A 253      -2.147 -14.487 -20.373  1.00 72.95           N
ATOM   3815  CA  LEU A 253      -2.688 -15.206 -19.232  1.00 72.95           C
ATOM   3816  C   LEU A 253      -1.602 -15.348 -18.162  1.00 72.95           C
ATOM   3817  O   LEU A 253      -1.819 -14.997 -17.003  1.00 72.95           O
ATOM   3818  HA  LEU A 253      -3.500 -14.606 -18.822  1.00 72.95           H
ATOM   3819  CB  LEU A 253      -3.291 -16.540 -19.676  1.00 72.95           C
ATOM   3820 1HB  LEU A 253      -3.955 -16.353 -20.519  1.00 72.95           H
ATOM   3821 2HB  LEU A 253      -2.485 -17.177 -20.040  1.00 72.95           H
ATOM   3822  CG  LEU A 253      -4.070 -17.312 -18.609  1.00 72.95           C
ATOM   3823  HG  LEU A 253      -3.468 -17.344 -17.702  1.00 72.95           H
ATOM   3824  CD1 LEU A 253      -5.377 -16.597 -18.260  1.00 72.95           C
ATOM   3825 1HD1 LEU A 253      -5.155 -15.601 -17.878  1.00 72.95           H
ATOM   3826 2HD1 LEU A 253      -5.996 -16.514 -19.154  1.00 72.95           H
ATOM   3827 3HD1 LEU A 253      -5.911 -17.167 -17.500  1.00 72.95           H
ATOM   3828  CD2 LEU A 253      -4.308 -18.760 -19.044  1.00 72.95           C
ATOM   3829 1HD2 LEU A 253      -4.880 -18.771 -19.972  1.00 72.95           H
ATOM   3830 2HD2 LEU A 253      -3.349 -19.254 -19.202  1.00 72.95           H
ATOM   3831 3HD2 LEU A 253      -4.864 -19.286 -18.268  1.00 72.95           H
ATOM   3832  HN  LEU A 253      -2.077 -15.022 -21.214  1.00 72.95           H
ATOM   3833  N   LYS A 254      -0.458 -15.861 -18.590  1.00 74.27           N
ATOM   3834  CA  LYS A 254       0.643 -16.103 -17.673  1.00 74.27           C
ATOM   3835  C   LYS A 254       0.989 -14.802 -16.946  1.00 74.27           C
ATOM   3836  O   LYS A 254       1.117 -14.787 -15.722  1.00 74.27           O
ATOM   3837  HA  LYS A 254       0.301 -16.830 -16.937  1.00 74.27           H
ATOM   3838  CB  LYS A 254       1.828 -16.728 -18.412  1.00 74.27           C
ATOM   3839 1HB  LYS A 254       1.506 -17.638 -18.919  1.00 74.27           H
ATOM   3840 2HB  LYS A 254       2.183 -16.044 -19.182  1.00 74.27           H
ATOM   3841  CG  LYS A 254       2.967 -17.053 -17.445  1.00 74.27           C
ATOM   3842 1HG  LYS A 254       3.332 -16.134 -16.985  1.00 74.27           H
ATOM   3843 2HG  LYS A 254       2.596 -17.687 -16.639  1.00 74.27           H
ATOM   3844  CD  LYS A 254       4.117 -17.758 -18.168  1.00 74.27           C
ATOM   3845 1HD  LYS A 254       3.747 -18.664 -18.648  1.00 74.27           H
ATOM   3846 2HD  LYS A 254       4.504 -17.114 -18.958  1.00 74.27           H
ATOM   3847  CE  LYS A 254       5.242 -18.113 -17.194  1.00 74.27           C
ATOM   3848 1HE  LYS A 254       5.668 -17.202 -16.774  1.00 74.27           H
ATOM   3849 2HE  LYS A 254       4.841 -18.691 -16.361  1.00 74.27           H
ATOM   3850  NZ  LYS A 254       6.297 -18.890 -17.882  1.00 74.27           N
ATOM   3851 1HZ  LYS A 254       7.036 -19.113 -17.224  1.00 74.27           H
ATOM   3852 2HZ  LYS A 254       5.900 -19.749 -18.248  1.00 74.27           H
ATOM   3853 3HZ  LYS A 254       6.677 -18.342 -18.645  1.00 74.27           H
ATOM   3854  HN  LYS A 254      -0.279 -16.111 -19.542  1.00 74.27           H
ATOM   3855  N   VAL A 255       1.131 -13.743 -17.729  1.00 71.89           N
ATOM   3856  CA  VAL A 255       1.439 -12.437 -17.172  1.00 71.89           C
ATOM   3857  C   VAL A 255       0.438 -12.112 -16.061  1.00 71.89           C
ATOM   3858  O   VAL A 255       0.829 -11.706 -14.967  1.00 71.89           O
ATOM   3859  HA  VAL A 255       2.438 -12.491 -16.739  1.00 71.89           H
ATOM   3860  CB  VAL A 255       1.459 -11.386 -18.284  1.00 71.89           C
ATOM   3861  HB  VAL A 255       0.767 -11.707 -19.061  1.00 71.89           H
ATOM   3862  CG1 VAL A 255       0.985 -10.028 -17.763  1.00 71.89           C
ATOM   3863 1HG1 VAL A 255      -0.034 -10.119 -17.387  1.00 71.89           H
ATOM   3864 2HG1 VAL A 255       1.641  -9.698 -16.958  1.00 71.89           H
ATOM   3865 3HG1 VAL A 255       1.009  -9.299 -18.573  1.00 71.89           H
ATOM   3866  CG2 VAL A 255       2.851 -11.277 -18.910  1.00 71.89           C
ATOM   3867 1HG2 VAL A 255       3.572 -10.990 -18.144  1.00 71.89           H
ATOM   3868 2HG2 VAL A 255       3.135 -12.240 -19.334  1.00 71.89           H
ATOM   3869 3HG2 VAL A 255       2.838 -10.523 -19.697  1.00 71.89           H
ATOM   3870  HN  VAL A 255       1.039 -13.767 -18.724  1.00 71.89           H
ATOM   3871  N   THR A 256      -0.834 -12.303 -16.379  1.00 71.29           N
ATOM   3872  CA  THR A 256      -1.900 -11.866 -15.495  1.00 71.29           C
ATOM   3873  C   THR A 256      -1.849 -12.638 -14.175  1.00 71.29           C
ATOM   3874  O   THR A 256      -1.973 -12.050 -13.102  1.00 71.29           O
ATOM   3875  HA  THR A 256      -1.740 -10.814 -15.256  1.00 71.29           H
ATOM   3876  CB  THR A 256      -3.227 -12.023 -16.240  1.00 71.29           C
ATOM   3877  HB  THR A 256      -3.359 -13.048 -16.587  1.00 71.29           H
ATOM   3878  OG1 THR A 256      -3.172 -11.031 -17.261  1.00 71.29           O
ATOM   3879  HG1 THR A 256      -2.958 -11.456 -18.141  1.00 71.29           H
ATOM   3880  CG2 THR A 256      -4.430 -11.614 -15.388  1.00 71.29           C
ATOM   3881 1HG2 THR A 256      -4.331 -10.568 -15.097  1.00 71.29           H
ATOM   3882 2HG2 THR A 256      -4.471 -12.237 -14.494  1.00 71.29           H
ATOM   3883 3HG2 THR A 256      -5.346 -11.746 -15.964  1.00 71.29           H
ATOM   3884  HN  THR A 256      -1.139 -12.746 -17.222  1.00 71.29           H
ATOM   3885  N   ILE A 257      -1.667 -13.945 -14.298  1.00 75.24           N
ATOM   3886  CA  ILE A 257      -1.607 -14.805 -13.128  1.00 75.24           C
ATOM   3887  C   ILE A 257      -0.455 -14.355 -12.228  1.00 75.24           C
ATOM   3888  O   ILE A 257      -0.618 -14.246 -11.014  1.00 75.24           O
ATOM   3889  HA  ILE A 257      -2.542 -14.679 -12.582  1.00 75.24           H
ATOM   3890  CB  ILE A 257      -1.523 -16.274 -13.548  1.00 75.24           C
ATOM   3891  HB  ILE A 257      -0.726 -16.373 -14.285  1.00 75.24           H
ATOM   3892  CG1 ILE A 257      -2.820 -16.728 -14.219  1.00 75.24           C
ATOM   3893 1HG1 ILE A 257      -3.616 -16.789 -13.477  1.00 75.24           H
ATOM   3894 2HG1 ILE A 257      -3.130 -15.989 -14.958  1.00 75.24           H
ATOM   3895  CG2 ILE A 257      -1.151 -17.163 -12.359  1.00 75.24           C
ATOM   3896 1HG2 ILE A 257      -0.182 -16.856 -11.965  1.00 75.24           H
ATOM   3897 2HG2 ILE A 257      -1.908 -17.065 -11.581  1.00 75.24           H
ATOM   3898 3HG2 ILE A 257      -1.097 -18.202 -12.685  1.00 75.24           H
ATOM   3899  CD1 ILE A 257      -2.640 -18.089 -14.896  1.00 75.24           C
ATOM   3900 1HD1 ILE A 257      -1.860 -18.017 -15.654  1.00 75.24           H
ATOM   3901 2HD1 ILE A 257      -2.354 -18.830 -14.150  1.00 75.24           H
ATOM   3902 3HD1 ILE A 257      -3.577 -18.388 -15.365  1.00 75.24           H
ATOM   3903  HN  ILE A 257      -1.561 -14.415 -15.174  1.00 75.24           H
ATOM   3904  N   THR A 258       0.684 -14.106 -12.858  1.00 76.98           N
ATOM   3905  CA  THR A 258       1.887 -13.761 -12.120  1.00 76.98           C
ATOM   3906  C   THR A 258       1.641 -12.530 -11.245  1.00 76.98           C
ATOM   3907  O   THR A 258       2.003 -12.518 -10.070  1.00 76.98           O
ATOM   3908  HA  THR A 258       2.128 -14.587 -11.450  1.00 76.98           H
ATOM   3909  CB  THR A 258       3.022 -13.573 -13.129  1.00 76.98           C
ATOM   3910  HB  THR A 258       2.822 -12.727 -13.786  1.00 76.98           H
ATOM   3911  OG1 THR A 258       3.129 -14.841 -13.771  1.00 76.98           O
ATOM   3912  HG1 THR A 258       2.509 -14.879 -14.556  1.00 76.98           H
ATOM   3913  CG2 THR A 258       4.381 -13.383 -12.452  1.00 76.98           C
ATOM   3914 1HG2 THR A 258       4.611 -14.260 -11.847  1.00 76.98           H
ATOM   3915 2HG2 THR A 258       4.349 -12.500 -11.814  1.00 76.98           H
ATOM   3916 3HG2 THR A 258       5.151 -13.254 -13.212  1.00 76.98           H
ATOM   3917  HN  THR A 258       0.791 -14.137 -13.851  1.00 76.98           H
ATOM   3918  N   VAL A 259       1.028 -11.525 -11.852  1.00 73.23           N
ATOM   3919  CA  VAL A 259       0.800 -10.264 -11.167  1.00 73.23           C
ATOM   3920  C   VAL A 259      -0.103 -10.503  -9.956  1.00 73.23           C
ATOM   3921  O   VAL A 259       0.169 -10.001  -8.866  1.00 73.23           O
ATOM   3922  HA  VAL A 259       1.767  -9.900 -10.818  1.00 73.23           H
ATOM   3923  CB  VAL A 259       0.230  -9.233 -12.144  1.00 73.23           C
ATOM   3924  HB  VAL A 259      -0.631  -9.682 -12.640  1.00 73.23           H
ATOM   3925  CG1 VAL A 259      -0.252  -7.984 -11.404  1.00 73.23           C
ATOM   3926 1HG1 VAL A 259      -1.031  -8.261 -10.693  1.00 73.23           H
ATOM   3927 2HG1 VAL A 259       0.585  -7.534 -10.869  1.00 73.23           H
ATOM   3928 3HG1 VAL A 259      -0.652  -7.268 -12.121  1.00 73.23           H
ATOM   3929  CG2 VAL A 259       1.256  -8.872 -13.220  1.00 73.23           C
ATOM   3930 1HG2 VAL A 259       2.145  -8.452 -12.748  1.00 73.23           H
ATOM   3931 2HG2 VAL A 259       1.530  -9.767 -13.777  1.00 73.23           H
ATOM   3932 3HG2 VAL A 259       0.825  -8.137 -13.901  1.00 73.23           H
ATOM   3933  HN  VAL A 259       0.690 -11.562 -12.793  1.00 73.23           H
ATOM   3934  N   LEU A 260      -1.159 -11.269 -10.187  1.00 74.47           N
ATOM   3935  CA  LEU A 260      -2.134 -11.533  -9.143  1.00 74.47           C
ATOM   3936  C   LEU A 260      -1.449 -12.259  -7.983  1.00 74.47           C
ATOM   3937  O   LEU A 260      -1.642 -11.901  -6.822  1.00 74.47           O
ATOM   3938  HA  LEU A 260      -2.496 -10.571  -8.782  1.00 74.47           H
ATOM   3939  CB  LEU A 260      -3.339 -12.285  -9.713  1.00 74.47           C
ATOM   3940 1HB  LEU A 260      -3.788 -11.672 -10.495  1.00 74.47           H
ATOM   3941 2HB  LEU A 260      -2.980 -13.197 -10.190  1.00 74.47           H
ATOM   3942  CG  LEU A 260      -4.430 -12.662  -8.709  1.00 74.47           C
ATOM   3943  HG  LEU A 260      -3.976 -13.260  -7.919  1.00 74.47           H
ATOM   3944  CD1 LEU A 260      -5.023 -11.416  -8.049  1.00 74.47           C
ATOM   3945 1HD1 LEU A 260      -4.237 -10.875  -7.523  1.00 74.47           H
ATOM   3946 2HD1 LEU A 260      -5.458 -10.772  -8.814  1.00 74.47           H
ATOM   3947 3HD1 LEU A 260      -5.796 -11.713  -7.341  1.00 74.47           H
ATOM   3948  CD2 LEU A 260      -5.506 -13.528  -9.369  1.00 74.47           C
ATOM   3949 1HD2 LEU A 260      -5.962 -12.977 -10.191  1.00 74.47           H
ATOM   3950 2HD2 LEU A 260      -5.052 -14.442  -9.752  1.00 74.47           H
ATOM   3951 3HD2 LEU A 260      -6.269 -13.782  -8.633  1.00 74.47           H
ATOM   3952  HN  LEU A 260      -1.352 -11.704 -11.066  1.00 74.47           H
ATOM   3953  N   THR A 261      -0.664 -13.266  -8.338  1.00 81.01           N
ATOM   3954  CA  THR A 261      -0.022 -14.102  -7.338  1.00 81.01           C
ATOM   3955  C   THR A 261       0.913 -13.265  -6.463  1.00 81.01           C
ATOM   3956  O   THR A 261       0.934 -13.422  -5.243  1.00 81.01           O
ATOM   3957  HA  THR A 261      -0.793 -14.509  -6.683  1.00 81.01           H
ATOM   3958  CB  THR A 261       0.687 -15.247  -8.064  1.00 81.01           C
ATOM   3959  HB  THR A 261       1.496 -14.869  -8.689  1.00 81.01           H
ATOM   3960  OG1 THR A 261      -0.361 -15.921  -8.756  1.00 81.01           O
ATOM   3961  HG1 THR A 261      -0.509 -15.496  -9.649  1.00 81.01           H
ATOM   3962  CG2 THR A 261       1.235 -16.301  -7.100  1.00 81.01           C
ATOM   3963 1HG2 THR A 261       0.415 -16.727  -6.523  1.00 81.01           H
ATOM   3964 2HG2 THR A 261       1.953 -15.837  -6.424  1.00 81.01           H
ATOM   3965 3HG2 THR A 261       1.729 -17.090  -7.668  1.00 81.01           H
ATOM   3966  HN  THR A 261      -0.465 -13.512  -9.286  1.00 81.01           H
ATOM   3967  N   VAL A 262       1.664 -12.394  -7.121  1.00 79.84           N
ATOM   3968  CA  VAL A 262       2.658 -11.591  -6.429  1.00 79.84           C
ATOM   3969  C   VAL A 262       1.958 -10.685  -5.414  1.00 79.84           C
ATOM   3970  O   VAL A 262       2.417 -10.545  -4.282  1.00 79.84           O
ATOM   3971  HA  VAL A 262       3.318 -12.273  -5.894  1.00 79.84           H
ATOM   3972  CB  VAL A 262       3.501 -10.814  -7.443  1.00 79.84           C
ATOM   3973  HB  VAL A 262       2.820 -10.299  -8.120  1.00 79.84           H
ATOM   3974  CG1 VAL A 262       4.359  -9.756  -6.746  1.00 79.84           C
ATOM   3975 1HG1 VAL A 262       3.714  -9.055  -6.217  1.00 79.84           H
ATOM   3976 2HG1 VAL A 262       5.028 -10.242  -6.035  1.00 79.84           H
ATOM   3977 3HG1 VAL A 262       4.948  -9.219  -7.490  1.00 79.84           H
ATOM   3978  CG2 VAL A 262       4.366 -11.761  -8.276  1.00 79.84           C
ATOM   3979 1HG2 VAL A 262       5.035 -12.316  -7.619  1.00 79.84           H
ATOM   3980 2HG2 VAL A 262       3.726 -12.458  -8.816  1.00 79.84           H
ATOM   3981 3HG2 VAL A 262       4.955 -11.183  -8.989  1.00 79.84           H
ATOM   3982  HN  VAL A 262       1.603 -12.234  -8.106  1.00 79.84           H
ATOM   3983  N   PHE A 263       0.859 -10.092  -5.857  1.00 74.33           N
ATOM   3984  CA  PHE A 263       0.102  -9.188  -5.008  1.00 74.33           C
ATOM   3985  C   PHE A 263      -0.433  -9.915  -3.772  1.00 74.33           C
ATOM   3986  O   PHE A 263      -0.261  -9.446  -2.648  1.00 74.33           O
ATOM   3987  HA  PHE A 263       0.781  -8.395  -4.694  1.00 74.33           H
ATOM   3988  CB  PHE A 263      -1.078  -8.678  -5.837  1.00 74.33           C
ATOM   3989 1HB  PHE A 263      -0.695  -8.168  -6.720  1.00 74.33           H
ATOM   3990 2HB  PHE A 263      -1.658  -9.532  -6.188  1.00 74.33           H
ATOM   3991  CG  PHE A 263      -2.007  -7.728  -5.078  1.00 74.33           C
ATOM   3992  CD1 PHE A 263      -3.135  -8.206  -4.488  1.00 74.33           C
ATOM   3993  HD1 PHE A 263      -3.378  -9.267  -4.556  1.00 74.33           H
ATOM   3994  CD2 PHE A 263      -1.705  -6.405  -4.995  1.00 74.33           C
ATOM   3995  HD2 PHE A 263      -0.800  -6.021  -5.468  1.00 74.33           H
ATOM   3996  CE1 PHE A 263      -3.997  -7.324  -3.785  1.00 74.33           C
ATOM   3997  HE1 PHE A 263      -4.901  -7.707  -3.312  1.00 74.33           H
ATOM   3998  CE2 PHE A 263      -2.566  -5.522  -4.291  1.00 74.33           C
ATOM   3999  HE2 PHE A 263      -2.324  -4.462  -4.224  1.00 74.33           H
ATOM   4000  CZ  PHE A 263      -3.695  -6.001  -3.701  1.00 74.33           C
ATOM   4001  HZ  PHE A 263      -4.356  -5.324  -3.161  1.00 74.33           H
ATOM   4002  HN  PHE A 263       0.485 -10.222  -6.775  1.00 74.33           H
ATOM   4003  N   VAL A 264      -1.073 -11.048  -4.023  1.00 80.49           N
ATOM   4004  CA  VAL A 264      -1.713 -11.798  -2.955  1.00 80.49           C
ATOM   4005  C   VAL A 264      -0.660 -12.212  -1.926  1.00 80.49           C
ATOM   4006  O   VAL A 264      -0.857 -12.035  -0.725  1.00 80.49           O
ATOM   4007  HA  VAL A 264      -2.432 -11.135  -2.474  1.00 80.49           H
ATOM   4008  CB  VAL A 264      -2.479 -12.987  -3.538  1.00 80.49           C
ATOM   4009  HB  VAL A 264      -1.796 -13.546  -4.176  1.00 80.49           H
ATOM   4010  CG1 VAL A 264      -2.961 -13.925  -2.429  1.00 80.49           C
ATOM   4011 1HG1 VAL A 264      -2.102 -14.301  -1.873  1.00 80.49           H
ATOM   4012 2HG1 VAL A 264      -3.621 -13.381  -1.754  1.00 80.49           H
ATOM   4013 3HG1 VAL A 264      -3.502 -14.761  -2.871  1.00 80.49           H
ATOM   4014  CG2 VAL A 264      -3.650 -12.514  -4.403  1.00 80.49           C
ATOM   4015 1HG2 VAL A 264      -4.334 -11.921  -3.796  1.00 80.49           H
ATOM   4016 2HG2 VAL A 264      -3.272 -11.906  -5.224  1.00 80.49           H
ATOM   4017 3HG2 VAL A 264      -4.177 -13.379  -4.804  1.00 80.49           H
ATOM   4018  HN  VAL A 264      -1.157 -11.453  -4.933  1.00 80.49           H
ATOM   4019  N   LEU A 265       0.437 -12.754  -2.434  1.00 84.58           N
ATOM   4020  CA  LEU A 265       1.444 -13.352  -1.574  1.00 84.58           C
ATOM   4021  C   LEU A 265       2.084 -12.261  -0.711  1.00 84.58           C
ATOM   4022  O   LEU A 265       2.538 -12.531   0.399  1.00 84.58           O
ATOM   4023  HA  LEU A 265       0.936 -14.058  -0.917  1.00 84.58           H
ATOM   4024  CB  LEU A 265       2.452 -14.150  -2.403  1.00 84.58           C
ATOM   4025 1HB  LEU A 265       2.804 -13.517  -3.218  1.00 84.58           H
ATOM   4026 2HB  LEU A 265       3.316 -14.370  -1.776  1.00 84.58           H
ATOM   4027  CG  LEU A 265       1.941 -15.463  -2.998  1.00 84.58           C
ATOM   4028  HG  LEU A 265       1.083 -15.240  -3.632  1.00 84.58           H
ATOM   4029  CD1 LEU A 265       3.004 -16.113  -3.887  1.00 84.58           C
ATOM   4030 1HD1 LEU A 265       3.259 -15.436  -4.702  1.00 84.58           H
ATOM   4031 2HD1 LEU A 265       3.895 -16.321  -3.295  1.00 84.58           H
ATOM   4032 3HD1 LEU A 265       2.614 -17.045  -4.297  1.00 84.58           H
ATOM   4033  CD2 LEU A 265       1.456 -16.410  -1.899  1.00 84.58           C
ATOM   4034 1HD2 LEU A 265       2.279 -16.631  -1.220  1.00 84.58           H
ATOM   4035 2HD2 LEU A 265       0.644 -15.938  -1.345  1.00 84.58           H
ATOM   4036 3HD2 LEU A 265       1.098 -17.336  -2.349  1.00 84.58           H
ATOM   4037  HN  LEU A 265       0.642 -12.790  -3.412  1.00 84.58           H
ATOM   4038  N   SER A 266       2.098 -11.053  -1.255  1.00 83.95           N
ATOM   4039  CA  SER A 266       2.773  -9.946  -0.601  1.00 83.95           C
ATOM   4040  C   SER A 266       1.839  -9.294   0.421  1.00 83.95           C
ATOM   4041  O   SER A 266       2.270  -8.918   1.510  1.00 83.95           O
ATOM   4042  HA  SER A 266       3.636 -10.388  -0.103  1.00 83.95           H
ATOM   4043  CB  SER A 266       3.249  -8.910  -1.621  1.00 83.95           C
ATOM   4044 1HB  SER A 266       3.708  -8.071  -1.099  1.00 83.95           H
ATOM   4045 2HB  SER A 266       4.018  -9.351  -2.254  1.00 83.95           H
ATOM   4046  OG  SER A 266       2.181  -8.433  -2.436  1.00 83.95           O
ATOM   4047  HG  SER A 266       2.109  -8.988  -3.264  1.00 83.95           H
ATOM   4048  HN  SER A 266       1.660 -10.827  -2.125  1.00 83.95           H
ATOM   4049  N   GLN A 267       0.577  -9.181   0.034  1.00 84.09           N
ATOM   4050  CA  GLN A 267      -0.366  -8.371   0.786  1.00 84.09           C
ATOM   4051  C   GLN A 267      -1.117  -9.235   1.801  1.00 84.09           C
ATOM   4052  O   GLN A 267      -1.449  -8.771   2.891  1.00 84.09           O
ATOM   4053  HA  GLN A 267       0.239  -7.629   1.307  1.00 84.09           H
ATOM   4054  CB  GLN A 267      -1.341  -7.654  -0.151  1.00 84.09           C
ATOM   4055 1HB  GLN A 267      -1.845  -8.383  -0.785  1.00 84.09           H
ATOM   4056 2HB  GLN A 267      -2.112  -7.154   0.435  1.00 84.09           H
ATOM   4057  CG  GLN A 267      -0.611  -6.630  -1.022  1.00 84.09           C
ATOM   4058 1HG  GLN A 267       0.150  -7.132  -1.620  1.00 84.09           H
ATOM   4059 2HG  GLN A 267      -1.313  -6.173  -1.719  1.00 84.09           H
ATOM   4060  CD  GLN A 267       0.042  -5.545  -0.163  1.00 84.09           C
ATOM   4061  OE1 GLN A 267      -0.502  -5.092   0.830  1.00 84.09           O
ATOM   4062  NE2 GLN A 267       1.236  -5.155  -0.600  1.00 84.09           N
ATOM   4063 1HE2 GLN A 267       1.626  -5.567  -1.424  1.00 84.09           H
ATOM   4064 2HE2 GLN A 267       1.743  -4.449  -0.106  1.00 84.09           H
ATOM   4065  HN  GLN A 267       0.198  -9.630  -0.775  1.00 84.09           H
ATOM   4066  N   PHE A 268      -1.363 -10.476   1.407  1.00 87.56           N
ATOM   4067  CA  PHE A 268      -2.236 -11.346   2.176  1.00 87.56           C
ATOM   4068  C   PHE A 268      -1.731 -11.500   3.612  1.00 87.56           C
ATOM   4069  O   PHE A 268      -2.478 -11.280   4.563  1.00 87.56           O
ATOM   4070  HA  PHE A 268      -3.224 -10.885   2.188  1.00 87.56           H
ATOM   4071  CB  PHE A 268      -2.219 -12.715   1.492  1.00 87.56           C
ATOM   4072 1HB  PHE A 268      -2.479 -12.588   0.441  1.00 87.56           H
ATOM   4073 2HB  PHE A 268      -1.204 -13.112   1.524  1.00 87.56           H
ATOM   4074  CG  PHE A 268      -3.171 -13.736   2.119  1.00 87.56           C
ATOM   4075  CD1 PHE A 268      -2.688 -14.688   2.962  1.00 87.56           C
ATOM   4076  HD1 PHE A 268      -1.623 -14.723   3.191  1.00 87.56           H
ATOM   4077  CD2 PHE A 268      -4.499 -13.691   1.833  1.00 87.56           C
ATOM   4078  HD2 PHE A 268      -4.886 -12.928   1.157  1.00 87.56           H
ATOM   4079  CE1 PHE A 268      -3.571 -15.635   3.543  1.00 87.56           C
ATOM   4080  HE1 PHE A 268      -3.184 -16.398   4.219  1.00 87.56           H
ATOM   4081  CE2 PHE A 268      -5.383 -14.639   2.415  1.00 87.56           C
ATOM   4082  HE2 PHE A 268      -6.448 -14.603   2.185  1.00 87.56           H
ATOM   4083  CZ  PHE A 268      -4.900 -15.591   3.257  1.00 87.56           C
ATOM   4084  HZ  PHE A 268      -5.578 -16.318   3.704  1.00 87.56           H
ATOM   4085  HN  PHE A 268      -0.978 -10.887   0.580  1.00 87.56           H
ATOM   4086  N   PRO A 269      -0.458 -11.878   3.794  1.00 91.74           N
ATOM   4087  CA  PRO A 269       0.064 -12.148   5.135  1.00 91.74           C
ATOM   4088  C   PRO A 269      -0.180 -10.993   6.093  1.00 91.74           C
ATOM   4089  O   PRO A 269      -0.600 -11.202   7.230  1.00 91.74           O
ATOM   4090  HA  PRO A 269      -0.456 -12.998   5.576  1.00 91.74           H
ATOM   4091  CB  PRO A 269       1.558 -12.385   4.902  1.00 91.74           C
ATOM   4092 1HB  PRO A 269       2.131 -11.464   5.007  1.00 91.74           H
ATOM   4093 2HB  PRO A 269       1.967 -13.098   5.617  1.00 91.74           H
ATOM   4094  CG  PRO A 269       1.611 -12.923   3.477  1.00 91.74           C
ATOM   4095 1HG  PRO A 269       2.603 -12.811   3.039  1.00 91.74           H
ATOM   4096 2HG  PRO A 269       1.377 -13.987   3.437  1.00 91.74           H
ATOM   4097  CD  PRO A 269       0.570 -12.081   2.757  1.00 91.74           C
ATOM   4098 1HD  PRO A 269       0.984 -11.133   2.412  1.00 91.74           H
ATOM   4099 2HD  PRO A 269       0.174 -12.591   1.879  1.00 91.74           H
ATOM   4100  N   TYR A 270       0.092  -9.792   5.603  1.00 91.89           N
ATOM   4101  CA  TYR A 270      -0.018  -8.603   6.431  1.00 91.89           C
ATOM   4102  C   TYR A 270      -1.466  -8.370   6.866  1.00 91.89           C
ATOM   4103  O   TYR A 270      -1.729  -8.086   8.034  1.00 91.89           O
ATOM   4104  HA  TYR A 270       0.600  -8.752   7.316  1.00 91.89           H
ATOM   4105  CB  TYR A 270       0.432  -7.434   5.552  1.00 91.89           C
ATOM   4106 1HB  TYR A 270       1.499  -7.532   5.355  1.00 91.89           H
ATOM   4107 2HB  TYR A 270      -0.077  -7.498   4.591  1.00 91.89           H
ATOM   4108  CG  TYR A 270       0.165  -6.057   6.164  1.00 91.89           C
ATOM   4109  CD1 TYR A 270      -0.753  -5.209   5.578  1.00 91.89           C
ATOM   4110  HD1 TYR A 270      -1.287  -5.520   4.681  1.00 91.89           H
ATOM   4111  CD2 TYR A 270       0.841  -5.664   7.300  1.00 91.89           C
ATOM   4112  HD2 TYR A 270       1.566  -6.334   7.762  1.00 91.89           H
ATOM   4113  CE1 TYR A 270      -1.005  -3.913   6.154  1.00 91.89           C
ATOM   4114  HE1 TYR A 270      -1.727  -3.233   5.702  1.00 91.89           H
ATOM   4115  CE2 TYR A 270       0.590  -4.368   7.875  1.00 91.89           C
ATOM   4116  HE2 TYR A 270       1.117  -4.045   8.773  1.00 91.89           H
ATOM   4117  CZ  TYR A 270      -0.321  -3.557   7.274  1.00 91.89           C
ATOM   4118  OH  TYR A 270      -0.558  -2.333   7.817  1.00 91.89           O
ATOM   4119  HH  TYR A 270      -0.153  -2.279   8.730  1.00 91.89           H
ATOM   4120  HN  TYR A 270       0.382  -9.625   4.660  1.00 91.89           H
ATOM   4121  N   ASN A 271      -2.368  -8.500   5.904  1.00 89.30           N
ATOM   4122  CA  ASN A 271      -3.770  -8.205   6.148  1.00 89.30           C
ATOM   4123  C   ASN A 271      -4.354  -9.263   7.085  1.00 89.30           C
ATOM   4124  O   ASN A 271      -5.314  -8.997   7.806  1.00 89.30           O
ATOM   4125  HA  ASN A 271      -3.780  -7.207   6.587  1.00 89.30           H
ATOM   4126  CB  ASN A 271      -4.573  -8.231   4.845  1.00 89.30           C
ATOM   4127 1HB  ASN A 271      -4.305  -9.115   4.267  1.00 89.30           H
ATOM   4128 2HB  ASN A 271      -5.636  -8.308   5.071  1.00 89.30           H
ATOM   4129  CG  ASN A 271      -4.311  -6.973   4.014  1.00 89.30           C
ATOM   4130  OD1 ASN A 271      -4.676  -5.868   4.382  1.00 89.30           O
ATOM   4131  ND2 ASN A 271      -3.661  -7.202   2.877  1.00 89.30           N
ATOM   4132 1HD2 ASN A 271      -3.390  -8.133   2.634  1.00 89.30           H
ATOM   4133 2HD2 ASN A 271      -3.443  -6.442   2.264  1.00 89.30           H
ATOM   4134  HN  ASN A 271      -2.155  -8.800   4.974  1.00 89.30           H
ATOM   4135  N   CYS A 272      -3.750 -10.442   7.044  1.00 92.09           N
ATOM   4136  CA  CYS A 272      -4.118 -11.503   7.966  1.00 92.09           C
ATOM   4137  C   CYS A 272      -3.852 -11.015   9.391  1.00 92.09           C
ATOM   4138  O   CYS A 272      -4.712 -11.134  10.262  1.00 92.09           O
ATOM   4139  HA  CYS A 272      -5.180 -11.696   7.814  1.00 92.09           H
ATOM   4140  CB  CYS A 272      -3.371 -12.803   7.659  1.00 92.09           C
ATOM   4141 1HB  CYS A 272      -2.306 -12.601   7.543  1.00 92.09           H
ATOM   4142 2HB  CYS A 272      -3.475 -13.497   8.492  1.00 92.09           H
ATOM   4143  SG  CYS A 272      -4.033 -13.559   6.129  1.00 92.09           S
ATOM   4144  HG  CYS A 272      -3.452 -12.707   5.290  1.00 92.09           H
ATOM   4145  HN  CYS A 272      -3.024 -10.676   6.398  1.00 92.09           H
ATOM   4146  N   ILE A 273      -2.657 -10.477   9.585  1.00 93.63           N
ATOM   4147  CA  ILE A 273      -2.251 -10.009  10.899  1.00 93.63           C
ATOM   4148  C   ILE A 273      -3.103  -8.801  11.292  1.00 93.63           C
ATOM   4149  O   ILE A 273      -3.505  -8.669  12.446  1.00 93.63           O
ATOM   4150  HA  ILE A 273      -2.447 -10.814  11.607  1.00 93.63           H
ATOM   4151  CB  ILE A 273      -0.746  -9.736  10.930  1.00 93.63           C
ATOM   4152  HB  ILE A 273      -0.512  -9.021  10.140  1.00 93.63           H
ATOM   4153  CG1 ILE A 273       0.049 -11.010  10.635  1.00 93.63           C
ATOM   4154 1HG1 ILE A 273      -0.223 -11.393   9.651  1.00 93.63           H
ATOM   4155 2HG1 ILE A 273       1.114 -10.780  10.604  1.00 93.63           H
ATOM   4156  CG2 ILE A 273      -0.331  -9.096  12.256  1.00 93.63           C
ATOM   4157 1HG2 ILE A 273      -0.860  -8.152  12.385  1.00 93.63           H
ATOM   4158 2HG2 ILE A 273      -0.581  -9.768  13.077  1.00 93.63           H
ATOM   4159 3HG2 ILE A 273       0.743  -8.913  12.251  1.00 93.63           H
ATOM   4160  CD1 ILE A 273      -0.217 -12.080  11.695  1.00 93.63           C
ATOM   4161 1HD1 ILE A 273       0.078 -11.703  12.674  1.00 93.63           H
ATOM   4162 2HD1 ILE A 273      -1.279 -12.325  11.706  1.00 93.63           H
ATOM   4163 3HD1 ILE A 273       0.360 -12.975  11.462  1.00 93.63           H
ATOM   4164  HN  ILE A 273      -1.973 -10.359   8.864  1.00 93.63           H
ATOM   4165  N   LEU A 274      -3.353  -7.949  10.308  1.00 92.41           N
ATOM   4166  CA  LEU A 274      -4.131  -6.744  10.541  1.00 92.41           C
ATOM   4167  C   LEU A 274      -5.533  -7.131  11.014  1.00 92.41           C
ATOM   4168  O   LEU A 274      -6.119  -6.450  11.855  1.00 92.41           O
ATOM   4169  HA  LEU A 274      -3.639  -6.187  11.338  1.00 92.41           H
ATOM   4170  CB  LEU A 274      -4.125  -5.854   9.297  1.00 92.41           C
ATOM   4171 1HB  LEU A 274      -3.107  -5.811   8.909  1.00 92.41           H
ATOM   4172 2HB  LEU A 274      -4.738  -6.330   8.531  1.00 92.41           H
ATOM   4173  CG  LEU A 274      -4.627  -4.422   9.494  1.00 92.41           C
ATOM   4174  HG  LEU A 274      -5.560  -4.461  10.056  1.00 92.41           H
ATOM   4175  CD1 LEU A 274      -3.635  -3.603  10.323  1.00 92.41           C
ATOM   4176 1HD1 LEU A 274      -3.508  -4.067  11.301  1.00 92.41           H
ATOM   4177 2HD1 LEU A 274      -2.674  -3.569   9.809  1.00 92.41           H
ATOM   4178 3HD1 LEU A 274      -4.016  -2.589  10.448  1.00 92.41           H
ATOM   4179  CD2 LEU A 274      -4.936  -3.759   8.150  1.00 92.41           C
ATOM   4180 1HD2 LEU A 274      -4.032  -3.732   7.542  1.00 92.41           H
ATOM   4181 2HD2 LEU A 274      -5.706  -4.330   7.632  1.00 92.41           H
ATOM   4182 3HD2 LEU A 274      -5.291  -2.742   8.320  1.00 92.41           H
ATOM   4183  HN  LEU A 274      -3.034  -8.071   9.368  1.00 92.41           H
ATOM   4184  N   LEU A 275      -6.032  -8.223  10.453  1.00 93.36           N
ATOM   4185  CA  LEU A 275      -7.339  -8.730  10.834  1.00 93.36           C
ATOM   4186  C   LEU A 275      -7.315  -9.134  12.309  1.00 93.36           C
ATOM   4187  O   LEU A 275      -8.217  -8.781  13.068  1.00 93.36           O
ATOM   4188  HA  LEU A 275      -8.054  -7.915  10.711  1.00 93.36           H
ATOM   4189  CB  LEU A 275      -7.771  -9.857   9.894  1.00 93.36           C
ATOM   4190 1HB  LEU A 275      -7.808  -9.463   8.879  1.00 93.36           H
ATOM   4191 2HB  LEU A 275      -7.003 -10.630   9.909  1.00 93.36           H
ATOM   4192  CG  LEU A 275      -9.119 -10.511  10.207  1.00 93.36           C
ATOM   4193  HG  LEU A 275      -9.101 -10.853  11.242  1.00 93.36           H
ATOM   4194  CD1 LEU A 275     -10.261  -9.500  10.084  1.00 93.36           C
ATOM   4195 1HD1 LEU A 275     -10.098  -8.682  10.786  1.00 93.36           H
ATOM   4196 2HD1 LEU A 275     -10.290  -9.106   9.068  1.00 93.36           H
ATOM   4197 3HD1 LEU A 275     -11.207  -9.991  10.311  1.00 93.36           H
ATOM   4198  CD2 LEU A 275      -9.347 -11.743   9.328  1.00 93.36           C
ATOM   4199 1HD2 LEU A 275      -9.337 -11.448   8.279  1.00 93.36           H
ATOM   4200 2HD2 LEU A 275      -8.556 -12.470   9.509  1.00 93.36           H
ATOM   4201 3HD2 LEU A 275     -10.312 -12.188   9.571  1.00 93.36           H
ATOM   4202  HN  LEU A 275      -5.559  -8.757   9.752  1.00 93.36           H
ATOM   4203  N   VAL A 276      -6.274  -9.868  12.672  1.00 94.86           N
ATOM   4204  CA  VAL A 276      -6.123 -10.328  14.042  1.00 94.86           C
ATOM   4205  C   VAL A 276      -6.116  -9.121  14.982  1.00 94.86           C
ATOM   4206  O   VAL A 276      -6.796  -9.125  16.007  1.00 94.86           O
ATOM   4207  HA  VAL A 276      -6.985 -10.951  14.277  1.00 94.86           H
ATOM   4208  CB  VAL A 276      -4.866 -11.191  14.168  1.00 94.86           C
ATOM   4209  HB  VAL A 276      -4.029 -10.628  13.755  1.00 94.86           H
ATOM   4210  CG1 VAL A 276      -4.551 -11.490  15.636  1.00 94.86           C
ATOM   4211 1HG1 VAL A 276      -4.388 -10.554  16.170  1.00 94.86           H
ATOM   4212 2HG1 VAL A 276      -5.389 -12.024  16.085  1.00 94.86           H
ATOM   4213 3HG1 VAL A 276      -3.654 -12.105  15.697  1.00 94.86           H
ATOM   4214  CG2 VAL A 276      -5.005 -12.485  13.363  1.00 94.86           C
ATOM   4215 1HG2 VAL A 276      -5.858 -13.053  13.734  1.00 94.86           H
ATOM   4216 2HG2 VAL A 276      -5.159 -12.243  12.311  1.00 94.86           H
ATOM   4217 3HG2 VAL A 276      -4.098 -13.079  13.471  1.00 94.86           H
ATOM   4218  HN  VAL A 276      -5.543 -10.149  12.049  1.00 94.86           H
ATOM   4219  N   GLN A 277      -5.341  -8.117  14.600  1.00 93.70           N
ATOM   4220  CA  GLN A 277      -5.222  -6.915  15.406  1.00 93.70           C
ATOM   4221  C   GLN A 277      -6.582  -6.227  15.538  1.00 93.70           C
ATOM   4222  O   GLN A 277      -6.885  -5.635  16.573  1.00 93.70           O
ATOM   4223  HA  GLN A 277      -4.883  -7.255  16.385  1.00 93.70           H
ATOM   4224  CB  GLN A 277      -4.180  -5.961  14.819  1.00 93.70           C
ATOM   4225 1HB  GLN A 277      -4.344  -5.854  13.746  1.00 93.70           H
ATOM   4226 2HB  GLN A 277      -4.297  -4.971  15.260  1.00 93.70           H
ATOM   4227  CG  GLN A 277      -2.761  -6.474  15.074  1.00 93.70           C
ATOM   4228 1HG  GLN A 277      -2.601  -6.592  16.146  1.00 93.70           H
ATOM   4229 2HG  GLN A 277      -2.640  -7.459  14.623  1.00 93.70           H
ATOM   4230  CD  GLN A 277      -1.719  -5.513  14.500  1.00 93.70           C
ATOM   4231  OE1 GLN A 277      -1.978  -4.751  13.583  1.00 93.70           O
ATOM   4232  NE2 GLN A 277      -0.528  -5.591  15.088  1.00 93.70           N
ATOM   4233 1HE2 GLN A 277      -0.382  -6.239  15.836  1.00 93.70           H
ATOM   4234 2HE2 GLN A 277       0.220  -5.002  14.783  1.00 93.70           H
ATOM   4235  HN  GLN A 277      -4.802  -8.117  13.758  1.00 93.70           H
ATOM   4236  N   THR A 278      -7.365  -6.326  14.474  1.00 93.59           N
ATOM   4237  CA  THR A 278      -8.673  -5.693  14.445  1.00 93.59           C
ATOM   4238  C   THR A 278      -9.620  -6.382  15.429  1.00 93.59           C
ATOM   4239  O   THR A 278     -10.342  -5.716  16.170  1.00 93.59           O
ATOM   4240  HA  THR A 278      -8.562  -4.661  14.777  1.00 93.59           H
ATOM   4241  CB  THR A 278      -9.177  -5.715  13.000  1.00 93.59           C
ATOM   4242  HB  THR A 278      -9.369  -6.735  12.670  1.00 93.59           H
ATOM   4243  OG1 THR A 278      -8.173  -5.012  12.272  1.00 93.59           O
ATOM   4244  HG1 THR A 278      -7.523  -5.660  11.874  1.00 93.59           H
ATOM   4245  CG2 THR A 278     -10.437  -4.870  12.807  1.00 93.59           C
ATOM   4246 1HG2 THR A 278     -10.225  -3.834  13.074  1.00 93.59           H
ATOM   4247 2HG2 THR A 278     -11.233  -5.253  13.446  1.00 93.59           H
ATOM   4248 3HG2 THR A 278     -10.752  -4.919  11.765  1.00 93.59           H
ATOM   4249  HN  THR A 278      -7.120  -6.827  13.644  1.00 93.59           H
ATOM   4250  N   ILE A 279      -9.588  -7.706  15.404  1.00 94.60           N
ATOM   4251  CA  ILE A 279     -10.437  -8.492  16.283  1.00 94.60           C
ATOM   4252  C   ILE A 279     -10.043  -8.227  17.738  1.00 94.60           C
ATOM   4253  O   ILE A 279     -10.905  -8.095  18.604  1.00 94.60           O
ATOM   4254  HA  ILE A 279     -11.463  -8.153  16.136  1.00 94.60           H
ATOM   4255  CB  ILE A 279     -10.389  -9.971  15.893  1.00 94.60           C
ATOM   4256  HB  ILE A 279      -9.346 -10.285  15.873  1.00 94.60           H
ATOM   4257  CG1 ILE A 279     -10.952 -10.185  14.487  1.00 94.60           C
ATOM   4258 1HG1 ILE A 279     -12.037 -10.078  14.505  1.00 94.60           H
ATOM   4259 2HG1 ILE A 279     -10.568  -9.417  13.816  1.00 94.60           H
ATOM   4260  CG2 ILE A 279     -11.102 -10.836  16.934  1.00 94.60           C
ATOM   4261 1HG2 ILE A 279     -10.617 -10.714  17.902  1.00 94.60           H
ATOM   4262 2HG2 ILE A 279     -12.145 -10.528  17.010  1.00 94.60           H
ATOM   4263 3HG2 ILE A 279     -11.053 -11.882  16.632  1.00 94.60           H
ATOM   4264  CD1 ILE A 279     -10.580 -11.570  13.952  1.00 94.60           C
ATOM   4265 1HD1 ILE A 279      -9.495 -11.664  13.912  1.00 94.60           H
ATOM   4266 2HD1 ILE A 279     -10.988 -12.335  14.612  1.00 94.60           H
ATOM   4267 3HD1 ILE A 279     -10.993 -11.696  12.951  1.00 94.60           H
ATOM   4268  HN  ILE A 279      -8.997  -8.240  14.800  1.00 94.60           H
ATOM   4269  N   ASP A 280      -8.738  -8.156  17.960  1.00 94.34           N
ATOM   4270  CA  ASP A 280      -8.217  -7.979  19.305  1.00 94.34           C
ATOM   4271  C   ASP A 280      -8.545  -6.567  19.793  1.00 94.34           C
ATOM   4272  O   ASP A 280      -8.782  -6.356  20.981  1.00 94.34           O
ATOM   4273  HA  ASP A 280      -8.702  -8.750  19.904  1.00 94.34           H
ATOM   4274  CB  ASP A 280      -6.697  -8.148  19.333  1.00 94.34           C
ATOM   4275 1HB  ASP A 280      -6.421  -9.074  18.828  1.00 94.34           H
ATOM   4276 2HB  ASP A 280      -6.227  -7.333  18.783  1.00 94.34           H
ATOM   4277  CG  ASP A 280      -6.174  -8.169  20.770  1.00 94.34           C
ATOM   4278  OD1 ASP A 280      -6.727  -8.961  21.564  1.00 94.34           O
ATOM   4279  OD2 ASP A 280      -5.233  -7.392  21.043  1.00 94.34           O
ATOM   4280  HN  ASP A 280      -8.045  -8.217  17.243  1.00 94.34           H
ATOM   4281  N   ALA A 281      -8.549  -5.635  18.850  1.00 92.66           N
ATOM   4282  CA  ALA A 281      -8.884  -4.256  19.162  1.00 92.66           C
ATOM   4283  C   ALA A 281     -10.316  -4.193  19.697  1.00 92.66           C
ATOM   4284  O   ALA A 281     -10.652  -3.302  20.476  1.00 92.66           O
ATOM   4285  HA  ALA A 281      -8.199  -3.916  19.938  1.00 92.66           H
ATOM   4286  CB  ALA A 281      -8.688  -3.389  17.916  1.00 92.66           C
ATOM   4287 1HB  ALA A 281      -7.648  -3.446  17.594  1.00 92.66           H
ATOM   4288 2HB  ALA A 281      -9.336  -3.749  17.117  1.00 92.66           H
ATOM   4289 3HB  ALA A 281      -8.939  -2.355  18.151  1.00 92.66           H
ATOM   4290  HN  ALA A 281      -8.328  -5.810  17.890  1.00 92.66           H
ATOM   4291  N   TYR A 282     -11.121  -5.148  19.257  1.00 91.04           N
ATOM   4292  CA  TYR A 282     -12.511  -5.207  19.676  1.00 91.04           C
ATOM   4293  C   TYR A 282     -12.672  -6.084  20.919  1.00 91.04           C
ATOM   4294  O   TYR A 282     -13.312  -5.680  21.889  1.00 91.04           O
ATOM   4295  HA  TYR A 282     -12.835  -4.193  19.911  1.00 91.04           H
ATOM   4296  CB  TYR A 282     -13.275  -5.845  18.514  1.00 91.04           C
ATOM   4297 1HB  TYR A 282     -13.063  -5.287  17.603  1.00 91.04           H
ATOM   4298 2HB  TYR A 282     -12.903  -6.859  18.361  1.00 91.04           H
ATOM   4299  CG  TYR A 282     -14.790  -5.900  18.721  1.00 91.04           C
ATOM   4300  CD1 TYR A 282     -15.390  -7.076  19.121  1.00 91.04           C
ATOM   4301  HD1 TYR A 282     -14.785  -7.966  19.291  1.00 91.04           H
ATOM   4302  CD2 TYR A 282     -15.556  -4.772  18.507  1.00 91.04           C
ATOM   4303  HD2 TYR A 282     -15.082  -3.843  18.190  1.00 91.04           H
ATOM   4304  CE1 TYR A 282     -16.816  -7.127  19.316  1.00 91.04           C
ATOM   4305  HE1 TYR A 282     -17.303  -8.049  19.632  1.00 91.04           H
ATOM   4306  CE2 TYR A 282     -16.982  -4.823  18.701  1.00 91.04           C
ATOM   4307  HE2 TYR A 282     -17.599  -3.940  18.535  1.00 91.04           H
ATOM   4308  CZ  TYR A 282     -17.542  -5.998  19.096  1.00 91.04           C
ATOM   4309  OH  TYR A 282     -18.888  -6.046  19.280  1.00 91.04           O
ATOM   4310  HH  TYR A 282     -19.159  -6.957  19.591  1.00 91.04           H
ATOM   4311  HN  TYR A 282     -10.839  -5.872  18.627  1.00 91.04           H
ATOM   4312  N   ALA A 283     -12.080  -7.268  20.850  1.00 92.10           N
ATOM   4313  CA  ALA A 283     -12.392  -8.317  21.806  1.00 92.10           C
ATOM   4314  C   ALA A 283     -11.346  -8.310  22.923  1.00 92.10           C
ATOM   4315  O   ALA A 283     -11.582  -8.849  24.003  1.00 92.10           O
ATOM   4316  HA  ALA A 283     -13.369  -8.096  22.235  1.00 92.10           H
ATOM   4317  CB  ALA A 283     -12.463  -9.663  21.082  1.00 92.10           C
ATOM   4318 1HB  ALA A 283     -13.241  -9.624  20.319  1.00 92.10           H
ATOM   4319 2HB  ALA A 283     -11.503  -9.874  20.611  1.00 92.10           H
ATOM   4320 3HB  ALA A 283     -12.697 -10.449  21.800  1.00 92.10           H
ATOM   4321  HN  ALA A 283     -11.401  -7.514  20.159  1.00 92.10           H
ATOM   4322  N   MET A 284     -10.211  -7.695  22.623  1.00 90.38           N
ATOM   4323  CA  MET A 284      -9.115  -7.642  23.575  1.00 90.38           C
ATOM   4324  C   MET A 284      -8.836  -9.025  24.169  1.00 90.38           C
ATOM   4325  O   MET A 284      -8.751  -9.176  25.386  1.00 90.38           O
ATOM   4326  HA  MET A 284      -8.249  -7.302  23.007  1.00 90.38           H
ATOM   4327  CB  MET A 284      -9.461  -6.664  24.700  1.00 90.38           C
ATOM   4328 1HB  MET A 284     -10.379  -6.983  25.194  1.00 90.38           H
ATOM   4329 2HB  MET A 284      -8.674  -6.676  25.453  1.00 90.38           H
ATOM   4330  CG  MET A 284      -9.635  -5.244  24.158  1.00 90.38           C
ATOM   4331 1HG  MET A 284      -8.676  -4.861  23.807  1.00 90.38           H
ATOM   4332 2HG  MET A 284     -10.308  -5.253  23.300  1.00 90.38           H
ATOM   4333  SD  MET A 284     -10.287  -4.179  25.433  1.00 90.38           S
ATOM   4334  CE  MET A 284     -12.012  -4.633  25.363  1.00 90.38           C
ATOM   4335 1HE  MET A 284     -12.403  -4.423  24.368  1.00 90.38           H
ATOM   4336 2HE  MET A 284     -12.117  -5.696  25.578  1.00 90.38           H
ATOM   4337 3HE  MET A 284     -12.569  -4.056  26.102  1.00 90.38           H
ATOM   4338  HN  MET A 284     -10.035  -7.239  21.751  1.00 90.38           H
ATOM   4339  N   PHE A 285      -8.702  -9.998  23.280  1.00 91.30           N
ATOM   4340  CA  PHE A 285      -8.613 -11.387  23.699  1.00 91.30           C
ATOM   4341  C   PHE A 285      -7.157 -11.799  23.925  1.00 91.30           C
ATOM   4342  O   PHE A 285      -6.888 -12.831  24.538  1.00 91.30           O
ATOM   4343  HA  PHE A 285      -9.164 -11.478  24.635  1.00 91.30           H
ATOM   4344  CB  PHE A 285      -9.202 -12.234  22.569  1.00 91.30           C
ATOM   4345 1HB  PHE A 285      -9.367 -13.247  22.936  1.00 91.30           H
ATOM   4346 2HB  PHE A 285     -10.177 -11.831  22.297  1.00 91.30           H
ATOM   4347  CG  PHE A 285      -8.324 -12.297  21.317  1.00 91.30           C
ATOM   4348  CD1 PHE A 285      -8.480 -11.375  20.330  1.00 91.30           C
ATOM   4349  HD1 PHE A 285      -9.231 -10.591  20.431  1.00 91.30           H
ATOM   4350  CD2 PHE A 285      -7.388 -13.276  21.192  1.00 91.30           C
ATOM   4351  HD2 PHE A 285      -7.263 -14.015  21.983  1.00 91.30           H
ATOM   4352  CE1 PHE A 285      -7.666 -11.434  19.168  1.00 91.30           C
ATOM   4353  HE1 PHE A 285      -7.791 -10.695  18.377  1.00 91.30           H
ATOM   4354  CE2 PHE A 285      -6.574 -13.335  20.030  1.00 91.30           C
ATOM   4355  HE2 PHE A 285      -5.824 -14.119  19.929  1.00 91.30           H
ATOM   4356  CZ  PHE A 285      -6.730 -12.412  19.043  1.00 91.30           C
ATOM   4357  HZ  PHE A 285      -6.105 -12.457  18.151  1.00 91.30           H
ATOM   4358  HN  PHE A 285      -8.655  -9.851  22.292  1.00 91.30           H
ATOM   4359  N   ILE A 286      -6.256 -10.972  23.416  1.00 91.90           N
ATOM   4360  CA  ILE A 286      -4.834 -11.223  23.578  1.00 91.90           C
ATOM   4361  C   ILE A 286      -4.357 -10.604  24.893  1.00 91.90           C
ATOM   4362  O   ILE A 286      -3.945  -9.445  24.924  1.00 91.90           O
ATOM   4363  HA  ILE A 286      -4.697 -12.303  23.635  1.00 91.90           H
ATOM   4364  CB  ILE A 286      -4.061 -10.734  22.352  1.00 91.90           C
ATOM   4365  HB  ILE A 286      -4.183  -9.653  22.279  1.00 91.90           H
ATOM   4366  CG1 ILE A 286      -4.629 -11.340  21.067  1.00 91.90           C
ATOM   4367 1HG1 ILE A 286      -4.416 -12.409  21.040  1.00 91.90           H
ATOM   4368 2HG1 ILE A 286      -5.714 -11.231  21.058  1.00 91.90           H
ATOM   4369  CG2 ILE A 286      -2.563 -11.009  22.502  1.00 91.90           C
ATOM   4370 1HG2 ILE A 286      -2.185 -10.491  23.383  1.00 91.90           H
ATOM   4371 2HG2 ILE A 286      -2.400 -12.082  22.613  1.00 91.90           H
ATOM   4372 3HG2 ILE A 286      -2.037 -10.652  21.616  1.00 91.90           H
ATOM   4373  CD1 ILE A 286      -4.033 -10.663  19.831  1.00 91.90           C
ATOM   4374 1HD1 ILE A 286      -4.269  -9.599  19.850  1.00 91.90           H
ATOM   4375 2HD1 ILE A 286      -2.951 -10.795  19.831  1.00 91.90           H
ATOM   4376 3HD1 ILE A 286      -4.454 -11.113  18.932  1.00 91.90           H
ATOM   4377  HN  ILE A 286      -6.483 -10.144  22.903  1.00 91.90           H
ATOM   4378  N   SER A 287      -4.429 -11.403  25.947  1.00 89.84           N
ATOM   4379  CA  SER A 287      -3.989 -10.956  27.258  1.00 89.84           C
ATOM   4380  C   SER A 287      -2.544 -11.393  27.502  1.00 89.84           C
ATOM   4381  O   SER A 287      -1.871 -10.860  28.384  1.00 89.84           O
ATOM   4382  HA  SER A 287      -4.061  -9.868  27.230  1.00 89.84           H
ATOM   4383  CB  SER A 287      -4.902 -11.498  28.359  1.00 89.84           C
ATOM   4384 1HB  SER A 287      -4.554 -11.137  29.328  1.00 89.84           H
ATOM   4385 2HB  SER A 287      -5.911 -11.110  28.218  1.00 89.84           H
ATOM   4386  OG  SER A 287      -4.938 -12.922  28.369  1.00 89.84           O
ATOM   4387  HG  SER A 287      -5.559 -13.244  29.085  1.00 89.84           H
ATOM   4388  HN  SER A 287      -4.779 -12.340  25.916  1.00 89.84           H
ATOM   4389  N   ASN A 288      -2.108 -12.358  26.706  1.00 92.25           N
ATOM   4390  CA  ASN A 288      -0.806 -12.969  26.914  1.00 92.25           C
ATOM   4391  C   ASN A 288       0.269 -12.109  26.247  1.00 92.25           C
ATOM   4392  O   ASN A 288       0.200 -11.844  25.048  1.00 92.25           O
ATOM   4393  HA  ASN A 288      -0.685 -13.023  27.996  1.00 92.25           H
ATOM   4394  CB  ASN A 288      -0.748 -14.366  26.292  1.00 92.25           C
ATOM   4395 1HB  ASN A 288      -1.599 -14.956  26.633  1.00 92.25           H
ATOM   4396 2HB  ASN A 288      -0.828 -14.289  25.208  1.00 92.25           H
ATOM   4397  CG  ASN A 288       0.554 -15.078  26.664  1.00 92.25           C
ATOM   4398  OD1 ASN A 288       1.639 -14.526  26.581  1.00 92.25           O
ATOM   4399  ND2 ASN A 288       0.387 -16.331  27.077  1.00 92.25           N
ATOM   4400 1HD2 ASN A 288      -0.531 -16.724  27.122  1.00 92.25           H
ATOM   4401 2HD2 ASN A 288       1.179 -16.880  27.343  1.00 92.25           H
ATOM   4402  HN  ASN A 288      -2.627 -12.721  25.932  1.00 92.25           H
ATOM   4403  N   CYS A 289       1.237 -11.698  27.052  1.00 91.46           N
ATOM   4404  CA  CYS A 289       2.256 -10.772  26.586  1.00 91.46           C
ATOM   4405  C   CYS A 289       3.105 -11.484  25.531  1.00 91.46           C
ATOM   4406  O   CYS A 289       3.525 -10.871  24.551  1.00 91.46           O
ATOM   4407  HA  CYS A 289       1.731  -9.922  26.152  1.00 91.46           H
ATOM   4408  CB  CYS A 289       3.107 -10.241  27.741  1.00 91.46           C
ATOM   4409 1HB  CYS A 289       2.472  -9.746  28.475  1.00 91.46           H
ATOM   4410 2HB  CYS A 289       3.599 -11.069  28.252  1.00 91.46           H
ATOM   4411  SG  CYS A 289       4.359  -9.066  27.106  1.00 91.46           S
ATOM   4412  HN  CYS A 289       1.331 -11.986  28.005  1.00 91.46           H
ATOM   4413  N   ALA A 290       3.332 -12.768  25.768  1.00 92.79           N
ATOM   4414  CA  ALA A 290       4.174 -13.554  24.883  1.00 92.79           C
ATOM   4415  C   ALA A 290       3.528 -13.620  23.497  1.00 92.79           C
ATOM   4416  O   ALA A 290       4.200 -13.425  22.486  1.00 92.79           O
ATOM   4417  HA  ALA A 290       5.136 -13.048  24.803  1.00 92.79           H
ATOM   4418  CB  ALA A 290       4.397 -14.942  25.489  1.00 92.79           C
ATOM   4419 1HB  ALA A 290       4.884 -14.841  26.459  1.00 92.79           H
ATOM   4420 2HB  ALA A 290       3.436 -15.441  25.615  1.00 92.79           H
ATOM   4421 3HB  ALA A 290       5.028 -15.531  24.824  1.00 92.79           H
ATOM   4422  HN  ALA A 290       2.953 -13.269  26.546  1.00 92.79           H
ATOM   4423  N   VAL A 291       2.233 -13.896  23.496  1.00 93.64           N
ATOM   4424  CA  VAL A 291       1.488 -13.984  22.251  1.00 93.64           C
ATOM   4425  C   VAL A 291       1.490 -12.618  21.563  1.00 93.64           C
ATOM   4426  O   VAL A 291       1.693 -12.529  20.353  1.00 93.64           O
ATOM   4427  HA  VAL A 291       2.001 -14.701  21.610  1.00 93.64           H
ATOM   4428  CB  VAL A 291       0.078 -14.515  22.522  1.00 93.64           C
ATOM   4429  HB  VAL A 291      -0.408 -13.835  23.220  1.00 93.64           H
ATOM   4430  CG1 VAL A 291      -0.753 -14.543  21.237  1.00 93.64           C
ATOM   4431 1HG1 VAL A 291      -0.831 -13.534  20.833  1.00 93.64           H
ATOM   4432 2HG1 VAL A 291      -0.269 -15.191  20.506  1.00 93.64           H
ATOM   4433 3HG1 VAL A 291      -1.749 -14.925  21.458  1.00 93.64           H
ATOM   4434  CG2 VAL A 291       0.130 -15.899  23.172  1.00 93.64           C
ATOM   4435 1HG2 VAL A 291       0.643 -16.594  22.508  1.00 93.64           H
ATOM   4436 2HG2 VAL A 291       0.667 -15.837  24.118  1.00 93.64           H
ATOM   4437 3HG2 VAL A 291      -0.885 -16.253  23.353  1.00 93.64           H
ATOM   4438  HN  VAL A 291       1.694 -14.057  24.323  1.00 93.64           H
ATOM   4439  N   SER A 292       1.261 -11.587  22.363  1.00 93.12           N
ATOM   4440  CA  SER A 292       1.192 -10.234  21.840  1.00 93.12           C
ATOM   4441  C   SER A 292       2.525  -9.856  21.189  1.00 93.12           C
ATOM   4442  O   SER A 292       2.547  -9.261  20.112  1.00 93.12           O
ATOM   4443  HA  SER A 292       0.395 -10.252  21.097  1.00 93.12           H
ATOM   4444  CB  SER A 292       0.839  -9.234  22.942  1.00 93.12           C
ATOM   4445 1HB  SER A 292      -0.053  -9.574  23.468  1.00 93.12           H
ATOM   4446 2HB  SER A 292       1.646  -9.199  23.674  1.00 93.12           H
ATOM   4447  OG  SER A 292       0.613  -7.925  22.424  1.00 93.12           O
ATOM   4448  HG  SER A 292      -0.258  -7.897  21.934  1.00 93.12           H
ATOM   4449  HN  SER A 292       1.124 -11.666  23.351  1.00 93.12           H
ATOM   4450  N   THR A 293       3.603 -10.218  21.869  1.00 92.97           N
ATOM   4451  CA  THR A 293       4.935  -9.894  21.388  1.00 92.97           C
ATOM   4452  C   THR A 293       5.176 -10.529  20.017  1.00 92.97           C
ATOM   4453  O   THR A 293       5.679  -9.874  19.105  1.00 92.97           O
ATOM   4454  HA  THR A 293       4.999  -8.814  21.255  1.00 92.97           H
ATOM   4455  CB  THR A 293       5.942 -10.339  22.450  1.00 92.97           C
ATOM   4456  HB  THR A 293       5.840 -11.403  22.662  1.00 92.97           H
ATOM   4457  OG1 THR A 293       5.697  -9.466  23.549  1.00 92.97           O
ATOM   4458  HG1 THR A 293       5.106  -9.916  24.218  1.00 92.97           H
ATOM   4459  CG2 THR A 293       7.388 -10.036  22.049  1.00 92.97           C
ATOM   4460 1HG2 THR A 293       7.507  -8.962  21.902  1.00 92.97           H
ATOM   4461 2HG2 THR A 293       7.625 -10.557  21.122  1.00 92.97           H
ATOM   4462 3HG2 THR A 293       8.061 -10.372  22.837  1.00 92.97           H
ATOM   4463  HN  THR A 293       3.576 -10.723  22.731  1.00 92.97           H
ATOM   4464  N   ASN A 294       4.806 -11.797  19.914  1.00 94.14           N
ATOM   4465  CA  ASN A 294       5.034 -12.546  18.690  1.00 94.14           C
ATOM   4466  C   ASN A 294       4.184 -11.950  17.567  1.00 94.14           C
ATOM   4467  O   ASN A 294       4.619 -11.893  16.418  1.00 94.14           O
ATOM   4468  HA  ASN A 294       6.103 -12.459  18.496  1.00 94.14           H
ATOM   4469  CB  ASN A 294       4.632 -14.013  18.860  1.00 94.14           C
ATOM   4470 1HB  ASN A 294       3.645 -14.073  19.318  1.00 94.14           H
ATOM   4471 2HB  ASN A 294       4.558 -14.489  17.882  1.00 94.14           H
ATOM   4472  CG  ASN A 294       5.648 -14.764  19.723  1.00 94.14           C
ATOM   4473  OD1 ASN A 294       6.774 -14.336  19.915  1.00 94.14           O
ATOM   4474  ND2 ASN A 294       5.188 -15.904  20.231  1.00 94.14           N
ATOM   4475 1HD2 ASN A 294       4.253 -16.198  20.034  1.00 94.14           H
ATOM   4476 2HD2 ASN A 294       5.778 -16.467  20.809  1.00 94.14           H
ATOM   4477  HN  ASN A 294       4.360 -12.310  20.647  1.00 94.14           H
ATOM   4478  N   ILE A 295       2.987 -11.520  17.938  1.00 93.70           N
ATOM   4479  CA  ILE A 295       2.057 -10.966  16.969  1.00 93.70           C
ATOM   4480  C   ILE A 295       2.625  -9.660  16.411  1.00 93.70           C
ATOM   4481  O   ILE A 295       2.519  -9.394  15.215  1.00 93.70           O
ATOM   4482  HA  ILE A 295       1.972 -11.683  16.152  1.00 93.70           H
ATOM   4483  CB  ILE A 295       0.665 -10.817  17.587  1.00 93.70           C
ATOM   4484  HB  ILE A 295       0.779 -10.410  18.591  1.00 93.70           H
ATOM   4485  CG1 ILE A 295      -0.022 -12.177  17.725  1.00 93.70           C
ATOM   4486 1HG1 ILE A 295      -0.268 -12.567  16.738  1.00 93.70           H
ATOM   4487 2HG1 ILE A 295       0.662 -12.889  18.187  1.00 93.70           H
ATOM   4488  CG2 ILE A 295      -0.185  -9.825  16.791  1.00 93.70           C
ATOM   4489 1HG2 ILE A 295       0.302  -8.850  16.788  1.00 93.70           H
ATOM   4490 2HG2 ILE A 295      -0.294 -10.179  15.766  1.00 93.70           H
ATOM   4491 3HG2 ILE A 295      -1.169  -9.738  17.252  1.00 93.70           H
ATOM   4492  CD1 ILE A 295      -1.295 -12.066  18.567  1.00 93.70           C
ATOM   4493 1HD1 ILE A 295      -1.041 -11.699  19.562  1.00 93.70           H
ATOM   4494 2HD1 ILE A 295      -1.986 -11.372  18.090  1.00 93.70           H
ATOM   4495 3HD1 ILE A 295      -1.763 -13.047  18.650  1.00 93.70           H
ATOM   4496  HN  ILE A 295       2.651 -11.545  18.880  1.00 93.70           H
ATOM   4497  N   ASP A 296       3.216  -8.880  17.305  1.00 93.27           N
ATOM   4498  CA  ASP A 296       3.765  -7.590  16.924  1.00 93.27           C
ATOM   4499  C   ASP A 296       4.953  -7.804  15.984  1.00 93.27           C
ATOM   4500  O   ASP A 296       5.126  -7.063  15.017  1.00 93.27           O
ATOM   4501  HA  ASP A 296       2.944  -7.059  16.444  1.00 93.27           H
ATOM   4502  CB  ASP A 296       4.264  -6.821  18.150  1.00 93.27           C
ATOM   4503 1HB  ASP A 296       4.942  -7.450  18.727  1.00 93.27           H
ATOM   4504 2HB  ASP A 296       4.835  -5.949  17.829  1.00 93.27           H
ATOM   4505  CG  ASP A 296       3.096  -6.376  19.031  1.00 93.27           C
ATOM   4506  OD1 ASP A 296       1.970  -6.315  18.492  1.00 93.27           O
ATOM   4507  OD2 ASP A 296       3.355  -6.108  20.224  1.00 93.27           O
ATOM   4508  HN  ASP A 296       3.321  -9.116  18.271  1.00 93.27           H
ATOM   4509  N   ILE A 297       5.742  -8.820  16.301  1.00 94.19           N
ATOM   4510  CA  ILE A 297       6.876  -9.176  15.465  1.00 94.19           C
ATOM   4511  C   ILE A 297       6.372  -9.615  14.089  1.00 94.19           C
ATOM   4512  O   ILE A 297       6.910  -9.198  13.065  1.00 94.19           O
ATOM   4513  HA  ILE A 297       7.484  -8.280  15.340  1.00 94.19           H
ATOM   4514  CB  ILE A 297       7.749 -10.221  16.163  1.00 94.19           C
ATOM   4515  HB  ILE A 297       7.099 -11.008  16.545  1.00 94.19           H
ATOM   4516  CG1 ILE A 297       8.478  -9.614  17.363  1.00 94.19           C
ATOM   4517 1HG1 ILE A 297       9.225  -8.901  17.016  1.00 94.19           H
ATOM   4518 2HG1 ILE A 297       7.771  -9.060  17.980  1.00 94.19           H
ATOM   4519  CG2 ILE A 297       8.717 -10.875  15.175  1.00 94.19           C
ATOM   4520 1HG2 ILE A 297       8.152 -11.365  14.382  1.00 94.19           H
ATOM   4521 2HG2 ILE A 297       9.364 -10.112  14.741  1.00 94.19           H
ATOM   4522 3HG2 ILE A 297       9.325 -11.614  15.697  1.00 94.19           H
ATOM   4523  CD1 ILE A 297       9.153 -10.701  18.202  1.00 94.19           C
ATOM   4524 1HD1 ILE A 297       8.399 -11.399  18.567  1.00 94.19           H
ATOM   4525 2HD1 ILE A 297       9.877 -11.237  17.587  1.00 94.19           H
ATOM   4526 3HD1 ILE A 297       9.664 -10.242  19.048  1.00 94.19           H
ATOM   4527  HN  ILE A 297       5.617  -9.394  17.110  1.00 94.19           H
ATOM   4528  N   CYS A 298       5.344 -10.452  14.110  1.00 93.93           N
ATOM   4529  CA  CYS A 298       4.757 -10.947  12.877  1.00 93.93           C
ATOM   4530  C   CYS A 298       4.305  -9.745  12.044  1.00 93.93           C
ATOM   4531  O   CYS A 298       4.477  -9.730  10.826  1.00 93.93           O
ATOM   4532  HA  CYS A 298       5.538 -11.504  12.360  1.00 93.93           H
ATOM   4533  CB  CYS A 298       3.606 -11.918  13.148  1.00 93.93           C
ATOM   4534 1HB  CYS A 298       2.977 -11.534  13.951  1.00 93.93           H
ATOM   4535 2HB  CYS A 298       2.976 -12.004  12.263  1.00 93.93           H
ATOM   4536  SG  CYS A 298       4.269 -13.561  13.606  1.00 93.93           S
ATOM   4537  HG  CYS A 298       4.612 -13.232  14.848  1.00 93.93           H
ATOM   4538  HN  CYS A 298       4.915 -10.790  14.948  1.00 93.93           H
ATOM   4539  N   PHE A 299       3.736  -8.768  12.734  1.00 93.95           N
ATOM   4540  CA  PHE A 299       3.254  -7.567  12.072  1.00 93.95           C
ATOM   4541  C   PHE A 299       4.390  -6.853  11.337  1.00 93.95           C
ATOM   4542  O   PHE A 299       4.237  -6.462  10.181  1.00 93.95           O
ATOM   4543  HA  PHE A 299       2.496  -7.876  11.353  1.00 93.95           H
ATOM   4544  CB  PHE A 299       2.709  -6.643  13.164  1.00 93.95           C
ATOM   4545 1HB  PHE A 299       1.903  -7.155  13.689  1.00 93.95           H
ATOM   4546 2HB  PHE A 299       3.497  -6.455  13.893  1.00 93.95           H
ATOM   4547  CG  PHE A 299       2.188  -5.303  12.641  1.00 93.95           C
ATOM   4548  CD1 PHE A 299       3.000  -4.212  12.638  1.00 93.95           C
ATOM   4549  HD1 PHE A 299       4.022  -4.293  13.007  1.00 93.95           H
ATOM   4550  CD2 PHE A 299       0.912  -5.203  12.180  1.00 93.95           C
ATOM   4551  HD2 PHE A 299       0.261  -6.077  12.183  1.00 93.95           H
ATOM   4552  CE1 PHE A 299       2.516  -2.969  12.153  1.00 93.95           C
ATOM   4553  HE1 PHE A 299       3.167  -2.094  12.150  1.00 93.95           H
ATOM   4554  CE2 PHE A 299       0.428  -3.959  11.695  1.00 93.95           C
ATOM   4555  HE2 PHE A 299      -0.594  -3.878  11.326  1.00 93.95           H
ATOM   4556  CZ  PHE A 299       1.240  -2.868  11.692  1.00 93.95           C
ATOM   4557  HZ  PHE A 299       0.869  -1.913  11.320  1.00 93.95           H
ATOM   4558  HN  PHE A 299       3.603  -8.786  13.725  1.00 93.95           H
ATOM   4559  N   GLN A 300       5.505  -6.704  12.038  1.00 92.90           N
ATOM   4560  CA  GLN A 300       6.642  -5.984  11.490  1.00 92.90           C
ATOM   4561  C   GLN A 300       7.147  -6.676  10.222  1.00 92.90           C
ATOM   4562  O   GLN A 300       7.440  -6.017   9.226  1.00 92.90           O
ATOM   4563  HA  GLN A 300       6.267  -4.991  11.245  1.00 92.90           H
ATOM   4564  CB  GLN A 300       7.760  -5.856  12.527  1.00 92.90           C
ATOM   4565 1HB  GLN A 300       7.943  -6.825  12.992  1.00 92.90           H
ATOM   4566 2HB  GLN A 300       8.686  -5.559  12.034  1.00 92.90           H
ATOM   4567  CG  GLN A 300       7.396  -4.830  13.602  1.00 92.90           C
ATOM   4568 1HG  GLN A 300       7.213  -3.861  13.137  1.00 92.90           H
ATOM   4569 2HG  GLN A 300       6.470  -5.127  14.095  1.00 92.90           H
ATOM   4570  CD  GLN A 300       8.514  -4.701  14.639  1.00 92.90           C
ATOM   4571  OE1 GLN A 300       9.550  -5.340  14.554  1.00 92.90           O
ATOM   4572  NE2 GLN A 300       8.247  -3.843  15.619  1.00 92.90           N
ATOM   4573 1HE2 GLN A 300       7.376  -3.351  15.629  1.00 92.90           H
ATOM   4574 2HE2 GLN A 300       8.916  -3.690  16.345  1.00 92.90           H
ATOM   4575  HN  GLN A 300       5.637  -7.063  12.961  1.00 92.90           H
ATOM   4576  N   VAL A 301       7.234  -7.996  10.301  1.00 93.51           N
ATOM   4577  CA  VAL A 301       7.775  -8.777   9.202  1.00 93.51           C
ATOM   4578  C   VAL A 301       6.860  -8.636   7.983  1.00 93.51           C
ATOM   4579  O   VAL A 301       7.316  -8.280   6.898  1.00 93.51           O
ATOM   4580  HA  VAL A 301       8.753  -8.365   8.955  1.00 93.51           H
ATOM   4581  CB  VAL A 301       7.970 -10.230   9.639  1.00 93.51           C
ATOM   4582  HB  VAL A 301       7.017 -10.595  10.022  1.00 93.51           H
ATOM   4583  CG1 VAL A 301       8.367 -11.111   8.452  1.00 93.51           C
ATOM   4584 1HG1 VAL A 301       7.583 -11.076   7.695  1.00 93.51           H
ATOM   4585 2HG1 VAL A 301       9.301 -10.746   8.026  1.00 93.51           H
ATOM   4586 3HG1 VAL A 301       8.499 -12.139   8.791  1.00 93.51           H
ATOM   4587  CG2 VAL A 301       9.000 -10.331  10.765  1.00 93.51           C
ATOM   4588 1HG2 VAL A 301       9.956  -9.939  10.419  1.00 93.51           H
ATOM   4589 2HG2 VAL A 301       8.658  -9.751  11.623  1.00 93.51           H
ATOM   4590 3HG2 VAL A 301       9.119 -11.374  11.057  1.00 93.51           H
ATOM   4591  HN  VAL A 301       6.943  -8.529  11.095  1.00 93.51           H
ATOM   4592  N   THR A 302       5.586  -8.924   8.204  1.00 92.57           N
ATOM   4593  CA  THR A 302       4.626  -8.956   7.113  1.00 92.57           C
ATOM   4594  C   THR A 302       4.462  -7.560   6.507  1.00 92.57           C
ATOM   4595  O   THR A 302       4.255  -7.423   5.302  1.00 92.57           O
ATOM   4596  HA  THR A 302       5.019  -9.601   6.328  1.00 92.57           H
ATOM   4597  CB  THR A 302       3.319  -9.543   7.650  1.00 92.57           C
ATOM   4598  HB  THR A 302       2.562  -9.586   6.867  1.00 92.57           H
ATOM   4599  OG1 THR A 302       3.002  -8.719   8.768  1.00 92.57           O
ATOM   4600  HG1 THR A 302       3.338  -9.141   9.610  1.00 92.57           H
ATOM   4601  CG2 THR A 302       3.508 -10.935   8.255  1.00 92.57           C
ATOM   4602 1HG2 THR A 302       4.215 -10.880   9.082  1.00 92.57           H
ATOM   4603 2HG2 THR A 302       3.892 -11.613   7.493  1.00 92.57           H
ATOM   4604 3HG2 THR A 302       2.550 -11.305   8.620  1.00 92.57           H
ATOM   4605  HN  THR A 302       5.207  -9.133   9.106  1.00 92.57           H
ATOM   4606  N   GLN A 303       4.560  -6.560   7.370  1.00 91.21           N
ATOM   4607  CA  GLN A 303       4.461  -5.179   6.929  1.00 91.21           C
ATOM   4608  C   GLN A 303       5.580  -4.856   5.938  1.00 91.21           C
ATOM   4609  O   GLN A 303       5.347  -4.199   4.925  1.00 91.21           O
ATOM   4610  HA  GLN A 303       3.493  -5.102   6.433  1.00 91.21           H
ATOM   4611  CB  GLN A 303       4.490  -4.220   8.121  1.00 91.21           C
ATOM   4612 1HB  GLN A 303       3.677  -4.460   8.806  1.00 91.21           H
ATOM   4613 2HB  GLN A 303       5.421  -4.348   8.673  1.00 91.21           H
ATOM   4614  CG  GLN A 303       4.362  -2.767   7.658  1.00 91.21           C
ATOM   4615 1HG  GLN A 303       5.203  -2.510   7.015  1.00 91.21           H
ATOM   4616 2HG  GLN A 303       3.457  -2.650   7.061  1.00 91.21           H
ATOM   4617  CD  GLN A 303       4.317  -1.813   8.854  1.00 91.21           C
ATOM   4618  OE1 GLN A 303       5.322  -1.502   9.471  1.00 91.21           O
ATOM   4619  NE2 GLN A 303       3.098  -1.368   9.145  1.00 91.21           N
ATOM   4620 1HE2 GLN A 303       2.314  -1.662   8.598  1.00 91.21           H
ATOM   4621 2HE2 GLN A 303       2.965  -0.738   9.911  1.00 91.21           H
ATOM   4622  HN  GLN A 303       4.705  -6.681   8.352  1.00 91.21           H
ATOM   4623  N   THR A 304       6.772  -5.333   6.264  1.00 90.82           N
ATOM   4624  CA  THR A 304       7.941  -5.049   5.449  1.00 90.82           C
ATOM   4625  C   THR A 304       7.804  -5.705   4.074  1.00 90.82           C
ATOM   4626  O   THR A 304       8.200  -5.125   3.064  1.00 90.82           O
ATOM   4627  HA  THR A 304       7.993  -3.972   5.286  1.00 90.82           H
ATOM   4628  CB  THR A 304       9.179  -5.509   6.221  1.00 90.82           C
ATOM   4629  HB  THR A 304       9.196  -6.595   6.319  1.00 90.82           H
ATOM   4630  OG1 THR A 304       9.115  -4.783   7.446  1.00 90.82           O
ATOM   4631  HG1 THR A 304       8.699  -5.349   8.158  1.00 90.82           H
ATOM   4632  CG2 THR A 304      10.482  -5.035   5.575  1.00 90.82           C
ATOM   4633 1HG2 THR A 304      10.495  -3.945   5.539  1.00 90.82           H
ATOM   4634 2HG2 THR A 304      10.551  -5.432   4.562  1.00 90.82           H
ATOM   4635 3HG2 THR A 304      11.329  -5.389   6.163  1.00 90.82           H
ATOM   4636  HN  THR A 304       6.946  -5.903   7.068  1.00 90.82           H
ATOM   4637  N   ILE A 305       7.243  -6.905   4.079  1.00 89.95           N
ATOM   4638  CA  ILE A 305       7.005  -7.625   2.840  1.00 89.95           C
ATOM   4639  C   ILE A 305       6.028  -6.830   1.972  1.00 89.95           C
ATOM   4640  O   ILE A 305       6.189  -6.760   0.754  1.00 89.95           O
ATOM   4641  HA  ILE A 305       7.958  -7.693   2.313  1.00 89.95           H
ATOM   4642  CB  ILE A 305       6.546  -9.056   3.131  1.00 89.95           C
ATOM   4643  HB  ILE A 305       5.705  -9.010   3.822  1.00 89.95           H
ATOM   4644  CG1 ILE A 305       7.653  -9.857   3.819  1.00 89.95           C
ATOM   4645 1HG1 ILE A 305       8.450 -10.070   3.106  1.00 89.95           H
ATOM   4646 2HG1 ILE A 305       8.093  -9.263   4.620  1.00 89.95           H
ATOM   4647  CG2 ILE A 305       6.048  -9.742   1.857  1.00 89.95           C
ATOM   4648 1HG2 ILE A 305       5.208  -9.181   1.447  1.00 89.95           H
ATOM   4649 2HG2 ILE A 305       6.854  -9.776   1.124  1.00 89.95           H
ATOM   4650 3HG2 ILE A 305       5.728 -10.757   2.093  1.00 89.95           H
ATOM   4651  CD1 ILE A 305       7.107 -11.168   4.388  1.00 89.95           C
ATOM   4652 1HD1 ILE A 305       6.328 -10.950   5.119  1.00 89.95           H
ATOM   4653 2HD1 ILE A 305       6.690 -11.770   3.581  1.00 89.95           H
ATOM   4654 3HD1 ILE A 305       7.915 -11.718   4.872  1.00 89.95           H
ATOM   4655  HN  ILE A 305       6.953  -7.383   4.908  1.00 89.95           H
ATOM   4656  N   ALA A 306       5.036  -6.252   2.632  1.00 87.26           N
ATOM   4657  CA  ALA A 306       4.001  -5.512   1.931  1.00 87.26           C
ATOM   4658  C   ALA A 306       4.623  -4.289   1.254  1.00 87.26           C
ATOM   4659  O   ALA A 306       4.185  -3.879   0.180  1.00 87.26           O
ATOM   4660  HA  ALA A 306       3.585  -6.167   1.166  1.00 87.26           H
ATOM   4661  CB  ALA A 306       2.890  -5.132   2.912  1.00 87.26           C
ATOM   4662 1HB  ALA A 306       2.461  -6.037   3.343  1.00 87.26           H
ATOM   4663 2HB  ALA A 306       3.303  -4.512   3.707  1.00 87.26           H
ATOM   4664 3HB  ALA A 306       2.113  -4.577   2.385  1.00 87.26           H
ATOM   4665  HN  ALA A 306       4.933  -6.282   3.627  1.00 87.26           H
ATOM   4666  N   PHE A 307       5.636  -3.741   1.910  1.00 87.85           N
ATOM   4667  CA  PHE A 307       6.279  -2.534   1.420  1.00 87.85           C
ATOM   4668  C   PHE A 307       7.128  -2.828   0.182  1.00 87.85           C
ATOM   4669  O   PHE A 307       7.264  -1.980  -0.698  1.00 87.85           O
ATOM   4670  HA  PHE A 307       5.489  -1.830   1.157  1.00 87.85           H
ATOM   4671  CB  PHE A 307       7.189  -2.026   2.540  1.00 87.85           C
ATOM   4672 1HB  PHE A 307       7.824  -2.845   2.878  1.00 87.85           H
ATOM   4673 2HB  PHE A 307       7.849  -1.257   2.138  1.00 87.85           H
ATOM   4674  CG  PHE A 307       6.436  -1.453   3.742  1.00 87.85           C
ATOM   4675  CD1 PHE A 307       5.077  -1.419   3.740  1.00 87.85           C
ATOM   4676  HD1 PHE A 307       4.523  -1.800   2.882  1.00 87.85           H
ATOM   4677  CD2 PHE A 307       7.127  -0.978   4.813  1.00 87.85           C
ATOM   4678  HD2 PHE A 307       8.216  -1.005   4.815  1.00 87.85           H
ATOM   4679  CE1 PHE A 307       4.378  -0.888   4.857  1.00 87.85           C
ATOM   4680  HE1 PHE A 307       3.288  -0.861   4.855  1.00 87.85           H
ATOM   4681  CE2 PHE A 307       6.428  -0.446   5.930  1.00 87.85           C
ATOM   4682  HE2 PHE A 307       6.981  -0.065   6.788  1.00 87.85           H
ATOM   4683  CZ  PHE A 307       5.068  -0.412   5.928  1.00 87.85           C
ATOM   4684  HZ  PHE A 307       4.532  -0.005   6.784  1.00 87.85           H
ATOM   4685  HN  PHE A 307       6.015  -4.107   2.759  1.00 87.85           H
ATOM   4686  N   PHE A 308       7.678  -4.034   0.155  1.00 85.88           N
ATOM   4687  CA  PHE A 308       8.482  -4.464  -0.977  1.00 85.88           C
ATOM   4688  C   PHE A 308       7.652  -4.488  -2.262  1.00 85.88           C
ATOM   4689  O   PHE A 308       8.201  -4.425  -3.361  1.00 85.88           O
ATOM   4690  HA  PHE A 308       9.296  -3.747  -1.086  1.00 85.88           H
ATOM   4691  CB  PHE A 308       8.965  -5.882  -0.669  1.00 85.88           C
ATOM   4692 1HB  PHE A 308       8.308  -6.324   0.081  1.00 85.88           H
ATOM   4693 2HB  PHE A 308       8.874  -6.490  -1.569  1.00 85.88           H
ATOM   4694  CG  PHE A 308      10.409  -5.953  -0.166  1.00 85.88           C
ATOM   4695  CD1 PHE A 308      11.441  -5.826  -1.043  1.00 85.88           C
ATOM   4696  HD1 PHE A 308      11.239  -5.674  -2.104  1.00 85.88           H
ATOM   4697  CD2 PHE A 308      10.660  -6.143   1.157  1.00 85.88           C
ATOM   4698  HD2 PHE A 308       9.833  -6.245   1.859  1.00 85.88           H
ATOM   4699  CE1 PHE A 308      12.780  -5.892  -0.577  1.00 85.88           C
ATOM   4700  HE1 PHE A 308      13.607  -5.790  -1.280  1.00 85.88           H
ATOM   4701  CE2 PHE A 308      11.999  -6.209   1.623  1.00 85.88           C
ATOM   4702  HE2 PHE A 308      12.201  -6.361   2.683  1.00 85.88           H
ATOM   4703  CZ  PHE A 308      13.031  -6.082   0.746  1.00 85.88           C
ATOM   4704  HZ  PHE A 308      14.060  -6.132   1.104  1.00 85.88           H
ATOM   4705  HN  PHE A 308       7.582  -4.709   0.886  1.00 85.88           H
ATOM   4706  N   HIS A 309       6.343  -4.579  -2.081  1.00 79.91           N
ATOM   4707  CA  HIS A 309       5.434  -4.652  -3.212  1.00 79.91           C
ATOM   4708  C   HIS A 309       5.524  -3.359  -4.026  1.00 79.91           C
ATOM   4709  O   HIS A 309       5.426  -3.385  -5.252  1.00 79.91           O
ATOM   4710  HA  HIS A 309       5.770  -5.484  -3.831  1.00 79.91           H
ATOM   4711  CB  HIS A 309       4.010  -4.962  -2.747  1.00 79.91           C
ATOM   4712 1HB  HIS A 309       4.027  -5.863  -2.134  1.00 79.91           H
ATOM   4713 2HB  HIS A 309       3.662  -4.150  -2.109  1.00 79.91           H
ATOM   4714  CG  HIS A 309       3.024  -5.155  -3.874  1.00 79.91           C
ATOM   4715  ND1 HIS A 309       2.290  -4.114  -4.415  1.00 79.91           N
ATOM   4716  HD1 HIS A 309       2.333  -3.157  -4.128  1.00 79.91           H
ATOM   4717  CD2 HIS A 309       2.659  -6.279  -4.556  1.00 79.91           C
ATOM   4718  HD2 HIS A 309       3.047  -7.283  -4.384  1.00 79.91           H
ATOM   4719  CE1 HIS A 309       1.521  -4.601  -5.378  1.00 79.91           C
ATOM   4720  HE1 HIS A 309       0.827  -4.029  -5.994  1.00 79.91           H
ATOM   4721  NE2 HIS A 309       1.751  -5.942  -5.464  1.00 79.91           N
ATOM   4722  HN  HIS A 309       5.903  -4.604  -1.183  1.00 79.91           H
ATOM   4723  N   SER A 310       5.708  -2.259  -3.311  1.00 78.31           N
ATOM   4724  CA  SER A 310       5.671  -0.947  -3.934  1.00 78.31           C
ATOM   4725  C   SER A 310       6.898  -0.757  -4.827  1.00 78.31           C
ATOM   4726  O   SER A 310       6.910   0.116  -5.694  1.00 78.31           O
ATOM   4727  HA  SER A 310       4.758  -0.936  -4.530  1.00 78.31           H
ATOM   4728  CB  SER A 310       5.604   0.161  -2.881  1.00 78.31           C
ATOM   4729 1HB  SER A 310       6.345  -0.032  -2.104  1.00 78.31           H
ATOM   4730 2HB  SER A 310       5.866   1.114  -3.340  1.00 78.31           H
ATOM   4731  OG  SER A 310       4.312   0.259  -2.289  1.00 78.31           O
ATOM   4732  HG  SER A 310       3.710   0.806  -2.871  1.00 78.31           H
ATOM   4733  HN  SER A 310       5.880  -2.255  -2.326  1.00 78.31           H
ATOM   4734  N   CYS A 311       7.901  -1.589  -4.586  1.00 82.42           N
ATOM   4735  CA  CYS A 311       9.116  -1.547  -5.381  1.00 82.42           C
ATOM   4736  C   CYS A 311       9.033  -2.646  -6.442  1.00 82.42           C
ATOM   4737  O   CYS A 311       9.829  -2.670  -7.380  1.00 82.42           O
ATOM   4738  HA  CYS A 311       9.152  -0.562  -5.847  1.00 82.42           H
ATOM   4739  CB  CYS A 311      10.367  -1.686  -4.511  1.00 82.42           C
ATOM   4740 1HB  CYS A 311      11.222  -1.957  -5.130  1.00 82.42           H
ATOM   4741 2HB  CYS A 311      10.603  -0.730  -4.043  1.00 82.42           H
ATOM   4742  SG  CYS A 311      10.097  -2.961  -3.226  1.00 82.42           S
ATOM   4743  HG  CYS A 311       9.597  -3.881  -4.046  1.00 82.42           H
ATOM   4744  HN  CYS A 311       7.892  -2.280  -3.863  1.00 82.42           H
ATOM   4745  N   LEU A 312       8.063  -3.530  -6.259  1.00 79.28           N
ATOM   4746  CA  LEU A 312       7.862  -4.625  -7.192  1.00 79.28           C
ATOM   4747  C   LEU A 312       7.016  -4.136  -8.370  1.00 79.28           C
ATOM   4748  O   LEU A 312       7.126  -4.661  -9.477  1.00 79.28           O
ATOM   4749  HA  LEU A 312       8.842  -4.918  -7.569  1.00 79.28           H
ATOM   4750  CB  LEU A 312       7.272  -5.840  -6.474  1.00 79.28           C
ATOM   4751 1HB  LEU A 312       6.417  -5.509  -5.885  1.00 79.28           H
ATOM   4752 2HB  LEU A 312       6.893  -6.533  -7.225  1.00 79.28           H
ATOM   4753  CG  LEU A 312       8.226  -6.603  -5.552  1.00 79.28           C
ATOM   4754  HG  LEU A 312       8.624  -5.902  -4.818  1.00 79.28           H
ATOM   4755  CD1 LEU A 312       7.484  -7.695  -4.778  1.00 79.28           C
ATOM   4756 1HD1 LEU A 312       6.700  -7.242  -4.172  1.00 79.28           H
ATOM   4757 2HD1 LEU A 312       7.039  -8.399  -5.481  1.00 79.28           H
ATOM   4758 3HD1 LEU A 312       8.185  -8.221  -4.131  1.00 79.28           H
ATOM   4759  CD2 LEU A 312       9.415  -7.162  -6.335  1.00 79.28           C
ATOM   4760 1HD2 LEU A 312       9.055  -7.843  -7.106  1.00 79.28           H
ATOM   4761 2HD2 LEU A 312       9.961  -6.342  -6.801  1.00 79.28           H
ATOM   4762 3HD2 LEU A 312      10.077  -7.699  -5.656  1.00 79.28           H
ATOM   4763  HN  LEU A 312       7.423  -3.506  -5.491  1.00 79.28           H
ATOM   4764  N   ASN A 313       6.192  -3.137  -8.091  1.00 74.25           N
ATOM   4765  CA  ASN A 313       5.252  -2.643  -9.083  1.00 74.25           C
ATOM   4766  C   ASN A 313       6.009  -2.293 -10.366  1.00 74.25           C
ATOM   4767  O   ASN A 313       5.695  -2.811 -11.437  1.00 74.25           O
ATOM   4768  HA  ASN A 313       4.537  -3.453  -9.229  1.00 74.25           H
ATOM   4769  CB  ASN A 313       4.546  -1.379  -8.591  1.00 74.25           C
ATOM   4770 1HB  ASN A 313       5.254  -0.747  -8.055  1.00 74.25           H
ATOM   4771 2HB  ASN A 313       4.187  -0.803  -9.444  1.00 74.25           H
ATOM   4772  CG  ASN A 313       3.371  -1.728  -7.674  1.00 74.25           C
ATOM   4773  OD1 ASN A 313       2.850  -2.831  -7.684  1.00 74.25           O
ATOM   4774  ND2 ASN A 313       2.986  -0.730  -6.884  1.00 74.25           N
ATOM   4775 1HD2 ASN A 313       3.458   0.151  -6.926  1.00 74.25           H
ATOM   4776 2HD2 ASN A 313       2.226  -0.861  -6.248  1.00 74.25           H
ATOM   4777  HN  ASN A 313       6.160  -2.669  -7.208  1.00 74.25           H
ATOM   4778  N   PRO A 314       7.015  -1.412 -10.283  1.00 74.11           N
ATOM   4779  CA  PRO A 314       7.782  -1.028 -11.470  1.00 74.11           C
ATOM   4780  C   PRO A 314       8.329  -2.232 -12.218  1.00 74.11           C
ATOM   4781  O   PRO A 314       8.247  -2.296 -13.444  1.00 74.11           O
ATOM   4782  HA  PRO A 314       7.135  -0.518 -12.185  1.00 74.11           H
ATOM   4783  CB  PRO A 314       8.903  -0.150 -10.909  1.00 74.11           C
ATOM   4784 1HB  PRO A 314       9.795  -0.735 -10.684  1.00 74.11           H
ATOM   4785 2HB  PRO A 314       9.200   0.623 -11.618  1.00 74.11           H
ATOM   4786  CG  PRO A 314       8.287   0.447  -9.649  1.00 74.11           C
ATOM   4787 1HG  PRO A 314       9.049   0.805  -8.957  1.00 74.11           H
ATOM   4788 2HG  PRO A 314       7.652   1.303  -9.876  1.00 74.11           H
ATOM   4789  CD  PRO A 314       7.495  -0.716  -9.075  1.00 74.11           C
ATOM   4790 1HD  PRO A 314       8.118  -1.366  -8.460  1.00 74.11           H
ATOM   4791 2HD  PRO A 314       6.675  -0.375  -8.443  1.00 74.11           H
ATOM   4792  N   VAL A 315       8.877  -3.165 -11.453  1.00 75.41           N
ATOM   4793  CA  VAL A 315       9.555  -4.309 -12.038  1.00 75.41           C
ATOM   4794  C   VAL A 315       8.571  -5.086 -12.915  1.00 75.41           C
ATOM   4795  O   VAL A 315       8.907  -5.482 -14.030  1.00 75.41           O
ATOM   4796  HA  VAL A 315      10.361  -3.929 -12.666  1.00 75.41           H
ATOM   4797  CB  VAL A 315      10.178  -5.168 -10.935  1.00 75.41           C
ATOM   4798  HB  VAL A 315       9.389  -5.439 -10.235  1.00 75.41           H
ATOM   4799  CG1 VAL A 315      10.761  -6.460 -11.510  1.00 75.41           C
ATOM   4800 1HG1 VAL A 315       9.969  -7.033 -11.993  1.00 75.41           H
ATOM   4801 2HG1 VAL A 315      11.532  -6.217 -12.242  1.00 75.41           H
ATOM   4802 3HG1 VAL A 315      11.198  -7.051 -10.705  1.00 75.41           H
ATOM   4803  CG2 VAL A 315      11.241  -4.382 -10.164  1.00 75.41           C
ATOM   4804 1HG2 VAL A 315      12.028  -4.067 -10.848  1.00 75.41           H
ATOM   4805 2HG2 VAL A 315      10.784  -3.505  -9.707  1.00 75.41           H
ATOM   4806 3HG2 VAL A 315      11.668  -5.016  -9.386  1.00 75.41           H
ATOM   4807  HN  VAL A 315       8.864  -3.147 -10.453  1.00 75.41           H
ATOM   4808  N   LEU A 316       7.375  -5.280 -12.379  1.00 72.03           N
ATOM   4809  CA  LEU A 316       6.352  -6.033 -13.084  1.00 72.03           C
ATOM   4810  C   LEU A 316       6.142  -5.423 -14.472  1.00 72.03           C
ATOM   4811  O   LEU A 316       6.136  -6.138 -15.473  1.00 72.03           O
ATOM   4812  HA  LEU A 316       6.722  -7.051 -13.206  1.00 72.03           H
ATOM   4813  CB  LEU A 316       5.073  -6.113 -12.247  1.00 72.03           C
ATOM   4814 1HB  LEU A 316       4.796  -5.103 -11.946  1.00 72.03           H
ATOM   4815 2HB  LEU A 316       4.270  -6.488 -12.882  1.00 72.03           H
ATOM   4816  CG  LEU A 316       5.146  -6.987 -10.994  1.00 72.03           C
ATOM   4817  HG  LEU A 316       6.006  -6.669 -10.405  1.00 72.03           H
ATOM   4818  CD1 LEU A 316       3.904  -6.796 -10.120  1.00 72.03           C
ATOM   4819 1HD1 LEU A 316       3.832  -5.753  -9.815  1.00 72.03           H
ATOM   4820 2HD1 LEU A 316       3.015  -7.071 -10.688  1.00 72.03           H
ATOM   4821 3HD1 LEU A 316       3.981  -7.429  -9.236  1.00 72.03           H
ATOM   4822  CD2 LEU A 316       5.367  -8.455 -11.362  1.00 72.03           C
ATOM   4823 1HD2 LEU A 316       4.542  -8.803 -11.983  1.00 72.03           H
ATOM   4824 2HD2 LEU A 316       6.303  -8.555 -11.912  1.00 72.03           H
ATOM   4825 3HD2 LEU A 316       5.415  -9.055 -10.453  1.00 72.03           H
ATOM   4826  HN  LEU A 316       7.102  -4.934 -11.481  1.00 72.03           H
ATOM   4827  N   TYR A 317       5.975  -4.109 -14.487  1.00 67.11           N
ATOM   4828  CA  TYR A 317       5.667  -3.408 -15.721  1.00 67.11           C
ATOM   4829  C   TYR A 317       6.830  -3.503 -16.711  1.00 67.11           C
ATOM   4830  O   TYR A 317       6.616  -3.600 -17.918  1.00 67.11           O
ATOM   4831  HA  TYR A 317       4.786  -3.874 -16.162  1.00 67.11           H
ATOM   4832  CB  TYR A 317       5.461  -1.942 -15.334  1.00 67.11           C
ATOM   4833 1HB  TYR A 317       6.390  -1.553 -14.918  1.00 67.11           H
ATOM   4834 2HB  TYR A 317       5.249  -1.365 -16.234  1.00 67.11           H
ATOM   4835  CG  TYR A 317       4.333  -1.718 -14.325  1.00 67.11           C
ATOM   4836  CD1 TYR A 317       3.121  -2.356 -14.491  1.00 67.11           C
ATOM   4837  HD1 TYR A 317       2.967  -3.020 -15.342  1.00 67.11           H
ATOM   4838  CD2 TYR A 317       4.528  -0.877 -13.248  1.00 67.11           C
ATOM   4839  HD2 TYR A 317       5.486  -0.373 -13.116  1.00 67.11           H
ATOM   4840  CE1 TYR A 317       2.060  -2.145 -13.542  1.00 67.11           C
ATOM   4841  HE1 TYR A 317       1.097  -2.642 -13.661  1.00 67.11           H
ATOM   4842  CE2 TYR A 317       3.467  -0.666 -12.298  1.00 67.11           C
ATOM   4843  HE2 TYR A 317       3.608  -0.004 -11.443  1.00 67.11           H
ATOM   4844  CZ  TYR A 317       2.285  -1.310 -12.492  1.00 67.11           C
ATOM   4845  OH  TYR A 317       1.283  -1.110 -11.595  1.00 67.11           O
ATOM   4846  HH  TYR A 317       0.445  -1.555 -11.913  1.00 67.11           H
ATOM   4847  HN  TYR A 317       6.046  -3.527 -13.677  1.00 67.11           H
ATOM   4848  N   VAL A 318       8.036  -3.473 -16.162  1.00 66.19           N
ATOM   4849  CA  VAL A 318       9.233  -3.506 -16.984  1.00 66.19           C
ATOM   4850  C   VAL A 318       9.295  -4.839 -17.733  1.00 66.19           C
ATOM   4851  O   VAL A 318       9.431  -4.863 -18.955  1.00 66.19           O
ATOM   4852  HA  VAL A 318       9.156  -2.698 -17.712  1.00 66.19           H
ATOM   4853  CB  VAL A 318      10.469  -3.248 -16.120  1.00 66.19           C
ATOM   4854  HB  VAL A 318      10.467  -3.975 -15.307  1.00 66.19           H
ATOM   4855  CG1 VAL A 318      11.754  -3.448 -16.926  1.00 66.19           C
ATOM   4856 1HG1 VAL A 318      11.794  -4.472 -17.297  1.00 66.19           H
ATOM   4857 2HG1 VAL A 318      11.765  -2.756 -17.768  1.00 66.19           H
ATOM   4858 3HG1 VAL A 318      12.617  -3.259 -16.288  1.00 66.19           H
ATOM   4859  CG2 VAL A 318      10.422  -1.851 -15.500  1.00 66.19           C
ATOM   4860 1HG2 VAL A 318      10.388  -1.103 -16.292  1.00 66.19           H
ATOM   4861 2HG2 VAL A 318       9.534  -1.759 -14.875  1.00 66.19           H
ATOM   4862 3HG2 VAL A 318      11.312  -1.694 -14.890  1.00 66.19           H
ATOM   4863  HN  VAL A 318       8.201  -3.426 -15.177  1.00 66.19           H
ATOM   4864  N   PHE A 319       9.193  -5.916 -16.969  1.00 64.81           N
ATOM   4865  CA  PHE A 319       9.450  -7.242 -17.505  1.00 64.81           C
ATOM   4866  C   PHE A 319       8.233  -7.771 -18.267  1.00 64.81           C
ATOM   4867  O   PHE A 319       8.378  -8.509 -19.239  1.00 64.81           O
ATOM   4868  HA  PHE A 319      10.295  -7.156 -18.188  1.00 64.81           H
ATOM   4869  CB  PHE A 319       9.729  -8.160 -16.314  1.00 64.81           C
ATOM   4870 1HB  PHE A 319       9.027  -7.926 -15.514  1.00 64.81           H
ATOM   4871 2HB  PHE A 319       9.541  -9.192 -16.611  1.00 64.81           H
ATOM   4872  CG  PHE A 319      11.155  -8.054 -15.767  1.00 64.81           C
ATOM   4873  CD1 PHE A 319      12.188  -8.616 -16.451  1.00 64.81           C
ATOM   4874  HD1 PHE A 319      12.001  -9.141 -17.387  1.00 64.81           H
ATOM   4875  CD2 PHE A 319      11.388  -7.399 -14.599  1.00 64.81           C
ATOM   4876  HD2 PHE A 319      10.560  -6.949 -14.051  1.00 64.81           H
ATOM   4877  CE1 PHE A 319      13.511  -8.518 -15.944  1.00 64.81           C
ATOM   4878  HE1 PHE A 319      14.339  -8.968 -16.491  1.00 64.81           H
ATOM   4879  CE2 PHE A 319      12.711  -7.301 -14.092  1.00 64.81           C
ATOM   4880  HE2 PHE A 319      12.898  -6.775 -13.156  1.00 64.81           H
ATOM   4881  CZ  PHE A 319      13.744  -7.862 -14.775  1.00 64.81           C
ATOM   4882  HZ  PHE A 319      14.760  -7.786 -14.386  1.00 64.81           H
ATOM   4883  HN  PHE A 319       8.940  -5.894 -16.001  1.00 64.81           H
ATOM   4884  N   VAL A 320       7.060  -7.372 -17.795  1.00 64.49           N
ATOM   4885  CA  VAL A 320       5.821  -7.948 -18.287  1.00 64.49           C
ATOM   4886  C   VAL A 320       5.290  -7.096 -19.442  1.00 64.49           C
ATOM   4887  O   VAL A 320       4.676  -7.618 -20.371  1.00 64.49           O
ATOM   4888  HA  VAL A 320       6.048  -8.946 -18.663  1.00 64.49           H
ATOM   4889  CB  VAL A 320       4.819  -8.091 -17.139  1.00 64.49           C
ATOM   4890  HB  VAL A 320       4.599  -7.093 -16.760  1.00 64.49           H
ATOM   4891  CG1 VAL A 320       3.506  -8.705 -17.631  1.00 64.49           C
ATOM   4892 1HG1 VAL A 320       3.070  -8.065 -18.398  1.00 64.49           H
ATOM   4893 2HG1 VAL A 320       3.702  -9.693 -18.049  1.00 64.49           H
ATOM   4894 3HG1 VAL A 320       2.812  -8.795 -16.795  1.00 64.49           H
ATOM   4895  CG2 VAL A 320       5.412  -8.911 -15.992  1.00 64.49           C
ATOM   4896 1HG2 VAL A 320       5.673  -9.905 -16.353  1.00 64.49           H
ATOM   4897 2HG2 VAL A 320       6.306  -8.414 -15.615  1.00 64.49           H
ATOM   4898 3HG2 VAL A 320       4.679  -8.996 -15.190  1.00 64.49           H
ATOM   4899  HN  VAL A 320       6.950  -6.670 -17.092  1.00 64.49           H
ATOM   4900  N   GLY A 321       5.546  -5.800 -19.345  1.00 65.67           N
ATOM   4901  CA  GLY A 321       5.041  -4.862 -20.333  1.00 65.67           C
ATOM   4902  C   GLY A 321       5.972  -4.787 -21.545  1.00 65.67           C
ATOM   4903  O   GLY A 321       6.995  -4.107 -21.505  1.00 65.67           O
ATOM   4904 1HA  GLY A 321       4.044  -5.166 -20.653  1.00 65.67           H
ATOM   4905 2HA  GLY A 321       4.943  -3.873 -19.884  1.00 65.67           H
ATOM   4906  HN  GLY A 321       6.087  -5.390 -18.610  1.00 65.67           H
ATOM   4907  N   GLU A 322       5.583  -5.497 -22.594  1.00 69.87           N
ATOM   4908  CA  GLU A 322       6.297  -5.420 -23.857  1.00 69.87           C
ATOM   4909  C   GLU A 322       6.363  -3.970 -24.341  1.00 69.87           C
ATOM   4910  O   GLU A 322       7.397  -3.522 -24.833  1.00 69.87           O
ATOM   4911  HA  GLU A 322       7.302  -5.784 -23.644  1.00 69.87           H
ATOM   4912  CB  GLU A 322       5.649  -6.320 -24.910  1.00 69.87           C
ATOM   4913 1HB  GLU A 322       4.564  -6.220 -24.861  1.00 69.87           H
ATOM   4914 2HB  GLU A 322       6.059  -6.090 -25.893  1.00 69.87           H
ATOM   4915  CG  GLU A 322       5.968  -7.793 -24.643  1.00 69.87           C
ATOM   4916 1HG  GLU A 322       7.042  -7.917 -24.506  1.00 69.87           H
ATOM   4917 2HG  GLU A 322       5.490  -8.110 -23.717  1.00 69.87           H
ATOM   4918  CD  GLU A 322       5.490  -8.675 -25.798  1.00 69.87           C
ATOM   4919  OE1 GLU A 322       5.886  -9.861 -25.808  1.00 69.87           O
ATOM   4920  OE2 GLU A 322       4.740  -8.144 -26.646  1.00 69.87           O
ATOM   4921  HN  GLU A 322       4.797  -6.116 -22.590  1.00 69.87           H
ATOM   4922  N   ARG A 323       5.245  -3.276 -24.184  1.00 70.83           N
ATOM   4923  CA  ARG A 323       5.169  -1.880 -24.580  1.00 70.83           C
ATOM   4924  C   ARG A 323       6.190  -1.050 -23.798  1.00 70.83           C
ATOM   4925  O   ARG A 323       6.933  -0.264 -24.381  1.00 70.83           O
ATOM   4926  HA  ARG A 323       5.397  -1.879 -25.645  1.00 70.83           H
ATOM   4927  CB  ARG A 323       3.769  -1.314 -24.336  1.00 70.83           C
ATOM   4928 1HB  ARG A 323       3.387  -1.676 -23.382  1.00 70.83           H
ATOM   4929 2HB  ARG A 323       3.818  -0.227 -24.268  1.00 70.83           H
ATOM   4930  CG  ARG A 323       2.812  -1.716 -25.460  1.00 70.83           C
ATOM   4931 1HG  ARG A 323       3.254  -1.470 -26.425  1.00 70.83           H
ATOM   4932 2HG  ARG A 323       2.661  -2.796 -25.445  1.00 70.83           H
ATOM   4933  CD  ARG A 323       1.465  -1.005 -25.314  1.00 70.83           C
ATOM   4934 1HD  ARG A 323       1.037  -1.217 -24.334  1.00 70.83           H
ATOM   4935 2HD  ARG A 323       1.605   0.074 -25.375  1.00 70.83           H
ATOM   4936  NE  ARG A 323       0.538  -1.454 -26.377  1.00 70.83           N
ATOM   4937  HE  ARG A 323       0.885  -2.094 -27.063  1.00 70.83           H
ATOM   4938  CZ  ARG A 323      -0.738  -1.057 -26.479  1.00 70.83           C
ATOM   4939  NH1 ARG A 323      -1.256  -0.200 -25.588  1.00 70.83           N
ATOM   4940 1HH1 ARG A 323      -0.690   0.147 -24.840  1.00 70.83           H
ATOM   4941 2HH1 ARG A 323      -2.209   0.091 -25.670  1.00 70.83           H
ATOM   4942  NH2 ARG A 323      -1.487  -1.528 -27.484  1.00 70.83           N
ATOM   4943 1HH2 ARG A 323      -2.441  -1.242 -27.574  1.00 70.83           H
ATOM   4944 2HH2 ARG A 323      -1.093  -2.167 -28.145  1.00 70.83           H
ATOM   4945  HN  ARG A 323       4.403  -3.651 -23.796  1.00 70.83           H
ATOM   4946  N   PHE A 324       6.193  -1.255 -22.489  1.00 73.29           N
ATOM   4947  CA  PHE A 324       7.056  -0.482 -21.612  1.00 73.29           C
ATOM   4948  C   PHE A 324       8.529  -0.701 -21.961  1.00 73.29           C
ATOM   4949  O   PHE A 324       9.311   0.248 -21.995  1.00 73.29           O
ATOM   4950  HA  PHE A 324       6.803   0.569 -21.754  1.00 73.29           H
ATOM   4951  CB  PHE A 324       6.802  -0.975 -20.186  1.00 73.29           C
ATOM   4952 1HB  PHE A 324       5.728  -0.991 -20.003  1.00 73.29           H
ATOM   4953 2HB  PHE A 324       7.156  -2.003 -20.100  1.00 73.29           H
ATOM   4954  CG  PHE A 324       7.476  -0.127 -19.105  1.00 73.29           C
ATOM   4955  CD1 PHE A 324       8.784  -0.336 -18.794  1.00 73.29           C
ATOM   4956  HD1 PHE A 324       9.351  -1.107 -19.315  1.00 73.29           H
ATOM   4957  CD2 PHE A 324       6.768   0.835 -18.456  1.00 73.29           C
ATOM   4958  HD2 PHE A 324       5.720   1.002 -18.705  1.00 73.29           H
ATOM   4959  CE1 PHE A 324       9.409   0.451 -17.791  1.00 73.29           C
ATOM   4960  HE1 PHE A 324      10.457   0.284 -17.542  1.00 73.29           H
ATOM   4961  CE2 PHE A 324       7.393   1.622 -17.453  1.00 73.29           C
ATOM   4962  HE2 PHE A 324       6.825   2.393 -16.932  1.00 73.29           H
ATOM   4963  CZ  PHE A 324       8.701   1.414 -17.142  1.00 73.29           C
ATOM   4964  HZ  PHE A 324       9.181   2.018 -16.372  1.00 73.29           H
ATOM   4965  HN  PHE A 324       5.621  -1.933 -22.027  1.00 73.29           H
ATOM   4966  N   ARG A 325       8.865  -1.959 -22.210  1.00 74.81           N
ATOM   4967  CA  ARG A 325      10.230  -2.314 -22.558  1.00 74.81           C
ATOM   4968  C   ARG A 325      10.670  -1.564 -23.816  1.00 74.81           C
ATOM   4969  O   ARG A 325      11.785  -1.049 -23.878  1.00 74.81           O
ATOM   4970  HA  ARG A 325      10.824  -2.015 -21.694  1.00 74.81           H
ATOM   4971  CB  ARG A 325      10.363  -3.820 -22.797  1.00 74.81           C
ATOM   4972 1HB  ARG A 325       9.424  -4.315 -22.549  1.00 74.81           H
ATOM   4973 2HB  ARG A 325      10.554  -4.008 -23.854  1.00 74.81           H
ATOM   4974  CG  ARG A 325      11.496  -4.411 -21.955  1.00 74.81           C
ATOM   4975 1HG  ARG A 325      12.442  -3.950 -22.238  1.00 74.81           H
ATOM   4976 2HG  ARG A 325      11.330  -4.179 -20.903  1.00 74.81           H
ATOM   4977  CD  ARG A 325      11.584  -5.927 -22.142  1.00 74.81           C
ATOM   4978 1HD  ARG A 325      10.615  -6.383 -21.941  1.00 74.81           H
ATOM   4979 2HD  ARG A 325      11.838  -6.159 -23.176  1.00 74.81           H
ATOM   4980  NE  ARG A 325      12.607  -6.490 -21.232  1.00 74.81           N
ATOM   4981  HE  ARG A 325      13.055  -5.869 -20.590  1.00 74.81           H
ATOM   4982  CZ  ARG A 325      12.969  -7.780 -21.216  1.00 74.81           C
ATOM   4983  NH1 ARG A 325      12.401  -8.656 -22.056  1.00 74.81           N
ATOM   4984 1HH1 ARG A 325      11.701  -8.350 -22.701  1.00 74.81           H
ATOM   4985 2HH1 ARG A 325      12.677  -9.617 -22.037  1.00 74.81           H
ATOM   4986  NH2 ARG A 325      13.908  -8.180 -20.348  1.00 74.81           N
ATOM   4987 1HH2 ARG A 325      14.190  -9.139 -20.323  1.00 74.81           H
ATOM   4988 2HH2 ARG A 325      14.327  -7.519 -19.725  1.00 74.81           H
ATOM   4989  HN  ARG A 325       8.223  -2.725 -22.179  1.00 74.81           H
ATOM   4990  N   ARG A 326       9.771  -1.526 -24.789  1.00 75.60           N
ATOM   4991  CA  ARG A 326      10.016  -0.770 -26.006  1.00 75.60           C
ATOM   4992  C   ARG A 326      10.197   0.714 -25.681  1.00 75.60           C
ATOM   4993  O   ARG A 326      11.150   1.342 -26.141  1.00 75.60           O
ATOM   4994  HA  ARG A 326      10.931  -1.196 -26.418  1.00 75.60           H
ATOM   4995  CB  ARG A 326       8.862  -0.932 -26.996  1.00 75.60           C
ATOM   4996 1HB  ARG A 326       7.912  -0.880 -26.465  1.00 75.60           H
ATOM   4997 2HB  ARG A 326       8.873  -0.109 -27.711  1.00 75.60           H
ATOM   4998  CG  ARG A 326       8.963  -2.264 -27.743  1.00 75.60           C
ATOM   4999 1HG  ARG A 326       9.896  -2.300 -28.305  1.00 75.60           H
ATOM   5000 2HG  ARG A 326       8.990  -3.085 -27.027  1.00 75.60           H
ATOM   5001  CD  ARG A 326       7.780  -2.449 -28.695  1.00 75.60           C
ATOM   5002 1HD  ARG A 326       6.842  -2.345 -28.149  1.00 75.60           H
ATOM   5003 2HD  ARG A 326       7.791  -1.672 -29.459  1.00 75.60           H
ATOM   5004  NE  ARG A 326       7.847  -3.783 -29.333  1.00 75.60           N
ATOM   5005  HE  ARG A 326       8.612  -4.380 -29.090  1.00 75.60           H
ATOM   5006  CZ  ARG A 326       6.948  -4.241 -30.214  1.00 75.60           C
ATOM   5007  NH1 ARG A 326       5.903  -3.484 -30.575  1.00 75.60           N
ATOM   5008 1HH1 ARG A 326       5.790  -2.570 -30.186  1.00 75.60           H
ATOM   5009 2HH1 ARG A 326       5.236  -3.833 -31.234  1.00 75.60           H
ATOM   5010  NH2 ARG A 326       7.109  -5.468 -30.729  1.00 75.60           N
ATOM   5011 1HH2 ARG A 326       6.446  -5.825 -31.388  1.00 75.60           H
ATOM   5012 2HH2 ARG A 326       7.891  -6.027 -30.454  1.00 75.60           H
ATOM   5013  HN  ARG A 326       8.891  -1.999 -24.755  1.00 75.60           H
ATOM   5014  N   ASP A 327       9.267   1.232 -24.892  1.00 77.00           N
ATOM   5015  CA  ASP A 327       9.250   2.653 -24.588  1.00 77.00           C
ATOM   5016  C   ASP A 327      10.520   3.020 -23.818  1.00 77.00           C
ATOM   5017  O   ASP A 327      11.076   4.100 -24.010  1.00 77.00           O
ATOM   5018  HA  ASP A 327       9.190   3.152 -25.555  1.00 77.00           H
ATOM   5019  CB  ASP A 327       8.046   3.015 -23.716  1.00 77.00           C
ATOM   5020 1HB  ASP A 327       8.077   2.440 -22.791  1.00 77.00           H
ATOM   5021 2HB  ASP A 327       8.098   4.068 -23.438  1.00 77.00           H
ATOM   5022  CG  ASP A 327       6.733   2.739 -24.451  1.00 77.00           C
ATOM   5023  OD1 ASP A 327       6.733   2.900 -25.691  1.00 77.00           O
ATOM   5024  OD2 ASP A 327       5.760   2.373 -23.757  1.00 77.00           O
ATOM   5025  HN  ASP A 327       8.536   0.699 -24.465  1.00 77.00           H
ATOM   5026  N   LEU A 328      10.942   2.101 -22.962  1.00 78.47           N
ATOM   5027  CA  LEU A 328      12.147   2.306 -22.177  1.00 78.47           C
ATOM   5028  C   LEU A 328      13.343   2.461 -23.118  1.00 78.47           C
ATOM   5029  O   LEU A 328      14.144   3.382 -22.964  1.00 78.47           O
ATOM   5030  HA  LEU A 328      12.021   3.236 -21.622  1.00 78.47           H
ATOM   5031  CB  LEU A 328      12.314   1.185 -21.149  1.00 78.47           C
ATOM   5032 1HB  LEU A 328      11.470   1.220 -20.462  1.00 78.47           H
ATOM   5033 2HB  LEU A 328      12.260   0.229 -21.671  1.00 78.47           H
ATOM   5034  CG  LEU A 328      13.606   1.214 -20.329  1.00 78.47           C
ATOM   5035  HG  LEU A 328      14.448   1.244 -21.020  1.00 78.47           H
ATOM   5036  CD1 LEU A 328      13.681   2.478 -19.470  1.00 78.47           C
ATOM   5037 1HD1 LEU A 328      13.655   3.357 -20.113  1.00 78.47           H
ATOM   5038 2HD1 LEU A 328      12.832   2.503 -18.786  1.00 78.47           H
ATOM   5039 3HD1 LEU A 328      14.608   2.473 -18.897  1.00 78.47           H
ATOM   5040  CD2 LEU A 328      13.752  -0.058 -19.492  1.00 78.47           C
ATOM   5041 1HD2 LEU A 328      12.907  -0.144 -18.810  1.00 78.47           H
ATOM   5042 2HD2 LEU A 328      13.777  -0.926 -20.151  1.00 78.47           H
ATOM   5043 3HD2 LEU A 328      14.678  -0.011 -18.919  1.00 78.47           H
ATOM   5044  HN  LEU A 328      10.476   1.231 -22.802  1.00 78.47           H
ATOM   5045  N   VAL A 329      13.427   1.545 -24.073  1.00 76.97           N
ATOM   5046  CA  VAL A 329      14.522   1.558 -25.028  1.00 76.97           C
ATOM   5047  C   VAL A 329      14.475   2.859 -25.833  1.00 76.97           C
ATOM   5048  O   VAL A 329      15.514   3.448 -26.129  1.00 76.97           O
ATOM   5049  HA  VAL A 329      15.453   1.530 -24.462  1.00 76.97           H
ATOM   5050  CB  VAL A 329      14.463   0.308 -25.908  1.00 76.97           C
ATOM   5051  HB  VAL A 329      13.508   0.312 -26.432  1.00 76.97           H
ATOM   5052  CG1 VAL A 329      15.576   0.325 -26.958  1.00 76.97           C
ATOM   5053 1HG1 VAL A 329      15.463   1.204 -27.593  1.00 76.97           H
ATOM   5054 2HG1 VAL A 329      16.545   0.357 -26.461  1.00 76.97           H
ATOM   5055 3HG1 VAL A 329      15.511  -0.575 -27.570  1.00 76.97           H
ATOM   5056  CG2 VAL A 329      14.529  -0.963 -25.059  1.00 76.97           C
ATOM   5057 1HG2 VAL A 329      15.462  -0.976 -24.496  1.00 76.97           H
ATOM   5058 2HG2 VAL A 329      13.687  -0.983 -24.368  1.00 76.97           H
ATOM   5059 3HG2 VAL A 329      14.486  -1.837 -25.710  1.00 76.97           H
ATOM   5060  HN  VAL A 329      12.765   0.806 -24.198  1.00 76.97           H
ATOM   5061  N   LYS A 330      13.260   3.269 -26.165  1.00 76.97           N
[truncated: 117,320 more chars]
