# Supplementary material for: Noncanonical roles of chemokine regions in CCR9 activation revealed by structural modeling and mutational mapping
Source: Nat Commun. 2025 Aug 18;16:7695. doi: 10.1038/s41467-025-62321-9 (PMC12361432; doi:10.1038/s41467-025-62321-9)
Supplement: Supplementary file 4 — Supplementary Data 2 [file 41467_2025_62321_MOESM4_ESM.zip › CCR9_CCL25_rnk278.pdb]

SSBOND   1 CYS A   38    CYS A  289 
SSBOND   2 CYS A  119    CYS A  198 
SSBOND   3 CYS B    7    CYS B   35 
SSBOND   4 CYS B    8    CYS B   52 
ATOM      1  N   GLU A  20      -4.219  -4.093  60.921  1.00 51.38           N
ATOM      2  CA  GLU A  20      -4.306  -3.598  59.558  1.00 51.38           C
ATOM      3  C   GLU A  20      -2.988  -3.843  58.820  1.00 51.38           C
ATOM      4  O   GLU A  20      -2.983  -4.078  57.613  1.00 51.38           O
ATOM      5  HA  GLU A  20      -5.104  -4.175  59.091  1.00 51.38           H
ATOM      6  CB  GLU A  20      -4.680  -2.115  59.536  1.00 51.38           C
ATOM      7 1HB  GLU A  20      -4.273  -1.620  60.417  1.00 51.38           H
ATOM      8 2HB  GLU A  20      -4.350  -1.667  58.599  1.00 51.38           H
ATOM      9  CG  GLU A  20      -6.198  -1.931  59.589  1.00 51.38           C
ATOM     10 1HG  GLU A  20      -6.685  -2.734  59.034  1.00 51.38           H
ATOM     11 2HG  GLU A  20      -6.541  -2.005  60.621  1.00 51.38           H
ATOM     12  CD  GLU A  20      -6.608  -0.578  59.005  1.00 51.38           C
ATOM     13  OE1 GLU A  20      -7.772  -0.481  58.561  1.00 51.38           O
ATOM     14  OE2 GLU A  20      -5.747   0.328  59.015  1.00 51.38           O
ATOM     15  HN  GLU A  20      -3.334  -4.483  61.174  1.00 51.38           H
ATOM     16  N   SER A  21      -1.902  -3.778  59.576  1.00 57.24           N
ATOM     17  CA  SER A  21      -0.580  -3.967  59.005  1.00 57.24           C
ATOM     18  C   SER A  21      -0.415  -5.413  58.534  1.00 57.24           C
ATOM     19  O   SER A  21       0.124  -5.661  57.457  1.00 57.24           O
ATOM     20  HA  SER A  21      -0.531  -3.281  58.159  1.00 57.24           H
ATOM     21  CB  SER A  21       0.513  -3.609  60.014  1.00 57.24           C
ATOM     22 1HB  SER A  21       1.459  -3.470  59.491  1.00 57.24           H
ATOM     23 2HB  SER A  21       0.270  -2.658  60.490  1.00 57.24           H
ATOM     24  OG  SER A  21       0.666  -4.613  61.013  1.00 57.24           O
ATOM     25  HG  SER A  21       1.396  -4.356  61.647  1.00 57.24           H
ATOM     26  HN  SER A  21      -1.916  -3.601  60.560  1.00 57.24           H
ATOM     27  N   THR A  22      -0.888  -6.330  59.365  1.00 57.52           N
ATOM     28  CA  THR A  22      -0.663  -7.745  59.126  1.00 57.52           C
ATOM     29  C   THR A  22      -1.499  -8.224  57.937  1.00 57.52           C
ATOM     30  O   THR A  22      -0.972  -8.837  57.010  1.00 57.52           O
ATOM     31  HA  THR A  22       0.384  -7.886  58.858  1.00 57.52           H
ATOM     32  CB  THR A  22      -0.965  -8.498  60.423  1.00 57.52           C
ATOM     33  HB  THR A  22      -2.035  -8.678  60.529  1.00 57.52           H
ATOM     34  OG1 THR A  22      -0.373  -7.692  61.438  1.00 57.52           O
ATOM     35  HG1 THR A  22      -0.714  -7.969  62.336  1.00 57.52           H
ATOM     36  CG2 THR A  22      -0.213  -9.828  60.516  1.00 57.52           C
ATOM     37 1HG2 THR A  22       0.860  -9.642  60.478  1.00 57.52           H
ATOM     38 2HG2 THR A  22      -0.501 -10.467  59.682  1.00 57.52           H
ATOM     39 3HG2 THR A  22      -0.463 -10.321  61.455  1.00 57.52           H
ATOM     40  HN  THR A  22      -1.416  -6.119  60.188  1.00 57.52           H
ATOM     41  N   SER A  23      -2.788  -7.925  58.002  1.00 60.25           N
ATOM     42  CA  SER A  23      -3.704  -8.328  56.948  1.00 60.25           C
ATOM     43  C   SER A  23      -3.310  -7.660  55.629  1.00 60.25           C
ATOM     44  O   SER A  23      -3.393  -8.277  54.568  1.00 60.25           O
ATOM     45  HA  SER A  23      -3.601  -9.411  56.874  1.00 60.25           H
ATOM     46  CB  SER A  23      -5.148  -7.977  57.310  1.00 60.25           C
ATOM     47 1HB  SER A  23      -5.812  -8.300  56.507  1.00 60.25           H
ATOM     48 2HB  SER A  23      -5.442  -8.526  58.205  1.00 60.25           H
ATOM     49  OG  SER A  23      -5.319  -6.580  57.533  1.00 60.25           O
ATOM     50  HG  SER A  23      -6.275  -6.382  57.748  1.00 60.25           H
ATOM     51  HN  SER A  23      -3.208  -7.419  58.755  1.00 60.25           H
ATOM     52  N   SER A  24      -2.889  -6.409  55.739  1.00 66.01           N
ATOM     53  CA  SER A  24      -2.478  -5.652  54.568  1.00 66.01           C
ATOM     54  C   SER A  24      -1.238  -6.292  53.941  1.00 66.01           C
ATOM     55  O   SER A  24      -0.997  -6.144  52.744  1.00 66.01           O
ATOM     56  HA  SER A  24      -3.323  -5.701  53.881  1.00 66.01           H
ATOM     57  CB  SER A  24      -2.197  -4.192  54.927  1.00 66.01           C
ATOM     58 1HB  SER A  24      -2.279  -3.576  54.031  1.00 66.01           H
ATOM     59 2HB  SER A  24      -2.954  -3.838  55.627  1.00 66.01           H
ATOM     60  OG  SER A  24      -0.904  -4.022  55.502  1.00 66.01           O
ATOM     61  HG  SER A  24      -0.797  -4.632  56.288  1.00 66.01           H
ATOM     62  HN  SER A  24      -2.828  -5.913  56.605  1.00 66.01           H
ATOM     63  N   MET A  25      -0.484  -6.991  54.777  1.00 67.95           N
ATOM     64  CA  MET A  25       0.714  -7.670  54.315  1.00 67.95           C
ATOM     65  C   MET A  25       0.364  -8.982  53.610  1.00 67.95           C
ATOM     66  O   MET A  25       0.946  -9.311  52.578  1.00 67.95           O
ATOM     67  HA  MET A  25       1.186  -6.985  53.610  1.00 67.95           H
ATOM     68  CB  MET A  25       1.629  -7.959  55.507  1.00 67.95           C
ATOM     69 1HB  MET A  25       1.602  -7.120  56.202  1.00 67.95           H
ATOM     70 2HB  MET A  25       1.264  -8.832  56.047  1.00 67.95           H
ATOM     71  CG  MET A  25       3.068  -8.201  55.047  1.00 67.95           C
ATOM     72 1HG  MET A  25       3.637  -8.682  55.843  1.00 67.95           H
ATOM     73 2HG  MET A  25       3.077  -8.880  54.195  1.00 67.95           H
ATOM     74  SD  MET A  25       3.835  -6.653  54.600  1.00 67.95           S
ATOM     75  CE  MET A  25       5.534  -7.181  54.450  1.00 67.95           C
ATOM     76 1HE  MET A  25       5.875  -7.585  55.403  1.00 67.95           H
ATOM     77 2HE  MET A  25       5.609  -7.950  53.682  1.00 67.95           H
ATOM     78 3HE  MET A  25       6.156  -6.329  54.173  1.00 67.95           H
ATOM     79  HN  MET A  25      -0.681  -7.096  55.752  1.00 67.95           H
ATOM     80  N   GLU A  26      -0.586  -9.696  54.196  1.00 68.83           N
ATOM     81  CA  GLU A  26      -1.044 -10.948  53.619  1.00 68.83           C
ATOM     82  C   GLU A  26      -1.715 -10.695  52.267  1.00 68.83           C
ATOM     83  O   GLU A  26      -1.458 -11.408  51.299  1.00 68.83           O
ATOM     84  HA  GLU A  26      -0.146 -11.549  53.479  1.00 68.83           H
ATOM     85  CB  GLU A  26      -1.992 -11.678  54.573  1.00 68.83           C
ATOM     86 1HB  GLU A  26      -2.735 -10.979  54.958  1.00 68.83           H
ATOM     87 2HB  GLU A  26      -2.431 -12.538  54.068  1.00 68.83           H
ATOM     88  CG  GLU A  26      -1.235 -12.228  55.783  1.00 68.83           C
ATOM     89 1HG  GLU A  26      -0.443 -12.898  55.448  1.00 68.83           H
ATOM     90 2HG  GLU A  26      -0.754 -11.409  56.319  1.00 68.83           H
ATOM     91  CD  GLU A  26      -2.178 -12.977  56.727  1.00 68.83           C
ATOM     92  OE1 GLU A  26      -1.662 -13.809  57.504  1.00 68.83           O
ATOM     93  OE2 GLU A  26      -3.395 -12.700  56.649  1.00 68.83           O
ATOM     94  HN  GLU A  26      -1.038  -9.433  55.048  1.00 68.83           H
ATOM     95  N   ASP A  27      -2.563  -9.677  52.245  1.00 68.53           N
ATOM     96  CA  ASP A  27      -3.294  -9.338  51.036  1.00 68.53           C
ATOM     97  C   ASP A  27      -2.303  -9.100  49.895  1.00 68.53           C
ATOM     98  O   ASP A  27      -2.549  -9.504  48.760  1.00 68.53           O
ATOM     99  HA  ASP A  27      -3.949 -10.189  50.849  1.00 68.53           H
ATOM    100  CB  ASP A  27      -4.111  -8.058  51.226  1.00 68.53           C
ATOM    101 1HB  ASP A  27      -3.507  -7.310  51.738  1.00 68.53           H
ATOM    102 2HB  ASP A  27      -4.376  -7.644  50.254  1.00 68.53           H
ATOM    103  CG  ASP A  27      -5.382  -8.334  52.033  1.00 68.53           C
ATOM    104  OD1 ASP A  27      -5.742  -9.527  52.134  1.00 68.53           O
ATOM    105  OD2 ASP A  27      -5.963  -7.346  52.531  1.00 68.53           O
ATOM    106  HN  ASP A  27      -2.753  -9.090  53.032  1.00 68.53           H
ATOM    107  N   TYR A  28      -1.202  -8.447  50.237  1.00 70.76           N
ATOM    108  CA  TYR A  28      -0.189  -8.118  49.248  1.00 70.76           C
ATOM    109  C   TYR A  28       0.547  -9.375  48.780  1.00 70.76           C
ATOM    110  O   TYR A  28       0.908  -9.488  47.609  1.00 70.76           O
ATOM    111  HA  TYR A  28      -0.688  -7.660  48.395  1.00 70.76           H
ATOM    112  CB  TYR A  28       0.804  -7.192  49.953  1.00 70.76           C
ATOM    113 1HB  TYR A  28       0.265  -6.331  50.347  1.00 70.76           H
ATOM    114 2HB  TYR A  28       1.232  -7.718  50.807  1.00 70.76           H
ATOM    115  CG  TYR A  28       1.939  -6.698  49.055  1.00 70.76           C
ATOM    116  CD1 TYR A  28       3.161  -7.340  49.071  1.00 70.76           C
ATOM    117  HD1 TYR A  28       3.317  -8.199  49.723  1.00 70.76           H
ATOM    118  CD2 TYR A  28       1.742  -5.610  48.229  1.00 70.76           C
ATOM    119  HD2 TYR A  28       0.777  -5.103  48.216  1.00 70.76           H
ATOM    120  CE1 TYR A  28       4.230  -6.875  48.225  1.00 70.76           C
ATOM    121  HE1 TYR A  28       5.199  -7.372  48.228  1.00 70.76           H
ATOM    122  CE2 TYR A  28       2.811  -5.145  47.383  1.00 70.76           C
ATOM    123  HE2 TYR A  28       2.668  -4.287  46.726  1.00 70.76           H
ATOM    124  CZ  TYR A  28       4.002  -5.800  47.423  1.00 70.76           C
ATOM    125  OH  TYR A  28       5.011  -5.361  46.625  1.00 70.76           O
ATOM    126  HH  TYR A  28       4.768  -4.480  46.220  1.00 70.76           H
ATOM    127  HN  TYR A  28      -0.998  -8.143  51.168  1.00 70.76           H
ATOM    128  N   VAL A  29       0.750 -10.288  49.719  1.00 68.30           N
ATOM    129  CA  VAL A  29       1.518 -11.489  49.441  1.00 68.30           C
ATOM    130  C   VAL A  29       0.672 -12.448  48.601  1.00 68.30           C
ATOM    131  O   VAL A  29       1.197 -13.149  47.737  1.00 68.30           O
ATOM    132  HA  VAL A  29       2.393 -11.194  48.862  1.00 68.30           H
ATOM    133  CB  VAL A  29       2.006 -12.113  50.750  1.00 68.30           C
ATOM    134  HB  VAL A  29       1.143 -12.235  51.405  1.00 68.30           H
ATOM    135  CG1 VAL A  29       2.611 -13.497  50.507  1.00 68.30           C
ATOM    136 1HG1 VAL A  29       1.857 -14.151  50.067  1.00 68.30           H
ATOM    137 2HG1 VAL A  29       3.457 -13.409  49.825  1.00 68.30           H
ATOM    138 3HG1 VAL A  29       2.949 -13.917  51.454  1.00 68.30           H
ATOM    139  CG2 VAL A  29       3.005 -11.194  51.457  1.00 68.30           C
ATOM    140 1HG2 VAL A  29       3.865 -11.026  50.808  1.00 68.30           H
ATOM    141 2HG2 VAL A  29       2.527 -10.241  51.680  1.00 68.30           H
ATOM    142 3HG2 VAL A  29       3.335 -11.662  52.384  1.00 68.30           H
ATOM    143  HN  VAL A  29       0.399 -10.217  50.653  1.00 68.30           H
ATOM    144  N   ASN A  30      -0.622 -12.448  48.884  1.00 70.45           N
ATOM    145  CA  ASN A  30      -1.526 -13.395  48.254  1.00 70.45           C
ATOM    146  C   ASN A  30      -1.959 -12.851  46.891  1.00 70.45           C
ATOM    147  O   ASN A  30      -2.592 -13.559  46.109  1.00 70.45           O
ATOM    148  HA  ASN A  30      -0.958 -14.322  48.172  1.00 70.45           H
ATOM    149  CB  ASN A  30      -2.783 -13.603  49.101  1.00 70.45           C
ATOM    150 1HB  ASN A  30      -3.138 -12.642  49.474  1.00 70.45           H
ATOM    151 2HB  ASN A  30      -3.578 -14.018  48.481  1.00 70.45           H
ATOM    152  CG  ASN A  30      -2.503 -14.541  50.276  1.00 70.45           C
ATOM    153  OD1 ASN A  30      -1.584 -15.343  50.259  1.00 70.45           O
ATOM    154  ND2 ASN A  30      -3.345 -14.397  51.296  1.00 70.45           N
ATOM    155 1HD2 ASN A  30      -4.079 -13.719  51.246  1.00 70.45           H
ATOM    156 2HD2 ASN A  30      -3.244 -14.966  52.112  1.00 70.45           H
ATOM    157  HN  ASN A  30      -1.053 -11.817  49.529  1.00 70.45           H
ATOM    158  N   PHE A  31      -1.599 -11.599  46.648  1.00 76.20           N
ATOM    159  CA  PHE A  31      -1.924 -10.959  45.384  1.00 76.20           C
ATOM    160  C   PHE A  31      -1.171 -11.619  44.227  1.00 76.20           C
ATOM    161  O   PHE A  31       0.058 -11.646  44.217  1.00 76.20           O
ATOM    162  HA  PHE A  31      -2.997 -11.074  45.230  1.00 76.20           H
ATOM    163  CB  PHE A  31      -1.484  -9.498  45.497  1.00 76.20           C
ATOM    164 1HB  PHE A  31      -1.936  -9.061  46.386  1.00 76.20           H
ATOM    165 2HB  PHE A  31      -0.404  -9.465  45.639  1.00 76.20           H
ATOM    166  CG  PHE A  31      -1.850  -8.643  44.282  1.00 76.20           C
ATOM    167  CD1 PHE A  31      -0.923  -8.398  43.318  1.00 76.20           C
ATOM    168  HD1 PHE A  31       0.081  -8.812  43.410  1.00 76.20           H
ATOM    169  CD2 PHE A  31      -3.103  -8.127  44.167  1.00 76.20           C
ATOM    170  HD2 PHE A  31      -3.847  -8.323  44.940  1.00 76.20           H
ATOM    171  CE1 PHE A  31      -1.263  -7.604  42.191  1.00 76.20           C
ATOM    172  HE1 PHE A  31      -0.520  -7.408  41.418  1.00 76.20           H
ATOM    173  CE2 PHE A  31      -3.444  -7.333  43.040  1.00 76.20           C
ATOM    174  HE2 PHE A  31      -4.448  -6.919  42.948  1.00 76.20           H
ATOM    175  CZ  PHE A  31      -2.516  -7.088  42.076  1.00 76.20           C
ATOM    176  HZ  PHE A  31      -2.778  -6.479  41.210  1.00 76.20           H
ATOM    177  HN  PHE A  31      -1.097 -11.026  47.295  1.00 76.20           H
ATOM    178  N   ASN A  32      -1.941 -12.133  43.279  1.00 74.02           N
ATOM    179  CA  ASN A  32      -1.363 -12.749  42.097  1.00 74.02           C
ATOM    180  C   ASN A  32      -0.904 -11.655  41.130  1.00 74.02           C
ATOM    181  O   ASN A  32      -1.711 -11.105  40.382  1.00 74.02           O
ATOM    182  HA  ASN A  32      -0.534 -13.354  42.465  1.00 74.02           H
ATOM    183  CB  ASN A  32      -2.390 -13.621  41.371  1.00 74.02           C
ATOM    184 1HB  ASN A  32      -2.921 -14.241  42.094  1.00 74.02           H
ATOM    185 2HB  ASN A  32      -3.133 -12.988  40.887  1.00 74.02           H
ATOM    186  CG  ASN A  32      -1.713 -14.512  40.328  1.00 74.02           C
ATOM    187  OD1 ASN A  32      -0.506 -14.496  40.149  1.00 74.02           O
ATOM    188  ND2 ASN A  32      -2.555 -15.287  39.650  1.00 74.02           N
ATOM    189 1HD2 ASN A  32      -3.535 -15.251  39.846  1.00 74.02           H
ATOM    190 2HD2 ASN A  32      -2.208 -15.905  38.945  1.00 74.02           H
ATOM    191  HN  ASN A  32      -2.941 -12.134  43.310  1.00 74.02           H
ATOM    192  N   PHE A  33       0.389 -11.372  41.177  1.00 75.75           N
ATOM    193  CA  PHE A  33       0.988 -10.447  40.231  1.00 75.75           C
ATOM    194  C   PHE A  33       1.233 -11.125  38.881  1.00 75.75           C
ATOM    195  O   PHE A  33       2.365 -11.167  38.400  1.00 75.75           O
ATOM    196  HA  PHE A  33       0.288  -9.622  40.098  1.00 75.75           H
ATOM    197  CB  PHE A  33       2.330 -10.010  40.820  1.00 75.75           C
ATOM    198 1HB  PHE A  33       2.920 -10.897  41.051  1.00 75.75           H
ATOM    199 2HB  PHE A  33       2.882  -9.449  40.065  1.00 75.75           H
ATOM    200  CG  PHE A  33       2.207  -9.154  42.082  1.00 75.75           C
ATOM    201  CD1 PHE A  33       2.079  -7.804  41.978  1.00 75.75           C
ATOM    202  HD1 PHE A  33       2.064  -7.332  40.996  1.00 75.75           H
ATOM    203  CD2 PHE A  33       2.225  -9.743  43.308  1.00 75.75           C
ATOM    204  HD2 PHE A  33       2.328 -10.825  43.391  1.00 75.75           H
ATOM    205  CE1 PHE A  33       1.964  -7.009  43.149  1.00 75.75           C
ATOM    206  HE1 PHE A  33       1.862  -5.927  43.066  1.00 75.75           H
ATOM    207  CE2 PHE A  33       2.110  -8.948  44.479  1.00 75.75           C
ATOM    208  HE2 PHE A  33       2.125  -9.420  45.461  1.00 75.75           H
ATOM    209  CZ  PHE A  33       1.982  -7.598  44.375  1.00 75.75           C
ATOM    210  HZ  PHE A  33       1.894  -6.988  45.274  1.00 75.75           H
ATOM    211  HN  PHE A  33       1.023 -11.763  41.845  1.00 75.75           H
ATOM    212  N   THR A  34       0.155 -11.639  38.309  1.00 76.36           N
ATOM    213  CA  THR A  34       0.173 -12.056  36.917  1.00 76.36           C
ATOM    214  C   THR A  34       0.699 -10.926  36.029  1.00 76.36           C
ATOM    215  O   THR A  34       0.284  -9.776  36.170  1.00 76.36           O
ATOM    216  HA  THR A  34       0.867 -12.890  36.816  1.00 76.36           H
ATOM    217  CB  THR A  34      -1.237 -12.516  36.542  1.00 76.36           C
ATOM    218  HB  THR A  34      -1.613 -11.961  35.683  1.00 76.36           H
ATOM    219  OG1 THR A  34      -1.983 -12.364  37.747  1.00 76.36           O
ATOM    220  HG1 THR A  34      -2.370 -11.443  37.796  1.00 76.36           H
ATOM    221  CG2 THR A  34      -1.305 -14.016  36.249  1.00 76.36           C
ATOM    222 1HG2 THR A  34      -0.993 -14.574  37.133  1.00 76.36           H
ATOM    223 2HG2 THR A  34      -0.642 -14.254  35.417  1.00 76.36           H
ATOM    224 3HG2 THR A  34      -2.327 -14.290  35.989  1.00 76.36           H
ATOM    225  HN  THR A  34      -0.718 -11.773  38.778  1.00 76.36           H
ATOM    226  N   ASP A  35       1.604 -11.292  35.133  1.00 82.80           N
ATOM    227  CA  ASP A  35       2.332 -10.303  34.357  1.00 82.80           C
ATOM    228  C   ASP A  35       1.480  -9.871  33.162  1.00 82.80           C
ATOM    229  O   ASP A  35       1.749 -10.266  32.029  1.00 82.80           O
ATOM    230  HA  ASP A  35       2.527  -9.483  35.049  1.00 82.80           H
ATOM    231  CB  ASP A  35       3.643 -10.881  33.819  1.00 82.80           C
ATOM    232 1HB  ASP A  35       4.029 -11.625  34.516  1.00 82.80           H
ATOM    233 2HB  ASP A  35       3.458 -11.394  32.876  1.00 82.80           H
ATOM    234  CG  ASP A  35       4.683  -9.779  33.612  1.00 82.80           C
ATOM    235  OD1 ASP A  35       4.447  -8.669  34.138  1.00 82.80           O
ATOM    236  OD2 ASP A  35       5.691 -10.070  32.933  1.00 82.80           O
ATOM    237  HN  ASP A  35       1.841 -12.243  34.935  1.00 82.80           H
ATOM    238  N   PHE A  36       0.470  -9.065  33.456  1.00 90.63           N
ATOM    239  CA  PHE A  36      -0.399  -8.544  32.415  1.00 90.63           C
ATOM    240  C   PHE A  36       0.233  -7.331  31.729  1.00 90.63           C
ATOM    241  O   PHE A  36      -0.218  -6.911  30.665  1.00 90.63           O
ATOM    242  HA  PHE A  36      -0.541  -9.340  31.684  1.00 90.63           H
ATOM    243  CB  PHE A  36      -1.700  -8.110  33.094  1.00 90.63           C
ATOM    244 1HB  PHE A  36      -1.459  -7.458  33.935  1.00 90.63           H
ATOM    245 2HB  PHE A  36      -2.285  -7.518  32.390  1.00 90.63           H
ATOM    246  CG  PHE A  36      -2.557  -9.273  33.598  1.00 90.63           C
ATOM    247  CD1 PHE A  36      -2.676 -10.403  32.851  1.00 90.63           C
ATOM    248  HD1 PHE A  36      -2.161 -10.480  31.894  1.00 90.63           H
ATOM    249  CD2 PHE A  36      -3.200  -9.176  34.792  1.00 90.63           C
ATOM    250  HD2 PHE A  36      -3.104  -8.270  35.391  1.00 90.63           H
ATOM    251  CE1 PHE A  36      -3.472 -11.482  33.318  1.00 90.63           C
ATOM    252  HE1 PHE A  36      -3.567 -12.388  32.720  1.00 90.63           H
ATOM    253  CE2 PHE A  36      -3.995 -10.255  35.260  1.00 90.63           C
ATOM    254  HE2 PHE A  36      -4.511 -10.178  36.217  1.00 90.63           H
ATOM    255  CZ  PHE A  36      -4.114 -11.386  34.513  1.00 90.63           C
ATOM    256  HZ  PHE A  36      -4.725 -12.214  34.872  1.00 90.63           H
ATOM    257  HN  PHE A  36       0.243  -8.769  34.384  1.00 90.63           H
ATOM    258  N   TYR A  37       1.268  -6.804  32.366  1.00 92.07           N
ATOM    259  CA  TYR A  37       2.066  -5.753  31.756  1.00 92.07           C
ATOM    260  C   TYR A  37       3.199  -6.343  30.915  1.00 92.07           C
ATOM    261  O   TYR A  37       4.094  -7.000  31.445  1.00 92.07           O
ATOM    262  HA  TYR A  37       1.412  -5.166  31.112  1.00 92.07           H
ATOM    263  CB  TYR A  37       2.669  -4.956  32.915  1.00 92.07           C
ATOM    264 1HB  TYR A  37       1.862  -4.585  33.546  1.00 92.07           H
ATOM    265 2HB  TYR A  37       3.272  -5.625  33.528  1.00 92.07           H
ATOM    266  CG  TYR A  37       3.535  -3.775  32.473  1.00 92.07           C
ATOM    267  CD1 TYR A  37       4.898  -3.935  32.326  1.00 92.07           C
ATOM    268  HD1 TYR A  37       5.357  -4.903  32.526  1.00 92.07           H
ATOM    269  CD2 TYR A  37       2.953  -2.549  32.220  1.00 92.07           C
ATOM    270  HD2 TYR A  37       1.877  -2.422  32.336  1.00 92.07           H
ATOM    271  CE1 TYR A  37       5.713  -2.823  31.910  1.00 92.07           C
ATOM    272  HE1 TYR A  37       6.791  -2.936  31.791  1.00 92.07           H
ATOM    273  CE2 TYR A  37       3.768  -1.437  31.804  1.00 92.07           C
ATOM    274  HE2 TYR A  37       3.322  -0.464  31.601  1.00 92.07           H
ATOM    275  CZ  TYR A  37       5.108  -1.629  31.670  1.00 92.07           C
ATOM    276  OH  TYR A  37       5.878  -0.579  31.276  1.00 92.07           O
ATOM    277  HH  TYR A  37       5.302   0.217  31.090  1.00 92.07           H
ATOM    278  HN  TYR A  37       1.563  -7.082  33.280  1.00 92.07           H
ATOM    279  N   CYS A  38       3.124  -6.088  29.617  1.00 91.70           N
ATOM    280  CA  CYS A  38       4.075  -6.669  28.684  1.00 91.70           C
ATOM    281  C   CYS A  38       5.099  -5.595  28.311  1.00 91.70           C
ATOM    282  O   CYS A  38       4.749  -4.580  27.712  1.00 91.70           O
ATOM    283  HA  CYS A  38       4.555  -7.499  29.202  1.00 91.70           H
ATOM    284  CB  CYS A  38       3.377  -7.245  27.450  1.00 91.70           C
ATOM    285 1HB  CYS A  38       2.585  -7.928  27.756  1.00 91.70           H
ATOM    286 2HB  CYS A  38       2.904  -6.443  26.882  1.00 91.70           H
ATOM    287  SG  CYS A  38       4.589  -8.124  26.399  1.00 91.70           S
ATOM    288  HN  CYS A  38       2.431  -5.498  29.202  1.00 91.70           H
ATOM    289  N   GLU A  39       6.344  -5.857  28.681  1.00 90.12           N
ATOM    290  CA  GLU A  39       7.457  -5.076  28.168  1.00 90.12           C
ATOM    291  C   GLU A  39       7.860  -5.577  26.780  1.00 90.12           C
ATOM    292  O   GLU A  39       8.274  -6.725  26.626  1.00 90.12           O
ATOM    293  HA  GLU A  39       7.086  -4.054  28.099  1.00 90.12           H
ATOM    294  CB  GLU A  39       8.645  -5.115  29.132  1.00 90.12           C
ATOM    295 1HB  GLU A  39       8.848  -6.146  29.422  1.00 90.12           H
ATOM    296 2HB  GLU A  39       9.502  -4.618  28.678  1.00 90.12           H
ATOM    297  CG  GLU A  39       8.333  -4.348  30.418  1.00 90.12           C
ATOM    298 1HG  GLU A  39       7.981  -3.346  30.172  1.00 90.12           H
ATOM    299 2HG  GLU A  39       7.525  -4.845  30.955  1.00 90.12           H
ATOM    300  CD  GLU A  39       9.569  -4.255  31.315  1.00 90.12           C
ATOM    301  OE1 GLU A  39       9.425  -3.694  32.422  1.00 90.12           O
ATOM    302  OE2 GLU A  39      10.629  -4.748  30.872  1.00 90.12           O
ATOM    303  HN  GLU A  39       6.597  -6.585  29.319  1.00 90.12           H
ATOM    304  N   LYS A  40       7.726  -4.691  25.804  1.00 89.91           N
ATOM    305  CA  LYS A  40       7.935  -5.068  24.416  1.00 89.91           C
ATOM    306  C   LYS A  40       9.349  -4.666  23.990  1.00 89.91           C
ATOM    307  O   LYS A  40       9.583  -4.347  22.826  1.00 89.91           O
ATOM    308  HA  LYS A  40       7.852  -6.153  24.357  1.00 89.91           H
ATOM    309  CB  LYS A  40       6.836  -4.480  23.530  1.00 89.91           C
ATOM    310 1HB  LYS A  40       6.886  -3.392  23.554  1.00 89.91           H
ATOM    311 2HB  LYS A  40       6.997  -4.783  22.495  1.00 89.91           H
ATOM    312  CG  LYS A  40       5.452  -4.942  23.993  1.00 89.91           C
ATOM    313 1HG  LYS A  40       5.506  -5.975  24.335  1.00 89.91           H
ATOM    314 2HG  LYS A  40       5.130  -4.341  24.843  1.00 89.91           H
ATOM    315  CD  LYS A  40       4.428  -4.826  22.862  1.00 89.91           C
ATOM    316 1HD  LYS A  40       4.306  -3.780  22.583  1.00 89.91           H
ATOM    317 2HD  LYS A  40       4.795  -5.350  21.979  1.00 89.91           H
ATOM    318  CE  LYS A  40       3.078  -5.409  23.284  1.00 89.91           C
ATOM    319 1HE  LYS A  40       3.194  -6.461  23.542  1.00 89.91           H
ATOM    320 2HE  LYS A  40       2.718  -4.899  24.177  1.00 89.91           H
ATOM    321  NZ  LYS A  40       2.089  -5.266  22.192  1.00 89.91           N
ATOM    322 1HZ  LYS A  40       1.240  -5.764  22.438  1.00 89.91           H
ATOM    323 2HZ  LYS A  40       1.877  -4.285  22.054  1.00 89.91           H
ATOM    324 3HZ  LYS A  40       2.472  -5.653  21.336  1.00 89.91           H
ATOM    325  HN  LYS A  40       7.480  -3.732  25.949  1.00 89.91           H
ATOM    326  N   ASN A  41      10.254  -4.695  24.957  1.00 88.35           N
ATOM    327  CA  ASN A  41      11.637  -4.329  24.699  1.00 88.35           C
ATOM    328  C   ASN A  41      12.199  -5.224  23.593  1.00 88.35           C
ATOM    329  O   ASN A  41      12.916  -4.752  22.712  1.00 88.35           O
ATOM    330  HA  ASN A  41      11.606  -3.279  24.410  1.00 88.35           H
ATOM    331  CB  ASN A  41      12.500  -4.522  25.947  1.00 88.35           C
ATOM    332 1HB  ASN A  41      12.283  -5.491  26.398  1.00 88.35           H
ATOM    333 2HB  ASN A  41      13.553  -4.530  25.668  1.00 88.35           H
ATOM    334  CG  ASN A  41      12.245  -3.411  26.967  1.00 88.35           C
ATOM    335  OD1 ASN A  41      11.826  -2.314  26.637  1.00 88.35           O
ATOM    336  ND2 ASN A  41      12.521  -3.755  28.222  1.00 88.35           N
ATOM    337 1HD2 ASN A  41      12.863  -4.672  28.426  1.00 88.35           H
ATOM    338 2HD2 ASN A  41      12.387  -3.096  28.962  1.00 88.35           H
ATOM    339  HN  ASN A  41      10.057  -4.962  25.901  1.00 88.35           H
ATOM    340  N   ASN A  42      11.852  -6.500  23.674  1.00 90.88           N
ATOM    341  CA  ASN A  42      12.349  -7.474  22.717  1.00 90.88           C
ATOM    342  C   ASN A  42      11.875  -7.092  21.314  1.00 90.88           C
ATOM    343  O   ASN A  42      12.624  -7.219  20.346  1.00 90.88           O
ATOM    344  HA  ASN A  42      13.435  -7.442  22.814  1.00 90.88           H
ATOM    345  CB  ASN A  42      11.819  -8.875  23.030  1.00 90.88           C
ATOM    346 1HB  ASN A  42      10.735  -8.842  23.136  1.00 90.88           H
ATOM    347 2HB  ASN A  42      12.038  -9.545  22.199  1.00 90.88           H
ATOM    348  CG  ASN A  42      12.446  -9.424  24.314  1.00 90.88           C
ATOM    349  OD1 ASN A  42      13.430  -8.913  24.823  1.00 90.88           O
ATOM    350  ND2 ASN A  42      11.823 -10.491  24.806  1.00 90.88           N
ATOM    351 1HD2 ASN A  42      11.020 -10.861  24.339  1.00 90.88           H
ATOM    352 2HD2 ASN A  42      12.158 -10.923  25.643  1.00 90.88           H
ATOM    353  HN  ASN A  42      11.243  -6.871  24.376  1.00 90.88           H
ATOM    354  N   VAL A  43      10.635  -6.631  21.248  1.00 91.30           N
ATOM    355  CA  VAL A  43      10.052  -6.231  19.979  1.00 91.30           C
ATOM    356  C   VAL A  43      10.839  -5.049  19.410  1.00 91.30           C
ATOM    357  O   VAL A  43      11.159  -5.025  18.223  1.00 91.30           O
ATOM    358  HA  VAL A  43      10.143  -7.075  19.294  1.00 91.30           H
ATOM    359  CB  VAL A  43       8.563  -5.926  20.160  1.00 91.30           C
ATOM    360  HB  VAL A  43       8.477  -5.043  20.793  1.00 91.30           H
ATOM    361  CG1 VAL A  43       7.902  -5.609  18.817  1.00 91.30           C
ATOM    362 1HG1 VAL A  43       8.385  -4.740  18.370  1.00 91.30           H
ATOM    363 2HG1 VAL A  43       8.004  -6.465  18.150  1.00 91.30           H
ATOM    364 3HG1 VAL A  43       6.844  -5.396  18.975  1.00 91.30           H
ATOM    365  CG2 VAL A  43       7.849  -7.081  20.864  1.00 91.30           C
ATOM    366 1HG2 VAL A  43       7.950  -7.988  20.268  1.00 91.30           H
ATOM    367 2HG2 VAL A  43       8.295  -7.240  21.846  1.00 91.30           H
ATOM    368 3HG2 VAL A  43       6.792  -6.838  20.980  1.00 91.30           H
ATOM    369  HN  VAL A  43      10.033  -6.530  22.040  1.00 91.30           H
ATOM    370  N   ARG A  44      11.129  -4.097  20.285  1.00 89.87           N
ATOM    371  CA  ARG A  44      11.815  -2.884  19.872  1.00 89.87           C
ATOM    372  C   ARG A  44      13.235  -3.210  19.405  1.00 89.87           C
ATOM    373  O   ARG A  44      13.712  -2.649  18.420  1.00 89.87           O
ATOM    374  HA  ARG A  44      11.213  -2.490  19.053  1.00 89.87           H
ATOM    375  CB  ARG A  44      11.881  -1.872  21.017  1.00 89.87           C
ATOM    376 1HB  ARG A  44      12.300  -2.347  21.904  1.00 89.87           H
ATOM    377 2HB  ARG A  44      12.552  -1.055  20.747  1.00 89.87           H
ATOM    378  CG  ARG A  44      10.493  -1.314  21.337  1.00 89.87           C
ATOM    379 1HG  ARG A  44      10.005  -0.992  20.417  1.00 89.87           H
ATOM    380 2HG  ARG A  44       9.873  -2.099  21.769  1.00 89.87           H
ATOM    381  CD  ARG A  44      10.586  -0.137  22.310  1.00 89.87           C
ATOM    382 1HD  ARG A  44      11.446   0.485  22.060  1.00 89.87           H
ATOM    383 2HD  ARG A  44       9.700   0.492  22.218  1.00 89.87           H
ATOM    384  NE  ARG A  44      10.710  -0.635  23.698  1.00 89.87           N
ATOM    385  HE  ARG A  44      11.230  -1.476  23.849  1.00 89.87           H
ATOM    386  CZ  ARG A  44      10.168  -0.031  24.764  1.00 89.87           C
ATOM    387  NH1 ARG A  44       9.461   1.097  24.620  1.00 89.87           N
ATOM    388 1HH1 ARG A  44       9.334   1.495  23.712  1.00 89.87           H
ATOM    389 2HH1 ARG A  44       9.060   1.542  25.421  1.00 89.87           H
ATOM    390  NH2 ARG A  44      10.345  -0.573  25.977  1.00 89.87           N
ATOM    391 1HH2 ARG A  44       9.947  -0.135  26.783  1.00 89.87           H
ATOM    392 2HH2 ARG A  44      10.874  -1.416  26.076  1.00 89.87           H
ATOM    393  HN  ARG A  44      10.905  -4.144  21.258  1.00 89.87           H
ATOM    394  N   GLN A  45      13.870  -4.116  20.134  1.00 91.47           N
ATOM    395  CA  GLN A  45      15.247  -4.478  19.844  1.00 91.47           C
ATOM    396  C   GLN A  45      15.346  -5.128  18.463  1.00 91.47           C
ATOM    397  O   GLN A  45      16.261  -4.831  17.697  1.00 91.47           O
ATOM    398  HA  GLN A  45      15.801  -3.539  19.852  1.00 91.47           H
ATOM    399  CB  GLN A  45      15.811  -5.401  20.927  1.00 91.47           C
ATOM    400 1HB  GLN A  45      15.669  -4.946  21.907  1.00 91.47           H
ATOM    401 2HB  GLN A  45      15.261  -6.342  20.929  1.00 91.47           H
ATOM    402  CG  GLN A  45      17.298  -5.673  20.695  1.00 91.47           C
ATOM    403 1HG  GLN A  45      17.441  -6.114  19.708  1.00 91.47           H
ATOM    404 2HG  GLN A  45      17.850  -4.734  20.707  1.00 91.47           H
ATOM    405  CD  GLN A  45      17.857  -6.613  21.765  1.00 91.47           C
ATOM    406  OE1 GLN A  45      17.134  -7.183  22.566  1.00 91.47           O
ATOM    407  NE2 GLN A  45      19.180  -6.743  21.733  1.00 91.47           N
ATOM    408 1HE2 GLN A  45      19.715  -6.248  21.049  1.00 91.47           H
ATOM    409 2HE2 GLN A  45      19.640  -7.337  22.394  1.00 91.47           H
ATOM    410  HN  GLN A  45      13.460  -4.597  20.909  1.00 91.47           H
ATOM    411  N   PHE A  46      14.390  -6.003  18.187  1.00 93.46           N
ATOM    412  CA  PHE A  46      14.332  -6.665  16.894  1.00 93.46           C
ATOM    413  C   PHE A  46      14.141  -5.649  15.766  1.00 93.46           C
ATOM    414  O   PHE A  46      14.857  -5.685  14.766  1.00 93.46           O
ATOM    415  HA  PHE A  46      15.279  -7.186  16.755  1.00 93.46           H
ATOM    416  CB  PHE A  46      13.126  -7.606  16.927  1.00 93.46           C
ATOM    417 1HB  PHE A  46      13.309  -8.389  17.662  1.00 93.46           H
ATOM    418 2HB  PHE A  46      12.253  -7.048  17.267  1.00 93.46           H
ATOM    419  CG  PHE A  46      12.806  -8.255  15.579  1.00 93.46           C
ATOM    420  CD1 PHE A  46      11.790  -7.772  14.816  1.00 93.46           C
ATOM    421  HD1 PHE A  46      11.203  -6.921  15.164  1.00 93.46           H
ATOM    422  CD2 PHE A  46      13.538  -9.316  15.145  1.00 93.46           C
ATOM    423  HD2 PHE A  46      14.353  -9.703  15.757  1.00 93.46           H
ATOM    424  CE1 PHE A  46      11.493  -8.374  13.565  1.00 93.46           C
ATOM    425  HE1 PHE A  46      10.679  -7.987  12.952  1.00 93.46           H
ATOM    426  CE2 PHE A  46      13.242  -9.918  13.894  1.00 93.46           C
ATOM    427  HE2 PHE A  46      13.828 -10.769  13.546  1.00 93.46           H
ATOM    428  CZ  PHE A  46      12.225  -9.435  13.130  1.00 93.46           C
ATOM    429  HZ  PHE A  46      11.998  -9.898  12.170  1.00 93.46           H
ATOM    430  HN  PHE A  46      13.666  -6.261  18.826  1.00 93.46           H
ATOM    431  N   ALA A  47      13.172  -4.767  15.965  1.00 91.99           N
ATOM    432  CA  ALA A  47      12.807  -3.812  14.933  1.00 91.99           C
ATOM    433  C   ALA A  47      14.018  -2.938  14.601  1.00 91.99           C
ATOM    434  O   ALA A  47      14.239  -2.592  13.442  1.00 91.99           O
ATOM    435  HA  ALA A  47      12.522  -4.376  14.044  1.00 91.99           H
ATOM    436  CB  ALA A  47      11.605  -2.989  15.401  1.00 91.99           C
ATOM    437 1HB  ALA A  47      10.763  -3.654  15.595  1.00 91.99           H
ATOM    438 2HB  ALA A  47      11.864  -2.455  16.315  1.00 91.99           H
ATOM    439 3HB  ALA A  47      11.331  -2.273  14.626  1.00 91.99           H
ATOM    440  HN  ALA A  47      12.642  -4.700  16.810  1.00 91.99           H
ATOM    441  N   SER A  48      14.771  -2.607  15.640  1.00 92.29           N
ATOM    442  CA  SER A  48      15.849  -1.642  15.505  1.00 92.29           C
ATOM    443  C   SER A  48      16.941  -2.202  14.591  1.00 92.29           C
ATOM    444  O   SER A  48      17.666  -1.443  13.948  1.00 92.29           O
ATOM    445  HA  SER A  48      15.392  -0.759  15.060  1.00 92.29           H
ATOM    446  CB  SER A  48      16.436  -1.278  16.871  1.00 92.29           C
ATOM    447 1HB  SER A  48      17.087  -0.411  16.766  1.00 92.29           H
ATOM    448 2HB  SER A  48      15.630  -0.992  17.547  1.00 92.29           H
ATOM    449  OG  SER A  48      17.172  -2.357  17.440  1.00 92.29           O
ATOM    450  HG  SER A  48      17.545  -2.086  18.328  1.00 92.29           H
ATOM    451  HN  SER A  48      14.654  -2.985  16.558  1.00 92.29           H
ATOM    452  N   HIS A  49      17.024  -3.524  14.561  1.00 93.66           N
ATOM    453  CA  HIS A  49      18.041  -4.192  13.768  1.00 93.66           C
ATOM    454  C   HIS A  49      17.470  -4.546  12.393  1.00 93.66           C
ATOM    455  O   HIS A  49      18.163  -4.438  11.382  1.00 93.66           O
ATOM    456  HA  HIS A  49      18.856  -3.480  13.640  1.00 93.66           H
ATOM    457  CB  HIS A  49      18.597  -5.409  14.510  1.00 93.66           C
ATOM    458 1HB  HIS A  49      17.768  -6.055  14.800  1.00 93.66           H
ATOM    459 2HB  HIS A  49      19.224  -5.983  13.828  1.00 93.66           H
ATOM    460  CG  HIS A  49      19.400  -5.063  15.741  1.00 93.66           C
ATOM    461  ND1 HIS A  49      18.815  -4.782  16.964  1.00 93.66           N
ATOM    462  HD1 HIS A  49      17.834  -4.778  17.155  1.00 93.66           H
ATOM    463  CD2 HIS A  49      20.747  -4.957  15.926  1.00 93.66           C
ATOM    464  HD2 HIS A  49      21.509  -5.115  15.162  1.00 93.66           H
ATOM    465  CE1 HIS A  49      19.777  -4.519  17.837  1.00 93.66           C
ATOM    466  HE1 HIS A  49      19.636  -4.261  18.886  1.00 93.66           H
ATOM    467  NE2 HIS A  49      20.973  -4.628  17.191  1.00 93.66           N
ATOM    468  HN  HIS A  49      16.412  -4.134  15.065  1.00 93.66           H
ATOM    469  N   PHE A  50      16.212  -4.962  12.400  1.00 94.85           N
ATOM    470  CA  PHE A  50      15.629  -5.600  11.232  1.00 94.85           C
ATOM    471  C   PHE A  50      15.150  -4.557  10.220  1.00 94.85           C
ATOM    472  O   PHE A  50      15.415  -4.678   9.025  1.00 94.85           O
ATOM    473  HA  PHE A  50      16.405  -6.215  10.777  1.00 94.85           H
ATOM    474  CB  PHE A  50      14.426  -6.411  11.718  1.00 94.85           C
ATOM    475 1HB  PHE A  50      14.767  -7.142  12.451  1.00 94.85           H
ATOM    476 2HB  PHE A  50      13.735  -5.743  12.232  1.00 94.85           H
ATOM    477  CG  PHE A  50      13.674  -7.139  10.603  1.00 94.85           C
ATOM    478  CD1 PHE A  50      12.459  -6.687  10.194  1.00 94.85           C
ATOM    479  HD1 PHE A  50      12.020  -5.804  10.660  1.00 94.85           H
ATOM    480  CD2 PHE A  50      14.221  -8.240  10.021  1.00 94.85           C
ATOM    481  HD2 PHE A  50      15.195  -8.603  10.349  1.00 94.85           H
ATOM    482  CE1 PHE A  50      11.761  -7.363   9.158  1.00 94.85           C
ATOM    483  HE1 PHE A  50      10.787  -7.000   8.830  1.00 94.85           H
ATOM    484  CE2 PHE A  50      13.523  -8.916   8.985  1.00 94.85           C
ATOM    485  HE2 PHE A  50      13.962  -9.799   8.519  1.00 94.85           H
ATOM    486  CZ  PHE A  50      12.308  -8.464   8.576  1.00 94.85           C
ATOM    487  HZ  PHE A  50      11.772  -8.983   7.781  1.00 94.85           H
ATOM    488  HN  PHE A  50      15.597  -4.870  13.183  1.00 94.85           H
ATOM    489  N   LEU A  51      14.452  -3.556  10.736  1.00 94.49           N
ATOM    490  CA  LEU A  51      13.632  -2.702   9.892  1.00 94.49           C
ATOM    491  C   LEU A  51      14.538  -1.777   9.077  1.00 94.49           C
ATOM    492  O   LEU A  51      14.421  -1.707   7.855  1.00 94.49           O
ATOM    493  HA  LEU A  51      13.089  -3.349   9.203  1.00 94.49           H
ATOM    494  CB  LEU A  51      12.591  -1.960  10.732  1.00 94.49           C
ATOM    495 1HB  LEU A  51      13.114  -1.354  11.472  1.00 94.49           H
ATOM    496 2HB  LEU A  51      12.051  -1.272  10.081  1.00 94.49           H
ATOM    497  CG  LEU A  51      11.570  -2.835  11.462  1.00 94.49           C
ATOM    498  HG  LEU A  51      12.110  -3.501  12.135  1.00 94.49           H
ATOM    499  CD1 LEU A  51      10.634  -1.985  12.322  1.00 94.49           C
ATOM    500 1HD1 LEU A  51      11.217  -1.438  13.063  1.00 94.49           H
ATOM    501 2HD1 LEU A  51      10.098  -1.278  11.688  1.00 94.49           H
ATOM    502 3HD1 LEU A  51       9.918  -2.632  12.830  1.00 94.49           H
ATOM    503  CD2 LEU A  51      10.800  -3.717  10.476  1.00 94.49           C
ATOM    504 1HD2 LEU A  51      10.272  -3.086   9.761  1.00 94.49           H
ATOM    505 2HD2 LEU A  51      11.498  -4.363   9.945  1.00 94.49           H
ATOM    506 3HD2 LEU A  51      10.081  -4.329  11.021  1.00 94.49           H
ATOM    507  HN  LEU A  51      14.440  -3.325  11.709  1.00 94.49           H
ATOM    508  N   PRO A  52      15.453  -1.053   9.736  1.00 95.36           N
ATOM    509  CA  PRO A  52      16.160   0.049   9.078  1.00 95.36           C
ATOM    510  C   PRO A  52      16.811  -0.381   7.773  1.00 95.36           C
ATOM    511  O   PRO A  52      16.613   0.252   6.738  1.00 95.36           O
ATOM    512  HA  PRO A  52      15.456   0.833   8.799  1.00 95.36           H
ATOM    513  CB  PRO A  52      17.198   0.484  10.114  1.00 95.36           C
ATOM    514 1HB  PRO A  52      18.147  -0.034   9.974  1.00 95.36           H
ATOM    515 2HB  PRO A  52      17.406   1.552  10.049  1.00 95.36           H
ATOM    516  CG  PRO A  52      16.546   0.118  11.442  1.00 95.36           C
ATOM    517 1HG  PRO A  52      17.280   0.035  12.244  1.00 95.36           H
ATOM    518 2HG  PRO A  52      15.826   0.871  11.761  1.00 95.36           H
ATOM    519  CD  PRO A  52      15.881  -1.215  11.137  1.00 95.36           C
ATOM    520 1HD  PRO A  52      16.575  -2.048  11.249  1.00 95.36           H
ATOM    521 2HD  PRO A  52      15.042  -1.410  11.804  1.00 95.36           H
ATOM    522  N   PRO A  53      17.601  -1.464   7.792  1.00 96.32           N
ATOM    523  CA  PRO A  53      18.272  -1.929   6.575  1.00 96.32           C
ATOM    524  C   PRO A  53      17.303  -2.125   5.421  1.00 96.32           C
ATOM    525  O   PRO A  53      17.593  -1.741   4.289  1.00 96.32           O
ATOM    526  HA  PRO A  53      18.981  -1.178   6.228  1.00 96.32           H
ATOM    527  CB  PRO A  53      18.921  -3.247   7.001  1.00 96.32           C
ATOM    528 1HB  PRO A  53      18.268  -4.098   6.808  1.00 96.32           H
ATOM    529 2HB  PRO A  53      19.850  -3.431   6.460  1.00 96.32           H
ATOM    530  CG  PRO A  53      19.168  -3.054   8.493  1.00 96.32           C
ATOM    531 1HG  PRO A  53      19.295  -4.005   9.009  1.00 96.32           H
ATOM    532 2HG  PRO A  53      20.075  -2.479   8.682  1.00 96.32           H
ATOM    533  CD  PRO A  53      17.919  -2.318   8.950  1.00 96.32           C
ATOM    534 1HD  PRO A  53      17.104  -3.005   9.177  1.00 96.32           H
ATOM    535 2HD  PRO A  53      18.101  -1.735   9.854  1.00 96.32           H
ATOM    536  N   LEU A  54      16.165  -2.724   5.741  1.00 95.49           N
ATOM    537  CA  LEU A  54      15.209  -3.111   4.717  1.00 95.49           C
ATOM    538  C   LEU A  54      14.545  -1.857   4.145  1.00 95.49           C
ATOM    539  O   LEU A  54      14.379  -1.736   2.932  1.00 95.49           O
ATOM    540  HA  LEU A  54      15.767  -3.602   3.919  1.00 95.49           H
ATOM    541  CB  LEU A  54      14.216  -4.135   5.270  1.00 95.49           C
ATOM    542 1HB  LEU A  54      13.766  -3.724   6.174  1.00 95.49           H
ATOM    543 2HB  LEU A  54      13.413  -4.262   4.544  1.00 95.49           H
ATOM    544  CG  LEU A  54      14.789  -5.514   5.602  1.00 95.49           C
ATOM    545  HG  LEU A  54      15.613  -5.382   6.304  1.00 95.49           H
ATOM    546  CD1 LEU A  54      13.743  -6.392   6.292  1.00 95.49           C
ATOM    547 1HD1 LEU A  54      13.423  -5.914   7.218  1.00 95.49           H
ATOM    548 2HD1 LEU A  54      12.884  -6.519   5.633  1.00 95.49           H
ATOM    549 3HD1 LEU A  54      14.177  -7.366   6.517  1.00 95.49           H
ATOM    550  CD2 LEU A  54      15.364  -6.184   4.352  1.00 95.49           C
ATOM    551 1HD2 LEU A  54      14.576  -6.303   3.608  1.00 95.49           H
ATOM    552 2HD2 LEU A  54      16.161  -5.564   3.942  1.00 95.49           H
ATOM    553 3HD2 LEU A  54      15.765  -7.163   4.616  1.00 95.49           H
ATOM    554  HN  LEU A  54      15.893  -2.945   6.678  1.00 95.49           H
ATOM    555  N   TYR A  55      14.183  -0.955   5.046  1.00 94.55           N
ATOM    556  CA  TYR A  55      13.496   0.263   4.650  1.00 94.55           C
ATOM    557  C   TYR A  55      14.379   1.119   3.740  1.00 94.55           C
ATOM    558  O   TYR A  55      13.887   1.746   2.804  1.00 94.55           O
ATOM    559  HA  TYR A  55      12.594  -0.021   4.108  1.00 94.55           H
ATOM    560  CB  TYR A  55      13.222   1.031   5.945  1.00 94.55           C
ATOM    561 1HB  TYR A  55      14.125   1.030   6.554  1.00 94.55           H
ATOM    562 2HB  TYR A  55      13.004   2.070   5.699  1.00 94.55           H
ATOM    563  CG  TYR A  55      12.066   0.464   6.772  1.00 94.55           C
ATOM    564  CD1 TYR A  55      11.299  -0.567   6.269  1.00 94.55           C
ATOM    565  HD1 TYR A  55      11.516  -0.978   5.283  1.00 94.55           H
ATOM    566  CD2 TYR A  55      11.790   0.985   8.020  1.00 94.55           C
ATOM    567  HD2 TYR A  55      12.396   1.800   8.416  1.00 94.55           H
ATOM    568  CE1 TYR A  55      10.211  -1.100   7.047  1.00 94.55           C
ATOM    569  HE1 TYR A  55       9.597  -1.914   6.662  1.00 94.55           H
ATOM    570  CE2 TYR A  55      10.702   0.452   8.798  1.00 94.55           C
ATOM    571  HE2 TYR A  55      10.474   0.854   9.785  1.00 94.55           H
ATOM    572  CZ  TYR A  55       9.966  -0.564   8.273  1.00 94.55           C
ATOM    573  OH  TYR A  55       8.939  -1.068   9.008  1.00 94.55           O
ATOM    574  HH  TYR A  55       8.473  -1.790   8.496  1.00 94.55           H
ATOM    575  HN  TYR A  55      14.351  -1.046   6.027  1.00 94.55           H
ATOM    576  N   TRP A  56      15.668   1.118   4.048  1.00 95.94           N
ATOM    577  CA  TRP A  56      16.635   1.816   3.219  1.00 95.94           C
ATOM    578  C   TRP A  56      16.692   1.111   1.863  1.00 95.94           C
ATOM    579  O   TRP A  56      16.717   1.764   0.820  1.00 95.94           O
ATOM    580  HA  TRP A  56      16.287   2.842   3.092  1.00 95.94           H
ATOM    581  CB  TRP A  56      17.998   1.891   3.912  1.00 95.94           C
ATOM    582 1HB  TRP A  56      18.126   1.006   4.535  1.00 95.94           H
ATOM    583 2HB  TRP A  56      18.781   1.863   3.154  1.00 95.94           H
ATOM    584  CG  TRP A  56      18.189   3.139   4.776  1.00 95.94           C
ATOM    585  CD1 TRP A  56      18.318   3.208   6.108  1.00 95.94           C
ATOM    586  HD1 TRP A  56      18.301   2.343   6.772  1.00 95.94           H
ATOM    587  CD2 TRP A  56      18.269   4.503   4.311  1.00 95.94           C
ATOM    588  NE1 TRP A  56      18.474   4.511   6.534  1.00 95.94           N
ATOM    589  HE1 TRP A  56      18.588   4.815   7.480  1.00 95.94           H
ATOM    590  CE2 TRP A  56      18.443   5.323   5.407  1.00 95.94           C
ATOM    591  CE3 TRP A  56      18.197   5.025   3.008  1.00 95.94           C
ATOM    592  HE3 TRP A  56      18.060   4.398   2.127  1.00 95.94           H
ATOM    593  CZ2 TRP A  56      18.560   6.715   5.311  1.00 95.94           C
ATOM    594  HZ2 TRP A  56      18.697   7.342   6.192  1.00 95.94           H
ATOM    595  CZ3 TRP A  56      18.315   6.418   2.929  1.00 95.94           C
ATOM    596  HZ3 TRP A  56      18.265   6.876   1.941  1.00 95.94           H
ATOM    597  CH2 TRP A  56      18.490   7.259   4.022  1.00 95.94           C
ATOM    598  HH2 TRP A  56      18.574   8.336   3.877  1.00 95.94           H
ATOM    599  HN  TRP A  56      16.052   0.653   4.845  1.00 95.94           H
ATOM    600  N   LEU A  57      16.711  -0.212   1.920  1.00 96.19           N
ATOM    601  CA  LEU A  57      16.786  -1.013   0.709  1.00 96.19           C
ATOM    602  C   LEU A  57      15.562  -0.725  -0.163  1.00 96.19           C
ATOM    603  O   LEU A  57      15.696  -0.437  -1.351  1.00 96.19           O
ATOM    604  HA  LEU A  57      17.678  -0.701   0.166  1.00 96.19           H
ATOM    605  CB  LEU A  57      16.960  -2.493   1.055  1.00 96.19           C
ATOM    606 1HB  LEU A  57      17.865  -2.602   1.653  1.00 96.19           H
ATOM    607 2HB  LEU A  57      16.124  -2.799   1.685  1.00 96.19           H
ATOM    608  CG  LEU A  57      17.047  -3.454  -0.132  1.00 96.19           C
ATOM    609  HG  LEU A  57      16.221  -3.236  -0.809  1.00 96.19           H
ATOM    610  CD1 LEU A  57      18.343  -3.239  -0.916  1.00 96.19           C
ATOM    611 1HD1 LEU A  57      18.376  -2.216  -1.291  1.00 96.19           H
ATOM    612 2HD1 LEU A  57      19.197  -3.414  -0.262  1.00 96.19           H
ATOM    613 3HD1 LEU A  57      18.380  -3.935  -1.755  1.00 96.19           H
ATOM    614  CD2 LEU A  57      16.887  -4.905   0.324  1.00 96.19           C
ATOM    615 1HD2 LEU A  57      17.677  -5.153   1.033  1.00 96.19           H
ATOM    616 2HD2 LEU A  57      15.916  -5.030   0.804  1.00 96.19           H
ATOM    617 3HD2 LEU A  57      16.953  -5.567  -0.539  1.00 96.19           H
ATOM    618  HN  LEU A  57      16.677  -0.736   2.771  1.00 96.19           H
ATOM    619  N   VAL A  58      14.396  -0.814   0.461  1.00 94.92           N
ATOM    620  CA  VAL A  58      13.147  -0.650  -0.262  1.00 94.92           C
ATOM    621  C   VAL A  58      13.089   0.757  -0.861  1.00 94.92           C
ATOM    622  O   VAL A  58      12.683   0.932  -2.008  1.00 94.92           O
ATOM    623  HA  VAL A  58      13.138  -1.377  -1.074  1.00 94.92           H
ATOM    624  CB  VAL A  58      11.965  -0.956   0.660  1.00 94.92           C
ATOM    625  HB  VAL A  58      12.062  -0.332   1.548  1.00 94.92           H
ATOM    626  CG1 VAL A  58      10.637  -0.606  -0.016  1.00 94.92           C
ATOM    627 1HG1 VAL A  58      10.623   0.455  -0.262  1.00 94.92           H
ATOM    628 2HG1 VAL A  58      10.529  -1.192  -0.929  1.00 94.92           H
ATOM    629 3HG1 VAL A  58       9.814  -0.834   0.662  1.00 94.92           H
ATOM    630  CG2 VAL A  58      11.984  -2.418   1.109  1.00 94.92           C
ATOM    631 1HG2 VAL A  58      11.922  -3.067   0.235  1.00 94.92           H
ATOM    632 2HG2 VAL A  58      12.909  -2.621   1.648  1.00 94.92           H
ATOM    633 3HG2 VAL A  58      11.133  -2.608   1.763  1.00 94.92           H
ATOM    634  HN  VAL A  58      14.298  -0.993   1.439  1.00 94.92           H
ATOM    635  N   PHE A  59      13.503   1.725  -0.056  1.00 96.38           N
ATOM    636  CA  PHE A  59      13.515   3.110  -0.495  1.00 96.38           C
ATOM    637  C   PHE A  59      14.319   3.268  -1.788  1.00 96.38           C
ATOM    638  O   PHE A  59      13.821   3.817  -2.769  1.00 96.38           O
ATOM    639  HA  PHE A  59      12.480   3.401  -0.676  1.00 96.38           H
ATOM    640  CB  PHE A  59      14.186   3.925   0.612  1.00 96.38           C
ATOM    641 1HB  PHE A  59      13.563   3.887   1.505  1.00 96.38           H
ATOM    642 2HB  PHE A  59      15.138   3.459   0.866  1.00 96.38           H
ATOM    643  CG  PHE A  59      14.435   5.389   0.243  1.00 96.38           C
ATOM    644  CD1 PHE A  59      15.705   5.873   0.199  1.00 96.38           C
ATOM    645  HD1 PHE A  59      16.546   5.217   0.426  1.00 96.38           H
ATOM    646  CD2 PHE A  59      13.386   6.207  -0.040  1.00 96.38           C
ATOM    647  HD2 PHE A  59      12.368   5.820  -0.005  1.00 96.38           H
ATOM    648  CE1 PHE A  59      15.937   7.231  -0.144  1.00 96.38           C
ATOM    649  HE1 PHE A  59      16.955   7.619  -0.179  1.00 96.38           H
ATOM    650  CE2 PHE A  59      13.617   7.566  -0.383  1.00 96.38           C
ATOM    651  HE2 PHE A  59      12.776   8.221  -0.610  1.00 96.38           H
ATOM    652  CZ  PHE A  59      14.888   8.049  -0.427  1.00 96.38           C
ATOM    653  HZ  PHE A  59      15.065   9.092  -0.690  1.00 96.38           H
ATOM    654  HN  PHE A  59      13.825   1.576   0.879  1.00 96.38           H
ATOM    655  N   ILE A  60      15.549   2.777  -1.745  1.00 96.71           N
ATOM    656  CA  ILE A  60      16.481   2.999  -2.838  1.00 96.71           C
ATOM    657  C   ILE A  60      15.934   2.348  -4.109  1.00 96.71           C
ATOM    658  O   ILE A  60      15.825   2.999  -5.147  1.00 96.71           O
ATOM    659  HA  ILE A  60      16.544   4.075  -3.000  1.00 96.71           H
ATOM    660  CB  ILE A  60      17.881   2.517  -2.453  1.00 96.71           C
ATOM    661  HB  ILE A  60      17.797   1.508  -2.050  1.00 96.71           H
ATOM    662  CG1 ILE A  60      18.480   3.395  -1.351  1.00 96.71           C
ATOM    663 1HG1 ILE A  60      18.739   4.371  -1.760  1.00 96.71           H
ATOM    664 2HG1 ILE A  60      17.737   3.563  -0.572  1.00 96.71           H
ATOM    665  CG2 ILE A  60      18.791   2.439  -3.681  1.00 96.71           C
ATOM    666 1HG2 ILE A  60      18.367   1.741  -4.403  1.00 96.71           H
ATOM    667 2HG2 ILE A  60      18.873   3.427  -4.135  1.00 96.71           H
ATOM    668 3HG2 ILE A  60      19.780   2.094  -3.379  1.00 96.71           H
ATOM    669  CD1 ILE A  60      19.724   2.742  -0.746  1.00 96.71           C
ATOM    670 1HD1 ILE A  60      19.455   1.776  -0.317  1.00 96.71           H
ATOM    671 2HD1 ILE A  60      20.474   2.598  -1.524  1.00 96.71           H
ATOM    672 3HD1 ILE A  60      20.129   3.386   0.035  1.00 96.71           H
ATOM    673  HN  ILE A  60      15.910   2.238  -0.985  1.00 96.71           H
ATOM    674  N   VAL A  61      15.606   1.070  -3.987  1.00 95.00           N
ATOM    675  CA  VAL A  61      15.212   0.284  -5.144  1.00 95.00           C
ATOM    676  C   VAL A  61      13.904   0.839  -5.711  1.00 95.00           C
ATOM    677  O   VAL A  61      13.755   0.970  -6.925  1.00 95.00           O
ATOM    678  HA  VAL A  61      15.994   0.392  -5.896  1.00 95.00           H
ATOM    679  CB  VAL A  61      15.119  -1.195  -4.766  1.00 95.00           C
ATOM    680  HB  VAL A  61      14.408  -1.287  -3.945  1.00 95.00           H
ATOM    681  CG1 VAL A  61      14.595  -2.029  -5.937  1.00 95.00           C
ATOM    682 1HG1 VAL A  61      13.603  -1.677  -6.218  1.00 95.00           H
ATOM    683 2HG1 VAL A  61      15.271  -1.928  -6.786  1.00 95.00           H
ATOM    684 3HG1 VAL A  61      14.539  -3.076  -5.640  1.00 95.00           H
ATOM    685  CG2 VAL A  61      16.470  -1.722  -4.278  1.00 95.00           C
ATOM    686 1HG2 VAL A  61      17.211  -1.610  -5.070  1.00 95.00           H
ATOM    687 2HG2 VAL A  61      16.786  -1.156  -3.402  1.00 95.00           H
ATOM    688 3HG2 VAL A  61      16.376  -2.776  -4.015  1.00 95.00           H
ATOM    689  HN  VAL A  61      15.606   0.573  -3.119  1.00 95.00           H
ATOM    690  N   GLY A  62      12.989   1.151  -4.805  1.00 94.99           N
ATOM    691  CA  GLY A  62      11.676   1.631  -5.202  1.00 94.99           C
ATOM    692  C   GLY A  62      11.775   2.997  -5.885  1.00 94.99           C
ATOM    693  O   GLY A  62      11.103   3.244  -6.885  1.00 94.99           O
ATOM    694 1HA  GLY A  62      11.212   0.914  -5.880  1.00 94.99           H
ATOM    695 2HA  GLY A  62      11.032   1.705  -4.326  1.00 94.99           H
ATOM    696  HN  GLY A  62      13.132   1.081  -3.818  1.00 94.99           H
ATOM    697  N   ALA A  63      12.619   3.847  -5.319  1.00 95.66           N
ATOM    698  CA  ALA A  63      12.752   5.208  -5.809  1.00 95.66           C
ATOM    699  C   ALA A  63      13.290   5.178  -7.242  1.00 95.66           C
ATOM    700  O   ALA A  63      12.785   5.885  -8.112  1.00 95.66           O
ATOM    701  HA  ALA A  63      11.760   5.659  -5.812  1.00 95.66           H
ATOM    702  CB  ALA A  63      13.653   6.005  -4.865  1.00 95.66           C
ATOM    703 1HB  ALA A  63      13.212   6.020  -3.868  1.00 95.66           H
ATOM    704 2HB  ALA A  63      14.637   5.537  -4.819  1.00 95.66           H
ATOM    705 3HB  ALA A  63      13.753   7.026  -5.233  1.00 95.66           H
ATOM    706  HN  ALA A  63      13.203   3.619  -4.540  1.00 95.66           H
ATOM    707  N   LEU A  64      14.307   4.353  -7.441  1.00 94.06           N
ATOM    708  CA  LEU A  64      14.924   4.229  -8.751  1.00 94.06           C
ATOM    709  C   LEU A  64      13.892   3.698  -9.748  1.00 94.06           C
ATOM    710  O   LEU A  64      13.742   4.243 -10.840  1.00 94.06           O
ATOM    711  HA  LEU A  64      15.226   5.227  -9.065  1.00 94.06           H
ATOM    712  CB  LEU A  64      16.192   3.377  -8.667  1.00 94.06           C
ATOM    713 1HB  LEU A  64      15.943   2.436  -8.175  1.00 94.06           H
ATOM    714 2HB  LEU A  64      16.510   3.133  -9.680  1.00 94.06           H
ATOM    715  CG  LEU A  64      17.376   4.007  -7.929  1.00 94.06           C
ATOM    716  HG  LEU A  64      17.037   4.313  -6.939  1.00 94.06           H
ATOM    717  CD1 LEU A  64      18.501   2.990  -7.728  1.00 94.06           C
ATOM    718 1HD1 LEU A  64      18.130   2.149  -7.140  1.00 94.06           H
ATOM    719 2HD1 LEU A  64      18.844   2.631  -8.698  1.00 94.06           H
ATOM    720 3HD1 LEU A  64      19.329   3.463  -7.201  1.00 94.06           H
ATOM    721  CD2 LEU A  64      17.863   5.266  -8.649  1.00 94.06           C
ATOM    722 1HD2 LEU A  64      18.179   5.007  -9.660  1.00 94.06           H
ATOM    723 2HD2 LEU A  64      17.053   5.994  -8.697  1.00 94.06           H
ATOM    724 3HD2 LEU A  64      18.705   5.693  -8.104  1.00 94.06           H
ATOM    725  HN  LEU A  64      14.708   3.777  -6.729  1.00 94.06           H
ATOM    726  N   GLY A  65      13.208   2.641  -9.336  1.00 92.26           N
ATOM    727  CA  GLY A  65      12.288   1.952 -10.226  1.00 92.26           C
ATOM    728  C   GLY A  65      11.172   2.889 -10.693  1.00 92.26           C
ATOM    729  O   GLY A  65      10.955   3.052 -11.893  1.00 92.26           O
ATOM    730 1HA  GLY A  65      12.830   1.568 -11.089  1.00 92.26           H
ATOM    731 2HA  GLY A  65      11.855   1.093  -9.713  1.00 92.26           H
ATOM    732  HN  GLY A  65      13.274   2.256  -8.416  1.00 92.26           H
ATOM    733  N   ASN A  66      10.494   3.481  -9.720  1.00 93.80           N
ATOM    734  CA  ASN A  66       9.305   4.265 -10.007  1.00 93.80           C
ATOM    735  C   ASN A  66       9.707   5.539 -10.754  1.00 93.80           C
ATOM    736  O   ASN A  66       8.977   6.009 -11.625  1.00 93.80           O
ATOM    737  HA  ASN A  66       8.669   3.614 -10.607  1.00 93.80           H
ATOM    738  CB  ASN A  66       8.593   4.679  -8.718  1.00 93.80           C
ATOM    739 1HB  ASN A  66       9.323   5.052  -7.999  1.00 93.80           H
ATOM    740 2HB  ASN A  66       7.903   5.496  -8.925  1.00 93.80           H
ATOM    741  CG  ASN A  66       7.829   3.500  -8.111  1.00 93.80           C
ATOM    742  OD1 ASN A  66       6.855   3.010  -8.659  1.00 93.80           O
ATOM    743  ND2 ASN A  66       8.323   3.074  -6.952  1.00 93.80           N
ATOM    744 1HD2 ASN A  66       9.126   3.520  -6.557  1.00 93.80           H
ATOM    745 2HD2 ASN A  66       7.892   2.307  -6.477  1.00 93.80           H
ATOM    746  HN  ASN A  66      10.744   3.431  -8.754  1.00 93.80           H
ATOM    747  N   SER A  67      10.868   6.060 -10.386  1.00 92.93           N
ATOM    748  CA  SER A  67      11.387   7.258 -11.026  1.00 92.93           C
ATOM    749  C   SER A  67      11.607   7.000 -12.518  1.00 92.93           C
ATOM    750  O   SER A  67      11.371   7.880 -13.344  1.00 92.93           O
ATOM    751  HA  SER A  67      10.621   8.019 -10.878  1.00 92.93           H
ATOM    752  CB  SER A  67      12.691   7.713 -10.367  1.00 92.93           C
ATOM    753 1HB  SER A  67      13.430   6.915 -10.438  1.00 92.93           H
ATOM    754 2HB  SER A  67      13.092   8.569 -10.911  1.00 92.93           H
ATOM    755  OG  SER A  67      12.504   8.065  -8.999  1.00 92.93           O
ATOM    756  HG  SER A  67      12.960   7.400  -8.409  1.00 92.93           H
ATOM    757  HN  SER A  67      11.450   5.680  -9.667  1.00 92.93           H
ATOM    758  N   LEU A  68      12.057   5.791 -12.817  1.00 89.36           N
ATOM    759  CA  LEU A  68      12.312   5.407 -14.195  1.00 89.36           C
ATOM    760  C   LEU A  68      10.988   5.358 -14.960  1.00 89.36           C
ATOM    761  O   LEU A  68      10.924   5.755 -16.123  1.00 89.36           O
ATOM    762  HA  LEU A  68      12.939   6.180 -14.639  1.00 89.36           H
ATOM    763  CB  LEU A  68      13.102   4.097 -14.249  1.00 89.36           C
ATOM    764 1HB  LEU A  68      14.048   4.245 -13.727  1.00 89.36           H
ATOM    765 2HB  LEU A  68      12.548   3.339 -13.696  1.00 89.36           H
ATOM    766  CG  LEU A  68      13.402   3.552 -15.646  1.00 89.36           C
ATOM    767  HG  LEU A  68      12.455   3.412 -16.169  1.00 89.36           H
ATOM    768  CD1 LEU A  68      14.225   4.553 -16.461  1.00 89.36           C
ATOM    769 1HD1 LEU A  68      13.668   5.484 -16.561  1.00 89.36           H
ATOM    770 2HD1 LEU A  68      15.168   4.747 -15.951  1.00 89.36           H
ATOM    771 3HD1 LEU A  68      14.424   4.140 -17.450  1.00 89.36           H
ATOM    772  CD2 LEU A  68      14.080   2.183 -15.567  1.00 89.36           C
ATOM    773 1HD2 LEU A  68      15.018   2.273 -15.018  1.00 89.36           H
ATOM    774 2HD2 LEU A  68      13.424   1.482 -15.052  1.00 89.36           H
ATOM    775 3HD2 LEU A  68      14.282   1.818 -16.574  1.00 89.36           H
ATOM    776  HN  LEU A  68      12.246   5.081 -12.139  1.00 89.36           H
ATOM    777  N   VAL A  69       9.964   4.869 -14.277  1.00 88.82           N
ATOM    778  CA  VAL A  69       8.645   4.766 -14.876  1.00 88.82           C
ATOM    779  C   VAL A  69       8.204   6.147 -15.367  1.00 88.82           C
ATOM    780  O   VAL A  69       7.765   6.293 -16.507  1.00 88.82           O
ATOM    781  HA  VAL A  69       8.724   4.098 -15.734  1.00 88.82           H
ATOM    782  CB  VAL A  69       7.664   4.144 -13.880  1.00 88.82           C
ATOM    783  HB  VAL A  69       7.629   4.785 -12.999  1.00 88.82           H
ATOM    784  CG1 VAL A  69       6.253   4.078 -14.469  1.00 88.82           C
ATOM    785 1HG1 VAL A  69       5.913   5.084 -14.712  1.00 88.82           H
ATOM    786 2HG1 VAL A  69       6.265   3.470 -15.373  1.00 88.82           H
ATOM    787 3HG1 VAL A  69       5.576   3.632 -13.740  1.00 88.82           H
ATOM    788  CG2 VAL A  69       8.139   2.759 -13.435  1.00 88.82           C
ATOM    789 1HG2 VAL A  69       8.216   2.106 -14.304  1.00 88.82           H
ATOM    790 2HG2 VAL A  69       9.114   2.846 -12.958  1.00 88.82           H
ATOM    791 3HG2 VAL A  69       7.423   2.340 -12.728  1.00 88.82           H
ATOM    792  HN  VAL A  69      10.025   4.546 -13.332  1.00 88.82           H
ATOM    793  N   ILE A  70       8.335   7.124 -14.482  1.00 90.19           N
ATOM    794  CA  ILE A  70       7.863   8.466 -14.774  1.00 90.19           C
ATOM    795  C   ILE A  70       8.622   9.018 -15.982  1.00 90.19           C
ATOM    796  O   ILE A  70       8.031   9.652 -16.855  1.00 90.19           O
ATOM    797  HA  ILE A  70       6.807   8.392 -15.035  1.00 90.19           H
ATOM    798  CB  ILE A  70       7.960   9.351 -13.529  1.00 90.19           C
ATOM    799  HB  ILE A  70       8.983   9.305 -13.157  1.00 90.19           H
ATOM    800  CG1 ILE A  70       7.050   8.831 -12.415  1.00 90.19           C
ATOM    801 1HG1 ILE A  70       6.012   8.856 -12.747  1.00 90.19           H
ATOM    802 2HG1 ILE A  70       7.291   7.790 -12.199  1.00 90.19           H
ATOM    803  CG2 ILE A  70       7.669  10.814 -13.872  1.00 90.19           C
ATOM    804 1HG2 ILE A  70       8.392  11.165 -14.608  1.00 90.19           H
ATOM    805 2HG2 ILE A  70       6.662  10.897 -14.282  1.00 90.19           H
ATOM    806 3HG2 ILE A  70       7.745  11.420 -12.970  1.00 90.19           H
ATOM    807  CD1 ILE A  70       7.205   9.670 -11.144  1.00 90.19           C
ATOM    808 1HD1 ILE A  70       8.239   9.623 -10.802  1.00 90.19           H
ATOM    809 2HD1 ILE A  70       6.940  10.706 -11.358  1.00 90.19           H
ATOM    810 3HD1 ILE A  70       6.547   9.279 -10.368  1.00 90.19           H
ATOM    811  HN  ILE A  70       8.755   7.010 -13.581  1.00 90.19           H
ATOM    812  N   LEU A  71       9.921   8.758 -15.993  1.00 87.06           N
ATOM    813  CA  LEU A  71      10.787   9.312 -17.020  1.00 87.06           C
ATOM    814  C   LEU A  71      10.344   8.792 -18.389  1.00 87.06           C
ATOM    815  O   LEU A  71      10.222   9.562 -19.340  1.00 87.06           O
ATOM    816  HA  LEU A  71      10.661  10.395 -17.005  1.00 87.06           H
ATOM    817  CB  LEU A  71      12.254   9.023 -16.698  1.00 87.06           C
ATOM    818 1HB  LEU A  71      12.434   9.278 -15.654  1.00 87.06           H
ATOM    819 2HB  LEU A  71      12.423   7.950 -16.798  1.00 87.06           H
ATOM    820  CG  LEU A  71      13.287   9.755 -17.558  1.00 87.06           C
ATOM    821  HG  LEU A  71      12.903  10.751 -17.777  1.00 87.06           H
ATOM    822  CD1 LEU A  71      14.604   9.934 -16.799  1.00 87.06           C
ATOM    823 1HD1 LEU A  71      14.426  10.515 -15.895  1.00 87.06           H
ATOM    824 2HD1 LEU A  71      15.003   8.956 -16.530  1.00 87.06           H
ATOM    825 3HD1 LEU A  71      15.320  10.457 -17.433  1.00 87.06           H
ATOM    826  CD2 LEU A  71      13.489   9.044 -18.897  1.00 87.06           C
ATOM    827 1HD2 LEU A  71      13.839   8.027 -18.720  1.00 87.06           H
ATOM    828 2HD2 LEU A  71      12.543   9.012 -19.438  1.00 87.06           H
ATOM    829 3HD2 LEU A  71      14.227   9.585 -19.488  1.00 87.06           H
ATOM    830  HN  LEU A  71      10.382   8.182 -15.318  1.00 87.06           H
ATOM    831  N   VAL A  72      10.114   7.488 -18.446  1.00 82.03           N
ATOM    832  CA  VAL A  72       9.795   6.838 -19.705  1.00 82.03           C
ATOM    833  C   VAL A  72       8.443   7.346 -20.208  1.00 82.03           C
ATOM    834  O   VAL A  72       8.260   7.554 -21.407  1.00 82.03           O
ATOM    835  HA  VAL A  72      10.565   7.119 -20.424  1.00 82.03           H
ATOM    836  CB  VAL A  72       9.838   5.318 -19.535  1.00 82.03           C
ATOM    837  HB  VAL A  72       9.155   5.052 -18.729  1.00 82.03           H
ATOM    838  CG1 VAL A  72       9.363   4.611 -20.806  1.00 82.03           C
ATOM    839 1HG1 VAL A  72       8.338   4.909 -21.026  1.00 82.03           H
ATOM    840 2HG1 VAL A  72      10.009   4.887 -21.639  1.00 82.03           H
ATOM    841 3HG1 VAL A  72       9.403   3.532 -20.658  1.00 82.03           H
ATOM    842  CG2 VAL A  72      11.239   4.850 -19.138  1.00 82.03           C
ATOM    843 1HG2 VAL A  72      11.951   5.134 -19.913  1.00 82.03           H
ATOM    844 2HG2 VAL A  72      11.524   5.315 -18.195  1.00 82.03           H
ATOM    845 3HG2 VAL A  72      11.241   3.766 -19.024  1.00 82.03           H
ATOM    846  HN  VAL A  72      10.143   6.881 -17.652  1.00 82.03           H
ATOM    847  N   TYR A  73       7.528   7.530 -19.267  1.00 83.14           N
ATOM    848  CA  TYR A  73       6.190   7.986 -19.602  1.00 83.14           C
ATOM    849  C   TYR A  73       6.234   9.348 -20.299  1.00 83.14           C
ATOM    850  O   TYR A  73       5.501   9.582 -21.259  1.00 83.14           O
ATOM    851  HA  TYR A  73       5.745   7.255 -20.277  1.00 83.14           H
ATOM    852  CB  TYR A  73       5.448   8.131 -18.272  1.00 83.14           C
ATOM    853 1HB  TYR A  73       5.395   7.156 -17.789  1.00 83.14           H
ATOM    854 2HB  TYR A  73       6.026   8.781 -17.615  1.00 83.14           H
ATOM    855  CG  TYR A  73       4.033   8.695 -18.408  1.00 83.14           C
ATOM    856  CD1 TYR A  73       3.813  10.050 -18.263  1.00 83.14           C
ATOM    857  HD1 TYR A  73       4.648  10.718 -18.053  1.00 83.14           H
ATOM    858  CD2 TYR A  73       2.976   7.849 -18.674  1.00 83.14           C
ATOM    859  HD2 TYR A  73       3.149   6.779 -18.788  1.00 83.14           H
ATOM    860  CE1 TYR A  73       2.480  10.581 -18.391  1.00 83.14           C
ATOM    861  HE1 TYR A  73       2.293  11.649 -18.279  1.00 83.14           H
ATOM    862  CE2 TYR A  73       1.643   8.380 -18.801  1.00 83.14           C
ATOM    863  HE2 TYR A  73       0.799   7.723 -19.012  1.00 83.14           H
ATOM    864  CZ  TYR A  73       1.461   9.719 -18.654  1.00 83.14           C
ATOM    865  OH  TYR A  73       0.203  10.221 -18.774  1.00 83.14           O
ATOM    866  HH  TYR A  73      -0.435   9.489 -19.015  1.00 83.14           H
ATOM    867  HN  TYR A  73       7.690   7.373 -18.293  1.00 83.14           H
ATOM    868  N   TRP A  74       7.101  10.211 -19.789  1.00 83.62           N
ATOM    869  CA  TRP A  74       7.129  11.594 -20.233  1.00 83.62           C
ATOM    870  C   TRP A  74       7.801  11.637 -21.606  1.00 83.62           C
ATOM    871  O   TRP A  74       7.271  12.232 -22.543  1.00 83.62           O
ATOM    872  HA  TRP A  74       6.098  11.939 -20.312  1.00 83.62           H
ATOM    873  CB  TRP A  74       7.820  12.487 -19.200  1.00 83.62           C
ATOM    874 1HB  TRP A  74       8.598  11.911 -18.699  1.00 83.62           H
ATOM    875 2HB  TRP A  74       8.315  13.308 -19.718  1.00 83.62           H
ATOM    876  CG  TRP A  74       6.874  13.065 -18.145  1.00 83.62           C
ATOM    877  CD1 TRP A  74       6.547  12.542 -16.956  1.00 83.62           C
ATOM    878  HD1 TRP A  74       6.931  11.595 -16.575  1.00 83.62           H
ATOM    879  CD2 TRP A  74       6.144  14.306 -18.233  1.00 83.62           C
ATOM    880  NE1 TRP A  74       5.662  13.352 -16.273  1.00 83.62           N
ATOM    881  HE1 TRP A  74       5.274  13.175 -15.369  1.00 83.62           H
ATOM    882  CE2 TRP A  74       5.409  14.459 -17.075  1.00 83.62           C
ATOM    883  CE3 TRP A  74       6.105  15.269 -19.257  1.00 83.62           C
ATOM    884  HE3 TRP A  74       6.676  15.171 -20.181  1.00 83.62           H
ATOM    885  CZ2 TRP A  74       4.582  15.562 -16.831  1.00 83.62           C
ATOM    886  HZ2 TRP A  74       4.011  15.659 -15.908  1.00 83.62           H
ATOM    887  CZ3 TRP A  74       5.274  16.365 -18.999  1.00 83.62           C
ATOM    888  HZ3 TRP A  74       5.207  17.141 -19.761  1.00 83.62           H
ATOM    889  CH2 TRP A  74       4.527  16.533 -17.838  1.00 83.62           C
ATOM    890  HH2 TRP A  74       3.903  17.417 -17.712  1.00 83.62           H
ATOM    891  HN  TRP A  74       7.773   9.978 -19.087  1.00 83.62           H
ATOM    892  N   TYR A  75       8.960  10.998 -21.682  1.00 75.26           N
ATOM    893  CA  TYR A  75       9.875  11.237 -22.785  1.00 75.26           C
ATOM    894  C   TYR A  75       9.651  10.226 -23.912  1.00 75.26           C
ATOM    895  O   TYR A  75      10.092  10.442 -25.040  1.00 75.26           O
ATOM    896  HA  TYR A  75       9.689  12.241 -23.165  1.00 75.26           H
ATOM    897  CB  TYR A  75      11.282  11.044 -22.215  1.00 75.26           C
ATOM    898 1HB  TYR A  75      11.294  10.143 -21.602  1.00 75.26           H
ATOM    899 2HB  TYR A  75      11.977  10.879 -23.038  1.00 75.26           H
ATOM    900  CG  TYR A  75      11.779  12.222 -21.375  1.00 75.26           C
ATOM    901  CD1 TYR A  75      12.221  13.373 -21.994  1.00 75.26           C
ATOM    902  HD1 TYR A  75      12.216  13.444 -23.082  1.00 75.26           H
ATOM    903  CD2 TYR A  75      11.786  12.133 -19.997  1.00 75.26           C
ATOM    904  HD2 TYR A  75      11.437  11.223 -19.508  1.00 75.26           H
ATOM    905  CE1 TYR A  75      12.690  14.482 -21.203  1.00 75.26           C
ATOM    906  HE1 TYR A  75      13.042  15.397 -21.679  1.00 75.26           H
ATOM    907  CE2 TYR A  75      12.255  13.241 -19.207  1.00 75.26           C
ATOM    908  HE2 TYR A  75      12.266  13.184 -18.118  1.00 75.26           H
ATOM    909  CZ  TYR A  75      12.683  14.361 -19.848  1.00 75.26           C
ATOM    910  OH  TYR A  75      13.125  15.408 -19.101  1.00 75.26           O
ATOM    911  HH  TYR A  75      13.402  16.161 -19.698  1.00 75.26           H
ATOM    912  HN  TYR A  75       9.275  10.330 -21.008  1.00 75.26           H
ATOM    913  N   CYS A  76       8.967   9.145 -23.567  1.00 67.71           N
ATOM    914  CA  CYS A  76       8.979   7.955 -24.400  1.00 67.71           C
ATOM    915  C   CYS A  76       7.532   7.598 -24.747  1.00 67.71           C
ATOM    916  O   CYS A  76       7.273   6.976 -25.777  1.00 67.71           O
ATOM    917  HA  CYS A  76       9.542   8.207 -25.298  1.00 67.71           H
ATOM    918  CB  CYS A  76       9.705   6.794 -23.717  1.00 67.71           C
ATOM    919 1HB  CYS A  76       9.527   6.825 -22.642  1.00 67.71           H
ATOM    920 2HB  CYS A  76       9.309   5.844 -24.078  1.00 67.71           H
ATOM    921  SG  CYS A  76      11.500   6.892 -24.057  1.00 67.71           S
ATOM    922  HG  CYS A  76      11.435   6.408 -25.293  1.00 67.71           H
ATOM    923  HN  CYS A  76       8.414   9.075 -22.737  1.00 67.71           H
ATOM    924  N   THR A  77       6.628   8.007 -23.869  1.00 66.74           N
ATOM    925  CA  THR A  77       5.213   7.746 -24.075  1.00 66.74           C
ATOM    926  C   THR A  77       4.635   8.722 -25.102  1.00 66.74           C
ATOM    927  O   THR A  77       4.101   9.768 -24.736  1.00 66.74           O
ATOM    928  HA  THR A  77       5.106   6.744 -24.491  1.00 66.74           H
ATOM    929  CB  THR A  77       4.517   7.812 -22.714  1.00 66.74           C
ATOM    930  HB  THR A  77       4.489   8.835 -22.341  1.00 66.74           H
ATOM    931  OG1 THR A  77       5.239   6.883 -21.910  1.00 66.74           O
ATOM    932  HG1 THR A  77       5.251   5.986 -22.351  1.00 66.74           H
ATOM    933  CG2 THR A  77       3.097   7.244 -22.755  1.00 66.74           C
ATOM    934 1HG2 THR A  77       3.132   6.200 -23.064  1.00 66.74           H
ATOM    935 2HG2 THR A  77       2.499   7.814 -23.466  1.00 66.74           H
ATOM    936 3HG2 THR A  77       2.649   7.316 -21.764  1.00 66.74           H
ATOM    937  HN  THR A  77       6.848   8.506 -23.032  1.00 66.74           H
ATOM    938  N   ARG A  78       4.761   8.345 -26.366  1.00 62.95           N
ATOM    939  CA  ARG A  78       4.209   9.147 -27.444  1.00 62.95           C
ATOM    940  C   ARG A  78       2.683   9.203 -27.336  1.00 62.95           C
ATOM    941  O   ARG A  78       2.095  10.283 -27.362  1.00 62.95           O
ATOM    942  HA  ARG A  78       4.648  10.136 -27.310  1.00 62.95           H
ATOM    943  CB  ARG A  78       4.596   8.576 -28.809  1.00 62.95           C
ATOM    944 1HB  ARG A  78       4.509   7.489 -28.791  1.00 62.95           H
ATOM    945 2HB  ARG A  78       3.903   8.938 -29.569  1.00 62.95           H
ATOM    946  CG  ARG A  78       6.025   8.972 -29.184  1.00 62.95           C
ATOM    947 1HG  ARG A  78       6.180  10.030 -28.975  1.00 62.95           H
ATOM    948 2HG  ARG A  78       6.733   8.418 -28.568  1.00 62.95           H
ATOM    949  CD  ARG A  78       6.301   8.693 -30.663  1.00 62.95           C
ATOM    950 1HD  ARG A  78       6.198   7.627 -30.866  1.00 62.95           H
ATOM    951 2HD  ARG A  78       5.567   9.208 -31.282  1.00 62.95           H
ATOM    952  NE  ARG A  78       7.665   9.145 -31.017  1.00 62.95           N
ATOM    953  HE  ARG A  78       8.263   9.456 -30.278  1.00 62.95           H
ATOM    954  CZ  ARG A  78       8.150   9.164 -32.267  1.00 62.95           C
ATOM    955  NH1 ARG A  78       7.393   8.759 -33.296  1.00 62.95           N
ATOM    956 1HH1 ARG A  78       6.460   8.439 -33.134  1.00 62.95           H
ATOM    957 2HH1 ARG A  78       7.763   8.776 -34.225  1.00 62.95           H
ATOM    958  NH2 ARG A  78       9.402   9.594 -32.471  1.00 62.95           N
ATOM    959 1HH2 ARG A  78       9.779   9.615 -33.397  1.00 62.95           H
ATOM    960 2HH2 ARG A  78       9.960   9.895 -31.698  1.00 62.95           H
ATOM    961  HN  ARG A  78       5.230   7.511 -26.656  1.00 62.95           H
ATOM    962  N   VAL A  79       2.087   8.026 -27.218  1.00 70.06           N
ATOM    963  CA  VAL A  79       0.638   7.919 -27.209  1.00 70.06           C
ATOM    964  C   VAL A  79       0.181   7.348 -25.865  1.00 70.06           C
ATOM    965  O   VAL A  79       0.179   6.133 -25.671  1.00 70.06           O
ATOM    966  HA  VAL A  79       0.233   8.925 -27.318  1.00 70.06           H
ATOM    967  CB  VAL A  79       0.167   7.087 -28.403  1.00 70.06           C
ATOM    968  HB  VAL A  79      -0.021   6.072 -28.051  1.00 70.06           H
ATOM    969  CG1 VAL A  79      -1.142   7.637 -28.973  1.00 70.06           C
ATOM    970 1HG1 VAL A  79      -1.913   7.610 -28.202  1.00 70.06           H
ATOM    971 2HG1 VAL A  79      -0.992   8.665 -29.301  1.00 70.06           H
ATOM    972 3HG1 VAL A  79      -1.454   7.027 -29.820  1.00 70.06           H
ATOM    973  CG2 VAL A  79       1.249   7.017 -29.483  1.00 70.06           C
ATOM    974 1HG2 VAL A  79       1.482   8.024 -29.829  1.00 70.06           H
ATOM    975 2HG2 VAL A  79       2.146   6.558 -29.069  1.00 70.06           H
ATOM    976 3HG2 VAL A  79       0.888   6.420 -30.320  1.00 70.06           H
ATOM    977  HN  VAL A  79       2.575   7.158 -27.129  1.00 70.06           H
ATOM    978  N   LYS A  80      -0.195   8.251 -24.971  1.00 78.35           N
ATOM    979  CA  LYS A  80      -0.570   7.859 -23.623  1.00 78.35           C
ATOM    980  C   LYS A  80      -1.934   7.167 -23.659  1.00 78.35           C
ATOM    981  O   LYS A  80      -2.829   7.588 -24.391  1.00 78.35           O
ATOM    982  HA  LYS A  80       0.172   7.142 -23.273  1.00 78.35           H
ATOM    983  CB  LYS A  80      -0.515   9.063 -22.680  1.00 78.35           C
ATOM    984 1HB  LYS A  80      -1.192   9.840 -23.037  1.00 78.35           H
ATOM    985 2HB  LYS A  80      -0.862   8.769 -21.689  1.00 78.35           H
ATOM    986  CG  LYS A  80       0.906   9.621 -22.586  1.00 78.35           C
ATOM    987 1HG  LYS A  80       1.524   8.952 -21.988  1.00 78.35           H
ATOM    988 2HG  LYS A  80       1.351   9.664 -23.580  1.00 78.35           H
ATOM    989  CD  LYS A  80       0.906  11.018 -21.961  1.00 78.35           C
ATOM    990 1HD  LYS A  80       0.346  11.704 -22.596  1.00 78.35           H
ATOM    991 2HD  LYS A  80       0.398  10.989 -20.997  1.00 78.35           H
ATOM    992  CE  LYS A  80       2.334  11.536 -21.776  1.00 78.35           C
ATOM    993 1HE  LYS A  80       2.880  10.879 -21.099  1.00 78.35           H
ATOM    994 2HE  LYS A  80       2.860  11.519 -22.730  1.00 78.35           H
ATOM    995  NZ  LYS A  80       2.319  12.914 -21.236  1.00 78.35           N
ATOM    996 1HZ  LYS A  80       3.271  13.224 -21.076  1.00 78.35           H
ATOM    997 2HZ  LYS A  80       1.869  13.533 -21.900  1.00 78.35           H
ATOM    998 3HZ  LYS A  80       1.808  12.928 -20.360  1.00 78.35           H
ATOM    999  HN  LYS A  80      -0.246   9.233 -25.155  1.00 78.35           H
ATOM   1000  N   THR A  81      -2.050   6.118 -22.858  1.00 82.53           N
ATOM   1001  CA  THR A  81      -3.315   5.415 -22.724  1.00 82.53           C
ATOM   1002  C   THR A  81      -3.860   5.564 -21.302  1.00 82.53           C
ATOM   1003  O   THR A  81      -3.190   6.119 -20.432  1.00 82.53           O
ATOM   1004  HA  THR A  81      -4.039   5.880 -23.394  1.00 82.53           H
ATOM   1005  CB  THR A  81      -3.095   3.960 -23.141  1.00 82.53           C
ATOM   1006  HB  THR A  81      -4.046   3.439 -23.254  1.00 82.53           H
ATOM   1007  OG1 THR A  81      -2.223   3.440 -22.141  1.00 82.53           O
ATOM   1008  HG1 THR A  81      -1.272   3.621 -22.388  1.00 82.53           H
ATOM   1009  CG2 THR A  81      -2.290   3.838 -24.437  1.00 82.53           C
ATOM   1010 1HG2 THR A  81      -1.312   4.300 -24.302  1.00 82.53           H
ATOM   1011 2HG2 THR A  81      -2.822   4.341 -25.244  1.00 82.53           H
ATOM   1012 3HG2 THR A  81      -2.162   2.784 -24.687  1.00 82.53           H
ATOM   1013  HN  THR A  81      -1.301   5.747 -22.309  1.00 82.53           H
ATOM   1014  N   MET A  82      -5.069   5.058 -21.110  1.00 85.45           N
ATOM   1015  CA  MET A  82      -5.688   5.077 -19.795  1.00 85.45           C
ATOM   1016  C   MET A  82      -4.839   4.310 -18.779  1.00 85.45           C
ATOM   1017  O   MET A  82      -4.625   4.781 -17.663  1.00 85.45           O
ATOM   1018  HA  MET A  82      -5.743   6.129 -19.512  1.00 85.45           H
ATOM   1019  CB  MET A  82      -7.080   4.448 -19.876  1.00 85.45           C
ATOM   1020 1HB  MET A  82      -7.580   4.781 -20.786  1.00 85.45           H
ATOM   1021 2HB  MET A  82      -6.990   3.364 -19.941  1.00 85.45           H
ATOM   1022  CG  MET A  82      -7.924   4.824 -18.657  1.00 85.45           C
ATOM   1023 1HG  MET A  82      -7.437   4.474 -17.746  1.00 85.45           H
ATOM   1024 2HG  MET A  82      -8.003   5.908 -18.579  1.00 85.45           H
ATOM   1025  SD  MET A  82      -9.550   4.102 -18.794  1.00 85.45           S
ATOM   1026  CE  MET A  82     -10.232   4.570 -17.212  1.00 85.45           C
ATOM   1027 1HE  MET A  82      -9.624   4.143 -16.414  1.00 85.45           H
ATOM   1028 2HE  MET A  82     -10.235   5.657 -17.124  1.00 85.45           H
ATOM   1029 3HE  MET A  82     -11.252   4.196 -17.131  1.00 85.45           H
ATOM   1030  HN  MET A  82      -5.622   4.642 -21.831  1.00 85.45           H
ATOM   1031  N   THR A  83      -4.380   3.142 -19.201  1.00 84.45           N
ATOM   1032  CA  THR A  83      -3.494   2.342 -18.373  1.00 84.45           C
ATOM   1033  C   THR A  83      -2.272   3.162 -17.952  1.00 84.45           C
ATOM   1034  O   THR A  83      -1.889   3.157 -16.784  1.00 84.45           O
ATOM   1035  HA  THR A  83      -4.027   2.072 -17.461  1.00 84.45           H
ATOM   1036  CB  THR A  83      -3.136   1.073 -19.150  1.00 84.45           C
ATOM   1037  HB  THR A  83      -2.664   1.320 -20.101  1.00 84.45           H
ATOM   1038  OG1 THR A  83      -4.368   0.363 -19.241  1.00 84.45           O
ATOM   1039  HG1 THR A  83      -5.066   0.940 -19.665  1.00 84.45           H
ATOM   1040  CG2 THR A  83      -2.224   0.137 -18.355  1.00 84.45           C
ATOM   1041 1HG2 THR A  83      -2.724  -0.163 -17.435  1.00 84.45           H
ATOM   1042 2HG2 THR A  83      -1.296   0.655 -18.112  1.00 84.45           H
ATOM   1043 3HG2 THR A  83      -2.001  -0.747 -18.953  1.00 84.45           H
ATOM   1044  HN  THR A  83      -4.603   2.741 -20.090  1.00 84.45           H
ATOM   1045  N   ASP A  84      -1.695   3.846 -18.929  1.00 84.60           N
ATOM   1046  CA  ASP A  84      -0.457   4.573 -18.702  1.00 84.60           C
ATOM   1047  C   ASP A  84      -0.698   5.672 -17.666  1.00 84.60           C
ATOM   1048  O   ASP A  84       0.185   5.981 -16.866  1.00 84.60           O
ATOM   1049  HA  ASP A  84       0.256   3.824 -18.358  1.00 84.60           H
ATOM   1050  CB  ASP A  84       0.036   5.237 -19.990  1.00 84.60           C
ATOM   1051 1HB  ASP A  84      -0.670   6.008 -20.298  1.00 84.60           H
ATOM   1052 2HB  ASP A  84       0.989   5.732 -19.807  1.00 84.60           H
ATOM   1053  CG  ASP A  84       0.196   4.208 -21.111  1.00 84.60           C
ATOM   1054  OD1 ASP A  84       0.733   3.120 -20.810  1.00 84.60           O
ATOM   1055  OD2 ASP A  84      -0.222   4.532 -22.243  1.00 84.60           O
ATOM   1056  HN  ASP A  84      -2.058   3.909 -19.858  1.00 84.60           H
ATOM   1057  N   MET A  85      -1.897   6.233 -17.713  1.00 90.17           N
ATOM   1058  CA  MET A  85      -2.269   7.284 -16.781  1.00 90.17           C
ATOM   1059  C   MET A  85      -2.281   6.762 -15.343  1.00 90.17           C
ATOM   1060  O   MET A  85      -1.791   7.428 -14.433  1.00 90.17           O
ATOM   1061  HA  MET A  85      -1.506   8.055 -16.888  1.00 90.17           H
ATOM   1062  CB  MET A  85      -3.656   7.819 -17.142  1.00 90.17           C
ATOM   1063 1HB  MET A  85      -3.670   8.129 -18.187  1.00 90.17           H
ATOM   1064 2HB  MET A  85      -4.395   7.025 -17.035  1.00 90.17           H
ATOM   1065  CG  MET A  85      -4.037   9.002 -16.249  1.00 90.17           C
ATOM   1066 1HG  MET A  85      -5.037   9.353 -16.504  1.00 90.17           H
ATOM   1067 2HG  MET A  85      -4.066   8.686 -15.206  1.00 90.17           H
ATOM   1068  SD  MET A  85      -2.856  10.325 -16.451  1.00 90.17           S
ATOM   1069  CE  MET A  85      -3.239  10.830 -18.120  1.00 90.17           C
ATOM   1070 1HE  MET A  85      -3.085   9.990 -18.798  1.00 90.17           H
ATOM   1071 2HE  MET A  85      -4.279  11.152 -18.172  1.00 90.17           H
ATOM   1072 3HE  MET A  85      -2.588  11.655 -18.408  1.00 90.17           H
ATOM   1073  HN  MET A  85      -2.606   5.982 -18.372  1.00 90.17           H
ATOM   1074  N   PHE A  86      -2.847   5.575 -15.183  1.00 90.71           N
ATOM   1075  CA  PHE A  86      -2.931   4.956 -13.871  1.00 90.71           C
ATOM   1076  C   PHE A  86      -1.548   4.520 -13.382  1.00 90.71           C
ATOM   1077  O   PHE A  86      -1.243   4.629 -12.195  1.00 90.71           O
ATOM   1078  HA  PHE A  86      -3.338   5.701 -13.188  1.00 90.71           H
ATOM   1079  CB  PHE A  86      -3.821   3.720 -14.015  1.00 90.71           C
ATOM   1080 1HB  PHE A  86      -3.410   3.078 -14.794  1.00 90.71           H
ATOM   1081 2HB  PHE A  86      -3.790   3.152 -13.085  1.00 90.71           H
ATOM   1082  CG  PHE A  86      -5.279   4.039 -14.353  1.00 90.71           C
ATOM   1083  CD1 PHE A  86      -5.890   5.110 -13.782  1.00 90.71           C
ATOM   1084  HD1 PHE A  86      -5.342   5.743 -13.083  1.00 90.71           H
ATOM   1085  CD2 PHE A  86      -5.963   3.250 -15.225  1.00 90.71           C
ATOM   1086  HD2 PHE A  86      -5.472   2.391 -15.683  1.00 90.71           H
ATOM   1087  CE1 PHE A  86      -7.243   5.406 -14.096  1.00 90.71           C
ATOM   1088  HE1 PHE A  86      -7.734   6.265 -13.638  1.00 90.71           H
ATOM   1089  CE2 PHE A  86      -7.316   3.546 -15.539  1.00 90.71           C
ATOM   1090  HE2 PHE A  86      -7.864   2.914 -16.237  1.00 90.71           H
ATOM   1091  CZ  PHE A  86      -7.927   4.618 -14.967  1.00 90.71           C
ATOM   1092  HZ  PHE A  86      -8.966   4.845 -15.208  1.00 90.71           H
ATOM   1093  HN  PHE A  86      -3.243   5.039 -15.929  1.00 90.71           H
ATOM   1094  N   LEU A  87      -0.749   4.036 -14.320  1.00 88.52           N
ATOM   1095  CA  LEU A  87       0.590   3.571 -13.997  1.00 88.52           C
ATOM   1096  C   LEU A  87       1.429   4.752 -13.506  1.00 88.52           C
ATOM   1097  O   LEU A  87       2.255   4.600 -12.607  1.00 88.52           O
ATOM   1098  HA  LEU A  87       0.498   2.851 -13.184  1.00 88.52           H
ATOM   1099  CB  LEU A  87       1.203   2.834 -15.189  1.00 88.52           C
ATOM   1100 1HB  LEU A  87       1.124   3.474 -16.067  1.00 88.52           H
ATOM   1101 2HB  LEU A  87       2.266   2.690 -14.994  1.00 88.52           H
ATOM   1102  CG  LEU A  87       0.587   1.475 -15.526  1.00 88.52           C
ATOM   1103  HG  LEU A  87      -0.469   1.625 -15.751  1.00 88.52           H
ATOM   1104  CD1 LEU A  87       1.234   0.874 -16.776  1.00 88.52           C
ATOM   1105 1HD1 LEU A  87       1.084   1.546 -17.621  1.00 88.52           H
ATOM   1106 2HD1 LEU A  87       2.302   0.740 -16.604  1.00 88.52           H
ATOM   1107 3HD1 LEU A  87       0.777  -0.091 -16.993  1.00 88.52           H
ATOM   1108  CD2 LEU A  87       0.663   0.526 -14.329  1.00 88.52           C
ATOM   1109 1HD2 LEU A  87       1.706   0.377 -14.049  1.00 88.52           H
ATOM   1110 2HD2 LEU A  87       0.119   0.957 -13.488  1.00 88.52           H
ATOM   1111 3HD2 LEU A  87       0.218  -0.433 -14.596  1.00 88.52           H
ATOM   1112  HN  LEU A  87      -1.002   3.958 -15.285  1.00 88.52           H
ATOM   1113  N   LEU A  88       1.190   5.903 -14.118  1.00 90.73           N
ATOM   1114  CA  LEU A  88       1.869   7.122 -13.712  1.00 90.73           C
ATOM   1115  C   LEU A  88       1.533   7.425 -12.251  1.00 90.73           C
ATOM   1116  O   LEU A  88       2.429   7.634 -11.434  1.00 90.73           O
ATOM   1117  HA  LEU A  88       2.941   6.940 -13.789  1.00 90.73           H
ATOM   1118  CB  LEU A  88       1.533   8.266 -14.670  1.00 90.73           C
ATOM   1119 1HB  LEU A  88       1.928   8.017 -15.655  1.00 90.73           H
ATOM   1120 2HB  LEU A  88       0.449   8.326 -14.767  1.00 90.73           H
ATOM   1121  CG  LEU A  88       2.059   9.648 -14.276  1.00 90.73           C
ATOM   1122  HG  LEU A  88       1.803   9.825 -13.231  1.00 90.73           H
ATOM   1123  CD1 LEU A  88       3.585   9.704 -14.383  1.00 90.73           C
ATOM   1124 1HD1 LEU A  88       4.023   8.960 -13.718  1.00 90.73           H
ATOM   1125 2HD1 LEU A  88       3.885   9.496 -15.410  1.00 90.73           H
ATOM   1126 3HD1 LEU A  88       3.932  10.697 -14.096  1.00 90.73           H
ATOM   1127  CD2 LEU A  88       1.386  10.747 -15.099  1.00 90.73           C
ATOM   1128 1HD2 LEU A  88       1.590  10.584 -16.158  1.00 90.73           H
ATOM   1129 2HD2 LEU A  88       0.310  10.721 -14.929  1.00 90.73           H
ATOM   1130 3HD2 LEU A  88       1.778  11.718 -14.799  1.00 90.73           H
ATOM   1131  HN  LEU A  88       0.548   6.009 -14.877  1.00 90.73           H
ATOM   1132  N   ASN A  89       0.239   7.439 -11.965  1.00 93.88           N
ATOM   1133  CA  ASN A  89      -0.233   7.836 -10.649  1.00 93.88           C
ATOM   1134  C   ASN A  89       0.206   6.794  -9.619  1.00 93.88           C
ATOM   1135  O   ASN A  89       0.436   7.124  -8.456  1.00 93.88           O
ATOM   1136  HA  ASN A  89       0.213   8.815 -10.469  1.00 93.88           H
ATOM   1137  CB  ASN A  89      -1.760   7.922 -10.614  1.00 93.88           C
ATOM   1138 1HB  ASN A  89      -2.187   7.097 -11.184  1.00 93.88           H
ATOM   1139 2HB  ASN A  89      -2.110   7.815  -9.587  1.00 93.88           H
ATOM   1140  CG  ASN A  89      -2.248   9.253 -11.189  1.00 93.88           C
ATOM   1141  OD1 ASN A  89      -2.506  10.209 -10.477  1.00 93.88           O
ATOM   1142  ND2 ASN A  89      -2.360   9.261 -12.515  1.00 93.88           N
ATOM   1143 1HD2 ASN A  89      -2.131   8.441 -13.041  1.00 93.88           H
ATOM   1144 2HD2 ASN A  89      -2.672  10.086 -12.985  1.00 93.88           H
ATOM   1145  HN  ASN A  89      -0.480   7.186 -12.613  1.00 93.88           H
ATOM   1146  N   LEU A  90       0.310   5.557 -10.082  1.00 92.09           N
ATOM   1147  CA  LEU A  90       0.742   4.470  -9.221  1.00 92.09           C
ATOM   1148  C   LEU A  90       2.179   4.728  -8.763  1.00 92.09           C
ATOM   1149  O   LEU A  90       2.491   4.593  -7.581  1.00 92.09           O
ATOM   1150  HA  LEU A  90       0.095   4.470  -8.344  1.00 92.09           H
ATOM   1151  CB  LEU A  90       0.553   3.123  -9.923  1.00 92.09           C
ATOM   1152 1HB  LEU A  90      -0.470   3.071 -10.296  1.00 92.09           H
ATOM   1153 2HB  LEU A  90       1.211   3.093 -10.792  1.00 92.09           H
ATOM   1154  CG  LEU A  90       0.821   1.880  -9.073  1.00 92.09           C
ATOM   1155  HG  LEU A  90       1.790   2.000  -8.589  1.00 92.09           H
ATOM   1156  CD1 LEU A  90      -0.224   1.739  -7.964  1.00 92.09           C
ATOM   1157 1HD1 LEU A  90      -0.190   2.617  -7.319  1.00 92.09           H
ATOM   1158 2HD1 LEU A  90      -1.215   1.651  -8.408  1.00 92.09           H
ATOM   1159 3HD1 LEU A  90      -0.010   0.847  -7.375  1.00 92.09           H
ATOM   1160  CD2 LEU A  90       0.904   0.626  -9.946  1.00 92.09           C
ATOM   1161 1HD2 LEU A  90      -0.039   0.490 -10.476  1.00 92.09           H
ATOM   1162 2HD2 LEU A  90       1.714   0.738 -10.666  1.00 92.09           H
ATOM   1163 3HD2 LEU A  90       1.095  -0.243  -9.316  1.00 92.09           H
ATOM   1164  HN  LEU A  90       0.105   5.294 -11.025  1.00 92.09           H
ATOM   1165  N   ALA A  91       3.016   5.094  -9.723  1.00 93.40           N
ATOM   1166  CA  ALA A  91       4.422   5.328  -9.442  1.00 93.40           C
ATOM   1167  C   ALA A  91       4.556   6.529  -8.502  1.00 93.40           C
ATOM   1168  O   ALA A  91       5.422   6.543  -7.628  1.00 93.40           O
ATOM   1169  HA  ALA A  91       4.812   4.442  -8.943  1.00 93.40           H
ATOM   1170  CB  ALA A  91       5.179   5.529 -10.756  1.00 93.40           C
ATOM   1171 1HB  ALA A  91       5.076   4.637 -11.374  1.00 93.40           H
ATOM   1172 2HB  ALA A  91       4.767   6.388 -11.285  1.00 93.40           H
ATOM   1173 3HB  ALA A  91       6.234   5.704 -10.544  1.00 93.40           H
ATOM   1174  HN  ALA A  91       2.747   5.231 -10.677  1.00 93.40           H
ATOM   1175  N   ILE A  92       3.687   7.506  -8.714  1.00 94.88           N
ATOM   1176  CA  ILE A  92       3.698   8.707  -7.897  1.00 94.88           C
ATOM   1177  C   ILE A  92       3.342   8.341  -6.455  1.00 94.88           C
ATOM   1178  O   ILE A  92       4.003   8.784  -5.517  1.00 94.88           O
ATOM   1179  HA  ILE A  92       4.713   9.104  -7.912  1.00 94.88           H
ATOM   1180  CB  ILE A  92       2.785   9.776  -8.503  1.00 94.88           C
ATOM   1181  HB  ILE A  92       1.827   9.313  -8.737  1.00 94.88           H
ATOM   1182  CG1 ILE A  92       3.362  10.309  -9.816  1.00 94.88           C
ATOM   1183 1HG1 ILE A  92       4.249  10.909  -9.610  1.00 94.88           H
ATOM   1184 2HG1 ILE A  92       3.680   9.476 -10.443  1.00 94.88           H
ATOM   1185  CG2 ILE A  92       2.513  10.897  -7.499  1.00 94.88           C
ATOM   1186 1HG2 ILE A  92       2.027  10.484  -6.615  1.00 94.88           H
ATOM   1187 2HG2 ILE A  92       3.455  11.364  -7.211  1.00 94.88           H
ATOM   1188 3HG2 ILE A  92       1.862  11.643  -7.955  1.00 94.88           H
ATOM   1189  CD1 ILE A  92       2.330  11.154 -10.565  1.00 94.88           C
ATOM   1190 1HD1 ILE A  92       1.455  10.544 -10.790  1.00 94.88           H
ATOM   1191 2HD1 ILE A  92       2.033  11.999  -9.945  1.00 94.88           H
ATOM   1192 3HD1 ILE A  92       2.766  11.520 -11.494  1.00 94.88           H
ATOM   1193  HN  ILE A  92       2.987   7.486  -9.428  1.00 94.88           H
ATOM   1194  N   ALA A  93       2.299   7.535  -6.323  1.00 95.04           N
ATOM   1195  CA  ALA A  93       1.807   7.155  -5.009  1.00 95.04           C
ATOM   1196  C   ALA A  93       2.911   6.416  -4.251  1.00 95.04           C
ATOM   1197  O   ALA A  93       3.114   6.648  -3.060  1.00 95.04           O
ATOM   1198  HA  ALA A  93       1.558   8.070  -4.471  1.00 95.04           H
ATOM   1199  CB  ALA A  93       0.539   6.313  -5.162  1.00 95.04           C
ATOM   1200 1HB  ALA A  93      -0.223   6.894  -5.681  1.00 95.04           H
ATOM   1201 2HB  ALA A  93       0.766   5.416  -5.738  1.00 95.04           H
ATOM   1202 3HB  ALA A  93       0.171   6.029  -4.176  1.00 95.04           H
ATOM   1203  HN  ALA A  93       1.793   7.144  -7.092  1.00 95.04           H
ATOM   1204  N   ASP A  94       3.595   5.539  -4.971  1.00 94.47           N
ATOM   1205  CA  ASP A  94       4.652   4.741  -4.373  1.00 94.47           C
ATOM   1206  C   ASP A  94       5.774   5.665  -3.895  1.00 94.47           C
ATOM   1207  O   ASP A  94       6.275   5.513  -2.782  1.00 94.47           O
ATOM   1208  HA  ASP A  94       4.176   4.204  -3.553  1.00 94.47           H
ATOM   1209  CB  ASP A  94       5.246   3.763  -5.389  1.00 94.47           C
ATOM   1210 1HB  ASP A  94       5.382   4.266  -6.347  1.00 94.47           H
ATOM   1211 2HB  ASP A  94       6.232   3.441  -5.055  1.00 94.47           H
ATOM   1212  CG  ASP A  94       4.339   2.544  -5.571  1.00 94.47           C
ATOM   1213  OD1 ASP A  94       3.675   2.177  -4.578  1.00 94.47           O
ATOM   1214  OD2 ASP A  94       4.330   2.007  -6.700  1.00 94.47           O
ATOM   1215  HN  ASP A  94       3.437   5.371  -5.944  1.00 94.47           H
ATOM   1216  N   LEU A  95       6.135   6.602  -4.759  1.00 95.80           N
ATOM   1217  CA  LEU A  95       7.229   7.511  -4.464  1.00 95.80           C
ATOM   1218  C   LEU A  95       6.916   8.279  -3.178  1.00 95.80           C
ATOM   1219  O   LEU A  95       7.783   8.443  -2.322  1.00 95.80           O
ATOM   1220  HA  LEU A  95       8.120   6.906  -4.296  1.00 95.80           H
ATOM   1221  CB  LEU A  95       7.515   8.414  -5.665  1.00 95.80           C
ATOM   1222 1HB  LEU A  95       6.563   8.746  -6.079  1.00 95.80           H
ATOM   1223 2HB  LEU A  95       8.036   9.303  -5.311  1.00 95.80           H
ATOM   1224  CG  LEU A  95       8.339   7.790  -6.793  1.00 95.80           C
ATOM   1225  HG  LEU A  95       7.797   6.924  -7.173  1.00 95.80           H
ATOM   1226  CD1 LEU A  95       8.504   8.767  -7.958  1.00 95.80           C
ATOM   1227 1HD1 LEU A  95       7.522   9.034  -8.350  1.00 95.80           H
ATOM   1228 2HD1 LEU A  95       9.012   9.666  -7.609  1.00 95.80           H
ATOM   1229 3HD1 LEU A  95       9.094   8.298  -8.745  1.00 95.80           H
ATOM   1230  CD2 LEU A  95       9.687   7.286  -6.272  1.00 95.80           C
ATOM   1231 1HD2 LEU A  95      10.248   8.120  -5.850  1.00 95.80           H
ATOM   1232 2HD2 LEU A  95       9.521   6.533  -5.502  1.00 95.80           H
ATOM   1233 3HD2 LEU A  95      10.253   6.847  -7.094  1.00 95.80           H
ATOM   1234  HN  LEU A  95       5.695   6.744  -5.646  1.00 95.80           H
ATOM   1235  N   LEU A  96       5.673   8.729  -3.083  1.00 95.17           N
ATOM   1236  CA  LEU A  96       5.262   9.562  -1.966  1.00 95.17           C
ATOM   1237  C   LEU A  96       5.478   8.797  -0.659  1.00 95.17           C
ATOM   1238  O   LEU A  96       5.896   9.377   0.342  1.00 95.17           O
ATOM   1239  HA  LEU A  96       5.904  10.442  -1.962  1.00 95.17           H
ATOM   1240  CB  LEU A  96       3.825  10.050  -2.162  1.00 95.17           C
ATOM   1241 1HB  LEU A  96       3.207   9.197  -2.439  1.00 95.17           H
ATOM   1242 2HB  LEU A  96       3.453  10.416  -1.206  1.00 95.17           H
ATOM   1243  CG  LEU A  96       3.627  11.149  -3.209  1.00 95.17           C
ATOM   1244  HG  LEU A  96       3.919  10.751  -4.181  1.00 95.17           H
ATOM   1245  CD1 LEU A  96       2.155  11.552  -3.309  1.00 95.17           C
ATOM   1246 1HD1 LEU A  96       1.559  10.685  -3.595  1.00 95.17           H
ATOM   1247 2HD1 LEU A  96       1.814  11.924  -2.343  1.00 95.17           H
ATOM   1248 3HD1 LEU A  96       2.043  12.334  -4.059  1.00 95.17           H
ATOM   1249  CD2 LEU A  96       4.532  12.349  -2.922  1.00 95.17           C
ATOM   1250 1HD2 LEU A  96       4.296  12.756  -1.939  1.00 95.17           H
ATOM   1251 2HD2 LEU A  96       5.575  12.030  -2.942  1.00 95.17           H
ATOM   1252 3HD2 LEU A  96       4.372  13.114  -3.681  1.00 95.17           H
ATOM   1253  HN  LEU A  96       4.955   8.533  -3.751  1.00 95.17           H
ATOM   1254  N   PHE A  97       5.184   7.506  -0.710  1.00 95.79           N
ATOM   1255  CA  PHE A  97       5.329   6.659   0.462  1.00 95.79           C
ATOM   1256  C   PHE A  97       6.804   6.387   0.763  1.00 95.79           C
ATOM   1257  O   PHE A  97       7.242   6.513   1.905  1.00 95.79           O
ATOM   1258  HA  PHE A  97       4.880   7.189   1.302  1.00 95.79           H
ATOM   1259  CB  PHE A  97       4.633   5.334   0.144  1.00 95.79           C
ATOM   1260 1HB  PHE A  97       3.555   5.495   0.133  1.00 95.79           H
ATOM   1261 2HB  PHE A  97       4.918   5.016  -0.859  1.00 95.79           H
ATOM   1262  CG  PHE A  97       4.955   4.209   1.130  1.00 95.79           C
ATOM   1263  CD1 PHE A  97       5.543   3.066   0.689  1.00 95.79           C
ATOM   1264  HD1 PHE A  97       5.785   2.950  -0.368  1.00 95.79           H
ATOM   1265  CD2 PHE A  97       4.654   4.354   2.449  1.00 95.79           C
ATOM   1266  HD2 PHE A  97       4.182   5.271   2.803  1.00 95.79           H
ATOM   1267  CE1 PHE A  97       5.843   2.022   1.604  1.00 95.79           C
ATOM   1268  HE1 PHE A  97       6.314   1.105   1.250  1.00 95.79           H
ATOM   1269  CE2 PHE A  97       4.953   3.310   3.364  1.00 95.79           C
ATOM   1270  HE2 PHE A  97       4.712   3.426   4.421  1.00 95.79           H
ATOM   1271  CZ  PHE A  97       5.542   2.166   2.922  1.00 95.79           C
ATOM   1272  HZ  PHE A  97       5.771   1.366   3.625  1.00 95.79           H
ATOM   1273  HN  PHE A  97       4.852   7.040  -1.530  1.00 95.79           H
ATOM   1274  N   LEU A  98       7.530   6.019  -0.283  1.00 95.55           N
ATOM   1275  CA  LEU A  98       8.903   5.571  -0.120  1.00 95.55           C
ATOM   1276  C   LEU A  98       9.706   6.654   0.603  1.00 95.55           C
ATOM   1277  O   LEU A  98      10.571   6.347   1.422  1.00 95.55           O
ATOM   1278  HA  LEU A  98       8.883   4.679   0.506  1.00 95.55           H
ATOM   1279  CB  LEU A  98       9.497   5.163  -1.470  1.00 95.55           C
ATOM   1280 1HB  LEU A  98       9.327   5.974  -2.179  1.00 95.55           H
ATOM   1281 2HB  LEU A  98      10.576   5.062  -1.354  1.00 95.55           H
ATOM   1282  CG  LEU A  98       8.954   3.869  -2.079  1.00 95.55           C
ATOM   1283  HG  LEU A  98       7.869   3.872  -1.976  1.00 95.55           H
ATOM   1284  CD1 LEU A  98       9.266   3.793  -3.575  1.00 95.55           C
ATOM   1285 1HD1 LEU A  98       8.806   4.639  -4.085  1.00 95.55           H
ATOM   1286 2HD1 LEU A  98      10.345   3.823  -3.723  1.00 95.55           H
ATOM   1287 3HD1 LEU A  98       8.869   2.863  -3.982  1.00 95.55           H
ATOM   1288  CD2 LEU A  98       9.476   2.646  -1.322  1.00 95.55           C
ATOM   1289 1HD2 LEU A  98      10.565   2.626  -1.371  1.00 95.55           H
ATOM   1290 2HD2 LEU A  98       9.161   2.702  -0.280  1.00 95.55           H
ATOM   1291 3HD2 LEU A  98       9.075   1.740  -1.775  1.00 95.55           H
ATOM   1292  HN  LEU A  98       7.196   6.023  -1.225  1.00 95.55           H
ATOM   1293  N   VAL A  99       9.391   7.898   0.275  1.00 95.72           N
ATOM   1294  CA  VAL A  99      10.115   9.026   0.835  1.00 95.72           C
ATOM   1295  C   VAL A  99       9.931   9.041   2.354  1.00 95.72           C
ATOM   1296  O   VAL A  99      10.693   9.690   3.069  1.00 95.72           O
ATOM   1297  HA  VAL A  99      11.172   8.882   0.611  1.00 95.72           H
ATOM   1298  CB  VAL A  99       9.661  10.324   0.165  1.00 95.72           C
ATOM   1299  HB  VAL A  99       8.572  10.355   0.195  1.00 95.72           H
ATOM   1300  CG1 VAL A  99      10.186  11.545   0.922  1.00 95.72           C
ATOM   1301 1HG1 VAL A  99       9.808  11.529   1.944  1.00 95.72           H
ATOM   1302 2HG1 VAL A  99      11.276  11.522   0.937  1.00 95.72           H
ATOM   1303 3HG1 VAL A  99       9.849  12.455   0.424  1.00 95.72           H
ATOM   1304  CG2 VAL A  99      10.091  10.363  -1.303  1.00 95.72           C
ATOM   1305 1HG2 VAL A  99      11.177  10.299  -1.366  1.00 95.72           H
ATOM   1306 2HG2 VAL A  99       9.646   9.521  -1.834  1.00 95.72           H
ATOM   1307 3HG2 VAL A  99       9.755  11.296  -1.756  1.00 95.72           H
ATOM   1308  HN  VAL A  99       8.657   8.140  -0.361  1.00 95.72           H
ATOM   1309  N   THR A 100       8.914   8.319   2.802  1.00 94.90           N
ATOM   1310  CA  THR A 100       8.588   8.284   4.217  1.00 94.90           C
ATOM   1311  C   THR A 100       9.389   7.187   4.922  1.00 94.90           C
ATOM   1312  O   THR A 100       9.507   7.189   6.146  1.00 94.90           O
ATOM   1313  HA  THR A 100       8.885   9.233   4.662  1.00 94.90           H
ATOM   1314  CB  THR A 100       7.073   8.110   4.349  1.00 94.90           C
ATOM   1315  HB  THR A 100       6.740   8.354   5.358  1.00 94.90           H
ATOM   1316  OG1 THR A 100       6.840   6.768   3.932  1.00 94.90           O
ATOM   1317  HG1 THR A 100       6.820   6.718   2.933  1.00 94.90           H
ATOM   1318  CG2 THR A 100       6.297   8.955   3.337  1.00 94.90           C
ATOM   1319 1HG2 THR A 100       6.581   8.663   2.326  1.00 94.90           H
ATOM   1320 2HG2 THR A 100       6.528  10.009   3.490  1.00 94.90           H
ATOM   1321 3HG2 THR A 100       5.227   8.794   3.474  1.00 94.90           H
ATOM   1322  HN  THR A 100       8.321   7.766   2.217  1.00 94.90           H
ATOM   1323  N   LEU A 101       9.918   6.276   4.119  1.00 94.65           N
ATOM   1324  CA  LEU A 101      10.568   5.092   4.655  1.00 94.65           C
ATOM   1325  C   LEU A 101      11.806   5.511   5.450  1.00 94.65           C
ATOM   1326  O   LEU A 101      12.076   4.965   6.518  1.00 94.65           O
ATOM   1327  HA  LEU A 101       9.865   4.615   5.337  1.00 94.65           H
ATOM   1328  CB  LEU A 101      10.864   4.091   3.537  1.00 94.65           C
ATOM   1329 1HB  LEU A 101      11.379   4.616   2.733  1.00 94.65           H
ATOM   1330 2HB  LEU A 101      11.556   3.341   3.922  1.00 94.65           H
ATOM   1331  CG  LEU A 101       9.652   3.370   2.943  1.00 94.65           C
ATOM   1332  HG  LEU A 101       9.031   4.108   2.435  1.00 94.65           H
ATOM   1333  CD1 LEU A 101      10.085   2.344   1.894  1.00 94.65           C
ATOM   1334 1HD1 LEU A 101      10.619   2.849   1.090  1.00 94.65           H
ATOM   1335 2HD1 LEU A 101      10.739   1.605   2.357  1.00 94.65           H
ATOM   1336 3HD1 LEU A 101       9.204   1.846   1.488  1.00 94.65           H
ATOM   1337  CD2 LEU A 101       8.796   2.739   4.043  1.00 94.65           C
ATOM   1338 1HD2 LEU A 101       9.394   2.018   4.600  1.00 94.65           H
ATOM   1339 2HD2 LEU A 101       8.443   3.518   4.720  1.00 94.65           H
ATOM   1340 3HD2 LEU A 101       7.942   2.234   3.594  1.00 94.65           H
ATOM   1341  HN  LEU A 101       9.908   6.337   3.121  1.00 94.65           H
ATOM   1342  N   PRO A 102      12.578   6.484   4.946  1.00 94.45           N
ATOM   1343  CA  PRO A 102      13.780   6.935   5.651  1.00 94.45           C
ATOM   1344  C   PRO A 102      13.493   7.319   7.093  1.00 94.45           C
ATOM   1345  O   PRO A 102      14.283   7.021   7.988  1.00 94.45           O
ATOM   1346  HA  PRO A 102      14.505   6.123   5.712  1.00 94.45           H
ATOM   1347  CB  PRO A 102      14.255   8.133   4.827  1.00 94.45           C
ATOM   1348 1HB  PRO A 102      13.842   9.069   5.205  1.00 94.45           H
ATOM   1349 2HB  PRO A 102      15.340   8.232   4.852  1.00 94.45           H
ATOM   1350  CG  PRO A 102      13.749   7.821   3.424  1.00 94.45           C
ATOM   1351 1HG  PRO A 102      13.693   8.716   2.805  1.00 94.45           H
ATOM   1352 2HG  PRO A 102      14.408   7.127   2.902  1.00 94.45           H
ATOM   1353  CD  PRO A 102      12.377   7.220   3.684  1.00 94.45           C
ATOM   1354 1HD  PRO A 102      11.611   7.989   3.787  1.00 94.45           H
ATOM   1355 2HD  PRO A 102      12.061   6.566   2.872  1.00 94.45           H
ATOM   1356  N   PHE A 103      12.359   7.978   7.282  1.00 94.00           N
ATOM   1357  CA  PHE A 103      11.980   8.454   8.601  1.00 94.00           C
ATOM   1358  C   PHE A 103      11.643   7.285   9.530  1.00 94.00           C
ATOM   1359  O   PHE A 103      11.990   7.305  10.710  1.00 94.00           O
ATOM   1360  HA  PHE A 103      12.832   9.002   9.004  1.00 94.00           H
ATOM   1361  CB  PHE A 103      10.734   9.323   8.423  1.00 94.00           C
ATOM   1362 1HB  PHE A 103       9.966   8.740   7.914  1.00 94.00           H
ATOM   1363 2HB  PHE A 103      10.340   9.581   9.406  1.00 94.00           H
ATOM   1364  CG  PHE A 103      10.982  10.611   7.635  1.00 94.00           C
ATOM   1365  CD1 PHE A 103      11.352  11.746   8.286  1.00 94.00           C
ATOM   1366  HD1 PHE A 103      11.472  11.739   9.370  1.00 94.00           H
ATOM   1367  CD2 PHE A 103      10.832  10.621   6.283  1.00 94.00           C
ATOM   1368  HD2 PHE A 103      10.535   9.711   5.761  1.00 94.00           H
ATOM   1369  CE1 PHE A 103      11.582  12.942   7.555  1.00 94.00           C
ATOM   1370  HE1 PHE A 103      11.878  13.851   8.077  1.00 94.00           H
ATOM   1371  CE2 PHE A 103      11.062  11.816   5.552  1.00 94.00           C
ATOM   1372  HE2 PHE A 103      10.941  11.824   4.469  1.00 94.00           H
ATOM   1373  CZ  PHE A 103      11.432  12.951   6.203  1.00 94.00           C
ATOM   1374  HZ  PHE A 103      11.608  13.869   5.642  1.00 94.00           H
ATOM   1375  HN  PHE A 103      11.705   8.186   6.554  1.00 94.00           H
ATOM   1376  N   TRP A 104      10.972   6.294   8.962  1.00 92.19           N
ATOM   1377  CA  TRP A 104      10.619   5.102   9.714  1.00 92.19           C
ATOM   1378  C   TRP A 104      11.915   4.412  10.142  1.00 92.19           C
ATOM   1379  O   TRP A 104      11.998   3.863  11.240  1.00 92.19           O
ATOM   1380  HA  TRP A 104      10.056   5.417  10.593  1.00 92.19           H
ATOM   1381  CB  TRP A 104       9.698   4.192   8.898  1.00 92.19           C
ATOM   1382 1HB  TRP A 104      10.049   4.168   7.867  1.00 92.19           H
ATOM   1383 2HB  TRP A 104       9.775   3.175   9.284  1.00 92.19           H
ATOM   1384  CG  TRP A 104       8.229   4.619   8.913  1.00 92.19           C
ATOM   1385  CD1 TRP A 104       7.462   4.970   7.872  1.00 92.19           C
ATOM   1386  HD1 TRP A 104       7.805   4.997   6.838  1.00 92.19           H
ATOM   1387  CD2 TRP A 104       7.376   4.725  10.072  1.00 92.19           C
ATOM   1388  NE1 TRP A 104       6.182   5.294   8.274  1.00 92.19           N
ATOM   1389  HE1 TRP A 104       5.431   5.586   7.681  1.00 92.19           H
ATOM   1390  CE2 TRP A 104       6.128   5.140   9.654  1.00 92.19           C
ATOM   1391  CE3 TRP A 104       7.650   4.478  11.429  1.00 92.19           C
ATOM   1392  HE3 TRP A 104       8.627   4.149  11.784  1.00 92.19           H
ATOM   1393  CZ2 TRP A 104       5.055   5.345  10.530  1.00 92.19           C
ATOM   1394  HZ2 TRP A 104       4.079   5.674  10.175  1.00 92.19           H
ATOM   1395  CZ3 TRP A 104       6.567   4.688  12.291  1.00 92.19           C
ATOM   1396  HZ3 TRP A 104       6.726   4.511  13.355  1.00 92.19           H
ATOM   1397  CH2 TRP A 104       5.305   5.106  11.887  1.00 92.19           C
ATOM   1398  HH2 TRP A 104       4.513   5.247  12.622  1.00 92.19           H
ATOM   1399  HN  TRP A 104      10.670   6.297   8.009  1.00 92.19           H
ATOM   1400  N   ALA A 105      12.896   4.462   9.252  1.00 93.82           N
ATOM   1401  CA  ALA A 105      14.159   3.785   9.493  1.00 93.82           C
ATOM   1402  C   ALA A 105      14.829   4.389  10.729  1.00 93.82           C
ATOM   1403  O   ALA A 105      15.297   3.661  11.603  1.00 93.82           O
ATOM   1404  HA  ALA A 105      13.942   2.734   9.684  1.00 93.82           H
ATOM   1405  CB  ALA A 105      15.039   3.887   8.245  1.00 93.82           C
ATOM   1406 1HB  ALA A 105      14.530   3.418   7.403  1.00 93.82           H
ATOM   1407 2HB  ALA A 105      15.226   4.936   8.017  1.00 93.82           H
ATOM   1408 3HB  ALA A 105      15.986   3.379   8.425  1.00 93.82           H
ATOM   1409  HN  ALA A 105      12.838   4.952   8.383  1.00 93.82           H
ATOM   1410  N   ILE A 106      14.854   5.713  10.762  1.00 93.34           N
ATOM   1411  CA  ILE A 106      15.491   6.422  11.858  1.00 93.34           C
ATOM   1412  C   ILE A 106      14.738   6.128  13.157  1.00 93.34           C
ATOM   1413  O   ILE A 106      15.353   5.888  14.195  1.00 93.34           O
ATOM   1414  HA  ILE A 106      16.506   6.035  11.953  1.00 93.34           H
ATOM   1415  CB  ILE A 106      15.604   7.914  11.538  1.00 93.34           C
ATOM   1416  HB  ILE A 106      14.633   8.262  11.185  1.00 93.34           H
ATOM   1417  CG1 ILE A 106      16.609   8.158  10.410  1.00 93.34           C
ATOM   1418 1HG1 ILE A 106      17.622   8.015  10.784  1.00 93.34           H
ATOM   1419 2HG1 ILE A 106      16.455   7.427   9.617  1.00 93.34           H
ATOM   1420  CG2 ILE A 106      15.943   8.721  12.793  1.00 93.34           C
ATOM   1421 1HG2 ILE A 106      15.160   8.581  13.537  1.00 93.34           H
ATOM   1422 2HG2 ILE A 106      16.895   8.377  13.199  1.00 93.34           H
ATOM   1423 3HG2 ILE A 106      16.017   9.777  12.537  1.00 93.34           H
ATOM   1424  CD1 ILE A 106      16.463   9.572   9.843  1.00 93.34           C
ATOM   1425 1HD1 ILE A 106      15.456   9.703   9.448  1.00 93.34           H
ATOM   1426 2HD1 ILE A 106      16.641  10.301  10.634  1.00 93.34           H
ATOM   1427 3HD1 ILE A 106      17.189   9.719   9.043  1.00 93.34           H
ATOM   1428  HN  ILE A 106      14.450   6.298  10.058  1.00 93.34           H
ATOM   1429  N   ALA A 107      13.417   6.155  13.056  1.00 91.82           N
ATOM   1430  CA  ALA A 107      12.574   5.993  14.229  1.00 91.82           C
ATOM   1431  C   ALA A 107      12.768   4.588  14.802  1.00 91.82           C
ATOM   1432  O   ALA A 107      12.691   4.393  16.014  1.00 91.82           O
ATOM   1433  HA  ALA A 107      12.892   6.726  14.970  1.00 91.82           H
ATOM   1434  CB  ALA A 107      11.117   6.273  13.853  1.00 91.82           C
ATOM   1435 1HB  ALA A 107      11.028   7.293  13.479  1.00 91.82           H
ATOM   1436 2HB  ALA A 107      10.801   5.573  13.079  1.00 91.82           H
ATOM   1437 3HB  ALA A 107      10.485   6.152  14.732  1.00 91.82           H
ATOM   1438  HN  ALA A 107      12.924   6.284  12.196  1.00 91.82           H
ATOM   1439  N   ALA A 108      13.017   3.646  13.904  1.00 91.37           N
ATOM   1440  CA  ALA A 108      13.195   2.261  14.303  1.00 91.37           C
ATOM   1441  C   ALA A 108      14.584   2.086  14.919  1.00 91.37           C
ATOM   1442  O   ALA A 108      14.765   1.281  15.832  1.00 91.37           O
ATOM   1443  HA  ALA A 108      12.441   2.033  15.056  1.00 91.37           H
ATOM   1444  CB  ALA A 108      12.975   1.349  13.094  1.00 91.37           C
ATOM   1445 1HB  ALA A 108      11.964   1.490  12.711  1.00 91.37           H
ATOM   1446 2HB  ALA A 108      13.695   1.598  12.315  1.00 91.37           H
ATOM   1447 3HB  ALA A 108      13.108   0.310  13.393  1.00 91.37           H
ATOM   1448  HN  ALA A 108      13.096   3.817  12.922  1.00 91.37           H
ATOM   1449  N   ALA A 109      15.529   2.853  14.396  1.00 91.15           N
ATOM   1450  CA  ALA A 109      16.919   2.703  14.792  1.00 91.15           C
ATOM   1451  C   ALA A 109      17.082   3.150  16.246  1.00 91.15           C
ATOM   1452  O   ALA A 109      17.875   2.575  16.990  1.00 91.15           O
ATOM   1453  HA  ALA A 109      17.174   1.646  14.715  1.00 91.15           H
ATOM   1454  CB  ALA A 109      17.811   3.496  13.834  1.00 91.15           C
ATOM   1455 1HB  ALA A 109      17.679   3.120  12.820  1.00 91.15           H
ATOM   1456 2HB  ALA A 109      17.535   4.550  13.870  1.00 91.15           H
ATOM   1457 3HB  ALA A 109      18.854   3.383  14.131  1.00 91.15           H
ATOM   1458  HN  ALA A 109      15.358   3.566  13.716  1.00 91.15           H
ATOM   1459  N   ASP A 110      16.320   4.172  16.607  1.00 87.62           N
ATOM   1460  CA  ASP A 110      16.467   4.791  17.913  1.00 87.62           C
ATOM   1461  C   ASP A 110      15.091   5.220  18.427  1.00 87.62           C
ATOM   1462  O   ASP A 110      14.364   4.417  19.009  1.00 87.62           O
ATOM   1463  HA  ASP A 110      16.927   4.029  18.541  1.00 87.62           H
ATOM   1464  CB  ASP A 110      17.352   6.037  17.835  1.00 87.62           C
ATOM   1465 1HB  ASP A 110      18.326   5.770  17.426  1.00 87.62           H
ATOM   1466 2HB  ASP A 110      16.908   6.761  17.153  1.00 87.62           H
ATOM   1467  CG  ASP A 110      17.530   6.670  19.217  1.00 87.62           C
ATOM   1468  OD1 ASP A 110      17.213   5.973  20.205  1.00 87.62           O
ATOM   1469  OD2 ASP A 110      17.979   7.836  19.253  1.00 87.62           O
ATOM   1470  HN  ASP A 110      15.613   4.575  16.025  1.00 87.62           H
ATOM   1471  N   GLN A 111      14.776   6.486  18.193  1.00 87.48           N
ATOM   1472  CA  GLN A 111      13.494   7.027  18.612  1.00 87.48           C
ATOM   1473  C   GLN A 111      13.009   8.077  17.611  1.00 87.48           C
ATOM   1474  O   GLN A 111      13.768   8.515  16.748  1.00 87.48           O
ATOM   1475  HA  GLN A 111      12.810   6.179  18.620  1.00 87.48           H
ATOM   1476  CB  GLN A 111      13.582   7.614  20.023  1.00 87.48           C
ATOM   1477 1HB  GLN A 111      12.605   7.991  20.325  1.00 87.48           H
ATOM   1478 2HB  GLN A 111      13.854   6.830  20.730  1.00 87.48           H
ATOM   1479  CG  GLN A 111      14.612   8.743  20.084  1.00 87.48           C
ATOM   1480 1HG  GLN A 111      15.593   8.361  19.802  1.00 87.48           H
ATOM   1481 2HG  GLN A 111      14.352   9.517  19.361  1.00 87.48           H
ATOM   1482  CD  GLN A 111      14.678   9.350  21.487  1.00 87.48           C
ATOM   1483  OE1 GLN A 111      13.673   9.590  22.135  1.00 87.48           O
ATOM   1484  NE2 GLN A 111      15.914   9.583  21.918  1.00 87.48           N
ATOM   1485 1HE2 GLN A 111      16.697   9.363  21.335  1.00 87.48           H
ATOM   1486 2HE2 GLN A 111      16.061   9.979  22.824  1.00 87.48           H
ATOM   1487  HN  GLN A 111      15.377   7.135  17.727  1.00 87.48           H
ATOM   1488  N   TRP A 112      11.746   8.451  17.759  1.00 89.88           N
ATOM   1489  CA  TRP A 112      11.162   9.471  16.905  1.00 89.88           C
ATOM   1490  C   TRP A 112      11.751  10.823  17.313  1.00 89.88           C
ATOM   1491  O   TRP A 112      11.451  11.335  18.390  1.00 89.88           O
ATOM   1492  HA  TRP A 112      11.436   9.240  15.876  1.00 89.88           H
ATOM   1493  CB  TRP A 112       9.634   9.438  16.978  1.00 89.88           C
ATOM   1494 1HB  TRP A 112       9.293   8.422  16.777  1.00 89.88           H
ATOM   1495 2HB  TRP A 112       9.323   9.684  17.993  1.00 89.88           H
ATOM   1496  CG  TRP A 112       8.944  10.394  16.003  1.00 89.88           C
ATOM   1497  CD1 TRP A 112       8.522  11.645  16.234  1.00 89.88           C
ATOM   1498  HD1 TRP A 112       8.622  12.159  17.189  1.00 89.88           H
ATOM   1499  CD2 TRP A 112       8.612  10.125  14.625  1.00 89.88           C
ATOM   1500  NE1 TRP A 112       7.943  12.199  15.110  1.00 89.88           N
ATOM   1501  HE1 TRP A 112       7.555  13.117  15.036  1.00 89.88           H
ATOM   1502  CE2 TRP A 112       8.000  11.245  14.100  1.00 89.88           C
ATOM   1503  CE3 TRP A 112       8.821   8.972  13.847  1.00 89.88           C
ATOM   1504  HE3 TRP A 112       9.302   8.075  14.237  1.00 89.88           H
ATOM   1505  CZ2 TRP A 112       7.547  11.323  12.778  1.00 89.88           C
ATOM   1506  HZ2 TRP A 112       7.067  12.220  12.387  1.00 89.88           H
ATOM   1507  CZ3 TRP A 112       8.363   9.066  12.527  1.00 89.88           C
ATOM   1508  HZ3 TRP A 112       8.500   8.200  11.880  1.00 89.88           H
ATOM   1509  CH2 TRP A 112       7.745  10.187  11.984  1.00 89.88           C
ATOM   1510  HH2 TRP A 112       7.416  10.181  10.945  1.00 89.88           H
ATOM   1511  HN  TRP A 112      11.127   8.070  18.446  1.00 89.88           H
ATOM   1512  N   LYS A 113      12.578  11.363  16.430  1.00 90.93           N
ATOM   1513  CA  LYS A 113      13.316  12.575  16.740  1.00 90.93           C
ATOM   1514  C   LYS A 113      12.622  13.771  16.084  1.00 90.93           C
ATOM   1515  O   LYS A 113      13.068  14.908  16.227  1.00 90.93           O
ATOM   1516  HA  LYS A 113      13.286  12.709  17.821  1.00 90.93           H
ATOM   1517  CB  LYS A 113      14.786  12.424  16.343  1.00 90.93           C
ATOM   1518 1HB  LYS A 113      14.857  12.160  15.288  1.00 90.93           H
ATOM   1519 2HB  LYS A 113      15.300  13.378  16.467  1.00 90.93           H
ATOM   1520  CG  LYS A 113      15.475  11.353  17.190  1.00 90.93           C
ATOM   1521 1HG  LYS A 113      15.434  11.634  18.243  1.00 90.93           H
ATOM   1522 2HG  LYS A 113      14.942  10.408  17.092  1.00 90.93           H
ATOM   1523  CD  LYS A 113      16.933  11.169  16.763  1.00 90.93           C
ATOM   1524 1HD  LYS A 113      16.976  10.927  15.701  1.00 90.93           H
ATOM   1525 2HD  LYS A 113      17.476  12.105  16.899  1.00 90.93           H
ATOM   1526  CE  LYS A 113      17.606  10.060  17.573  1.00 90.93           C
ATOM   1527 1HE  LYS A 113      17.585  10.311  18.633  1.00 90.93           H
ATOM   1528 2HE  LYS A 113      17.052   9.128  17.456  1.00 90.93           H
ATOM   1529  NZ  LYS A 113      19.005   9.870  17.129  1.00 90.93           N
ATOM   1530 1HZ  LYS A 113      19.418   9.095  17.635  1.00 90.93           H
ATOM   1531 2HZ  LYS A 113      19.020   9.671  16.135  1.00 90.93           H
ATOM   1532 3HZ  LYS A 113      19.535  10.714  17.313  1.00 90.93           H
ATOM   1533  HN  LYS A 113      12.747  10.986  15.519  1.00 90.93           H
ATOM   1534  N   PHE A 114      11.541  13.473  15.378  1.00 92.17           N
ATOM   1535  CA  PHE A 114      10.914  14.460  14.516  1.00 92.17           C
ATOM   1536  C   PHE A 114       9.678  15.065  15.184  1.00 92.17           C
ATOM   1537  O   PHE A 114       9.194  14.546  16.189  1.00 92.17           O
ATOM   1538  HA  PHE A 114      11.648  15.246  14.336  1.00 92.17           H
ATOM   1539  CB  PHE A 114      10.485  13.733  13.240  1.00 92.17           C
ATOM   1540 1HB  PHE A 114       9.671  13.049  13.480  1.00 92.17           H
ATOM   1541 2HB  PHE A 114      10.090  14.463  12.533  1.00 92.17           H
ATOM   1542  CG  PHE A 114      11.610  12.947  12.564  1.00 92.17           C
ATOM   1543  CD1 PHE A 114      12.569  13.603  11.857  1.00 92.17           C
ATOM   1544  HD1 PHE A 114      12.536  14.690  11.772  1.00 92.17           H
ATOM   1545  CD2 PHE A 114      11.652  11.592  12.670  1.00 92.17           C
ATOM   1546  HD2 PHE A 114      10.884  11.066  13.237  1.00 92.17           H
ATOM   1547  CE1 PHE A 114      13.613  12.874  11.229  1.00 92.17           C
ATOM   1548  HE1 PHE A 114      14.381  13.400  10.663  1.00 92.17           H
ATOM   1549  CE2 PHE A 114      12.696  10.862  12.043  1.00 92.17           C
ATOM   1550  HE2 PHE A 114      12.730   9.776  12.128  1.00 92.17           H
ATOM   1551  CZ  PHE A 114      13.655  11.519  11.336  1.00 92.17           C
ATOM   1552  HZ  PHE A 114      14.456  10.959  10.854  1.00 92.17           H
ATOM   1553  HN  PHE A 114      11.096  12.577  15.388  1.00 92.17           H
ATOM   1554  N   GLN A 115       9.201  16.154  14.599  1.00 92.68           N
ATOM   1555  CA  GLN A 115       8.056  16.860  15.149  1.00 92.68           C
ATOM   1556  C   GLN A 115       6.774  16.059  14.910  1.00 92.68           C
ATOM   1557  O   GLN A 115       6.754  15.144  14.089  1.00 92.68           O
ATOM   1558  HA  GLN A 115       8.250  16.936  16.219  1.00 92.68           H
ATOM   1559  CB  GLN A 115       7.943  18.266  14.558  1.00 92.68           C
ATOM   1560 1HB  GLN A 115       7.951  18.209  13.470  1.00 92.68           H
ATOM   1561 2HB  GLN A 115       6.990  18.710  14.847  1.00 92.68           H
ATOM   1562  CG  GLN A 115       9.092  19.156  15.036  1.00 92.68           C
ATOM   1563 1HG  GLN A 115      10.045  18.684  14.798  1.00 92.68           H
ATOM   1564 2HG  GLN A 115       9.066  20.107  14.504  1.00 92.68           H
ATOM   1565  CD  GLN A 115       9.002  19.405  16.543  1.00 92.68           C
ATOM   1566  OE1 GLN A 115       7.954  19.289  17.156  1.00 92.68           O
ATOM   1567  NE2 GLN A 115      10.157  19.754  17.103  1.00 92.68           N
ATOM   1568 1HE2 GLN A 115      10.982  19.831  16.543  1.00 92.68           H
ATOM   1569 2HE2 GLN A 115      10.201  19.938  18.085  1.00 92.68           H
ATOM   1570  HN  GLN A 115       9.583  16.554  13.765  1.00 92.68           H
ATOM   1571  N   THR A 116       5.735  16.434  15.642  1.00 93.27           N
ATOM   1572  CA  THR A 116       4.472  15.719  15.570  1.00 93.27           C
ATOM   1573  C   THR A 116       3.909  15.772  14.149  1.00 93.27           C
ATOM   1574  O   THR A 116       3.313  14.806  13.677  1.00 93.27           O
ATOM   1575  HA  THR A 116       4.658  14.670  15.801  1.00 93.27           H
ATOM   1576  CB  THR A 116       3.532  16.315  16.619  1.00 93.27           C
ATOM   1577  HB  THR A 116       3.215  17.318  16.333  1.00 93.27           H
ATOM   1578  OG1 THR A 116       4.268  16.226  17.836  1.00 93.27           O
ATOM   1579  HG1 THR A 116       3.860  16.823  18.527  1.00 93.27           H
ATOM   1580  CG2 THR A 116       2.300  15.441  16.865  1.00 93.27           C
ATOM   1581 1HG2 THR A 116       2.615  14.459  17.216  1.00 93.27           H
ATOM   1582 2HG2 THR A 116       1.741  15.332  15.936  1.00 93.27           H
ATOM   1583 3HG2 THR A 116       1.666  15.910  17.617  1.00 93.27           H
ATOM   1584  HN  THR A 116       5.747  17.209  16.274  1.00 93.27           H
ATOM   1585  N   PHE A 117       4.118  16.912  13.506  1.00 93.91           N
ATOM   1586  CA  PHE A 117       3.641  17.103  12.147  1.00 93.91           C
ATOM   1587  C   PHE A 117       4.129  15.978  11.231  1.00 93.91           C
ATOM   1588  O   PHE A 117       3.353  15.428  10.452  1.00 93.91           O
ATOM   1589  HA  PHE A 117       2.552  17.094  12.182  1.00 93.91           H
ATOM   1590  CB  PHE A 117       4.217  18.432  11.653  1.00 93.91           C
ATOM   1591 1HB  PHE A 117       3.831  19.238  12.277  1.00 93.91           H
ATOM   1592 2HB  PHE A 117       5.299  18.418  11.784  1.00 93.91           H
ATOM   1593  CG  PHE A 117       3.899  18.743  10.189  1.00 93.91           C
ATOM   1594  CD1 PHE A 117       4.862  18.600   9.240  1.00 93.91           C
ATOM   1595  HD1 PHE A 117       5.861  18.265   9.521  1.00 93.91           H
ATOM   1596  CD2 PHE A 117       2.654  19.161   9.838  1.00 93.91           C
ATOM   1597  HD2 PHE A 117       1.882  19.275  10.599  1.00 93.91           H
ATOM   1598  CE1 PHE A 117       4.567  18.889   7.881  1.00 93.91           C
ATOM   1599  HE1 PHE A 117       5.339  18.775   7.120  1.00 93.91           H
ATOM   1600  CE2 PHE A 117       2.359  19.449   8.479  1.00 93.91           C
ATOM   1601  HE2 PHE A 117       1.361  19.784   8.197  1.00 93.91           H
ATOM   1602  CZ  PHE A 117       3.322  19.307   7.529  1.00 93.91           C
ATOM   1603  HZ  PHE A 117       3.095  19.528   6.486  1.00 93.91           H
ATOM   1604  HN  PHE A 117       4.603  17.694  13.898  1.00 93.91           H
ATOM   1605  N   MET A 118       5.411  15.671  11.357  1.00 93.76           N
ATOM   1606  CA  MET A 118       6.018  14.642  10.529  1.00 93.76           C
ATOM   1607  C   MET A 118       5.408  13.271  10.822  1.00 93.76           C
ATOM   1608  O   MET A 118       5.260  12.447   9.920  1.00 93.76           O
ATOM   1609  HA  MET A 118       5.804  14.930   9.499  1.00 93.76           H
ATOM   1610  CB  MET A 118       7.525  14.598  10.793  1.00 93.76           C
ATOM   1611 1HB  MET A 118       7.932  15.609  10.770  1.00 93.76           H
ATOM   1612 2HB  MET A 118       7.711  14.201  11.791  1.00 93.76           H
ATOM   1613  CG  MET A 118       8.238  13.732   9.752  1.00 93.76           C
ATOM   1614 1HG  MET A 118       9.305  13.689   9.972  1.00 93.76           H
ATOM   1615 2HG  MET A 118       7.862  12.710   9.798  1.00 93.76           H
ATOM   1616  SD  MET A 118       7.980  14.404   8.119  1.00 93.76           S
ATOM   1617  CE  MET A 118       8.968  15.886   8.233  1.00 93.76           C
ATOM   1618 1HE  MET A 118       8.585  16.516   9.037  1.00 93.76           H
ATOM   1619 2HE  MET A 118      10.003  15.618   8.443  1.00 93.76           H
ATOM   1620 3HE  MET A 118       8.917  16.430   7.290  1.00 93.76           H
ATOM   1621  HN  MET A 118       6.031  16.109  12.008  1.00 93.76           H
ATOM   1622  N   CYS A 119       5.069  13.067  12.087  1.00 92.81           N
ATOM   1623  CA  CYS A 119       4.469  11.813  12.509  1.00 92.81           C
ATOM   1624  C   CYS A 119       3.130  11.654  11.786  1.00 92.81           C
ATOM   1625  O   CYS A 119       2.821  10.580  11.273  1.00 92.81           O
ATOM   1626  HA  CYS A 119       5.161  11.022  12.220  1.00 92.81           H
ATOM   1627  CB  CYS A 119       4.308  11.746  14.029  1.00 92.81           C
ATOM   1628 1HB  CYS A 119       5.288  11.731  14.506  1.00 92.81           H
ATOM   1629 2HB  CYS A 119       3.792  12.636  14.388  1.00 92.81           H
ATOM   1630  SG  CYS A 119       3.365  10.248  14.493  1.00 92.81           S
ATOM   1631  HN  CYS A 119       5.199  13.740  12.816  1.00 92.81           H
ATOM   1632  N   LYS A 120       2.371  12.740  11.767  1.00 93.83           N
ATOM   1633  CA  LYS A 120       1.069  12.733  11.122  1.00 93.83           C
ATOM   1634  C   LYS A 120       1.238  12.358   9.648  1.00 93.83           C
ATOM   1635  O   LYS A 120       0.546  11.474   9.145  1.00 93.83           O
ATOM   1636  HA  LYS A 120       0.469  11.963  11.607  1.00 93.83           H
ATOM   1637  CB  LYS A 120       0.356  14.069  11.339  1.00 93.83           C
ATOM   1638 1HB  LYS A 120       1.015  14.888  11.054  1.00 93.83           H
ATOM   1639 2HB  LYS A 120      -0.521  14.126  10.694  1.00 93.83           H
ATOM   1640  CG  LYS A 120      -0.068  14.232  12.800  1.00 93.83           C
ATOM   1641 1HG  LYS A 120      -0.695  13.392  13.097  1.00 93.83           H
ATOM   1642 2HG  LYS A 120       0.813  14.215  13.442  1.00 93.83           H
ATOM   1643  CD  LYS A 120      -0.830  15.543  13.007  1.00 93.83           C
ATOM   1644 1HD  LYS A 120      -0.165  16.387  12.823  1.00 93.83           H
ATOM   1645 2HD  LYS A 120      -1.642  15.613  12.283  1.00 93.83           H
ATOM   1646  CE  LYS A 120      -1.395  15.631  14.426  1.00 93.83           C
ATOM   1647 1HE  LYS A 120      -1.472  14.632  14.856  1.00 93.83           H
ATOM   1648 2HE  LYS A 120      -0.714  16.199  15.060  1.00 93.83           H
ATOM   1649  NZ  LYS A 120      -2.726  16.277  14.415  1.00 93.83           N
ATOM   1650 1HZ  LYS A 120      -3.078  16.342  15.363  1.00 93.83           H
ATOM   1651 2HZ  LYS A 120      -2.647  17.207  14.018  1.00 93.83           H
ATOM   1652 3HZ  LYS A 120      -3.365  15.724  13.854  1.00 93.83           H
ATOM   1653  HN  LYS A 120       2.632  13.612  12.182  1.00 93.83           H
ATOM   1654  N   VAL A 121       2.161  13.050   8.996  1.00 93.59           N
ATOM   1655  CA  VAL A 121       2.356  12.877   7.567  1.00 93.59           C
ATOM   1656  C   VAL A 121       2.775  11.432   7.285  1.00 93.59           C
ATOM   1657  O   VAL A 121       2.186  10.767   6.434  1.00 93.59           O
ATOM   1658  HA  VAL A 121       1.400  13.067   7.079  1.00 93.59           H
ATOM   1659  CB  VAL A 121       3.365  13.903   7.048  1.00 93.59           C
ATOM   1660  HB  VAL A 121       4.263  13.831   7.662  1.00 93.59           H
ATOM   1661  CG1 VAL A 121       3.760  13.601   5.601  1.00 93.59           C
ATOM   1662 1HG1 VAL A 121       4.210  12.610   5.547  1.00 93.59           H
ATOM   1663 2HG1 VAL A 121       2.873  13.633   4.969  1.00 93.59           H
ATOM   1664 3HG1 VAL A 121       4.478  14.346   5.258  1.00 93.59           H
ATOM   1665  CG2 VAL A 121       2.818  15.326   7.182  1.00 93.59           C
ATOM   1666 1HG2 VAL A 121       1.899  15.417   6.605  1.00 93.59           H
ATOM   1667 2HG2 VAL A 121       2.611  15.538   8.231  1.00 93.59           H
ATOM   1668 3HG2 VAL A 121       3.555  16.035   6.806  1.00 93.59           H
ATOM   1669  HN  VAL A 121       2.768  13.717   9.428  1.00 93.59           H
ATOM   1670  N   VAL A 122       3.787  10.990   8.016  1.00 92.18           N
ATOM   1671  CA  VAL A 122       4.433   9.724   7.712  1.00 92.18           C
ATOM   1672  C   VAL A 122       3.422   8.588   7.880  1.00 92.18           C
ATOM   1673  O   VAL A 122       3.381   7.664   7.069  1.00 92.18           O
ATOM   1674  HA  VAL A 122       4.751   9.759   6.670  1.00 92.18           H
ATOM   1675  CB  VAL A 122       5.679   9.549   8.583  1.00 92.18           C
ATOM   1676  HB  VAL A 122       5.398   9.758   9.615  1.00 92.18           H
ATOM   1677  CG1 VAL A 122       6.196   8.111   8.518  1.00 92.18           C
ATOM   1678 1HG1 VAL A 122       5.422   7.430   8.874  1.00 92.18           H
ATOM   1679 2HG1 VAL A 122       6.452   7.863   7.488  1.00 92.18           H
ATOM   1680 3HG1 VAL A 122       7.081   8.015   9.146  1.00 92.18           H
ATOM   1681  CG2 VAL A 122       6.771  10.543   8.183  1.00 92.18           C
ATOM   1682 1HG2 VAL A 122       7.047  10.380   7.141  1.00 92.18           H
ATOM   1683 2HG2 VAL A 122       6.399  11.561   8.305  1.00 92.18           H
ATOM   1684 3HG2 VAL A 122       7.645  10.398   8.818  1.00 92.18           H
ATOM   1685  HN  VAL A 122       4.166  11.479   8.802  1.00 92.18           H
ATOM   1686  N   ASN A 123       2.631   8.694   8.937  1.00 90.51           N
ATOM   1687  CA  ASN A 123       1.612   7.695   9.213  1.00 90.51           C
ATOM   1688  C   ASN A 123       0.583   7.697   8.081  1.00 90.51           C
ATOM   1689  O   ASN A 123       0.127   6.639   7.649  1.00 90.51           O
ATOM   1690  HA  ASN A 123       2.150   6.750   9.286  1.00 90.51           H
ATOM   1691  CB  ASN A 123       0.878   8.003  10.520  1.00 90.51           C
ATOM   1692 1HB  ASN A 123       0.794   9.082  10.648  1.00 90.51           H
ATOM   1693 2HB  ASN A 123      -0.137   7.607  10.473  1.00 90.51           H
ATOM   1694  CG  ASN A 123       1.613   7.397  11.717  1.00 90.51           C
ATOM   1695  OD1 ASN A 123       2.477   6.547  11.582  1.00 90.51           O
ATOM   1696  ND2 ASN A 123       1.222   7.881  12.893  1.00 90.51           N
ATOM   1697 1HD2 ASN A 123       0.507   8.578  12.934  1.00 90.51           H
ATOM   1698 2HD2 ASN A 123       1.644   7.547  13.736  1.00 90.51           H
ATOM   1699  HN  ASN A 123       2.678   9.443   9.598  1.00 90.51           H
ATOM   1700  N   SER A 124       0.246   8.898   7.632  1.00 92.26           N
ATOM   1701  CA  SER A 124      -0.852   9.066   6.696  1.00 92.26           C
ATOM   1702  C   SER A 124      -0.416   8.633   5.294  1.00 92.26           C
ATOM   1703  O   SER A 124      -1.210   8.075   4.539  1.00 92.26           O
ATOM   1704  HA  SER A 124      -1.648   8.419   7.066  1.00 92.26           H
ATOM   1705  CB  SER A 124      -1.342  10.515   6.675  1.00 92.26           C
ATOM   1706 1HB  SER A 124      -0.562  11.155   6.263  1.00 92.26           H
ATOM   1707 2HB  SER A 124      -2.204  10.597   6.014  1.00 92.26           H
ATOM   1708  OG  SER A 124      -1.695  10.978   7.976  1.00 92.26           O
ATOM   1709  HG  SER A 124      -1.068  11.701   8.264  1.00 92.26           H
ATOM   1710  HN  SER A 124       0.709   9.744   7.897  1.00 92.26           H
ATOM   1711  N   MET A 125       0.844   8.907   4.990  1.00 92.61           N
ATOM   1712  CA  MET A 125       1.352   8.694   3.646  1.00 92.61           C
ATOM   1713  C   MET A 125       1.227   7.224   3.239  1.00 92.61           C
ATOM   1714  O   MET A 125       0.879   6.920   2.100  1.00 92.61           O
ATOM   1715  HA  MET A 125       0.733   9.312   2.996  1.00 92.61           H
ATOM   1716  CB  MET A 125       2.821   9.118   3.583  1.00 92.61           C
ATOM   1717 1HB  MET A 125       3.355   8.724   4.447  1.00 92.61           H
ATOM   1718 2HB  MET A 125       3.289   8.690   2.696  1.00 92.61           H
ATOM   1719  CG  MET A 125       2.950  10.642   3.548  1.00 92.61           C
ATOM   1720 1HG  MET A 125       2.409  11.081   4.386  1.00 92.61           H
ATOM   1721 2HG  MET A 125       3.996  10.930   3.659  1.00 92.61           H
ATOM   1722  SD  MET A 125       2.305  11.275   2.008  1.00 92.61           S
ATOM   1723  CE  MET A 125       0.908  12.205   2.616  1.00 92.61           C
ATOM   1724 1HE  MET A 125       0.226  11.536   3.141  1.00 92.61           H
ATOM   1725 2HE  MET A 125       1.257  12.978   3.302  1.00 92.61           H
ATOM   1726 3HE  MET A 125       0.389  12.670   1.779  1.00 92.61           H
ATOM   1727  HN  MET A 125       1.511   9.268   5.642  1.00 92.61           H
ATOM   1728  N   TYR A 126       1.519   6.352   4.193  1.00 85.19           N
ATOM   1729  CA  TYR A 126       1.437   4.922   3.950  1.00 85.19           C
ATOM   1730  C   TYR A 126       0.014   4.511   3.568  1.00 85.19           C
ATOM   1731  O   TYR A 126      -0.189   3.802   2.584  1.00 85.19           O
ATOM   1732  HA  TYR A 126       2.110   4.682   3.127  1.00 85.19           H
ATOM   1733  CB  TYR A 126       1.813   4.248   5.271  1.00 85.19           C
ATOM   1734 1HB  TYR A 126       2.869   4.429   5.472  1.00 85.19           H
ATOM   1735 2HB  TYR A 126       1.250   4.716   6.079  1.00 85.19           H
ATOM   1736  CG  TYR A 126       1.555   2.740   5.296  1.00 85.19           C
ATOM   1737  CD1 TYR A 126       0.756   2.193   6.279  1.00 85.19           C
ATOM   1738  HD1 TYR A 126       0.308   2.835   7.038  1.00 85.19           H
ATOM   1739  CD2 TYR A 126       2.121   1.927   4.335  1.00 85.19           C
ATOM   1740  HD2 TYR A 126       2.752   2.360   3.558  1.00 85.19           H
ATOM   1741  CE1 TYR A 126       0.513   0.773   6.302  1.00 85.19           C
ATOM   1742  HE1 TYR A 126      -0.117   0.328   7.072  1.00 85.19           H
ATOM   1743  CE2 TYR A 126       1.878   0.508   4.358  1.00 85.19           C
ATOM   1744  HE2 TYR A 126       2.319  -0.145   3.605  1.00 85.19           H
ATOM   1745  CZ  TYR A 126       1.086   0.001   5.340  1.00 85.19           C
ATOM   1746  OH  TYR A 126       0.856  -1.339   5.362  1.00 85.19           O
ATOM   1747  HH  TYR A 126       1.283  -1.772   4.568  1.00 85.19           H
ATOM   1748  HN  TYR A 126       1.806   6.608   5.116  1.00 85.19           H
ATOM   1749  N   LYS A 127      -0.936   4.975   4.367  1.00 87.05           N
ATOM   1750  CA  LYS A 127      -2.325   4.590   4.181  1.00 87.05           C
ATOM   1751  C   LYS A 127      -2.826   5.139   2.843  1.00 87.05           C
ATOM   1752  O   LYS A 127      -3.616   4.490   2.159  1.00 87.05           O
ATOM   1753  HA  LYS A 127      -2.360   3.501   4.142  1.00 87.05           H
ATOM   1754  CB  LYS A 127      -3.168   5.027   5.380  1.00 87.05           C
ATOM   1755 1HB  LYS A 127      -2.960   6.071   5.615  1.00 87.05           H
ATOM   1756 2HB  LYS A 127      -4.227   4.963   5.128  1.00 87.05           H
ATOM   1757  CG  LYS A 127      -2.875   4.156   6.603  1.00 87.05           C
ATOM   1758 1HG  LYS A 127      -1.802   4.135   6.791  1.00 87.05           H
ATOM   1759 2HG  LYS A 127      -3.345   4.591   7.485  1.00 87.05           H
ATOM   1760  CD  LYS A 127      -3.390   2.730   6.396  1.00 87.05           C
ATOM   1761 1HD  LYS A 127      -4.466   2.748   6.227  1.00 87.05           H
ATOM   1762 2HD  LYS A 127      -2.935   2.301   5.502  1.00 87.05           H
ATOM   1763  CE  LYS A 127      -3.073   1.851   7.607  1.00 87.05           C
ATOM   1764 1HE  LYS A 127      -2.022   1.958   7.877  1.00 87.05           H
ATOM   1765 2HE  LYS A 127      -3.658   2.181   8.466  1.00 87.05           H
ATOM   1766  NZ  LYS A 127      -3.372   0.432   7.311  1.00 87.05           N
ATOM   1767 1HZ  LYS A 127      -3.196  -0.130   8.136  1.00 87.05           H
ATOM   1768 2HZ  LYS A 127      -4.345   0.341   7.042  1.00 87.05           H
ATOM   1769 3HZ  LYS A 127      -2.780   0.113   6.552  1.00 87.05           H
ATOM   1770  HN  LYS A 127      -0.770   5.600   5.129  1.00 87.05           H
ATOM   1771  N   MET A 128      -2.347   6.329   2.511  1.00 91.17           N
ATOM   1772  CA  MET A 128      -2.727   6.967   1.263  1.00 91.17           C
ATOM   1773  C   MET A 128      -2.240   6.154   0.061  1.00 91.17           C
ATOM   1774  O   MET A 128      -2.989   5.936  -0.890  1.00 91.17           O
ATOM   1775  HA  MET A 128      -3.816   7.000   1.270  1.00 91.17           H
ATOM   1776  CB  MET A 128      -2.127   8.373   1.204  1.00 91.17           C
ATOM   1777 1HB  MET A 128      -2.369   8.914   2.119  1.00 91.17           H
ATOM   1778 2HB  MET A 128      -1.040   8.307   1.151  1.00 91.17           H
ATOM   1779  CG  MET A 128      -2.656   9.145  -0.006  1.00 91.17           C
ATOM   1780 1HG  MET A 128      -2.436   8.597  -0.922  1.00 91.17           H
ATOM   1781 2HG  MET A 128      -3.740   9.238   0.057  1.00 91.17           H
ATOM   1782  SD  MET A 128      -1.908  10.765  -0.071  1.00 91.17           S
ATOM   1783  CE  MET A 128      -0.211  10.310  -0.384  1.00 91.17           C
ATOM   1784 1HE  MET A 128       0.154   9.686   0.432  1.00 91.17           H
ATOM   1785 2HE  MET A 128      -0.150   9.756  -1.320  1.00 91.17           H
ATOM   1786 3HE  MET A 128       0.399  11.211  -0.454  1.00 91.17           H
ATOM   1787  HN  MET A 128      -1.711   6.853   3.078  1.00 91.17           H
ATOM   1788  N   ASN A 129      -0.988   5.728   0.143  1.00 90.90           N
ATOM   1789  CA  ASN A 129      -0.408   4.905  -0.904  1.00 90.90           C
ATOM   1790  C   ASN A 129      -1.192   3.596  -1.013  1.00 90.90           C
ATOM   1791  O   ASN A 129      -1.517   3.152  -2.113  1.00 90.90           O
ATOM   1792  HA  ASN A 129      -0.473   5.507  -1.811  1.00 90.90           H
ATOM   1793  CB  ASN A 129       1.049   4.558  -0.588  1.00 90.90           C
ATOM   1794 1HB  ASN A 129       1.675   5.440  -0.728  1.00 90.90           H
ATOM   1795 2HB  ASN A 129       1.138   4.266   0.458  1.00 90.90           H
ATOM   1796  CG  ASN A 129       1.549   3.424  -1.485  1.00 90.90           C
ATOM   1797  OD1 ASN A 129       1.473   2.253  -1.149  1.00 90.90           O
ATOM   1798  ND2 ASN A 129       2.063   3.834  -2.641  1.00 90.90           N
ATOM   1799 1HD2 ASN A 129       2.096   4.810  -2.855  1.00 90.90           H
ATOM   1800 2HD2 ASN A 129       2.417   3.166  -3.295  1.00 90.90           H
ATOM   1801  HN  ASN A 129      -0.376   5.935   0.906  1.00 90.90           H
ATOM   1802  N   PHE A 130      -1.475   3.015   0.144  1.00 85.02           N
ATOM   1803  CA  PHE A 130      -2.103   1.706   0.190  1.00 85.02           C
ATOM   1804  C   PHE A 130      -3.448   1.717  -0.540  1.00 85.02           C
ATOM   1805  O   PHE A 130      -3.695   0.881  -1.408  1.00 85.02           O
ATOM   1806  HA  PHE A 130      -1.430   1.006  -0.305  1.00 85.02           H
ATOM   1807  CB  PHE A 130      -2.339   1.374   1.665  1.00 85.02           C
ATOM   1808 1HB  PHE A 130      -1.382   1.377   2.185  1.00 85.02           H
ATOM   1809 2HB  PHE A 130      -2.947   2.162   2.111  1.00 85.02           H
ATOM   1810  CG  PHE A 130      -3.026   0.027   1.897  1.00 85.02           C
ATOM   1811  CD1 PHE A 130      -4.278  -0.016   2.425  1.00 85.02           C
ATOM   1812  HD1 PHE A 130      -4.794   0.910   2.682  1.00 85.02           H
ATOM   1813  CD2 PHE A 130      -2.383  -1.128   1.577  1.00 85.02           C
ATOM   1814  HD2 PHE A 130      -1.379  -1.094   1.154  1.00 85.02           H
ATOM   1815  CE1 PHE A 130      -4.915  -1.267   2.641  1.00 85.02           C
ATOM   1816  HE1 PHE A 130      -5.919  -1.301   3.064  1.00 85.02           H
ATOM   1817  CE2 PHE A 130      -3.020  -2.379   1.793  1.00 85.02           C
ATOM   1818  HE2 PHE A 130      -2.505  -3.304   1.536  1.00 85.02           H
ATOM   1819  CZ  PHE A 130      -4.273  -2.422   2.320  1.00 85.02           C
ATOM   1820  HZ  PHE A 130      -4.762  -3.381   2.486  1.00 85.02           H
ATOM   1821  HN  PHE A 130      -1.282   3.423   1.036  1.00 85.02           H
ATOM   1822  N   TYR A 131      -4.283   2.674  -0.160  1.00 87.03           N
ATOM   1823  CA  TYR A 131      -5.612   2.780  -0.738  1.00 87.03           C
ATOM   1824  C   TYR A 131      -5.536   3.132  -2.225  1.00 87.03           C
ATOM   1825  O   TYR A 131      -6.247   2.549  -3.042  1.00 87.03           O
ATOM   1826  HA  TYR A 131      -6.106   1.815  -0.626  1.00 87.03           H
ATOM   1827  CB  TYR A 131      -6.307   3.920   0.009  1.00 87.03           C
ATOM   1828 1HB  TYR A 131      -5.664   4.800  -0.013  1.00 87.03           H
ATOM   1829 2HB  TYR A 131      -7.223   4.182  -0.520  1.00 87.03           H
ATOM   1830  CG  TYR A 131      -6.650   3.593   1.463  1.00 87.03           C
ATOM   1831  CD1 TYR A 131      -7.249   2.390   1.777  1.00 87.03           C
ATOM   1832  HD1 TYR A 131      -7.478   1.673   0.988  1.00 87.03           H
ATOM   1833  CD2 TYR A 131      -6.360   4.501   2.462  1.00 87.03           C
ATOM   1834  HD2 TYR A 131      -5.887   5.451   2.214  1.00 87.03           H
ATOM   1835  CE1 TYR A 131      -7.572   2.082   3.146  1.00 87.03           C
ATOM   1836  HE1 TYR A 131      -8.045   1.135   3.408  1.00 87.03           H
ATOM   1837  CE2 TYR A 131      -6.683   4.192   3.831  1.00 87.03           C
ATOM   1838  HE2 TYR A 131      -6.460   4.900   4.629  1.00 87.03           H
ATOM   1839  CZ  TYR A 131      -7.273   2.998   4.105  1.00 87.03           C
ATOM   1840  OH  TYR A 131      -7.578   2.707   5.399  1.00 87.03           O
ATOM   1841  HH  TYR A 131      -7.460   3.520   5.969  1.00 87.03           H
ATOM   1842  HN  TYR A 131      -4.065   3.366   0.527  1.00 87.03           H
ATOM   1843  N   SER A 132      -4.668   4.085  -2.532  1.00 89.38           N
ATOM   1844  CA  SER A 132      -4.557   4.589  -3.890  1.00 89.38           C
ATOM   1845  C   SER A 132      -4.089   3.472  -4.825  1.00 89.38           C
ATOM   1846  O   SER A 132      -4.616   3.316  -5.925  1.00 89.38           O
ATOM   1847  HA  SER A 132      -5.562   4.916  -4.159  1.00 89.38           H
ATOM   1848  CB  SER A 132      -3.598   5.778  -3.961  1.00 89.38           C
ATOM   1849 1HB  SER A 132      -3.479   6.087  -4.999  1.00 89.38           H
ATOM   1850 2HB  SER A 132      -4.028   6.623  -3.424  1.00 89.38           H
ATOM   1851  OG  SER A 132      -2.321   5.467  -3.410  1.00 89.38           O
ATOM   1852  HG  SER A 132      -2.199   5.941  -2.539  1.00 89.38           H
ATOM   1853  HN  SER A 132      -4.049   4.511  -1.872  1.00 89.38           H
ATOM   1854  N   CYS A 133      -3.102   2.724  -4.353  1.00 84.59           N
ATOM   1855  CA  CYS A 133      -2.552   1.630  -5.136  1.00 84.59           C
ATOM   1856  C   CYS A 133      -3.675   0.632  -5.423  1.00 84.59           C
ATOM   1857  O   CYS A 133      -3.858   0.208  -6.563  1.00 84.59           O
ATOM   1858  HA  CYS A 133      -2.176   2.066  -6.062  1.00 84.59           H
ATOM   1859  CB  CYS A 133      -1.367   0.969  -4.429  1.00 84.59           C
ATOM   1860 1HB  CYS A 133      -1.607   0.800  -3.380  1.00 84.59           H
ATOM   1861 2HB  CYS A 133      -1.168  -0.007  -4.872  1.00 84.59           H
ATOM   1862  SG  CYS A 133       0.116   2.032  -4.568  1.00 84.59           S
ATOM   1863  HG  CYS A 133      -0.280   2.940  -3.681  1.00 84.59           H
ATOM   1864  HN  CYS A 133      -2.682   2.854  -3.456  1.00 84.59           H
ATOM   1865  N   VAL A 134      -4.398   0.284  -4.368  1.00 82.54           N
ATOM   1866  CA  VAL A 134      -5.479  -0.679  -4.486  1.00 82.54           C
ATOM   1867  C   VAL A 134      -6.434  -0.234  -5.596  1.00 82.54           C
ATOM   1868  O   VAL A 134      -6.775  -1.019  -6.479  1.00 82.54           O
ATOM   1869  HA  VAL A 134      -5.039  -1.636  -4.766  1.00 82.54           H
ATOM   1870  CB  VAL A 134      -6.174  -0.855  -3.134  1.00 82.54           C
ATOM   1871  HB  VAL A 134      -6.111   0.093  -2.599  1.00 82.54           H
ATOM   1872  CG1 VAL A 134      -7.655  -1.192  -3.319  1.00 82.54           C
ATOM   1873 1HG1 VAL A 134      -8.147  -0.386  -3.862  1.00 82.54           H
ATOM   1874 2HG1 VAL A 134      -7.748  -2.120  -3.883  1.00 82.54           H
ATOM   1875 3HG1 VAL A 134      -8.124  -1.312  -2.342  1.00 82.54           H
ATOM   1876  CG2 VAL A 134      -5.470  -1.919  -2.290  1.00 82.54           C
ATOM   1877 1HG2 VAL A 134      -5.488  -2.872  -2.819  1.00 82.54           H
ATOM   1878 2HG2 VAL A 134      -4.436  -1.619  -2.116  1.00 82.54           H
ATOM   1879 3HG2 VAL A 134      -5.984  -2.023  -1.335  1.00 82.54           H
ATOM   1880  HN  VAL A 134      -4.255   0.648  -3.448  1.00 82.54           H
ATOM   1881  N   LEU A 135      -6.839   1.025  -5.514  1.00 86.34           N
ATOM   1882  CA  LEU A 135      -7.872   1.538  -6.398  1.00 86.34           C
ATOM   1883  C   LEU A 135      -7.331   1.598  -7.827  1.00 86.34           C
ATOM   1884  O   LEU A 135      -8.056   1.320  -8.782  1.00 86.34           O
ATOM   1885  HA  LEU A 135      -8.703   0.833  -6.373  1.00 86.34           H
ATOM   1886  CB  LEU A 135      -8.401   2.878  -5.883  1.00 86.34           C
ATOM   1887 1HB  LEU A 135      -7.556   3.556  -5.759  1.00 86.34           H
ATOM   1888 2HB  LEU A 135      -9.046   3.310  -6.649  1.00 86.34           H
ATOM   1889  CG  LEU A 135      -9.179   2.832  -4.567  1.00 86.34           C
ATOM   1890  HG  LEU A 135      -8.589   2.273  -3.841  1.00 86.34           H
ATOM   1891  CD1 LEU A 135      -9.380   4.238  -3.999  1.00 86.34           C
ATOM   1892 1HD1 LEU A 135      -8.409   4.698  -3.815  1.00 86.34           H
ATOM   1893 2HD1 LEU A 135      -9.938   4.843  -4.714  1.00 86.34           H
ATOM   1894 3HD1 LEU A 135      -9.936   4.176  -3.063  1.00 86.34           H
ATOM   1895  CD2 LEU A 135     -10.506   2.089  -4.740  1.00 86.34           C
ATOM   1896 1HD2 LEU A 135     -11.113   2.599  -5.488  1.00 86.34           H
ATOM   1897 2HD2 LEU A 135     -10.310   1.068  -5.067  1.00 86.34           H
ATOM   1898 3HD2 LEU A 135     -11.039   2.071  -3.790  1.00 86.34           H
ATOM   1899  HN  LEU A 135      -6.474   1.689  -4.861  1.00 86.34           H
ATOM   1900  N   LEU A 136      -6.061   1.963  -7.931  1.00 88.45           N
ATOM   1901  CA  LEU A 136      -5.427   2.105  -9.230  1.00 88.45           C
ATOM   1902  C   LEU A 136      -5.332   0.732  -9.899  1.00 88.45           C
ATOM   1903  O   LEU A 136      -5.603   0.598 -11.091  1.00 88.45           O
ATOM   1904  HA  LEU A 136      -6.067   2.742  -9.839  1.00 88.45           H
ATOM   1905  CB  LEU A 136      -4.079   2.816  -9.093  1.00 88.45           C
ATOM   1906 1HB  LEU A 136      -3.527   2.352  -8.275  1.00 88.45           H
ATOM   1907 2HB  LEU A 136      -3.505   2.643 -10.003  1.00 88.45           H
ATOM   1908  CG  LEU A 136      -4.139   4.324  -8.840  1.00 88.45           C
ATOM   1909  HG  LEU A 136      -4.850   4.507  -8.035  1.00 88.45           H
ATOM   1910  CD1 LEU A 136      -2.782   4.856  -8.375  1.00 88.45           C
ATOM   1911 1HD1 LEU A 136      -2.495   4.358  -7.449  1.00 88.45           H
ATOM   1912 2HD1 LEU A 136      -2.032   4.660  -9.141  1.00 88.45           H
ATOM   1913 3HD1 LEU A 136      -2.853   5.930  -8.203  1.00 88.45           H
ATOM   1914  CD2 LEU A 136      -4.653   5.066 -10.075  1.00 88.45           C
ATOM   1915 1HD2 LEU A 136      -3.985   4.879 -10.916  1.00 88.45           H
ATOM   1916 2HD2 LEU A 136      -5.654   4.713 -10.321  1.00 88.45           H
ATOM   1917 3HD2 LEU A 136      -4.686   6.136  -9.869  1.00 88.45           H
ATOM   1918  HN  LEU A 136      -5.471   2.160  -7.148  1.00 88.45           H
ATOM   1919  N   ILE A 137      -4.947  -0.254  -9.102  1.00 81.67           N
ATOM   1920  CA  ILE A 137      -4.790  -1.607  -9.608  1.00 81.67           C
ATOM   1921  C   ILE A 137      -6.141  -2.120 -10.108  1.00 81.67           C
ATOM   1922  O   ILE A 137      -6.214  -2.778 -11.145  1.00 81.67           O
ATOM   1923  HA  ILE A 137      -4.103  -1.562 -10.453  1.00 81.67           H
ATOM   1924  CB  ILE A 137      -4.145  -2.504  -8.548  1.00 81.67           C
ATOM   1925  HB  ILE A 137      -4.652  -2.328  -7.599  1.00 81.67           H
ATOM   1926  CG1 ILE A 137      -2.672  -2.144  -8.348  1.00 81.67           C
ATOM   1927 1HG1 ILE A 137      -2.106  -2.401  -9.244  1.00 81.67           H
ATOM   1928 2HG1 ILE A 137      -2.573  -1.068  -8.206  1.00 81.67           H
ATOM   1929  CG2 ILE A 137      -4.333  -3.982  -8.894  1.00 81.67           C
ATOM   1930 1HG2 ILE A 137      -5.397  -4.211  -8.945  1.00 81.67           H
ATOM   1931 2HG2 ILE A 137      -3.869  -4.192  -9.858  1.00 81.67           H
ATOM   1932 3HG2 ILE A 137      -3.865  -4.597  -8.124  1.00 81.67           H
ATOM   1933  CD1 ILE A 137      -2.087  -2.880  -7.141  1.00 81.67           C
ATOM   1934 1HD1 ILE A 137      -2.640  -2.602  -6.243  1.00 81.67           H
ATOM   1935 2HD1 ILE A 137      -2.166  -3.955  -7.297  1.00 81.67           H
ATOM   1936 3HD1 ILE A 137      -1.039  -2.606  -7.021  1.00 81.67           H
ATOM   1937  HN  ILE A 137      -4.745  -0.140  -8.129  1.00 81.67           H
ATOM   1938  N   MET A 138      -7.178  -1.800  -9.348  1.00 82.54           N
ATOM   1939  CA  MET A 138      -8.535  -2.116  -9.761  1.00 82.54           C
ATOM   1940  C   MET A 138      -8.841  -1.522 -11.138  1.00 82.54           C
ATOM   1941  O   MET A 138      -9.315  -2.224 -12.029  1.00 82.54           O
ATOM   1942  HA  MET A 138      -8.582  -3.203  -9.809  1.00 82.54           H
ATOM   1943  CB  MET A 138      -9.524  -1.560  -8.735  1.00 82.54           C
ATOM   1944 1HB  MET A 138      -9.530  -2.196  -7.849  1.00 82.54           H
ATOM   1945 2HB  MET A 138      -9.202  -0.569  -8.414  1.00 82.54           H
ATOM   1946  CG  MET A 138     -10.935  -1.479  -9.321  1.00 82.54           C
ATOM   1947 1HG  MET A 138     -10.971  -0.718 -10.100  1.00 82.54           H
ATOM   1948 2HG  MET A 138     -11.198  -2.427  -9.789  1.00 82.54           H
ATOM   1949  SD  MET A 138     -12.109  -1.089  -8.034  1.00 82.54           S
ATOM   1950  CE  MET A 138     -11.942   0.688  -7.991  1.00 82.54           C
ATOM   1951 1HE  MET A 138     -10.913   0.950  -7.746  1.00 82.54           H
ATOM   1952 2HE  MET A 138     -12.200   1.101  -8.966  1.00 82.54           H
ATOM   1953 3HE  MET A 138     -12.611   1.098  -7.234  1.00 82.54           H
ATOM   1954  HN  MET A 138      -7.103  -1.335  -8.466  1.00 82.54           H
ATOM   1955  N   CYS A 139      -8.556  -0.234 -11.268  1.00 86.17           N
ATOM   1956  CA  CYS A 139      -8.926   0.496 -12.469  1.00 86.17           C
ATOM   1957  C   CYS A 139      -8.157  -0.100 -13.650  1.00 86.17           C
ATOM   1958  O   CYS A 139      -8.699  -0.230 -14.746  1.00 86.17           O
ATOM   1959  HA  CYS A 139     -10.000   0.361 -12.599  1.00 86.17           H
ATOM   1960  CB  CYS A 139      -8.670   1.997 -12.319  1.00 86.17           C
ATOM   1961 1HB  CYS A 139      -7.652   2.167 -11.970  1.00 86.17           H
ATOM   1962 2HB  CYS A 139      -8.761   2.488 -13.288  1.00 86.17           H
ATOM   1963  SG  CYS A 139      -9.866   2.721 -11.138  1.00 86.17           S
ATOM   1964  HG  CYS A 139      -9.252   2.293 -10.039  1.00 86.17           H
ATOM   1965  HN  CYS A 139      -8.083   0.307 -10.573  1.00 86.17           H
ATOM   1966  N   ILE A 140      -6.905  -0.444 -13.385  1.00 82.16           N
ATOM   1967  CA  ILE A 140      -6.062  -1.042 -14.407  1.00 82.16           C
ATOM   1968  C   ILE A 140      -6.702  -2.343 -14.894  1.00 82.16           C
ATOM   1969  O   ILE A 140      -6.717  -2.622 -16.092  1.00 82.16           O
ATOM   1970  HA  ILE A 140      -6.018  -0.344 -15.244  1.00 82.16           H
ATOM   1971  CB  ILE A 140      -4.633  -1.216 -13.888  1.00 82.16           C
ATOM   1972  HB  ILE A 140      -4.683  -1.660 -12.893  1.00 82.16           H
ATOM   1973  CG1 ILE A 140      -3.932   0.136 -13.745  1.00 82.16           C
ATOM   1974 1HG1 ILE A 140      -3.668   0.518 -14.731  1.00 82.16           H
ATOM   1975 2HG1 ILE A 140      -4.615   0.858 -13.296  1.00 82.16           H
ATOM   1976  CG2 ILE A 140      -3.842  -2.181 -14.773  1.00 82.16           C
ATOM   1977 1HG2 ILE A 140      -4.333  -3.154 -14.779  1.00 82.16           H
ATOM   1978 2HG2 ILE A 140      -3.799  -1.790 -15.790  1.00 82.16           H
ATOM   1979 3HG2 ILE A 140      -2.830  -2.287 -14.382  1.00 82.16           H
ATOM   1980  CD1 ILE A 140      -2.673   0.013 -12.885  1.00 82.16           C
ATOM   1981 1HD1 ILE A 140      -2.945  -0.346 -11.892  1.00 82.16           H
ATOM   1982 2HD1 ILE A 140      -1.983  -0.691 -13.350  1.00 82.16           H
ATOM   1983 3HD1 ILE A 140      -2.195   0.989 -12.800  1.00 82.16           H
ATOM   1984  HN  ILE A 140      -6.467  -0.322 -12.495  1.00 82.16           H
ATOM   1985  N   SER A 141      -7.217  -3.105 -13.940  1.00 76.23           N
ATOM   1986  CA  SER A 141      -7.770  -4.414 -14.245  1.00 76.23           C
ATOM   1987  C   SER A 141      -9.027  -4.264 -15.104  1.00 76.23           C
ATOM   1988  O   SER A 141      -9.232  -5.026 -16.048  1.00 76.23           O
ATOM   1989  HA  SER A 141      -6.989  -4.936 -14.797  1.00 76.23           H
ATOM   1990  CB  SER A 141      -8.092  -5.187 -12.964  1.00 76.23           C
ATOM   1991 1HB  SER A 141      -8.854  -4.650 -12.399  1.00 76.23           H
ATOM   1992 2HB  SER A 141      -8.513  -6.158 -13.223  1.00 76.23           H
ATOM   1993  OG  SER A 141      -6.939  -5.373 -12.148  1.00 76.23           O
ATOM   1994  HG  SER A 141      -6.848  -4.612 -11.505  1.00 76.23           H
ATOM   1995  HN  SER A 141      -7.260  -2.842 -12.976  1.00 76.23           H
ATOM   1996  N   VAL A 142      -9.834  -3.276 -14.748  1.00 79.01           N
ATOM   1997  CA  VAL A 142     -11.053  -3.002 -15.490  1.00 79.01           C
ATOM   1998  C   VAL A 142     -10.693  -2.552 -16.907  1.00 79.01           C
ATOM   1999  O   VAL A 142     -11.312  -2.987 -17.876  1.00 79.01           O
ATOM   2000  HA  VAL A 142     -11.618  -3.932 -15.550  1.00 79.01           H
ATOM   2001  CB  VAL A 142     -11.905  -1.978 -14.736  1.00 79.01           C
ATOM   2002  HB  VAL A 142     -11.285  -1.103 -14.544  1.00 79.01           H
ATOM   2003  CG1 VAL A 142     -13.100  -1.531 -15.581  1.00 79.01           C
ATOM   2004 1HG1 VAL A 142     -12.742  -1.076 -16.504  1.00 79.01           H
ATOM   2005 2HG1 VAL A 142     -13.721  -2.395 -15.818  1.00 79.01           H
ATOM   2006 3HG1 VAL A 142     -13.689  -0.804 -15.021  1.00 79.01           H
ATOM   2007  CG2 VAL A 142     -12.365  -2.534 -13.387  1.00 79.01           C
ATOM   2008 1HG2 VAL A 142     -12.960  -3.433 -13.548  1.00 79.01           H
ATOM   2009 2HG2 VAL A 142     -11.494  -2.779 -12.779  1.00 79.01           H
ATOM   2010 3HG2 VAL A 142     -12.968  -1.787 -12.872  1.00 79.01           H
ATOM   2011  HN  VAL A 142      -9.668  -2.670 -13.970  1.00 79.01           H
ATOM   2012  N   ASP A 143      -9.693  -1.686 -16.982  1.00 80.67           N
ATOM   2013  CA  ASP A 143      -9.303  -1.101 -18.254  1.00 80.67           C
ATOM   2014  C   ASP A 143      -8.801  -2.207 -19.185  1.00 80.67           C
ATOM   2015  O   ASP A 143      -9.089  -2.194 -20.381  1.00 80.67           O
ATOM   2016  HA  ASP A 143     -10.201  -0.613 -18.632  1.00 80.67           H
ATOM   2017  CB  ASP A 143      -8.172  -0.088 -18.071  1.00 80.67           C
ATOM   2018 1HB  ASP A 143      -8.426   0.605 -17.268  1.00 80.67           H
ATOM   2019 2HB  ASP A 143      -7.261  -0.604 -17.769  1.00 80.67           H
ATOM   2020  CG  ASP A 143      -7.919   0.691 -19.363  1.00 80.67           C
ATOM   2021  OD1 ASP A 143      -8.915   1.194 -19.927  1.00 80.67           O
ATOM   2022  OD2 ASP A 143      -6.735   0.765 -19.759  1.00 80.67           O
ATOM   2023  HN  ASP A 143      -9.155  -1.383 -16.195  1.00 80.67           H
ATOM   2024  N   ARG A 144      -8.059  -3.136 -18.602  1.00 74.32           N
ATOM   2025  CA  ARG A 144      -7.537  -4.261 -19.359  1.00 74.32           C
ATOM   2026  C   ARG A 144      -8.685  -5.079 -19.955  1.00 74.32           C
ATOM   2027  O   ARG A 144      -8.630  -5.476 -21.118  1.00 74.32           O
ATOM   2028  HA  ARG A 144      -6.928  -3.811 -20.143  1.00 74.32           H
ATOM   2029  CB  ARG A 144      -6.678  -5.169 -18.476  1.00 74.32           C
ATOM   2030 1HB  ARG A 144      -7.146  -5.278 -17.497  1.00 74.32           H
ATOM   2031 2HB  ARG A 144      -6.625  -6.165 -18.916  1.00 74.32           H
ATOM   2032  CG  ARG A 144      -5.267  -4.600 -18.313  1.00 74.32           C
ATOM   2033 1HG  ARG A 144      -4.800  -4.492 -19.292  1.00 74.32           H
ATOM   2034 2HG  ARG A 144      -5.321  -3.604 -17.874  1.00 74.32           H
ATOM   2035  CD  ARG A 144      -4.409  -5.508 -17.430  1.00 74.32           C
ATOM   2036 1HD  ARG A 144      -4.806  -5.521 -16.414  1.00 74.32           H
ATOM   2037 2HD  ARG A 144      -4.448  -6.532 -17.800  1.00 74.32           H
ATOM   2038  NE  ARG A 144      -3.010  -5.027 -17.419  1.00 74.32           N
ATOM   2039  HE  ARG A 144      -2.799  -4.187 -17.919  1.00 74.32           H
ATOM   2040  CZ  ARG A 144      -2.007  -5.647 -16.782  1.00 74.32           C
ATOM   2041  NH1 ARG A 144      -2.232  -6.776 -16.096  1.00 74.32           N
ATOM   2042 1HH1 ARG A 144      -3.154  -7.162 -16.058  1.00 74.32           H
ATOM   2043 2HH1 ARG A 144      -1.478  -7.233 -15.624  1.00 74.32           H
ATOM   2044  NH2 ARG A 144      -0.776  -5.121 -16.840  1.00 74.32           N
ATOM   2045 1HH2 ARG A 144      -0.017  -5.571 -16.370  1.00 74.32           H
ATOM   2046 2HH2 ARG A 144      -0.617  -4.277 -17.354  1.00 74.32           H
ATOM   2047  HN  ARG A 144      -7.814  -3.130 -17.632  1.00 74.32           H
ATOM   2048  N   TYR A 145      -9.698  -5.305 -19.131  1.00 74.21           N
ATOM   2049  CA  TYR A 145     -10.864  -6.053 -19.568  1.00 74.21           C
ATOM   2050  C   TYR A 145     -11.526  -5.383 -20.774  1.00 74.21           C
ATOM   2051  O   TYR A 145     -11.797  -6.036 -21.780  1.00 74.21           O
ATOM   2052  HA  TYR A 145     -10.536  -7.053 -19.852  1.00 74.21           H
ATOM   2053  CB  TYR A 145     -11.841  -6.035 -18.390  1.00 74.21           C
ATOM   2054 1HB  TYR A 145     -11.448  -6.669 -17.595  1.00 74.21           H
ATOM   2055 2HB  TYR A 145     -11.896  -5.022 -17.992  1.00 74.21           H
ATOM   2056  CG  TYR A 145     -13.253  -6.506 -18.746  1.00 74.21           C
ATOM   2057  CD1 TYR A 145     -14.321  -5.642 -18.615  1.00 74.21           C
ATOM   2058  HD1 TYR A 145     -14.159  -4.624 -18.259  1.00 74.21           H
ATOM   2059  CD2 TYR A 145     -13.458  -7.794 -19.197  1.00 74.21           C
ATOM   2060  HD2 TYR A 145     -12.614  -8.476 -19.300  1.00 74.21           H
ATOM   2061  CE1 TYR A 145     -15.650  -6.084 -18.950  1.00 74.21           C
ATOM   2062  HE1 TYR A 145     -16.503  -5.412 -18.852  1.00 74.21           H
ATOM   2063  CE2 TYR A 145     -14.787  -8.236 -19.531  1.00 74.21           C
ATOM   2064  HE2 TYR A 145     -14.963  -9.251 -19.889  1.00 74.21           H
ATOM   2065  CZ  TYR A 145     -15.817  -7.360 -19.392  1.00 74.21           C
ATOM   2066  OH  TYR A 145     -17.072  -7.778 -19.708  1.00 74.21           O
ATOM   2067  HH  TYR A 145     -17.055  -8.741 -19.976  1.00 74.21           H
ATOM   2068  HN  TYR A 145      -9.729  -4.988 -18.184  1.00 74.21           H
ATOM   2069  N   ILE A 146     -11.767  -4.088 -20.632  1.00 75.49           N
ATOM   2070  CA  ILE A 146     -12.449  -3.336 -21.672  1.00 75.49           C
ATOM   2071  C   ILE A 146     -11.636  -3.409 -22.966  1.00 75.49           C
ATOM   2072  O   ILE A 146     -12.198  -3.568 -24.048  1.00 75.49           O
ATOM   2073  HA  ILE A 146     -13.413  -3.815 -21.842  1.00 75.49           H
ATOM   2074  CB  ILE A 146     -12.730  -1.907 -21.202  1.00 75.49           C
ATOM   2075  HB  ILE A 146     -11.800  -1.482 -20.826  1.00 75.49           H
ATOM   2076  CG1 ILE A 146     -13.732  -1.897 -20.046  1.00 75.49           C
ATOM   2077 1HG1 ILE A 146     -14.718  -2.183 -20.412  1.00 75.49           H
ATOM   2078 2HG1 ILE A 146     -13.441  -2.637 -19.301  1.00 75.49           H
ATOM   2079  CG2 ILE A 146     -13.190  -1.028 -22.367  1.00 75.49           C
ATOM   2080 1HG2 ILE A 146     -12.411  -0.998 -23.129  1.00 75.49           H
ATOM   2081 2HG2 ILE A 146     -14.103  -1.441 -22.796  1.00 75.49           H
ATOM   2082 3HG2 ILE A 146     -13.383  -0.018 -22.006  1.00 75.49           H
ATOM   2083  CD1 ILE A 146     -13.806  -0.513 -19.397  1.00 75.49           C
ATOM   2084 1HD1 ILE A 146     -12.824  -0.241 -19.010  1.00 75.49           H
ATOM   2085 2HD1 ILE A 146     -14.121   0.220 -20.139  1.00 75.49           H
ATOM   2086 3HD1 ILE A 146     -14.526  -0.534 -18.578  1.00 75.49           H
ATOM   2087  HN  ILE A 146     -11.505  -3.555 -19.828  1.00 75.49           H
ATOM   2088  N   ALA A 147     -10.326  -3.290 -22.811  1.00 75.22           N
ATOM   2089  CA  ALA A 147      -9.438  -3.236 -23.960  1.00 75.22           C
ATOM   2090  C   ALA A 147      -9.504  -4.567 -24.713  1.00 75.22           C
ATOM   2091  O   ALA A 147      -9.304  -4.609 -25.926  1.00 75.22           O
ATOM   2092  HA  ALA A 147      -9.792  -2.440 -24.616  1.00 75.22           H
ATOM   2093  CB  ALA A 147      -8.020  -2.899 -23.496  1.00 75.22           C
ATOM   2094 1HB  ALA A 147      -8.023  -1.932 -22.993  1.00 75.22           H
ATOM   2095 2HB  ALA A 147      -7.672  -3.666 -22.804  1.00 75.22           H
ATOM   2096 3HB  ALA A 147      -7.355  -2.859 -24.358  1.00 75.22           H
ATOM   2097  HN  ALA A 147      -9.870  -3.231 -21.923  1.00 75.22           H
ATOM   2098  N   ILE A 148      -9.786  -5.622 -23.962  1.00 70.60           N
ATOM   2099  CA  ILE A 148      -9.827  -6.957 -24.532  1.00 70.60           C
ATOM   2100  C   ILE A 148     -11.218  -7.215 -25.115  1.00 70.60           C
ATOM   2101  O   ILE A 148     -11.345  -7.648 -26.260  1.00 70.60           O
ATOM   2102  HA  ILE A 148      -9.101  -6.988 -25.345  1.00 70.60           H
ATOM   2103  CB  ILE A 148      -9.392  -7.996 -23.497  1.00 70.60           C
ATOM   2104  HB  ILE A 148      -9.979  -7.842 -22.591  1.00 70.60           H
ATOM   2105  CG1 ILE A 148      -7.921  -7.811 -23.119  1.00 70.60           C
ATOM   2106 1HG1 ILE A 148      -7.288  -8.076 -23.965  1.00 70.60           H
ATOM   2107 2HG1 ILE A 148      -7.729  -6.761 -22.894  1.00 70.60           H
ATOM   2108  CG2 ILE A 148      -9.683  -9.416 -23.988  1.00 70.60           C
ATOM   2109 1HG2 ILE A 148     -10.753  -9.526 -24.166  1.00 70.60           H
ATOM   2110 2HG2 ILE A 148      -9.140  -9.597 -24.915  1.00 70.60           H
ATOM   2111 3HG2 ILE A 148      -9.364 -10.134 -23.233  1.00 70.60           H
ATOM   2112  CD1 ILE A 148      -7.553  -8.673 -21.909  1.00 70.60           C
ATOM   2113 1HD1 ILE A 148      -8.171  -8.387 -21.058  1.00 70.60           H
ATOM   2114 2HD1 ILE A 148      -7.723  -9.723 -22.146  1.00 70.60           H
ATOM   2115 3HD1 ILE A 148      -6.502  -8.522 -21.662  1.00 70.60           H
ATOM   2116  HN  ILE A 148      -9.983  -5.574 -22.982  1.00 70.60           H
ATOM   2117  N   ALA A 149     -12.226  -6.939 -24.301  1.00 71.94           N
ATOM   2118  CA  ALA A 149     -13.581  -7.360 -24.618  1.00 71.94           C
ATOM   2119  C   ALA A 149     -14.143  -6.464 -25.724  1.00 71.94           C
ATOM   2120  O   ALA A 149     -14.877  -6.932 -26.593  1.00 71.94           O
ATOM   2121  HA  ALA A 149     -13.533  -8.386 -24.982  1.00 71.94           H
ATOM   2122  CB  ALA A 149     -14.435  -7.327 -23.349  1.00 71.94           C
ATOM   2123 1HB  ALA A 149     -14.010  -8.001 -22.607  1.00 71.94           H
ATOM   2124 2HB  ALA A 149     -14.454  -6.313 -22.950  1.00 71.94           H
ATOM   2125 3HB  ALA A 149     -15.451  -7.643 -23.587  1.00 71.94           H
ATOM   2126  HN  ALA A 149     -12.130  -6.438 -23.441  1.00 71.94           H
ATOM   2127  N   GLN A 150     -13.778  -5.193 -25.654  1.00 75.43           N
ATOM   2128  CA  GLN A 150     -14.345  -4.201 -26.553  1.00 75.43           C
ATOM   2129  C   GLN A 150     -13.238  -3.533 -27.371  1.00 75.43           C
ATOM   2130  O   GLN A 150     -13.274  -2.324 -27.599  1.00 75.43           O
ATOM   2131  HA  GLN A 150     -15.010  -4.757 -27.214  1.00 75.43           H
ATOM   2132  CB  GLN A 150     -15.159  -3.162 -25.780  1.00 75.43           C
ATOM   2133 1HB  GLN A 150     -14.515  -2.645 -25.069  1.00 75.43           H
ATOM   2134 2HB  GLN A 150     -15.542  -2.409 -26.468  1.00 75.43           H
ATOM   2135  CG  GLN A 150     -16.323  -3.821 -25.037  1.00 75.43           C
ATOM   2136 1HG  GLN A 150     -16.834  -4.519 -25.699  1.00 75.43           H
ATOM   2137 2HG  GLN A 150     -15.941  -4.401 -24.196  1.00 75.43           H
ATOM   2138  CD  GLN A 150     -17.314  -2.771 -24.530  1.00 75.43           C
ATOM   2139  OE1 GLN A 150     -17.177  -1.583 -24.771  1.00 75.43           O
ATOM   2140  NE2 GLN A 150     -18.318  -3.274 -23.818  1.00 75.43           N
ATOM   2141 1HE2 GLN A 150     -18.373  -4.259 -23.657  1.00 75.43           H
ATOM   2142 2HE2 GLN A 150     -19.019  -2.667 -23.443  1.00 75.43           H
ATOM   2143  HN  GLN A 150     -13.110  -4.838 -25.001  1.00 75.43           H
ATOM   2144  N   ALA A 151     -12.281  -4.347 -27.789  1.00 71.75           N
ATOM   2145  CA  ALA A 151     -11.064  -3.827 -28.390  1.00 71.75           C
ATOM   2146  C   ALA A 151     -11.429  -2.797 -29.461  1.00 71.75           C
ATOM   2147  O   ALA A 151     -10.809  -1.739 -29.547  1.00 71.75           O
ATOM   2148  HA  ALA A 151     -10.491  -3.334 -27.604  1.00 71.75           H
ATOM   2149  CB  ALA A 151     -10.236  -4.984 -28.951  1.00 71.75           C
ATOM   2150 1HB  ALA A 151      -9.978  -5.671 -28.145  1.00 71.75           H
ATOM   2151 2HB  ALA A 151     -10.816  -5.513 -29.707  1.00 71.75           H
ATOM   2152 3HB  ALA A 151      -9.323  -4.593 -29.401  1.00 71.75           H
ATOM   2153  HN  ALA A 151     -12.327  -5.344 -27.724  1.00 71.75           H
ATOM   2154  N   MET A 152     -12.435  -3.144 -30.251  1.00 68.18           N
ATOM   2155  CA  MET A 152     -12.846  -2.294 -31.355  1.00 68.18           C
ATOM   2156  C   MET A 152     -13.294  -0.920 -30.852  1.00 68.18           C
ATOM   2157  O   MET A 152     -12.790   0.106 -31.307  1.00 68.18           O
ATOM   2158  HA  MET A 152     -11.965  -2.187 -31.988  1.00 68.18           H
ATOM   2159  CB  MET A 152     -13.998  -2.960 -32.111  1.00 68.18           C
ATOM   2160 1HB  MET A 152     -14.703  -3.392 -31.401  1.00 68.18           H
ATOM   2161 2HB  MET A 152     -14.542  -2.211 -32.686  1.00 68.18           H
ATOM   2162  CG  MET A 152     -13.478  -4.052 -33.049  1.00 68.18           C
ATOM   2163 1HG  MET A 152     -12.549  -4.467 -32.659  1.00 68.18           H
ATOM   2164 2HG  MET A 152     -14.196  -4.870 -33.101  1.00 68.18           H
ATOM   2165  SD  MET A 152     -13.206  -3.377 -34.679  1.00 68.18           S
ATOM   2166  CE  MET A 152     -14.875  -3.412 -35.312  1.00 68.18           C
ATOM   2167 1HE  MET A 152     -15.242  -4.438 -35.313  1.00 68.18           H
ATOM   2168 2HE  MET A 152     -15.516  -2.797 -34.680  1.00 68.18           H
ATOM   2169 3HE  MET A 152     -14.886  -3.021 -36.329  1.00 68.18           H
ATOM   2170  HN  MET A 152     -12.963  -3.987 -30.147  1.00 68.18           H
ATOM   2171  N   ARG A 153     -14.235  -0.944 -29.920  1.00 73.46           N
ATOM   2172  CA  ARG A 153     -14.801   0.287 -29.396  1.00 73.46           C
ATOM   2173  C   ARG A 153     -13.762   1.036 -28.559  1.00 73.46           C
ATOM   2174  O   ARG A 153     -13.779   2.264 -28.495  1.00 73.46           O
ATOM   2175  HA  ARG A 153     -15.082   0.862 -30.279  1.00 73.46           H
ATOM   2176  CB  ARG A 153     -16.033   0.004 -28.534  1.00 73.46           C
ATOM   2177 1HB  ARG A 153     -15.807  -0.788 -27.820  1.00 73.46           H
ATOM   2178 2HB  ARG A 153     -16.288   0.891 -27.955  1.00 73.46           H
ATOM   2179  CG  ARG A 153     -17.226  -0.407 -29.399  1.00 73.46           C
ATOM   2180 1HG  ARG A 153     -17.423   0.365 -30.143  1.00 73.46           H
ATOM   2181 2HG  ARG A 153     -16.987  -1.321 -29.943  1.00 73.46           H
ATOM   2182  CD  ARG A 153     -18.474  -0.629 -28.543  1.00 73.46           C
ATOM   2183 1HD  ARG A 153     -18.321  -1.476 -27.875  1.00 73.46           H
ATOM   2184 2HD  ARG A 153     -18.654   0.244 -27.915  1.00 73.46           H
ATOM   2185  NE  ARG A 153     -19.646  -0.876 -29.411  1.00 73.46           N
ATOM   2186  HE  ARG A 153     -19.511  -0.846 -30.402  1.00 73.46           H
ATOM   2187  CZ  ARG A 153     -20.878  -1.138 -28.954  1.00 73.46           C
ATOM   2188  NH1 ARG A 153     -21.118  -1.190 -27.637  1.00 73.46           N
ATOM   2189 1HH1 ARG A 153     -20.374  -1.034 -26.987  1.00 73.46           H
ATOM   2190 2HH1 ARG A 153     -22.040  -1.386 -27.304  1.00 73.46           H
ATOM   2191  NH2 ARG A 153     -21.867  -1.346 -29.834  1.00 73.46           N
ATOM   2192 1HH2 ARG A 153     -22.793  -1.542 -29.509  1.00 73.46           H
ATOM   2193 2HH2 ARG A 153     -21.680  -1.305 -30.815  1.00 73.46           H
ATOM   2194  HN  ARG A 153     -14.609  -1.783 -29.524  1.00 73.46           H
ATOM   2195  N   ALA A 154     -12.882   0.264 -27.938  1.00 71.98           N
ATOM   2196  CA  ALA A 154     -11.929   0.825 -26.995  1.00 71.98           C
ATOM   2197  C   ALA A 154     -10.988   1.779 -27.735  1.00 71.98           C
ATOM   2198  O   ALA A 154     -10.472   2.727 -27.146  1.00 71.98           O
ATOM   2199  HA  ALA A 154     -12.491   1.388 -26.250  1.00 71.98           H
ATOM   2200  CB  ALA A 154     -11.177  -0.308 -26.294  1.00 71.98           C
ATOM   2201 1HB  ALA A 154     -11.887  -0.940 -25.760  1.00 71.98           H
ATOM   2202 2HB  ALA A 154     -10.646  -0.905 -27.036  1.00 71.98           H
ATOM   2203 3HB  ALA A 154     -10.462   0.113 -25.587  1.00 71.98           H
ATOM   2204  HN  ALA A 154     -12.814  -0.725 -28.070  1.00 71.98           H
ATOM   2205  N   HIS A 155     -10.795   1.495 -29.014  1.00 74.58           N
ATOM   2206  CA  HIS A 155      -9.890   2.288 -29.829  1.00 74.58           C
ATOM   2207  C   HIS A 155     -10.527   3.648 -30.126  1.00 74.58           C
ATOM   2208  O   HIS A 155      -9.888   4.686 -29.959  1.00 74.58           O
ATOM   2209  HA  HIS A 155      -8.988   2.441 -29.236  1.00 74.58           H
ATOM   2210  CB  HIS A 155      -9.493   1.530 -31.096  1.00 74.58           C
ATOM   2211 1HB  HIS A 155      -9.207   0.513 -30.825  1.00 74.58           H
ATOM   2212 2HB  HIS A 155     -10.363   1.453 -31.749  1.00 74.58           H
ATOM   2213  CG  HIS A 155      -8.360   2.168 -31.864  1.00 74.58           C
ATOM   2214  ND1 HIS A 155      -8.559   3.166 -32.802  1.00 74.58           N
ATOM   2215  HD1 HIS A 155      -9.442   3.558 -33.061  1.00 74.58           H
ATOM   2216  CD2 HIS A 155      -7.016   1.940 -31.824  1.00 74.58           C
ATOM   2217  HD2 HIS A 155      -6.512   1.211 -31.188  1.00 74.58           H
ATOM   2218  CE1 HIS A 155      -7.381   3.516 -33.297  1.00 74.58           C
ATOM   2219  HE1 HIS A 155      -7.205   4.278 -34.056  1.00 74.58           H
ATOM   2220  NE2 HIS A 155      -6.426   2.754 -32.690  1.00 74.58           N
ATOM   2221  HN  HIS A 155     -11.242   0.739 -29.493  1.00 74.58           H
ATOM   2222  N   THR A 156     -11.777   3.597 -30.561  1.00 75.25           N
ATOM   2223  CA  THR A 156     -12.480   4.805 -30.961  1.00 75.25           C
ATOM   2224  C   THR A 156     -12.688   5.724 -29.756  1.00 75.25           C
ATOM   2225  O   THR A 156     -12.697   6.946 -29.897  1.00 75.25           O
ATOM   2226  HA  THR A 156     -11.856   5.346 -31.672  1.00 75.25           H
ATOM   2227  CB  THR A 156     -13.786   4.389 -31.640  1.00 75.25           C
ATOM   2228  HB  THR A 156     -14.594   5.072 -31.380  1.00 75.25           H
ATOM   2229  OG1 THR A 156     -13.971   3.035 -31.237  1.00 75.25           O
ATOM   2230  HG1 THR A 156     -14.918   2.756 -31.400  1.00 75.25           H
ATOM   2231  CG2 THR A 156     -13.654   4.310 -33.163  1.00 75.25           C
ATOM   2232 1HG2 THR A 156     -12.892   3.577 -33.424  1.00 75.25           H
ATOM   2233 2HG2 THR A 156     -13.369   5.287 -33.554  1.00 75.25           H
ATOM   2234 3HG2 THR A 156     -14.609   4.011 -33.595  1.00 75.25           H
ATOM   2235  HN  THR A 156     -12.307   2.753 -30.642  1.00 75.25           H
ATOM   2236  N   TRP A 157     -12.850   5.101 -28.597  1.00 81.66           N
ATOM   2237  CA  TRP A 157     -13.235   5.832 -27.402  1.00 81.66           C
ATOM   2238  C   TRP A 157     -11.962   6.165 -26.621  1.00 81.66           C
ATOM   2239  O   TRP A 157     -12.024   6.487 -25.435  1.00 81.66           O
ATOM   2240  HA  TRP A 157     -13.730   6.751 -27.718  1.00 81.66           H
ATOM   2241  CB  TRP A 157     -14.252   5.040 -26.579  1.00 81.66           C
ATOM   2242 1HB  TRP A 157     -13.896   4.015 -26.468  1.00 81.66           H
ATOM   2243 2HB  TRP A 157     -14.307   5.468 -25.578  1.00 81.66           H
ATOM   2244  CG  TRP A 157     -15.657   5.013 -27.183  1.00 81.66           C
ATOM   2245  CD1 TRP A 157     -16.015   4.650 -28.423  1.00 81.66           C
ATOM   2246  HD1 TRP A 157     -15.317   4.314 -29.189  1.00 81.66           H
ATOM   2247  CD2 TRP A 157     -16.885   5.379 -26.520  1.00 81.66           C
ATOM   2248  NE1 TRP A 157     -17.379   4.756 -28.607  1.00 81.66           N
ATOM   2249  HE1 TRP A 157     -17.882   4.543 -29.444  1.00 81.66           H
ATOM   2250  CE2 TRP A 157     -17.925   5.214 -27.413  1.00 81.66           C
ATOM   2251  CE3 TRP A 157     -17.111   5.836 -25.210  1.00 81.66           C
ATOM   2252  HE3 TRP A 157     -16.308   5.975 -24.487  1.00 81.66           H
ATOM   2253  CZ2 TRP A 157     -19.261   5.482 -27.092  1.00 81.66           C
ATOM   2254  HZ2 TRP A 157     -20.064   5.343 -27.816  1.00 81.66           H
ATOM   2255  CZ3 TRP A 157     -18.452   6.100 -24.905  1.00 81.66           C
ATOM   2256  HZ3 TRP A 157     -18.682   6.457 -23.901  1.00 81.66           H
ATOM   2257  CH2 TRP A 157     -19.509   5.938 -25.792  1.00 81.66           C
ATOM   2258  HH2 TRP A 157     -20.528   6.166 -25.477  1.00 81.66           H
ATOM   2259  HN  TRP A 157     -12.723   4.118 -28.469  1.00 81.66           H
ATOM   2260  N   ARG A 158     -10.839   6.076 -27.317  1.00 81.60           N
ATOM   2261  CA  ARG A 158      -9.544   6.183 -26.665  1.00 81.60           C
ATOM   2262  C   ARG A 158      -9.432   7.516 -25.923  1.00 81.60           C
ATOM   2263  O   ARG A 158      -9.015   7.554 -24.767  1.00 81.60           O
ATOM   2264  HA  ARG A 158      -9.512   5.343 -25.970  1.00 81.60           H
ATOM   2265  CB  ARG A 158      -8.405   6.075 -27.681  1.00 81.60           C
ATOM   2266 1HB  ARG A 158      -8.494   5.140 -28.234  1.00 81.60           H
ATOM   2267 2HB  ARG A 158      -8.484   6.883 -28.408  1.00 81.60           H
ATOM   2268  CG  ARG A 158      -7.043   6.137 -26.987  1.00 81.60           C
ATOM   2269 1HG  ARG A 158      -6.999   7.015 -26.342  1.00 81.60           H
ATOM   2270 2HG  ARG A 158      -6.918   5.264 -26.346  1.00 81.60           H
ATOM   2271  CD  ARG A 158      -5.908   6.191 -28.011  1.00 81.60           C
ATOM   2272 1HD  ARG A 158      -5.938   5.307 -28.647  1.00 81.60           H
ATOM   2273 2HD  ARG A 158      -6.035   7.056 -28.661  1.00 81.60           H
ATOM   2274  NE  ARG A 158      -4.603   6.269 -27.316  1.00 81.60           N
ATOM   2275  HE  ARG A 158      -4.585   6.658 -26.395  1.00 81.60           H
ATOM   2276  CZ  ARG A 158      -3.445   5.851 -27.844  1.00 81.60           C
ATOM   2277  NH1 ARG A 158      -3.410   5.322 -29.075  1.00 81.60           N
ATOM   2278 1HH1 ARG A 158      -4.253   5.236 -29.606  1.00 81.60           H
ATOM   2279 2HH1 ARG A 158      -2.542   5.012 -29.461  1.00 81.60           H
ATOM   2280  NH2 ARG A 158      -2.322   5.971 -27.123  1.00 81.60           N
ATOM   2281 1HH2 ARG A 158      -1.449   5.664 -27.503  1.00 81.60           H
ATOM   2282 2HH2 ARG A 158      -2.356   6.367 -26.206  1.00 81.60           H
ATOM   2283  HN  ARG A 158     -10.803   5.933 -28.306  1.00 81.60           H
ATOM   2284  N   GLU A 159      -9.812   8.578 -26.619  1.00 83.86           N
ATOM   2285  CA  GLU A 159      -9.648   9.920 -26.087  1.00 83.86           C
ATOM   2286  C   GLU A 159     -10.555  10.124 -24.872  1.00 83.86           C
ATOM   2287  O   GLU A 159     -10.118  10.647 -23.847  1.00 83.86           O
ATOM   2288  HA  GLU A 159      -8.603   9.985 -25.783  1.00 83.86           H
ATOM   2289  CB  GLU A 159      -9.924  10.973 -27.161  1.00 83.86           C
ATOM   2290 1HB  GLU A 159     -10.872  10.755 -27.654  1.00 83.86           H
ATOM   2291 2HB  GLU A 159      -9.888  11.968 -26.717  1.00 83.86           H
ATOM   2292  CG  GLU A 159      -8.846  10.946 -28.246  1.00 83.86           C
ATOM   2293 1HG  GLU A 159      -7.859  10.981 -27.784  1.00 83.86           H
ATOM   2294 2HG  GLU A 159      -8.906  10.009 -28.800  1.00 83.86           H
ATOM   2295  CD  GLU A 159      -9.007  12.125 -29.209  1.00 83.86           C
ATOM   2296  OE1 GLU A 159      -8.030  12.398 -29.939  1.00 83.86           O
ATOM   2297  OE2 GLU A 159     -10.103  12.725 -29.193  1.00 83.86           O
ATOM   2298  HN  GLU A 159     -10.226   8.532 -27.528  1.00 83.86           H
ATOM   2299  N   LYS A 160     -11.801   9.701 -25.026  1.00 86.36           N
ATOM   2300  CA  LYS A 160     -12.764   9.800 -23.943  1.00 86.36           C
ATOM   2301  C   LYS A 160     -12.236   9.038 -22.725  1.00 86.36           C
ATOM   2302  O   LYS A 160     -12.309   9.531 -21.601  1.00 86.36           O
ATOM   2303  HA  LYS A 160     -12.853  10.854 -23.679  1.00 86.36           H
ATOM   2304  CB  LYS A 160     -14.145   9.333 -24.409  1.00 86.36           C
ATOM   2305 1HB  LYS A 160     -14.055   8.374 -24.919  1.00 86.36           H
ATOM   2306 2HB  LYS A 160     -14.790   9.174 -23.545  1.00 86.36           H
ATOM   2307  CG  LYS A 160     -14.782  10.358 -25.348  1.00 86.36           C
ATOM   2308 1HG  LYS A 160     -14.779  11.341 -24.875  1.00 86.36           H
ATOM   2309 2HG  LYS A 160     -14.190  10.441 -26.259  1.00 86.36           H
ATOM   2310  CD  LYS A 160     -16.217   9.961 -25.700  1.00 86.36           C
ATOM   2311 1HD  LYS A 160     -16.215   9.006 -26.226  1.00 86.36           H
ATOM   2312 2HD  LYS A 160     -16.795   9.821 -24.787  1.00 86.36           H
ATOM   2313  CE  LYS A 160     -16.883  11.028 -26.573  1.00 86.36           C
ATOM   2314 1HE  LYS A 160     -16.861  11.990 -26.061  1.00 86.36           H
ATOM   2315 2HE  LYS A 160     -16.324  11.148 -27.501  1.00 86.36           H
ATOM   2316  NZ  LYS A 160     -18.282  10.651 -26.875  1.00 86.36           N
ATOM   2317 1HZ  LYS A 160     -18.706  11.365 -27.457  1.00 86.36           H
ATOM   2318 2HZ  LYS A 160     -18.295   9.764 -27.365  1.00 86.36           H
ATOM   2319 3HZ  LYS A 160     -18.803  10.567 -26.009  1.00 86.36           H
ATOM   2320  HN  LYS A 160     -12.154   9.299 -25.870  1.00 86.36           H
ATOM   2321  N   ARG A 161     -11.715   7.849 -22.992  1.00 87.07           N
ATOM   2322  CA  ARG A 161     -11.195   7.005 -21.929  1.00 87.07           C
ATOM   2323  C   ARG A 161     -10.068   7.724 -21.184  1.00 87.07           C
ATOM   2324  O   ARG A 161      -9.949   7.602 -19.966  1.00 87.07           O
ATOM   2325  HA  ARG A 161     -12.047   6.825 -21.274  1.00 87.07           H
ATOM   2326  CB  ARG A 161     -10.665   5.682 -22.486  1.00 87.07           C
ATOM   2327 1HB  ARG A 161     -10.041   5.875 -23.359  1.00 87.07           H
ATOM   2328 2HB  ARG A 161     -10.032   5.198 -21.743  1.00 87.07           H
ATOM   2329  CG  ARG A 161     -11.816   4.750 -22.871  1.00 87.07           C
ATOM   2330 1HG  ARG A 161     -12.315   4.391 -21.970  1.00 87.07           H
ATOM   2331 2HG  ARG A 161     -12.558   5.301 -23.448  1.00 87.07           H
ATOM   2332  CD  ARG A 161     -11.307   3.559 -23.686  1.00 87.07           C
ATOM   2333 1HD  ARG A 161     -12.149   2.964 -24.040  1.00 87.07           H
ATOM   2334 2HD  ARG A 161     -10.775   3.914 -24.569  1.00 87.07           H
ATOM   2335  NE  ARG A 161     -10.410   2.724 -22.857  1.00 87.07           N
ATOM   2336  HE  ARG A 161     -10.548   2.728 -21.867  1.00 87.07           H
ATOM   2337  CZ  ARG A 161      -9.424   1.962 -23.351  1.00 87.07           C
ATOM   2338  NH1 ARG A 161      -9.194   1.918 -24.670  1.00 87.07           N
ATOM   2339 1HH1 ARG A 161      -9.760   2.457 -25.295  1.00 87.07           H
ATOM   2340 2HH1 ARG A 161      -8.457   1.347 -25.030  1.00 87.07           H
ATOM   2341  NH2 ARG A 161      -8.672   1.245 -22.505  1.00 87.07           N
ATOM   2342 1HH2 ARG A 161      -7.933   0.671 -22.857  1.00 87.07           H
ATOM   2343 2HH2 ARG A 161      -8.851   1.283 -21.522  1.00 87.07           H
ATOM   2344  HN  ARG A 161     -11.646   7.462 -23.911  1.00 87.07           H
ATOM   2345  N   LEU A 162      -9.271   8.458 -21.947  1.00 89.00           N
ATOM   2346  CA  LEU A 162      -8.142   9.173 -21.378  1.00 89.00           C
ATOM   2347  C   LEU A 162      -8.656  10.281 -20.457  1.00 89.00           C
ATOM   2348  O   LEU A 162      -8.104  10.506 -19.381  1.00 89.00           O
ATOM   2349  HA  LEU A 162      -7.573   8.462 -20.778  1.00 89.00           H
ATOM   2350  CB  LEU A 162      -7.213   9.675 -22.485  1.00 89.00           C
ATOM   2351 1HB  LEU A 162      -6.956   8.833 -23.127  1.00 89.00           H
ATOM   2352 2HB  LEU A 162      -7.764  10.387 -23.099  1.00 89.00           H
ATOM   2353  CG  LEU A 162      -5.916  10.341 -22.022  1.00 89.00           C
ATOM   2354  HG  LEU A 162      -6.170  11.118 -21.300  1.00 89.00           H
ATOM   2355  CD1 LEU A 162      -5.010   9.338 -21.305  1.00 89.00           C
ATOM   2356 1HD1 LEU A 162      -5.528   8.938 -20.434  1.00 89.00           H
ATOM   2357 2HD1 LEU A 162      -4.761   8.523 -21.985  1.00 89.00           H
ATOM   2358 3HD1 LEU A 162      -4.095   9.838 -20.986  1.00 89.00           H
ATOM   2359  CD2 LEU A 162      -5.203  11.025 -23.190  1.00 89.00           C
ATOM   2360 1HD2 LEU A 162      -4.962  10.284 -23.953  1.00 89.00           H
ATOM   2361 2HD2 LEU A 162      -5.854  11.788 -23.617  1.00 89.00           H
ATOM   2362 3HD2 LEU A 162      -4.284  11.490 -22.833  1.00 89.00           H
ATOM   2363  HN  LEU A 162      -9.387   8.568 -22.934  1.00 89.00           H
ATOM   2364  N   LEU A 163      -9.709  10.944 -20.913  1.00 90.90           N
ATOM   2365  CA  LEU A 163     -10.310  12.017 -20.139  1.00 90.90           C
ATOM   2366  C   LEU A 163     -10.833  11.455 -18.816  1.00 90.90           C
ATOM   2367  O   LEU A 163     -10.556  12.004 -17.751  1.00 90.90           O
ATOM   2368  HA  LEU A 163      -9.526  12.741 -19.920  1.00 90.90           H
ATOM   2369  CB  LEU A 163     -11.376  12.740 -20.964  1.00 90.90           C
ATOM   2370 1HB  LEU A 163     -10.932  13.039 -21.914  1.00 90.90           H
ATOM   2371 2HB  LEU A 163     -12.173  12.032 -21.194  1.00 90.90           H
ATOM   2372  CG  LEU A 163     -12.003  13.976 -20.316  1.00 90.90           C
ATOM   2373  HG  LEU A 163     -12.333  13.706 -19.313  1.00 90.90           H
ATOM   2374  CD1 LEU A 163     -10.973  15.098 -20.165  1.00 90.90           C
ATOM   2375 1HD1 LEU A 163     -10.150  14.754 -19.539  1.00 90.90           H
ATOM   2376 2HD1 LEU A 163     -10.591  15.375 -21.148  1.00 90.90           H
ATOM   2377 3HD1 LEU A 163     -11.444  15.964 -19.701  1.00 90.90           H
ATOM   2378  CD2 LEU A 163     -13.240  14.435 -21.090  1.00 90.90           C
ATOM   2379 1HD2 LEU A 163     -12.957  14.682 -22.113  1.00 90.90           H
ATOM   2380 2HD2 LEU A 163     -13.979  13.634 -21.101  1.00 90.90           H
ATOM   2381 3HD2 LEU A 163     -13.665  15.315 -20.608  1.00 90.90           H
ATOM   2382  HN  LEU A 163     -10.149  10.759 -21.792  1.00 90.90           H
ATOM   2383  N   TYR A 164     -11.581  10.367 -18.927  1.00 90.72           N
ATOM   2384  CA  TYR A 164     -12.155   9.731 -17.753  1.00 90.72           C
ATOM   2385  C   TYR A 164     -11.060   9.256 -16.796  1.00 90.72           C
ATOM   2386  O   TYR A 164     -11.231   9.305 -15.579  1.00 90.72           O
ATOM   2387  HA  TYR A 164     -12.779  10.465 -17.244  1.00 90.72           H
ATOM   2388  CB  TYR A 164     -12.929   8.515 -18.268  1.00 90.72           C
ATOM   2389 1HB  TYR A 164     -12.296   7.962 -18.963  1.00 90.72           H
ATOM   2390 2HB  TYR A 164     -13.139   7.850 -17.431  1.00 90.72           H
ATOM   2391  CG  TYR A 164     -14.244   8.864 -18.967  1.00 90.72           C
ATOM   2392  CD1 TYR A 164     -15.146   9.711 -18.356  1.00 90.72           C
ATOM   2393  HD1 TYR A 164     -14.922  10.130 -17.375  1.00 90.72           H
ATOM   2394  CD2 TYR A 164     -14.528   8.333 -20.209  1.00 90.72           C
ATOM   2395  HD2 TYR A 164     -13.815   7.664 -20.692  1.00 90.72           H
ATOM   2396  CE1 TYR A 164     -16.384  10.040 -19.014  1.00 90.72           C
ATOM   2397  HE1 TYR A 164     -17.106  10.707 -18.542  1.00 90.72           H
ATOM   2398  CE2 TYR A 164     -15.766   8.662 -20.867  1.00 90.72           C
ATOM   2399  HE2 TYR A 164     -16.003   8.249 -21.847  1.00 90.72           H
ATOM   2400  CZ  TYR A 164     -16.633   9.499 -20.237  1.00 90.72           C
ATOM   2401  OH  TYR A 164     -17.802   9.810 -20.858  1.00 90.72           O
ATOM   2402  HH  TYR A 164     -18.344  10.420 -20.281  1.00 90.72           H
ATOM   2403  HN  TYR A 164     -11.796   9.922 -19.796  1.00 90.72           H
ATOM   2404  N   SER A 165      -9.960   8.806 -17.382  1.00 91.57           N
ATOM   2405  CA  SER A 165      -8.822   8.361 -16.597  1.00 91.57           C
ATOM   2406  C   SER A 165      -8.332   9.495 -15.695  1.00 91.57           C
ATOM   2407  O   SER A 165      -7.926   9.258 -14.558  1.00 91.57           O
ATOM   2408  HA  SER A 165      -9.193   7.529 -15.998  1.00 91.57           H
ATOM   2409  CB  SER A 165      -7.687   7.872 -17.499  1.00 91.57           C
ATOM   2410 1HB  SER A 165      -6.762   7.827 -16.925  1.00 91.57           H
ATOM   2411 2HB  SER A 165      -7.903   6.858 -17.837  1.00 91.57           H
ATOM   2412  OG  SER A 165      -7.503   8.719 -18.630  1.00 91.57           O
ATOM   2413  HG  SER A 165      -7.466   9.675 -18.339  1.00 91.57           H
ATOM   2414  HN  SER A 165      -9.840   8.745 -18.373  1.00 91.57           H
ATOM   2415  N   LYS A 166      -8.387  10.704 -16.236  1.00 93.67           N
ATOM   2416  CA  LYS A 166      -7.925  11.872 -15.506  1.00 93.67           C
ATOM   2417  C   LYS A 166      -8.830  12.102 -14.294  1.00 93.67           C
ATOM   2418  O   LYS A 166      -8.345  12.332 -13.187  1.00 93.67           O
ATOM   2419  HA  LYS A 166      -6.918  11.656 -15.148  1.00 93.67           H
ATOM   2420  CB  LYS A 166      -7.825  13.081 -16.437  1.00 93.67           C
ATOM   2421 1HB  LYS A 166      -8.755  13.193 -16.995  1.00 93.67           H
ATOM   2422 2HB  LYS A 166      -7.696  13.989 -15.848  1.00 93.67           H
ATOM   2423  CG  LYS A 166      -6.655  12.928 -17.411  1.00 93.67           C
ATOM   2424 1HG  LYS A 166      -5.728  12.798 -16.853  1.00 93.67           H
ATOM   2425 2HG  LYS A 166      -6.794  12.031 -18.014  1.00 93.67           H
ATOM   2426  CD  LYS A 166      -6.539  14.150 -18.325  1.00 93.67           C
ATOM   2427 1HD  LYS A 166      -7.460  14.271 -18.895  1.00 93.67           H
ATOM   2428 2HD  LYS A 166      -6.417  15.050 -17.722  1.00 93.67           H
ATOM   2429  CE  LYS A 166      -5.355  14.007 -19.284  1.00 93.67           C
ATOM   2430 1HE  LYS A 166      -4.443  13.818 -18.718  1.00 93.67           H
ATOM   2431 2HE  LYS A 166      -5.509  13.148 -19.936  1.00 93.67           H
ATOM   2432  NZ  LYS A 166      -5.196  15.233 -20.097  1.00 93.67           N
ATOM   2433 1HZ  LYS A 166      -4.421  15.114 -20.740  1.00 93.67           H
ATOM   2434 2HZ  LYS A 166      -6.047  15.403 -20.622  1.00 93.67           H
ATOM   2435 3HZ  LYS A 166      -5.012  16.022 -19.488  1.00 93.67           H
ATOM   2436  HN  LYS A 166      -8.738  10.890 -17.153  1.00 93.67           H
ATOM   2437  N   MET A 167     -10.129  12.031 -14.544  1.00 94.80           N
ATOM   2438  CA  MET A 167     -11.107  12.240 -13.490  1.00 94.80           C
ATOM   2439  C   MET A 167     -10.991  11.159 -12.413  1.00 94.80           C
ATOM   2440  O   MET A 167     -11.003  11.461 -11.221  1.00 94.80           O
ATOM   2441  HA  MET A 167     -10.873  13.215 -13.062  1.00 94.80           H
ATOM   2442  CB  MET A 167     -12.515  12.217 -14.087  1.00 94.80           C
ATOM   2443 1HB  MET A 167     -12.679  11.271 -14.605  1.00 94.80           H
ATOM   2444 2HB  MET A 167     -13.254  12.275 -13.288  1.00 94.80           H
ATOM   2445  CG  MET A 167     -12.717  13.379 -15.061  1.00 94.80           C
ATOM   2446 1HG  MET A 167     -12.533  14.326 -14.553  1.00 94.80           H
ATOM   2447 2HG  MET A 167     -11.997  13.310 -15.877  1.00 94.80           H
ATOM   2448  SD  MET A 167     -14.379  13.350 -15.712  1.00 94.80           S
ATOM   2449  CE  MET A 167     -15.278  13.953 -14.292  1.00 94.80           C
ATOM   2450 1HE  MET A 167     -15.120  13.280 -13.449  1.00 94.80           H
ATOM   2451 2HE  MET A 167     -14.921  14.950 -14.033  1.00 94.80           H
ATOM   2452 3HE  MET A 167     -16.341  13.997 -14.528  1.00 94.80           H
ATOM   2453  HN  MET A 167     -10.515  11.836 -15.446  1.00 94.80           H
ATOM   2454  N   VAL A 168     -10.882   9.921 -12.872  1.00 94.54           N
ATOM   2455  CA  VAL A 168     -10.822   8.788 -11.964  1.00 94.54           C
ATOM   2456  C   VAL A 168      -9.602   8.936 -11.052  1.00 94.54           C
ATOM   2457  O   VAL A 168      -9.690   8.696  -9.848  1.00 94.54           O
ATOM   2458  HA  VAL A 168     -11.723   8.810 -11.351  1.00 94.54           H
ATOM   2459  CB  VAL A 168     -10.820   7.480 -12.757  1.00 94.54           C
ATOM   2460  HB  VAL A 168     -10.047   7.553 -13.522  1.00 94.54           H
ATOM   2461  CG1 VAL A 168     -10.479   6.292 -11.856  1.00 94.54           C
ATOM   2462 1HG1 VAL A 168      -9.490   6.438 -11.421  1.00 94.54           H
ATOM   2463 2HG1 VAL A 168     -11.219   6.217 -11.059  1.00 94.54           H
ATOM   2464 3HG1 VAL A 168     -10.485   5.375 -12.445  1.00 94.54           H
ATOM   2465  CG2 VAL A 168     -12.160   7.265 -13.463  1.00 94.54           C
ATOM   2466 1HG2 VAL A 168     -12.959   7.224 -12.722  1.00 94.54           H
ATOM   2467 2HG2 VAL A 168     -12.346   8.091 -14.150  1.00 94.54           H
ATOM   2468 3HG2 VAL A 168     -12.132   6.329 -14.020  1.00 94.54           H
ATOM   2469  HN  VAL A 168     -10.834   9.686 -13.843  1.00 94.54           H
ATOM   2470  N   CYS A 169      -8.492   9.329 -11.660  1.00 94.45           N
ATOM   2471  CA  CYS A 169      -7.255   9.507 -10.919  1.00 94.45           C
ATOM   2472  C   CYS A 169      -7.503  10.531  -9.809  1.00 94.45           C
ATOM   2473  O   CYS A 169      -7.134  10.305  -8.658  1.00 94.45           O
ATOM   2474  HA  CYS A 169      -7.000   8.534 -10.497  1.00 94.45           H
ATOM   2475  CB  CYS A 169      -6.102   9.924 -11.834  1.00 94.45           C
ATOM   2476 1HB  CYS A 169      -6.424  10.731 -12.492  1.00 94.45           H
ATOM   2477 2HB  CYS A 169      -5.276  10.310 -11.237  1.00 94.45           H
ATOM   2478  SG  CYS A 169      -5.542   8.493 -12.827  1.00 94.45           S
ATOM   2479  HG  CYS A 169      -6.534   8.540 -13.711  1.00 94.45           H
ATOM   2480  HN  CYS A 169      -8.430   9.524 -12.639  1.00 94.45           H
ATOM   2481  N   PHE A 170      -8.126  11.635 -10.195  1.00 96.01           N
ATOM   2482  CA  PHE A 170      -8.402  12.706  -9.254  1.00 96.01           C
ATOM   2483  C   PHE A 170      -9.287  12.214  -8.107  1.00 96.01           C
ATOM   2484  O   PHE A 170      -9.013  12.496  -6.941  1.00 96.01           O
ATOM   2485  HA  PHE A 170      -7.445  13.040  -8.854  1.00 96.01           H
ATOM   2486  CB  PHE A 170      -9.147  13.798 -10.024  1.00 96.01           C
ATOM   2487 1HB  PHE A 170      -8.551  14.090 -10.889  1.00 96.01           H
ATOM   2488 2HB  PHE A 170     -10.082  13.386 -10.406  1.00 96.01           H
ATOM   2489  CG  PHE A 170      -9.458  15.045  -9.194  1.00 96.01           C
ATOM   2490  CD1 PHE A 170     -10.696  15.212  -8.656  1.00 96.01           C
ATOM   2491  HD1 PHE A 170     -11.467  14.458  -8.817  1.00 96.01           H
ATOM   2492  CD2 PHE A 170      -8.497  15.985  -8.992  1.00 96.01           C
ATOM   2493  HD2 PHE A 170      -7.504  15.851  -9.423  1.00 96.01           H
ATOM   2494  CE1 PHE A 170     -10.985  16.369  -7.885  1.00 96.01           C
ATOM   2495  HE1 PHE A 170     -11.977  16.504  -7.455  1.00 96.01           H
ATOM   2496  CE2 PHE A 170      -8.785  17.142  -8.221  1.00 96.01           C
ATOM   2497  HE2 PHE A 170      -8.015  17.896  -8.060  1.00 96.01           H
ATOM   2498  CZ  PHE A 170     -10.023  17.310  -7.684  1.00 96.01           C
ATOM   2499  HZ  PHE A 170     -10.245  18.198  -7.092  1.00 96.01           H
ATOM   2500  HN  PHE A 170      -8.440  11.802 -11.130  1.00 96.01           H
ATOM   2501  N   THR A 171     -10.331  11.487  -8.477  1.00 95.91           N
ATOM   2502  CA  THR A 171     -11.264  10.962  -7.495  1.00 95.91           C
ATOM   2503  C   THR A 171     -10.539  10.046  -6.507  1.00 95.91           C
ATOM   2504  O   THR A 171     -10.824  10.068  -5.310  1.00 95.91           O
ATOM   2505  HA  THR A 171     -11.665  11.797  -6.921  1.00 95.91           H
ATOM   2506  CB  THR A 171     -12.401  10.267  -8.246  1.00 95.91           C
ATOM   2507  HB  THR A 171     -12.043   9.368  -8.749  1.00 95.91           H
ATOM   2508  OG1 THR A 171     -12.925  11.281  -9.099  1.00 95.91           O
ATOM   2509  HG1 THR A 171     -12.488  11.232  -9.997  1.00 95.91           H
ATOM   2510  CG2 THR A 171     -13.573   9.906  -7.332  1.00 95.91           C
ATOM   2511 1HG2 THR A 171     -13.975  10.814  -6.881  1.00 95.91           H
ATOM   2512 2HG2 THR A 171     -13.228   9.233  -6.547  1.00 95.91           H
ATOM   2513 3HG2 THR A 171     -14.352   9.415  -7.915  1.00 95.91           H
ATOM   2514  HN  THR A 171     -10.543  11.256  -9.427  1.00 95.91           H
ATOM   2515  N   ILE A 172      -9.616   9.262  -7.044  1.00 94.33           N
ATOM   2516  CA  ILE A 172      -8.884   8.303  -6.234  1.00 94.33           C
ATOM   2517  C   ILE A 172      -8.065   9.051  -5.181  1.00 94.33           C
ATOM   2518  O   ILE A 172      -8.058   8.672  -4.010  1.00 94.33           O
ATOM   2519  HA  ILE A 172      -9.619   7.680  -5.722  1.00 94.33           H
ATOM   2520  CB  ILE A 172      -8.048   7.379  -7.122  1.00 94.33           C
ATOM   2521  HB  ILE A 172      -7.562   7.987  -7.885  1.00 94.33           H
ATOM   2522  CG1 ILE A 172      -8.935   6.366  -7.849  1.00 94.33           C
ATOM   2523 1HG1 ILE A 172      -9.366   5.672  -7.128  1.00 94.33           H
ATOM   2524 2HG1 ILE A 172      -9.765   6.883  -8.329  1.00 94.33           H
ATOM   2525  CG2 ILE A 172      -6.942   6.697  -6.315  1.00 94.33           C
ATOM   2526 1HG2 ILE A 172      -6.287   7.454  -5.883  1.00 94.33           H
ATOM   2527 2HG2 ILE A 172      -7.387   6.104  -5.516  1.00 94.33           H
ATOM   2528 3HG2 ILE A 172      -6.362   6.046  -6.970  1.00 94.33           H
ATOM   2529  CD1 ILE A 172      -8.135   5.590  -8.897  1.00 94.33           C
ATOM   2530 1HD1 ILE A 172      -7.726   6.286  -9.630  1.00 94.33           H
ATOM   2531 2HD1 ILE A 172      -7.320   5.055  -8.410  1.00 94.33           H
ATOM   2532 3HD1 ILE A 172      -8.790   4.877  -9.399  1.00 94.33           H
ATOM   2533  HN  ILE A 172      -9.366   9.275  -8.012  1.00 94.33           H
ATOM   2534  N   TRP A 173      -7.394  10.100  -5.634  1.00 95.43           N
ATOM   2535  CA  TRP A 173      -6.520  10.863  -4.760  1.00 95.43           C
ATOM   2536  C   TRP A 173      -7.372  11.448  -3.633  1.00 95.43           C
ATOM   2537  O   TRP A 173      -6.999  11.370  -2.463  1.00 95.43           O
ATOM   2538  HA  TRP A 173      -5.778  10.178  -4.350  1.00 95.43           H
ATOM   2539  CB  TRP A 173      -5.755  11.930  -5.547  1.00 95.43           C
ATOM   2540 1HB  TRP A 173      -6.419  12.360  -6.297  1.00 95.43           H
ATOM   2541 2HB  TRP A 173      -5.476  12.736  -4.868  1.00 95.43           H
ATOM   2542  CG  TRP A 173      -4.495  11.408  -6.241  1.00 95.43           C
ATOM   2543  CD1 TRP A 173      -4.282  11.249  -7.554  1.00 95.43           C
ATOM   2544  HD1 TRP A 173      -5.014  11.483  -8.327  1.00 95.43           H
ATOM   2545  CD2 TRP A 173      -3.275  10.979  -5.599  1.00 95.43           C
ATOM   2546  NE1 TRP A 173      -3.020  10.752  -7.805  1.00 95.43           N
ATOM   2547  HE1 TRP A 173      -2.631  10.550  -8.704  1.00 95.43           H
ATOM   2548  CE2 TRP A 173      -2.388  10.582  -6.579  1.00 95.43           C
ATOM   2549  CE3 TRP A 173      -2.933  10.929  -4.237  1.00 95.43           C
ATOM   2550  HE3 TRP A 173      -3.615  11.237  -3.444  1.00 95.43           H
ATOM   2551  CZ2 TRP A 173      -1.101  10.107  -6.301  1.00 95.43           C
ATOM   2552  HZ2 TRP A 173      -0.418   9.799  -7.093  1.00 95.43           H
ATOM   2553  CZ3 TRP A 173      -1.643  10.451  -3.975  1.00 95.43           C
ATOM   2554  HZ3 TRP A 173      -1.326  10.391  -2.934  1.00 95.43           H
ATOM   2555  CH2 TRP A 173      -0.738  10.048  -4.950  1.00 95.43           C
ATOM   2556  HH2 TRP A 173       0.250   9.687  -4.664  1.00 95.43           H
ATOM   2557  HN  TRP A 173      -7.441  10.428  -6.577  1.00 95.43           H
ATOM   2558  N   VAL A 174      -8.501  12.022  -4.023  1.00 95.62           N
ATOM   2559  CA  VAL A 174      -9.377  12.677  -3.068  1.00 95.62           C
ATOM   2560  C   VAL A 174      -9.862  11.652  -2.040  1.00 95.62           C
ATOM   2561  O   VAL A 174      -9.861  11.922  -0.840  1.00 95.62           O
ATOM   2562  HA  VAL A 174      -8.792  13.439  -2.553  1.00 95.62           H
ATOM   2563  CB  VAL A 174     -10.524  13.375  -3.802  1.00 95.62           C
ATOM   2564  HB  VAL A 174     -11.002  12.642  -4.451  1.00 95.62           H
ATOM   2565  CG1 VAL A 174     -11.576  13.887  -2.816  1.00 95.62           C
ATOM   2566 1HG1 VAL A 174     -11.982  13.048  -2.251  1.00 95.62           H
ATOM   2567 2HG1 VAL A 174     -11.115  14.598  -2.130  1.00 95.62           H
ATOM   2568 3HG1 VAL A 174     -12.379  14.379  -3.364  1.00 95.62           H
ATOM   2569  CG2 VAL A 174      -9.999  14.511  -4.683  1.00 95.62           C
ATOM   2570 1HG2 VAL A 174      -9.484  15.244  -4.062  1.00 95.62           H
ATOM   2571 2HG2 VAL A 174      -9.306  14.108  -5.421  1.00 95.62           H
ATOM   2572 3HG2 VAL A 174     -10.835  14.990  -5.193  1.00 95.62           H
ATOM   2573  HN  VAL A 174      -8.818  12.043  -4.971  1.00 95.62           H
ATOM   2574  N   LEU A 175     -10.264  10.496  -2.549  1.00 93.08           N
ATOM   2575  CA  LEU A 175     -10.845   9.468  -1.703  1.00 93.08           C
ATOM   2576  C   LEU A 175      -9.788   8.968  -0.716  1.00 93.08           C
ATOM   2577  O   LEU A 175     -10.066   8.817   0.473  1.00 93.08           O
ATOM   2578  HA  LEU A 175     -11.655   9.929  -1.137  1.00 93.08           H
ATOM   2579  CB  LEU A 175     -11.463   8.358  -2.556  1.00 93.08           C
ATOM   2580 1HB  LEU A 175     -12.074   8.821  -3.331  1.00 93.08           H
ATOM   2581 2HB  LEU A 175     -10.658   7.824  -3.060  1.00 93.08           H
ATOM   2582  CG  LEU A 175     -12.325   7.339  -1.808  1.00 93.08           C
ATOM   2583  HG  LEU A 175     -12.184   7.492  -0.738  1.00 93.08           H
ATOM   2584  CD1 LEU A 175     -13.811   7.554  -2.104  1.00 93.08           C
ATOM   2585 1HD1 LEU A 175     -14.102   8.556  -1.789  1.00 93.08           H
ATOM   2586 2HD1 LEU A 175     -13.988   7.444  -3.174  1.00 93.08           H
ATOM   2587 3HD1 LEU A 175     -14.400   6.816  -1.560  1.00 93.08           H
ATOM   2588  CD2 LEU A 175     -11.880   5.909  -2.122  1.00 93.08           C
ATOM   2589 1HD2 LEU A 175     -11.972   5.727  -3.193  1.00 93.08           H
ATOM   2590 2HD2 LEU A 175     -10.841   5.778  -1.820  1.00 93.08           H
ATOM   2591 3HD2 LEU A 175     -12.508   5.205  -1.578  1.00 93.08           H
ATOM   2592  HN  LEU A 175     -10.199  10.259  -3.518  1.00 93.08           H
ATOM   2593  N   ALA A 176      -8.598   8.726  -1.245  1.00 92.83           N
ATOM   2594  CA  ALA A 176      -7.518   8.181  -0.441  1.00 92.83           C
ATOM   2595  C   ALA A 176      -7.173   9.166   0.677  1.00 92.83           C
ATOM   2596  O   ALA A 176      -6.867   8.758   1.797  1.00 92.83           O
ATOM   2597  HA  ALA A 176      -7.872   7.250   0.003  1.00 92.83           H
ATOM   2598  CB  ALA A 176      -6.317   7.873  -1.338  1.00 92.83           C
ATOM   2599 1HB  ALA A 176      -6.608   7.147  -2.097  1.00 92.83           H
ATOM   2600 2HB  ALA A 176      -5.982   8.791  -1.823  1.00 92.83           H
ATOM   2601 3HB  ALA A 176      -5.508   7.464  -0.735  1.00 92.83           H
ATOM   2602  HN  ALA A 176      -8.367   8.897  -2.203  1.00 92.83           H
ATOM   2603  N   ALA A 177      -7.233  10.445   0.336  1.00 93.47           N
ATOM   2604  CA  ALA A 177      -6.911  11.491   1.291  1.00 93.47           C
ATOM   2605  C   ALA A 177      -7.912  11.445   2.448  1.00 93.47           C
ATOM   2606  O   ALA A 177      -7.524  11.515   3.613  1.00 93.47           O
ATOM   2607  HA  ALA A 177      -5.913  11.290   1.679  1.00 93.47           H
ATOM   2608  CB  ALA A 177      -6.902  12.846   0.581  1.00 93.47           C
ATOM   2609 1HB  ALA A 177      -6.154  12.836  -0.212  1.00 93.47           H
ATOM   2610 2HB  ALA A 177      -7.885  13.037   0.151  1.00 93.47           H
ATOM   2611 3HB  ALA A 177      -6.661  13.630   1.298  1.00 93.47           H
ATOM   2612  HN  ALA A 177      -7.496  10.769  -0.573  1.00 93.47           H
ATOM   2613  N   ALA A 178      -9.182  11.328   2.085  1.00 93.27           N
ATOM   2614  CA  ALA A 178     -10.247  11.355   3.072  1.00 93.27           C
ATOM   2615  C   ALA A 178     -10.101  10.153   4.008  1.00 93.27           C
ATOM   2616  O   ALA A 178     -10.357  10.260   5.206  1.00 93.27           O
ATOM   2617  HA  ALA A 178     -10.139  12.272   3.653  1.00 93.27           H
ATOM   2618  CB  ALA A 178     -11.602  11.379   2.361  1.00 93.27           C
ATOM   2619 1HB  ALA A 178     -11.667  12.267   1.733  1.00 93.27           H
ATOM   2620 2HB  ALA A 178     -11.703  10.487   1.742  1.00 93.27           H
ATOM   2621 3HB  ALA A 178     -12.401  11.399   3.102  1.00 93.27           H
ATOM   2622  HN  ALA A 178      -9.485  11.217   1.139  1.00 93.27           H
ATOM   2623  N   LEU A 179      -9.689   9.037   3.425  1.00 90.71           N
ATOM   2624  CA  LEU A 179      -9.595   7.794   4.171  1.00 90.71           C
ATOM   2625  C   LEU A 179      -8.402   7.865   5.126  1.00 90.71           C
ATOM   2626  O   LEU A 179      -8.254   7.017   6.004  1.00 90.71           O
ATOM   2627  HA  LEU A 179     -10.506   7.698   4.762  1.00 90.71           H
ATOM   2628  CB  LEU A 179      -9.548   6.599   3.216  1.00 90.71           C
ATOM   2629 1HB  LEU A 179      -8.762   6.776   2.483  1.00 90.71           H
ATOM   2630 2HB  LEU A 179      -9.260   5.715   3.786  1.00 90.71           H
ATOM   2631  CG  LEU A 179     -10.845   6.287   2.467  1.00 90.71           C
ATOM   2632  HG  LEU A 179     -11.155   7.185   1.932  1.00 90.71           H
ATOM   2633  CD1 LEU A 179     -10.625   5.191   1.422  1.00 90.71           C
ATOM   2634 1HD1 LEU A 179      -9.876   5.521   0.702  1.00 90.71           H
ATOM   2635 2HD1 LEU A 179     -10.280   4.283   1.915  1.00 90.71           H
ATOM   2636 3HD1 LEU A 179     -11.563   4.990   0.904  1.00 90.71           H
ATOM   2637  CD2 LEU A 179     -11.970   5.932   3.442  1.00 90.71           C
ATOM   2638 1HD2 LEU A 179     -11.683   5.056   4.024  1.00 90.71           H
ATOM   2639 2HD2 LEU A 179     -12.147   6.772   4.114  1.00 90.71           H
ATOM   2640 3HD2 LEU A 179     -12.880   5.715   2.883  1.00 90.71           H
ATOM   2641  HN  LEU A 179      -9.422   8.974   2.463  1.00 90.71           H
ATOM   2642  N   CYS A 180      -7.582   8.885   4.922  1.00 92.19           N
ATOM   2643  CA  CYS A 180      -6.366   9.035   5.702  1.00 92.19           C
ATOM   2644  C   CYS A 180      -6.629  10.055   6.812  1.00 92.19           C
ATOM   2645  O   CYS A 180      -5.724  10.401   7.570  1.00 92.19           O
ATOM   2646  HA  CYS A 180      -6.141   8.055   6.123  1.00 92.19           H
ATOM   2647  CB  CYS A 180      -5.178   9.439   4.827  1.00 92.19           C
ATOM   2648 1HB  CYS A 180      -5.407  10.360   4.290  1.00 92.19           H
ATOM   2649 2HB  CYS A 180      -4.307   9.642   5.451  1.00 92.19           H
ATOM   2650  SG  CYS A 180      -4.795   8.102   3.637  1.00 92.19           S
ATOM   2651  HG  CYS A 180      -5.901   8.241   2.911  1.00 92.19           H
ATOM   2652  HN  CYS A 180      -7.737   9.600   4.240  1.00 92.19           H
ATOM   2653  N   ILE A 181      -7.873  10.509   6.872  1.00 92.75           N
ATOM   2654  CA  ILE A 181      -8.259  11.507   7.854  1.00 92.75           C
ATOM   2655  C   ILE A 181      -7.948  10.982   9.258  1.00 92.75           C
ATOM   2656  O   ILE A 181      -7.348  11.686  10.069  1.00 92.75           O
ATOM   2657  HA  ILE A 181      -7.651  12.394   7.675  1.00 92.75           H
ATOM   2658  CB  ILE A 181      -9.721  11.914   7.659  1.00 92.75           C
ATOM   2659  HB  ILE A 181     -10.306  11.011   7.483  1.00 92.75           H
ATOM   2660  CG1 ILE A 181      -9.882  12.805   6.426  1.00 92.75           C
ATOM   2661 1HG1 ILE A 181      -9.364  13.750   6.586  1.00 92.75           H
ATOM   2662 2HG1 ILE A 181      -9.416  12.327   5.564  1.00 92.75           H
ATOM   2663  CG2 ILE A 181     -10.279  12.575   8.921  1.00 92.75           C
ATOM   2664 1HG2 ILE A 181     -10.219  11.875   9.755  1.00 92.75           H
ATOM   2665 2HG2 ILE A 181      -9.696  13.466   9.153  1.00 92.75           H
ATOM   2666 3HG2 ILE A 181     -11.320  12.854   8.755  1.00 92.75           H
ATOM   2667  CD1 ILE A 181     -11.360  13.071   6.132  1.00 92.75           C
ATOM   2668 1HD1 ILE A 181     -11.870  12.125   5.949  1.00 92.75           H
ATOM   2669 2HD1 ILE A 181     -11.816  13.570   6.986  1.00 92.75           H
ATOM   2670 3HD1 ILE A 181     -11.446  13.706   5.250  1.00 92.75           H
ATOM   2671  HN  ILE A 181      -8.608  10.206   6.266  1.00 92.75           H
ATOM   2672  N   PRO A 182      -8.349   9.742   9.568  1.00 90.48           N
ATOM   2673  CA  PRO A 182      -8.158   9.202  10.917  1.00 90.48           C
ATOM   2674  C   PRO A 182      -6.716   9.317  11.384  1.00 90.48           C
ATOM   2675  O   PRO A 182      -6.457   9.721  12.517  1.00 90.48           O
ATOM   2676  HA  PRO A 182      -8.737   9.780  11.637  1.00 90.48           H
ATOM   2677  CB  PRO A 182      -8.599   7.743  10.789  1.00 90.48           C
ATOM   2678 1HB  PRO A 182      -7.760   7.089  10.551  1.00 90.48           H
ATOM   2679 2HB  PRO A 182      -9.037   7.374  11.717  1.00 90.48           H
ATOM   2680  CG  PRO A 182      -9.622   7.781   9.660  1.00 90.48           C
ATOM   2681 1HG  PRO A 182      -9.768   6.797   9.214  1.00 90.48           H
ATOM   2682 2HG  PRO A 182     -10.601   8.107  10.012  1.00 90.48           H
ATOM   2683  CD  PRO A 182      -9.009   8.768   8.680  1.00 90.48           C
ATOM   2684 1HD  PRO A 182      -8.294   8.285   8.013  1.00 90.48           H
ATOM   2685 2HD  PRO A 182      -9.765   9.233   8.048  1.00 90.48           H
ATOM   2686  N   GLU A 183      -5.807   8.954  10.491  1.00 91.35           N
ATOM   2687  CA  GLU A 183      -4.391   8.968  10.816  1.00 91.35           C
ATOM   2688  C   GLU A 183      -3.944  10.384  11.182  1.00 91.35           C
ATOM   2689  O   GLU A 183      -3.152  10.571  12.105  1.00 91.35           O
ATOM   2690  HA  GLU A 183      -4.286   8.312  11.681  1.00 91.35           H
ATOM   2691  CB  GLU A 183      -3.557   8.411   9.660  1.00 91.35           C
ATOM   2692 1HB  GLU A 183      -3.952   8.779   8.713  1.00 91.35           H
ATOM   2693 2HB  GLU A 183      -2.506   8.656   9.814  1.00 91.35           H
ATOM   2694  CG  GLU A 183      -3.641   6.884   9.610  1.00 91.35           C
ATOM   2695 1HG  GLU A 183      -2.894   6.498   8.916  1.00 91.35           H
ATOM   2696 2HG  GLU A 183      -3.407   6.471  10.591  1.00 91.35           H
ATOM   2697  CD  GLU A 183      -5.034   6.425   9.176  1.00 91.35           C
ATOM   2698  OE1 GLU A 183      -5.346   5.241   9.429  1.00 91.35           O
ATOM   2699  OE2 GLU A 183      -5.756   7.268   8.601  1.00 91.35           O
ATOM   2700  HN  GLU A 183      -6.024   8.655   9.562  1.00 91.35           H
ATOM   2701  N   ILE A 184      -4.471  11.347  10.440  1.00 92.90           N
ATOM   2702  CA  ILE A 184      -4.042  12.727  10.589  1.00 92.90           C
ATOM   2703  C   ILE A 184      -4.455  13.239  11.971  1.00 92.90           C
ATOM   2704  O   ILE A 184      -3.728  14.011  12.594  1.00 92.90           O
ATOM   2705  HA  ILE A 184      -2.954  12.739  10.528  1.00 92.90           H
ATOM   2706  CB  ILE A 184      -4.570  13.580   9.434  1.00 92.90           C
ATOM   2707  HB  ILE A 184      -5.651  13.450   9.380  1.00 92.90           H
ATOM   2708  CG1 ILE A 184      -3.991  13.113   8.098  1.00 92.90           C
ATOM   2709 1HG1 ILE A 184      -2.918  13.304   8.076  1.00 92.90           H
ATOM   2710 2HG1 ILE A 184      -4.125  12.036   7.996  1.00 92.90           H
ATOM   2711  CG2 ILE A 184      -4.307  15.066   9.685  1.00 92.90           C
ATOM   2712 1HG2 ILE A 184      -4.806  15.374  10.604  1.00 92.90           H
ATOM   2713 2HG2 ILE A 184      -3.234  15.234   9.781  1.00 92.90           H
ATOM   2714 3HG2 ILE A 184      -4.692  15.650   8.849  1.00 92.90           H
ATOM   2715  CD1 ILE A 184      -4.666  13.829   6.927  1.00 92.90           C
ATOM   2716 1HD1 ILE A 184      -5.735  13.616   6.938  1.00 92.90           H
ATOM   2717 2HD1 ILE A 184      -4.510  14.904   7.019  1.00 92.90           H
ATOM   2718 3HD1 ILE A 184      -4.236  13.478   5.989  1.00 92.90           H
ATOM   2719  HN  ILE A 184      -5.178  11.197   9.749  1.00 92.90           H
ATOM   2720  N   LEU A 185      -5.622  12.788  12.409  1.00 92.46           N
ATOM   2721  CA  LEU A 185      -6.237  13.342  13.603  1.00 92.46           C
ATOM   2722  C   LEU A 185      -5.525  12.793  14.840  1.00 92.46           C
ATOM   2723  O   LEU A 185      -5.123  13.554  15.719  1.00 92.46           O
ATOM   2724  HA  LEU A 185      -6.094  14.422  13.573  1.00 92.46           H
ATOM   2725  CB  LEU A 185      -7.746  13.085  13.596  1.00 92.46           C
ATOM   2726 1HB  LEU A 185      -7.913  12.025  13.408  1.00 92.46           H
ATOM   2727 2HB  LEU A 185      -8.135  13.298  14.592  1.00 92.46           H
ATOM   2728  CG  LEU A 185      -8.558  13.889  12.580  1.00 92.46           C
ATOM   2729  HG  LEU A 185      -8.209  13.629  11.580  1.00 92.46           H
ATOM   2730  CD1 LEU A 185     -10.042  13.522  12.650  1.00 92.46           C
ATOM   2731 1HD1 LEU A 185     -10.164  12.460  12.434  1.00 92.46           H
ATOM   2732 2HD1 LEU A 185     -10.422  13.735  13.649  1.00 92.46           H
ATOM   2733 3HD1 LEU A 185     -10.597  14.108  11.917  1.00 92.46           H
ATOM   2734  CD2 LEU A 185      -8.331  15.392  12.761  1.00 92.46           C
ATOM   2735 1HD2 LEU A 185      -8.637  15.687  13.765  1.00 92.46           H
ATOM   2736 2HD2 LEU A 185      -7.274  15.619  12.621  1.00 92.46           H
ATOM   2737 3HD2 LEU A 185      -8.921  15.940  12.026  1.00 92.46           H
ATOM   2738  HN  LEU A 185      -6.143  12.060  11.964  1.00 92.46           H
ATOM   2739  N   TYR A 186      -5.391  11.475  14.870  1.00 92.05           N
ATOM   2740  CA  TYR A 186      -5.097  10.781  16.113  1.00 92.05           C
ATOM   2741  C   TYR A 186      -3.602  10.475  16.230  1.00 92.05           C
ATOM   2742  O   TYR A 186      -3.142   9.996  17.265  1.00 92.05           O
ATOM   2743  HA  TYR A 186      -5.394  11.428  16.938  1.00 92.05           H
ATOM   2744  CB  TYR A 186      -5.872   9.463  16.052  1.00 92.05           C
ATOM   2745 1HB  TYR A 186      -5.523   8.887  15.195  1.00 92.05           H
ATOM   2746 2HB  TYR A 186      -5.643   8.877  16.943  1.00 92.05           H
ATOM   2747  CG  TYR A 186      -7.388   9.636  15.950  1.00 92.05           C
ATOM   2748  CD1 TYR A 186      -8.048  10.474  16.825  1.00 92.05           C
ATOM   2749  HD1 TYR A 186      -7.488  11.013  17.590  1.00 92.05           H
ATOM   2750  CD2 TYR A 186      -8.097   8.954  14.981  1.00 92.05           C
ATOM   2751  HD2 TYR A 186      -7.576   8.291  14.290  1.00 92.05           H
ATOM   2752  CE1 TYR A 186      -9.475  10.638  16.728  1.00 92.05           C
ATOM   2753  HE1 TYR A 186     -10.008  11.297  17.413  1.00 92.05           H
ATOM   2754  CE2 TYR A 186      -9.524   9.117  14.885  1.00 92.05           C
ATOM   2755  HE2 TYR A 186     -10.096   8.584  14.125  1.00 92.05           H
ATOM   2756  CZ  TYR A 186     -10.143   9.951  15.763  1.00 92.05           C
ATOM   2757  OH  TYR A 186     -11.491  10.105  15.671  1.00 92.05           O
ATOM   2758  HH  TYR A 186     -11.814  10.725  16.387  1.00 92.05           H
ATOM   2759  HN  TYR A 186      -5.480  10.885  14.068  1.00 92.05           H
ATOM   2760  N   SER A 187      -2.886  10.766  15.154  1.00 92.51           N
ATOM   2761  CA  SER A 187      -1.439  10.636  15.161  1.00 92.51           C
ATOM   2762  C   SER A 187      -0.822  11.699  16.072  1.00 92.51           C
ATOM   2763  O   SER A 187      -0.986  12.895  15.836  1.00 92.51           O
ATOM   2764  HA  SER A 187      -1.240   9.637  15.550  1.00 92.51           H
ATOM   2765  CB  SER A 187      -0.868  10.754  13.746  1.00 92.51           C
ATOM   2766 1HB  SER A 187      -1.193  11.694  13.301  1.00 92.51           H
ATOM   2767 2HB  SER A 187       0.221  10.785  13.796  1.00 92.51           H
ATOM   2768  OG  SER A 187      -1.274   9.670  12.915  1.00 92.51           O
ATOM   2769  HG  SER A 187      -1.738  10.019  12.101  1.00 92.51           H
ATOM   2770  HN  SER A 187      -3.277  11.084  14.290  1.00 92.51           H
ATOM   2771  N   GLN A 188      -0.126  11.225  17.095  1.00 91.42           N
ATOM   2772  CA  GLN A 188       0.656  12.109  17.942  1.00 91.42           C
ATOM   2773  C   GLN A 188       1.902  11.386  18.457  1.00 91.42           C
ATOM   2774  O   GLN A 188       2.029  10.173  18.301  1.00 91.42           O
ATOM   2775  HA  GLN A 188       0.949  12.941  17.301  1.00 91.42           H
ATOM   2776  CB  GLN A 188      -0.187  12.643  19.102  1.00 91.42           C
ATOM   2777 1HB  GLN A 188       0.380  13.394  19.653  1.00 91.42           H
ATOM   2778 2HB  GLN A 188      -1.076  13.139  18.713  1.00 91.42           H
ATOM   2779  CG  GLN A 188      -0.599  11.512  20.047  1.00 91.42           C
ATOM   2780 1HG  GLN A 188      -1.166  10.762  19.496  1.00 91.42           H
ATOM   2781 2HG  GLN A 188       0.291  11.017  20.437  1.00 91.42           H
ATOM   2782  CD  GLN A 188      -1.441  12.046  21.207  1.00 91.42           C
ATOM   2783  OE1 GLN A 188      -1.885  13.183  21.214  1.00 91.42           O
ATOM   2784  NE2 GLN A 188      -1.637  11.165  22.184  1.00 91.42           N
ATOM   2785 1HE2 GLN A 188      -1.245  10.248  22.116  1.00 91.42           H
ATOM   2786 2HE2 GLN A 188      -2.176  11.421  22.987  1.00 91.42           H
ATOM   2787  HN  GLN A 188      -0.090  10.258  17.347  1.00 91.42           H
ATOM   2788  N   ILE A 189       2.790  12.162  19.061  1.00 91.07           N
ATOM   2789  CA  ILE A 189       3.969  11.597  19.695  1.00 91.07           C
ATOM   2790  C   ILE A 189       3.652  11.274  21.156  1.00 91.07           C
ATOM   2791  O   ILE A 189       3.129  12.117  21.883  1.00 91.07           O
ATOM   2792  HA  ILE A 189       4.204  10.666  19.179  1.00 91.07           H
ATOM   2793  CB  ILE A 189       5.171  12.528  19.518  1.00 91.07           C
ATOM   2794  HB  ILE A 189       4.924  13.493  19.962  1.00 91.07           H
ATOM   2795  CG1 ILE A 189       5.461  12.773  18.036  1.00 91.07           C
ATOM   2796 1HG1 ILE A 189       5.823  11.854  17.576  1.00 91.07           H
ATOM   2797 2HG1 ILE A 189       4.540  13.045  17.522  1.00 91.07           H
ATOM   2798  CG2 ILE A 189       6.395  11.990  20.261  1.00 91.07           C
ATOM   2799 1HG2 ILE A 189       6.169  11.909  21.324  1.00 91.07           H
ATOM   2800 2HG2 ILE A 189       6.654  11.006  19.869  1.00 91.07           H
ATOM   2801 3HG2 ILE A 189       7.235  12.670  20.119  1.00 91.07           H
ATOM   2802  CD1 ILE A 189       6.499  13.883  17.857  1.00 91.07           C
ATOM   2803 1HD1 ILE A 189       6.122  14.807  18.297  1.00 91.07           H
ATOM   2804 2HD1 ILE A 189       7.426  13.597  18.353  1.00 91.07           H
ATOM   2805 3HD1 ILE A 189       6.687  14.037  16.795  1.00 91.07           H
ATOM   2806  HN  ILE A 189       2.714  13.158  19.121  1.00 91.07           H
ATOM   2807  N   LYS A 190       3.981  10.050  21.543  1.00 87.96           N
ATOM   2808  CA  LYS A 190       3.864   9.649  22.935  1.00 87.96           C
ATOM   2809  C   LYS A 190       5.255   9.326  23.486  1.00 87.96           C
ATOM   2810  O   LYS A 190       6.019   8.592  22.861  1.00 87.96           O
ATOM   2811  HA  LYS A 190       3.463  10.498  23.488  1.00 87.96           H
ATOM   2812  CB  LYS A 190       2.864   8.500  23.080  1.00 87.96           C
ATOM   2813 1HB  LYS A 190       1.916   8.778  22.619  1.00 87.96           H
ATOM   2814 2HB  LYS A 190       3.232   7.623  22.547  1.00 87.96           H
ATOM   2815  CG  LYS A 190       2.639   8.151  24.552  1.00 87.96           C
ATOM   2816 1HG  LYS A 190       3.522   7.652  24.950  1.00 87.96           H
ATOM   2817 2HG  LYS A 190       2.502   9.066  25.129  1.00 87.96           H
ATOM   2818  CD  LYS A 190       1.416   7.247  24.721  1.00 87.96           C
ATOM   2819 1HD  LYS A 190       0.508   7.851  24.709  1.00 87.96           H
ATOM   2820 2HD  LYS A 190       1.350   6.558  23.879  1.00 87.96           H
ATOM   2821  CE  LYS A 190       1.493   6.458  26.029  1.00 87.96           C
ATOM   2822 1HE  LYS A 190       2.536   6.317  26.314  1.00 87.96           H
ATOM   2823 2HE  LYS A 190       1.017   7.024  26.830  1.00 87.96           H
ATOM   2824  NZ  LYS A 190       0.831   5.143  25.881  1.00 87.96           N
ATOM   2825 1HZ  LYS A 190       0.938   4.612  26.738  1.00 87.96           H
ATOM   2826 2HZ  LYS A 190      -0.155   5.281  25.690  1.00 87.96           H
ATOM   2827 3HZ  LYS A 190       1.256   4.635  25.113  1.00 87.96           H
ATOM   2828  HN  LYS A 190       4.321   9.341  20.926  1.00 87.96           H
ATOM   2829  N   GLU A 191       5.540   9.890  24.650  1.00 85.22           N
ATOM   2830  CA  GLU A 191       6.793   9.608  25.332  1.00 85.22           C
ATOM   2831  C   GLU A 191       6.597   8.495  26.363  1.00 85.22           C
ATOM   2832  O   GLU A 191       5.697   8.568  27.198  1.00 85.22           O
ATOM   2833  HA  GLU A 191       7.478   9.275  24.552  1.00 85.22           H
ATOM   2834  CB  GLU A 191       7.356  10.870  25.988  1.00 85.22           C
ATOM   2835 1HB  GLU A 191       6.566  11.384  26.535  1.00 85.22           H
ATOM   2836 2HB  GLU A 191       8.212  10.610  26.610  1.00 85.22           H
ATOM   2837  CG  GLU A 191       7.873  11.852  24.934  1.00 85.22           C
ATOM   2838 1HG  GLU A 191       8.604  11.356  24.296  1.00 85.22           H
ATOM   2839 2HG  GLU A 191       7.051  12.167  24.291  1.00 85.22           H
ATOM   2840  CD  GLU A 191       8.510  13.078  25.592  1.00 85.22           C
ATOM   2841  OE1 GLU A 191       9.010  13.935  24.832  1.00 85.22           O
ATOM   2842  OE2 GLU A 191       8.483  13.129  26.841  1.00 85.22           O
ATOM   2843  HN  GLU A 191       4.935  10.528  25.126  1.00 85.22           H
ATOM   2844  N   GLU A 192       7.455   7.489  26.270  1.00 76.08           N
ATOM   2845  CA  GLU A 192       7.365   6.345  27.161  1.00 76.08           C
ATOM   2846  C   GLU A 192       8.762   5.907  27.605  1.00 76.08           C
ATOM   2847  O   GLU A 192       9.595   5.543  26.776  1.00 76.08           O
ATOM   2848  HA  GLU A 192       6.795   6.693  28.023  1.00 76.08           H
ATOM   2849  CB  GLU A 192       6.614   5.190  26.496  1.00 76.08           C
ATOM   2850 1HB  GLU A 192       5.603   5.508  26.240  1.00 76.08           H
ATOM   2851 2HB  GLU A 192       7.182   4.828  25.638  1.00 76.08           H
ATOM   2852  CG  GLU A 192       6.474   4.004  27.452  1.00 76.08           C
ATOM   2853 1HG  GLU A 192       7.203   3.235  27.193  1.00 76.08           H
ATOM   2854 2HG  GLU A 192       6.697   4.324  28.469  1.00 76.08           H
ATOM   2855  CD  GLU A 192       5.063   3.416  27.393  1.00 76.08           C
ATOM   2856  OE1 GLU A 192       4.760   2.578  28.270  1.00 76.08           O
ATOM   2857  OE2 GLU A 192       4.318   3.818  26.473  1.00 76.08           O
ATOM   2858  HN  GLU A 192       8.199   7.449  25.604  1.00 76.08           H
ATOM   2859  N   SER A 193       8.976   5.956  28.912  1.00 71.57           N
ATOM   2860  CA  SER A 193      10.207   5.444  29.489  1.00 71.57           C
ATOM   2861  C   SER A 193      11.413   6.115  28.829  1.00 71.57           C
ATOM   2862  O   SER A 193      12.463   5.494  28.669  1.00 71.57           O
ATOM   2863  HA  SER A 193      10.158   5.699  30.547  1.00 71.57           H
ATOM   2864  CB  SER A 193      10.296   3.924  29.336  1.00 71.57           C
ATOM   2865 1HB  SER A 193      10.393   3.671  28.280  1.00 71.57           H
ATOM   2866 2HB  SER A 193      11.195   3.561  29.835  1.00 71.57           H
ATOM   2867  OG  SER A 193       9.155   3.265  29.878  1.00 71.57           O
ATOM   2868  HG  SER A 193       9.184   2.290  29.655  1.00 71.57           H
ATOM   2869  HN  SER A 193       8.326   6.336  29.571  1.00 71.57           H
ATOM   2870  N   GLY A 194      11.223   7.375  28.465  1.00 76.30           N
ATOM   2871  CA  GLY A 194      12.301   8.157  27.884  1.00 76.30           C
ATOM   2872  C   GLY A 194      12.435   7.877  26.386  1.00 76.30           C
ATOM   2873  O   GLY A 194      13.373   8.347  25.745  1.00 76.30           O
ATOM   2874 1HA  GLY A 194      12.112   9.218  28.044  1.00 76.30           H
ATOM   2875 2HA  GLY A 194      13.238   7.920  28.387  1.00 76.30           H
ATOM   2876  HN  GLY A 194      10.353   7.859  28.561  1.00 76.30           H
ATOM   2877  N   ILE A 195      11.482   7.114  25.871  1.00 83.75           N
ATOM   2878  CA  ILE A 195      11.445   6.820  24.448  1.00 83.75           C
ATOM   2879  C   ILE A 195      10.254   7.541  23.814  1.00 83.75           C
ATOM   2880  O   ILE A 195       9.113   7.348  24.230  1.00 83.75           O
ATOM   2881  HA  ILE A 195      12.362   7.214  24.009  1.00 83.75           H
ATOM   2882  CB  ILE A 195      11.445   5.308  24.214  1.00 83.75           C
ATOM   2883  HB  ILE A 195      10.564   4.887  24.697  1.00 83.75           H
ATOM   2884  CG1 ILE A 195      12.669   4.653  24.857  1.00 83.75           C
ATOM   2885 1HG1 ILE A 195      13.575   5.002  24.361  1.00 83.75           H
ATOM   2886 2HG1 ILE A 195      12.741   4.955  25.901  1.00 83.75           H
ATOM   2887  CG2 ILE A 195      11.339   4.985  22.722  1.00 83.75           C
ATOM   2888 1HG2 ILE A 195      10.413   5.400  22.325  1.00 83.75           H
ATOM   2889 2HG2 ILE A 195      12.188   5.420  22.195  1.00 83.75           H
ATOM   2890 3HG2 ILE A 195      11.341   3.904  22.583  1.00 83.75           H
ATOM   2891  CD1 ILE A 195      12.587   3.128  24.765  1.00 83.75           C
ATOM   2892 1HD1 ILE A 195      11.692   2.781  25.283  1.00 83.75           H
ATOM   2893 2HD1 ILE A 195      12.540   2.829  23.718  1.00 83.75           H
ATOM   2894 3HD1 ILE A 195      13.469   2.688  25.230  1.00 83.75           H
ATOM   2895  HN  ILE A 195      10.746   6.700  26.407  1.00 83.75           H
ATOM   2896  N   ALA A 196      10.561   8.357  22.816  1.00 90.17           N
ATOM   2897  CA  ALA A 196       9.523   9.017  22.043  1.00 90.17           C
ATOM   2898  C   ALA A 196       9.022   8.067  20.954  1.00 90.17           C
ATOM   2899  O   ALA A 196       9.813   7.533  20.179  1.00 90.17           O
ATOM   2900  HA  ALA A 196       8.700   9.247  22.720  1.00 90.17           H
ATOM   2901  CB  ALA A 196      10.068  10.326  21.469  1.00 90.17           C
ATOM   2902 1HB  ALA A 196      10.383  10.978  22.284  1.00 90.17           H
ATOM   2903 2HB  ALA A 196      10.921  10.113  20.824  1.00 90.17           H
ATOM   2904 3HB  ALA A 196       9.289  10.821  20.889  1.00 90.17           H
ATOM   2905  HN  ALA A 196      11.497   8.569  22.534  1.00 90.17           H
ATOM   2906  N   ILE A 197       7.709   7.885  20.930  1.00 88.91           N
ATOM   2907  CA  ILE A 197       7.096   6.986  19.967  1.00 88.91           C
ATOM   2908  C   ILE A 197       5.998   7.733  19.207  1.00 88.91           C
ATOM   2909  O   ILE A 197       5.145   8.377  19.815  1.00 88.91           O
ATOM   2910  HA  ILE A 197       7.868   6.691  19.257  1.00 88.91           H
ATOM   2911  CB  ILE A 197       6.607   5.712  20.659  1.00 88.91           C
ATOM   2912  HB  ILE A 197       5.892   5.996  21.432  1.00 88.91           H
ATOM   2913  CG1 ILE A 197       7.761   4.989  21.356  1.00 88.91           C
ATOM   2914 1HG1 ILE A 197       8.486   4.654  20.614  1.00 88.91           H
ATOM   2915 2HG1 ILE A 197       8.280   5.680  22.020  1.00 88.91           H
ATOM   2916  CG2 ILE A 197       5.871   4.801  19.675  1.00 88.91           C
ATOM   2917 1HG2 ILE A 197       5.009   5.330  19.266  1.00 88.91           H
ATOM   2918 2HG2 ILE A 197       6.544   4.522  18.864  1.00 88.91           H
ATOM   2919 3HG2 ILE A 197       5.534   3.903  20.193  1.00 88.91           H
ATOM   2920  CD1 ILE A 197       7.253   3.789  22.157  1.00 88.91           C
ATOM   2921 1HD1 ILE A 197       6.546   4.130  22.914  1.00 88.91           H
ATOM   2922 2HD1 ILE A 197       6.755   3.088  21.486  1.00 88.91           H
ATOM   2923 3HD1 ILE A 197       8.093   3.293  22.642  1.00 88.91           H
ATOM   2924  HN  ILE A 197       7.071   8.337  21.552  1.00 88.91           H
ATOM   2925  N   CYS A 198       6.056   7.622  17.888  1.00 91.56           N
ATOM   2926  CA  CYS A 198       4.980   8.118  17.047  1.00 91.56           C
ATOM   2927  C   CYS A 198       3.885   7.051  16.988  1.00 91.56           C
ATOM   2928  O   CYS A 198       4.083   5.985  16.408  1.00 91.56           O
ATOM   2929  HA  CYS A 198       4.609   9.028  17.518  1.00 91.56           H
ATOM   2930  CB  CYS A 198       5.482   8.499  15.652  1.00 91.56           C
ATOM   2931 1HB  CYS A 198       6.101   9.394  15.711  1.00 91.56           H
ATOM   2932 2HB  CYS A 198       6.110   7.703  15.253  1.00 91.56           H
ATOM   2933  SG  CYS A 198       4.062   8.794  14.536  1.00 91.56           S
ATOM   2934  HN  CYS A 198       6.819   7.202  17.395  1.00 91.56           H
ATOM   2935  N   THR A 199       2.754   7.376  17.596  1.00 90.69           N
ATOM   2936  CA  THR A 199       1.647   6.438  17.668  1.00 90.69           C
ATOM   2937  C   THR A 199       0.313   7.173  17.515  1.00 90.69           C
ATOM   2938  O   THR A 199       0.252   8.392  17.663  1.00 90.69           O
ATOM   2939  HA  THR A 199       1.728   5.745  16.830  1.00 90.69           H
ATOM   2940  CB  THR A 199       1.767   5.665  18.983  1.00 90.69           C
ATOM   2941  HB  THR A 199       2.795   5.348  19.155  1.00 90.69           H
ATOM   2942  OG1 THR A 199       0.812   4.615  18.858  1.00 90.69           O
ATOM   2943  HG1 THR A 199       0.931   3.954  19.598  1.00 90.69           H
ATOM   2944  CG2 THR A 199       1.275   6.475  20.185  1.00 90.69           C
ATOM   2945 1HG2 THR A 199       0.226   6.735  20.043  1.00 90.69           H
ATOM   2946 2HG2 THR A 199       1.866   7.386  20.276  1.00 90.69           H
ATOM   2947 3HG2 THR A 199       1.382   5.880  21.092  1.00 90.69           H
ATOM   2948  HN  THR A 199       2.587   8.260  18.033  1.00 90.69           H
ATOM   2949  N   MET A 200      -0.721   6.400  17.219  1.00 91.23           N
ATOM   2950  CA  MET A 200      -2.081   6.907  17.296  1.00 91.23           C
ATOM   2951  C   MET A 200      -2.655   6.725  18.703  1.00 91.23           C
ATOM   2952  O   MET A 200      -2.511   5.661  19.302  1.00 91.23           O
ATOM   2953  HA  MET A 200      -2.011   7.969  17.060  1.00 91.23           H
ATOM   2954  CB  MET A 200      -2.960   6.168  16.286  1.00 91.23           C
ATOM   2955 1HB  MET A 200      -2.885   5.093  16.451  1.00 91.23           H
ATOM   2956 2HB  MET A 200      -4.004   6.442  16.437  1.00 91.23           H
ATOM   2957  CG  MET A 200      -2.543   6.499  14.851  1.00 91.23           C
ATOM   2958 1HG  MET A 200      -2.533   7.579  14.707  1.00 91.23           H
ATOM   2959 2HG  MET A 200      -1.530   6.143  14.667  1.00 91.23           H
ATOM   2960  SD  MET A 200      -3.674   5.741  13.697  1.00 91.23           S
ATOM   2961  CE  MET A 200      -3.483   4.027  14.156  1.00 91.23           C
ATOM   2962 1HE  MET A 200      -2.444   3.728  14.019  1.00 91.23           H
ATOM   2963 2HE  MET A 200      -3.764   3.897  15.201  1.00 91.23           H
ATOM   2964 3HE  MET A 200      -4.125   3.409  13.528  1.00 91.23           H
ATOM   2965  HN  MET A 200      -0.642   5.445  16.932  1.00 91.23           H
ATOM   2966  N   VAL A 201      -3.294   7.780  19.188  1.00 91.64           N
ATOM   2967  CA  VAL A 201      -3.992   7.712  20.460  1.00 91.64           C
ATOM   2968  C   VAL A 201      -5.445   8.149  20.263  1.00 91.64           C
ATOM   2969  O   VAL A 201      -5.707   9.205  19.690  1.00 91.64           O
ATOM   2970  HA  VAL A 201      -3.980   6.672  20.787  1.00 91.64           H
ATOM   2971  CB  VAL A 201      -3.253   8.547  21.508  1.00 91.64           C
ATOM   2972  HB  VAL A 201      -3.282   9.588  21.188  1.00 91.64           H
ATOM   2973  CG1 VAL A 201      -3.945   8.454  22.869  1.00 91.64           C
ATOM   2974 1HG1 VAL A 201      -4.966   8.825  22.784  1.00 91.64           H
ATOM   2975 2HG1 VAL A 201      -3.962   7.416  23.199  1.00 91.64           H
ATOM   2976 3HG1 VAL A 201      -3.399   9.057  23.596  1.00 91.64           H
ATOM   2977  CG2 VAL A 201      -1.786   8.126  21.609  1.00 91.64           C
ATOM   2978 1HG2 VAL A 201      -1.727   7.076  21.894  1.00 91.64           H
ATOM   2979 2HG2 VAL A 201      -1.300   8.267  20.643  1.00 91.64           H
ATOM   2980 3HG2 VAL A 201      -1.284   8.735  22.360  1.00 91.64           H
ATOM   2981  HN  VAL A 201      -3.338   8.667  18.728  1.00 91.64           H
ATOM   2982  N   TYR A 202      -6.352   7.315  20.750  1.00 90.41           N
ATOM   2983  CA  TYR A 202      -7.771   7.544  20.537  1.00 90.41           C
ATOM   2984  C   TYR A 202      -8.402   8.237  21.746  1.00 90.41           C
ATOM   2985  O   TYR A 202      -8.529   7.638  22.813  1.00 90.41           O
ATOM   2986  HA  TYR A 202      -7.880   8.184  19.662  1.00 90.41           H
ATOM   2987  CB  TYR A 202      -8.401   6.159  20.371  1.00 90.41           C
ATOM   2988 1HB  TYR A 202      -8.153   5.552  21.241  1.00 90.41           H
ATOM   2989 2HB  TYR A 202      -9.486   6.265  20.355  1.00 90.41           H
ATOM   2990  CG  TYR A 202      -7.956   5.420  19.107  1.00 90.41           C
ATOM   2991  CD1 TYR A 202      -8.603   5.649  17.910  1.00 90.41           C
ATOM   2992  HD1 TYR A 202      -9.431   6.357  17.865  1.00 90.41           H
ATOM   2993  CD2 TYR A 202      -6.907   4.525  19.165  1.00 90.41           C
ATOM   2994  HD2 TYR A 202      -6.396   4.344  20.110  1.00 90.41           H
ATOM   2995  CE1 TYR A 202      -8.184   4.954  16.721  1.00 90.41           C
ATOM   2996  HE1 TYR A 202      -8.687   5.126  15.769  1.00 90.41           H
ATOM   2997  CE2 TYR A 202      -6.489   3.830  17.975  1.00 90.41           C
ATOM   2998  HE2 TYR A 202      -5.662   3.120  18.006  1.00 90.41           H
ATOM   2999  CZ  TYR A 202      -7.148   4.079  16.812  1.00 90.41           C
ATOM   3000  OH  TYR A 202      -6.752   3.422  15.689  1.00 90.41           O
ATOM   3001  HH  TYR A 202      -6.253   2.592  15.936  1.00 90.41           H
ATOM   3002  HN  TYR A 202      -6.131   6.496  21.281  1.00 90.41           H
ATOM   3003  N   PRO A 203      -8.808   9.506  21.602  1.00 78.09           N
ATOM   3004  CA  PRO A 203      -9.377  10.248  22.730  1.00 78.09           C
ATOM   3005  C   PRO A 203     -10.738   9.712  23.145  1.00 78.09           C
ATOM   3006  O   PRO A 203     -11.330   8.897  22.439  1.00 78.09           O
ATOM   3007  HA  PRO A 203      -8.747  10.134  23.612  1.00 78.09           H
ATOM   3008  CB  PRO A 203      -9.467  11.684  22.211  1.00 78.09           C
ATOM   3009 1HB  PRO A 203     -10.320  12.212  22.636  1.00 78.09           H
ATOM   3010 2HB  PRO A 203      -8.577  12.259  22.467  1.00 78.09           H
ATOM   3011  CG  PRO A 203      -9.606  11.517  20.724  1.00 78.09           C
ATOM   3012 1HG  PRO A 203     -10.646  11.355  20.442  1.00 78.09           H
ATOM   3013 2HG  PRO A 203      -9.267  12.407  20.194  1.00 78.09           H
ATOM   3014  CD  PRO A 203      -8.760  10.326  20.379  1.00 78.09           C
ATOM   3015 1HD  PRO A 203      -9.158   9.788  19.518  1.00 78.09           H
ATOM   3016 2HD  PRO A 203      -7.740  10.617  20.130  1.00 78.09           H
ATOM   3017  N   SER A 204     -11.202  10.190  24.290  1.00 69.72           N
ATOM   3018  CA  SER A 204     -12.605  10.054  24.644  1.00 69.72           C
ATOM   3019  C   SER A 204     -12.866   8.664  25.227  1.00 69.72           C
ATOM   3020  O   SER A 204     -12.050   7.757  25.068  1.00 69.72           O
ATOM   3021  HA  SER A 204     -12.789  10.824  25.394  1.00 69.72           H
ATOM   3022  CB  SER A 204     -13.505  10.299  23.431  1.00 69.72           C
ATOM   3023 1HB  SER A 204     -14.497  10.598  23.770  1.00 69.72           H
ATOM   3024 2HB  SER A 204     -13.106  11.127  22.845  1.00 69.72           H
ATOM   3025  OG  SER A 204     -13.615   9.143  22.606  1.00 69.72           O
ATOM   3026  HG  SER A 204     -14.209   9.335  21.825  1.00 69.72           H
ATOM   3027  HN  SER A 204     -10.639  10.661  24.969  1.00 69.72           H
ATOM   3028  N   ASP A 205     -14.007   8.539  25.889  1.00 68.21           N
ATOM   3029  CA  ASP A 205     -14.333   7.311  26.593  1.00 68.21           C
ATOM   3030  C   ASP A 205     -14.435   6.163  25.587  1.00 68.21           C
ATOM   3031  O   ASP A 205     -14.219   5.004  25.938  1.00 68.21           O
ATOM   3032  HA  ASP A 205     -13.523   7.167  27.309  1.00 68.21           H
ATOM   3033  CB  ASP A 205     -15.677   7.429  27.314  1.00 68.21           C
ATOM   3034 1HB  ASP A 205     -16.391   7.950  26.676  1.00 68.21           H
ATOM   3035 2HB  ASP A 205     -16.083   6.435  27.500  1.00 68.21           H
ATOM   3036  CG  ASP A 205     -15.525   8.180  28.638  1.00 68.21           C
ATOM   3037  OD1 ASP A 205     -14.613   7.802  29.404  1.00 68.21           O
ATOM   3038  OD2 ASP A 205     -16.325   9.116  28.855  1.00 68.21           O
ATOM   3039  HN  ASP A 205     -14.700   9.258  25.949  1.00 68.21           H
ATOM   3040  N   GLU A 206     -14.765   6.525  24.356  1.00 82.23           N
ATOM   3041  CA  GLU A 206     -15.106   5.534  23.350  1.00 82.23           C
ATOM   3042  C   GLU A 206     -13.881   5.201  22.496  1.00 82.23           C
ATOM   3043  O   GLU A 206     -14.015   4.804  21.340  1.00 82.23           O
ATOM   3044  HA  GLU A 206     -15.419   4.651  23.908  1.00 82.23           H
ATOM   3045  CB  GLU A 206     -16.268   6.014  22.478  1.00 82.23           C
ATOM   3046 1HB  GLU A 206     -16.072   7.029  22.132  1.00 82.23           H
ATOM   3047 2HB  GLU A 206     -16.434   5.307  21.666  1.00 82.23           H
ATOM   3048  CG  GLU A 206     -17.570   6.065  23.279  1.00 82.23           C
ATOM   3049 1HG  GLU A 206     -17.370   6.443  24.282  1.00 82.23           H
ATOM   3050 2HG  GLU A 206     -18.264   6.762  22.808  1.00 82.23           H
ATOM   3051  CD  GLU A 206     -18.213   4.680  23.369  1.00 82.23           C
ATOM   3052  OE1 GLU A 206     -19.045   4.498  24.284  1.00 82.23           O
ATOM   3053  OE2 GLU A 206     -17.858   3.833  22.520  1.00 82.23           O
ATOM   3054  HN  GLU A 206     -14.801   7.474  24.043  1.00 82.23           H
ATOM   3055  N   SER A 207     -12.714   5.374  23.100  1.00 88.74           N
ATOM   3056  CA  SER A 207     -11.465   5.200  22.378  1.00 88.74           C
ATOM   3057  C   SER A 207     -11.361   3.768  21.850  1.00 88.74           C
ATOM   3058  O   SER A 207     -10.852   3.542  20.753  1.00 88.74           O
ATOM   3059  HA  SER A 207     -11.507   5.910  21.552  1.00 88.74           H
ATOM   3060  CB  SER A 207     -10.264   5.526  23.268  1.00 88.74           C
ATOM   3061 1HB  SER A 207      -9.346   5.231  22.760  1.00 88.74           H
ATOM   3062 2HB  SER A 207     -10.210   6.603  23.424  1.00 88.74           H
ATOM   3063  OG  SER A 207     -10.340   4.867  24.530  1.00 88.74           O
ATOM   3064  HG  SER A 207      -9.622   5.206  25.137  1.00 88.74           H
ATOM   3065  HN  SER A 207     -12.614   5.629  24.062  1.00 88.74           H
ATOM   3066  N   THR A 208     -11.852   2.837  22.655  1.00 89.01           N
ATOM   3067  CA  THR A 208     -11.777   1.429  22.305  1.00 89.01           C
ATOM   3068  C   THR A 208     -12.629   1.142  21.067  1.00 89.01           C
ATOM   3069  O   THR A 208     -12.167   0.496  20.127  1.00 89.01           O
ATOM   3070  HA  THR A 208     -10.745   1.194  22.045  1.00 89.01           H
ATOM   3071  CB  THR A 208     -12.193   0.614  23.531  1.00 89.01           C
ATOM   3072  HB  THR A 208     -12.105  -0.455  23.336  1.00 89.01           H
ATOM   3073  OG1 THR A 208     -13.507   1.079  23.828  1.00 89.01           O
ATOM   3074  HG1 THR A 208     -13.976   0.424  24.421  1.00 89.01           H
ATOM   3075  CG2 THR A 208     -11.381   0.974  24.777  1.00 89.01           C
ATOM   3076 1HG2 THR A 208     -11.523   2.029  25.011  1.00 89.01           H
ATOM   3077 2HG2 THR A 208     -10.324   0.783  24.589  1.00 89.01           H
ATOM   3078 3HG2 THR A 208     -11.716   0.367  25.618  1.00 89.01           H
ATOM   3079  HN  THR A 208     -12.293   3.032  23.531  1.00 89.01           H
ATOM   3080  N   LYS A 209     -13.858   1.635  21.106  1.00 90.72           N
ATOM   3081  CA  LYS A 209     -14.776   1.444  19.996  1.00 90.72           C
ATOM   3082  C   LYS A 209     -14.212   2.128  18.750  1.00 90.72           C
ATOM   3083  O   LYS A 209     -14.300   1.588  17.648  1.00 90.72           O
ATOM   3084  HA  LYS A 209     -14.839   0.373  19.804  1.00 90.72           H
ATOM   3085  CB  LYS A 209     -16.181   1.919  20.375  1.00 90.72           C
ATOM   3086 1HB  LYS A 209     -16.149   2.972  20.657  1.00 90.72           H
ATOM   3087 2HB  LYS A 209     -16.841   1.841  19.511  1.00 90.72           H
ATOM   3088  CG  LYS A 209     -16.745   1.093  21.532  1.00 90.72           C
ATOM   3089 1HG  LYS A 209     -16.367   0.072  21.474  1.00 90.72           H
ATOM   3090 2HG  LYS A 209     -16.402   1.506  22.481  1.00 90.72           H
ATOM   3091  CD  LYS A 209     -18.275   1.078  21.500  1.00 90.72           C
ATOM   3092 1HD  LYS A 209     -18.644   2.031  21.121  1.00 90.72           H
ATOM   3093 2HD  LYS A 209     -18.620   0.306  20.812  1.00 90.72           H
ATOM   3094  CE  LYS A 209     -18.850   0.821  22.894  1.00 90.72           C
ATOM   3095 1HE  LYS A 209     -19.276  -0.181  22.940  1.00 90.72           H
ATOM   3096 2HE  LYS A 209     -18.053   0.863  23.637  1.00 90.72           H
ATOM   3097  NZ  LYS A 209     -19.891   1.823  23.218  1.00 90.72           N
ATOM   3098 1HZ  LYS A 209     -20.248   1.650  24.151  1.00 90.72           H
ATOM   3099 2HZ  LYS A 209     -19.489   2.753  23.177  1.00 90.72           H
ATOM   3100 3HZ  LYS A 209     -20.649   1.752  22.548  1.00 90.72           H
ATOM   3101  HN  LYS A 209     -14.228   2.155  21.876  1.00 90.72           H
ATOM   3102  N   LEU A 210     -13.643   3.305  18.965  1.00 91.56           N
ATOM   3103  CA  LEU A 210     -13.102   4.087  17.867  1.00 91.56           C
ATOM   3104  C   LEU A 210     -11.981   3.298  17.188  1.00 91.56           C
ATOM   3105  O   LEU A 210     -11.944   3.193  15.963  1.00 91.56           O
ATOM   3106  HA  LEU A 210     -13.906   4.236  17.145  1.00 91.56           H
ATOM   3107  CB  LEU A 210     -12.672   5.471  18.356  1.00 91.56           C
ATOM   3108 1HB  LEU A 210     -13.514   5.931  18.873  1.00 91.56           H
ATOM   3109 2HB  LEU A 210     -11.877   5.344  19.091  1.00 91.56           H
ATOM   3110  CG  LEU A 210     -12.181   6.441  17.279  1.00 91.56           C
ATOM   3111  HG  LEU A 210     -11.361   5.966  16.739  1.00 91.56           H
ATOM   3112  CD1 LEU A 210     -13.284   6.732  16.260  1.00 91.56           C
ATOM   3113 1HD1 LEU A 210     -13.590   5.802  15.780  1.00 91.56           H
ATOM   3114 2HD1 LEU A 210     -14.140   7.178  16.767  1.00 91.56           H
ATOM   3115 3HD1 LEU A 210     -12.909   7.424  15.505  1.00 91.56           H
ATOM   3116  CD2 LEU A 210     -11.627   7.722  17.905  1.00 91.56           C
ATOM   3117 1HD2 LEU A 210     -12.409   8.211  18.485  1.00 91.56           H
ATOM   3118 2HD2 LEU A 210     -10.791   7.474  18.560  1.00 91.56           H
ATOM   3119 3HD2 LEU A 210     -11.285   8.393  17.118  1.00 91.56           H
ATOM   3120  HN  LEU A 210     -13.550   3.724  19.869  1.00 91.56           H
ATOM   3121  N   LYS A 211     -11.093   2.764  18.014  1.00 92.15           N
ATOM   3122  CA  LYS A 211      -9.982   1.975  17.509  1.00 92.15           C
ATOM   3123  C   LYS A 211     -10.523   0.819  16.666  1.00 92.15           C
ATOM   3124  O   LYS A 211     -10.078   0.607  15.539  1.00 92.15           O
ATOM   3125  HA  LYS A 211      -9.387   2.624  16.866  1.00 92.15           H
ATOM   3126  CB  LYS A 211      -9.078   1.527  18.659  1.00 92.15           C
ATOM   3127 1HB  LYS A 211      -8.674   2.400  19.172  1.00 92.15           H
ATOM   3128 2HB  LYS A 211      -9.663   0.971  19.391  1.00 92.15           H
ATOM   3129  CG  LYS A 211      -7.930   0.655  18.146  1.00 92.15           C
ATOM   3130 1HG  LYS A 211      -8.327  -0.282  17.755  1.00 92.15           H
ATOM   3131 2HG  LYS A 211      -7.427   1.158  17.320  1.00 92.15           H
ATOM   3132  CD  LYS A 211      -6.923   0.363  19.261  1.00 92.15           C
ATOM   3133 1HD  LYS A 211      -6.555   1.300  19.678  1.00 92.15           H
ATOM   3134 2HD  LYS A 211      -7.417  -0.174  20.071  1.00 92.15           H
ATOM   3135  CE  LYS A 211      -5.748  -0.464  18.735  1.00 92.15           C
ATOM   3136 1HE  LYS A 211      -6.098  -1.449  18.427  1.00 92.15           H
ATOM   3137 2HE  LYS A 211      -5.325   0.015  17.852  1.00 92.15           H
ATOM   3138  NZ  LYS A 211      -4.706  -0.606  19.777  1.00 92.15           N
ATOM   3139 1HZ  LYS A 211      -3.857  -0.969  19.359  1.00 92.15           H
ATOM   3140 2HZ  LYS A 211      -4.518   0.300  20.192  1.00 92.15           H
ATOM   3141 3HZ  LYS A 211      -5.030  -1.245  20.494  1.00 92.15           H
ATOM   3142  HN  LYS A 211     -11.125   2.861  19.009  1.00 92.15           H
ATOM   3143  N   SER A 212     -11.476   0.102  17.244  1.00 91.17           N
ATOM   3144  CA  SER A 212     -12.005  -1.092  16.608  1.00 91.17           C
ATOM   3145  C   SER A 212     -12.604  -0.736  15.245  1.00 91.17           C
ATOM   3146  O   SER A 212     -12.452  -1.487  14.282  1.00 91.17           O
ATOM   3147  HA  SER A 212     -11.150  -1.758  16.488  1.00 91.17           H
ATOM   3148  CB  SER A 212     -13.057  -1.767  17.490  1.00 91.17           C
ATOM   3149 1HB  SER A 212     -13.221  -2.787  17.143  1.00 91.17           H
ATOM   3150 2HB  SER A 212     -12.683  -1.834  18.512  1.00 91.17           H
ATOM   3151  OG  SER A 212     -14.293  -1.059  17.483  1.00 91.17           O
ATOM   3152  HG  SER A 212     -14.136  -0.094  17.694  1.00 91.17           H
ATOM   3153  HN  SER A 212     -11.884   0.325  18.130  1.00 91.17           H
ATOM   3154  N   ALA A 213     -13.271   0.408  15.208  1.00 91.49           N
ATOM   3155  CA  ALA A 213     -13.937   0.846  13.993  1.00 91.49           C
ATOM   3156  C   ALA A 213     -12.886   1.200  12.940  1.00 91.49           C
ATOM   3157  O   ALA A 213     -13.015   0.819  11.777  1.00 91.49           O
ATOM   3158  HA  ALA A 213     -14.541   0.016  13.628  1.00 91.49           H
ATOM   3159  CB  ALA A 213     -14.861   2.023  14.314  1.00 91.49           C
ATOM   3160 1HB  ALA A 213     -15.607   1.711  15.045  1.00 91.49           H
ATOM   3161 2HB  ALA A 213     -14.273   2.845  14.723  1.00 91.49           H
ATOM   3162 3HB  ALA A 213     -15.360   2.352  13.403  1.00 91.49           H
ATOM   3163  HN  ALA A 213     -13.360   1.029  15.987  1.00 91.49           H
ATOM   3164  N   VAL A 214     -11.870   1.925  13.384  1.00 90.19           N
ATOM   3165  CA  VAL A 214     -10.825   2.381  12.483  1.00 90.19           C
ATOM   3166  C   VAL A 214     -10.109   1.169  11.884  1.00 90.19           C
ATOM   3167  O   VAL A 214      -9.794   1.155  10.695  1.00 90.19           O
ATOM   3168  HA  VAL A 214     -11.306   2.938  11.678  1.00 90.19           H
ATOM   3169  CB  VAL A 214      -9.879   3.332  13.218  1.00 90.19           C
ATOM   3170  HB  VAL A 214      -9.567   2.847  14.142  1.00 90.19           H
ATOM   3171  CG1 VAL A 214      -8.624   3.608  12.386  1.00 90.19           C
ATOM   3172 1HG1 VAL A 214      -8.101   2.671  12.197  1.00 90.19           H
ATOM   3173 2HG1 VAL A 214      -8.910   4.063  11.438  1.00 90.19           H
ATOM   3174 3HG1 VAL A 214      -7.969   4.287  12.932  1.00 90.19           H
ATOM   3175  CG2 VAL A 214     -10.589   4.636  13.587  1.00 90.19           C
ATOM   3176 1HG2 VAL A 214     -10.943   5.127  12.680  1.00 90.19           H
ATOM   3177 2HG2 VAL A 214     -11.437   4.417  14.236  1.00 90.19           H
ATOM   3178 3HG2 VAL A 214      -9.894   5.294  14.108  1.00 90.19           H
ATOM   3179  HN  VAL A 214     -11.754   2.199  14.339  1.00 90.19           H
ATOM   3180  N   LEU A 215      -9.872   0.182  12.735  1.00 90.60           N
ATOM   3181  CA  LEU A 215      -9.185  -1.025  12.308  1.00 90.60           C
ATOM   3182  C   LEU A 215     -10.056  -1.770  11.294  1.00 90.60           C
ATOM   3183  O   LEU A 215      -9.559  -2.241  10.272  1.00 90.60           O
ATOM   3184  HA  LEU A 215      -8.264  -0.720  11.813  1.00 90.60           H
ATOM   3185  CB  LEU A 215      -8.789  -1.873  13.519  1.00 90.60           C
ATOM   3186 1HB  LEU A 215      -9.433  -1.600  14.355  1.00 90.60           H
ATOM   3187 2HB  LEU A 215      -8.994  -2.919  13.288  1.00 90.60           H
ATOM   3188  CG  LEU A 215      -7.333  -1.755  13.972  1.00 90.60           C
ATOM   3189  HG  LEU A 215      -6.702  -1.701  13.085  1.00 90.60           H
ATOM   3190  CD1 LEU A 215      -7.108  -0.467  14.767  1.00 90.60           C
ATOM   3191 1HD1 LEU A 215      -7.350   0.392  14.141  1.00 90.60           H
ATOM   3192 2HD1 LEU A 215      -7.750  -0.467  15.648  1.00 90.60           H
ATOM   3193 3HD1 LEU A 215      -6.065  -0.409  15.077  1.00 90.60           H
ATOM   3194  CD2 LEU A 215      -6.901  -2.995  14.758  1.00 90.60           C
ATOM   3195 1HD2 LEU A 215      -7.534  -3.106  15.638  1.00 90.60           H
ATOM   3196 2HD2 LEU A 215      -7.000  -3.878  14.126  1.00 90.60           H
ATOM   3197 3HD2 LEU A 215      -5.862  -2.886  15.068  1.00 90.60           H
ATOM   3198  HN  LEU A 215     -10.139   0.198  13.698  1.00 90.60           H
ATOM   3199  N   THR A 216     -11.339  -1.854  11.612  1.00 91.58           N
ATOM   3200  CA  THR A 216     -12.276  -2.566  10.760  1.00 91.58           C
ATOM   3201  C   THR A 216     -12.286  -1.962   9.355  1.00 91.58           C
ATOM   3202  O   THR A 216     -12.269  -2.689   8.363  1.00 91.58           O
ATOM   3203  HA  THR A 216     -11.937  -3.597  10.663  1.00 91.58           H
ATOM   3204  CB  THR A 216     -13.646  -2.542  11.441  1.00 91.58           C
ATOM   3205  HB  THR A 216     -14.017  -1.521  11.533  1.00 91.58           H
ATOM   3206  OG1 THR A 216     -13.436  -3.233  12.670  1.00 91.58           O
ATOM   3207  HG1 THR A 216     -13.328  -2.577  13.417  1.00 91.58           H
ATOM   3208  CG2 THR A 216     -14.681  -3.396  10.706  1.00 91.58           C
ATOM   3209 1HG2 THR A 216     -14.341  -4.431  10.673  1.00 91.58           H
ATOM   3210 2HG2 THR A 216     -14.805  -3.022   9.689  1.00 91.58           H
ATOM   3211 3HG2 THR A 216     -15.635  -3.344  11.231  1.00 91.58           H
ATOM   3212  HN  THR A 216     -11.740  -1.446  12.433  1.00 91.58           H
ATOM   3213  N   LEU A 217     -12.312  -0.638   9.315  1.00 87.85           N
ATOM   3214  CA  LEU A 217     -12.349   0.072   8.047  1.00 87.85           C
ATOM   3215  C   LEU A 217     -11.104  -0.283   7.233  1.00 87.85           C
ATOM   3216  O   LEU A 217     -11.185  -0.478   6.021  1.00 87.85           O
ATOM   3217  HA  LEU A 217     -13.228  -0.276   7.504  1.00 87.85           H
ATOM   3218  CB  LEU A 217     -12.525   1.574   8.279  1.00 87.85           C
ATOM   3219 1HB  LEU A 217     -13.399   1.724   8.914  1.00 87.85           H
ATOM   3220 2HB  LEU A 217     -11.661   1.939   8.835  1.00 87.85           H
ATOM   3221  CG  LEU A 217     -12.689   2.432   7.023  1.00 87.85           C
ATOM   3222  HG  LEU A 217     -11.880   2.187   6.335  1.00 87.85           H
ATOM   3223  CD1 LEU A 217     -14.003   2.112   6.308  1.00 87.85           C
ATOM   3224 1HD1 LEU A 217     -14.013   1.062   6.018  1.00 87.85           H
ATOM   3225 2HD1 LEU A 217     -14.839   2.311   6.979  1.00 87.85           H
ATOM   3226 3HD1 LEU A 217     -14.094   2.736   5.419  1.00 87.85           H
ATOM   3227  CD2 LEU A 217     -12.564   3.920   7.356  1.00 87.85           C
ATOM   3228 1HD2 LEU A 217     -13.337   4.198   8.072  1.00 87.85           H
ATOM   3229 2HD2 LEU A 217     -11.582   4.115   7.787  1.00 87.85           H
ATOM   3230 3HD2 LEU A 217     -12.684   4.507   6.445  1.00 87.85           H
ATOM   3231  HN  LEU A 217     -12.309  -0.054  10.126  1.00 87.85           H
ATOM   3232  N   LYS A 218      -9.980  -0.355   7.931  1.00 86.17           N
ATOM   3233  CA  LYS A 218      -8.710  -0.627   7.279  1.00 86.17           C
ATOM   3234  C   LYS A 218      -8.758  -2.015   6.637  1.00 86.17           C
ATOM   3235  O   LYS A 218      -8.276  -2.204   5.521  1.00 86.17           O
ATOM   3236  HA  LYS A 218      -8.583   0.114   6.489  1.00 86.17           H
ATOM   3237  CB  LYS A 218      -7.553  -0.444   8.262  1.00 86.17           C
ATOM   3238 1HB  LYS A 218      -7.790  -0.935   9.206  1.00 86.17           H
ATOM   3239 2HB  LYS A 218      -6.657  -0.925   7.870  1.00 86.17           H
ATOM   3240  CG  LYS A 218      -7.274   1.040   8.510  1.00 86.17           C
ATOM   3241 1HG  LYS A 218      -6.845   1.488   7.614  1.00 86.17           H
ATOM   3242 2HG  LYS A 218      -8.210   1.561   8.710  1.00 86.17           H
ATOM   3243  CD  LYS A 218      -6.317   1.228   9.689  1.00 86.17           C
ATOM   3244 1HD  LYS A 218      -6.742   0.775  10.584  1.00 86.17           H
ATOM   3245 2HD  LYS A 218      -5.378   0.713   9.486  1.00 86.17           H
ATOM   3246  CE  LYS A 218      -6.045   2.713   9.943  1.00 86.17           C
ATOM   3247 1HE  LYS A 218      -5.685   3.184   9.029  1.00 86.17           H
ATOM   3248 2HE  LYS A 218      -6.972   3.216  10.217  1.00 86.17           H
ATOM   3249  NZ  LYS A 218      -5.045   2.879  11.021  1.00 86.17           N
ATOM   3250 1HZ  LYS A 218      -4.697   3.832  11.015  1.00 86.17           H
ATOM   3251 2HZ  LYS A 218      -5.478   2.684  11.917  1.00 86.17           H
ATOM   3252 3HZ  LYS A 218      -4.275   2.237  10.871  1.00 86.17           H
ATOM   3253  HN  LYS A 218      -9.928  -0.232   8.922  1.00 86.17           H
ATOM   3254  N   VAL A 219      -9.343  -2.951   7.370  1.00 87.23           N
ATOM   3255  CA  VAL A 219      -9.388  -4.333   6.923  1.00 87.23           C
ATOM   3256  C   VAL A 219     -10.262  -4.432   5.672  1.00 87.23           C
ATOM   3257  O   VAL A 219      -9.887  -5.082   4.698  1.00 87.23           O
ATOM   3258  HA  VAL A 219      -8.371  -4.628   6.665  1.00 87.23           H
ATOM   3259  CB  VAL A 219      -9.868  -5.236   8.062  1.00 87.23           C
ATOM   3260  HB  VAL A 219     -10.788  -4.809   8.462  1.00 87.23           H
ATOM   3261  CG1 VAL A 219     -10.186  -6.642   7.549  1.00 87.23           C
ATOM   3262 1HG1 VAL A 219     -10.970  -6.584   6.794  1.00 87.23           H
ATOM   3263 2HG1 VAL A 219      -9.290  -7.080   7.110  1.00 87.23           H
ATOM   3264 3HG1 VAL A 219     -10.525  -7.262   8.378  1.00 87.23           H
ATOM   3265  CG2 VAL A 219      -8.840  -5.284   9.194  1.00 87.23           C
ATOM   3266 1HG2 VAL A 219      -7.897  -5.675   8.812  1.00 87.23           H
ATOM   3267 2HG2 VAL A 219      -8.684  -4.279   9.587  1.00 87.23           H
ATOM   3268 3HG2 VAL A 219      -9.207  -5.933   9.990  1.00 87.23           H
ATOM   3269  HN  VAL A 219      -9.781  -2.778   8.253  1.00 87.23           H
ATOM   3270  N   ILE A 220     -11.412  -3.777   5.739  1.00 87.09           N
ATOM   3271  CA  ILE A 220     -12.392  -3.874   4.671  1.00 87.09           C
ATOM   3272  C   ILE A 220     -11.814  -3.254   3.397  1.00 87.09           C
ATOM   3273  O   ILE A 220     -11.773  -3.900   2.352  1.00 87.09           O
ATOM   3274  HA  ILE A 220     -12.573  -4.933   4.488  1.00 87.09           H
ATOM   3275  CB  ILE A 220     -13.723  -3.256   5.106  1.00 87.09           C
ATOM   3276  HB  ILE A 220     -13.521  -2.270   5.525  1.00 87.09           H
ATOM   3277  CG1 ILE A 220     -14.379  -4.089   6.209  1.00 87.09           C
ATOM   3278 1HG1 ILE A 220     -14.685  -5.055   5.806  1.00 87.09           H
ATOM   3279 2HG1 ILE A 220     -13.655  -4.288   6.999  1.00 87.09           H
ATOM   3280  CG2 ILE A 220     -14.653  -3.056   3.908  1.00 87.09           C
ATOM   3281 1HG2 ILE A 220     -14.178  -2.391   3.187  1.00 87.09           H
ATOM   3282 2HG2 ILE A 220     -14.852  -4.019   3.438  1.00 87.09           H
ATOM   3283 3HG2 ILE A 220     -15.591  -2.616   4.246  1.00 87.09           H
ATOM   3284  CD1 ILE A 220     -15.594  -3.366   6.793  1.00 87.09           C
ATOM   3285 1HD1 ILE A 220     -15.280  -2.412   7.217  1.00 87.09           H
ATOM   3286 2HD1 ILE A 220     -16.326  -3.190   6.005  1.00 87.09           H
ATOM   3287 3HD1 ILE A 220     -16.042  -3.980   7.575  1.00 87.09           H
ATOM   3288  HN  ILE A 220     -11.678  -3.190   6.505  1.00 87.09           H
ATOM   3289  N   LEU A 221     -11.382  -2.008   3.527  1.00 81.57           N
ATOM   3290  CA  LEU A 221     -10.997  -1.224   2.366  1.00 81.57           C
ATOM   3291  C   LEU A 221      -9.592  -1.636   1.922  1.00 81.57           C
ATOM   3292  O   LEU A 221      -9.222  -1.444   0.764  1.00 81.57           O
ATOM   3293  HA  LEU A 221     -11.696  -1.463   1.564  1.00 81.57           H
ATOM   3294  CB  LEU A 221     -11.136   0.271   2.658  1.00 81.57           C
ATOM   3295 1HB  LEU A 221     -10.525   0.510   3.528  1.00 81.57           H
ATOM   3296 2HB  LEU A 221     -10.723   0.826   1.815  1.00 81.57           H
ATOM   3297  CG  LEU A 221     -12.558   0.775   2.915  1.00 81.57           C
ATOM   3298  HG  LEU A 221     -12.938   0.283   3.811  1.00 81.57           H
ATOM   3299  CD1 LEU A 221     -12.565   2.280   3.189  1.00 81.57           C
ATOM   3300 1HD1 LEU A 221     -11.955   2.493   4.067  1.00 81.57           H
ATOM   3301 2HD1 LEU A 221     -12.158   2.808   2.327  1.00 81.57           H
ATOM   3302 3HD1 LEU A 221     -13.588   2.612   3.369  1.00 81.57           H
ATOM   3303  CD2 LEU A 221     -13.491   0.397   1.762  1.00 81.57           C
ATOM   3304 1HD2 LEU A 221     -13.124   0.843   0.838  1.00 81.57           H
ATOM   3305 2HD2 LEU A 221     -13.518  -0.687   1.657  1.00 81.57           H
ATOM   3306 3HD2 LEU A 221     -14.494   0.767   1.971  1.00 81.57           H
ATOM   3307  HN  LEU A 221     -11.294  -1.535   4.404  1.00 81.57           H
ATOM   3308  N   GLY A 222      -8.848  -2.194   2.865  1.00 73.76           N
ATOM   3309  CA  GLY A 222      -7.447  -2.499   2.630  1.00 73.76           C
ATOM   3310  C   GLY A 222      -7.293  -3.806   1.849  1.00 73.76           C
ATOM   3311  O   GLY A 222      -6.389  -3.939   1.026  1.00 73.76           O
ATOM   3312 1HA  GLY A 222      -6.981  -1.684   2.076  1.00 73.76           H
ATOM   3313 2HA  GLY A 222      -6.923  -2.577   3.583  1.00 73.76           H
ATOM   3314  HN  GLY A 222      -9.186  -2.437   3.774  1.00 73.76           H
ATOM   3315  N   PHE A 223      -8.191  -4.738   2.136  1.00 76.87           N
ATOM   3316  CA  PHE A 223      -8.014  -6.109   1.690  1.00 76.87           C
ATOM   3317  C   PHE A 223      -9.229  -6.588   0.894  1.00 76.87           C
ATOM   3318  O   PHE A 223      -9.126  -6.858  -0.302  1.00 76.87           O
ATOM   3319  HA  PHE A 223      -7.131  -6.130   1.050  1.00 76.87           H
ATOM   3320  CB  PHE A 223      -7.868  -6.972   2.945  1.00 76.87           C
ATOM   3321 1HB  PHE A 223      -7.072  -6.562   3.565  1.00 76.87           H
ATOM   3322 2HB  PHE A 223      -8.789  -6.909   3.525  1.00 76.87           H
ATOM   3323  CG  PHE A 223      -7.564  -8.444   2.656  1.00 76.87           C
ATOM   3324  CD1 PHE A 223      -8.462  -9.404   3.001  1.00 76.87           C
ATOM   3325  HD1 PHE A 223      -9.400  -9.126   3.482  1.00 76.87           H
ATOM   3326  CD2 PHE A 223      -6.394  -8.791   2.056  1.00 76.87           C
ATOM   3327  HD2 PHE A 223      -5.673  -8.021   1.780  1.00 76.87           H
ATOM   3328  CE1 PHE A 223      -8.180 -10.770   2.733  1.00 76.87           C
ATOM   3329  HE1 PHE A 223      -8.900 -11.540   3.009  1.00 76.87           H
ATOM   3330  CE2 PHE A 223      -6.111 -10.156   1.788  1.00 76.87           C
ATOM   3331  HE2 PHE A 223      -5.174 -10.435   1.306  1.00 76.87           H
ATOM   3332  CZ  PHE A 223      -7.010 -11.117   2.132  1.00 76.87           C
ATOM   3333  HZ  PHE A 223      -6.793 -12.165   1.927  1.00 76.87           H
ATOM   3334  HN  PHE A 223      -9.025  -4.568   2.661  1.00 76.87           H
ATOM   3335  N   PHE A 224     -10.353  -6.679   1.589  1.00 83.28           N
ATOM   3336  CA  PHE A 224     -11.509  -7.379   1.055  1.00 83.28           C
ATOM   3337  C   PHE A 224     -12.025  -6.697  -0.214  1.00 83.28           C
ATOM   3338  O   PHE A 224     -12.308  -7.362  -1.209  1.00 83.28           O
ATOM   3339  HA  PHE A 224     -11.191  -8.394   0.816  1.00 83.28           H
ATOM   3340  CB  PHE A 224     -12.600  -7.325   2.127  1.00 83.28           C
ATOM   3341 1HB  PHE A 224     -12.576  -6.347   2.606  1.00 83.28           H
ATOM   3342 2HB  PHE A 224     -13.573  -7.421   1.646  1.00 83.28           H
ATOM   3343  CG  PHE A 224     -12.470  -8.407   3.201  1.00 83.28           C
ATOM   3344  CD1 PHE A 224     -12.929  -9.664   2.960  1.00 83.28           C
ATOM   3345  HD1 PHE A 224     -13.390  -9.901   2.001  1.00 83.28           H
ATOM   3346  CD2 PHE A 224     -11.895  -8.111   4.398  1.00 83.28           C
ATOM   3347  HD2 PHE A 224     -11.527  -7.103   4.591  1.00 83.28           H
ATOM   3348  CE1 PHE A 224     -12.808 -10.667   3.957  1.00 83.28           C
ATOM   3349  HE1 PHE A 224     -13.177 -11.675   3.764  1.00 83.28           H
ATOM   3350  CE2 PHE A 224     -11.774  -9.114   5.395  1.00 83.28           C
ATOM   3351  HE2 PHE A 224     -11.313  -8.877   6.354  1.00 83.28           H
ATOM   3352  CZ  PHE A 224     -12.233 -10.372   5.154  1.00 83.28           C
ATOM   3353  HZ  PHE A 224     -12.141 -11.142   5.919  1.00 83.28           H
ATOM   3354  HN  PHE A 224     -10.481  -6.286   2.500  1.00 83.28           H
ATOM   3355  N   LEU A 225     -12.130  -5.378  -0.138  1.00 81.22           N
ATOM   3356  CA  LEU A 225     -12.688  -4.607  -1.236  1.00 81.22           C
ATOM   3357  C   LEU A 225     -11.844  -4.832  -2.492  1.00 81.22           C
ATOM   3358  O   LEU A 225     -12.378  -5.130  -3.559  1.00 81.22           O
ATOM   3359  HA  LEU A 225     -13.693  -4.986  -1.423  1.00 81.22           H
ATOM   3360  CB  LEU A 225     -12.825  -3.135  -0.842  1.00 81.22           C
ATOM   3361 1HB  LEU A 225     -13.431  -3.077   0.062  1.00 81.22           H
ATOM   3362 2HB  LEU A 225     -11.836  -2.754  -0.589  1.00 81.22           H
ATOM   3363  CG  LEU A 225     -13.442  -2.214  -1.896  1.00 81.22           C
ATOM   3364  HG  LEU A 225     -12.897  -2.351  -2.830  1.00 81.22           H
ATOM   3365  CD1 LEU A 225     -14.901  -2.587  -2.164  1.00 81.22           C
ATOM   3366 1HD1 LEU A 225     -14.953  -3.614  -2.525  1.00 81.22           H
ATOM   3367 2HD1 LEU A 225     -15.475  -2.496  -1.242  1.00 81.22           H
ATOM   3368 3HD1 LEU A 225     -15.315  -1.916  -2.917  1.00 81.22           H
ATOM   3369  CD2 LEU A 225     -13.290  -0.745  -1.496  1.00 81.22           C
ATOM   3370 1HD2 LEU A 225     -13.793  -0.574  -0.544  1.00 81.22           H
ATOM   3371 2HD2 LEU A 225     -12.232  -0.503  -1.396  1.00 81.22           H
ATOM   3372 3HD2 LEU A 225     -13.737  -0.111  -2.262  1.00 81.22           H
ATOM   3373  HN  LEU A 225     -11.842  -4.839   0.653  1.00 81.22           H
ATOM   3374  N   PRO A 226     -10.515  -4.694  -2.390  1.00 75.04           N
ATOM   3375  CA  PRO A 226      -9.644  -4.887  -3.552  1.00 75.04           C
ATOM   3376  C   PRO A 226      -9.599  -6.338  -4.004  1.00 75.04           C
ATOM   3377  O   PRO A 226      -9.648  -6.621  -5.200  1.00 75.04           O
ATOM   3378  HA  PRO A 226     -10.032  -4.335  -4.409  1.00 75.04           H
ATOM   3379  CB  PRO A 226      -8.277  -4.400  -3.067  1.00 75.04           C
ATOM   3380 1HB  PRO A 226      -7.464  -4.957  -3.533  1.00 75.04           H
ATOM   3381 2HB  PRO A 226      -8.119  -3.348  -3.303  1.00 75.04           H
ATOM   3382  CG  PRO A 226      -8.324  -4.631  -1.583  1.00 75.04           C
ATOM   3383 1HG  PRO A 226      -8.043  -5.654  -1.334  1.00 75.04           H
ATOM   3384 2HG  PRO A 226      -7.630  -3.974  -1.060  1.00 75.04           H
ATOM   3385  CD  PRO A 226      -9.743  -4.347  -1.183  1.00 75.04           C
ATOM   3386 1HD  PRO A 226     -10.046  -4.949  -0.326  1.00 75.04           H
ATOM   3387 2HD  PRO A 226      -9.880  -3.302  -0.904  1.00 75.04           H
ATOM   3388  N   PHE A 227      -9.504  -7.226  -3.025  1.00 79.81           N
ATOM   3389  CA  PHE A 227      -9.367  -8.644  -3.312  1.00 79.81           C
ATOM   3390  C   PHE A 227     -10.544  -9.151  -4.147  1.00 79.81           C
ATOM   3391  O   PHE A 227     -10.350  -9.857  -5.135  1.00 79.81           O
ATOM   3392  HA  PHE A 227      -8.442  -8.772  -3.875  1.00 79.81           H
ATOM   3393  CB  PHE A 227      -9.359  -9.373  -1.967  1.00 79.81           C
ATOM   3394 1HB  PHE A 227      -8.511  -9.023  -1.380  1.00 79.81           H
ATOM   3395 2HB  PHE A 227     -10.261  -9.106  -1.415  1.00 79.81           H
ATOM   3396  CG  PHE A 227      -9.285 -10.897  -2.086  1.00 79.81           C
ATOM   3397  CD1 PHE A 227     -10.402 -11.649  -1.901  1.00 79.81           C
ATOM   3398  HD1 PHE A 227     -11.352 -11.167  -1.667  1.00 79.81           H
ATOM   3399  CD2 PHE A 227      -8.100 -11.499  -2.378  1.00 79.81           C
ATOM   3400  HD2 PHE A 227      -7.205 -10.896  -2.526  1.00 79.81           H
ATOM   3401  CE1 PHE A 227     -10.333 -13.063  -2.011  1.00 79.81           C
ATOM   3402  HE1 PHE A 227     -11.229 -13.666  -1.862  1.00 79.81           H
ATOM   3403  CE2 PHE A 227      -8.031 -12.913  -2.488  1.00 79.81           C
ATOM   3404  HE2 PHE A 227      -7.082 -13.395  -2.722  1.00 79.81           H
ATOM   3405  CZ  PHE A 227      -9.149 -13.665  -2.303  1.00 79.81           C
ATOM   3406  HZ  PHE A 227      -9.095 -14.751  -2.388  1.00 79.81           H
ATOM   3407  HN  PHE A 227      -9.520  -6.991  -2.053  1.00 79.81           H
ATOM   3408  N   VAL A 228     -11.739  -8.770  -3.720  1.00 83.20           N
ATOM   3409  CA  VAL A 228     -12.948  -9.185  -4.410  1.00 83.20           C
ATOM   3410  C   VAL A 228     -12.926  -8.642  -5.840  1.00 83.20           C
ATOM   3411  O   VAL A 228     -13.221  -9.369  -6.788  1.00 83.20           O
ATOM   3412  HA  VAL A 228     -12.947 -10.275  -4.448  1.00 83.20           H
ATOM   3413  CB  VAL A 228     -14.181  -8.740  -3.621  1.00 83.20           C
ATOM   3414  HB  VAL A 228     -14.057  -7.685  -3.373  1.00 83.20           H
ATOM   3415  CG1 VAL A 228     -15.451  -8.879  -4.462  1.00 83.20           C
ATOM   3416 1HG1 VAL A 228     -15.365  -8.259  -5.355  1.00 83.20           H
ATOM   3417 2HG1 VAL A 228     -15.581  -9.921  -4.754  1.00 83.20           H
ATOM   3418 3HG1 VAL A 228     -16.312  -8.556  -3.877  1.00 83.20           H
ATOM   3419  CG2 VAL A 228     -14.304  -9.519  -2.310  1.00 83.20           C
ATOM   3420 1HG2 VAL A 228     -14.394 -10.584  -2.527  1.00 83.20           H
ATOM   3421 2HG2 VAL A 228     -13.417  -9.347  -1.700  1.00 83.20           H
ATOM   3422 3HG2 VAL A 228     -15.188  -9.183  -1.768  1.00 83.20           H
ATOM   3423  HN  VAL A 228     -11.888  -8.189  -2.919  1.00 83.20           H
ATOM   3424  N   VAL A 229     -12.574  -7.370  -5.951  1.00 76.82           N
ATOM   3425  CA  VAL A 229     -12.619  -6.690  -7.234  1.00 76.82           C
ATOM   3426  C   VAL A 229     -11.678  -7.394  -8.213  1.00 76.82           C
ATOM   3427  O   VAL A 229     -12.060  -7.687  -9.345  1.00 76.82           O
ATOM   3428  HA  VAL A 229     -13.639  -6.766  -7.611  1.00 76.82           H
ATOM   3429  CB  VAL A 229     -12.291  -5.206  -7.052  1.00 76.82           C
ATOM   3430  HB  VAL A 229     -11.414  -5.134  -6.410  1.00 76.82           H
ATOM   3431  CG1 VAL A 229     -11.948  -4.552  -8.392  1.00 76.82           C
ATOM   3432 1HG1 VAL A 229     -11.083  -5.050  -8.829  1.00 76.82           H
ATOM   3433 2HG1 VAL A 229     -12.799  -4.642  -9.068  1.00 76.82           H
ATOM   3434 3HG1 VAL A 229     -11.720  -3.498  -8.233  1.00 76.82           H
ATOM   3435  CG2 VAL A 229     -13.442  -4.471  -6.361  1.00 76.82           C
ATOM   3436 1HG2 VAL A 229     -14.344  -4.558  -6.967  1.00 76.82           H
ATOM   3437 2HG2 VAL A 229     -13.618  -4.913  -5.380  1.00 76.82           H
ATOM   3438 3HG2 VAL A 229     -13.182  -3.419  -6.244  1.00 76.82           H
ATOM   3439  HN  VAL A 229     -12.263  -6.807  -5.185  1.00 76.82           H
ATOM   3440  N   MET A 230     -10.466  -7.646  -7.742  1.00 76.77           N
ATOM   3441  CA  MET A 230      -9.445  -8.246  -8.584  1.00 76.77           C
ATOM   3442  C   MET A 230      -9.870  -9.638  -9.054  1.00 76.77           C
ATOM   3443  O   MET A 230      -9.701  -9.981 -10.223  1.00 76.77           O
ATOM   3444  HA  MET A 230      -9.344  -7.580  -9.441  1.00 76.77           H
ATOM   3445  CB  MET A 230      -8.133  -8.349  -7.802  1.00 76.77           C
ATOM   3446 1HB  MET A 230      -8.345  -8.592  -6.761  1.00 76.77           H
ATOM   3447 2HB  MET A 230      -7.530  -9.163  -8.203  1.00 76.77           H
ATOM   3448  CG  MET A 230      -7.347  -7.039  -7.876  1.00 76.77           C
ATOM   3449 1HG  MET A 230      -7.248  -6.722  -8.914  1.00 76.77           H
ATOM   3450 2HG  MET A 230      -7.887  -6.250  -7.352  1.00 76.77           H
ATOM   3451  SD  MET A 230      -5.731  -7.255  -7.149  1.00 76.77           S
ATOM   3452  CE  MET A 230      -6.173  -7.310  -5.421  1.00 76.77           C
ATOM   3453 1HE  MET A 230      -6.663  -6.378  -5.141  1.00 76.77           H
ATOM   3454 2HE  MET A 230      -6.853  -8.144  -5.246  1.00 76.77           H
ATOM   3455 3HE  MET A 230      -5.274  -7.442  -4.819  1.00 76.77           H
ATOM   3456  HN  MET A 230     -10.178  -7.448  -6.805  1.00 76.77           H
ATOM   3457  N   ALA A 231     -10.414 -10.403  -8.119  1.00 81.36           N
ATOM   3458  CA  ALA A 231     -10.839 -11.760  -8.415  1.00 81.36           C
ATOM   3459  C   ALA A 231     -11.856 -11.733  -9.558  1.00 81.36           C
ATOM   3460  O   ALA A 231     -11.777 -12.540 -10.483  1.00 81.36           O
ATOM   3461  HA  ALA A 231      -9.960 -12.321  -8.736  1.00 81.36           H
ATOM   3462  CB  ALA A 231     -11.402 -12.408  -7.149  1.00 81.36           C
ATOM   3463 1HB  ALA A 231     -10.631 -12.429  -6.378  1.00 81.36           H
ATOM   3464 2HB  ALA A 231     -12.255 -11.830  -6.793  1.00 81.36           H
ATOM   3465 3HB  ALA A 231     -11.720 -13.426  -7.372  1.00 81.36           H
ATOM   3466  HN  ALA A 231     -10.565 -10.110  -7.175  1.00 81.36           H
ATOM   3467  N   CYS A 232     -12.788 -10.797  -9.456  1.00 80.89           N
ATOM   3468  CA  CYS A 232     -13.821 -10.656 -10.468  1.00 80.89           C
ATOM   3469  C   CYS A 232     -13.148 -10.301 -11.795  1.00 80.89           C
ATOM   3470  O   CYS A 232     -13.421 -10.925 -12.820  1.00 80.89           O
ATOM   3471  HA  CYS A 232     -14.327 -11.619 -10.535  1.00 80.89           H
ATOM   3472  CB  CYS A 232     -14.870  -9.617 -10.065  1.00 80.89           C
ATOM   3473 1HB  CYS A 232     -14.379  -8.699  -9.742  1.00 80.89           H
ATOM   3474 2HB  CYS A 232     -15.490  -9.362 -10.924  1.00 80.89           H
ATOM   3475  SG  CYS A 232     -15.915 -10.275  -8.714  1.00 80.89           S
ATOM   3476  HG  CYS A 232     -15.068  -9.986  -7.730  1.00 80.89           H
ATOM   3477  HN  CYS A 232     -12.844 -10.144  -8.701  1.00 80.89           H
ATOM   3478  N   CYS A 233     -12.280  -9.302 -11.734  1.00 74.54           N
ATOM   3479  CA  CYS A 233     -11.697  -8.741 -12.941  1.00 74.54           C
ATOM   3480  C   CYS A 233     -10.961  -9.859 -13.683  1.00 74.54           C
ATOM   3481  O   CYS A 233     -11.160 -10.049 -14.882  1.00 74.54           O
ATOM   3482  HA  CYS A 233     -12.524  -8.359 -13.540  1.00 74.54           H
ATOM   3483  CB  CYS A 233     -10.776  -7.560 -12.629  1.00 74.54           C
ATOM   3484 1HB  CYS A 233     -10.042  -7.850 -11.877  1.00 74.54           H
ATOM   3485 2HB  CYS A 233     -10.221  -7.276 -13.523  1.00 74.54           H
ATOM   3486  SG  CYS A 233     -11.761  -6.140 -12.027  1.00 74.54           S
ATOM   3487  HG  CYS A 233     -11.920  -6.597 -10.788  1.00 74.54           H
ATOM   3488  HN  CYS A 233     -11.976  -8.877 -10.881  1.00 74.54           H
ATOM   3489  N   TYR A 234     -10.127 -10.570 -12.938  1.00 78.03           N
ATOM   3490  CA  TYR A 234      -9.251 -11.563 -13.536  1.00 78.03           C
ATOM   3491  C   TYR A 234     -10.049 -12.768 -14.037  1.00 78.03           C
ATOM   3492  O   TYR A 234      -9.695 -13.376 -15.046  1.00 78.03           O
ATOM   3493  HA  TYR A 234      -8.742 -11.097 -14.381  1.00 78.03           H
ATOM   3494  CB  TYR A 234      -8.306 -12.018 -12.422  1.00 78.03           C
ATOM   3495 1HB  TYR A 234      -8.865 -12.076 -11.488  1.00 78.03           H
ATOM   3496 2HB  TYR A 234      -7.955 -13.025 -12.646  1.00 78.03           H
ATOM   3497  CG  TYR A 234      -7.096 -11.104 -12.220  1.00 78.03           C
ATOM   3498  CD1 TYR A 234      -6.194 -10.916 -13.248  1.00 78.03           C
ATOM   3499  HD1 TYR A 234      -6.345 -11.419 -14.203  1.00 78.03           H
ATOM   3500  CD2 TYR A 234      -6.906 -10.468 -11.010  1.00 78.03           C
ATOM   3501  HD2 TYR A 234      -7.618 -10.617 -10.198  1.00 78.03           H
ATOM   3502  CE1 TYR A 234      -5.055 -10.056 -13.058  1.00 78.03           C
ATOM   3503  HE1 TYR A 234      -4.335  -9.899 -13.861  1.00 78.03           H
ATOM   3504  CE2 TYR A 234      -5.766  -9.608 -10.820  1.00 78.03           C
ATOM   3505  HE2 TYR A 234      -5.604  -9.100  -9.870  1.00 78.03           H
ATOM   3506  CZ  TYR A 234      -4.897  -9.445 -11.853  1.00 78.03           C
ATOM   3507  OH  TYR A 234      -3.821  -8.633 -11.674  1.00 78.03           O
ATOM   3508  HH  TYR A 234      -3.889  -8.165 -10.793  1.00 78.03           H
ATOM   3509  HN  TYR A 234     -10.045 -10.476 -11.946  1.00 78.03           H
ATOM   3510  N   THR A 235     -11.111 -13.079 -13.307  1.00 82.93           N
ATOM   3511  CA  THR A 235     -12.002 -14.156 -13.704  1.00 82.93           C
ATOM   3512  C   THR A 235     -12.532 -13.915 -15.118  1.00 82.93           C
ATOM   3513  O   THR A 235     -12.561 -14.832 -15.938  1.00 82.93           O
ATOM   3514  HA  THR A 235     -11.430 -15.083 -13.730  1.00 82.93           H
ATOM   3515  CB  THR A 235     -13.107 -14.266 -12.651  1.00 82.93           C
ATOM   3516  HB  THR A 235     -13.713 -13.361 -12.627  1.00 82.93           H
ATOM   3517  OG1 THR A 235     -12.409 -14.572 -11.447  1.00 82.93           O
ATOM   3518  HG1 THR A 235     -12.434 -13.787 -10.828  1.00 82.93           H
ATOM   3519  CG2 THR A 235     -14.011 -15.480 -12.877  1.00 82.93           C
ATOM   3520 1HG2 THR A 235     -13.414 -16.391 -12.834  1.00 82.93           H
ATOM   3521 2HG2 THR A 235     -14.486 -15.402 -13.855  1.00 82.93           H
ATOM   3522 3HG2 THR A 235     -14.777 -15.511 -12.102  1.00 82.93           H
ATOM   3523  HN  THR A 235     -11.365 -12.609 -12.462  1.00 82.93           H
ATOM   3524  N   ILE A 236     -12.939 -12.678 -15.361  1.00 80.59           N
ATOM   3525  CA  ILE A 236     -13.529 -12.322 -16.641  1.00 80.59           C
ATOM   3526  C   ILE A 236     -12.441 -12.322 -17.716  1.00 80.59           C
ATOM   3527  O   ILE A 236     -12.667 -12.787 -18.833  1.00 80.59           O
ATOM   3528  HA  ILE A 236     -14.260 -13.091 -16.889  1.00 80.59           H
ATOM   3529  CB  ILE A 236     -14.285 -10.996 -16.532  1.00 80.59           C
ATOM   3530  HB  ILE A 236     -13.581 -10.226 -16.215  1.00 80.59           H
ATOM   3531  CG1 ILE A 236     -15.379 -11.075 -15.464  1.00 80.59           C
ATOM   3532 1HG1 ILE A 236     -16.208 -11.678 -15.833  1.00 80.59           H
ATOM   3533 2HG1 ILE A 236     -14.990 -11.575 -14.577  1.00 80.59           H
ATOM   3534  CG2 ILE A 236     -14.841 -10.568 -17.891  1.00 80.59           C
ATOM   3535 1HG2 ILE A 236     -14.019 -10.445 -18.597  1.00 80.59           H
ATOM   3536 2HG2 ILE A 236     -15.525 -11.332 -18.261  1.00 80.59           H
ATOM   3537 3HG2 ILE A 236     -15.373  -9.623 -17.785  1.00 80.59           H
ATOM   3538  CD1 ILE A 236     -15.882  -9.679 -15.091  1.00 80.59           C
ATOM   3539 1HD1 ILE A 236     -15.054  -9.087 -14.700  1.00 80.59           H
ATOM   3540 2HD1 ILE A 236     -16.291  -9.192 -15.976  1.00 80.59           H
ATOM   3541 3HD1 ILE A 236     -16.658  -9.764 -14.331  1.00 80.59           H
ATOM   3542  HN  ILE A 236     -12.872 -11.928 -14.703  1.00 80.59           H
ATOM   3543  N   ILE A 237     -11.283 -11.796 -17.342  1.00 76.93           N
ATOM   3544  CA  ILE A 237     -10.169 -11.703 -18.270  1.00 76.93           C
ATOM   3545  C   ILE A 237      -9.799 -13.105 -18.759  1.00 76.93           C
ATOM   3546  O   ILE A 237      -9.655 -13.330 -19.959  1.00 76.93           O
ATOM   3547  HA  ILE A 237     -10.504 -11.117 -19.126  1.00 76.93           H
ATOM   3548  CB  ILE A 237      -9.002 -10.946 -17.632  1.00 76.93           C
ATOM   3549  HB  ILE A 237      -8.877 -11.309 -16.612  1.00 76.93           H
ATOM   3550  CG1 ILE A 237      -9.302  -9.449 -17.545  1.00 76.93           C
ATOM   3551 1HG1 ILE A 237      -9.320  -9.019 -18.547  1.00 76.93           H
ATOM   3552 2HG1 ILE A 237     -10.292  -9.297 -17.115  1.00 76.93           H
ATOM   3553  CG2 ILE A 237      -7.695 -11.227 -18.375  1.00 76.93           C
ATOM   3554 1HG2 ILE A 237      -7.479 -12.295 -18.341  1.00 76.93           H
ATOM   3555 2HG2 ILE A 237      -7.792 -10.909 -19.414  1.00 76.93           H
ATOM   3556 3HG2 ILE A 237      -6.882 -10.677 -17.901  1.00 76.93           H
ATOM   3557  CD1 ILE A 237      -8.255  -8.728 -16.694  1.00 76.93           C
ATOM   3558 1HD1 ILE A 237      -8.257  -9.144 -15.686  1.00 76.93           H
ATOM   3559 2HD1 ILE A 237      -7.269  -8.862 -17.140  1.00 76.93           H
ATOM   3560 3HD1 ILE A 237      -8.492  -7.665 -16.648  1.00 76.93           H
ATOM   3561  HN  ILE A 237     -11.102 -11.438 -16.426  1.00 76.93           H
ATOM   3562  N   ILE A 238      -9.657 -14.011 -17.803  1.00 77.80           N
ATOM   3563  CA  ILE A 238      -9.245 -15.370 -18.115  1.00 77.80           C
ATOM   3564  C   ILE A 238     -10.256 -15.995 -19.079  1.00 77.80           C
ATOM   3565  O   ILE A 238      -9.872 -16.633 -20.058  1.00 77.80           O
ATOM   3566  HA  ILE A 238      -8.280 -15.311 -18.617  1.00 77.80           H
ATOM   3567  CB  ILE A 238      -9.039 -16.176 -16.831  1.00 77.80           C
ATOM   3568  HB  ILE A 238      -9.886 -15.988 -16.171  1.00 77.80           H
ATOM   3569  CG1 ILE A 238      -7.781 -15.717 -16.092  1.00 77.80           C
ATOM   3570 1HG1 ILE A 238      -6.895 -16.051 -16.633  1.00 77.80           H
ATOM   3571 2HG1 ILE A 238      -7.746 -14.628 -16.066  1.00 77.80           H
ATOM   3572  CG2 ILE A 238      -9.018 -17.677 -17.124  1.00 77.80           C
ATOM   3573 1HG2 ILE A 238      -9.965 -17.973 -17.574  1.00 77.80           H
ATOM   3574 2HG2 ILE A 238      -8.203 -17.902 -17.812  1.00 77.80           H
ATOM   3575 3HG2 ILE A 238      -8.870 -18.226 -16.194  1.00 77.80           H
ATOM   3576  CD1 ILE A 238      -7.752 -16.269 -14.665  1.00 77.80           C
ATOM   3577 1HD1 ILE A 238      -8.626 -15.912 -14.120  1.00 77.80           H
ATOM   3578 2HD1 ILE A 238      -7.762 -17.358 -14.696  1.00 77.80           H
ATOM   3579 3HD1 ILE A 238      -6.846 -15.928 -14.162  1.00 77.80           H
ATOM   3580  HN  ILE A 238      -9.817 -13.831 -16.833  1.00 77.80           H
ATOM   3581  N   HIS A 239     -11.527 -15.791 -18.767  1.00 82.76           N
ATOM   3582  CA  HIS A 239     -12.596 -16.353 -19.576  1.00 82.76           C
ATOM   3583  C   HIS A 239     -12.465 -15.855 -21.017  1.00 82.76           C
ATOM   3584  O   HIS A 239     -12.592 -16.634 -21.960  1.00 82.76           O
ATOM   3585  HA  HIS A 239     -12.463 -17.435 -19.561  1.00 82.76           H
ATOM   3586  CB  HIS A 239     -13.962 -16.042 -18.963  1.00 82.76           C
ATOM   3587 1HB  HIS A 239     -13.971 -16.382 -17.927  1.00 82.76           H
ATOM   3588 2HB  HIS A 239     -14.103 -14.961 -18.944  1.00 82.76           H
ATOM   3589  CG  HIS A 239     -15.122 -16.673 -19.695  1.00 82.76           C
ATOM   3590  ND1 HIS A 239     -15.853 -16.004 -20.661  1.00 82.76           N
ATOM   3591  HD1 HIS A 239     -15.697 -15.064 -20.966  1.00 82.76           H
ATOM   3592  CD2 HIS A 239     -15.668 -17.919 -19.594  1.00 82.76           C
ATOM   3593  HD2 HIS A 239     -15.332 -18.709 -18.923  1.00 82.76           H
ATOM   3594  CE1 HIS A 239     -16.795 -16.819 -21.113  1.00 82.76           C
ATOM   3595  HE1 HIS A 239     -17.533 -16.583 -21.879  1.00 82.76           H
ATOM   3596  NE2 HIS A 239     -16.679 -18.006 -20.450  1.00 82.76           N
ATOM   3597  HN  HIS A 239     -11.831 -15.254 -17.980  1.00 82.76           H
ATOM   3598  N   THR A 240     -12.211 -14.561 -21.141  1.00 76.35           N
ATOM   3599  CA  THR A 240     -12.149 -13.933 -22.450  1.00 76.35           C
ATOM   3600  C   THR A 240     -10.914 -14.413 -23.214  1.00 76.35           C
ATOM   3601  O   THR A 240     -10.972 -14.627 -24.424  1.00 76.35           O
ATOM   3602  HA  THR A 240     -13.022 -14.247 -23.023  1.00 76.35           H
ATOM   3603  CB  THR A 240     -12.189 -12.417 -22.249  1.00 76.35           C
ATOM   3604  HB  THR A 240     -11.229 -12.047 -21.890  1.00 76.35           H
ATOM   3605  OG1 THR A 240     -13.294 -12.211 -21.373  1.00 76.35           O
ATOM   3606  HG1 THR A 240     -12.973 -12.141 -20.429  1.00 76.35           H
ATOM   3607  CG2 THR A 240     -12.580 -11.667 -23.524  1.00 76.35           C
ATOM   3608 1HG2 THR A 240     -13.570 -11.989 -23.846  1.00 76.35           H
ATOM   3609 2HG2 THR A 240     -11.855 -11.883 -24.309  1.00 76.35           H
ATOM   3610 3HG2 THR A 240     -12.593 -10.595 -23.326  1.00 76.35           H
ATOM   3611  HN  THR A 240     -12.050 -13.946 -20.369  1.00 76.35           H
ATOM   3612  N   LEU A 241      -9.824 -14.567 -22.476  1.00 75.39           N
ATOM   3613  CA  LEU A 241      -8.561 -14.958 -23.079  1.00 75.39           C
ATOM   3614  C   LEU A 241      -8.672 -16.392 -23.601  1.00 75.39           C
ATOM   3615  O   LEU A 241      -8.088 -16.730 -24.629  1.00 75.39           O
ATOM   3616  HA  LEU A 241      -8.385 -14.295 -23.927  1.00 75.39           H
ATOM   3617  CB  LEU A 241      -7.410 -14.749 -22.094  1.00 75.39           C
ATOM   3618 1HB  LEU A 241      -7.719 -15.125 -21.119  1.00 75.39           H
ATOM   3619 2HB  LEU A 241      -6.566 -15.359 -22.417  1.00 75.39           H
ATOM   3620  CG  LEU A 241      -6.926 -13.308 -21.924  1.00 75.39           C
ATOM   3621  HG  LEU A 241      -7.775 -12.696 -21.621  1.00 75.39           H
ATOM   3622  CD1 LEU A 241      -5.878 -13.209 -20.813  1.00 75.39           C
ATOM   3623 1HD1 LEU A 241      -6.314 -13.545 -19.872  1.00 75.39           H
ATOM   3624 2HD1 LEU A 241      -5.023 -13.837 -21.063  1.00 75.39           H
ATOM   3625 3HD1 LEU A 241      -5.551 -12.174 -20.713  1.00 75.39           H
ATOM   3626  CD2 LEU A 241      -6.412 -12.742 -23.249  1.00 75.39           C
ATOM   3627 1HD2 LEU A 241      -5.580 -13.350 -23.605  1.00 75.39           H
ATOM   3628 2HD2 LEU A 241      -7.214 -12.756 -23.986  1.00 75.39           H
ATOM   3629 3HD2 LEU A 241      -6.074 -11.716 -23.099  1.00 75.39           H
ATOM   3630  HN  LEU A 241      -9.795 -14.431 -21.486  1.00 75.39           H
ATOM   3631  N   ILE A 242      -9.426 -17.198 -22.867  1.00 76.88           N
ATOM   3632  CA  ILE A 242      -9.626 -18.586 -23.246  1.00 76.88           C
ATOM   3633  C   ILE A 242     -10.376 -18.644 -24.579  1.00 76.88           C
ATOM   3634  O   ILE A 242     -10.068 -19.474 -25.433  1.00 76.88           O
ATOM   3635  HA  ILE A 242      -8.641 -19.032 -23.385  1.00 76.88           H
ATOM   3636  CB  ILE A 242     -10.317 -19.355 -22.118  1.00 76.88           C
ATOM   3637  HB  ILE A 242     -11.134 -18.743 -21.738  1.00 76.88           H
ATOM   3638  CG1 ILE A 242      -9.356 -19.601 -20.953  1.00 76.88           C
ATOM   3639 1HG1 ILE A 242      -8.601 -20.331 -21.247  1.00 76.88           H
ATOM   3640 2HG1 ILE A 242      -8.829 -18.678 -20.711  1.00 76.88           H
ATOM   3641  CG2 ILE A 242     -10.932 -20.657 -22.638  1.00 76.88           C
ATOM   3642 1HG2 ILE A 242     -11.669 -20.428 -23.407  1.00 76.88           H
ATOM   3643 2HG2 ILE A 242     -10.148 -21.285 -23.061  1.00 76.88           H
ATOM   3644 3HG2 ILE A 242     -11.416 -21.183 -21.816  1.00 76.88           H
ATOM   3645  CD1 ILE A 242     -10.107 -20.104 -19.719  1.00 76.88           C
ATOM   3646 1HD1 ILE A 242     -10.844 -19.361 -19.414  1.00 76.88           H
ATOM   3647 2HD1 ILE A 242     -10.613 -21.040 -19.958  1.00 76.88           H
ATOM   3648 3HD1 ILE A 242      -9.401 -20.271 -18.906  1.00 76.88           H
ATOM   3649  HN  ILE A 242      -9.895 -16.917 -22.030  1.00 76.88           H
ATOM   3650  N   GLN A 243     -11.345 -17.751 -24.715  1.00 74.44           N
ATOM   3651  CA  GLN A 243     -12.157 -17.705 -25.919  1.00 74.44           C
ATOM   3652  C   GLN A 243     -11.338 -17.157 -27.090  1.00 74.44           C
ATOM   3653  O   GLN A 243     -11.650 -17.424 -28.249  1.00 74.44           O
ATOM   3654  HA  GLN A 243     -12.440 -18.739 -26.118  1.00 74.44           H
ATOM   3655  CB  GLN A 243     -13.421 -16.873 -25.697  1.00 74.44           C
ATOM   3656 1HB  GLN A 243     -13.152 -15.897 -25.292  1.00 74.44           H
ATOM   3657 2HB  GLN A 243     -13.917 -16.696 -26.652  1.00 74.44           H
ATOM   3658  CG  GLN A 243     -14.383 -17.581 -24.741  1.00 74.44           C
ATOM   3659 1HG  GLN A 243     -14.591 -18.586 -25.107  1.00 74.44           H
ATOM   3660 2HG  GLN A 243     -13.914 -17.689 -23.762  1.00 74.44           H
ATOM   3661  CD  GLN A 243     -15.692 -16.801 -24.603  1.00 74.44           C
ATOM   3662  OE1 GLN A 243     -15.816 -15.666 -25.031  1.00 74.44           O
ATOM   3663  NE2 GLN A 243     -16.658 -17.473 -23.983  1.00 74.44           N
ATOM   3664 1HE2 GLN A 243     -16.491 -18.403 -23.655  1.00 74.44           H
ATOM   3665 2HE2 GLN A 243     -17.553 -17.047 -23.844  1.00 74.44           H
ATOM   3666  HN  GLN A 243     -11.579 -17.069 -24.021  1.00 74.44           H
ATOM   3667  N   ALA A 244     -10.306 -16.401 -26.746  1.00 68.90           N
ATOM   3668  CA  ALA A 244      -9.428 -15.829 -27.753  1.00 68.90           C
ATOM   3669  C   ALA A 244      -8.696 -16.957 -28.484  1.00 68.90           C
ATOM   3670  O   ALA A 244      -8.077 -17.811 -27.853  1.00 68.90           O
ATOM   3671  HA  ALA A 244     -10.049 -15.288 -28.466  1.00 68.90           H
ATOM   3672  CB  ALA A 244      -8.464 -14.843 -27.090  1.00 68.90           C
ATOM   3673 1HB  ALA A 244      -9.033 -14.046 -26.610  1.00 68.90           H
ATOM   3674 2HB  ALA A 244      -7.868 -15.365 -26.342  1.00 68.90           H
ATOM   3675 3HB  ALA A 244      -7.806 -14.415 -27.846  1.00 68.90           H
ATOM   3676  HN  ALA A 244     -10.066 -16.177 -25.801  1.00 68.90           H
ATOM   3677  N   LYS A 245      -8.793 -16.922 -29.805  1.00 61.12           N
ATOM   3678  CA  LYS A 245      -8.134 -17.921 -30.630  1.00 61.12           C
ATOM   3679  C   LYS A 245      -6.669 -17.527 -30.828  1.00 61.12           C
ATOM   3680  O   LYS A 245      -5.907 -18.256 -31.461  1.00 61.12           O
ATOM   3681  HA  LYS A 245      -8.167 -18.866 -30.088  1.00 61.12           H
ATOM   3682  CB  LYS A 245      -8.899 -18.124 -31.940  1.00 61.12           C
ATOM   3683 1HB  LYS A 245      -9.099 -17.157 -32.402  1.00 61.12           H
ATOM   3684 2HB  LYS A 245      -8.285 -18.691 -32.639  1.00 61.12           H
ATOM   3685  CG  LYS A 245     -10.218 -18.860 -31.696  1.00 61.12           C
ATOM   3686 1HG  LYS A 245     -10.038 -19.742 -31.081  1.00 61.12           H
ATOM   3687 2HG  LYS A 245     -10.900 -18.218 -31.140  1.00 61.12           H
ATOM   3688  CD  LYS A 245     -10.865 -19.277 -33.018  1.00 61.12           C
ATOM   3689 1HD  LYS A 245     -11.116 -18.390 -33.600  1.00 61.12           H
ATOM   3690 2HD  LYS A 245     -10.154 -19.855 -33.609  1.00 61.12           H
ATOM   3691  CE  LYS A 245     -12.127 -20.108 -32.773  1.00 61.12           C
ATOM   3692 1HE  LYS A 245     -11.896 -20.945 -32.115  1.00 61.12           H
ATOM   3693 2HE  LYS A 245     -12.876 -19.500 -32.265  1.00 61.12           H
ATOM   3694  NZ  LYS A 245     -12.673 -20.610 -34.053  1.00 61.12           N
ATOM   3695 1HZ  LYS A 245     -13.506 -21.160 -33.873  1.00 61.12           H
ATOM   3696 2HZ  LYS A 245     -12.908 -19.826 -34.652  1.00 61.12           H
ATOM   3697 3HZ  LYS A 245     -11.979 -21.190 -34.513  1.00 61.12           H
ATOM   3698  HN  LYS A 245      -9.308 -16.230 -30.311  1.00 61.12           H
ATOM   3699  N   LYS A 246      -6.319 -16.375 -30.275  1.00 60.02           N
ATOM   3700  CA  LYS A 246      -5.013 -15.791 -30.526  1.00 60.02           C
ATOM   3701  C   LYS A 246      -3.961 -16.531 -29.698  1.00 60.02           C
ATOM   3702  O   LYS A 246      -4.153 -16.761 -28.505  1.00 60.02           O
ATOM   3703  HA  LYS A 246      -4.786 -15.937 -31.582  1.00 60.02           H
ATOM   3704  CB  LYS A 246      -5.043 -14.282 -30.274  1.00 60.02           C
ATOM   3705 1HB  LYS A 246      -5.571 -14.075 -29.344  1.00 60.02           H
ATOM   3706 2HB  LYS A 246      -4.026 -13.910 -30.153  1.00 60.02           H
ATOM   3707  CG  LYS A 246      -5.726 -13.547 -31.430  1.00 60.02           C
ATOM   3708 1HG  LYS A 246      -5.315 -13.892 -32.378  1.00 60.02           H
ATOM   3709 2HG  LYS A 246      -6.790 -13.786 -31.438  1.00 60.02           H
ATOM   3710  CD  LYS A 246      -5.538 -12.034 -31.305  1.00 60.02           C
ATOM   3711 1HD  LYS A 246      -6.054 -11.672 -30.415  1.00 60.02           H
ATOM   3712 2HD  LYS A 246      -4.480 -11.805 -31.175  1.00 60.02           H
ATOM   3713  CE  LYS A 246      -6.074 -11.311 -32.542  1.00 60.02           C
ATOM   3714 1HE  LYS A 246      -5.600 -11.710 -33.438  1.00 60.02           H
ATOM   3715 2HE  LYS A 246      -7.145 -11.492 -32.640  1.00 60.02           H
ATOM   3716  NZ  LYS A 246      -5.818  -9.857 -32.444  1.00 60.02           N
ATOM   3717 1HZ  LYS A 246      -6.200  -9.390 -33.259  1.00 60.02           H
ATOM   3718 2HZ  LYS A 246      -6.259  -9.491 -31.607  1.00 60.02           H
ATOM   3719 3HZ  LYS A 246      -4.818  -9.692 -32.398  1.00 60.02           H
ATOM   3720  HN  LYS A 246      -6.910 -15.844 -29.667  1.00 60.02           H
ATOM   3721  N   SER A 247      -2.871 -16.884 -30.364  1.00 59.61           N
ATOM   3722  CA  SER A 247      -1.831 -17.677 -29.730  1.00 59.61           C
ATOM   3723  C   SER A 247      -1.205 -16.893 -28.575  1.00 59.61           C
ATOM   3724  O   SER A 247      -0.820 -17.475 -27.562  1.00 59.61           O
ATOM   3725  HA  SER A 247      -2.335 -18.570 -29.358  1.00 59.61           H
ATOM   3726  CB  SER A 247      -0.756 -18.083 -30.740  1.00 59.61           C
ATOM   3727 1HB  SER A 247      -0.033 -18.741 -30.256  1.00 59.61           H
ATOM   3728 2HB  SER A 247      -1.214 -18.654 -31.548  1.00 59.61           H
ATOM   3729  OG  SER A 247      -0.079 -16.953 -31.283  1.00 59.61           O
ATOM   3730  HG  SER A 247       0.605 -17.251 -31.949  1.00 59.61           H
ATOM   3731  HN  SER A 247      -2.693 -16.638 -31.316  1.00 59.61           H
ATOM   3732  N   SER A 248      -1.123 -15.585 -28.766  1.00 63.64           N
ATOM   3733  CA  SER A 248      -0.456 -14.728 -27.801  1.00 63.64           C
ATOM   3734  C   SER A 248      -1.215 -14.745 -26.473  1.00 63.64           C
ATOM   3735  O   SER A 248      -0.778 -14.138 -25.496  1.00 63.64           O
ATOM   3736  HA  SER A 248       0.540 -15.153 -27.678  1.00 63.64           H
ATOM   3737  CB  SER A 248      -0.337 -13.295 -28.326  1.00 63.64           C
ATOM   3738 1HB  SER A 248       0.324 -12.724 -27.674  1.00 63.64           H
ATOM   3739 2HB  SER A 248       0.123 -13.308 -29.314  1.00 63.64           H
ATOM   3740  OG  SER A 248      -1.604 -12.648 -28.401  1.00 63.64           O
ATOM   3741  HG  SER A 248      -1.490 -11.709 -28.725  1.00 63.64           H
ATOM   3742  HN  SER A 248      -1.502 -15.111 -29.561  1.00 63.64           H
ATOM   3743  N   LYS A 249      -2.338 -15.448 -26.479  1.00 69.36           N
ATOM   3744  CA  LYS A 249      -3.206 -15.482 -25.314  1.00 69.36           C
ATOM   3745  C   LYS A 249      -2.435 -16.060 -24.126  1.00 69.36           C
ATOM   3746  O   LYS A 249      -2.619 -15.624 -22.990  1.00 69.36           O
ATOM   3747  HA  LYS A 249      -3.480 -14.453 -25.080  1.00 69.36           H
ATOM   3748  CB  LYS A 249      -4.500 -16.233 -25.632  1.00 69.36           C
ATOM   3749 1HB  LYS A 249      -5.214 -16.097 -24.819  1.00 69.36           H
ATOM   3750 2HB  LYS A 249      -4.957 -15.815 -26.529  1.00 69.36           H
ATOM   3751  CG  LYS A 249      -4.232 -17.725 -25.838  1.00 69.36           C
ATOM   3752 1HG  LYS A 249      -3.419 -17.856 -26.552  1.00 69.36           H
ATOM   3753 2HG  LYS A 249      -3.906 -18.173 -24.899  1.00 69.36           H
ATOM   3754  CD  LYS A 249      -5.484 -18.443 -26.345  1.00 69.36           C
ATOM   3755 1HD  LYS A 249      -6.319 -18.241 -25.675  1.00 69.36           H
ATOM   3756 2HD  LYS A 249      -5.760 -18.053 -27.324  1.00 69.36           H
ATOM   3757  CE  LYS A 249      -5.251 -19.952 -26.438  1.00 69.36           C
ATOM   3758 1HE  LYS A 249      -4.516 -20.166 -27.214  1.00 69.36           H
ATOM   3759 2HE  LYS A 249      -4.839 -20.321 -25.499  1.00 69.36           H
ATOM   3760  NZ  LYS A 249      -6.518 -20.655 -26.740  1.00 69.36           N
ATOM   3761 1HZ  LYS A 249      -6.334 -21.644 -26.864  1.00 69.36           H
ATOM   3762 2HZ  LYS A 249      -7.168 -20.525 -25.973  1.00 69.36           H
ATOM   3763 3HZ  LYS A 249      -6.919 -20.276 -27.591  1.00 69.36           H
ATOM   3764  HN  LYS A 249      -2.657 -15.985 -27.259  1.00 69.36           H
ATOM   3765  N   HIS A 250      -1.588 -17.033 -24.428  1.00 72.73           N
ATOM   3766  CA  HIS A 250      -0.901 -17.777 -23.386  1.00 72.73           C
ATOM   3767  C   HIS A 250       0.048 -16.845 -22.630  1.00 72.73           C
ATOM   3768  O   HIS A 250       0.159 -16.926 -21.408  1.00 72.73           O
ATOM   3769  HA  HIS A 250      -1.668 -18.136 -22.700  1.00 72.73           H
ATOM   3770  CB  HIS A 250      -0.190 -18.999 -23.971  1.00 72.73           C
ATOM   3771 1HB  HIS A 250       0.444 -18.678 -24.797  1.00 72.73           H
ATOM   3772 2HB  HIS A 250       0.467 -19.422 -23.211  1.00 72.73           H
ATOM   3773  CG  HIS A 250      -1.126 -20.077 -24.463  1.00 72.73           C
ATOM   3774  ND1 HIS A 250      -1.785 -20.945 -23.610  1.00 72.73           N
ATOM   3775  HD1 HIS A 250      -1.714 -20.951 -22.613  1.00 72.73           H
ATOM   3776  CD2 HIS A 250      -1.507 -20.418 -25.728  1.00 72.73           C
ATOM   3777  HD2 HIS A 250      -1.173 -19.934 -26.646  1.00 72.73           H
ATOM   3778  CE1 HIS A 250      -2.525 -21.767 -24.339  1.00 72.73           C
ATOM   3779  HE1 HIS A 250      -3.162 -22.565 -23.958  1.00 72.73           H
ATOM   3780  NE2 HIS A 250      -2.351 -21.439 -25.652  1.00 72.73           N
ATOM   3781  HN  HIS A 250      -1.369 -17.313 -25.363  1.00 72.73           H
ATOM   3782  N   LYS A 251       0.707 -15.981 -23.388  1.00 71.42           N
ATOM   3783  CA  LYS A 251       1.659 -15.050 -22.807  1.00 71.42           C
ATOM   3784  C   LYS A 251       0.920 -14.082 -21.882  1.00 71.42           C
ATOM   3785  O   LYS A 251       1.348 -13.846 -20.753  1.00 71.42           O
ATOM   3786  HA  LYS A 251       2.361 -15.632 -22.208  1.00 71.42           H
ATOM   3787  CB  LYS A 251       2.468 -14.356 -23.905  1.00 71.42           C
ATOM   3788 1HB  LYS A 251       2.864 -15.100 -24.596  1.00 71.42           H
ATOM   3789 2HB  LYS A 251       1.816 -13.701 -24.482  1.00 71.42           H
ATOM   3790  CG  LYS A 251       3.618 -13.543 -23.308  1.00 71.42           C
ATOM   3791 1HG  LYS A 251       3.218 -12.743 -22.685  1.00 71.42           H
ATOM   3792 2HG  LYS A 251       4.220 -14.180 -22.659  1.00 71.42           H
ATOM   3793  CD  LYS A 251       4.499 -12.949 -24.409  1.00 71.42           C
ATOM   3794 1HD  LYS A 251       4.887 -13.748 -25.040  1.00 71.42           H
ATOM   3795 2HD  LYS A 251       3.900 -12.300 -25.048  1.00 71.42           H
ATOM   3796  CE  LYS A 251       5.661 -12.153 -23.811  1.00 71.42           C
ATOM   3797 1HE  LYS A 251       5.275 -11.316 -23.229  1.00 71.42           H
ATOM   3798 2HE  LYS A 251       6.227 -12.784 -23.126  1.00 71.42           H
ATOM   3799  NZ  LYS A 251       6.550 -11.651 -24.882  1.00 71.42           N
ATOM   3800 1HZ  LYS A 251       7.298 -11.103 -24.472  1.00 71.42           H
ATOM   3801 2HZ  LYS A 251       6.945 -12.435 -25.389  1.00 71.42           H
ATOM   3802 3HZ  LYS A 251       6.017 -11.071 -25.520  1.00 71.42           H
ATOM   3803  HN  LYS A 251       0.599 -15.912 -24.380  1.00 71.42           H
ATOM   3804  N   ALA A 252      -0.178 -13.546 -22.395  1.00 70.55           N
ATOM   3805  CA  ALA A 252      -0.962 -12.581 -21.642  1.00 70.55           C
ATOM   3806  C   ALA A 252      -1.459 -13.232 -20.350  1.00 70.55           C
ATOM   3807  O   ALA A 252      -1.462 -12.601 -19.294  1.00 70.55           O
ATOM   3808  HA  ALA A 252      -0.309 -11.746 -21.390  1.00 70.55           H
ATOM   3809  CB  ALA A 252      -2.109 -12.065 -22.513  1.00 70.55           C
ATOM   3810 1HB  ALA A 252      -1.702 -11.586 -23.404  1.00 70.55           H
ATOM   3811 2HB  ALA A 252      -2.746 -12.899 -22.809  1.00 70.55           H
ATOM   3812 3HB  ALA A 252      -2.697 -11.341 -21.948  1.00 70.55           H
ATOM   3813  HN  ALA A 252      -0.532 -13.760 -23.305  1.00 70.55           H
ATOM   3814  N   LEU A 253      -1.868 -14.487 -20.476  1.00 75.17           N
ATOM   3815  CA  LEU A 253      -2.403 -15.217 -19.340  1.00 75.17           C
ATOM   3816  C   LEU A 253      -1.335 -15.310 -18.249  1.00 75.17           C
ATOM   3817  O   LEU A 253      -1.616 -15.066 -17.077  1.00 75.17           O
ATOM   3818  HA  LEU A 253      -3.245 -14.644 -18.951  1.00 75.17           H
ATOM   3819  CB  LEU A 253      -2.948 -16.576 -19.785  1.00 75.17           C
ATOM   3820 1HB  LEU A 253      -3.422 -16.454 -20.759  1.00 75.17           H
ATOM   3821 2HB  LEU A 253      -2.107 -17.255 -19.923  1.00 75.17           H
ATOM   3822  CG  LEU A 253      -3.952 -17.238 -18.839  1.00 75.17           C
ATOM   3823  HG  LEU A 253      -3.729 -16.914 -17.823  1.00 75.17           H
ATOM   3824  CD1 LEU A 253      -5.381 -16.788 -19.153  1.00 75.17           C
ATOM   3825 1HD1 LEU A 253      -5.454 -15.706 -19.040  1.00 75.17           H
ATOM   3826 2HD1 LEU A 253      -5.631 -17.063 -20.178  1.00 75.17           H
ATOM   3827 3HD1 LEU A 253      -6.074 -17.274 -18.467  1.00 75.17           H
ATOM   3828  CD2 LEU A 253      -3.812 -18.761 -18.869  1.00 75.17           C
ATOM   3829 1HD2 LEU A 253      -3.993 -19.123 -19.881  1.00 75.17           H
ATOM   3830 2HD2 LEU A 253      -2.804 -19.039 -18.560  1.00 75.17           H
ATOM   3831 3HD2 LEU A 253      -4.537 -19.207 -18.189  1.00 75.17           H
ATOM   3832  HN  LEU A 253      -1.837 -15.002 -21.333  1.00 75.17           H
ATOM   3833  N   LYS A 254      -0.131 -15.664 -18.674  1.00 76.80           N
ATOM   3834  CA  LYS A 254       0.964 -15.862 -17.739  1.00 76.80           C
ATOM   3835  C   LYS A 254       1.176 -14.580 -16.930  1.00 76.80           C
ATOM   3836  O   LYS A 254       1.270 -14.624 -15.705  1.00 76.80           O
ATOM   3837  HA  LYS A 254       0.670 -16.657 -17.054  1.00 76.80           H
ATOM   3838  CB  LYS A 254       2.218 -16.338 -18.475  1.00 76.80           C
ATOM   3839 1HB  LYS A 254       1.983 -17.224 -19.066  1.00 76.80           H
ATOM   3840 2HB  LYS A 254       2.549 -15.569 -19.173  1.00 76.80           H
ATOM   3841  CG  LYS A 254       3.344 -16.659 -17.490  1.00 76.80           C
ATOM   3842 1HG  LYS A 254       3.634 -15.754 -16.957  1.00 76.80           H
ATOM   3843 2HG  LYS A 254       2.987 -17.369 -16.744  1.00 76.80           H
ATOM   3844  CD  LYS A 254       4.558 -17.241 -18.216  1.00 76.80           C
ATOM   3845 1HD  LYS A 254       4.266 -18.140 -18.759  1.00 76.80           H
ATOM   3846 2HD  LYS A 254       4.922 -16.526 -18.955  1.00 76.80           H
ATOM   3847  CE  LYS A 254       5.678 -17.576 -17.230  1.00 76.80           C
ATOM   3848 1HE  LYS A 254       6.036 -16.664 -16.752  1.00 76.80           H
ATOM   3849 2HE  LYS A 254       5.294 -18.220 -16.439  1.00 76.80           H
ATOM   3850  NZ  LYS A 254       6.798 -18.250 -17.925  1.00 76.80           N
ATOM   3851 1HZ  LYS A 254       7.536 -18.452 -17.260  1.00 76.80           H
ATOM   3852 2HZ  LYS A 254       6.468 -19.115 -18.338  1.00 76.80           H
ATOM   3853 3HZ  LYS A 254       7.156 -17.643 -18.654  1.00 76.80           H
ATOM   3854  HN  LYS A 254       0.101 -15.815 -19.634  1.00 76.80           H
ATOM   3855  N   VAL A 255       1.246 -13.469 -17.649  1.00 74.05           N
ATOM   3856  CA  VAL A 255       1.507 -12.186 -17.020  1.00 74.05           C
ATOM   3857  C   VAL A 255       0.412 -11.894 -15.992  1.00 74.05           C
ATOM   3858  O   VAL A 255       0.703 -11.491 -14.867  1.00 74.05           O
ATOM   3859  HA  VAL A 255       2.463 -12.262 -16.502  1.00 74.05           H
ATOM   3860  CB  VAL A 255       1.632 -11.096 -18.087  1.00 74.05           C
ATOM   3861  HB  VAL A 255       0.733 -11.126 -18.703  1.00 74.05           H
ATOM   3862  CG1 VAL A 255       1.716  -9.709 -17.446  1.00 74.05           C
ATOM   3863 1HG1 VAL A 255       0.816  -9.524 -16.861  1.00 74.05           H
ATOM   3864 2HG1 VAL A 255       2.589  -9.662 -16.795  1.00 74.05           H
ATOM   3865 3HG1 VAL A 255       1.804  -8.953 -18.227  1.00 74.05           H
ATOM   3866  CG2 VAL A 255       2.834 -11.354 -18.997  1.00 74.05           C
ATOM   3867 1HG2 VAL A 255       3.746 -11.364 -18.399  1.00 74.05           H
ATOM   3868 2HG2 VAL A 255       2.715 -12.317 -19.493  1.00 74.05           H
ATOM   3869 3HG2 VAL A 255       2.900 -10.565 -19.745  1.00 74.05           H
ATOM   3870  HN  VAL A 255       1.127 -13.437 -18.642  1.00 74.05           H
ATOM   3871  N   THR A 256      -0.825 -12.108 -16.416  1.00 73.46           N
ATOM   3872  CA  THR A 256      -1.967 -11.833 -15.561  1.00 73.46           C
ATOM   3873  C   THR A 256      -1.854 -12.614 -14.251  1.00 73.46           C
ATOM   3874  O   THR A 256      -2.045 -12.055 -13.172  1.00 73.46           O
ATOM   3875  HA  THR A 256      -1.956 -10.773 -15.304  1.00 73.46           H
ATOM   3876  CB  THR A 256      -3.238 -12.153 -16.352  1.00 73.46           C
ATOM   3877  HB  THR A 256      -3.233 -13.188 -16.692  1.00 73.46           H
ATOM   3878  OG1 THR A 256      -3.264 -11.167 -17.381  1.00 73.46           O
ATOM   3879  HG1 THR A 256      -2.920 -11.556 -18.235  1.00 73.46           H
ATOM   3880  CG2 THR A 256      -4.511 -11.885 -15.547  1.00 73.46           C
ATOM   3881 1HG2 THR A 256      -4.548 -10.833 -15.264  1.00 73.46           H
ATOM   3882 2HG2 THR A 256      -4.510 -12.503 -14.649  1.00 73.46           H
ATOM   3883 3HG2 THR A 256      -5.383 -12.129 -16.154  1.00 73.46           H
ATOM   3884  HN  THR A 256      -1.052 -12.463 -17.323  1.00 73.46           H
ATOM   3885  N   ILE A 257      -1.543 -13.895 -14.388  1.00 77.49           N
ATOM   3886  CA  ILE A 257      -1.476 -14.776 -13.234  1.00 77.49           C
ATOM   3887  C   ILE A 257      -0.355 -14.308 -12.305  1.00 77.49           C
ATOM   3888  O   ILE A 257      -0.520 -14.293 -11.086  1.00 77.49           O
ATOM   3889  HA  ILE A 257      -2.424 -14.691 -12.702  1.00 77.49           H
ATOM   3890  CB  ILE A 257      -1.337 -16.233 -13.681  1.00 77.49           C
ATOM   3891  HB  ILE A 257      -0.542 -16.288 -14.424  1.00 77.49           H
ATOM   3892  CG1 ILE A 257      -2.620 -16.725 -14.354  1.00 77.49           C
ATOM   3893 1HG1 ILE A 257      -3.412 -16.819 -13.611  1.00 77.49           H
ATOM   3894 2HG1 ILE A 257      -2.955 -15.990 -15.086  1.00 77.49           H
ATOM   3895  CG2 ILE A 257      -0.925 -17.128 -12.510  1.00 77.49           C
ATOM   3896 1HG2 ILE A 257       0.033 -16.790 -12.115  1.00 77.49           H
ATOM   3897 2HG2 ILE A 257      -1.681 -17.073 -11.727  1.00 77.49           H
ATOM   3898 3HG2 ILE A 257      -0.833 -18.158 -12.855  1.00 77.49           H
ATOM   3899  CD1 ILE A 257      -2.396 -18.073 -15.042  1.00 77.49           C
ATOM   3900 1HD1 ILE A 257      -1.620 -17.969 -15.801  1.00 77.49           H
ATOM   3901 2HD1 ILE A 257      -2.084 -18.811 -14.303  1.00 77.49           H
ATOM   3902 3HD1 ILE A 257      -3.323 -18.399 -15.513  1.00 77.49           H
ATOM   3903  HN  ILE A 257      -1.340 -14.330 -15.265  1.00 77.49           H
ATOM   3904  N   THR A 258       0.761 -13.937 -12.915  1.00 80.68           N
ATOM   3905  CA  THR A 258       1.931 -13.531 -12.155  1.00 80.68           C
ATOM   3906  C   THR A 258       1.601 -12.325 -11.273  1.00 80.68           C
ATOM   3907  O   THR A 258       1.934 -12.308 -10.089  1.00 80.68           O
ATOM   3908  HA  THR A 258       2.209 -14.348 -11.490  1.00 80.68           H
ATOM   3909  CB  THR A 258       3.069 -13.267 -13.144  1.00 80.68           C
ATOM   3910  HB  THR A 258       2.811 -12.458 -13.827  1.00 80.68           H
ATOM   3911  OG1 THR A 258       3.301 -14.535 -13.751  1.00 80.68           O
ATOM   3912  HG1 THR A 258       2.684 -14.661 -14.527  1.00 80.68           H
ATOM   3913  CG2 THR A 258       4.389 -12.942 -12.443  1.00 80.68           C
ATOM   3914 1HG2 THR A 258       4.681 -13.780 -11.811  1.00 80.68           H
ATOM   3915 2HG2 THR A 258       4.264 -12.050 -11.829  1.00 80.68           H
ATOM   3916 3HG2 THR A 258       5.163 -12.763 -13.190  1.00 80.68           H
ATOM   3917  HN  THR A 258       0.872 -13.911 -13.909  1.00 80.68           H
ATOM   3918  N   VAL A 259       0.951 -11.345 -11.883  1.00 76.08           N
ATOM   3919  CA  VAL A 259       0.644 -10.105 -11.191  1.00 76.08           C
ATOM   3920  C   VAL A 259      -0.242 -10.408  -9.981  1.00 76.08           C
ATOM   3921  O   VAL A 259       0.020  -9.927  -8.880  1.00 76.08           O
ATOM   3922  HA  VAL A 259       1.586  -9.683 -10.839  1.00 76.08           H
ATOM   3923  CB  VAL A 259       0.010  -9.107 -12.161  1.00 76.08           C
ATOM   3924  HB  VAL A 259      -0.850  -9.590 -12.625  1.00 76.08           H
ATOM   3925  CG1 VAL A 259      -0.491  -7.865 -11.421  1.00 76.08           C
ATOM   3926 1HG1 VAL A 259      -1.238  -8.159 -10.684  1.00 76.08           H
ATOM   3927 2HG1 VAL A 259       0.346  -7.380 -10.918  1.00 76.08           H
ATOM   3928 3HG1 VAL A 259      -0.937  -7.172 -12.134  1.00 76.08           H
ATOM   3929  CG2 VAL A 259       0.990  -8.725 -13.273  1.00 76.08           C
ATOM   3930 1HG2 VAL A 259       1.878  -8.270 -12.834  1.00 76.08           H
ATOM   3931 2HG2 VAL A 259       1.276  -9.618 -13.828  1.00 76.08           H
ATOM   3932 3HG2 VAL A 259       0.514  -8.014 -13.948  1.00 76.08           H
ATOM   3933  HN  VAL A 259       0.636 -11.389 -12.832  1.00 76.08           H
ATOM   3934  N   LEU A 260      -1.273 -11.203 -10.227  1.00 77.88           N
ATOM   3935  CA  LEU A 260      -2.227 -11.536  -9.183  1.00 77.88           C
ATOM   3936  C   LEU A 260      -1.496 -12.227  -8.030  1.00 77.88           C
ATOM   3937  O   LEU A 260      -1.717 -11.901  -6.865  1.00 77.88           O
ATOM   3938  HA  LEU A 260      -2.646 -10.600  -8.813  1.00 77.88           H
ATOM   3939  CB  LEU A 260      -3.385 -12.355  -9.756  1.00 77.88           C
ATOM   3940 1HB  LEU A 260      -3.893 -11.752 -10.508  1.00 77.88           H
ATOM   3941 2HB  LEU A 260      -2.971 -13.222 -10.270  1.00 77.88           H
ATOM   3942  CG  LEU A 260      -4.426 -12.844  -8.747  1.00 77.88           C
ATOM   3943  HG  LEU A 260      -3.917 -13.454  -8.001  1.00 77.88           H
ATOM   3944  CD1 LEU A 260      -5.067 -11.668  -8.007  1.00 77.88           C
ATOM   3945 1HD1 LEU A 260      -4.297 -11.111  -7.473  1.00 77.88           H
ATOM   3946 2HD1 LEU A 260      -5.558 -11.012  -8.725  1.00 77.88           H
ATOM   3947 3HD1 LEU A 260      -5.802 -12.044  -7.296  1.00 77.88           H
ATOM   3948  CD2 LEU A 260      -5.470 -13.734  -9.423  1.00 77.88           C
ATOM   3949 1HD2 LEU A 260      -5.979 -13.168 -10.203  1.00 77.88           H
ATOM   3950 2HD2 LEU A 260      -4.978 -14.600  -9.865  1.00 77.88           H
ATOM   3951 3HD2 LEU A 260      -6.197 -14.068  -8.683  1.00 77.88           H
ATOM   3952  HN  LEU A 260      -1.460 -11.617 -11.118  1.00 77.88           H
ATOM   3953  N   THR A 261      -0.639 -13.170  -8.396  1.00 83.87           N
ATOM   3954  CA  THR A 261       0.015 -14.010  -7.408  1.00 83.87           C
ATOM   3955  C   THR A 261       0.913 -13.167  -6.501  1.00 83.87           C
ATOM   3956  O   THR A 261       0.924 -13.355  -5.285  1.00 83.87           O
ATOM   3957  HA  THR A 261      -0.752 -14.456  -6.775  1.00 83.87           H
ATOM   3958  CB  THR A 261       0.769 -15.115  -8.152  1.00 83.87           C
ATOM   3959  HB  THR A 261       1.597 -14.701  -8.728  1.00 83.87           H
ATOM   3960  OG1 THR A 261      -0.241 -15.773  -8.912  1.00 83.87           O
ATOM   3961  HG1 THR A 261      -0.199 -15.476  -9.866  1.00 83.87           H
ATOM   3962  CG2 THR A 261       1.295 -16.201  -7.211  1.00 83.87           C
ATOM   3963 1HG2 THR A 261       0.459 -16.661  -6.685  1.00 83.87           H
ATOM   3964 2HG2 THR A 261       1.979 -15.755  -6.489  1.00 83.87           H
ATOM   3965 3HG2 THR A 261       1.822 -16.959  -7.790  1.00 83.87           H
ATOM   3966  HN  THR A 261      -0.391 -13.362  -9.346  1.00 83.87           H
ATOM   3967  N   VAL A 262       1.644 -12.256  -7.126  1.00 84.23           N
ATOM   3968  CA  VAL A 262       2.615 -11.451  -6.404  1.00 84.23           C
ATOM   3969  C   VAL A 262       1.885 -10.568  -5.390  1.00 84.23           C
ATOM   3970  O   VAL A 262       2.341 -10.409  -4.259  1.00 84.23           O
ATOM   3971  HA  VAL A 262       3.272 -12.134  -5.866  1.00 84.23           H
ATOM   3972  CB  VAL A 262       3.467 -10.650  -7.391  1.00 84.23           C
ATOM   3973  HB  VAL A 262       2.794 -10.066  -8.018  1.00 84.23           H
ATOM   3974  CG1 VAL A 262       4.388  -9.676  -6.654  1.00 84.23           C
ATOM   3975 1HG1 VAL A 262       3.787  -8.981  -6.067  1.00 84.23           H
ATOM   3976 2HG1 VAL A 262       5.050 -10.232  -5.991  1.00 84.23           H
ATOM   3977 3HG1 VAL A 262       4.982  -9.119  -7.379  1.00 84.23           H
ATOM   3978  CG2 VAL A 262       4.270 -11.580  -8.303  1.00 84.23           C
ATOM   3979 1HG2 VAL A 262       4.928 -12.203  -7.697  1.00 84.23           H
ATOM   3980 2HG2 VAL A 262       3.586 -12.215  -8.867  1.00 84.23           H
ATOM   3981 3HG2 VAL A 262       4.867 -10.985  -8.994  1.00 84.23           H
ATOM   3982  HN  VAL A 262       1.581 -12.065  -8.106  1.00 84.23           H
ATOM   3983  N   PHE A 263       0.765 -10.016  -5.832  1.00 79.67           N
ATOM   3984  CA  PHE A 263      -0.032  -9.152  -4.977  1.00 79.67           C
ATOM   3985  C   PHE A 263      -0.542  -9.912  -3.751  1.00 79.67           C
ATOM   3986  O   PHE A 263      -0.364  -9.464  -2.620  1.00 79.67           O
ATOM   3987  HA  PHE A 263       0.613  -8.335  -4.653  1.00 79.67           H
ATOM   3988  CB  PHE A 263      -1.229  -8.683  -5.806  1.00 79.67           C
ATOM   3989 1HB  PHE A 263      -0.863  -8.191  -6.708  1.00 79.67           H
ATOM   3990 2HB  PHE A 263      -1.799  -9.554  -6.127  1.00 79.67           H
ATOM   3991  CG  PHE A 263      -2.163  -7.725  -5.064  1.00 79.67           C
ATOM   3992  CD1 PHE A 263      -3.174  -8.217  -4.299  1.00 79.67           C
ATOM   3993  HD1 PHE A 263      -3.318  -9.294  -4.214  1.00 79.67           H
ATOM   3994  CD2 PHE A 263      -1.982  -6.381  -5.169  1.00 79.67           C
ATOM   3995  HD2 PHE A 263      -1.172  -5.986  -5.783  1.00 79.67           H
ATOM   3996  CE1 PHE A 263      -4.040  -7.328  -3.610  1.00 79.67           C
ATOM   3997  HE1 PHE A 263      -4.850  -7.723  -2.997  1.00 79.67           H
ATOM   3998  CE2 PHE A 263      -2.849  -5.492  -4.480  1.00 79.67           C
ATOM   3999  HE2 PHE A 263      -2.705  -4.415  -4.565  1.00 79.67           H
ATOM   4000  CZ  PHE A 263      -3.860  -5.984  -3.715  1.00 79.67           C
ATOM   4001  HZ  PHE A 263      -4.525  -5.302  -3.186  1.00 79.67           H
ATOM   4002  HN  PHE A 263       0.400 -10.151  -6.753  1.00 79.67           H
ATOM   4003  N   VAL A 264      -1.165 -11.051  -4.018  1.00 83.81           N
ATOM   4004  CA  VAL A 264      -1.812 -11.814  -2.965  1.00 83.81           C
ATOM   4005  C   VAL A 264      -0.769 -12.220  -1.921  1.00 83.81           C
ATOM   4006  O   VAL A 264      -0.994 -12.066  -0.722  1.00 83.81           O
ATOM   4007  HA  VAL A 264      -2.548 -11.165  -2.491  1.00 83.81           H
ATOM   4008  CB  VAL A 264      -2.553 -13.011  -3.565  1.00 83.81           C
ATOM   4009  HB  VAL A 264      -1.853 -13.555  -4.199  1.00 83.81           H
ATOM   4010  CG1 VAL A 264      -3.033 -13.964  -2.469  1.00 83.81           C
ATOM   4011 1HG1 VAL A 264      -2.176 -14.331  -1.905  1.00 83.81           H
ATOM   4012 2HG1 VAL A 264      -3.710 -13.435  -1.798  1.00 83.81           H
ATOM   4013 3HG1 VAL A 264      -3.557 -14.806  -2.924  1.00 83.81           H
ATOM   4014  CG2 VAL A 264      -3.719 -12.550  -4.441  1.00 83.81           C
ATOM   4015 1HG2 VAL A 264      -4.420 -11.971  -3.839  1.00 83.81           H
ATOM   4016 2HG2 VAL A 264      -3.341 -11.930  -5.254  1.00 83.81           H
ATOM   4017 3HG2 VAL A 264      -4.229 -13.420  -4.855  1.00 83.81           H
ATOM   4018  HN  VAL A 264      -1.233 -11.450  -4.932  1.00 83.81           H
ATOM   4019  N   LEU A 265       0.350 -12.729  -2.416  1.00 87.78           N
ATOM   4020  CA  LEU A 265       1.364 -13.295  -1.543  1.00 87.78           C
ATOM   4021  C   LEU A 265       1.977 -12.182  -0.691  1.00 87.78           C
ATOM   4022  O   LEU A 265       2.423 -12.427   0.429  1.00 87.78           O
ATOM   4023  HA  LEU A 265       0.867 -14.003  -0.881  1.00 87.78           H
ATOM   4024  CB  LEU A 265       2.393 -14.082  -2.358  1.00 87.78           C
ATOM   4025 1HB  LEU A 265       2.754 -13.444  -3.164  1.00 87.78           H
ATOM   4026 2HB  LEU A 265       3.247 -14.298  -1.716  1.00 87.78           H
ATOM   4027  CG  LEU A 265       1.902 -15.398  -2.966  1.00 87.78           C
ATOM   4028  HG  LEU A 265       1.057 -15.178  -3.619  1.00 87.78           H
ATOM   4029  CD1 LEU A 265       2.987 -16.040  -3.833  1.00 87.78           C
ATOM   4030 1HD1 LEU A 265       3.256 -15.359  -4.641  1.00 87.78           H
ATOM   4031 2HD1 LEU A 265       3.867 -16.244  -3.222  1.00 87.78           H
ATOM   4032 3HD1 LEU A 265       2.612 -16.973  -4.253  1.00 87.78           H
ATOM   4033  CD2 LEU A 265       1.398 -16.350  -1.880  1.00 87.78           C
ATOM   4034 1HD2 LEU A 265       2.208 -16.568  -1.183  1.00 87.78           H
ATOM   4035 2HD2 LEU A 265       0.572 -15.884  -1.342  1.00 87.78           H
ATOM   4036 3HD2 LEU A 265       1.055 -17.277  -2.340  1.00 87.78           H
ATOM   4037  HN  LEU A 265       0.567 -12.759  -3.391  1.00 87.78           H
ATOM   4038  N   SER A 266       1.979 -10.982  -1.254  1.00 87.86           N
ATOM   4039  CA  SER A 266       2.636  -9.856  -0.613  1.00 87.86           C
ATOM   4040  C   SER A 266       1.707  -9.233   0.431  1.00 87.86           C
ATOM   4041  O   SER A 266       2.149  -8.861   1.517  1.00 87.86           O
ATOM   4042  HA  SER A 266       3.523 -10.273  -0.135  1.00 87.86           H
ATOM   4043  CB  SER A 266       3.058  -8.806  -1.642  1.00 87.86           C
ATOM   4044 1HB  SER A 266       3.581  -7.993  -1.138  1.00 87.86           H
ATOM   4045 2HB  SER A 266       3.763  -9.250  -2.345  1.00 87.86           H
ATOM   4046  OG  SER A 266       1.943  -8.281  -2.357  1.00 87.86           O
ATOM   4047  HG  SER A 266       1.775  -8.827  -3.178  1.00 87.86           H
ATOM   4048  HN  SER A 266       1.542 -10.775  -2.129  1.00 87.86           H
ATOM   4049  N   GLN A 267       0.437  -9.138   0.065  1.00 86.24           N
ATOM   4050  CA  GLN A 267      -0.506  -8.344   0.834  1.00 86.24           C
ATOM   4051  C   GLN A 267      -1.220  -9.220   1.866  1.00 86.24           C
ATOM   4052  O   GLN A 267      -1.541  -8.760   2.960  1.00 86.24           O
ATOM   4053  HA  GLN A 267       0.096  -7.590   1.342  1.00 86.24           H
ATOM   4054  CB  GLN A 267      -1.512  -7.647  -0.084  1.00 86.24           C
ATOM   4055 1HB  GLN A 267      -2.017  -8.387  -0.705  1.00 86.24           H
ATOM   4056 2HB  GLN A 267      -2.280  -7.158   0.517  1.00 86.24           H
ATOM   4057  CG  GLN A 267      -0.819  -6.613  -0.973  1.00 86.24           C
ATOM   4058 1HG  GLN A 267      -0.053  -7.102  -1.575  1.00 86.24           H
ATOM   4059 2HG  GLN A 267      -1.541  -6.181  -1.666  1.00 86.24           H
ATOM   4060  CD  GLN A 267      -0.184  -5.504  -0.132  1.00 86.24           C
ATOM   4061  OE1 GLN A 267      -0.716  -5.074   0.878  1.00 86.24           O
ATOM   4062  NE2 GLN A 267       0.980  -5.066  -0.604  1.00 86.24           N
ATOM   4063 1HE2 GLN A 267       1.361  -5.462  -1.440  1.00 86.24           H
ATOM   4064 2HE2 GLN A 267       1.473  -4.341  -0.124  1.00 86.24           H
ATOM   4065  HN  GLN A 267       0.052  -9.590  -0.739  1.00 86.24           H
ATOM   4066  N   PHE A 268      -1.447 -10.467   1.480  1.00 88.69           N
ATOM   4067  CA  PHE A 268      -2.287 -11.352   2.268  1.00 88.69           C
ATOM   4068  C   PHE A 268      -1.756 -11.485   3.696  1.00 88.69           C
ATOM   4069  O   PHE A 268      -2.496 -11.286   4.658  1.00 88.69           O
ATOM   4070  HA  PHE A 268      -3.285 -10.914   2.292  1.00 88.69           H
ATOM   4071  CB  PHE A 268      -2.248 -12.725   1.592  1.00 88.69           C
ATOM   4072 1HB  PHE A 268      -2.549 -12.614   0.550  1.00 88.69           H
ATOM   4073 2HB  PHE A 268      -1.221 -13.088   1.590  1.00 88.69           H
ATOM   4074  CG  PHE A 268      -3.143 -13.772   2.258  1.00 88.69           C
ATOM   4075  CD1 PHE A 268      -2.592 -14.737   3.042  1.00 88.69           C
ATOM   4076  HD1 PHE A 268      -1.514 -14.765   3.196  1.00 88.69           H
ATOM   4077  CD2 PHE A 268      -4.489 -13.738   2.066  1.00 88.69           C
ATOM   4078  HD2 PHE A 268      -4.930 -12.964   1.437  1.00 88.69           H
ATOM   4079  CE1 PHE A 268      -3.423 -15.709   3.660  1.00 88.69           C
ATOM   4080  HE1 PHE A 268      -2.982 -16.483   4.288  1.00 88.69           H
ATOM   4081  CE2 PHE A 268      -5.319 -14.710   2.684  1.00 88.69           C
ATOM   4082  HE2 PHE A 268      -6.398 -14.682   2.530  1.00 88.69           H
ATOM   4083  CZ  PHE A 268      -4.769 -15.675   3.468  1.00 88.69           C
ATOM   4084  HZ  PHE A 268      -5.406 -16.421   3.942  1.00 88.69           H
ATOM   4085  HN  PHE A 268      -1.069 -10.873   0.648  1.00 88.69           H
ATOM   4086  N   PRO A 269      -0.470 -11.823   3.861  1.00 92.78           N
ATOM   4087  CA  PRO A 269       0.077 -12.086   5.194  1.00 92.78           C
ATOM   4088  C   PRO A 269      -0.194 -10.947   6.163  1.00 92.78           C
ATOM   4089  O   PRO A 269      -0.603 -11.178   7.300  1.00 92.78           O
ATOM   4090  HA  PRO A 269      -0.410 -12.956   5.634  1.00 92.78           H
ATOM   4091  CB  PRO A 269       1.574 -12.272   4.941  1.00 92.78           C
ATOM   4092 1HB  PRO A 269       2.119 -11.333   5.047  1.00 92.78           H
ATOM   4093 2HB  PRO A 269       2.016 -12.976   5.646  1.00 92.78           H
ATOM   4094  CG  PRO A 269       1.629 -12.797   3.512  1.00 92.78           C
ATOM   4095 1HG  PRO A 269       2.611 -12.649   3.063  1.00 92.78           H
ATOM   4096 2HG  PRO A 269       1.429 -13.867   3.466  1.00 92.78           H
ATOM   4097  CD  PRO A 269       0.552 -11.984   2.811  1.00 92.78           C
ATOM   4098 1HD  PRO A 269       0.930 -11.021   2.469  1.00 92.78           H
ATOM   4099 2HD  PRO A 269       0.163 -12.500   1.933  1.00 92.78           H
ATOM   4100  N   TYR A 270       0.043  -9.735   5.683  1.00 91.47           N
ATOM   4101  CA  TYR A 270      -0.091  -8.557   6.524  1.00 91.47           C
ATOM   4102  C   TYR A 270      -1.539  -8.375   6.985  1.00 91.47           C
ATOM   4103  O   TYR A 270      -1.791  -8.103   8.158  1.00 91.47           O
ATOM   4104  HA  TYR A 270       0.546  -8.694   7.398  1.00 91.47           H
ATOM   4105  CB  TYR A 270       0.307  -7.367   5.650  1.00 91.47           C
ATOM   4106 1HB  TYR A 270       1.370  -7.437   5.420  1.00 91.47           H
ATOM   4107 2HB  TYR A 270      -0.229  -7.429   4.703  1.00 91.47           H
ATOM   4108  CG  TYR A 270       0.027  -6.005   6.288  1.00 91.47           C
ATOM   4109  CD1 TYR A 270      -0.924  -5.168   5.741  1.00 91.47           C
ATOM   4110  HD1 TYR A 270      -1.476  -5.478   4.854  1.00 91.47           H
ATOM   4111  CD2 TYR A 270       0.727  -5.613   7.412  1.00 91.47           C
ATOM   4112  HD2 TYR A 270       1.478  -6.273   7.844  1.00 91.47           H
ATOM   4113  CE1 TYR A 270      -1.187  -3.886   6.342  1.00 91.47           C
ATOM   4114  HE1 TYR A 270      -1.936  -3.216   5.919  1.00 91.47           H
ATOM   4115  CE2 TYR A 270       0.464  -4.331   8.012  1.00 91.47           C
ATOM   4116  HE2 TYR A 270       1.009  -4.008   8.900  1.00 91.47           H
ATOM   4117  CZ  TYR A 270      -0.480  -3.531   7.448  1.00 91.47           C
ATOM   4118  OH  TYR A 270      -0.729  -2.320   8.015  1.00 91.47           O
ATOM   4119  HH  TYR A 270      -0.155  -2.198   8.825  1.00 91.47           H
ATOM   4120  HN  TYR A 270       0.321  -9.551   4.741  1.00 91.47           H
ATOM   4121  N   ASN A 271      -2.452  -8.531   6.038  1.00 89.16           N
ATOM   4122  CA  ASN A 271      -3.857  -8.273   6.303  1.00 89.16           C
ATOM   4123  C   ASN A 271      -4.405  -9.358   7.232  1.00 89.16           C
ATOM   4124  O   ASN A 271      -5.361  -9.124   7.970  1.00 89.16           O
ATOM   4125  HA  ASN A 271      -3.886  -7.282   6.757  1.00 89.16           H
ATOM   4126  CB  ASN A 271      -4.676  -8.300   5.010  1.00 89.16           C
ATOM   4127 1HB  ASN A 271      -4.405  -9.178   4.423  1.00 89.16           H
ATOM   4128 2HB  ASN A 271      -5.735  -8.391   5.249  1.00 89.16           H
ATOM   4129  CG  ASN A 271      -4.439  -7.034   4.185  1.00 89.16           C
ATOM   4130  OD1 ASN A 271      -4.824  -5.938   4.557  1.00 89.16           O
ATOM   4131  ND2 ASN A 271      -3.786  -7.245   3.045  1.00 89.16           N
ATOM   4132 1HD2 ASN A 271      -3.498  -8.171   2.798  1.00 89.16           H
ATOM   4133 2HD2 ASN A 271      -3.584  -6.479   2.436  1.00 89.16           H
ATOM   4134  HN  ASN A 271      -2.246  -8.828   5.106  1.00 89.16           H
ATOM   4135  N   CYS A 272      -3.774 -10.522   7.166  1.00 92.16           N
ATOM   4136  CA  CYS A 272      -4.095 -11.599   8.087  1.00 92.16           C
ATOM   4137  C   CYS A 272      -3.821 -11.111   9.511  1.00 92.16           C
ATOM   4138  O   CYS A 272      -4.663 -11.260  10.395  1.00 92.16           O
ATOM   4139  HA  CYS A 272      -5.153 -11.823   7.951  1.00 92.16           H
ATOM   4140  CB  CYS A 272      -3.314 -12.873   7.760  1.00 92.16           C
ATOM   4141 1HB  CYS A 272      -2.258 -12.638   7.626  1.00 92.16           H
ATOM   4142 2HB  CYS A 272      -3.381 -13.574   8.592  1.00 92.16           H
ATOM   4143  SG  CYS A 272      -3.980 -13.643   6.240  1.00 92.16           S
ATOM   4144  HG  CYS A 272      -3.436 -12.774   5.393  1.00 92.16           H
ATOM   4145  HN  CYS A 272      -3.059 -10.733   6.501  1.00 92.16           H
ATOM   4146  N   ILE A 273      -2.639 -10.539   9.690  1.00 93.06           N
ATOM   4147  CA  ILE A 273      -2.223 -10.076  11.002  1.00 93.06           C
ATOM   4148  C   ILE A 273      -3.101  -8.897  11.425  1.00 93.06           C
ATOM   4149  O   ILE A 273      -3.486  -8.791  12.588  1.00 93.06           O
ATOM   4150  HA  ILE A 273      -2.383 -10.895  11.704  1.00 93.06           H
ATOM   4151  CB  ILE A 273      -0.725  -9.761  11.009  1.00 93.06           C
ATOM   4152  HB  ILE A 273      -0.527  -9.027  10.229  1.00 93.06           H
ATOM   4153  CG1 ILE A 273       0.098 -11.007  10.676  1.00 93.06           C
ATOM   4154 1HG1 ILE A 273      -0.192 -11.388   9.697  1.00 93.06           H
ATOM   4155 2HG1 ILE A 273       1.154 -10.744  10.616  1.00 93.06           H
ATOM   4156  CG2 ILE A 273      -0.303  -9.133  12.339  1.00 93.06           C
ATOM   4157 1HG2 ILE A 273      -0.855  -8.206  12.494  1.00 93.06           H
ATOM   4158 2HG2 ILE A 273      -0.518  -9.826  13.152  1.00 93.06           H
ATOM   4159 3HG2 ILE A 273       0.766  -8.920  12.316  1.00 93.06           H
ATOM   4160  CD1 ILE A 273      -0.102 -12.095  11.733  1.00 93.06           C
ATOM   4161 1HD1 ILE A 273       0.211 -11.719  12.707  1.00 93.06           H
ATOM   4162 2HD1 ILE A 273      -1.156 -12.373  11.773  1.00 93.06           H
ATOM   4163 3HD1 ILE A 273       0.494 -12.970  11.472  1.00 93.06           H
ATOM   4164  HN  ILE A 273      -1.974 -10.390   8.958  1.00 93.06           H
ATOM   4165  N   LEU A 274      -3.391  -8.039  10.457  1.00 91.20           N
ATOM   4166  CA  LEU A 274      -4.199  -6.861  10.719  1.00 91.20           C
ATOM   4167  C   LEU A 274      -5.582  -7.295  11.212  1.00 91.20           C
ATOM   4168  O   LEU A 274      -6.179  -6.632  12.058  1.00 91.20           O
ATOM   4169  HA  LEU A 274      -3.710  -6.299  11.515  1.00 91.20           H
ATOM   4170  CB  LEU A 274      -4.242  -5.956   9.486  1.00 91.20           C
ATOM   4171 1HB  LEU A 274      -3.225  -5.833   9.115  1.00 91.20           H
ATOM   4172 2HB  LEU A 274      -4.808  -6.465   8.706  1.00 91.20           H
ATOM   4173  CG  LEU A 274      -4.850  -4.567   9.695  1.00 91.20           C
ATOM   4174  HG  LEU A 274      -5.800  -4.685  10.217  1.00 91.20           H
ATOM   4175  CD1 LEU A 274      -3.951  -3.702  10.581  1.00 91.20           C
ATOM   4176 1HD1 LEU A 274      -3.831  -4.181  11.553  1.00 91.20           H
ATOM   4177 2HD1 LEU A 274      -2.975  -3.590  10.108  1.00 91.20           H
ATOM   4178 3HD1 LEU A 274      -4.407  -2.721  10.712  1.00 91.20           H
ATOM   4179  CD2 LEU A 274      -5.152  -3.894   8.354  1.00 91.20           C
ATOM   4180 1HD2 LEU A 274      -4.229  -3.790   7.784  1.00 91.20           H
ATOM   4181 2HD2 LEU A 274      -5.859  -4.504   7.792  1.00 91.20           H
ATOM   4182 3HD2 LEU A 274      -5.583  -2.909   8.531  1.00 91.20           H
ATOM   4183  HN  LEU A 274      -3.085  -8.140   9.511  1.00 91.20           H
ATOM   4184  N   LEU A 275      -6.049  -8.406  10.661  1.00 92.89           N
ATOM   4185  CA  LEU A 275      -7.328  -8.961  11.067  1.00 92.89           C
ATOM   4186  C   LEU A 275      -7.258  -9.370  12.540  1.00 92.89           C
ATOM   4187  O   LEU A 275      -8.154  -9.052  13.320  1.00 92.89           O
ATOM   4188  HA  LEU A 275      -8.075  -8.174  10.963  1.00 92.89           H
ATOM   4189  CB  LEU A 275      -7.739 -10.101  10.132  1.00 92.89           C
ATOM   4190 1HB  LEU A 275      -7.815  -9.704   9.120  1.00 92.89           H
ATOM   4191 2HB  LEU A 275      -6.941 -10.843  10.124  1.00 92.89           H
ATOM   4192  CG  LEU A 275      -9.052 -10.808  10.472  1.00 92.89           C
ATOM   4193  HG  LEU A 275      -8.990 -11.169  11.499  1.00 92.89           H
ATOM   4194  CD1 LEU A 275     -10.232  -9.835  10.407  1.00 92.89           C
ATOM   4195 1HD1 LEU A 275     -10.075  -9.026  11.121  1.00 92.89           H
ATOM   4196 2HD1 LEU A 275     -10.307  -9.422   9.401  1.00 92.89           H
ATOM   4197 3HD1 LEU A 275     -11.153 -10.363  10.654  1.00 92.89           H
ATOM   4198  CD2 LEU A 275      -9.266 -12.029   9.575  1.00 92.89           C
ATOM   4199 1HD2 LEU A 275      -9.300 -11.712   8.533  1.00 92.89           H
ATOM   4200 2HD2 LEU A 275      -8.445 -12.731   9.716  1.00 92.89           H
ATOM   4201 3HD2 LEU A 275     -10.207 -12.512   9.839  1.00 92.89           H
ATOM   4202  HN  LEU A 275      -5.570  -8.922   9.951  1.00 92.89           H
ATOM   4203  N   VAL A 276      -6.183 -10.068  12.876  1.00 94.31           N
ATOM   4204  CA  VAL A 276      -5.990 -10.535  14.238  1.00 94.31           C
ATOM   4205  C   VAL A 276      -6.002  -9.337  15.190  1.00 94.31           C
ATOM   4206  O   VAL A 276      -6.661  -9.371  16.228  1.00 94.31           O
ATOM   4207  HA  VAL A 276      -6.829 -11.187  14.485  1.00 94.31           H
ATOM   4208  CB  VAL A 276      -4.705 -11.360  14.332  1.00 94.31           C
ATOM   4209  HB  VAL A 276      -3.891 -10.760  13.926  1.00 94.31           H
ATOM   4210  CG1 VAL A 276      -4.368 -11.687  15.788  1.00 94.31           C
ATOM   4211 1HG1 VAL A 276      -4.229 -10.760  16.345  1.00 94.31           H
ATOM   4212 2HG1 VAL A 276      -5.183 -12.259  16.231  1.00 94.31           H
ATOM   4213 3HG1 VAL A 276      -3.450 -12.274  15.825  1.00 94.31           H
ATOM   4214  CG2 VAL A 276      -4.811 -12.636  13.494  1.00 94.31           C
ATOM   4215 1HG2 VAL A 276      -5.642 -13.241  13.857  1.00 94.31           H
ATOM   4216 2HG2 VAL A 276      -4.982 -12.373  12.450  1.00 94.31           H
ATOM   4217 3HG2 VAL A 276      -3.884 -13.204  13.578  1.00 94.31           H
ATOM   4218  HN  VAL A 276      -5.454 -10.314  12.238  1.00 94.31           H
ATOM   4219  N   GLN A 277      -5.264  -8.307  14.803  1.00 92.77           N
ATOM   4220  CA  GLN A 277      -5.170  -7.106  15.616  1.00 92.77           C
ATOM   4221  C   GLN A 277      -6.551  -6.467  15.780  1.00 92.77           C
ATOM   4222  O   GLN A 277      -6.849  -5.886  16.822  1.00 92.77           O
ATOM   4223  HA  GLN A 277      -4.800  -7.441  16.585  1.00 92.77           H
ATOM   4224  CB  GLN A 277      -4.174  -6.113  15.014  1.00 92.77           C
ATOM   4225 1HB  GLN A 277      -4.366  -6.002  13.946  1.00 92.77           H
ATOM   4226 2HB  GLN A 277      -4.315  -5.132  15.466  1.00 92.77           H
ATOM   4227  CG  GLN A 277      -2.734  -6.580  15.233  1.00 92.77           C
ATOM   4228 1HG  GLN A 277      -2.555  -6.731  16.297  1.00 92.77           H
ATOM   4229 2HG  GLN A 277      -2.582  -7.543  14.744  1.00 92.77           H
ATOM   4230  CD  GLN A 277      -1.737  -5.559  14.682  1.00 92.77           C
ATOM   4231  OE1 GLN A 277      -2.045  -4.756  13.817  1.00 92.77           O
ATOM   4232  NE2 GLN A 277      -0.527  -5.635  15.230  1.00 92.77           N
ATOM   4233 1HE2 GLN A 277      -0.340  -6.318  15.936  1.00 92.77           H
ATOM   4234 2HE2 GLN A 277       0.195  -5.008  14.936  1.00 92.77           H
ATOM   4235  HN  GLN A 277      -4.739  -8.284  13.953  1.00 92.77           H
ATOM   4236  N   THR A 278      -7.355  -6.596  14.735  1.00 92.50           N
ATOM   4237  CA  THR A 278      -8.688  -6.018  14.742  1.00 92.50           C
ATOM   4238  C   THR A 278      -9.580  -6.743  15.752  1.00 92.50           C
ATOM   4239  O   THR A 278     -10.300  -6.106  16.518  1.00 92.50           O
ATOM   4240  HA  THR A 278      -8.612  -4.981  15.069  1.00 92.50           H
ATOM   4241  CB  THR A 278      -9.230  -6.062  13.311  1.00 92.50           C
ATOM   4242  HB  THR A 278      -9.394  -7.091  12.989  1.00 92.50           H
ATOM   4243  OG1 THR A 278      -8.272  -5.327  12.554  1.00 92.50           O
ATOM   4244  HG1 THR A 278      -7.607  -5.951  12.145  1.00 92.50           H
ATOM   4245  CG2 THR A 278     -10.525  -5.264  13.150  1.00 92.50           C
ATOM   4246 1HG2 THR A 278     -10.343  -4.221  13.408  1.00 92.50           H
ATOM   4247 2HG2 THR A 278     -11.289  -5.674  13.811  1.00 92.50           H
ATOM   4248 3HG2 THR A 278     -10.866  -5.329  12.117  1.00 92.50           H
ATOM   4249  HN  THR A 278      -7.110  -7.084  13.898  1.00 92.50           H
ATOM   4250  N   ILE A 279      -9.501  -8.065  15.719  1.00 94.21           N
ATOM   4251  CA  ILE A 279     -10.310  -8.885  16.606  1.00 94.21           C
ATOM   4252  C   ILE A 279      -9.901  -8.615  18.056  1.00 94.21           C
ATOM   4253  O   ILE A 279     -10.755  -8.480  18.931  1.00 94.21           O
ATOM   4254  HA  ILE A 279     -11.348  -8.579  16.478  1.00 94.21           H
ATOM   4255  CB  ILE A 279     -10.219 -10.358  16.205  1.00 94.21           C
ATOM   4256  HB  ILE A 279      -9.166 -10.635  16.158  1.00 94.21           H
ATOM   4257  CG1 ILE A 279     -10.808 -10.585  14.812  1.00 94.21           C
ATOM   4258 1HG1 ILE A 279     -11.895 -10.516  14.858  1.00 94.21           H
ATOM   4259 2HG1 ILE A 279     -10.468  -9.799  14.137  1.00 94.21           H
ATOM   4260  CG2 ILE A 279     -10.875 -11.254  17.258  1.00 94.21           C
ATOM   4261 1HG2 ILE A 279     -10.370 -11.121  18.215  1.00 94.21           H
ATOM   4262 2HG2 ILE A 279     -11.926 -10.984  17.361  1.00 94.21           H
ATOM   4263 3HG2 ILE A 279     -10.797 -12.296  16.948  1.00 94.21           H
ATOM   4264  CD1 ILE A 279     -10.401 -11.952  14.259  1.00 94.21           C
ATOM   4265 1HD1 ILE A 279      -9.314 -12.007  14.193  1.00 94.21           H
ATOM   4266 2HD1 ILE A 279     -10.764 -12.735  14.924  1.00 94.21           H
ATOM   4267 3HD1 ILE A 279     -10.833 -12.087  13.268  1.00 94.21           H
ATOM   4268  HN  ILE A 279      -8.901  -8.575  15.103  1.00 94.21           H
ATOM   4269  N   ASP A 280      -8.594  -8.545  18.266  1.00 94.17           N
ATOM   4270  CA  ASP A 280      -8.060  -8.365  19.605  1.00 94.17           C
ATOM   4271  C   ASP A 280      -8.412  -6.963  20.105  1.00 94.17           C
ATOM   4272  O   ASP A 280      -8.629  -6.763  21.299  1.00 94.17           O
ATOM   4273  HA  ASP A 280      -8.521  -9.150  20.205  1.00 94.17           H
ATOM   4274  CB  ASP A 280      -6.536  -8.502  19.613  1.00 94.17           C
ATOM   4275 1HB  ASP A 280      -6.247  -9.422  19.105  1.00 94.17           H
ATOM   4276 2HB  ASP A 280      -6.091  -7.677  19.056  1.00 94.17           H
ATOM   4277  CG  ASP A 280      -5.994  -8.510  21.043  1.00 94.17           C
ATOM   4278  OD1 ASP A 280      -6.523  -9.309  21.846  1.00 94.17           O
ATOM   4279  OD2 ASP A 280      -5.062  -7.718  21.301  1.00 94.17           O
ATOM   4280  HN  ASP A 280      -7.908  -8.610  17.542  1.00 94.17           H
ATOM   4281  N   ALA A 281      -8.457  -6.029  19.167  1.00 91.75           N
ATOM   4282  CA  ALA A 281      -8.815  -4.658  19.492  1.00 91.75           C
ATOM   4283  C   ALA A 281     -10.230  -4.629  20.072  1.00 91.75           C
ATOM   4284  O   ALA A 281     -10.556  -3.761  20.881  1.00 91.75           O
ATOM   4285  HA  ALA A 281      -8.114  -4.303  20.248  1.00 91.75           H
ATOM   4286  CB  ALA A 281      -8.678  -3.785  18.244  1.00 91.75           C
ATOM   4287 1HB  ALA A 281      -7.648  -3.817  17.889  1.00 91.75           H
ATOM   4288 2HB  ALA A 281      -9.342  -4.158  17.464  1.00 91.75           H
ATOM   4289 3HB  ALA A 281      -8.946  -2.757  18.488  1.00 91.75           H
ATOM   4290  HN  ALA A 281      -8.255  -6.195  18.202  1.00 91.75           H
ATOM   4291  N   TYR A 282     -11.034  -5.588  19.636  1.00 90.43           N
ATOM   4292  CA  TYR A 282     -12.409  -5.678  20.096  1.00 90.43           C
ATOM   4293  C   TYR A 282     -12.518  -6.582  21.325  1.00 90.43           C
ATOM   4294  O   TYR A 282     -13.137  -6.209  22.321  1.00 90.43           O
ATOM   4295  HA  TYR A 282     -12.742  -4.674  20.361  1.00 90.43           H
ATOM   4296  CB  TYR A 282     -13.198  -6.306  18.945  1.00 90.43           C
ATOM   4297 1HB  TYR A 282     -13.035  -5.717  18.042  1.00 90.43           H
ATOM   4298 2HB  TYR A 282     -12.805  -7.303  18.750  1.00 90.43           H
ATOM   4299  CG  TYR A 282     -14.703  -6.408  19.204  1.00 90.43           C
ATOM   4300  CD1 TYR A 282     -15.262  -7.620  19.554  1.00 90.43           C
ATOM   4301  HD1 TYR A 282     -14.632  -8.505  19.645  1.00 90.43           H
ATOM   4302  CD2 TYR A 282     -15.500  -5.287  19.089  1.00 90.43           C
ATOM   4303  HD2 TYR A 282     -15.058  -4.330  18.813  1.00 90.43           H
ATOM   4304  CE1 TYR A 282     -16.678  -7.716  19.798  1.00 90.43           C
ATOM   4305  HE1 TYR A 282     -17.132  -8.667  20.074  1.00 90.43           H
ATOM   4306  CE2 TYR A 282     -16.916  -5.383  19.333  1.00 90.43           C
ATOM   4307  HE2 TYR A 282     -17.557  -4.506  19.245  1.00 90.43           H
ATOM   4308  CZ  TYR A 282     -17.435  -6.593  19.676  1.00 90.43           C
ATOM   4309  OH  TYR A 282     -18.772  -6.683  19.906  1.00 90.43           O
ATOM   4310  HH  TYR A 282     -19.198  -5.784  19.806  1.00 90.43           H
ATOM   4311  HN  TYR A 282     -10.760  -6.293  18.982  1.00 90.43           H
ATOM   4312  N   ALA A 283     -11.908  -7.752  21.216  1.00 92.06           N
ATOM   4313  CA  ALA A 283     -12.173  -8.826  22.158  1.00 92.06           C
ATOM   4314  C   ALA A 283     -11.125  -8.793  23.272  1.00 92.06           C
ATOM   4315  O   ALA A 283     -11.346  -9.334  24.354  1.00 92.06           O
ATOM   4316  HA  ALA A 283     -13.158  -8.651  22.592  1.00 92.06           H
ATOM   4317  CB  ALA A 283     -12.193 -10.164  21.416  1.00 92.06           C
ATOM   4318 1HB  ALA A 283     -12.974 -10.146  20.656  1.00 92.06           H
ATOM   4319 2HB  ALA A 283     -11.227 -10.329  20.940  1.00 92.06           H
ATOM   4320 3HB  ALA A 283     -12.393 -10.969  22.123  1.00 92.06           H
ATOM   4321  HN  ALA A 283     -11.243  -7.972  20.501  1.00 92.06           H
ATOM   4322  N   MET A 284     -10.005  -8.152  22.968  1.00 90.80           N
ATOM   4323  CA  MET A 284      -8.902  -8.086  23.910  1.00 90.80           C
ATOM   4324  C   MET A 284      -8.591  -9.468  24.489  1.00 90.80           C
ATOM   4325  O   MET A 284      -8.489  -9.627  25.705  1.00 90.80           O
ATOM   4326  HA  MET A 284      -8.048  -7.724  23.337  1.00 90.80           H
ATOM   4327  CB  MET A 284      -9.257  -7.124  25.046  1.00 90.80           C
ATOM   4328 1HB  MET A 284     -10.172  -7.457  25.536  1.00 90.80           H
ATOM   4329 2HB  MET A 284      -8.469  -7.139  25.799  1.00 90.80           H
ATOM   4330  CG  MET A 284      -9.442  -5.699  24.520  1.00 90.80           C
ATOM   4331 1HG  MET A 284      -8.491  -5.312  24.153  1.00 90.80           H
ATOM   4332 2HG  MET A 284     -10.133  -5.701  23.678  1.00 90.80           H
ATOM   4333  SD  MET A 284     -10.067  -4.646  25.819  1.00 90.80           S
ATOM   4334  CE  MET A 284     -11.792  -5.101  25.784  1.00 90.80           C
ATOM   4335 1HE  MET A 284     -12.205  -4.883  24.799  1.00 90.80           H
ATOM   4336 2HE  MET A 284     -11.891  -6.166  25.991  1.00 90.80           H
ATOM   4337 3HE  MET A 284     -12.334  -4.531  26.539  1.00 90.80           H
ATOM   4338  HN  MET A 284      -9.847  -7.685  22.098  1.00 90.80           H
ATOM   4339  N   PHE A 285      -8.450 -10.432  23.592  1.00 91.36           N
ATOM   4340  CA  PHE A 285      -8.326 -11.821  23.999  1.00 91.36           C
ATOM   4341  C   PHE A 285      -6.860 -12.197  24.225  1.00 91.36           C
ATOM   4342  O   PHE A 285      -6.565 -13.222  24.838  1.00 91.36           O
ATOM   4343  HA  PHE A 285      -8.876 -11.935  24.933  1.00 91.36           H
ATOM   4344  CB  PHE A 285      -8.889 -12.674  22.860  1.00 91.36           C
ATOM   4345 1HB  PHE A 285      -9.052 -13.688  23.225  1.00 91.36           H
ATOM   4346 2HB  PHE A 285      -9.862 -12.278  22.571  1.00 91.36           H
ATOM   4347  CG  PHE A 285      -7.990 -12.731  21.623  1.00 91.36           C
ATOM   4348  CD1 PHE A 285      -8.153 -11.826  20.622  1.00 91.36           C
ATOM   4349  HD1 PHE A 285      -8.924 -11.059  20.701  1.00 91.36           H
ATOM   4350  CD2 PHE A 285      -7.028 -13.688  21.525  1.00 91.36           C
ATOM   4351  HD2 PHE A 285      -6.898 -14.414  22.328  1.00 91.36           H
ATOM   4352  CE1 PHE A 285      -7.319 -11.879  19.474  1.00 91.36           C
ATOM   4353  HE1 PHE A 285      -7.450 -11.153  18.671  1.00 91.36           H
ATOM   4354  CE2 PHE A 285      -6.195 -13.741  20.377  1.00 91.36           C
ATOM   4355  HE2 PHE A 285      -5.424 -14.508  20.298  1.00 91.36           H
ATOM   4356  CZ  PHE A 285      -6.358 -12.836  19.375  1.00 91.36           C
ATOM   4357  HZ  PHE A 285      -5.717 -12.876  18.494  1.00 91.36           H
ATOM   4358  HN  PHE A 285      -8.421 -10.277  22.604  1.00 91.36           H
ATOM   4359  N   ILE A 286      -5.979 -11.347  23.717  1.00 91.59           N
ATOM   4360  CA  ILE A 286      -4.552 -11.558  23.886  1.00 91.59           C
ATOM   4361  C   ILE A 286      -4.108 -10.970  25.227  1.00 91.59           C
ATOM   4362  O   ILE A 286      -3.820  -9.778  25.321  1.00 91.59           O
ATOM   4363  HA  ILE A 286      -4.381 -12.635  23.908  1.00 91.59           H
ATOM   4364  CB  ILE A 286      -3.782 -11.003  22.686  1.00 91.59           C
ATOM   4365  HB  ILE A 286      -3.970  -9.931  22.626  1.00 91.59           H
ATOM   4366  CG1 ILE A 286      -4.282 -11.622  21.380  1.00 91.59           C
ATOM   4367 1HG1 ILE A 286      -4.002 -12.675  21.342  1.00 91.59           H
ATOM   4368 2HG1 ILE A 286      -5.371 -11.581  21.347  1.00 91.59           H
ATOM   4369  CG2 ILE A 286      -2.274 -11.188  22.868  1.00 91.59           C
ATOM   4370 1HG2 ILE A 286      -1.949 -10.661  23.766  1.00 91.59           H
ATOM   4371 2HG2 ILE A 286      -2.048 -12.249  22.968  1.00 91.59           H
ATOM   4372 3HG2 ILE A 286      -1.751 -10.784  22.001  1.00 91.59           H
ATOM   4373  CD1 ILE A 286      -3.701 -10.891  20.168  1.00 91.59           C
ATOM   4374 1HD1 ILE A 286      -4.004  -9.844  20.197  1.00 91.59           H
ATOM   4375 2HD1 ILE A 286      -2.613 -10.955  20.192  1.00 91.59           H
ATOM   4376 3HD1 ILE A 286      -4.073 -11.351  19.253  1.00 91.59           H
ATOM   4377  HN  ILE A 286      -6.227 -10.528  23.200  1.00 91.59           H
ATOM   4378  N   SER A 287      -4.067 -11.833  26.231  1.00 89.67           N
ATOM   4379  CA  SER A 287      -3.633 -11.421  27.555  1.00 89.67           C
ATOM   4380  C   SER A 287      -2.175 -11.829  27.778  1.00 89.67           C
ATOM   4381  O   SER A 287      -1.521 -11.332  28.693  1.00 89.67           O
ATOM   4382  HA  SER A 287      -3.732 -10.335  27.567  1.00 89.67           H
ATOM   4383  CB  SER A 287      -4.526 -12.025  28.641  1.00 89.67           C
ATOM   4384 1HB  SER A 287      -4.178 -11.696  29.620  1.00 89.67           H
ATOM   4385 2HB  SER A 287      -5.543 -11.652  28.522  1.00 89.67           H
ATOM   4386  OG  SER A 287      -4.534 -13.449  28.594  1.00 89.67           O
ATOM   4387  HG  SER A 287      -5.145 -13.811  29.298  1.00 89.67           H
ATOM   4388  HN  SER A 287      -4.324 -12.796  26.152  1.00 89.67           H
ATOM   4389  N   ASN A 288      -1.710 -12.732  26.927  1.00 92.79           N
ATOM   4390  CA  ASN A 288      -0.388 -13.309  27.097  1.00 92.79           C
ATOM   4391  C   ASN A 288       0.643 -12.430  26.386  1.00 92.79           C
ATOM   4392  O   ASN A 288       0.521 -12.167  25.191  1.00 92.79           O
ATOM   4393  HA  ASN A 288      -0.229 -13.349  28.175  1.00 92.79           H
ATOM   4394  CB  ASN A 288      -0.316 -14.710  26.486  1.00 92.79           C
ATOM   4395 1HB  ASN A 288      -1.156 -15.308  26.839  1.00 92.79           H
ATOM   4396 2HB  ASN A 288      -0.406 -14.643  25.402  1.00 92.79           H
ATOM   4397  CG  ASN A 288       0.999 -15.401  26.853  1.00 92.79           C
ATOM   4398  OD1 ASN A 288       2.073 -14.829  26.777  1.00 92.79           O
ATOM   4399  ND2 ASN A 288       0.854 -16.662  27.253  1.00 92.79           N
ATOM   4400 1HD2 ASN A 288      -0.056 -17.073  27.292  1.00 92.79           H
ATOM   4401 2HD2 ASN A 288       1.657 -17.198  27.514  1.00 92.79           H
ATOM   4402  HN  ASN A 288      -2.219 -13.067  26.134  1.00 92.79           H
ATOM   4403  N   CYS A 289       1.635 -12.000  27.152  1.00 91.78           N
ATOM   4404  CA  CYS A 289       2.620 -11.060  26.643  1.00 91.78           C
ATOM   4405  C   CYS A 289       3.439 -11.762  25.558  1.00 91.78           C
ATOM   4406  O   CYS A 289       3.843 -11.137  24.579  1.00 91.78           O
ATOM   4407  HA  CYS A 289       2.064 -10.220  26.226  1.00 91.78           H
ATOM   4408  CB  CYS A 289       3.507 -10.509  27.762  1.00 91.78           C
ATOM   4409 1HB  CYS A 289       2.891 -10.033  28.525  1.00 91.78           H
ATOM   4410 2HB  CYS A 289       4.042 -11.325  28.247  1.00 91.78           H
ATOM   4411  SG  CYS A 289       4.698  -9.301  27.078  1.00 91.78           S
ATOM   4412  HN  CYS A 289       1.772 -12.282  28.101  1.00 91.78           H
ATOM   4413  N   ALA A 290       3.659 -13.051  25.770  1.00 93.74           N
ATOM   4414  CA  ALA A 290       4.466 -13.833  24.848  1.00 93.74           C
ATOM   4415  C   ALA A 290       3.780 -13.871  23.482  1.00 93.74           C
ATOM   4416  O   ALA A 290       4.435 -13.732  22.450  1.00 93.74           O
ATOM   4417  HA  ALA A 290       5.431 -13.336  24.747  1.00 93.74           H
ATOM   4418  CB  ALA A 290       4.691 -15.232  25.427  1.00 93.74           C
ATOM   4419 1HB  ALA A 290       5.208 -15.151  26.383  1.00 93.74           H
ATOM   4420 2HB  ALA A 290       3.729 -15.723  25.574  1.00 93.74           H
ATOM   4421 3HB  ALA A 290       5.296 -15.818  24.736  1.00 93.74           H
ATOM   4422  HN  ALA A 290       3.298 -13.560  26.551  1.00 93.74           H
ATOM   4423  N   VAL A 291       2.469 -14.060  23.519  1.00 93.97           N
ATOM   4424  CA  VAL A 291       1.686 -14.115  22.296  1.00 93.97           C
ATOM   4425  C   VAL A 291       1.690 -12.738  21.630  1.00 93.97           C
ATOM   4426  O   VAL A 291       1.852 -12.632  20.415  1.00 93.97           O
ATOM   4427  HA  VAL A 291       2.169 -14.829  21.628  1.00 93.97           H
ATOM   4428  CB  VAL A 291       0.277 -14.628  22.599  1.00 93.97           C
ATOM   4429  HB  VAL A 291      -0.178 -13.951  23.322  1.00 93.97           H
ATOM   4430  CG1 VAL A 291      -0.591 -14.624  21.339  1.00 93.97           C
ATOM   4431 1HG1 VAL A 291      -0.665 -13.608  20.952  1.00 93.97           H
ATOM   4432 2HG1 VAL A 291      -0.140 -15.268  20.585  1.00 93.97           H
ATOM   4433 3HG1 VAL A 291      -1.587 -14.993  21.583  1.00 93.97           H
ATOM   4434  CG2 VAL A 291       0.325 -16.023  23.228  1.00 93.97           C
ATOM   4435 1HG2 VAL A 291       0.808 -16.715  22.539  1.00 93.97           H
ATOM   4436 2HG2 VAL A 291       0.890 -15.982  24.159  1.00 93.97           H
ATOM   4437 3HG2 VAL A 291      -0.690 -16.363  23.433  1.00 93.97           H
ATOM   4438  HN  VAL A 291       1.944 -14.174  24.362  1.00 93.97           H
ATOM   4439  N   SER A 292       1.510 -11.717  22.455  1.00 93.80           N
ATOM   4440  CA  SER A 292       1.474 -10.351  21.959  1.00 93.80           C
ATOM   4441  C   SER A 292       2.791 -10.014  21.258  1.00 93.80           C
ATOM   4442  O   SER A 292       2.789  -9.472  20.154  1.00 93.80           O
ATOM   4443  HA  SER A 292       0.645 -10.323  21.251  1.00 93.80           H
ATOM   4444  CB  SER A 292       1.208  -9.360  23.094  1.00 93.80           C
ATOM   4445 1HB  SER A 292       0.363  -9.708  23.688  1.00 93.80           H
ATOM   4446 2HB  SER A 292       2.072  -9.328  23.757  1.00 93.80           H
ATOM   4447  OG  SER A 292       0.936  -8.049  22.605  1.00 93.80           O
ATOM   4448  HG  SER A 292       0.041  -8.029  22.161  1.00 93.80           H
ATOM   4449  HN  SER A 292       1.390 -11.811  23.443  1.00 93.80           H
ATOM   4450  N   THR A 293       3.884 -10.349  21.928  1.00 93.31           N
ATOM   4451  CA  THR A 293       5.205 -10.056  21.399  1.00 93.31           C
ATOM   4452  C   THR A 293       5.367 -10.659  20.003  1.00 93.31           C
ATOM   4453  O   THR A 293       5.816  -9.982  19.079  1.00 93.31           O
ATOM   4454  HA  THR A 293       5.301  -8.975  21.294  1.00 93.31           H
ATOM   4455  CB  THR A 293       6.240 -10.565  22.405  1.00 93.31           C
ATOM   4456  HB  THR A 293       6.120 -11.634  22.579  1.00 93.31           H
ATOM   4457  OG1 THR A 293       6.055  -9.731  23.546  1.00 93.31           O
ATOM   4458  HG1 THR A 293       5.441 -10.176  24.198  1.00 93.31           H
ATOM   4459  CG2 THR A 293       7.676 -10.278  21.962  1.00 93.31           C
ATOM   4460 1HG2 THR A 293       7.815  -9.202  21.854  1.00 93.31           H
ATOM   4461 2HG2 THR A 293       7.867 -10.767  21.007  1.00 93.31           H
ATOM   4462 3HG2 THR A 293       8.370 -10.659  22.711  1.00 93.31           H
ATOM   4463  HN  THR A 293       3.876 -10.812  22.814  1.00 93.31           H
ATOM   4464  N   ASN A 294       4.992 -11.925  19.893  1.00 94.69           N
ATOM   4465  CA  ASN A 294       5.192 -12.660  18.655  1.00 94.69           C
ATOM   4466  C   ASN A 294       4.318 -12.048  17.558  1.00 94.69           C
ATOM   4467  O   ASN A 294       4.734 -11.962  16.404  1.00 94.69           O
ATOM   4468  HA  ASN A 294       6.256 -12.571  18.438  1.00 94.69           H
ATOM   4469  CB  ASN A 294       4.791 -14.128  18.815  1.00 94.69           C
ATOM   4470 1HB  ASN A 294       3.827 -14.192  19.319  1.00 94.69           H
ATOM   4471 2HB  ASN A 294       4.669 -14.584  17.833  1.00 94.69           H
ATOM   4472  CG  ASN A 294       5.843 -14.899  19.614  1.00 94.69           C
ATOM   4473  OD1 ASN A 294       6.971 -14.466  19.786  1.00 94.69           O
ATOM   4474  ND2 ASN A 294       5.413 -16.063  20.092  1.00 94.69           N
ATOM   4475 1HD2 ASN A 294       4.475 -16.361  19.915  1.00 94.69           H
ATOM   4476 2HD2 ASN A 294       6.028 -16.641  20.629  1.00 94.69           H
ATOM   4477  HN  ASN A 294       4.560 -12.447  20.629  1.00 94.69           H
ATOM   4478  N   ILE A 295       3.122 -11.640  17.957  1.00 93.70           N
ATOM   4479  CA  ILE A 295       2.170 -11.078  17.013  1.00 93.70           C
ATOM   4480  C   ILE A 295       2.721  -9.762  16.462  1.00 93.70           C
ATOM   4481  O   ILE A 295       2.595  -9.482  15.271  1.00 93.70           O
ATOM   4482  HA  ILE A 295       2.072 -11.784  16.188  1.00 93.70           H
ATOM   4483  CB  ILE A 295       0.790 -10.944  17.661  1.00 93.70           C
ATOM   4484  HB  ILE A 295       0.925 -10.576  18.678  1.00 93.70           H
ATOM   4485  CG1 ILE A 295       0.097 -12.304  17.760  1.00 93.70           C
ATOM   4486 1HG1 ILE A 295      -0.172 -12.653  16.763  1.00 93.70           H
ATOM   4487 2HG1 ILE A 295       0.786 -13.037  18.180  1.00 93.70           H
ATOM   4488  CG2 ILE A 295      -0.066  -9.917  16.918  1.00 93.70           C
ATOM   4489 1HG2 ILE A 295       0.428  -8.945  16.943  1.00 93.70           H
ATOM   4490 2HG2 ILE A 295      -0.195 -10.232  15.882  1.00 93.70           H
ATOM   4491 3HG2 ILE A 295      -1.042  -9.841  17.398  1.00 93.70           H
ATOM   4492  CD1 ILE A 295      -1.157 -12.217  18.632  1.00 93.70           C
ATOM   4493 1HD1 ILE A 295      -0.881 -11.892  19.635  1.00 93.70           H
ATOM   4494 2HD1 ILE A 295      -1.854 -11.501  18.196  1.00 93.70           H
ATOM   4495 3HD1 ILE A 295      -1.631 -13.198  18.686  1.00 93.70           H
ATOM   4496  HN  ILE A 295       2.802 -11.687  18.903  1.00 93.70           H
ATOM   4497  N   ASP A 296       3.322  -8.988  17.355  1.00 93.64           N
ATOM   4498  CA  ASP A 296       3.856  -7.690  16.981  1.00 93.64           C
ATOM   4499  C   ASP A 296       5.028  -7.883  16.017  1.00 93.64           C
ATOM   4500  O   ASP A 296       5.165  -7.143  15.044  1.00 93.64           O
ATOM   4501  HA  ASP A 296       3.022  -7.158  16.523  1.00 93.64           H
ATOM   4502  CB  ASP A 296       4.372  -6.933  18.207  1.00 93.64           C
ATOM   4503 1HB  ASP A 296       5.002  -7.591  18.806  1.00 93.64           H
ATOM   4504 2HB  ASP A 296       4.996  -6.098  17.887  1.00 93.64           H
ATOM   4505  CG  ASP A 296       3.213  -6.413  19.059  1.00 93.64           C
ATOM   4506  OD1 ASP A 296       2.073  -6.445  18.546  1.00 93.64           O
ATOM   4507  OD2 ASP A 296       3.492  -5.996  20.204  1.00 93.64           O
ATOM   4508  HN  ASP A 296       3.445  -9.235  18.316  1.00 93.64           H
ATOM   4509  N   ILE A 297       5.844  -8.882  16.320  1.00 94.30           N
ATOM   4510  CA  ILE A 297       6.963  -9.222  15.459  1.00 94.30           C
ATOM   4511  C   ILE A 297       6.435  -9.636  14.084  1.00 94.30           C
ATOM   4512  O   ILE A 297       6.971  -9.219  13.058  1.00 94.30           O
ATOM   4513  HA  ILE A 297       7.569  -8.324  15.340  1.00 94.30           H
ATOM   4514  CB  ILE A 297       7.847 -10.281  16.122  1.00 94.30           C
ATOM   4515  HB  ILE A 297       7.203 -11.069  16.510  1.00 94.30           H
ATOM   4516  CG1 ILE A 297       8.608  -9.692  17.311  1.00 94.30           C
ATOM   4517 1HG1 ILE A 297       9.343  -8.969  16.956  1.00 94.30           H
ATOM   4518 2HG1 ILE A 297       7.917  -9.153  17.959  1.00 94.30           H
ATOM   4519  CG2 ILE A 297       8.788 -10.926  15.102  1.00 94.30           C
ATOM   4520 1HG2 ILE A 297       8.201 -11.403  14.317  1.00 94.30           H
ATOM   4521 2HG2 ILE A 297       9.428 -10.161  14.663  1.00 94.30           H
ATOM   4522 3HG2 ILE A 297       9.405 -11.674  15.600  1.00 94.30           H
ATOM   4523  CD1 ILE A 297       9.311 -10.791  18.110  1.00 94.30           C
ATOM   4524 1HD1 ILE A 297       8.571 -11.499  18.484  1.00 94.30           H
ATOM   4525 2HD1 ILE A 297      10.019 -11.312  17.466  1.00 94.30           H
ATOM   4526 3HD1 ILE A 297       9.844 -10.346  18.950  1.00 94.30           H
ATOM   4527  HN  ILE A 297       5.750  -9.452  17.136  1.00 94.30           H
ATOM   4528  N   CYS A 298       5.391 -10.451  14.107  1.00 94.48           N
ATOM   4529  CA  CYS A 298       4.792 -10.936  12.875  1.00 94.48           C
ATOM   4530  C   CYS A 298       4.314  -9.729  12.066  1.00 94.48           C
ATOM   4531  O   CYS A 298       4.461  -9.697  10.845  1.00 94.48           O
ATOM   4532  HA  CYS A 298       5.573 -11.476  12.339  1.00 94.48           H
ATOM   4533  CB  CYS A 298       3.658 -11.926  13.148  1.00 94.48           C
ATOM   4534 1HB  CYS A 298       2.970 -11.509  13.883  1.00 94.48           H
ATOM   4535 2HB  CYS A 298       3.085 -12.096  12.236  1.00 94.48           H
ATOM   4536  SG  CYS A 298       4.343 -13.509  13.760  1.00 94.48           S
ATOM   4537  HG  CYS A 298       4.594 -13.083  14.994  1.00 94.48           H
ATOM   4538  HN  CYS A 298       4.956 -10.779  14.945  1.00 94.48           H
ATOM   4539  N   PHE A 299       3.750  -8.764  12.779  1.00 93.51           N
ATOM   4540  CA  PHE A 299       3.245  -7.560  12.142  1.00 93.51           C
ATOM   4541  C   PHE A 299       4.361  -6.824  11.397  1.00 93.51           C
ATOM   4542  O   PHE A 299       4.188  -6.430  10.245  1.00 93.51           O
ATOM   4543  HA  PHE A 299       2.478  -7.868  11.431  1.00 93.51           H
ATOM   4544  CB  PHE A 299       2.709  -6.657  13.254  1.00 93.51           C
ATOM   4545 1HB  PHE A 299       1.944  -7.198  13.811  1.00 93.51           H
ATOM   4546 2HB  PHE A 299       3.517  -6.439  13.952  1.00 93.51           H
ATOM   4547  CG  PHE A 299       2.117  -5.338  12.754  1.00 93.51           C
ATOM   4548  CD1 PHE A 299       2.882  -4.213  12.734  1.00 93.51           C
ATOM   4549  HD1 PHE A 299       3.916  -4.252  13.075  1.00 93.51           H
ATOM   4550  CD2 PHE A 299       0.826  -5.290  12.328  1.00 93.51           C
ATOM   4551  HD2 PHE A 299       0.213  -6.191  12.344  1.00 93.51           H
ATOM   4552  CE1 PHE A 299       2.332  -2.989  12.270  1.00 93.51           C
ATOM   4553  HE1 PHE A 299       2.945  -2.088  12.254  1.00 93.51           H
ATOM   4554  CE2 PHE A 299       0.277  -4.066  11.864  1.00 93.51           C
ATOM   4555  HE2 PHE A 299      -0.758  -4.027  11.523  1.00 93.51           H
ATOM   4556  CZ  PHE A 299       1.041  -2.941  11.844  1.00 93.51           C
ATOM   4557  HZ  PHE A 299       0.619  -2.001  11.488  1.00 93.51           H
ATOM   4558  HN  PHE A 299       3.637  -8.796  13.772  1.00 93.51           H
ATOM   4559  N   GLN A 300       5.481  -6.662  12.085  1.00 93.00           N
ATOM   4560  CA  GLN A 300       6.602  -5.923  11.528  1.00 93.00           C
ATOM   4561  C   GLN A 300       7.109  -6.607  10.257  1.00 93.00           C
ATOM   4562  O   GLN A 300       7.402  -5.942   9.265  1.00 93.00           O
ATOM   4563  HA  GLN A 300       6.206  -4.937  11.285  1.00 93.00           H
ATOM   4564  CB  GLN A 300       7.725  -5.773  12.556  1.00 93.00           C
ATOM   4565 1HB  GLN A 300       7.991  -6.752  12.955  1.00 93.00           H
ATOM   4566 2HB  GLN A 300       8.615  -5.373  12.071  1.00 93.00           H
ATOM   4567  CG  GLN A 300       7.302  -4.849  13.700  1.00 93.00           C
ATOM   4568 1HG  GLN A 300       6.380  -5.219  14.149  1.00 93.00           H
ATOM   4569 2HG  GLN A 300       8.063  -4.857  14.480  1.00 93.00           H
ATOM   4570  CD  GLN A 300       7.093  -3.418  13.200  1.00 93.00           C
ATOM   4571  OE1 GLN A 300       7.456  -3.061  12.091  1.00 93.00           O
ATOM   4572  NE2 GLN A 300       6.490  -2.621  14.077  1.00 93.00           N
ATOM   4573 1HE2 GLN A 300       6.217  -2.977  14.971  1.00 93.00           H
ATOM   4574 2HE2 GLN A 300       6.308  -1.666  13.842  1.00 93.00           H
ATOM   4575  HN  GLN A 300       5.630  -7.024  13.006  1.00 93.00           H
ATOM   4576  N   VAL A 301       7.198  -7.927  10.329  1.00 94.28           N
ATOM   4577  CA  VAL A 301       7.739  -8.702   9.226  1.00 94.28           C
ATOM   4578  C   VAL A 301       6.817  -8.567   8.013  1.00 94.28           C
ATOM   4579  O   VAL A 301       7.268  -8.225   6.921  1.00 94.28           O
ATOM   4580  HA  VAL A 301       8.713  -8.281   8.975  1.00 94.28           H
ATOM   4581  CB  VAL A 301       7.948 -10.155   9.659  1.00 94.28           C
ATOM   4582  HB  VAL A 301       7.002 -10.527  10.053  1.00 94.28           H
ATOM   4583  CG1 VAL A 301       8.339 -11.031   8.468  1.00 94.28           C
ATOM   4584 1HG1 VAL A 301       7.548 -11.001   7.719  1.00 94.28           H
ATOM   4585 2HG1 VAL A 301       9.266 -10.660   8.032  1.00 94.28           H
ATOM   4586 3HG1 VAL A 301       8.481 -12.059   8.804  1.00 94.28           H
ATOM   4587  CG2 VAL A 301       8.991 -10.249  10.775  1.00 94.28           C
ATOM   4588 1HG2 VAL A 301       9.941  -9.851  10.419  1.00 94.28           H
ATOM   4589 2HG2 VAL A 301       8.655  -9.672  11.637  1.00 94.28           H
ATOM   4590 3HG2 VAL A 301       9.120 -11.292  11.064  1.00 94.28           H
ATOM   4591  HN  VAL A 301       6.908  -8.465  11.121  1.00 94.28           H
ATOM   4592  N   THR A 302       5.542  -8.843   8.245  1.00 93.21           N
ATOM   4593  CA  THR A 302       4.575  -8.882   7.161  1.00 93.21           C
ATOM   4594  C   THR A 302       4.388  -7.485   6.564  1.00 93.21           C
ATOM   4595  O   THR A 302       4.162  -7.346   5.363  1.00 93.21           O
ATOM   4596  HA  THR A 302       4.971  -9.518   6.370  1.00 93.21           H
ATOM   4597  CB  THR A 302       3.280  -9.488   7.705  1.00 93.21           C
ATOM   4598  HB  THR A 302       2.518  -9.539   6.927  1.00 93.21           H
ATOM   4599  OG1 THR A 302       2.958  -8.672   8.828  1.00 93.21           O
ATOM   4600  HG1 THR A 302       3.321  -9.083   9.664  1.00 93.21           H
ATOM   4601  CG2 THR A 302       3.491 -10.880   8.304  1.00 93.21           C
ATOM   4602 1HG2 THR A 302       4.203 -10.817   9.127  1.00 93.21           H
ATOM   4603 2HG2 THR A 302       3.880 -11.550   7.537  1.00 93.21           H
ATOM   4604 3HG2 THR A 302       2.541 -11.264   8.674  1.00 93.21           H
ATOM   4605  HN  THR A 302       5.168  -9.038   9.152  1.00 93.21           H
ATOM   4606  N   GLN A 303       4.490  -6.488   7.430  1.00 91.84           N
ATOM   4607  CA  GLN A 303       4.400  -5.105   6.992  1.00 91.84           C
ATOM   4608  C   GLN A 303       5.523  -4.786   6.003  1.00 91.84           C
ATOM   4609  O   GLN A 303       5.299  -4.111   5.000  1.00 91.84           O
ATOM   4610  HA  GLN A 303       3.434  -5.022   6.494  1.00 91.84           H
ATOM   4611  CB  GLN A 303       4.432  -4.149   8.186  1.00 91.84           C
ATOM   4612 1HB  GLN A 303       3.557  -4.315   8.814  1.00 91.84           H
ATOM   4613 2HB  GLN A 303       5.309  -4.357   8.799  1.00 91.84           H
ATOM   4614  CG  GLN A 303       4.463  -2.692   7.721  1.00 91.84           C
ATOM   4615 1HG  GLN A 303       5.483  -2.410   7.462  1.00 91.84           H
ATOM   4616 2HG  GLN A 303       3.863  -2.582   6.817  1.00 91.84           H
ATOM   4617  CD  GLN A 303       3.930  -1.757   8.809  1.00 91.84           C
ATOM   4618  OE1 GLN A 303       4.559  -1.527   9.828  1.00 91.84           O
ATOM   4619  NE2 GLN A 303       2.738  -1.234   8.536  1.00 91.84           N
ATOM   4620 1HE2 GLN A 303       2.274  -1.465   7.681  1.00 91.84           H
ATOM   4621 2HE2 GLN A 303       2.305  -0.610   9.187  1.00 91.84           H
ATOM   4622  HN  GLN A 303       4.632  -6.612   8.412  1.00 91.84           H
ATOM   4623  N   THR A 304       6.708  -5.287   6.322  1.00 92.03           N
ATOM   4624  CA  THR A 304       7.878  -5.019   5.503  1.00 92.03           C
ATOM   4625  C   THR A 304       7.717  -5.654   4.120  1.00 92.03           C
ATOM   4626  O   THR A 304       8.103  -5.062   3.113  1.00 92.03           O
ATOM   4627  HA  THR A 304       7.954  -3.942   5.354  1.00 92.03           H
ATOM   4628  CB  THR A 304       9.110  -5.518   6.261  1.00 92.03           C
ATOM   4629  HB  THR A 304       9.100  -6.605   6.347  1.00 92.03           H
ATOM   4630  OG1 THR A 304       9.072  -4.803   7.493  1.00 92.03           O
ATOM   4631  HG1 THR A 304       8.621  -5.356   8.195  1.00 92.03           H
ATOM   4632  CG2 THR A 304      10.419  -5.069   5.610  1.00 92.03           C
ATOM   4633 1HG2 THR A 304      10.458  -3.980   5.586  1.00 92.03           H
ATOM   4634 2HG2 THR A 304      10.471  -5.457   4.593  1.00 92.03           H
ATOM   4635 3HG2 THR A 304      11.262  -5.450   6.188  1.00 92.03           H
ATOM   4636  HN  THR A 304       6.874  -5.865   7.121  1.00 92.03           H
ATOM   4637  N   ILE A 305       7.147  -6.850   4.115  1.00 92.26           N
ATOM   4638  CA  ILE A 305       6.898  -7.555   2.870  1.00 92.26           C
ATOM   4639  C   ILE A 305       5.933  -6.737   2.010  1.00 92.26           C
ATOM   4640  O   ILE A 305       6.109  -6.636   0.797  1.00 92.26           O
ATOM   4641  HA  ILE A 305       7.849  -7.633   2.342  1.00 92.26           H
ATOM   4642  CB  ILE A 305       6.417  -8.981   3.148  1.00 92.26           C
ATOM   4643  HB  ILE A 305       5.584  -8.929   3.850  1.00 92.26           H
ATOM   4644  CG1 ILE A 305       7.517  -9.811   3.813  1.00 92.26           C
ATOM   4645 1HG1 ILE A 305       8.306 -10.018   3.091  1.00 92.26           H
ATOM   4646 2HG1 ILE A 305       7.968  -9.240   4.624  1.00 92.26           H
ATOM   4647  CG2 ILE A 305       5.891  -9.641   1.872  1.00 92.26           C
ATOM   4648 1HG2 ILE A 305       5.056  -9.061   1.480  1.00 92.26           H
ATOM   4649 2HG2 ILE A 305       6.688  -9.680   1.129  1.00 92.26           H
ATOM   4650 3HG2 ILE A 305       5.556 -10.653   2.098  1.00 92.26           H
ATOM   4651  CD1 ILE A 305       6.957 -11.126   4.357  1.00 92.26           C
ATOM   4652 1HD1 ILE A 305       6.185 -10.914   5.097  1.00 92.26           H
ATOM   4653 2HD1 ILE A 305       6.528 -11.705   3.539  1.00 92.26           H
ATOM   4654 3HD1 ILE A 305       7.760 -11.697   4.824  1.00 92.26           H
ATOM   4655  HN  ILE A 305       6.858  -7.335   4.941  1.00 92.26           H
ATOM   4656  N   ALA A 306       4.932  -6.174   2.672  1.00 89.75           N
ATOM   4657  CA  ALA A 306       3.903  -5.421   1.975  1.00 89.75           C
ATOM   4658  C   ALA A 306       4.537  -4.202   1.302  1.00 89.75           C
ATOM   4659  O   ALA A 306       4.130  -3.810   0.210  1.00 89.75           O
ATOM   4660  HA  ALA A 306       3.480  -6.070   1.208  1.00 89.75           H
ATOM   4661  CB  ALA A 306       2.798  -5.035   2.959  1.00 89.75           C
ATOM   4662 1HB  ALA A 306       2.361  -5.938   3.387  1.00 89.75           H
ATOM   4663 2HB  ALA A 306       3.219  -4.422   3.756  1.00 89.75           H
ATOM   4664 3HB  ALA A 306       2.026  -4.471   2.436  1.00 89.75           H
ATOM   4665  HN  ALA A 306       4.819  -6.225   3.664  1.00 89.75           H
ATOM   4666  N   PHE A 307       5.523  -3.636   1.983  1.00 89.78           N
ATOM   4667  CA  PHE A 307       6.183  -2.439   1.489  1.00 89.78           C
ATOM   4668  C   PHE A 307       6.990  -2.740   0.224  1.00 89.78           C
ATOM   4669  O   PHE A 307       7.096  -1.895  -0.664  1.00 89.78           O
ATOM   4670  HA  PHE A 307       5.404  -1.713   1.257  1.00 89.78           H
ATOM   4671  CB  PHE A 307       7.137  -1.969   2.588  1.00 89.78           C
ATOM   4672 1HB  PHE A 307       7.747  -2.812   2.911  1.00 89.78           H
ATOM   4673 2HB  PHE A 307       7.816  -1.224   2.172  1.00 89.78           H
ATOM   4674  CG  PHE A 307       6.434  -1.370   3.809  1.00 89.78           C
ATOM   4675  CD1 PHE A 307       5.076  -1.382   3.885  1.00 89.78           C
ATOM   4676  HD1 PHE A 307       4.489  -1.819   3.076  1.00 89.78           H
ATOM   4677  CD2 PHE A 307       7.166  -0.826   4.817  1.00 89.78           C
ATOM   4678  HD2 PHE A 307       8.255  -0.817   4.756  1.00 89.78           H
ATOM   4679  CE1 PHE A 307       4.423  -0.827   5.017  1.00 89.78           C
ATOM   4680  HE1 PHE A 307       3.335  -0.837   5.078  1.00 89.78           H
ATOM   4681  CE2 PHE A 307       6.514  -0.271   5.949  1.00 89.78           C
ATOM   4682  HE2 PHE A 307       7.101   0.165   6.757  1.00 89.78           H
ATOM   4683  CZ  PHE A 307       5.156  -0.283   6.025  1.00 89.78           C
ATOM   4684  HZ  PHE A 307       4.655   0.143   6.895  1.00 89.78           H
ATOM   4685  HN  PHE A 307       5.871  -3.981   2.854  1.00 89.78           H
ATOM   4686  N   PHE A 308       7.537  -3.946   0.183  1.00 89.93           N
ATOM   4687  CA  PHE A 308       8.352  -4.359  -0.947  1.00 89.93           C
ATOM   4688  C   PHE A 308       7.527  -4.398  -2.234  1.00 89.93           C
ATOM   4689  O   PHE A 308       8.081  -4.374  -3.332  1.00 89.93           O
ATOM   4690  HA  PHE A 308       9.153  -3.627  -1.052  1.00 89.93           H
ATOM   4691  CB  PHE A 308       8.862  -5.768  -0.638  1.00 89.93           C
ATOM   4692 1HB  PHE A 308       9.046  -5.851   0.433  1.00 89.93           H
ATOM   4693 2HB  PHE A 308       8.081  -6.488  -0.884  1.00 89.93           H
ATOM   4694  CG  PHE A 308      10.139  -6.147  -1.391  1.00 89.93           C
ATOM   4695  CD1 PHE A 308      10.059  -6.820  -2.570  1.00 89.93           C
ATOM   4696  HD1 PHE A 308       9.085  -7.090  -2.979  1.00 89.93           H
ATOM   4697  CD2 PHE A 308      11.354  -5.810  -0.882  1.00 89.93           C
ATOM   4698  HD2 PHE A 308      11.418  -5.271   0.063  1.00 89.93           H
ATOM   4699  CE1 PHE A 308      11.244  -7.171  -3.269  1.00 89.93           C
ATOM   4700  HE1 PHE A 308      11.180  -7.711  -4.214  1.00 89.93           H
ATOM   4701  CE2 PHE A 308      12.539  -6.162  -1.581  1.00 89.93           C
ATOM   4702  HE2 PHE A 308      13.513  -5.892  -1.172  1.00 89.93           H
ATOM   4703  CZ  PHE A 308      12.459  -6.835  -2.760  1.00 89.93           C
ATOM   4704  HZ  PHE A 308      13.369  -7.104  -3.296  1.00 89.93           H
ATOM   4705  HN  PHE A 308       7.430  -4.633   0.901  1.00 89.93           H
ATOM   4706  N   HIS A 309       6.215  -4.458  -2.057  1.00 86.61           N
ATOM   4707  CA  HIS A 309       5.308  -4.496  -3.191  1.00 86.61           C
ATOM   4708  C   HIS A 309       5.464  -3.217  -4.016  1.00 86.61           C
ATOM   4709  O   HIS A 309       5.346  -3.245  -5.240  1.00 86.61           O
ATOM   4710  HA  HIS A 309       5.604  -5.350  -3.800  1.00 86.61           H
ATOM   4711  CB  HIS A 309       3.869  -4.731  -2.728  1.00 86.61           C
ATOM   4712 1HB  HIS A 309       3.839  -5.626  -2.107  1.00 86.61           H
ATOM   4713 2HB  HIS A 309       3.560  -3.896  -2.098  1.00 86.61           H
ATOM   4714  CG  HIS A 309       2.877  -4.884  -3.856  1.00 86.61           C
ATOM   4715  ND1 HIS A 309       2.165  -3.819  -4.379  1.00 86.61           N
ATOM   4716  HD1 HIS A 309       2.229  -2.868  -4.076  1.00 86.61           H
ATOM   4717  CD2 HIS A 309       2.488  -5.988  -4.557  1.00 86.61           C
ATOM   4718  HD2 HIS A 309       2.855  -7.003  -4.402  1.00 86.61           H
ATOM   4719  CE1 HIS A 309       1.385  -4.273  -5.349  1.00 86.61           C
ATOM   4720  HE1 HIS A 309       0.702  -3.676  -5.954  1.00 86.61           H
ATOM   4721  NE2 HIS A 309       1.586  -5.617  -5.457  1.00 86.61           N
ATOM   4722  HN  HIS A 309       5.773  -4.481  -1.160  1.00 86.61           H
ATOM   4723  N   SER A 310       5.727  -2.125  -3.312  1.00 85.05           N
ATOM   4724  CA  SER A 310       5.777  -0.820  -3.948  1.00 85.05           C
ATOM   4725  C   SER A 310       6.993  -0.734  -4.872  1.00 85.05           C
ATOM   4726  O   SER A 310       7.040   0.111  -5.765  1.00 85.05           O
ATOM   4727  HA  SER A 310       4.854  -0.742  -4.522  1.00 85.05           H
ATOM   4728  CB  SER A 310       5.823   0.299  -2.905  1.00 85.05           C
ATOM   4729 1HB  SER A 310       6.620   0.096  -2.190  1.00 85.05           H
ATOM   4730 2HB  SER A 310       6.066   1.242  -3.394  1.00 85.05           H
ATOM   4731  OG  SER A 310       4.586   0.431  -2.209  1.00 85.05           O
ATOM   4732  HG  SER A 310       3.925   0.923  -2.776  1.00 85.05           H
ATOM   4733  HN  SER A 310       5.903  -2.124  -2.328  1.00 85.05           H
ATOM   4734  N   CYS A 311       7.948  -1.619  -4.625  1.00 87.77           N
ATOM   4735  CA  CYS A 311       9.151  -1.669  -5.438  1.00 87.77           C
ATOM   4736  C   CYS A 311       8.930  -2.687  -6.559  1.00 87.77           C
ATOM   4737  O   CYS A 311       9.632  -2.666  -7.569  1.00 87.77           O
ATOM   4738  HA  CYS A 311       9.294  -0.669  -5.847  1.00 87.77           H
ATOM   4739  CB  CYS A 311      10.387  -2.001  -4.601  1.00 87.77           C
ATOM   4740 1HB  CYS A 311      11.291  -1.785  -5.170  1.00 87.77           H
ATOM   4741 2HB  CYS A 311      10.413  -1.372  -3.711  1.00 87.77           H
ATOM   4742  SG  CYS A 311      10.360  -3.766  -4.117  1.00 87.77           S
ATOM   4743  HG  CYS A 311      11.481  -3.731  -3.402  1.00 87.77           H
ATOM   4744  HN  CYS A 311       7.909  -2.292  -3.886  1.00 87.77           H
ATOM   4745  N   LEU A 312       7.953  -3.555  -6.343  1.00 87.16           N
ATOM   4746  CA  LEU A 312       7.657  -4.604  -7.304  1.00 87.16           C
ATOM   4747  C   LEU A 312       6.727  -4.053  -8.385  1.00 87.16           C
ATOM   4748  O   LEU A 312       6.731  -4.534  -9.517  1.00 87.16           O
ATOM   4749  HA  LEU A 312       8.599  -4.893  -7.772  1.00 87.16           H
ATOM   4750  CB  LEU A 312       7.108  -5.843  -6.592  1.00 87.16           C
ATOM   4751 1HB  LEU A 312       6.287  -5.532  -5.946  1.00 87.16           H
ATOM   4752 2HB  LEU A 312       6.686  -6.511  -7.343  1.00 87.16           H
ATOM   4753  CG  LEU A 312       8.112  -6.634  -5.751  1.00 87.16           C
ATOM   4754  HG  LEU A 312       8.479  -5.984  -4.957  1.00 87.16           H
ATOM   4755  CD1 LEU A 312       7.439  -7.833  -5.080  1.00 87.16           C
ATOM   4756 1HD1 LEU A 312       6.638  -7.483  -4.429  1.00 87.16           H
ATOM   4757 2HD1 LEU A 312       7.026  -8.492  -5.843  1.00 87.16           H
ATOM   4758 3HD1 LEU A 312       8.175  -8.378  -4.488  1.00 87.16           H
ATOM   4759  CD2 LEU A 312       9.321  -7.051  -6.590  1.00 87.16           C
ATOM   4760 1HD2 LEU A 312       8.991  -7.676  -7.419  1.00 87.16           H
ATOM   4761 2HD2 LEU A 312       9.817  -6.162  -6.980  1.00 87.16           H
ATOM   4762 3HD2 LEU A 312      10.019  -7.612  -5.968  1.00 87.16           H
ATOM   4763  HN  LEU A 312       7.369  -3.549  -5.531  1.00 87.16           H
ATOM   4764  N   ASN A 313       5.951  -3.050  -7.999  1.00 79.81           N
ATOM   4765  CA  ASN A 313       4.940  -2.502  -8.886  1.00 79.81           C
ATOM   4766  C   ASN A 313       5.578  -2.169 -10.236  1.00 79.81           C
ATOM   4767  O   ASN A 313       5.065  -2.561 -11.283  1.00 79.81           O
ATOM   4768  HA  ASN A 313       4.177  -3.276  -8.965  1.00 79.81           H
ATOM   4769  CB  ASN A 313       4.346  -1.213  -8.314  1.00 79.81           C
ATOM   4770 1HB  ASN A 313       5.113  -0.667  -7.765  1.00 79.81           H
ATOM   4771 2HB  ASN A 313       4.016  -0.567  -9.128  1.00 79.81           H
ATOM   4772  CG  ASN A 313       3.166  -1.517  -7.387  1.00 79.81           C
ATOM   4773  OD1 ASN A 313       2.592  -2.593  -7.404  1.00 79.81           O
ATOM   4774  ND2 ASN A 313       2.839  -0.512  -6.580  1.00 79.81           N
ATOM   4775 1HD2 ASN A 313       3.352   0.346  -6.617  1.00 79.81           H
ATOM   4776 2HD2 ASN A 313       2.081  -0.613  -5.937  1.00 79.81           H
ATOM   4777  HN  ASN A 313       6.005  -2.616  -7.100  1.00 79.81           H
ATOM   4778  N   PRO A 314       6.704  -1.443 -10.238  1.00 80.54           N
ATOM   4779  CA  PRO A 314       7.404  -1.137 -11.488  1.00 80.54           C
ATOM   4780  C   PRO A 314       7.698  -2.385 -12.304  1.00 80.54           C
ATOM   4781  O   PRO A 314       7.411  -2.432 -13.499  1.00 80.54           O
ATOM   4782  HA  PRO A 314       6.773  -0.520 -12.129  1.00 80.54           H
ATOM   4783  CB  PRO A 314       8.687  -0.445 -11.026  1.00 80.54           C
ATOM   4784 1HB  PRO A 314       9.503  -1.157 -10.897  1.00 80.54           H
ATOM   4785 2HB  PRO A 314       9.025   0.298 -11.748  1.00 80.54           H
ATOM   4786  CG  PRO A 314       8.286   0.196  -9.703  1.00 80.54           C
ATOM   4787 1HG  PRO A 314       9.154   0.422  -9.083  1.00 80.54           H
ATOM   4788 2HG  PRO A 314       7.763   1.141  -9.854  1.00 80.54           H
ATOM   4789  CD  PRO A 314       7.392  -0.858  -9.072  1.00 80.54           C
ATOM   4790 1HD  PRO A 314       7.969  -1.607  -8.531  1.00 80.54           H
ATOM   4791 2HD  PRO A 314       6.693  -0.422  -8.358  1.00 80.54           H
ATOM   4792  N   VAL A 315       8.268  -3.373 -11.630  1.00 79.22           N
ATOM   4793  CA  VAL A 315       8.710  -4.582 -12.305  1.00 79.22           C
ATOM   4794  C   VAL A 315       7.512  -5.250 -12.982  1.00 79.22           C
ATOM   4795  O   VAL A 315       7.594  -5.651 -14.142  1.00 79.22           O
ATOM   4796  HA  VAL A 315       9.427  -4.287 -13.071  1.00 79.22           H
ATOM   4797  CB  VAL A 315       9.427  -5.502 -11.314  1.00 79.22           C
ATOM   4798  HB  VAL A 315       8.696  -5.834 -10.576  1.00 79.22           H
ATOM   4799  CG1 VAL A 315       9.979  -6.742 -12.019  1.00 79.22           C
ATOM   4800 1HG1 VAL A 315       9.160  -7.294 -12.479  1.00 79.22           H
ATOM   4801 2HG1 VAL A 315      10.689  -6.437 -12.788  1.00 79.22           H
ATOM   4802 3HG1 VAL A 315      10.483  -7.379 -11.292  1.00 79.22           H
ATOM   4803  CG2 VAL A 315      10.536  -4.752 -10.573  1.00 79.22           C
ATOM   4804 1HG2 VAL A 315      11.264  -4.378 -11.292  1.00 79.22           H
ATOM   4805 2HG2 VAL A 315      10.104  -3.916 -10.024  1.00 79.22           H
ATOM   4806 3HG2 VAL A 315      11.028  -5.430  -9.875  1.00 79.22           H
ATOM   4807  HN  VAL A 315       8.429  -3.357 -10.643  1.00 79.22           H
ATOM   4808  N   LEU A 316       6.427  -5.350 -12.229  1.00 76.21           N
ATOM   4809  CA  LEU A 316       5.313  -6.194 -12.628  1.00 76.21           C
ATOM   4810  C   LEU A 316       4.634  -5.586 -13.857  1.00 76.21           C
ATOM   4811  O   LEU A 316       4.527  -6.235 -14.896  1.00 76.21           O
ATOM   4812  HA  LEU A 316       5.723  -7.165 -12.905  1.00 76.21           H
ATOM   4813  CB  LEU A 316       4.364  -6.422 -11.450  1.00 76.21           C
ATOM   4814 1HB  LEU A 316       4.072  -5.450 -11.051  1.00 76.21           H
ATOM   4815 2HB  LEU A 316       3.458  -6.897 -11.826  1.00 76.21           H
ATOM   4816  CG  LEU A 316       4.913  -7.270 -10.301  1.00 76.21           C
ATOM   4817  HG  LEU A 316       5.831  -6.805  -9.941  1.00 76.21           H
ATOM   4818  CD1 LEU A 316       3.933  -7.303  -9.127  1.00 76.21           C
ATOM   4819 1HD1 LEU A 316       3.766  -6.289  -8.764  1.00 76.21           H
ATOM   4820 2HD1 LEU A 316       2.986  -7.731  -9.456  1.00 76.21           H
ATOM   4821 3HD1 LEU A 316       4.348  -7.913  -8.325  1.00 76.21           H
ATOM   4822  CD2 LEU A 316       5.278  -8.676 -10.783  1.00 76.21           C
ATOM   4823 1HD2 LEU A 316       4.390  -9.164 -11.185  1.00 76.21           H
ATOM   4824 2HD2 LEU A 316       6.038  -8.607 -11.561  1.00 76.21           H
ATOM   4825 3HD2 LEU A 316       5.665  -9.258  -9.947  1.00 76.21           H
ATOM   4826  HN  LEU A 316       6.301  -4.867 -11.362  1.00 76.21           H
ATOM   4827  N   TYR A 317       4.191  -4.348 -13.697  1.00 70.80           N
ATOM   4828  CA  TYR A 317       3.274  -3.751 -14.653  1.00 70.80           C
ATOM   4829  C   TYR A 317       4.032  -3.169 -15.849  1.00 70.80           C
ATOM   4830  O   TYR A 317       3.491  -3.088 -16.951  1.00 70.80           O
ATOM   4831  HA  TYR A 317       2.600  -4.531 -15.005  1.00 70.80           H
ATOM   4832  CB  TYR A 317       2.569  -2.615 -13.910  1.00 70.80           C
ATOM   4833 1HB  TYR A 317       3.320  -1.992 -13.423  1.00 70.80           H
ATOM   4834 2HB  TYR A 317       2.054  -1.985 -14.634  1.00 70.80           H
ATOM   4835  CG  TYR A 317       1.562  -3.089 -12.860  1.00 70.80           C
ATOM   4836  CD1 TYR A 317       0.360  -3.639 -13.256  1.00 70.80           C
ATOM   4837  HD1 TYR A 317       0.128  -3.736 -14.317  1.00 70.80           H
ATOM   4838  CD2 TYR A 317       1.855  -2.966 -11.517  1.00 70.80           C
ATOM   4839  HD2 TYR A 317       2.805  -2.531 -11.204  1.00 70.80           H
ATOM   4840  CE1 TYR A 317      -0.588  -4.086 -12.269  1.00 70.80           C
ATOM   4841  HE1 TYR A 317      -1.541  -4.522 -12.568  1.00 70.80           H
ATOM   4842  CE2 TYR A 317       0.907  -3.412 -10.529  1.00 70.80           C
ATOM   4843  HE2 TYR A 317       1.127  -3.321  -9.466  1.00 70.80           H
ATOM   4844  CZ  TYR A 317      -0.267  -3.950 -10.954  1.00 70.80           C
ATOM   4845  OH  TYR A 317      -1.163  -4.372 -10.021  1.00 70.80           O
ATOM   4846  HH  TYR A 317      -0.698  -4.538  -9.151  1.00 70.80           H
ATOM   4847  HN  TYR A 317       4.447  -3.756 -12.932  1.00 70.80           H
ATOM   4848  N   VAL A 318       5.271  -2.779 -15.590  1.00 69.21           N
ATOM   4849  CA  VAL A 318       5.977  -1.882 -16.490  1.00 69.21           C
ATOM   4850  C   VAL A 318       6.919  -2.696 -17.379  1.00 69.21           C
ATOM   4851  O   VAL A 318       6.820  -2.645 -18.604  1.00 69.21           O
ATOM   4852  HA  VAL A 318       5.232  -1.396 -17.120  1.00 69.21           H
ATOM   4853  CB  VAL A 318       6.699  -0.798 -15.687  1.00 69.21           C
ATOM   4854  HB  VAL A 318       7.418  -1.290 -15.032  1.00 69.21           H
ATOM   4855  CG1 VAL A 318       7.473   0.144 -16.611  1.00 69.21           C
ATOM   4856 1HG1 VAL A 318       8.213  -0.426 -17.174  1.00 69.21           H
ATOM   4857 2HG1 VAL A 318       6.781   0.624 -17.303  1.00 69.21           H
ATOM   4858 3HG1 VAL A 318       7.977   0.905 -16.015  1.00 69.21           H
ATOM   4859  CG2 VAL A 318       5.717  -0.021 -14.808  1.00 69.21           C
ATOM   4860 1HG2 VAL A 318       4.964   0.454 -15.437  1.00 69.21           H
ATOM   4861 2HG2 VAL A 318       5.231  -0.705 -14.113  1.00 69.21           H
ATOM   4862 3HG2 VAL A 318       6.257   0.744 -14.249  1.00 69.21           H
ATOM   4863  HN  VAL A 318       5.791  -3.066 -14.786  1.00 69.21           H
ATOM   4864  N   PHE A 319       7.812  -3.426 -16.728  1.00 67.87           N
ATOM   4865  CA  PHE A 319       8.851  -4.149 -17.442  1.00 67.87           C
ATOM   4866  C   PHE A 319       8.295  -5.424 -18.077  1.00 67.87           C
ATOM   4867  O   PHE A 319       8.869  -5.950 -19.029  1.00 67.87           O
ATOM   4868  HA  PHE A 319       9.225  -3.489 -18.224  1.00 67.87           H
ATOM   4869  CB  PHE A 319       9.919  -4.529 -16.413  1.00 67.87           C
ATOM   4870 1HB  PHE A 319       9.430  -4.962 -15.541  1.00 67.87           H
ATOM   4871 2HB  PHE A 319      10.558  -5.303 -16.837  1.00 67.87           H
ATOM   4872  CG  PHE A 319      10.793  -3.358 -15.961  1.00 67.87           C
ATOM   4873  CD1 PHE A 319      11.822  -2.936 -16.743  1.00 67.87           C
ATOM   4874  HD1 PHE A 319      12.025  -3.433 -17.692  1.00 67.87           H
ATOM   4875  CD2 PHE A 319      10.540  -2.738 -14.777  1.00 67.87           C
ATOM   4876  HD2 PHE A 319       9.715  -3.076 -14.150  1.00 67.87           H
ATOM   4877  CE1 PHE A 319      12.634  -1.849 -16.323  1.00 67.87           C
ATOM   4878  HE1 PHE A 319      13.459  -1.511 -16.950  1.00 67.87           H
ATOM   4879  CE2 PHE A 319      11.351  -1.650 -14.357  1.00 67.87           C
ATOM   4880  HE2 PHE A 319      11.148  -1.154 -13.409  1.00 67.87           H
ATOM   4881  CZ  PHE A 319      12.381  -1.229 -15.139  1.00 67.87           C
ATOM   4882  HZ  PHE A 319      13.003  -0.394 -14.817  1.00 67.87           H
ATOM   4883  HN  PHE A 319       7.834  -3.528 -15.733  1.00 67.87           H
ATOM   4884  N   VAL A 320       7.182  -5.886 -17.524  1.00 66.79           N
ATOM   4885  CA  VAL A 320       6.492  -7.036 -18.081  1.00 66.79           C
ATOM   4886  C   VAL A 320       5.729  -6.610 -19.337  1.00 66.79           C
ATOM   4887  O   VAL A 320       5.401  -7.442 -20.181  1.00 66.79           O
ATOM   4888  HA  VAL A 320       7.248  -7.770 -18.361  1.00 66.79           H
ATOM   4889  CB  VAL A 320       5.589  -7.669 -17.019  1.00 66.79           C
ATOM   4890  HB  VAL A 320       4.785  -6.966 -16.801  1.00 66.79           H
ATOM   4891  CG1 VAL A 320       4.955  -8.961 -17.538  1.00 66.79           C
ATOM   4892 1HG1 VAL A 320       4.356  -8.743 -18.422  1.00 66.79           H
ATOM   4893 2HG1 VAL A 320       5.740  -9.672 -17.798  1.00 66.79           H
ATOM   4894 3HG1 VAL A 320       4.319  -9.390 -16.764  1.00 66.79           H
ATOM   4895  CG2 VAL A 320       6.360  -7.918 -15.722  1.00 66.79           C
ATOM   4896 1HG2 VAL A 320       7.194  -8.593 -15.918  1.00 66.79           H
ATOM   4897 2HG2 VAL A 320       6.741  -6.972 -15.338  1.00 66.79           H
ATOM   4898 3HG2 VAL A 320       5.695  -8.368 -14.985  1.00 66.79           H
ATOM   4899  HN  VAL A 320       6.754  -5.488 -16.713  1.00 66.79           H
ATOM   4900  N   GLY A 321       5.470  -5.313 -19.421  1.00 64.76           N
ATOM   4901  CA  GLY A 321       4.809  -4.757 -20.589  1.00 64.76           C
ATOM   4902  C   GLY A 321       5.750  -4.740 -21.796  1.00 64.76           C
ATOM   4903  O   GLY A 321       6.828  -4.151 -21.738  1.00 64.76           O
ATOM   4904 1HA  GLY A 321       3.922  -5.344 -20.824  1.00 64.76           H
ATOM   4905 2HA  GLY A 321       4.472  -3.743 -20.373  1.00 64.76           H
ATOM   4906  HN  GLY A 321       5.703  -4.649 -18.711  1.00 64.76           H
ATOM   4907  N   GLU A 322       5.308  -5.393 -22.860  1.00 65.34           N
ATOM   4908  CA  GLU A 322       6.078  -5.427 -24.091  1.00 65.34           C
ATOM   4909  C   GLU A 322       6.294  -4.009 -24.622  1.00 65.34           C
ATOM   4910  O   GLU A 322       7.394  -3.662 -25.048  1.00 65.34           O
ATOM   4911  HA  GLU A 322       7.037  -5.871 -23.821  1.00 65.34           H
ATOM   4912  CB  GLU A 322       5.397  -6.308 -25.141  1.00 65.34           C
ATOM   4913 1HB  GLU A 322       4.328  -6.095 -25.160  1.00 65.34           H
ATOM   4914 2HB  GLU A 322       5.881  -6.169 -26.108  1.00 65.34           H
ATOM   4915  CG  GLU A 322       5.546  -7.790 -24.794  1.00 65.34           C
ATOM   4916 1HG  GLU A 322       6.592  -8.015 -24.584  1.00 65.34           H
ATOM   4917 2HG  GLU A 322       4.984  -8.013 -23.887  1.00 65.34           H
ATOM   4918  CD  GLU A 322       5.048  -8.674 -25.939  1.00 65.34           C
ATOM   4919  OE1 GLU A 322       5.390  -9.876 -25.917  1.00 65.34           O
ATOM   4920  OE2 GLU A 322       4.337  -8.128 -26.809  1.00 65.34           O
ATOM   4921  HN  GLU A 322       4.441  -5.892 -22.890  1.00 65.34           H
ATOM   4922  N   ARG A 323       5.225  -3.226 -24.579  1.00 64.14           N
ATOM   4923  CA  ARG A 323       5.270  -1.869 -25.094  1.00 64.14           C
ATOM   4924  C   ARG A 323       6.367  -1.069 -24.389  1.00 64.14           C
ATOM   4925  O   ARG A 323       7.172  -0.405 -25.039  1.00 64.14           O
ATOM   4926  HA  ARG A 323       5.488  -1.981 -26.156  1.00 64.14           H
ATOM   4927  CB  ARG A 323       3.928  -1.161 -24.901  1.00 64.14           C
ATOM   4928 1HB  ARG A 323       3.461  -1.505 -23.977  1.00 64.14           H
ATOM   4929 2HB  ARG A 323       4.090  -0.088 -24.795  1.00 64.14           H
ATOM   4930  CG  ARG A 323       2.992  -1.427 -26.081  1.00 64.14           C
ATOM   4931 1HG  ARG A 323       3.513  -1.224 -27.016  1.00 64.14           H
ATOM   4932 2HG  ARG A 323       2.710  -2.480 -26.096  1.00 64.14           H
ATOM   4933  CD  ARG A 323       1.735  -0.559 -25.992  1.00 64.14           C
ATOM   4934 1HD  ARG A 323       1.187  -0.791 -25.079  1.00 64.14           H
ATOM   4935 2HD  ARG A 323       2.014   0.494 -25.938  1.00 64.14           H
ATOM   4936  NE  ARG A 323       0.873  -0.793 -27.172  1.00 64.14           N
ATOM   4937  HE  ARG A 323       1.183  -1.455 -27.855  1.00 64.14           H
ATOM   4938  CZ  ARG A 323      -0.296  -0.173 -27.383  1.00 64.14           C
ATOM   4939  NH1 ARG A 323      -0.759   0.724 -26.502  1.00 64.14           N
ATOM   4940 1HH1 ARG A 323      -0.231   0.935 -25.679  1.00 64.14           H
ATOM   4941 2HH1 ARG A 323      -1.632   1.182 -26.667  1.00 64.14           H
ATOM   4942  NH2 ARG A 323      -0.994  -0.463 -28.489  1.00 64.14           N
ATOM   4943 1HH2 ARG A 323      -1.869  -0.009 -28.662  1.00 64.14           H
ATOM   4944 2HH2 ARG A 323      -0.642  -1.133 -29.142  1.00 64.14           H
ATOM   4945  HN  ARG A 323       4.342  -3.506 -24.201  1.00 64.14           H
ATOM   4946  N   PHE A 324       6.363  -1.159 -23.067  1.00 66.70           N
ATOM   4947  CA  PHE A 324       7.258  -0.348 -22.259  1.00 66.70           C
ATOM   4948  C   PHE A 324       8.719  -0.719 -22.517  1.00 66.70           C
ATOM   4949  O   PHE A 324       9.583   0.154 -22.581  1.00 66.70           O
ATOM   4950  HA  PHE A 324       7.094   0.693 -22.540  1.00 66.70           H
ATOM   4951  CB  PHE A 324       6.922  -0.635 -20.794  1.00 66.70           C
ATOM   4952 1HB  PHE A 324       5.847  -0.526 -20.650  1.00 66.70           H
ATOM   4953 2HB  PHE A 324       7.169  -1.674 -20.573  1.00 66.70           H
ATOM   4954  CG  PHE A 324       7.651   0.270 -19.799  1.00 66.70           C
ATOM   4955  CD1 PHE A 324       8.848  -0.114 -19.281  1.00 66.70           C
ATOM   4956  HD1 PHE A 324       9.289  -1.066 -19.575  1.00 66.70           H
ATOM   4957  CD2 PHE A 324       7.101   1.459 -19.433  1.00 66.70           C
ATOM   4958  HD2 PHE A 324       6.141   1.766 -19.848  1.00 66.70           H
ATOM   4959  CE1 PHE A 324       9.525   0.727 -18.358  1.00 66.70           C
ATOM   4960  HE1 PHE A 324      10.484   0.419 -17.943  1.00 66.70           H
ATOM   4961  CE2 PHE A 324       7.778   2.299 -18.509  1.00 66.70           C
ATOM   4962  HE2 PHE A 324       7.337   3.252 -18.216  1.00 66.70           H
ATOM   4963  CZ  PHE A 324       8.975   1.916 -17.991  1.00 66.70           C
ATOM   4964  HZ  PHE A 324       9.494   2.561 -17.283  1.00 66.70           H
ATOM   4965  HN  PHE A 324       5.765  -1.771 -22.550  1.00 66.70           H
ATOM   4966  N   ARG A 325       8.951  -2.016 -22.659  1.00 69.25           N
ATOM   4967  CA  ARG A 325      10.278  -2.508 -22.984  1.00 69.25           C
ATOM   4968  C   ARG A 325      10.787  -1.852 -24.270  1.00 69.25           C
ATOM   4969  O   ARG A 325      11.957  -1.482 -24.361  1.00 69.25           O
ATOM   4970  HA  ARG A 325      10.896  -2.229 -22.131  1.00 69.25           H
ATOM   4971  CB  ARG A 325      10.274  -4.028 -23.163  1.00 69.25           C
ATOM   4972 1HB  ARG A 325       9.397  -4.328 -23.736  1.00 69.25           H
ATOM   4973 2HB  ARG A 325      11.150  -4.333 -23.736  1.00 69.25           H
ATOM   4974  CG  ARG A 325      10.272  -4.739 -21.808  1.00 69.25           C
ATOM   4975 1HG  ARG A 325      11.064  -4.333 -21.179  1.00 69.25           H
ATOM   4976 2HG  ARG A 325       9.329  -4.549 -21.295  1.00 69.25           H
ATOM   4977  CD  ARG A 325      10.471  -6.246 -21.979  1.00 69.25           C
ATOM   4978 1HD  ARG A 325       9.634  -6.671 -22.533  1.00 69.25           H
ATOM   4979 2HD  ARG A 325      11.370  -6.438 -22.564  1.00 69.25           H
ATOM   4980  NE  ARG A 325      10.582  -6.896 -20.654  1.00 69.25           N
ATOM   4981  HE  ARG A 325      10.373  -6.348 -19.844  1.00 69.25           H
ATOM   4982  CZ  ARG A 325      10.946  -8.172 -20.472  1.00 69.25           C
ATOM   4983  NH1 ARG A 325      11.237  -8.953 -21.521  1.00 69.25           N
ATOM   4984 1HH1 ARG A 325      11.185  -8.584 -22.449  1.00 69.25           H
ATOM   4985 2HH1 ARG A 325      11.508  -9.905 -21.376  1.00 69.25           H
ATOM   4986  NH2 ARG A 325      11.013  -8.657 -19.224  1.00 69.25           N
ATOM   4987 1HH2 ARG A 325      11.283  -9.607 -19.070  1.00 69.25           H
ATOM   4988 2HH2 ARG A 325      10.794  -8.067 -18.446  1.00 69.25           H
ATOM   4989  HN  ARG A 325       8.251  -2.724 -22.555  1.00 69.25           H
ATOM   4990  N   ARG A 326       9.884  -1.728 -25.231  1.00 70.68           N
ATOM   4991  CA  ARG A 326      10.210  -1.069 -26.484  1.00 70.68           C
ATOM   4992  C   ARG A 326      10.495   0.415 -26.245  1.00 70.68           C
ATOM   4993  O   ARG A 326      11.466   0.956 -26.769  1.00 70.68           O
ATOM   4994  HA  ARG A 326      11.098  -1.586 -26.848  1.00 70.68           H
ATOM   4995  CB  ARG A 326       9.067  -1.206 -27.492  1.00 70.68           C
ATOM   4996 1HB  ARG A 326       8.123  -0.941 -27.015  1.00 70.68           H
ATOM   4997 2HB  ARG A 326       9.216  -0.506 -28.314  1.00 70.68           H
ATOM   4998  CG  ARG A 326       8.985  -2.633 -28.038  1.00 70.68           C
ATOM   4999 1HG  ARG A 326       9.923  -2.892 -28.530  1.00 70.68           H
ATOM   5000 2HG  ARG A 326       8.853  -3.334 -27.214  1.00 70.68           H
ATOM   5001  CD  ARG A 326       7.827  -2.776 -29.028  1.00 70.68           C
ATOM   5002 1HD  ARG A 326       6.893  -2.472 -28.554  1.00 70.68           H
ATOM   5003 2HD  ARG A 326       7.982  -2.114 -29.880  1.00 70.68           H
ATOM   5004  NE  ARG A 326       7.726  -4.178 -29.490  1.00 70.68           N
ATOM   5005  HE  ARG A 326       7.909  -4.904 -28.827  1.00 70.68           H
ATOM   5006  CZ  ARG A 326       7.406  -4.536 -30.741  1.00 70.68           C
ATOM   5007  NH1 ARG A 326       7.151  -3.605 -31.670  1.00 70.68           N
ATOM   5008 1HH1 ARG A 326       7.199  -2.635 -31.432  1.00 70.68           H
ATOM   5009 2HH1 ARG A 326       6.912  -3.880 -32.601  1.00 70.68           H
ATOM   5010  NH2 ARG A 326       7.344  -5.839 -31.048  1.00 70.68           N
ATOM   5011 1HH2 ARG A 326       7.106  -6.122 -31.977  1.00 70.68           H
ATOM   5012 2HH2 ARG A 326       7.535  -6.527 -30.349  1.00 70.68           H
ATOM   5013  HN  ARG A 326       8.946  -2.068 -25.164  1.00 70.68           H
ATOM   5014  N   ASP A 327       9.630   1.030 -25.452  1.00 70.14           N
ATOM   5015  CA  ASP A 327       9.685   2.469 -25.257  1.00 70.14           C
ATOM   5016  C   ASP A 327      10.885   2.814 -24.373  1.00 70.14           C
ATOM   5017  O   ASP A 327      11.507   3.861 -24.544  1.00 70.14           O
ATOM   5018  HA  ASP A 327       9.771   2.891 -26.259  1.00 70.14           H
ATOM   5019  CB  ASP A 327       8.423   2.980 -24.561  1.00 70.14           C
ATOM   5020 1HB  ASP A 327       8.248   2.407 -23.650  1.00 70.14           H
ATOM   5021 2HB  ASP A 327       8.563   4.019 -24.262  1.00 70.14           H
ATOM   5022  CG  ASP A 327       7.205   2.868 -25.481  1.00 70.14           C
ATOM   5023  OD1 ASP A 327       7.425   2.839 -26.711  1.00 70.14           O
ATOM   5024  OD2 ASP A 327       6.083   2.814 -24.933  1.00 70.14           O
ATOM   5025  HN  ASP A 327       8.902   0.564 -24.949  1.00 70.14           H
ATOM   5026  N   LEU A 328      11.175   1.912 -23.446  1.00 70.23           N
ATOM   5027  CA  LEU A 328      12.359   2.048 -22.615  1.00 70.23           C
ATOM   5028  C   LEU A 328      13.603   2.068 -23.505  1.00 70.23           C
ATOM   5029  O   LEU A 328      14.465   2.932 -23.354  1.00 70.23           O
ATOM   5030  HA  LEU A 328      12.288   3.005 -22.099  1.00 70.23           H
ATOM   5031  CB  LEU A 328      12.388   0.957 -21.542  1.00 70.23           C
ATOM   5032 1HB  LEU A 328      11.482   1.040 -20.942  1.00 70.23           H
ATOM   5033 2HB  LEU A 328      12.353  -0.014 -22.038  1.00 70.23           H
ATOM   5034  CG  LEU A 328      13.594   0.974 -20.601  1.00 70.23           C
ATOM   5035  HG  LEU A 328      14.484   1.195 -21.190  1.00 70.23           H
ATOM   5036  CD1 LEU A 328      13.457   2.082 -19.555  1.00 70.23           C
ATOM   5037 1HD1 LEU A 328      13.391   3.048 -20.056  1.00 70.23           H
ATOM   5038 2HD1 LEU A 328      12.556   1.916 -18.965  1.00 70.23           H
ATOM   5039 3HD1 LEU A 328      14.328   2.072 -18.899  1.00 70.23           H
ATOM   5040  CD2 LEU A 328      13.807  -0.398 -19.958  1.00 70.23           C
ATOM   5041 1HD2 LEU A 328      12.921  -0.673 -19.386  1.00 70.23           H
ATOM   5042 2HD2 LEU A 328      13.982  -1.141 -20.736  1.00 70.23           H
ATOM   5043 3HD2 LEU A 328      14.670  -0.358 -19.293  1.00 70.23           H
ATOM   5044  HN  LEU A 328      10.618   1.103 -23.260  1.00 70.23           H
ATOM   5045  N   VAL A 329      13.656   1.106 -24.415  1.00 72.87           N
ATOM   5046  CA  VAL A 329      14.798   0.979 -25.304  1.00 72.87           C
ATOM   5047  C   VAL A 329      14.883   2.218 -26.198  1.00 72.87           C
ATOM   5048  O   VAL A 329      15.975   2.659 -26.552  1.00 72.87           O
ATOM   5049  HA  VAL A 329      15.694   0.932 -24.685  1.00 72.87           H
ATOM   5050  CB  VAL A 329      14.701  -0.325 -26.098  1.00 72.87           C
ATOM   5051  HB  VAL A 329      13.709  -0.370 -26.548  1.00 72.87           H
ATOM   5052  CG1 VAL A 329      15.731  -0.357 -27.229  1.00 72.87           C
ATOM   5053 1HG1 VAL A 329      15.554   0.479 -27.906  1.00 72.87           H
ATOM   5054 2HG1 VAL A 329      16.734  -0.277 -26.809  1.00 72.87           H
ATOM   5055 3HG1 VAL A 329      15.640  -1.294 -27.777  1.00 72.87           H
ATOM   5056  CG2 VAL A 329      14.856  -1.539 -25.180  1.00 72.87           C
ATOM   5057 1HG2 VAL A 329      15.829  -1.500 -24.689  1.00 72.87           H
ATOM   5058 2HG2 VAL A 329      14.068  -1.528 -24.427  1.00 72.87           H
ATOM   5059 3HG2 VAL A 329      14.783  -2.452 -25.770  1.00 72.87           H
ATOM   5060  HN  VAL A 329      12.938   0.423 -24.549  1.00 72.87           H
ATOM   5061  N   LYS A 330      13.716   2.746 -26.536  1.00 70.53           N
[truncated: 117,320 more chars]
