# Supplementary material for: Noncanonical roles of chemokine regions in CCR9 activation revealed by structural modeling and mutational mapping
Source: Nat Commun. 2025 Aug 18;16:7695. doi: 10.1038/s41467-025-62321-9 (PMC12361432; doi:10.1038/s41467-025-62321-9)
Supplement: Supplementary file 4 — Supplementary Data 2 [file 41467_2025_62321_MOESM4_ESM.zip › CCR9_CCL25_rnk279.pdb]

SSBOND   1 CYS A   38    CYS A  289 
SSBOND   2 CYS A  119    CYS A  198 
SSBOND   3 CYS B    7    CYS B   35 
SSBOND   4 CYS B    8    CYS B   52 
ATOM      1  N   GLU A  20      -2.219  -3.330  60.935  1.00 43.31           N
ATOM      2  CA  GLU A  20      -2.552  -3.115  59.536  1.00 43.31           C
ATOM      3  C   GLU A  20      -1.320  -3.342  58.657  1.00 43.31           C
ATOM      4  O   GLU A  20      -1.446  -3.602  57.462  1.00 43.31           O
ATOM      5  HA  GLU A  20      -3.315  -3.857  59.303  1.00 43.31           H
ATOM      6  CB  GLU A  20      -3.130  -1.715  59.319  1.00 43.31           C
ATOM      7 1HB  GLU A  20      -2.710  -1.027  60.052  1.00 43.31           H
ATOM      8 2HB  GLU A  20      -2.961  -1.404  58.289  1.00 43.31           H
ATOM      9  CG  GLU A  20      -4.646  -1.710  59.528  1.00 43.31           C
ATOM     10 1HG  GLU A  20      -5.072  -2.639  59.148  1.00 43.31           H
ATOM     11 2HG  GLU A  20      -4.870  -1.669  60.594  1.00 43.31           H
ATOM     12  CD  GLU A  20      -5.293  -0.519  58.818  1.00 43.31           C
ATOM     13  OE1 GLU A  20      -6.540  -0.447  58.853  1.00 43.31           O
ATOM     14  OE2 GLU A  20      -4.525   0.292  58.257  1.00 43.31           O
ATOM     15  HN  GLU A  20      -1.260  -3.552  61.112  1.00 43.31           H
ATOM     16  N   SER A  21      -0.158  -3.234  59.283  1.00 48.93           N
ATOM     17  CA  SER A  21       1.094  -3.254  58.546  1.00 48.93           C
ATOM     18  C   SER A  21       1.385  -4.670  58.046  1.00 48.93           C
ATOM     19  O   SER A  21       1.823  -4.854  56.911  1.00 48.93           O
ATOM     20  HA  SER A  21       0.945  -2.575  57.706  1.00 48.93           H
ATOM     21  CB  SER A  21       2.251  -2.748  59.410  1.00 48.93           C
ATOM     22 1HB  SER A  21       3.108  -2.524  58.775  1.00 48.93           H
ATOM     23 2HB  SER A  21       1.961  -1.815  59.895  1.00 48.93           H
ATOM     24  OG  SER A  21       2.632  -3.698  60.401  1.00 48.93           O
ATOM     25  HG  SER A  21       3.379  -3.333  60.957  1.00 48.93           H
ATOM     26  HN  SER A  21      -0.063  -3.136  60.274  1.00 48.93           H
ATOM     27  N   THR A  22       1.129  -5.635  58.917  1.00 50.98           N
ATOM     28  CA  THR A  22       1.444  -7.020  58.613  1.00 50.98           C
ATOM     29  C   THR A  22       0.526  -7.546  57.508  1.00 50.98           C
ATOM     30  O   THR A  22       0.999  -8.060  56.495  1.00 50.98           O
ATOM     31  HA  THR A  22       2.464  -7.065  58.230  1.00 50.98           H
ATOM     32  CB  THR A  22       1.352  -7.823  59.912  1.00 50.98           C
ATOM     33  HB  THR A  22       0.799  -8.749  59.759  1.00 50.98           H
ATOM     34  OG1 THR A  22       0.777  -6.910  60.844  1.00 50.98           O
ATOM     35  HG1 THR A  22       0.458  -7.403  61.653  1.00 50.98           H
ATOM     36  CG2 THR A  22       2.727  -8.141  60.503  1.00 50.98           C
ATOM     37 1HG2 THR A  22       3.253  -7.211  60.719  1.00 50.98           H
ATOM     38 2HG2 THR A  22       3.303  -8.727  59.787  1.00 50.98           H
ATOM     39 3HG2 THR A  22       2.603  -8.711  61.424  1.00 50.98           H
ATOM     40  HN  THR A  22       0.716  -5.483  59.815  1.00 50.98           H
ATOM     41  N   SER A  23      -0.770  -7.399  57.740  1.00 52.35           N
ATOM     42  CA  SER A  23      -1.760  -7.931  56.819  1.00 52.35           C
ATOM     43  C   SER A  23      -1.578  -7.303  55.435  1.00 52.35           C
ATOM     44  O   SER A  23      -1.681  -7.989  54.420  1.00 52.35           O
ATOM     45  HA  SER A  23      -1.572  -9.004  56.780  1.00 52.35           H
ATOM     46  CB  SER A  23      -3.180  -7.681  57.332  1.00 52.35           C
ATOM     47 1HB  SER A  23      -3.899  -8.073  56.613  1.00 52.35           H
ATOM     48 2HB  SER A  23      -3.330  -8.227  58.263  1.00 52.35           H
ATOM     49  OG  SER A  23      -3.433  -6.296  57.548  1.00 52.35           O
ATOM     50  HG  SER A  23      -4.370  -6.166  57.874  1.00 52.35           H
ATOM     51  HN  SER A  23      -1.146  -6.929  58.538  1.00 52.35           H
ATOM     52  N   SER A  24      -1.310  -6.005  55.440  1.00 56.10           N
ATOM     53  CA  SER A  24      -1.113  -5.277  54.198  1.00 56.10           C
ATOM     54  C   SER A  24       0.169  -5.752  53.511  1.00 56.10           C
ATOM     55  O   SER A  24       0.328  -5.585  52.303  1.00 56.10           O
ATOM     56  HA  SER A  24      -1.984  -5.510  53.586  1.00 56.10           H
ATOM     57  CB  SER A  24      -1.054  -3.769  54.447  1.00 56.10           C
ATOM     58 1HB  SER A  24      -1.078  -3.243  53.493  1.00 56.10           H
ATOM     59 2HB  SER A  24      -1.938  -3.459  55.004  1.00 56.10           H
ATOM     60  OG  SER A  24       0.116  -3.392  55.167  1.00 56.10           O
ATOM     61  HG  SER A  24       0.022  -3.646  56.130  1.00 56.10           H
ATOM     62  HN  SER A  24      -1.228  -5.454  56.270  1.00 56.10           H
ATOM     63  N   MET A  25       1.050  -6.334  54.311  1.00 58.05           N
ATOM     64  CA  MET A  25       2.284  -6.894  53.784  1.00 58.05           C
ATOM     65  C   MET A  25       2.033  -8.253  53.128  1.00 58.05           C
ATOM     66  O   MET A  25       2.589  -8.549  52.072  1.00 58.05           O
ATOM     67  HA  MET A  25       2.634  -6.181  53.037  1.00 58.05           H
ATOM     68  CB  MET A  25       3.297  -7.053  54.919  1.00 58.05           C
ATOM     69 1HB  MET A  25       3.071  -6.345  55.716  1.00 58.05           H
ATOM     70 2HB  MET A  25       3.215  -8.052  55.347  1.00 58.05           H
ATOM     71  CG  MET A  25       4.724  -6.824  54.416  1.00 58.05           C
ATOM     72 1HG  MET A  25       5.428  -7.391  55.024  1.00 58.05           H
ATOM     73 2HG  MET A  25       4.821  -7.188  53.393  1.00 58.05           H
ATOM     74  SD  MET A  25       5.123  -5.086  54.484  1.00 58.05           S
ATOM     75  CE  MET A  25       6.902  -5.171  54.366  1.00 58.05           C
ATOM     76 1HE  MET A  25       7.294  -5.749  55.204  1.00 58.05           H
ATOM     77 2HE  MET A  25       7.182  -5.654  53.430  1.00 58.05           H
ATOM     78 3HE  MET A  25       7.317  -4.164  54.394  1.00 58.05           H
ATOM     79  HN  MET A  25       0.933  -6.426  55.300  1.00 58.05           H
ATOM     80  N   GLU A  26       1.195  -9.044  53.782  1.00 59.00           N
ATOM     81  CA  GLU A  26       0.876 -10.371  53.284  1.00 59.00           C
ATOM     82  C   GLU A  26       0.070 -10.272  51.988  1.00 59.00           C
ATOM     83  O   GLU A  26       0.356 -10.975  51.019  1.00 59.00           O
ATOM     84  HA  GLU A  26       1.838 -10.845  53.087  1.00 59.00           H
ATOM     85  CB  GLU A  26       0.123 -11.186  54.338  1.00 59.00           C
ATOM     86 1HB  GLU A  26      -0.653 -10.570  54.793  1.00 59.00           H
ATOM     87 2HB  GLU A  26      -0.262 -12.101  53.888  1.00 59.00           H
ATOM     88  CG  GLU A  26       1.059 -11.621  55.467  1.00 59.00           C
ATOM     89 1HG  GLU A  26       1.893 -12.190  55.055  1.00 59.00           H
ATOM     90 2HG  GLU A  26       1.482 -10.742  55.953  1.00 59.00           H
ATOM     91  CD  GLU A  26       0.315 -12.472  56.499  1.00 59.00           C
ATOM     92  OE1 GLU A  26       0.989 -13.312  57.134  1.00 59.00           O
ATOM     93  OE2 GLU A  26      -0.910 -12.264  56.628  1.00 59.00           O
ATOM     94  HN  GLU A  26       0.738  -8.792  54.635  1.00 59.00           H
ATOM     95  N   ASP A  27      -0.923  -9.395  52.011  1.00 56.46           N
ATOM     96  CA  ASP A  27      -1.771  -9.193  50.849  1.00 56.46           C
ATOM     97  C   ASP A  27      -0.898  -8.856  49.638  1.00 56.46           C
ATOM     98  O   ASP A  27      -1.164  -9.316  48.529  1.00 56.46           O
ATOM     99  HA  ASP A  27      -2.313 -10.130  50.724  1.00 56.46           H
ATOM    100  CB  ASP A  27      -2.741  -8.030  51.070  1.00 56.46           C
ATOM    101 1HB  ASP A  27      -2.214  -7.195  51.530  1.00 56.46           H
ATOM    102 2HB  ASP A  27      -3.118  -7.679  50.110  1.00 56.46           H
ATOM    103  CG  ASP A  27      -3.911  -8.455  51.960  1.00 56.46           C
ATOM    104  OD1 ASP A  27      -4.103  -9.682  52.097  1.00 56.46           O
ATOM    105  OD2 ASP A  27      -4.586  -7.542  52.483  1.00 56.46           O
ATOM    106  HN  ASP A  27      -1.150  -8.828  52.804  1.00 56.46           H
ATOM    107  N   TYR A  28       0.127  -8.056  49.892  1.00 59.95           N
ATOM    108  CA  TYR A  28       1.032  -7.640  48.834  1.00 59.95           C
ATOM    109  C   TYR A  28       1.917  -8.802  48.380  1.00 59.95           C
ATOM    110  O   TYR A  28       2.345  -8.848  47.228  1.00 59.95           O
ATOM    111  HA  TYR A  28       0.430  -7.300  47.991  1.00 59.95           H
ATOM    112  CB  TYR A  28       1.916  -6.548  49.440  1.00 59.95           C
ATOM    113 1HB  TYR A  28       1.278  -5.773  49.867  1.00 59.95           H
ATOM    114 2HB  TYR A  28       2.492  -6.975  50.261  1.00 59.95           H
ATOM    115  CG  TYR A  28       2.879  -5.902  48.442  1.00 59.95           C
ATOM    116  CD1 TYR A  28       4.151  -6.413  48.281  1.00 59.95           C
ATOM    117  HD1 TYR A  28       4.468  -7.277  48.864  1.00 59.95           H
ATOM    118  CD2 TYR A  28       2.476  -4.807  47.704  1.00 59.95           C
ATOM    119  HD2 TYR A  28       1.472  -4.403  47.832  1.00 59.95           H
ATOM    120  CE1 TYR A  28       5.057  -5.805  47.342  1.00 59.95           C
ATOM    121  HE1 TYR A  28       6.064  -6.199  47.204  1.00 59.95           H
ATOM    122  CE2 TYR A  28       3.383  -4.200  46.765  1.00 59.95           C
ATOM    123  HE2 TYR A  28       3.078  -3.335  46.175  1.00 59.95           H
ATOM    124  CZ  TYR A  28       4.629  -4.729  46.630  1.00 59.95           C
ATOM    125  OH  TYR A  28       5.485  -4.154  45.743  1.00 59.95           O
ATOM    126  HH  TYR A  28       6.045  -4.857  45.304  1.00 59.95           H
ATOM    127  HN  TYR A  28       0.344  -7.695  50.799  1.00 59.95           H
ATOM    128  N   VAL A  29       2.166  -9.713  49.310  1.00 58.17           N
ATOM    129  CA  VAL A  29       3.035 -10.844  49.036  1.00 58.17           C
ATOM    130  C   VAL A  29       2.238 -11.930  48.310  1.00 58.17           C
ATOM    131  O   VAL A  29       2.761 -12.598  47.420  1.00 58.17           O
ATOM    132  HA  VAL A  29       3.832 -10.496  48.379  1.00 58.17           H
ATOM    133  CB  VAL A  29       3.674 -11.340  50.335  1.00 58.17           C
ATOM    134  HB  VAL A  29       2.876 -11.519  51.054  1.00 58.17           H
ATOM    135  CG1 VAL A  29       4.413 -12.661  50.113  1.00 58.17           C
ATOM    136 1HG1 VAL A  29       3.710 -13.415  49.759  1.00 58.17           H
ATOM    137 2HG1 VAL A  29       5.197 -12.519  49.369  1.00 58.17           H
ATOM    138 3HG1 VAL A  29       4.858 -12.991  51.051  1.00 58.17           H
ATOM    139  CG2 VAL A  29       4.609 -10.281  50.924  1.00 58.17           C
ATOM    140 1HG2 VAL A  29       5.400 -10.056  50.209  1.00 58.17           H
ATOM    141 2HG2 VAL A  29       4.043  -9.375  51.137  1.00 58.17           H
ATOM    142 3HG2 VAL A  29       5.050 -10.659  51.846  1.00 58.17           H
ATOM    143  HN  VAL A  29       1.786  -9.686  50.235  1.00 58.17           H
ATOM    144  N   ASN A  30       0.985 -12.072  48.718  1.00 59.06           N
ATOM    145  CA  ASN A  30       0.154 -13.155  48.220  1.00 59.06           C
ATOM    146  C   ASN A  30      -0.484 -12.735  46.895  1.00 59.06           C
ATOM    147  O   ASN A  30      -1.046 -13.566  46.182  1.00 59.06           O
ATOM    148  HA  ASN A  30       0.828 -14.005  48.108  1.00 59.06           H
ATOM    149  CB  ASN A  30      -0.971 -13.483  49.204  1.00 59.06           C
ATOM    150 1HB  ASN A  30      -1.375 -12.560  49.620  1.00 59.06           H
ATOM    151 2HB  ASN A  30      -1.786 -13.979  48.677  1.00 59.06           H
ATOM    152  CG  ASN A  30      -0.466 -14.381  50.335  1.00 59.06           C
ATOM    153  OD1 ASN A  30       0.577 -15.008  50.246  1.00 59.06           O
ATOM    154  ND2 ASN A  30      -1.262 -14.408  51.400  1.00 59.06           N
ATOM    155 1HD2 ASN A  30      -2.104 -13.870  51.409  1.00 59.06           H
ATOM    156 2HD2 ASN A  30      -1.017 -14.967  52.193  1.00 59.06           H
ATOM    157  HN  ASN A  30       0.538 -11.464  49.374  1.00 59.06           H
ATOM    158  N   PHE A  31      -0.376 -11.447  46.604  1.00 60.31           N
ATOM    159  CA  PHE A  31      -0.896 -10.915  45.356  1.00 60.31           C
ATOM    160  C   PHE A  31      -0.229 -11.586  44.154  1.00 60.31           C
ATOM    161  O   PHE A  31       0.992 -11.535  44.008  1.00 60.31           O
ATOM    162  HA  PHE A  31      -1.966 -11.122  45.337  1.00 60.31           H
ATOM    163  CB  PHE A  31      -0.570  -9.420  45.337  1.00 60.31           C
ATOM    164 1HB  PHE A  31      -0.783  -9.000  46.319  1.00 60.31           H
ATOM    165 2HB  PHE A  31       0.498  -9.294  45.161  1.00 60.31           H
ATOM    166  CG  PHE A  31      -1.343  -8.629  44.280  1.00 60.31           C
ATOM    167  CD1 PHE A  31      -0.744  -8.297  43.105  1.00 60.31           C
ATOM    168  HD1 PHE A  31       0.287  -8.596  42.916  1.00 60.31           H
ATOM    169  CD2 PHE A  31      -2.630  -8.256  44.516  1.00 60.31           C
ATOM    170  HD2 PHE A  31      -3.110  -8.522  45.457  1.00 60.31           H
ATOM    171  CE1 PHE A  31      -1.461  -7.563  42.124  1.00 60.31           C
ATOM    172  HE1 PHE A  31      -0.981  -7.297  41.183  1.00 60.31           H
ATOM    173  CE2 PHE A  31      -3.347  -7.521  43.535  1.00 60.31           C
ATOM    174  HE2 PHE A  31      -4.378  -7.223  43.724  1.00 60.31           H
ATOM    175  CZ  PHE A  31      -2.748  -7.190  42.360  1.00 60.31           C
ATOM    176  HZ  PHE A  31      -3.298  -6.626  41.607  1.00 60.31           H
ATOM    177  HN  PHE A  31       0.055 -10.773  47.204  1.00 60.31           H
ATOM    178  N   ASN A  32      -1.058 -12.201  43.324  1.00 62.78           N
ATOM    179  CA  ASN A  32      -0.569 -12.841  42.115  1.00 62.78           C
ATOM    180  C   ASN A  32      -0.241 -11.771  41.072  1.00 62.78           C
ATOM    181  O   ASN A  32      -1.119 -11.333  40.330  1.00 62.78           O
ATOM    182  HA  ASN A  32       0.311 -13.404  42.425  1.00 62.78           H
ATOM    183  CB  ASN A  32      -1.626 -13.774  41.519  1.00 62.78           C
ATOM    184 1HB  ASN A  32      -2.103 -14.344  42.316  1.00 62.78           H
ATOM    185 2HB  ASN A  32      -2.406 -13.184  41.038  1.00 62.78           H
ATOM    186  CG  ASN A  32      -1.002 -14.731  40.502  1.00 62.78           C
ATOM    187  OD1 ASN A  32       0.183 -14.686  40.214  1.00 62.78           O
ATOM    188  ND2 ASN A  32      -1.862 -15.598  39.976  1.00 62.78           N
ATOM    189 1HD2 ASN A  32      -2.822 -15.581  40.255  1.00 62.78           H
ATOM    190 2HD2 ASN A  32      -1.550 -16.265  39.300  1.00 62.78           H
ATOM    191  HN  ASN A  32      -2.046 -12.265  43.466  1.00 62.78           H
ATOM    192  N   PHE A  33       1.024 -11.379  41.050  1.00 65.40           N
ATOM    193  CA  PHE A  33       1.502 -10.448  40.042  1.00 65.40           C
ATOM    194  C   PHE A  33       1.757 -11.162  38.713  1.00 65.40           C
ATOM    195  O   PHE A  33       2.865 -11.115  38.181  1.00 65.40           O
ATOM    196  HA  PHE A  33       0.727  -9.694  39.905  1.00 65.40           H
ATOM    197  CB  PHE A  33       2.821  -9.869  40.557  1.00 65.40           C
ATOM    198 1HB  PHE A  33       3.524 -10.686  40.723  1.00 65.40           H
ATOM    199 2HB  PHE A  33       3.252  -9.231  39.786  1.00 65.40           H
ATOM    200  CG  PHE A  33       2.684  -9.062  41.850  1.00 65.40           C
ATOM    201  CD1 PHE A  33       2.396  -7.734  41.795  1.00 65.40           C
ATOM    202  HD1 PHE A  33       2.263  -7.245  40.830  1.00 65.40           H
ATOM    203  CD2 PHE A  33       2.850  -9.673  43.053  1.00 65.40           C
ATOM    204  HD2 PHE A  33       3.081 -10.737  43.097  1.00 65.40           H
ATOM    205  CE1 PHE A  33       2.269  -6.985  42.994  1.00 65.40           C
ATOM    206  HE1 PHE A  33       2.038  -5.921  42.950  1.00 65.40           H
ATOM    207  CE2 PHE A  33       2.723  -8.924  44.253  1.00 65.40           C
ATOM    208  HE2 PHE A  33       2.856  -9.413  45.218  1.00 65.40           H
ATOM    209  CZ  PHE A  33       2.435  -7.596  44.198  1.00 65.40           C
ATOM    210  HZ  PHE A  33       2.337  -7.021  45.119  1.00 65.40           H
ATOM    211  HN  PHE A  33       1.716 -11.687  41.703  1.00 65.40           H
ATOM    212  N   THR A  34       0.712 -11.807  38.214  1.00 68.33           N
ATOM    213  CA  THR A  34       0.647 -12.150  36.804  1.00 68.33           C
ATOM    214  C   THR A  34       1.024 -10.942  35.943  1.00 68.33           C
ATOM    215  O   THR A  34       0.441  -9.868  36.085  1.00 68.33           O
ATOM    216  HA  THR A  34       1.386 -12.927  36.605  1.00 68.33           H
ATOM    217  CB  THR A  34      -0.754 -12.691  36.512  1.00 68.33           C
ATOM    218  HB  THR A  34      -1.418 -11.892  36.182  1.00 68.33           H
ATOM    219  OG1 THR A  34      -1.132 -13.346  37.720  1.00 68.33           O
ATOM    220  HG1 THR A  34      -2.120 -13.497  37.732  1.00 68.33           H
ATOM    221  CG2 THR A  34      -0.744 -13.810  35.469  1.00 68.33           C
ATOM    222 1HG2 THR A  34      -0.134 -14.637  35.829  1.00 68.33           H
ATOM    223 2HG2 THR A  34      -0.329 -13.432  34.535  1.00 68.33           H
ATOM    224 3HG2 THR A  34      -1.763 -14.157  35.299  1.00 68.33           H
ATOM    225  HN  THR A  34      -0.079 -12.093  38.755  1.00 68.33           H
ATOM    226  N   ASP A  35       1.996 -11.159  35.069  1.00 79.29           N
ATOM    227  CA  ASP A  35       2.641 -10.055  34.378  1.00 79.29           C
ATOM    228  C   ASP A  35       1.781  -9.634  33.185  1.00 79.29           C
ATOM    229  O   ASP A  35       2.097  -9.957  32.042  1.00 79.29           O
ATOM    230  HA  ASP A  35       2.734  -9.266  35.124  1.00 79.29           H
ATOM    231  CB  ASP A  35       4.016 -10.465  33.848  1.00 79.29           C
ATOM    232 1HB  ASP A  35       4.395 -11.310  34.423  1.00 79.29           H
ATOM    233 2HB  ASP A  35       3.927 -10.798  32.814  1.00 79.29           H
ATOM    234  CG  ASP A  35       5.005  -9.301  33.931  1.00 79.29           C
ATOM    235  OD1 ASP A  35       4.585  -8.234  34.429  1.00 79.29           O
ATOM    236  OD2 ASP A  35       6.159  -9.504  33.495  1.00 79.29           O
ATOM    237  HN  ASP A  35       2.343 -12.066  34.832  1.00 79.29           H
ATOM    238  N   PHE A  36       0.709  -8.918  33.493  1.00 88.78           N
ATOM    239  CA  PHE A  36      -0.171  -8.405  32.457  1.00 88.78           C
ATOM    240  C   PHE A  36       0.428  -7.163  31.793  1.00 88.78           C
ATOM    241  O   PHE A  36      -0.041  -6.730  30.742  1.00 88.78           O
ATOM    242  HA  PHE A  36      -0.287  -9.192  31.712  1.00 88.78           H
ATOM    243  CB  PHE A  36      -1.487  -8.020  33.137  1.00 88.78           C
ATOM    244 1HB  PHE A  36      -1.270  -7.361  33.978  1.00 88.78           H
ATOM    245 2HB  PHE A  36      -2.095  -7.451  32.434  1.00 88.78           H
ATOM    246  CG  PHE A  36      -2.299  -9.215  33.641  1.00 88.78           C
ATOM    247  CD1 PHE A  36      -2.422 -10.328  32.868  1.00 88.78           C
ATOM    248  HD1 PHE A  36      -1.942 -10.368  31.891  1.00 88.78           H
ATOM    249  CD2 PHE A  36      -2.899  -9.164  34.860  1.00 88.78           C
ATOM    250  HD2 PHE A  36      -2.800  -8.272  35.479  1.00 88.78           H
ATOM    251  CE1 PHE A  36      -3.177 -11.436  33.336  1.00 88.78           C
ATOM    252  HE1 PHE A  36      -3.275 -12.328  32.717  1.00 88.78           H
ATOM    253  CE2 PHE A  36      -3.653 -10.273  35.328  1.00 88.78           C
ATOM    254  HE2 PHE A  36      -4.133 -10.232  36.305  1.00 88.78           H
ATOM    255  CZ  PHE A  36      -3.776 -11.386  34.555  1.00 88.78           C
ATOM    256  HZ  PHE A  36      -4.355 -12.237  34.914  1.00 88.78           H
ATOM    257  HN  PHE A  36       0.440  -8.687  34.428  1.00 88.78           H
ATOM    258  N   TYR A  37       1.455  -6.626  32.435  1.00 90.84           N
ATOM    259  CA  TYR A  37       2.260  -5.585  31.819  1.00 90.84           C
ATOM    260  C   TYR A  37       3.376  -6.188  30.964  1.00 90.84           C
ATOM    261  O   TYR A  37       4.268  -6.858  31.483  1.00 90.84           O
ATOM    262  HA  TYR A  37       1.608  -4.987  31.183  1.00 90.84           H
ATOM    263  CB  TYR A  37       2.886  -4.799  32.973  1.00 90.84           C
ATOM    264 1HB  TYR A  37       2.092  -4.437  33.626  1.00 90.84           H
ATOM    265 2HB  TYR A  37       3.504  -5.473  33.566  1.00 90.84           H
ATOM    266  CG  TYR A  37       3.739  -3.610  32.525  1.00 90.84           C
ATOM    267  CD1 TYR A  37       5.086  -3.781  32.278  1.00 90.84           C
ATOM    268  HD1 TYR A  37       5.542  -4.763  32.402  1.00 90.84           H
ATOM    269  CD2 TYR A  37       3.161  -2.366  32.369  1.00 90.84           C
ATOM    270  HD2 TYR A  37       2.098  -2.231  32.564  1.00 90.84           H
ATOM    271  CE1 TYR A  37       5.889  -2.663  31.857  1.00 90.84           C
ATOM    272  HE1 TYR A  37       6.954  -2.784  31.658  1.00 90.84           H
ATOM    273  CE2 TYR A  37       3.964  -1.248  31.947  1.00 90.84           C
ATOM    274  HE2 TYR A  37       3.521  -0.260  31.820  1.00 90.84           H
ATOM    275  CZ  TYR A  37       5.288  -1.451  31.712  1.00 90.84           C
ATOM    276  OH  TYR A  37       6.046  -0.394  31.314  1.00 90.84           O
ATOM    277  HH  TYR A  37       6.740  -0.698  30.660  1.00 90.84           H
ATOM    278  HN  TYR A  37       1.739  -6.891  33.357  1.00 90.84           H
ATOM    279  N   CYS A  38       3.291  -5.929  29.668  1.00 91.36           N
ATOM    280  CA  CYS A  38       4.210  -6.536  28.721  1.00 91.36           C
ATOM    281  C   CYS A  38       5.233  -5.479  28.299  1.00 91.36           C
ATOM    282  O   CYS A  38       4.875  -4.473  27.688  1.00 91.36           O
ATOM    283  HA  CYS A  38       4.698  -7.360  29.242  1.00 91.36           H
ATOM    284  CB  CYS A  38       3.474  -7.129  27.518  1.00 91.36           C
ATOM    285 1HB  CYS A  38       2.666  -7.777  27.859  1.00 91.36           H
ATOM    286 2HB  CYS A  38       3.017  -6.332  26.931  1.00 91.36           H
ATOM    287  SG  CYS A  38       4.640  -8.082  26.478  1.00 91.36           S
ATOM    288  HN  CYS A  38       2.610  -5.318  29.263  1.00 91.36           H
ATOM    289  N   GLU A  39       6.485  -5.743  28.642  1.00 89.95           N
ATOM    290  CA  GLU A  39       7.584  -4.933  28.144  1.00 89.95           C
ATOM    291  C   GLU A  39       7.980  -5.383  26.736  1.00 89.95           C
ATOM    292  O   GLU A  39       8.307  -6.549  26.523  1.00 89.95           O
ATOM    293  HA  GLU A  39       7.201  -3.913  28.112  1.00 89.95           H
ATOM    294  CB  GLU A  39       8.781  -4.989  29.095  1.00 89.95           C
ATOM    295 1HB  GLU A  39       8.991  -6.026  29.361  1.00 89.95           H
ATOM    296 2HB  GLU A  39       9.633  -4.480  28.643  1.00 89.95           H
ATOM    297  CG  GLU A  39       8.480  -4.251  30.400  1.00 89.95           C
ATOM    298 1HG  GLU A  39       8.138  -3.240  30.180  1.00 89.95           H
ATOM    299 2HG  GLU A  39       7.669  -4.754  30.928  1.00 89.95           H
ATOM    300  CD  GLU A  39       9.719  -4.192  31.296  1.00 89.95           C
ATOM    301  OE1 GLU A  39       9.595  -3.619  32.399  1.00 89.95           O
ATOM    302  OE2 GLU A  39      10.763  -4.722  30.856  1.00 89.95           O
ATOM    303  HN  GLU A  39       6.753  -6.493  29.247  1.00 89.95           H
ATOM    304  N   LYS A  40       7.936  -4.435  25.812  1.00 89.46           N
ATOM    305  CA  LYS A  40       8.118  -4.751  24.406  1.00 89.46           C
ATOM    306  C   LYS A  40       9.569  -4.473  24.008  1.00 89.46           C
ATOM    307  O   LYS A  40       9.855  -4.194  22.844  1.00 89.46           O
ATOM    308  HA  LYS A  40       7.925  -5.817  24.283  1.00 89.46           H
ATOM    309  CB  LYS A  40       7.092  -4.004  23.551  1.00 89.46           C
ATOM    310 1HB  LYS A  40       7.209  -2.930  23.691  1.00 89.46           H
ATOM    311 2HB  LYS A  40       7.274  -4.209  22.496  1.00 89.46           H
ATOM    312  CG  LYS A  40       5.666  -4.419  23.919  1.00 89.46           C
ATOM    313 1HG  LYS A  40       5.510  -4.288  24.990  1.00 89.46           H
ATOM    314 2HG  LYS A  40       4.952  -3.771  23.412  1.00 89.46           H
ATOM    315  CD  LYS A  40       5.402  -5.877  23.534  1.00 89.46           C
ATOM    316 1HD  LYS A  40       5.728  -6.050  22.509  1.00 89.46           H
ATOM    317 2HD  LYS A  40       5.991  -6.537  24.172  1.00 89.46           H
ATOM    318  CE  LYS A  40       3.917  -6.219  23.668  1.00 89.46           C
ATOM    319 1HE  LYS A  40       3.683  -6.445  24.709  1.00 89.46           H
ATOM    320 2HE  LYS A  40       3.312  -5.357  23.385  1.00 89.46           H
ATOM    321  NZ  LYS A  40       3.573  -7.377  22.813  1.00 89.46           N
ATOM    322 1HZ  LYS A  40       2.591  -7.600  22.926  1.00 89.46           H
ATOM    323 2HZ  LYS A  40       3.758  -7.147  21.843  1.00 89.46           H
ATOM    324 3HZ  LYS A  40       4.135  -8.176  23.084  1.00 89.46           H
ATOM    325  HN  LYS A  40       7.781  -3.467  26.011  1.00 89.46           H
ATOM    326  N   ASN A  41      10.447  -4.558  24.997  1.00 89.03           N
ATOM    327  CA  ASN A  41      11.848  -4.238  24.783  1.00 89.03           C
ATOM    328  C   ASN A  41      12.413  -5.148  23.690  1.00 89.03           C
ATOM    329  O   ASN A  41      13.135  -4.688  22.806  1.00 89.03           O
ATOM    330  HA  ASN A  41      11.862  -3.186  24.497  1.00 89.03           H
ATOM    331  CB  ASN A  41      12.665  -4.464  26.056  1.00 89.03           C
ATOM    332 1HB  ASN A  41      12.352  -5.393  26.534  1.00 89.03           H
ATOM    333 2HB  ASN A  41      13.719  -4.577  25.801  1.00 89.03           H
ATOM    334  CG  ASN A  41      12.493  -3.299  27.033  1.00 89.03           C
ATOM    335  OD1 ASN A  41      12.107  -2.201  26.667  1.00 89.03           O
ATOM    336  ND2 ASN A  41      12.799  -3.599  28.292  1.00 89.03           N
ATOM    337 1HD2 ASN A  41      13.110  -4.520  28.525  1.00 89.03           H
ATOM    338 2HD2 ASN A  41      12.719  -2.902  29.005  1.00 89.03           H
ATOM    339  HN  ASN A  41      10.215  -4.838  25.928  1.00 89.03           H
ATOM    340  N   ASN A  42      12.064  -6.422  23.787  1.00 90.90           N
ATOM    341  CA  ASN A  42      12.571  -7.410  22.850  1.00 90.90           C
ATOM    342  C   ASN A  42      12.095  -7.060  21.439  1.00 90.90           C
ATOM    343  O   ASN A  42      12.847  -7.196  20.475  1.00 90.90           O
ATOM    344  HA  ASN A  42      13.656  -7.367  22.947  1.00 90.90           H
ATOM    345  CB  ASN A  42      12.053  -8.809  23.190  1.00 90.90           C
ATOM    346 1HB  ASN A  42      10.968  -8.784  23.290  1.00 90.90           H
ATOM    347 2HB  ASN A  42      12.282  -9.494  22.374  1.00 90.90           H
ATOM    348  CG  ASN A  42      12.678  -9.325  24.487  1.00 90.90           C
ATOM    349  OD1 ASN A  42      13.621  -8.763  25.019  1.00 90.90           O
ATOM    350  ND2 ASN A  42      12.102 -10.425  24.965  1.00 90.90           N
ATOM    351 1HD2 ASN A  42      11.331 -10.837  24.480  1.00 90.90           H
ATOM    352 2HD2 ASN A  42      12.440 -10.839  25.810  1.00 90.90           H
ATOM    353  HN  ASN A  42      11.449  -6.782  24.488  1.00 90.90           H
ATOM    354  N   VAL A  43      10.850  -6.614  21.363  1.00 91.43           N
ATOM    355  CA  VAL A  43      10.255  -6.271  20.082  1.00 91.43           C
ATOM    356  C   VAL A  43      10.997  -5.075  19.484  1.00 91.43           C
ATOM    357  O   VAL A  43      11.269  -5.044  18.285  1.00 91.43           O
ATOM    358  HA  VAL A  43      10.381  -7.128  19.421  1.00 91.43           H
ATOM    359  CB  VAL A  43       8.755  -6.020  20.252  1.00 91.43           C
ATOM    360  HB  VAL A  43       8.632  -5.178  20.933  1.00 91.43           H
ATOM    361  CG1 VAL A  43       8.107  -5.644  18.918  1.00 91.43           C
ATOM    362 1HG1 VAL A  43       8.572  -4.737  18.531  1.00 91.43           H
ATOM    363 2HG1 VAL A  43       8.247  -6.457  18.205  1.00 91.43           H
ATOM    364 3HG1 VAL A  43       7.042  -5.471  19.068  1.00 91.43           H
ATOM    365  CG2 VAL A  43       8.063  -7.234  20.876  1.00 91.43           C
ATOM    366 1HG2 VAL A  43       8.201  -8.102  20.230  1.00 91.43           H
ATOM    367 2HG2 VAL A  43       8.497  -7.437  21.855  1.00 91.43           H
ATOM    368 3HG2 VAL A  43       6.998  -7.029  20.985  1.00 91.43           H
ATOM    369  HN  VAL A  43      10.252  -6.487  22.154  1.00 91.43           H
ATOM    370  N   ARG A  44      11.305  -4.118  20.347  1.00 90.13           N
ATOM    371  CA  ARG A  44      11.962  -2.898  19.910  1.00 90.13           C
ATOM    372  C   ARG A  44      13.395  -3.198  19.465  1.00 90.13           C
ATOM    373  O   ARG A  44      13.882  -2.617  18.496  1.00 90.13           O
ATOM    374  HA  ARG A  44      11.359  -2.540  19.076  1.00 90.13           H
ATOM    375  CB  ARG A  44      11.991  -1.856  21.030  1.00 90.13           C
ATOM    376 1HB  ARG A  44      12.348  -2.316  21.951  1.00 90.13           H
ATOM    377 2HB  ARG A  44      12.694  -1.063  20.776  1.00 90.13           H
ATOM    378  CG  ARG A  44      10.601  -1.258  21.258  1.00 90.13           C
ATOM    379 1HG  ARG A  44      10.209  -0.870  20.318  1.00 90.13           H
ATOM    380 2HG  ARG A  44       9.916  -2.038  21.592  1.00 90.13           H
ATOM    381  CD  ARG A  44      10.650  -0.137  22.298  1.00 90.13           C
ATOM    382 1HD  ARG A  44      11.668   0.241  22.389  1.00 90.13           H
ATOM    383 2HD  ARG A  44      10.028   0.698  21.974  1.00 90.13           H
ATOM    384  NE  ARG A  44      10.179  -0.640  23.608  1.00 90.13           N
ATOM    385  HE  ARG A  44       9.423  -1.294  23.614  1.00 90.13           H
ATOM    386  CZ  ARG A  44      10.703  -0.274  24.785  1.00 90.13           C
ATOM    387  NH1 ARG A  44      11.719   0.600  24.836  1.00 90.13           N
ATOM    388 1HH1 ARG A  44      12.091   0.983  23.991  1.00 90.13           H
ATOM    389 2HH1 ARG A  44      12.104   0.868  25.719  1.00 90.13           H
ATOM    390  NH2 ARG A  44      10.197  -0.794  25.912  1.00 90.13           N
ATOM    391 1HH2 ARG A  44      10.577  -0.531  26.799  1.00 90.13           H
ATOM    392 2HH2 ARG A  44       9.439  -1.445  25.865  1.00 90.13           H
ATOM    393  HN  ARG A  44      11.112  -4.166  21.328  1.00 90.13           H
ATOM    394  N   GLN A  45      14.030  -4.104  20.194  1.00 91.74           N
ATOM    395  CA  GLN A  45      15.406  -4.469  19.902  1.00 91.74           C
ATOM    396  C   GLN A  45      15.498  -5.130  18.525  1.00 91.74           C
ATOM    397  O   GLN A  45      16.420  -4.851  17.760  1.00 91.74           O
ATOM    398  HA  GLN A  45      15.960  -3.531  19.901  1.00 91.74           H
ATOM    399  CB  GLN A  45      15.972  -5.385  20.989  1.00 91.74           C
ATOM    400 1HB  GLN A  45      15.832  -4.924  21.967  1.00 91.74           H
ATOM    401 2HB  GLN A  45      15.424  -6.327  20.999  1.00 91.74           H
ATOM    402  CG  GLN A  45      17.460  -5.656  20.756  1.00 91.74           C
ATOM    403 1HG  GLN A  45      17.603  -6.090  19.767  1.00 91.74           H
ATOM    404 2HG  GLN A  45      18.012  -4.717  20.776  1.00 91.74           H
ATOM    405  CD  GLN A  45      18.017  -6.604  21.821  1.00 91.74           C
ATOM    406  OE1 GLN A  45      17.289  -7.230  22.574  1.00 91.74           O
ATOM    407  NE2 GLN A  45      19.345  -6.674  21.841  1.00 91.74           N
ATOM    408 1HE2 GLN A  45      19.884  -6.133  21.195  1.00 91.74           H
ATOM    409 2HE2 GLN A  45      19.805  -7.267  22.502  1.00 91.74           H
ATOM    410  HN  GLN A  45      13.621  -4.583  20.971  1.00 91.74           H
ATOM    411  N   PHE A  46      14.531  -5.993  18.252  1.00 93.45           N
ATOM    412  CA  PHE A  46      14.461  -6.654  16.960  1.00 93.45           C
ATOM    413  C   PHE A  46      14.271  -5.636  15.833  1.00 93.45           C
ATOM    414  O   PHE A  46      14.990  -5.668  14.836  1.00 93.45           O
ATOM    415  HA  PHE A  46      15.403  -7.182  16.815  1.00 93.45           H
ATOM    416  CB  PHE A  46      13.247  -7.585  16.999  1.00 93.45           C
ATOM    417 1HB  PHE A  46      13.419  -8.358  17.748  1.00 93.45           H
ATOM    418 2HB  PHE A  46      12.376  -7.016  17.323  1.00 93.45           H
ATOM    419  CG  PHE A  46      12.933  -8.254  15.660  1.00 93.45           C
ATOM    420  CD1 PHE A  46      11.921  -7.780  14.884  1.00 93.45           C
ATOM    421  HD1 PHE A  46      11.335  -6.923  15.216  1.00 93.45           H
ATOM    422  CD2 PHE A  46      13.664  -9.323  15.245  1.00 93.45           C
ATOM    423  HD2 PHE A  46      14.475  -9.703  15.867  1.00 93.45           H
ATOM    424  CE1 PHE A  46      11.629  -8.401  13.641  1.00 93.45           C
ATOM    425  HE1 PHE A  46      10.819  -8.021  13.019  1.00 93.45           H
ATOM    426  CE2 PHE A  46      13.372  -9.944  14.002  1.00 93.45           C
ATOM    427  HE2 PHE A  46      13.959 -10.800  13.669  1.00 93.45           H
ATOM    428  CZ  PHE A  46      12.361  -9.470  13.226  1.00 93.45           C
ATOM    429  HZ  PHE A  46      12.137  -9.946  12.272  1.00 93.45           H
ATOM    430  HN  PHE A  46      13.805  -6.241  18.894  1.00 93.45           H
ATOM    431  N   ALA A  47      13.300  -4.757  16.030  1.00 92.46           N
ATOM    432  CA  ALA A  47      12.947  -3.790  15.004  1.00 92.46           C
ATOM    433  C   ALA A  47      14.178  -2.952  14.654  1.00 92.46           C
ATOM    434  O   ALA A  47      14.416  -2.650  13.486  1.00 92.46           O
ATOM    435  HA  ALA A  47      12.631  -4.344  14.120  1.00 92.46           H
ATOM    436  CB  ALA A  47      11.778  -2.932  15.492  1.00 92.46           C
ATOM    437 1HB  ALA A  47      10.919  -3.571  15.699  1.00 92.46           H
ATOM    438 2HB  ALA A  47      12.067  -2.407  16.403  1.00 92.46           H
ATOM    439 3HB  ALA A  47      11.513  -2.207  14.723  1.00 92.46           H
ATOM    440  HN  ALA A  47      12.760  -4.699  16.869  1.00 92.46           H
ATOM    441  N   SER A  48      14.929  -2.601  15.688  1.00 92.66           N
ATOM    442  CA  SER A  48      15.998  -1.628  15.539  1.00 92.66           C
ATOM    443  C   SER A  48      17.079  -2.177  14.606  1.00 92.66           C
ATOM    444  O   SER A  48      17.810  -1.411  13.980  1.00 92.66           O
ATOM    445  HA  SER A  48      15.528  -0.746  15.104  1.00 92.66           H
ATOM    446  CB  SER A  48      16.604  -1.264  16.897  1.00 92.66           C
ATOM    447 1HB  SER A  48      17.226  -0.375  16.789  1.00 92.66           H
ATOM    448 2HB  SER A  48      15.805  -1.011  17.594  1.00 92.66           H
ATOM    449  OG  SER A  48      17.384  -2.327  17.435  1.00 92.66           O
ATOM    450  HG  SER A  48      16.855  -3.175  17.434  1.00 92.66           H
ATOM    451  HN  SER A  48      14.816  -2.967  16.611  1.00 92.66           H
ATOM    452  N   HIS A  49      17.146  -3.498  14.543  1.00 94.21           N
ATOM    453  CA  HIS A  49      18.157  -4.159  13.734  1.00 94.21           C
ATOM    454  C   HIS A  49      17.561  -4.540  12.378  1.00 94.21           C
ATOM    455  O   HIS A  49      18.237  -4.457  11.353  1.00 94.21           O
ATOM    456  HA  HIS A  49      18.956  -3.434  13.580  1.00 94.21           H
ATOM    457  CB  HIS A  49      18.750  -5.357  14.479  1.00 94.21           C
ATOM    458 1HB  HIS A  49      17.942  -6.026  14.771  1.00 94.21           H
ATOM    459 2HB  HIS A  49      19.394  -5.913  13.797  1.00 94.21           H
ATOM    460  CG  HIS A  49      19.545  -4.984  15.707  1.00 94.21           C
ATOM    461  ND1 HIS A  49      18.963  -4.797  16.949  1.00 94.21           N
ATOM    462  HD1 HIS A  49      17.989  -4.886  17.157  1.00 94.21           H
ATOM    463  CD2 HIS A  49      20.882  -4.767  15.872  1.00 94.21           C
ATOM    464  HD2 HIS A  49      21.639  -4.831  15.090  1.00 94.21           H
ATOM    465  CE1 HIS A  49      19.916  -4.481  17.814  1.00 94.21           C
ATOM    466  HE1 HIS A  49      19.775  -4.273  18.874  1.00 94.21           H
ATOM    467  NE2 HIS A  49      21.104  -4.462  17.144  1.00 94.21           N
ATOM    468  HN  HIS A  49      16.526  -4.114  15.030  1.00 94.21           H
ATOM    469  N   PHE A  50      16.301  -4.949  12.414  1.00 95.20           N
ATOM    470  CA  PHE A  50      15.691  -5.597  11.266  1.00 95.20           C
ATOM    471  C   PHE A  50      15.192  -4.563  10.254  1.00 95.20           C
ATOM    472  O   PHE A  50      15.437  -4.693   9.056  1.00 95.20           O
ATOM    473  HA  PHE A  50      16.457  -6.217  10.800  1.00 95.20           H
ATOM    474  CB  PHE A  50      14.499  -6.401  11.787  1.00 95.20           C
ATOM    475 1HB  PHE A  50      14.852  -7.115  12.530  1.00 95.20           H
ATOM    476 2HB  PHE A  50      13.812  -5.724  12.296  1.00 95.20           H
ATOM    477  CG  PHE A  50      13.734  -7.156  10.698  1.00 95.20           C
ATOM    478  CD1 PHE A  50      12.511  -6.717  10.297  1.00 95.20           C
ATOM    479  HD1 PHE A  50      12.076  -5.826  10.751  1.00 95.20           H
ATOM    480  CD2 PHE A  50      14.277  -8.267  10.132  1.00 95.20           C
ATOM    481  HD2 PHE A  50      15.257  -8.619  10.453  1.00 95.20           H
ATOM    482  CE1 PHE A  50      11.801  -7.418   9.286  1.00 95.20           C
ATOM    483  HE1 PHE A  50      10.821  -7.066   8.965  1.00 95.20           H
ATOM    484  CE2 PHE A  50      13.567  -8.968   9.121  1.00 95.20           C
ATOM    485  HE2 PHE A  50      14.002  -9.858   8.667  1.00 95.20           H
ATOM    486  CZ  PHE A  50      12.344  -8.529   8.720  1.00 95.20           C
ATOM    487  HZ  PHE A  50      11.799  -9.067   7.944  1.00 95.20           H
ATOM    488  HN  PHE A  50      15.702  -4.843  13.208  1.00 95.20           H
ATOM    489  N   LEU A  51      14.499  -3.560  10.774  1.00 94.69           N
ATOM    490  CA  LEU A  51      13.672  -2.708   9.937  1.00 94.69           C
ATOM    491  C   LEU A  51      14.570  -1.785   9.111  1.00 94.69           C
ATOM    492  O   LEU A  51      14.440  -1.716   7.889  1.00 94.69           O
ATOM    493  HA  LEU A  51      13.122  -3.356   9.254  1.00 94.69           H
ATOM    494  CB  LEU A  51      12.640  -1.963  10.785  1.00 94.69           C
ATOM    495 1HB  LEU A  51      13.171  -1.357  11.519  1.00 94.69           H
ATOM    496 2HB  LEU A  51      12.095  -1.275  10.138  1.00 94.69           H
ATOM    497  CG  LEU A  51      11.623  -2.836  11.524  1.00 94.69           C
ATOM    498  HG  LEU A  51      12.166  -3.478  12.219  1.00 94.69           H
ATOM    499  CD1 LEU A  51      10.666  -1.979  12.355  1.00 94.69           C
ATOM    500 1HD1 LEU A  51      11.234  -1.406  13.088  1.00 94.69           H
ATOM    501 2HD1 LEU A  51      10.128  -1.295  11.699  1.00 94.69           H
ATOM    502 3HD1 LEU A  51       9.955  -2.624  12.870  1.00 94.69           H
ATOM    503  CD2 LEU A  51      10.876  -3.751  10.552  1.00 94.69           C
ATOM    504 1HD2 LEU A  51      10.347  -3.145   9.817  1.00 94.69           H
ATOM    505 2HD2 LEU A  51      11.589  -4.400  10.043  1.00 94.69           H
ATOM    506 3HD2 LEU A  51      10.161  -4.360  11.104  1.00 94.69           H
ATOM    507  HN  LEU A  51      14.498  -3.327  11.747  1.00 94.69           H
ATOM    508  N   PRO A  52      15.495  -1.063   9.758  1.00 95.74           N
ATOM    509  CA  PRO A  52      16.200   0.034   9.089  1.00 95.74           C
ATOM    510  C   PRO A  52      16.837  -0.404   7.780  1.00 95.74           C
ATOM    511  O   PRO A  52      16.620   0.218   6.741  1.00 95.74           O
ATOM    512  HA  PRO A  52      15.496   0.819   8.814  1.00 95.74           H
ATOM    513  CB  PRO A  52      17.249   0.468  10.114  1.00 95.74           C
ATOM    514 1HB  PRO A  52      18.195  -0.054   9.967  1.00 95.74           H
ATOM    515 2HB  PRO A  52      17.462   1.535  10.043  1.00 95.74           H
ATOM    516  CG  PRO A  52      16.609   0.109  11.449  1.00 95.74           C
ATOM    517 1HG  PRO A  52      17.350   0.026  12.244  1.00 95.74           H
ATOM    518 2HG  PRO A  52      15.895   0.866  11.773  1.00 95.74           H
ATOM    519  CD  PRO A  52      15.936  -1.222  11.155  1.00 95.74           C
ATOM    520 1HD  PRO A  52      16.627  -2.058  11.264  1.00 95.74           H
ATOM    521 2HD  PRO A  52      15.102  -1.412  11.831  1.00 95.74           H
ATOM    522  N   PRO A  53      17.636  -1.480   7.798  1.00 96.90           N
ATOM    523  CA  PRO A  53      18.307  -1.942   6.581  1.00 96.90           C
ATOM    524  C   PRO A  53      17.336  -2.148   5.430  1.00 96.90           C
ATOM    525  O   PRO A  53      17.626  -1.775   4.294  1.00 96.90           O
ATOM    526  HA  PRO A  53      19.009  -1.185   6.229  1.00 96.90           H
ATOM    527  CB  PRO A  53      18.969  -3.253   7.007  1.00 96.90           C
ATOM    528 1HB  PRO A  53      18.322  -4.110   6.817  1.00 96.90           H
ATOM    529 2HB  PRO A  53      19.898  -3.430   6.463  1.00 96.90           H
ATOM    530  CG  PRO A  53      19.219  -3.055   8.497  1.00 96.90           C
ATOM    531 1HG  PRO A  53      19.355  -4.004   9.015  1.00 96.90           H
ATOM    532 2HG  PRO A  53      20.121  -2.472   8.683  1.00 96.90           H
ATOM    533  CD  PRO A  53      17.965  -2.329   8.957  1.00 96.90           C
ATOM    534 1HD  PRO A  53      17.157  -3.023   9.187  1.00 96.90           H
ATOM    535 2HD  PRO A  53      18.144  -1.743   9.859  1.00 96.90           H
ATOM    536  N   LEU A  54      16.199  -2.743   5.757  1.00 96.26           N
ATOM    537  CA  LEU A  54      15.243  -3.142   4.738  1.00 96.26           C
ATOM    538  C   LEU A  54      14.568  -1.895   4.162  1.00 96.26           C
ATOM    539  O   LEU A  54      14.398  -1.780   2.949  1.00 96.26           O
ATOM    540  HA  LEU A  54      15.801  -3.632   3.940  1.00 96.26           H
ATOM    541  CB  LEU A  54      14.258  -4.169   5.299  1.00 96.26           C
ATOM    542 1HB  LEU A  54      13.789  -3.747   6.187  1.00 96.26           H
ATOM    543 2HB  LEU A  54      13.468  -4.325   4.565  1.00 96.26           H
ATOM    544  CG  LEU A  54      14.848  -5.532   5.668  1.00 96.26           C
ATOM    545  HG  LEU A  54      15.654  -5.373   6.384  1.00 96.26           H
ATOM    546  CD1 LEU A  54      13.803  -6.415   6.352  1.00 96.26           C
ATOM    547 1HD1 LEU A  54      13.455  -5.928   7.262  1.00 96.26           H
ATOM    548 2HD1 LEU A  54      12.961  -6.570   5.678  1.00 96.26           H
ATOM    549 3HD1 LEU A  54      14.249  -7.378   6.603  1.00 96.26           H
ATOM    550  CD2 LEU A  54      15.461  -6.213   4.442  1.00 96.26           C
ATOM    551 1HD2 LEU A  54      14.692  -6.360   3.685  1.00 96.26           H
ATOM    552 2HD2 LEU A  54      16.256  -5.586   4.037  1.00 96.26           H
ATOM    553 3HD2 LEU A  54      15.874  -7.180   4.733  1.00 96.26           H
ATOM    554  HN  LEU A  54      15.927  -2.953   6.696  1.00 96.26           H
ATOM    555  N   TYR A  55      14.202  -0.991   5.059  1.00 95.40           N
ATOM    556  CA  TYR A  55      13.498   0.216   4.662  1.00 95.40           C
ATOM    557  C   TYR A  55      14.372   1.088   3.759  1.00 95.40           C
ATOM    558  O   TYR A  55      13.874   1.717   2.827  1.00 95.40           O
ATOM    559  HA  TYR A  55      12.604  -0.082   4.113  1.00 95.40           H
ATOM    560  CB  TYR A  55      13.202   0.977   5.956  1.00 95.40           C
ATOM    561 1HB  TYR A  55      14.098   0.981   6.576  1.00 95.40           H
ATOM    562 2HB  TYR A  55      12.979   2.016   5.711  1.00 95.40           H
ATOM    563  CG  TYR A  55      12.041   0.398   6.767  1.00 95.40           C
ATOM    564  CD1 TYR A  55      11.356  -0.705   6.300  1.00 95.40           C
ATOM    565  HD1 TYR A  55      11.642  -1.164   5.354  1.00 95.40           H
ATOM    566  CD2 TYR A  55      11.678   0.980   7.965  1.00 95.40           C
ATOM    567  HD2 TYR A  55      12.220   1.852   8.333  1.00 95.40           H
ATOM    568  CE1 TYR A  55      10.263  -1.250   7.063  1.00 95.40           C
ATOM    569  HE1 TYR A  55       9.713  -2.121   6.707  1.00 95.40           H
ATOM    570  CE2 TYR A  55      10.586   0.435   8.728  1.00 95.40           C
ATOM    571  HE2 TYR A  55      10.289   0.885   9.675  1.00 95.40           H
ATOM    572  CZ  TYR A  55       9.932  -0.653   8.240  1.00 95.40           C
ATOM    573  OH  TYR A  55       8.900  -1.167   8.961  1.00 95.40           O
ATOM    574  HH  TYR A  55       8.686  -0.564   9.729  1.00 95.40           H
ATOM    575  HN  TYR A  55      14.378  -1.074   6.040  1.00 95.40           H
ATOM    576  N   TRP A  56      15.660   1.099   4.068  1.00 96.92           N
ATOM    577  CA  TRP A  56      16.621   1.813   3.244  1.00 96.92           C
ATOM    578  C   TRP A  56      16.682   1.120   1.881  1.00 96.92           C
ATOM    579  O   TRP A  56      16.716   1.783   0.845  1.00 96.92           O
ATOM    580  HA  TRP A  56      16.265   2.836   3.127  1.00 96.92           H
ATOM    581  CB  TRP A  56      17.984   1.892   3.936  1.00 96.92           C
ATOM    582 1HB  TRP A  56      18.134   0.987   4.524  1.00 96.92           H
ATOM    583 2HB  TRP A  56      18.765   1.912   3.176  1.00 96.92           H
ATOM    584  CG  TRP A  56      18.149   3.110   4.848  1.00 96.92           C
ATOM    585  CD1 TRP A  56      18.276   3.130   6.182  1.00 96.92           C
ATOM    586  HD1 TRP A  56      18.278   2.241   6.811  1.00 96.92           H
ATOM    587  CD2 TRP A  56      18.199   4.492   4.436  1.00 96.92           C
ATOM    588  NE1 TRP A  56      18.404   4.419   6.658  1.00 96.92           N
ATOM    589  HE1 TRP A  56      18.512   4.689   7.615  1.00 96.92           H
ATOM    590  CE2 TRP A  56      18.356   5.273   5.562  1.00 96.92           C
ATOM    591  CE3 TRP A  56      18.116   5.063   3.154  1.00 96.92           C
ATOM    592  HE3 TRP A  56      17.992   4.467   2.249  1.00 96.92           H
ATOM    593  CZ2 TRP A  56      18.443   6.670   5.520  1.00 96.92           C
ATOM    594  HZ2 TRP A  56      18.566   7.265   6.425  1.00 96.92           H
ATOM    595  CZ3 TRP A  56      18.204   6.460   3.129  1.00 96.92           C
ATOM    596  HZ3 TRP A  56      18.144   6.954   2.159  1.00 96.92           H
ATOM    597  CH2 TRP A  56      18.361   7.261   4.254  1.00 96.92           C
ATOM    598  HH2 TRP A  56      18.422   8.344   4.150  1.00 96.92           H
ATOM    599  HN  TRP A  56      16.049   0.632   4.862  1.00 96.92           H
ATOM    600  N   LEU A  57      16.695  -0.204   1.926  1.00 96.87           N
ATOM    601  CA  LEU A  57      16.769  -0.993   0.708  1.00 96.87           C
ATOM    602  C   LEU A  57      15.546  -0.697  -0.162  1.00 96.87           C
ATOM    603  O   LEU A  57      15.681  -0.383  -1.343  1.00 96.87           O
ATOM    604  HA  LEU A  57      17.661  -0.676   0.167  1.00 96.87           H
ATOM    605  CB  LEU A  57      16.944  -2.476   1.040  1.00 96.87           C
ATOM    606 1HB  LEU A  57      17.873  -2.596   1.597  1.00 96.87           H
ATOM    607 2HB  LEU A  57      16.134  -2.777   1.704  1.00 96.87           H
ATOM    608  CG  LEU A  57      16.970  -3.432  -0.154  1.00 96.87           C
ATOM    609  HG  LEU A  57      16.077  -3.255  -0.753  1.00 96.87           H
ATOM    610  CD1 LEU A  57      18.178  -3.156  -1.051  1.00 96.87           C
ATOM    611 1HD1 LEU A  57      18.128  -2.133  -1.424  1.00 96.87           H
ATOM    612 2HD1 LEU A  57      19.095  -3.289  -0.477  1.00 96.87           H
ATOM    613 3HD1 LEU A  57      18.172  -3.850  -1.892  1.00 96.87           H
ATOM    614  CD2 LEU A  57      16.921  -4.890   0.310  1.00 96.87           C
ATOM    615 1HD2 LEU A  57      17.783  -5.098   0.943  1.00 96.87           H
ATOM    616 2HD2 LEU A  57      16.005  -5.061   0.875  1.00 96.87           H
ATOM    617 3HD2 LEU A  57      16.941  -5.548  -0.559  1.00 96.87           H
ATOM    618  HN  LEU A  57      16.655  -0.735   2.772  1.00 96.87           H
ATOM    619  N   VAL A  58      14.379  -0.809   0.457  1.00 95.93           N
ATOM    620  CA  VAL A  58      13.130  -0.640  -0.266  1.00 95.93           C
ATOM    621  C   VAL A  58      13.071   0.773  -0.850  1.00 95.93           C
ATOM    622  O   VAL A  58      12.664   0.958  -1.996  1.00 95.93           O
ATOM    623  HA  VAL A  58      13.124  -1.358  -1.085  1.00 95.93           H
ATOM    624  CB  VAL A  58      11.947  -0.957   0.652  1.00 95.93           C
ATOM    625  HB  VAL A  58      12.039  -0.336   1.543  1.00 95.93           H
ATOM    626  CG1 VAL A  58      10.620  -0.613  -0.026  1.00 95.93           C
ATOM    627 1HG1 VAL A  58      10.600   0.450  -0.267  1.00 95.93           H
ATOM    628 2HG1 VAL A  58      10.518  -1.195  -0.942  1.00 95.93           H
ATOM    629 3HG1 VAL A  58       9.796  -0.848   0.648  1.00 95.93           H
ATOM    630  CG2 VAL A  58      11.974  -2.421   1.094  1.00 95.93           C
ATOM    631 1HG2 VAL A  58      11.919  -3.067   0.217  1.00 95.93           H
ATOM    632 2HG2 VAL A  58      12.900  -2.621   1.634  1.00 95.93           H
ATOM    633 3HG2 VAL A  58      11.123  -2.620   1.745  1.00 95.93           H
ATOM    634  HN  VAL A  58      14.280  -1.010   1.431  1.00 95.93           H
ATOM    635  N   PHE A  59      13.483   1.734  -0.036  1.00 97.11           N
ATOM    636  CA  PHE A  59      13.501   3.122  -0.465  1.00 97.11           C
ATOM    637  C   PHE A  59      14.311   3.287  -1.752  1.00 97.11           C
ATOM    638  O   PHE A  59      13.816   3.839  -2.734  1.00 97.11           O
ATOM    639  HA  PHE A  59      12.468   3.418  -0.646  1.00 97.11           H
ATOM    640  CB  PHE A  59      14.171   3.926   0.651  1.00 97.11           C
ATOM    641 1HB  PHE A  59      13.530   3.909   1.533  1.00 97.11           H
ATOM    642 2HB  PHE A  59      15.105   3.437   0.927  1.00 97.11           H
ATOM    643  CG  PHE A  59      14.464   5.381   0.280  1.00 97.11           C
ATOM    644  CD1 PHE A  59      15.749   5.821   0.215  1.00 97.11           C
ATOM    645  HD1 PHE A  59      16.571   5.136   0.427  1.00 97.11           H
ATOM    646  CD2 PHE A  59      13.439   6.235   0.016  1.00 97.11           C
ATOM    647  HD2 PHE A  59      12.409   5.883   0.068  1.00 97.11           H
ATOM    648  CE1 PHE A  59      16.021   7.171  -0.129  1.00 97.11           C
ATOM    649  HE1 PHE A  59      17.051   7.524  -0.181  1.00 97.11           H
ATOM    650  CE2 PHE A  59      13.711   7.586  -0.329  1.00 97.11           C
ATOM    651  HE2 PHE A  59      12.889   8.270  -0.541  1.00 97.11           H
ATOM    652  CZ  PHE A  59      14.996   8.025  -0.394  1.00 97.11           C
ATOM    653  HZ  PHE A  59      15.205   9.062  -0.658  1.00 97.11           H
ATOM    654  HN  PHE A  59      13.800   1.576   0.899  1.00 97.11           H
ATOM    655  N   ILE A  60      15.542   2.800  -1.707  1.00 97.32           N
ATOM    656  CA  ILE A  60      16.480   3.033  -2.792  1.00 97.32           C
ATOM    657  C   ILE A  60      15.935   2.404  -4.075  1.00 97.32           C
ATOM    658  O   ILE A  60      15.833   3.072  -5.103  1.00 97.32           O
ATOM    659  HA  ILE A  60      16.549   4.111  -2.938  1.00 97.32           H
ATOM    660  CB  ILE A  60      17.876   2.538  -2.409  1.00 97.32           C
ATOM    661  HB  ILE A  60      17.782   1.528  -2.010  1.00 97.32           H
ATOM    662  CG1 ILE A  60      18.481   3.405  -1.303  1.00 97.32           C
ATOM    663 1HG1 ILE A  60      18.766   4.375  -1.712  1.00 97.32           H
ATOM    664 2HG1 ILE A  60      17.734   3.591  -0.532  1.00 97.32           H
ATOM    665  CG2 ILE A  60      18.785   2.457  -3.637  1.00 97.32           C
ATOM    666 1HG2 ILE A  60      18.356   1.765  -4.362  1.00 97.32           H
ATOM    667 2HG2 ILE A  60      18.876   3.445  -4.087  1.00 97.32           H
ATOM    668 3HG2 ILE A  60      19.771   2.102  -3.336  1.00 97.32           H
ATOM    669  CD1 ILE A  60      19.705   2.728  -0.683  1.00 97.32           C
ATOM    670 1HD1 ILE A  60      19.412   1.770  -0.254  1.00 97.32           H
ATOM    671 2HD1 ILE A  60      20.460   2.566  -1.453  1.00 97.32           H
ATOM    672 3HD1 ILE A  60      20.116   3.366   0.099  1.00 97.32           H
ATOM    673  HN  ILE A  60      15.900   2.256  -0.948  1.00 97.32           H
ATOM    674  N   VAL A  61      15.599   1.127  -3.974  1.00 95.71           N
ATOM    675  CA  VAL A  61      15.207   0.361  -5.145  1.00 95.71           C
ATOM    676  C   VAL A  61      13.906   0.932  -5.711  1.00 95.71           C
ATOM    677  O   VAL A  61      13.761   1.072  -6.924  1.00 95.71           O
ATOM    678  HA  VAL A  61      15.994   0.474  -5.891  1.00 95.71           H
ATOM    679  CB  VAL A  61      15.103  -1.124  -4.788  1.00 95.71           C
ATOM    680  HB  VAL A  61      14.380  -1.224  -3.978  1.00 95.71           H
ATOM    681  CG1 VAL A  61      14.591  -1.938  -5.978  1.00 95.71           C
ATOM    682 1HG1 VAL A  61      13.604  -1.578  -6.267  1.00 95.71           H
ATOM    683 2HG1 VAL A  61      15.278  -1.828  -6.817  1.00 95.71           H
ATOM    684 3HG1 VAL A  61      14.526  -2.990  -5.697  1.00 95.71           H
ATOM    685  CG2 VAL A  61      16.445  -1.664  -4.290  1.00 95.71           C
ATOM    686 1HG2 VAL A  61      17.197  -1.544  -5.071  1.00 95.71           H
ATOM    687 2HG2 VAL A  61      16.752  -1.111  -3.402  1.00 95.71           H
ATOM    688 3HG2 VAL A  61      16.342  -2.720  -4.044  1.00 95.71           H
ATOM    689  HN  VAL A  61      15.592   0.617  -3.114  1.00 95.71           H
ATOM    690  N   GLY A  62      12.992   1.248  -4.805  1.00 95.90           N
ATOM    691  CA  GLY A  62      11.685   1.745  -5.201  1.00 95.90           C
ATOM    692  C   GLY A  62      11.800   3.114  -5.873  1.00 95.90           C
ATOM    693  O   GLY A  62      11.142   3.372  -6.880  1.00 95.90           O
ATOM    694 1HA  GLY A  62      11.216   1.038  -5.885  1.00 95.90           H
ATOM    695 2HA  GLY A  62      11.039   1.818  -4.326  1.00 95.90           H
ATOM    696  HN  GLY A  62      13.132   1.169  -3.818  1.00 95.90           H
ATOM    697  N   ALA A  63      12.640   3.956  -5.289  1.00 96.63           N
ATOM    698  CA  ALA A  63      12.789   5.319  -5.771  1.00 96.63           C
ATOM    699  C   ALA A  63      13.321   5.293  -7.205  1.00 96.63           C
ATOM    700  O   ALA A  63      12.823   6.014  -8.069  1.00 96.63           O
ATOM    701  HA  ALA A  63      11.803   5.782  -5.767  1.00 96.63           H
ATOM    702  CB  ALA A  63      13.704   6.098  -4.824  1.00 96.63           C
ATOM    703 1HB  ALA A  63      13.267   6.111  -3.825  1.00 96.63           H
ATOM    704 2HB  ALA A  63      14.682   5.617  -4.785  1.00 96.63           H
ATOM    705 3HB  ALA A  63      13.816   7.120  -5.185  1.00 96.63           H
ATOM    706  HN  ALA A  63      13.211   3.721  -4.503  1.00 96.63           H
ATOM    707  N   LEU A  64      14.326   4.455  -7.415  1.00 95.26           N
ATOM    708  CA  LEU A  64      14.949   4.346  -8.723  1.00 95.26           C
ATOM    709  C   LEU A  64      13.931   3.797  -9.724  1.00 95.26           C
ATOM    710  O   LEU A  64      13.782   4.333 -10.821  1.00 95.26           O
ATOM    711  HA  LEU A  64      15.232   5.351  -9.035  1.00 95.26           H
ATOM    712  CB  LEU A  64      16.234   3.520  -8.637  1.00 95.26           C
ATOM    713 1HB  LEU A  64      15.999   2.566  -8.164  1.00 95.26           H
ATOM    714 2HB  LEU A  64      16.569   3.299  -9.650  1.00 95.26           H
ATOM    715  CG  LEU A  64      17.395   4.162  -7.874  1.00 95.26           C
ATOM    716  HG  LEU A  64      17.040   4.438  -6.881  1.00 95.26           H
ATOM    717  CD1 LEU A  64      18.543   3.168  -7.685  1.00 95.26           C
ATOM    718 1HD1 LEU A  64      18.188   2.307  -7.120  1.00 95.26           H
ATOM    719 2HD1 LEU A  64      18.904   2.840  -8.659  1.00 95.26           H
ATOM    720 3HD1 LEU A  64      19.354   3.651  -7.140  1.00 95.26           H
ATOM    721  CD2 LEU A  64      17.857   5.448  -8.562  1.00 95.26           C
ATOM    722 1HD2 LEU A  64      18.189   5.220  -9.575  1.00 95.26           H
ATOM    723 2HD2 LEU A  64      17.030   6.157  -8.601  1.00 95.26           H
ATOM    724 3HD2 LEU A  64      18.683   5.884  -7.999  1.00 95.26           H
ATOM    725  HN  LEU A  64      14.713   3.859  -6.711  1.00 95.26           H
ATOM    726  N   GLY A  65      13.256   2.734  -9.310  1.00 93.36           N
ATOM    727  CA  GLY A  65      12.361   2.021 -10.205  1.00 93.36           C
ATOM    728  C   GLY A  65      11.223   2.926 -10.680  1.00 93.36           C
ATOM    729  O   GLY A  65      10.985   3.053 -11.880  1.00 93.36           O
ATOM    730 1HA  GLY A  65      12.920   1.652 -11.066  1.00 93.36           H
ATOM    731 2HA  GLY A  65      11.949   1.149  -9.696  1.00 93.36           H
ATOM    732  HN  GLY A  65      13.313   2.361  -8.384  1.00 93.36           H
ATOM    733  N   ASN A  66      10.550   3.533  -9.713  1.00 94.22           N
ATOM    734  CA  ASN A  66       9.346   4.293 -10.002  1.00 94.22           C
ATOM    735  C   ASN A  66       9.725   5.580 -10.737  1.00 94.22           C
ATOM    736  O   ASN A  66       8.975   6.058 -11.587  1.00 94.22           O
ATOM    737  HA  ASN A  66       8.729   3.632 -10.611  1.00 94.22           H
ATOM    738  CB  ASN A  66       8.617   4.681  -8.714  1.00 94.22           C
ATOM    739 1HB  ASN A  66       9.329   5.087  -7.996  1.00 94.22           H
ATOM    740 2HB  ASN A  66       7.893   5.468  -8.925  1.00 94.22           H
ATOM    741  CG  ASN A  66       7.902   3.473  -8.104  1.00 94.22           C
ATOM    742  OD1 ASN A  66       6.989   2.903  -8.680  1.00 94.22           O
ATOM    743  ND2 ASN A  66       8.366   3.117  -6.910  1.00 94.22           N
ATOM    744 1HD2 ASN A  66       9.117   3.627  -6.492  1.00 94.22           H
ATOM    745 2HD2 ASN A  66       7.963   2.338  -6.429  1.00 94.22           H
ATOM    746  HN  ASN A  66      10.814   3.510  -8.749  1.00 94.22           H
ATOM    747  N   SER A  67      10.889   6.105 -10.382  1.00 94.09           N
ATOM    748  CA  SER A  67      11.416   7.280 -11.056  1.00 94.09           C
ATOM    749  C   SER A  67      11.631   6.979 -12.541  1.00 94.09           C
ATOM    750  O   SER A  67      11.402   7.837 -13.391  1.00 94.09           O
ATOM    751  HA  SER A  67      10.657   8.051 -10.928  1.00 94.09           H
ATOM    752  CB  SER A  67      12.726   7.741 -10.413  1.00 94.09           C
ATOM    753 1HB  SER A  67      13.457   6.934 -10.461  1.00 94.09           H
ATOM    754 2HB  SER A  67      13.135   8.576 -10.983  1.00 94.09           H
ATOM    755  OG  SER A  67      12.544   8.138  -9.057  1.00 94.09           O
ATOM    756  HG  SER A  67      13.004   7.492  -8.447  1.00 94.09           H
ATOM    757  HN  SER A  67      11.466   5.743  -9.650  1.00 94.09           H
ATOM    758  N   LEU A  68      12.068   5.757 -12.807  1.00 91.27           N
ATOM    759  CA  LEU A  68      12.302   5.327 -14.175  1.00 91.27           C
ATOM    760  C   LEU A  68      10.971   5.289 -14.928  1.00 91.27           C
ATOM    761  O   LEU A  68      10.902   5.675 -16.094  1.00 91.27           O
ATOM    762  HA  LEU A  68      12.944   6.071 -14.646  1.00 91.27           H
ATOM    763  CB  LEU A  68      13.059   3.997 -14.197  1.00 91.27           C
ATOM    764 1HB  LEU A  68      13.981   4.118 -13.629  1.00 91.27           H
ATOM    765 2HB  LEU A  68      12.458   3.252 -13.676  1.00 91.27           H
ATOM    766  CG  LEU A  68      13.413   3.450 -15.581  1.00 91.27           C
ATOM    767  HG  LEU A  68      12.497   3.388 -16.168  1.00 91.27           H
ATOM    768  CD1 LEU A  68      14.360   4.399 -16.320  1.00 91.27           C
ATOM    769 1HD1 LEU A  68      13.880   5.370 -16.440  1.00 91.27           H
ATOM    770 2HD1 LEU A  68      15.278   4.516 -15.745  1.00 91.27           H
ATOM    771 3HD1 LEU A  68      14.596   3.986 -17.301  1.00 91.27           H
ATOM    772  CD2 LEU A  68      13.984   2.034 -15.481  1.00 91.27           C
ATOM    773 1HD2 LEU A  68      14.886   2.048 -14.870  1.00 91.27           H
ATOM    774 2HD2 LEU A  68      13.245   1.376 -15.024  1.00 91.27           H
ATOM    775 3HD2 LEU A  68      14.227   1.669 -16.479  1.00 91.27           H
ATOM    776  HN  LEU A  68      12.261   5.067 -12.109  1.00 91.27           H
ATOM    777  N   VAL A  69       9.946   4.821 -14.231  1.00 90.82           N
ATOM    778  CA  VAL A  69       8.628   4.696 -14.830  1.00 90.82           C
ATOM    779  C   VAL A  69       8.160   6.070 -15.313  1.00 90.82           C
ATOM    780  O   VAL A  69       7.682   6.207 -16.438  1.00 90.82           O
ATOM    781  HA  VAL A  69       8.720   4.034 -15.691  1.00 90.82           H
ATOM    782  CB  VAL A  69       7.661   4.049 -13.836  1.00 90.82           C
ATOM    783  HB  VAL A  69       7.663   4.651 -12.927  1.00 90.82           H
ATOM    784  CG1 VAL A  69       6.235   4.037 -14.389  1.00 90.82           C
ATOM    785 1HG1 VAL A  69       5.909   5.060 -14.578  1.00 90.82           H
ATOM    786 2HG1 VAL A  69       6.210   3.470 -15.320  1.00 90.82           H
ATOM    787 3HG1 VAL A  69       5.568   3.572 -13.663  1.00 90.82           H
ATOM    788  CG2 VAL A  69       8.118   2.637 -13.466  1.00 90.82           C
ATOM    789 1HG2 VAL A  69       8.159   2.021 -14.365  1.00 90.82           H
ATOM    790 2HG2 VAL A  69       9.108   2.682 -13.012  1.00 90.82           H
ATOM    791 3HG2 VAL A  69       7.413   2.201 -12.759  1.00 90.82           H
ATOM    792  HN  VAL A  69      10.006   4.531 -13.276  1.00 90.82           H
ATOM    793  N   ILE A  70       8.312   7.053 -14.438  1.00 91.61           N
ATOM    794  CA  ILE A  70       7.857   8.400 -14.739  1.00 91.61           C
ATOM    795  C   ILE A  70       8.638   8.941 -15.938  1.00 91.61           C
ATOM    796  O   ILE A  70       8.060   9.557 -16.832  1.00 91.61           O
ATOM    797  HA  ILE A  70       6.804   8.336 -15.012  1.00 91.61           H
ATOM    798  CB  ILE A  70       7.948   9.286 -13.495  1.00 91.61           C
ATOM    799  HB  ILE A  70       8.964   9.223 -13.104  1.00 91.61           H
ATOM    800  CG1 ILE A  70       7.009   8.787 -12.395  1.00 91.61           C
ATOM    801 1HG1 ILE A  70       5.976   8.858 -12.735  1.00 91.61           H
ATOM    802 2HG1 ILE A  70       7.207   7.734 -12.194  1.00 91.61           H
ATOM    803  CG2 ILE A  70       7.690  10.753 -13.847  1.00 91.61           C
ATOM    804 1HG2 ILE A  70       8.432  11.089 -14.571  1.00 91.61           H
ATOM    805 2HG2 ILE A  70       6.693  10.853 -14.276  1.00 91.61           H
ATOM    806 3HG2 ILE A  70       7.761  11.361 -12.945  1.00 91.61           H
ATOM    807  CD1 ILE A  70       7.187   9.599 -11.111  1.00 91.61           C
ATOM    808 1HD1 ILE A  70       8.215   9.506 -10.762  1.00 91.61           H
ATOM    809 2HD1 ILE A  70       6.965  10.648 -11.311  1.00 91.61           H
ATOM    810 3HD1 ILE A  70       6.508   9.223 -10.346  1.00 91.61           H
ATOM    811  HN  ILE A  70       8.736   6.941 -13.539  1.00 91.61           H
ATOM    812  N   LEU A  71       9.939   8.691 -15.919  1.00 89.51           N
ATOM    813  CA  LEU A  71      10.818   9.219 -16.948  1.00 89.51           C
ATOM    814  C   LEU A  71      10.428   8.619 -18.301  1.00 89.51           C
ATOM    815  O   LEU A  71      10.372   9.328 -19.305  1.00 89.51           O
ATOM    816  HA  LEU A  71      10.661  10.297 -16.991  1.00 89.51           H
ATOM    817  CB  LEU A  71      12.282   8.988 -16.572  1.00 89.51           C
ATOM    818 1HB  LEU A  71      12.468   9.460 -15.608  1.00 89.51           H
ATOM    819 2HB  LEU A  71      12.438   7.917 -16.438  1.00 89.51           H
ATOM    820  CG  LEU A  71      13.321   9.504 -17.571  1.00 89.51           C
ATOM    821  HG  LEU A  71      12.883  10.340 -18.116  1.00 89.51           H
ATOM    822  CD1 LEU A  71      14.560  10.035 -16.847  1.00 89.51           C
ATOM    823 1HD1 LEU A  71      14.273  10.853 -16.187  1.00 89.51           H
ATOM    824 2HD1 LEU A  71      15.009   9.234 -16.260  1.00 89.51           H
ATOM    825 3HD1 LEU A  71      15.282  10.396 -17.580  1.00 89.51           H
ATOM    826  CD2 LEU A  71      13.674   8.429 -18.600  1.00 89.51           C
ATOM    827 1HD2 LEU A  71      14.084   7.557 -18.089  1.00 89.51           H
ATOM    828 2HD2 LEU A  71      12.777   8.140 -19.147  1.00 89.51           H
ATOM    829 3HD2 LEU A  71      14.414   8.822 -19.297  1.00 89.51           H
ATOM    830  HN  LEU A  71      10.392   8.141 -15.217  1.00 89.51           H
ATOM    831  N   VAL A  72      10.168   7.320 -18.284  1.00 86.30           N
ATOM    832  CA  VAL A  72       9.809   6.613 -19.501  1.00 86.30           C
ATOM    833  C   VAL A  72       8.508   7.194 -20.059  1.00 86.30           C
ATOM    834  O   VAL A  72       8.385   7.406 -21.264  1.00 86.30           O
ATOM    835  HA  VAL A  72      10.606   6.779 -20.226  1.00 86.30           H
ATOM    836  CB  VAL A  72       9.722   5.110 -19.227  1.00 86.30           C
ATOM    837  HB  VAL A  72       9.069   4.963 -18.368  1.00 86.30           H
ATOM    838  CG1 VAL A  72       9.108   4.370 -20.417  1.00 86.30           C
ATOM    839 1HG1 VAL A  72       8.103   4.750 -20.602  1.00 86.30           H
ATOM    840 2HG1 VAL A  72       9.725   4.529 -21.302  1.00 86.30           H
ATOM    841 3HG1 VAL A  72       9.058   3.304 -20.196  1.00 86.30           H
ATOM    842  CG2 VAL A  72      11.097   4.537 -18.876  1.00 86.30           C
ATOM    843 1HG2 VAL A  72      11.783   4.702 -19.707  1.00 86.30           H
ATOM    844 2HG2 VAL A  72      11.480   5.034 -17.984  1.00 86.30           H
ATOM    845 3HG2 VAL A  72      11.007   3.468 -18.686  1.00 86.30           H
ATOM    846  HN  VAL A  72      10.200   6.754 -17.460  1.00 86.30           H
ATOM    847  N   TYR A  73       7.570   7.437 -19.155  1.00 84.94           N
ATOM    848  CA  TYR A  73       6.278   7.976 -19.543  1.00 84.94           C
ATOM    849  C   TYR A  73       6.436   9.329 -20.240  1.00 84.94           C
ATOM    850  O   TYR A  73       5.749   9.609 -21.221  1.00 84.94           O
ATOM    851  HA  TYR A  73       5.813   7.272 -20.232  1.00 84.94           H
ATOM    852  CB  TYR A  73       5.496   8.175 -18.242  1.00 84.94           C
ATOM    853 1HB  TYR A  73       5.419   7.217 -17.727  1.00 84.94           H
ATOM    854 2HB  TYR A  73       6.059   8.843 -17.590  1.00 84.94           H
ATOM    855  CG  TYR A  73       4.091   8.745 -18.442  1.00 84.94           C
ATOM    856  CD1 TYR A  73       3.901  10.111 -18.487  1.00 84.94           C
ATOM    857  HD1 TYR A  73       4.752  10.784 -18.379  1.00 84.94           H
ATOM    858  CD2 TYR A  73       3.013   7.894 -18.578  1.00 84.94           C
ATOM    859  HD2 TYR A  73       3.164   6.815 -18.543  1.00 84.94           H
ATOM    860  CE1 TYR A  73       2.578  10.648 -18.675  1.00 84.94           C
ATOM    861  HE1 TYR A  73       2.413  11.725 -18.711  1.00 84.94           H
ATOM    862  CE2 TYR A  73       1.691   8.431 -18.767  1.00 84.94           C
ATOM    863  HE2 TYR A  73       0.831   7.769 -18.875  1.00 84.94           H
ATOM    864  CZ  TYR A  73       1.538   9.781 -18.805  1.00 84.94           C
ATOM    865  OH  TYR A  73       0.289  10.289 -18.983  1.00 84.94           O
ATOM    866  HH  TYR A  73      -0.360   9.547 -19.155  1.00 84.94           H
ATOM    867  HN  TYR A  73       7.682   7.271 -18.175  1.00 84.94           H
ATOM    868  N   TRP A  74       7.345  10.132 -19.707  1.00 85.86           N
ATOM    869  CA  TRP A  74       7.488  11.505 -20.158  1.00 85.86           C
ATOM    870  C   TRP A  74       8.059  11.479 -21.578  1.00 85.86           C
ATOM    871  O   TRP A  74       7.510  12.104 -22.483  1.00 85.86           O
ATOM    872  HA  TRP A  74       6.497  11.959 -20.164  1.00 85.86           H
ATOM    873  CB  TRP A  74       8.344  12.317 -19.184  1.00 85.86           C
ATOM    874 1HB  TRP A  74       8.094  12.023 -18.165  1.00 85.86           H
ATOM    875 2HB  TRP A  74       9.393  12.063 -19.340  1.00 85.86           H
ATOM    876  CG  TRP A  74       8.176  13.831 -19.320  1.00 85.86           C
ATOM    877  CD1 TRP A  74       8.758  14.650 -20.206  1.00 85.86           C
ATOM    878  HD1 TRP A  74       9.457  14.323 -20.977  1.00 85.86           H
ATOM    879  CD2 TRP A  74       7.341  14.680 -18.503  1.00 85.86           C
ATOM    880  NE1 TRP A  74       8.362  15.959 -20.022  1.00 85.86           N
ATOM    881  HE1 TRP A  74       8.660  16.749 -20.558  1.00 85.86           H
ATOM    882  CE2 TRP A  74       7.473  15.978 -18.953  1.00 85.86           C
ATOM    883  CE3 TRP A  74       6.503  14.361 -17.421  1.00 85.86           C
ATOM    884  HE3 TRP A  74       6.382  13.344 -17.047  1.00 85.86           H
ATOM    885  CZ2 TRP A  74       6.797  17.060 -18.379  1.00 85.86           C
ATOM    886  HZ2 TRP A  74       6.918  18.077 -18.753  1.00 85.86           H
ATOM    887  CZ3 TRP A  74       5.834  15.454 -16.858  1.00 85.86           C
ATOM    888  HZ3 TRP A  74       5.171  15.263 -16.014  1.00 85.86           H
ATOM    889  CH2 TRP A  74       5.956  16.767 -17.299  1.00 85.86           C
ATOM    890  HH2 TRP A  74       5.400  17.564 -16.806  1.00 85.86           H
ATOM    891  HN  TRP A  74       7.975   9.858 -18.980  1.00 85.86           H
ATOM    892  N   TYR A  75       9.154  10.748 -21.727  1.00 81.39           N
ATOM    893  CA  TYR A  75       9.942  10.820 -22.946  1.00 81.39           C
ATOM    894  C   TYR A  75       9.372   9.894 -24.022  1.00 81.39           C
ATOM    895  O   TYR A  75       9.800   9.938 -25.174  1.00 81.39           O
ATOM    896  HA  TYR A  75       9.908  11.848 -23.308  1.00 81.39           H
ATOM    897  CB  TYR A  75      11.346  10.343 -22.570  1.00 81.39           C
ATOM    898 1HB  TYR A  75      11.261   9.486 -21.902  1.00 81.39           H
ATOM    899 2HB  TYR A  75      11.854   9.997 -23.470  1.00 81.39           H
ATOM    900  CG  TYR A  75      12.207  11.413 -21.896  1.00 81.39           C
ATOM    901  CD1 TYR A  75      12.829  12.380 -22.659  1.00 81.39           C
ATOM    902  HD1 TYR A  75      12.707  12.381 -23.742  1.00 81.39           H
ATOM    903  CD2 TYR A  75      12.361  11.412 -20.525  1.00 81.39           C
ATOM    904  HD2 TYR A  75      11.869  10.648 -19.922  1.00 81.39           H
ATOM    905  CE1 TYR A  75      13.639  13.387 -22.025  1.00 81.39           C
ATOM    906  HE1 TYR A  75      14.137  14.157 -22.616  1.00 81.39           H
ATOM    907  CE2 TYR A  75      13.171  12.419 -19.890  1.00 81.39           C
ATOM    908  HE2 TYR A  75      13.302  12.429 -18.808  1.00 81.39           H
ATOM    909  CZ  TYR A  75      13.771  13.357 -20.671  1.00 81.39           C
ATOM    910  OH  TYR A  75      14.536  14.308 -20.072  1.00 81.39           O
ATOM    911  HH  TYR A  75      14.915  14.926 -20.761  1.00 81.39           H
ATOM    912  HN  TYR A  75       9.504  10.117 -21.035  1.00 81.39           H
ATOM    913  N   CYS A  76       8.415   9.076 -23.608  1.00 74.79           N
ATOM    914  CA  CYS A  76       7.769   8.154 -24.526  1.00 74.79           C
ATOM    915  C   CYS A  76       6.970   8.971 -25.544  1.00 74.79           C
ATOM    916  O   CYS A  76       6.014   9.655 -25.182  1.00 74.79           O
ATOM    917  HA  CYS A  76       8.564   7.594 -25.018  1.00 74.79           H
ATOM    918  CB  CYS A  76       6.889   7.144 -23.787  1.00 74.79           C
ATOM    919 1HB  CYS A  76       7.490   6.578 -23.076  1.00 74.79           H
ATOM    920 2HB  CYS A  76       6.124   7.667 -23.214  1.00 74.79           H
ATOM    921  SG  CYS A  76       6.103   6.005 -24.985  1.00 74.79           S
ATOM    922  HG  CYS A  76       7.231   5.429 -25.391  1.00 74.79           H
ATOM    923  HN  CYS A  76       8.082   9.037 -22.666  1.00 74.79           H
ATOM    924  N   THR A  77       7.391   8.871 -26.796  1.00 69.15           N
ATOM    925  CA  THR A  77       6.812   9.691 -27.847  1.00 69.15           C
ATOM    926  C   THR A  77       5.466   9.117 -28.292  1.00 69.15           C
ATOM    927  O   THR A  77       4.732   9.755 -29.045  1.00 69.15           O
ATOM    928  HA  THR A  77       6.618  10.684 -27.441  1.00 69.15           H
ATOM    929  CB  THR A  77       7.833   9.794 -28.982  1.00 69.15           C
ATOM    930  HB  THR A  77       7.466  10.441 -29.778  1.00 69.15           H
ATOM    931  OG1 THR A  77       8.078   8.440 -29.353  1.00 69.15           O
ATOM    932  HG1 THR A  77       8.515   8.405 -30.251  1.00 69.15           H
ATOM    933  CG2 THR A  77       9.195  10.300 -28.501  1.00 69.15           C
ATOM    934 1HG2 THR A  77       9.593   9.615 -27.752  1.00 69.15           H
ATOM    935 2HG2 THR A  77       9.079  11.291 -28.062  1.00 69.15           H
ATOM    936 3HG2 THR A  77       9.881  10.354 -29.346  1.00 69.15           H
ATOM    937  HN  THR A  77       8.111   8.246 -27.096  1.00 69.15           H
ATOM    938  N   ARG A  78       5.181   7.917 -27.806  1.00 70.22           N
ATOM    939  CA  ARG A  78       3.969   7.219 -28.199  1.00 70.22           C
ATOM    940  C   ARG A  78       2.759   7.802 -27.466  1.00 70.22           C
ATOM    941  O   ARG A  78       2.872   8.229 -26.318  1.00 70.22           O
ATOM    942  HA  ARG A  78       3.890   7.380 -29.275  1.00 70.22           H
ATOM    943  CB  ARG A  78       4.070   5.723 -27.893  1.00 70.22           C
ATOM    944 1HB  ARG A  78       3.448   5.163 -28.591  1.00 70.22           H
ATOM    945 2HB  ARG A  78       5.096   5.387 -28.041  1.00 70.22           H
ATOM    946  CG  ARG A  78       3.632   5.427 -26.458  1.00 70.22           C
ATOM    947 1HG  ARG A  78       4.207   6.040 -25.764  1.00 70.22           H
ATOM    948 2HG  ARG A  78       2.584   5.698 -26.330  1.00 70.22           H
ATOM    949  CD  ARG A  78       3.826   3.947 -26.120  1.00 70.22           C
ATOM    950 1HD  ARG A  78       2.984   3.366 -26.496  1.00 70.22           H
ATOM    951 2HD  ARG A  78       4.721   3.568 -26.613  1.00 70.22           H
ATOM    952  NE  ARG A  78       3.945   3.774 -24.655  1.00 70.22           N
ATOM    953  HE  ARG A  78       4.860   3.799 -24.252  1.00 70.22           H
ATOM    954  CZ  ARG A  78       2.903   3.586 -23.834  1.00 70.22           C
ATOM    955  NH1 ARG A  78       1.654   3.544 -24.318  1.00 70.22           N
ATOM    956 1HH1 ARG A  78       1.495   3.653 -25.299  1.00 70.22           H
ATOM    957 2HH1 ARG A  78       0.882   3.403 -23.698  1.00 70.22           H
ATOM    958  NH2 ARG A  78       3.128   3.441 -22.521  1.00 70.22           N
ATOM    959 1HH2 ARG A  78       2.362   3.299 -21.894  1.00 70.22           H
ATOM    960 2HH2 ARG A  78       4.063   3.473 -22.167  1.00 70.22           H
ATOM    961  HN  ARG A  78       5.761   7.424 -27.157  1.00 70.22           H
ATOM    962  N   VAL A  79       1.630   7.801 -28.159  1.00 76.64           N
ATOM    963  CA  VAL A  79       0.385   8.251 -27.561  1.00 76.64           C
ATOM    964  C   VAL A  79       0.166   7.520 -26.235  1.00 76.64           C
ATOM    965  O   VAL A  79       0.320   6.302 -26.161  1.00 76.64           O
ATOM    966  HA  VAL A  79       0.483   9.318 -27.361  1.00 76.64           H
ATOM    967  CB  VAL A  79      -0.769   8.058 -28.547  1.00 76.64           C
ATOM    968  HB  VAL A  79      -0.954   6.988 -28.641  1.00 76.64           H
ATOM    969  CG1 VAL A  79      -2.051   8.712 -28.027  1.00 76.64           C
ATOM    970 1HG1 VAL A  79      -2.327   8.263 -27.073  1.00 76.64           H
ATOM    971 2HG1 VAL A  79      -1.883   9.781 -27.890  1.00 76.64           H
ATOM    972 3HG1 VAL A  79      -2.855   8.560 -28.747  1.00 76.64           H
ATOM    973  CG2 VAL A  79      -0.403   8.595 -29.932  1.00 76.64           C
ATOM    974 1HG2 VAL A  79      -0.178   9.659 -29.862  1.00 76.64           H
ATOM    975 2HG2 VAL A  79       0.472   8.063 -30.308  1.00 76.64           H
ATOM    976 3HG2 VAL A  79      -1.240   8.445 -30.613  1.00 76.64           H
ATOM    977  HN  VAL A  79       1.558   7.500 -29.110  1.00 76.64           H
ATOM    978  N   LYS A  80      -0.188   8.295 -25.220  1.00 80.02           N
ATOM    979  CA  LYS A  80      -0.474   7.731 -23.912  1.00 80.02           C
ATOM    980  C   LYS A  80      -1.778   6.933 -23.980  1.00 80.02           C
ATOM    981  O   LYS A  80      -2.598   7.151 -24.871  1.00 80.02           O
ATOM    982  HA  LYS A  80       0.337   7.045 -23.667  1.00 80.02           H
ATOM    983  CB  LYS A  80      -0.478   8.827 -22.845  1.00 80.02           C
ATOM    984 1HB  LYS A  80      -1.360   9.457 -22.968  1.00 80.02           H
ATOM    985 2HB  LYS A  80      -0.546   8.376 -21.855  1.00 80.02           H
ATOM    986  CG  LYS A  80       0.785   9.685 -22.935  1.00 80.02           C
ATOM    987 1HG  LYS A  80       0.780  10.248 -23.868  1.00 80.02           H
ATOM    988 2HG  LYS A  80       0.794  10.413 -22.124  1.00 80.02           H
ATOM    989  CD  LYS A  80       2.043   8.817 -22.863  1.00 80.02           C
ATOM    990 1HD  LYS A  80       1.974   8.140 -22.012  1.00 80.02           H
ATOM    991 2HD  LYS A  80       2.115   8.199 -23.758  1.00 80.02           H
ATOM    992  CE  LYS A  80       3.299   9.682 -22.732  1.00 80.02           C
ATOM    993 1HE  LYS A  80       3.196  10.577 -23.346  1.00 80.02           H
ATOM    994 2HE  LYS A  80       3.413  10.014 -21.701  1.00 80.02           H
ATOM    995  NZ  LYS A  80       4.498   8.921 -23.150  1.00 80.02           N
ATOM    996 1HZ  LYS A  80       5.332   9.430 -22.879  1.00 80.02           H
ATOM    997 2HZ  LYS A  80       4.495   8.012 -22.701  1.00 80.02           H
ATOM    998 3HZ  LYS A  80       4.487   8.801 -24.157  1.00 80.02           H
ATOM    999  HN  LYS A  80      -0.280   9.289 -25.281  1.00 80.02           H
ATOM   1000  N   THR A  81      -1.930   6.026 -23.026  1.00 81.27           N
ATOM   1001  CA  THR A  81      -3.184   5.310 -22.867  1.00 81.27           C
ATOM   1002  C   THR A  81      -3.743   5.518 -21.458  1.00 81.27           C
ATOM   1003  O   THR A  81      -3.052   6.040 -20.584  1.00 81.27           O
ATOM   1004  HA  THR A  81      -3.910   5.729 -23.564  1.00 81.27           H
ATOM   1005  CB  THR A  81      -2.936   3.840 -23.212  1.00 81.27           C
ATOM   1006  HB  THR A  81      -3.877   3.293 -23.284  1.00 81.27           H
ATOM   1007  OG1 THR A  81      -2.041   3.392 -22.198  1.00 81.27           O
ATOM   1008  HG1 THR A  81      -1.098   3.604 -22.457  1.00 81.27           H
ATOM   1009  CG2 THR A  81      -2.146   3.668 -24.510  1.00 81.27           C
ATOM   1010 1HG2 THR A  81      -1.177   4.158 -24.413  1.00 81.27           H
ATOM   1011 2HG2 THR A  81      -2.699   4.117 -25.335  1.00 81.27           H
ATOM   1012 3HG2 THR A  81      -1.998   2.607 -24.708  1.00 81.27           H
ATOM   1013  HN  THR A  81      -1.217   5.779 -22.371  1.00 81.27           H
ATOM   1014  N   MET A  82      -4.987   5.099 -21.281  1.00 82.93           N
ATOM   1015  CA  MET A  82      -5.616   5.152 -19.972  1.00 82.93           C
ATOM   1016  C   MET A  82      -4.803   4.365 -18.942  1.00 82.93           C
ATOM   1017  O   MET A  82      -4.586   4.837 -17.827  1.00 82.93           O
ATOM   1018  HA  MET A  82      -5.637   6.207 -19.700  1.00 82.93           H
ATOM   1019  CB  MET A  82      -7.028   4.571 -20.060  1.00 82.93           C
ATOM   1020 1HB  MET A  82      -7.635   5.180 -20.731  1.00 82.93           H
ATOM   1021 2HB  MET A  82      -6.987   3.569 -20.489  1.00 82.93           H
ATOM   1022  CG  MET A  82      -7.685   4.514 -18.680  1.00 82.93           C
ATOM   1023 1HG  MET A  82      -7.319   3.648 -18.129  1.00 82.93           H
ATOM   1024 2HG  MET A  82      -7.413   5.398 -18.102  1.00 82.93           H
ATOM   1025  SD  MET A  82      -9.459   4.421 -18.851  1.00 82.93           S
ATOM   1026  CE  MET A  82      -9.952   4.768 -17.170  1.00 82.93           C
ATOM   1027 1HE  MET A  82      -9.530   4.014 -16.506  1.00 82.93           H
ATOM   1028 2HE  MET A  82      -9.586   5.753 -16.881  1.00 82.93           H
ATOM   1029 3HE  MET A  82     -11.039   4.749 -17.099  1.00 82.93           H
ATOM   1030  HN  MET A  82      -5.562   4.730 -22.012  1.00 82.93           H
ATOM   1031  N   THR A  83      -4.376   3.180 -19.352  1.00 82.72           N
ATOM   1032  CA  THR A  83      -3.517   2.362 -18.512  1.00 82.72           C
ATOM   1033  C   THR A  83      -2.283   3.156 -18.079  1.00 82.72           C
ATOM   1034  O   THR A  83      -1.906   3.134 -16.908  1.00 82.72           O
ATOM   1035  HA  THR A  83      -4.067   2.105 -17.606  1.00 82.72           H
ATOM   1036  CB  THR A  83      -3.179   1.085 -19.284  1.00 82.72           C
ATOM   1037  HB  THR A  83      -2.583   1.312 -20.168  1.00 82.72           H
ATOM   1038  OG1 THR A  83      -4.446   0.484 -19.533  1.00 82.72           O
ATOM   1039  HG1 THR A  83      -5.176   1.055 -19.157  1.00 82.72           H
ATOM   1040  CG2 THR A  83      -2.442   0.058 -18.422  1.00 82.72           C
ATOM   1041 1HG2 THR A  83      -3.066  -0.218 -17.572  1.00 82.72           H
ATOM   1042 2HG2 THR A  83      -1.508   0.490 -18.061  1.00 82.72           H
ATOM   1043 3HG2 THR A  83      -2.225  -0.828 -19.018  1.00 82.72           H
ATOM   1044  HN  THR A  83      -4.607   2.778 -20.238  1.00 82.72           H
ATOM   1045  N   ASP A  84      -1.688   3.838 -19.046  1.00 83.92           N
ATOM   1046  CA  ASP A  84      -0.437   4.538 -18.808  1.00 83.92           C
ATOM   1047  C   ASP A  84      -0.657   5.618 -17.746  1.00 83.92           C
ATOM   1048  O   ASP A  84       0.224   5.876 -16.927  1.00 83.92           O
ATOM   1049  HA  ASP A  84       0.264   3.770 -18.483  1.00 83.92           H
ATOM   1050  CB  ASP A  84       0.062   5.223 -20.082  1.00 83.92           C
ATOM   1051 1HB  ASP A  84      -0.649   5.990 -20.389  1.00 83.92           H
ATOM   1052 2HB  ASP A  84       1.007   5.727 -19.881  1.00 83.92           H
ATOM   1053  CG  ASP A  84       0.248   4.209 -21.212  1.00 83.92           C
ATOM   1054  OD1 ASP A  84       0.913   3.183 -20.951  1.00 83.92           O
ATOM   1055  OD2 ASP A  84      -0.278   4.483 -22.313  1.00 83.92           O
ATOM   1056  HN  ASP A  84      -2.045   3.916 -19.977  1.00 83.92           H
ATOM   1057  N   MET A  85      -1.837   6.218 -17.794  1.00 88.79           N
ATOM   1058  CA  MET A  85      -2.178   7.272 -16.853  1.00 88.79           C
ATOM   1059  C   MET A  85      -2.205   6.739 -15.419  1.00 88.79           C
ATOM   1060  O   MET A  85      -1.699   7.386 -14.503  1.00 88.79           O
ATOM   1061  HA  MET A  85      -1.394   8.022 -16.955  1.00 88.79           H
ATOM   1062  CB  MET A  85      -3.550   7.849 -17.209  1.00 88.79           C
ATOM   1063 1HB  MET A  85      -3.550   8.182 -18.247  1.00 88.79           H
ATOM   1064 2HB  MET A  85      -4.309   7.072 -17.124  1.00 88.79           H
ATOM   1065  CG  MET A  85      -3.907   9.021 -16.292  1.00 88.79           C
ATOM   1066 1HG  MET A  85      -4.920   9.362 -16.501  1.00 88.79           H
ATOM   1067 2HG  MET A  85      -3.888   8.697 -15.251  1.00 88.79           H
ATOM   1068  SD  MET A  85      -2.751  10.359 -16.534  1.00 88.79           S
ATOM   1069  CE  MET A  85      -3.212  10.873 -18.180  1.00 88.79           C
ATOM   1070 1HE  MET A  85      -3.078  10.042 -18.871  1.00 88.79           H
ATOM   1071 2HE  MET A  85      -4.257  11.184 -18.184  1.00 88.79           H
ATOM   1072 3HE  MET A  85      -2.584  11.708 -18.489  1.00 88.79           H
ATOM   1073  HN  MET A  85      -2.551   5.997 -18.458  1.00 88.79           H
ATOM   1074  N   PHE A  86      -2.801   5.565 -15.269  1.00 89.64           N
ATOM   1075  CA  PHE A  86      -2.908   4.943 -13.960  1.00 89.64           C
ATOM   1076  C   PHE A  86      -1.541   4.465 -13.466  1.00 89.64           C
ATOM   1077  O   PHE A  86      -1.237   4.565 -12.279  1.00 89.64           O
ATOM   1078  HA  PHE A  86      -3.298   5.695 -13.275  1.00 89.64           H
ATOM   1079  CB  PHE A  86      -3.833   3.733 -14.115  1.00 89.64           C
ATOM   1080 1HB  PHE A  86      -3.443   3.090 -14.904  1.00 89.64           H
ATOM   1081 2HB  PHE A  86      -3.813   3.153 -13.192  1.00 89.64           H
ATOM   1082  CG  PHE A  86      -5.283   4.096 -14.442  1.00 89.64           C
ATOM   1083  CD1 PHE A  86      -5.865   5.171 -13.847  1.00 89.64           C
ATOM   1084  HD1 PHE A  86      -5.299   5.775 -13.138  1.00 89.64           H
ATOM   1085  CD2 PHE A  86      -5.989   3.343 -15.328  1.00 89.64           C
ATOM   1086  HD2 PHE A  86      -5.522   2.481 -15.804  1.00 89.64           H
ATOM   1087  CE1 PHE A  86      -7.211   5.508 -14.151  1.00 89.64           C
ATOM   1088  HE1 PHE A  86      -7.678   6.369 -13.674  1.00 89.64           H
ATOM   1089  CE2 PHE A  86      -7.335   3.679 -15.631  1.00 89.64           C
ATOM   1090  HE2 PHE A  86      -7.901   3.076 -16.341  1.00 89.64           H
ATOM   1091  CZ  PHE A  86      -7.917   4.755 -15.036  1.00 89.64           C
ATOM   1092  HZ  PHE A  86      -8.950   5.013 -15.269  1.00 89.64           H
ATOM   1093  HN  PHE A  86      -3.205   5.043 -16.020  1.00 89.64           H
ATOM   1094  N   LEU A  87      -0.754   3.956 -14.403  1.00 87.25           N
ATOM   1095  CA  LEU A  87       0.577   3.472 -14.080  1.00 87.25           C
ATOM   1096  C   LEU A  87       1.425   4.635 -13.561  1.00 87.25           C
ATOM   1097  O   LEU A  87       2.240   4.459 -12.657  1.00 87.25           O
ATOM   1098  HA  LEU A  87       0.473   2.738 -13.281  1.00 87.25           H
ATOM   1099  CB  LEU A  87       1.192   2.751 -15.281  1.00 87.25           C
ATOM   1100 1HB  LEU A  87       1.131   3.412 -16.146  1.00 87.25           H
ATOM   1101 2HB  LEU A  87       2.250   2.587 -15.079  1.00 87.25           H
ATOM   1102  CG  LEU A  87       0.558   1.409 -15.654  1.00 87.25           C
ATOM   1103  HG  LEU A  87      -0.496   1.578 -15.871  1.00 87.25           H
ATOM   1104  CD1 LEU A  87       1.194   0.836 -16.922  1.00 87.25           C
ATOM   1105 1HD1 LEU A  87       1.049   1.532 -17.748  1.00 87.25           H
ATOM   1106 2HD1 LEU A  87       2.261   0.685 -16.757  1.00 87.25           H
ATOM   1107 3HD1 LEU A  87       0.726  -0.118 -17.164  1.00 87.25           H
ATOM   1108  CD2 LEU A  87       0.627   0.426 -14.483  1.00 87.25           C
ATOM   1109 1HD2 LEU A  87       1.669   0.258 -14.211  1.00 87.25           H
ATOM   1110 2HD2 LEU A  87       0.092   0.841 -13.629  1.00 87.25           H
ATOM   1111 3HD2 LEU A  87       0.170  -0.519 -14.775  1.00 87.25           H
ATOM   1112  HN  LEU A  87      -1.013   3.871 -15.365  1.00 87.25           H
ATOM   1113  N   LEU A  88       1.204   5.798 -14.156  1.00 90.61           N
ATOM   1114  CA  LEU A  88       1.916   6.997 -13.744  1.00 90.61           C
ATOM   1115  C   LEU A  88       1.569   7.315 -12.288  1.00 90.61           C
ATOM   1116  O   LEU A  88       2.460   7.494 -11.459  1.00 90.61           O
ATOM   1117  HA  LEU A  88       2.982   6.781 -13.806  1.00 90.61           H
ATOM   1118  CB  LEU A  88       1.630   8.148 -14.710  1.00 90.61           C
ATOM   1119 1HB  LEU A  88       2.042   7.888 -15.685  1.00 90.61           H
ATOM   1120 2HB  LEU A  88       0.550   8.234 -14.833  1.00 90.61           H
ATOM   1121  CG  LEU A  88       2.179   9.517 -14.304  1.00 90.61           C
ATOM   1122  HG  LEU A  88       1.877   9.714 -13.275  1.00 90.61           H
ATOM   1123  CD1 LEU A  88       3.709   9.525 -14.335  1.00 90.61           C
ATOM   1124 1HD1 LEU A  88       4.091   8.775 -13.641  1.00 90.61           H
ATOM   1125 2HD1 LEU A  88       4.053   9.296 -15.343  1.00 90.61           H
ATOM   1126 3HD1 LEU A  88       4.073  10.510 -14.041  1.00 90.61           H
ATOM   1127  CD2 LEU A  88       1.582  10.627 -15.171  1.00 90.61           C
ATOM   1128 1HD2 LEU A  88       1.833  10.446 -16.216  1.00 90.61           H
ATOM   1129 2HD2 LEU A  88       0.499  10.636 -15.054  1.00 90.61           H
ATOM   1130 3HD2 LEU A  88       1.990  11.589 -14.861  1.00 90.61           H
ATOM   1131  HN  LEU A  88       0.555   5.929 -14.905  1.00 90.61           H
ATOM   1132  N   ASN A  89       0.273   7.376 -12.022  1.00 93.55           N
ATOM   1133  CA  ASN A  89      -0.203   7.784 -10.711  1.00 93.55           C
ATOM   1134  C   ASN A  89       0.216   6.740  -9.673  1.00 93.55           C
ATOM   1135  O   ASN A  89       0.423   7.069  -8.506  1.00 93.55           O
ATOM   1136  HA  ASN A  89       0.253   8.757 -10.530  1.00 93.55           H
ATOM   1137  CB  ASN A  89      -1.730   7.888 -10.687  1.00 93.55           C
ATOM   1138 1HB  ASN A  89      -2.163   7.065 -11.255  1.00 93.55           H
ATOM   1139 2HB  ASN A  89      -2.088   7.791  -9.662  1.00 93.55           H
ATOM   1140  CG  ASN A  89      -2.198   9.221 -11.273  1.00 93.55           C
ATOM   1141  OD1 ASN A  89      -2.447  10.185 -10.568  1.00 93.55           O
ATOM   1142  ND2 ASN A  89      -2.303   9.222 -12.599  1.00 93.55           N
ATOM   1143 1HD2 ASN A  89      -2.083   8.397 -13.118  1.00 93.55           H
ATOM   1144 2HD2 ASN A  89      -2.602  10.049 -13.076  1.00 93.55           H
ATOM   1145  HN  ASN A  89      -0.445   7.153 -12.681  1.00 93.55           H
ATOM   1146  N   LEU A  90       0.328   5.504 -10.136  1.00 91.82           N
ATOM   1147  CA  LEU A  90       0.743   4.415  -9.269  1.00 91.82           C
ATOM   1148  C   LEU A  90       2.179   4.660  -8.802  1.00 91.82           C
ATOM   1149  O   LEU A  90       2.484   4.514  -7.619  1.00 91.82           O
ATOM   1150  HA  LEU A  90       0.090   4.424  -8.397  1.00 91.82           H
ATOM   1151  CB  LEU A  90       0.546   3.068  -9.968  1.00 91.82           C
ATOM   1152 1HB  LEU A  90      -0.391   3.103 -10.524  1.00 91.82           H
ATOM   1153 2HB  LEU A  90       1.345   2.940 -10.698  1.00 91.82           H
ATOM   1154  CG  LEU A  90       0.521   1.838  -9.059  1.00 91.82           C
ATOM   1155  HG  LEU A  90       1.290   1.962  -8.296  1.00 91.82           H
ATOM   1156  CD1 LEU A  90      -0.821   1.718  -8.334  1.00 91.82           C
ATOM   1157 1HD1 LEU A  90      -0.985   2.607  -7.724  1.00 91.82           H
ATOM   1158 2HD1 LEU A  90      -1.623   1.628  -9.067  1.00 91.82           H
ATOM   1159 3HD1 LEU A  90      -0.811   0.836  -7.695  1.00 91.82           H
ATOM   1160  CD2 LEU A  90       0.864   0.570  -9.843  1.00 91.82           C
ATOM   1161 1HD2 LEU A  90       0.136   0.428 -10.642  1.00 91.82           H
ATOM   1162 2HD2 LEU A  90       1.861   0.666 -10.273  1.00 91.82           H
ATOM   1163 3HD2 LEU A  90       0.839  -0.290  -9.173  1.00 91.82           H
ATOM   1164  HN  LEU A  90       0.141   5.242 -11.083  1.00 91.82           H
ATOM   1165  N   ALA A  91       3.023   5.029  -9.754  1.00 93.70           N
ATOM   1166  CA  ALA A  91       4.428   5.257  -9.462  1.00 93.70           C
ATOM   1167  C   ALA A  91       4.560   6.455  -8.520  1.00 93.70           C
ATOM   1168  O   ALA A  91       5.423   6.468  -7.643  1.00 93.70           O
ATOM   1169  HA  ALA A  91       4.812   4.368  -8.962  1.00 93.70           H
ATOM   1170  CB  ALA A  91       5.196   5.457 -10.771  1.00 93.70           C
ATOM   1171 1HB  ALA A  91       5.094   4.566 -11.391  1.00 93.70           H
ATOM   1172 2HB  ALA A  91       4.791   6.318 -11.302  1.00 93.70           H
ATOM   1173 3HB  ALA A  91       6.250   5.628 -10.551  1.00 93.70           H
ATOM   1174  HN  ALA A  91       2.761   5.171 -10.709  1.00 93.70           H
ATOM   1175  N   ILE A  92       3.693   7.434  -8.733  1.00 95.10           N
ATOM   1176  CA  ILE A  92       3.702   8.634  -7.913  1.00 95.10           C
ATOM   1177  C   ILE A  92       3.329   8.267  -6.475  1.00 95.10           C
ATOM   1178  O   ILE A  92       3.973   8.717  -5.529  1.00 95.10           O
ATOM   1179  HA  ILE A  92       4.719   9.024  -7.917  1.00 95.10           H
ATOM   1180  CB  ILE A  92       2.802   9.708  -8.526  1.00 95.10           C
ATOM   1181  HB  ILE A  92       1.841   9.253  -8.765  1.00 95.10           H
ATOM   1182  CG1 ILE A  92       3.391  10.234  -9.837  1.00 95.10           C
ATOM   1183 1HG1 ILE A  92       4.280  10.829  -9.627  1.00 95.10           H
ATOM   1184 2HG1 ILE A  92       3.707   9.398 -10.459  1.00 95.10           H
ATOM   1185  CG2 ILE A  92       2.532  10.834  -7.526  1.00 95.10           C
ATOM   1186 1HG2 ILE A  92       2.038  10.426  -6.644  1.00 95.10           H
ATOM   1187 2HG2 ILE A  92       3.476  11.294  -7.234  1.00 95.10           H
ATOM   1188 3HG2 ILE A  92       1.890  11.584  -7.988  1.00 95.10           H
ATOM   1189  CD1 ILE A  92       2.369  11.084 -10.595  1.00 95.10           C
ATOM   1190 1HD1 ILE A  92       1.492  10.479 -10.824  1.00 95.10           H
ATOM   1191 2HD1 ILE A  92       2.073  11.933  -9.979  1.00 95.10           H
ATOM   1192 3HD1 ILE A  92       2.813  11.445 -11.522  1.00 95.10           H
ATOM   1193  HN  ILE A  92       2.994   7.416  -9.448  1.00 95.10           H
ATOM   1194  N   ALA A  93       2.291   7.452  -6.356  1.00 95.11           N
ATOM   1195  CA  ALA A  93       1.797   7.055  -5.049  1.00 95.11           C
ATOM   1196  C   ALA A  93       2.907   6.326  -4.289  1.00 95.11           C
ATOM   1197  O   ALA A  93       3.136   6.593  -3.110  1.00 95.11           O
ATOM   1198  HA  ALA A  93       1.532   7.962  -4.505  1.00 95.11           H
ATOM   1199  CB  ALA A  93       0.543   6.196  -5.216  1.00 95.11           C
ATOM   1200 1HB  ALA A  93      -0.225   6.770  -5.735  1.00 95.11           H
ATOM   1201 2HB  ALA A  93       0.786   5.306  -5.797  1.00 95.11           H
ATOM   1202 3HB  ALA A  93       0.172   5.899  -4.235  1.00 95.11           H
ATOM   1203  HN  ALA A  93       1.792   7.066  -7.132  1.00 95.11           H
ATOM   1204  N   ASP A  94       3.566   5.419  -4.995  1.00 94.13           N
ATOM   1205  CA  ASP A  94       4.621   4.623  -4.391  1.00 94.13           C
ATOM   1206  C   ASP A  94       5.733   5.550  -3.896  1.00 94.13           C
ATOM   1207  O   ASP A  94       6.227   5.391  -2.780  1.00 94.13           O
ATOM   1208  HA  ASP A  94       4.140   4.078  -3.579  1.00 94.13           H
ATOM   1209  CB  ASP A  94       5.230   3.654  -5.407  1.00 94.13           C
ATOM   1210 1HB  ASP A  94       5.360   4.160  -6.364  1.00 94.13           H
ATOM   1211 2HB  ASP A  94       6.221   3.346  -5.072  1.00 94.13           H
ATOM   1212  CG  ASP A  94       4.342   2.423  -5.591  1.00 94.13           C
ATOM   1213  OD1 ASP A  94       3.638   2.080  -4.617  1.00 94.13           O
ATOM   1214  OD2 ASP A  94       4.387   1.852  -6.702  1.00 94.13           O
ATOM   1215  HN  ASP A  94       3.390   5.225  -5.960  1.00 94.13           H
ATOM   1216  N   LEU A  95       6.095   6.496  -4.749  1.00 96.30           N
ATOM   1217  CA  LEU A  95       7.181   7.410  -4.438  1.00 96.30           C
ATOM   1218  C   LEU A  95       6.856   8.161  -3.145  1.00 96.30           C
ATOM   1219  O   LEU A  95       7.712   8.304  -2.274  1.00 96.30           O
ATOM   1220  HA  LEU A  95       8.076   6.809  -4.272  1.00 96.30           H
ATOM   1221  CB  LEU A  95       7.467   8.328  -5.627  1.00 96.30           C
ATOM   1222 1HB  LEU A  95       6.515   8.661  -6.041  1.00 96.30           H
ATOM   1223 2HB  LEU A  95       7.982   9.216  -5.260  1.00 96.30           H
ATOM   1224  CG  LEU A  95       8.298   7.722  -6.759  1.00 96.30           C
ATOM   1225  HG  LEU A  95       7.783   6.832  -7.122  1.00 96.30           H
ATOM   1226  CD1 LEU A  95       8.411   8.691  -7.937  1.00 96.30           C
ATOM   1227 1HD1 LEU A  95       7.416   8.918  -8.318  1.00 96.30           H
ATOM   1228 2HD1 LEU A  95       8.892   9.612  -7.605  1.00 96.30           H
ATOM   1229 3HD1 LEU A  95       9.007   8.235  -8.728  1.00 96.30           H
ATOM   1230  CD2 LEU A  95       9.671   7.274  -6.252  1.00 96.30           C
ATOM   1231 1HD2 LEU A  95      10.206   8.132  -5.846  1.00 96.30           H
ATOM   1232 2HD2 LEU A  95       9.542   6.524  -5.471  1.00 96.30           H
ATOM   1233 3HD2 LEU A  95      10.241   6.846  -7.076  1.00 96.30           H
ATOM   1234  HN  LEU A  95       5.661   6.644  -5.638  1.00 96.30           H
ATOM   1235  N   LEU A  96       5.615   8.619  -3.061  1.00 95.61           N
ATOM   1236  CA  LEU A  96       5.200   9.456  -1.948  1.00 95.61           C
ATOM   1237  C   LEU A  96       5.409   8.694  -0.638  1.00 95.61           C
ATOM   1238  O   LEU A  96       5.831   9.275   0.361  1.00 95.61           O
ATOM   1239  HA  LEU A  96       5.844  10.335  -1.943  1.00 95.61           H
ATOM   1240  CB  LEU A  96       3.766   9.946  -2.152  1.00 95.61           C
ATOM   1241 1HB  LEU A  96       3.153   9.099  -2.461  1.00 95.61           H
ATOM   1242 2HB  LEU A  96       3.379  10.286  -1.191  1.00 95.61           H
ATOM   1243  CG  LEU A  96       3.580  11.072  -3.172  1.00 95.61           C
ATOM   1244  HG  LEU A  96       3.967  10.731  -4.132  1.00 95.61           H
ATOM   1245  CD1 LEU A  96       2.097  11.393  -3.371  1.00 95.61           C
ATOM   1246 1HD1 LEU A  96       1.579  10.505  -3.732  1.00 95.61           H
ATOM   1247 2HD1 LEU A  96       1.663  11.706  -2.421  1.00 95.61           H
ATOM   1248 3HD1 LEU A  96       1.994  12.196  -4.100  1.00 95.61           H
ATOM   1249  CD2 LEU A  96       4.386  12.310  -2.774  1.00 95.61           C
ATOM   1250 1HD2 LEU A  96       4.052  12.663  -1.798  1.00 95.61           H
ATOM   1251 2HD2 LEU A  96       5.445  12.054  -2.724  1.00 95.61           H
ATOM   1252 3HD2 LEU A  96       4.236  13.095  -3.515  1.00 95.61           H
ATOM   1253  HN  LEU A  96       4.902   8.429  -3.736  1.00 95.61           H
ATOM   1254  N   PHE A  97       5.105   7.405  -0.685  1.00 95.28           N
ATOM   1255  CA  PHE A  97       5.252   6.559   0.487  1.00 95.28           C
ATOM   1256  C   PHE A  97       6.728   6.303   0.797  1.00 95.28           C
ATOM   1257  O   PHE A  97       7.157   6.431   1.943  1.00 95.28           O
ATOM   1258  HA  PHE A  97       4.792   7.083   1.325  1.00 95.28           H
ATOM   1259  CB  PHE A  97       4.573   5.226   0.164  1.00 95.28           C
ATOM   1260 1HB  PHE A  97       3.493   5.374   0.153  1.00 95.28           H
ATOM   1261 2HB  PHE A  97       4.862   4.917  -0.840  1.00 95.28           H
ATOM   1262  CG  PHE A  97       4.910   4.102   1.146  1.00 95.28           C
ATOM   1263  CD1 PHE A  97       5.514   2.968   0.700  1.00 95.28           C
ATOM   1264  HD1 PHE A  97       5.758   2.860  -0.357  1.00 95.28           H
ATOM   1265  CD2 PHE A  97       4.605   4.237   2.464  1.00 95.28           C
ATOM   1266  HD2 PHE A  97       4.121   5.146   2.822  1.00 95.28           H
ATOM   1267  CE1 PHE A  97       5.826   1.925   1.611  1.00 95.28           C
ATOM   1268  HE1 PHE A  97       6.310   1.016   1.253  1.00 95.28           H
ATOM   1269  CE2 PHE A  97       4.918   3.193   3.375  1.00 95.28           C
ATOM   1270  HE2 PHE A  97       4.674   3.301   4.432  1.00 95.28           H
ATOM   1271  CZ  PHE A  97       5.522   2.059   2.929  1.00 95.28           C
ATOM   1272  HZ  PHE A  97       5.762   1.259   3.629  1.00 95.28           H
ATOM   1273  HN  PHE A  97       4.765   6.940  -1.502  1.00 95.28           H
ATOM   1274  N   LEU A  98       7.466   5.947  -0.244  1.00 96.27           N
ATOM   1275  CA  LEU A  98       8.841   5.509  -0.073  1.00 96.27           C
ATOM   1276  C   LEU A  98       9.632   6.600   0.653  1.00 96.27           C
ATOM   1277  O   LEU A  98      10.511   6.301   1.459  1.00 96.27           O
ATOM   1278  HA  LEU A  98       8.824   4.619   0.555  1.00 96.27           H
ATOM   1279  CB  LEU A  98       9.446   5.103  -1.418  1.00 96.27           C
ATOM   1280 1HB  LEU A  98       9.270   5.909  -2.131  1.00 96.27           H
ATOM   1281 2HB  LEU A  98      10.525   5.015  -1.297  1.00 96.27           H
ATOM   1282  CG  LEU A  98       8.920   3.801  -2.024  1.00 96.27           C
ATOM   1283  HG  LEU A  98       7.835   3.788  -1.918  1.00 96.27           H
ATOM   1284  CD1 LEU A  98       9.228   3.729  -3.521  1.00 96.27           C
ATOM   1285 1HD1 LEU A  98       8.753   4.568  -4.031  1.00 96.27           H
ATOM   1286 2HD1 LEU A  98      10.306   3.774  -3.673  1.00 96.27           H
ATOM   1287 3HD1 LEU A  98       8.843   2.793  -3.927  1.00 96.27           H
ATOM   1288  CD2 LEU A  98       9.462   2.586  -1.269  1.00 96.27           C
ATOM   1289 1HD2 LEU A  98      10.551   2.582  -1.322  1.00 96.27           H
ATOM   1290 2HD2 LEU A  98       9.149   2.638  -0.226  1.00 96.27           H
ATOM   1291 3HD2 LEU A  98       9.073   1.674  -1.720  1.00 96.27           H
ATOM   1292  HN  LEU A  98       7.139   5.954  -1.189  1.00 96.27           H
ATOM   1293  N   VAL A  99       9.290   7.841   0.341  1.00 96.54           N
ATOM   1294  CA  VAL A  99       9.997   8.977   0.907  1.00 96.54           C
ATOM   1295  C   VAL A  99       9.829   8.970   2.428  1.00 96.54           C
ATOM   1296  O   VAL A  99      10.583   9.629   3.142  1.00 96.54           O
ATOM   1297  HA  VAL A  99      11.055   8.857   0.671  1.00 96.54           H
ATOM   1298  CB  VAL A  99       9.510  10.274   0.258  1.00 96.54           C
ATOM   1299  HB  VAL A  99       8.421  10.274   0.286  1.00 96.54           H
ATOM   1300  CG1 VAL A  99      10.001  11.495   1.037  1.00 96.54           C
ATOM   1301 1HG1 VAL A  99       9.621  11.451   2.058  1.00 96.54           H
ATOM   1302 2HG1 VAL A  99      11.091  11.501   1.055  1.00 96.54           H
ATOM   1303 3HG1 VAL A  99       9.641  12.403   0.554  1.00 96.54           H
ATOM   1304  CG2 VAL A  99       9.942  10.349  -1.208  1.00 96.54           C
ATOM   1305 1HG2 VAL A  99      11.030  10.315  -1.268  1.00 96.54           H
ATOM   1306 2HG2 VAL A  99       9.522   9.504  -1.755  1.00 96.54           H
ATOM   1307 3HG2 VAL A  99       9.583  11.280  -1.646  1.00 96.54           H
ATOM   1308  HN  VAL A  99       8.547   8.076  -0.286  1.00 96.54           H
ATOM   1309  N   THR A 100       8.836   8.217   2.878  1.00 95.82           N
ATOM   1310  CA  THR A 100       8.516   8.169   4.295  1.00 95.82           C
ATOM   1311  C   THR A 100       9.342   7.086   4.992  1.00 95.82           C
ATOM   1312  O   THR A 100       9.457   7.080   6.216  1.00 95.82           O
ATOM   1313  HA  THR A 100       8.796   9.123   4.742  1.00 95.82           H
ATOM   1314  CB  THR A 100       7.006   7.964   4.431  1.00 95.82           C
ATOM   1315  HB  THR A 100       6.671   8.198   5.442  1.00 95.82           H
ATOM   1316  OG1 THR A 100       6.799   6.618   4.011  1.00 95.82           O
ATOM   1317  HG1 THR A 100       6.731   6.578   3.014  1.00 95.82           H
ATOM   1318  CG2 THR A 100       6.208   8.796   3.425  1.00 95.82           C
ATOM   1319 1HG2 THR A 100       6.495   8.513   2.412  1.00 95.82           H
ATOM   1320 2HG2 THR A 100       6.419   9.854   3.580  1.00 95.82           H
ATOM   1321 3HG2 THR A 100       5.143   8.613   3.565  1.00 95.82           H
ATOM   1322  HN  THR A 100       8.257   7.648   2.294  1.00 95.82           H
ATOM   1323  N   LEU A 101       9.896   6.196   4.182  1.00 95.55           N
ATOM   1324  CA  LEU A 101      10.569   5.022   4.709  1.00 95.55           C
ATOM   1325  C   LEU A 101      11.792   5.460   5.518  1.00 95.55           C
ATOM   1326  O   LEU A 101      12.068   4.906   6.581  1.00 95.55           O
ATOM   1327  HA  LEU A 101       9.873   4.520   5.381  1.00 95.55           H
ATOM   1328  CB  LEU A 101      10.897   4.041   3.582  1.00 95.55           C
ATOM   1329 1HB  LEU A 101      11.414   4.585   2.792  1.00 95.55           H
ATOM   1330 2HB  LEU A 101      11.596   3.297   3.966  1.00 95.55           H
ATOM   1331  CG  LEU A 101       9.705   3.308   2.962  1.00 95.55           C
ATOM   1332  HG  LEU A 101       9.075   4.043   2.462  1.00 95.55           H
ATOM   1333  CD1 LEU A 101      10.168   2.310   1.899  1.00 95.55           C
ATOM   1334 1HD1 LEU A 101      10.701   2.840   1.110  1.00 95.55           H
ATOM   1335 2HD1 LEU A 101      10.831   1.575   2.355  1.00 95.55           H
ATOM   1336 3HD1 LEU A 101       9.301   1.803   1.475  1.00 95.55           H
ATOM   1337  CD2 LEU A 101       8.851   2.641   4.042  1.00 95.55           C
ATOM   1338 1HD2 LEU A 101       9.457   1.920   4.591  1.00 95.55           H
ATOM   1339 2HD2 LEU A 101       8.476   3.399   4.729  1.00 95.55           H
ATOM   1340 3HD2 LEU A 101       8.011   2.127   3.574  1.00 95.55           H
ATOM   1341  HN  LEU A 101       9.890   6.268   3.184  1.00 95.55           H
ATOM   1342  N   PRO A 102      12.542   6.458   5.032  1.00 95.69           N
ATOM   1343  CA  PRO A 102      13.731   6.926   5.749  1.00 95.69           C
ATOM   1344  C   PRO A 102      13.429   7.282   7.196  1.00 95.69           C
ATOM   1345  O   PRO A 102      14.211   6.967   8.092  1.00 95.69           O
ATOM   1346  HA  PRO A 102      14.475   6.131   5.801  1.00 95.69           H
ATOM   1347  CB  PRO A 102      14.181   8.148   4.947  1.00 95.69           C
ATOM   1348 1HB  PRO A 102      13.745   9.068   5.337  1.00 95.69           H
ATOM   1349 2HB  PRO A 102      15.263   8.272   4.977  1.00 95.69           H
ATOM   1350  CG  PRO A 102      13.688   7.846   3.537  1.00 95.69           C
ATOM   1351 1HG  PRO A 102      13.613   8.749   2.931  1.00 95.69           H
ATOM   1352 2HG  PRO A 102      14.364   7.176   3.006  1.00 95.69           H
ATOM   1353  CD  PRO A 102      12.329   7.209   3.782  1.00 95.69           C
ATOM   1354 1HD  PRO A 102      11.545   7.958   3.893  1.00 95.69           H
ATOM   1355 2HD  PRO A 102      12.032   6.560   2.958  1.00 95.69           H
ATOM   1356  N   PHE A 103      12.292   7.934   7.387  1.00 94.87           N
ATOM   1357  CA  PHE A 103      11.906   8.394   8.710  1.00 94.87           C
ATOM   1358  C   PHE A 103      11.571   7.214   9.625  1.00 94.87           C
ATOM   1359  O   PHE A 103      11.905   7.227  10.808  1.00 94.87           O
ATOM   1360  HA  PHE A 103      12.753   8.941   9.122  1.00 94.87           H
ATOM   1361  CB  PHE A 103      10.656   9.259   8.536  1.00 94.87           C
ATOM   1362 1HB  PHE A 103       9.895   8.680   8.014  1.00 94.87           H
ATOM   1363 2HB  PHE A 103      10.254   9.501   9.520  1.00 94.87           H
ATOM   1364  CG  PHE A 103      10.902  10.559   7.768  1.00 94.87           C
ATOM   1365  CD1 PHE A 103      11.265  11.686   8.437  1.00 94.87           C
ATOM   1366  HD1 PHE A 103      11.382  11.663   9.521  1.00 94.87           H
ATOM   1367  CD2 PHE A 103      10.757  10.588   6.416  1.00 94.87           C
ATOM   1368  HD2 PHE A 103      10.466   9.685   5.880  1.00 94.87           H
ATOM   1369  CE1 PHE A 103      11.493  12.893   7.724  1.00 94.87           C
ATOM   1370  HE1 PHE A 103      11.784  13.796   8.261  1.00 94.87           H
ATOM   1371  CE2 PHE A 103      10.985  11.795   5.703  1.00 94.87           C
ATOM   1372  HE2 PHE A 103      10.869  11.818   4.620  1.00 94.87           H
ATOM   1373  CZ  PHE A 103      11.349  12.922   6.372  1.00 94.87           C
ATOM   1374  HZ  PHE A 103      11.524  13.848   5.825  1.00 94.87           H
ATOM   1375  HN  PHE A 103      11.641   8.148   6.659  1.00 94.87           H
ATOM   1376  N   TRP A 104      10.915   6.222   9.041  1.00 92.93           N
ATOM   1377  CA  TRP A 104      10.561   5.022   9.780  1.00 92.93           C
ATOM   1378  C   TRP A 104      11.856   4.340  10.224  1.00 92.93           C
ATOM   1379  O   TRP A 104      11.932   3.801  11.327  1.00 92.93           O
ATOM   1380  HA  TRP A 104       9.982   5.326  10.652  1.00 92.93           H
ATOM   1381  CB  TRP A 104       9.660   4.109   8.945  1.00 92.93           C
ATOM   1382 1HB  TRP A 104      10.031   4.089   7.920  1.00 92.93           H
ATOM   1383 2HB  TRP A 104       9.734   3.092   9.330  1.00 92.93           H
ATOM   1384  CG  TRP A 104       8.189   4.528   8.932  1.00 92.93           C
ATOM   1385  CD1 TRP A 104       7.452   4.920   7.884  1.00 92.93           C
ATOM   1386  HD1 TRP A 104       7.827   4.992   6.863  1.00 92.93           H
ATOM   1387  CD2 TRP A 104       7.301   4.582  10.068  1.00 92.93           C
ATOM   1388  NE1 TRP A 104       6.159   5.221   8.259  1.00 92.93           N
ATOM   1389  HE1 TRP A 104       5.425   5.535   7.656  1.00 92.93           H
ATOM   1390  CE2 TRP A 104       6.064   5.009   9.629  1.00 92.93           C
ATOM   1391  CE3 TRP A 104       7.534   4.279  11.421  1.00 92.93           C
ATOM   1392  HE3 TRP A 104       8.501   3.940  11.792  1.00 92.93           H
ATOM   1393  CZ2 TRP A 104       4.963   5.173  10.480  1.00 92.93           C
ATOM   1394  HZ2 TRP A 104       3.996   5.512  10.109  1.00 92.93           H
ATOM   1395  CZ3 TRP A 104       6.424   4.448  12.258  1.00 92.93           C
ATOM   1396  HZ3 TRP A 104       6.551   4.227  13.318  1.00 92.93           H
ATOM   1397  CH2 TRP A 104       5.173   4.877  11.832  1.00 92.93           C
ATOM   1398  HH2 TRP A 104       4.358   4.983  12.548  1.00 92.93           H
ATOM   1399  HN  TRP A 104      10.626   6.229   8.084  1.00 92.93           H
ATOM   1400  N   ALA A 105      12.844   4.386   9.341  1.00 94.50           N
ATOM   1401  CA  ALA A 105      14.109   3.720   9.599  1.00 94.50           C
ATOM   1402  C   ALA A 105      14.772   4.350  10.825  1.00 94.50           C
ATOM   1403  O   ALA A 105      15.239   3.641  11.716  1.00 94.50           O
ATOM   1404  HA  ALA A 105      13.896   2.672   9.810  1.00 94.50           H
ATOM   1405  CB  ALA A 105      14.992   3.802   8.352  1.00 94.50           C
ATOM   1406 1HB  ALA A 105      14.489   3.315   7.517  1.00 94.50           H
ATOM   1407 2HB  ALA A 105      15.176   4.848   8.105  1.00 94.50           H
ATOM   1408 3HB  ALA A 105      15.942   3.302   8.546  1.00 94.50           H
ATOM   1409  HN  ALA A 105      12.789   4.866   8.466  1.00 94.50           H
ATOM   1410  N   ILE A 106      14.792   5.675  10.833  1.00 94.03           N
ATOM   1411  CA  ILE A 106      15.425   6.408  11.916  1.00 94.03           C
ATOM   1412  C   ILE A 106      14.685   6.117  13.223  1.00 94.03           C
ATOM   1413  O   ILE A 106      15.311   5.888  14.257  1.00 94.03           O
ATOM   1414  HA  ILE A 106      16.446   6.038  12.007  1.00 94.03           H
ATOM   1415  CB  ILE A 106      15.512   7.897  11.576  1.00 94.03           C
ATOM   1416  HB  ILE A 106      14.535   8.223  11.218  1.00 94.03           H
ATOM   1417  CG1 ILE A 106      16.513   8.144  10.445  1.00 94.03           C
ATOM   1418 1HG1 ILE A 106      17.529   8.019  10.820  1.00 94.03           H
ATOM   1419 2HG1 ILE A 106      16.369   7.402   9.659  1.00 94.03           H
ATOM   1420  CG2 ILE A 106      15.838   8.725  12.820  1.00 94.03           C
ATOM   1421 1HG2 ILE A 106      15.056   8.582  13.567  1.00 94.03           H
ATOM   1422 2HG2 ILE A 106      16.795   8.404  13.230  1.00 94.03           H
ATOM   1423 3HG2 ILE A 106      15.893   9.780  12.550  1.00 94.03           H
ATOM   1424  CD1 ILE A 106      16.347   9.549   9.863  1.00 94.03           C
ATOM   1425 1HD1 ILE A 106      15.338   9.662   9.468  1.00 94.03           H
ATOM   1426 2HD1 ILE A 106      16.515  10.289  10.647  1.00 94.03           H
ATOM   1427 3HD1 ILE A 106      17.070   9.698   9.062  1.00 94.03           H
ATOM   1428  HN  ILE A 106      14.387   6.244  10.117  1.00 94.03           H
ATOM   1429  N   ALA A 107      13.363   6.137  13.135  1.00 92.61           N
ATOM   1430  CA  ALA A 107      12.532   5.973  14.315  1.00 92.61           C
ATOM   1431  C   ALA A 107      12.745   4.572  14.893  1.00 92.61           C
ATOM   1432  O   ALA A 107      12.666   4.379  16.105  1.00 92.61           O
ATOM   1433  HA  ALA A 107      12.850   6.712  15.050  1.00 92.61           H
ATOM   1434  CB  ALA A 107      11.070   6.237  13.950  1.00 92.61           C
ATOM   1435 1HB  ALA A 107      10.967   7.254  13.573  1.00 92.61           H
ATOM   1436 2HB  ALA A 107      10.754   5.531  13.182  1.00 92.61           H
ATOM   1437 3HB  ALA A 107      10.446   6.114  14.836  1.00 92.61           H
ATOM   1438  HN  ALA A 107      12.862   6.262  12.279  1.00 92.61           H
ATOM   1439  N   ALA A 108      13.011   3.632  13.998  1.00 91.91           N
ATOM   1440  CA  ALA A 108      13.203   2.249  14.400  1.00 91.91           C
ATOM   1441  C   ALA A 108      14.600   2.086  15.002  1.00 91.91           C
ATOM   1442  O   ALA A 108      14.800   1.275  15.905  1.00 91.91           O
ATOM   1443  HA  ALA A 108      12.459   2.019  15.163  1.00 91.91           H
ATOM   1444  CB  ALA A 108      12.975   1.331  13.198  1.00 91.91           C
ATOM   1445 1HB  ALA A 108      11.959   1.464  12.826  1.00 91.91           H
ATOM   1446 2HB  ALA A 108      13.686   1.582  12.410  1.00 91.91           H
ATOM   1447 3HB  ALA A 108      13.119   0.294  13.500  1.00 91.91           H
ATOM   1448  HN  ALA A 108      13.096   3.802  13.016  1.00 91.91           H
ATOM   1449  N   ALA A 109      15.530   2.871  14.478  1.00 91.65           N
ATOM   1450  CA  ALA A 109      16.926   2.734  14.859  1.00 91.65           C
ATOM   1451  C   ALA A 109      17.107   3.220  16.298  1.00 91.65           C
ATOM   1452  O   ALA A 109      17.941   2.695  17.034  1.00 91.65           O
ATOM   1453  HA  ALA A 109      17.182   1.676  14.807  1.00 91.65           H
ATOM   1454  CB  ALA A 109      17.803   3.504  13.869  1.00 91.65           C
ATOM   1455 1HB  ALA A 109      17.659   3.101  12.867  1.00 91.65           H
ATOM   1456 2HB  ALA A 109      17.525   4.558  13.880  1.00 91.65           H
ATOM   1457 3HB  ALA A 109      18.850   3.401  14.155  1.00 91.65           H
ATOM   1458  HN  ALA A 109      15.344   3.587  13.806  1.00 91.65           H
ATOM   1459  N   ASP A 110      16.312   4.218  16.657  1.00 87.72           N
ATOM   1460  CA  ASP A 110      16.461   4.867  17.948  1.00 87.72           C
ATOM   1461  C   ASP A 110      15.083   5.278  18.470  1.00 87.72           C
ATOM   1462  O   ASP A 110      14.393   4.482  19.105  1.00 87.72           O
ATOM   1463  HA  ASP A 110      16.945   4.127  18.586  1.00 87.72           H
ATOM   1464  CB  ASP A 110      17.320   6.129  17.834  1.00 87.72           C
ATOM   1465 1HB  ASP A 110      18.289   5.876  17.404  1.00 87.72           H
ATOM   1466 2HB  ASP A 110      16.844   6.836  17.155  1.00 87.72           H
ATOM   1467  CG  ASP A 110      17.518   6.782  19.203  1.00 87.72           C
ATOM   1468  OD1 ASP A 110      17.165   6.121  20.204  1.00 87.72           O
ATOM   1469  OD2 ASP A 110      18.017   7.928  19.218  1.00 87.72           O
ATOM   1470  HN  ASP A 110      15.578   4.582  16.083  1.00 87.72           H
ATOM   1471  N   GLN A 111      14.724   6.521  18.183  1.00 88.30           N
ATOM   1472  CA  GLN A 111      13.441   7.048  18.617  1.00 88.30           C
ATOM   1473  C   GLN A 111      12.950   8.119  17.641  1.00 88.30           C
ATOM   1474  O   GLN A 111      13.691   8.546  16.758  1.00 88.30           O
ATOM   1475  HA  GLN A 111      12.760   6.197  18.606  1.00 88.30           H
ATOM   1476  CB  GLN A 111      13.529   7.601  20.041  1.00 88.30           C
ATOM   1477 1HB  GLN A 111      12.548   7.954  20.358  1.00 88.30           H
ATOM   1478 2HB  GLN A 111      13.818   6.806  20.727  1.00 88.30           H
ATOM   1479  CG  GLN A 111      14.540   8.746  20.122  1.00 88.30           C
ATOM   1480 1HG  GLN A 111      15.526   8.388  19.825  1.00 88.30           H
ATOM   1481 2HG  GLN A 111      14.262   9.533  19.421  1.00 88.30           H
ATOM   1482  CD  GLN A 111      14.606   9.319  21.539  1.00 88.30           C
ATOM   1483  OE1 GLN A 111      13.603   9.523  22.202  1.00 88.30           O
ATOM   1484  NE2 GLN A 111      15.842   9.567  21.965  1.00 88.30           N
ATOM   1485 1HE2 GLN A 111      16.623   9.377  21.371  1.00 88.30           H
ATOM   1486 2HE2 GLN A 111      15.989   9.943  22.880  1.00 88.30           H
ATOM   1487  HN  GLN A 111      15.291   7.162  17.666  1.00 88.30           H
ATOM   1488  N   TRP A 112      11.703   8.523  17.835  1.00 91.00           N
ATOM   1489  CA  TRP A 112      11.103   9.533  16.980  1.00 91.00           C
ATOM   1490  C   TRP A 112      11.693  10.891  17.366  1.00 91.00           C
ATOM   1491  O   TRP A 112      11.363  11.439  18.416  1.00 91.00           O
ATOM   1492  HA  TRP A 112      11.361   9.293  15.949  1.00 91.00           H
ATOM   1493  CB  TRP A 112       9.576   9.496  17.076  1.00 91.00           C
ATOM   1494 1HB  TRP A 112       9.237   8.472  16.924  1.00 91.00           H
ATOM   1495 2HB  TRP A 112       9.279   9.784  18.085  1.00 91.00           H
ATOM   1496  CG  TRP A 112       8.867  10.407  16.072  1.00 91.00           C
ATOM   1497  CD1 TRP A 112       8.447  11.666  16.254  1.00 91.00           C
ATOM   1498  HD1 TRP A 112       8.565  12.224  17.183  1.00 91.00           H
ATOM   1499  CD2 TRP A 112       8.509  10.075  14.714  1.00 91.00           C
ATOM   1500  NE1 TRP A 112       7.848  12.169  15.117  1.00 91.00           N
ATOM   1501  HE1 TRP A 112       7.457  13.083  15.008  1.00 91.00           H
ATOM   1502  CE2 TRP A 112       7.887  11.170  14.150  1.00 91.00           C
ATOM   1503  CE3 TRP A 112       8.706   8.889  13.985  1.00 91.00           C
ATOM   1504  HE3 TRP A 112       9.195   8.011  14.407  1.00 91.00           H
ATOM   1505  CZ2 TRP A 112       7.410  11.188  12.834  1.00 91.00           C
ATOM   1506  HZ2 TRP A 112       6.921  12.066  12.412  1.00 91.00           H
ATOM   1507  CZ3 TRP A 112       8.223   8.922  12.672  1.00 91.00           C
ATOM   1508  HZ3 TRP A 112       8.350   8.027  12.062  1.00 91.00           H
ATOM   1509  CH2 TRP A 112       7.594  10.017  12.090  1.00 91.00           C
ATOM   1510  HH2 TRP A 112       7.246   9.963  11.058  1.00 91.00           H
ATOM   1511  HN  TRP A 112      11.107   8.173  18.558  1.00 91.00           H
ATOM   1512  N   LYS A 113      12.557  11.393  16.495  1.00 91.55           N
ATOM   1513  CA  LYS A 113      13.287  12.615  16.786  1.00 91.55           C
ATOM   1514  C   LYS A 113      12.583  13.797  16.116  1.00 91.55           C
ATOM   1515  O   LYS A 113      13.050  14.932  16.200  1.00 91.55           O
ATOM   1516  HA  LYS A 113      13.258  12.764  17.866  1.00 91.55           H
ATOM   1517  CB  LYS A 113      14.757  12.469  16.388  1.00 91.55           C
ATOM   1518 1HB  LYS A 113      14.828  12.203  15.334  1.00 91.55           H
ATOM   1519 2HB  LYS A 113      15.268  13.424  16.511  1.00 91.55           H
ATOM   1520  CG  LYS A 113      15.451  11.401  17.236  1.00 91.55           C
ATOM   1521 1HG  LYS A 113      15.412  11.685  18.288  1.00 91.55           H
ATOM   1522 2HG  LYS A 113      14.919  10.454  17.142  1.00 91.55           H
ATOM   1523  CD  LYS A 113      16.907  11.219  16.805  1.00 91.55           C
ATOM   1524 1HD  LYS A 113      16.947  10.958  15.747  1.00 91.55           H
ATOM   1525 2HD  LYS A 113      17.445  12.160  16.921  1.00 91.55           H
ATOM   1526  CE  LYS A 113      17.592  10.129  17.631  1.00 91.55           C
ATOM   1527 1HE  LYS A 113      17.601  10.413  18.683  1.00 91.55           H
ATOM   1528 2HE  LYS A 113      17.027   9.200  17.558  1.00 91.55           H
ATOM   1529  NZ  LYS A 113      18.977   9.912  17.158  1.00 91.55           N
ATOM   1530 1HZ  LYS A 113      19.391   9.137  17.665  1.00 91.55           H
ATOM   1531 2HZ  LYS A 113      18.966   9.698  16.166  1.00 91.55           H
ATOM   1532 3HZ  LYS A 113      19.524  10.751  17.316  1.00 91.55           H
ATOM   1533  HN  LYS A 113      12.760  10.981  15.607  1.00 91.55           H
ATOM   1534  N   PHE A 114      11.471  13.489  15.464  1.00 93.41           N
ATOM   1535  CA  PHE A 114      10.829  14.452  14.585  1.00 93.41           C
ATOM   1536  C   PHE A 114       9.592  15.060  15.249  1.00 93.41           C
ATOM   1537  O   PHE A 114       9.132  14.571  16.279  1.00 93.41           O
ATOM   1538  HA  PHE A 114      11.554  15.239  14.382  1.00 93.41           H
ATOM   1539  CB  PHE A 114      10.397  13.692  13.329  1.00 93.41           C
ATOM   1540 1HB  PHE A 114       9.581  13.017  13.587  1.00 93.41           H
ATOM   1541 2HB  PHE A 114      10.004  14.403  12.603  1.00 93.41           H
ATOM   1542  CG  PHE A 114      11.520  12.884  12.674  1.00 93.41           C
ATOM   1543  CD1 PHE A 114      12.482  13.519  11.952  1.00 93.41           C
ATOM   1544  HD1 PHE A 114      12.453  14.603  11.840  1.00 93.41           H
ATOM   1545  CD2 PHE A 114      11.555  11.532  12.813  1.00 93.41           C
ATOM   1546  HD2 PHE A 114      10.784  11.023  13.391  1.00 93.41           H
ATOM   1547  CE1 PHE A 114      13.523  12.770  11.344  1.00 93.41           C
ATOM   1548  HE1 PHE A 114      14.295  13.279  10.765  1.00 93.41           H
ATOM   1549  CE2 PHE A 114      12.597  10.783  12.205  1.00 93.41           C
ATOM   1550  HE2 PHE A 114      12.625   9.699  12.316  1.00 93.41           H
ATOM   1551  CZ  PHE A 114      13.559  11.417  11.483  1.00 93.41           C
ATOM   1552  HZ  PHE A 114      14.359  10.842  11.017  1.00 93.41           H
ATOM   1553  HN  PHE A 114      11.011  12.604  15.529  1.00 93.41           H
ATOM   1554  N   GLN A 115       9.088  16.118  14.630  1.00 93.72           N
ATOM   1555  CA  GLN A 115       7.933  16.819  15.167  1.00 93.72           C
ATOM   1556  C   GLN A 115       6.661  16.001  14.936  1.00 93.72           C
ATOM   1557  O   GLN A 115       6.659  15.062  14.141  1.00 93.72           O
ATOM   1558  HA  GLN A 115       8.123  16.914  16.236  1.00 93.72           H
ATOM   1559  CB  GLN A 115       7.806  18.215  14.554  1.00 93.72           C
ATOM   1560 1HB  GLN A 115       7.796  18.139  13.467  1.00 93.72           H
ATOM   1561 2HB  GLN A 115       6.857  18.662  14.851  1.00 93.72           H
ATOM   1562  CG  GLN A 115       8.961  19.116  14.997  1.00 93.72           C
ATOM   1563 1HG  GLN A 115       9.058  19.082  16.082  1.00 93.72           H
ATOM   1564 2HG  GLN A 115       9.897  18.743  14.582  1.00 93.72           H
ATOM   1565  CD  GLN A 115       8.735  20.560  14.545  1.00 93.72           C
ATOM   1566  OE1 GLN A 115       7.834  20.864  13.780  1.00 93.72           O
ATOM   1567  NE2 GLN A 115       9.600  21.429  15.058  1.00 93.72           N
ATOM   1568 1HE2 GLN A 115      10.316  21.114  15.681  1.00 93.72           H
ATOM   1569 2HE2 GLN A 115       9.534  22.399  14.822  1.00 93.72           H
ATOM   1570  HN  GLN A 115       9.454  16.496  13.780  1.00 93.72           H
ATOM   1571  N   THR A 116       5.611  16.387  15.644  1.00 93.87           N
ATOM   1572  CA  THR A 116       4.348  15.673  15.560  1.00 93.87           C
ATOM   1573  C   THR A 116       3.802  15.722  14.132  1.00 93.87           C
ATOM   1574  O   THR A 116       3.197  14.760  13.661  1.00 93.87           O
ATOM   1575  HA  THR A 116       4.529  14.625  15.797  1.00 93.87           H
ATOM   1576  CB  THR A 116       3.395  16.274  16.596  1.00 93.87           C
ATOM   1577  HB  THR A 116       3.024  17.244  16.266  1.00 93.87           H
ATOM   1578  OG1 THR A 116       4.155  16.283  17.802  1.00 93.87           O
ATOM   1579  HG1 THR A 116       3.724  16.888  18.472  1.00 93.87           H
ATOM   1580  CG2 THR A 116       2.213  15.354  16.907  1.00 93.87           C
ATOM   1581 1HG2 THR A 116       2.583  14.407  17.301  1.00 93.87           H
ATOM   1582 2HG2 THR A 116       1.645  15.171  15.995  1.00 93.87           H
ATOM   1583 3HG2 THR A 116       1.569  15.828  17.647  1.00 93.87           H
ATOM   1584  HN  THR A 116       5.613  17.170  16.266  1.00 93.87           H
ATOM   1585  N   PHE A 117       4.035  16.853  13.482  1.00 94.98           N
ATOM   1586  CA  PHE A 117       3.569  17.043  12.119  1.00 94.98           C
ATOM   1587  C   PHE A 117       4.056  15.912  11.211  1.00 94.98           C
ATOM   1588  O   PHE A 117       3.277  15.347  10.445  1.00 94.98           O
ATOM   1589  HA  PHE A 117       2.479  17.040  12.146  1.00 94.98           H
ATOM   1590  CB  PHE A 117       4.156  18.366  11.625  1.00 94.98           C
ATOM   1591 1HB  PHE A 117       3.763  19.178  12.237  1.00 94.98           H
ATOM   1592 2HB  PHE A 117       5.236  18.350  11.773  1.00 94.98           H
ATOM   1593  CG  PHE A 117       3.862  18.667  10.154  1.00 94.98           C
ATOM   1594  CD1 PHE A 117       4.841  18.524   9.221  1.00 94.98           C
ATOM   1595  HD1 PHE A 117       5.835  18.194   9.522  1.00 94.98           H
ATOM   1596  CD2 PHE A 117       2.621  19.079   9.779  1.00 94.98           C
ATOM   1597  HD2 PHE A 117       1.836  19.194  10.527  1.00 94.98           H
ATOM   1598  CE1 PHE A 117       4.568  18.804   7.856  1.00 94.98           C
ATOM   1599  HE1 PHE A 117       5.352  18.689   7.109  1.00 94.98           H
ATOM   1600  CE2 PHE A 117       2.347  19.359   8.414  1.00 94.98           C
ATOM   1601  HE2 PHE A 117       1.353  19.688   8.114  1.00 94.98           H
ATOM   1602  CZ  PHE A 117       3.327  19.215   7.482  1.00 94.98           C
ATOM   1603  HZ  PHE A 117       3.117  19.430   6.434  1.00 94.98           H
ATOM   1604  HN  PHE A 117       4.530  17.630  13.871  1.00 94.98           H
ATOM   1605  N   MET A 118       5.342  15.615  11.326  1.00 94.76           N
ATOM   1606  CA  MET A 118       5.949  14.585  10.502  1.00 94.76           C
ATOM   1607  C   MET A 118       5.334  13.215  10.795  1.00 94.76           C
ATOM   1608  O   MET A 118       5.190  12.390   9.894  1.00 94.76           O
ATOM   1609  HA  MET A 118       5.740  14.872   9.471  1.00 94.76           H
ATOM   1610  CB  MET A 118       7.455  14.537  10.771  1.00 94.76           C
ATOM   1611 1HB  MET A 118       7.858  15.549  10.783  1.00 94.76           H
ATOM   1612 2HB  MET A 118       7.638  14.109  11.757  1.00 94.76           H
ATOM   1613  CG  MET A 118       8.176  13.707   9.707  1.00 94.76           C
ATOM   1614 1HG  MET A 118       9.241  13.658   9.932  1.00 94.76           H
ATOM   1615 2HG  MET A 118       7.801  12.683   9.717  1.00 94.76           H
ATOM   1616  SD  MET A 118       7.926  14.431   8.095  1.00 94.76           S
ATOM   1617  CE  MET A 118       8.919  15.905   8.260  1.00 94.76           C
ATOM   1618 1HE  MET A 118       8.536  16.511   9.082  1.00 94.76           H
ATOM   1619 2HE  MET A 118       9.952  15.626   8.465  1.00 94.76           H
ATOM   1620 3HE  MET A 118       8.874  16.479   7.334  1.00 94.76           H
ATOM   1621  HN  MET A 118       5.964  16.065  11.968  1.00 94.76           H
ATOM   1622  N   CYS A 119       4.989  13.014  12.058  1.00 93.40           N
ATOM   1623  CA  CYS A 119       4.390  11.760  12.480  1.00 93.40           C
ATOM   1624  C   CYS A 119       3.055  11.595  11.750  1.00 93.40           C
ATOM   1625  O   CYS A 119       2.762  10.525  11.220  1.00 93.40           O
ATOM   1626  HA  CYS A 119       5.085  10.970  12.198  1.00 93.40           H
ATOM   1627  CB  CYS A 119       4.220  11.697  14.000  1.00 93.40           C
ATOM   1628 1HB  CYS A 119       5.198  11.693  14.483  1.00 93.40           H
ATOM   1629 2HB  CYS A 119       3.694  12.584  14.352  1.00 93.40           H
ATOM   1630  SG  CYS A 119       3.289  10.192  14.464  1.00 93.40           S
ATOM   1631  HN  CYS A 119       5.112  13.690  12.785  1.00 93.40           H
ATOM   1632  N   LYS A 120       2.282  12.671  11.747  1.00 94.52           N
ATOM   1633  CA  LYS A 120       0.980  12.655  11.103  1.00 94.52           C
ATOM   1634  C   LYS A 120       1.149  12.289   9.627  1.00 94.52           C
ATOM   1635  O   LYS A 120       0.449  11.416   9.116  1.00 94.52           O
ATOM   1636  HA  LYS A 120       0.386  11.878  11.586  1.00 94.52           H
ATOM   1637  CB  LYS A 120       0.254  13.984  11.328  1.00 94.52           C
ATOM   1638 1HB  LYS A 120       0.909  14.811  11.052  1.00 94.52           H
ATOM   1639 2HB  LYS A 120      -0.620  14.039  10.679  1.00 94.52           H
ATOM   1640  CG  LYS A 120      -0.177  14.133  12.788  1.00 94.52           C
ATOM   1641 1HG  LYS A 120      -0.825  13.301  13.066  1.00 94.52           H
ATOM   1642 2HG  LYS A 120       0.698  14.086  13.436  1.00 94.52           H
ATOM   1643  CD  LYS A 120      -0.913  15.456  13.010  1.00 94.52           C
ATOM   1644 1HD  LYS A 120      -0.227  16.288  12.855  1.00 94.52           H
ATOM   1645 2HD  LYS A 120      -1.711  15.560  12.275  1.00 94.52           H
ATOM   1646  CE  LYS A 120      -1.500  15.527  14.421  1.00 94.52           C
ATOM   1647 1HE  LYS A 120      -1.826  14.536  14.736  1.00 94.52           H
ATOM   1648 2HE  LYS A 120      -0.731  15.848  15.125  1.00 94.52           H
ATOM   1649  NZ  LYS A 120      -2.642  16.467  14.461  1.00 94.52           N
ATOM   1650 1HZ  LYS A 120      -2.997  16.528  15.409  1.00 94.52           H
ATOM   1651 2HZ  LYS A 120      -2.335  17.384  14.156  1.00 94.52           H
ATOM   1652 3HZ  LYS A 120      -3.375  16.134  13.846  1.00 94.52           H
ATOM   1653  HN  LYS A 120       2.533  13.541  12.172  1.00 94.52           H
ATOM   1654  N   VAL A 121       2.083  12.974   8.984  1.00 94.61           N
ATOM   1655  CA  VAL A 121       2.279  12.811   7.554  1.00 94.61           C
ATOM   1656  C   VAL A 121       2.708  11.372   7.263  1.00 94.61           C
ATOM   1657  O   VAL A 121       2.145  10.717   6.387  1.00 94.61           O
ATOM   1658  HA  VAL A 121       1.321  12.996   7.067  1.00 94.61           H
ATOM   1659  CB  VAL A 121       3.280  13.848   7.041  1.00 94.61           C
ATOM   1660  HB  VAL A 121       4.170  13.793   7.667  1.00 94.61           H
ATOM   1661  CG1 VAL A 121       3.698  13.542   5.601  1.00 94.61           C
ATOM   1662 1HG1 VAL A 121       4.163  12.557   5.560  1.00 94.61           H
ATOM   1663 2HG1 VAL A 121       2.819  13.556   4.957  1.00 94.61           H
ATOM   1664 3HG1 VAL A 121       4.409  14.295   5.262  1.00 94.61           H
ATOM   1665  CG2 VAL A 121       2.710  15.264   7.157  1.00 94.61           C
ATOM   1666 1HG2 VAL A 121       1.797  15.338   6.567  1.00 94.61           H
ATOM   1667 2HG2 VAL A 121       2.486  15.481   8.201  1.00 94.61           H
ATOM   1668 3HG2 VAL A 121       3.442  15.981   6.786  1.00 94.61           H
ATOM   1669  HN  VAL A 121       2.698  13.630   9.423  1.00 94.61           H
ATOM   1670  N   VAL A 122       3.702  10.921   8.014  1.00 93.39           N
ATOM   1671  CA  VAL A 122       4.359   9.661   7.710  1.00 93.39           C
ATOM   1672  C   VAL A 122       3.349   8.520   7.842  1.00 93.39           C
ATOM   1673  O   VAL A 122       3.321   7.611   7.013  1.00 93.39           O
ATOM   1674  HA  VAL A 122       4.700   9.710   6.675  1.00 93.39           H
ATOM   1675  CB  VAL A 122       5.586   9.481   8.605  1.00 93.39           C
ATOM   1676  HB  VAL A 122       5.289   9.706   9.630  1.00 93.39           H
ATOM   1677  CG1 VAL A 122       6.085   8.035   8.567  1.00 93.39           C
ATOM   1678 1HG1 VAL A 122       5.296   7.369   8.917  1.00 93.39           H
ATOM   1679 2HG1 VAL A 122       6.357   7.771   7.545  1.00 93.39           H
ATOM   1680 3HG1 VAL A 122       6.958   7.935   9.212  1.00 93.39           H
ATOM   1681  CG2 VAL A 122       6.699  10.456   8.214  1.00 93.39           C
ATOM   1682 1HG2 VAL A 122       6.992  10.276   7.179  1.00 93.39           H
ATOM   1683 2HG2 VAL A 122       6.338  11.479   8.317  1.00 93.39           H
ATOM   1684 3HG2 VAL A 122       7.559  10.306   8.866  1.00 93.39           H
ATOM   1685  HN  VAL A 122       4.058  11.400   8.816  1.00 93.39           H
ATOM   1686  N   ASN A 123       2.544   8.603   8.891  1.00 92.13           N
ATOM   1687  CA  ASN A 123       1.536   7.588   9.143  1.00 92.13           C
ATOM   1688  C   ASN A 123       0.506   7.606   8.012  1.00 92.13           C
ATOM   1689  O   ASN A 123       0.054   6.554   7.563  1.00 92.13           O
ATOM   1690  HA  ASN A 123       2.083   6.646   9.194  1.00 92.13           H
ATOM   1691  CB  ASN A 123       0.799   7.857  10.457  1.00 92.13           C
ATOM   1692 1HB  ASN A 123       0.702   8.932  10.610  1.00 92.13           H
ATOM   1693 2HB  ASN A 123      -0.211   7.451  10.402  1.00 92.13           H
ATOM   1694  CG  ASN A 123       1.542   7.233  11.640  1.00 92.13           C
ATOM   1695  OD1 ASN A 123       2.351   6.332  11.493  1.00 92.13           O
ATOM   1696  ND2 ASN A 123       1.222   7.761  12.819  1.00 92.13           N
ATOM   1697 1HD2 ASN A 123       0.550   8.499  12.870  1.00 92.13           H
ATOM   1698 2HD2 ASN A 123       1.655   7.419  13.653  1.00 92.13           H
ATOM   1699  HN  ASN A 123       2.573   9.345   9.561  1.00 92.13           H
ATOM   1700  N   SER A 124       0.166   8.813   7.584  1.00 93.36           N
ATOM   1701  CA  SER A 124      -0.941   8.994   6.660  1.00 93.36           C
ATOM   1702  C   SER A 124      -0.522   8.566   5.252  1.00 93.36           C
ATOM   1703  O   SER A 124      -1.328   8.019   4.500  1.00 93.36           O
ATOM   1704  HA  SER A 124      -1.738   8.352   7.034  1.00 93.36           H
ATOM   1705  CB  SER A 124      -1.419  10.448   6.652  1.00 93.36           C
ATOM   1706 1HB  SER A 124      -0.628  11.088   6.261  1.00 93.36           H
ATOM   1707 2HB  SER A 124      -2.270  10.546   5.978  1.00 93.36           H
ATOM   1708  OG  SER A 124      -1.791  10.894   7.953  1.00 93.36           O
ATOM   1709  HG  SER A 124      -1.172  11.620   8.256  1.00 93.36           H
ATOM   1710  HN  SER A 124       0.631   9.655   7.857  1.00 93.36           H
ATOM   1711  N   MET A 125       0.737   8.831   4.937  1.00 93.25           N
ATOM   1712  CA  MET A 125       1.221   8.657   3.578  1.00 93.25           C
ATOM   1713  C   MET A 125       1.118   7.195   3.142  1.00 93.25           C
ATOM   1714  O   MET A 125       0.782   6.907   1.994  1.00 93.25           O
ATOM   1715  HA  MET A 125       0.575   9.276   2.955  1.00 93.25           H
ATOM   1716  CB  MET A 125       2.679   9.114   3.492  1.00 93.25           C
ATOM   1717 1HB  MET A 125       3.221   8.780   4.377  1.00 93.25           H
ATOM   1718 2HB  MET A 125       3.159   8.651   2.631  1.00 93.25           H
ATOM   1719  CG  MET A 125       2.770  10.637   3.376  1.00 93.25           C
ATOM   1720 1HG  MET A 125       2.211  11.106   4.186  1.00 93.25           H
ATOM   1721 2HG  MET A 125       3.808  10.956   3.479  1.00 93.25           H
ATOM   1722  SD  MET A 125       2.123  11.169   1.801  1.00 93.25           S
ATOM   1723  CE  MET A 125       1.655  12.843   2.207  1.00 93.25           C
ATOM   1724 1HE  MET A 125       0.916  12.830   3.008  1.00 93.25           H
ATOM   1725 2HE  MET A 125       2.535  13.397   2.534  1.00 93.25           H
ATOM   1726 3HE  MET A 125       1.229  13.325   1.327  1.00 93.25           H
ATOM   1727  HN  MET A 125       1.420   9.159   5.590  1.00 93.25           H
ATOM   1728  N   TYR A 126       1.412   6.308   4.082  1.00 86.93           N
ATOM   1729  CA  TYR A 126       1.334   4.882   3.816  1.00 86.93           C
ATOM   1730  C   TYR A 126      -0.093   4.470   3.449  1.00 86.93           C
ATOM   1731  O   TYR A 126      -0.303   3.744   2.478  1.00 86.93           O
ATOM   1732  HA  TYR A 126       1.996   4.659   2.979  1.00 86.93           H
ATOM   1733  CB  TYR A 126       1.733   4.187   5.120  1.00 86.93           C
ATOM   1734 1HB  TYR A 126       2.795   4.354   5.298  1.00 86.93           H
ATOM   1735 2HB  TYR A 126       1.195   4.652   5.946  1.00 86.93           H
ATOM   1736  CG  TYR A 126       1.458   2.682   5.132  1.00 86.93           C
ATOM   1737  CD1 TYR A 126       0.636   2.139   6.099  1.00 86.93           C
ATOM   1738  HD1 TYR A 126       0.183   2.783   6.853  1.00 86.93           H
ATOM   1739  CD2 TYR A 126       2.032   1.868   4.177  1.00 86.93           C
ATOM   1740  HD2 TYR A 126       2.681   2.297   3.414  1.00 86.93           H
ATOM   1741  CE1 TYR A 126       0.378   0.723   6.111  1.00 86.93           C
ATOM   1742  HE1 TYR A 126      -0.269   0.281   6.869  1.00 86.93           H
ATOM   1743  CE2 TYR A 126       1.774   0.452   4.189  1.00 86.93           C
ATOM   1744  HE2 TYR A 126       2.221  -0.203   3.441  1.00 86.93           H
ATOM   1745  CZ  TYR A 126       0.959  -0.051   5.156  1.00 86.93           C
ATOM   1746  OH  TYR A 126       0.715  -1.389   5.167  1.00 86.93           O
ATOM   1747  HH  TYR A 126       1.181  -1.828   4.399  1.00 86.93           H
ATOM   1748  HN  TYR A 126       1.699   6.550   5.008  1.00 86.93           H
ATOM   1749  N   LYS A 127      -1.037   4.951   4.244  1.00 87.57           N
ATOM   1750  CA  LYS A 127      -2.432   4.593   4.052  1.00 87.57           C
ATOM   1751  C   LYS A 127      -2.921   5.161   2.718  1.00 87.57           C
ATOM   1752  O   LYS A 127      -3.707   4.524   2.018  1.00 87.57           O
ATOM   1753  HA  LYS A 127      -2.487   3.506   4.005  1.00 87.57           H
ATOM   1754  CB  LYS A 127      -3.269   5.037   5.253  1.00 87.57           C
ATOM   1755 1HB  LYS A 127      -3.049   6.077   5.491  1.00 87.57           H
ATOM   1756 2HB  LYS A 127      -4.329   4.985   5.001  1.00 87.57           H
ATOM   1757  CG  LYS A 127      -2.986   4.158   6.473  1.00 87.57           C
ATOM   1758 1HG  LYS A 127      -1.920   4.177   6.699  1.00 87.57           H
ATOM   1759 2HG  LYS A 127      -3.504   4.561   7.344  1.00 87.57           H
ATOM   1760  CD  LYS A 127      -3.436   2.717   6.227  1.00 87.57           C
ATOM   1761 1HD  LYS A 127      -4.488   2.704   5.941  1.00 87.57           H
ATOM   1762 2HD  LYS A 127      -2.874   2.293   5.395  1.00 87.57           H
ATOM   1763  CE  LYS A 127      -3.232   1.858   7.477  1.00 87.57           C
ATOM   1764 1HE  LYS A 127      -2.196   1.929   7.809  1.00 87.57           H
ATOM   1765 2HE  LYS A 127      -3.854   2.234   8.289  1.00 87.57           H
ATOM   1766  NZ  LYS A 127      -3.574   0.446   7.197  1.00 87.57           N
ATOM   1767 1HZ  LYS A 127      -3.451  -0.105   8.039  1.00 87.57           H
ATOM   1768 2HZ  LYS A 127      -4.539   0.386   6.891  1.00 87.57           H
ATOM   1769 3HZ  LYS A 127      -2.966   0.089   6.468  1.00 87.57           H
ATOM   1770  HN  LYS A 127      -0.862   5.574   5.006  1.00 87.57           H
ATOM   1771  N   MET A 128      -2.435   6.354   2.405  1.00 92.00           N
ATOM   1772  CA  MET A 128      -2.794   7.004   1.156  1.00 92.00           C
ATOM   1773  C   MET A 128      -2.300   6.194  -0.045  1.00 92.00           C
ATOM   1774  O   MET A 128      -3.035   6.002  -1.012  1.00 92.00           O
ATOM   1775  HA  MET A 128      -3.883   7.048   1.150  1.00 92.00           H
ATOM   1776  CB  MET A 128      -2.179   8.404   1.115  1.00 92.00           C
ATOM   1777 1HB  MET A 128      -2.437   8.945   2.025  1.00 92.00           H
ATOM   1778 2HB  MET A 128      -1.092   8.328   1.086  1.00 92.00           H
ATOM   1779  CG  MET A 128      -2.673   9.184  -0.106  1.00 92.00           C
ATOM   1780 1HG  MET A 128      -2.450   8.628  -1.017  1.00 92.00           H
ATOM   1781 2HG  MET A 128      -3.756   9.299  -0.060  1.00 92.00           H
ATOM   1782  SD  MET A 128      -1.891  10.787  -0.163  1.00 92.00           S
ATOM   1783  CE  MET A 128      -2.603  11.532   1.295  1.00 92.00           C
ATOM   1784 1HE  MET A 128      -3.688  11.564   1.193  1.00 92.00           H
ATOM   1785 2HE  MET A 128      -2.338  10.941   2.171  1.00 92.00           H
ATOM   1786 3HE  MET A 128      -2.219  12.545   1.410  1.00 92.00           H
ATOM   1787  HN  MET A 128      -1.809   6.873   2.987  1.00 92.00           H
ATOM   1788  N   ASN A 129      -1.060   5.740   0.058  1.00 90.99           N
ATOM   1789  CA  ASN A 129      -0.474   4.920  -0.989  1.00 90.99           C
ATOM   1790  C   ASN A 129      -1.326   3.665  -1.185  1.00 90.99           C
ATOM   1791  O   ASN A 129      -1.696   3.330  -2.310  1.00 90.99           O
ATOM   1792  HA  ASN A 129      -0.458   5.555  -1.875  1.00 90.99           H
ATOM   1793  CB  ASN A 129       0.942   4.477  -0.615  1.00 90.99           C
ATOM   1794 1HB  ASN A 129       1.620   5.328  -0.671  1.00 90.99           H
ATOM   1795 2HB  ASN A 129       0.956   4.126   0.417  1.00 90.99           H
ATOM   1796  CG  ASN A 129       1.432   3.365  -1.544  1.00 90.99           C
ATOM   1797  OD1 ASN A 129       1.216   2.187  -1.312  1.00 90.99           O
ATOM   1798  ND2 ASN A 129       2.102   3.803  -2.606  1.00 90.99           N
ATOM   1799 1HD2 ASN A 129       2.245   4.784  -2.737  1.00 90.99           H
ATOM   1800 2HD2 ASN A 129       2.464   3.152  -3.273  1.00 90.99           H
ATOM   1801  HN  ASN A 129      -0.459   5.924   0.836  1.00 90.99           H
ATOM   1802  N   PHE A 130      -1.613   3.004  -0.073  1.00 86.12           N
ATOM   1803  CA  PHE A 130      -2.286   1.717  -0.120  1.00 86.12           C
ATOM   1804  C   PHE A 130      -3.607   1.816  -0.885  1.00 86.12           C
ATOM   1805  O   PHE A 130      -3.825   1.088  -1.852  1.00 86.12           O
ATOM   1806  HA  PHE A 130      -1.621   1.023  -0.636  1.00 86.12           H
ATOM   1807  CB  PHE A 130      -2.576   1.311   1.326  1.00 86.12           C
ATOM   1808 1HB  PHE A 130      -1.661   1.405   1.910  1.00 86.12           H
ATOM   1809 2HB  PHE A 130      -3.298   2.009   1.750  1.00 86.12           H
ATOM   1810  CG  PHE A 130      -3.116  -0.113   1.476  1.00 86.12           C
ATOM   1811  CD1 PHE A 130      -4.435  -0.366   1.266  1.00 86.12           C
ATOM   1812  HD1 PHE A 130      -5.109   0.446   0.991  1.00 86.12           H
ATOM   1813  CD2 PHE A 130      -2.276  -1.126   1.820  1.00 86.12           C
ATOM   1814  HD2 PHE A 130      -1.218  -0.923   1.988  1.00 86.12           H
ATOM   1815  CE1 PHE A 130      -4.936  -1.687   1.406  1.00 86.12           C
ATOM   1816  HE1 PHE A 130      -5.994  -1.890   1.238  1.00 86.12           H
ATOM   1817  CE2 PHE A 130      -2.776  -2.447   1.959  1.00 86.12           C
ATOM   1818  HE2 PHE A 130      -2.103  -3.259   2.235  1.00 86.12           H
ATOM   1819  CZ  PHE A 130      -4.096  -2.700   1.749  1.00 86.12           C
ATOM   1820  HZ  PHE A 130      -4.480  -3.714   1.856  1.00 86.12           H
ATOM   1821  HN  PHE A 130      -1.395   3.334   0.845  1.00 86.12           H
ATOM   1822  N   TYR A 131      -4.455   2.723  -0.423  1.00 87.56           N
ATOM   1823  CA  TYR A 131      -5.797   2.840  -0.968  1.00 87.56           C
ATOM   1824  C   TYR A 131      -5.756   3.257  -2.440  1.00 87.56           C
ATOM   1825  O   TYR A 131      -6.516   2.739  -3.256  1.00 87.56           O
ATOM   1826  HA  TYR A 131      -6.279   1.866  -0.887  1.00 87.56           H
ATOM   1827  CB  TYR A 131      -6.487   3.940  -0.158  1.00 87.56           C
ATOM   1828 1HB  TYR A 131      -5.870   4.839  -0.186  1.00 87.56           H
ATOM   1829 2HB  TYR A 131      -7.434   4.189  -0.636  1.00 87.56           H
ATOM   1830  CG  TYR A 131      -6.751   3.565   1.301  1.00 87.56           C
ATOM   1831  CD1 TYR A 131      -7.272   2.326   1.612  1.00 87.56           C
ATOM   1832  HD1 TYR A 131      -7.495   1.614   0.818  1.00 87.56           H
ATOM   1833  CD2 TYR A 131      -6.467   4.467   2.307  1.00 87.56           C
ATOM   1834  HD2 TYR A 131      -6.056   5.446   2.062  1.00 87.56           H
ATOM   1835  CE1 TYR A 131      -7.520   1.973   2.986  1.00 87.56           C
ATOM   1836  HE1 TYR A 131      -7.932   0.998   3.245  1.00 87.56           H
ATOM   1837  CE2 TYR A 131      -6.716   4.114   3.681  1.00 87.56           C
ATOM   1838  HE2 TYR A 131      -6.497   4.816   4.485  1.00 87.56           H
ATOM   1839  CZ  TYR A 131      -7.230   2.885   3.953  1.00 87.56           C
ATOM   1840  OH  TYR A 131      -7.465   2.551   5.250  1.00 87.56           O
ATOM   1841  HH  TYR A 131      -7.325   3.348   5.838  1.00 87.56           H
ATOM   1842  HN  TYR A 131      -4.239   3.369   0.310  1.00 87.56           H
ATOM   1843  N   SER A 132      -4.860   4.188  -2.733  1.00 90.73           N
ATOM   1844  CA  SER A 132      -4.739   4.711  -4.084  1.00 90.73           C
ATOM   1845  C   SER A 132      -4.265   3.607  -5.032  1.00 90.73           C
ATOM   1846  O   SER A 132      -4.773   3.480  -6.145  1.00 90.73           O
ATOM   1847  HA  SER A 132      -5.741   5.044  -4.355  1.00 90.73           H
ATOM   1848  CB  SER A 132      -3.777   5.900  -4.130  1.00 90.73           C
ATOM   1849 1HB  SER A 132      -3.673   6.242  -5.160  1.00 90.73           H
ATOM   1850 2HB  SER A 132      -4.197   6.728  -3.560  1.00 90.73           H
ATOM   1851  OG  SER A 132      -2.493   5.568  -3.609  1.00 90.73           O
ATOM   1852  HG  SER A 132      -2.364   6.001  -2.716  1.00 90.73           H
ATOM   1853  HN  SER A 132      -4.225   4.583  -2.069  1.00 90.73           H
ATOM   1854  N   CYS A 133      -3.297   2.838  -4.556  1.00 85.89           N
ATOM   1855  CA  CYS A 133      -2.726   1.771  -5.360  1.00 85.89           C
ATOM   1856  C   CYS A 133      -3.828   0.751  -5.656  1.00 85.89           C
ATOM   1857  O   CYS A 133      -3.987   0.317  -6.796  1.00 85.89           O
ATOM   1858  HA  CYS A 133      -2.367   2.230  -6.280  1.00 85.89           H
ATOM   1859  CB  CYS A 133      -1.522   1.126  -4.671  1.00 85.89           C
ATOM   1860 1HB  CYS A 133      -1.738   0.968  -3.614  1.00 85.89           H
ATOM   1861 2HB  CYS A 133      -1.325   0.146  -5.106  1.00 85.89           H
ATOM   1862  SG  CYS A 133      -0.049   2.197  -4.853  1.00 85.89           S
ATOM   1863  HG  CYS A 133      -0.427   3.106  -3.958  1.00 85.89           H
ATOM   1864  HN  CYS A 133      -2.905   2.934  -3.641  1.00 85.89           H
ATOM   1865  N   VAL A 134      -4.559   0.397  -4.610  1.00 82.98           N
ATOM   1866  CA  VAL A 134      -5.630  -0.576  -4.740  1.00 82.98           C
ATOM   1867  C   VAL A 134      -6.602  -0.116  -5.829  1.00 82.98           C
ATOM   1868  O   VAL A 134      -6.948  -0.887  -6.723  1.00 82.98           O
ATOM   1869  HA  VAL A 134      -5.181  -1.521  -5.047  1.00 82.98           H
ATOM   1870  CB  VAL A 134      -6.309  -0.792  -3.386  1.00 82.98           C
ATOM   1871  HB  VAL A 134      -6.295   0.156  -2.849  1.00 82.98           H
ATOM   1872  CG1 VAL A 134      -7.770  -1.209  -3.565  1.00 82.98           C
ATOM   1873 1HG1 VAL A 134      -8.307  -0.429  -4.105  1.00 82.98           H
ATOM   1874 2HG1 VAL A 134      -7.816  -2.139  -4.131  1.00 82.98           H
ATOM   1875 3HG1 VAL A 134      -8.229  -1.356  -2.587  1.00 82.98           H
ATOM   1876  CG2 VAL A 134      -5.545  -1.819  -2.547  1.00 82.98           C
ATOM   1877 1HG2 VAL A 134      -5.513  -2.770  -3.078  1.00 82.98           H
ATOM   1878 2HG2 VAL A 134      -4.529  -1.464  -2.376  1.00 82.98           H
ATOM   1879 3HG2 VAL A 134      -6.049  -1.953  -1.590  1.00 82.98           H
ATOM   1880  HN  VAL A 134      -4.430   0.762  -3.688  1.00 82.98           H
ATOM   1881  N   LEU A 135      -7.014   1.138  -5.718  1.00 86.80           N
ATOM   1882  CA  LEU A 135      -8.048   1.666  -6.592  1.00 86.80           C
ATOM   1883  C   LEU A 135      -7.510   1.742  -8.023  1.00 86.80           C
ATOM   1884  O   LEU A 135      -8.245   1.500  -8.979  1.00 86.80           O
ATOM   1885  HA  LEU A 135      -8.882   0.964  -6.573  1.00 86.80           H
ATOM   1886  CB  LEU A 135      -8.569   3.002  -6.059  1.00 86.80           C
ATOM   1887 1HB  LEU A 135      -7.724   3.681  -5.949  1.00 86.80           H
ATOM   1888 2HB  LEU A 135      -9.231   3.436  -6.809  1.00 86.80           H
ATOM   1889  CG  LEU A 135      -9.320   2.946  -4.727  1.00 86.80           C
ATOM   1890  HG  LEU A 135      -8.736   2.343  -4.031  1.00 86.80           H
ATOM   1891  CD1 LEU A 135      -9.454   4.341  -4.114  1.00 86.80           C
ATOM   1892 1HD1 LEU A 135      -8.462   4.758  -3.939  1.00 86.80           H
ATOM   1893 2HD1 LEU A 135     -10.004   4.987  -4.799  1.00 86.80           H
ATOM   1894 3HD1 LEU A 135      -9.991   4.273  -3.169  1.00 86.80           H
ATOM   1895  CD2 LEU A 135     -10.677   2.259  -4.891  1.00 86.80           C
ATOM   1896 1HD2 LEU A 135     -11.281   2.814  -5.610  1.00 86.80           H
ATOM   1897 2HD2 LEU A 135     -10.528   1.241  -5.252  1.00 86.80           H
ATOM   1898 3HD2 LEU A 135     -11.190   2.233  -3.930  1.00 86.80           H
ATOM   1899  HN  LEU A 135      -6.655   1.787  -5.048  1.00 86.80           H
ATOM   1900  N   LEU A 136      -6.233   2.079  -8.124  1.00 87.90           N
ATOM   1901  CA  LEU A 136      -5.596   2.218  -9.422  1.00 87.90           C
ATOM   1902  C   LEU A 136      -5.528   0.849 -10.102  1.00 87.90           C
ATOM   1903  O   LEU A 136      -5.829   0.724 -11.288  1.00 87.90           O
ATOM   1904  HA  LEU A 136      -6.225   2.872 -10.026  1.00 87.90           H
ATOM   1905  CB  LEU A 136      -4.235   2.903  -9.281  1.00 87.90           C
ATOM   1906 1HB  LEU A 136      -3.692   2.422  -8.467  1.00 87.90           H
ATOM   1907 2HB  LEU A 136      -3.665   2.726 -10.193  1.00 87.90           H
ATOM   1908  CG  LEU A 136      -4.267   4.409  -9.017  1.00 87.90           C
ATOM   1909  HG  LEU A 136      -4.979   4.600  -8.214  1.00 87.90           H
ATOM   1910  CD1 LEU A 136      -2.903   4.911  -8.539  1.00 87.90           C
ATOM   1911 1HD1 LEU A 136      -2.630   4.400  -7.616  1.00 87.90           H
ATOM   1912 2HD1 LEU A 136      -2.152   4.706  -9.303  1.00 87.90           H
ATOM   1913 3HD1 LEU A 136      -2.953   5.985  -8.359  1.00 87.90           H
ATOM   1914  CD2 LEU A 136      -4.759   5.172 -10.249  1.00 87.90           C
ATOM   1915 1HD2 LEU A 136      -4.090   4.978 -11.087  1.00 87.90           H
ATOM   1916 2HD2 LEU A 136      -5.766   4.840 -10.503  1.00 87.90           H
ATOM   1917 3HD2 LEU A 136      -4.772   6.240 -10.033  1.00 87.90           H
ATOM   1918  HN  LEU A 136      -5.637   2.255  -7.340  1.00 87.90           H
ATOM   1919  N   ILE A 137      -5.130  -0.145  -9.320  1.00 80.83           N
ATOM   1920  CA  ILE A 137      -4.992  -1.495  -9.839  1.00 80.83           C
ATOM   1921  C   ILE A 137      -6.350  -1.985 -10.343  1.00 80.83           C
ATOM   1922  O   ILE A 137      -6.433  -2.630 -11.388  1.00 80.83           O
ATOM   1923  HA  ILE A 137      -4.305  -1.452 -10.684  1.00 80.83           H
ATOM   1924  CB  ILE A 137      -4.359  -2.410  -8.788  1.00 80.83           C
ATOM   1925  HB  ILE A 137      -4.849  -2.223  -7.833  1.00 80.83           H
ATOM   1926  CG1 ILE A 137      -2.874  -2.090  -8.605  1.00 80.83           C
ATOM   1927 1HG1 ILE A 137      -2.317  -2.417  -9.483  1.00 80.83           H
ATOM   1928 2HG1 ILE A 137      -2.738  -1.012  -8.525  1.00 80.83           H
ATOM   1929  CG2 ILE A 137      -4.590  -3.883  -9.133  1.00 80.83           C
ATOM   1930 1HG2 ILE A 137      -5.660  -4.083  -9.172  1.00 80.83           H
ATOM   1931 2HG2 ILE A 137      -4.143  -4.103 -10.103  1.00 80.83           H
ATOM   1932 3HG2 ILE A 137      -4.130  -4.511  -8.370  1.00 80.83           H
ATOM   1933  CD1 ILE A 137      -2.315  -2.775  -7.356  1.00 80.83           C
ATOM   1934 1HD1 ILE A 137      -2.859  -2.427  -6.478  1.00 80.83           H
ATOM   1935 2HD1 ILE A 137      -2.431  -3.854  -7.451  1.00 80.83           H
ATOM   1936 3HD1 ILE A 137      -1.258  -2.530  -7.250  1.00 80.83           H
ATOM   1937  HN  ILE A 137      -4.905  -0.039  -8.352  1.00 80.83           H
ATOM   1938  N   MET A 138      -7.382  -1.662  -9.577  1.00 81.15           N
ATOM   1939  CA  MET A 138      -8.740  -1.998  -9.970  1.00 81.15           C
ATOM   1940  C   MET A 138      -9.092  -1.370 -11.320  1.00 81.15           C
ATOM   1941  O   MET A 138      -9.624  -2.043 -12.201  1.00 81.15           O
ATOM   1942  HA  MET A 138      -8.762  -3.084 -10.050  1.00 81.15           H
ATOM   1943  CB  MET A 138      -9.718  -1.498  -8.904  1.00 81.15           C
ATOM   1944 1HB  MET A 138      -9.639  -2.121  -8.013  1.00 81.15           H
ATOM   1945 2HB  MET A 138      -9.452  -0.483  -8.609  1.00 81.15           H
ATOM   1946  CG  MET A 138     -11.156  -1.523  -9.426  1.00 81.15           C
ATOM   1947 1HG  MET A 138     -11.250  -0.866 -10.291  1.00 81.15           H
ATOM   1948 2HG  MET A 138     -11.414  -2.528  -9.759  1.00 81.15           H
ATOM   1949  SD  MET A 138     -12.280  -1.002  -8.141  1.00 81.15           S
ATOM   1950  CE  MET A 138     -12.175   0.770  -8.337  1.00 81.15           C
ATOM   1951 1HE  MET A 138     -11.146   1.092  -8.182  1.00 81.15           H
ATOM   1952 2HE  MET A 138     -12.494   1.043  -9.343  1.00 81.15           H
ATOM   1953 3HE  MET A 138     -12.822   1.255  -7.606  1.00 81.15           H
ATOM   1954  HN  MET A 138      -7.301  -1.179  -8.705  1.00 81.15           H
ATOM   1955  N   CYS A 139      -8.780  -0.088 -11.440  1.00 84.94           N
ATOM   1956  CA  CYS A 139      -9.131   0.659 -12.636  1.00 84.94           C
ATOM   1957  C   CYS A 139      -8.362   0.064 -13.817  1.00 84.94           C
ATOM   1958  O   CYS A 139      -8.897  -0.044 -14.919  1.00 84.94           O
ATOM   1959  HA  CYS A 139     -10.206   0.541 -12.774  1.00 84.94           H
ATOM   1960  CB  CYS A 139      -8.854   2.155 -12.470  1.00 84.94           C
ATOM   1961 1HB  CYS A 139      -7.832   2.308 -12.124  1.00 84.94           H
ATOM   1962 2HB  CYS A 139      -8.943   2.658 -13.433  1.00 84.94           H
ATOM   1963  SG  CYS A 139     -10.034   2.881 -11.274  1.00 84.94           S
ATOM   1964  HG  CYS A 139      -9.415   2.439 -10.183  1.00 84.94           H
ATOM   1965  HN  CYS A 139      -8.297   0.438 -10.740  1.00 84.94           H
ATOM   1966  N   ILE A 140      -7.119  -0.307 -13.547  1.00 81.52           N
ATOM   1967  CA  ILE A 140      -6.279  -0.908 -14.568  1.00 81.52           C
ATOM   1968  C   ILE A 140      -6.945  -2.185 -15.084  1.00 81.52           C
ATOM   1969  O   ILE A 140      -6.947  -2.446 -16.286  1.00 81.52           O
ATOM   1970  HA  ILE A 140      -6.208  -0.198 -15.393  1.00 81.52           H
ATOM   1971  CB  ILE A 140      -4.861  -1.126 -14.036  1.00 81.52           C
ATOM   1972  HB  ILE A 140      -4.934  -1.562 -13.039  1.00 81.52           H
ATOM   1973  CG1 ILE A 140      -4.118   0.204 -13.893  1.00 81.52           C
ATOM   1974 1HG1 ILE A 140      -3.865   0.591 -14.880  1.00 81.52           H
ATOM   1975 2HG1 ILE A 140      -4.769   0.940 -13.420  1.00 81.52           H
ATOM   1976  CG2 ILE A 140      -4.094  -2.120 -14.910  1.00 81.52           C
ATOM   1977 1HG2 ILE A 140      -4.616  -3.077 -14.916  1.00 81.52           H
ATOM   1978 2HG2 ILE A 140      -4.029  -1.735 -15.927  1.00 81.52           H
ATOM   1979 3HG2 ILE A 140      -3.089  -2.256 -14.508  1.00 81.52           H
ATOM   1980  CD1 ILE A 140      -2.844   0.035 -13.063  1.00 81.52           C
ATOM   1981 1HD1 ILE A 140      -3.104  -0.329 -12.069  1.00 81.52           H
ATOM   1982 2HD1 ILE A 140      -2.185  -0.683 -13.552  1.00 81.52           H
ATOM   1983 3HD1 ILE A 140      -2.336   0.995 -12.977  1.00 81.52           H
ATOM   1984  HN  ILE A 140      -6.687  -0.202 -12.651  1.00 81.52           H
ATOM   1985  N   SER A 141      -7.495  -2.947 -14.150  1.00 75.70           N
ATOM   1986  CA  SER A 141      -8.070  -4.239 -14.480  1.00 75.70           C
ATOM   1987  C   SER A 141      -9.301  -4.052 -15.369  1.00 75.70           C
ATOM   1988  O   SER A 141      -9.496  -4.795 -16.330  1.00 75.70           O
ATOM   1989  HA  SER A 141      -7.287  -4.774 -15.018  1.00 75.70           H
ATOM   1990  CB  SER A 141      -8.441  -5.016 -13.216  1.00 75.70           C
ATOM   1991 1HB  SER A 141      -9.206  -4.468 -12.665  1.00 75.70           H
ATOM   1992 2HB  SER A 141      -8.876  -5.976 -13.495  1.00 75.70           H
ATOM   1993  OG  SER A 141      -7.314  -5.234 -12.372  1.00 75.70           O
ATOM   1994  HG  SER A 141      -7.211  -4.471 -11.735  1.00 75.70           H
ATOM   1995  HN  SER A 141      -7.550  -2.694 -13.184  1.00 75.70           H
ATOM   1996  N   VAL A 142     -10.100  -3.055 -15.017  1.00 78.62           N
ATOM   1997  CA  VAL A 142     -11.291  -2.743 -15.787  1.00 78.62           C
ATOM   1998  C   VAL A 142     -10.882  -2.277 -17.186  1.00 78.62           C
ATOM   1999  O   VAL A 142     -11.487  -2.678 -18.179  1.00 78.62           O
ATOM   2000  HA  VAL A 142     -11.873  -3.660 -15.879  1.00 78.62           H
ATOM   2001  CB  VAL A 142     -12.143  -1.714 -15.040  1.00 78.62           C
ATOM   2002  HB  VAL A 142     -11.515  -0.848 -14.831  1.00 78.62           H
ATOM   2003  CG1 VAL A 142     -13.318  -1.246 -15.901  1.00 78.62           C
ATOM   2004 1HG1 VAL A 142     -12.939  -0.789 -16.815  1.00 78.62           H
ATOM   2005 2HG1 VAL A 142     -13.945  -2.101 -16.155  1.00 78.62           H
ATOM   2006 3HG1 VAL A 142     -13.907  -0.516 -15.346  1.00 78.62           H
ATOM   2007  CG2 VAL A 142     -12.631  -2.274 -13.703  1.00 78.62           C
ATOM   2008 1HG2 VAL A 142     -13.235  -3.164 -13.881  1.00 78.62           H
ATOM   2009 2HG2 VAL A 142     -11.773  -2.534 -13.083  1.00 78.62           H
ATOM   2010 3HG2 VAL A 142     -13.234  -1.523 -13.193  1.00 78.62           H
ATOM   2011  HN  VAL A 142      -9.943  -2.467 -14.223  1.00 78.62           H
ATOM   2012  N   ASP A 143      -9.858  -1.438 -17.220  1.00 78.83           N
ATOM   2013  CA  ASP A 143      -9.422  -0.838 -18.469  1.00 78.83           C
ATOM   2014  C   ASP A 143      -8.936  -1.937 -19.416  1.00 78.83           C
ATOM   2015  O   ASP A 143      -9.198  -1.888 -20.617  1.00 78.83           O
ATOM   2016  HA  ASP A 143     -10.296  -0.312 -18.854  1.00 78.83           H
ATOM   2017  CB  ASP A 143      -8.263   0.134 -18.239  1.00 78.83           C
ATOM   2018 1HB  ASP A 143      -8.515   0.821 -17.431  1.00 78.83           H
ATOM   2019 2HB  ASP A 143      -7.378  -0.418 -17.924  1.00 78.83           H
ATOM   2020  CG  ASP A 143      -7.951   0.926 -19.510  1.00 78.83           C
ATOM   2021  OD1 ASP A 143      -8.916   1.467 -20.093  1.00 78.83           O
ATOM   2022  OD2 ASP A 143      -6.755   0.973 -19.871  1.00 78.83           O
ATOM   2023  HN  ASP A 143      -9.330  -1.167 -16.414  1.00 78.83           H
ATOM   2024  N   ARG A 144      -8.238  -2.904 -18.839  1.00 73.97           N
ATOM   2025  CA  ARG A 144      -7.731  -4.025 -19.613  1.00 73.97           C
ATOM   2026  C   ARG A 144      -8.890  -4.808 -20.234  1.00 73.97           C
ATOM   2027  O   ARG A 144      -8.836  -5.178 -21.405  1.00 73.97           O
ATOM   2028  HA  ARG A 144      -7.106  -3.573 -20.383  1.00 73.97           H
ATOM   2029  CB  ARG A 144      -6.899  -4.966 -18.739  1.00 73.97           C
ATOM   2030 1HB  ARG A 144      -7.368  -5.069 -17.760  1.00 73.97           H
ATOM   2031 2HB  ARG A 144      -6.876  -5.959 -19.188  1.00 73.97           H
ATOM   2032  CG  ARG A 144      -5.471  -4.441 -18.574  1.00 73.97           C
ATOM   2033 1HG  ARG A 144      -5.019  -4.293 -19.554  1.00 73.97           H
ATOM   2034 2HG  ARG A 144      -5.492  -3.469 -18.081  1.00 73.97           H
ATOM   2035  CD  ARG A 144      -4.621  -5.415 -17.756  1.00 73.97           C
ATOM   2036 1HD  ARG A 144      -4.968  -5.435 -16.723  1.00 73.97           H
ATOM   2037 2HD  ARG A 144      -4.731  -6.426 -18.149  1.00 73.97           H
ATOM   2038  NE  ARG A 144      -3.199  -5.008 -17.803  1.00 73.97           N
ATOM   2039  HE  ARG A 144      -2.971  -4.152 -18.268  1.00 73.97           H
ATOM   2040  CZ  ARG A 144      -2.196  -5.714 -17.263  1.00 73.97           C
ATOM   2041  NH1 ARG A 144      -2.443  -6.868 -16.628  1.00 73.97           N
ATOM   2042 1HH1 ARG A 144      -3.380  -7.209 -16.555  1.00 73.97           H
ATOM   2043 2HH1 ARG A 144      -1.689  -7.389 -16.227  1.00 73.97           H
ATOM   2044  NH2 ARG A 144      -0.944  -5.249 -17.366  1.00 73.97           N
ATOM   2045 1HH2 ARG A 144      -0.185  -5.764 -16.968  1.00 73.97           H
ATOM   2046 2HH2 ARG A 144      -0.769  -4.386 -17.841  1.00 73.97           H
ATOM   2047  HN  ARG A 144      -8.018  -2.930 -17.864  1.00 73.97           H
ATOM   2048  N   TYR A 145      -9.910  -5.037 -19.420  1.00 72.40           N
ATOM   2049  CA  TYR A 145     -11.086  -5.758 -19.879  1.00 72.40           C
ATOM   2050  C   TYR A 145     -11.719  -5.063 -21.086  1.00 72.40           C
ATOM   2051  O   TYR A 145     -11.995  -5.701 -22.100  1.00 72.40           O
ATOM   2052  HA  TYR A 145     -10.773  -6.761 -20.170  1.00 72.40           H
ATOM   2053  CB  TYR A 145     -12.077  -5.734 -18.714  1.00 72.40           C
ATOM   2054 1HB  TYR A 145     -11.701  -6.376 -17.917  1.00 72.40           H
ATOM   2055 2HB  TYR A 145     -12.125  -4.722 -18.312  1.00 72.40           H
ATOM   2056  CG  TYR A 145     -13.490  -6.186 -19.089  1.00 72.40           C
ATOM   2057  CD1 TYR A 145     -14.534  -5.285 -19.054  1.00 72.40           C
ATOM   2058  HD1 TYR A 145     -14.353  -4.251 -18.759  1.00 72.40           H
ATOM   2059  CD2 TYR A 145     -13.719  -7.495 -19.462  1.00 72.40           C
ATOM   2060  HD2 TYR A 145     -12.894  -8.206 -19.490  1.00 72.40           H
ATOM   2061  CE1 TYR A 145     -15.864  -5.710 -19.407  1.00 72.40           C
ATOM   2062  HE1 TYR A 145     -16.698  -5.009 -19.383  1.00 72.40           H
ATOM   2063  CE2 TYR A 145     -15.049  -7.920 -19.815  1.00 72.40           C
ATOM   2064  HE2 TYR A 145     -15.244  -8.950 -20.112  1.00 72.40           H
ATOM   2065  CZ  TYR A 145     -16.056  -7.007 -19.770  1.00 72.40           C
ATOM   2066  OH  TYR A 145     -17.311  -7.408 -20.104  1.00 72.40           O
ATOM   2067  HH  TYR A 145     -17.310  -8.382 -20.329  1.00 72.40           H
ATOM   2068  HN  TYR A 145      -9.943  -4.740 -18.466  1.00 72.40           H
ATOM   2069  N   ILE A 146     -11.931  -3.763 -20.936  1.00 74.60           N
ATOM   2070  CA  ILE A 146     -12.585  -2.987 -21.976  1.00 74.60           C
ATOM   2071  C   ILE A 146     -11.758  -3.065 -23.260  1.00 74.60           C
ATOM   2072  O   ILE A 146     -12.310  -3.201 -24.351  1.00 74.60           O
ATOM   2073  HA  ILE A 146     -13.556  -3.444 -22.162  1.00 74.60           H
ATOM   2074  CB  ILE A 146     -12.841  -1.557 -21.495  1.00 74.60           C
ATOM   2075  HB  ILE A 146     -11.909  -1.159 -21.094  1.00 74.60           H
ATOM   2076  CG1 ILE A 146     -13.867  -1.536 -20.360  1.00 74.60           C
ATOM   2077 1HG1 ILE A 146     -14.853  -1.786 -20.752  1.00 74.60           H
ATOM   2078 2HG1 ILE A 146     -13.615  -2.297 -19.623  1.00 74.60           H
ATOM   2079  CG2 ILE A 146     -13.254  -0.653 -22.659  1.00 74.60           C
ATOM   2080 1HG2 ILE A 146     -12.459  -0.634 -23.404  1.00 74.60           H
ATOM   2081 2HG2 ILE A 146     -14.168  -1.039 -23.112  1.00 74.60           H
ATOM   2082 3HG2 ILE A 146     -13.431   0.357 -22.289  1.00 74.60           H
ATOM   2083  CD1 ILE A 146     -13.914  -0.162 -19.688  1.00 74.60           C
ATOM   2084 1HD1 ILE A 146     -12.932   0.074 -19.277  1.00 74.60           H
ATOM   2085 2HD1 ILE A 146     -14.190   0.593 -20.424  1.00 74.60           H
ATOM   2086 3HD1 ILE A 146     -14.651  -0.175 -18.886  1.00 74.60           H
ATOM   2087  HN  ILE A 146     -11.665  -3.243 -20.124  1.00 74.60           H
ATOM   2088  N   ALA A 147     -10.447  -2.975 -23.089  1.00 74.69           N
ATOM   2089  CA  ALA A 147      -9.545  -2.922 -24.227  1.00 74.69           C
ATOM   2090  C   ALA A 147      -9.639  -4.235 -25.008  1.00 74.69           C
ATOM   2091  O   ALA A 147      -9.408  -4.261 -26.216  1.00 74.69           O
ATOM   2092  HA  ALA A 147      -9.869  -2.103 -24.870  1.00 74.69           H
ATOM   2093  CB  ALA A 147      -8.124  -2.635 -23.740  1.00 74.69           C
ATOM   2094 1HB  ALA A 147      -8.105  -1.678 -23.218  1.00 74.69           H
ATOM   2095 2HB  ALA A 147      -7.805  -3.425 -23.061  1.00 74.69           H
ATOM   2096 3HB  ALA A 147      -7.448  -2.595 -24.594  1.00 74.69           H
ATOM   2097  HN  ALA A 147     -10.001  -2.938 -22.195  1.00 74.69           H
ATOM   2098  N   ILE A 148      -9.979  -5.293 -24.286  1.00 69.83           N
ATOM   2099  CA  ILE A 148     -10.052  -6.615 -24.884  1.00 69.83           C
ATOM   2100  C   ILE A 148     -11.451  -6.829 -25.466  1.00 69.83           C
ATOM   2101  O   ILE A 148     -11.592  -7.229 -26.621  1.00 69.83           O
ATOM   2102  HA  ILE A 148      -9.330  -6.645 -25.700  1.00 69.83           H
ATOM   2103  CB  ILE A 148      -9.637  -7.684 -23.872  1.00 69.83           C
ATOM   2104  HB  ILE A 148     -10.200  -7.522 -22.953  1.00 69.83           H
ATOM   2105  CG1 ILE A 148      -8.153  -7.560 -23.521  1.00 69.83           C
ATOM   2106 1HG1 ILE A 148      -7.547  -7.838 -24.383  1.00 69.83           H
ATOM   2107 2HG1 ILE A 148      -7.917  -6.522 -23.287  1.00 69.83           H
ATOM   2108  CG2 ILE A 148      -9.990  -9.084 -24.378  1.00 69.83           C
ATOM   2109 1HG2 ILE A 148     -11.067  -9.153 -24.536  1.00 69.83           H
ATOM   2110 2HG2 ILE A 148      -9.473  -9.273 -25.318  1.00 69.83           H
ATOM   2111 3HG2 ILE A 148      -9.684  -9.826 -23.639  1.00 69.83           H
ATOM   2112  CD1 ILE A 148      -7.794  -8.451 -22.330  1.00 69.83           C
ATOM   2113 1HD1 ILE A 148      -8.385  -8.153 -21.463  1.00 69.83           H
ATOM   2114 2HD1 ILE A 148      -8.009  -9.490 -22.576  1.00 69.83           H
ATOM   2115 3HD1 ILE A 148      -6.734  -8.343 -22.101  1.00 69.83           H
ATOM   2116  HN  ILE A 148     -10.201  -5.257 -23.311  1.00 69.83           H
ATOM   2117  N   ALA A 149     -12.450  -6.555 -24.640  1.00 70.62           N
ATOM   2118  CA  ALA A 149     -13.815  -6.931 -24.965  1.00 70.62           C
ATOM   2119  C   ALA A 149     -14.339  -6.020 -26.077  1.00 70.62           C
ATOM   2120  O   ALA A 149     -15.077  -6.467 -26.954  1.00 70.62           O
ATOM   2121  HA  ALA A 149     -13.799  -7.959 -25.326  1.00 70.62           H
ATOM   2122  CB  ALA A 149     -14.677  -6.865 -23.703  1.00 70.62           C
ATOM   2123 1HB  ALA A 149     -14.280  -7.551 -22.955  1.00 70.62           H
ATOM   2124 2HB  ALA A 149     -14.665  -5.850 -23.307  1.00 70.62           H
ATOM   2125 3HB  ALA A 149     -15.702  -7.147 -23.948  1.00 70.62           H
ATOM   2126  HN  ALA A 149     -12.338  -6.086 -23.764  1.00 70.62           H
ATOM   2127  N   GLN A 150     -13.937  -4.760 -26.005  1.00 73.58           N
ATOM   2128  CA  GLN A 150     -14.469  -3.752 -26.906  1.00 73.58           C
ATOM   2129  C   GLN A 150     -13.334  -3.089 -27.691  1.00 73.58           C
ATOM   2130  O   GLN A 150     -13.321  -1.871 -27.860  1.00 73.58           O
ATOM   2131  HA  GLN A 150     -15.125  -4.291 -27.589  1.00 73.58           H
ATOM   2132  CB  GLN A 150     -15.288  -2.710 -26.141  1.00 73.58           C
ATOM   2133 1HB  GLN A 150     -14.651  -2.202 -25.417  1.00 73.58           H
ATOM   2134 2HB  GLN A 150     -15.653  -1.951 -26.832  1.00 73.58           H
ATOM   2135  CG  GLN A 150     -16.469  -3.363 -25.421  1.00 73.58           C
ATOM   2136 1HG  GLN A 150     -16.935  -4.101 -26.073  1.00 73.58           H
ATOM   2137 2HG  GLN A 150     -16.112  -3.897 -24.540  1.00 73.58           H
ATOM   2138  CD  GLN A 150     -17.504  -2.316 -25.005  1.00 73.58           C
ATOM   2139  OE1 GLN A 150     -17.387  -1.138 -25.302  1.00 73.58           O
ATOM   2140  NE2 GLN A 150     -18.520  -2.809 -24.302  1.00 73.58           N
ATOM   2141 1HE2 GLN A 150     -18.556  -3.786 -24.093  1.00 73.58           H
ATOM   2142 2HE2 GLN A 150     -19.249  -2.202 -23.984  1.00 73.58           H
ATOM   2143  HN  GLN A 150     -13.261  -4.425 -25.348  1.00 73.58           H
ATOM   2144  N   ALA A 151     -12.410  -3.921 -28.149  1.00 66.33           N
ATOM   2145  CA  ALA A 151     -11.162  -3.422 -28.701  1.00 66.33           C
ATOM   2146  C   ALA A 151     -11.463  -2.312 -29.709  1.00 66.33           C
ATOM   2147  O   ALA A 151     -10.786  -1.285 -29.728  1.00 66.33           O
ATOM   2148  HA  ALA A 151     -10.579  -3.007 -27.879  1.00 66.33           H
ATOM   2149  CB  ALA A 151     -10.380  -4.580 -29.324  1.00 66.33           C
ATOM   2150 1HB  ALA A 151     -10.167  -5.327 -28.560  1.00 66.33           H
ATOM   2151 2HB  ALA A 151     -10.973  -5.033 -30.119  1.00 66.33           H
ATOM   2152 3HB  ALA A 151      -9.444  -4.206 -29.738  1.00 66.33           H
ATOM   2153  HN  ALA A 151     -12.504  -4.917 -28.148  1.00 66.33           H
ATOM   2154  N   MET A 152     -12.480  -2.555 -30.523  1.00 68.28           N
ATOM   2155  CA  MET A 152     -12.831  -1.623 -31.581  1.00 68.28           C
ATOM   2156  C   MET A 152     -13.291  -0.284 -31.001  1.00 68.28           C
ATOM   2157  O   MET A 152     -12.764   0.767 -31.362  1.00 68.28           O
ATOM   2158  HA  MET A 152     -11.920  -1.481 -32.162  1.00 68.28           H
ATOM   2159  CB  MET A 152     -13.951  -2.220 -32.436  1.00 68.28           C
ATOM   2160 1HB  MET A 152     -14.712  -2.658 -31.791  1.00 68.28           H
ATOM   2161 2HB  MET A 152     -14.435  -1.430 -33.010  1.00 68.28           H
ATOM   2162  CG  MET A 152     -13.405  -3.287 -33.387  1.00 68.28           C
ATOM   2163 1HG  MET A 152     -12.384  -3.547 -33.107  1.00 68.28           H
ATOM   2164 2HG  MET A 152     -13.999  -4.196 -33.307  1.00 68.28           H
ATOM   2165  SD  MET A 152     -13.440  -2.683 -35.067  1.00 68.28           S
ATOM   2166  CE  MET A 152     -15.148  -3.000 -35.475  1.00 68.28           C
ATOM   2167 1HE  MET A 152     -15.352  -4.067 -35.383  1.00 68.28           H
ATOM   2168 2HE  MET A 152     -15.793  -2.448 -34.792  1.00 68.28           H
ATOM   2169 3HE  MET A 152     -15.343  -2.680 -36.498  1.00 68.28           H
ATOM   2170  HN  MET A 152     -13.057  -3.370 -30.469  1.00 68.28           H
ATOM   2171  N   ARG A 153     -14.269  -0.365 -30.110  1.00 68.99           N
ATOM   2172  CA  ARG A 153     -14.832   0.830 -29.506  1.00 68.99           C
ATOM   2173  C   ARG A 153     -13.781   1.539 -28.650  1.00 68.99           C
ATOM   2174  O   ARG A 153     -13.795   2.763 -28.531  1.00 68.99           O
ATOM   2175  HA  ARG A 153     -15.136   1.451 -30.349  1.00 68.99           H
ATOM   2176  CB  ARG A 153     -16.043   0.489 -28.635  1.00 68.99           C
ATOM   2177 1HB  ARG A 153     -15.792  -0.332 -27.963  1.00 68.99           H
ATOM   2178 2HB  ARG A 153     -16.299   1.344 -28.011  1.00 68.99           H
ATOM   2179  CG  ARG A 153     -17.246   0.100 -29.497  1.00 68.99           C
ATOM   2180 1HG  ARG A 153     -17.465   0.900 -30.204  1.00 68.99           H
ATOM   2181 2HG  ARG A 153     -17.007  -0.787 -30.083  1.00 68.99           H
ATOM   2182  CD  ARG A 153     -18.477  -0.171 -28.629  1.00 68.99           C
ATOM   2183 1HD  ARG A 153     -18.308  -1.052 -28.009  1.00 68.99           H
ATOM   2184 2HD  ARG A 153     -18.648   0.666 -27.954  1.00 68.99           H
ATOM   2185  NE  ARG A 153     -19.665  -0.379 -29.487  1.00 68.99           N
ATOM   2186  HE  ARG A 153     -19.542  -0.330 -30.478  1.00 68.99           H
ATOM   2187  CZ  ARG A 153     -20.896  -0.628 -29.019  1.00 68.99           C
ATOM   2188  NH1 ARG A 153     -21.119  -0.704 -27.700  1.00 68.99           N
ATOM   2189 1HH1 ARG A 153     -20.364  -0.575 -27.057  1.00 68.99           H
ATOM   2190 2HH1 ARG A 153     -22.040  -0.890 -27.358  1.00 68.99           H
ATOM   2191  NH2 ARG A 153     -21.900  -0.799 -29.889  1.00 68.99           N
ATOM   2192 1HH2 ARG A 153     -22.824  -0.986 -29.556  1.00 68.99           H
ATOM   2193 2HH2 ARG A 153     -21.725  -0.741 -30.872  1.00 68.99           H
ATOM   2194  HN  ARG A 153     -14.674  -1.226 -29.801  1.00 68.99           H
ATOM   2195  N   ALA A 154     -12.894   0.739 -28.077  1.00 69.57           N
ATOM   2196  CA  ALA A 154     -11.891   1.264 -27.166  1.00 69.57           C
ATOM   2197  C   ALA A 154     -10.958   2.206 -27.930  1.00 69.57           C
ATOM   2198  O   ALA A 154     -10.381   3.123 -27.347  1.00 69.57           O
ATOM   2199  HA  ALA A 154     -12.409   1.830 -26.392  1.00 69.57           H
ATOM   2200  CB  ALA A 154     -11.139   0.104 -26.510  1.00 69.57           C
ATOM   2201 1HB  ALA A 154     -11.842  -0.517 -25.956  1.00 69.57           H
ATOM   2202 2HB  ALA A 154     -10.652  -0.495 -27.280  1.00 69.57           H
ATOM   2203 3HB  ALA A 154     -10.387   0.499 -25.827  1.00 69.57           H
ATOM   2204  HN  ALA A 154     -12.854  -0.249 -28.225  1.00 69.57           H
ATOM   2205  N   HIS A 155     -10.838   1.947 -29.224  1.00 70.89           N
ATOM   2206  CA  HIS A 155      -9.933   2.717 -30.061  1.00 70.89           C
ATOM   2207  C   HIS A 155     -10.538   4.094 -30.339  1.00 70.89           C
ATOM   2208  O   HIS A 155      -9.859   5.112 -30.214  1.00 70.89           O
ATOM   2209  HA  HIS A 155      -9.012   2.842 -29.492  1.00 70.89           H
ATOM   2210  CB  HIS A 155      -9.591   1.950 -31.340  1.00 70.89           C
ATOM   2211 1HB  HIS A 155      -9.320   0.928 -31.077  1.00 70.89           H
ATOM   2212 2HB  HIS A 155     -10.482   1.893 -31.966  1.00 70.89           H
ATOM   2213  CG  HIS A 155      -8.468   2.563 -32.142  1.00 70.89           C
ATOM   2214  ND1 HIS A 155      -8.682   3.502 -33.136  1.00 70.89           N
ATOM   2215  HD1 HIS A 155      -9.571   3.861 -33.420  1.00 70.89           H
ATOM   2216  CD2 HIS A 155      -7.120   2.363 -32.085  1.00 70.89           C
ATOM   2217  HD2 HIS A 155      -6.605   1.683 -31.407  1.00 70.89           H
ATOM   2218  CE1 HIS A 155      -7.509   3.843 -33.649  1.00 70.89           C
ATOM   2219  HE1 HIS A 155      -7.345   4.563 -34.451  1.00 70.89           H
ATOM   2220  NE2 HIS A 155      -6.542   3.136 -32.996  1.00 70.89           N
ATOM   2221  HN  HIS A 155     -11.344   1.227 -29.700  1.00 70.89           H
ATOM   2222  N   THR A 156     -11.810   4.082 -30.711  1.00 73.16           N
ATOM   2223  CA  THR A 156     -12.478   5.302 -31.133  1.00 73.16           C
ATOM   2224  C   THR A 156     -12.654   6.251 -29.946  1.00 73.16           C
ATOM   2225  O   THR A 156     -12.636   7.470 -30.113  1.00 73.16           O
ATOM   2226  HA  THR A 156     -11.841   5.810 -31.857  1.00 73.16           H
ATOM   2227  CB  THR A 156     -13.799   4.911 -31.799  1.00 73.16           C
ATOM   2228  HB  THR A 156     -14.403   5.793 -32.013  1.00 73.16           H
ATOM   2229  OG1 THR A 156     -14.378   3.972 -30.898  1.00 73.16           O
ATOM   2230  HG1 THR A 156     -15.358   3.883 -31.079  1.00 73.16           H
ATOM   2231  CG2 THR A 156     -13.590   4.112 -33.087  1.00 73.16           C
ATOM   2232 1HG2 THR A 156     -13.044   3.196 -32.862  1.00 73.16           H
ATOM   2233 2HG2 THR A 156     -13.020   4.710 -33.798  1.00 73.16           H
ATOM   2234 3HG2 THR A 156     -14.559   3.861 -33.519  1.00 73.16           H
ATOM   2235  HN  THR A 156     -12.381   3.261 -30.726  1.00 73.16           H
ATOM   2236  N   TRP A 157     -12.820   5.658 -28.773  1.00 77.37           N
ATOM   2237  CA  TRP A 157     -13.155   6.426 -27.586  1.00 77.37           C
ATOM   2238  C   TRP A 157     -11.862   6.686 -26.811  1.00 77.37           C
ATOM   2239  O   TRP A 157     -11.896   6.948 -25.610  1.00 77.37           O
ATOM   2240  HA  TRP A 157     -13.591   7.370 -27.913  1.00 77.37           H
ATOM   2241  CB  TRP A 157     -14.219   5.709 -26.751  1.00 77.37           C
ATOM   2242 1HB  TRP A 157     -13.938   4.661 -26.647  1.00 77.37           H
ATOM   2243 2HB  TRP A 157     -14.229   6.138 -25.749  1.00 77.37           H
ATOM   2244  CG  TRP A 157     -15.629   5.788 -27.339  1.00 77.37           C
ATOM   2245  CD1 TRP A 157     -15.981   6.015 -28.612  1.00 77.37           C
ATOM   2246  HD1 TRP A 157     -15.273   6.179 -29.424  1.00 77.37           H
ATOM   2247  CD2 TRP A 157     -16.870   5.630 -26.620  1.00 77.37           C
ATOM   2248  NE1 TRP A 157     -17.352   6.015 -28.766  1.00 77.37           N
ATOM   2249  HE1 TRP A 157     -17.853   6.161 -29.619  1.00 77.37           H
ATOM   2250  CE2 TRP A 157     -17.910   5.773 -27.516  1.00 77.37           C
ATOM   2251  CE3 TRP A 157     -17.106   5.374 -25.258  1.00 77.37           C
ATOM   2252  HE3 TRP A 157     -16.302   5.257 -24.531  1.00 77.37           H
ATOM   2253  CZ2 TRP A 157     -19.258   5.678 -27.147  1.00 77.37           C
ATOM   2254  HZ2 TRP A 157     -20.061   5.795 -27.874  1.00 77.37           H
ATOM   2255  CZ3 TRP A 157     -18.458   5.282 -24.906  1.00 77.37           C
ATOM   2256  HZ3 TRP A 157     -18.697   5.085 -23.861  1.00 77.37           H
ATOM   2257  CH2 TRP A 157     -19.517   5.424 -25.795  1.00 77.37           C
ATOM   2258  HH2 TRP A 157     -20.544   5.338 -25.442  1.00 77.37           H
ATOM   2259  HN  TRP A 157     -12.730   4.672 -28.628  1.00 77.37           H
ATOM   2260  N   ARG A 158     -10.752   6.606 -27.530  1.00 77.32           N
ATOM   2261  CA  ARG A 158      -9.445   6.655 -26.898  1.00 77.32           C
ATOM   2262  C   ARG A 158      -9.280   7.964 -26.123  1.00 77.32           C
ATOM   2263  O   ARG A 158      -8.815   7.961 -24.984  1.00 77.32           O
ATOM   2264  HA  ARG A 158      -9.428   5.797 -26.226  1.00 77.32           H
ATOM   2265  CB  ARG A 158      -8.326   6.540 -27.935  1.00 77.32           C
ATOM   2266 1HB  ARG A 158      -8.467   5.636 -28.527  1.00 77.32           H
ATOM   2267 2HB  ARG A 158      -8.376   7.383 -28.623  1.00 77.32           H
ATOM   2268  CG  ARG A 158      -6.954   6.505 -27.259  1.00 77.32           C
ATOM   2269 1HG  ARG A 158      -6.815   7.407 -26.663  1.00 77.32           H
ATOM   2270 2HG  ARG A 158      -6.903   5.659 -26.574  1.00 77.32           H
ATOM   2271  CD  ARG A 158      -5.835   6.396 -28.297  1.00 77.32           C
ATOM   2272 1HD  ARG A 158      -6.009   5.535 -28.942  1.00 77.32           H
ATOM   2273 2HD  ARG A 158      -5.833   7.279 -28.936  1.00 77.32           H
ATOM   2274  NE  ARG A 158      -4.527   6.261 -27.618  1.00 77.32           N
ATOM   2275  HE  ARG A 158      -4.475   6.501 -26.648  1.00 77.32           H
ATOM   2276  CZ  ARG A 158      -3.407   5.838 -28.221  1.00 77.32           C
ATOM   2277  NH1 ARG A 158      -3.419   5.504 -29.518  1.00 77.32           N
ATOM   2278 1HH1 ARG A 158      -4.267   5.569 -30.044  1.00 77.32           H
ATOM   2279 2HH1 ARG A 158      -2.579   5.189 -29.961  1.00 77.32           H
ATOM   2280  NH2 ARG A 158      -2.276   5.755 -27.507  1.00 77.32           N
ATOM   2281 1HH2 ARG A 158      -1.432   5.442 -27.942  1.00 77.32           H
ATOM   2282 2HH2 ARG A 158      -2.277   6.007 -26.539  1.00 77.32           H
ATOM   2283  HN  ARG A 158     -10.737   6.508 -28.525  1.00 77.32           H
ATOM   2284  N   GLU A 159      -9.670   9.052 -26.771  1.00 79.87           N
ATOM   2285  CA  GLU A 159      -9.482  10.373 -26.197  1.00 79.87           C
ATOM   2286  C   GLU A 159     -10.378  10.551 -24.969  1.00 79.87           C
ATOM   2287  O   GLU A 159      -9.918  11.001 -23.921  1.00 79.87           O
ATOM   2288  HA  GLU A 159      -8.434  10.414 -25.900  1.00 79.87           H
ATOM   2289  CB  GLU A 159      -9.752  11.465 -27.235  1.00 79.87           C
ATOM   2290 1HB  GLU A 159     -10.685  11.253 -27.757  1.00 79.87           H
ATOM   2291 2HB  GLU A 159      -9.742  12.442 -26.751  1.00 79.87           H
ATOM   2292  CG  GLU A 159      -8.650  11.498 -28.295  1.00 79.87           C
ATOM   2293 1HG  GLU A 159      -7.673  11.477 -27.811  1.00 79.87           H
ATOM   2294 2HG  GLU A 159      -8.715  10.607 -28.920  1.00 79.87           H
ATOM   2295  CD  GLU A 159      -8.766  12.749 -29.168  1.00 79.87           C
ATOM   2296  OE1 GLU A 159      -7.746  13.094 -29.804  1.00 79.87           O
ATOM   2297  OE2 GLU A 159      -9.871  13.333 -29.179  1.00 79.87           O
ATOM   2298  HN  GLU A 159     -10.106   9.040 -27.671  1.00 79.87           H
ATOM   2299  N   LYS A 160     -11.640  10.187 -25.140  1.00 83.61           N
ATOM   2300  CA  LYS A 160     -12.601  10.288 -24.054  1.00 83.61           C
ATOM   2301  C   LYS A 160     -12.097   9.481 -22.856  1.00 83.61           C
ATOM   2302  O   LYS A 160     -12.206   9.924 -21.714  1.00 83.61           O
ATOM   2303  HA  LYS A 160     -12.658  11.337 -23.764  1.00 83.61           H
ATOM   2304  CB  LYS A 160     -13.995   9.875 -24.532  1.00 83.61           C
ATOM   2305 1HB  LYS A 160     -13.934   8.926 -25.066  1.00 83.61           H
ATOM   2306 2HB  LYS A 160     -14.645   9.714 -23.672  1.00 83.61           H
ATOM   2307  CG  LYS A 160     -14.600  10.942 -25.445  1.00 83.61           C
ATOM   2308 1HG  LYS A 160     -14.554  11.914 -24.954  1.00 83.61           H
ATOM   2309 2HG  LYS A 160     -14.013  11.019 -26.360  1.00 83.61           H
ATOM   2310  CD  LYS A 160     -16.053  10.608 -25.791  1.00 83.61           C
ATOM   2311 1HD  LYS A 160     -16.092   9.670 -26.344  1.00 83.61           H
ATOM   2312 2HD  LYS A 160     -16.624  10.462 -24.874  1.00 83.61           H
ATOM   2313  CE  LYS A 160     -16.689  11.724 -26.622  1.00 83.61           C
ATOM   2314 1HE  LYS A 160     -16.610  12.672 -26.091  1.00 83.61           H
ATOM   2315 2HE  LYS A 160     -16.148  11.839 -27.561  1.00 83.61           H
ATOM   2316  NZ  LYS A 160     -18.111  11.419 -26.896  1.00 83.61           N
ATOM   2317 1HZ  LYS A 160     -18.516  12.166 -27.451  1.00 83.61           H
ATOM   2318 2HZ  LYS A 160     -18.178  10.545 -27.406  1.00 83.61           H
ATOM   2319 3HZ  LYS A 160     -18.615  11.338 -26.020  1.00 83.61           H
ATOM   2320  HN  LYS A 160     -12.009   9.830 -25.998  1.00 83.61           H
ATOM   2321  N   ARG A 161     -11.556   8.310 -23.158  1.00 83.50           N
ATOM   2322  CA  ARG A 161     -11.055   7.427 -22.119  1.00 83.50           C
ATOM   2323  C   ARG A 161      -9.903   8.094 -21.364  1.00 83.50           C
ATOM   2324  O   ARG A 161      -9.750   7.899 -20.160  1.00 83.50           O
ATOM   2325  HA  ARG A 161     -11.908   7.258 -21.462  1.00 83.50           H
ATOM   2326  CB  ARG A 161     -10.569   6.101 -22.709  1.00 83.50           C
ATOM   2327 1HB  ARG A 161      -9.905   6.296 -23.551  1.00 83.50           H
ATOM   2328 2HB  ARG A 161      -9.987   5.559 -21.963  1.00 83.50           H
ATOM   2329  CG  ARG A 161     -11.748   5.241 -23.169  1.00 83.50           C
ATOM   2330 1HG  ARG A 161     -12.309   4.893 -22.302  1.00 83.50           H
ATOM   2331 2HG  ARG A 161     -12.430   5.844 -23.769  1.00 83.50           H
ATOM   2332  CD  ARG A 161     -11.265   4.042 -23.986  1.00 83.50           C
ATOM   2333 1HD  ARG A 161     -12.113   3.551 -24.464  1.00 83.50           H
ATOM   2334 2HD  ARG A 161     -10.601   4.377 -24.783  1.00 83.50           H
ATOM   2335  NE  ARG A 161     -10.556   3.083 -23.109  1.00 83.50           N
ATOM   2336  HE  ARG A 161     -10.738   3.124 -22.126  1.00 83.50           H
ATOM   2337  CZ  ARG A 161      -9.686   2.164 -23.548  1.00 83.50           C
ATOM   2338  NH1 ARG A 161      -9.404   2.064 -24.855  1.00 83.50           N
ATOM   2339 1HH1 ARG A 161      -9.844   2.678 -25.510  1.00 83.50           H
ATOM   2340 2HH1 ARG A 161      -8.753   1.375 -25.174  1.00 83.50           H
ATOM   2341  NH2 ARG A 161      -9.101   1.346 -22.662  1.00 83.50           N
ATOM   2342 1HH2 ARG A 161      -8.450   0.655 -22.974  1.00 83.50           H
ATOM   2343 2HH2 ARG A 161      -9.317   1.428 -21.689  1.00 83.50           H
ATOM   2344  HN  ARG A 161     -11.457   7.963 -24.091  1.00 83.50           H
ATOM   2345  N   LEU A 162      -9.123   8.868 -22.105  1.00 85.01           N
ATOM   2346  CA  LEU A 162      -7.984   9.557 -21.523  1.00 85.01           C
ATOM   2347  C   LEU A 162      -8.484  10.667 -20.596  1.00 85.01           C
ATOM   2348  O   LEU A 162      -7.875  10.939 -19.563  1.00 85.01           O
ATOM   2349  HA  LEU A 162      -7.432   8.831 -20.926  1.00 85.01           H
ATOM   2350  CB  LEU A 162      -7.039  10.052 -22.621  1.00 85.01           C
ATOM   2351 1HB  LEU A 162      -6.914   9.253 -23.352  1.00 85.01           H
ATOM   2352 2HB  LEU A 162      -7.517  10.884 -23.136  1.00 85.01           H
ATOM   2353  CG  LEU A 162      -5.652  10.503 -22.159  1.00 85.01           C
ATOM   2354  HG  LEU A 162      -5.758  10.998 -21.193  1.00 85.01           H
ATOM   2355  CD1 LEU A 162      -4.726   9.303 -21.952  1.00 85.01           C
ATOM   2356 1HD1 LEU A 162      -5.149   8.644 -21.194  1.00 85.01           H
ATOM   2357 2HD1 LEU A 162      -4.621   8.759 -22.890  1.00 85.01           H
ATOM   2358 3HD1 LEU A 162      -3.747   9.653 -21.624  1.00 85.01           H
ATOM   2359  CD2 LEU A 162      -5.058  11.526 -23.128  1.00 85.01           C
ATOM   2360 1HD2 LEU A 162      -4.968  11.079 -24.118  1.00 85.01           H
ATOM   2361 2HD2 LEU A 162      -5.709  12.398 -23.181  1.00 85.01           H
ATOM   2362 3HD2 LEU A 162      -4.072  11.831 -22.776  1.00 85.01           H
ATOM   2363  HN  LEU A 162      -9.259   9.027 -23.083  1.00 85.01           H
ATOM   2364  N   LEU A 163      -9.587  11.279 -21.000  1.00 87.54           N
ATOM   2365  CA  LEU A 163     -10.184  12.344 -20.211  1.00 87.54           C
ATOM   2366  C   LEU A 163     -10.706  11.766 -18.894  1.00 87.54           C
ATOM   2367  O   LEU A 163     -10.403  12.284 -17.821  1.00 87.54           O
ATOM   2368  HA  LEU A 163      -9.397  13.063 -19.985  1.00 87.54           H
ATOM   2369  CB  LEU A 163     -11.250  13.080 -21.025  1.00 87.54           C
ATOM   2370 1HB  LEU A 163     -10.879  13.207 -22.042  1.00 87.54           H
ATOM   2371 2HB  LEU A 163     -12.135  12.447 -21.084  1.00 87.54           H
ATOM   2372  CG  LEU A 163     -11.672  14.451 -20.491  1.00 87.54           C
ATOM   2373  HG  LEU A 163     -11.393  14.509 -19.439  1.00 87.54           H
ATOM   2374  CD1 LEU A 163     -10.932  15.574 -21.219  1.00 87.54           C
ATOM   2375 1HD1 LEU A 163      -9.858  15.457 -21.070  1.00 87.54           H
ATOM   2376 2HD1 LEU A 163     -11.158  15.529 -22.284  1.00 87.54           H
ATOM   2377 3HD1 LEU A 163     -11.251  16.537 -20.820  1.00 87.54           H
ATOM   2378  CD2 LEU A 163     -13.191  14.624 -20.565  1.00 87.54           C
ATOM   2379 1HD2 LEU A 163     -13.516  14.536 -21.602  1.00 87.54           H
ATOM   2380 2HD2 LEU A 163     -13.674  13.851 -19.967  1.00 87.54           H
ATOM   2381 3HD2 LEU A 163     -13.464  15.606 -20.180  1.00 87.54           H
ATOM   2382  HN  LEU A 163     -10.071  11.059 -21.847  1.00 87.54           H
ATOM   2383  N   TYR A 164     -11.482  10.699 -19.019  1.00 88.63           N
ATOM   2384  CA  TYR A 164     -12.069  10.060 -17.854  1.00 88.63           C
ATOM   2385  C   TYR A 164     -10.984   9.526 -16.916  1.00 88.63           C
ATOM   2386  O   TYR A 164     -11.154   9.533 -15.698  1.00 88.63           O
ATOM   2387  HA  TYR A 164     -12.662  10.805 -17.325  1.00 88.63           H
ATOM   2388  CB  TYR A 164     -12.889   8.883 -18.387  1.00 88.63           C
ATOM   2389 1HB  TYR A 164     -12.277   8.313 -19.085  1.00 88.63           H
ATOM   2390 2HB  TYR A 164     -13.132   8.218 -17.558  1.00 88.63           H
ATOM   2391  CG  TYR A 164     -14.185   9.295 -19.088  1.00 88.63           C
ATOM   2392  CD1 TYR A 164     -15.003  10.252 -18.521  1.00 88.63           C
ATOM   2393  HD1 TYR A 164     -14.724  10.714 -17.573  1.00 88.63           H
ATOM   2394  CD2 TYR A 164     -14.537   8.710 -20.287  1.00 88.63           C
ATOM   2395  HD2 TYR A 164     -13.892   7.955 -20.735  1.00 88.63           H
ATOM   2396  CE1 TYR A 164     -16.222  10.640 -19.180  1.00 88.63           C
ATOM   2397  HE1 TYR A 164     -16.877  11.394 -18.743  1.00 88.63           H
ATOM   2398  CE2 TYR A 164     -15.757   9.098 -20.947  1.00 88.63           C
ATOM   2399  HE2 TYR A 164     -16.047   8.644 -21.894  1.00 88.63           H
ATOM   2400  CZ  TYR A 164     -16.539  10.044 -20.361  1.00 88.63           C
ATOM   2401  OH  TYR A 164     -17.691  10.410 -20.984  1.00 88.63           O
ATOM   2402  HH  TYR A 164     -18.178  11.087 -20.432  1.00 88.63           H
ATOM   2403  HN  TYR A 164     -11.710  10.273 -19.895  1.00 88.63           H
ATOM   2404  N   SER A 165      -9.894   9.077 -17.520  1.00 88.99           N
ATOM   2405  CA  SER A 165      -8.792   8.517 -16.755  1.00 88.99           C
ATOM   2406  C   SER A 165      -8.204   9.583 -15.828  1.00 88.99           C
ATOM   2407  O   SER A 165      -7.779   9.277 -14.715  1.00 88.99           O
ATOM   2408  HA  SER A 165      -9.227   7.704 -16.175  1.00 88.99           H
ATOM   2409  CB  SER A 165      -7.707   7.960 -17.679  1.00 88.99           C
ATOM   2410 1HB  SER A 165      -7.076   7.269 -17.121  1.00 88.99           H
ATOM   2411 2HB  SER A 165      -8.173   7.388 -18.482  1.00 88.99           H
ATOM   2412  OG  SER A 165      -6.901   8.993 -18.239  1.00 88.99           O
ATOM   2413  HG  SER A 165      -7.477   9.753 -18.538  1.00 88.99           H
ATOM   2414  HN  SER A 165      -9.757   9.091 -18.510  1.00 88.99           H
ATOM   2415  N   LYS A 166      -8.197  10.812 -16.322  1.00 91.52           N
ATOM   2416  CA  LYS A 166      -7.723  11.934 -15.530  1.00 91.52           C
ATOM   2417  C   LYS A 166      -8.656  12.140 -14.335  1.00 91.52           C
ATOM   2418  O   LYS A 166      -8.198  12.276 -13.201  1.00 91.52           O
ATOM   2419  HA  LYS A 166      -6.733  11.674 -15.154  1.00 91.52           H
ATOM   2420  CB  LYS A 166      -7.561  13.178 -16.405  1.00 91.52           C
ATOM   2421 1HB  LYS A 166      -8.473  13.345 -16.980  1.00 91.52           H
ATOM   2422 2HB  LYS A 166      -7.419  14.056 -15.775  1.00 91.52           H
ATOM   2423  CG  LYS A 166      -6.373  13.029 -17.357  1.00 91.52           C
ATOM   2424 1HG  LYS A 166      -5.456  12.903 -16.782  1.00 91.52           H
ATOM   2425 2HG  LYS A 166      -6.497  12.130 -17.961  1.00 91.52           H
ATOM   2426  CD  LYS A 166      -6.245  14.250 -18.271  1.00 91.52           C
ATOM   2427 1HD  LYS A 166      -7.153  14.361 -18.863  1.00 91.52           H
ATOM   2428 2HD  LYS A 166      -6.146  15.151 -17.667  1.00 91.52           H
ATOM   2429  CE  LYS A 166      -5.036  14.115 -19.199  1.00 91.52           C
ATOM   2430 1HE  LYS A 166      -4.139  13.921 -18.612  1.00 91.52           H
ATOM   2431 2HE  LYS A 166      -5.173  13.262 -19.863  1.00 91.52           H
ATOM   2432  NZ  LYS A 166      -4.857  15.348 -19.998  1.00 91.52           N
ATOM   2433 1HZ  LYS A 166      -4.061  15.237 -20.617  1.00 91.52           H
ATOM   2434 2HZ  LYS A 166      -5.692  15.520 -20.548  1.00 91.52           H
ATOM   2435 3HZ  LYS A 166      -4.695  16.133 -19.376  1.00 91.52           H
ATOM   2436  HN  LYS A 166      -8.507  11.047 -17.243  1.00 91.52           H
ATOM   2437  N   MET A 167      -9.947  12.156 -14.629  1.00 93.55           N
ATOM   2438  CA  MET A 167     -10.946  12.393 -13.601  1.00 93.55           C
ATOM   2439  C   MET A 167     -10.909  11.295 -12.537  1.00 93.55           C
ATOM   2440  O   MET A 167     -11.019  11.576 -11.345  1.00 93.55           O
ATOM   2441  HA  MET A 167     -10.684  13.352 -13.153  1.00 93.55           H
ATOM   2442  CB  MET A 167     -12.336  12.439 -14.240  1.00 93.55           C
ATOM   2443 1HB  MET A 167     -12.505  11.529 -14.816  1.00 93.55           H
ATOM   2444 2HB  MET A 167     -13.097  12.469 -13.461  1.00 93.55           H
ATOM   2445  CG  MET A 167     -12.481  13.660 -15.150  1.00 93.55           C
ATOM   2446 1HG  MET A 167     -12.277  14.570 -14.587  1.00 93.55           H
ATOM   2447 2HG  MET A 167     -11.747  13.613 -15.955  1.00 93.55           H
ATOM   2448  SD  MET A 167     -14.129  13.721 -15.832  1.00 93.55           S
ATOM   2449  CE  MET A 167     -15.053  14.159 -14.369  1.00 93.55           C
ATOM   2450 1HE  MET A 167     -14.917  13.390 -13.609  1.00 93.55           H
ATOM   2451 2HE  MET A 167     -14.697  15.115 -13.987  1.00 93.55           H
ATOM   2452 3HE  MET A 167     -16.112  14.239 -14.618  1.00 93.55           H
ATOM   2453  HN  MET A 167     -10.313  12.011 -15.548  1.00 93.55           H
ATOM   2454  N   VAL A 168     -10.754  10.065 -13.006  1.00 92.85           N
ATOM   2455  CA  VAL A 168     -10.719   8.921 -12.111  1.00 92.85           C
ATOM   2456  C   VAL A 168      -9.517   9.050 -11.174  1.00 92.85           C
ATOM   2457  O   VAL A 168      -9.632   8.806  -9.974  1.00 92.85           O
ATOM   2458  HA  VAL A 168     -11.632   8.941 -11.515  1.00 92.85           H
ATOM   2459  CB  VAL A 168     -10.709   7.623 -12.921  1.00 92.85           C
ATOM   2460  HB  VAL A 168      -9.927   7.704 -13.675  1.00 92.85           H
ATOM   2461  CG1 VAL A 168     -10.381   6.424 -12.030  1.00 92.85           C
ATOM   2462 1HG1 VAL A 168      -9.397   6.563 -11.581  1.00 92.85           H
ATOM   2463 2HG1 VAL A 168     -11.131   6.339 -11.243  1.00 92.85           H
ATOM   2464 3HG1 VAL A 168     -10.381   5.514 -12.631  1.00 92.85           H
ATOM   2465  CG2 VAL A 168     -12.041   7.419 -13.646  1.00 92.85           C
ATOM   2466 1HG2 VAL A 168     -12.849   7.370 -12.915  1.00 92.85           H
ATOM   2467 2HG2 VAL A 168     -12.217   8.254 -14.325  1.00 92.85           H
ATOM   2468 3HG2 VAL A 168     -12.007   6.490 -14.214  1.00 92.85           H
ATOM   2469  HN  VAL A 168     -10.655   9.846 -13.977  1.00 92.85           H
ATOM   2470  N   CYS A 169      -8.390   9.433 -11.757  1.00 92.55           N
ATOM   2471  CA  CYS A 169      -7.162   9.572 -10.993  1.00 92.55           C
ATOM   2472  C   CYS A 169      -7.403  10.588  -9.876  1.00 92.55           C
ATOM   2473  O   CYS A 169      -7.078  10.331  -8.717  1.00 92.55           O
ATOM   2474  HA  CYS A 169      -6.937   8.588 -10.580  1.00 92.55           H
ATOM   2475  CB  CYS A 169      -5.984   9.972 -11.884  1.00 92.55           C
ATOM   2476 1HB  CYS A 169      -6.248  10.847 -12.479  1.00 92.55           H
ATOM   2477 2HB  CYS A 169      -5.130  10.252 -11.268  1.00 92.55           H
ATOM   2478  SG  CYS A 169      -5.532   8.582 -12.986  1.00 92.55           S
ATOM   2479  HG  CYS A 169      -6.402   8.878 -13.947  1.00 92.55           H
ATOM   2480  HN  CYS A 169      -8.309   9.646 -12.730  1.00 92.55           H
ATOM   2481  N   PHE A 170      -7.971  11.721 -10.262  1.00 94.82           N
ATOM   2482  CA  PHE A 170      -8.236  12.788  -9.312  1.00 94.82           C
ATOM   2483  C   PHE A 170      -9.144  12.302  -8.180  1.00 94.82           C
ATOM   2484  O   PHE A 170      -8.880  12.570  -7.009  1.00 94.82           O
ATOM   2485  HA  PHE A 170      -7.276  13.097  -8.897  1.00 94.82           H
ATOM   2486  CB  PHE A 170      -8.949  13.903 -10.078  1.00 94.82           C
ATOM   2487 1HB  PHE A 170      -8.329  14.203 -10.924  1.00 94.82           H
ATOM   2488 2HB  PHE A 170      -9.879  13.511 -10.488  1.00 94.82           H
ATOM   2489  CG  PHE A 170      -9.263  15.138  -9.231  1.00 94.82           C
ATOM   2490  CD1 PHE A 170     -10.512  15.314  -8.722  1.00 94.82           C
ATOM   2491  HD1 PHE A 170     -11.289  14.575  -8.918  1.00 94.82           H
ATOM   2492  CD2 PHE A 170      -8.293  16.060  -8.987  1.00 94.82           C
ATOM   2493  HD2 PHE A 170      -7.292  15.919  -9.395  1.00 94.82           H
ATOM   2494  CE1 PHE A 170     -10.803  16.460  -7.936  1.00 94.82           C
ATOM   2495  HE1 PHE A 170     -11.804  16.601  -7.528  1.00 94.82           H
ATOM   2496  CE2 PHE A 170      -8.584  17.206  -8.201  1.00 94.82           C
ATOM   2497  HE2 PHE A 170      -7.807  17.945  -8.006  1.00 94.82           H
ATOM   2498  CZ  PHE A 170      -9.833  17.382  -7.692  1.00 94.82           C
ATOM   2499  HZ  PHE A 170     -10.057  18.262  -7.089  1.00 94.82           H
ATOM   2500  HN  PHE A 170      -8.248  11.915 -11.203  1.00 94.82           H
ATOM   2501  N   THR A 171     -10.194  11.595  -8.570  1.00 95.48           N
ATOM   2502  CA  THR A 171     -11.169  11.110  -7.607  1.00 95.48           C
ATOM   2503  C   THR A 171     -10.503  10.167  -6.603  1.00 95.48           C
ATOM   2504  O   THR A 171     -10.816  10.200  -5.414  1.00 95.48           O
ATOM   2505  HA  THR A 171     -11.548  11.962  -7.043  1.00 95.48           H
ATOM   2506  CB  THR A 171     -12.316  10.459  -8.383  1.00 95.48           C
ATOM   2507  HB  THR A 171     -11.996   9.522  -8.839  1.00 95.48           H
ATOM   2508  OG1 THR A 171     -12.739  11.472  -9.292  1.00 95.48           O
ATOM   2509  HG1 THR A 171     -12.318  11.326 -10.187  1.00 95.48           H
ATOM   2510  CG2 THR A 171     -13.545  10.207  -7.508  1.00 95.48           C
ATOM   2511 1HG2 THR A 171     -13.906  11.154  -7.106  1.00 95.48           H
ATOM   2512 2HG2 THR A 171     -13.276   9.542  -6.687  1.00 95.48           H
ATOM   2513 3HG2 THR A 171     -14.329   9.744  -8.107  1.00 95.48           H
ATOM   2514  HN  THR A 171     -10.384  11.353  -9.522  1.00 95.48           H
ATOM   2515  N   ILE A 172      -9.597   9.349  -7.119  1.00 94.07           N
ATOM   2516  CA  ILE A 172      -8.910   8.375  -6.288  1.00 94.07           C
ATOM   2517  C   ILE A 172      -8.078   9.106  -5.233  1.00 94.07           C
ATOM   2518  O   ILE A 172      -8.089   8.733  -4.061  1.00 94.07           O
ATOM   2519  HA  ILE A 172      -9.671   7.784  -5.779  1.00 94.07           H
ATOM   2520  CB  ILE A 172      -8.095   7.412  -7.154  1.00 94.07           C
ATOM   2521  HB  ILE A 172      -7.564   7.996  -7.907  1.00 94.07           H
ATOM   2522  CG1 ILE A 172      -9.009   6.438  -7.900  1.00 94.07           C
ATOM   2523 1HG1 ILE A 172      -9.471   5.752  -7.190  1.00 94.07           H
ATOM   2524 2HG1 ILE A 172      -9.816   6.988  -8.384  1.00 94.07           H
ATOM   2525  CG2 ILE A 172      -7.039   6.683  -6.320  1.00 94.07           C
ATOM   2526 1HG2 ILE A 172      -6.362   7.412  -5.875  1.00 94.07           H
ATOM   2527 2HG2 ILE A 172      -7.530   6.114  -5.531  1.00 94.07           H
ATOM   2528 3HG2 ILE A 172      -6.474   6.006  -6.961  1.00 94.07           H
ATOM   2529  CD1 ILE A 172      -8.226   5.645  -8.948  1.00 94.07           C
ATOM   2530 1HD1 ILE A 172      -7.785   6.332  -9.670  1.00 94.07           H
ATOM   2531 2HD1 ILE A 172      -7.435   5.077  -8.458  1.00 94.07           H
ATOM   2532 3HD1 ILE A 172      -8.899   4.960  -9.464  1.00 94.07           H
ATOM   2533  HN  ILE A 172      -9.331   9.345  -8.083  1.00 94.07           H
ATOM   2534  N   TRP A 173      -7.377  10.135  -5.686  1.00 94.59           N
ATOM   2535  CA  TRP A 173      -6.485  10.877  -4.812  1.00 94.59           C
ATOM   2536  C   TRP A 173      -7.323  11.475  -3.680  1.00 94.59           C
ATOM   2537  O   TRP A 173      -6.950  11.382  -2.511  1.00 94.59           O
ATOM   2538  HA  TRP A 173      -5.757  10.175  -4.406  1.00 94.59           H
ATOM   2539  CB  TRP A 173      -5.700  11.930  -5.595  1.00 94.59           C
ATOM   2540 1HB  TRP A 173      -6.355  12.376  -6.343  1.00 94.59           H
ATOM   2541 2HB  TRP A 173      -5.404  12.729  -4.915  1.00 94.59           H
ATOM   2542  CG  TRP A 173      -4.451  11.385  -6.292  1.00 94.59           C
ATOM   2543  CD1 TRP A 173      -4.231  11.254  -7.607  1.00 94.59           C
ATOM   2544  HD1 TRP A 173      -4.948  11.534  -8.380  1.00 94.59           H
ATOM   2545  CD2 TRP A 173      -3.253  10.899  -5.652  1.00 94.59           C
ATOM   2546  NE1 TRP A 173      -2.984  10.722  -7.861  1.00 94.59           N
ATOM   2547  HE1 TRP A 173      -2.593  10.532  -8.762  1.00 94.59           H
ATOM   2548  CE2 TRP A 173      -2.370  10.499  -6.634  1.00 94.59           C
ATOM   2549  CE3 TRP A 173      -2.925  10.801  -4.288  1.00 94.59           C
ATOM   2550  HE3 TRP A 173      -3.605  11.110  -3.494  1.00 94.59           H
ATOM   2551  CZ2 TRP A 173      -1.102   9.974  -6.357  1.00 94.59           C
ATOM   2552  HZ2 TRP A 173      -0.422   9.665  -7.152  1.00 94.59           H
ATOM   2553  CZ3 TRP A 173      -1.655  10.274  -4.028  1.00 94.59           C
ATOM   2554  HZ3 TRP A 173      -1.350  10.176  -2.986  1.00 94.59           H
ATOM   2555  CH2 TRP A 173      -0.754   9.866  -5.005  1.00 94.59           C
ATOM   2556  HH2 TRP A 173       0.219   9.465  -4.721  1.00 94.59           H
ATOM   2557  HN  TRP A 173      -7.412  10.463  -6.631  1.00 94.59           H
ATOM   2558  N   VAL A 174      -8.438  12.077  -4.066  1.00 95.70           N
ATOM   2559  CA  VAL A 174      -9.299  12.746  -3.106  1.00 95.70           C
ATOM   2560  C   VAL A 174      -9.814  11.724  -2.090  1.00 95.70           C
ATOM   2561  O   VAL A 174      -9.806  11.981  -0.887  1.00 95.70           O
ATOM   2562  HA  VAL A 174      -8.695  13.487  -2.582  1.00 95.70           H
ATOM   2563  CB  VAL A 174     -10.424  13.483  -3.835  1.00 95.70           C
ATOM   2564  HB  VAL A 174     -10.916  12.771  -4.499  1.00 95.70           H
ATOM   2565  CG1 VAL A 174     -11.470  14.004  -2.847  1.00 95.70           C
ATOM   2566 1HG1 VAL A 174     -11.899  13.166  -2.298  1.00 95.70           H
ATOM   2567 2HG1 VAL A 174     -10.997  14.693  -2.148  1.00 95.70           H
ATOM   2568 3HG1 VAL A 174     -12.258  14.523  -3.392  1.00 95.70           H
ATOM   2569  CG2 VAL A 174      -9.868  14.619  -4.695  1.00 95.70           C
ATOM   2570 1HG2 VAL A 174      -9.339  15.330  -4.060  1.00 95.70           H
ATOM   2571 2HG2 VAL A 174      -9.179  14.212  -5.435  1.00 95.70           H
ATOM   2572 3HG2 VAL A 174     -10.689  15.126  -5.203  1.00 95.70           H
ATOM   2573  HN  VAL A 174      -8.756  12.111  -5.014  1.00 95.70           H
ATOM   2574  N   LEU A 175     -10.249  10.586  -2.612  1.00 93.17           N
ATOM   2575  CA  LEU A 175     -10.883   9.576  -1.782  1.00 93.17           C
ATOM   2576  C   LEU A 175      -9.849   8.997  -0.813  1.00 93.17           C
ATOM   2577  O   LEU A 175     -10.150   8.771   0.358  1.00 93.17           O
ATOM   2578  HA  LEU A 175     -11.661  10.071  -1.201  1.00 93.17           H
ATOM   2579  CB  LEU A 175     -11.569   8.521  -2.651  1.00 93.17           C
ATOM   2580 1HB  LEU A 175     -12.224   9.031  -3.357  1.00 93.17           H
ATOM   2581 2HB  LEU A 175     -10.806   8.009  -3.237  1.00 93.17           H
ATOM   2582  CG  LEU A 175     -12.391   7.468  -1.905  1.00 93.17           C
ATOM   2583  HG  LEU A 175     -12.630   7.859  -0.916  1.00 93.17           H
ATOM   2584  CD1 LEU A 175     -13.717   7.201  -2.619  1.00 93.17           C
ATOM   2585 1HD1 LEU A 175     -14.295   8.124  -2.669  1.00 93.17           H
ATOM   2586 2HD1 LEU A 175     -13.521   6.840  -3.629  1.00 93.17           H
ATOM   2587 3HD1 LEU A 175     -14.282   6.448  -2.068  1.00 93.17           H
ATOM   2588  CD2 LEU A 175     -11.582   6.185  -1.700  1.00 93.17           C
ATOM   2589 1HD2 LEU A 175     -11.292   5.780  -2.669  1.00 93.17           H
ATOM   2590 2HD2 LEU A 175     -10.688   6.409  -1.117  1.00 93.17           H
ATOM   2591 3HD2 LEU A 175     -12.189   5.454  -1.168  1.00 93.17           H
ATOM   2592  HN  LEU A 175     -10.175  10.351  -3.581  1.00 93.17           H
ATOM   2593  N   ALA A 176      -8.654   8.773  -1.338  1.00 93.12           N
ATOM   2594  CA  ALA A 176      -7.582   8.200  -0.541  1.00 93.12           C
ATOM   2595  C   ALA A 176      -7.222   9.165   0.591  1.00 93.12           C
ATOM   2596  O   ALA A 176      -6.944   8.738   1.710  1.00 93.12           O
ATOM   2597  HA  ALA A 176      -7.950   7.269  -0.111  1.00 93.12           H
ATOM   2598  CB  ALA A 176      -6.386   7.888  -1.443  1.00 93.12           C
ATOM   2599 1HB  ALA A 176      -6.687   7.177  -2.212  1.00 93.12           H
ATOM   2600 2HB  ALA A 176      -6.037   8.807  -1.914  1.00 93.12           H
ATOM   2601 3HB  ALA A 176      -5.582   7.458  -0.845  1.00 93.12           H
ATOM   2602  HN  ALA A 176      -8.413   8.976  -2.287  1.00 93.12           H
ATOM   2603  N   ALA A 177      -7.240  10.448   0.260  1.00 93.78           N
ATOM   2604  CA  ALA A 177      -6.884  11.474   1.225  1.00 93.78           C
ATOM   2605  C   ALA A 177      -7.886  11.450   2.382  1.00 93.78           C
ATOM   2606  O   ALA A 177      -7.496  11.514   3.547  1.00 93.78           O
ATOM   2607  HA  ALA A 177      -5.892  11.238   1.610  1.00 93.78           H
ATOM   2608  CB  ALA A 177      -6.832  12.835   0.527  1.00 93.78           C
ATOM   2609 1HB  ALA A 177      -6.085  12.808  -0.266  1.00 93.78           H
ATOM   2610 2HB  ALA A 177      -7.808  13.062   0.100  1.00 93.78           H
ATOM   2611 3HB  ALA A 177      -6.565  13.604   1.252  1.00 93.78           H
ATOM   2612  HN  ALA A 177      -7.492  10.788  -0.646  1.00 93.78           H
ATOM   2613  N   ALA A 178      -9.157  11.359   2.020  1.00 93.74           N
ATOM   2614  CA  ALA A 178     -10.222  11.402   3.008  1.00 93.74           C
ATOM   2615  C   ALA A 178     -10.093  10.197   3.942  1.00 93.74           C
ATOM   2616  O   ALA A 178     -10.359  10.304   5.138  1.00 93.74           O
ATOM   2617  HA  ALA A 178     -10.099  12.316   3.588  1.00 93.74           H
ATOM   2618  CB  ALA A 178     -11.576  11.448   2.298  1.00 93.74           C
ATOM   2619 1HB  ALA A 178     -11.627  12.337   1.670  1.00 93.74           H
ATOM   2620 2HB  ALA A 178     -11.691  10.558   1.678  1.00 93.74           H
ATOM   2621 3HB  ALA A 178     -12.374  11.480   3.039  1.00 93.74           H
ATOM   2622  HN  ALA A 178      -9.463  11.257   1.073  1.00 93.74           H
ATOM   2623  N   LEU A 179      -9.686   9.079   3.361  1.00 91.62           N
ATOM   2624  CA  LEU A 179      -9.597   7.836   4.109  1.00 91.62           C
ATOM   2625  C   LEU A 179      -8.413   7.911   5.075  1.00 91.62           C
ATOM   2626  O   LEU A 179      -8.267   7.059   5.950  1.00 91.62           O
ATOM   2627  HA  LEU A 179     -10.513   7.739   4.691  1.00 91.62           H
ATOM   2628  CB  LEU A 179      -9.538   6.640   3.156  1.00 91.62           C
ATOM   2629 1HB  LEU A 179      -8.757   6.827   2.418  1.00 91.62           H
ATOM   2630 2HB  LEU A 179      -9.235   5.762   3.725  1.00 91.62           H
ATOM   2631  CG  LEU A 179     -10.834   6.310   2.413  1.00 91.62           C
ATOM   2632  HG  LEU A 179     -11.144   7.195   1.858  1.00 91.62           H
ATOM   2633  CD1 LEU A 179     -10.611   5.191   1.393  1.00 91.62           C
ATOM   2634 1HD1 LEU A 179      -9.862   5.506   0.666  1.00 91.62           H
ATOM   2635 2HD1 LEU A 179     -10.264   4.295   1.907  1.00 91.62           H
ATOM   2636 3HD1 LEU A 179     -11.548   4.976   0.879  1.00 91.62           H
ATOM   2637  CD2 LEU A 179     -11.958   5.975   3.395  1.00 91.62           C
ATOM   2638 1HD2 LEU A 179     -11.671   5.112   3.996  1.00 91.62           H
ATOM   2639 2HD2 LEU A 179     -12.138   6.829   4.047  1.00 91.62           H
ATOM   2640 3HD2 LEU A 179     -12.868   5.744   2.840  1.00 91.62           H
ATOM   2641  HN  LEU A 179      -9.420   9.013   2.399  1.00 91.62           H
ATOM   2642  N   CYS A 180      -7.599   8.939   4.885  1.00 92.36           N
ATOM   2643  CA  CYS A 180      -6.388   9.091   5.674  1.00 92.36           C
ATOM   2644  C   CYS A 180      -6.674  10.077   6.808  1.00 92.36           C
ATOM   2645  O   CYS A 180      -5.781  10.409   7.586  1.00 92.36           O
ATOM   2646  HA  CYS A 180      -6.148   8.104   6.070  1.00 92.36           H
ATOM   2647  CB  CYS A 180      -5.205   9.538   4.813  1.00 92.36           C
ATOM   2648 1HB  CYS A 180      -5.443  10.476   4.312  1.00 92.36           H
ATOM   2649 2HB  CYS A 180      -4.336   9.725   5.444  1.00 92.36           H
ATOM   2650  SG  CYS A 180      -4.811   8.250   3.574  1.00 92.36           S
ATOM   2651  HG  CYS A 180      -5.948   8.360   2.893  1.00 92.36           H
ATOM   2652  HN  CYS A 180      -7.756   9.659   4.209  1.00 92.36           H
ATOM   2653  N   ILE A 181      -7.922  10.518   6.866  1.00 93.26           N
ATOM   2654  CA  ILE A 181      -8.327  11.490   7.867  1.00 93.26           C
ATOM   2655  C   ILE A 181      -8.014  10.941   9.260  1.00 93.26           C
ATOM   2656  O   ILE A 181      -7.425  11.636  10.087  1.00 93.26           O
ATOM   2657  HA  ILE A 181      -7.732  12.389   7.709  1.00 93.26           H
ATOM   2658  CB  ILE A 181      -9.794  11.878   7.674  1.00 93.26           C
ATOM   2659  HB  ILE A 181     -10.367  10.969   7.490  1.00 93.26           H
ATOM   2660  CG1 ILE A 181      -9.967  12.778   6.449  1.00 93.26           C
ATOM   2661 1HG1 ILE A 181      -9.477  13.735   6.624  1.00 93.26           H
ATOM   2662 2HG1 ILE A 181      -9.478  12.322   5.587  1.00 93.26           H
ATOM   2663  CG2 ILE A 181     -10.362  12.521   8.941  1.00 93.26           C
ATOM   2664 1HG2 ILE A 181     -10.293  11.815   9.769  1.00 93.26           H
ATOM   2665 2HG2 ILE A 181      -9.791  13.418   9.181  1.00 93.26           H
ATOM   2666 3HG2 ILE A 181     -11.406  12.787   8.777  1.00 93.26           H
ATOM   2667  CD1 ILE A 181     -11.448  13.005   6.140  1.00 93.26           C
ATOM   2668 1HD1 ILE A 181     -11.929  12.048   5.942  1.00 93.26           H
ATOM   2669 2HD1 ILE A 181     -11.928  13.483   6.994  1.00 93.26           H
ATOM   2670 3HD1 ILE A 181     -11.542  13.648   5.264  1.00 93.26           H
ATOM   2671  HN  ILE A 181      -8.649  10.223   6.245  1.00 93.26           H
ATOM   2672  N   PRO A 182      -8.400   9.690   9.545  1.00 91.30           N
ATOM   2673  CA  PRO A 182      -8.213   9.129  10.885  1.00 91.30           C
ATOM   2674  C   PRO A 182      -6.777   9.255  11.368  1.00 91.30           C
ATOM   2675  O   PRO A 182      -6.533   9.657  12.504  1.00 91.30           O
ATOM   2676  HA  PRO A 182      -8.807   9.685  11.610  1.00 91.30           H
ATOM   2677  CB  PRO A 182      -8.633   7.666  10.728  1.00 91.30           C
ATOM   2678 1HB  PRO A 182      -7.783   7.028  10.486  1.00 91.30           H
ATOM   2679 2HB  PRO A 182      -9.073   7.274  11.645  1.00 91.30           H
ATOM   2680  CG  PRO A 182      -9.646   7.710   9.590  1.00 91.30           C
ATOM   2681 1HG  PRO A 182      -9.775   6.733   9.125  1.00 91.30           H
ATOM   2682 2HG  PRO A 182     -10.632   8.016   9.939  1.00 91.30           H
ATOM   2683  CD  PRO A 182      -9.038   8.723   8.634  1.00 91.30           C
ATOM   2684 1HD  PRO A 182      -8.311   8.263   7.965  1.00 91.30           H
ATOM   2685 2HD  PRO A 182      -9.796   9.189   8.003  1.00 91.30           H
ATOM   2686  N   GLU A 183      -5.856   8.903  10.483  1.00 91.84           N
ATOM   2687  CA  GLU A 183      -4.444   8.919  10.826  1.00 91.84           C
ATOM   2688  C   GLU A 183      -4.005  10.335  11.202  1.00 91.84           C
ATOM   2689  O   GLU A 183      -3.226  10.520  12.135  1.00 91.84           O
ATOM   2690  HA  GLU A 183      -4.348   8.260  11.689  1.00 91.84           H
ATOM   2691  CB  GLU A 183      -3.595   8.368   9.678  1.00 91.84           C
ATOM   2692 1HB  GLU A 183      -3.984   8.730   8.727  1.00 91.84           H
ATOM   2693 2HB  GLU A 183      -2.548   8.623   9.841  1.00 91.84           H
ATOM   2694  CG  GLU A 183      -3.664   6.840   9.630  1.00 91.84           C
ATOM   2695 1HG  GLU A 183      -2.903   6.460   8.948  1.00 91.84           H
ATOM   2696 2HG  GLU A 183      -3.442   6.431  10.615  1.00 91.84           H
ATOM   2697  CD  GLU A 183      -5.046   6.368   9.175  1.00 91.84           C
ATOM   2698  OE1 GLU A 183      -5.345   5.178   9.411  1.00 91.84           O
ATOM   2699  OE2 GLU A 183      -5.773   7.208   8.602  1.00 91.84           O
ATOM   2700  HN  GLU A 183      -6.060   8.612   9.548  1.00 91.84           H
ATOM   2701  N   ILE A 184      -4.524  11.299  10.455  1.00 93.93           N
ATOM   2702  CA  ILE A 184      -4.098  12.679  10.613  1.00 93.93           C
ATOM   2703  C   ILE A 184      -4.507  13.180  11.999  1.00 93.93           C
ATOM   2704  O   ILE A 184      -3.780  13.950  12.624  1.00 93.93           O
ATOM   2705  HA  ILE A 184      -3.010  12.695  10.547  1.00 93.93           H
ATOM   2706  CB  ILE A 184      -4.632  13.539   9.466  1.00 93.93           C
ATOM   2707  HB  ILE A 184      -5.713  13.406   9.414  1.00 93.93           H
ATOM   2708  CG1 ILE A 184      -4.057  13.083   8.123  1.00 93.93           C
ATOM   2709 1HG1 ILE A 184      -2.987  13.288   8.094  1.00 93.93           H
ATOM   2710 2HG1 ILE A 184      -4.177  12.004   8.020  1.00 93.93           H
ATOM   2711  CG2 ILE A 184      -4.371  15.024   9.726  1.00 93.93           C
ATOM   2712 1HG2 ILE A 184      -4.868  15.324  10.648  1.00 93.93           H
ATOM   2713 2HG2 ILE A 184      -3.299  15.194   9.819  1.00 93.93           H
ATOM   2714 3HG2 ILE A 184      -4.761  15.613   8.895  1.00 93.93           H
ATOM   2715  CD1 ILE A 184      -4.751  13.792   6.959  1.00 93.93           C
ATOM   2716 1HD1 ILE A 184      -5.817  13.565   6.978  1.00 93.93           H
ATOM   2717 2HD1 ILE A 184      -4.608  14.869   7.053  1.00 93.93           H
ATOM   2718 3HD1 ILE A 184      -4.323  13.449   6.017  1.00 93.93           H
ATOM   2719  HN  ILE A 184      -5.222  11.150   9.755  1.00 93.93           H
ATOM   2720  N   LEU A 185      -5.670  12.722  12.439  1.00 93.45           N
ATOM   2721  CA  LEU A 185      -6.279  13.261  13.643  1.00 93.45           C
ATOM   2722  C   LEU A 185      -5.557  12.701  14.870  1.00 93.45           C
ATOM   2723  O   LEU A 185      -5.147  13.454  15.751  1.00 93.45           O
ATOM   2724  HA  LEU A 185      -6.139  14.342  13.624  1.00 93.45           H
ATOM   2725  CB  LEU A 185      -7.787  13.000  13.643  1.00 93.45           C
ATOM   2726 1HB  LEU A 185      -7.952  11.939  13.455  1.00 93.45           H
ATOM   2727 2HB  LEU A 185      -8.171  13.210  14.641  1.00 93.45           H
ATOM   2728  CG  LEU A 185      -8.607  13.802  12.631  1.00 93.45           C
ATOM   2729  HG  LEU A 185      -8.246  13.561  11.631  1.00 93.45           H
ATOM   2730  CD1 LEU A 185     -10.084  13.407  12.686  1.00 93.45           C
ATOM   2731 1HD1 LEU A 185     -10.185  12.347  12.455  1.00 93.45           H
ATOM   2732 2HD1 LEU A 185     -10.475  13.601  13.685  1.00 93.45           H
ATOM   2733 3HD1 LEU A 185     -10.644  13.993  11.956  1.00 93.45           H
ATOM   2734  CD2 LEU A 185      -8.408  15.306  12.833  1.00 93.45           C
ATOM   2735 1HD2 LEU A 185      -8.725  15.583  13.838  1.00 93.45           H
ATOM   2736 2HD2 LEU A 185      -7.354  15.553  12.704  1.00 93.45           H
ATOM   2737 3HD2 LEU A 185      -9.002  15.853  12.101  1.00 93.45           H
ATOM   2738  HN  LEU A 185      -6.192  11.997  11.989  1.00 93.45           H
ATOM   2739  N   TYR A 186      -5.425  11.382  14.888  1.00 92.37           N
ATOM   2740  CA  TYR A 186      -5.097  10.680  16.117  1.00 92.37           C
ATOM   2741  C   TYR A 186      -3.590  10.439  16.225  1.00 92.37           C
ATOM   2742  O   TYR A 186      -3.098  10.024  17.273  1.00 92.37           O
ATOM   2743  HA  TYR A 186      -5.419  11.299  16.954  1.00 92.37           H
ATOM   2744  CB  TYR A 186      -5.813   9.330  16.035  1.00 92.37           C
ATOM   2745 1HB  TYR A 186      -5.452   8.791  15.159  1.00 92.37           H
ATOM   2746 2HB  TYR A 186      -5.545   8.735  16.908  1.00 92.37           H
ATOM   2747  CG  TYR A 186      -7.337   9.438  15.957  1.00 92.37           C
ATOM   2748  CD1 TYR A 186      -8.023  10.200  16.881  1.00 92.37           C
ATOM   2749  HD1 TYR A 186      -7.479  10.725  17.666  1.00 92.37           H
ATOM   2750  CD2 TYR A 186      -8.026   8.773  14.963  1.00 92.37           C
ATOM   2751  HD2 TYR A 186      -7.484   8.172  14.233  1.00 92.37           H
ATOM   2752  CE1 TYR A 186      -9.458  10.301  16.808  1.00 92.37           C
ATOM   2753  HE1 TYR A 186     -10.012  10.900  17.531  1.00 92.37           H
ATOM   2754  CE2 TYR A 186      -9.461   8.875  14.890  1.00 92.37           C
ATOM   2755  HE2 TYR A 186     -10.017   8.355  14.110  1.00 92.37           H
ATOM   2756  CZ  TYR A 186     -10.106   9.634  15.816  1.00 92.37           C
ATOM   2757  OH  TYR A 186     -11.460   9.730  15.746  1.00 92.37           O
ATOM   2758  HH  TYR A 186     -11.783   9.382  14.866  1.00 92.37           H
ATOM   2759  HN  TYR A 186      -5.538  10.798  14.085  1.00 92.37           H
ATOM   2760  N   SER A 187      -2.900  10.709  15.127  1.00 92.86           N
ATOM   2761  CA  SER A 187      -1.454  10.562  15.096  1.00 92.86           C
ATOM   2762  C   SER A 187      -0.805  11.582  16.034  1.00 92.86           C
ATOM   2763  O   SER A 187      -0.985  12.787  15.866  1.00 92.86           O
ATOM   2764  HA  SER A 187      -1.260   9.546  15.442  1.00 92.86           H
ATOM   2765  CB  SER A 187      -0.914  10.727  13.675  1.00 92.86           C
ATOM   2766 1HB  SER A 187      -1.230  11.692  13.277  1.00 92.86           H
ATOM   2767 2HB  SER A 187       0.176  10.734  13.700  1.00 92.86           H
ATOM   2768  OG  SER A 187      -1.361   9.688  12.809  1.00 92.86           O
ATOM   2769  HG  SER A 187      -1.876  10.077  12.045  1.00 92.86           H
ATOM   2770  HN  SER A 187      -3.311  11.022  14.271  1.00 92.86           H
ATOM   2771  N   GLN A 188      -0.062  11.061  17.000  1.00 92.11           N
ATOM   2772  CA  GLN A 188       0.589  11.910  17.983  1.00 92.11           C
ATOM   2773  C   GLN A 188       1.930  11.305  18.401  1.00 92.11           C
ATOM   2774  O   GLN A 188       2.233  10.162  18.062  1.00 92.11           O
ATOM   2775  HA  GLN A 188       0.753  12.863  17.480  1.00 92.11           H
ATOM   2776  CB  GLN A 188      -0.314  12.134  19.197  1.00 92.11           C
ATOM   2777 1HB  GLN A 188      -0.560  11.175  19.654  1.00 92.11           H
ATOM   2778 2HB  GLN A 188       0.218  12.717  19.949  1.00 92.11           H
ATOM   2779  CG  GLN A 188      -1.600  12.860  18.798  1.00 92.11           C
ATOM   2780 1HG  GLN A 188      -1.356  13.739  18.201  1.00 92.11           H
ATOM   2781 2HG  GLN A 188      -2.210  12.209  18.172  1.00 92.11           H
ATOM   2782  CD  GLN A 188      -2.398  13.282  20.033  1.00 92.11           C
ATOM   2783  OE1 GLN A 188      -1.933  13.209  21.159  1.00 92.11           O
ATOM   2784  NE2 GLN A 188      -3.623  13.724  19.761  1.00 92.11           N
ATOM   2785 1HE2 GLN A 188      -3.943  13.758  18.815  1.00 92.11           H
ATOM   2786 2HE2 GLN A 188      -4.222  14.024  20.503  1.00 92.11           H
ATOM   2787  HN  GLN A 188       0.097  10.081  17.116  1.00 92.11           H
ATOM   2788  N   ILE A 189       2.699  12.099  19.132  1.00 91.95           N
ATOM   2789  CA  ILE A 189       3.923  11.604  19.739  1.00 91.95           C
ATOM   2790  C   ILE A 189       3.647  11.223  21.195  1.00 91.95           C
ATOM   2791  O   ILE A 189       3.137  12.033  21.966  1.00 91.95           O
ATOM   2792  HA  ILE A 189       4.217  10.706  19.196  1.00 91.95           H
ATOM   2793  CB  ILE A 189       5.053  12.623  19.574  1.00 91.95           C
ATOM   2794  HB  ILE A 189       4.734  13.563  20.024  1.00 91.95           H
ATOM   2795  CG1 ILE A 189       5.328  12.901  18.095  1.00 91.95           C
ATOM   2796 1HG1 ILE A 189       5.727  12.004  17.620  1.00 91.95           H
ATOM   2797 2HG1 ILE A 189       4.395  13.142  17.586  1.00 91.95           H
ATOM   2798  CG2 ILE A 189       6.312  12.171  20.316  1.00 91.95           C
ATOM   2799 1HG2 ILE A 189       6.089  12.065  21.378  1.00 91.95           H
ATOM   2800 2HG2 ILE A 189       6.644  11.212  19.917  1.00 91.95           H
ATOM   2801 3HG2 ILE A 189       7.099  12.913  20.182  1.00 91.95           H
ATOM   2802  CD1 ILE A 189       6.319  14.055  17.929  1.00 91.95           C
ATOM   2803 1HD1 ILE A 189       5.906  14.956  18.383  1.00 91.95           H
ATOM   2804 2HD1 ILE A 189       7.259  13.800  18.418  1.00 91.95           H
ATOM   2805 3HD1 ILE A 189       6.497  14.232  16.868  1.00 91.95           H
ATOM   2806  HN  ILE A 189       2.498  13.062  19.311  1.00 91.95           H
ATOM   2807  N   LYS A 190       3.998   9.988  21.526  1.00 87.60           N
ATOM   2808  CA  LYS A 190       3.874   9.517  22.895  1.00 87.60           C
ATOM   2809  C   LYS A 190       5.269   9.293  23.481  1.00 87.60           C
ATOM   2810  O   LYS A 190       6.111   8.647  22.859  1.00 87.60           O
ATOM   2811  HA  LYS A 190       3.381  10.303  23.467  1.00 87.60           H
ATOM   2812  CB  LYS A 190       2.975   8.280  22.956  1.00 87.60           C
ATOM   2813 1HB  LYS A 190       2.064   8.459  22.384  1.00 87.60           H
ATOM   2814 2HB  LYS A 190       3.482   7.435  22.491  1.00 87.60           H
ATOM   2815  CG  LYS A 190       2.616   7.935  24.403  1.00 87.60           C
ATOM   2816 1HG  LYS A 190       3.527   7.783  24.981  1.00 87.60           H
ATOM   2817 2HG  LYS A 190       2.084   8.770  24.859  1.00 87.60           H
ATOM   2818  CD  LYS A 190       1.749   6.676  24.467  1.00 87.60           C
ATOM   2819 1HD  LYS A 190       0.792   6.864  23.980  1.00 87.60           H
ATOM   2820 2HD  LYS A 190       2.233   5.868  23.917  1.00 87.60           H
ATOM   2821  CE  LYS A 190       1.514   6.245  25.916  1.00 87.60           C
ATOM   2822 1HE  LYS A 190       2.460   6.235  26.456  1.00 87.60           H
ATOM   2823 2HE  LYS A 190       0.869   6.967  26.416  1.00 87.60           H
ATOM   2824  NZ  LYS A 190       0.895   4.902  25.963  1.00 87.60           N
ATOM   2825 1HZ  LYS A 190       0.995   4.516  26.895  1.00 87.60           H
ATOM   2826 2HZ  LYS A 190      -0.090   4.975  25.732  1.00 87.60           H
ATOM   2827 3HZ  LYS A 190       1.355   4.294  25.294  1.00 87.60           H
ATOM   2828  HN  LYS A 190       4.360   9.317  20.879  1.00 87.60           H
ATOM   2829  N   GLU A 191       5.471   9.840  24.671  1.00 84.46           N
ATOM   2830  CA  GLU A 191       6.709   9.616  25.397  1.00 84.46           C
ATOM   2831  C   GLU A 191       6.525   8.502  26.430  1.00 84.46           C
ATOM   2832  O   GLU A 191       5.620   8.563  27.260  1.00 84.46           O
ATOM   2833  HA  GLU A 191       7.434   9.306  24.645  1.00 84.46           H
ATOM   2834  CB  GLU A 191       7.195  10.905  26.063  1.00 84.46           C
ATOM   2835 1HB  GLU A 191       6.364  11.390  26.575  1.00 84.46           H
ATOM   2836 2HB  GLU A 191       8.037  10.684  26.720  1.00 84.46           H
ATOM   2837  CG  GLU A 191       7.712  11.899  25.020  1.00 84.46           C
ATOM   2838 1HG  GLU A 191       8.478  11.423  24.407  1.00 84.46           H
ATOM   2839 2HG  GLU A 191       6.900  12.184  24.351  1.00 84.46           H
ATOM   2840  CD  GLU A 191       8.289  13.146  25.691  1.00 84.46           C
ATOM   2841  OE1 GLU A 191       8.742  14.037  24.940  1.00 84.46           O
ATOM   2842  OE2 GLU A 191       8.265  13.182  26.941  1.00 84.46           O
ATOM   2843  HN  GLU A 191       4.807  10.425  25.137  1.00 84.46           H
ATOM   2844  N   GLU A 192       7.398   7.509  26.344  1.00 76.26           N
ATOM   2845  CA  GLU A 192       7.299   6.348  27.212  1.00 76.26           C
ATOM   2846  C   GLU A 192       8.690   5.912  27.676  1.00 76.26           C
ATOM   2847  O   GLU A 192       9.546   5.579  26.857  1.00 76.26           O
ATOM   2848  HA  GLU A 192       6.709   6.676  28.068  1.00 76.26           H
ATOM   2849  CB  GLU A 192       6.570   5.200  26.511  1.00 76.26           C
ATOM   2850 1HB  GLU A 192       5.539   5.489  26.308  1.00 76.26           H
ATOM   2851 2HB  GLU A 192       7.120   4.907  25.616  1.00 76.26           H
ATOM   2852  CG  GLU A 192       6.512   3.960  27.406  1.00 76.26           C
ATOM   2853 1HG  GLU A 192       7.288   3.254  27.106  1.00 76.26           H
ATOM   2854 2HG  GLU A 192       6.719   4.242  28.438  1.00 76.26           H
ATOM   2855  CD  GLU A 192       5.142   3.285  27.320  1.00 76.26           C
ATOM   2856  OE1 GLU A 192       4.630   2.901  28.394  1.00 76.26           O
ATOM   2857  OE2 GLU A 192       4.636   3.170  26.183  1.00 76.26           O
ATOM   2858  HN  GLU A 192       8.161   7.489  25.697  1.00 76.26           H
ATOM   2859  N   SER A 193       8.873   5.928  28.988  1.00 72.43           N
ATOM   2860  CA  SER A 193      10.115   5.454  29.577  1.00 72.43           C
ATOM   2861  C   SER A 193      11.305   6.162  28.927  1.00 72.43           C
ATOM   2862  O   SER A 193      12.369   5.568  28.760  1.00 72.43           O
ATOM   2863  HA  SER A 193      10.049   5.710  30.634  1.00 72.43           H
ATOM   2864  CB  SER A 193      10.252   3.938  29.427  1.00 72.43           C
ATOM   2865 1HB  SER A 193      11.283   3.646  29.626  1.00 72.43           H
ATOM   2866 2HB  SER A 193       9.631   3.442  30.172  1.00 72.43           H
ATOM   2867  OG  SER A 193       9.877   3.494  28.126  1.00 72.43           O
ATOM   2868  HG  SER A 193      10.622   3.659  27.480  1.00 72.43           H
ATOM   2869  HN  SER A 193       8.193   6.256  29.644  1.00 72.43           H
ATOM   2870  N   GLY A 194      11.085   7.421  28.577  1.00 76.04           N
ATOM   2871  CA  GLY A 194      12.150   8.241  28.023  1.00 76.04           C
ATOM   2872  C   GLY A 194      12.313   7.986  26.523  1.00 76.04           C
ATOM   2873  O   GLY A 194      13.271   8.456  25.911  1.00 76.04           O
ATOM   2874 1HA  GLY A 194      11.929   9.294  28.194  1.00 76.04           H
ATOM   2875 2HA  GLY A 194      13.086   8.023  28.536  1.00 76.04           H
ATOM   2876  HN  GLY A 194      10.202   7.881  28.668  1.00 76.04           H
ATOM   2877  N   ILE A 195      11.363   7.242  25.975  1.00 83.96           N
ATOM   2878  CA  ILE A 195      11.371   6.947  24.552  1.00 83.96           C
ATOM   2879  C   ILE A 195      10.175   7.631  23.887  1.00 83.96           C
ATOM   2880  O   ILE A 195       9.033   7.426  24.295  1.00 83.96           O
ATOM   2881  HA  ILE A 195      12.286   7.370  24.136  1.00 83.96           H
ATOM   2882  CB  ILE A 195      11.424   5.436  24.318  1.00 83.96           C
ATOM   2883  HB  ILE A 195      10.595   4.978  24.857  1.00 83.96           H
ATOM   2884  CG1 ILE A 195      12.714   4.839  24.883  1.00 83.96           C
ATOM   2885 1HG1 ILE A 195      13.558   5.127  24.256  1.00 83.96           H
ATOM   2886 2HG1 ILE A 195      12.903   5.244  25.877  1.00 83.96           H
ATOM   2887  CG2 ILE A 195      11.239   5.104  22.836  1.00 83.96           C
ATOM   2888 1HG2 ILE A 195      10.272   5.476  22.498  1.00 83.96           H
ATOM   2889 2HG2 ILE A 195      12.033   5.575  22.256  1.00 83.96           H
ATOM   2890 3HG2 ILE A 195      11.281   4.023  22.698  1.00 83.96           H
ATOM   2891  CD1 ILE A 195      12.626   3.313  24.957  1.00 83.96           C
ATOM   2892 1HD1 ILE A 195      11.796   3.028  25.604  1.00 83.96           H
ATOM   2893 2HD1 ILE A 195      12.462   2.910  23.958  1.00 83.96           H
ATOM   2894 3HD1 ILE A 195      13.556   2.914  25.362  1.00 83.96           H
ATOM   2895  HN  ILE A 195      10.600   6.845  26.484  1.00 83.96           H
ATOM   2896  N   ALA A 196      10.479   8.429  22.874  1.00 90.13           N
ATOM   2897  CA  ALA A 196       9.438   9.075  22.092  1.00 90.13           C
ATOM   2898  C   ALA A 196       8.963   8.120  20.995  1.00 90.13           C
ATOM   2899  O   ALA A 196       9.774   7.579  20.245  1.00 90.13           O
ATOM   2900  HA  ALA A 196       8.604   9.289  22.761  1.00 90.13           H
ATOM   2901  CB  ALA A 196       9.968  10.395  21.527  1.00 90.13           C
ATOM   2902 1HB  ALA A 196      10.264  11.048  22.348  1.00 90.13           H
ATOM   2903 2HB  ALA A 196      10.830  10.197  20.891  1.00 90.13           H
ATOM   2904 3HB  ALA A 196       9.186  10.879  20.941  1.00 90.13           H
ATOM   2905  HN  ALA A 196      11.413   8.637  22.586  1.00 90.13           H
ATOM   2906  N   ILE A 197       7.652   7.942  20.936  1.00 89.22           N
ATOM   2907  CA  ILE A 197       7.062   7.035  19.966  1.00 89.22           C
ATOM   2908  C   ILE A 197       5.978   7.773  19.178  1.00 89.22           C
ATOM   2909  O   ILE A 197       5.112   8.421  19.763  1.00 89.22           O
ATOM   2910  HA  ILE A 197       7.851   6.739  19.274  1.00 89.22           H
ATOM   2911  CB  ILE A 197       6.563   5.764  20.655  1.00 89.22           C
ATOM   2912  HB  ILE A 197       5.836   6.050  21.415  1.00 89.22           H
ATOM   2913  CG1 ILE A 197       7.707   5.044  21.372  1.00 89.22           C
ATOM   2914 1HG1 ILE A 197       8.432   4.687  20.641  1.00 89.22           H
ATOM   2915 2HG1 ILE A 197       8.230   5.744  22.024  1.00 89.22           H
ATOM   2916  CG2 ILE A 197       5.843   4.849  19.663  1.00 89.22           C
ATOM   2917 1HG2 ILE A 197       4.987   5.375  19.239  1.00 89.22           H
ATOM   2918 2HG2 ILE A 197       6.529   4.567  18.864  1.00 89.22           H
ATOM   2919 3HG2 ILE A 197       5.498   3.953  20.179  1.00 89.22           H
ATOM   2920  CD1 ILE A 197       7.182   3.866  22.196  1.00 89.22           C
ATOM   2921 1HD1 ILE A 197       6.476   4.230  22.942  1.00 89.22           H
ATOM   2922 2HD1 ILE A 197       6.681   3.157  21.537  1.00 89.22           H
ATOM   2923 3HD1 ILE A 197       8.016   3.372  22.695  1.00 89.22           H
ATOM   2924  HN  ILE A 197       6.997   8.404  21.535  1.00 89.22           H
ATOM   2925  N   CYS A 198       6.062   7.651  17.861  1.00 91.69           N
ATOM   2926  CA  CYS A 198       4.997   8.129  16.996  1.00 91.69           C
ATOM   2927  C   CYS A 198       3.904   7.060  16.944  1.00 91.69           C
ATOM   2928  O   CYS A 198       4.105   5.989  16.373  1.00 91.69           O
ATOM   2929  HA  CYS A 198       4.619   9.048  17.443  1.00 91.69           H
ATOM   2930  CB  CYS A 198       5.517   8.481  15.600  1.00 91.69           C
ATOM   2931 1HB  CYS A 198       6.150   9.367  15.652  1.00 91.69           H
ATOM   2932 2HB  CYS A 198       6.136   7.669  15.218  1.00 91.69           H
ATOM   2933  SG  CYS A 198       4.113   8.782  14.466  1.00 91.69           S
ATOM   2934  HN  CYS A 198       6.838   7.236  17.386  1.00 91.69           H
ATOM   2935  N   THR A 199       2.771   7.388  17.548  1.00 91.18           N
ATOM   2936  CA  THR A 199       1.660   6.454  17.612  1.00 91.18           C
ATOM   2937  C   THR A 199       0.336   7.185  17.381  1.00 91.18           C
ATOM   2938  O   THR A 199       0.301   8.414  17.333  1.00 91.18           O
ATOM   2939  HA  THR A 199       1.771   5.732  16.803  1.00 91.18           H
ATOM   2940  CB  THR A 199       1.727   5.730  18.958  1.00 91.18           C
ATOM   2941  HB  THR A 199       2.749   5.427  19.186  1.00 91.18           H
ATOM   2942  OG1 THR A 199       0.786   4.668  18.828  1.00 91.18           O
ATOM   2943  HG1 THR A 199       0.938   3.986  19.544  1.00 91.18           H
ATOM   2944  CG2 THR A 199       1.177   6.577  20.107  1.00 91.18           C
ATOM   2945 1HG2 THR A 199       0.134   6.822  19.910  1.00 91.18           H
ATOM   2946 2HG2 THR A 199       1.757   7.496  20.191  1.00 91.18           H
ATOM   2947 3HG2 THR A 199       1.249   6.015  21.039  1.00 91.18           H
ATOM   2948  HN  THR A 199       2.607   8.271  17.988  1.00 91.18           H
ATOM   2949  N   MET A 200      -0.722   6.399  17.244  1.00 91.37           N
ATOM   2950  CA  MET A 200      -2.069   6.942  17.284  1.00 91.37           C
ATOM   2951  C   MET A 200      -2.654   6.853  18.695  1.00 91.37           C
ATOM   2952  O   MET A 200      -2.565   5.812  19.344  1.00 91.37           O
ATOM   2953  HA  MET A 200      -1.973   7.986  16.988  1.00 91.37           H
ATOM   2954  CB  MET A 200      -2.961   6.167  16.312  1.00 91.37           C
ATOM   2955 1HB  MET A 200      -2.905   5.101  16.532  1.00 91.37           H
ATOM   2956 2HB  MET A 200      -4.000   6.467  16.449  1.00 91.37           H
ATOM   2957  CG  MET A 200      -2.539   6.418  14.863  1.00 91.37           C
ATOM   2958 1HG  MET A 200      -2.536   7.488  14.656  1.00 91.37           H
ATOM   2959 2HG  MET A 200      -1.522   6.060  14.704  1.00 91.37           H
ATOM   2960  SD  MET A 200      -3.659   5.586  13.748  1.00 91.37           S
ATOM   2961  CE  MET A 200      -3.478   3.906  14.324  1.00 91.37           C
ATOM   2962 1HE  MET A 200      -2.438   3.597  14.220  1.00 91.37           H
ATOM   2963 2HE  MET A 200      -3.771   3.848  15.372  1.00 91.37           H
ATOM   2964 3HE  MET A 200      -4.113   3.249  13.731  1.00 91.37           H
ATOM   2965  HN  MET A 200      -0.669   5.409  17.108  1.00 91.37           H
ATOM   2966  N   VAL A 201      -3.240   7.960  19.129  1.00 91.92           N
ATOM   2967  CA  VAL A 201      -3.880   8.006  20.433  1.00 91.92           C
ATOM   2968  C   VAL A 201      -5.380   8.245  20.251  1.00 91.92           C
ATOM   2969  O   VAL A 201      -5.785   9.186  19.570  1.00 91.92           O
ATOM   2970  HA  VAL A 201      -3.734   7.035  20.905  1.00 91.92           H
ATOM   2971  CB  VAL A 201      -3.208   9.065  21.308  1.00 91.92           C
ATOM   2972  HB  VAL A 201      -3.376  10.038  20.846  1.00 91.92           H
ATOM   2973  CG1 VAL A 201      -3.829   9.095  22.706  1.00 91.92           C
ATOM   2974 1HG1 VAL A 201      -4.890   9.329  22.627  1.00 91.92           H
ATOM   2975 2HG1 VAL A 201      -3.706   8.121  23.180  1.00 91.92           H
ATOM   2976 3HG1 VAL A 201      -3.332   9.857  23.308  1.00 91.92           H
ATOM   2977  CG2 VAL A 201      -1.697   8.835  21.384  1.00 91.92           C
ATOM   2978 1HG2 VAL A 201      -1.500   7.852  21.812  1.00 91.92           H
ATOM   2979 2HG2 VAL A 201      -1.270   8.888  20.383  1.00 91.92           H
ATOM   2980 3HG2 VAL A 201      -1.244   9.602  22.013  1.00 91.92           H
ATOM   2981  HN  VAL A 201      -3.281   8.812  18.607  1.00 91.92           H
ATOM   2982  N   TYR A 202      -6.165   7.376  20.872  1.00 91.16           N
ATOM   2983  CA  TYR A 202      -7.610   7.455  20.754  1.00 91.16           C
ATOM   2984  C   TYR A 202      -8.225   8.130  21.982  1.00 91.16           C
ATOM   2985  O   TYR A 202      -7.795   7.886  23.108  1.00 91.16           O
ATOM   2986  HA  TYR A 202      -7.844   8.047  19.869  1.00 91.16           H
ATOM   2987  CB  TYR A 202      -8.108   6.011  20.679  1.00 91.16           C
ATOM   2988 1HB  TYR A 202      -7.739   5.464  21.547  1.00 91.16           H
ATOM   2989 2HB  TYR A 202      -9.196   6.008  20.739  1.00 91.16           H
ATOM   2990  CG  TYR A 202      -7.680   5.270  19.410  1.00 91.16           C
ATOM   2991  CD1 TYR A 202      -8.420   5.402  18.252  1.00 91.16           C
ATOM   2992  HD1 TYR A 202      -9.309   6.033  18.242  1.00 91.16           H
ATOM   2993  CD2 TYR A 202      -6.555   4.472  19.423  1.00 91.16           C
ATOM   2994  HD2 TYR A 202      -5.971   4.368  20.337  1.00 91.16           H
ATOM   2995  CE1 TYR A 202      -8.017   4.705  17.058  1.00 91.16           C
ATOM   2996  HE1 TYR A 202      -8.592   4.800  16.136  1.00 91.16           H
ATOM   2997  CE2 TYR A 202      -6.152   3.775  18.228  1.00 91.16           C
ATOM   2998  HE2 TYR A 202      -5.266   3.141  18.225  1.00 91.16           H
ATOM   2999  CZ  TYR A 202      -6.903   3.926  17.105  1.00 91.16           C
ATOM   3000  OH  TYR A 202      -6.523   3.269  15.977  1.00 91.16           O
ATOM   3001  HH  TYR A 202      -7.270   3.270  15.312  1.00 91.16           H
ATOM   3002  HN  TYR A 202      -5.828   6.629  21.446  1.00 91.16           H
ATOM   3003  N   PRO A 203      -9.236   8.988  21.789  1.00 83.24           N
ATOM   3004  CA  PRO A 203      -9.796   9.758  22.902  1.00 83.24           C
ATOM   3005  C   PRO A 203     -10.544   8.880  23.892  1.00 83.24           C
ATOM   3006  O   PRO A 203     -11.167   7.893  23.504  1.00 83.24           O
ATOM   3007  HA  PRO A 203      -8.995  10.219  23.481  1.00 83.24           H
ATOM   3008  CB  PRO A 203     -10.725  10.762  22.217  1.00 83.24           C
ATOM   3009 1HB  PRO A 203     -11.589  10.998  22.839  1.00 83.24           H
ATOM   3010 2HB  PRO A 203     -10.216  11.703  22.010  1.00 83.24           H
ATOM   3011  CG  PRO A 203     -11.131  10.064  20.951  1.00 83.24           C
ATOM   3012 1HG  PRO A 203     -11.980   9.402  21.120  1.00 83.24           H
ATOM   3013 2HG  PRO A 203     -11.434  10.780  20.186  1.00 83.24           H
ATOM   3014  CD  PRO A 203      -9.919   9.291  20.518  1.00 83.24           C
ATOM   3015 1HD  PRO A 203     -10.193   8.383  19.982  1.00 83.24           H
ATOM   3016 2HD  PRO A 203      -9.287   9.877  19.852  1.00 83.24           H
ATOM   3017  N   SER A 204     -10.463   9.267  25.156  1.00 72.56           N
ATOM   3018  CA  SER A 204     -10.656   8.321  26.242  1.00 72.56           C
ATOM   3019  C   SER A 204     -12.005   7.617  26.089  1.00 72.56           C
ATOM   3020  O   SER A 204     -12.088   6.395  26.207  1.00 72.56           O
ATOM   3021  HA  SER A 204      -9.838   7.607  26.151  1.00 72.56           H
ATOM   3022  CB  SER A 204     -10.573   9.019  27.602  1.00 72.56           C
ATOM   3023 1HB  SER A 204     -10.863   8.320  28.386  1.00 72.56           H
ATOM   3024 2HB  SER A 204      -9.540   9.307  27.798  1.00 72.56           H
ATOM   3025  OG  SER A 204     -11.407  10.173  27.662  1.00 72.56           O
ATOM   3026  HG  SER A 204     -12.354   9.901  27.830  1.00 72.56           H
ATOM   3027  HN  SER A 204     -10.270  10.206  25.443  1.00 72.56           H
ATOM   3028  N   ASP A 205     -13.029   8.417  25.830  1.00 72.72           N
ATOM   3029  CA  ASP A 205     -14.382   8.047  26.207  1.00 72.72           C
ATOM   3030  C   ASP A 205     -14.793   6.786  25.446  1.00 72.72           C
ATOM   3031  O   ASP A 205     -15.238   5.810  26.048  1.00 72.72           O
ATOM   3032  HA  ASP A 205     -14.346   7.890  27.285  1.00 72.72           H
ATOM   3033  CB  ASP A 205     -15.375   9.157  25.855  1.00 72.72           C
ATOM   3034 1HB  ASP A 205     -15.296   9.397  24.795  1.00 72.72           H
ATOM   3035 2HB  ASP A 205     -16.393   8.807  26.027  1.00 72.72           H
ATOM   3036  CG  ASP A 205     -15.113  10.413  26.689  1.00 72.72           C
ATOM   3037  OD1 ASP A 205     -14.285  10.313  27.619  1.00 72.72           O
ATOM   3038  OD2 ASP A 205     -15.747  11.444  26.376  1.00 72.72           O
ATOM   3039  HN  ASP A 205     -12.945   9.302  25.371  1.00 72.72           H
ATOM   3040  N   GLU A 206     -14.629   6.846  24.132  1.00 83.24           N
ATOM   3041  CA  GLU A 206     -14.990   5.726  23.281  1.00 83.24           C
ATOM   3042  C   GLU A 206     -13.750   5.174  22.575  1.00 83.24           C
ATOM   3043  O   GLU A 206     -13.840   4.668  21.458  1.00 83.24           O
ATOM   3044  HA  GLU A 206     -15.400   4.972  23.952  1.00 83.24           H
ATOM   3045  CB  GLU A 206     -16.062   6.131  22.267  1.00 83.24           C
ATOM   3046 1HB  GLU A 206     -15.775   7.063  21.781  1.00 83.24           H
ATOM   3047 2HB  GLU A 206     -16.232   5.313  21.566  1.00 83.24           H
ATOM   3048  CG  GLU A 206     -17.402   6.389  22.960  1.00 83.24           C
ATOM   3049 1HG  GLU A 206     -17.244   6.511  24.031  1.00 83.24           H
ATOM   3050 2HG  GLU A 206     -17.831   7.321  22.593  1.00 83.24           H
ATOM   3051  CD  GLU A 206     -18.379   5.238  22.711  1.00 83.24           C
ATOM   3052  OE1 GLU A 206     -18.972   4.771  23.707  1.00 83.24           O
ATOM   3053  OE2 GLU A 206     -18.511   4.852  21.529  1.00 83.24           O
ATOM   3054  HN  GLU A 206     -14.258   7.640  23.651  1.00 83.24           H
ATOM   3055  N   SER A 207     -12.620   5.290  23.258  1.00 88.61           N
ATOM   3056  CA  SER A 207     -11.338   4.997  22.638  1.00 88.61           C
ATOM   3057  C   SER A 207     -11.375   3.611  21.991  1.00 88.61           C
ATOM   3058  O   SER A 207     -10.985   3.451  20.836  1.00 88.61           O
ATOM   3059  HA  SER A 207     -11.200   5.769  21.882  1.00 88.61           H
ATOM   3060  CB  SER A 207     -10.202   5.076  23.660  1.00 88.61           C
ATOM   3061 1HB  SER A 207      -9.307   4.614  23.243  1.00 88.61           H
ATOM   3062 2HB  SER A 207      -9.960   6.121  23.853  1.00 88.61           H
ATOM   3063  OG  SER A 207     -10.540   4.433  24.886  1.00 88.61           O
ATOM   3064  HG  SER A 207     -10.822   5.114  25.562  1.00 88.61           H
ATOM   3065  HN  SER A 207     -12.571   5.578  24.214  1.00 88.61           H
ATOM   3066  N   THR A 208     -11.847   2.644  22.765  1.00 89.79           N
ATOM   3067  CA  THR A 208     -11.799   1.255  22.340  1.00 89.79           C
ATOM   3068  C   THR A 208     -12.673   1.046  21.101  1.00 89.79           C
ATOM   3069  O   THR A 208     -12.257   0.391  20.147  1.00 89.79           O
ATOM   3070  HA  THR A 208     -10.774   1.019  22.052  1.00 89.79           H
ATOM   3071  CB  THR A 208     -12.209   0.383  23.528  1.00 89.79           C
ATOM   3072  HB  THR A 208     -12.205  -0.672  23.255  1.00 89.79           H
ATOM   3073  OG1 THR A 208     -13.471   0.911  23.926  1.00 89.79           O
ATOM   3074  HG1 THR A 208     -13.951   0.251  24.504  1.00 89.79           H
ATOM   3075  CG2 THR A 208     -11.313   0.597  24.749  1.00 89.79           C
ATOM   3076 1HG2 THR A 208     -11.370   1.640  25.063  1.00 89.79           H
ATOM   3077 2HG2 THR A 208     -10.283   0.351  24.492  1.00 89.79           H
ATOM   3078 3HG2 THR A 208     -11.648  -0.045  25.563  1.00 89.79           H
ATOM   3079  HN  THR A 208     -12.255   2.797  23.664  1.00 89.79           H
ATOM   3080  N   LYS A 209     -13.868   1.615  21.157  1.00 91.51           N
ATOM   3081  CA  LYS A 209     -14.802   1.504  20.049  1.00 91.51           C
ATOM   3082  C   LYS A 209     -14.179   2.129  18.799  1.00 91.51           C
ATOM   3083  O   LYS A 209     -14.256   1.559  17.712  1.00 91.51           O
ATOM   3084  HA  LYS A 209     -14.962   0.443  19.862  1.00 91.51           H
ATOM   3085  CB  LYS A 209     -16.156   2.107  20.428  1.00 91.51           C
ATOM   3086 1HB  LYS A 209     -16.014   3.114  20.820  1.00 91.51           H
ATOM   3087 2HB  LYS A 209     -16.780   2.196  19.539  1.00 91.51           H
ATOM   3088  CG  LYS A 209     -16.868   1.243  21.471  1.00 91.51           C
ATOM   3089 1HG  LYS A 209     -17.120   0.276  21.037  1.00 91.51           H
ATOM   3090 2HG  LYS A 209     -16.196   1.051  22.308  1.00 91.51           H
ATOM   3091  CD  LYS A 209     -18.138   1.929  21.977  1.00 91.51           C
ATOM   3092 1HD  LYS A 209     -17.877   2.854  22.491  1.00 91.51           H
ATOM   3093 2HD  LYS A 209     -18.769   2.203  21.131  1.00 91.51           H
ATOM   3094  CE  LYS A 209     -18.916   1.014  22.925  1.00 91.51           C
ATOM   3095 1HE  LYS A 209     -19.202   0.100  22.404  1.00 91.51           H
ATOM   3096 2HE  LYS A 209     -18.279   0.719  23.759  1.00 91.51           H
ATOM   3097  NZ  LYS A 209     -20.124   1.701  23.434  1.00 91.51           N
ATOM   3098 1HZ  LYS A 209     -20.611   1.091  24.081  1.00 91.51           H
ATOM   3099 2HZ  LYS A 209     -19.852   2.553  23.911  1.00 91.51           H
ATOM   3100 3HZ  LYS A 209     -20.736   1.928  22.658  1.00 91.51           H
ATOM   3101  HN  LYS A 209     -14.200   2.142  21.939  1.00 91.51           H
ATOM   3102  N   LEU A 210     -13.576   3.292  18.995  1.00 92.45           N
ATOM   3103  CA  LEU A 210     -13.016   4.042  17.883  1.00 92.45           C
ATOM   3104  C   LEU A 210     -11.894   3.227  17.238  1.00 92.45           C
ATOM   3105  O   LEU A 210     -11.842   3.094  16.016  1.00 92.45           O
ATOM   3106  HA  LEU A 210     -13.810   4.178  17.149  1.00 92.45           H
ATOM   3107  CB  LEU A 210     -12.580   5.435  18.342  1.00 92.45           C
ATOM   3108 1HB  LEU A 210     -13.438   5.933  18.792  1.00 92.45           H
ATOM   3109 2HB  LEU A 210     -11.831   5.319  19.126  1.00 92.45           H
ATOM   3110  CG  LEU A 210     -12.005   6.349  17.257  1.00 92.45           C
ATOM   3111  HG  LEU A 210     -11.168   5.834  16.786  1.00 92.45           H
ATOM   3112  CD1 LEU A 210     -13.041   6.622  16.165  1.00 92.45           C
ATOM   3113 1HD1 LEU A 210     -13.342   5.680  15.706  1.00 92.45           H
ATOM   3114 2HD1 LEU A 210     -13.913   7.106  16.605  1.00 92.45           H
ATOM   3115 3HD1 LEU A 210     -12.607   7.274  15.407  1.00 92.45           H
ATOM   3116  CD2 LEU A 210     -11.457   7.642  17.864  1.00 92.45           C
ATOM   3117 1HD2 LEU A 210     -12.260   8.171  18.378  1.00 92.45           H
ATOM   3118 2HD2 LEU A 210     -10.666   7.403  18.575  1.00 92.45           H
ATOM   3119 3HD2 LEU A 210     -11.055   8.273  17.071  1.00 92.45           H
ATOM   3120  HN  LEU A 210     -13.468   3.722  19.891  1.00 92.45           H
ATOM   3121  N   LYS A 211     -11.023   2.703  18.088  1.00 92.44           N
ATOM   3122  CA  LYS A 211      -9.918   1.885  17.618  1.00 92.44           C
ATOM   3123  C   LYS A 211     -10.466   0.727  16.781  1.00 92.44           C
ATOM   3124  O   LYS A 211     -10.031   0.513  15.650  1.00 92.44           O
ATOM   3125  HA  LYS A 211      -9.298   2.511  16.976  1.00 92.44           H
ATOM   3126  CB  LYS A 211      -9.045   1.436  18.792  1.00 92.44           C
ATOM   3127 1HB  LYS A 211      -8.612   2.308  19.282  1.00 92.44           H
ATOM   3128 2HB  LYS A 211      -9.661   0.928  19.534  1.00 92.44           H
ATOM   3129  CG  LYS A 211      -7.930   0.501  18.320  1.00 92.44           C
ATOM   3130 1HG  LYS A 211      -8.354  -0.462  18.037  1.00 92.44           H
ATOM   3131 2HG  LYS A 211      -7.456   0.915  17.430  1.00 92.44           H
ATOM   3132  CD  LYS A 211      -6.882   0.302  19.417  1.00 92.44           C
ATOM   3133 1HD  LYS A 211      -6.538   1.271  19.777  1.00 92.44           H
ATOM   3134 2HD  LYS A 211      -7.332  -0.212  20.266  1.00 92.44           H
ATOM   3135  CE  LYS A 211      -5.692  -0.507  18.897  1.00 92.44           C
ATOM   3136 1HE  LYS A 211      -6.021  -1.506  18.610  1.00 92.44           H
ATOM   3137 2HE  LYS A 211      -5.287  -0.035  18.002  1.00 92.44           H
ATOM   3138  NZ  LYS A 211      -4.639  -0.604  19.933  1.00 92.44           N
ATOM   3139 1HZ  LYS A 211      -3.778  -0.931  19.510  1.00 92.44           H
ATOM   3140 2HZ  LYS A 211      -4.487   0.309  20.347  1.00 92.44           H
ATOM   3141 3HZ  LYS A 211      -4.931  -1.256  20.652  1.00 92.44           H
ATOM   3142  HN  LYS A 211     -11.064   2.828  19.079  1.00 92.44           H
ATOM   3143  N   SER A 212     -11.412   0.010  17.370  1.00 91.95           N
ATOM   3144  CA  SER A 212     -11.981  -1.157  16.717  1.00 91.95           C
ATOM   3145  C   SER A 212     -12.542  -0.770  15.348  1.00 91.95           C
ATOM   3146  O   SER A 212     -12.345  -1.486  14.367  1.00 91.95           O
ATOM   3147  HA  SER A 212     -11.154  -1.859  16.607  1.00 91.95           H
ATOM   3148  CB  SER A 212     -13.075  -1.791  17.579  1.00 91.95           C
ATOM   3149 1HB  SER A 212     -12.693  -1.956  18.586  1.00 91.95           H
ATOM   3150 2HB  SER A 212     -13.914  -1.101  17.666  1.00 91.95           H
ATOM   3151  OG  SER A 212     -13.532  -3.028  17.037  1.00 91.95           O
ATOM   3152  HG  SER A 212     -12.760  -3.650  16.907  1.00 91.95           H
ATOM   3153  HN  SER A 212     -11.788   0.214  18.273  1.00 91.95           H
ATOM   3154  N   ALA A 213     -13.230   0.362  15.324  1.00 92.59           N
ATOM   3155  CA  ALA A 213     -13.879   0.818  14.107  1.00 92.59           C
ATOM   3156  C   ALA A 213     -12.815   1.134  13.054  1.00 92.59           C
ATOM   3157  O   ALA A 213     -12.934   0.721  11.902  1.00 92.59           O
ATOM   3158  HA  ALA A 213     -14.509   0.007  13.743  1.00 92.59           H
ATOM   3159  CB  ALA A 213     -14.764   2.026  14.422  1.00 92.59           C
ATOM   3160 1HB  ALA A 213     -15.521   1.741  15.152  1.00 92.59           H
ATOM   3161 2HB  ALA A 213     -14.150   2.830  14.829  1.00 92.59           H
ATOM   3162 3HB  ALA A 213     -15.250   2.368  13.508  1.00 92.59           H
ATOM   3163  HN  ALA A 213     -13.347   0.962  16.116  1.00 92.59           H
ATOM   3164  N   VAL A 214     -11.797   1.864  13.488  1.00 90.74           N
ATOM   3165  CA  VAL A 214     -10.745   2.294  12.583  1.00 90.74           C
ATOM   3166  C   VAL A 214     -10.039   1.065  12.007  1.00 90.74           C
ATOM   3167  O   VAL A 214      -9.732   1.022  10.817  1.00 90.74           O
ATOM   3168  HA  VAL A 214     -11.217   2.842  11.767  1.00 90.74           H
ATOM   3169  CB  VAL A 214      -9.792   3.248  13.304  1.00 90.74           C
ATOM   3170  HB  VAL A 214      -9.492   2.778  14.241  1.00 90.74           H
ATOM   3171  CG1 VAL A 214      -8.528   3.491  12.476  1.00 90.74           C
ATOM   3172 1HG1 VAL A 214      -8.015   2.544  12.309  1.00 90.74           H
ATOM   3173 2HG1 VAL A 214      -8.802   3.930  11.517  1.00 90.74           H
ATOM   3174 3HG1 VAL A 214      -7.868   4.172  13.012  1.00 90.74           H
ATOM   3175  CG2 VAL A 214     -10.488   4.568  13.643  1.00 90.74           C
ATOM   3176 1HG2 VAL A 214     -10.829   5.044  12.724  1.00 90.74           H
ATOM   3177 2HG2 VAL A 214     -11.343   4.372  14.290  1.00 90.74           H
ATOM   3178 3HG2 VAL A 214      -9.787   5.227  14.155  1.00 90.74           H
ATOM   3179  HN  VAL A 214     -11.686   2.160  14.436  1.00 90.74           H
ATOM   3180  N   LEU A 215      -9.803   0.096  12.879  1.00 91.48           N
ATOM   3181  CA  LEU A 215      -9.123  -1.124  12.476  1.00 91.48           C
ATOM   3182  C   LEU A 215      -9.985  -1.870  11.456  1.00 91.48           C
ATOM   3183  O   LEU A 215      -9.480  -2.344  10.440  1.00 91.48           O
ATOM   3184  HA  LEU A 215      -8.190  -0.833  11.993  1.00 91.48           H
ATOM   3185  CB  LEU A 215      -8.756  -1.962  13.702  1.00 91.48           C
ATOM   3186 1HB  LEU A 215      -9.512  -1.797  14.470  1.00 91.48           H
ATOM   3187 2HB  LEU A 215      -8.808  -3.016  13.426  1.00 91.48           H
ATOM   3188  CG  LEU A 215      -7.380  -1.691  14.314  1.00 91.48           C
ATOM   3189  HG  LEU A 215      -7.098  -0.665  14.076  1.00 91.48           H
ATOM   3190  CD1 LEU A 215      -7.425  -1.806  15.839  1.00 91.48           C
ATOM   3191 1HD1 LEU A 215      -8.134  -1.080  16.237  1.00 91.48           H
ATOM   3192 2HD1 LEU A 215      -7.739  -2.811  16.118  1.00 91.48           H
ATOM   3193 3HD1 LEU A 215      -6.434  -1.608  16.247  1.00 91.48           H
ATOM   3194  CD2 LEU A 215      -6.318  -2.606  13.701  1.00 91.48           C
ATOM   3195 1HD2 LEU A 215      -6.584  -3.646  13.887  1.00 91.48           H
ATOM   3196 2HD2 LEU A 215      -6.264  -2.431  12.626  1.00 91.48           H
ATOM   3197 3HD2 LEU A 215      -5.349  -2.391  14.153  1.00 91.48           H
ATOM   3198  HN  LEU A 215     -10.067   0.134  13.843  1.00 91.48           H
ATOM   3199  N   THR A 216     -11.272  -1.952  11.763  1.00 92.46           N
ATOM   3200  CA  THR A 216     -12.203  -2.660  10.902  1.00 92.46           C
ATOM   3201  C   THR A 216     -12.209  -2.042   9.502  1.00 92.46           C
ATOM   3202  O   THR A 216     -12.180  -2.758   8.503  1.00 92.46           O
ATOM   3203  HA  THR A 216     -11.859  -3.688  10.795  1.00 92.46           H
ATOM   3204  CB  THR A 216     -13.576  -2.647  11.578  1.00 92.46           C
ATOM   3205  HB  THR A 216     -13.960  -1.630  11.659  1.00 92.46           H
ATOM   3206  OG1 THR A 216     -13.360  -3.324  12.813  1.00 92.46           O
ATOM   3207  HG1 THR A 216     -13.293  -2.662  13.559  1.00 92.46           H
ATOM   3208  CG2 THR A 216     -14.597  -3.521  10.846  1.00 92.46           C
ATOM   3209 1HG2 THR A 216     -14.243  -4.552  10.824  1.00 92.46           H
ATOM   3210 2HG2 THR A 216     -14.721  -3.158   9.826  1.00 92.46           H
ATOM   3211 3HG2 THR A 216     -15.553  -3.476  11.368  1.00 92.46           H
ATOM   3212  HN  THR A 216     -11.678  -1.546  12.582  1.00 92.46           H
ATOM   3213  N   LEU A 217     -12.248  -0.717   9.475  1.00 88.94           N
ATOM   3214  CA  LEU A 217     -12.276   0.005   8.214  1.00 88.94           C
ATOM   3215  C   LEU A 217     -11.020  -0.335   7.409  1.00 88.94           C
ATOM   3216  O   LEU A 217     -11.088  -0.519   6.194  1.00 88.94           O
ATOM   3217  HA  LEU A 217     -13.147  -0.342   7.658  1.00 88.94           H
ATOM   3218  CB  LEU A 217     -12.462   1.503   8.459  1.00 88.94           C
ATOM   3219 1HB  LEU A 217     -13.347   1.643   9.080  1.00 88.94           H
ATOM   3220 2HB  LEU A 217     -11.609   1.866   9.033  1.00 88.94           H
ATOM   3221  CG  LEU A 217     -12.608   2.374   7.210  1.00 88.94           C
ATOM   3222  HG  LEU A 217     -11.776   2.154   6.541  1.00 88.94           H
ATOM   3223  CD1 LEU A 217     -13.896   2.039   6.455  1.00 88.94           C
ATOM   3224 1HD1 LEU A 217     -13.877   0.992   6.151  1.00 88.94           H
ATOM   3225 2HD1 LEU A 217     -14.754   2.213   7.105  1.00 88.94           H
ATOM   3226 3HD1 LEU A 217     -13.975   2.672   5.571  1.00 88.94           H
ATOM   3227  CD2 LEU A 217     -12.522   3.860   7.564  1.00 88.94           C
ATOM   3228 1HD2 LEU A 217     -13.320   4.114   8.262  1.00 88.94           H
ATOM   3229 2HD2 LEU A 217     -11.556   4.068   8.024  1.00 88.94           H
ATOM   3230 3HD2 LEU A 217     -12.629   4.456   6.658  1.00 88.94           H
ATOM   3231  HN  LEU A 217     -12.259  -0.141  10.292  1.00 88.94           H
ATOM   3232  N   LYS A 218      -9.903  -0.409   8.117  1.00 86.85           N
ATOM   3233  CA  LYS A 218      -8.629  -0.695   7.479  1.00 86.85           C
ATOM   3234  C   LYS A 218      -8.681  -2.088   6.849  1.00 86.85           C
ATOM   3235  O   LYS A 218      -8.135  -2.305   5.768  1.00 86.85           O
ATOM   3236  HA  LYS A 218      -8.490   0.039   6.685  1.00 86.85           H
ATOM   3237  CB  LYS A 218      -7.479  -0.511   8.471  1.00 86.85           C
ATOM   3238 1HB  LYS A 218      -7.725  -1.002   9.413  1.00 86.85           H
ATOM   3239 2HB  LYS A 218      -6.581  -0.993   8.086  1.00 86.85           H
ATOM   3240  CG  LYS A 218      -7.202   0.973   8.721  1.00 86.85           C
ATOM   3241 1HG  LYS A 218      -6.792   1.427   7.818  1.00 86.85           H
ATOM   3242 2HG  LYS A 218      -8.137   1.489   8.941  1.00 86.85           H
ATOM   3243  CD  LYS A 218      -6.224   1.161   9.882  1.00 86.85           C
ATOM   3244 1HD  LYS A 218      -6.619   0.680  10.776  1.00 86.85           H
ATOM   3245 2HD  LYS A 218      -5.278   0.671   9.648  1.00 86.85           H
ATOM   3246  CE  LYS A 218      -5.980   2.645  10.159  1.00 86.85           C
ATOM   3247 1HE  LYS A 218      -5.739   3.160   9.229  1.00 86.85           H
ATOM   3248 2HE  LYS A 218      -6.889   3.102  10.550  1.00 86.85           H
ATOM   3249  NZ  LYS A 218      -4.875   2.817  11.128  1.00 86.85           N
ATOM   3250 1HZ  LYS A 218      -4.546   3.776  11.100  1.00 86.85           H
ATOM   3251 2HZ  LYS A 218      -5.207   2.601  12.062  1.00 86.85           H
ATOM   3252 3HZ  LYS A 218      -4.114   2.192  10.888  1.00 86.85           H
ATOM   3253  HN  LYS A 218      -9.859  -0.277   9.107  1.00 86.85           H
ATOM   3254  N   VAL A 219      -9.342  -2.996   7.551  1.00 87.91           N
ATOM   3255  CA  VAL A 219      -9.427  -4.375   7.100  1.00 87.91           C
ATOM   3256  C   VAL A 219     -10.294  -4.442   5.841  1.00 87.91           C
ATOM   3257  O   VAL A 219      -9.937  -5.112   4.873  1.00 87.91           O
ATOM   3258  HA  VAL A 219      -8.418  -4.702   6.849  1.00 87.91           H
ATOM   3259  CB  VAL A 219      -9.947  -5.264   8.232  1.00 87.91           C
ATOM   3260  HB  VAL A 219     -10.853  -4.807   8.628  1.00 87.91           H
ATOM   3261  CG1 VAL A 219     -10.312  -6.656   7.711  1.00 87.91           C
ATOM   3262 1HG1 VAL A 219     -11.088  -6.568   6.951  1.00 87.91           H
ATOM   3263 2HG1 VAL A 219      -9.429  -7.124   7.276  1.00 87.91           H
ATOM   3264 3HG1 VAL A 219     -10.678  -7.268   8.536  1.00 87.91           H
ATOM   3265  CG2 VAL A 219      -8.928  -5.354   9.370  1.00 87.91           C
ATOM   3266 1HG2 VAL A 219      -7.997  -5.777   8.992  1.00 87.91           H
ATOM   3267 2HG2 VAL A 219      -8.739  -4.357   9.768  1.00 87.91           H
ATOM   3268 3HG2 VAL A 219      -9.323  -5.992  10.161  1.00 87.91           H
ATOM   3269  HN  VAL A 219      -9.813  -2.803   8.412  1.00 87.91           H
ATOM   3270  N   ILE A 220     -11.416  -3.739   5.895  1.00 88.27           N
ATOM   3271  CA  ILE A 220     -12.394  -3.808   4.822  1.00 88.27           C
ATOM   3272  C   ILE A 220     -11.806  -3.173   3.560  1.00 88.27           C
ATOM   3273  O   ILE A 220     -11.764  -3.804   2.506  1.00 88.27           O
ATOM   3274  HA  ILE A 220     -12.585  -4.862   4.622  1.00 88.27           H
ATOM   3275  CB  ILE A 220     -13.719  -3.183   5.265  1.00 88.27           C
ATOM   3276  HB  ILE A 220     -13.505  -2.216   5.720  1.00 88.27           H
ATOM   3277  CG1 ILE A 220     -14.401  -4.043   6.331  1.00 88.27           C
ATOM   3278 1HG1 ILE A 220     -14.726  -4.985   5.890  1.00 88.27           H
ATOM   3279 2HG1 ILE A 220     -13.687  -4.289   7.117  1.00 88.27           H
ATOM   3280  CG2 ILE A 220     -14.632  -2.926   4.065  1.00 88.27           C
ATOM   3281 1HG2 ILE A 220     -14.138  -2.244   3.372  1.00 88.27           H
ATOM   3282 2HG2 ILE A 220     -14.841  -3.869   3.559  1.00 88.27           H
ATOM   3283 3HG2 ILE A 220     -15.566  -2.482   4.408  1.00 88.27           H
ATOM   3284  CD1 ILE A 220     -15.604  -3.315   6.935  1.00 88.27           C
ATOM   3285 1HD1 ILE A 220     -15.271  -2.385   7.396  1.00 88.27           H
ATOM   3286 2HD1 ILE A 220     -16.326  -3.093   6.150  1.00 88.27           H
ATOM   3287 3HD1 ILE A 220     -16.070  -3.949   7.689  1.00 88.27           H
ATOM   3288  HN  ILE A 220     -11.660  -3.133   6.651  1.00 88.27           H
ATOM   3289  N   LEU A 221     -11.367  -1.932   3.710  1.00 83.26           N
ATOM   3290  CA  LEU A 221     -10.867  -1.173   2.577  1.00 83.26           C
ATOM   3291  C   LEU A 221      -9.476  -1.685   2.198  1.00 83.26           C
ATOM   3292  O   LEU A 221      -9.048  -1.542   1.054  1.00 83.26           O
ATOM   3293  HA  LEU A 221     -11.542  -1.354   1.739  1.00 83.26           H
ATOM   3294  CB  LEU A 221     -10.910   0.327   2.876  1.00 83.26           C
ATOM   3295 1HB  LEU A 221     -10.279   0.522   3.743  1.00 83.26           H
ATOM   3296 2HB  LEU A 221     -10.466   0.858   2.033  1.00 83.26           H
ATOM   3297  CG  LEU A 221     -12.295   0.919   3.143  1.00 83.26           C
ATOM   3298  HG  LEU A 221     -12.706   0.438   4.030  1.00 83.26           H
ATOM   3299  CD1 LEU A 221     -12.203   2.417   3.443  1.00 83.26           C
ATOM   3300 1HD1 LEU A 221     -11.580   2.573   4.323  1.00 83.26           H
ATOM   3301 2HD1 LEU A 221     -11.761   2.932   2.589  1.00 83.26           H
ATOM   3302 3HD1 LEU A 221     -13.201   2.812   3.629  1.00 83.26           H
ATOM   3303  CD2 LEU A 221     -13.250   0.624   1.985  1.00 83.26           C
ATOM   3304 1HD2 LEU A 221     -12.855   1.060   1.067  1.00 83.26           H
ATOM   3305 2HD2 LEU A 221     -13.349  -0.454   1.861  1.00 83.26           H
ATOM   3306 3HD2 LEU A 221     -14.227   1.056   2.201  1.00 83.26           H
ATOM   3307  HN  LEU A 221     -11.349  -1.447   4.585  1.00 83.26           H
ATOM   3308  N   GLY A 222      -8.810  -2.273   3.181  1.00 75.55           N
ATOM   3309  CA  GLY A 222      -7.446  -2.736   2.988  1.00 75.55           C
ATOM   3310  C   GLY A 222      -7.407  -3.962   2.073  1.00 75.55           C
ATOM   3311  O   GLY A 222      -6.645  -3.998   1.109  1.00 75.55           O
ATOM   3312 1HA  GLY A 222      -6.844  -1.936   2.556  1.00 75.55           H
ATOM   3313 2HA  GLY A 222      -7.002  -2.983   3.952  1.00 75.55           H
ATOM   3314  HN  GLY A 222      -9.185  -2.433   4.094  1.00 75.55           H
ATOM   3315  N   PHE A 223      -8.240  -4.937   2.408  1.00 76.58           N
ATOM   3316  CA  PHE A 223      -8.069  -6.280   1.882  1.00 76.58           C
ATOM   3317  C   PHE A 223      -9.290  -6.708   1.065  1.00 76.58           C
ATOM   3318  O   PHE A 223      -9.179  -6.975  -0.131  1.00 76.58           O
ATOM   3319  HA  PHE A 223      -7.190  -6.266   1.238  1.00 76.58           H
ATOM   3320  CB  PHE A 223      -7.922  -7.216   3.083  1.00 76.58           C
ATOM   3321 1HB  PHE A 223      -7.082  -6.880   3.692  1.00 76.58           H
ATOM   3322 2HB  PHE A 223      -8.815  -7.139   3.703  1.00 76.58           H
ATOM   3323  CG  PHE A 223      -7.704  -8.683   2.707  1.00 76.58           C
ATOM   3324  CD1 PHE A 223      -8.642  -9.614   3.029  1.00 76.58           C
ATOM   3325  HD1 PHE A 223      -9.548  -9.315   3.556  1.00 76.58           H
ATOM   3326  CD2 PHE A 223      -6.574  -9.056   2.049  1.00 76.58           C
ATOM   3327  HD2 PHE A 223      -5.822  -8.310   1.791  1.00 76.58           H
ATOM   3328  CE1 PHE A 223      -8.440 -10.975   2.680  1.00 76.58           C
ATOM   3329  HE1 PHE A 223      -9.192 -11.721   2.938  1.00 76.58           H
ATOM   3330  CE2 PHE A 223      -6.372 -10.417   1.700  1.00 76.58           C
ATOM   3331  HE2 PHE A 223      -5.466 -10.716   1.173  1.00 76.58           H
ATOM   3332  CZ  PHE A 223      -7.310 -11.348   2.022  1.00 76.58           C
ATOM   3333  HZ  PHE A 223      -7.155 -12.393   1.754  1.00 76.58           H
ATOM   3334  HN  PHE A 223      -9.018  -4.820   3.026  1.00 76.58           H
ATOM   3335  N   PHE A 224     -10.428  -6.760   1.742  1.00 83.91           N
ATOM   3336  CA  PHE A 224     -11.585  -7.458   1.210  1.00 83.91           C
ATOM   3337  C   PHE A 224     -12.087  -6.790  -0.072  1.00 83.91           C
ATOM   3338  O   PHE A 224     -12.354  -7.465  -1.065  1.00 83.91           O
ATOM   3339  HA  PHE A 224     -11.273  -8.479   0.987  1.00 83.91           H
ATOM   3340  CB  PHE A 224     -12.682  -7.382   2.273  1.00 83.91           C
ATOM   3341 1HB  PHE A 224     -12.668  -6.390   2.725  1.00 83.91           H
ATOM   3342 2HB  PHE A 224     -13.652  -7.497   1.789  1.00 83.91           H
ATOM   3343  CG  PHE A 224     -12.552  -8.433   3.378  1.00 83.91           C
ATOM   3344  CD1 PHE A 224     -12.937  -9.716   3.145  1.00 83.91           C
ATOM   3345  HD1 PHE A 224     -13.339  -9.996   2.171  1.00 83.91           H
ATOM   3346  CD2 PHE A 224     -12.050  -8.083   4.593  1.00 83.91           C
ATOM   3347  HD2 PHE A 224     -11.742  -7.055   4.780  1.00 83.91           H
ATOM   3348  CE1 PHE A 224     -12.816 -10.691   4.170  1.00 83.91           C
ATOM   3349  HE1 PHE A 224     -13.125 -11.719   3.984  1.00 83.91           H
ATOM   3350  CE2 PHE A 224     -11.929  -9.058   5.618  1.00 83.91           C
ATOM   3351  HE2 PHE A 224     -11.528  -8.778   6.592  1.00 83.91           H
ATOM   3352  CZ  PHE A 224     -12.315 -10.341   5.385  1.00 83.91           C
ATOM   3353  HZ  PHE A 224     -12.222 -11.090   6.172  1.00 83.91           H
ATOM   3354  HN  PHE A 224     -10.565  -6.336   2.638  1.00 83.91           H
ATOM   3355  N   LEU A 225     -12.199  -5.471  -0.009  1.00 82.55           N
ATOM   3356  CA  LEU A 225     -12.734  -4.711  -1.126  1.00 82.55           C
ATOM   3357  C   LEU A 225     -11.844  -4.922  -2.353  1.00 82.55           C
ATOM   3358  O   LEU A 225     -12.324  -5.326  -3.410  1.00 82.55           O
ATOM   3359  HA  LEU A 225     -13.725  -5.108  -1.346  1.00 82.55           H
ATOM   3360  CB  LEU A 225     -12.910  -3.242  -0.739  1.00 82.55           C
ATOM   3361 1HB  LEU A 225     -13.577  -3.191   0.121  1.00 82.55           H
ATOM   3362 2HB  LEU A 225     -11.944  -2.853  -0.416  1.00 82.55           H
ATOM   3363  CG  LEU A 225     -13.459  -2.322  -1.831  1.00 82.55           C
ATOM   3364  HG  LEU A 225     -12.847  -2.448  -2.724  1.00 82.55           H
ATOM   3365  CD1 LEU A 225     -14.891  -2.710  -2.206  1.00 82.55           C
ATOM   3366 1HD1 LEU A 225     -14.905  -3.736  -2.573  1.00 82.55           H
ATOM   3367 2HD1 LEU A 225     -15.531  -2.630  -1.327  1.00 82.55           H
ATOM   3368 3HD1 LEU A 225     -15.257  -2.040  -2.984  1.00 82.55           H
ATOM   3369  CD2 LEU A 225     -13.354  -0.853  -1.415  1.00 82.55           C
ATOM   3370 1HD2 LEU A 225     -13.927  -0.692  -0.502  1.00 82.55           H
ATOM   3371 2HD2 LEU A 225     -12.309  -0.600  -1.238  1.00 82.55           H
ATOM   3372 3HD2 LEU A 225     -13.752  -0.221  -2.209  1.00 82.55           H
ATOM   3373  HN  LEU A 225     -11.933  -4.925   0.785  1.00 82.55           H
ATOM   3374  N   PRO A 226     -10.536  -4.652  -2.235  1.00 76.32           N
ATOM   3375  CA  PRO A 226      -9.613  -4.893  -3.347  1.00 76.32           C
ATOM   3376  C   PRO A 226      -9.712  -6.312  -3.882  1.00 76.32           C
ATOM   3377  O   PRO A 226      -9.771  -6.521  -5.092  1.00 76.32           O
ATOM   3378  HA  PRO A 226      -9.869  -4.252  -4.191  1.00 76.32           H
ATOM   3379  CB  PRO A 226      -8.237  -4.608  -2.744  1.00 76.32           C
ATOM   3380 1HB  PRO A 226      -7.780  -5.512  -2.341  1.00 76.32           H
ATOM   3381 2HB  PRO A 226      -7.548  -4.207  -3.487  1.00 76.32           H
ATOM   3382  CG  PRO A 226      -8.535  -3.592  -1.647  1.00 76.32           C
ATOM   3383 1HG  PRO A 226      -7.738  -3.552  -0.905  1.00 76.32           H
ATOM   3384 2HG  PRO A 226      -8.633  -2.582  -2.047  1.00 76.32           H
ATOM   3385  CD  PRO A 226      -9.840  -4.102  -1.058  1.00 76.32           C
ATOM   3386 1HD  PRO A 226      -9.670  -4.867  -0.300  1.00 76.32           H
ATOM   3387 2HD  PRO A 226     -10.408  -3.304  -0.579  1.00 76.32           H
ATOM   3388  N   PHE A 227      -9.727  -7.260  -2.955  1.00 79.72           N
ATOM   3389  CA  PHE A 227      -9.660  -8.664  -3.321  1.00 79.72           C
ATOM   3390  C   PHE A 227     -10.885  -9.077  -4.139  1.00 79.72           C
ATOM   3391  O   PHE A 227     -10.755  -9.749  -5.161  1.00 79.72           O
ATOM   3392  HA  PHE A 227      -8.761  -8.800  -3.922  1.00 79.72           H
ATOM   3393  CB  PHE A 227      -9.639  -9.465  -2.017  1.00 79.72           C
ATOM   3394 1HB  PHE A 227      -8.758  -9.181  -1.442  1.00 79.72           H
ATOM   3395 2HB  PHE A 227     -10.511  -9.192  -1.421  1.00 79.72           H
ATOM   3396  CG  PHE A 227      -9.632 -10.982  -2.218  1.00 79.72           C
ATOM   3397  CD1 PHE A 227     -10.777 -11.696  -2.051  1.00 79.72           C
ATOM   3398  HD1 PHE A 227     -11.701 -11.187  -1.774  1.00 79.72           H
ATOM   3399  CD2 PHE A 227      -8.479 -11.616  -2.564  1.00 79.72           C
ATOM   3400  HD2 PHE A 227      -7.561 -11.044  -2.697  1.00 79.72           H
ATOM   3401  CE1 PHE A 227     -10.770 -13.103  -2.238  1.00 79.72           C
ATOM   3402  HE1 PHE A 227     -11.688 -13.675  -2.104  1.00 79.72           H
ATOM   3403  CE2 PHE A 227      -8.472 -13.024  -2.750  1.00 79.72           C
ATOM   3404  HE2 PHE A 227      -7.549 -13.532  -3.027  1.00 79.72           H
ATOM   3405  CZ  PHE A 227      -9.618 -13.738  -2.584  1.00 79.72           C
ATOM   3406  HZ  PHE A 227      -9.612 -14.818  -2.727  1.00 79.72           H
ATOM   3407  HN  PHE A 227      -9.783  -7.081  -1.973  1.00 79.72           H
ATOM   3408  N   VAL A 228     -12.047  -8.657  -3.659  1.00 83.64           N
ATOM   3409  CA  VAL A 228     -13.297  -9.011  -4.310  1.00 83.64           C
ATOM   3410  C   VAL A 228     -13.299  -8.459  -5.736  1.00 83.64           C
ATOM   3411  O   VAL A 228     -13.659  -9.163  -6.678  1.00 83.64           O
ATOM   3412  HA  VAL A 228     -13.348 -10.099  -4.355  1.00 83.64           H
ATOM   3413  CB  VAL A 228     -14.479  -8.515  -3.475  1.00 83.64           C
ATOM   3414  HB  VAL A 228     -14.299  -7.469  -3.227  1.00 83.64           H
ATOM   3415  CG1 VAL A 228     -15.783  -8.592  -4.272  1.00 83.64           C
ATOM   3416 1HG1 VAL A 228     -15.700  -7.971  -5.164  1.00 83.64           H
ATOM   3417 2HG1 VAL A 228     -15.970  -9.625  -4.564  1.00 83.64           H
ATOM   3418 3HG1 VAL A 228     -16.607  -8.233  -3.655  1.00 83.64           H
ATOM   3419  CG2 VAL A 228     -14.591  -9.296  -2.164  1.00 83.64           C
ATOM   3420 1HG2 VAL A 228     -14.737 -10.354  -2.383  1.00 83.64           H
ATOM   3421 2HG2 VAL A 228     -13.677  -9.167  -1.585  1.00 83.64           H
ATOM   3422 3HG2 VAL A 228     -15.440  -8.923  -1.591  1.00 83.64           H
ATOM   3423  HN  VAL A 228     -12.141  -8.087  -2.843  1.00 83.64           H
ATOM   3424  N   VAL A 229     -12.892  -7.203  -5.851  1.00 76.52           N
ATOM   3425  CA  VAL A 229     -12.972  -6.504  -7.122  1.00 76.52           C
ATOM   3426  C   VAL A 229     -12.034  -7.174  -8.129  1.00 76.52           C
ATOM   3427  O   VAL A 229     -12.414  -7.409  -9.274  1.00 76.52           O
ATOM   3428  HA  VAL A 229     -13.997  -6.594  -7.483  1.00 76.52           H
ATOM   3429  CB  VAL A 229     -12.670  -5.017  -6.922  1.00 76.52           C
ATOM   3430  HB  VAL A 229     -11.659  -4.931  -6.525  1.00 76.52           H
ATOM   3431  CG1 VAL A 229     -12.719  -4.263  -8.252  1.00 76.52           C
ATOM   3432 1HG1 VAL A 229     -11.979  -4.681  -8.934  1.00 76.52           H
ATOM   3433 2HG1 VAL A 229     -13.713  -4.362  -8.689  1.00 76.52           H
ATOM   3434 3HG1 VAL A 229     -12.501  -3.209  -8.081  1.00 76.52           H
ATOM   3435  CG2 VAL A 229     -13.629  -4.396  -5.904  1.00 76.52           C
ATOM   3436 1HG2 VAL A 229     -14.654  -4.499  -6.259  1.00 76.52           H
ATOM   3437 2HG2 VAL A 229     -13.523  -4.906  -4.946  1.00 76.52           H
ATOM   3438 3HG2 VAL A 229     -13.392  -3.339  -5.780  1.00 76.52           H
ATOM   3439  HN  VAL A 229     -12.513  -6.667  -5.097  1.00 76.52           H
ATOM   3440  N   MET A 230     -10.827  -7.461  -7.664  1.00 76.82           N
ATOM   3441  CA  MET A 230      -9.840  -8.119  -8.502  1.00 76.82           C
ATOM   3442  C   MET A 230     -10.354  -9.474  -8.994  1.00 76.82           C
ATOM   3443  O   MET A 230     -10.312  -9.760 -10.190  1.00 76.82           O
ATOM   3444  HA  MET A 230      -9.683  -7.452  -9.350  1.00 76.82           H
ATOM   3445  CB  MET A 230      -8.548  -8.321  -7.707  1.00 76.82           C
ATOM   3446 1HB  MET A 230      -8.783  -8.727  -6.722  1.00 76.82           H
ATOM   3447 2HB  MET A 230      -7.917  -9.053  -8.211  1.00 76.82           H
ATOM   3448  CG  MET A 230      -7.787  -7.003  -7.554  1.00 76.82           C
ATOM   3449 1HG  MET A 230      -7.710  -6.504  -8.519  1.00 76.82           H
ATOM   3450 2HG  MET A 230      -8.334  -6.333  -6.891  1.00 76.82           H
ATOM   3451  SD  MET A 230      -6.156  -7.313  -6.897  1.00 76.82           S
ATOM   3452  CE  MET A 230      -5.944  -5.852  -5.893  1.00 76.82           C
ATOM   3453 1HE  MET A 230      -6.007  -4.965  -6.523  1.00 76.82           H
ATOM   3454 2HE  MET A 230      -6.727  -5.815  -5.135  1.00 76.82           H
ATOM   3455 3HE  MET A 230      -4.969  -5.884  -5.406  1.00 76.82           H
ATOM   3456  HN  MET A 230     -10.522  -7.253  -6.734  1.00 76.82           H
ATOM   3457  N   ALA A 231     -10.826 -10.271  -8.047  1.00 79.70           N
ATOM   3458  CA  ALA A 231     -11.281 -11.616  -8.360  1.00 79.70           C
ATOM   3459  C   ALA A 231     -12.332 -11.549  -9.469  1.00 79.70           C
ATOM   3460  O   ALA A 231     -12.316 -12.359 -10.395  1.00 79.70           O
ATOM   3461  HA  ALA A 231     -10.422 -12.182  -8.719  1.00 79.70           H
ATOM   3462  CB  ALA A 231     -11.815 -12.282  -7.090  1.00 79.70           C
ATOM   3463 1HB  ALA A 231     -11.021 -12.331  -6.344  1.00 79.70           H
ATOM   3464 2HB  ALA A 231     -12.647 -11.699  -6.696  1.00 79.70           H
ATOM   3465 3HB  ALA A 231     -12.156 -13.290  -7.324  1.00 79.70           H
ATOM   3466  HN  ALA A 231     -10.899 -10.013  -7.084  1.00 79.70           H
ATOM   3467  N   CYS A 232     -13.222 -10.575  -9.339  1.00 81.20           N
ATOM   3468  CA  CYS A 232     -14.278 -10.391 -10.320  1.00 81.20           C
ATOM   3469  C   CYS A 232     -13.632 -10.035 -11.661  1.00 81.20           C
ATOM   3470  O   CYS A 232     -13.952 -10.634 -12.686  1.00 81.20           O
ATOM   3471  HA  CYS A 232     -14.812 -11.339 -10.387  1.00 81.20           H
ATOM   3472  CB  CYS A 232     -15.287  -9.331  -9.873  1.00 81.20           C
ATOM   3473 1HB  CYS A 232     -14.763  -8.430  -9.555  1.00 81.20           H
ATOM   3474 2HB  CYS A 232     -15.926  -9.050 -10.710  1.00 81.20           H
ATOM   3475  SG  CYS A 232     -16.307  -9.978  -8.498  1.00 81.20           S
ATOM   3476  HG  CYS A 232     -15.429  -9.710  -7.536  1.00 81.20           H
ATOM   3477  HN  CYS A 232     -13.229  -9.921  -8.583  1.00 81.20           H
ATOM   3478  N   CYS A 233     -12.735  -9.062 -11.609  1.00 74.53           N
ATOM   3479  CA  CYS A 233     -12.140  -8.527 -12.822  1.00 74.53           C
ATOM   3480  C   CYS A 233     -11.449  -9.673 -13.564  1.00 74.53           C
ATOM   3481  O   CYS A 233     -11.642  -9.844 -14.767  1.00 74.53           O
ATOM   3482  HA  CYS A 233     -12.956  -8.117 -13.417  1.00 74.53           H
ATOM   3483  CB  CYS A 233     -11.175  -7.379 -12.520  1.00 74.53           C
ATOM   3484 1HB  CYS A 233     -10.479  -7.674 -11.735  1.00 74.53           H
ATOM   3485 2HB  CYS A 233     -10.580  -7.151 -13.404  1.00 74.53           H
ATOM   3486  SG  CYS A 233     -12.111  -5.895 -11.999  1.00 74.53           S
ATOM   3487  HG  CYS A 233     -12.387  -6.329 -10.772  1.00 74.53           H
ATOM   3488  HN  CYS A 233     -12.414  -8.641 -10.760  1.00 74.53           H
ATOM   3489  N   TYR A 234     -10.659 -10.429 -12.816  1.00 74.72           N
ATOM   3490  CA  TYR A 234      -9.846 -11.477 -13.408  1.00 74.72           C
ATOM   3491  C   TYR A 234     -10.720 -12.620 -13.929  1.00 74.72           C
ATOM   3492  O   TYR A 234     -10.416 -13.218 -14.960  1.00 74.72           O
ATOM   3493  HA  TYR A 234      -9.293 -11.044 -14.241  1.00 74.72           H
ATOM   3494  CB  TYR A 234      -8.955 -12.006 -12.283  1.00 74.72           C
ATOM   3495 1HB  TYR A 234      -9.512 -11.977 -11.347  1.00 74.72           H
ATOM   3496 2HB  TYR A 234      -8.719 -13.052 -12.480  1.00 74.72           H
ATOM   3497  CG  TYR A 234      -7.649 -11.229 -12.106  1.00 74.72           C
ATOM   3498  CD1 TYR A 234      -6.549 -11.543 -12.879  1.00 74.72           C
ATOM   3499  HD1 TYR A 234      -6.611 -12.345 -13.615  1.00 74.72           H
ATOM   3500  CD2 TYR A 234      -7.570 -10.214 -11.174  1.00 74.72           C
ATOM   3501  HD2 TYR A 234      -8.439  -9.966 -10.564  1.00 74.72           H
ATOM   3502  CE1 TYR A 234      -5.320 -10.812 -12.713  1.00 74.72           C
ATOM   3503  HE1 TYR A 234      -4.444 -11.049 -13.316  1.00 74.72           H
ATOM   3504  CE2 TYR A 234      -6.341  -9.483 -11.008  1.00 74.72           C
ATOM   3505  HE2 TYR A 234      -6.265  -8.679 -10.276  1.00 74.72           H
ATOM   3506  CZ  TYR A 234      -5.277  -9.818 -11.785  1.00 74.72           C
ATOM   3507  OH  TYR A 234      -4.116  -9.127 -11.629  1.00 74.72           O
ATOM   3508  HH  TYR A 234      -3.363  -9.619 -12.066  1.00 74.72           H
ATOM   3509  HN  TYR A 234     -10.569 -10.333 -11.824  1.00 74.72           H
ATOM   3510  N   THR A 235     -11.789 -12.888 -13.193  1.00 82.57           N
ATOM   3511  CA  THR A 235     -12.741 -13.908 -13.600  1.00 82.57           C
ATOM   3512  C   THR A 235     -13.293 -13.598 -14.992  1.00 82.57           C
ATOM   3513  O   THR A 235     -13.385 -14.485 -15.839  1.00 82.57           O
ATOM   3514  HA  THR A 235     -12.215 -14.860 -13.669  1.00 82.57           H
ATOM   3515  CB  THR A 235     -13.824 -13.999 -12.523  1.00 82.57           C
ATOM   3516  HB  THR A 235     -14.385 -13.067 -12.455  1.00 82.57           H
ATOM   3517  OG1 THR A 235     -13.114 -14.376 -11.347  1.00 82.57           O
ATOM   3518  HG1 THR A 235     -13.049 -13.598 -10.722  1.00 82.57           H
ATOM   3519  CG2 THR A 235     -14.791 -15.161 -12.763  1.00 82.57           C
ATOM   3520 1HG2 THR A 235     -14.238 -16.100 -12.763  1.00 82.57           H
ATOM   3521 2HG2 THR A 235     -15.285 -15.029 -13.725  1.00 82.57           H
ATOM   3522 3HG2 THR A 235     -15.539 -15.180 -11.970  1.00 82.57           H
ATOM   3523  HN  THR A 235     -12.009 -12.423 -12.336  1.00 82.57           H
ATOM   3524  N   ILE A 236     -13.646 -12.336 -15.186  1.00 79.67           N
ATOM   3525  CA  ILE A 236     -14.215 -11.904 -16.452  1.00 79.67           C
ATOM   3526  C   ILE A 236     -13.148 -12.002 -17.545  1.00 79.67           C
ATOM   3527  O   ILE A 236     -13.422 -12.485 -18.643  1.00 79.67           O
ATOM   3528  HA  ILE A 236     -15.025 -12.590 -16.698  1.00 79.67           H
ATOM   3529  CB  ILE A 236     -14.829 -10.509 -16.316  1.00 79.67           C
ATOM   3530  HB  ILE A 236     -14.070  -9.840 -15.909  1.00 79.67           H
ATOM   3531  CG1 ILE A 236     -15.998 -10.519 -15.329  1.00 79.67           C
ATOM   3532 1HG1 ILE A 236     -16.851 -11.028 -15.776  1.00 79.67           H
ATOM   3533 2HG1 ILE A 236     -15.721 -11.083 -14.437  1.00 79.67           H
ATOM   3534  CG2 ILE A 236     -15.236  -9.954 -17.682  1.00 79.67           C
ATOM   3535 1HG2 ILE A 236     -14.358  -9.887 -18.324  1.00 79.67           H
ATOM   3536 2HG2 ILE A 236     -15.972 -10.616 -18.138  1.00 79.67           H
ATOM   3537 3HG2 ILE A 236     -15.670  -8.961 -17.555  1.00 79.67           H
ATOM   3538  CD1 ILE A 236     -16.395  -9.095 -14.935  1.00 79.67           C
ATOM   3539 1HD1 ILE A 236     -15.546  -8.597 -14.466  1.00 79.67           H
ATOM   3540 2HD1 ILE A 236     -16.694  -8.542 -15.826  1.00 79.67           H
ATOM   3541 3HD1 ILE A 236     -17.228  -9.131 -14.233  1.00 79.67           H
ATOM   3542  HN  ILE A 236     -13.550 -11.616 -14.499  1.00 79.67           H
ATOM   3543  N   ILE A 237     -11.955 -11.537 -17.206  1.00 75.56           N
ATOM   3544  CA  ILE A 237     -10.866 -11.499 -18.168  1.00 75.56           C
ATOM   3545  C   ILE A 237     -10.588 -12.916 -18.673  1.00 75.56           C
ATOM   3546  O   ILE A 237     -10.465 -13.137 -19.876  1.00 75.56           O
ATOM   3547  HA  ILE A 237     -11.195 -10.891 -19.010  1.00 75.56           H
ATOM   3548  CB  ILE A 237      -9.641 -10.810 -17.563  1.00 75.56           C
ATOM   3549  HB  ILE A 237      -9.500 -11.191 -16.551  1.00 75.56           H
ATOM   3550  CG1 ILE A 237      -9.860  -9.300 -17.451  1.00 75.56           C
ATOM   3551 1HG1 ILE A 237      -9.846  -8.852 -18.444  1.00 75.56           H
ATOM   3552 2HG1 ILE A 237     -10.845  -9.103 -17.027  1.00 75.56           H
ATOM   3553  CG2 ILE A 237      -8.376 -11.149 -18.354  1.00 75.56           C
ATOM   3554 1HG2 ILE A 237      -8.214 -12.226 -18.338  1.00 75.56           H
ATOM   3555 2HG2 ILE A 237      -8.491 -10.814 -19.385  1.00 75.56           H
ATOM   3556 3HG2 ILE A 237      -7.520 -10.646 -17.903  1.00 75.56           H
ATOM   3557  CD1 ILE A 237      -8.784  -8.653 -16.577  1.00 75.56           C
ATOM   3558 1HD1 ILE A 237      -8.818  -9.087 -15.578  1.00 75.56           H
ATOM   3559 2HD1 ILE A 237      -7.803  -8.832 -17.018  1.00 75.56           H
ATOM   3560 3HD1 ILE A 237      -8.963  -7.580 -16.515  1.00 75.56           H
ATOM   3561  HN  ILE A 237     -11.727 -11.190 -16.296  1.00 75.56           H
ATOM   3562  N   ILE A 238     -10.497 -13.840 -17.727  1.00 74.97           N
ATOM   3563  CA  ILE A 238     -10.225 -15.228 -18.060  1.00 74.97           C
ATOM   3564  C   ILE A 238     -11.310 -15.743 -19.007  1.00 74.97           C
ATOM   3565  O   ILE A 238     -11.010 -16.413 -19.995  1.00 74.97           O
ATOM   3566  HA  ILE A 238      -9.268 -15.257 -18.582  1.00 74.97           H
ATOM   3567  CB  ILE A 238     -10.072 -16.064 -16.788  1.00 74.97           C
ATOM   3568  HB  ILE A 238     -10.898 -15.823 -16.119  1.00 74.97           H
ATOM   3569  CG1 ILE A 238      -8.777 -15.711 -16.052  1.00 74.97           C
ATOM   3570 1HG1 ILE A 238      -7.928 -16.155 -16.570  1.00 74.97           H
ATOM   3571 2HG1 ILE A 238      -8.630 -14.631 -16.066  1.00 74.97           H
ATOM   3572  CG2 ILE A 238     -10.164 -17.559 -17.100  1.00 74.97           C
ATOM   3573 1HG2 ILE A 238     -11.134 -17.777 -17.547  1.00 74.97           H
ATOM   3574 2HG2 ILE A 238      -9.372 -17.834 -17.797  1.00 74.97           H
ATOM   3575 3HG2 ILE A 238     -10.052 -18.130 -16.178  1.00 74.97           H
ATOM   3576  CD1 ILE A 238      -8.816 -16.208 -14.605  1.00 74.97           C
ATOM   3577 1HD1 ILE A 238      -9.653 -15.743 -14.084  1.00 74.97           H
ATOM   3578 2HD1 ILE A 238      -8.939 -17.291 -14.596  1.00 74.97           H
ATOM   3579 3HD1 ILE A 238      -7.884 -15.944 -14.106  1.00 74.97           H
ATOM   3580  HN  ILE A 238     -10.605 -13.653 -16.750  1.00 74.97           H
ATOM   3581  N   HIS A 239     -12.548 -15.410 -18.674  1.00 80.33           N
ATOM   3582  CA  HIS A 239     -13.684 -15.881 -19.448  1.00 80.33           C
ATOM   3583  C   HIS A 239     -13.584 -15.353 -20.880  1.00 80.33           C
ATOM   3584  O   HIS A 239     -13.766 -16.104 -21.837  1.00 80.33           O
ATOM   3585  HA  HIS A 239     -13.620 -16.969 -19.466  1.00 80.33           H
ATOM   3586  CB  HIS A 239     -15.001 -15.502 -18.767  1.00 80.33           C
ATOM   3587 1HB  HIS A 239     -14.981 -15.860 -17.737  1.00 80.33           H
ATOM   3588 2HB  HIS A 239     -15.077 -14.416 -18.725  1.00 80.33           H
ATOM   3589  CG  HIS A 239     -16.228 -16.053 -19.453  1.00 80.33           C
ATOM   3590  ND1 HIS A 239     -16.965 -15.324 -20.370  1.00 80.33           N
ATOM   3591  HD1 HIS A 239     -16.770 -14.389 -20.665  1.00 80.33           H
ATOM   3592  CD2 HIS A 239     -16.839 -17.268 -19.347  1.00 80.33           C
ATOM   3593  HD2 HIS A 239     -16.517 -18.089 -18.707  1.00 80.33           H
ATOM   3594  CE1 HIS A 239     -17.972 -16.076 -20.790  1.00 80.33           C
ATOM   3595  HE1 HIS A 239     -18.730 -15.783 -21.516  1.00 80.33           H
ATOM   3596  NE2 HIS A 239     -17.892 -17.280 -20.154  1.00 80.33           N
ATOM   3597  HN  HIS A 239     -12.781 -14.831 -17.893  1.00 80.33           H
ATOM   3598  N   THR A 240     -13.295 -14.064 -20.982  1.00 75.82           N
ATOM   3599  CA  THR A 240     -13.207 -13.417 -22.281  1.00 75.82           C
ATOM   3600  C   THR A 240     -12.036 -13.987 -23.083  1.00 75.82           C
ATOM   3601  O   THR A 240     -12.148 -14.191 -24.291  1.00 75.82           O
ATOM   3602  HA  THR A 240     -14.117 -13.642 -22.838  1.00 75.82           H
ATOM   3603  CB  THR A 240     -13.109 -11.907 -22.051  1.00 75.82           C
ATOM   3604  HB  THR A 240     -12.144 -11.642 -21.620  1.00 75.82           H
ATOM   3605  OG1 THR A 240     -14.246 -11.603 -21.248  1.00 75.82           O
ATOM   3606  HG1 THR A 240     -14.006 -11.662 -20.279  1.00 75.82           H
ATOM   3607  CG2 THR A 240     -13.333 -11.104 -23.334  1.00 75.82           C
ATOM   3608 1HG2 THR A 240     -14.326 -11.320 -23.729  1.00 75.82           H
ATOM   3609 2HG2 THR A 240     -12.580 -11.381 -24.072  1.00 75.82           H
ATOM   3610 3HG2 THR A 240     -13.252 -10.040 -23.115  1.00 75.82           H
ATOM   3611  HN  THR A 240     -13.122 -13.466 -20.200  1.00 75.82           H
ATOM   3612  N   LEU A 241     -10.940 -14.229 -22.379  1.00 73.27           N
ATOM   3613  CA  LEU A 241      -9.737 -14.736 -23.018  1.00 73.27           C
ATOM   3614  C   LEU A 241     -10.010 -16.137 -23.570  1.00 73.27           C
ATOM   3615  O   LEU A 241      -9.558 -16.476 -24.663  1.00 73.27           O
ATOM   3616  HA  LEU A 241      -9.507 -14.075 -23.852  1.00 73.27           H
ATOM   3617  CB  LEU A 241      -8.552 -14.676 -22.052  1.00 73.27           C
ATOM   3618 1HB  LEU A 241      -8.887 -15.026 -21.075  1.00 73.27           H
ATOM   3619 2HB  LEU A 241      -7.792 -15.376 -22.397  1.00 73.27           H
ATOM   3620  CG  LEU A 241      -7.900 -13.304 -21.875  1.00 73.27           C
ATOM   3621  HG  LEU A 241      -8.671 -12.595 -21.575  1.00 73.27           H
ATOM   3622  CD1 LEU A 241      -6.854 -13.333 -20.759  1.00 73.27           C
ATOM   3623 1HD1 LEU A 241      -7.332 -13.616 -19.821  1.00 73.27           H
ATOM   3624 2HD1 LEU A 241      -6.080 -14.059 -21.005  1.00 73.27           H
ATOM   3625 3HD1 LEU A 241      -6.406 -12.345 -20.655  1.00 73.27           H
ATOM   3626  CD2 LEU A 241      -7.314 -12.801 -23.196  1.00 73.27           C
ATOM   3627 1HD2 LEU A 241      -6.559 -13.504 -23.550  1.00 73.27           H
ATOM   3628 2HD2 LEU A 241      -8.108 -12.718 -23.938  1.00 73.27           H
ATOM   3629 3HD2 LEU A 241      -6.856 -11.824 -23.042  1.00 73.27           H
ATOM   3630  HN  LEU A 241     -10.866 -14.085 -21.392  1.00 73.27           H
ATOM   3631  N   ILE A 242     -10.748 -16.913 -22.790  1.00 73.81           N
ATOM   3632  CA  ILE A 242     -11.124 -18.253 -23.207  1.00 73.81           C
ATOM   3633  C   ILE A 242     -11.972 -18.167 -24.478  1.00 73.81           C
ATOM   3634  O   ILE A 242     -11.796 -18.961 -25.401  1.00 73.81           O
ATOM   3635  HA  ILE A 242     -10.206 -18.792 -23.441  1.00 73.81           H
ATOM   3636  CB  ILE A 242     -11.809 -18.999 -22.060  1.00 73.81           C
ATOM   3637  HB  ILE A 242     -12.548 -18.334 -21.613  1.00 73.81           H
ATOM   3638  CG1 ILE A 242     -10.804 -19.360 -20.965  1.00 73.81           C
ATOM   3639 1HG1 ILE A 242     -10.149 -20.157 -21.316  1.00 73.81           H
ATOM   3640 2HG1 ILE A 242     -10.172 -18.499 -20.748  1.00 73.81           H
ATOM   3641  CG2 ILE A 242     -12.560 -20.227 -22.577  1.00 73.81           C
ATOM   3642 1HG2 ILE A 242     -13.320 -19.914 -23.293  1.00 73.81           H
ATOM   3643 2HG2 ILE A 242     -11.859 -20.904 -23.065  1.00 73.81           H
ATOM   3644 3HG2 ILE A 242     -13.038 -20.739 -21.741  1.00 73.81           H
ATOM   3645  CD1 ILE A 242     -11.522 -19.808 -19.689  1.00 73.81           C
ATOM   3646 1HD1 ILE A 242     -12.158 -19.000 -19.328  1.00 73.81           H
ATOM   3647 2HD1 ILE A 242     -12.134 -20.683 -19.905  1.00 73.81           H
ATOM   3648 3HD1 ILE A 242     -10.784 -20.059 -18.927  1.00 73.81           H
ATOM   3649  HN  ILE A 242     -11.087 -16.640 -21.889  1.00 73.81           H
ATOM   3650  N   GLN A 243     -12.874 -17.196 -24.485  1.00 72.78           N
ATOM   3651  CA  GLN A 243     -13.838 -17.078 -25.566  1.00 72.78           C
ATOM   3652  C   GLN A 243     -13.142 -16.626 -26.851  1.00 72.78           C
ATOM   3653  O   GLN A 243     -13.595 -16.940 -27.950  1.00 72.78           O
ATOM   3654  HA  GLN A 243     -14.248 -18.080 -25.700  1.00 72.78           H
ATOM   3655  CB  GLN A 243     -14.970 -16.120 -25.189  1.00 72.78           C
ATOM   3656 1HB  GLN A 243     -14.554 -15.219 -24.739  1.00 72.78           H
ATOM   3657 2HB  GLN A 243     -15.504 -15.810 -26.087  1.00 72.78           H
ATOM   3658  CG  GLN A 243     -15.945 -16.781 -24.212  1.00 72.78           C
ATOM   3659 1HG  GLN A 243     -16.238 -17.760 -24.592  1.00 72.78           H
ATOM   3660 2HG  GLN A 243     -15.452 -16.944 -23.254  1.00 72.78           H
ATOM   3661  CD  GLN A 243     -17.190 -15.914 -24.010  1.00 72.78           C
ATOM   3662  OE1 GLN A 243     -17.208 -14.731 -24.306  1.00 72.78           O
ATOM   3663  NE2 GLN A 243     -18.225 -16.567 -23.490  1.00 72.78           N
ATOM   3664 1HE2 GLN A 243     -18.143 -17.539 -23.269  1.00 72.78           H
ATOM   3665 2HE2 GLN A 243     -19.085 -16.086 -23.319  1.00 72.78           H
ATOM   3666  HN  GLN A 243     -12.952 -16.501 -23.771  1.00 72.78           H
ATOM   3667  N   ALA A 244     -12.052 -15.894 -26.670  1.00 66.03           N
ATOM   3668  CA  ALA A 244     -11.232 -15.482 -27.796  1.00 66.03           C
ATOM   3669  C   ALA A 244     -10.796 -16.718 -28.584  1.00 66.03           C
ATOM   3670  O   ALA A 244     -10.944 -17.844 -28.111  1.00 66.03           O
ATOM   3671  HA  ALA A 244     -11.845 -14.849 -28.438  1.00 66.03           H
ATOM   3672  CB  ALA A 244     -10.043 -14.664 -27.289  1.00 66.03           C
ATOM   3673 1HB  ALA A 244     -10.406 -13.782 -26.762  1.00 66.03           H
ATOM   3674 2HB  ALA A 244      -9.446 -15.273 -26.609  1.00 66.03           H
ATOM   3675 3HB  ALA A 244      -9.428 -14.354 -28.134  1.00 66.03           H
ATOM   3676  HN  ALA A 244     -11.728 -15.586 -25.775  1.00 66.03           H
ATOM   3677  N   LYS A 245     -10.267 -16.467 -29.772  1.00 58.78           N
ATOM   3678  CA  LYS A 245      -9.746 -17.540 -30.602  1.00 58.78           C
ATOM   3679  C   LYS A 245      -8.244 -17.337 -30.808  1.00 58.78           C
ATOM   3680  O   LYS A 245      -7.569 -18.196 -31.373  1.00 58.78           O
ATOM   3681  HA  LYS A 245      -9.897 -18.474 -30.061  1.00 58.78           H
ATOM   3682  CB  LYS A 245     -10.538 -17.641 -31.907  1.00 58.78           C
ATOM   3683 1HB  LYS A 245     -10.786 -16.641 -32.265  1.00 58.78           H
ATOM   3684 2HB  LYS A 245      -9.922 -18.109 -32.675  1.00 58.78           H
ATOM   3685  CG  LYS A 245     -11.820 -18.451 -31.710  1.00 58.78           C
ATOM   3686 1HG  LYS A 245     -11.590 -19.381 -31.191  1.00 58.78           H
ATOM   3687 2HG  LYS A 245     -12.512 -17.895 -31.077  1.00 58.78           H
ATOM   3688  CD  LYS A 245     -12.485 -18.760 -33.053  1.00 58.78           C
ATOM   3689 1HD  LYS A 245     -12.792 -17.831 -33.533  1.00 58.78           H
ATOM   3690 2HD  LYS A 245     -11.766 -19.240 -33.717  1.00 58.78           H
ATOM   3691  CE  LYS A 245     -13.701 -19.670 -32.865  1.00 58.78           C
ATOM   3692 1HE  LYS A 245     -13.413 -20.562 -32.309  1.00 58.78           H
ATOM   3693 2HE  LYS A 245     -14.459 -19.157 -32.274  1.00 58.78           H
ATOM   3694  NZ  LYS A 245     -14.266 -20.057 -34.178  1.00 58.78           N
ATOM   3695 1HZ  LYS A 245     -15.081 -20.643 -34.035  1.00 58.78           H
ATOM   3696 2HZ  LYS A 245     -14.534 -19.224 -34.689  1.00 58.78           H
ATOM   3697 3HZ  LYS A 245     -13.570 -20.570 -34.707  1.00 58.78           H
ATOM   3698  HN  LYS A 245     -10.191 -15.552 -30.169  1.00 58.78           H
ATOM   3699  N   LYS A 246      -7.764 -16.195 -30.338  1.00 56.56           N
ATOM   3700  CA  LYS A 246      -6.394 -15.791 -30.607  1.00 56.56           C
ATOM   3701  C   LYS A 246      -5.457 -16.493 -29.622  1.00 56.56           C
ATOM   3702  O   LYS A 246      -5.772 -16.615 -28.440  1.00 56.56           O
ATOM   3703  HA  LYS A 246      -6.148 -16.125 -31.615  1.00 56.56           H
ATOM   3704  CB  LYS A 246      -6.272 -14.266 -30.592  1.00 56.56           C
ATOM   3705 1HB  LYS A 246      -6.831 -13.861 -29.749  1.00 56.56           H
ATOM   3706 2HB  LYS A 246      -5.229 -13.983 -30.449  1.00 56.56           H
ATOM   3707  CG  LYS A 246      -6.796 -13.661 -31.896  1.00 56.56           C
ATOM   3708 1HG  LYS A 246      -6.333 -14.162 -32.746  1.00 56.56           H
ATOM   3709 2HG  LYS A 246      -7.870 -13.830 -31.974  1.00 56.56           H
ATOM   3710  CD  LYS A 246      -6.505 -12.161 -31.961  1.00 56.56           C
ATOM   3711 1HD  LYS A 246      -7.093 -11.639 -31.206  1.00 56.56           H
ATOM   3712 2HD  LYS A 246      -5.455 -11.980 -31.727  1.00 56.56           H
ATOM   3713  CE  LYS A 246      -6.829 -11.598 -33.346  1.00 56.56           C
ATOM   3714 1HE  LYS A 246      -6.254 -12.130 -34.105  1.00 56.56           H
ATOM   3715 2HE  LYS A 246      -7.882 -11.760 -33.574  1.00 56.56           H
ATOM   3716  NZ  LYS A 246      -6.519 -10.152 -33.404  1.00 56.56           N
ATOM   3717 1HZ  LYS A 246      -6.756  -9.792 -34.322  1.00 56.56           H
ATOM   3718 2HZ  LYS A 246      -7.060  -9.662 -32.699  1.00 56.56           H
ATOM   3719 3HZ  LYS A 246      -5.531 -10.011 -33.229  1.00 56.56           H
ATOM   3720  HN  LYS A 246      -8.292 -15.552 -29.784  1.00 56.56           H
ATOM   3721  N   SER A 247      -4.323 -16.936 -30.146  1.00 55.69           N
ATOM   3722  CA  SER A 247      -3.401 -17.740 -29.363  1.00 55.69           C
ATOM   3723  C   SER A 247      -2.808 -16.902 -28.229  1.00 55.69           C
ATOM   3724  O   SER A 247      -2.488 -17.430 -27.165  1.00 55.69           O
ATOM   3725  HA  SER A 247      -4.000 -18.558 -28.962  1.00 55.69           H
ATOM   3726  CB  SER A 247      -2.285 -18.310 -30.241  1.00 55.69           C
ATOM   3727 1HB  SER A 247      -1.854 -19.186 -29.757  1.00 55.69           H
ATOM   3728 2HB  SER A 247      -2.705 -18.645 -31.190  1.00 55.69           H
ATOM   3729  OG  SER A 247      -1.259 -17.353 -30.489  1.00 55.69           O
ATOM   3730  HG  SER A 247      -0.553 -17.752 -31.074  1.00 55.69           H
ATOM   3731  HN  SER A 247      -4.033 -16.753 -31.086  1.00 55.69           H
ATOM   3732  N   SER A 248      -2.681 -15.610 -28.495  1.00 58.77           N
ATOM   3733  CA  SER A 248      -1.896 -14.743 -27.633  1.00 58.77           C
ATOM   3734  C   SER A 248      -2.521 -14.687 -26.238  1.00 58.77           C
ATOM   3735  O   SER A 248      -1.993 -14.030 -25.343  1.00 58.77           O
ATOM   3736  HA  SER A 248      -0.906 -15.197 -27.591  1.00 58.77           H
ATOM   3737  CB  SER A 248      -1.786 -13.335 -28.222  1.00 58.77           C
ATOM   3738 1HB  SER A 248      -1.105 -12.740 -27.613  1.00 58.77           H
ATOM   3739 2HB  SER A 248      -1.353 -13.392 -29.221  1.00 58.77           H
ATOM   3740  OG  SER A 248      -3.052 -12.685 -28.290  1.00 58.77           O
ATOM   3741  HG  SER A 248      -2.947 -11.774 -28.690  1.00 58.77           H
ATOM   3742  HN  SER A 248      -3.101 -15.157 -29.281  1.00 58.77           H
ATOM   3743  N   LYS A 249      -3.637 -15.387 -26.096  1.00 61.96           N
ATOM   3744  CA  LYS A 249      -4.321 -15.454 -24.815  1.00 61.96           C
ATOM   3745  C   LYS A 249      -3.328 -15.883 -23.734  1.00 61.96           C
ATOM   3746  O   LYS A 249      -3.288 -15.295 -22.654  1.00 61.96           O
ATOM   3747  HA  LYS A 249      -4.675 -14.450 -24.581  1.00 61.96           H
ATOM   3748  CB  LYS A 249      -5.552 -16.357 -24.912  1.00 61.96           C
ATOM   3749 1HB  LYS A 249      -5.243 -17.380 -25.126  1.00 61.96           H
ATOM   3750 2HB  LYS A 249      -6.071 -16.375 -23.953  1.00 61.96           H
ATOM   3751  CG  LYS A 249      -6.506 -15.868 -26.004  1.00 61.96           C
ATOM   3752 1HG  LYS A 249      -7.178 -15.114 -25.595  1.00 61.96           H
ATOM   3753 2HG  LYS A 249      -5.937 -15.389 -26.801  1.00 61.96           H
ATOM   3754  CD  LYS A 249      -7.322 -17.028 -26.579  1.00 61.96           C
ATOM   3755 1HD  LYS A 249      -6.668 -17.693 -27.143  1.00 61.96           H
ATOM   3756 2HD  LYS A 249      -7.749 -17.615 -25.766  1.00 61.96           H
ATOM   3757  CE  LYS A 249      -8.441 -16.514 -27.487  1.00 61.96           C
ATOM   3758 1HE  LYS A 249      -8.771 -15.532 -27.147  1.00 61.96           H
ATOM   3759 2HE  LYS A 249      -8.066 -16.390 -28.502  1.00 61.96           H
ATOM   3760  NZ  LYS A 249      -9.583 -17.455 -27.485  1.00 61.96           N
ATOM   3761 1HZ  LYS A 249     -10.100 -17.361 -28.352  1.00 61.96           H
ATOM   3762 2HZ  LYS A 249      -9.238 -18.405 -27.400  1.00 61.96           H
ATOM   3763 3HZ  LYS A 249     -10.193 -17.246 -26.703  1.00 61.96           H
ATOM   3764  HN  LYS A 249      -4.073 -15.900 -26.835  1.00 61.96           H
ATOM   3765  N   HIS A 250      -2.550 -16.904 -24.061  1.00 67.84           N
ATOM   3766  CA  HIS A 250      -1.764 -17.599 -23.056  1.00 67.84           C
ATOM   3767  C   HIS A 250      -0.766 -16.626 -22.422  1.00 67.84           C
ATOM   3768  O   HIS A 250      -0.560 -16.645 -21.210  1.00 67.84           O
ATOM   3769  HA  HIS A 250      -2.463 -17.938 -22.291  1.00 67.84           H
ATOM   3770  CB  HIS A 250      -1.089 -18.835 -23.652  1.00 67.84           C
ATOM   3771 1HB  HIS A 250      -0.541 -18.541 -24.547  1.00 67.84           H
ATOM   3772 2HB  HIS A 250      -0.356 -19.216 -22.941  1.00 67.84           H
ATOM   3773  CG  HIS A 250      -2.047 -19.947 -24.008  1.00 67.84           C
ATOM   3774  ND1 HIS A 250      -2.603 -20.789 -23.061  1.00 67.84           N
ATOM   3775  HD1 HIS A 250      -2.436 -20.753 -22.076  1.00 67.84           H
ATOM   3776  CD2 HIS A 250      -2.543 -20.344 -25.215  1.00 67.84           C
ATOM   3777  HD2 HIS A 250      -2.309 -19.893 -26.180  1.00 67.84           H
ATOM   3778  CE1 HIS A 250      -3.395 -21.651 -23.682  1.00 67.84           C
ATOM   3779  HE1 HIS A 250      -3.976 -22.443 -23.209  1.00 67.84           H
ATOM   3780  NE2 HIS A 250      -3.356 -21.374 -25.017  1.00 67.84           N
ATOM   3781  HN  HIS A 250      -2.452 -17.257 -24.992  1.00 67.84           H
ATOM   3782  N   LYS A 251      -0.174 -15.800 -23.271  1.00 68.50           N
ATOM   3783  CA  LYS A 251       0.803 -14.827 -22.811  1.00 68.50           C
ATOM   3784  C   LYS A 251       0.114 -13.815 -21.893  1.00 68.50           C
ATOM   3785  O   LYS A 251       0.584 -13.556 -20.786  1.00 68.50           O
ATOM   3786  HA  LYS A 251       1.552 -15.366 -22.231  1.00 68.50           H
ATOM   3787  CB  LYS A 251       1.524 -14.188 -23.999  1.00 68.50           C
ATOM   3788 1HB  LYS A 251       1.806 -14.959 -24.716  1.00 68.50           H
ATOM   3789 2HB  LYS A 251       0.848 -13.506 -24.516  1.00 68.50           H
ATOM   3790  CG  LYS A 251       2.771 -13.429 -23.541  1.00 68.50           C
ATOM   3791 1HG  LYS A 251       2.475 -12.555 -22.961  1.00 68.50           H
ATOM   3792 2HG  LYS A 251       3.364 -14.063 -22.882  1.00 68.50           H
ATOM   3793  CD  LYS A 251       3.618 -12.992 -24.737  1.00 68.50           C
ATOM   3794 1HD  LYS A 251       3.747 -13.831 -25.422  1.00 68.50           H
ATOM   3795 2HD  LYS A 251       3.098 -12.208 -25.288  1.00 68.50           H
ATOM   3796  CE  LYS A 251       4.987 -12.483 -24.283  1.00 68.50           C
ATOM   3797 1HE  LYS A 251       4.877 -11.517 -23.789  1.00 68.50           H
ATOM   3798 2HE  LYS A 251       5.412 -13.169 -23.550  1.00 68.50           H
ATOM   3799  NZ  LYS A 251       5.902 -12.353 -25.439  1.00 68.50           N
ATOM   3800 1HZ  LYS A 251       6.844 -12.179 -25.107  1.00 68.50           H
ATOM   3801 2HZ  LYS A 251       5.887 -13.211 -25.979  1.00 68.50           H
ATOM   3802 3HZ  LYS A 251       5.601 -11.581 -26.023  1.00 68.50           H
ATOM   3803  HN  LYS A 251      -0.351 -15.787 -24.255  1.00 68.50           H
ATOM   3804  N   ALA A 252      -0.988 -13.271 -22.386  1.00 67.13           N
ATOM   3805  CA  ALA A 252      -1.712 -12.248 -21.650  1.00 67.13           C
ATOM   3806  C   ALA A 252      -2.202 -12.831 -20.324  1.00 67.13           C
ATOM   3807  O   ALA A 252      -2.180 -12.154 -19.298  1.00 67.13           O
ATOM   3808  HA  ALA A 252      -1.018 -11.433 -21.445  1.00 67.13           H
ATOM   3809  CB  ALA A 252      -2.858 -11.714 -22.512  1.00 67.13           C
ATOM   3810 1HB  ALA A 252      -2.454 -11.284 -23.428  1.00 67.13           H
ATOM   3811 2HB  ALA A 252      -3.536 -12.530 -22.761  1.00 67.13           H
ATOM   3812 3HB  ALA A 252      -3.401 -10.947 -21.959  1.00 67.13           H
ATOM   3813  HN  ALA A 252      -1.386 -13.517 -23.270  1.00 67.13           H
ATOM   3814  N   LEU A 253      -2.633 -14.083 -20.388  1.00 72.14           N
ATOM   3815  CA  LEU A 253      -3.138 -14.762 -19.206  1.00 72.14           C
ATOM   3816  C   LEU A 253      -2.010 -14.899 -18.181  1.00 72.14           C
ATOM   3817  O   LEU A 253      -2.186 -14.564 -17.011  1.00 72.14           O
ATOM   3818  HA  LEU A 253      -3.919 -14.134 -18.777  1.00 72.14           H
ATOM   3819  CB  LEU A 253      -3.786 -16.093 -19.589  1.00 72.14           C
ATOM   3820 1HB  LEU A 253      -4.387 -15.938 -20.485  1.00 72.14           H
ATOM   3821 2HB  LEU A 253      -2.996 -16.796 -19.854  1.00 72.14           H
ATOM   3822  CG  LEU A 253      -4.670 -16.741 -18.521  1.00 72.14           C
ATOM   3823  HG  LEU A 253      -4.149 -16.682 -17.565  1.00 72.14           H
ATOM   3824  CD1 LEU A 253      -5.988 -15.980 -18.366  1.00 72.14           C
ATOM   3825 1HD1 LEU A 253      -5.782 -14.951 -18.072  1.00 72.14           H
ATOM   3826 2HD1 LEU A 253      -6.525 -15.986 -19.315  1.00 72.14           H
ATOM   3827 3HD1 LEU A 253      -6.597 -16.462 -17.601  1.00 72.14           H
ATOM   3828  CD2 LEU A 253      -4.896 -18.224 -18.822  1.00 72.14           C
ATOM   3829 1HD2 LEU A 253      -5.385 -18.328 -19.791  1.00 72.14           H
ATOM   3830 2HD2 LEU A 253      -3.936 -18.741 -18.842  1.00 72.14           H
ATOM   3831 3HD2 LEU A 253      -5.527 -18.660 -18.048  1.00 72.14           H
ATOM   3832  HN  LEU A 253      -2.642 -14.629 -21.225  1.00 72.14           H
ATOM   3833  N   LYS A 254      -0.877 -15.392 -18.659  1.00 74.27           N
ATOM   3834  CA  LYS A 254       0.256 -15.646 -17.785  1.00 74.27           C
ATOM   3835  C   LYS A 254       0.650 -14.348 -17.077  1.00 74.27           C
ATOM   3836  O   LYS A 254       0.858 -14.336 -15.865  1.00 74.27           O
ATOM   3837  HA  LYS A 254      -0.067 -16.365 -17.032  1.00 74.27           H
ATOM   3838  CB  LYS A 254       1.402 -16.292 -18.567  1.00 74.27           C
ATOM   3839 1HB  LYS A 254       1.039 -17.179 -19.085  1.00 74.27           H
ATOM   3840 2HB  LYS A 254       1.760 -15.602 -19.331  1.00 74.27           H
ATOM   3841  CG  LYS A 254       2.554 -16.674 -17.635  1.00 74.27           C
ATOM   3842 1HG  LYS A 254       2.967 -15.776 -17.175  1.00 74.27           H
ATOM   3843 2HG  LYS A 254       2.181 -17.303 -16.828  1.00 74.27           H
ATOM   3844  CD  LYS A 254       3.654 -17.413 -18.399  1.00 74.27           C
ATOM   3845 1HD  LYS A 254       3.239 -18.304 -18.871  1.00 74.27           H
ATOM   3846 2HD  LYS A 254       4.037 -16.778 -19.199  1.00 74.27           H
ATOM   3847  CE  LYS A 254       4.799 -17.811 -17.465  1.00 74.27           C
ATOM   3848 1HE  LYS A 254       5.266 -16.917 -17.051  1.00 74.27           H
ATOM   3849 2HE  LYS A 254       4.407 -18.383 -16.624  1.00 74.27           H
ATOM   3850  NZ  LYS A 254       5.807 -18.614 -18.192  1.00 74.27           N
ATOM   3851 1HZ  LYS A 254       6.566 -18.853 -17.563  1.00 74.27           H
ATOM   3852 2HZ  LYS A 254       5.376 -19.463 -18.540  1.00 74.27           H
ATOM   3853 3HZ  LYS A 254       6.170 -18.075 -18.971  1.00 74.27           H
ATOM   3854  HN  LYS A 254      -0.726 -15.616 -19.622  1.00 74.27           H
ATOM   3855  N   VAL A 255       0.740 -13.286 -17.864  1.00 71.99           N
ATOM   3856  CA  VAL A 255       1.085 -11.982 -17.325  1.00 71.99           C
ATOM   3857  C   VAL A 255       0.136 -11.643 -16.173  1.00 71.99           C
ATOM   3858  O   VAL A 255       0.577 -11.233 -15.101  1.00 71.99           O
ATOM   3859  HA  VAL A 255       2.101 -12.045 -16.935  1.00 71.99           H
ATOM   3860  CB  VAL A 255       1.070 -10.934 -18.439  1.00 71.99           C
ATOM   3861  HB  VAL A 255       0.163 -11.080 -19.025  1.00 71.99           H
ATOM   3862  CG1 VAL A 255       1.032  -9.518 -17.860  1.00 71.99           C
ATOM   3863 1HG1 VAL A 255       0.134  -9.397 -17.255  1.00 71.99           H
ATOM   3864 2HG1 VAL A 255       1.913  -9.355 -17.240  1.00 71.99           H
ATOM   3865 3HG1 VAL A 255       1.022  -8.793 -18.674  1.00 71.99           H
ATOM   3866  CG2 VAL A 255       2.268 -11.111 -19.375  1.00 71.99           C
ATOM   3867 1HG2 VAL A 255       3.192 -11.004 -18.807  1.00 71.99           H
ATOM   3868 2HG2 VAL A 255       2.232 -12.103 -19.827  1.00 71.99           H
ATOM   3869 3HG2 VAL A 255       2.233 -10.354 -20.158  1.00 71.99           H
ATOM   3870  HN  VAL A 255       0.581 -13.306 -18.851  1.00 71.99           H
ATOM   3871  N   THR A 256      -1.150 -11.827 -16.435  1.00 72.35           N
ATOM   3872  CA  THR A 256      -2.175 -11.342 -15.526  1.00 72.35           C
ATOM   3873  C   THR A 256      -2.128 -12.116 -14.207  1.00 72.35           C
ATOM   3874  O   THR A 256      -2.136 -11.518 -13.132  1.00 72.35           O
ATOM   3875  HA  THR A 256      -1.962 -10.299 -15.293  1.00 72.35           H
ATOM   3876  CB  THR A 256      -3.524 -11.440 -16.241  1.00 72.35           C
ATOM   3877  HB  THR A 256      -3.765 -12.477 -16.477  1.00 72.35           H
ATOM   3878  OG1 THR A 256      -3.388 -10.570 -17.361  1.00 72.35           O
ATOM   3879  HG1 THR A 256      -3.454 -11.093 -18.211  1.00 72.35           H
ATOM   3880  CG2 THR A 256      -4.664 -10.824 -15.427  1.00 72.35           C
ATOM   3881 1HG2 THR A 256      -4.454  -9.769 -15.249  1.00 72.35           H
ATOM   3882 2HG2 THR A 256      -4.751 -11.343 -14.473  1.00 72.35           H
ATOM   3883 3HG2 THR A 256      -5.598 -10.920 -15.979  1.00 72.35           H
ATOM   3884  HN  THR A 256      -1.493 -12.297 -17.248  1.00 72.35           H
ATOM   3885  N   ILE A 257      -2.080 -13.434 -14.333  1.00 75.51           N
ATOM   3886  CA  ILE A 257      -2.034 -14.296 -13.164  1.00 75.51           C
ATOM   3887  C   ILE A 257      -0.842 -13.900 -12.290  1.00 75.51           C
ATOM   3888  O   ILE A 257      -0.959 -13.833 -11.068  1.00 75.51           O
ATOM   3889  HA  ILE A 257      -2.949 -14.125 -12.596  1.00 75.51           H
ATOM   3890  CB  ILE A 257      -2.029 -15.767 -13.583  1.00 75.51           C
ATOM   3891  HB  ILE A 257      -1.264 -15.902 -14.347  1.00 75.51           H
ATOM   3892  CG1 ILE A 257      -3.367 -16.164 -14.208  1.00 75.51           C
ATOM   3893 1HG1 ILE A 257      -4.143 -16.172 -13.442  1.00 75.51           H
ATOM   3894 2HG1 ILE A 257      -3.660 -15.422 -14.951  1.00 75.51           H
ATOM   3895  CG2 ILE A 257      -1.655 -16.671 -12.406  1.00 75.51           C
ATOM   3896 1HG2 ILE A 257      -0.661 -16.406 -12.046  1.00 75.51           H
ATOM   3897 2HG2 ILE A 257      -2.380 -16.539 -11.602  1.00 75.51           H
ATOM   3898 3HG2 ILE A 257      -1.659 -17.711 -12.731  1.00 75.51           H
ATOM   3899  CD1 ILE A 257      -3.278 -17.543 -14.866  1.00 75.51           C
ATOM   3900 1HD1 ILE A 257      -2.519 -17.524 -15.647  1.00 75.51           H
ATOM   3901 2HD1 ILE A 257      -3.008 -18.286 -14.115  1.00 75.51           H
ATOM   3902 3HD1 ILE A 257      -4.243 -17.801 -15.302  1.00 75.51           H
ATOM   3903  HN  ILE A 257      -2.072 -13.912 -15.211  1.00 75.51           H
ATOM   3904  N   THR A 258       0.278 -13.650 -12.952  1.00 77.13           N
ATOM   3905  CA  THR A 258       1.519 -13.379 -12.247  1.00 77.13           C
ATOM   3906  C   THR A 258       1.356 -12.169 -11.325  1.00 77.13           C
ATOM   3907  O   THR A 258       1.766 -12.207 -10.166  1.00 77.13           O
ATOM   3908  HA  THR A 258       1.748 -14.236 -11.612  1.00 77.13           H
ATOM   3909  CB  THR A 258       2.627 -13.206 -13.288  1.00 77.13           C
ATOM   3910  HB  THR A 258       2.465 -12.306 -13.881  1.00 77.13           H
ATOM   3911  OG1 THR A 258       2.616 -14.432 -14.014  1.00 77.13           O
ATOM   3912  HG1 THR A 258       2.159 -14.304 -14.895  1.00 77.13           H
ATOM   3913  CG2 THR A 258       4.020 -13.158 -12.658  1.00 77.13           C
ATOM   3914 1HG2 THR A 258       4.208 -14.087 -12.121  1.00 77.13           H
ATOM   3915 2HG2 THR A 258       4.077 -12.319 -11.965  1.00 77.13           H
ATOM   3916 3HG2 THR A 258       4.769 -13.034 -13.441  1.00 77.13           H
ATOM   3917  HN  THR A 258       0.346 -13.629 -13.949  1.00 77.13           H
ATOM   3918  N   VAL A 259       0.758 -11.123 -11.875  1.00 74.02           N
ATOM   3919  CA  VAL A 259       0.609  -9.876 -11.145  1.00 74.02           C
ATOM   3920  C   VAL A 259      -0.278 -10.110  -9.920  1.00 74.02           C
ATOM   3921  O   VAL A 259       0.012  -9.609  -8.835  1.00 74.02           O
ATOM   3922  HA  VAL A 259       1.600  -9.572 -10.807  1.00 74.02           H
ATOM   3923  CB  VAL A 259       0.071  -8.786 -12.074  1.00 74.02           C
ATOM   3924  HB  VAL A 259      -0.835  -9.166 -12.546  1.00 74.02           H
ATOM   3925  CG1 VAL A 259      -0.302  -7.528 -11.286  1.00 74.02           C
ATOM   3926 1HG1 VAL A 259      -1.070  -7.774 -10.552  1.00 74.02           H
ATOM   3927 2HG1 VAL A 259       0.581  -7.146 -10.773  1.00 74.02           H
ATOM   3928 3HG1 VAL A 259      -0.682  -6.770 -11.970  1.00 74.02           H
ATOM   3929  CG2 VAL A 259       1.077  -8.462 -13.180  1.00 74.02           C
ATOM   3930 1HG2 VAL A 259       2.007  -8.112 -12.733  1.00 74.02           H
ATOM   3931 2HG2 VAL A 259       1.271  -9.358 -13.769  1.00 74.02           H
ATOM   3932 3HG2 VAL A 259       0.669  -7.684 -13.826  1.00 74.02           H
ATOM   3933  HN  VAL A 259       0.379 -11.118 -12.801  1.00 74.02           H
ATOM   3934  N   LEU A 260      -1.341 -10.870 -10.136  1.00 75.49           N
ATOM   3935  CA  LEU A 260      -2.293 -11.144  -9.074  1.00 75.49           C
ATOM   3936  C   LEU A 260      -1.582 -11.875  -7.933  1.00 75.49           C
ATOM   3937  O   LEU A 260      -1.732 -11.510  -6.768  1.00 75.49           O
ATOM   3938  HA  LEU A 260      -2.650 -10.185  -8.699  1.00 75.49           H
ATOM   3939  CB  LEU A 260      -3.508 -11.896  -9.623  1.00 75.49           C
ATOM   3940 1HB  LEU A 260      -3.947 -11.300 -10.423  1.00 75.49           H
ATOM   3941 2HB  LEU A 260      -3.161 -12.827 -10.072  1.00 75.49           H
ATOM   3942  CG  LEU A 260      -4.605 -12.228  -8.611  1.00 75.49           C
ATOM   3943  HG  LEU A 260      -4.159 -12.802  -7.799  1.00 75.49           H
ATOM   3944  CD1 LEU A 260      -5.188 -10.954  -7.996  1.00 75.49           C
ATOM   3945 1HD1 LEU A 260      -4.398 -10.402  -7.486  1.00 75.49           H
ATOM   3946 2HD1 LEU A 260      -5.615 -10.333  -8.783  1.00 75.49           H
ATOM   3947 3HD1 LEU A 260      -5.966 -11.219  -7.280  1.00 75.49           H
ATOM   3948  CD2 LEU A 260      -5.687 -13.106  -9.243  1.00 75.49           C
ATOM   3949 1HD2 LEU A 260      -6.136 -12.579 -10.085  1.00 75.49           H
ATOM   3950 2HD2 LEU A 260      -5.241 -14.037  -9.593  1.00 75.49           H
ATOM   3951 3HD2 LEU A 260      -6.455 -13.327  -8.502  1.00 75.49           H
ATOM   3952  HN  LEU A 260      -1.556 -11.295 -11.016  1.00 75.49           H
ATOM   3953  N   THR A 261      -0.823 -12.894  -8.309  1.00 82.27           N
ATOM   3954  CA  THR A 261      -0.181 -13.751  -7.326  1.00 82.27           C
ATOM   3955  C   THR A 261       0.787 -12.939  -6.463  1.00 82.27           C
ATOM   3956  O   THR A 261       0.843 -13.121  -5.248  1.00 82.27           O
ATOM   3957  HA  THR A 261      -0.948 -14.146  -6.661  1.00 82.27           H
ATOM   3958  CB  THR A 261       0.493 -14.904  -8.073  1.00 82.27           C
ATOM   3959  HB  THR A 261       1.277 -14.535  -8.734  1.00 82.27           H
ATOM   3960  OG1 THR A 261      -0.586 -15.579  -8.714  1.00 82.27           O
ATOM   3961  HG1 THR A 261      -0.748 -15.182  -9.618  1.00 82.27           H
ATOM   3962  CG2 THR A 261       1.077 -15.953  -7.124  1.00 82.27           C
ATOM   3963 1HG2 THR A 261       0.280 -16.371  -6.509  1.00 82.27           H
ATOM   3964 2HG2 THR A 261       1.824 -15.487  -6.483  1.00 82.27           H
ATOM   3965 3HG2 THR A 261       1.542 -16.749  -7.706  1.00 82.27           H
ATOM   3966  HN  THR A 261      -0.645 -13.138  -9.262  1.00 82.27           H
ATOM   3967  N   VAL A 262       1.525 -12.060  -7.125  1.00 81.22           N
ATOM   3968  CA  VAL A 262       2.533 -11.265  -6.443  1.00 81.22           C
ATOM   3969  C   VAL A 262       1.854 -10.371  -5.404  1.00 81.22           C
ATOM   3970  O   VAL A 262       2.339 -10.239  -4.281  1.00 81.22           O
ATOM   3971  HA  VAL A 262       3.203 -11.953  -5.929  1.00 81.22           H
ATOM   3972  CB  VAL A 262       3.356 -10.476  -7.464  1.00 81.22           C
ATOM   3973  HB  VAL A 262       2.662  -9.941  -8.112  1.00 81.22           H
ATOM   3974  CG1 VAL A 262       4.244  -9.442  -6.770  1.00 81.22           C
ATOM   3975 1HG1 VAL A 262       3.621  -8.744  -6.210  1.00 81.22           H
ATOM   3976 2HG1 VAL A 262       4.926  -9.948  -6.087  1.00 81.22           H
ATOM   3977 3HG1 VAL A 262       4.818  -8.895  -7.519  1.00 81.22           H
ATOM   3978  CG2 VAL A 262       4.188 -11.414  -8.340  1.00 81.22           C
ATOM   3979 1HG2 VAL A 262       4.868 -11.989  -7.712  1.00 81.22           H
ATOM   3980 2HG2 VAL A 262       3.526 -12.095  -8.875  1.00 81.22           H
ATOM   3981 3HG2 VAL A 262       4.763 -10.828  -9.056  1.00 81.22           H
ATOM   3982  HN  VAL A 262       1.444 -11.887  -8.106  1.00 81.22           H
ATOM   3983  N   PHE A 263       0.741  -9.779  -5.815  1.00 77.33           N
ATOM   3984  CA  PHE A 263       0.006  -8.880  -4.943  1.00 77.33           C
ATOM   3985  C   PHE A 263      -0.519  -9.619  -3.710  1.00 77.33           C
ATOM   3986  O   PHE A 263      -0.325  -9.169  -2.582  1.00 77.33           O
ATOM   3987  HA  PHE A 263       0.696  -8.098  -4.628  1.00 77.33           H
ATOM   3988  CB  PHE A 263      -1.182  -8.348  -5.748  1.00 77.33           C
ATOM   3989 1HB  PHE A 263      -0.807  -7.838  -6.635  1.00 77.33           H
ATOM   3990 2HB  PHE A 263      -1.780  -9.191  -6.094  1.00 77.33           H
ATOM   3991  CG  PHE A 263      -2.082  -7.388  -4.968  1.00 77.33           C
ATOM   3992  CD1 PHE A 263      -3.214  -7.850  -4.372  1.00 77.33           C
ATOM   3993  HD1 PHE A 263      -3.479  -8.905  -4.450  1.00 77.33           H
ATOM   3994  CD2 PHE A 263      -1.751  -6.073  -4.870  1.00 77.33           C
ATOM   3995  HD2 PHE A 263      -0.844  -5.702  -5.348  1.00 77.33           H
ATOM   3996  CE1 PHE A 263      -4.050  -6.960  -3.648  1.00 77.33           C
ATOM   3997  HE1 PHE A 263      -4.957  -7.330  -3.170  1.00 77.33           H
ATOM   3998  CE2 PHE A 263      -2.587  -5.182  -4.146  1.00 77.33           C
ATOM   3999  HE2 PHE A 263      -2.322  -4.128  -4.068  1.00 77.33           H
ATOM   4000  CZ  PHE A 263      -3.719  -5.644  -3.550  1.00 77.33           C
ATOM   4001  HZ  PHE A 263      -4.361  -4.960  -2.994  1.00 77.33           H
ATOM   4002  HN  PHE A 263       0.344  -9.906  -6.724  1.00 77.33           H
ATOM   4003  N   VAL A 264      -1.175 -10.742  -3.967  1.00 82.34           N
ATOM   4004  CA  VAL A 264      -1.814 -11.496  -2.903  1.00 82.34           C
ATOM   4005  C   VAL A 264      -0.756 -11.940  -1.891  1.00 82.34           C
ATOM   4006  O   VAL A 264      -0.936 -11.774  -0.686  1.00 82.34           O
ATOM   4007  HA  VAL A 264      -2.518 -10.829  -2.404  1.00 82.34           H
ATOM   4008  CB  VAL A 264      -2.606 -12.665  -3.492  1.00 82.34           C
ATOM   4009  HB  VAL A 264      -1.936 -13.231  -4.138  1.00 82.34           H
ATOM   4010  CG1 VAL A 264      -3.100 -13.604  -2.389  1.00 82.34           C
ATOM   4011 1HG1 VAL A 264      -2.246 -14.001  -1.841  1.00 82.34           H
ATOM   4012 2HG1 VAL A 264      -3.746 -13.053  -1.706  1.00 82.34           H
ATOM   4013 3HG1 VAL A 264      -3.659 -14.426  -2.836  1.00 82.34           H
ATOM   4014  CG2 VAL A 264      -3.771 -12.163  -4.347  1.00 82.34           C
ATOM   4015 1HG2 VAL A 264      -4.441 -11.562  -3.732  1.00 82.34           H
ATOM   4016 2HG2 VAL A 264      -3.385 -11.554  -5.165  1.00 82.34           H
ATOM   4017 3HG2 VAL A 264      -4.317 -13.014  -4.754  1.00 82.34           H
ATOM   4018  HN  VAL A 264      -1.272 -11.136  -4.881  1.00 82.34           H
ATOM   4019  N   LEU A 265       0.325 -12.495  -2.419  1.00 87.46           N
ATOM   4020  CA  LEU A 265       1.335 -13.116  -1.578  1.00 87.46           C
ATOM   4021  C   LEU A 265       2.003 -12.043  -0.716  1.00 87.46           C
ATOM   4022  O   LEU A 265       2.468 -12.329   0.387  1.00 87.46           O
ATOM   4023  HA  LEU A 265       0.824 -13.819  -0.920  1.00 87.46           H
ATOM   4024  CB  LEU A 265       2.318 -13.923  -2.428  1.00 87.46           C
ATOM   4025 1HB  LEU A 265       2.676 -13.286  -3.237  1.00 87.46           H
ATOM   4026 2HB  LEU A 265       3.182 -14.171  -1.812  1.00 87.46           H
ATOM   4027  CG  LEU A 265       1.773 -15.216  -3.038  1.00 87.46           C
ATOM   4028  HG  LEU A 265       0.921 -14.964  -3.669  1.00 87.46           H
ATOM   4029  CD1 LEU A 265       2.818 -15.882  -3.935  1.00 87.46           C
ATOM   4030 1HD1 LEU A 265       3.090 -15.203  -4.742  1.00 87.46           H
ATOM   4031 2HD1 LEU A 265       3.704 -16.120  -3.346  1.00 87.46           H
ATOM   4032 3HD1 LEU A 265       2.405 -16.799  -4.355  1.00 87.46           H
ATOM   4033  CD2 LEU A 265       1.264 -16.164  -1.949  1.00 87.46           C
ATOM   4034 1HD2 LEU A 265       2.082 -16.413  -1.273  1.00 87.46           H
ATOM   4035 2HD2 LEU A 265       0.466 -15.678  -1.389  1.00 87.46           H
ATOM   4036 3HD2 LEU A 265       0.883 -17.075  -2.410  1.00 87.46           H
ATOM   4037  HN  LEU A 265       0.516 -12.526  -3.400  1.00 87.46           H
ATOM   4038  N   SER A 266       2.031 -10.832  -1.251  1.00 86.71           N
ATOM   4039  CA  SER A 266       2.719  -9.737  -0.589  1.00 86.71           C
ATOM   4040  C   SER A 266       1.810  -9.112   0.471  1.00 86.71           C
ATOM   4041  O   SER A 266       2.266  -8.769   1.561  1.00 86.71           O
ATOM   4042  HA  SER A 266       3.597 -10.186  -0.123  1.00 86.71           H
ATOM   4043  CB  SER A 266       3.166  -8.676  -1.597  1.00 86.71           C
ATOM   4044 1HB  SER A 266       3.627  -7.843  -1.067  1.00 86.71           H
ATOM   4045 2HB  SER A 266       3.927  -9.097  -2.253  1.00 86.71           H
ATOM   4046  OG  SER A 266       2.078  -8.194  -2.382  1.00 86.71           O
ATOM   4047  HG  SER A 266       2.027  -8.701  -3.243  1.00 86.71           H
ATOM   4048  HN  SER A 266       1.595 -10.593  -2.119  1.00 86.71           H
ATOM   4049  N   GLN A 267       0.541  -8.982   0.114  1.00 86.16           N
ATOM   4050  CA  GLN A 267      -0.379  -8.177   0.899  1.00 86.16           C
ATOM   4051  C   GLN A 267      -1.126  -9.054   1.906  1.00 86.16           C
ATOM   4052  O   GLN A 267      -1.447  -8.608   3.006  1.00 86.16           O
ATOM   4053  HA  GLN A 267       0.245  -7.456   1.428  1.00 86.16           H
ATOM   4054  CB  GLN A 267      -1.358  -7.424  -0.004  1.00 86.16           C
ATOM   4055 1HB  GLN A 267      -1.921  -8.135  -0.609  1.00 86.16           H
ATOM   4056 2HB  GLN A 267      -2.080  -6.883   0.607  1.00 86.16           H
ATOM   4057  CG  GLN A 267      -0.618  -6.444  -0.917  1.00 86.16           C
ATOM   4058 1HG  GLN A 267       0.064  -6.991  -1.567  1.00 86.16           H
ATOM   4059 2HG  GLN A 267      -1.333  -5.932  -1.562  1.00 86.16           H
ATOM   4060  CD  GLN A 267       0.164  -5.415  -0.097  1.00 86.16           C
ATOM   4061  OE1 GLN A 267      -0.271  -4.952   0.944  1.00 86.16           O
ATOM   4062  NE2 GLN A 267       1.340  -5.086  -0.624  1.00 86.16           N
ATOM   4063 1HE2 GLN A 267       1.638  -5.503  -1.482  1.00 86.16           H
ATOM   4064 2HE2 GLN A 267       1.926  -4.420  -0.161  1.00 86.16           H
ATOM   4065  HN  GLN A 267       0.140  -9.414  -0.694  1.00 86.16           H
ATOM   4066  N   PHE A 268      -1.382 -10.287   1.493  1.00 88.29           N
ATOM   4067  CA  PHE A 268      -2.250 -11.167   2.256  1.00 88.29           C
ATOM   4068  C   PHE A 268      -1.733 -11.341   3.686  1.00 88.29           C
ATOM   4069  O   PHE A 268      -2.472 -11.131   4.647  1.00 88.29           O
ATOM   4070  HA  PHE A 268      -3.237 -10.705   2.282  1.00 88.29           H
ATOM   4071  CB  PHE A 268      -2.239 -12.526   1.554  1.00 88.29           C
ATOM   4072 1HB  PHE A 268      -2.562 -12.393   0.521  1.00 88.29           H
ATOM   4073 2HB  PHE A 268      -1.215 -12.898   1.521  1.00 88.29           H
ATOM   4074  CG  PHE A 268      -3.127 -13.578   2.220  1.00 88.29           C
ATOM   4075  CD1 PHE A 268      -2.568 -14.565   2.971  1.00 88.29           C
ATOM   4076  HD1 PHE A 268      -1.486 -14.605   3.098  1.00 88.29           H
ATOM   4077  CD2 PHE A 268      -4.477 -13.528   2.061  1.00 88.29           C
ATOM   4078  HD2 PHE A 268      -4.926 -12.737   1.459  1.00 88.29           H
ATOM   4079  CE1 PHE A 268      -3.392 -15.541   3.589  1.00 88.29           C
ATOM   4080  HE1 PHE A 268      -2.944 -16.332   4.191  1.00 88.29           H
ATOM   4081  CE2 PHE A 268      -5.302 -14.504   2.679  1.00 88.29           C
ATOM   4082  HE2 PHE A 268      -6.384 -14.464   2.552  1.00 88.29           H
ATOM   4083  CZ  PHE A 268      -4.742 -15.490   3.430  1.00 88.29           C
ATOM   4084  HZ  PHE A 268      -5.375 -16.240   3.905  1.00 88.29           H
ATOM   4085  HN  PHE A 268      -1.008 -10.685   0.655  1.00 88.29           H
ATOM   4086  N   PRO A 269      -0.461 -11.726   3.853  1.00 93.16           N
ATOM   4087  CA  PRO A 269       0.066 -12.034   5.185  1.00 93.16           C
ATOM   4088  C   PRO A 269      -0.173 -10.906   6.175  1.00 93.16           C
ATOM   4089  O   PRO A 269      -0.579 -11.148   7.310  1.00 93.16           O
ATOM   4090  HA  PRO A 269      -0.454 -12.896   5.603  1.00 93.16           H
ATOM   4091  CB  PRO A 269       1.558 -12.267   4.939  1.00 93.16           C
ATOM   4092 1HB  PRO A 269       2.134 -11.351   5.068  1.00 93.16           H
ATOM   4093 2HB  PRO A 269       1.969 -13.001   5.633  1.00 93.16           H
ATOM   4094  CG  PRO A 269       1.606 -12.765   3.499  1.00 93.16           C
ATOM   4095 1HG  PRO A 269       2.596 -12.642   3.061  1.00 93.16           H
ATOM   4096 2HG  PRO A 269       1.370 -13.827   3.430  1.00 93.16           H
ATOM   4097  CD  PRO A 269       0.564 -11.902   2.807  1.00 93.16           C
ATOM   4098 1HD  PRO A 269       0.978 -10.945   2.488  1.00 93.16           H
ATOM   4099 2HD  PRO A 269       0.164 -12.386   1.916  1.00 93.16           H
ATOM   4100  N   TYR A 270       0.087  -9.692   5.714  1.00 91.84           N
ATOM   4101  CA  TYR A 270      -0.023  -8.525   6.573  1.00 91.84           C
ATOM   4102  C   TYR A 270      -1.469  -8.313   7.026  1.00 91.84           C
ATOM   4103  O   TYR A 270      -1.722  -8.031   8.196  1.00 91.84           O
ATOM   4104  HA  TYR A 270       0.603  -8.693   7.449  1.00 91.84           H
ATOM   4105  CB  TYR A 270       0.413  -7.331   5.721  1.00 91.84           C
ATOM   4106 1HB  TYR A 270       1.482  -7.410   5.525  1.00 91.84           H
ATOM   4107 2HB  TYR A 270      -0.093  -7.382   4.757  1.00 91.84           H
ATOM   4108  CG  TYR A 270       0.125  -5.972   6.362  1.00 91.84           C
ATOM   4109  CD1 TYR A 270      -0.806  -5.125   5.795  1.00 91.84           C
ATOM   4110  HD1 TYR A 270      -1.336  -5.425   4.892  1.00 91.84           H
ATOM   4111  CD2 TYR A 270       0.796  -5.593   7.507  1.00 91.84           C
ATOM   4112  HD2 TYR A 270       1.532  -6.262   7.954  1.00 91.84           H
ATOM   4113  CE1 TYR A 270      -1.077  -3.846   6.398  1.00 91.84           C
ATOM   4114  HE1 TYR A 270      -1.809  -3.168   5.961  1.00 91.84           H
ATOM   4115  CE2 TYR A 270       0.526  -4.313   8.110  1.00 91.84           C
ATOM   4116  HE2 TYR A 270       1.049  -4.001   9.013  1.00 91.84           H
ATOM   4117  CZ  TYR A 270      -0.398  -3.503   7.526  1.00 91.84           C
ATOM   4118  OH  TYR A 270      -0.653  -2.295   8.095  1.00 91.84           O
ATOM   4119  HH  TYR A 270      -0.219  -2.242   8.995  1.00 91.84           H
ATOM   4120  HN  TYR A 270       0.369  -9.499   4.774  1.00 91.84           H
ATOM   4121  N   ASN A 271      -2.381  -8.457   6.075  1.00 90.04           N
ATOM   4122  CA  ASN A 271      -3.787  -8.211   6.343  1.00 90.04           C
ATOM   4123  C   ASN A 271      -4.320  -9.296   7.282  1.00 90.04           C
ATOM   4124  O   ASN A 271      -5.264  -9.062   8.034  1.00 90.04           O
ATOM   4125  HA  ASN A 271      -3.825  -7.218   6.790  1.00 90.04           H
ATOM   4126  CB  ASN A 271      -4.610  -8.257   5.054  1.00 90.04           C
ATOM   4127 1HB  ASN A 271      -4.315  -9.121   4.460  1.00 90.04           H
ATOM   4128 2HB  ASN A 271      -5.665  -8.382   5.296  1.00 90.04           H
ATOM   4129  CG  ASN A 271      -4.417  -6.979   4.235  1.00 90.04           C
ATOM   4130  OD1 ASN A 271      -4.840  -5.898   4.614  1.00 90.04           O
ATOM   4131  ND2 ASN A 271      -3.758  -7.161   3.095  1.00 90.04           N
ATOM   4132 1HD2 ASN A 271      -3.438  -8.075   2.843  1.00 90.04           H
ATOM   4133 2HD2 ASN A 271      -3.582  -6.385   2.489  1.00 90.04           H
ATOM   4134  HN  ASN A 271      -2.171  -8.735   5.137  1.00 90.04           H
ATOM   4135  N   CYS A 272      -3.690 -10.459   7.208  1.00 93.01           N
ATOM   4136  CA  CYS A 272      -4.021 -11.548   8.111  1.00 93.01           C
ATOM   4137  C   CYS A 272      -3.752 -11.084   9.543  1.00 93.01           C
ATOM   4138  O   CYS A 272      -4.599 -11.242  10.421  1.00 93.01           O
ATOM   4139  HA  CYS A 272      -5.080 -11.764   7.966  1.00 93.01           H
ATOM   4140  CB  CYS A 272      -3.246 -12.822   7.769  1.00 93.01           C
ATOM   4141 1HB  CYS A 272      -2.184 -12.596   7.671  1.00 93.01           H
ATOM   4142 2HB  CYS A 272      -3.345 -13.546   8.578  1.00 93.01           H
ATOM   4143  SG  CYS A 272      -3.878 -13.540   6.209  1.00 93.01           S
ATOM   4144  HG  CYS A 272      -3.303 -12.651   5.404  1.00 93.01           H
ATOM   4145  HN  CYS A 272      -2.967 -10.663   6.548  1.00 93.01           H
ATOM   4146  N   ILE A 273      -2.569 -10.519   9.736  1.00 93.48           N
ATOM   4147  CA  ILE A 273      -2.159 -10.073  11.056  1.00 93.48           C
ATOM   4148  C   ILE A 273      -3.041  -8.900  11.491  1.00 93.48           C
ATOM   4149  O   ILE A 273      -3.427  -8.807  12.655  1.00 93.48           O
ATOM   4150  HA  ILE A 273      -2.321 -10.901  11.746  1.00 93.48           H
ATOM   4151  CB  ILE A 273      -0.662  -9.756  11.074  1.00 93.48           C
ATOM   4152  HB  ILE A 273      -0.462  -9.009  10.306  1.00 93.48           H
ATOM   4153  CG1 ILE A 273       0.165 -10.995  10.725  1.00 93.48           C
ATOM   4154 1HG1 ILE A 273      -0.115 -11.356   9.735  1.00 93.48           H
ATOM   4155 2HG1 ILE A 273       1.221 -10.731  10.681  1.00 93.48           H
ATOM   4156  CG2 ILE A 273      -0.246  -9.148  12.415  1.00 93.48           C
ATOM   4157 1HG2 ILE A 273      -0.800  -8.225  12.583  1.00 93.48           H
ATOM   4158 2HG2 ILE A 273      -0.463  -9.854  13.217  1.00 93.48           H
ATOM   4159 3HG2 ILE A 273       0.823  -8.933  12.400  1.00 93.48           H
ATOM   4160  CD1 ILE A 273      -0.047 -12.104  11.757  1.00 93.48           C
ATOM   4161 1HD1 ILE A 273       0.256 -11.748  12.741  1.00 93.48           H
ATOM   4162 2HD1 ILE A 273      -1.101 -12.382  11.780  1.00 93.48           H
ATOM   4163 3HD1 ILE A 273       0.552 -12.973  11.485  1.00 93.48           H
ATOM   4164  HN  ILE A 273      -1.898 -10.365   9.011  1.00 93.48           H
ATOM   4165  N   LEU A 274      -3.333  -8.034  10.531  1.00 91.99           N
ATOM   4166  CA  LEU A 274      -4.154  -6.866  10.802  1.00 91.99           C
ATOM   4167  C   LEU A 274      -5.527  -7.319  11.304  1.00 91.99           C
ATOM   4168  O   LEU A 274      -6.119  -6.674  12.169  1.00 91.99           O
ATOM   4169  HA  LEU A 274      -3.666  -6.301  11.596  1.00 91.99           H
ATOM   4170  CB  LEU A 274      -4.217  -5.959   9.572  1.00 91.99           C
ATOM   4171 1HB  LEU A 274      -3.242  -5.972   9.085  1.00 91.99           H
ATOM   4172 2HB  LEU A 274      -4.931  -6.384   8.868  1.00 91.99           H
ATOM   4173  CG  LEU A 274      -4.606  -4.502   9.833  1.00 91.99           C
ATOM   4174  HG  LEU A 274      -5.294  -4.478  10.678  1.00 91.99           H
ATOM   4175  CD1 LEU A 274      -3.383  -3.669  10.222  1.00 91.99           C
ATOM   4176 1HD1 LEU A 274      -2.937  -4.080  11.129  1.00 91.99           H
ATOM   4177 2HD1 LEU A 274      -2.652  -3.697   9.414  1.00 91.99           H
ATOM   4178 3HD1 LEU A 274      -3.688  -2.638  10.402  1.00 91.99           H
ATOM   4179  CD2 LEU A 274      -5.345  -3.909   8.632  1.00 91.99           C
ATOM   4180 1HD2 LEU A 274      -4.700  -3.947   7.754  1.00 91.99           H
ATOM   4181 2HD2 LEU A 274      -6.251  -4.484   8.442  1.00 91.99           H
ATOM   4182 3HD2 LEU A 274      -5.609  -2.873   8.843  1.00 91.99           H
ATOM   4183  HN  LEU A 274      -3.020  -8.120   9.586  1.00 91.99           H
ATOM   4184  N   LEU A 275      -5.993  -8.423  10.740  1.00 93.90           N
ATOM   4185  CA  LEU A 275      -7.275  -8.982  11.136  1.00 93.90           C
ATOM   4186  C   LEU A 275      -7.211  -9.401  12.606  1.00 93.90           C
ATOM   4187  O   LEU A 275      -8.123  -9.107  13.378  1.00 93.90           O
ATOM   4188  HA  LEU A 275      -8.020  -8.193  11.033  1.00 93.90           H
ATOM   4189  CB  LEU A 275      -7.680 -10.114  10.190  1.00 93.90           C
ATOM   4190 1HB  LEU A 275      -7.758  -9.709   9.182  1.00 93.90           H
ATOM   4191 2HB  LEU A 275      -6.879 -10.853  10.176  1.00 93.90           H
ATOM   4192  CG  LEU A 275      -8.990 -10.830  10.524  1.00 93.90           C
ATOM   4193  HG  LEU A 275      -8.933 -11.185  11.554  1.00 93.90           H
ATOM   4194  CD1 LEU A 275     -10.177  -9.868  10.443  1.00 93.90           C
ATOM   4195 1HD1 LEU A 275     -10.033  -9.053  11.153  1.00 93.90           H
ATOM   4196 2HD1 LEU A 275     -10.248  -9.463   9.434  1.00 93.90           H
ATOM   4197 3HD1 LEU A 275     -11.096 -10.403  10.685  1.00 93.90           H
ATOM   4198  CD2 LEU A 275      -9.187 -12.059   9.634  1.00 93.90           C
ATOM   4199 1HD2 LEU A 275      -9.214 -11.749   8.589  1.00 93.90           H
ATOM   4200 2HD2 LEU A 275      -8.360 -12.753   9.786  1.00 93.90           H
ATOM   4201 3HD2 LEU A 275     -10.125 -12.549   9.892  1.00 93.90           H
ATOM   4202  HN  LEU A 275      -5.512  -8.933  10.027  1.00 93.90           H
ATOM   4203  N   VAL A 276      -6.127 -10.080  12.948  1.00 94.62           N
ATOM   4204  CA  VAL A 276      -5.939 -10.554  14.309  1.00 94.62           C
ATOM   4205  C   VAL A 276      -5.963  -9.361  15.267  1.00 94.62           C
ATOM   4206  O   VAL A 276      -6.637  -9.400  16.296  1.00 94.62           O
ATOM   4207  HA  VAL A 276      -6.774 -11.212  14.547  1.00 94.62           H
ATOM   4208  CB  VAL A 276      -4.649 -11.371  14.405  1.00 94.62           C
ATOM   4209  HB  VAL A 276      -3.835 -10.759  14.018  1.00 94.62           H
ATOM   4210  CG1 VAL A 276      -4.326 -11.716  15.861  1.00 94.62           C
ATOM   4211 1HG1 VAL A 276      -4.201 -10.797  16.433  1.00 94.62           H
ATOM   4212 2HG1 VAL A 276      -5.142 -12.300  16.285  1.00 94.62           H
ATOM   4213 3HG1 VAL A 276      -3.405 -12.297  15.900  1.00 94.62           H
ATOM   4214  CG2 VAL A 276      -4.736 -12.635  13.548  1.00 94.62           C
ATOM   4215 1HG2 VAL A 276      -5.567 -13.251  13.893  1.00 94.62           H
ATOM   4216 2HG2 VAL A 276      -4.897 -12.358  12.507  1.00 94.62           H
ATOM   4217 3HG2 VAL A 276      -3.806 -13.198  13.635  1.00 94.62           H
ATOM   4218  HN  VAL A 276      -5.387 -10.308  12.316  1.00 94.62           H
ATOM   4219  N   GLN A 277      -5.221  -8.328  14.895  1.00 93.06           N
ATOM   4220  CA  GLN A 277      -5.138  -7.132  15.716  1.00 93.06           C
ATOM   4221  C   GLN A 277      -6.523  -6.502  15.878  1.00 93.06           C
ATOM   4222  O   GLN A 277      -6.830  -5.933  16.924  1.00 93.06           O
ATOM   4223  HA  GLN A 277      -4.769  -7.471  16.684  1.00 93.06           H
ATOM   4224  CB  GLN A 277      -4.145  -6.129  15.124  1.00 93.06           C
ATOM   4225 1HB  GLN A 277      -4.337  -6.009  14.058  1.00 93.06           H
ATOM   4226 2HB  GLN A 277      -4.290  -5.153  15.587  1.00 93.06           H
ATOM   4227  CG  GLN A 277      -2.703  -6.593  15.340  1.00 93.06           C
ATOM   4228 1HG  GLN A 277      -2.515  -6.726  16.405  1.00 93.06           H
ATOM   4229 2HG  GLN A 277      -2.555  -7.564  14.866  1.00 93.06           H
ATOM   4230  CD  GLN A 277      -1.710  -5.582  14.764  1.00 93.06           C
ATOM   4231  OE1 GLN A 277      -2.022  -4.802  13.878  1.00 93.06           O
ATOM   4232  NE2 GLN A 277      -0.501  -5.637  15.314  1.00 93.06           N
ATOM   4233 1HE2 GLN A 277      -0.311  -6.301  16.037  1.00 93.06           H
ATOM   4234 2HE2 GLN A 277       0.219  -5.015  15.004  1.00 93.06           H
ATOM   4235  HN  GLN A 277      -4.685  -8.300  14.051  1.00 93.06           H
ATOM   4236  N   THR A 278      -7.321  -6.626  14.828  1.00 93.50           N
ATOM   4237  CA  THR A 278      -8.662  -6.066  14.837  1.00 93.50           C
ATOM   4238  C   THR A 278      -9.542  -6.809  15.844  1.00 93.50           C
ATOM   4239  O   THR A 278     -10.259  -6.186  16.626  1.00 93.50           O
ATOM   4240  HA  THR A 278      -8.600  -5.030  15.170  1.00 93.50           H
ATOM   4241  CB  THR A 278      -9.203  -6.112  13.407  1.00 93.50           C
ATOM   4242  HB  THR A 278      -9.366  -7.140  13.085  1.00 93.50           H
ATOM   4243  OG1 THR A 278      -8.247  -5.374  12.650  1.00 93.50           O
ATOM   4244  HG1 THR A 278      -7.587  -5.998  12.232  1.00 93.50           H
ATOM   4245  CG2 THR A 278     -10.500  -5.316  13.246  1.00 93.50           C
ATOM   4246 1HG2 THR A 278     -10.320  -4.272  13.504  1.00 93.50           H
ATOM   4247 2HG2 THR A 278     -11.263  -5.727  13.907  1.00 93.50           H
ATOM   4248 3HG2 THR A 278     -10.840  -5.381  12.213  1.00 93.50           H
ATOM   4249  HN  THR A 278      -7.065  -7.096  13.984  1.00 93.50           H
ATOM   4250  N   ILE A 279      -9.460  -8.131  15.792  1.00 94.90           N
ATOM   4251  CA  ILE A 279     -10.266  -8.966  16.666  1.00 94.90           C
ATOM   4252  C   ILE A 279      -9.868  -8.708  18.121  1.00 94.90           C
ATOM   4253  O   ILE A 279     -10.727  -8.615  18.996  1.00 94.90           O
ATOM   4254  HA  ILE A 279     -11.306  -8.667  16.535  1.00 94.90           H
ATOM   4255  CB  ILE A 279     -10.161 -10.434  16.251  1.00 94.90           C
ATOM   4256  HB  ILE A 279      -9.105 -10.698  16.193  1.00 94.90           H
ATOM   4257  CG1 ILE A 279     -10.759 -10.655  14.860  1.00 94.90           C
ATOM   4258 1HG1 ILE A 279     -11.847 -10.615  14.917  1.00 94.90           H
ATOM   4259 2HG1 ILE A 279     -10.445  -9.851  14.194  1.00 94.90           H
ATOM   4260  CG2 ILE A 279     -10.799 -11.348  17.300  1.00 94.90           C
ATOM   4261 1HG2 ILE A 279     -10.288 -11.217  18.254  1.00 94.90           H
ATOM   4262 2HG2 ILE A 279     -11.852 -11.091  17.413  1.00 94.90           H
ATOM   4263 3HG2 ILE A 279     -10.710 -12.386  16.979  1.00 94.90           H
ATOM   4264  CD1 ILE A 279     -10.322 -12.002  14.282  1.00 94.90           C
ATOM   4265 1HD1 ILE A 279      -9.235 -12.029  14.204  1.00 94.90           H
ATOM   4266 2HD1 ILE A 279     -10.659 -12.805  14.939  1.00 94.90           H
ATOM   4267 3HD1 ILE A 279     -10.761 -12.133  13.293  1.00 94.90           H
ATOM   4268  HN  ILE A 279      -8.858  -8.629  15.169  1.00 94.90           H
ATOM   4269  N   ASP A 280      -8.564  -8.600  18.334  1.00 93.96           N
ATOM   4270  CA  ASP A 280      -8.037  -8.431  19.677  1.00 93.96           C
ATOM   4271  C   ASP A 280      -8.417  -7.044  20.199  1.00 93.96           C
ATOM   4272  O   ASP A 280      -8.661  -6.872  21.392  1.00 93.96           O
ATOM   4273  HA  ASP A 280      -8.484  -9.234  20.263  1.00 93.96           H
ATOM   4274  CB  ASP A 280      -6.510  -8.538  19.687  1.00 93.96           C
ATOM   4275 1HB  ASP A 280      -6.202  -9.442  19.160  1.00 93.96           H
ATOM   4276 2HB  ASP A 280      -6.080  -7.693  19.149  1.00 93.96           H
ATOM   4277  CG  ASP A 280      -5.972  -8.567  21.118  1.00 93.96           C
ATOM   4278  OD1 ASP A 280      -6.479  -9.401  21.899  1.00 93.96           O
ATOM   4279  OD2 ASP A 280      -5.066  -7.753  21.400  1.00 93.96           O
ATOM   4280  HN  ASP A 280      -7.875  -8.626  17.609  1.00 93.96           H
ATOM   4281  N   ALA A 281      -8.456  -6.091  19.279  1.00 92.12           N
ATOM   4282  CA  ALA A 281      -8.842  -4.734  19.625  1.00 92.12           C
ATOM   4283  C   ALA A 281     -10.259  -4.743  20.203  1.00 92.12           C
ATOM   4284  O   ALA A 281     -10.603  -3.894  21.024  1.00 92.12           O
ATOM   4285  HA  ALA A 281      -8.150  -4.375  20.386  1.00 92.12           H
ATOM   4286  CB  ALA A 281      -8.723  -3.839  18.389  1.00 92.12           C
ATOM   4287 1HB  ALA A 281      -7.693  -3.844  18.035  1.00 92.12           H
ATOM   4288 2HB  ALA A 281      -9.379  -4.215  17.604  1.00 92.12           H
ATOM   4289 3HB  ALA A 281      -9.014  -2.821  18.648  1.00 92.12           H
ATOM   4290  HN  ALA A 281      -8.229  -6.234  18.316  1.00 92.12           H
ATOM   4291  N   TYR A 282     -11.041  -5.713  19.753  1.00 90.78           N
ATOM   4292  CA  TYR A 282     -12.413  -5.842  20.214  1.00 90.78           C
ATOM   4293  C   TYR A 282     -12.494  -6.741  21.449  1.00 90.78           C
ATOM   4294  O   TYR A 282     -13.115  -6.377  22.446  1.00 90.78           O
ATOM   4295  HA  TYR A 282     -12.776  -4.847  20.473  1.00 90.78           H
ATOM   4296  CB  TYR A 282     -13.183  -6.500  19.067  1.00 90.78           C
ATOM   4297 1HB  TYR A 282     -13.021  -5.923  18.156  1.00 90.78           H
ATOM   4298 2HB  TYR A 282     -12.773  -7.494  18.891  1.00 90.78           H
ATOM   4299  CG  TYR A 282     -14.688  -6.621  19.316  1.00 90.78           C
ATOM   4300  CD1 TYR A 282     -15.230  -7.833  19.691  1.00 90.78           C
ATOM   4301  HD1 TYR A 282     -14.586  -8.705  19.810  1.00 90.78           H
ATOM   4302  CD2 TYR A 282     -15.503  -5.517  19.166  1.00 90.78           C
ATOM   4303  HD2 TYR A 282     -15.075  -4.560  18.869  1.00 90.78           H
ATOM   4304  CE1 TYR A 282     -16.646  -7.947  19.925  1.00 90.78           C
ATOM   4305  HE1 TYR A 282     -17.087  -8.899  20.222  1.00 90.78           H
ATOM   4306  CE2 TYR A 282     -16.919  -5.631  19.400  1.00 90.78           C
ATOM   4307  HE2 TYR A 282     -17.574  -4.768  19.285  1.00 90.78           H
ATOM   4308  CZ  TYR A 282     -17.421  -6.840  19.768  1.00 90.78           C
ATOM   4309  OH  TYR A 282     -18.758  -6.948  19.990  1.00 90.78           O
ATOM   4310  HH  TYR A 282     -19.198  -6.059  19.865  1.00 90.78           H
ATOM   4311  HN  TYR A 282     -10.753  -6.400  19.087  1.00 90.78           H
ATOM   4312  N   ALA A 283     -11.859  -7.899  21.341  1.00 92.39           N
ATOM   4313  CA  ALA A 283     -12.107  -8.979  22.281  1.00 92.39           C
ATOM   4314  C   ALA A 283     -11.050  -8.939  23.387  1.00 92.39           C
ATOM   4315  O   ALA A 283     -11.251  -9.500  24.463  1.00 92.39           O
ATOM   4316  HA  ALA A 283     -13.089  -8.815  22.723  1.00 92.39           H
ATOM   4317  CB  ALA A 283     -12.119 -10.314  21.534  1.00 92.39           C
ATOM   4318 1HB  ALA A 283     -12.906 -10.301  20.780  1.00 92.39           H
ATOM   4319 2HB  ALA A 283     -11.154 -10.468  21.050  1.00 92.39           H
ATOM   4320 3HB  ALA A 283     -12.305 -11.123  22.239  1.00 92.39           H
ATOM   4321  HN  ALA A 283     -11.187  -8.104  20.630  1.00 92.39           H
ATOM   4322  N   MET A 284      -9.947  -8.271  23.084  1.00 90.11           N
ATOM   4323  CA  MET A 284      -8.843  -8.182  24.025  1.00 90.11           C
ATOM   4324  C   MET A 284      -8.495  -9.559  24.593  1.00 90.11           C
ATOM   4325  O   MET A 284      -8.353  -9.716  25.805  1.00 90.11           O
ATOM   4326  HA  MET A 284      -8.001  -7.793  23.453  1.00 90.11           H
ATOM   4327  CB  MET A 284      -9.222  -7.238  25.168  1.00 90.11           C
ATOM   4328 1HB  MET A 284     -10.065  -7.653  25.722  1.00 90.11           H
ATOM   4329 2HB  MET A 284      -8.391  -7.156  25.868  1.00 90.11           H
ATOM   4330  CG  MET A 284      -9.587  -5.851  24.636  1.00 90.11           C
ATOM   4331 1HG  MET A 284      -8.717  -5.392  24.166  1.00 90.11           H
ATOM   4332 2HG  MET A 284     -10.356  -5.938  23.868  1.00 90.11           H
ATOM   4333  SD  MET A 284     -10.173  -4.820  25.970  1.00 90.11           S
ATOM   4334  CE  MET A 284     -11.487  -3.948  25.134  1.00 90.11           C
ATOM   4335 1HE  MET A 284     -11.075  -3.391  24.292  1.00 90.11           H
ATOM   4336 2HE  MET A 284     -12.224  -4.663  24.770  1.00 90.11           H
ATOM   4337 3HE  MET A 284     -11.964  -3.256  25.829  1.00 90.11           H
ATOM   4338  HN  MET A 284      -9.801  -7.798  22.215  1.00 90.11           H
ATOM   4339  N   PHE A 285      -8.367 -10.521  23.691  1.00 91.11           N
ATOM   4340  CA  PHE A 285      -8.209 -11.908  24.094  1.00 91.11           C
ATOM   4341  C   PHE A 285      -6.733 -12.255  24.298  1.00 91.11           C
ATOM   4342  O   PHE A 285      -6.409 -13.261  24.928  1.00 91.11           O
ATOM   4343  HA  PHE A 285      -8.743 -12.035  25.035  1.00 91.11           H
ATOM   4344  CB  PHE A 285      -8.771 -12.770  22.961  1.00 91.11           C
ATOM   4345 1HB  PHE A 285      -8.899 -13.790  23.323  1.00 91.11           H
ATOM   4346 2HB  PHE A 285      -9.761 -12.399  22.694  1.00 91.11           H
ATOM   4347  CG  PHE A 285      -7.896 -12.796  21.706  1.00 91.11           C
ATOM   4348  CD1 PHE A 285      -8.090 -11.877  20.723  1.00 91.11           C
ATOM   4349  HD1 PHE A 285      -8.868 -11.121  20.829  1.00 91.11           H
ATOM   4350  CD2 PHE A 285      -6.924 -13.738  21.574  1.00 91.11           C
ATOM   4351  HD2 PHE A 285      -6.769 -14.475  22.362  1.00 91.11           H
ATOM   4352  CE1 PHE A 285      -7.278 -11.901  19.558  1.00 91.11           C
ATOM   4353  HE1 PHE A 285      -7.433 -11.165  18.770  1.00 91.11           H
ATOM   4354  CE2 PHE A 285      -6.112 -13.763  20.410  1.00 91.11           C
ATOM   4355  HE2 PHE A 285      -5.334 -14.518  20.304  1.00 91.11           H
ATOM   4356  CZ  PHE A 285      -6.306 -12.844  19.426  1.00 91.11           C
ATOM   4357  HZ  PHE A 285      -5.683 -12.862  18.532  1.00 91.11           H
ATOM   4358  HN  PHE A 285      -8.370 -10.365  22.703  1.00 91.11           H
ATOM   4359  N   ILE A 286      -5.877 -11.403  23.753  1.00 91.59           N
ATOM   4360  CA  ILE A 286      -4.443 -11.596  23.884  1.00 91.59           C
ATOM   4361  C   ILE A 286      -3.966 -10.970  25.197  1.00 91.59           C
ATOM   4362  O   ILE A 286      -3.598  -9.797  25.231  1.00 91.59           O
ATOM   4363  HA  ILE A 286      -4.260 -12.670  23.928  1.00 91.59           H
ATOM   4364  CB  ILE A 286      -3.715 -11.062  22.649  1.00 91.59           C
ATOM   4365  HB  ILE A 286      -3.894  -9.989  22.583  1.00 91.59           H
ATOM   4366  CG1 ILE A 286      -4.271 -11.692  21.370  1.00 91.59           C
ATOM   4367 1HG1 ILE A 286      -3.997 -12.746  21.330  1.00 91.59           H
ATOM   4368 2HG1 ILE A 286      -5.360 -11.647  21.382  1.00 91.59           H
ATOM   4369  CG2 ILE A 286      -2.203 -11.261  22.774  1.00 91.59           C
ATOM   4370 1HG2 ILE A 286      -1.838 -10.728  23.652  1.00 91.59           H
ATOM   4371 2HG2 ILE A 286      -1.984 -12.324  22.878  1.00 91.59           H
ATOM   4372 3HG2 ILE A 286      -1.710 -10.873  21.883  1.00 91.59           H
ATOM   4373  CD1 ILE A 286      -3.740 -10.973  20.129  1.00 91.59           C
ATOM   4374 1HD1 ILE A 286      -4.037  -9.925  20.160  1.00 91.59           H
ATOM   4375 2HD1 ILE A 286      -2.652 -11.042  20.107  1.00 91.59           H
ATOM   4376 3HD1 ILE A 286      -4.151 -11.441  19.234  1.00 91.59           H
ATOM   4377  HN  ILE A 286      -6.148 -10.594  23.231  1.00 91.59           H
ATOM   4378  N   SER A 287      -3.988 -11.781  26.244  1.00 89.30           N
ATOM   4379  CA  SER A 287      -3.536 -11.330  27.549  1.00 89.30           C
ATOM   4380  C   SER A 287      -2.081 -11.748  27.773  1.00 89.30           C
ATOM   4381  O   SER A 287      -1.406 -11.212  28.650  1.00 89.30           O
ATOM   4382  HA  SER A 287      -3.623 -10.244  27.525  1.00 89.30           H
ATOM   4383  CB  SER A 287      -4.425 -11.887  28.663  1.00 89.30           C
ATOM   4384 1HB  SER A 287      -4.034 -11.574  29.631  1.00 89.30           H
ATOM   4385 2HB  SER A 287      -5.427 -11.466  28.573  1.00 89.30           H
ATOM   4386  OG  SER A 287      -4.504 -13.309  28.622  1.00 89.30           O
ATOM   4387  HG  SER A 287      -5.127 -13.638  29.332  1.00 89.30           H
ATOM   4388  HN  SER A 287      -4.306 -12.728  26.211  1.00 89.30           H
ATOM   4389  N   ASN A 288      -1.642 -12.701  26.964  1.00 92.41           N
ATOM   4390  CA  ASN A 288      -0.324 -13.286  27.143  1.00 92.41           C
ATOM   4391  C   ASN A 288       0.717 -12.412  26.442  1.00 92.41           C
ATOM   4392  O   ASN A 288       0.626 -12.177  25.238  1.00 92.41           O
ATOM   4393  HA  ASN A 288      -0.174 -13.328  28.222  1.00 92.41           H
ATOM   4394  CB  ASN A 288      -0.256 -14.687  26.532  1.00 92.41           C
ATOM   4395 1HB  ASN A 288      -1.097 -15.283  26.884  1.00 92.41           H
ATOM   4396 2HB  ASN A 288      -0.345 -14.619  25.447  1.00 92.41           H
ATOM   4397  CG  ASN A 288       1.058 -15.381  26.898  1.00 92.41           C
ATOM   4398  OD1 ASN A 288       2.118 -14.779  26.937  1.00 92.41           O
ATOM   4399  ND2 ASN A 288       0.929 -16.678  27.162  1.00 92.41           N
ATOM   4400 1HD2 ASN A 288       0.029 -17.112  27.111  1.00 92.41           H
ATOM   4401 2HD2 ASN A 288       1.731 -17.220  27.411  1.00 92.41           H
ATOM   4402  HN  ASN A 288      -2.169 -13.072  26.199  1.00 92.41           H
ATOM   4403  N   CYS A 289       1.683 -11.954  27.225  1.00 91.61           N
ATOM   4404  CA  CYS A 289       2.678 -11.024  26.719  1.00 91.61           C
ATOM   4405  C   CYS A 289       3.499 -11.737  25.643  1.00 91.61           C
ATOM   4406  O   CYS A 289       3.909 -11.122  24.660  1.00 91.61           O
ATOM   4407  HA  CYS A 289       2.133 -10.181  26.294  1.00 91.61           H
ATOM   4408  CB  CYS A 289       3.562 -10.476  27.841  1.00 91.61           C
ATOM   4409 1HB  CYS A 289       2.945  -9.992  28.598  1.00 91.61           H
ATOM   4410 2HB  CYS A 289       4.088 -11.294  28.334  1.00 91.61           H
ATOM   4411  SG  CYS A 289       4.768  -9.279  27.160  1.00 91.61           S
ATOM   4412  HN  CYS A 289       1.791 -12.207  28.186  1.00 91.61           H
ATOM   4413  N   ALA A 290       3.714 -13.026  25.865  1.00 93.56           N
ATOM   4414  CA  ALA A 290       4.537 -13.813  24.962  1.00 93.56           C
ATOM   4415  C   ALA A 290       3.876 -13.856  23.583  1.00 93.56           C
ATOM   4416  O   ALA A 290       4.543 -13.674  22.565  1.00 93.56           O
ATOM   4417  HA  ALA A 290       5.504 -13.318  24.877  1.00 93.56           H
ATOM   4418  CB  ALA A 290       4.748 -15.210  25.551  1.00 93.56           C
ATOM   4419 1HB  ALA A 290       5.246 -15.125  26.517  1.00 93.56           H
ATOM   4420 2HB  ALA A 290       3.782 -15.698  25.682  1.00 93.56           H
ATOM   4421 3HB  ALA A 290       5.365 -15.800  24.874  1.00 93.56           H
ATOM   4422  HN  ALA A 290       3.338 -13.530  26.642  1.00 93.56           H
ATOM   4423  N   VAL A 291       2.573 -14.097  23.593  1.00 93.75           N
ATOM   4424  CA  VAL A 291       1.816 -14.172  22.355  1.00 93.75           C
ATOM   4425  C   VAL A 291       1.817 -12.800  21.678  1.00 93.75           C
ATOM   4426  O   VAL A 291       2.017 -12.701  20.469  1.00 93.75           O
ATOM   4427  HA  VAL A 291       2.322 -14.885  21.703  1.00 93.75           H
ATOM   4428  CB  VAL A 291       0.408 -14.701  22.634  1.00 93.75           C
ATOM   4429  HB  VAL A 291      -0.065 -14.032  23.354  1.00 93.75           H
ATOM   4430  CG1 VAL A 291      -0.441 -14.697  21.362  1.00 93.75           C
ATOM   4431 1HG1 VAL A 291      -0.519 -13.679  20.980  1.00 93.75           H
ATOM   4432 2HG1 VAL A 291       0.028 -15.332  20.610  1.00 93.75           H
ATOM   4433 3HG1 VAL A 291      -1.437 -15.078  21.588  1.00 93.75           H
ATOM   4434  CG2 VAL A 291       0.460 -16.098  23.255  1.00 93.75           C
ATOM   4435 1HG2 VAL A 291       0.960 -16.782  22.569  1.00 93.75           H
ATOM   4436 2HG2 VAL A 291       1.011 -16.059  24.194  1.00 93.75           H
ATOM   4437 3HG2 VAL A 291      -0.554 -16.450  23.443  1.00 93.75           H
ATOM   4438  HN  VAL A 291       2.038 -14.240  24.425  1.00 93.75           H
ATOM   4439  N   SER A 292       1.589 -11.776  22.488  1.00 92.65           N
ATOM   4440  CA  SER A 292       1.520 -10.418  21.976  1.00 92.65           C
ATOM   4441  C   SER A 292       2.847 -10.039  21.316  1.00 92.65           C
ATOM   4442  O   SER A 292       2.861  -9.419  20.254  1.00 92.65           O
ATOM   4443  HA  SER A 292       0.716 -10.428  21.241  1.00 92.65           H
ATOM   4444  CB  SER A 292       1.180  -9.426  23.090  1.00 92.65           C
ATOM   4445 1HB  SER A 292       0.289  -9.766  23.619  1.00 92.65           H
ATOM   4446 2HB  SER A 292       1.992  -9.404  23.817  1.00 92.65           H
ATOM   4447  OG  SER A 292       0.959  -8.112  22.586  1.00 92.65           O
ATOM   4448  HG  SER A 292       0.087  -8.075  22.097  1.00 92.65           H
ATOM   4449  HN  SER A 292       1.454 -11.863  23.475  1.00 92.65           H
ATOM   4450  N   THR A 293       3.930 -10.429  21.972  1.00 92.79           N
ATOM   4451  CA  THR A 293       5.259 -10.110  21.478  1.00 92.79           C
ATOM   4452  C   THR A 293       5.471 -10.717  20.089  1.00 92.79           C
ATOM   4453  O   THR A 293       5.964 -10.046  19.184  1.00 92.79           O
ATOM   4454  HA  THR A 293       5.336  -9.028  21.370  1.00 92.79           H
ATOM   4455  CB  THR A 293       6.277 -10.593  22.513  1.00 92.79           C
ATOM   4456  HB  THR A 293       6.147 -11.655  22.721  1.00 92.79           H
ATOM   4457  OG1 THR A 293       6.083  -9.721  23.624  1.00 92.79           O
ATOM   4458  HG1 THR A 293       5.478 -10.150  24.294  1.00 92.79           H
ATOM   4459  CG2 THR A 293       7.721 -10.331  22.082  1.00 92.79           C
ATOM   4460 1HG2 THR A 293       7.869  -9.261  21.939  1.00 92.79           H
ATOM   4461 2HG2 THR A 293       7.921 -10.853  21.146  1.00 92.79           H
ATOM   4462 3HG2 THR A 293       8.402 -10.693  22.852  1.00 92.79           H
ATOM   4463  HN  THR A 293       3.910 -10.951  22.825  1.00 92.79           H
ATOM   4464  N   ASN A 294       5.089 -11.979  19.965  1.00 94.32           N
ATOM   4465  CA  ASN A 294       5.291 -12.703  18.722  1.00 94.32           C
ATOM   4466  C   ASN A 294       4.426 -12.079  17.626  1.00 94.32           C
ATOM   4467  O   ASN A 294       4.852 -11.975  16.477  1.00 94.32           O
ATOM   4468  HA  ASN A 294       6.357 -12.618  18.511  1.00 94.32           H
ATOM   4469  CB  ASN A 294       4.884 -14.171  18.867  1.00 94.32           C
ATOM   4470 1HB  ASN A 294       3.910 -14.236  19.352  1.00 94.32           H
ATOM   4471 2HB  ASN A 294       4.779 -14.622  17.880  1.00 94.32           H
ATOM   4472  CG  ASN A 294       5.919 -14.949  19.682  1.00 94.32           C
ATOM   4473  OD1 ASN A 294       7.043 -14.520  19.878  1.00 94.32           O
ATOM   4474  ND2 ASN A 294       5.477 -16.116  20.144  1.00 94.32           N
ATOM   4475 1HD2 ASN A 294       4.542 -16.410  19.947  1.00 94.32           H
ATOM   4476 2HD2 ASN A 294       6.080 -16.698  20.689  1.00 94.32           H
ATOM   4477  HN  ASN A 294       4.649 -12.504  20.693  1.00 94.32           H
ATOM   4478  N   ILE A 295       3.225 -11.678  18.020  1.00 93.25           N
ATOM   4479  CA  ILE A 295       2.279 -11.110  17.076  1.00 93.25           C
ATOM   4480  C   ILE A 295       2.840  -9.797  16.525  1.00 93.25           C
ATOM   4481  O   ILE A 295       2.715  -9.515  15.335  1.00 93.25           O
ATOM   4482  HA  ILE A 295       2.177 -11.814  16.251  1.00 93.25           H
ATOM   4483  CB  ILE A 295       0.899 -10.965  17.721  1.00 93.25           C
ATOM   4484  HB  ILE A 295       1.033 -10.574  18.730  1.00 93.25           H
ATOM   4485  CG1 ILE A 295       0.210 -12.325  17.852  1.00 93.25           C
ATOM   4486 1HG1 ILE A 295      -0.063 -12.695  16.863  1.00 93.25           H
ATOM   4487 2HG1 ILE A 295       0.903 -13.048  18.283  1.00 93.25           H
ATOM   4488  CG2 ILE A 295       0.039  -9.958  16.957  1.00 93.25           C
ATOM   4489 1HG2 ILE A 295       0.529  -8.984  16.960  1.00 93.25           H
ATOM   4490 2HG2 ILE A 295      -0.090 -10.296  15.929  1.00 93.25           H
ATOM   4491 3HG2 ILE A 295      -0.936  -9.874  17.437  1.00 93.25           H
ATOM   4492  CD1 ILE A 295      -1.040 -12.224  18.728  1.00 93.25           C
ATOM   4493 1HD1 ILE A 295      -0.760 -11.878  19.722  1.00 93.25           H
ATOM   4494 2HD1 ILE A 295      -1.741 -11.519  18.281  1.00 93.25           H
ATOM   4495 3HD1 ILE A 295      -1.511 -13.205  18.804  1.00 93.25           H
ATOM   4496  HN  ILE A 295       2.898 -11.738  18.963  1.00 93.25           H
ATOM   4497  N   ASP A 296       3.448  -9.029  17.418  1.00 93.29           N
ATOM   4498  CA  ASP A 296       3.996  -7.737  17.045  1.00 93.29           C
ATOM   4499  C   ASP A 296       5.158  -7.943  16.071  1.00 93.29           C
ATOM   4500  O   ASP A 296       5.305  -7.193  15.107  1.00 93.29           O
ATOM   4501  HA  ASP A 296       3.166  -7.193  16.594  1.00 93.29           H
ATOM   4502  CB  ASP A 296       4.531  -6.991  18.269  1.00 93.29           C
ATOM   4503 1HB  ASP A 296       5.211  -7.637  18.824  1.00 93.29           H
ATOM   4504 2HB  ASP A 296       5.107  -6.123  17.947  1.00 93.29           H
ATOM   4505  CG  ASP A 296       3.387  -6.541  19.180  1.00 93.29           C
ATOM   4506  OD1 ASP A 296       2.242  -6.511  18.681  1.00 93.29           O
ATOM   4507  OD2 ASP A 296       3.684  -6.238  20.356  1.00 93.29           O
ATOM   4508  HN  ASP A 296       3.567  -9.277  18.380  1.00 93.29           H
ATOM   4509  N   ILE A 297       5.954  -8.963  16.357  1.00 94.14           N
ATOM   4510  CA  ILE A 297       7.068  -9.309  15.490  1.00 94.14           C
ATOM   4511  C   ILE A 297       6.532  -9.718  14.117  1.00 94.14           C
ATOM   4512  O   ILE A 297       7.058  -9.292  13.090  1.00 94.14           O
ATOM   4513  HA  ILE A 297       7.678  -8.414  15.370  1.00 94.14           H
ATOM   4514  CB  ILE A 297       7.948 -10.373  16.149  1.00 94.14           C
ATOM   4515  HB  ILE A 297       7.302 -11.166  16.525  1.00 94.14           H
ATOM   4516  CG1 ILE A 297       8.701  -9.795  17.349  1.00 94.14           C
ATOM   4517 1HG1 ILE A 297       9.459  -9.092  17.003  1.00 94.14           H
ATOM   4518 2HG1 ILE A 297       8.011  -9.236  17.981  1.00 94.14           H
ATOM   4519  CG2 ILE A 297       8.896 -11.008  15.129  1.00 94.14           C
ATOM   4520 1HG2 ILE A 297       8.314 -11.477  14.336  1.00 94.14           H
ATOM   4521 2HG2 ILE A 297       9.538 -10.238  14.701  1.00 94.14           H
ATOM   4522 3HG2 ILE A 297       9.510 -11.760  15.623  1.00 94.14           H
ATOM   4523  CD1 ILE A 297       9.363 -10.906  18.167  1.00 94.14           C
ATOM   4524 1HD1 ILE A 297       8.600 -11.594  18.531  1.00 94.14           H
ATOM   4525 2HD1 ILE A 297      10.070 -11.448  17.539  1.00 94.14           H
ATOM   4526 3HD1 ILE A 297       9.891 -10.468  19.014  1.00 94.14           H
ATOM   4527  HN  ILE A 297       5.848  -9.547  17.162  1.00 94.14           H
ATOM   4528  N   CYS A 298       5.492 -10.538  14.143  1.00 94.38           N
ATOM   4529  CA  CYS A 298       4.880 -11.011  12.913  1.00 94.38           C
ATOM   4530  C   CYS A 298       4.415  -9.794  12.110  1.00 94.38           C
ATOM   4531  O   CYS A 298       4.557  -9.762  10.888  1.00 94.38           O
ATOM   4532  HA  CYS A 298       5.650 -11.561  12.372  1.00 94.38           H
ATOM   4533  CB  CYS A 298       3.733 -11.985  13.189  1.00 94.38           C
ATOM   4534 1HB  CYS A 298       3.082 -11.581  13.965  1.00 94.38           H
ATOM   4535 2HB  CYS A 298       3.124 -12.106  12.293  1.00 94.38           H
ATOM   4536  SG  CYS A 298       4.400 -13.605  13.715  1.00 94.38           S
ATOM   4537  HG  CYS A 298       4.724 -13.229  14.948  1.00 94.38           H
ATOM   4538  HN  CYS A 298       5.069 -10.879  14.983  1.00 94.38           H
ATOM   4539  N   PHE A 299       3.870  -8.824  12.828  1.00 92.97           N
ATOM   4540  CA  PHE A 299       3.376  -7.612  12.197  1.00 92.97           C
ATOM   4541  C   PHE A 299       4.495  -6.892  11.443  1.00 92.97           C
ATOM   4542  O   PHE A 299       4.311  -6.477  10.299  1.00 92.97           O
ATOM   4543  HA  PHE A 299       2.598  -7.909  11.492  1.00 92.97           H
ATOM   4544  CB  PHE A 299       2.862  -6.703  13.314  1.00 92.97           C
ATOM   4545 1HB  PHE A 299       2.097  -7.235  13.880  1.00 92.97           H
ATOM   4546 2HB  PHE A 299       3.680  -6.494  14.004  1.00 92.97           H
ATOM   4547  CG  PHE A 299       2.280  -5.377  12.820  1.00 92.97           C
ATOM   4548  CD1 PHE A 299       3.068  -4.271  12.752  1.00 92.97           C
ATOM   4549  HD1 PHE A 299       4.115  -4.329  13.051  1.00 92.97           H
ATOM   4550  CD2 PHE A 299       0.973  -5.305  12.448  1.00 92.97           C
ATOM   4551  HD2 PHE A 299       0.342  -6.192  12.502  1.00 92.97           H
ATOM   4552  CE1 PHE A 299       2.527  -3.041  12.293  1.00 92.97           C
ATOM   4553  HE1 PHE A 299       3.159  -2.154  12.240  1.00 92.97           H
ATOM   4554  CE2 PHE A 299       0.433  -4.075  11.989  1.00 92.97           C
ATOM   4555  HE2 PHE A 299      -0.614  -4.017  11.690  1.00 92.97           H
ATOM   4556  CZ  PHE A 299       1.221  -2.969  11.921  1.00 92.97           C
ATOM   4557  HZ  PHE A 299       0.806  -2.024  11.569  1.00 92.97           H
ATOM   4558  HN  PHE A 299       3.763  -8.856  13.822  1.00 92.97           H
ATOM   4559  N   GLN A 300       5.631  -6.765  12.114  1.00 93.08           N
ATOM   4560  CA  GLN A 300       6.762  -6.054  11.543  1.00 93.08           C
ATOM   4561  C   GLN A 300       7.216  -6.731  10.248  1.00 93.08           C
ATOM   4562  O   GLN A 300       7.462  -6.062   9.246  1.00 93.08           O
ATOM   4563  HA  GLN A 300       6.394  -5.051  11.326  1.00 93.08           H
ATOM   4564  CB  GLN A 300       7.913  -5.959  12.546  1.00 93.08           C
ATOM   4565 1HB  GLN A 300       8.122  -6.946  12.959  1.00 93.08           H
ATOM   4566 2HB  GLN A 300       8.818  -5.629  12.036  1.00 93.08           H
ATOM   4567  CG  GLN A 300       7.576  -4.987  13.678  1.00 93.08           C
ATOM   4568 1HG  GLN A 300       7.302  -4.018  13.260  1.00 93.08           H
ATOM   4569 2HG  GLN A 300       6.709  -5.352  14.229  1.00 93.08           H
ATOM   4570  CD  GLN A 300       8.761  -4.821  14.630  1.00 93.08           C
ATOM   4571  OE1 GLN A 300       9.898  -5.123  14.306  1.00 93.08           O
ATOM   4572  NE2 GLN A 300       8.434  -4.327  15.821  1.00 93.08           N
ATOM   4573 1HE2 GLN A 300       7.481  -4.100  16.023  1.00 93.08           H
ATOM   4574 2HE2 GLN A 300       9.141  -4.182  16.513  1.00 93.08           H
ATOM   4575  HN  GLN A 300       5.784  -7.137  13.029  1.00 93.08           H
ATOM   4576  N   VAL A 301       7.315  -8.051  10.312  1.00 94.72           N
ATOM   4577  CA  VAL A 301       7.833  -8.818   9.192  1.00 94.72           C
ATOM   4578  C   VAL A 301       6.898  -8.656   7.992  1.00 94.72           C
ATOM   4579  O   VAL A 301       7.339  -8.297   6.901  1.00 94.72           O
ATOM   4580  HA  VAL A 301       8.809  -8.406   8.935  1.00 94.72           H
ATOM   4581  CB  VAL A 301       8.030 -10.278   9.604  1.00 94.72           C
ATOM   4582  HB  VAL A 301       7.083 -10.645  10.001  1.00 94.72           H
ATOM   4583  CG1 VAL A 301       8.400 -11.143   8.397  1.00 94.72           C
ATOM   4584 1HG1 VAL A 301       7.602 -11.093   7.656  1.00 94.72           H
ATOM   4585 2HG1 VAL A 301       9.327 -10.776   7.958  1.00 94.72           H
ATOM   4586 3HG1 VAL A 301       8.533 -12.176   8.718  1.00 94.72           H
ATOM   4587  CG2 VAL A 301       9.081 -10.400  10.709  1.00 94.72           C
ATOM   4588 1HG2 VAL A 301      10.032 -10.007  10.350  1.00 94.72           H
ATOM   4589 2HG2 VAL A 301       8.759  -9.831  11.581  1.00 94.72           H
ATOM   4590 3HG2 VAL A 301       9.201 -11.448  10.983  1.00 94.72           H
ATOM   4591  HN  VAL A 301       7.049  -8.594  11.109  1.00 94.72           H
ATOM   4592  N   THR A 302       5.624  -8.927   8.234  1.00 94.12           N
ATOM   4593  CA  THR A 302       4.646  -8.946   7.160  1.00 94.12           C
ATOM   4594  C   THR A 302       4.469  -7.543   6.575  1.00 94.12           C
ATOM   4595  O   THR A 302       4.234  -7.392   5.377  1.00 94.12           O
ATOM   4596  HA  THR A 302       5.026  -9.581   6.360  1.00 94.12           H
ATOM   4597  CB  THR A 302       3.349  -9.541   7.712  1.00 94.12           C
ATOM   4598  HB  THR A 302       2.575  -9.565   6.946  1.00 94.12           H
ATOM   4599  OG1 THR A 302       3.059  -8.742   8.856  1.00 94.12           O
ATOM   4600  HG1 THR A 302       3.409  -9.185   9.681  1.00 94.12           H
ATOM   4601  CG2 THR A 302       3.546 -10.948   8.281  1.00 94.12           C
ATOM   4602 1HG2 THR A 302       4.272 -10.913   9.094  1.00 94.12           H
ATOM   4603 2HG2 THR A 302       3.912 -11.609   7.496  1.00 94.12           H
ATOM   4604 3HG2 THR A 302       2.596 -11.324   8.659  1.00 94.12           H
ATOM   4605  HN  THR A 302       5.259  -9.131   9.142  1.00 94.12           H
ATOM   4606  N   GLN A 303       4.590  -6.553   7.447  1.00 92.56           N
ATOM   4607  CA  GLN A 303       4.498  -5.167   7.023  1.00 92.56           C
ATOM   4608  C   GLN A 303       5.609  -4.843   6.022  1.00 92.56           C
ATOM   4609  O   GLN A 303       5.369  -4.177   5.016  1.00 92.56           O
ATOM   4610  HA  GLN A 303       3.526  -5.076   6.539  1.00 92.56           H
ATOM   4611  CB  GLN A 303       4.550  -4.221   8.224  1.00 92.56           C
ATOM   4612 1HB  GLN A 303       3.715  -4.429   8.892  1.00 92.56           H
ATOM   4613 2HB  GLN A 303       5.464  -4.398   8.792  1.00 92.56           H
ATOM   4614  CG  GLN A 303       4.498  -2.759   7.774  1.00 92.56           C
ATOM   4615 1HG  GLN A 303       5.462  -2.470   7.355  1.00 92.56           H
ATOM   4616 2HG  GLN A 303       3.758  -2.645   6.982  1.00 92.56           H
ATOM   4617  CD  GLN A 303       4.147  -1.838   8.944  1.00 92.56           C
ATOM   4618  OE1 GLN A 303       5.001  -1.379   9.685  1.00 92.56           O
ATOM   4619  NE2 GLN A 303       2.846  -1.593   9.068  1.00 92.56           N
ATOM   4620 1HE2 GLN A 303       2.197  -2.001   8.426  1.00 92.56           H
ATOM   4621 2HE2 GLN A 303       2.516  -1.001   9.804  1.00 92.56           H
ATOM   4622  HN  GLN A 303       4.747  -6.686   8.426  1.00 92.56           H
ATOM   4623  N   THR A 304       6.802  -5.330   6.332  1.00 93.83           N
ATOM   4624  CA  THR A 304       7.962  -5.054   5.502  1.00 93.83           C
ATOM   4625  C   THR A 304       7.783  -5.671   4.113  1.00 93.83           C
ATOM   4626  O   THR A 304       8.125  -5.052   3.107  1.00 93.83           O
ATOM   4627  HA  THR A 304       8.038  -3.975   5.366  1.00 93.83           H
ATOM   4628  CB  THR A 304       9.202  -5.565   6.238  1.00 93.83           C
ATOM   4629  HB  THR A 304       9.191  -6.652   6.312  1.00 93.83           H
ATOM   4630  OG1 THR A 304       9.182  -4.864   7.479  1.00 93.83           O
ATOM   4631  HG1 THR A 304       8.734  -5.420   8.179  1.00 93.83           H
ATOM   4632  CG2 THR A 304      10.505  -5.112   5.575  1.00 93.83           C
ATOM   4633 1HG2 THR A 304      10.546  -4.023   5.563  1.00 93.83           H
ATOM   4634 2HG2 THR A 304      10.542  -5.488   4.553  1.00 93.83           H
ATOM   4635 3HG2 THR A 304      11.353  -5.501   6.138  1.00 93.83           H
ATOM   4636  HN  THR A 304       6.981  -5.903   7.132  1.00 93.83           H
ATOM   4637  N   ILE A 305       7.248  -6.883   4.103  1.00 93.36           N
ATOM   4638  CA  ILE A 305       7.001  -7.582   2.854  1.00 93.36           C
ATOM   4639  C   ILE A 305       6.043  -6.756   1.993  1.00 93.36           C
ATOM   4640  O   ILE A 305       6.215  -6.667   0.778  1.00 93.36           O
ATOM   4641  HA  ILE A 305       7.954  -7.661   2.330  1.00 93.36           H
ATOM   4642  CB  ILE A 305       6.513  -9.006   3.124  1.00 93.36           C
ATOM   4643  HB  ILE A 305       5.672  -8.954   3.815  1.00 93.36           H
ATOM   4644  CG1 ILE A 305       7.603  -9.841   3.800  1.00 93.36           C
ATOM   4645 1HG1 ILE A 305       8.387 -10.074   3.079  1.00 93.36           H
ATOM   4646 2HG1 ILE A 305       8.066  -9.262   4.599  1.00 93.36           H
ATOM   4647  CG2 ILE A 305       6.001  -9.663   1.840  1.00 93.36           C
ATOM   4648 1HG2 ILE A 305       5.173  -9.080   1.439  1.00 93.36           H
ATOM   4649 2HG2 ILE A 305       6.807  -9.703   1.107  1.00 93.36           H
ATOM   4650 3HG2 ILE A 305       5.660 -10.675   2.061  1.00 93.36           H
ATOM   4651  CD1 ILE A 305       7.026 -11.137   4.371  1.00 93.36           C
ATOM   4652 1HD1 ILE A 305       6.259 -10.900   5.108  1.00 93.36           H
ATOM   4653 2HD1 ILE A 305       6.585 -11.725   3.565  1.00 93.36           H
ATOM   4654 3HD1 ILE A 305       7.821 -11.711   4.845  1.00 93.36           H
ATOM   4655  HN  ILE A 305       6.985  -7.385   4.927  1.00 93.36           H
ATOM   4656  N   ALA A 306       5.056  -6.173   2.656  1.00 90.58           N
ATOM   4657  CA  ALA A 306       4.032  -5.413   1.959  1.00 90.58           C
ATOM   4658  C   ALA A 306       4.675  -4.202   1.280  1.00 90.58           C
ATOM   4659  O   ALA A 306       4.236  -3.779   0.212  1.00 90.58           O
ATOM   4660  HA  ALA A 306       3.601  -6.060   1.195  1.00 90.58           H
ATOM   4661  CB  ALA A 306       2.932  -5.014   2.944  1.00 90.58           C
ATOM   4662 1HB  ALA A 306       2.488  -5.911   3.376  1.00 90.58           H
ATOM   4663 2HB  ALA A 306       3.360  -4.402   3.738  1.00 90.58           H
ATOM   4664 3HB  ALA A 306       2.164  -4.444   2.421  1.00 90.58           H
ATOM   4665  HN  ALA A 306       4.949  -6.212   3.649  1.00 90.58           H
ATOM   4666  N   PHE A 307       5.704  -3.678   1.929  1.00 91.92           N
ATOM   4667  CA  PHE A 307       6.349  -2.465   1.455  1.00 91.92           C
ATOM   4668  C   PHE A 307       7.174  -2.739   0.196  1.00 91.92           C
ATOM   4669  O   PHE A 307       7.286  -1.879  -0.677  1.00 91.92           O
ATOM   4670  HA  PHE A 307       5.560  -1.749   1.221  1.00 91.92           H
ATOM   4671  CB  PHE A 307       7.283  -1.990   2.569  1.00 91.92           C
ATOM   4672 1HB  PHE A 307       7.905  -2.825   2.889  1.00 91.92           H
ATOM   4673 2HB  PHE A 307       7.953  -1.229   2.168  1.00 91.92           H
ATOM   4674  CG  PHE A 307       6.557  -1.418   3.788  1.00 91.92           C
ATOM   4675  CD1 PHE A 307       5.198  -1.419   3.832  1.00 91.92           C
ATOM   4676  HD1 PHE A 307       4.626  -1.827   2.999  1.00 91.92           H
ATOM   4677  CD2 PHE A 307       7.271  -0.908   4.828  1.00 91.92           C
ATOM   4678  HD2 PHE A 307       8.360  -0.907   4.793  1.00 91.92           H
ATOM   4679  CE1 PHE A 307       4.524  -0.888   4.964  1.00 91.92           C
ATOM   4680  HE1 PHE A 307       3.434  -0.889   4.999  1.00 91.92           H
ATOM   4681  CE2 PHE A 307       6.596  -0.377   5.959  1.00 91.92           C
ATOM   4682  HE2 PHE A 307       7.168   0.031   6.793  1.00 91.92           H
ATOM   4683  CZ  PHE A 307       5.237  -0.378   6.004  1.00 91.92           C
ATOM   4684  HZ  PHE A 307       4.720   0.029   6.872  1.00 91.92           H
ATOM   4685  HN  PHE A 307       6.097  -4.067   2.762  1.00 91.92           H
ATOM   4686  N   PHE A 308       7.731  -3.940   0.142  1.00 91.58           N
ATOM   4687  CA  PHE A 308       8.526  -4.345  -1.005  1.00 91.58           C
ATOM   4688  C   PHE A 308       7.700  -4.289  -2.292  1.00 91.58           C
ATOM   4689  O   PHE A 308       8.254  -4.185  -3.385  1.00 91.58           O
ATOM   4690  HA  PHE A 308       9.362  -3.650  -1.081  1.00 91.58           H
ATOM   4691  CB  PHE A 308       8.965  -5.790  -0.757  1.00 91.58           C
ATOM   4692 1HB  PHE A 308       8.241  -6.271  -0.099  1.00 91.58           H
ATOM   4693 2HB  PHE A 308       8.946  -6.332  -1.702  1.00 91.58           H
ATOM   4694  CG  PHE A 308      10.358  -5.920  -0.139  1.00 91.58           C
ATOM   4695  CD1 PHE A 308      11.463  -5.820  -0.925  1.00 91.58           C
ATOM   4696  HD1 PHE A 308      11.356  -5.647  -1.996  1.00 91.58           H
ATOM   4697  CD2 PHE A 308      10.492  -6.135   1.197  1.00 91.58           C
ATOM   4698  HD2 PHE A 308       9.607  -6.216   1.828  1.00 91.58           H
ATOM   4699  CE1 PHE A 308      12.757  -5.940  -0.352  1.00 91.58           C
ATOM   4700  HE1 PHE A 308      13.642  -5.860  -0.982  1.00 91.58           H
ATOM   4701  CE2 PHE A 308      11.786  -6.256   1.771  1.00 91.58           C
ATOM   4702  HE2 PHE A 308      11.893  -6.429   2.842  1.00 91.58           H
ATOM   4703  CZ  PHE A 308      12.891  -6.156   0.984  1.00 91.58           C
ATOM   4704  HZ  PHE A 308      13.883  -6.248   1.425  1.00 91.58           H
ATOM   4705  HN  PHE A 308       7.647  -4.628   0.862  1.00 91.58           H
ATOM   4706  N   HIS A 309       6.389  -4.361  -2.119  1.00 87.16           N
ATOM   4707  CA  HIS A 309       5.484  -4.376  -3.255  1.00 87.16           C
ATOM   4708  C   HIS A 309       5.654  -3.089  -4.065  1.00 87.16           C
ATOM   4709  O   HIS A 309       5.567  -3.107  -5.291  1.00 87.16           O
ATOM   4710  HA  HIS A 309       5.773  -5.226  -3.874  1.00 87.16           H
ATOM   4711  CB  HIS A 309       4.041  -4.602  -2.798  1.00 87.16           C
ATOM   4712 1HB  HIS A 309       4.005  -5.492  -2.169  1.00 87.16           H
ATOM   4713 2HB  HIS A 309       3.731  -3.761  -2.178  1.00 87.16           H
ATOM   4714  CG  HIS A 309       3.056  -4.764  -3.931  1.00 87.16           C
ATOM   4715  ND1 HIS A 309       2.406  -3.693  -4.518  1.00 87.16           N
ATOM   4716  HD1 HIS A 309       2.515  -2.732  -4.264  1.00 87.16           H
ATOM   4717  CD2 HIS A 309       2.618  -5.882  -4.579  1.00 87.16           C
ATOM   4718  HD2 HIS A 309       2.931  -6.905  -4.367  1.00 87.16           H
ATOM   4719  CE1 HIS A 309       1.614  -4.157  -5.474  1.00 87.16           C
ATOM   4720  HE1 HIS A 309       0.970  -3.559  -6.119  1.00 87.16           H
ATOM   4721  NE2 HIS A 309       1.747  -5.514  -5.510  1.00 87.16           N
ATOM   4722  HN  HIS A 309       5.944  -4.408  -1.224  1.00 87.16           H
ATOM   4723  N   SER A 310       5.895  -2.003  -3.345  1.00 87.43           N
ATOM   4724  CA  SER A 310       5.938  -0.690  -3.965  1.00 87.43           C
ATOM   4725  C   SER A 310       7.189  -0.562  -4.836  1.00 87.43           C
ATOM   4726  O   SER A 310       7.294   0.357  -5.647  1.00 87.43           O
ATOM   4727  HA  SER A 310       5.038  -0.630  -4.577  1.00 87.43           H
ATOM   4728  CB  SER A 310       5.911   0.418  -2.910  1.00 87.43           C
ATOM   4729 1HB  SER A 310       6.683   0.227  -2.164  1.00 87.43           H
ATOM   4730 2HB  SER A 310       6.150   1.372  -3.379  1.00 87.43           H
ATOM   4731  OG  SER A 310       4.643   0.512  -2.266  1.00 87.43           O
ATOM   4732  HG  SER A 310       3.978   0.938  -2.879  1.00 87.43           H
ATOM   4733  HN  SER A 310       6.058  -2.011  -2.359  1.00 87.43           H
ATOM   4734  N   CYS A 311       8.106  -1.498  -4.639  1.00 90.19           N
ATOM   4735  CA  CYS A 311       9.337  -1.514  -5.411  1.00 90.19           C
ATOM   4736  C   CYS A 311       9.234  -2.626  -6.457  1.00 90.19           C
ATOM   4737  O   CYS A 311      10.089  -2.740  -7.334  1.00 90.19           O
ATOM   4738  HA  CYS A 311       9.418  -0.538  -5.891  1.00 90.19           H
ATOM   4739  CB  CYS A 311      10.565  -1.685  -4.514  1.00 90.19           C
ATOM   4740 1HB  CYS A 311      11.472  -1.482  -5.083  1.00 90.19           H
ATOM   4741 2HB  CYS A 311      10.532  -0.964  -3.698  1.00 90.19           H
ATOM   4742  SG  CYS A 311      10.616  -3.386  -3.842  1.00 90.19           S
ATOM   4743  HG  CYS A 311      11.735  -3.225  -3.142  1.00 90.19           H
ATOM   4744  HN  CYS A 311       8.018  -2.235  -3.969  1.00 90.19           H
ATOM   4745  N   LEU A 312       8.180  -3.419  -6.329  1.00 86.36           N
ATOM   4746  CA  LEU A 312       8.008  -4.579  -7.187  1.00 86.36           C
ATOM   4747  C   LEU A 312       7.281  -4.159  -8.466  1.00 86.36           C
ATOM   4748  O   LEU A 312       7.477  -4.758  -9.522  1.00 86.36           O
ATOM   4749  HA  LEU A 312       9.002  -4.936  -7.457  1.00 86.36           H
ATOM   4750  CB  LEU A 312       7.312  -5.710  -6.427  1.00 86.36           C
ATOM   4751 1HB  LEU A 312       6.450  -5.293  -5.907  1.00 86.36           H
ATOM   4752 2HB  LEU A 312       6.931  -6.428  -7.153  1.00 86.36           H
ATOM   4753  CG  LEU A 312       8.172  -6.463  -5.410  1.00 86.36           C
ATOM   4754  HG  LEU A 312       8.550  -5.743  -4.683  1.00 86.36           H
ATOM   4755  CD1 LEU A 312       7.338  -7.488  -4.639  1.00 86.36           C
ATOM   4756 1HD1 LEU A 312       6.534  -6.977  -4.108  1.00 86.36           H
ATOM   4757 2HD1 LEU A 312       6.911  -8.208  -5.337  1.00 86.36           H
ATOM   4758 3HD1 LEU A 312       7.973  -8.008  -3.923  1.00 86.36           H
ATOM   4759  CD2 LEU A 312       9.386  -7.103  -6.085  1.00 86.36           C
ATOM   4760 1HD2 LEU A 312       9.049  -7.806  -6.847  1.00 86.36           H
ATOM   4761 2HD2 LEU A 312       9.994  -6.327  -6.551  1.00 86.36           H
ATOM   4762 3HD2 LEU A 312       9.980  -7.632  -5.340  1.00 86.36           H
ATOM   4763  HN  LEU A 312       7.454  -3.280  -5.656  1.00 86.36           H
ATOM   4764  N   ASN A 313       6.456  -3.131  -8.329  1.00 78.89           N
ATOM   4765  CA  ASN A 313       5.596  -2.711  -9.422  1.00 78.89           C
ATOM   4766  C   ASN A 313       6.452  -2.427 -10.658  1.00 78.89           C
ATOM   4767  O   ASN A 313       6.221  -2.999 -11.722  1.00 78.89           O
ATOM   4768  HA  ASN A 313       4.903  -3.537  -9.576  1.00 78.89           H
ATOM   4769  CB  ASN A 313       4.840  -1.429  -9.066  1.00 78.89           C
ATOM   4770 1HB  ASN A 313       5.508  -0.740  -8.550  1.00 78.89           H
ATOM   4771 2HB  ASN A 313       4.512  -0.931  -9.979  1.00 78.89           H
ATOM   4772  CG  ASN A 313       3.630  -1.734  -8.182  1.00 78.89           C
ATOM   4773  OD1 ASN A 313       3.071  -2.818  -8.201  1.00 78.89           O
ATOM   4774  ND2 ASN A 313       3.256  -0.719  -7.407  1.00 78.89           N
ATOM   4775 1HD2 ASN A 313       3.758   0.146  -7.440  1.00 78.89           H
ATOM   4776 2HD2 ASN A 313       2.474  -0.820  -6.793  1.00 78.89           H
ATOM   4777  HN  ASN A 313       6.370  -2.591  -7.492  1.00 78.89           H
ATOM   4778  N   PRO A 314       7.452  -1.543 -10.542  1.00 77.81           N
ATOM   4779  CA  PRO A 314       8.289  -1.194 -11.692  1.00 77.81           C
ATOM   4780  C   PRO A 314       8.879  -2.421 -12.369  1.00 77.81           C
ATOM   4781  O   PRO A 314       8.942  -2.487 -13.596  1.00 77.81           O
ATOM   4782  HA  PRO A 314       7.687  -0.707 -12.460  1.00 77.81           H
ATOM   4783  CB  PRO A 314       9.375  -0.299 -11.093  1.00 77.81           C
ATOM   4784 1HB  PRO A 314      10.252  -0.876 -10.797  1.00 77.81           H
ATOM   4785 2HB  PRO A 314       9.715   0.452 -11.806  1.00 77.81           H
ATOM   4786  CG  PRO A 314       8.686   0.336  -9.891  1.00 77.81           C
ATOM   4787 1HG  PRO A 314       9.406   0.715  -9.165  1.00 77.81           H
ATOM   4788 2HG  PRO A 314       8.066   1.184 -10.181  1.00 77.81           H
ATOM   4789  CD  PRO A 314       7.860  -0.810  -9.329  1.00 77.81           C
ATOM   4790 1HD  PRO A 314       8.444  -1.440  -8.659  1.00 77.81           H
ATOM   4791 2HD  PRO A 314       7.004  -0.450  -8.758  1.00 77.81           H
ATOM   4792  N   VAL A 315       9.298  -3.368 -11.543  1.00 80.72           N
ATOM   4793  CA  VAL A 315       9.999  -4.539 -12.043  1.00 80.72           C
ATOM   4794  C   VAL A 315       9.060  -5.346 -12.941  1.00 80.72           C
ATOM   4795  O   VAL A 315       9.470  -5.839 -13.991  1.00 80.72           O
ATOM   4796  HA  VAL A 315      10.841  -4.189 -12.640  1.00 80.72           H
ATOM   4797  CB  VAL A 315      10.554  -5.355 -10.873  1.00 80.72           C
ATOM   4798  HB  VAL A 315       9.715  -5.657 -10.247  1.00 80.72           H
ATOM   4799  CG1 VAL A 315      11.250  -6.624 -11.371  1.00 80.72           C
ATOM   4800 1HG1 VAL A 315      10.535  -7.239 -11.918  1.00 80.72           H
ATOM   4801 2HG1 VAL A 315      12.074  -6.351 -12.030  1.00 80.72           H
ATOM   4802 3HG1 VAL A 315      11.635  -7.184 -10.519  1.00 80.72           H
ATOM   4803  CG2 VAL A 315      11.500  -4.511 -10.016  1.00 80.72           C
ATOM   4804 1HG2 VAL A 315      12.334  -4.165 -10.628  1.00 80.72           H
ATOM   4805 2HG2 VAL A 315      10.961  -3.651  -9.618  1.00 80.72           H
ATOM   4806 3HG2 VAL A 315      11.880  -5.115  -9.193  1.00 80.72           H
ATOM   4807  HN  VAL A 315       9.166  -3.345 -10.552  1.00 80.72           H
ATOM   4808  N   LEU A 316       7.817  -5.456 -12.496  1.00 76.05           N
ATOM   4809  CA  LEU A 316       6.821  -6.213 -13.236  1.00 76.05           C
ATOM   4810  C   LEU A 316       6.687  -5.631 -14.645  1.00 76.05           C
ATOM   4811  O   LEU A 316       6.569  -6.373 -15.618  1.00 76.05           O
ATOM   4812  HA  LEU A 316       7.185  -7.237 -13.319  1.00 76.05           H
ATOM   4813  CB  LEU A 316       5.502  -6.263 -12.463  1.00 76.05           C
ATOM   4814 1HB  LEU A 316       5.199  -5.241 -12.235  1.00 76.05           H
ATOM   4815 2HB  LEU A 316       4.737  -6.684 -13.115  1.00 76.05           H
ATOM   4816  CG  LEU A 316       5.518  -7.063 -11.159  1.00 76.05           C
ATOM   4817  HG  LEU A 316       6.328  -6.685 -10.536  1.00 76.05           H
ATOM   4818  CD1 LEU A 316       4.217  -6.866 -10.379  1.00 76.05           C
ATOM   4819 1HD1 LEU A 316       4.094  -5.809 -10.139  1.00 76.05           H
ATOM   4820 2HD1 LEU A 316       3.375  -7.201 -10.984  1.00 76.05           H
ATOM   4821 3HD1 LEU A 316       4.255  -7.446  -9.457  1.00 76.05           H
ATOM   4822  CD2 LEU A 316       5.806  -8.542 -11.427  1.00 76.05           C
ATOM   4823 1HD2 LEU A 316       5.034  -8.950 -12.079  1.00 76.05           H
ATOM   4824 2HD2 LEU A 316       6.779  -8.640 -11.910  1.00 76.05           H
ATOM   4825 3HD2 LEU A 316       5.812  -9.088 -10.484  1.00 76.05           H
ATOM   4826  HN  LEU A 316       7.487  -5.041 -11.648  1.00 76.05           H
ATOM   4827  N   TYR A 317       6.710  -4.307 -14.708  1.00 72.51           N
ATOM   4828  CA  TYR A 317       6.529  -3.616 -15.973  1.00 72.51           C
ATOM   4829  C   TYR A 317       7.705  -3.882 -16.916  1.00 72.51           C
ATOM   4830  O   TYR A 317       7.517  -4.024 -18.123  1.00 72.51           O
ATOM   4831  HA  TYR A 317       5.613  -3.987 -16.432  1.00 72.51           H
ATOM   4832  CB  TYR A 317       6.490  -2.124 -15.635  1.00 72.51           C
ATOM   4833 1HB  TYR A 317       7.458  -1.827 -15.233  1.00 72.51           H
ATOM   4834 2HB  TYR A 317       6.340  -1.558 -16.555  1.00 72.51           H
ATOM   4835  CG  TYR A 317       5.398  -1.741 -14.634  1.00 72.51           C
ATOM   4836  CD1 TYR A 317       4.244  -2.494 -14.550  1.00 72.51           C
ATOM   4837  HD1 TYR A 317       4.111  -3.361 -15.197  1.00 72.51           H
ATOM   4838  CD2 TYR A 317       5.567  -0.643 -13.815  1.00 72.51           C
ATOM   4839  HD2 TYR A 317       6.478  -0.049 -13.882  1.00 72.51           H
ATOM   4840  CE1 TYR A 317       3.217  -2.134 -13.607  1.00 72.51           C
ATOM   4841  HE1 TYR A 317       2.301  -2.719 -13.530  1.00 72.51           H
ATOM   4842  CE2 TYR A 317       4.540  -0.283 -12.873  1.00 72.51           C
ATOM   4843  HE2 TYR A 317       4.660   0.582 -12.220  1.00 72.51           H
ATOM   4844  CZ  TYR A 317       3.415  -1.046 -12.815  1.00 72.51           C
ATOM   4845  OH  TYR A 317       2.445  -0.706 -11.925  1.00 72.51           O
ATOM   4846  HH  TYR A 317       1.714  -1.389 -11.938  1.00 72.51           H
ATOM   4847  HN  TYR A 317       6.847  -3.712 -13.916  1.00 72.51           H
ATOM   4848  N   VAL A 318       8.891  -3.942 -16.329  1.00 71.00           N
ATOM   4849  CA  VAL A 318      10.099  -4.171 -17.104  1.00 71.00           C
ATOM   4850  C   VAL A 318      10.014  -5.541 -17.779  1.00 71.00           C
ATOM   4851  O   VAL A 318      10.104  -5.641 -19.001  1.00 71.00           O
ATOM   4852  HA  VAL A 318      10.145  -3.402 -17.875  1.00 71.00           H
ATOM   4853  CB  VAL A 318      11.331  -4.020 -16.209  1.00 71.00           C
ATOM   4854  HB  VAL A 318      11.204  -4.680 -15.351  1.00 71.00           H
ATOM   4855  CG1 VAL A 318      12.600  -4.449 -16.948  1.00 71.00           C
ATOM   4856 1HG1 VAL A 318      12.511  -5.493 -17.247  1.00 71.00           H
ATOM   4857 2HG1 VAL A 318      12.733  -3.827 -17.833  1.00 71.00           H
ATOM   4858 3HG1 VAL A 318      13.461  -4.332 -16.289  1.00 71.00           H
ATOM   4859  CG2 VAL A 318      11.458  -2.588 -15.687  1.00 71.00           C
ATOM   4860 1HG2 VAL A 318      11.551  -1.901 -16.529  1.00 71.00           H
ATOM   4861 2HG2 VAL A 318      10.571  -2.333 -15.106  1.00 71.00           H
ATOM   4862 3HG2 VAL A 318      12.341  -2.509 -15.054  1.00 71.00           H
ATOM   4863  HN  VAL A 318       9.034  -3.837 -15.344  1.00 71.00           H
ATOM   4864  N   PHE A 319       9.841  -6.563 -16.953  1.00 70.41           N
ATOM   4865  CA  PHE A 319       9.977  -7.932 -17.418  1.00 70.41           C
ATOM   4866  C   PHE A 319       8.760  -8.354 -18.244  1.00 70.41           C
ATOM   4867  O   PHE A 319       8.890  -9.115 -19.202  1.00 70.41           O
ATOM   4868  HA  PHE A 319      10.870  -7.975 -18.041  1.00 70.41           H
ATOM   4869  CB  PHE A 319      10.067  -8.820 -16.175  1.00 70.41           C
ATOM   4870 1HB  PHE A 319       9.320  -8.492 -15.452  1.00 70.41           H
ATOM   4871 2HB  PHE A 319       9.814  -9.843 -16.453  1.00 70.41           H
ATOM   4872  CG  PHE A 319      11.442  -8.814 -15.504  1.00 70.41           C
ATOM   4873  CD1 PHE A 319      12.512  -9.358 -16.142  1.00 70.41           C
ATOM   4874  HD1 PHE A 319      12.391  -9.798 -17.132  1.00 70.41           H
ATOM   4875  CD2 PHE A 319      11.594  -8.264 -14.269  1.00 70.41           C
ATOM   4876  HD2 PHE A 319      10.736  -7.828 -13.758  1.00 70.41           H
ATOM   4877  CE1 PHE A 319      13.789  -9.352 -15.520  1.00 70.41           C
ATOM   4878  HE1 PHE A 319      14.647  -9.788 -16.031  1.00 70.41           H
ATOM   4879  CE2 PHE A 319      12.870  -8.258 -13.647  1.00 70.41           C
ATOM   4880  HE2 PHE A 319      12.991  -7.818 -12.657  1.00 70.41           H
ATOM   4881  CZ  PHE A 319      13.940  -8.803 -14.285  1.00 70.41           C
ATOM   4882  HZ  PHE A 319      14.920  -8.798 -13.807  1.00 70.41           H
ATOM   4883  HN  PHE A 319       9.613  -6.466 -15.984  1.00 70.41           H
ATOM   4884  N   VAL A 320       7.606  -7.842 -17.843  1.00 67.76           N
ATOM   4885  CA  VAL A 320       6.343  -8.373 -18.327  1.00 67.76           C
ATOM   4886  C   VAL A 320       5.780  -7.441 -19.401  1.00 67.76           C
ATOM   4887  O   VAL A 320       5.070  -7.884 -20.302  1.00 67.76           O
ATOM   4888  HA  VAL A 320       6.546  -9.345 -18.777  1.00 67.76           H
ATOM   4889  CB  VAL A 320       5.382  -8.585 -17.155  1.00 67.76           C
ATOM   4890  HB  VAL A 320       4.997  -7.610 -16.857  1.00 67.76           H
ATOM   4891  CG1 VAL A 320       4.193  -9.454 -17.571  1.00 67.76           C
ATOM   4892 1HG1 VAL A 320       3.653  -8.965 -18.382  1.00 67.76           H
ATOM   4893 2HG1 VAL A 320       4.554 -10.426 -17.908  1.00 67.76           H
ATOM   4894 3HG1 VAL A 320       3.526  -9.589 -16.720  1.00 67.76           H
ATOM   4895  CG2 VAL A 320       6.109  -9.191 -15.952  1.00 67.76           C
ATOM   4896 1HG2 VAL A 320       6.536 -10.154 -16.233  1.00 67.76           H
ATOM   4897 2HG2 VAL A 320       6.906  -8.519 -15.634  1.00 67.76           H
ATOM   4898 3HG2 VAL A 320       5.403  -9.331 -15.134  1.00 67.76           H
ATOM   4899  HN  VAL A 320       7.526  -7.079 -17.202  1.00 67.76           H
ATOM   4900  N   GLY A 321       6.117  -6.166 -19.269  1.00 69.22           N
ATOM   4901  CA  GLY A 321       5.622  -5.162 -20.195  1.00 69.22           C
ATOM   4902  C   GLY A 321       6.491  -5.101 -21.453  1.00 69.22           C
ATOM   4903  O   GLY A 321       7.568  -4.507 -21.440  1.00 69.22           O
ATOM   4904 1HA  GLY A 321       4.593  -5.391 -20.470  1.00 69.22           H
ATOM   4905 2HA  GLY A 321       5.612  -4.187 -19.708  1.00 69.22           H
ATOM   4906  HN  GLY A 321       6.715  -5.818 -18.547  1.00 69.22           H
ATOM   4907  N   GLU A 322       5.990  -5.723 -22.510  1.00 74.35           N
ATOM   4908  CA  GLU A 322       6.630  -5.624 -23.810  1.00 74.35           C
ATOM   4909  C   GLU A 322       6.685  -4.164 -24.265  1.00 74.35           C
ATOM   4910  O   GLU A 322       7.720  -3.696 -24.736  1.00 74.35           O
ATOM   4911  HA  GLU A 322       7.642  -6.004 -23.664  1.00 74.35           H
ATOM   4912  CB  GLU A 322       5.911  -6.493 -24.844  1.00 74.35           C
ATOM   4913 1HB  GLU A 322       4.837  -6.318 -24.787  1.00 74.35           H
ATOM   4914 2HB  GLU A 322       6.327  -6.306 -25.834  1.00 74.35           H
ATOM   4915  CG  GLU A 322       6.131  -7.980 -24.557  1.00 74.35           C
ATOM   4916 1HG  GLU A 322       7.197  -8.178 -24.442  1.00 74.35           H
ATOM   4917 2HG  GLU A 322       5.653  -8.247 -23.615  1.00 74.35           H
ATOM   4918  CD  GLU A 322       5.566  -8.845 -25.685  1.00 74.35           C
ATOM   4919  OE1 GLU A 322       5.915 -10.045 -25.710  1.00 74.35           O
ATOM   4920  OE2 GLU A 322       4.796  -8.287 -26.497  1.00 74.35           O
ATOM   4921  HN  GLU A 322       5.163  -6.285 -22.488  1.00 74.35           H
ATOM   4922  N   ARG A 323       5.558  -3.486 -24.107  1.00 75.17           N
ATOM   4923  CA  ARG A 323       5.462  -2.091 -24.505  1.00 75.17           C
ATOM   4924  C   ARG A 323       6.483  -1.249 -23.738  1.00 75.17           C
ATOM   4925  O   ARG A 323       7.168  -0.412 -24.325  1.00 75.17           O
ATOM   4926  HA  ARG A 323       5.677  -2.091 -25.574  1.00 75.17           H
ATOM   4927  CB  ARG A 323       4.058  -1.540 -24.246  1.00 75.17           C
ATOM   4928 1HB  ARG A 323       3.727  -1.833 -23.250  1.00 75.17           H
ATOM   4929 2HB  ARG A 323       4.082  -0.451 -24.267  1.00 75.17           H
ATOM   4930  CG  ARG A 323       3.066  -2.054 -25.291  1.00 75.17           C
ATOM   4931 1HG  ARG A 323       3.456  -1.867 -26.291  1.00 75.17           H
ATOM   4932 2HG  ARG A 323       2.953  -3.134 -25.190  1.00 75.17           H
ATOM   4933  CD  ARG A 323       1.704  -1.376 -25.133  1.00 75.17           C
ATOM   4934 1HD  ARG A 323       1.308  -1.564 -24.135  1.00 75.17           H
ATOM   4935 2HD  ARG A 323       1.812  -0.297 -25.236  1.00 75.17           H
ATOM   4936  NE  ARG A 323       0.762  -1.889 -26.154  1.00 75.17           N
ATOM   4937  HE  ARG A 323       1.101  -2.566 -26.807  1.00 75.17           H
ATOM   4938  CZ  ARG A 323      -0.517  -1.502 -26.258  1.00 75.17           C
ATOM   4939  NH1 ARG A 323      -1.025  -0.598 -25.409  1.00 75.17           N
ATOM   4940 1HH1 ARG A 323      -0.449  -0.206 -24.692  1.00 75.17           H
ATOM   4941 2HH1 ARG A 323      -1.980  -0.315 -25.494  1.00 75.17           H
ATOM   4942  NH2 ARG A 323      -1.280  -2.034 -27.222  1.00 75.17           N
ATOM   4943 1HH2 ARG A 323      -2.236  -1.756 -27.313  1.00 75.17           H
ATOM   4944 2HH2 ARG A 323      -0.893  -2.709 -27.851  1.00 75.17           H
ATOM   4945  HN  ARG A 323       4.723  -3.872 -23.716  1.00 75.17           H
ATOM   4946  N   PHE A 324       6.553  -1.499 -22.439  1.00 76.44           N
ATOM   4947  CA  PHE A 324       7.410  -0.711 -21.570  1.00 76.44           C
ATOM   4948  C   PHE A 324       8.881  -0.873 -21.958  1.00 76.44           C
ATOM   4949  O   PHE A 324       9.628   0.104 -22.000  1.00 76.44           O
ATOM   4950  HA  PHE A 324       7.119   0.333 -21.688  1.00 76.44           H
ATOM   4951  CB  PHE A 324       7.209  -1.236 -20.147  1.00 76.44           C
ATOM   4952 1HB  PHE A 324       6.141  -1.285 -19.937  1.00 76.44           H
ATOM   4953 2HB  PHE A 324       7.593  -2.255 -20.090  1.00 76.44           H
ATOM   4954  CG  PHE A 324       7.889  -0.389 -19.070  1.00 76.44           C
ATOM   4955  CD1 PHE A 324       9.137  -0.713 -18.637  1.00 76.44           C
ATOM   4956  HD1 PHE A 324       9.653  -1.575 -19.058  1.00 76.44           H
ATOM   4957  CD2 PHE A 324       7.245   0.688 -18.544  1.00 76.44           C
ATOM   4958  HD2 PHE A 324       6.244   0.947 -18.891  1.00 76.44           H
ATOM   4959  CE1 PHE A 324       9.767   0.073 -17.636  1.00 76.44           C
ATOM   4960  HE1 PHE A 324      10.767  -0.186 -17.289  1.00 76.44           H
ATOM   4961  CE2 PHE A 324       7.875   1.474 -17.544  1.00 76.44           C
ATOM   4962  HE2 PHE A 324       7.359   2.337 -17.123  1.00 76.44           H
ATOM   4963  CZ  PHE A 324       9.123   1.150 -17.111  1.00 76.44           C
ATOM   4964  HZ  PHE A 324       9.607   1.754 -16.343  1.00 76.44           H
ATOM   4965  HN  PHE A 324       6.037  -2.223 -21.981  1.00 76.44           H
ATOM   4966  N   ARG A 325       9.254  -2.115 -22.232  1.00 79.72           N
ATOM   4967  CA  ARG A 325      10.613  -2.413 -22.653  1.00 79.72           C
ATOM   4968  C   ARG A 325      10.957  -1.636 -23.925  1.00 79.72           C
ATOM   4969  O   ARG A 325      12.054  -1.093 -24.048  1.00 79.72           O
ATOM   4970  HA  ARG A 325      11.239  -2.096 -21.819  1.00 79.72           H
ATOM   4971  CB  ARG A 325      10.793  -3.909 -22.913  1.00 79.72           C
ATOM   4972 1HB  ARG A 325       9.871  -4.326 -23.318  1.00 79.72           H
ATOM   4973 2HB  ARG A 325      11.568  -4.061 -23.665  1.00 79.72           H
ATOM   4974  CG  ARG A 325      11.171  -4.648 -21.627  1.00 79.72           C
ATOM   4975 1HG  ARG A 325      12.079  -4.213 -21.208  1.00 79.72           H
ATOM   4976 2HG  ARG A 325      10.384  -4.519 -20.885  1.00 79.72           H
ATOM   4977  CD  ARG A 325      11.389  -6.138 -21.895  1.00 79.72           C
ATOM   4978 1HD  ARG A 325      11.925  -6.273 -22.835  1.00 79.72           H
ATOM   4979 2HD  ARG A 325      12.010  -6.570 -21.110  1.00 79.72           H
ATOM   4980  NE  ARG A 325      10.087  -6.838 -21.951  1.00 79.72           N
ATOM   4981  HE  ARG A 325       9.258  -6.301 -21.793  1.00 79.72           H
ATOM   4982  CZ  ARG A 325       9.947  -8.148 -22.200  1.00 79.72           C
ATOM   4983  NH1 ARG A 325      11.023  -8.917 -22.419  1.00 79.72           N
ATOM   4984 1HH1 ARG A 325      11.938  -8.514 -22.397  1.00 79.72           H
ATOM   4985 2HH1 ARG A 325      10.910  -9.893 -22.604  1.00 79.72           H
ATOM   4986  NH2 ARG A 325       8.716  -8.677 -22.226  1.00 79.72           N
ATOM   4987 1HH2 ARG A 325       8.595  -9.652 -22.410  1.00 79.72           H
ATOM   4988 2HH2 ARG A 325       7.919  -8.096 -22.062  1.00 79.72           H
ATOM   4989  HN  ARG A 325       8.648  -2.908 -22.171  1.00 79.72           H
ATOM   4990  N   ARG A 326       9.999  -1.607 -24.840  1.00 80.21           N
ATOM   4991  CA  ARG A 326      10.178  -0.886 -26.089  1.00 80.21           C
ATOM   4992  C   ARG A 326      10.337   0.611 -25.819  1.00 80.21           C
ATOM   4993  O   ARG A 326      11.197   1.264 -26.409  1.00 80.21           O
ATOM   4994  HA  ARG A 326      11.084  -1.305 -26.525  1.00 80.21           H
ATOM   4995  CB  ARG A 326       8.988  -1.104 -27.026  1.00 80.21           C
ATOM   4996 1HB  ARG A 326       8.057  -0.991 -26.470  1.00 80.21           H
ATOM   4997 2HB  ARG A 326       8.989  -0.342 -27.805  1.00 80.21           H
ATOM   4998  CG  ARG A 326       9.041  -2.493 -27.665  1.00 80.21           C
ATOM   4999 1HG  ARG A 326       9.950  -2.589 -28.260  1.00 80.21           H
ATOM   5000 2HG  ARG A 326       9.088  -3.255 -26.887  1.00 80.21           H
ATOM   5001  CD  ARG A 326       7.818  -2.737 -28.551  1.00 80.21           C
ATOM   5002 1HD  ARG A 326       6.907  -2.499 -28.001  1.00 80.21           H
ATOM   5003 2HD  ARG A 326       7.849  -2.076 -29.418  1.00 80.21           H
ATOM   5004  NE  ARG A 326       7.786  -4.149 -28.993  1.00 80.21           N
ATOM   5005  HE  ARG A 326       7.992  -4.856 -28.317  1.00 80.21           H
ATOM   5006  CZ  ARG A 326       7.497  -4.538 -30.242  1.00 80.21           C
ATOM   5007  NH1 ARG A 326       7.212  -3.633 -31.188  1.00 80.21           N
ATOM   5008 1HH1 ARG A 326       7.214  -2.659 -30.965  1.00 80.21           H
ATOM   5009 2HH1 ARG A 326       6.997  -3.932 -32.118  1.00 80.21           H
ATOM   5010  NH2 ARG A 326       7.497  -5.847 -30.531  1.00 80.21           N
ATOM   5011 1HH2 ARG A 326       7.284  -6.154 -31.458  1.00 80.21           H
ATOM   5012 2HH2 ARG A 326       7.711  -6.516 -29.819  1.00 80.21           H
ATOM   5013  HN  ARG A 326       9.115  -2.064 -24.739  1.00 80.21           H
ATOM   5014  N   ASP A 327       9.496   1.113 -24.927  1.00 80.85           N
ATOM   5015  CA  ASP A 327       9.501   2.530 -24.606  1.00 80.85           C
ATOM   5016  C   ASP A 327      10.809   2.882 -23.894  1.00 80.85           C
ATOM   5017  O   ASP A 327      11.406   3.923 -24.165  1.00 80.85           O
ATOM   5018  HA  ASP A 327       9.397   3.040 -25.564  1.00 80.85           H
ATOM   5019  CB  ASP A 327       8.343   2.888 -23.673  1.00 80.85           C
ATOM   5020 1HB  ASP A 327       8.400   2.282 -22.768  1.00 80.85           H
ATOM   5021 2HB  ASP A 327       8.429   3.930 -23.365  1.00 80.85           H
ATOM   5022  CG  ASP A 327       6.995   2.663 -24.361  1.00 80.85           C
ATOM   5023  OD1 ASP A 327       6.963   2.794 -25.603  1.00 80.85           O
ATOM   5024  OD2 ASP A 327       6.027   2.364 -23.628  1.00 80.85           O
ATOM   5025  HN  ASP A 327       8.821   0.569 -24.428  1.00 80.85           H
ATOM   5026  N   LEU A 328      11.215   1.996 -22.997  1.00 81.70           N
ATOM   5027  CA  LEU A 328      12.429   2.211 -22.229  1.00 81.70           C
ATOM   5028  C   LEU A 328      13.610   2.380 -23.186  1.00 81.70           C
ATOM   5029  O   LEU A 328      14.375   3.336 -23.070  1.00 81.70           O
ATOM   5030  HA  LEU A 328      12.302   3.138 -21.670  1.00 81.70           H
ATOM   5031  CB  LEU A 328      12.621   1.089 -21.206  1.00 81.70           C
ATOM   5032 1HB  LEU A 328      11.773   1.099 -20.522  1.00 81.70           H
ATOM   5033 2HB  LEU A 328      12.595   0.135 -21.733  1.00 81.70           H
ATOM   5034  CG  LEU A 328      13.908   1.148 -20.380  1.00 81.70           C
ATOM   5035  HG  LEU A 328      14.752   1.214 -21.067  1.00 81.70           H
ATOM   5036  CD1 LEU A 328      13.940   2.401 -19.503  1.00 81.70           C
ATOM   5037 1HD1 LEU A 328      13.889   3.288 -20.134  1.00 81.70           H
ATOM   5038 2HD1 LEU A 328      13.088   2.390 -18.823  1.00 81.70           H
ATOM   5039 3HD1 LEU A 328      14.865   2.418 -18.927  1.00 81.70           H
ATOM   5040  CD2 LEU A 328      14.092  -0.131 -19.561  1.00 81.70           C
ATOM   5041 1HD2 LEU A 328      13.247  -0.253 -18.883  1.00 81.70           H
ATOM   5042 2HD2 LEU A 328      14.147  -0.988 -20.232  1.00 81.70           H
ATOM   5043 3HD2 LEU A 328      15.014  -0.062 -18.983  1.00 81.70           H
ATOM   5044  HN  LEU A 328      10.731   1.145 -22.793  1.00 81.70           H
ATOM   5045  N   VAL A 329      13.722   1.437 -24.110  1.00 81.78           N
ATOM   5046  CA  VAL A 329      14.843   1.423 -25.034  1.00 81.78           C
ATOM   5047  C   VAL A 329      14.797   2.681 -25.904  1.00 81.78           C
ATOM   5048  O   VAL A 329      15.836   3.237 -26.254  1.00 81.78           O
ATOM   5049  HA  VAL A 329      15.758   1.440 -24.442  1.00 81.78           H
ATOM   5050  CB  VAL A 329      14.832   0.130 -25.852  1.00 81.78           C
ATOM   5051  HB  VAL A 329      13.866   0.059 -26.353  1.00 81.78           H
ATOM   5052  CG1 VAL A 329      15.919   0.152 -26.927  1.00 81.78           C
ATOM   5053 1HG1 VAL A 329      15.748   0.993 -27.600  1.00 81.78           H
ATOM   5054 2HG1 VAL A 329      16.896   0.258 -26.455  1.00 81.78           H
ATOM   5055 3HG1 VAL A 329      15.889  -0.778 -27.494  1.00 81.78           H
ATOM   5056  CG2 VAL A 329      14.981  -1.093 -24.945  1.00 81.78           C
ATOM   5057 1HG2 VAL A 329      15.925  -1.031 -24.404  1.00 81.78           H
ATOM   5058 2HG2 VAL A 329      14.156  -1.122 -24.234  1.00 81.78           H
ATOM   5059 3HG2 VAL A 329      14.970  -1.999 -25.552  1.00 81.78           H
ATOM   5060  HN  VAL A 329      13.065   0.693 -24.232  1.00 81.78           H
ATOM   5061  N   LYS A 330      13.580   3.094 -26.227  1.00 81.16           N
[truncated: 117,320 more chars]
