# Supplementary material for: Noncanonical roles of chemokine regions in CCR9 activation revealed by structural modeling and mutational mapping
Source: Nat Commun. 2025 Aug 18;16:7695. doi: 10.1038/s41467-025-62321-9 (PMC12361432; doi:10.1038/s41467-025-62321-9)
Supplement: Supplementary file 4 — Supplementary Data 2 [file 41467_2025_62321_MOESM4_ESM.zip › CCR9_CCL25_rnk27.pdb]

SSBOND   1 CYS A   38    CYS A  289 
SSBOND   2 CYS A  119    CYS A  198 
SSBOND   3 CYS B    7    CYS B   35 
SSBOND   4 CYS B    8    CYS B   52 
ATOM      1  N   GLU A  20      -0.927  -3.958  61.101  1.00 46.47           N
ATOM      2  CA  GLU A  20      -1.280  -3.700  59.716  1.00 46.47           C
ATOM      3  C   GLU A  20      -0.065  -3.911  58.810  1.00 46.47           C
ATOM      4  O   GLU A  20      -0.213  -4.173  57.618  1.00 46.47           O
ATOM      5  HA  GLU A  20      -2.053  -4.430  59.473  1.00 46.47           H
ATOM      6  CB  GLU A  20      -1.851  -2.291  59.549  1.00 46.47           C
ATOM      7 1HB  GLU A  20      -1.425  -1.630  60.303  1.00 46.47           H
ATOM      8 2HB  GLU A  20      -1.683  -1.945  58.529  1.00 46.47           H
ATOM      9  CG  GLU A  20      -3.366  -2.284  59.762  1.00 46.47           C
ATOM     10 1HG  GLU A  20      -3.795  -3.210  59.378  1.00 46.47           H
ATOM     11 2HG  GLU A  20      -3.587  -2.248  60.829  1.00 46.47           H
ATOM     12  CD  GLU A  20      -4.013  -1.087  59.061  1.00 46.47           C
ATOM     13  OE1 GLU A  20      -5.260  -1.010  59.105  1.00 46.47           O
ATOM     14  OE2 GLU A  20      -3.246  -0.277  58.498  1.00 46.47           O
ATOM     15  HN  GLU A  20       0.032  -4.193  61.256  1.00 46.47           H
ATOM     16  N   SER A  21       1.109  -3.788  59.412  1.00 50.48           N
ATOM     17  CA  SER A  21       2.349  -3.874  58.658  1.00 50.48           C
ATOM     18  C   SER A  21       2.581  -5.314  58.196  1.00 50.48           C
ATOM     19  O   SER A  21       3.031  -5.545  57.075  1.00 50.48           O
ATOM     20  HA  SER A  21       2.211  -3.215  57.801  1.00 50.48           H
ATOM     21  CB  SER A  21       3.535  -3.385  59.491  1.00 50.48           C
ATOM     22 1HB  SER A  21       4.371  -3.155  58.831  1.00 50.48           H
ATOM     23 2HB  SER A  21       3.265  -2.459  59.999  1.00 50.48           H
ATOM     24  OG  SER A  21       3.944  -4.352  60.455  1.00 50.48           O
ATOM     25  HG  SER A  21       4.730  -4.009  60.971  1.00 50.48           H
ATOM     26  HN  SER A  21       1.221  -3.632  60.393  1.00 50.48           H
ATOM     27  N   THR A  22       2.265  -6.245  59.085  1.00 51.42           N
ATOM     28  CA  THR A  22       2.566  -7.645  58.841  1.00 51.42           C
ATOM     29  C   THR A  22       1.651  -8.205  57.750  1.00 51.42           C
ATOM     30  O   THR A  22       2.127  -8.735  56.747  1.00 51.42           O
ATOM     31  HA  THR A  22       3.588  -7.717  58.469  1.00 51.42           H
ATOM     32  CB  THR A  22       2.454  -8.392  60.171  1.00 51.42           C
ATOM     33  HB  THR A  22       1.444  -8.776  60.317  1.00 51.42           H
ATOM     34  OG1 THR A  22       2.897  -7.445  61.140  1.00 51.42           O
ATOM     35  HG1 THR A  22       2.672  -7.765  62.060  1.00 51.42           H
ATOM     36  CG2 THR A  22       3.458  -9.540  60.285  1.00 51.42           C
ATOM     37 1HG2 THR A  22       4.471  -9.146  60.207  1.00 51.42           H
ATOM     38 2HG2 THR A  22       3.283 -10.257  59.483  1.00 51.42           H
ATOM     39 3HG2 THR A  22       3.335 -10.036  61.248  1.00 51.42           H
ATOM     40  HN  THR A  22       1.812  -6.055  59.956  1.00 51.42           H
ATOM     41  N   SER A  23       0.354  -8.069  57.983  1.00 52.78           N
ATOM     42  CA  SER A  23      -0.632  -8.570  57.041  1.00 52.78           C
ATOM     43  C   SER A  23      -0.459  -7.882  55.686  1.00 52.78           C
ATOM     44  O   SER A  23      -0.585  -8.519  54.641  1.00 52.78           O
ATOM     45  HA  SER A  23      -0.433  -9.639  56.956  1.00 52.78           H
ATOM     46  CB  SER A  23      -2.053  -8.358  57.566  1.00 52.78           C
ATOM     47 1HB  SER A  23      -2.770  -8.709  56.824  1.00 52.78           H
ATOM     48 2HB  SER A  23      -2.202  -8.960  58.463  1.00 52.78           H
ATOM     49  OG  SER A  23      -2.313  -6.989  57.865  1.00 52.78           O
ATOM     50  HG  SER A  23      -3.251  -6.883  58.195  1.00 52.78           H
ATOM     51  HN  SER A  23      -0.025  -7.626  58.796  1.00 52.78           H
ATOM     52  N   SER A  24      -0.172  -6.590  55.746  1.00 58.72           N
ATOM     53  CA  SER A  24       0.010  -5.806  54.537  1.00 58.72           C
ATOM     54  C   SER A  24       1.255  -6.282  53.787  1.00 58.72           C
ATOM     55  O   SER A  24       1.351  -6.122  52.571  1.00 58.72           O
ATOM     56  HA  SER A  24      -0.886  -5.982  53.941  1.00 58.72           H
ATOM     57  CB  SER A  24       0.122  -4.314  54.859  1.00 58.72           C
ATOM     58 1HB  SER A  24      -0.000  -3.736  53.943  1.00 58.72           H
ATOM     59 2HB  SER A  24      -0.687  -4.026  55.529  1.00 58.72           H
ATOM     60  OG  SER A  24       1.373  -3.991  55.460  1.00 58.72           O
ATOM     61  HG  SER A  24       1.650  -4.719  56.086  1.00 58.72           H
ATOM     62  HN  SER A  24      -0.065  -6.080  56.600  1.00 58.72           H
ATOM     63  N   MET A  25       2.178  -6.859  54.543  1.00 60.72           N
ATOM     64  CA  MET A  25       3.394  -7.399  53.959  1.00 60.72           C
ATOM     65  C   MET A  25       3.143  -8.782  53.353  1.00 60.72           C
ATOM     66  O   MET A  25       3.665  -9.099  52.285  1.00 60.72           O
ATOM     67  HA  MET A  25       3.680  -6.698  53.175  1.00 60.72           H
ATOM     68  CB  MET A  25       4.476  -7.503  55.036  1.00 60.72           C
ATOM     69 1HB  MET A  25       4.540  -6.563  55.584  1.00 60.72           H
ATOM     70 2HB  MET A  25       4.204  -8.274  55.757  1.00 60.72           H
ATOM     71  CG  MET A  25       5.836  -7.832  54.417  1.00 60.72           C
ATOM     72 1HG  MET A  25       6.555  -8.066  55.202  1.00 60.72           H
ATOM     73 2HG  MET A  25       5.753  -8.718  53.787  1.00 60.72           H
ATOM     74  SD  MET A  25       6.417  -6.450  53.450  1.00 60.72           S
ATOM     75  CE  MET A  25       7.668  -5.807  54.549  1.00 60.72           C
ATOM     76 1HE  MET A  25       7.208  -5.523  55.496  1.00 60.72           H
ATOM     77 2HE  MET A  25       8.423  -6.572  54.727  1.00 60.72           H
ATOM     78 3HE  MET A  25       8.136  -4.933  54.096  1.00 60.72           H
ATOM     79  HN  MET A  25       2.105  -6.958  55.535  1.00 60.72           H
ATOM     80  N   GLU A  26       2.344  -9.567  54.060  1.00 60.64           N
ATOM     81  CA  GLU A  26       1.985 -10.892  53.585  1.00 60.64           C
ATOM     82  C   GLU A  26       1.147 -10.790  52.309  1.00 60.64           C
ATOM     83  O   GLU A  26       1.408 -11.491  51.333  1.00 60.64           O
ATOM     84  HA  GLU A  26       2.931 -11.388  53.368  1.00 60.64           H
ATOM     85  CB  GLU A  26       1.243 -11.680  54.667  1.00 60.64           C
ATOM     86 1HB  GLU A  26       0.502 -11.039  55.145  1.00 60.64           H
ATOM     87 2HB  GLU A  26       0.816 -12.585  54.235  1.00 60.64           H
ATOM     88  CG  GLU A  26       2.203 -12.139  55.766  1.00 60.64           C
ATOM     89 1HG  GLU A  26       3.013 -12.722  55.327  1.00 60.64           H
ATOM     90 2HG  GLU A  26       2.658 -11.271  56.243  1.00 60.64           H
ATOM     91  CD  GLU A  26       1.474 -12.981  56.815  1.00 60.64           C
ATOM     92  OE1 GLU A  26       2.172 -13.744  57.517  1.00 60.64           O
ATOM     93  OE2 GLU A  26       0.234 -12.841  56.892  1.00 60.64           O
ATOM     94  HN  GLU A  26       1.945  -9.311  54.940  1.00 60.64           H
ATOM     95  N   ASP A  27       0.157  -9.911  52.359  1.00 60.61           N
ATOM     96  CA  ASP A  27      -0.718  -9.704  51.217  1.00 60.61           C
ATOM     97  C   ASP A  27       0.125  -9.325  49.997  1.00 60.61           C
ATOM     98  O   ASP A  27      -0.175  -9.739  48.878  1.00 60.61           O
ATOM     99  HA  ASP A  27      -1.243 -10.649  51.083  1.00 60.61           H
ATOM    100  CB  ASP A  27      -1.707  -8.567  51.480  1.00 60.61           C
ATOM    101 1HB  ASP A  27      -1.194  -7.739  51.970  1.00 60.61           H
ATOM    102 2HB  ASP A  27      -2.090  -8.187  50.533  1.00 60.61           H
ATOM    103  CG  ASP A  27      -2.870  -9.042  52.353  1.00 60.61           C
ATOM    104  OD1 ASP A  27      -3.006 -10.277  52.493  1.00 60.61           O
ATOM    105  OD2 ASP A  27      -3.595  -8.160  52.861  1.00 60.61           O
ATOM    106  HN  ASP A  27      -0.052  -9.347  53.158  1.00 60.61           H
ATOM    107  N   TYR A  28       1.162  -8.542  50.254  1.00 63.00           N
ATOM    108  CA  TYR A  28       2.022  -8.064  49.185  1.00 63.00           C
ATOM    109  C   TYR A  28       2.876  -9.201  48.618  1.00 63.00           C
ATOM    110  O   TYR A  28       3.167  -9.227  47.423  1.00 63.00           O
ATOM    111  HA  TYR A  28       1.386  -7.668  48.394  1.00 63.00           H
ATOM    112  CB  TYR A  28       2.942  -7.019  49.819  1.00 63.00           C
ATOM    113 1HB  TYR A  28       2.335  -6.300  50.368  1.00 63.00           H
ATOM    114 2HB  TYR A  28       3.588  -7.512  50.546  1.00 63.00           H
ATOM    115  CG  TYR A  28       3.814  -6.265  48.813  1.00 63.00           C
ATOM    116  CD1 TYR A  28       5.078  -6.729  48.511  1.00 63.00           C
ATOM    117  HD1 TYR A  28       5.455  -7.633  48.989  1.00 63.00           H
ATOM    118  CD2 TYR A  28       3.336  -5.121  48.208  1.00 63.00           C
ATOM    119  HD2 TYR A  28       2.338  -4.754  48.446  1.00 63.00           H
ATOM    120  CE1 TYR A  28       5.899  -6.020  47.564  1.00 63.00           C
ATOM    121  HE1 TYR A  28       6.899  -6.375  47.317  1.00 63.00           H
ATOM    122  CE2 TYR A  28       4.157  -4.411  47.261  1.00 63.00           C
ATOM    123  HE2 TYR A  28       3.792  -3.506  46.775  1.00 63.00           H
ATOM    124  CZ  TYR A  28       5.397  -4.896  46.986  1.00 63.00           C
ATOM    125  OH  TYR A  28       6.172  -4.225  46.091  1.00 63.00           O
ATOM    126  HH  TYR A  28       6.611  -4.872  45.467  1.00 63.00           H
ATOM    127  HN  TYR A  28       1.418  -8.236  51.171  1.00 63.00           H
ATOM    128  N   VAL A  29       3.253 -10.113  49.503  1.00 59.83           N
ATOM    129  CA  VAL A  29       4.098 -11.229  49.113  1.00 59.83           C
ATOM    130  C   VAL A  29       3.246 -12.284  48.405  1.00 59.83           C
ATOM    131  O   VAL A  29       3.708 -12.933  47.467  1.00 59.83           O
ATOM    132  HA  VAL A  29       4.841 -10.850  48.411  1.00 59.83           H
ATOM    133  CB  VAL A  29       4.836 -11.778  50.335  1.00 59.83           C
ATOM    134  HB  VAL A  29       4.094 -12.015  51.097  1.00 59.83           H
ATOM    135  CG1 VAL A  29       5.584 -13.068  49.990  1.00 59.83           C
ATOM    136 1HG1 VAL A  29       4.873 -13.818  49.645  1.00 59.83           H
ATOM    137 2HG1 VAL A  29       6.311 -12.867  49.203  1.00 59.83           H
ATOM    138 3HG1 VAL A  29       6.100 -13.436  50.877  1.00 59.83           H
ATOM    139  CG2 VAL A  29       5.789 -10.731  50.916  1.00 59.83           C
ATOM    140 1HG2 VAL A  29       6.523 -10.449  50.162  1.00 59.83           H
ATOM    141 2HG2 VAL A  29       5.221  -9.850  51.217  1.00 59.83           H
ATOM    142 3HG2 VAL A  29       6.301 -11.147  51.784  1.00 59.83           H
ATOM    143  HN  VAL A  29       2.992 -10.097  50.468  1.00 59.83           H
ATOM    144  N   ASN A  30       2.018 -12.425  48.881  1.00 60.50           N
ATOM    145  CA  ASN A  30       1.156 -13.502  48.424  1.00 60.50           C
ATOM    146  C   ASN A  30       0.460 -13.077  47.130  1.00 60.50           C
ATOM    147  O   ASN A  30      -0.116 -13.908  46.429  1.00 60.50           O
ATOM    148  HA  ASN A  30       1.817 -14.356  48.281  1.00 60.50           H
ATOM    149  CB  ASN A  30       0.076 -13.820  49.460  1.00 60.50           C
ATOM    150 1HB  ASN A  30      -0.343 -12.893  49.851  1.00 60.50           H
ATOM    151 2HB  ASN A  30      -0.741 -14.363  48.984  1.00 60.50           H
ATOM    152  CG  ASN A  30       0.646 -14.652  50.610  1.00 60.50           C
ATOM    153  OD1 ASN A  30       1.726 -15.215  50.526  1.00 60.50           O
ATOM    154  ND2 ASN A  30      -0.136 -14.699  51.684  1.00 60.50           N
ATOM    155 1HD2 ASN A  30      -1.010 -14.214  51.687  1.00 60.50           H
ATOM    156 2HD2 ASN A  30       0.151 -15.218  52.489  1.00 60.50           H
ATOM    157  HN  ASN A  30       1.611 -11.820  49.566  1.00 60.50           H
ATOM    158  N   PHE A  31       0.535 -11.784  46.851  1.00 63.50           N
ATOM    159  CA  PHE A  31      -0.032 -11.248  45.625  1.00 63.50           C
ATOM    160  C   PHE A  31       0.604 -11.900  44.396  1.00 63.50           C
ATOM    161  O   PHE A  31       1.812 -11.797  44.189  1.00 63.50           O
ATOM    162  HA  PHE A  31      -1.100 -11.469  45.640  1.00 63.50           H
ATOM    163  CB  PHE A  31       0.273  -9.749  45.609  1.00 63.50           C
ATOM    164 1HB  PHE A  31      -0.036  -9.315  46.560  1.00 63.50           H
ATOM    165 2HB  PHE A  31       1.352  -9.609  45.531  1.00 63.50           H
ATOM    166  CG  PHE A  31      -0.408  -8.987  44.471  1.00 63.50           C
ATOM    167  CD1 PHE A  31       0.297  -8.657  43.356  1.00 63.50           C
ATOM    168  HD1 PHE A  31       1.348  -8.934  43.273  1.00 63.50           H
ATOM    169  CD2 PHE A  31      -1.719  -8.641  44.574  1.00 63.50           C
ATOM    170  HD2 PHE A  31      -2.285  -8.906  45.467  1.00 63.50           H
ATOM    171  CE1 PHE A  31      -0.336  -7.950  42.299  1.00 63.50           C
ATOM    172  HE1 PHE A  31       0.229  -7.685  41.406  1.00 63.50           H
ATOM    173  CE2 PHE A  31      -2.352  -7.934  43.517  1.00 63.50           C
ATOM    174  HE2 PHE A  31      -3.403  -7.656  43.600  1.00 63.50           H
ATOM    175  CZ  PHE A  31      -1.647  -7.603  42.402  1.00 63.50           C
ATOM    176  HZ  PHE A  31      -2.133  -7.061  41.591  1.00 63.50           H
ATOM    177  HN  PHE A  31       0.974 -11.109  47.444  1.00 63.50           H
ATOM    178  N   ASN A  32      -0.239 -12.556  43.611  1.00 63.91           N
ATOM    179  CA  ASN A  32       0.229 -13.241  42.418  1.00 63.91           C
ATOM    180  C   ASN A  32       0.460 -12.217  41.305  1.00 63.91           C
ATOM    181  O   ASN A  32      -0.466 -11.871  40.573  1.00 63.91           O
ATOM    182  HA  ASN A  32       1.148 -13.745  42.719  1.00 63.91           H
ATOM    183  CB  ASN A  32      -0.806 -14.253  41.922  1.00 63.91           C
ATOM    184 1HB  ASN A  32      -1.317 -14.703  42.774  1.00 63.91           H
ATOM    185 2HB  ASN A  32      -1.565 -13.741  41.330  1.00 63.91           H
ATOM    186  CG  ASN A  32      -0.145 -15.346  41.081  1.00 63.91           C
ATOM    187  OD1 ASN A  32       1.050 -15.340  40.837  1.00 63.91           O
ATOM    188  ND2 ASN A  32      -0.987 -16.282  40.653  1.00 63.91           N
ATOM    189 1HD2 ASN A  32      -1.957 -16.228  40.888  1.00 63.91           H
ATOM    190 2HD2 ASN A  32      -0.650 -17.041  40.094  1.00 63.91           H
ATOM    191  HN  ASN A  32      -1.222 -12.623  43.779  1.00 63.91           H
ATOM    192  N   PHE A  33       1.701 -11.761  41.212  1.00 65.31           N
ATOM    193  CA  PHE A  33       2.084 -10.843  40.153  1.00 65.31           C
ATOM    194  C   PHE A  33       2.243 -11.578  38.821  1.00 65.31           C
ATOM    195  O   PHE A  33       3.342 -11.645  38.272  1.00 65.31           O
ATOM    196  HA  PHE A  33       1.289 -10.102  40.065  1.00 65.31           H
ATOM    197  CB  PHE A  33       3.431 -10.237  40.552  1.00 65.31           C
ATOM    198 1HB  PHE A  33       4.154 -11.041  40.685  1.00 65.31           H
ATOM    199 2HB  PHE A  33       3.793  -9.613  39.735  1.00 65.31           H
ATOM    200  CG  PHE A  33       3.381  -9.398  41.831  1.00 65.31           C
ATOM    201  CD1 PHE A  33       3.139  -8.062  41.759  1.00 65.31           C
ATOM    202  HD1 PHE A  33       2.980  -7.588  40.791  1.00 65.31           H
ATOM    203  CD2 PHE A  33       3.580  -9.989  43.040  1.00 65.31           C
ATOM    204  HD2 PHE A  33       3.774 -11.060  43.097  1.00 65.31           H
ATOM    205  CE1 PHE A  33       3.093  -7.284  42.946  1.00 65.31           C
ATOM    206  HE1 PHE A  33       2.899  -6.213  42.889  1.00 65.31           H
ATOM    207  CE2 PHE A  33       3.534  -9.211  44.227  1.00 65.31           C
ATOM    208  HE2 PHE A  33       3.693  -9.685  45.195  1.00 65.31           H
ATOM    209  CZ  PHE A  33       3.292  -7.875  44.155  1.00 65.31           C
ATOM    210  HZ  PHE A  33       3.257  -7.278  45.066  1.00 65.31           H
ATOM    211  HN  PHE A  33       2.436 -12.009  41.843  1.00 65.31           H
ATOM    212  N   THR A  34       1.130 -12.112  38.339  1.00 68.55           N
ATOM    213  CA  THR A  34       1.028 -12.495  36.941  1.00 68.55           C
ATOM    214  C   THR A  34       1.461 -11.338  36.039  1.00 68.55           C
ATOM    215  O   THR A  34       0.909 -10.242  36.120  1.00 68.55           O
ATOM    216  HA  THR A  34       1.718 -13.318  36.759  1.00 68.55           H
ATOM    217  CB  THR A  34      -0.406 -12.963  36.683  1.00 68.55           C
ATOM    218  HB  THR A  34      -1.074 -12.113  36.550  1.00 68.55           H
ATOM    219  OG1 THR A  34      -0.700 -13.809  37.791  1.00 68.55           O
ATOM    220  HG1 THR A  34      -1.688 -13.941  37.868  1.00 68.55           H
ATOM    221  CG2 THR A  34      -0.509 -13.889  35.469  1.00 68.55           C
ATOM    222 1HG2 THR A  34       0.108 -14.772  35.633  1.00 68.55           H
ATOM    223 2HG2 THR A  34      -0.163 -13.363  34.580  1.00 68.55           H
ATOM    224 3HG2 THR A  34      -1.547 -14.192  35.331  1.00 68.55           H
ATOM    225  HN  THR A  34       0.310 -12.284  38.886  1.00 68.55           H
ATOM    226  N   ASP A  35       2.446 -11.622  35.199  1.00 78.82           N
ATOM    227  CA  ASP A  35       3.079 -10.580  34.408  1.00 78.82           C
ATOM    228  C   ASP A  35       2.151 -10.185  33.257  1.00 78.82           C
ATOM    229  O   ASP A  35       2.367 -10.588  32.115  1.00 78.82           O
ATOM    230  HA  ASP A  35       3.253  -9.758  35.103  1.00 78.82           H
ATOM    231  CB  ASP A  35       4.397 -11.069  33.806  1.00 78.82           C
ATOM    232 1HB  ASP A  35       4.508 -12.138  33.985  1.00 78.82           H
ATOM    233 2HB  ASP A  35       4.383 -10.927  32.726  1.00 78.82           H
ATOM    234  CG  ASP A  35       5.587 -10.319  34.409  1.00 78.82           C
ATOM    235  OD1 ASP A  35       5.347  -9.224  34.962  1.00 78.82           O
ATOM    236  OD2 ASP A  35       6.710 -10.858  34.304  1.00 78.82           O
ATOM    237  HN  ASP A  35       2.811 -12.542  35.055  1.00 78.82           H
ATOM    238  N   PHE A  36       1.139  -9.400  33.598  1.00 88.28           N
ATOM    239  CA  PHE A  36       0.250  -8.846  32.591  1.00 88.28           C
ATOM    240  C   PHE A  36       0.869  -7.612  31.932  1.00 88.28           C
ATOM    241  O   PHE A  36       0.392  -7.152  30.896  1.00 88.28           O
ATOM    242  HA  PHE A  36       0.094  -9.618  31.837  1.00 88.28           H
ATOM    243  CB  PHE A  36      -1.037  -8.435  33.308  1.00 88.28           C
ATOM    244 1HB  PHE A  36      -0.782  -7.789  34.148  1.00 88.28           H
ATOM    245 2HB  PHE A  36      -1.648  -7.844  32.626  1.00 88.28           H
ATOM    246  CG  PHE A  36      -1.867  -9.613  33.822  1.00 88.28           C
ATOM    247  CD1 PHE A  36      -2.025 -10.722  33.051  1.00 88.28           C
ATOM    248  HD1 PHE A  36      -1.560 -10.771  32.066  1.00 88.28           H
ATOM    249  CD2 PHE A  36      -2.447  -9.552  35.051  1.00 88.28           C
ATOM    250  HD2 PHE A  36      -2.320  -8.663  35.669  1.00 88.28           H
ATOM    251  CE1 PHE A  36      -2.795 -11.815  33.528  1.00 88.28           C
ATOM    252  HE1 PHE A  36      -2.921 -12.704  32.909  1.00 88.28           H
ATOM    253  CE2 PHE A  36      -3.217 -10.645  35.528  1.00 88.28           C
ATOM    254  HE2 PHE A  36      -3.682 -10.596  36.513  1.00 88.28           H
ATOM    255  CZ  PHE A  36      -3.374 -11.754  34.756  1.00 88.28           C
ATOM    256  HZ  PHE A  36      -3.965 -12.593  35.123  1.00 88.28           H
ATOM    257  HN  PHE A  36       0.923  -9.143  34.540  1.00 88.28           H
ATOM    258  N   TYR A  37       1.923  -7.111  32.560  1.00 91.19           N
ATOM    259  CA  TYR A  37       2.744  -6.084  31.942  1.00 91.19           C
ATOM    260  C   TYR A  37       3.823  -6.705  31.054  1.00 91.19           C
ATOM    261  O   TYR A  37       4.676  -7.449  31.535  1.00 91.19           O
ATOM    262  HA  TYR A  37       2.095  -5.458  31.329  1.00 91.19           H
ATOM    263  CB  TYR A  37       3.417  -5.333  33.093  1.00 91.19           C
ATOM    264 1HB  TYR A  37       2.649  -4.979  33.781  1.00 91.19           H
ATOM    265 2HB  TYR A  37       4.046  -6.029  33.648  1.00 91.19           H
ATOM    266  CG  TYR A  37       4.269  -4.143  32.646  1.00 91.19           C
ATOM    267  CD1 TYR A  37       5.625  -4.303  32.445  1.00 91.19           C
ATOM    268  HD1 TYR A  37       6.089  -5.276  32.603  1.00 91.19           H
ATOM    269  CD2 TYR A  37       3.681  -2.911  32.445  1.00 91.19           C
ATOM    270  HD2 TYR A  37       2.610  -2.785  32.605  1.00 91.19           H
ATOM    271  CE1 TYR A  37       6.427  -3.183  32.024  1.00 91.19           C
ATOM    272  HE1 TYR A  37       7.498  -3.295  31.861  1.00 91.19           H
ATOM    273  CE2 TYR A  37       4.483  -1.791  32.025  1.00 91.19           C
ATOM    274  HE2 TYR A  37       4.032  -0.812  31.862  1.00 91.19           H
ATOM    275  CZ  TYR A  37       5.816  -1.982  31.835  1.00 91.19           C
ATOM    276  OH  TYR A  37       6.573  -0.925  31.438  1.00 91.19           O
ATOM    277  HH  TYR A  37       5.992  -0.124  31.293  1.00 91.19           H
ATOM    278  HN  TYR A  37       2.217  -7.395  33.472  1.00 91.19           H
ATOM    279  N   CYS A  38       3.751  -6.376  29.772  1.00 90.89           N
ATOM    280  CA  CYS A  38       4.628  -6.994  28.791  1.00 90.89           C
ATOM    281  C   CYS A  38       5.658  -5.954  28.345  1.00 90.89           C
ATOM    282  O   CYS A  38       5.301  -4.932  27.761  1.00 90.89           O
ATOM    283  HA  CYS A  38       5.114  -7.832  29.289  1.00 90.89           H
ATOM    284  CB  CYS A  38       3.841  -7.561  27.608  1.00 90.89           C
ATOM    285 1HB  CYS A  38       3.037  -8.203  27.969  1.00 90.89           H
ATOM    286 2HB  CYS A  38       3.374  -6.750  27.048  1.00 90.89           H
ATOM    287  SG  CYS A  38       4.956  -8.513  26.513  1.00 90.89           S
ATOM    288  HN  CYS A  38       3.111  -5.703  29.403  1.00 90.89           H
ATOM    289  N   GLU A  39       6.915  -6.250  28.639  1.00 89.60           N
ATOM    290  CA  GLU A  39       8.012  -5.441  28.136  1.00 89.60           C
ATOM    291  C   GLU A  39       8.366  -5.855  26.706  1.00 89.60           C
ATOM    292  O   GLU A  39       8.735  -7.002  26.462  1.00 89.60           O
ATOM    293  HA  GLU A  39       7.642  -4.415  28.143  1.00 89.60           H
ATOM    294  CB  GLU A  39       9.232  -5.540  29.053  1.00 89.60           C
ATOM    295 1HB  GLU A  39       9.447  -6.587  29.266  1.00 89.60           H
ATOM    296 2HB  GLU A  39      10.073  -5.010  28.605  1.00 89.60           H
ATOM    297  CG  GLU A  39       8.964  -4.862  30.398  1.00 89.60           C
ATOM    298 1HG  GLU A  39       8.591  -3.852  30.232  1.00 89.60           H
ATOM    299 2HG  GLU A  39       8.186  -5.405  30.934  1.00 89.60           H
ATOM    300  CD  GLU A  39      10.235  -4.809  31.249  1.00 89.60           C
ATOM    301  OE1 GLU A  39      10.159  -4.216  32.346  1.00 89.60           O
ATOM    302  OE2 GLU A  39      11.254  -5.363  30.782  1.00 89.60           O
ATOM    303  HN  GLU A  39       7.189  -7.026  29.207  1.00 89.60           H
ATOM    304  N   LYS A  40       8.240  -4.897  25.799  1.00 89.59           N
ATOM    305  CA  LYS A  40       8.379  -5.186  24.381  1.00 89.59           C
ATOM    306  C   LYS A  40       9.819  -4.903  23.947  1.00 89.59           C
ATOM    307  O   LYS A  40      10.065  -4.556  22.793  1.00 89.59           O
ATOM    308  HA  LYS A  40       8.180  -6.249  24.244  1.00 89.59           H
ATOM    309  CB  LYS A  40       7.331  -4.421  23.573  1.00 89.59           C
ATOM    310 1HB  LYS A  40       7.466  -3.349  23.716  1.00 89.59           H
ATOM    311 2HB  LYS A  40       7.470  -4.619  22.510  1.00 89.59           H
ATOM    312  CG  LYS A  40       5.915  -4.823  23.991  1.00 89.59           C
ATOM    313 1HG  LYS A  40       5.806  -4.713  25.070  1.00 89.59           H
ATOM    314 2HG  LYS A  40       5.191  -4.152  23.528  1.00 89.59           H
ATOM    315  CD  LYS A  40       5.613  -6.267  23.586  1.00 89.59           C
ATOM    316 1HD  LYS A  40       5.888  -6.421  22.543  1.00 89.59           H
ATOM    317 2HD  LYS A  40       6.220  -6.949  24.181  1.00 89.59           H
ATOM    318  CE  LYS A  40       4.130  -6.592  23.781  1.00 89.59           C
ATOM    319 1HE  LYS A  40       3.938  -6.824  24.829  1.00 89.59           H
ATOM    320 2HE  LYS A  40       3.525  -5.721  23.531  1.00 89.59           H
ATOM    321  NZ  LYS A  40       3.735  -7.738  22.933  1.00 89.59           N
ATOM    322 1HZ  LYS A  40       2.752  -7.941  23.074  1.00 89.59           H
ATOM    323 2HZ  LYS A  40       3.896  -7.509  21.958  1.00 89.59           H
ATOM    324 3HZ  LYS A  40       4.287  -8.551  23.184  1.00 89.59           H
ATOM    325  HN  LYS A  40       8.047  -3.941  26.018  1.00 89.59           H
ATOM    326  N   ASN A  41      10.731  -5.061  24.894  1.00 87.56           N
ATOM    327  CA  ASN A  41      12.130  -4.759  24.644  1.00 87.56           C
ATOM    328  C   ASN A  41      12.640  -5.636  23.498  1.00 87.56           C
ATOM    329  O   ASN A  41      13.347  -5.159  22.613  1.00 87.56           O
ATOM    330  HA  ASN A  41      12.155  -3.697  24.398  1.00 87.56           H
ATOM    331  CB  ASN A  41      12.986  -5.050  25.878  1.00 87.56           C
ATOM    332 1HB  ASN A  41      12.656  -5.978  26.344  1.00 87.56           H
ATOM    333 2HB  ASN A  41      14.024  -5.195  25.579  1.00 87.56           H
ATOM    334  CG  ASN A  41      12.897  -3.905  26.889  1.00 87.56           C
ATOM    335  OD1 ASN A  41      12.623  -2.764  26.552  1.00 87.56           O
ATOM    336  ND2 ASN A  41      13.142  -4.271  28.144  1.00 87.56           N
ATOM    337 1HD2 ASN A  41      13.360  -5.224  28.353  1.00 87.56           H
ATOM    338 2HD2 ASN A  41      13.107  -3.593  28.879  1.00 87.56           H
ATOM    339  HN  ASN A  41      10.528  -5.388  25.817  1.00 87.56           H
ATOM    340  N   ASN A  42      12.259  -6.905  23.553  1.00 89.04           N
ATOM    341  CA  ASN A  42      12.708  -7.864  22.558  1.00 89.04           C
ATOM    342  C   ASN A  42      12.219  -7.426  21.176  1.00 89.04           C
ATOM    343  O   ASN A  42      12.949  -7.534  20.192  1.00 89.04           O
ATOM    344  HA  ASN A  42      13.796  -7.867  22.633  1.00 89.04           H
ATOM    345  CB  ASN A  42      12.142  -9.257  22.840  1.00 89.04           C
ATOM    346 1HB  ASN A  42      11.062  -9.193  22.975  1.00 89.04           H
ATOM    347 2HB  ASN A  42      12.319  -9.906  21.983  1.00 89.04           H
ATOM    348  CG  ASN A  42      12.781  -9.866  24.090  1.00 89.04           C
ATOM    349  OD1 ASN A  42      13.705  -9.323  24.673  1.00 89.04           O
ATOM    350  ND2 ASN A  42      12.240 -11.021  24.466  1.00 89.04           N
ATOM    351 1HD2 ASN A  42      11.483 -11.412  23.943  1.00 89.04           H
ATOM    352 2HD2 ASN A  42      12.590 -11.498  25.272  1.00 89.04           H
ATOM    353  HN  ASN A  42      11.657  -7.278  24.258  1.00 89.04           H
ATOM    354  N   VAL A  43      10.987  -6.940  21.147  1.00 90.22           N
ATOM    355  CA  VAL A  43      10.379  -6.516  19.896  1.00 90.22           C
ATOM    356  C   VAL A  43      11.156  -5.324  19.335  1.00 90.22           C
ATOM    357  O   VAL A  43      11.417  -5.259  18.135  1.00 90.22           O
ATOM    358  HA  VAL A  43      10.456  -7.347  19.195  1.00 90.22           H
ATOM    359  CB  VAL A  43       8.895  -6.214  20.112  1.00 90.22           C
ATOM    360  HB  VAL A  43       8.821  -5.361  20.786  1.00 90.22           H
ATOM    361  CG1 VAL A  43       8.216  -5.833  18.795  1.00 90.22           C
ATOM    362 1HG1 VAL A  43       8.697  -4.946  18.382  1.00 90.22           H
ATOM    363 2HG1 VAL A  43       8.305  -6.657  18.088  1.00 90.22           H
ATOM    364 3HG1 VAL A  43       7.162  -5.623  18.977  1.00 90.22           H
ATOM    365  CG2 VAL A  43       8.184  -7.398  20.772  1.00 90.22           C
ATOM    366 1HG2 VAL A  43       8.273  -8.276  20.134  1.00 90.22           H
ATOM    367 2HG2 VAL A  43       8.643  -7.603  21.739  1.00 90.22           H
ATOM    368 3HG2 VAL A  43       7.131  -7.156  20.914  1.00 90.22           H
ATOM    369  HN  VAL A  43      10.408  -6.834  21.955  1.00 90.22           H
ATOM    370  N   ARG A  44      11.504  -4.411  20.229  1.00 89.52           N
ATOM    371  CA  ARG A  44      12.176  -3.187  19.827  1.00 89.52           C
ATOM    372  C   ARG A  44      13.594  -3.494  19.343  1.00 89.52           C
ATOM    373  O   ARG A  44      14.078  -2.877  18.395  1.00 89.52           O
ATOM    374  HA  ARG A  44      11.564  -2.786  19.018  1.00 89.52           H
ATOM    375  CB  ARG A  44      12.244  -2.189  20.985  1.00 89.52           C
ATOM    376 1HB  ARG A  44      12.668  -2.675  21.864  1.00 89.52           H
ATOM    377 2HB  ARG A  44      12.910  -1.367  20.723  1.00 89.52           H
ATOM    378  CG  ARG A  44      10.855  -1.642  21.319  1.00 89.52           C
ATOM    379 1HG  ARG A  44      10.357  -1.319  20.404  1.00 89.52           H
ATOM    380 2HG  ARG A  44      10.243  -2.432  21.753  1.00 89.52           H
ATOM    381  CD  ARG A  44      10.949  -0.467  22.295  1.00 89.52           C
ATOM    382 1HD  ARG A  44      11.742   0.213  21.984  1.00 89.52           H
ATOM    383 2HD  ARG A  44      10.019   0.101  22.284  1.00 89.52           H
ATOM    384  NE  ARG A  44      11.219  -0.966  23.662  1.00 89.52           N
ATOM    385  HE  ARG A  44      12.167  -1.168  23.909  1.00 89.52           H
ATOM    386  CZ  ARG A  44      10.273  -1.164  24.591  1.00 89.52           C
ATOM    387  NH1 ARG A  44       8.986  -0.910  24.315  1.00 89.52           N
ATOM    388 1HH1 ARG A  44       8.726  -0.570  23.411  1.00 89.52           H
ATOM    389 2HH1 ARG A  44       8.286  -1.060  25.013  1.00 89.52           H
ATOM    390  NH2 ARG A  44      10.632  -1.620  25.798  1.00 89.52           N
ATOM    391 1HH2 ARG A  44       9.939  -1.773  26.502  1.00 89.52           H
ATOM    392 2HH2 ARG A  44      11.595  -1.807  25.996  1.00 89.52           H
ATOM    393  HN  ARG A  44      11.335  -4.497  21.211  1.00 89.52           H
ATOM    394  N   GLN A  45      14.222  -4.447  20.017  1.00 90.58           N
ATOM    395  CA  GLN A  45      15.587  -4.820  19.689  1.00 90.58           C
ATOM    396  C   GLN A  45      15.649  -5.425  18.285  1.00 90.58           C
ATOM    397  O   GLN A  45      16.544  -5.102  17.505  1.00 90.58           O
ATOM    398  HA  GLN A  45      16.157  -3.891  19.718  1.00 90.58           H
ATOM    399  CB  GLN A  45      16.155  -5.789  20.728  1.00 90.58           C
ATOM    400 1HB  GLN A  45      16.033  -5.370  21.727  1.00 90.58           H
ATOM    401 2HB  GLN A  45      15.595  -6.724  20.704  1.00 90.58           H
ATOM    402  CG  GLN A  45      17.636  -6.069  20.465  1.00 90.58           C
ATOM    403 1HG  GLN A  45      17.757  -6.503  19.472  1.00 90.58           H
ATOM    404 2HG  GLN A  45      18.194  -5.133  20.474  1.00 90.58           H
ATOM    405  CD  GLN A  45      18.210  -7.021  21.517  1.00 90.58           C
ATOM    406  OE1 GLN A  45      17.503  -7.569  22.347  1.00 90.58           O
ATOM    407  NE2 GLN A  45      19.527  -7.186  21.436  1.00 90.58           N
ATOM    408 1HE2 GLN A  45      20.049  -6.706  20.731  1.00 90.58           H
ATOM    409 2HE2 GLN A  45      19.995  -7.790  22.081  1.00 90.58           H
ATOM    410  HN  GLN A  45      13.814  -4.958  20.774  1.00 90.58           H
ATOM    411  N   PHE A  46      14.686  -6.291  18.005  1.00 92.11           N
ATOM    412  CA  PHE A  46      14.592  -6.906  16.692  1.00 92.11           C
ATOM    413  C   PHE A  46      14.379  -5.850  15.606  1.00 92.11           C
ATOM    414  O   PHE A  46      15.050  -5.870  14.575  1.00 92.11           O
ATOM    415  HA  PHE A  46      15.532  -7.427  16.511  1.00 92.11           H
ATOM    416  CB  PHE A  46      13.381  -7.841  16.722  1.00 92.11           C
ATOM    417 1HB  PHE A  46      13.565  -8.634  17.447  1.00 92.11           H
ATOM    418 2HB  PHE A  46      12.513  -7.284  17.074  1.00 92.11           H
ATOM    419  CG  PHE A  46      13.049  -8.473  15.369  1.00 92.11           C
ATOM    420  CD1 PHE A  46      11.994  -8.012  14.644  1.00 92.11           C
ATOM    421  HD1 PHE A  46      11.386  -7.193  15.027  1.00 92.11           H
ATOM    422  CD2 PHE A  46      13.808  -9.495  14.891  1.00 92.11           C
ATOM    423  HD2 PHE A  46      14.653  -9.864  15.472  1.00 92.11           H
ATOM    424  CE1 PHE A  46      11.686  -8.599  13.388  1.00 92.11           C
ATOM    425  HE1 PHE A  46      10.840  -8.230  12.808  1.00 92.11           H
ATOM    426  CE2 PHE A  46      13.499 -10.082  13.635  1.00 92.11           C
ATOM    427  HE2 PHE A  46      14.108 -10.901  13.252  1.00 92.11           H
ATOM    428  CZ  PHE A  46      12.445  -9.621  12.910  1.00 92.11           C
ATOM    429  HZ  PHE A  46      12.208 -10.071  11.946  1.00 92.11           H
ATOM    430  HN  PHE A  46      13.981  -6.572  18.655  1.00 92.11           H
ATOM    431  N   ALA A  47      13.441  -4.953  15.873  1.00 91.70           N
ATOM    432  CA  ALA A  47      13.071  -3.943  14.896  1.00 91.70           C
ATOM    433  C   ALA A  47      14.303  -3.110  14.538  1.00 91.70           C
ATOM    434  O   ALA A  47      14.532  -2.804  13.369  1.00 91.70           O
ATOM    435  HA  ALA A  47      12.720  -4.460  14.002  1.00 91.70           H
ATOM    436  CB  ALA A  47      11.930  -3.089  15.451  1.00 91.70           C
ATOM    437 1HB  ALA A  47      11.069  -3.724  15.661  1.00 91.70           H
ATOM    438 2HB  ALA A  47      12.255  -2.602  16.371  1.00 91.70           H
ATOM    439 3HB  ALA A  47      11.653  -2.332  14.718  1.00 91.70           H
ATOM    440  HN  ALA A  47      12.939  -4.909  16.737  1.00 91.70           H
ATOM    441  N   SER A  48      15.065  -2.767  15.566  1.00 91.81           N
ATOM    442  CA  SER A  48      16.125  -1.784  15.418  1.00 91.81           C
ATOM    443  C   SER A  48      17.221  -2.332  14.502  1.00 91.81           C
ATOM    444  O   SER A  48      17.953  -1.566  13.877  1.00 91.81           O
ATOM    445  HA  SER A  48      15.649  -0.913  14.966  1.00 91.81           H
ATOM    446  CB  SER A  48      16.712  -1.397  16.776  1.00 91.81           C
ATOM    447 1HB  SER A  48      17.385  -0.549  16.652  1.00 91.81           H
ATOM    448 2HB  SER A  48      15.909  -1.072  17.439  1.00 91.81           H
ATOM    449  OG  SER A  48      17.417  -2.478  17.381  1.00 91.81           O
ATOM    450  HG  SER A  48      17.780  -2.195  18.269  1.00 91.81           H
ATOM    451  HN  SER A  48      14.967  -3.147  16.486  1.00 91.81           H
ATOM    452  N   HIS A  49      17.301  -3.654  14.452  1.00 92.51           N
ATOM    453  CA  HIS A  49      18.325  -4.313  13.660  1.00 92.51           C
ATOM    454  C   HIS A  49      17.762  -4.662  12.281  1.00 92.51           C
ATOM    455  O   HIS A  49      18.452  -4.527  11.272  1.00 92.51           O
ATOM    456  HA  HIS A  49      19.137  -3.596  13.540  1.00 92.51           H
ATOM    457  CB  HIS A  49      18.883  -5.531  14.398  1.00 92.51           C
ATOM    458 1HB  HIS A  49      18.056  -6.184  14.678  1.00 92.51           H
ATOM    459 2HB  HIS A  49      19.518  -6.096  13.717  1.00 92.51           H
ATOM    460  CG  HIS A  49      19.677  -5.188  15.636  1.00 92.51           C
ATOM    461  ND1 HIS A  49      19.081  -4.850  16.839  1.00 92.51           N
ATOM    462  HD1 HIS A  49      18.097  -4.799  17.010  1.00 92.51           H
ATOM    463  CD2 HIS A  49      21.023  -5.136  15.846  1.00 92.51           C
ATOM    464  HD2 HIS A  49      21.792  -5.347  15.103  1.00 92.51           H
ATOM    465  CE1 HIS A  49      20.036  -4.607  17.725  1.00 92.51           C
ATOM    466  HE1 HIS A  49      19.886  -4.316  18.765  1.00 92.51           H
ATOM    467  NE2 HIS A  49      21.239  -4.784  17.107  1.00 92.51           N
ATOM    468  HN  HIS A  49      16.682  -4.270  14.940  1.00 92.51           H
ATOM    469  N   PHE A  50      16.512  -5.103  12.282  1.00 93.81           N
ATOM    470  CA  PHE A  50      15.947  -5.753  11.111  1.00 93.81           C
ATOM    471  C   PHE A  50      15.427  -4.721  10.109  1.00 93.81           C
ATOM    472  O   PHE A  50      15.682  -4.831   8.910  1.00 93.81           O
ATOM    473  HA  PHE A  50      16.744  -6.337  10.649  1.00 93.81           H
ATOM    474  CB  PHE A  50      14.777  -6.610  11.597  1.00 93.81           C
ATOM    475 1HB  PHE A  50      15.138  -7.306  12.354  1.00 93.81           H
ATOM    476 2HB  PHE A  50      14.044  -5.965  12.081  1.00 93.81           H
ATOM    477  CG  PHE A  50      14.083  -7.403  10.487  1.00 93.81           C
ATOM    478  CD1 PHE A  50      12.833  -7.055  10.082  1.00 93.81           C
ATOM    479  HD1 PHE A  50      12.324  -6.211  10.549  1.00 93.81           H
ATOM    480  CD2 PHE A  50      14.718  -8.456   9.905  1.00 93.81           C
ATOM    481  HD2 PHE A  50      15.720  -8.735  10.230  1.00 93.81           H
ATOM    482  CE1 PHE A  50      12.189  -7.790   9.052  1.00 93.81           C
ATOM    483  HE1 PHE A  50      11.186  -7.511   8.728  1.00 93.81           H
ATOM    484  CE2 PHE A  50      14.074  -9.191   8.875  1.00 93.81           C
ATOM    485  HE2 PHE A  50      14.583 -10.035   8.409  1.00 93.81           H
ATOM    486  CZ  PHE A  50      12.823  -8.843   8.470  1.00 93.81           C
ATOM    487  HZ  PHE A  50      12.330  -9.408   7.679  1.00 93.81           H
ATOM    488  HN  PHE A  50      15.891  -5.023  13.061  1.00 93.81           H
ATOM    489  N   LEU A  51      14.707  -3.742  10.636  1.00 94.86           N
ATOM    490  CA  LEU A  51      13.854  -2.910   9.805  1.00 94.86           C
ATOM    491  C   LEU A  51      14.721  -1.933   9.009  1.00 94.86           C
ATOM    492  O   LEU A  51      14.588  -1.829   7.790  1.00 94.86           O
ATOM    493  HA  LEU A  51      13.340  -3.567   9.103  1.00 94.86           H
ATOM    494  CB  LEU A  51      12.780  -2.227  10.655  1.00 94.86           C
ATOM    495 1HB  LEU A  51      13.276  -1.592  11.389  1.00 94.86           H
ATOM    496 2HB  LEU A  51      12.196  -1.571  10.008  1.00 94.86           H
ATOM    497  CG  LEU A  51      11.817  -3.158  11.394  1.00 94.86           C
ATOM    498  HG  LEU A  51      12.400  -3.785  12.069  1.00 94.86           H
ATOM    499  CD1 LEU A  51      10.834  -2.360  12.253  1.00 94.86           C
ATOM    500 1HD1 LEU A  51      11.387  -1.774  12.988  1.00 94.86           H
ATOM    501 2HD1 LEU A  51      10.255  -1.692  11.617  1.00 94.86           H
ATOM    502 3HD1 LEU A  51      10.162  -3.047  12.768  1.00 94.86           H
ATOM    503  CD2 LEU A  51      11.099  -4.091  10.417  1.00 94.86           C
ATOM    504 1HD2 LEU A  51      10.530  -3.498   9.700  1.00 94.86           H
ATOM    505 2HD2 LEU A  51      11.833  -4.697   9.887  1.00 94.86           H
ATOM    506 3HD2 LEU A  51      10.420  -4.742  10.969  1.00 94.86           H
ATOM    507  HN  LEU A  51      14.701  -3.514  11.610  1.00 94.86           H
ATOM    508  N   PRO A  52      15.622  -1.201   9.678  1.00 95.75           N
ATOM    509  CA  PRO A  52      16.294  -0.065   9.043  1.00 95.75           C
ATOM    510  C   PRO A  52      16.946  -0.444   7.724  1.00 95.75           C
ATOM    511  O   PRO A  52      16.702   0.195   6.701  1.00 95.75           O
ATOM    512  HA  PRO A  52      15.566   0.707   8.791  1.00 95.75           H
ATOM    513  CB  PRO A  52      17.328   0.372  10.083  1.00 95.75           C
ATOM    514 1HB  PRO A  52      18.289  -0.116   9.922  1.00 95.75           H
ATOM    515 2HB  PRO A  52      17.507   1.447  10.044  1.00 95.75           H
ATOM    516  CG  PRO A  52      16.698  -0.046  11.406  1.00 95.75           C
ATOM    517 1HG  PRO A  52      17.440  -0.129  12.200  1.00 95.75           H
ATOM    518 2HG  PRO A  52      15.960   0.679  11.750  1.00 95.75           H
ATOM    519  CD  PRO A  52      16.066  -1.388  11.072  1.00 95.75           C
ATOM    520 1HD  PRO A  52      16.783  -2.205  11.157  1.00 95.75           H
ATOM    521 2HD  PRO A  52      15.238  -1.623  11.740  1.00 95.75           H
ATOM    522  N   PRO A  53      17.786  -1.487   7.714  1.00 96.33           N
ATOM    523  CA  PRO A  53      18.471  -1.893   6.484  1.00 96.33           C
ATOM    524  C   PRO A  53      17.505  -2.110   5.331  1.00 96.33           C
ATOM    525  O   PRO A  53      17.779  -1.703   4.203  1.00 96.33           O
ATOM    526  HA  PRO A  53      19.141  -1.101   6.150  1.00 96.33           H
ATOM    527  CB  PRO A  53      19.185  -3.188   6.878  1.00 96.33           C
ATOM    528 1HB  PRO A  53      18.572  -4.064   6.669  1.00 96.33           H
ATOM    529 2HB  PRO A  53      20.118  -3.314   6.328  1.00 96.33           H
ATOM    530  CG  PRO A  53      19.431  -3.015   8.372  1.00 96.33           C
ATOM    531 1HG  PRO A  53      19.607  -3.971   8.866  1.00 96.33           H
ATOM    532 2HG  PRO A  53      20.311  -2.402   8.569  1.00 96.33           H
ATOM    533  CD  PRO A  53      18.152  -2.350   8.852  1.00 96.33           C
ATOM    534 1HD  PRO A  53      17.372  -3.081   9.067  1.00 96.33           H
ATOM    535 2HD  PRO A  53      18.311  -1.780   9.767  1.00 96.33           H
ATOM    536  N   LEU A  54      16.390  -2.752   5.647  1.00 95.97           N
ATOM    537  CA  LEU A  54      15.440  -3.151   4.623  1.00 95.97           C
ATOM    538  C   LEU A  54      14.766  -1.905   4.045  1.00 95.97           C
ATOM    539  O   LEU A  54      14.631  -1.775   2.829  1.00 95.97           O
ATOM    540  HA  LEU A  54      16.003  -3.639   3.828  1.00 95.97           H
ATOM    541  CB  LEU A  54      14.454  -4.181   5.178  1.00 95.97           C
ATOM    542 1HB  LEU A  54      13.986  -3.763   6.070  1.00 95.97           H
ATOM    543 2HB  LEU A  54      13.663  -4.331   4.444  1.00 95.97           H
ATOM    544  CG  LEU A  54      15.043  -5.547   5.538  1.00 95.97           C
ATOM    545  HG  LEU A  54      15.826  -5.396   6.282  1.00 95.97           H
ATOM    546  CD1 LEU A  54      13.984  -6.450   6.174  1.00 95.97           C
ATOM    547 1HD1 LEU A  54      13.606  -5.982   7.082  1.00 95.97           H
ATOM    548 2HD1 LEU A  54      13.164  -6.597   5.472  1.00 95.97           H
ATOM    549 3HD1 LEU A  54      14.430  -7.414   6.420  1.00 95.97           H
ATOM    550  CD2 LEU A  54      15.698  -6.200   4.319  1.00 95.97           C
ATOM    551 1HD2 LEU A  54      14.952  -6.336   3.536  1.00 95.97           H
ATOM    552 2HD2 LEU A  54      16.499  -5.560   3.951  1.00 95.97           H
ATOM    553 3HD2 LEU A  54      16.108  -7.169   4.603  1.00 95.97           H
ATOM    554  HN  LEU A  54      16.133  -2.998   6.582  1.00 95.97           H
ATOM    555  N   TYR A  55      14.361  -1.019   4.944  1.00 96.32           N
ATOM    556  CA  TYR A  55      13.644   0.179   4.543  1.00 96.32           C
ATOM    557  C   TYR A  55      14.530   1.089   3.691  1.00 96.32           C
ATOM    558  O   TYR A  55      14.045   1.758   2.780  1.00 96.32           O
ATOM    559  HA  TYR A  55      12.779  -0.127   3.955  1.00 96.32           H
ATOM    560  CB  TYR A  55      13.282   0.907   5.839  1.00 96.32           C
ATOM    561 1HB  TYR A  55      14.166   0.956   6.475  1.00 96.32           H
ATOM    562 2HB  TYR A  55      13.004   1.934   5.601  1.00 96.32           H
ATOM    563  CG  TYR A  55      12.143   0.253   6.623  1.00 96.32           C
ATOM    564  CD1 TYR A  55      11.434  -0.792   6.067  1.00 96.32           C
ATOM    565  HD1 TYR A  55      11.685  -1.151   5.069  1.00 96.32           H
ATOM    566  CD2 TYR A  55      11.825   0.709   7.886  1.00 96.32           C
ATOM    567  HD2 TYR A  55      12.385   1.534   8.326  1.00 96.32           H
ATOM    568  CE1 TYR A  55      10.361  -1.407   6.805  1.00 96.32           C
ATOM    569  HE1 TYR A  55       9.793  -2.233   6.378  1.00 96.32           H
ATOM    570  CE2 TYR A  55      10.752   0.093   8.624  1.00 96.32           C
ATOM    571  HE2 TYR A  55      10.490   0.443   9.623  1.00 96.32           H
ATOM    572  CZ  TYR A  55      10.073  -0.935   8.047  1.00 96.32           C
ATOM    573  OH  TYR A  55       9.061  -1.516   8.744  1.00 96.32           O
ATOM    574  HH  TYR A  55       8.889  -1.006   9.587  1.00 96.32           H
ATOM    575  HN  TYR A  55      14.515  -1.111   5.927  1.00 96.32           H
ATOM    576  N   TRP A  56      15.815   1.085   4.017  1.00 96.71           N
ATOM    577  CA  TRP A  56      16.789   1.824   3.231  1.00 96.71           C
ATOM    578  C   TRP A  56      16.887   1.160   1.856  1.00 96.71           C
ATOM    579  O   TRP A  56      16.932   1.844   0.835  1.00 96.71           O
ATOM    580  HA  TRP A  56      16.426   2.846   3.126  1.00 96.71           H
ATOM    581  CB  TRP A  56      18.134   1.900   3.956  1.00 96.71           C
ATOM    582 1HB  TRP A  56      18.277   0.985   4.531  1.00 96.71           H
ATOM    583 2HB  TRP A  56      18.933   1.939   3.215  1.00 96.71           H
ATOM    584  CG  TRP A  56      18.268   3.101   4.894  1.00 96.71           C
ATOM    585  CD1 TRP A  56      18.377   3.096   6.230  1.00 96.71           C
ATOM    586  HD1 TRP A  56      18.383   2.194   6.842  1.00 96.71           H
ATOM    587  CD2 TRP A  56      18.305   4.491   4.511  1.00 96.71           C
ATOM    588  NE1 TRP A  56      18.480   4.377   6.733  1.00 96.71           N
ATOM    589  HE1 TRP A  56      18.570   4.629   7.697  1.00 96.71           H
ATOM    590  CE2 TRP A  56      18.434   5.252   5.654  1.00 96.71           C
ATOM    591  CE3 TRP A  56      18.230   5.087   3.239  1.00 96.71           C
ATOM    592  HE3 TRP A  56      18.128   4.508   2.321  1.00 96.71           H
ATOM    593  CZ2 TRP A  56      18.501   6.651   5.641  1.00 96.71           C
ATOM    594  HZ2 TRP A  56      18.604   7.229   6.559  1.00 96.71           H
ATOM    595  CZ3 TRP A  56      18.298   6.485   3.243  1.00 96.71           C
ATOM    596  HZ3 TRP A  56      18.245   6.998   2.283  1.00 96.71           H
ATOM    597  CH2 TRP A  56      18.429   7.266   4.386  1.00 96.71           C
ATOM    598  HH2 TRP A  56      18.474   8.352   4.305  1.00 96.71           H
ATOM    599  HN  TRP A  56      16.191   0.591   4.801  1.00 96.71           H
ATOM    600  N   LEU A  57      16.919  -0.165   1.874  1.00 96.45           N
ATOM    601  CA  LEU A  57      17.028  -0.928   0.643  1.00 96.45           C
ATOM    602  C   LEU A  57      15.802  -0.656  -0.231  1.00 96.45           C
ATOM    603  O   LEU A  57      15.934  -0.348  -1.414  1.00 96.45           O
ATOM    604  HA  LEU A  57      17.913  -0.572   0.115  1.00 96.45           H
ATOM    605  CB  LEU A  57      17.249  -2.410   0.949  1.00 96.45           C
ATOM    606 1HB  LEU A  57      18.155  -2.506   1.548  1.00 96.45           H
ATOM    607 2HB  LEU A  57      16.421  -2.761   1.565  1.00 96.45           H
ATOM    608  CG  LEU A  57      17.373  -3.334  -0.264  1.00 96.45           C
ATOM    609  HG  LEU A  57      16.519  -3.156  -0.918  1.00 96.45           H
ATOM    610  CD1 LEU A  57      18.634  -3.016  -1.070  1.00 96.45           C
ATOM    611 1HD1 LEU A  57      18.591  -1.984  -1.419  1.00 96.45           H
ATOM    612 2HD1 LEU A  57      19.512  -3.149  -0.438  1.00 96.45           H
ATOM    613 3HD1 LEU A  57      18.697  -3.687  -1.926  1.00 96.45           H
ATOM    614  CD2 LEU A  57      17.319  -4.804   0.158  1.00 96.45           C
ATOM    615 1HD2 LEU A  57      18.139  -5.015   0.844  1.00 96.45           H
ATOM    616 2HD2 LEU A  57      16.369  -5.004   0.655  1.00 96.45           H
ATOM    617 3HD2 LEU A  57      17.409  -5.439  -0.723  1.00 96.45           H
ATOM    618  HN  LEU A  57      16.871  -0.714   2.709  1.00 96.45           H
ATOM    619  N   VAL A  58      14.636  -0.781   0.386  1.00 96.53           N
ATOM    620  CA  VAL A  58      13.386  -0.612  -0.335  1.00 96.53           C
ATOM    621  C   VAL A  58      13.315   0.809  -0.898  1.00 96.53           C
ATOM    622  O   VAL A  58      12.901   1.008  -2.039  1.00 96.53           O
ATOM    623  HA  VAL A  58      13.386  -1.319  -1.164  1.00 96.53           H
ATOM    624  CB  VAL A  58      12.206  -0.952   0.578  1.00 96.53           C
ATOM    625  HB  VAL A  58      12.289  -0.341   1.476  1.00 96.53           H
ATOM    626  CG1 VAL A  58      10.875  -0.615  -0.099  1.00 96.53           C
ATOM    627 1HG1 VAL A  58      10.844   0.450  -0.328  1.00 96.53           H
ATOM    628 2HG1 VAL A  58      10.781  -1.189  -1.021  1.00 96.53           H
ATOM    629 3HG1 VAL A  58      10.053  -0.867   0.571  1.00 96.53           H
ATOM    630  CG2 VAL A  58      12.248  -2.421   1.003  1.00 96.53           C
ATOM    631 1HG2 VAL A  58      12.201  -3.057   0.119  1.00 96.53           H
ATOM    632 2HG2 VAL A  58      13.174  -2.617   1.543  1.00 96.53           H
ATOM    633 3HG2 VAL A  58      11.398  -2.636   1.651  1.00 96.53           H
ATOM    634  HN  VAL A  58      14.538  -0.993   1.358  1.00 96.53           H
ATOM    635  N   PHE A  59      13.726   1.760  -0.073  1.00 97.71           N
ATOM    636  CA  PHE A  59      13.726   3.155  -0.479  1.00 97.71           C
ATOM    637  C   PHE A  59      14.542   3.354  -1.758  1.00 97.71           C
ATOM    638  O   PHE A  59      14.049   3.924  -2.730  1.00 97.71           O
ATOM    639  HA  PHE A  59      12.690   3.438  -0.663  1.00 97.71           H
ATOM    640  CB  PHE A  59      14.376   3.951   0.655  1.00 97.71           C
ATOM    641 1HB  PHE A  59      13.738   3.894   1.537  1.00 97.71           H
ATOM    642 2HB  PHE A  59      15.324   3.483   0.917  1.00 97.71           H
ATOM    643  CG  PHE A  59      14.625   5.422   0.319  1.00 97.71           C
ATOM    644  CD1 PHE A  59      15.897   5.902   0.270  1.00 97.71           C
ATOM    645  HD1 PHE A  59      16.738   5.239   0.470  1.00 97.71           H
ATOM    646  CD2 PHE A  59      13.576   6.250   0.069  1.00 97.71           C
ATOM    647  HD2 PHE A  59      12.557   5.866   0.108  1.00 97.71           H
ATOM    648  CE1 PHE A  59      16.129   7.268  -0.043  1.00 97.71           C
ATOM    649  HE1 PHE A  59      17.148   7.653  -0.082  1.00 97.71           H
ATOM    650  CE2 PHE A  59      13.808   7.616  -0.244  1.00 97.71           C
ATOM    651  HE2 PHE A  59      12.967   8.280  -0.444  1.00 97.71           H
ATOM    652  CZ  PHE A  59      15.079   8.096  -0.293  1.00 97.71           C
ATOM    653  HZ  PHE A  59      15.257   9.144  -0.533  1.00 97.71           H
ATOM    654  HN  PHE A  59      14.054   1.590   0.857  1.00 97.71           H
ATOM    655  N   ILE A  60      15.776   2.872  -1.716  1.00 97.21           N
ATOM    656  CA  ILE A  60      16.716   3.128  -2.794  1.00 97.21           C
ATOM    657  C   ILE A  60      16.188   2.500  -4.085  1.00 97.21           C
ATOM    658  O   ILE A  60      16.099   3.169  -5.113  1.00 97.21           O
ATOM    659  HA  ILE A  60      16.769   4.208  -2.931  1.00 97.21           H
ATOM    660  CB  ILE A  60      18.117   2.651  -2.406  1.00 97.21           C
ATOM    661  HB  ILE A  60      18.038   1.633  -2.024  1.00 97.21           H
ATOM    662  CG1 ILE A  60      18.699   3.512  -1.283  1.00 97.21           C
ATOM    663 1HG1 ILE A  60      18.960   4.496  -1.673  1.00 97.21           H
ATOM    664 2HG1 ILE A  60      17.945   3.665  -0.510  1.00 97.21           H
ATOM    665  CG2 ILE A  60      19.037   2.604  -3.628  1.00 97.21           C
ATOM    666 1HG2 ILE A  60      18.626   1.916  -4.367  1.00 97.21           H
ATOM    667 2HG2 ILE A  60      19.115   3.601  -4.063  1.00 97.21           H
ATOM    668 3HG2 ILE A  60      20.027   2.262  -3.324  1.00 97.21           H
ATOM    669  CD1 ILE A  60      19.938   2.854  -0.673  1.00 97.21           C
ATOM    670 1HD1 ILE A  60      19.668   1.881  -0.263  1.00 97.21           H
ATOM    671 2HD1 ILE A  60      20.697   2.725  -1.444  1.00 97.21           H
ATOM    672 3HD1 ILE A  60      20.331   3.487   0.123  1.00 97.21           H
ATOM    673  HN  ILE A  60      16.134   2.317  -0.965  1.00 97.21           H
ATOM    674  N   VAL A  61      15.851   1.222  -3.990  1.00 96.00           N
ATOM    675  CA  VAL A  61      15.459   0.462  -5.164  1.00 96.00           C
ATOM    676  C   VAL A  61      14.152   1.031  -5.721  1.00 96.00           C
ATOM    677  O   VAL A  61      13.999   1.171  -6.934  1.00 96.00           O
ATOM    678  HA  VAL A  61      16.242   0.585  -5.913  1.00 96.00           H
ATOM    679  CB  VAL A  61      15.364  -1.025  -4.818  1.00 96.00           C
ATOM    680  HB  VAL A  61      14.653  -1.133  -3.998  1.00 96.00           H
ATOM    681  CG1 VAL A  61      14.837  -1.832  -6.006  1.00 96.00           C
ATOM    682 1HG1 VAL A  61      13.845  -1.473  -6.279  1.00 96.00           H
ATOM    683 2HG1 VAL A  61      15.513  -1.714  -6.853  1.00 96.00           H
ATOM    684 3HG1 VAL A  61      14.780  -2.886  -5.732  1.00 96.00           H
ATOM    685  CG2 VAL A  61      16.714  -1.565  -4.343  1.00 96.00           C
ATOM    686 1HG2 VAL A  61      17.454  -1.437  -5.133  1.00 96.00           H
ATOM    687 2HG2 VAL A  61      17.032  -1.018  -3.455  1.00 96.00           H
ATOM    688 3HG2 VAL A  61      16.618  -2.624  -4.103  1.00 96.00           H
ATOM    689  HN  VAL A  61      15.844   0.708  -3.132  1.00 96.00           H
ATOM    690  N   GLY A  62      13.243   1.343  -4.809  1.00 96.75           N
ATOM    691  CA  GLY A  62      11.927   1.822  -5.196  1.00 96.75           C
ATOM    692  C   GLY A  62      12.014   3.211  -5.832  1.00 96.75           C
ATOM    693  O   GLY A  62      11.338   3.488  -6.821  1.00 96.75           O
ATOM    694 1HA  GLY A  62      11.475   1.123  -5.901  1.00 96.75           H
ATOM    695 2HA  GLY A  62      11.277   1.858  -4.322  1.00 96.75           H
ATOM    696  HN  GLY A  62      13.394   1.274  -3.823  1.00 96.75           H
ATOM    697  N   ALA A  63      12.852   4.047  -5.237  1.00 96.69           N
ATOM    698  CA  ALA A  63      12.988   5.420  -5.692  1.00 96.69           C
ATOM    699  C   ALA A  63      13.541   5.429  -7.119  1.00 96.69           C
ATOM    700  O   ALA A  63      13.054   6.167  -7.973  1.00 96.69           O
ATOM    701  HA  ALA A  63      11.994   5.868  -5.695  1.00 96.69           H
ATOM    702  CB  ALA A  63      13.876   6.196  -4.718  1.00 96.69           C
ATOM    703 1HB  ALA A  63      13.424   6.185  -3.726  1.00 96.69           H
ATOM    704 2HB  ALA A  63      14.860   5.730  -4.673  1.00 96.69           H
ATOM    705 3HB  ALA A  63      13.977   7.226  -5.059  1.00 96.69           H
ATOM    706  HN  ALA A  63      13.431   3.800  -4.460  1.00 96.69           H
ATOM    707  N   LEU A  64      14.552   4.598  -7.332  1.00 95.04           N
ATOM    708  CA  LEU A  64      15.179   4.504  -8.639  1.00 95.04           C
ATOM    709  C   LEU A  64      14.170   3.947  -9.645  1.00 95.04           C
ATOM    710  O   LEU A  64      14.039   4.468 -10.752  1.00 95.04           O
ATOM    711  HA  LEU A  64      15.451   5.514  -8.945  1.00 95.04           H
ATOM    712  CB  LEU A  64      16.474   3.693  -8.554  1.00 95.04           C
ATOM    713 1HB  LEU A  64      16.251   2.738  -8.079  1.00 95.04           H
ATOM    714 2HB  LEU A  64      16.809   3.474  -9.568  1.00 95.04           H
ATOM    715  CG  LEU A  64      17.629   4.351  -7.796  1.00 95.04           C
ATOM    716  HG  LEU A  64      17.275   4.620  -6.801  1.00 95.04           H
ATOM    717  CD1 LEU A  64      18.791   3.373  -7.613  1.00 95.04           C
ATOM    718 1HD1 LEU A  64      18.451   2.506  -7.047  1.00 95.04           H
ATOM    719 2HD1 LEU A  64      19.153   3.051  -8.589  1.00 95.04           H
ATOM    720 3HD1 LEU A  64      19.599   3.866  -7.071  1.00 95.04           H
ATOM    721  CD2 LEU A  64      18.070   5.644  -8.485  1.00 95.04           C
ATOM    722 1HD2 LEU A  64      18.400   5.421  -9.499  1.00 95.04           H
ATOM    723 2HD2 LEU A  64      17.233   6.341  -8.519  1.00 95.04           H
ATOM    724 3HD2 LEU A  64      18.892   6.091  -7.925  1.00 95.04           H
ATOM    725  HN  LEU A  64      14.940   3.999  -6.632  1.00 95.04           H
ATOM    726  N   GLY A  65      13.482   2.896  -9.225  1.00 93.63           N
ATOM    727  CA  GLY A  65      12.592   2.176 -10.121  1.00 93.63           C
ATOM    728  C   GLY A  65      11.458   3.080 -10.610  1.00 93.63           C
ATOM    729  O   GLY A  65      11.240   3.211 -11.813  1.00 93.63           O
ATOM    730 1HA  GLY A  65      13.156   1.800 -10.974  1.00 93.63           H
ATOM    731 2HA  GLY A  65      12.176   1.310  -9.607  1.00 93.63           H
ATOM    732  HN  GLY A  65      13.524   2.536  -8.293  1.00 93.63           H
ATOM    733  N   ASN A  66      10.767   3.680  -9.652  1.00 95.43           N
ATOM    734  CA  ASN A  66       9.558   4.426  -9.956  1.00 95.43           C
ATOM    735  C   ASN A  66       9.934   5.735 -10.654  1.00 95.43           C
ATOM    736  O   ASN A  66       9.189   6.227 -11.500  1.00 95.43           O
ATOM    737  HA  ASN A  66       8.968   3.768 -10.594  1.00 95.43           H
ATOM    738  CB  ASN A  66       8.790   4.774  -8.680  1.00 95.43           C
ATOM    739 1HB  ASN A  66       9.474   5.194  -7.942  1.00 95.43           H
ATOM    740 2HB  ASN A  66       8.046   5.540  -8.897  1.00 95.43           H
ATOM    741  CG  ASN A  66       8.102   3.537  -8.099  1.00 95.43           C
ATOM    742  OD1 ASN A  66       7.197   2.966  -8.685  1.00 95.43           O
ATOM    743  ND2 ASN A  66       8.581   3.156  -6.918  1.00 95.43           N
ATOM    744 1HD2 ASN A  66       9.326   3.669  -6.492  1.00 95.43           H
ATOM    745 2HD2 ASN A  66       8.196   2.357  -6.457  1.00 95.43           H
ATOM    746  HN  ASN A  66      11.021   3.662  -8.685  1.00 95.43           H
ATOM    747  N   SER A  67      11.089   6.261 -10.273  1.00 93.50           N
ATOM    748  CA  SER A  67      11.627   7.440 -10.929  1.00 93.50           C
ATOM    749  C   SER A  67      11.843   7.158 -12.417  1.00 93.50           C
ATOM    750  O   SER A  67      11.583   8.016 -13.260  1.00 93.50           O
ATOM    751  HA  SER A  67      10.873   8.216 -10.792  1.00 93.50           H
ATOM    752  CB  SER A  67      12.938   7.884 -10.277  1.00 93.50           C
ATOM    753 1HB  SER A  67      13.642   7.052 -10.278  1.00 93.50           H
ATOM    754 2HB  SER A  67      13.386   8.682 -10.870  1.00 93.50           H
ATOM    755  OG  SER A  67      12.742   8.339  -8.941  1.00 93.50           O
ATOM    756  HG  SER A  67      13.135   7.683  -8.296  1.00 93.50           H
ATOM    757  HN  SER A  67      11.653   5.896  -9.532  1.00 93.50           H
ATOM    758  N   LEU A  68      12.316   5.952 -12.696  1.00 89.75           N
ATOM    759  CA  LEU A  68      12.579   5.550 -14.067  1.00 89.75           C
ATOM    760  C   LEU A  68      11.259   5.485 -14.837  1.00 89.75           C
ATOM    761  O   LEU A  68      11.190   5.899 -15.993  1.00 89.75           O
ATOM    762  HA  LEU A  68      13.205   6.319 -14.519  1.00 89.75           H
ATOM    763  CB  LEU A  68      13.374   4.243 -14.098  1.00 89.75           C
ATOM    764 1HB  LEU A  68      14.296   4.388 -13.535  1.00 89.75           H
ATOM    765 2HB  LEU A  68      12.798   3.478 -13.577  1.00 89.75           H
ATOM    766  CG  LEU A  68      13.736   3.711 -15.487  1.00 89.75           C
ATOM    767  HG  LEU A  68      12.819   3.628 -16.070  1.00 89.75           H
ATOM    768  CD1 LEU A  68      14.654   4.687 -16.225  1.00 89.75           C
ATOM    769 1HD1 LEU A  68      14.149   5.646 -16.339  1.00 89.75           H
ATOM    770 2HD1 LEU A  68      15.572   4.826 -15.654  1.00 89.75           H
ATOM    771 3HD1 LEU A  68      14.896   4.285 -17.209  1.00 89.75           H
ATOM    772  CD2 LEU A  68      14.343   2.310 -15.396  1.00 89.75           C
ATOM    773 1HD2 LEU A  68      15.247   2.344 -14.788  1.00 89.75           H
ATOM    774 2HD2 LEU A  68      13.623   1.631 -14.939  1.00 89.75           H
ATOM    775 3HD2 LEU A  68      14.591   1.956 -16.397  1.00 89.75           H
ATOM    776  HN  LEU A  68      12.519   5.258 -12.005  1.00 89.75           H
ATOM    777  N   VAL A  69      10.243   4.963 -14.165  1.00 89.44           N
ATOM    778  CA  VAL A  69       8.939   4.805 -14.784  1.00 89.44           C
ATOM    779  C   VAL A  69       8.432   6.170 -15.253  1.00 89.44           C
ATOM    780  O   VAL A  69       7.994   6.316 -16.393  1.00 89.44           O
ATOM    781  HA  VAL A  69       9.063   4.160 -15.654  1.00 89.44           H
ATOM    782  CB  VAL A  69       7.979   4.112 -13.814  1.00 89.44           C
ATOM    783  HB  VAL A  69       7.985   4.674 -12.879  1.00 89.44           H
ATOM    784  CG1 VAL A  69       6.549   4.119 -14.357  1.00 89.44           C
ATOM    785 1HG1 VAL A  69       6.220   5.149 -14.500  1.00 89.44           H
ATOM    786 2HG1 VAL A  69       6.521   3.593 -15.312  1.00 89.44           H
ATOM    787 3HG1 VAL A  69       5.889   3.621 -13.648  1.00 89.44           H
ATOM    788  CG2 VAL A  69       8.443   2.687 -13.508  1.00 89.44           C
ATOM    789 1HG2 VAL A  69       8.480   2.111 -14.433  1.00 89.44           H
ATOM    790 2HG2 VAL A  69       9.435   2.716 -13.058  1.00 89.44           H
ATOM    791 3HG2 VAL A  69       7.744   2.217 -12.816  1.00 89.44           H
ATOM    792  HN  VAL A  69      10.302   4.653 -13.216  1.00 89.44           H
ATOM    793  N   ILE A  70       8.509   7.136 -14.349  1.00 89.84           N
ATOM    794  CA  ILE A  70       8.017   8.473 -14.639  1.00 89.84           C
ATOM    795  C   ILE A  70       8.797   9.054 -15.820  1.00 89.84           C
ATOM    796  O   ILE A  70       8.214   9.672 -16.710  1.00 89.84           O
ATOM    797  HA  ILE A  70       6.970   8.380 -14.929  1.00 89.84           H
ATOM    798  CB  ILE A  70       8.063   9.345 -13.383  1.00 89.84           C
ATOM    799  HB  ILE A  70       9.066   9.283 -12.961  1.00 89.84           H
ATOM    800  CG1 ILE A  70       7.093   8.826 -12.319  1.00 89.84           C
ATOM    801 1HG1 ILE A  70       6.072   8.877 -12.698  1.00 89.84           H
ATOM    802 2HG1 ILE A  70       7.304   7.778 -12.110  1.00 89.84           H
ATOM    803  CG2 ILE A  70       7.807  10.814 -13.725  1.00 89.84           C
ATOM    804 1HG2 ILE A  70       8.570  11.163 -14.421  1.00 89.84           H
ATOM    805 2HG2 ILE A  70       6.823  10.914 -14.184  1.00 89.84           H
ATOM    806 3HG2 ILE A  70       7.846  11.411 -12.814  1.00 89.84           H
ATOM    807  CD1 ILE A  70       7.206   9.642 -11.030  1.00 89.84           C
ATOM    808 1HD1 ILE A  70       8.221   9.569 -10.641  1.00 89.84           H
ATOM    809 2HD1 ILE A  70       6.970  10.686 -11.239  1.00 89.84           H
ATOM    810 3HD1 ILE A  70       6.505   9.253 -10.291  1.00 89.84           H
ATOM    811  HN  ILE A  70       8.898   7.018 -13.436  1.00 89.84           H
ATOM    812  N   LEU A  71      10.103   8.835 -15.790  1.00 86.87           N
ATOM    813  CA  LEU A  71      10.983   9.424 -16.785  1.00 86.87           C
ATOM    814  C   LEU A  71      10.623   8.875 -18.167  1.00 86.87           C
ATOM    815  O   LEU A  71      10.607   9.616 -19.149  1.00 86.87           O
ATOM    816  HA  LEU A  71      10.805  10.499 -16.784  1.00 86.87           H
ATOM    817  CB  LEU A  71      12.448   9.207 -16.400  1.00 86.87           C
ATOM    818 1HB  LEU A  71      12.589   9.553 -15.376  1.00 86.87           H
ATOM    819 2HB  LEU A  71      12.650   8.136 -16.406  1.00 86.87           H
ATOM    820  CG  LEU A  71      13.485   9.898 -17.288  1.00 86.87           C
ATOM    821  HG  LEU A  71      13.043  10.816 -17.678  1.00 86.87           H
ATOM    822  CD1 LEU A  71      14.720  10.300 -16.479  1.00 86.87           C
ATOM    823 1HD1 LEU A  71      14.427  10.986 -15.685  1.00 86.87           H
ATOM    824 2HD1 LEU A  71      15.172   9.410 -16.042  1.00 86.87           H
ATOM    825 3HD1 LEU A  71      15.440  10.789 -17.135  1.00 86.87           H
ATOM    826  CD2 LEU A  71      13.846   9.024 -18.491  1.00 86.87           C
ATOM    827 1HD2 LEU A  71      14.260   8.079 -18.141  1.00 86.87           H
ATOM    828 2HD2 LEU A  71      12.951   8.832 -19.083  1.00 86.87           H
ATOM    829 3HD2 LEU A  71      14.584   9.540 -19.106  1.00 86.87           H
ATOM    830  HN  LEU A  71      10.560   8.268 -15.105  1.00 86.87           H
ATOM    831  N   VAL A  72      10.344   7.580 -18.200  1.00 84.20           N
ATOM    832  CA  VAL A  72      10.034   6.913 -19.453  1.00 84.20           C
ATOM    833  C   VAL A  72       8.787   7.549 -20.070  1.00 84.20           C
ATOM    834  O   VAL A  72       8.766   7.854 -21.262  1.00 84.20           O
ATOM    835  HA  VAL A  72      10.877   7.069 -20.126  1.00 84.20           H
ATOM    836  CB  VAL A  72       9.885   5.408 -19.222  1.00 84.20           C
ATOM    837  HB  VAL A  72       9.193   5.263 -18.393  1.00 84.20           H
ATOM    838  CG1 VAL A  72       9.294   4.720 -20.454  1.00 84.20           C
ATOM    839 1HG1 VAL A  72       8.311   5.139 -20.667  1.00 84.20           H
ATOM    840 2HG1 VAL A  72       9.951   4.878 -21.309  1.00 84.20           H
ATOM    841 3HG1 VAL A  72       9.199   3.651 -20.262  1.00 84.20           H
ATOM    842  CG2 VAL A  72      11.224   4.778 -18.831  1.00 84.20           C
ATOM    843 1HG2 VAL A  72      11.948   4.939 -19.630  1.00 84.20           H
ATOM    844 2HG2 VAL A  72      11.588   5.239 -17.913  1.00 84.20           H
ATOM    845 3HG2 VAL A  72      11.090   3.708 -18.673  1.00 84.20           H
ATOM    846  HN  VAL A  72      10.326   6.991 -17.392  1.00 84.20           H
ATOM    847  N   TYR A  73       7.778   7.731 -19.231  1.00 82.91           N
ATOM    848  CA  TYR A  73       6.515   8.286 -19.689  1.00 82.91           C
ATOM    849  C   TYR A  73       6.668   9.761 -20.064  1.00 82.91           C
ATOM    850  O   TYR A  73       5.951  10.263 -20.928  1.00 82.91           O
ATOM    851  HA  TYR A  73       6.201   7.725 -20.569  1.00 82.91           H
ATOM    852  CB  TYR A  73       5.551   8.170 -18.507  1.00 82.91           C
ATOM    853 1HB  TYR A  73       6.105   8.325 -17.581  1.00 82.91           H
ATOM    854 2HB  TYR A  73       4.812   8.969 -18.574  1.00 82.91           H
ATOM    855  CG  TYR A  73       4.822   6.827 -18.428  1.00 82.91           C
ATOM    856  CD1 TYR A  73       4.019   6.415 -19.472  1.00 82.91           C
ATOM    857  HD1 TYR A  73       3.905   7.046 -20.353  1.00 82.91           H
ATOM    858  CD2 TYR A  73       4.967   6.028 -17.312  1.00 82.91           C
ATOM    859  HD2 TYR A  73       5.601   6.353 -16.487  1.00 82.91           H
ATOM    860  CE1 TYR A  73       3.333   5.151 -19.398  1.00 82.91           C
ATOM    861  HE1 TYR A  73       2.696   4.813 -20.215  1.00 82.91           H
ATOM    862  CE2 TYR A  73       4.281   4.764 -17.237  1.00 82.91           C
ATOM    863  HE2 TYR A  73       4.387   4.123 -16.362  1.00 82.91           H
ATOM    864  CZ  TYR A  73       3.498   4.388 -18.284  1.00 82.91           C
ATOM    865  OH  TYR A  73       2.850   3.194 -18.214  1.00 82.91           O
ATOM    866  HH  TYR A  73       2.329   3.038 -19.053  1.00 82.91           H
ATOM    867  HN  TYR A  73       7.813   7.506 -18.257  1.00 82.91           H
ATOM    868  N   TRP A  74       7.608  10.414 -19.395  1.00 79.19           N
ATOM    869  CA  TRP A  74       7.819  11.837 -19.600  1.00 79.19           C
ATOM    870  C   TRP A  74       8.352  12.036 -21.020  1.00 79.19           C
ATOM    871  O   TRP A  74       7.814  12.838 -21.782  1.00 79.19           O
ATOM    872  HA  TRP A  74       6.857  12.336 -19.489  1.00 79.19           H
ATOM    873  CB  TRP A  74       8.746  12.413 -18.527  1.00 79.19           C
ATOM    874 1HB  TRP A  74       8.416  12.063 -17.549  1.00 79.19           H
ATOM    875 2HB  TRP A  74       9.752  12.022 -18.682  1.00 79.19           H
ATOM    876  CG  TRP A  74       8.806  13.942 -18.512  1.00 79.19           C
ATOM    877  CD1 TRP A  74       9.589  14.744 -19.247  1.00 79.19           C
ATOM    878  HD1 TRP A  74      10.313  14.390 -19.981  1.00 79.19           H
ATOM    879  CD2 TRP A  74       8.016  14.825 -17.688  1.00 79.19           C
ATOM    880  NE1 TRP A  74       9.362  16.074 -18.958  1.00 79.19           N
ATOM    881  HE1 TRP A  74       9.823  16.857 -19.375  1.00 79.19           H
ATOM    882  CE2 TRP A  74       8.376  16.125 -17.980  1.00 79.19           C
ATOM    883  CE3 TRP A  74       7.031  14.535 -16.728  1.00 79.19           C
ATOM    884  HE3 TRP A  74       6.730  13.517 -16.480  1.00 79.19           H
ATOM    885  CZ2 TRP A  74       7.799  17.238 -17.356  1.00 79.19           C
ATOM    886  HZ2 TRP A  74       8.101  18.256 -17.604  1.00 79.19           H
ATOM    887  CZ3 TRP A  74       6.465  15.658 -16.113  1.00 79.19           C
ATOM    888  HZ3 TRP A  74       5.695  15.489 -15.360  1.00 79.19           H
ATOM    889  CH2 TRP A  74       6.815  16.973 -16.396  1.00 79.19           C
ATOM    890  HH2 TRP A  74       6.327  17.794 -15.872  1.00 79.19           H
ATOM    891  HN  TRP A  74       8.216   9.988 -18.726  1.00 79.19           H
ATOM    892  N   TYR A  75       9.403  11.293 -21.334  1.00 74.18           N
ATOM    893  CA  TYR A  75      10.166  11.549 -22.543  1.00 74.18           C
ATOM    894  C   TYR A  75       9.556  10.819 -23.741  1.00 74.18           C
ATOM    895  O   TYR A  75       9.468  11.378 -24.834  1.00 74.18           O
ATOM    896  HA  TYR A  75      10.147  12.622 -22.732  1.00 74.18           H
ATOM    897  CB  TYR A  75      11.568  10.993 -22.283  1.00 74.18           C
ATOM    898 1HB  TYR A  75      11.480  10.061 -21.724  1.00 74.18           H
ATOM    899 2HB  TYR A  75      12.034  10.749 -23.237  1.00 74.18           H
ATOM    900  CG  TYR A  75      12.483  11.948 -21.514  1.00 74.18           C
ATOM    901  CD1 TYR A  75      13.080  13.007 -22.167  1.00 74.18           C
ATOM    902  HD1 TYR A  75      12.900  13.162 -23.231  1.00 74.18           H
ATOM    903  CD2 TYR A  75      12.711  11.750 -20.167  1.00 74.18           C
ATOM    904  HD2 TYR A  75      12.239  10.914 -19.651  1.00 74.18           H
ATOM    905  CE1 TYR A  75      13.942  13.905 -21.443  1.00 74.18           C
ATOM    906  HE1 TYR A  75      14.420  14.745 -21.947  1.00 74.18           H
ATOM    907  CE2 TYR A  75      13.572  12.649 -19.443  1.00 74.18           C
ATOM    908  HE2 TYR A  75      13.761  12.505 -18.380  1.00 74.18           H
ATOM    909  CZ  TYR A  75      14.145  13.682 -20.117  1.00 74.18           C
ATOM    910  OH  TYR A  75      14.959  14.531 -19.434  1.00 74.18           O
ATOM    911  HH  TYR A  75      15.316  15.233 -20.050  1.00 74.18           H
ATOM    912  HN  TYR A  75       9.733  10.530 -20.779  1.00 74.18           H
ATOM    913  N   CYS A  76       9.150   9.582 -23.496  1.00 63.72           N
ATOM    914  CA  CYS A  76       8.757   8.695 -24.578  1.00 63.72           C
ATOM    915  C   CYS A  76       7.236   8.769 -24.731  1.00 63.72           C
ATOM    916  O   CYS A  76       6.734   9.255 -25.743  1.00 63.72           O
ATOM    917  HA  CYS A  76       9.255   9.058 -25.477  1.00 63.72           H
ATOM    918  CB  CYS A  76       9.237   7.262 -24.338  1.00 63.72           C
ATOM    919 1HB  CYS A  76       9.215   7.036 -23.272  1.00 63.72           H
ATOM    920 2HB  CYS A  76       8.565   6.558 -24.827  1.00 63.72           H
ATOM    921  SG  CYS A  76      10.936   7.055 -24.985  1.00 63.72           S
ATOM    922  HG  CYS A  76      11.151   5.863 -24.435  1.00 63.72           H
ATOM    923  HN  CYS A  76       9.088   9.185 -22.581  1.00 63.72           H
ATOM    924  N   THR A  77       6.546   8.280 -23.711  1.00 61.51           N
ATOM    925  CA  THR A  77       5.130   7.983 -23.840  1.00 61.51           C
ATOM    926  C   THR A  77       4.291   9.114 -23.241  1.00 61.51           C
ATOM    927  O   THR A  77       3.847   9.023 -22.098  1.00 61.51           O
ATOM    928  HA  THR A  77       4.885   7.930 -24.901  1.00 61.51           H
ATOM    929  CB  THR A  77       4.871   6.623 -23.188  1.00 61.51           C
ATOM    930  HB  THR A  77       4.115   6.704 -22.407  1.00 61.51           H
ATOM    931  OG1 THR A  77       6.159   6.194 -22.755  1.00 61.51           O
ATOM    932  HG1 THR A  77       6.071   5.398 -22.157  1.00 61.51           H
ATOM    933  CG2 THR A  77       4.445   5.559 -24.202  1.00 61.51           C
ATOM    934 1HG2 THR A  77       5.231   5.430 -24.945  1.00 61.51           H
ATOM    935 2HG2 THR A  77       3.526   5.875 -24.695  1.00 61.51           H
ATOM    936 3HG2 THR A  77       4.274   4.614 -23.686  1.00 61.51           H
ATOM    937  HN  THR A  77       6.939   8.087 -22.812  1.00 61.51           H
ATOM    938  N   ARG A  78       4.100  10.153 -24.041  1.00 61.40           N
ATOM    939  CA  ARG A  78       2.924  10.996 -23.904  1.00 61.40           C
ATOM    940  C   ARG A  78       1.719  10.160 -23.470  1.00 61.40           C
ATOM    941  O   ARG A  78       1.273   9.280 -24.204  1.00 61.40           O
ATOM    942  HA  ARG A  78       3.192  11.725 -23.139  1.00 61.40           H
ATOM    943  CB  ARG A  78       2.598  11.704 -25.220  1.00 61.40           C
ATOM    944 1HB  ARG A  78       2.801  11.035 -26.057  1.00 61.40           H
ATOM    945 2HB  ARG A  78       1.535  11.944 -25.255  1.00 61.40           H
ATOM    946  CG  ARG A  78       3.421  12.985 -25.373  1.00 61.40           C
ATOM    947 1HG  ARG A  78       3.460  13.512 -24.420  1.00 61.40           H
ATOM    948 2HG  ARG A  78       4.447  12.732 -25.640  1.00 61.40           H
ATOM    949  CD  ARG A  78       2.819  13.898 -26.443  1.00 61.40           C
ATOM    950 1HD  ARG A  78       2.709  13.352 -27.379  1.00 61.40           H
ATOM    951 2HD  ARG A  78       1.822  14.218 -26.141  1.00 61.40           H
ATOM    952  NE  ARG A  78       3.689  15.079 -26.647  1.00 61.40           N
ATOM    953  HE  ARG A  78       4.585  15.083 -26.203  1.00 61.40           H
ATOM    954  CZ  ARG A  78       3.350  16.142 -27.388  1.00 61.40           C
ATOM    955  NH1 ARG A  78       2.161  16.190 -28.005  1.00 61.40           N
ATOM    956 1HH1 ARG A  78       1.519  15.428 -27.914  1.00 61.40           H
ATOM    957 2HH1 ARG A  78       1.916  16.987 -28.557  1.00 61.40           H
ATOM    958  NH2 ARG A  78       4.217  17.157 -27.504  1.00 61.40           N
ATOM    959 1HH2 ARG A  78       3.979  17.958 -28.054  1.00 61.40           H
ATOM    960 2HH2 ARG A  78       5.102  17.113 -27.040  1.00 61.40           H
ATOM    961  HN  ARG A  78       4.729  10.420 -24.770  1.00 61.40           H
ATOM    962  N   VAL A  79       1.226  10.464 -22.278  1.00 66.05           N
ATOM    963  CA  VAL A  79       0.257   9.600 -21.626  1.00 66.05           C
ATOM    964  C   VAL A  79      -0.902   9.324 -22.587  1.00 66.05           C
ATOM    965  O   VAL A  79      -1.769  10.175 -22.780  1.00 66.05           O
ATOM    966  HA  VAL A  79       0.756   8.658 -21.399  1.00 66.05           H
ATOM    967  CB  VAL A  79      -0.198  10.226 -20.306  1.00 66.05           C
ATOM    968  HB  VAL A  79      -0.693  11.169 -20.535  1.00 66.05           H
ATOM    969  CG1 VAL A  79      -1.208   9.326 -19.592  1.00 66.05           C
ATOM    970 1HG1 VAL A  79      -2.081   9.182 -20.229  1.00 66.05           H
ATOM    971 2HG1 VAL A  79      -0.749   8.360 -19.381  1.00 66.05           H
ATOM    972 3HG1 VAL A  79      -1.514   9.795 -18.657  1.00 66.05           H
ATOM    973  CG2 VAL A  79       0.999  10.531 -19.403  1.00 66.05           C
ATOM    974 1HG2 VAL A  79       1.535   9.607 -19.186  1.00 66.05           H
ATOM    975 2HG2 VAL A  79       1.668  11.228 -19.909  1.00 66.05           H
ATOM    976 3HG2 VAL A  79       0.648  10.975 -18.472  1.00 66.05           H
ATOM    977  HN  VAL A  79       1.478  11.282 -21.761  1.00 66.05           H
ATOM    978  N   LYS A  80      -0.878   8.132 -23.164  1.00 72.03           N
ATOM    979  CA  LYS A  80      -1.533   7.906 -24.442  1.00 72.03           C
ATOM    980  C   LYS A  80      -2.734   6.980 -24.238  1.00 72.03           C
ATOM    981  O   LYS A  80      -3.591   6.867 -25.113  1.00 72.03           O
ATOM    982  HA  LYS A  80      -1.897   8.870 -24.797  1.00 72.03           H
ATOM    983  CB  LYS A  80      -0.529   7.392 -25.475  1.00 72.03           C
ATOM    984 1HB  LYS A  80       0.390   7.087 -24.975  1.00 72.03           H
ATOM    985 2HB  LYS A  80      -0.930   6.507 -25.969  1.00 72.03           H
ATOM    986  CG  LYS A  80      -0.216   8.466 -26.518  1.00 72.03           C
ATOM    987 1HG  LYS A  80      -1.113   8.689 -27.096  1.00 72.03           H
ATOM    988 2HG  LYS A  80       0.078   9.389 -26.017  1.00 72.03           H
ATOM    989  CD  LYS A  80       0.902   8.010 -27.457  1.00 72.03           C
ATOM    990 1HD  LYS A  80       1.698   7.540 -26.879  1.00 72.03           H
ATOM    991 2HD  LYS A  80       0.520   7.257 -28.145  1.00 72.03           H
ATOM    992  CE  LYS A  80       1.469   9.191 -28.249  1.00 72.03           C
ATOM    993 1HE  LYS A  80       0.665   9.698 -28.782  1.00 72.03           H
ATOM    994 2HE  LYS A  80       1.907   9.918 -27.565  1.00 72.03           H
ATOM    995  NZ  LYS A  80       2.494   8.726 -29.210  1.00 72.03           N
ATOM    996 1HZ  LYS A  80       2.855   9.519 -29.728  1.00 72.03           H
ATOM    997 2HZ  LYS A  80       3.251   8.278 -28.706  1.00 72.03           H
ATOM    998 3HZ  LYS A  80       2.077   8.063 -29.854  1.00 72.03           H
ATOM    999  HN  LYS A  80      -0.424   7.331 -22.775  1.00 72.03           H
ATOM   1000  N   THR A  81      -2.758   6.342 -23.077  1.00 79.79           N
ATOM   1001  CA  THR A  81      -3.839   5.428 -22.747  1.00 79.79           C
ATOM   1002  C   THR A  81      -4.248   5.593 -21.283  1.00 79.79           C
ATOM   1003  O   THR A  81      -3.490   6.134 -20.479  1.00 79.79           O
ATOM   1004  HA  THR A  81      -4.706   5.689 -23.353  1.00 79.79           H
ATOM   1005  CB  THR A  81      -3.381   4.010 -23.095  1.00 79.79           C
ATOM   1006  HB  THR A  81      -4.221   3.315 -23.079  1.00 79.79           H
ATOM   1007  OG1 THR A  81      -2.343   3.741 -22.157  1.00 79.79           O
ATOM   1008  HG1 THR A  81      -1.490   4.167 -22.459  1.00 79.79           H
ATOM   1009  CG2 THR A  81      -2.684   3.936 -24.455  1.00 79.79           C
ATOM   1010 1HG2 THR A  81      -1.805   4.580 -24.448  1.00 79.79           H
ATOM   1011 2HG2 THR A  81      -3.371   4.267 -25.233  1.00 79.79           H
ATOM   1012 3HG2 THR A  81      -2.380   2.908 -24.652  1.00 79.79           H
ATOM   1013  HN  THR A  81      -2.058   6.440 -22.370  1.00 79.79           H
ATOM   1014  N   MET A  82      -5.447   5.115 -20.979  1.00 85.41           N
ATOM   1015  CA  MET A  82      -5.959   5.188 -19.622  1.00 85.41           C
ATOM   1016  C   MET A  82      -5.106   4.351 -18.667  1.00 85.41           C
ATOM   1017  O   MET A  82      -4.895   4.734 -17.518  1.00 85.41           O
ATOM   1018  HA  MET A  82      -5.902   6.240 -19.342  1.00 85.41           H
ATOM   1019  CB  MET A  82      -7.403   4.682 -19.593  1.00 85.41           C
ATOM   1020 1HB  MET A  82      -8.036   5.345 -20.183  1.00 85.41           H
ATOM   1021 2HB  MET A  82      -7.456   3.696 -20.055  1.00 85.41           H
ATOM   1022  CG  MET A  82      -7.930   4.608 -18.159  1.00 85.41           C
ATOM   1023 1HG  MET A  82      -7.477   3.764 -17.639  1.00 85.41           H
ATOM   1024 2HG  MET A  82      -7.647   5.508 -17.612  1.00 85.41           H
ATOM   1025  SD  MET A  82      -9.706   4.435 -18.169  1.00 85.41           S
ATOM   1026  CE  MET A  82     -10.061   4.772 -16.452  1.00 85.41           C
ATOM   1027 1HE  MET A  82      -9.548   4.043 -15.825  1.00 85.41           H
ATOM   1028 2HE  MET A  82      -9.715   5.775 -16.200  1.00 85.41           H
ATOM   1029 3HE  MET A  82     -11.136   4.706 -16.283  1.00 85.41           H
ATOM   1030  HN  MET A  82      -6.061   4.686 -21.641  1.00 85.41           H
ATOM   1031  N   THR A  83      -4.637   3.222 -19.179  1.00 82.99           N
ATOM   1032  CA  THR A  83      -3.711   2.389 -18.432  1.00 82.99           C
ATOM   1033  C   THR A  83      -2.443   3.174 -18.090  1.00 82.99           C
ATOM   1034  O   THR A  83      -1.964   3.125 -16.958  1.00 82.99           O
ATOM   1035  HA  THR A  83      -4.181   2.115 -17.487  1.00 82.99           H
ATOM   1036  CB  THR A  83      -3.441   1.127 -19.253  1.00 82.99           C
ATOM   1037  HB  THR A  83      -2.933   1.371 -20.187  1.00 82.99           H
ATOM   1038  OG1 THR A  83      -4.723   0.521 -19.391  1.00 82.99           O
ATOM   1039  HG1 THR A  83      -5.438   1.174 -19.141  1.00 82.99           H
ATOM   1040  CG2 THR A  83      -2.620   0.091 -18.483  1.00 82.99           C
ATOM   1041 1HG2 THR A  83      -3.160  -0.204 -17.583  1.00 82.99           H
ATOM   1042 2HG2 THR A  83      -1.659   0.522 -18.205  1.00 82.99           H
ATOM   1043 3HG2 THR A  83      -2.457  -0.785 -19.112  1.00 82.99           H
ATOM   1044  HN  THR A  83      -4.879   2.876 -20.086  1.00 82.99           H
ATOM   1045  N   ASP A  84      -1.936   3.881 -19.090  1.00 83.91           N
ATOM   1046  CA  ASP A  84      -0.700   4.627 -18.927  1.00 83.91           C
ATOM   1047  C   ASP A  84      -0.872   5.653 -17.805  1.00 83.91           C
ATOM   1048  O   ASP A  84       0.054   5.894 -17.032  1.00 83.91           O
ATOM   1049  HA  ASP A  84       0.058   3.878 -18.695  1.00 83.91           H
ATOM   1050  CB  ASP A  84      -0.340   5.383 -20.208  1.00 83.91           C
ATOM   1051 1HB  ASP A  84      -1.163   6.038 -20.491  1.00 83.91           H
ATOM   1052 2HB  ASP A  84       0.526   6.019 -20.027  1.00 83.91           H
ATOM   1053  CG  ASP A  84      -0.036   4.412 -21.351  1.00 83.91           C
ATOM   1054  OD1 ASP A  84       0.544   3.346 -21.051  1.00 83.91           O
ATOM   1055  OD2 ASP A  84      -0.392   4.757 -22.498  1.00 83.91           O
ATOM   1056  HN  ASP A  84      -2.354   3.949 -19.995  1.00 83.91           H
ATOM   1057  N   MET A  85      -2.063   6.230 -17.752  1.00 89.27           N
ATOM   1058  CA  MET A  85      -2.357   7.250 -16.760  1.00 89.27           C
ATOM   1059  C   MET A  85      -2.293   6.673 -15.344  1.00 89.27           C
ATOM   1060  O   MET A  85      -1.717   7.285 -14.447  1.00 89.27           O
ATOM   1061  HA  MET A  85      -1.586   8.011 -16.885  1.00 89.27           H
ATOM   1062  CB  MET A  85      -3.752   7.824 -17.016  1.00 89.27           C
ATOM   1063 1HB  MET A  85      -3.832   8.145 -18.054  1.00 89.27           H
ATOM   1064 2HB  MET A  85      -4.502   7.048 -16.863  1.00 89.27           H
ATOM   1065  CG  MET A  85      -4.037   9.006 -16.087  1.00 89.27           C
ATOM   1066 1HG  MET A  85      -5.064   9.346 -16.223  1.00 89.27           H
ATOM   1067 2HG  MET A  85      -3.940   8.693 -15.047  1.00 89.27           H
ATOM   1068  SD  MET A  85      -2.903  10.340 -16.430  1.00 89.27           S
ATOM   1069  CE  MET A  85      -3.584  10.938 -17.968  1.00 89.27           C
ATOM   1070 1HE  MET A  85      -3.565  10.139 -18.709  1.00 89.27           H
ATOM   1071 2HE  MET A  85      -4.612  11.262 -17.808  1.00 89.27           H
ATOM   1072 3HE  MET A  85      -2.990  11.779 -18.325  1.00 89.27           H
ATOM   1073  HN  MET A  85      -2.819   6.011 -18.369  1.00 89.27           H
ATOM   1074  N   PHE A  86      -2.894   5.503 -15.189  1.00 91.63           N
ATOM   1075  CA  PHE A  86      -2.979   4.873 -13.883  1.00 91.63           C
ATOM   1076  C   PHE A  86      -1.608   4.371 -13.425  1.00 91.63           C
ATOM   1077  O   PHE A  86      -1.267   4.474 -12.248  1.00 91.63           O
ATOM   1078  HA  PHE A  86      -3.340   5.627 -13.183  1.00 91.63           H
ATOM   1079  CB  PHE A  86      -3.926   3.679 -14.023  1.00 91.63           C
ATOM   1080 1HB  PHE A  86      -3.548   3.019 -14.804  1.00 91.63           H
ATOM   1081 2HB  PHE A  86      -3.916   3.110 -13.093  1.00 91.63           H
ATOM   1082  CG  PHE A  86      -5.369   4.064 -14.354  1.00 91.63           C
ATOM   1083  CD1 PHE A  86      -5.912   5.189 -13.818  1.00 91.63           C
ATOM   1084  HD1 PHE A  86      -5.319   5.817 -13.153  1.00 91.63           H
ATOM   1085  CD2 PHE A  86      -6.108   3.280 -15.183  1.00 91.63           C
ATOM   1086  HD2 PHE A  86      -5.673   2.378 -15.613  1.00 91.63           H
ATOM   1087  CE1 PHE A  86      -7.252   5.547 -14.125  1.00 91.63           C
ATOM   1088  HE1 PHE A  86      -7.687   6.449 -13.696  1.00 91.63           H
ATOM   1089  CE2 PHE A  86      -7.448   3.637 -15.491  1.00 91.63           C
ATOM   1090  HE2 PHE A  86      -8.041   3.009 -16.156  1.00 91.63           H
ATOM   1091  CZ  PHE A  86      -7.991   4.763 -14.955  1.00 91.63           C
ATOM   1092  HZ  PHE A  86      -9.020   5.037 -15.191  1.00 91.63           H
ATOM   1093  HN  PHE A  86      -3.317   4.988 -15.935  1.00 91.63           H
ATOM   1094  N   LEU A  87      -0.860   3.839 -14.380  1.00 88.23           N
ATOM   1095  CA  LEU A  87       0.462   3.311 -14.088  1.00 88.23           C
ATOM   1096  C   LEU A  87       1.366   4.447 -13.606  1.00 88.23           C
ATOM   1097  O   LEU A  87       2.214   4.245 -12.739  1.00 88.23           O
ATOM   1098  HA  LEU A  87       0.354   2.589 -13.278  1.00 88.23           H
ATOM   1099  CB  LEU A  87       1.016   2.555 -15.297  1.00 88.23           C
ATOM   1100 1HB  LEU A  87       0.962   3.210 -16.167  1.00 88.23           H
ATOM   1101 2HB  LEU A  87       2.072   2.349 -15.119  1.00 88.23           H
ATOM   1102  CG  LEU A  87       0.319   1.237 -15.642  1.00 88.23           C
ATOM   1103  HG  LEU A  87      -0.738   1.444 -15.808  1.00 88.23           H
ATOM   1104  CD1 LEU A  87       0.874   0.646 -16.940  1.00 88.23           C
ATOM   1105 1HD1 LEU A  87       0.714   1.350 -17.756  1.00 88.23           H
ATOM   1106 2HD1 LEU A  87       1.941   0.457 -16.826  1.00 88.23           H
ATOM   1107 3HD1 LEU A  87       0.361  -0.289 -17.161  1.00 88.23           H
ATOM   1108  CD2 LEU A  87       0.408   0.249 -14.478  1.00 88.23           C
ATOM   1109 1HD2 LEU A  87       1.455   0.042 -14.256  1.00 88.23           H
ATOM   1110 2HD2 LEU A  87      -0.071   0.679 -13.598  1.00 88.23           H
ATOM   1111 3HD2 LEU A  87      -0.095  -0.679 -14.749  1.00 88.23           H
ATOM   1112  HN  LEU A  87      -1.142   3.767 -15.337  1.00 88.23           H
ATOM   1113  N   LEU A  88       1.154   5.618 -14.190  1.00 90.13           N
ATOM   1114  CA  LEU A  88       1.920   6.793 -13.812  1.00 90.13           C
ATOM   1115  C   LEU A  88       1.591   7.167 -12.365  1.00 90.13           C
ATOM   1116  O   LEU A  88       2.492   7.381 -11.555  1.00 90.13           O
ATOM   1117  HA  LEU A  88       2.976   6.526 -13.868  1.00 90.13           H
ATOM   1118  CB  LEU A  88       1.686   7.929 -14.809  1.00 90.13           C
ATOM   1119 1HB  LEU A  88       2.022   7.597 -15.792  1.00 90.13           H
ATOM   1120 2HB  LEU A  88       0.613   8.107 -14.882  1.00 90.13           H
ATOM   1121  CG  LEU A  88       2.375   9.257 -14.487  1.00 90.13           C
ATOM   1122  HG  LEU A  88       2.062   9.570 -13.491  1.00 90.13           H
ATOM   1123  CD1 LEU A  88       3.895   9.092 -14.453  1.00 90.13           C
ATOM   1124 1HD1 LEU A  88       4.165   8.364 -13.688  1.00 90.13           H
ATOM   1125 2HD1 LEU A  88       4.245   8.744 -15.425  1.00 90.13           H
ATOM   1126 3HD1 LEU A  88       4.360  10.050 -14.222  1.00 90.13           H
ATOM   1127  CD2 LEU A  88       1.939  10.351 -15.463  1.00 90.13           C
ATOM   1128 1HD2 LEU A  88       2.203  10.058 -16.479  1.00 90.13           H
ATOM   1129 2HD2 LEU A  88       0.860  10.491 -15.394  1.00 90.13           H
ATOM   1130 3HD2 LEU A  88       2.443  11.284 -15.211  1.00 90.13           H
ATOM   1131  HN  LEU A  88       0.474   5.769 -14.907  1.00 90.13           H
ATOM   1132  N   ASN A  89       0.298   7.234 -12.084  1.00 94.29           N
ATOM   1133  CA  ASN A  89      -0.162   7.643 -10.768  1.00 94.29           C
ATOM   1134  C   ASN A  89       0.264   6.596  -9.736  1.00 94.29           C
ATOM   1135  O   ASN A  89       0.489   6.922  -8.572  1.00 94.29           O
ATOM   1136  HA  ASN A  89       0.301   8.614 -10.591  1.00 94.29           H
ATOM   1137  CB  ASN A  89      -1.687   7.754 -10.727  1.00 94.29           C
ATOM   1138 1HB  ASN A  89      -2.130   6.951 -11.317  1.00 94.29           H
ATOM   1139 2HB  ASN A  89      -2.037   7.627  -9.702  1.00 94.29           H
ATOM   1140  CG  ASN A  89      -2.153   9.107 -11.267  1.00 94.29           C
ATOM   1141  OD1 ASN A  89      -2.412  10.043 -10.529  1.00 94.29           O
ATOM   1142  ND2 ASN A  89      -2.244   9.158 -12.593  1.00 94.29           N
ATOM   1143 1HD2 ASN A  89      -2.017   8.353 -13.141  1.00 94.29           H
ATOM   1144 2HD2 ASN A  89      -2.541  10.001 -13.042  1.00 94.29           H
ATOM   1145  HN  ASN A  89      -0.428   7.016 -12.736  1.00 94.29           H
ATOM   1146  N   LEU A  90       0.362   5.359 -10.201  1.00 92.69           N
ATOM   1147  CA  LEU A  90       0.760   4.263  -9.334  1.00 92.69           C
ATOM   1148  C   LEU A  90       2.207   4.474  -8.884  1.00 92.69           C
ATOM   1149  O   LEU A  90       2.529   4.290  -7.711  1.00 92.69           O
ATOM   1150  HA  LEU A  90       0.117   4.292  -8.455  1.00 92.69           H
ATOM   1151  CB  LEU A  90       0.521   2.919 -10.026  1.00 92.69           C
ATOM   1152 1HB  LEU A  90      -0.468   2.939 -10.483  1.00 92.69           H
ATOM   1153 2HB  LEU A  90       1.244   2.816 -10.835  1.00 92.69           H
ATOM   1154  CG  LEU A  90       0.615   1.680  -9.133  1.00 92.69           C
ATOM   1155  HG  LEU A  90       1.585   1.689  -8.637  1.00 92.69           H
ATOM   1156  CD1 LEU A  90      -0.453   1.711  -8.038  1.00 92.69           C
ATOM   1157 1HD1 LEU A  90      -0.314   2.598  -7.420  1.00 92.69           H
ATOM   1158 2HD1 LEU A  90      -1.442   1.738  -8.495  1.00 92.69           H
ATOM   1159 3HD1 LEU A  90      -0.364   0.819  -7.418  1.00 92.69           H
ATOM   1160  CD2 LEU A  90       0.544   0.398  -9.966  1.00 92.69           C
ATOM   1161 1HD2 LEU A  90      -0.401   0.368 -10.508  1.00 92.69           H
ATOM   1162 2HD2 LEU A  90       1.371   0.381 -10.676  1.00 92.69           H
ATOM   1163 3HD2 LEU A  90       0.613  -0.467  -9.307  1.00 92.69           H
ATOM   1164  HN  LEU A  90       0.175   5.102 -11.149  1.00 92.69           H
ATOM   1165  N   ALA A  91       3.041   4.857  -9.840  1.00 94.44           N
ATOM   1166  CA  ALA A  91       4.449   5.079  -9.560  1.00 94.44           C
ATOM   1167  C   ALA A  91       4.595   6.276  -8.617  1.00 94.44           C
ATOM   1168  O   ALA A  91       5.463   6.282  -7.746  1.00 94.44           O
ATOM   1169  HA  ALA A  91       4.833   4.188  -9.063  1.00 94.44           H
ATOM   1170  CB  ALA A  91       5.206   5.277 -10.874  1.00 94.44           C
ATOM   1171 1HB  ALA A  91       5.095   4.387 -11.495  1.00 94.44           H
ATOM   1172 2HB  ALA A  91       4.800   6.140 -11.401  1.00 94.44           H
ATOM   1173 3HB  ALA A  91       6.263   5.443 -10.664  1.00 94.44           H
ATOM   1174  HN  ALA A  91       2.769   5.015 -10.789  1.00 94.44           H
ATOM   1175  N   ILE A  92       3.732   7.260  -8.824  1.00 95.69           N
ATOM   1176  CA  ILE A  92       3.756   8.461  -8.007  1.00 95.69           C
ATOM   1177  C   ILE A  92       3.386   8.100  -6.567  1.00 95.69           C
ATOM   1178  O   ILE A  92       4.027   8.560  -5.623  1.00 95.69           O
ATOM   1179  HA  ILE A  92       4.778   8.841  -8.016  1.00 95.69           H
ATOM   1180  CB  ILE A  92       2.865   9.543  -8.618  1.00 95.69           C
ATOM   1181  HB  ILE A  92       1.897   9.099  -8.849  1.00 95.69           H
ATOM   1182  CG1 ILE A  92       3.451  10.057  -9.935  1.00 95.69           C
ATOM   1183 1HG1 ILE A  92       4.340  10.654  -9.733  1.00 95.69           H
ATOM   1184 2HG1 ILE A  92       3.766   9.215 -10.550  1.00 95.69           H
ATOM   1185  CG2 ILE A  92       2.616  10.677  -7.621  1.00 95.69           C
ATOM   1186 1HG2 ILE A  92       2.123  10.278  -6.734  1.00 95.69           H
ATOM   1187 2HG2 ILE A  92       3.567  11.126  -7.337  1.00 95.69           H
ATOM   1188 3HG2 ILE A  92       1.979  11.432  -8.081  1.00 95.69           H
ATOM   1189  CD1 ILE A  92       2.428  10.900 -10.699  1.00 95.69           C
ATOM   1190 1HD1 ILE A  92       1.550  10.292 -10.921  1.00 95.69           H
ATOM   1191 2HD1 ILE A  92       2.133  11.755 -10.090  1.00 95.69           H
ATOM   1192 3HD1 ILE A  92       2.870  11.252 -11.631  1.00 95.69           H
ATOM   1193  HN  ILE A  92       3.027   7.246  -9.534  1.00 95.69           H
ATOM   1194  N   ALA A  93       2.353   7.279  -6.443  1.00 96.60           N
ATOM   1195  CA  ALA A  93       1.861   6.888  -5.134  1.00 96.60           C
ATOM   1196  C   ALA A  93       2.975   6.169  -4.370  1.00 96.60           C
ATOM   1197  O   ALA A  93       3.165   6.402  -3.177  1.00 96.60           O
ATOM   1198  HA  ALA A  93       1.591   7.796  -4.595  1.00 96.60           H
ATOM   1199  CB  ALA A  93       0.611   6.020  -5.296  1.00 96.60           C
ATOM   1200 1HB  ALA A  93      -0.159   6.587  -5.818  1.00 96.60           H
ATOM   1201 2HB  ALA A  93       0.860   5.129  -5.872  1.00 96.60           H
ATOM   1202 3HB  ALA A  93       0.243   5.726  -4.313  1.00 96.60           H
ATOM   1203  HN  ALA A  93       1.856   6.886  -7.217  1.00 96.60           H
ATOM   1204  N   ASP A  94       3.681   5.308  -5.088  1.00 96.31           N
ATOM   1205  CA  ASP A  94       4.755   4.535  -4.487  1.00 96.31           C
ATOM   1206  C   ASP A  94       5.852   5.485  -4.002  1.00 96.31           C
ATOM   1207  O   ASP A  94       6.340   5.355  -2.880  1.00 96.31           O
ATOM   1208  HA  ASP A  94       4.289   3.985  -3.669  1.00 96.31           H
ATOM   1209  CB  ASP A  94       5.377   3.574  -5.501  1.00 96.31           C
ATOM   1210 1HB  ASP A  94       5.508   4.082  -6.457  1.00 96.31           H
ATOM   1211 2HB  ASP A  94       6.368   3.273  -5.162  1.00 96.31           H
ATOM   1212  CG  ASP A  94       4.499   2.335  -5.693  1.00 96.31           C
ATOM   1213  OD1 ASP A  94       3.805   1.976  -4.717  1.00 96.31           O
ATOM   1214  OD2 ASP A  94       4.542   1.777  -6.810  1.00 96.31           O
ATOM   1215  HN  ASP A  94       3.531   5.136  -6.061  1.00 96.31           H
ATOM   1216  N   LEU A  95       6.208   6.420  -4.871  1.00 96.93           N
ATOM   1217  CA  LEU A  95       7.284   7.350  -4.572  1.00 96.93           C
ATOM   1218  C   LEU A  95       6.951   8.112  -3.288  1.00 96.93           C
ATOM   1219  O   LEU A  95       7.810   8.286  -2.425  1.00 96.93           O
ATOM   1220  HA  LEU A  95       8.185   6.761  -4.400  1.00 96.93           H
ATOM   1221  CB  LEU A  95       7.557   8.257  -5.773  1.00 96.93           C
ATOM   1222 1HB  LEU A  95       6.602   8.531  -6.221  1.00 96.93           H
ATOM   1223 2HB  LEU A  95       8.015   9.178  -5.410  1.00 96.93           H
ATOM   1224  CG  LEU A  95       8.452   7.671  -6.866  1.00 96.93           C
ATOM   1225  HG  LEU A  95       7.964   6.784  -7.269  1.00 96.93           H
ATOM   1226  CD1 LEU A  95       8.622   8.658  -8.023  1.00 96.93           C
ATOM   1227 1HD1 LEU A  95       7.646   8.884  -8.454  1.00 96.93           H
ATOM   1228 2HD1 LEU A  95       9.077   9.577  -7.653  1.00 96.93           H
ATOM   1229 3HD1 LEU A  95       9.263   8.217  -8.786  1.00 96.93           H
ATOM   1230  CD2 LEU A  95       9.798   7.225  -6.292  1.00 96.93           C
ATOM   1231 1HD2 LEU A  95      10.305   8.081  -5.846  1.00 96.93           H
ATOM   1232 2HD2 LEU A  95       9.633   6.463  -5.530  1.00 96.93           H
ATOM   1233 3HD2 LEU A  95      10.415   6.812  -7.091  1.00 96.93           H
ATOM   1234  HN  LEU A  95       5.776   6.547  -5.764  1.00 96.93           H
ATOM   1235  N   LEU A  96       5.702   8.546  -3.202  1.00 96.79           N
ATOM   1236  CA  LEU A  96       5.282   9.406  -2.109  1.00 96.79           C
ATOM   1237  C   LEU A  96       5.525   8.688  -0.779  1.00 96.79           C
ATOM   1238  O   LEU A  96       5.986   9.298   0.184  1.00 96.79           O
ATOM   1239  HA  LEU A  96       5.905  10.299  -2.137  1.00 96.79           H
ATOM   1240  CB  LEU A  96       3.834   9.858  -2.308  1.00 96.79           C
ATOM   1241 1HB  LEU A  96       3.235   8.986  -2.571  1.00 96.79           H
ATOM   1242 2HB  LEU A  96       3.455  10.229  -1.356  1.00 96.79           H
ATOM   1243  CG  LEU A  96       3.608  10.936  -3.370  1.00 96.79           C
ATOM   1244  HG  LEU A  96       3.911  10.532  -4.336  1.00 96.79           H
ATOM   1245  CD1 LEU A  96       2.125  11.298  -3.476  1.00 96.79           C
ATOM   1246 1HD1 LEU A  96       1.553  10.412  -3.751  1.00 96.79           H
ATOM   1247 2HD1 LEU A  96       1.773  11.674  -2.516  1.00 96.79           H
ATOM   1248 3HD1 LEU A  96       1.993  12.066  -4.238  1.00 96.79           H
ATOM   1249  CD2 LEU A  96       4.480  12.163  -3.099  1.00 96.79           C
ATOM   1250 1HD2 LEU A  96       4.231  12.577  -2.122  1.00 96.79           H
ATOM   1251 2HD2 LEU A  96       5.530  11.873  -3.114  1.00 96.79           H
ATOM   1252 3HD2 LEU A  96       4.300  12.914  -3.869  1.00 96.79           H
ATOM   1253  HN  LEU A  96       4.985   8.320  -3.862  1.00 96.79           H
ATOM   1254  N   PHE A  97       5.203   7.403  -0.770  1.00 97.36           N
ATOM   1255  CA  PHE A  97       5.370   6.598   0.429  1.00 97.36           C
ATOM   1256  C   PHE A  97       6.850   6.328   0.706  1.00 97.36           C
ATOM   1257  O   PHE A  97       7.308   6.463   1.839  1.00 97.36           O
ATOM   1258  HA  PHE A  97       4.944   7.162   1.258  1.00 97.36           H
ATOM   1259  CB  PHE A  97       4.659   5.267   0.176  1.00 97.36           C
ATOM   1260 1HB  PHE A  97       3.585   5.444   0.131  1.00 97.36           H
ATOM   1261 2HB  PHE A  97       4.961   4.885  -0.799  1.00 97.36           H
ATOM   1262  CG  PHE A  97       4.942   4.200   1.236  1.00 97.36           C
ATOM   1263  CD1 PHE A  97       5.528   3.026   0.878  1.00 97.36           C
ATOM   1264  HD1 PHE A  97       5.796   2.845  -0.163  1.00 97.36           H
ATOM   1265  CD2 PHE A  97       4.608   4.426   2.535  1.00 97.36           C
ATOM   1266  HD2 PHE A  97       4.139   5.367   2.821  1.00 97.36           H
ATOM   1267  CE1 PHE A  97       5.791   2.036   1.862  1.00 97.36           C
ATOM   1268  HE1 PHE A  97       6.260   1.094   1.575  1.00 97.36           H
ATOM   1269  CE2 PHE A  97       4.871   3.436   3.518  1.00 97.36           C
ATOM   1270  HE2 PHE A  97       4.603   3.616   4.559  1.00 97.36           H
ATOM   1271  CZ  PHE A  97       5.457   2.261   3.160  1.00 97.36           C
ATOM   1272  HZ  PHE A  97       5.658   1.501   3.915  1.00 97.36           H
ATOM   1273  HN  PHE A  97       4.835   6.913  -1.560  1.00 97.36           H
ATOM   1274  N   LEU A  98       7.558   5.951  -0.349  1.00 97.38           N
ATOM   1275  CA  LEU A  98       8.941   5.530  -0.210  1.00 97.38           C
ATOM   1276  C   LEU A  98       9.734   6.624   0.507  1.00 97.38           C
ATOM   1277  O   LEU A  98      10.611   6.331   1.317  1.00 97.38           O
ATOM   1278  HA  LEU A  98       8.949   4.634   0.411  1.00 97.38           H
ATOM   1279  CB  LEU A  98       9.522   5.141  -1.572  1.00 97.38           C
ATOM   1280 1HB  LEU A  98       9.291   5.934  -2.283  1.00 97.38           H
ATOM   1281 2HB  LEU A  98      10.608   5.099  -1.483  1.00 97.38           H
ATOM   1282  CG  LEU A  98       9.034   3.814  -2.155  1.00 97.38           C
ATOM   1283  HG  LEU A  98       7.955   3.754  -2.013  1.00 97.38           H
ATOM   1284  CD1 LEU A  98       9.297   3.746  -3.660  1.00 97.38           C
ATOM   1285 1HD1 LEU A  98       8.771   4.561  -4.158  1.00 97.38           H
ATOM   1286 2HD1 LEU A  98      10.367   3.838  -3.847  1.00 97.38           H
ATOM   1287 3HD1 LEU A  98       8.941   2.792  -4.049  1.00 97.38           H
ATOM   1288  CD2 LEU A  98       9.653   2.628  -1.411  1.00 97.38           C
ATOM   1289 1HD2 LEU A  98      10.738   2.670  -1.499  1.00 97.38           H
ATOM   1290 2HD2 LEU A  98       9.371   2.672  -0.359  1.00 97.38           H
ATOM   1291 3HD2 LEU A  98       9.289   1.697  -1.846  1.00 97.38           H
ATOM   1292  HN  LEU A  98       7.202   5.931  -1.283  1.00 97.38           H
ATOM   1293  N   VAL A  99       9.397   7.864   0.182  1.00 96.71           N
ATOM   1294  CA  VAL A  99      10.110   9.003   0.735  1.00 96.71           C
ATOM   1295  C   VAL A  99       9.953   9.007   2.257  1.00 96.71           C
ATOM   1296  O   VAL A  99      10.723   9.656   2.963  1.00 96.71           O
ATOM   1297  HA  VAL A  99      11.165   8.880   0.492  1.00 96.71           H
ATOM   1298  CB  VAL A  99       9.620  10.296   0.080  1.00 96.71           C
ATOM   1299  HB  VAL A  99       8.531  10.303   0.126  1.00 96.71           H
ATOM   1300  CG1 VAL A  99      10.130  11.522   0.839  1.00 96.71           C
ATOM   1301 1HG1 VAL A  99       9.766  11.491   1.867  1.00 96.71           H
ATOM   1302 2HG1 VAL A  99      11.220  11.522   0.840  1.00 96.71           H
ATOM   1303 3HG1 VAL A  99       9.766  12.427   0.353  1.00 96.71           H
ATOM   1304  CG2 VAL A  99      10.028  10.353  -1.393  1.00 96.71           C
ATOM   1305 1HG2 VAL A  99      11.115  10.313  -1.470  1.00 96.71           H
ATOM   1306 2HG2 VAL A  99       9.594   9.506  -1.924  1.00 96.71           H
ATOM   1307 3HG2 VAL A  99       9.667  11.282  -1.834  1.00 96.71           H
ATOM   1308  HN  VAL A  99       8.654   8.095  -0.446  1.00 96.71           H
ATOM   1309  N   THR A 100       8.950   8.273   2.718  1.00 96.40           N
ATOM   1310  CA  THR A 100       8.661   8.211   4.141  1.00 96.40           C
ATOM   1311  C   THR A 100       9.518   7.136   4.813  1.00 96.40           C
ATOM   1312  O   THR A 100       9.746   7.185   6.021  1.00 96.40           O
ATOM   1313  HA  THR A 100       8.936   9.166   4.590  1.00 96.40           H
ATOM   1314  CB  THR A 100       7.157   7.983   4.308  1.00 96.40           C
ATOM   1315  HB  THR A 100       6.844   8.187   5.332  1.00 96.40           H
ATOM   1316  OG1 THR A 100       6.957   6.646   3.859  1.00 96.40           O
ATOM   1317  HG1 THR A 100       6.933   6.621   2.859  1.00 96.40           H
ATOM   1318  CG2 THR A 100       6.325   8.829   3.343  1.00 96.40           C
ATOM   1319 1HG2 THR A 100       6.591   8.576   2.316  1.00 96.40           H
ATOM   1320 2HG2 THR A 100       6.526   9.886   3.520  1.00 96.40           H
ATOM   1321 3HG2 THR A 100       5.266   8.628   3.504  1.00 96.40           H
ATOM   1322  HN  THR A 100       8.343   7.729   2.140  1.00 96.40           H
ATOM   1323  N   LEU A 101       9.969   6.191   4.001  1.00 96.25           N
ATOM   1324  CA  LEU A 101      10.612   4.999   4.526  1.00 96.25           C
ATOM   1325  C   LEU A 101      11.837   5.405   5.347  1.00 96.25           C
ATOM   1326  O   LEU A 101      12.128   4.796   6.376  1.00 96.25           O
ATOM   1327  HA  LEU A 101       9.899   4.508   5.188  1.00 96.25           H
ATOM   1328  CB  LEU A 101      10.927   4.019   3.394  1.00 96.25           C
ATOM   1329 1HB  LEU A 101      11.422   4.567   2.593  1.00 96.25           H
ATOM   1330 2HB  LEU A 101      11.642   3.284   3.765  1.00 96.25           H
ATOM   1331  CG  LEU A 101       9.731   3.272   2.801  1.00 96.25           C
ATOM   1332  HG  LEU A 101       9.101   3.994   2.282  1.00 96.25           H
ATOM   1333  CD1 LEU A 101      10.187   2.243   1.764  1.00 96.25           C
ATOM   1334 1HD1 LEU A 101      10.717   2.750   0.958  1.00 96.25           H
ATOM   1335 2HD1 LEU A 101      10.851   1.520   2.237  1.00 96.25           H
ATOM   1336 3HD1 LEU A 101       9.317   1.727   1.358  1.00 96.25           H
ATOM   1337  CD2 LEU A 101       8.880   2.637   3.902  1.00 96.25           C
ATOM   1338 1HD2 LEU A 101       9.487   1.931   4.469  1.00 96.25           H
ATOM   1339 2HD2 LEU A 101       8.510   3.415   4.569  1.00 96.25           H
ATOM   1340 3HD2 LEU A 101       8.037   2.112   3.453  1.00 96.25           H
ATOM   1341  HN  LEU A 101       9.901   6.231   3.004  1.00 96.25           H
ATOM   1342  N   PRO A 102      12.574   6.435   4.911  1.00 95.80           N
ATOM   1343  CA  PRO A 102      13.743   6.899   5.663  1.00 95.80           C
ATOM   1344  C   PRO A 102      13.414   7.193   7.117  1.00 95.80           C
ATOM   1345  O   PRO A 102      14.210   6.903   8.009  1.00 95.80           O
ATOM   1346  HA  PRO A 102      14.502   6.117   5.695  1.00 95.80           H
ATOM   1347  CB  PRO A 102      14.179   8.160   4.914  1.00 95.80           C
ATOM   1348 1HB  PRO A 102      13.719   9.055   5.332  1.00 95.80           H
ATOM   1349 2HB  PRO A 102      15.258   8.304   4.964  1.00 95.80           H
ATOM   1350  CG  PRO A 102      13.711   7.901   3.486  1.00 95.80           C
ATOM   1351 1HG  PRO A 102      13.627   8.826   2.914  1.00 95.80           H
ATOM   1352 2HG  PRO A 102      14.409   7.266   2.940  1.00 95.80           H
ATOM   1353  CD  PRO A 102      12.363   7.229   3.687  1.00 95.80           C
ATOM   1354 1HD  PRO A 102      11.562   7.957   3.815  1.00 95.80           H
ATOM   1355 2HD  PRO A 102      12.090   6.607   2.835  1.00 95.80           H
ATOM   1356  N   PHE A 103      12.237   7.766   7.321  1.00 95.10           N
ATOM   1357  CA  PHE A 103      11.807   8.141   8.657  1.00 95.10           C
ATOM   1358  C   PHE A 103      11.441   6.905   9.482  1.00 95.10           C
ATOM   1359  O   PHE A 103      11.686   6.863  10.686  1.00 95.10           O
ATOM   1360  HA  PHE A 103      12.641   8.658   9.132  1.00 95.10           H
ATOM   1361  CB  PHE A 103      10.565   9.020   8.498  1.00 95.10           C
ATOM   1362 1HB  PHE A 103       9.807   8.464   7.946  1.00 95.10           H
ATOM   1363 2HB  PHE A 103      10.151   9.228   9.485  1.00 95.10           H
ATOM   1364  CG  PHE A 103      10.829  10.346   7.781  1.00 95.10           C
ATOM   1365  CD1 PHE A 103      11.166  11.451   8.498  1.00 95.10           C
ATOM   1366  HD1 PHE A 103      11.250  11.392   9.583  1.00 95.10           H
ATOM   1367  CD2 PHE A 103      10.725  10.419   6.427  1.00 95.10           C
ATOM   1368  HD2 PHE A 103      10.454   9.533   5.853  1.00 95.10           H
ATOM   1369  CE1 PHE A 103      11.411  12.681   7.833  1.00 95.10           C
ATOM   1370  HE1 PHE A 103      11.682  13.567   8.407  1.00 95.10           H
ATOM   1371  CE2 PHE A 103      10.970  11.649   5.762  1.00 95.10           C
ATOM   1372  HE2 PHE A 103      10.887  11.708   4.677  1.00 95.10           H
ATOM   1373  CZ  PHE A 103      11.308  12.754   6.479  1.00 95.10           C
ATOM   1374  HZ  PHE A 103      11.495  13.699   5.968  1.00 95.10           H
ATOM   1375  HN  PHE A 103      11.583   7.975   6.593  1.00 95.10           H
ATOM   1376  N   TRP A 104      10.859   5.929   8.800  1.00 92.95           N
ATOM   1377  CA  TRP A 104      10.526   4.666   9.436  1.00 92.95           C
ATOM   1378  C   TRP A 104      11.823   4.041   9.953  1.00 92.95           C
ATOM   1379  O   TRP A 104      11.854   3.480  11.047  1.00 92.95           O
ATOM   1380  HA  TRP A 104       9.858   4.880  10.270  1.00 92.95           H
ATOM   1381  CB  TRP A 104       9.763   3.752   8.476  1.00 92.95           C
ATOM   1382 1HB  TRP A 104      10.327   3.665   7.548  1.00 92.95           H
ATOM   1383 2HB  TRP A 104       9.705   2.754   8.910  1.00 92.95           H
ATOM   1384  CG  TRP A 104       8.347   4.234   8.151  1.00 92.95           C
ATOM   1385  CD1 TRP A 104       7.969   5.103   7.204  1.00 92.95           C
ATOM   1386  HD1 TRP A 104       8.654   5.597   6.515  1.00 92.95           H
ATOM   1387  CD2 TRP A 104       7.130   3.837   8.816  1.00 92.95           C
ATOM   1388  NE1 TRP A 104       6.602   5.294   7.209  1.00 92.95           N
ATOM   1389  HE1 TRP A 104       6.085   5.893   6.598  1.00 92.95           H
ATOM   1390  CE2 TRP A 104       6.076   4.499   8.221  1.00 92.95           C
ATOM   1391  CE3 TRP A 104       6.926   2.947   9.885  1.00 92.95           C
ATOM   1392  HE3 TRP A 104       7.741   2.411  10.372  1.00 92.95           H
ATOM   1393  CZ2 TRP A 104       4.745   4.342   8.626  1.00 92.95           C
ATOM   1394  HZ2 TRP A 104       3.929   4.877   8.139  1.00 92.95           H
ATOM   1395  CZ3 TRP A 104       5.590   2.800  10.278  1.00 92.95           C
ATOM   1396  HZ3 TRP A 104       5.376   2.121  11.103  1.00 92.95           H
ATOM   1397  CH2 TRP A 104       4.518   3.460   9.689  1.00 92.95           C
ATOM   1398  HH2 TRP A 104       3.504   3.292  10.054  1.00 92.95           H
ATOM   1399  HN  TRP A 104      10.616   5.991   7.831  1.00 92.95           H
ATOM   1400  N   ALA A 105      12.864   4.158   9.140  1.00 94.30           N
ATOM   1401  CA  ALA A 105      14.129   3.512   9.446  1.00 94.30           C
ATOM   1402  C   ALA A 105      14.735   4.154  10.696  1.00 94.30           C
ATOM   1403  O   ALA A 105      15.147   3.455  11.620  1.00 94.30           O
ATOM   1404  HA  ALA A 105      13.924   2.461   9.651  1.00 94.30           H
ATOM   1405  CB  ALA A 105      15.057   3.606   8.234  1.00 94.30           C
ATOM   1406 1HB  ALA A 105      14.592   3.110   7.382  1.00 94.30           H
ATOM   1407 2HB  ALA A 105      15.233   4.654   7.992  1.00 94.30           H
ATOM   1408 3HB  ALA A 105      16.006   3.122   8.464  1.00 94.30           H
ATOM   1409  HN  ALA A 105      12.852   4.682   8.289  1.00 94.30           H
ATOM   1410  N   ILE A 106      14.770   5.479  10.684  1.00 93.46           N
ATOM   1411  CA  ILE A 106      15.380   6.221  11.774  1.00 93.46           C
ATOM   1412  C   ILE A 106      14.627   5.923  13.072  1.00 93.46           C
ATOM   1413  O   ILE A 106      15.242   5.728  14.120  1.00 93.46           O
ATOM   1414  HA  ILE A 106      16.405   5.864  11.879  1.00 93.46           H
ATOM   1415  CB  ILE A 106      15.452   7.711  11.433  1.00 93.46           C
ATOM   1416  HB  ILE A 106      14.479   8.022  11.054  1.00 93.46           H
ATOM   1417  CG1 ILE A 106      16.474   7.971  10.325  1.00 93.46           C
ATOM   1418 1HG1 ILE A 106      17.483   7.848  10.719  1.00 93.46           H
ATOM   1419 2HG1 ILE A 106      16.350   7.234   9.531  1.00 93.46           H
ATOM   1420  CG2 ILE A 106      15.738   8.546  12.683  1.00 93.46           C
ATOM   1421 1HG2 ILE A 106      14.942   8.392  13.412  1.00 93.46           H
ATOM   1422 2HG2 ILE A 106      16.690   8.240  13.115  1.00 93.46           H
ATOM   1423 3HG2 ILE A 106      15.784   9.601  12.413  1.00 93.46           H
ATOM   1424  CD1 ILE A 106      16.313   9.380   9.750  1.00 93.46           C
ATOM   1425 1HD1 ILE A 106      15.311   9.490   9.335  1.00 93.46           H
ATOM   1426 2HD1 ILE A 106      16.461  10.114  10.542  1.00 93.46           H
ATOM   1427 3HD1 ILE A 106      17.051   9.538   8.964  1.00 93.46           H
ATOM   1428  HN  ILE A 106      14.393   6.042   9.949  1.00 93.46           H
ATOM   1429  N   ALA A 107      13.307   5.896  12.961  1.00 91.97           N
ATOM   1430  CA  ALA A 107      12.462   5.693  14.125  1.00 91.97           C
ATOM   1431  C   ALA A 107      12.716   4.298  14.698  1.00 91.97           C
ATOM   1432  O   ALA A 107      12.637   4.096  15.909  1.00 91.97           O
ATOM   1433  HA  ALA A 107      12.739   6.439  14.870  1.00 91.97           H
ATOM   1434  CB  ALA A 107      10.997   5.906  13.736  1.00 91.97           C
ATOM   1435 1HB  ALA A 107      10.864   6.921  13.362  1.00 91.97           H
ATOM   1436 2HB  ALA A 107      10.721   5.194  12.958  1.00 91.97           H
ATOM   1437 3HB  ALA A 107      10.364   5.754  14.609  1.00 91.97           H
ATOM   1438  HN  ALA A 107      12.817   6.009  12.097  1.00 91.97           H
ATOM   1439  N   ALA A 108      13.016   3.370  13.801  1.00 91.19           N
ATOM   1440  CA  ALA A 108      13.252   1.993  14.198  1.00 91.19           C
ATOM   1441  C   ALA A 108      14.656   1.872  14.794  1.00 91.19           C
ATOM   1442  O   ALA A 108      14.880   1.083  15.711  1.00 91.19           O
ATOM   1443  HA  ALA A 108      12.519   1.738  14.964  1.00 91.19           H
ATOM   1444  CB  ALA A 108      13.048   1.071  12.994  1.00 91.19           C
ATOM   1445 1HB  ALA A 108      12.027   1.173  12.627  1.00 91.19           H
ATOM   1446 2HB  ALA A 108      13.747   1.346  12.204  1.00 91.19           H
ATOM   1447 3HB  ALA A 108      13.226   0.038  13.293  1.00 91.19           H
ATOM   1448  HN  ALA A 108      13.099   3.547  12.820  1.00 91.19           H
ATOM   1449  N   ALA A 109      15.566   2.665  14.248  1.00 90.53           N
ATOM   1450  CA  ALA A 109      16.969   2.559  14.614  1.00 90.53           C
ATOM   1451  C   ALA A 109      17.148   3.009  16.065  1.00 90.53           C
ATOM   1452  O   ALA A 109      17.968   2.453  16.795  1.00 90.53           O
ATOM   1453  HA  ALA A 109      17.255   1.510  14.530  1.00 90.53           H
ATOM   1454  CB  ALA A 109      17.815   3.381  13.640  1.00 90.53           C
ATOM   1455 1HB  ALA A 109      17.674   3.002  12.628  1.00 90.53           H
ATOM   1456 2HB  ALA A 109      17.507   4.425  13.683  1.00 90.53           H
ATOM   1457 3HB  ALA A 109      18.866   3.300  13.915  1.00 90.53           H
ATOM   1458  HN  ALA A 109      15.359   3.370  13.569  1.00 90.53           H
ATOM   1459  N   ASP A 110      16.368   4.011  16.441  1.00 86.23           N
ATOM   1460  CA  ASP A 110      16.518   4.627  17.749  1.00 86.23           C
ATOM   1461  C   ASP A 110      15.141   5.031  18.279  1.00 86.23           C
ATOM   1462  O   ASP A 110      14.364   4.181  18.711  1.00 86.23           O
ATOM   1463  HA  ASP A 110      16.997   3.870  18.369  1.00 86.23           H
ATOM   1464  CB  ASP A 110      17.382   5.887  17.668  1.00 86.23           C
ATOM   1465 1HB  ASP A 110      18.344   5.645  17.217  1.00 86.23           H
ATOM   1466 2HB  ASP A 110      16.902   6.621  17.021  1.00 86.23           H
ATOM   1467  CG  ASP A 110      17.602   6.491  19.057  1.00 86.23           C
ATOM   1468  OD1 ASP A 110      17.290   5.784  20.039  1.00 86.23           O
ATOM   1469  OD2 ASP A 110      18.077   7.646  19.105  1.00 86.23           O
ATOM   1470  HN  ASP A 110      15.645   4.402  15.871  1.00 86.23           H
ATOM   1471  N   GLN A 111      14.880   6.330  18.228  1.00 85.86           N
ATOM   1472  CA  GLN A 111      13.590   6.851  18.647  1.00 85.86           C
ATOM   1473  C   GLN A 111      13.092   7.898  17.649  1.00 85.86           C
ATOM   1474  O   GLN A 111      13.842   8.339  16.780  1.00 85.86           O
ATOM   1475  HA  GLN A 111      12.918   5.993  18.649  1.00 85.86           H
ATOM   1476  CB  GLN A 111      13.666   7.432  20.060  1.00 85.86           C
ATOM   1477 1HB  GLN A 111      12.681   7.788  20.364  1.00 85.86           H
ATOM   1478 2HB  GLN A 111      13.954   6.651  20.764  1.00 85.86           H
ATOM   1479  CG  GLN A 111      14.672   8.583  20.126  1.00 85.86           C
ATOM   1480 1HG  GLN A 111      15.668   8.214  19.878  1.00 85.86           H
ATOM   1481 2HG  GLN A 111      14.417   9.337  19.383  1.00 85.86           H
ATOM   1482  CD  GLN A 111      14.690   9.216  21.519  1.00 85.86           C
ATOM   1483  OE1 GLN A 111      13.668   9.581  22.076  1.00 85.86           O
ATOM   1484  NE2 GLN A 111      15.905   9.325  22.048  1.00 85.86           N
ATOM   1485 1HE2 GLN A 111      16.704   9.006  21.537  1.00 85.86           H
ATOM   1486 2HE2 GLN A 111      16.021   9.727  22.956  1.00 85.86           H
ATOM   1487  HN  GLN A 111      15.531   7.019  17.909  1.00 85.86           H
ATOM   1488  N   TRP A 112      11.829   8.266  17.808  1.00 91.17           N
ATOM   1489  CA  TRP A 112      11.229   9.272  16.948  1.00 91.17           C
ATOM   1490  C   TRP A 112      11.809  10.633  17.336  1.00 91.17           C
ATOM   1491  O   TRP A 112      11.508  11.157  18.407  1.00 91.17           O
ATOM   1492  HA  TRP A 112      11.496   9.033  15.918  1.00 91.17           H
ATOM   1493  CB  TRP A 112       9.702   9.226  17.033  1.00 91.17           C
ATOM   1494 1HB  TRP A 112       9.367   8.207  16.838  1.00 91.17           H
ATOM   1495 2HB  TRP A 112       9.397   9.472  18.050  1.00 91.17           H
ATOM   1496  CG  TRP A 112       8.995  10.174  16.061  1.00 91.17           C
ATOM   1497  CD1 TRP A 112       8.564  11.421  16.293  1.00 91.17           C
ATOM   1498  HD1 TRP A 112       8.668  11.939  17.246  1.00 91.17           H
ATOM   1499  CD2 TRP A 112       8.654   9.898  14.687  1.00 91.17           C
ATOM   1500  NE1 TRP A 112       7.972  11.967  15.172  1.00 91.17           N
ATOM   1501  HE1 TRP A 112       7.575  12.882  15.099  1.00 91.17           H
ATOM   1502  CE2 TRP A 112       8.028  11.012  14.165  1.00 91.17           C
ATOM   1503  CE3 TRP A 112       8.867   8.746  13.910  1.00 91.17           C
ATOM   1504  HE3 TRP A 112       9.359   7.854  14.299  1.00 91.17           H
ATOM   1505  CZ2 TRP A 112       7.564  11.082  12.846  1.00 91.17           C
ATOM   1506  HZ2 TRP A 112       7.073  11.974  12.457  1.00 91.17           H
ATOM   1507  CZ3 TRP A 112       8.397   8.832  12.594  1.00 91.17           C
ATOM   1508  HZ3 TRP A 112       8.537   7.965  11.948  1.00 91.17           H
ATOM   1509  CH2 TRP A 112       7.765   9.946  12.053  1.00 91.17           C
ATOM   1510  HH2 TRP A 112       7.428   9.934  11.017  1.00 91.17           H
ATOM   1511  HN  TRP A 112      11.220   7.891  18.507  1.00 91.17           H
ATOM   1512  N   LYS A 113      12.630  11.168  16.444  1.00 90.47           N
ATOM   1513  CA  LYS A 113      13.357  12.391  16.734  1.00 90.47           C
ATOM   1514  C   LYS A 113      12.641  13.573  16.079  1.00 90.47           C
ATOM   1515  O   LYS A 113      13.082  14.715  16.201  1.00 90.47           O
ATOM   1516  HA  LYS A 113      13.340  12.533  17.815  1.00 90.47           H
ATOM   1517  CB  LYS A 113      14.824  12.253  16.320  1.00 90.47           C
ATOM   1518 1HB  LYS A 113      14.884  11.962  15.271  1.00 90.47           H
ATOM   1519 2HB  LYS A 113      15.323  13.218  16.411  1.00 90.47           H
ATOM   1520  CG  LYS A 113      15.543  11.217  17.185  1.00 90.47           C
ATOM   1521 1HG  LYS A 113      15.526  11.534  18.228  1.00 90.47           H
ATOM   1522 2HG  LYS A 113      15.016  10.265  17.133  1.00 90.47           H
ATOM   1523  CD  LYS A 113      16.991  11.030  16.727  1.00 90.47           C
ATOM   1524 1HD  LYS A 113      17.009  10.736  15.678  1.00 90.47           H
ATOM   1525 2HD  LYS A 113      17.525  11.978  16.802  1.00 90.47           H
ATOM   1526  CE  LYS A 113      17.701   9.970  17.572  1.00 90.47           C
ATOM   1527 1HE  LYS A 113      17.750  10.297  18.611  1.00 90.47           H
ATOM   1528 2HE  LYS A 113      17.130   9.042  17.557  1.00 90.47           H
ATOM   1529  NZ  LYS A 113      19.067   9.727  17.057  1.00 90.47           N
ATOM   1530 1HZ  LYS A 113      19.483   8.949  17.557  1.00 90.47           H
ATOM   1531 2HZ  LYS A 113      19.022   9.508  16.068  1.00 90.47           H
ATOM   1532 3HZ  LYS A 113      19.633  10.557  17.194  1.00 90.47           H
ATOM   1533  HN  LYS A 113      12.800  10.779  15.538  1.00 90.47           H
ATOM   1534  N   PHE A 114      11.550  13.259  15.397  1.00 93.04           N
ATOM   1535  CA  PHE A 114      10.900  14.231  14.534  1.00 93.04           C
ATOM   1536  C   PHE A 114       9.654  14.813  15.205  1.00 93.04           C
ATOM   1537  O   PHE A 114       9.199  14.302  16.227  1.00 93.04           O
ATOM   1538  HA  PHE A 114      11.618  15.030  14.350  1.00 93.04           H
ATOM   1539  CB  PHE A 114      10.481  13.491  13.262  1.00 93.04           C
ATOM   1540 1HB  PHE A 114       9.696  12.777  13.511  1.00 93.04           H
ATOM   1541 2HB  PHE A 114      10.051  14.207  12.563  1.00 93.04           H
ATOM   1542  CG  PHE A 114      11.626  12.748  12.570  1.00 93.04           C
ATOM   1543  CD1 PHE A 114      12.529  13.436  11.821  1.00 93.04           C
ATOM   1544  HD1 PHE A 114      12.438  14.517  11.715  1.00 93.04           H
ATOM   1545  CD2 PHE A 114      11.740  11.399  12.702  1.00 93.04           C
ATOM   1546  HD2 PHE A 114      11.016  10.847  13.302  1.00 93.04           H
ATOM   1547  CE1 PHE A 114      13.591  12.747  11.178  1.00 93.04           C
ATOM   1548  HE1 PHE A 114      14.314  13.298  10.579  1.00 93.04           H
ATOM   1549  CE2 PHE A 114      12.802  10.710  12.060  1.00 93.04           C
ATOM   1550  HE2 PHE A 114      12.893   9.629  12.166  1.00 93.04           H
ATOM   1551  CZ  PHE A 114      13.705  11.398  11.311  1.00 93.04           C
ATOM   1552  HZ  PHE A 114      14.520  10.869  10.818  1.00 93.04           H
ATOM   1553  HN  PHE A 114      11.111  12.361  15.428  1.00 93.04           H
ATOM   1554  N   GLN A 115       9.138  15.874  14.602  1.00 92.64           N
ATOM   1555  CA  GLN A 115       7.979  16.557  15.151  1.00 92.64           C
ATOM   1556  C   GLN A 115       6.713  15.733  14.907  1.00 92.64           C
ATOM   1557  O   GLN A 115       6.713  14.815  14.089  1.00 92.64           O
ATOM   1558  HA  GLN A 115       8.169  16.635  16.222  1.00 92.64           H
ATOM   1559  CB  GLN A 115       7.840  17.962  14.563  1.00 92.64           C
ATOM   1560 1HB  GLN A 115       7.825  17.905  13.475  1.00 92.64           H
ATOM   1561 2HB  GLN A 115       6.890  18.398  14.872  1.00 92.64           H
ATOM   1562  CG  GLN A 115       8.992  18.862  15.016  1.00 92.64           C
ATOM   1563 1HG  GLN A 115       9.943  18.411  14.733  1.00 92.64           H
ATOM   1564 2HG  GLN A 115       8.930  19.823  14.504  1.00 92.64           H
ATOM   1565  CD  GLN A 115       8.954  19.081  16.530  1.00 92.64           C
ATOM   1566  OE1 GLN A 115       7.927  18.955  17.176  1.00 92.64           O
ATOM   1567  NE2 GLN A 115      10.129  19.413  17.057  1.00 92.64           N
ATOM   1568 1HE2 GLN A 115      10.934  19.499  16.471  1.00 92.64           H
ATOM   1569 2HE2 GLN A 115      10.206  19.577  18.041  1.00 92.64           H
ATOM   1570  HN  GLN A 115       9.497  16.266  13.756  1.00 92.64           H
ATOM   1571  N   THR A 116       5.663  16.091  15.633  1.00 93.69           N
ATOM   1572  CA  THR A 116       4.411  15.358  15.550  1.00 93.69           C
ATOM   1573  C   THR A 116       3.863  15.399  14.122  1.00 93.69           C
ATOM   1574  O   THR A 116       3.280  14.424  13.649  1.00 93.69           O
ATOM   1575  HA  THR A 116       4.608  14.312  15.787  1.00 93.69           H
ATOM   1576  CB  THR A 116       3.451  15.944  16.586  1.00 93.69           C
ATOM   1577  HB  THR A 116       3.173  16.966  16.326  1.00 93.69           H
ATOM   1578  OG1 THR A 116       4.140  15.791  17.824  1.00 93.69           O
ATOM   1579  HG1 THR A 116       3.730  16.381  18.519  1.00 93.69           H
ATOM   1580  CG2 THR A 116       2.186  15.100  16.757  1.00 93.69           C
ATOM   1581 1HG2 THR A 116       2.460  14.097  17.083  1.00 93.69           H
ATOM   1582 2HG2 THR A 116       1.658  15.041  15.805  1.00 93.69           H
ATOM   1583 3HG2 THR A 116       1.539  15.561  17.503  1.00 93.69           H
ATOM   1584  HN  THR A 116       5.659  16.864  16.267  1.00 93.69           H
ATOM   1585  N   PHE A 117       4.069  16.536  13.475  1.00 94.79           N
ATOM   1586  CA  PHE A 117       3.612  16.713  12.107  1.00 94.79           C
ATOM   1587  C   PHE A 117       4.108  15.576  11.212  1.00 94.79           C
ATOM   1588  O   PHE A 117       3.337  15.007  10.441  1.00 94.79           O
ATOM   1589  HA  PHE A 117       2.522  16.708  12.128  1.00 94.79           H
ATOM   1590  CB  PHE A 117       4.199  18.034  11.607  1.00 94.79           C
ATOM   1591 1HB  PHE A 117       3.808  18.848  12.216  1.00 94.79           H
ATOM   1592 2HB  PHE A 117       5.279  18.018  11.752  1.00 94.79           H
ATOM   1593  CG  PHE A 117       3.901  18.330  10.135  1.00 94.79           C
ATOM   1594  CD1 PHE A 117       4.873  18.164   9.198  1.00 94.79           C
ATOM   1595  HD1 PHE A 117       5.864  17.821   9.495  1.00 94.79           H
ATOM   1596  CD2 PHE A 117       2.665  18.757   9.764  1.00 94.79           C
ATOM   1597  HD2 PHE A 117       1.886  18.890  10.515  1.00 94.79           H
ATOM   1598  CE1 PHE A 117       4.596  18.438   7.833  1.00 94.79           C
ATOM   1599  HE1 PHE A 117       5.375  18.306   7.082  1.00 94.79           H
ATOM   1600  CE2 PHE A 117       2.388  19.032   8.399  1.00 94.79           C
ATOM   1601  HE2 PHE A 117       1.397  19.375   8.102  1.00 94.79           H
ATOM   1602  CZ  PHE A 117       3.360  18.866   7.462  1.00 94.79           C
ATOM   1603  HZ  PHE A 117       3.148  19.077   6.414  1.00 94.79           H
ATOM   1604  HN  PHE A 117       4.538  17.327  13.869  1.00 94.79           H
ATOM   1605  N   MET A 118       5.392  15.279  11.345  1.00 94.64           N
ATOM   1606  CA  MET A 118       6.010  14.249  10.527  1.00 94.64           C
ATOM   1607  C   MET A 118       5.421  12.872  10.842  1.00 94.64           C
ATOM   1608  O   MET A 118       5.299  12.028   9.956  1.00 94.64           O
ATOM   1609  HA  MET A 118       5.787  14.519   9.495  1.00 94.64           H
ATOM   1610  CB  MET A 118       7.519  14.229  10.784  1.00 94.64           C
ATOM   1611 1HB  MET A 118       7.910  15.246  10.748  1.00 94.64           H
ATOM   1612 2HB  MET A 118       7.716  13.847  11.785  1.00 94.64           H
ATOM   1613  CG  MET A 118       8.240  13.363   9.749  1.00 94.64           C
ATOM   1614 1HG  MET A 118       9.306  13.328   9.971  1.00 94.64           H
ATOM   1615 2HG  MET A 118       7.870  12.338   9.800  1.00 94.64           H
ATOM   1616  SD  MET A 118       7.980  14.023   8.111  1.00 94.64           S
ATOM   1617  CE  MET A 118       8.988  15.492   8.206  1.00 94.64           C
ATOM   1618 1HE  MET A 118       8.620  16.135   9.006  1.00 94.64           H
ATOM   1619 2HE  MET A 118      10.021  15.211   8.411  1.00 94.64           H
ATOM   1620 3HE  MET A 118       8.939  16.028   7.258  1.00 94.64           H
ATOM   1621  HN  MET A 118       6.006  15.727  11.994  1.00 94.64           H
ATOM   1622  N   CYS A 119       5.073  12.688  12.107  1.00 94.12           N
ATOM   1623  CA  CYS A 119       4.497  11.430  12.550  1.00 94.12           C
ATOM   1624  C   CYS A 119       3.168  11.226  11.820  1.00 94.12           C
ATOM   1625  O   CYS A 119       2.881  10.131  11.339  1.00 94.12           O
ATOM   1626  HA  CYS A 119       5.209  10.649  12.282  1.00 94.12           H
ATOM   1627  CB  CYS A 119       4.326  11.389  14.070  1.00 94.12           C
ATOM   1628 1HB  CYS A 119       5.302  11.412  14.554  1.00 94.12           H
ATOM   1629 2HB  CYS A 119       3.783  12.272  14.406  1.00 94.12           H
ATOM   1630  SG  CYS A 119       3.422   9.875  14.557  1.00 94.12           S
ATOM   1631  HN  CYS A 119       5.177  13.380  12.822  1.00 94.12           H
ATOM   1632  N   LYS A 120       2.392  12.299  11.761  1.00 94.83           N
ATOM   1633  CA  LYS A 120       1.097  12.250  11.104  1.00 94.83           C
ATOM   1634  C   LYS A 120       1.289  11.871   9.635  1.00 94.83           C
ATOM   1635  O   LYS A 120       0.623  10.968   9.131  1.00 94.83           O
ATOM   1636  HA  LYS A 120       0.513  11.467  11.589  1.00 94.83           H
ATOM   1637  CB  LYS A 120       0.343  13.566  11.307  1.00 94.83           C
ATOM   1638 1HB  LYS A 120       0.979  14.402  11.014  1.00 94.83           H
ATOM   1639 2HB  LYS A 120      -0.533  13.591  10.660  1.00 94.83           H
ATOM   1640  CG  LYS A 120      -0.087  13.733  12.765  1.00 94.83           C
ATOM   1641 1HG  LYS A 120      -0.697  12.882  13.068  1.00 94.83           H
ATOM   1642 2HG  LYS A 120       0.792  13.741  13.409  1.00 94.83           H
ATOM   1643  CD  LYS A 120      -0.879  15.028  12.959  1.00 94.83           C
ATOM   1644 1HD  LYS A 120      -0.234  15.885  12.766  1.00 94.83           H
ATOM   1645 2HD  LYS A 120      -1.693  15.073  12.235  1.00 94.83           H
ATOM   1646  CE  LYS A 120      -1.445  15.118  14.377  1.00 94.83           C
ATOM   1647 1HE  LYS A 120      -1.704  14.122  14.735  1.00 94.83           H
ATOM   1648 2HE  LYS A 120      -0.687  15.513  15.053  1.00 94.83           H
ATOM   1649  NZ  LYS A 120      -2.643  15.987  14.403  1.00 94.83           N
ATOM   1650 1HZ  LYS A 120      -2.985  16.063  15.354  1.00 94.83           H
ATOM   1651 2HZ  LYS A 120      -2.399  16.909  14.057  1.00 94.83           H
ATOM   1652 3HZ  LYS A 120      -3.365  15.586  13.815  1.00 94.83           H
ATOM   1653  HN  LYS A 120       2.635  13.187  12.151  1.00 94.83           H
ATOM   1654  N   VAL A 121       2.202  12.581   8.988  1.00 94.46           N
ATOM   1655  CA  VAL A 121       2.417  12.403   7.562  1.00 94.46           C
ATOM   1656  C   VAL A 121       2.860  10.963   7.294  1.00 94.46           C
ATOM   1657  O   VAL A 121       2.324  10.299   6.408  1.00 94.46           O
ATOM   1658  HA  VAL A 121       1.465  12.575   7.062  1.00 94.46           H
ATOM   1659  CB  VAL A 121       3.417  13.441   7.050  1.00 94.46           C
ATOM   1660  HB  VAL A 121       4.305  13.390   7.680  1.00 94.46           H
ATOM   1661  CG1 VAL A 121       3.842  13.131   5.613  1.00 94.46           C
ATOM   1662 1HG1 VAL A 121       4.310  12.147   5.577  1.00 94.46           H
ATOM   1663 2HG1 VAL A 121       2.965  13.141   4.965  1.00 94.46           H
ATOM   1664 3HG1 VAL A 121       4.553  13.884   5.274  1.00 94.46           H
ATOM   1665  CG2 VAL A 121       2.844  14.855   7.159  1.00 94.46           C
ATOM   1666 1HG2 VAL A 121       1.933  14.925   6.565  1.00 94.46           H
ATOM   1667 2HG2 VAL A 121       2.615  15.075   8.202  1.00 94.46           H
ATOM   1668 3HG2 VAL A 121       3.575  15.573   6.789  1.00 94.46           H
ATOM   1669  HN  VAL A 121       2.787  13.266   9.421  1.00 94.46           H
ATOM   1670  N   VAL A 122       3.835  10.522   8.076  1.00 93.76           N
ATOM   1671  CA  VAL A 122       4.497   9.257   7.805  1.00 93.76           C
ATOM   1672  C   VAL A 122       3.479   8.120   7.915  1.00 93.76           C
ATOM   1673  O   VAL A 122       3.450   7.225   7.072  1.00 93.76           O
ATOM   1674  HA  VAL A 122       4.872   9.294   6.783  1.00 93.76           H
ATOM   1675  CB  VAL A 122       5.693   9.082   8.743  1.00 93.76           C
ATOM   1676  HB  VAL A 122       5.353   9.278   9.760  1.00 93.76           H
ATOM   1677  CG1 VAL A 122       6.223   7.647   8.694  1.00 93.76           C
ATOM   1678 1HG1 VAL A 122       5.435   6.958   8.999  1.00 93.76           H
ATOM   1679 2HG1 VAL A 122       6.538   7.411   7.677  1.00 93.76           H
ATOM   1680 3HG1 VAL A 122       7.072   7.550   9.369  1.00 93.76           H
ATOM   1681  CG2 VAL A 122       6.799  10.086   8.415  1.00 93.76           C
ATOM   1682 1HG2 VAL A 122       7.135   9.935   7.389  1.00 93.76           H
ATOM   1683 2HG2 VAL A 122       6.414  11.100   8.526  1.00 93.76           H
ATOM   1684 3HG2 VAL A 122       7.637   9.940   9.096  1.00 93.76           H
ATOM   1685  HN  VAL A 122       4.172  11.012   8.880  1.00 93.76           H
ATOM   1686  N   ASN A 123       2.669   8.192   8.961  1.00 92.20           N
ATOM   1687  CA  ASN A 123       1.687   7.153   9.220  1.00 92.20           C
ATOM   1688  C   ASN A 123       0.635   7.164   8.109  1.00 92.20           C
ATOM   1689  O   ASN A 123       0.179   6.109   7.671  1.00 92.20           O
ATOM   1690  HA  ASN A 123       2.254   6.223   9.248  1.00 92.20           H
ATOM   1691  CB  ASN A 123       0.971   7.392  10.551  1.00 92.20           C
ATOM   1692 1HB  ASN A 123       0.772   8.456  10.675  1.00 92.20           H
ATOM   1693 2HB  ASN A 123       0.006   6.886  10.545  1.00 92.20           H
ATOM   1694  CG  ASN A 123       1.811   6.884  11.724  1.00 92.20           C
ATOM   1695  OD1 ASN A 123       2.748   6.119  11.565  1.00 92.20           O
ATOM   1696  ND2 ASN A 123       1.425   7.352  12.908  1.00 92.20           N
ATOM   1697 1HD2 ASN A 123       0.648   7.977  12.970  1.00 92.20           H
ATOM   1698 2HD2 ASN A 123       1.913   7.077  13.737  1.00 92.20           H
ATOM   1699  HN  ASN A 123       2.677   8.941   9.624  1.00 92.20           H
ATOM   1700  N   SER A 124       0.281   8.368   7.685  1.00 94.57           N
ATOM   1701  CA  SER A 124      -0.838   8.542   6.774  1.00 94.57           C
ATOM   1702  C   SER A 124      -0.422   8.156   5.354  1.00 94.57           C
ATOM   1703  O   SER A 124      -1.244   7.690   4.567  1.00 94.57           O
ATOM   1704  HA  SER A 124      -1.615   7.871   7.141  1.00 94.57           H
ATOM   1705  CB  SER A 124      -1.354   9.982   6.804  1.00 94.57           C
ATOM   1706 1HB  SER A 124      -0.607  10.644   6.366  1.00 94.57           H
ATOM   1707 2HB  SER A 124      -2.249  10.060   6.187  1.00 94.57           H
ATOM   1708  OG  SER A 124      -1.652  10.416   8.128  1.00 94.57           O
ATOM   1709  HG  SER A 124      -1.023  11.144   8.400  1.00 94.57           H
ATOM   1710  HN  SER A 124       0.743   9.214   7.952  1.00 94.57           H
ATOM   1711  N   MET A 125       0.855   8.365   5.068  1.00 95.72           N
ATOM   1712  CA  MET A 125       1.347   8.249   3.706  1.00 95.72           C
ATOM   1713  C   MET A 125       1.177   6.821   3.182  1.00 95.72           C
ATOM   1714  O   MET A 125       0.809   6.620   2.026  1.00 95.72           O
ATOM   1715  HA  MET A 125       0.739   8.934   3.115  1.00 95.72           H
ATOM   1716  CB  MET A 125       2.826   8.637   3.661  1.00 95.72           C
ATOM   1717 1HB  MET A 125       2.978   9.568   4.207  1.00 95.72           H
ATOM   1718 2HB  MET A 125       3.421   7.873   4.162  1.00 95.72           H
ATOM   1719  CG  MET A 125       3.306   8.800   2.218  1.00 95.72           C
ATOM   1720 1HG  MET A 125       4.387   8.944   2.200  1.00 95.72           H
ATOM   1721 2HG  MET A 125       3.096   7.893   1.651  1.00 95.72           H
ATOM   1722  SD  MET A 125       2.493  10.196   1.458  1.00 95.72           S
ATOM   1723  CE  MET A 125       3.356  11.534   2.266  1.00 95.72           C
ATOM   1724 1HE  MET A 125       3.205  11.466   3.343  1.00 95.72           H
ATOM   1725 2HE  MET A 125       4.421  11.467   2.043  1.00 95.72           H
ATOM   1726 3HE  MET A 125       2.968  12.487   1.904  1.00 95.72           H
ATOM   1727  HN  MET A 125       1.547   8.610   5.747  1.00 95.72           H
ATOM   1728  N   TYR A 126       1.453   5.867   4.059  1.00 92.59           N
ATOM   1729  CA  TYR A 126       1.349   4.464   3.695  1.00 92.59           C
ATOM   1730  C   TYR A 126      -0.089   4.100   3.317  1.00 92.59           C
ATOM   1731  O   TYR A 126      -0.320   3.437   2.307  1.00 92.59           O
ATOM   1732  HA  TYR A 126       1.997   4.290   2.836  1.00 92.59           H
ATOM   1733  CB  TYR A 126       1.751   3.674   4.942  1.00 92.59           C
ATOM   1734 1HB  TYR A 126       2.808   3.847   5.144  1.00 92.59           H
ATOM   1735 2HB  TYR A 126       1.196   4.058   5.798  1.00 92.59           H
ATOM   1736  CG  TYR A 126       1.508   2.167   4.830  1.00 92.59           C
ATOM   1737  CD1 TYR A 126       0.676   1.534   5.729  1.00 92.59           C
ATOM   1738  HD1 TYR A 126       0.191   2.106   6.520  1.00 92.59           H
ATOM   1739  CD2 TYR A 126       2.122   1.443   3.828  1.00 92.59           C
ATOM   1740  HD2 TYR A 126       2.780   1.943   3.118  1.00 92.59           H
ATOM   1741  CE1 TYR A 126       0.447   0.116   5.623  1.00 92.59           C
ATOM   1742  HE1 TYR A 126      -0.208  -0.397   6.327  1.00 92.59           H
ATOM   1743  CE2 TYR A 126       1.894   0.025   3.723  1.00 92.59           C
ATOM   1744  HE2 TYR A 126       2.373  -0.560   2.937  1.00 92.59           H
ATOM   1745  CZ  TYR A 126       1.068  -0.569   4.625  1.00 92.59           C
ATOM   1746  OH  TYR A 126       0.852  -1.908   4.525  1.00 92.59           O
ATOM   1747  HH  TYR A 126       1.003  -2.209   3.584  1.00 92.59           H
ATOM   1748  HN  TYR A 126       1.742   6.039   5.000  1.00 92.59           H
ATOM   1749  N   LYS A 127      -1.017   4.550   4.149  1.00 91.25           N
ATOM   1750  CA  LYS A 127      -2.418   4.219   3.956  1.00 91.25           C
ATOM   1751  C   LYS A 127      -2.904   4.823   2.637  1.00 91.25           C
ATOM   1752  O   LYS A 127      -3.699   4.210   1.925  1.00 91.25           O
ATOM   1753  HA  LYS A 127      -2.491   3.133   3.886  1.00 91.25           H
ATOM   1754  CB  LYS A 127      -3.243   4.650   5.171  1.00 91.25           C
ATOM   1755 1HB  LYS A 127      -2.986   5.673   5.445  1.00 91.25           H
ATOM   1756 2HB  LYS A 127      -4.303   4.645   4.916  1.00 91.25           H
ATOM   1757  CG  LYS A 127      -2.994   3.720   6.360  1.00 91.25           C
ATOM   1758 1HG  LYS A 127      -1.936   3.729   6.618  1.00 91.25           H
ATOM   1759 2HG  LYS A 127      -3.539   4.085   7.231  1.00 91.25           H
ATOM   1760  CD  LYS A 127      -3.434   2.290   6.039  1.00 91.25           C
ATOM   1761 1HD  LYS A 127      -4.418   2.305   5.571  1.00 91.25           H
ATOM   1762 2HD  LYS A 127      -2.746   1.847   5.320  1.00 91.25           H
ATOM   1763  CE  LYS A 127      -3.479   1.433   7.306  1.00 91.25           C
ATOM   1764 1HE  LYS A 127      -2.481   1.361   7.738  1.00 91.25           H
ATOM   1765 2HE  LYS A 127      -4.116   1.908   8.051  1.00 91.25           H
ATOM   1766  NZ  LYS A 127      -3.991   0.079   6.998  1.00 91.25           N
ATOM   1767 1HZ  LYS A 127      -4.022  -0.472   7.848  1.00 91.25           H
ATOM   1768 2HZ  LYS A 127      -4.924   0.152   6.608  1.00 91.25           H
ATOM   1769 3HZ  LYS A 127      -3.378  -0.370   6.326  1.00 91.25           H
ATOM   1770  HN  LYS A 127      -0.825   5.131   4.940  1.00 91.25           H
ATOM   1771  N   MET A 128      -2.407   6.017   2.351  1.00 94.47           N
ATOM   1772  CA  MET A 128      -2.765   6.702   1.120  1.00 94.47           C
ATOM   1773  C   MET A 128      -2.251   5.938  -0.102  1.00 94.47           C
ATOM   1774  O   MET A 128      -2.956   5.813  -1.102  1.00 94.47           O
ATOM   1775  HA  MET A 128      -3.855   6.730   1.107  1.00 94.47           H
ATOM   1776  CB  MET A 128      -2.171   8.112   1.129  1.00 94.47           C
ATOM   1777 1HB  MET A 128      -2.415   8.607   2.069  1.00 94.47           H
ATOM   1778 2HB  MET A 128      -1.084   8.052   1.073  1.00 94.47           H
ATOM   1779  CG  MET A 128      -2.704   8.938  -0.043  1.00 94.47           C
ATOM   1780 1HG  MET A 128      -2.402   8.483  -0.986  1.00 94.47           H
ATOM   1781 2HG  MET A 128      -3.794   8.946  -0.027  1.00 94.47           H
ATOM   1782  SD  MET A 128      -2.081  10.608   0.055  1.00 94.47           S
ATOM   1783  CE  MET A 128      -0.335  10.300  -0.146  1.00 94.47           C
ATOM   1784 1HE  MET A 128       0.014   9.650   0.656  1.00 94.47           H
ATOM   1785 2HE  MET A 128      -0.159   9.818  -1.108  1.00 94.47           H
ATOM   1786 3HE  MET A 128       0.208  11.245  -0.110  1.00 94.47           H
ATOM   1787  HN  MET A 128      -1.771   6.514   2.941  1.00 94.47           H
ATOM   1788  N   ASN A 129      -1.026   5.448   0.019  1.00 94.46           N
ATOM   1789  CA  ASN A 129      -0.436   4.642  -1.036  1.00 94.46           C
ATOM   1790  C   ASN A 129      -1.291   3.392  -1.257  1.00 94.46           C
ATOM   1791  O   ASN A 129      -1.673   3.089  -2.386  1.00 94.46           O
ATOM   1792  HA  ASN A 129      -0.411   5.290  -1.912  1.00 94.46           H
ATOM   1793  CB  ASN A 129       0.975   4.187  -0.658  1.00 94.46           C
ATOM   1794 1HB  ASN A 129       1.653   5.041  -0.674  1.00 94.46           H
ATOM   1795 2HB  ASN A 129       0.976   3.800   0.361  1.00 94.46           H
ATOM   1796  CG  ASN A 129       1.481   3.110  -1.619  1.00 94.46           C
ATOM   1797  OD1 ASN A 129       1.281   1.922  -1.422  1.00 94.46           O
ATOM   1798  ND2 ASN A 129       2.145   3.588  -2.667  1.00 94.46           N
ATOM   1799 1HD2 ASN A 129       2.275   4.575  -2.769  1.00 94.46           H
ATOM   1800 2HD2 ASN A 129       2.516   2.962  -3.353  1.00 94.46           H
ATOM   1801  HN  ASN A 129      -0.442   5.593   0.817  1.00 94.46           H
ATOM   1802  N   PHE A 130      -1.567   2.702  -0.161  1.00 92.62           N
ATOM   1803  CA  PHE A 130      -2.241   1.417  -0.236  1.00 92.62           C
ATOM   1804  C   PHE A 130      -3.584   1.544  -0.958  1.00 92.62           C
ATOM   1805  O   PHE A 130      -3.847   0.822  -1.918  1.00 92.62           O
ATOM   1806  HA  PHE A 130      -1.592   0.743  -0.795  1.00 92.62           H
ATOM   1807  CB  PHE A 130      -2.490   0.958   1.203  1.00 92.62           C
ATOM   1808 1HB  PHE A 130      -1.533   0.861   1.714  1.00 92.62           H
ATOM   1809 2HB  PHE A 130      -3.055   1.729   1.727  1.00 92.62           H
ATOM   1810  CG  PHE A 130      -3.245  -0.369   1.310  1.00 92.62           C
ATOM   1811  CD1 PHE A 130      -4.603  -0.374   1.387  1.00 92.62           C
ATOM   1812  HD1 PHE A 130      -5.154   0.566   1.372  1.00 92.62           H
ATOM   1813  CD2 PHE A 130      -2.558  -1.542   1.330  1.00 92.62           C
ATOM   1814  HD2 PHE A 130      -1.470  -1.538   1.269  1.00 92.62           H
ATOM   1815  CE1 PHE A 130      -5.303  -1.605   1.487  1.00 92.62           C
ATOM   1816  HE1 PHE A 130      -6.392  -1.610   1.549  1.00 92.62           H
ATOM   1817  CE2 PHE A 130      -3.259  -2.774   1.430  1.00 92.62           C
ATOM   1818  HE2 PHE A 130      -2.708  -3.714   1.446  1.00 92.62           H
ATOM   1819  CZ  PHE A 130      -4.617  -2.779   1.507  1.00 92.62           C
ATOM   1820  HZ  PHE A 130      -5.154  -3.724   1.583  1.00 92.62           H
ATOM   1821  HN  PHE A 130      -1.338   3.005   0.764  1.00 92.62           H
ATOM   1822  N   TYR A 131      -4.399   2.466  -0.467  1.00 92.12           N
ATOM   1823  CA  TYR A 131      -5.752   2.615  -0.974  1.00 92.12           C
ATOM   1824  C   TYR A 131      -5.744   3.058  -2.439  1.00 92.12           C
ATOM   1825  O   TYR A 131      -6.542   2.576  -3.241  1.00 92.12           O
ATOM   1826  HA  TYR A 131      -6.249   1.648  -0.897  1.00 92.12           H
ATOM   1827  CB  TYR A 131      -6.402   3.711  -0.126  1.00 92.12           C
ATOM   1828 1HB  TYR A 131      -5.792   4.613  -0.187  1.00 92.12           H
ATOM   1829 2HB  TYR A 131      -7.375   3.956  -0.551  1.00 92.12           H
ATOM   1830  CG  TYR A 131      -6.583   3.334   1.345  1.00 92.12           C
ATOM   1831  CD1 TYR A 131      -6.932   2.044   1.689  1.00 92.12           C
ATOM   1832  HD1 TYR A 131      -7.078   1.293   0.912  1.00 92.12           H
ATOM   1833  CD2 TYR A 131      -6.398   4.284   2.329  1.00 92.12           C
ATOM   1834  HD2 TYR A 131      -6.123   5.303   2.057  1.00 92.12           H
ATOM   1835  CE1 TYR A 131      -7.103   1.689   3.074  1.00 92.12           C
ATOM   1836  HE1 TYR A 131      -7.378   0.673   3.359  1.00 92.12           H
ATOM   1837  CE2 TYR A 131      -6.569   3.929   3.714  1.00 92.12           C
ATOM   1838  HE2 TYR A 131      -6.426   4.670   4.501  1.00 92.12           H
ATOM   1839  CZ  TYR A 131      -6.913   2.649   4.018  1.00 92.12           C
ATOM   1840  OH  TYR A 131      -7.074   2.314   5.326  1.00 92.12           O
ATOM   1841  HH  TYR A 131      -7.044   3.135   5.896  1.00 92.12           H
ATOM   1842  HN  TYR A 131      -4.148   3.104   0.261  1.00 92.12           H
ATOM   1843  N   SER A 132      -4.833   3.970  -2.743  1.00 93.49           N
ATOM   1844  CA  SER A 132      -4.722   4.497  -4.092  1.00 93.49           C
ATOM   1845  C   SER A 132      -4.280   3.389  -5.051  1.00 93.49           C
ATOM   1846  O   SER A 132      -4.774   3.303  -6.175  1.00 93.49           O
ATOM   1847  HA  SER A 132      -5.722   4.848  -4.348  1.00 93.49           H
ATOM   1848  CB  SER A 132      -3.741   5.669  -4.148  1.00 93.49           C
ATOM   1849 1HB  SER A 132      -3.660   6.026  -5.174  1.00 93.49           H
ATOM   1850 2HB  SER A 132      -4.130   6.496  -3.553  1.00 93.49           H
ATOM   1851  OG  SER A 132      -2.449   5.307  -3.669  1.00 93.49           O
ATOM   1852  HG  SER A 132      -2.295   5.707  -2.765  1.00 93.49           H
ATOM   1853  HN  SER A 132      -4.179   4.348  -2.087  1.00 93.49           H
ATOM   1854  N   CYS A 133      -3.355   2.570  -4.573  1.00 91.28           N
ATOM   1855  CA  CYS A 133      -2.853   1.462  -5.367  1.00 91.28           C
ATOM   1856  C   CYS A 133      -4.028   0.543  -5.706  1.00 91.28           C
ATOM   1857  O   CYS A 133      -4.229   0.187  -6.866  1.00 91.28           O
ATOM   1858  HA  CYS A 133      -2.427   1.894  -6.273  1.00 91.28           H
ATOM   1859  CB  CYS A 133      -1.731   0.713  -4.647  1.00 91.28           C
ATOM   1860 1HB  CYS A 133      -2.009   0.536  -3.608  1.00 91.28           H
ATOM   1861 2HB  CYS A 133      -1.581  -0.264  -5.108  1.00 91.28           H
ATOM   1862  SG  CYS A 133      -0.181   1.683  -4.723  1.00 91.28           S
ATOM   1863  HG  CYS A 133      -0.537   2.584  -3.812  1.00 91.28           H
ATOM   1864  HN  CYS A 133      -2.951   2.654  -3.662  1.00 91.28           H
ATOM   1865  N   VAL A 134      -4.774   0.184  -4.671  1.00 89.06           N
ATOM   1866  CA  VAL A 134      -5.874  -0.753  -4.830  1.00 89.06           C
ATOM   1867  C   VAL A 134      -6.830  -0.232  -5.906  1.00 89.06           C
ATOM   1868  O   VAL A 134      -7.226  -0.976  -6.802  1.00 89.06           O
ATOM   1869  HA  VAL A 134      -5.453  -1.701  -5.165  1.00 89.06           H
ATOM   1870  CB  VAL A 134      -6.560  -0.988  -3.483  1.00 89.06           C
ATOM   1871  HB  VAL A 134      -6.831  -0.016  -3.071  1.00 89.06           H
ATOM   1872  CG1 VAL A 134      -7.846  -1.799  -3.657  1.00 89.06           C
ATOM   1873 1HG1 VAL A 134      -8.532  -1.258  -4.309  1.00 89.06           H
ATOM   1874 2HG1 VAL A 134      -7.609  -2.765  -4.102  1.00 89.06           H
ATOM   1875 3HG1 VAL A 134      -8.314  -1.952  -2.685  1.00 89.06           H
ATOM   1876  CG2 VAL A 134      -5.611  -1.670  -2.496  1.00 89.06           C
ATOM   1877 1HG2 VAL A 134      -5.296  -2.632  -2.900  1.00 89.06           H
ATOM   1878 2HG2 VAL A 134      -4.737  -1.039  -2.337  1.00 89.06           H
ATOM   1879 3HG2 VAL A 134      -6.124  -1.825  -1.547  1.00 89.06           H
ATOM   1880  HN  VAL A 134      -4.638   0.520  -3.739  1.00 89.06           H
ATOM   1881  N   LEU A 135      -7.172   1.042  -5.781  1.00 90.10           N
ATOM   1882  CA  LEU A 135      -8.178   1.634  -6.646  1.00 90.10           C
ATOM   1883  C   LEU A 135      -7.634   1.713  -8.074  1.00 90.10           C
ATOM   1884  O   LEU A 135      -8.370   1.499  -9.036  1.00 90.10           O
ATOM   1885  HA  LEU A 135      -9.043   0.972  -6.643  1.00 90.10           H
ATOM   1886  CB  LEU A 135      -8.638   2.983  -6.088  1.00 90.10           C
ATOM   1887 1HB  LEU A 135      -7.761   3.617  -5.958  1.00 90.10           H
ATOM   1888 2HB  LEU A 135      -9.272   3.464  -6.832  1.00 90.10           H
ATOM   1889  CG  LEU A 135      -9.401   2.935  -4.763  1.00 90.10           C
ATOM   1890  HG  LEU A 135      -8.806   2.367  -4.047  1.00 90.10           H
ATOM   1891  CD1 LEU A 135      -9.584   4.340  -4.185  1.00 90.10           C
ATOM   1892 1HD1 LEU A 135      -8.607   4.791  -4.010  1.00 90.10           H
ATOM   1893 2HD1 LEU A 135     -10.146   4.952  -4.890  1.00 90.10           H
ATOM   1894 3HD1 LEU A 135     -10.129   4.277  -3.243  1.00 90.10           H
ATOM   1895  CD2 LEU A 135     -10.734   2.203  -4.923  1.00 90.10           C
ATOM   1896 1HD2 LEU A 135     -11.347   2.722  -5.661  1.00 90.10           H
ATOM   1897 2HD2 LEU A 135     -10.550   1.182  -5.258  1.00 90.10           H
ATOM   1898 3HD2 LEU A 135     -11.256   2.183  -3.967  1.00 90.10           H
ATOM   1899  HN  LEU A 135      -6.776   1.664  -5.106  1.00 90.10           H
ATOM   1900  N   LEU A 136      -6.348   2.021  -8.167  1.00 91.31           N
ATOM   1901  CA  LEU A 136      -5.705   2.165  -9.462  1.00 91.31           C
ATOM   1902  C   LEU A 136      -5.687   0.809 -10.171  1.00 91.31           C
ATOM   1903  O   LEU A 136      -5.974   0.725 -11.365  1.00 91.31           O
ATOM   1904  HA  LEU A 136      -6.309   2.855 -10.052  1.00 91.31           H
ATOM   1905  CB  LEU A 136      -4.320   2.795  -9.305  1.00 91.31           C
ATOM   1906 1HB  LEU A 136      -3.803   2.291  -8.489  1.00 91.31           H
ATOM   1907 2HB  LEU A 136      -3.749   2.600 -10.213  1.00 91.31           H
ATOM   1908  CG  LEU A 136      -4.295   4.301  -9.034  1.00 91.31           C
ATOM   1909  HG  LEU A 136      -4.994   4.514  -8.225  1.00 91.31           H
ATOM   1910  CD1 LEU A 136      -2.910   4.751  -8.565  1.00 91.31           C
ATOM   1911 1HD1 LEU A 136      -2.649   4.225  -7.646  1.00 91.31           H
ATOM   1912 2HD1 LEU A 136      -2.174   4.522  -9.335  1.00 91.31           H
ATOM   1913 3HD1 LEU A 136      -2.920   5.825  -8.379  1.00 91.31           H
ATOM   1914  CD2 LEU A 136      -4.769   5.087 -10.258  1.00 91.31           C
ATOM   1915 1HD2 LEU A 136      -4.114   4.873 -11.103  1.00 91.31           H
ATOM   1916 2HD2 LEU A 136      -5.789   4.793 -10.506  1.00 91.31           H
ATOM   1917 3HD2 LEU A 136      -4.741   6.154 -10.038  1.00 91.31           H
ATOM   1918  HN  LEU A 136      -5.751   2.171  -7.380  1.00 91.31           H
ATOM   1919  N   ILE A 137      -5.348  -0.218  -9.407  1.00 86.48           N
ATOM   1920  CA  ILE A 137      -5.253  -1.560  -9.955  1.00 86.48           C
ATOM   1921  C   ILE A 137      -6.624  -1.992 -10.478  1.00 86.48           C
ATOM   1922  O   ILE A 137      -6.722  -2.616 -11.533  1.00 86.48           O
ATOM   1923  HA  ILE A 137      -4.560  -1.521 -10.796  1.00 86.48           H
ATOM   1924  CB  ILE A 137      -4.658  -2.520  -8.923  1.00 86.48           C
ATOM   1925  HB  ILE A 137      -5.154  -2.345  -7.969  1.00 86.48           H
ATOM   1926  CG1 ILE A 137      -3.167  -2.246  -8.714  1.00 86.48           C
ATOM   1927 1HG1 ILE A 137      -2.613  -2.532  -9.608  1.00 86.48           H
ATOM   1928 2HG1 ILE A 137      -3.007  -1.178  -8.568  1.00 86.48           H
ATOM   1929  CG2 ILE A 137      -4.924  -3.976  -9.311  1.00 86.48           C
ATOM   1930 1HG2 ILE A 137      -5.999  -4.146  -9.368  1.00 86.48           H
ATOM   1931 2HG2 ILE A 137      -4.472  -4.182 -10.281  1.00 86.48           H
ATOM   1932 3HG2 ILE A 137      -4.491  -4.637  -8.560  1.00 86.48           H
ATOM   1933  CD1 ILE A 137      -2.632  -3.018  -7.507  1.00 86.48           C
ATOM   1934 1HD1 ILE A 137      -3.172  -2.712  -6.611  1.00 86.48           H
ATOM   1935 2HD1 ILE A 137      -2.771  -4.087  -7.668  1.00 86.48           H
ATOM   1936 3HD1 ILE A 137      -1.570  -2.805  -7.381  1.00 86.48           H
ATOM   1937  HN  ILE A 137      -5.141  -0.145  -8.431  1.00 86.48           H
ATOM   1938  N   MET A 138      -7.650  -1.642  -9.715  1.00 86.38           N
ATOM   1939  CA  MET A 138      -9.016  -1.908 -10.130  1.00 86.38           C
ATOM   1940  C   MET A 138      -9.321  -1.244 -11.474  1.00 86.38           C
ATOM   1941  O   MET A 138      -9.860  -1.882 -12.377  1.00 86.38           O
ATOM   1942  HA  MET A 138      -9.088  -2.992 -10.227  1.00 86.38           H
ATOM   1943  CB  MET A 138      -9.984  -1.380  -9.069  1.00 86.38           C
ATOM   1944 1HB  MET A 138      -9.709  -1.776  -8.091  1.00 86.38           H
ATOM   1945 2HB  MET A 138      -9.905  -0.295  -9.007  1.00 86.38           H
ATOM   1946  CG  MET A 138     -11.426  -1.774  -9.397  1.00 86.38           C
ATOM   1947 1HG  MET A 138     -11.706  -1.378 -10.373  1.00 86.38           H
ATOM   1948 2HG  MET A 138     -11.510  -2.859  -9.457  1.00 86.38           H
ATOM   1949  SD  MET A 138     -12.531  -1.146  -8.144  1.00 86.38           S
ATOM   1950  CE  MET A 138     -12.234   0.606  -8.319  1.00 86.38           C
ATOM   1951 1HE  MET A 138     -11.182   0.817  -8.128  1.00 86.38           H
ATOM   1952 2HE  MET A 138     -12.490   0.918  -9.332  1.00 86.38           H
ATOM   1953 3HE  MET A 138     -12.850   1.152  -7.605  1.00 86.38           H
ATOM   1954  HN  MET A 138      -7.558  -1.186  -8.830  1.00 86.38           H
ATOM   1955  N   CYS A 139      -8.961   0.028 -11.565  1.00 89.15           N
ATOM   1956  CA  CYS A 139      -9.307   0.822 -12.731  1.00 89.15           C
ATOM   1957  C   CYS A 139      -8.548   0.262 -13.936  1.00 89.15           C
ATOM   1958  O   CYS A 139      -9.063   0.260 -15.052  1.00 89.15           O
ATOM   1959  HA  CYS A 139     -10.383   0.721 -12.871  1.00 89.15           H
ATOM   1960  CB  CYS A 139      -9.013   2.307 -12.511  1.00 89.15           C
ATOM   1961 1HB  CYS A 139      -7.985   2.437 -12.174  1.00 89.15           H
ATOM   1962 2HB  CYS A 139      -9.111   2.849 -13.452  1.00 89.15           H
ATOM   1963  SG  CYS A 139     -10.168   2.997 -11.270  1.00 89.15           S
ATOM   1964  HG  CYS A 139      -9.543   2.499 -10.207  1.00 89.15           H
ATOM   1965  HN  CYS A 139      -8.444   0.514 -10.860  1.00 89.15           H
ATOM   1966  N   ILE A 140      -7.335  -0.199 -13.668  1.00 85.07           N
ATOM   1967  CA  ILE A 140      -6.516  -0.799 -14.708  1.00 85.07           C
ATOM   1968  C   ILE A 140      -7.249  -2.008 -15.294  1.00 85.07           C
ATOM   1969  O   ILE A 140      -7.322  -2.163 -16.512  1.00 85.07           O
ATOM   1970  HA  ILE A 140      -6.391  -0.056 -15.495  1.00 85.07           H
ATOM   1971  CB  ILE A 140      -5.122  -1.127 -14.170  1.00 85.07           C
ATOM   1972  HB  ILE A 140      -5.235  -1.596 -13.192  1.00 85.07           H
ATOM   1973  CG1 ILE A 140      -4.298   0.147 -13.968  1.00 85.07           C
ATOM   1974 1HG1 ILE A 140      -4.002   0.549 -14.937  1.00 85.07           H
ATOM   1975 2HG1 ILE A 140      -4.910   0.906 -13.481  1.00 85.07           H
ATOM   1976  CG2 ILE A 140      -4.408  -2.134 -15.074  1.00 85.07           C
ATOM   1977 1HG2 ILE A 140      -4.989  -3.055 -15.122  1.00 85.07           H
ATOM   1978 2HG2 ILE A 140      -4.307  -1.716 -16.075  1.00 85.07           H
ATOM   1979 3HG2 ILE A 140      -3.420  -2.350 -14.668  1.00 85.07           H
ATOM   1980  CD1 ILE A 140      -3.054  -0.133 -13.124  1.00 85.07           C
ATOM   1981 1HD1 ILE A 140      -3.355  -0.513 -12.147  1.00 85.07           H
ATOM   1982 2HD1 ILE A 140      -2.433  -0.875 -13.626  1.00 85.07           H
ATOM   1983 3HD1 ILE A 140      -2.487   0.789 -12.996  1.00 85.07           H
ATOM   1984  HN  ILE A 140      -6.911  -0.167 -12.763  1.00 85.07           H
ATOM   1985  N   SER A 141      -7.773  -2.833 -14.399  1.00 81.85           N
ATOM   1986  CA  SER A 141      -8.379  -4.089 -14.804  1.00 81.85           C
ATOM   1987  C   SER A 141      -9.655  -3.821 -15.606  1.00 81.85           C
ATOM   1988  O   SER A 141      -9.944  -4.523 -16.572  1.00 81.85           O
ATOM   1989  HA  SER A 141      -7.633  -4.582 -15.427  1.00 81.85           H
ATOM   1990  CB  SER A 141      -8.690  -4.968 -13.591  1.00 81.85           C
ATOM   1991 1HB  SER A 141      -9.379  -4.442 -12.930  1.00 81.85           H
ATOM   1992 2HB  SER A 141      -9.195  -5.876 -13.920  1.00 81.85           H
ATOM   1993  OG  SER A 141      -7.512  -5.316 -12.868  1.00 81.85           O
ATOM   1994  HG  SER A 141      -7.314  -4.618 -12.180  1.00 81.85           H
ATOM   1995  HN  SER A 141      -7.788  -2.654 -13.415  1.00 81.85           H
ATOM   1996  N   VAL A 142     -10.383  -2.801 -15.174  1.00 81.98           N
ATOM   1997  CA  VAL A 142     -11.578  -2.381 -15.885  1.00 81.98           C
ATOM   1998  C   VAL A 142     -11.186  -1.869 -17.273  1.00 81.98           C
ATOM   1999  O   VAL A 142     -11.868  -2.150 -18.257  1.00 81.98           O
ATOM   2000  HA  VAL A 142     -12.217  -3.256 -16.002  1.00 81.98           H
ATOM   2001  CB  VAL A 142     -12.341  -1.343 -15.059  1.00 81.98           C
ATOM   2002  HB  VAL A 142     -11.655  -0.529 -14.827  1.00 81.98           H
ATOM   2003  CG1 VAL A 142     -13.509  -0.759 -15.856  1.00 81.98           C
ATOM   2004 1HG1 VAL A 142     -13.130  -0.278 -16.758  1.00 81.98           H
ATOM   2005 2HG1 VAL A 142     -14.196  -1.559 -16.133  1.00 81.98           H
ATOM   2006 3HG1 VAL A 142     -14.034  -0.025 -15.246  1.00 81.98           H
ATOM   2007  CG2 VAL A 142     -12.824  -1.943 -13.737  1.00 81.98           C
ATOM   2008 1HG2 VAL A 142     -13.487  -2.784 -13.940  1.00 81.98           H
ATOM   2009 2HG2 VAL A 142     -11.967  -2.287 -13.159  1.00 81.98           H
ATOM   2010 3HG2 VAL A 142     -13.363  -1.184 -13.170  1.00 81.98           H
ATOM   2011  HN  VAL A 142     -10.169  -2.268 -14.355  1.00 81.98           H
ATOM   2012  N   ASP A 143     -10.089  -1.127 -17.307  1.00 82.82           N
ATOM   2013  CA  ASP A 143      -9.633  -0.522 -18.547  1.00 82.82           C
ATOM   2014  C   ASP A 143      -9.237  -1.624 -19.532  1.00 82.82           C
ATOM   2015  O   ASP A 143      -9.506  -1.518 -20.728  1.00 82.82           O
ATOM   2016  HA  ASP A 143     -10.475   0.072 -18.902  1.00 82.82           H
ATOM   2017  CB  ASP A 143      -8.408   0.363 -18.310  1.00 82.82           C
ATOM   2018 1HB  ASP A 143      -8.606   1.053 -17.490  1.00 82.82           H
ATOM   2019 2HB  ASP A 143      -7.562  -0.254 -18.009  1.00 82.82           H
ATOM   2020  CG  ASP A 143      -8.049   1.151 -19.571  1.00 82.82           C
ATOM   2021  OD1 ASP A 143      -6.922   0.942 -20.070  1.00 82.82           O
ATOM   2022  OD2 ASP A 143      -8.909   1.946 -20.008  1.00 82.82           O
ATOM   2023  HN  ASP A 143      -9.517  -0.938 -16.509  1.00 82.82           H
ATOM   2024  N   ARG A 144      -8.605  -2.656 -18.993  1.00 77.65           N
ATOM   2025  CA  ARG A 144      -8.178  -3.780 -19.808  1.00 77.65           C
ATOM   2026  C   ARG A 144      -9.392  -4.498 -20.401  1.00 77.65           C
ATOM   2027  O   ARG A 144      -9.396  -4.849 -21.580  1.00 77.65           O
ATOM   2028  HA  ARG A 144      -7.562  -3.338 -20.592  1.00 77.65           H
ATOM   2029  CB  ARG A 144      -7.356  -4.775 -18.986  1.00 77.65           C
ATOM   2030 1HB  ARG A 144      -7.882  -5.010 -18.061  1.00 77.65           H
ATOM   2031 2HB  ARG A 144      -7.251  -5.709 -19.539  1.00 77.65           H
ATOM   2032  CG  ARG A 144      -5.972  -4.209 -18.663  1.00 77.65           C
ATOM   2033 1HG  ARG A 144      -6.077  -3.247 -18.162  1.00 77.65           H
ATOM   2034 2HG  ARG A 144      -5.455  -4.874 -17.972  1.00 77.65           H
ATOM   2035  CD  ARG A 144      -5.138  -4.039 -19.935  1.00 77.65           C
ATOM   2036 1HD  ARG A 144      -4.097  -4.288 -19.733  1.00 77.65           H
ATOM   2037 2HD  ARG A 144      -5.488  -4.729 -20.703  1.00 77.65           H
ATOM   2038  NE  ARG A 144      -5.239  -2.646 -20.423  1.00 77.65           N
ATOM   2039  HE  ARG A 144      -5.609  -1.956 -19.801  1.00 77.65           H
ATOM   2040  CZ  ARG A 144      -4.865  -2.250 -21.648  1.00 77.65           C
ATOM   2041  NH1 ARG A 144      -4.362  -3.132 -22.523  1.00 77.65           N
ATOM   2042 1HH1 ARG A 144      -4.264  -4.093 -22.265  1.00 77.65           H
ATOM   2043 2HH1 ARG A 144      -4.086  -2.829 -23.435  1.00 77.65           H
ATOM   2044  NH2 ARG A 144      -5.001  -0.960 -21.984  1.00 77.65           N
ATOM   2045 1HH2 ARG A 144      -4.727  -0.649 -22.894  1.00 77.65           H
ATOM   2046 2HH2 ARG A 144      -5.377  -0.309 -21.325  1.00 77.65           H
ATOM   2047  HN  ARG A 144      -8.385  -2.731 -18.021  1.00 77.65           H
ATOM   2048  N   TYR A 145     -10.393  -4.695 -19.556  1.00 77.92           N
ATOM   2049  CA  TYR A 145     -11.631  -5.317 -19.994  1.00 77.92           C
ATOM   2050  C   TYR A 145     -12.208  -4.592 -21.212  1.00 77.92           C
ATOM   2051  O   TYR A 145     -12.440  -5.206 -22.252  1.00 77.92           O
ATOM   2052  HA  TYR A 145     -11.411  -6.350 -20.266  1.00 77.92           H
ATOM   2053  CB  TYR A 145     -12.608  -5.182 -18.825  1.00 77.92           C
ATOM   2054 1HB  TYR A 145     -12.194  -5.696 -17.957  1.00 77.92           H
ATOM   2055 2HB  TYR A 145     -12.697  -4.129 -18.559  1.00 77.92           H
ATOM   2056  CG  TYR A 145     -14.004  -5.740 -19.112  1.00 77.92           C
ATOM   2057  CD1 TYR A 145     -15.110  -4.923 -18.997  1.00 77.92           C
ATOM   2058  HD1 TYR A 145     -14.990  -3.881 -18.702  1.00 77.92           H
ATOM   2059  CD2 TYR A 145     -14.155  -7.060 -19.486  1.00 77.92           C
ATOM   2060  HD2 TYR A 145     -13.281  -7.705 -19.577  1.00 77.92           H
ATOM   2061  CE1 TYR A 145     -16.423  -5.449 -19.268  1.00 77.92           C
ATOM   2062  HE1 TYR A 145     -17.306  -4.815 -19.181  1.00 77.92           H
ATOM   2063  CE2 TYR A 145     -15.469  -7.585 -19.757  1.00 77.92           C
ATOM   2064  HE2 TYR A 145     -15.603  -8.625 -20.053  1.00 77.92           H
ATOM   2065  CZ  TYR A 145     -16.538  -6.753 -19.634  1.00 77.92           C
ATOM   2066  OH  TYR A 145     -17.778  -7.249 -19.890  1.00 77.92           O
ATOM   2067  HH  TYR A 145     -17.713  -8.210 -20.158  1.00 77.92           H
ATOM   2068  HN  TYR A 145     -10.368  -4.438 -18.590  1.00 77.92           H
ATOM   2069  N   ILE A 146     -12.422  -3.296 -21.042  1.00 77.99           N
ATOM   2070  CA  ILE A 146     -13.085  -2.506 -22.066  1.00 77.99           C
ATOM   2071  C   ILE A 146     -12.258  -2.550 -23.352  1.00 77.99           C
ATOM   2072  O   ILE A 146     -12.811  -2.652 -24.446  1.00 77.99           O
ATOM   2073  HA  ILE A 146     -14.052  -2.970 -22.261  1.00 77.99           H
ATOM   2074  CB  ILE A 146     -13.357  -1.089 -21.557  1.00 77.99           C
ATOM   2075  HB  ILE A 146     -12.419  -0.673 -21.188  1.00 77.99           H
ATOM   2076  CG1 ILE A 146     -14.337  -1.106 -20.383  1.00 77.99           C
ATOM   2077 1HG1 ILE A 146     -15.337  -1.352 -20.743  1.00 77.99           H
ATOM   2078 2HG1 ILE A 146     -14.052  -1.886 -19.678  1.00 77.99           H
ATOM   2079  CG2 ILE A 146     -13.837  -0.182 -22.692  1.00 77.99           C
ATOM   2080 1HG2 ILE A 146     -13.073  -0.135 -23.468  1.00 77.99           H
ATOM   2081 2HG2 ILE A 146     -14.758  -0.585 -23.114  1.00 77.99           H
ATOM   2082 3HG2 ILE A 146     -14.023   0.819 -22.303  1.00 77.99           H
ATOM   2083  CD1 ILE A 146     -14.364   0.248 -19.671  1.00 77.99           C
ATOM   2084 1HD1 ILE A 146     -13.369   0.479 -19.292  1.00 77.99           H
ATOM   2085 2HD1 ILE A 146     -14.674   1.022 -20.374  1.00 77.99           H
ATOM   2086 3HD1 ILE A 146     -15.069   0.208 -18.841  1.00 77.99           H
ATOM   2087  HN  ILE A 146     -12.152  -2.787 -20.224  1.00 77.99           H
ATOM   2088  N   ALA A 147     -10.947  -2.471 -23.178  1.00 77.43           N
ATOM   2089  CA  ALA A 147     -10.043  -2.423 -24.315  1.00 77.43           C
ATOM   2090  C   ALA A 147     -10.211  -3.695 -25.149  1.00 77.43           C
ATOM   2091  O   ALA A 147     -10.031  -3.672 -26.365  1.00 77.43           O
ATOM   2092  HA  ALA A 147     -10.319  -1.561 -24.922  1.00 77.43           H
ATOM   2093  CB  ALA A 147      -8.608  -2.237 -23.818  1.00 77.43           C
ATOM   2094 1HB  ALA A 147      -8.535  -1.306 -23.257  1.00 77.43           H
ATOM   2095 2HB  ALA A 147      -8.336  -3.072 -23.172  1.00 77.43           H
ATOM   2096 3HB  ALA A 147      -7.930  -2.201 -24.671  1.00 77.43           H
ATOM   2097  HN  ALA A 147     -10.503  -2.440 -22.283  1.00 77.43           H
ATOM   2098  N   ILE A 148     -10.555  -4.774 -24.461  1.00 74.07           N
ATOM   2099  CA  ILE A 148     -10.565  -6.086 -25.085  1.00 74.07           C
ATOM   2100  C   ILE A 148     -11.985  -6.413 -25.552  1.00 74.07           C
ATOM   2101  O   ILE A 148     -12.177  -6.921 -26.656  1.00 74.07           O
ATOM   2102  HA  ILE A 148      -9.916  -6.038 -25.959  1.00 74.07           H
ATOM   2103  CB  ILE A 148      -9.974  -7.134 -24.139  1.00 74.07           C
ATOM   2104  HB  ILE A 148     -10.509  -7.079 -23.191  1.00 74.07           H
ATOM   2105  CG1 ILE A 148      -8.502  -6.837 -23.845  1.00 74.07           C
ATOM   2106 1HG1 ILE A 148      -7.905  -7.016 -24.740  1.00 74.07           H
ATOM   2107 2HG1 ILE A 148      -8.383  -5.785 -23.588  1.00 74.07           H
ATOM   2108  CG2 ILE A 148     -10.175  -8.546 -24.691  1.00 74.07           C
ATOM   2109 1HG2 ILE A 148     -11.241  -8.743 -24.806  1.00 74.07           H
ATOM   2110 2HG2 ILE A 148      -9.682  -8.632 -25.659  1.00 74.07           H
ATOM   2111 3HG2 ILE A 148      -9.745  -9.271 -23.999  1.00 74.07           H
ATOM   2112  CD1 ILE A 148      -7.985  -7.710 -22.699  1.00 74.07           C
ATOM   2113 1HD1 ILE A 148      -8.568  -7.510 -21.800  1.00 74.07           H
ATOM   2114 2HD1 ILE A 148      -8.083  -8.761 -22.970  1.00 74.07           H
ATOM   2115 3HD1 ILE A 148      -6.937  -7.479 -22.511  1.00 74.07           H
ATOM   2116  HN  ILE A 148     -10.822  -4.762 -23.498  1.00 74.07           H
ATOM   2117  N   ALA A 149     -12.943  -6.107 -24.690  1.00 73.79           N
ATOM   2118  CA  ALA A 149     -14.325  -6.477 -24.944  1.00 73.79           C
ATOM   2119  C   ALA A 149     -14.908  -5.551 -26.013  1.00 73.79           C
ATOM   2120  O   ALA A 149     -15.631  -6.000 -26.901  1.00 73.79           O
ATOM   2121  HA  ALA A 149     -14.331  -7.500 -25.319  1.00 73.79           H
ATOM   2122  CB  ALA A 149     -15.116  -6.427 -23.635  1.00 73.79           C
ATOM   2123 1HB  ALA A 149     -14.679  -7.124 -22.919  1.00 73.79           H
ATOM   2124 2HB  ALA A 149     -15.080  -5.417 -23.227  1.00 73.79           H
ATOM   2125 3HB  ALA A 149     -16.152  -6.705 -23.826  1.00 73.79           H
ATOM   2126  HN  ALA A 149     -12.788  -5.617 -23.832  1.00 73.79           H
ATOM   2127  N   GLN A 150     -14.572  -4.275 -25.893  1.00 75.78           N
ATOM   2128  CA  GLN A 150     -15.086  -3.276 -26.814  1.00 75.78           C
ATOM   2129  C   GLN A 150     -13.960  -2.744 -27.703  1.00 75.78           C
ATOM   2130  O   GLN A 150     -13.931  -1.560 -28.032  1.00 75.78           O
ATOM   2131  HA  GLN A 150     -15.825  -3.796 -27.423  1.00 75.78           H
ATOM   2132  CB  GLN A 150     -15.772  -2.136 -26.058  1.00 75.78           C
ATOM   2133 1HB  GLN A 150     -15.052  -1.639 -25.409  1.00 75.78           H
ATOM   2134 2HB  GLN A 150     -16.131  -1.389 -26.767  1.00 75.78           H
ATOM   2135  CG  GLN A 150     -16.943  -2.658 -25.224  1.00 75.78           C
ATOM   2136 1HG  GLN A 150     -17.556  -3.327 -25.828  1.00 75.78           H
ATOM   2137 2HG  GLN A 150     -16.565  -3.243 -24.385  1.00 75.78           H
ATOM   2138  CD  GLN A 150     -17.802  -1.504 -24.702  1.00 75.78           C
ATOM   2139  OE1 GLN A 150     -17.541  -0.339 -24.952  1.00 75.78           O
ATOM   2140  NE2 GLN A 150     -18.839  -1.892 -23.964  1.00 75.78           N
ATOM   2141 1HE2 GLN A 150     -18.997  -2.865 -23.797  1.00 75.78           H
ATOM   2142 2HE2 GLN A 150     -19.460  -1.211 -23.578  1.00 75.78           H
ATOM   2143  HN  GLN A 150     -13.961  -3.922 -25.184  1.00 75.78           H
ATOM   2144  N   ALA A 151     -13.061  -3.647 -28.067  1.00 72.52           N
ATOM   2145  CA  ALA A 151     -11.849  -3.256 -28.767  1.00 72.52           C
ATOM   2146  C   ALA A 151     -12.219  -2.386 -29.970  1.00 72.52           C
ATOM   2147  O   ALA A 151     -11.500  -1.447 -30.306  1.00 72.52           O
ATOM   2148  HA  ALA A 151     -11.242  -2.668 -28.078  1.00 72.52           H
ATOM   2149  CB  ALA A 151     -11.066  -4.506 -29.170  1.00 72.52           C
ATOM   2150 1HB  ALA A 151     -10.802  -5.073 -28.277  1.00 72.52           H
ATOM   2151 2HB  ALA A 151     -11.680  -5.125 -29.825  1.00 72.52           H
ATOM   2152 3HB  ALA A 151     -10.157  -4.213 -29.695  1.00 72.52           H
ATOM   2153  HN  ALA A 151     -13.149  -4.627 -27.890  1.00 72.52           H
ATOM   2154  N   MET A 152     -13.340  -2.730 -30.586  1.00 68.77           N
ATOM   2155  CA  MET A 152     -13.787  -2.027 -31.776  1.00 68.77           C
ATOM   2156  C   MET A 152     -14.089  -0.559 -31.465  1.00 68.77           C
ATOM   2157  O   MET A 152     -13.724   0.330 -32.233  1.00 68.77           O
ATOM   2158  HA  MET A 152     -12.960  -2.092 -32.484  1.00 68.77           H
ATOM   2159  CB  MET A 152     -15.045  -2.701 -32.327  1.00 68.77           C
ATOM   2160 1HB  MET A 152     -15.760  -2.860 -31.519  1.00 68.77           H
ATOM   2161 2HB  MET A 152     -15.525  -2.046 -33.053  1.00 68.77           H
ATOM   2162  CG  MET A 152     -14.706  -4.040 -32.986  1.00 68.77           C
ATOM   2163 1HG  MET A 152     -13.760  -4.417 -32.597  1.00 68.77           H
ATOM   2164 2HG  MET A 152     -15.469  -4.779 -32.741  1.00 68.77           H
ATOM   2165  SD  MET A 152     -14.598  -3.838 -34.756  1.00 68.77           S
ATOM   2166  CE  MET A 152     -16.328  -3.941 -35.186  1.00 68.77           C
ATOM   2167 1HE  MET A 152     -16.723  -4.907 -34.873  1.00 68.77           H
ATOM   2168 2HE  MET A 152     -16.875  -3.144 -34.682  1.00 68.77           H
ATOM   2169 3HE  MET A 152     -16.441  -3.833 -36.264  1.00 68.77           H
ATOM   2170  HN  MET A 152     -13.938  -3.474 -30.286  1.00 68.77           H
ATOM   2171  N   ARG A 153     -14.752  -0.351 -30.337  1.00 69.34           N
ATOM   2172  CA  ARG A 153     -15.169   0.985 -29.950  1.00 69.34           C
ATOM   2173  C   ARG A 153     -14.064   1.676 -29.149  1.00 69.34           C
ATOM   2174  O   ARG A 153     -14.063   2.898 -29.012  1.00 69.34           O
ATOM   2175  HA  ARG A 153     -15.354   1.503 -30.891  1.00 69.34           H
ATOM   2176  CB  ARG A 153     -16.447   0.941 -29.109  1.00 69.34           C
ATOM   2177 1HB  ARG A 153     -16.309   0.264 -28.267  1.00 69.34           H
ATOM   2178 2HB  ARG A 153     -16.648   1.929 -28.694  1.00 69.34           H
ATOM   2179  CG  ARG A 153     -17.641   0.484 -29.950  1.00 69.34           C
ATOM   2180 1HG  ARG A 153     -17.746   1.130 -30.821  1.00 69.34           H
ATOM   2181 2HG  ARG A 153     -17.463  -0.526 -30.321  1.00 69.34           H
ATOM   2182  CD  ARG A 153     -18.932   0.510 -29.129  1.00 69.34           C
ATOM   2183 1HD  ARG A 153     -18.864  -0.202 -28.306  1.00 69.34           H
ATOM   2184 2HD  ARG A 153     -19.071   1.497 -28.686  1.00 69.34           H
ATOM   2185  NE  ARG A 153     -20.087   0.176 -29.991  1.00 69.34           N
ATOM   2186  HE  ARG A 153     -19.908  -0.039 -30.952  1.00 69.34           H
ATOM   2187  CZ  ARG A 153     -21.357   0.144 -29.566  1.00 69.34           C
ATOM   2188  NH1 ARG A 153     -21.655   0.424 -28.290  1.00 69.34           N
ATOM   2189 1HH1 ARG A 153     -20.926   0.659 -27.647  1.00 69.34           H
ATOM   2190 2HH1 ARG A 153     -22.606   0.398 -27.981  1.00 69.34           H
ATOM   2191  NH2 ARG A 153     -22.326  -0.172 -30.437  1.00 69.34           N
ATOM   2192 1HH2 ARG A 153     -23.279  -0.200 -30.136  1.00 69.34           H
ATOM   2193 2HH2 ARG A 153     -22.095  -0.379 -31.388  1.00 69.34           H
ATOM   2194  HN  ARG A 153     -15.003  -1.075 -29.694  1.00 69.34           H
ATOM   2195  N   ALA A 154     -13.149   0.863 -28.641  1.00 68.68           N
ATOM   2196  CA  ALA A 154     -12.175   1.342 -27.675  1.00 68.68           C
ATOM   2197  C   ALA A 154     -11.294   2.407 -28.332  1.00 68.68           C
ATOM   2198  O   ALA A 154     -10.765   3.285 -27.653  1.00 68.68           O
ATOM   2199  HA  ALA A 154     -12.722   1.795 -26.848  1.00 68.68           H
ATOM   2200  CB  ALA A 154     -11.362   0.162 -27.140  1.00 68.68           C
ATOM   2201 1HB  ALA A 154     -12.031  -0.551 -26.658  1.00 68.68           H
ATOM   2202 2HB  ALA A 154     -10.845  -0.327 -27.966  1.00 68.68           H
ATOM   2203 3HB  ALA A 154     -10.631   0.522 -26.416  1.00 68.68           H
ATOM   2204  HN  ALA A 154     -13.068  -0.105 -28.878  1.00 68.68           H
ATOM   2205  N   HIS A 155     -11.163   2.293 -29.646  1.00 68.74           N
ATOM   2206  CA  HIS A 155     -10.275   3.171 -30.388  1.00 68.74           C
ATOM   2207  C   HIS A 155     -10.890   4.569 -30.475  1.00 68.74           C
ATOM   2208  O   HIS A 155     -10.221   5.564 -30.198  1.00 68.74           O
ATOM   2209  HA  HIS A 155      -9.345   3.226 -29.822  1.00 68.74           H
ATOM   2210  CB  HIS A 155      -9.950   2.580 -31.762  1.00 68.74           C
ATOM   2211 1HB  HIS A 155      -9.663   1.535 -31.638  1.00 68.74           H
ATOM   2212 2HB  HIS A 155     -10.852   2.591 -32.373  1.00 68.74           H
ATOM   2213  CG  HIS A 155      -8.850   3.305 -32.498  1.00 68.74           C
ATOM   2214  ND1 HIS A 155      -9.093   4.367 -33.351  1.00 68.74           N
ATOM   2215  HD1 HIS A 155      -9.990   4.754 -33.564  1.00 68.74           H
ATOM   2216  CD2 HIS A 155      -7.499   3.112 -32.499  1.00 68.74           C
ATOM   2217  HD2 HIS A 155      -6.964   2.351 -31.931  1.00 68.74           H
ATOM   2218  CE1 HIS A 155      -7.934   4.786 -33.839  1.00 68.74           C
ATOM   2219  HE1 HIS A 155      -7.793   5.608 -34.540  1.00 68.74           H
ATOM   2220  NE2 HIS A 155      -6.948   4.006 -33.310  1.00 68.74           N
ATOM   2221  HN  HIS A 155     -11.650   1.618 -30.200  1.00 68.74           H
ATOM   2222  N   THR A 156     -12.157   4.601 -30.861  1.00 72.84           N
ATOM   2223  CA  THR A 156     -12.836   5.863 -31.096  1.00 72.84           C
ATOM   2224  C   THR A 156     -13.037   6.615 -29.779  1.00 72.84           C
ATOM   2225  O   THR A 156     -13.174   7.837 -29.772  1.00 72.84           O
ATOM   2226  HA  THR A 156     -12.198   6.484 -31.725  1.00 72.84           H
ATOM   2227  CB  THR A 156     -14.145   5.566 -31.832  1.00 72.84           C
ATOM   2228  HB  THR A 156     -14.762   6.461 -31.904  1.00 72.84           H
ATOM   2229  OG1 THR A 156     -14.715   4.483 -31.102  1.00 72.84           O
ATOM   2230  HG1 THR A 156     -15.690   4.407 -31.309  1.00 72.84           H
ATOM   2231  CG2 THR A 156     -13.913   4.992 -33.231  1.00 72.84           C
ATOM   2232 1HG2 THR A 156     -13.352   4.060 -33.153  1.00 72.84           H
ATOM   2233 2HG2 THR A 156     -13.347   5.707 -33.828  1.00 72.84           H
ATOM   2234 3HG2 THR A 156     -14.873   4.799 -33.708  1.00 72.84           H
ATOM   2235  HN  THR A 156     -12.716   3.785 -31.011  1.00 72.84           H
ATOM   2236  N   TRP A 157     -13.048   5.853 -28.695  1.00 79.08           N
ATOM   2237  CA  TRP A 157     -13.356   6.412 -27.390  1.00 79.08           C
ATOM   2238  C   TRP A 157     -12.035   6.696 -26.673  1.00 79.08           C
ATOM   2239  O   TRP A 157     -12.020   6.953 -25.471  1.00 79.08           O
ATOM   2240  HA  TRP A 157     -13.903   7.342 -27.547  1.00 79.08           H
ATOM   2241  CB  TRP A 157     -14.278   5.482 -26.599  1.00 79.08           C
ATOM   2242 1HB  TRP A 157     -13.888   4.465 -26.658  1.00 79.08           H
ATOM   2243 2HB  TRP A 157     -14.255   5.771 -25.548  1.00 79.08           H
ATOM   2244  CG  TRP A 157     -15.729   5.485 -27.082  1.00 79.08           C
ATOM   2245  CD1 TRP A 157     -16.188   5.743 -28.314  1.00 79.08           C
ATOM   2246  HD1 TRP A 157     -15.554   5.995 -29.165  1.00 79.08           H
ATOM   2247  CD2 TRP A 157     -16.901   5.204 -26.287  1.00 79.08           C
ATOM   2248  NE1 TRP A 157     -17.564   5.651 -28.371  1.00 79.08           N
ATOM   2249  HE1 TRP A 157     -18.134   5.800 -29.179  1.00 79.08           H
ATOM   2250  CE2 TRP A 157     -18.011   5.313 -27.100  1.00 79.08           C
ATOM   2251  CE3 TRP A 157     -17.018   4.870 -24.926  1.00 79.08           C
ATOM   2252  HE3 TRP A 157     -16.157   4.779 -24.264  1.00 79.08           H
ATOM   2253  CZ2 TRP A 157     -19.318   5.103 -26.644  1.00 79.08           C
ATOM   2254  HZ2 TRP A 157     -20.179   5.195 -27.306  1.00 79.08           H
ATOM   2255  CZ3 TRP A 157     -18.331   4.664 -24.486  1.00 79.08           C
ATOM   2256  HZ3 TRP A 157     -18.479   4.402 -23.438  1.00 79.08           H
ATOM   2257  CH2 TRP A 157     -19.459   4.769 -25.291  1.00 79.08           C
ATOM   2258  HH2 TRP A 157     -20.450   4.593 -24.872  1.00 79.08           H
ATOM   2259  HN  TRP A 157     -12.852   4.872 -28.699  1.00 79.08           H
ATOM   2260  N   ARG A 158     -10.957   6.640 -27.442  1.00 77.90           N
ATOM   2261  CA  ARG A 158      -9.624   6.685 -26.867  1.00 77.90           C
ATOM   2262  C   ARG A 158      -9.421   7.992 -26.097  1.00 77.90           C
ATOM   2263  O   ARG A 158      -8.898   7.986 -24.984  1.00 77.90           O
ATOM   2264  HA  ARG A 158      -9.580   5.825 -26.198  1.00 77.90           H
ATOM   2265  CB  ARG A 158      -8.551   6.569 -27.952  1.00 77.90           C
ATOM   2266 1HB  ARG A 158      -8.726   5.672 -28.546  1.00 77.90           H
ATOM   2267 2HB  ARG A 158      -8.622   7.419 -28.630  1.00 77.90           H
ATOM   2268  CG  ARG A 158      -7.152   6.515 -27.336  1.00 77.90           C
ATOM   2269 1HG  ARG A 158      -6.969   7.422 -26.759  1.00 77.90           H
ATOM   2270 2HG  ARG A 158      -7.089   5.677 -26.641  1.00 77.90           H
ATOM   2271  CD  ARG A 158      -6.081   6.368 -28.419  1.00 77.90           C
ATOM   2272 1HD  ARG A 158      -6.279   5.481 -29.020  1.00 77.90           H
ATOM   2273 2HD  ARG A 158      -6.115   7.224 -29.094  1.00 77.90           H
ATOM   2274  NE  ARG A 158      -4.742   6.268 -27.797  1.00 77.90           N
ATOM   2275  HE  ARG A 158      -4.658   6.495 -26.827  1.00 77.90           H
ATOM   2276  CZ  ARG A 158      -3.635   5.894 -28.453  1.00 77.90           C
ATOM   2277  NH1 ARG A 158      -3.690   5.578 -29.754  1.00 77.90           N
ATOM   2278 1HH1 ARG A 158      -4.561   5.622 -30.243  1.00 77.90           H
ATOM   2279 2HH1 ARG A 158      -2.859   5.300 -30.236  1.00 77.90           H
ATOM   2280  NH2 ARG A 158      -2.473   5.838 -27.787  1.00 77.90           N
ATOM   2281 1HH2 ARG A 158      -1.638   5.561 -28.262  1.00 77.90           H
ATOM   2282 2HH2 ARG A 158      -2.442   6.075 -26.816  1.00 77.90           H
ATOM   2283  HN  ARG A 158     -10.985   6.566 -28.439  1.00 77.90           H
ATOM   2284  N   GLU A 159      -9.847   9.081 -26.721  1.00 80.95           N
ATOM   2285  CA  GLU A 159      -9.634  10.401 -26.152  1.00 80.95           C
ATOM   2286  C   GLU A 159     -10.517  10.596 -24.918  1.00 80.95           C
ATOM   2287  O   GLU A 159     -10.045  11.056 -23.880  1.00 80.95           O
ATOM   2288  HA  GLU A 159      -8.583  10.425 -25.863  1.00 80.95           H
ATOM   2289  CB  GLU A 159      -9.894  11.494 -27.191  1.00 80.95           C
ATOM   2290 1HB  GLU A 159     -10.861  11.327 -27.665  1.00 80.95           H
ATOM   2291 2HB  GLU A 159      -9.808  12.474 -26.722  1.00 80.95           H
ATOM   2292  CG  GLU A 159      -8.845  11.454 -28.303  1.00 80.95           C
ATOM   2293 1HG  GLU A 159      -7.846  11.470 -27.867  1.00 80.95           H
ATOM   2294 2HG  GLU A 159      -8.935  10.522 -28.860  1.00 80.95           H
ATOM   2295  CD  GLU A 159      -9.010  12.641 -29.255  1.00 80.95           C
ATOM   2296  OE1 GLU A 159      -8.045  12.905 -30.005  1.00 80.95           O
ATOM   2297  OE2 GLU A 159     -10.096  13.257 -29.211  1.00 80.95           O
ATOM   2298  HN  GLU A 159     -10.328   9.071 -27.598  1.00 80.95           H
ATOM   2299  N   LYS A 160     -11.782  10.235 -25.072  1.00 84.58           N
ATOM   2300  CA  LYS A 160     -12.730  10.342 -23.976  1.00 84.58           C
ATOM   2301  C   LYS A 160     -12.205   9.551 -22.775  1.00 84.58           C
ATOM   2302  O   LYS A 160     -12.268  10.022 -21.641  1.00 84.58           O
ATOM   2303  HA  LYS A 160     -12.789  11.394 -23.696  1.00 84.58           H
ATOM   2304  CB  LYS A 160     -14.126   9.914 -24.431  1.00 84.58           C
ATOM   2305 1HB  LYS A 160     -14.076   8.932 -24.901  1.00 84.58           H
ATOM   2306 2HB  LYS A 160     -14.782   9.819 -23.565  1.00 84.58           H
ATOM   2307  CG  LYS A 160     -14.716  10.927 -25.415  1.00 84.58           C
ATOM   2308 1HG  LYS A 160     -14.653  11.930 -24.991  1.00 84.58           H
ATOM   2309 2HG  LYS A 160     -14.129  10.931 -26.333  1.00 84.58           H
ATOM   2310  CD  LYS A 160     -16.174  10.595 -25.736  1.00 84.58           C
ATOM   2311 1HD  LYS A 160     -16.233   9.611 -26.202  1.00 84.58           H
ATOM   2312 2HD  LYS A 160     -16.752  10.544 -24.812  1.00 84.58           H
ATOM   2313  CE  LYS A 160     -16.784  11.644 -26.668  1.00 84.58           C
ATOM   2314 1HE  LYS A 160     -16.679  12.635 -26.226  1.00 84.58           H
ATOM   2315 2HE  LYS A 160     -16.242  11.657 -27.613  1.00 84.58           H
ATOM   2316  NZ  LYS A 160     -18.214  11.352 -26.913  1.00 84.58           N
ATOM   2317 1HZ  LYS A 160     -18.602  12.056 -27.530  1.00 84.58           H
ATOM   2318 2HZ  LYS A 160     -18.303  10.438 -27.344  1.00 84.58           H
ATOM   2319 3HZ  LYS A 160     -18.716  11.360 -26.032  1.00 84.58           H
ATOM   2320  HN  LYS A 160     -12.162   9.876 -25.925  1.00 84.58           H
ATOM   2321  N   ARG A 161     -11.700   8.361 -23.067  1.00 85.94           N
ATOM   2322  CA  ARG A 161     -11.188   7.489 -22.023  1.00 85.94           C
ATOM   2323  C   ARG A 161     -10.036   8.170 -21.281  1.00 85.94           C
ATOM   2324  O   ARG A 161      -9.888   8.003 -20.071  1.00 85.94           O
ATOM   2325  HA  ARG A 161     -12.037   7.321 -21.359  1.00 85.94           H
ATOM   2326  CB  ARG A 161     -10.698   6.162 -22.604  1.00 85.94           C
ATOM   2327 1HB  ARG A 161     -10.074   6.352 -23.478  1.00 85.94           H
ATOM   2328 2HB  ARG A 161     -10.074   5.648 -21.873  1.00 85.94           H
ATOM   2329  CG  ARG A 161     -11.875   5.267 -22.996  1.00 85.94           C
ATOM   2330 1HG  ARG A 161     -12.389   4.922 -22.099  1.00 85.94           H
ATOM   2331 2HG  ARG A 161     -12.597   5.843 -23.576  1.00 85.94           H
ATOM   2332  CD  ARG A 161     -11.401   4.064 -23.814  1.00 85.94           C
ATOM   2333 1HD  ARG A 161     -12.259   3.538 -24.233  1.00 85.94           H
ATOM   2334 2HD  ARG A 161     -10.792   4.401 -24.652  1.00 85.94           H
ATOM   2335  NE  ARG A 161     -10.617   3.147 -22.956  1.00 85.94           N
ATOM   2336  HE  ARG A 161     -10.619   3.311 -21.970  1.00 85.94           H
ATOM   2337  CZ  ARG A 161      -9.903   2.112 -23.419  1.00 85.94           C
ATOM   2338  NH1 ARG A 161      -9.863   1.846 -24.732  1.00 85.94           N
ATOM   2339 1HH1 ARG A 161     -10.369   2.422 -25.374  1.00 85.94           H
ATOM   2340 2HH1 ARG A 161      -9.328   1.071 -25.069  1.00 85.94           H
ATOM   2341  NH2 ARG A 161      -9.230   1.346 -22.549  1.00 85.94           N
ATOM   2342 1HH2 ARG A 161      -8.692   0.570 -22.878  1.00 85.94           H
ATOM   2343 2HH2 ARG A 161      -9.264   1.552 -21.571  1.00 85.94           H
ATOM   2344  HN  ARG A 161     -11.637   7.992 -23.994  1.00 85.94           H
ATOM   2345  N   LEU A 162      -9.250   8.922 -22.037  1.00 86.32           N
ATOM   2346  CA  LEU A 162      -8.104   9.613 -21.469  1.00 86.32           C
ATOM   2347  C   LEU A 162      -8.594  10.705 -20.515  1.00 86.32           C
ATOM   2348  O   LEU A 162      -8.030  10.892 -19.439  1.00 86.32           O
ATOM   2349  HA  LEU A 162      -7.534   8.883 -20.895  1.00 86.32           H
ATOM   2350  CB  LEU A 162      -7.188  10.132 -22.579  1.00 86.32           C
ATOM   2351 1HB  LEU A 162      -6.985   9.312 -23.268  1.00 86.32           H
ATOM   2352 2HB  LEU A 162      -7.727  10.895 -23.141  1.00 86.32           H
ATOM   2353  CG  LEU A 162      -5.852  10.723 -22.125  1.00 86.32           C
ATOM   2354  HG  LEU A 162      -6.052  11.470 -21.357  1.00 86.32           H
ATOM   2355  CD1 LEU A 162      -4.966   9.649 -21.490  1.00 86.32           C
ATOM   2356 1HD1 LEU A 162      -5.473   9.225 -20.623  1.00 86.32           H
ATOM   2357 2HD1 LEU A 162      -4.770   8.862 -22.218  1.00 86.32           H
ATOM   2358 3HD1 LEU A 162      -4.022  10.096 -21.176  1.00 86.32           H
ATOM   2359  CD2 LEU A 162      -5.148  11.438 -23.279  1.00 86.32           C
ATOM   2360 1HD2 LEU A 162      -4.960  10.730 -24.086  1.00 86.32           H
ATOM   2361 2HD2 LEU A 162      -5.780  12.247 -23.645  1.00 86.32           H
ATOM   2362 3HD2 LEU A 162      -4.201  11.849 -22.928  1.00 86.32           H
ATOM   2363  HN  LEU A 162      -9.384   9.062 -23.018  1.00 86.32           H
ATOM   2364  N   LEU A 163      -9.639  11.396 -20.945  1.00 88.59           N
ATOM   2365  CA  LEU A 163     -10.208  12.467 -20.145  1.00 88.59           C
ATOM   2366  C   LEU A 163     -10.739  11.889 -18.831  1.00 88.59           C
ATOM   2367  O   LEU A 163     -10.428  12.397 -17.755  1.00 88.59           O
ATOM   2368  HA  LEU A 163      -9.404  13.166 -19.915  1.00 88.59           H
ATOM   2369  CB  LEU A 163     -11.260  13.235 -20.948  1.00 88.59           C
ATOM   2370 1HB  LEU A 163     -10.815  13.538 -21.895  1.00 88.59           H
ATOM   2371 2HB  LEU A 163     -12.078  12.554 -21.183  1.00 88.59           H
ATOM   2372  CG  LEU A 163     -11.846  14.476 -20.271  1.00 88.59           C
ATOM   2373  HG  LEU A 163     -12.210  14.188 -19.285  1.00 88.59           H
ATOM   2374  CD1 LEU A 163     -10.771  15.545 -20.062  1.00 88.59           C
ATOM   2375 1HD1 LEU A 163      -9.978  15.145 -19.431  1.00 88.59           H
ATOM   2376 2HD1 LEU A 163     -10.356  15.836 -21.027  1.00 88.59           H
ATOM   2377 3HD1 LEU A 163     -11.215  16.416 -19.580  1.00 88.59           H
ATOM   2378  CD2 LEU A 163     -13.044  15.014 -21.056  1.00 88.59           C
ATOM   2379 1HD2 LEU A 163     -12.728  15.282 -22.064  1.00 88.59           H
ATOM   2380 2HD2 LEU A 163     -13.817  14.247 -21.109  1.00 88.59           H
ATOM   2381 3HD2 LEU A 163     -13.441  15.896 -20.553  1.00 88.59           H
ATOM   2382  HN  LEU A 163     -10.094  11.236 -21.821  1.00 88.59           H
ATOM   2383  N   TYR A 164     -11.531  10.835 -18.963  1.00 90.74           N
ATOM   2384  CA  TYR A 164     -12.092  10.171 -17.798  1.00 90.74           C
ATOM   2385  C   TYR A 164     -10.987   9.657 -16.874  1.00 90.74           C
ATOM   2386  O   TYR A 164     -11.123   9.704 -15.652  1.00 90.74           O
ATOM   2387  HA  TYR A 164     -12.700  10.897 -17.258  1.00 90.74           H
ATOM   2388  CB  TYR A 164     -12.887   8.979 -18.335  1.00 90.74           C
ATOM   2389 1HB  TYR A 164     -12.300   8.482 -19.108  1.00 90.74           H
ATOM   2390 2HB  TYR A 164     -13.028   8.257 -17.530  1.00 90.74           H
ATOM   2391  CG  TYR A 164     -14.253   9.351 -18.913  1.00 90.74           C
ATOM   2392  CD1 TYR A 164     -15.198   9.961 -18.113  1.00 90.74           C
ATOM   2393  HD1 TYR A 164     -14.970  10.177 -17.069  1.00 90.74           H
ATOM   2394  CD2 TYR A 164     -14.541   9.077 -20.235  1.00 90.74           C
ATOM   2395  HD2 TYR A 164     -13.795   8.596 -20.867  1.00 90.74           H
ATOM   2396  CE1 TYR A 164     -16.484  10.311 -18.657  1.00 90.74           C
ATOM   2397  HE1 TYR A 164     -17.240  10.793 -18.036  1.00 90.74           H
ATOM   2398  CE2 TYR A 164     -15.828   9.428 -20.779  1.00 90.74           C
ATOM   2399  HE2 TYR A 164     -16.068   9.217 -21.821  1.00 90.74           H
ATOM   2400  CZ  TYR A 164     -16.736  10.027 -19.963  1.00 90.74           C
ATOM   2401  OH  TYR A 164     -17.951  10.358 -20.477  1.00 90.74           O
ATOM   2402  HH  TYR A 164     -17.989  10.116 -21.446  1.00 90.74           H
ATOM   2403  HN  TYR A 164     -11.789  10.435 -19.842  1.00 90.74           H
ATOM   2404  N   SER A 165      -9.917   9.179 -17.492  1.00 91.75           N
ATOM   2405  CA  SER A 165      -8.804   8.623 -16.741  1.00 91.75           C
ATOM   2406  C   SER A 165      -8.226   9.682 -15.801  1.00 91.75           C
ATOM   2407  O   SER A 165      -7.780   9.363 -14.700  1.00 91.75           O
ATOM   2408  HA  SER A 165      -9.227   7.795 -16.171  1.00 91.75           H
ATOM   2409  CB  SER A 165      -7.717   8.094 -17.678  1.00 91.75           C
ATOM   2410 1HB  SER A 165      -7.069   7.409 -17.130  1.00 91.75           H
ATOM   2411 2HB  SER A 165      -8.178   7.521 -18.482  1.00 91.75           H
ATOM   2412  OG  SER A 165      -6.933   9.146 -18.234  1.00 91.75           O
ATOM   2413  HG  SER A 165      -7.451  10.001 -18.223  1.00 91.75           H
ATOM   2414  HN  SER A 165      -9.803   9.168 -18.485  1.00 91.75           H
ATOM   2415  N   LYS A 166      -8.252  10.921 -16.269  1.00 93.00           N
ATOM   2416  CA  LYS A 166      -7.740  12.030 -15.482  1.00 93.00           C
ATOM   2417  C   LYS A 166      -8.637  12.239 -14.260  1.00 93.00           C
ATOM   2418  O   LYS A 166      -8.146  12.349 -13.138  1.00 93.00           O
ATOM   2419  HA  LYS A 166      -6.744  11.753 -15.136  1.00 93.00           H
ATOM   2420  CB  LYS A 166      -7.586  13.279 -16.353  1.00 93.00           C
ATOM   2421 1HB  LYS A 166      -8.514  13.468 -16.892  1.00 93.00           H
ATOM   2422 2HB  LYS A 166      -7.404  14.147 -15.720  1.00 93.00           H
ATOM   2423  CG  LYS A 166      -6.435  13.115 -17.348  1.00 93.00           C
ATOM   2424 1HG  LYS A 166      -5.509  12.919 -16.808  1.00 93.00           H
ATOM   2425 2HG  LYS A 166      -6.622  12.251 -17.986  1.00 93.00           H
ATOM   2426  CD  LYS A 166      -6.274  14.368 -18.210  1.00 93.00           C
ATOM   2427 1HD  LYS A 166      -7.190  14.547 -18.773  1.00 93.00           H
ATOM   2428 2HD  LYS A 166      -6.118  15.237 -17.571  1.00 93.00           H
ATOM   2429  CE  LYS A 166      -5.097  14.221 -19.176  1.00 93.00           C
ATOM   2430 1HE  LYS A 166      -4.195  13.960 -18.622  1.00 93.00           H
ATOM   2431 2HE  LYS A 166      -5.290  13.406 -19.873  1.00 93.00           H
ATOM   2432  NZ  LYS A 166      -4.879  15.480 -19.924  1.00 93.00           N
ATOM   2433 1HZ  LYS A 166      -4.110  15.359 -20.573  1.00 93.00           H
ATOM   2434 2HZ  LYS A 166      -5.721  15.717 -20.438  1.00 93.00           H
ATOM   2435 3HZ  LYS A 166      -4.659  16.226 -19.274  1.00 93.00           H
ATOM   2436  HN  LYS A 166      -8.613  11.172 -17.167  1.00 93.00           H
ATOM   2437  N   MET A 167      -9.935  12.287 -14.520  1.00 94.79           N
ATOM   2438  CA  MET A 167     -10.900  12.551 -13.466  1.00 94.79           C
ATOM   2439  C   MET A 167     -10.893  11.431 -12.424  1.00 94.79           C
ATOM   2440  O   MET A 167     -11.023  11.690 -11.228  1.00 94.79           O
ATOM   2441  HA  MET A 167     -10.583  13.487 -13.005  1.00 94.79           H
ATOM   2442  CB  MET A 167     -12.298  12.675 -14.073  1.00 94.79           C
ATOM   2443 1HB  MET A 167     -12.532  11.777 -14.644  1.00 94.79           H
ATOM   2444 2HB  MET A 167     -13.039  12.749 -13.277  1.00 94.79           H
ATOM   2445  CG  MET A 167     -12.394  13.902 -14.982  1.00 94.79           C
ATOM   2446 1HG  MET A 167     -12.017  14.782 -14.461  1.00 94.79           H
ATOM   2447 2HG  MET A 167     -11.769  13.762 -15.864  1.00 94.79           H
ATOM   2448  SD  MET A 167     -14.090  14.167 -15.473  1.00 94.79           S
ATOM   2449  CE  MET A 167     -14.354  12.712 -16.472  1.00 94.79           C
ATOM   2450 1HE  MET A 167     -13.648  12.708 -17.303  1.00 94.79           H
ATOM   2451 2HE  MET A 167     -14.203  11.821 -15.863  1.00 94.79           H
ATOM   2452 3HE  MET A 167     -15.372  12.718 -16.861  1.00 94.79           H
ATOM   2453  HN  MET A 167     -10.329  12.150 -15.429  1.00 94.79           H
ATOM   2454  N   VAL A 168     -10.741  10.210 -12.915  1.00 95.16           N
ATOM   2455  CA  VAL A 168     -10.712   9.050 -12.041  1.00 95.16           C
ATOM   2456  C   VAL A 168      -9.497   9.144 -11.115  1.00 95.16           C
ATOM   2457  O   VAL A 168      -9.609   8.912  -9.912  1.00 95.16           O
ATOM   2458  HA  VAL A 168     -11.617   9.072 -11.434  1.00 95.16           H
ATOM   2459  CB  VAL A 168     -10.730   7.766 -12.874  1.00 95.16           C
ATOM   2460  HB  VAL A 168      -9.947   7.845 -13.628  1.00 95.16           H
ATOM   2461  CG1 VAL A 168     -10.425   6.545 -12.005  1.00 95.16           C
ATOM   2462 1HG1 VAL A 168      -9.438   6.656 -11.556  1.00 95.16           H
ATOM   2463 2HG1 VAL A 168     -11.175   6.461 -11.218  1.00 95.16           H
ATOM   2464 3HG1 VAL A 168     -10.444   5.646 -12.622  1.00 95.16           H
ATOM   2465  CG2 VAL A 168     -12.067   7.603 -13.599  1.00 95.16           C
ATOM   2466 1HG2 VAL A 168     -12.874   7.557 -12.868  1.00 95.16           H
ATOM   2467 2HG2 VAL A 168     -12.226   8.453 -14.263  1.00 95.16           H
ATOM   2468 3HG2 VAL A 168     -12.053   6.683 -14.184  1.00 95.16           H
ATOM   2469  HN  VAL A 168     -10.638  10.008 -13.889  1.00 95.16           H
ATOM   2470  N   CYS A 169      -8.364   9.486 -11.711  1.00 95.45           N
ATOM   2471  CA  CYS A 169      -7.125   9.592 -10.959  1.00 95.45           C
ATOM   2472  C   CYS A 169      -7.335  10.600  -9.827  1.00 95.45           C
ATOM   2473  O   CYS A 169      -6.995  10.327  -8.677  1.00 95.45           O
ATOM   2474  HA  CYS A 169      -6.915   8.600 -10.560  1.00 95.45           H
ATOM   2475  CB  CYS A 169      -5.949   9.980 -11.857  1.00 95.45           C
ATOM   2476 1HB  CYS A 169      -6.229  10.819 -12.494  1.00 95.45           H
ATOM   2477 2HB  CYS A 169      -5.108  10.309 -11.247  1.00 95.45           H
ATOM   2478  SG  CYS A 169      -5.452   8.552 -12.889  1.00 95.45           S
ATOM   2479  HG  CYS A 169      -6.421   8.688 -13.790  1.00 95.45           H
ATOM   2480  HN  CYS A 169      -8.284   9.687 -12.687  1.00 95.45           H
ATOM   2481  N   PHE A 170      -7.895  11.744 -10.193  1.00 96.17           N
ATOM   2482  CA  PHE A 170      -8.134  12.802  -9.226  1.00 96.17           C
ATOM   2483  C   PHE A 170      -9.035  12.315  -8.090  1.00 96.17           C
ATOM   2484  O   PHE A 170      -8.755  12.569  -6.919  1.00 96.17           O
ATOM   2485  HA  PHE A 170      -7.165  13.094  -8.820  1.00 96.17           H
ATOM   2486  CB  PHE A 170      -8.841  13.937  -9.971  1.00 96.17           C
ATOM   2487 1HB  PHE A 170      -8.228  14.237 -10.821  1.00 96.17           H
ATOM   2488 2HB  PHE A 170      -9.782  13.562 -10.374  1.00 96.17           H
ATOM   2489  CG  PHE A 170      -9.127  15.166  -9.106  1.00 96.17           C
ATOM   2490  CD1 PHE A 170     -10.367  15.354  -8.580  1.00 96.17           C
ATOM   2491  HD1 PHE A 170     -11.157  14.629  -8.775  1.00 96.17           H
ATOM   2492  CD2 PHE A 170      -8.141  16.071  -8.864  1.00 96.17           C
ATOM   2493  HD2 PHE A 170      -7.147  15.920  -9.286  1.00 96.17           H
ATOM   2494  CE1 PHE A 170     -10.632  16.495  -7.778  1.00 96.17           C
ATOM   2495  HE1 PHE A 170     -11.626  16.646  -7.356  1.00 96.17           H
ATOM   2496  CE2 PHE A 170      -8.406  17.212  -8.061  1.00 96.17           C
ATOM   2497  HE2 PHE A 170      -7.616  17.937  -7.867  1.00 96.17           H
ATOM   2498  CZ  PHE A 170      -9.646  17.400  -7.535  1.00 96.17           C
ATOM   2499  HZ  PHE A 170      -9.849  18.275  -6.919  1.00 96.17           H
ATOM   2500  HN  PHE A 170      -8.183  11.952 -11.127  1.00 96.17           H
ATOM   2501  N   THR A 171     -10.097  11.624  -8.475  1.00 96.46           N
ATOM   2502  CA  THR A 171     -11.064  11.136  -7.506  1.00 96.46           C
ATOM   2503  C   THR A 171     -10.396  10.167  -6.528  1.00 96.46           C
ATOM   2504  O   THR A 171     -10.703  10.172  -5.337  1.00 96.46           O
ATOM   2505  HA  THR A 171     -11.423  11.983  -6.922  1.00 96.46           H
ATOM   2506  CB  THR A 171     -12.232  10.514  -8.275  1.00 96.46           C
ATOM   2507  HB  THR A 171     -11.924   9.595  -8.773  1.00 96.46           H
ATOM   2508  OG1 THR A 171     -12.678  11.560  -9.134  1.00 96.46           O
ATOM   2509  HG1 THR A 171     -12.273  11.454 -10.042  1.00 96.46           H
ATOM   2510  CG2 THR A 171     -13.438  10.229  -7.378  1.00 96.46           C
ATOM   2511 1HG2 THR A 171     -13.787  11.160  -6.932  1.00 96.46           H
ATOM   2512 2HG2 THR A 171     -13.148   9.535  -6.589  1.00 96.46           H
ATOM   2513 3HG2 THR A 171     -14.238   9.789  -7.973  1.00 96.46           H
ATOM   2514  HN  THR A 171     -10.302  11.397  -9.427  1.00 96.46           H
ATOM   2515  N   ILE A 172      -9.496   9.359  -7.068  1.00 96.12           N
ATOM   2516  CA  ILE A 172      -8.817   8.354  -6.267  1.00 96.12           C
ATOM   2517  C   ILE A 172      -7.978   9.046  -5.191  1.00 96.12           C
ATOM   2518  O   ILE A 172      -7.989   8.636  -4.031  1.00 96.12           O
ATOM   2519  HA  ILE A 172      -9.584   7.755  -5.775  1.00 96.12           H
ATOM   2520  CB  ILE A 172      -8.012   7.410  -7.162  1.00 96.12           C
ATOM   2521  HB  ILE A 172      -7.476   8.011  -7.897  1.00 96.12           H
ATOM   2522  CG1 ILE A 172      -8.935   6.467  -7.937  1.00 96.12           C
ATOM   2523 1HG1 ILE A 172      -9.422   5.780  -7.244  1.00 96.12           H
ATOM   2524 2HG1 ILE A 172      -9.723   7.042  -8.422  1.00 96.12           H
ATOM   2525  CG2 ILE A 172      -6.963   6.647  -6.351  1.00 96.12           C
ATOM   2526 1HG2 ILE A 172      -6.278   7.355  -5.884  1.00 96.12           H
ATOM   2527 2HG2 ILE A 172      -7.459   6.058  -5.579  1.00 96.12           H
ATOM   2528 3HG2 ILE A 172      -6.405   5.983  -7.012  1.00 96.12           H
ATOM   2529  CD1 ILE A 172      -8.154   5.674  -8.986  1.00 96.12           C
ATOM   2530 1HD1 ILE A 172      -7.688   6.363  -9.690  1.00 96.12           H
ATOM   2531 2HD1 ILE A 172      -7.383   5.081  -8.494  1.00 96.12           H
ATOM   2532 3HD1 ILE A 172      -8.834   5.012  -9.522  1.00 96.12           H
ATOM   2533  HN  ILE A 172      -9.228   9.383  -8.031  1.00 96.12           H
ATOM   2534  N   TRP A 173      -7.271  10.084  -5.613  1.00 96.55           N
ATOM   2535  CA  TRP A 173      -6.375  10.793  -4.717  1.00 96.55           C
ATOM   2536  C   TRP A 173      -7.211  11.376  -3.576  1.00 96.55           C
ATOM   2537  O   TRP A 173      -6.843  11.258  -2.408  1.00 96.55           O
ATOM   2538  HA  TRP A 173      -5.658  10.072  -4.323  1.00 96.55           H
ATOM   2539  CB  TRP A 173      -5.571  11.854  -5.471  1.00 96.55           C
ATOM   2540 1HB  TRP A 173      -6.226  12.350  -6.188  1.00 96.55           H
ATOM   2541 2HB  TRP A 173      -5.238  12.614  -4.764  1.00 96.55           H
ATOM   2542  CG  TRP A 173      -4.353  11.300  -6.214  1.00 96.55           C
ATOM   2543  CD1 TRP A 173      -4.168  11.201  -7.537  1.00 96.55           C
ATOM   2544  HD1 TRP A 173      -4.897  11.517  -8.284  1.00 96.55           H
ATOM   2545  CD2 TRP A 173      -3.150  10.771  -5.617  1.00 96.55           C
ATOM   2546  NE1 TRP A 173      -2.940  10.649  -7.837  1.00 96.55           N
ATOM   2547  HE1 TRP A 173      -2.576  10.475  -8.752  1.00 96.55           H
ATOM   2548  CE2 TRP A 173      -2.301  10.379  -6.632  1.00 96.55           C
ATOM   2549  CE3 TRP A 173      -2.792  10.628  -4.265  1.00 96.55           C
ATOM   2550  HE3 TRP A 173      -3.444  10.931  -3.446  1.00 96.55           H
ATOM   2551  CZ2 TRP A 173      -1.039   9.818  -6.402  1.00 96.55           C
ATOM   2552  HZ2 TRP A 173      -0.386   9.516  -7.221  1.00 96.55           H
ATOM   2553  CZ3 TRP A 173      -1.527  10.066  -4.052  1.00 96.55           C
ATOM   2554  HZ3 TRP A 173      -1.200   9.933  -3.021  1.00 96.55           H
ATOM   2555  CH2 TRP A 173      -0.661   9.666  -5.062  1.00 96.55           C
ATOM   2556  HH2 TRP A 173       0.310   9.236  -4.813  1.00 96.55           H
ATOM   2557  HN  TRP A 173      -7.304  10.440  -6.547  1.00 96.55           H
ATOM   2558  N   VAL A 174      -8.321  11.993  -3.953  1.00 96.54           N
ATOM   2559  CA  VAL A 174      -9.181  12.648  -2.982  1.00 96.54           C
ATOM   2560  C   VAL A 174      -9.714  11.606  -1.997  1.00 96.54           C
ATOM   2561  O   VAL A 174      -9.715  11.833  -0.788  1.00 96.54           O
ATOM   2562  HA  VAL A 174      -8.572  13.368  -2.436  1.00 96.54           H
ATOM   2563  CB  VAL A 174     -10.293  13.415  -3.701  1.00 96.54           C
ATOM   2564  HB  VAL A 174     -10.799  12.721  -4.372  1.00 96.54           H
ATOM   2565  CG1 VAL A 174     -11.326  13.944  -2.704  1.00 96.54           C
ATOM   2566 1HG1 VAL A 174     -11.771  13.108  -2.164  1.00 96.54           H
ATOM   2567 2HG1 VAL A 174     -10.839  14.615  -1.997  1.00 96.54           H
ATOM   2568 3HG1 VAL A 174     -12.105  14.485  -3.241  1.00 96.54           H
ATOM   2569  CG2 VAL A 174      -9.716  14.551  -4.548  1.00 96.54           C
ATOM   2570 1HG2 VAL A 174      -9.172  15.244  -3.905  1.00 96.54           H
ATOM   2571 2HG2 VAL A 174      -9.036  14.139  -5.294  1.00 96.54           H
ATOM   2572 3HG2 VAL A 174     -10.527  15.080  -5.047  1.00 96.54           H
ATOM   2573  HN  VAL A 174      -8.634  12.051  -4.901  1.00 96.54           H
ATOM   2574  N   LEU A 175     -10.155  10.486  -2.550  1.00 95.13           N
ATOM   2575  CA  LEU A 175     -10.779   9.449  -1.745  1.00 95.13           C
ATOM   2576  C   LEU A 175      -9.749   8.880  -0.767  1.00 95.13           C
ATOM   2577  O   LEU A 175     -10.044   8.696   0.413  1.00 95.13           O
ATOM   2578  HA  LEU A 175     -11.578   9.917  -1.171  1.00 95.13           H
ATOM   2579  CB  LEU A 175     -11.425   8.391  -2.642  1.00 95.13           C
ATOM   2580 1HB  LEU A 175     -12.105   8.893  -3.331  1.00 95.13           H
ATOM   2581 2HB  LEU A 175     -10.644   7.928  -3.245  1.00 95.13           H
ATOM   2582  CG  LEU A 175     -12.199   7.284  -1.923  1.00 95.13           C
ATOM   2583  HG  LEU A 175     -11.533   6.817  -1.198  1.00 95.13           H
ATOM   2584  CD1 LEU A 175     -13.383   7.860  -1.144  1.00 95.13           C
ATOM   2585 1HD1 LEU A 175     -13.019   8.571  -0.402  1.00 95.13           H
ATOM   2586 2HD1 LEU A 175     -14.059   8.368  -1.832  1.00 95.13           H
ATOM   2587 3HD1 LEU A 175     -13.916   7.052  -0.642  1.00 95.13           H
ATOM   2588  CD2 LEU A 175     -12.635   6.194  -2.904  1.00 95.13           C
ATOM   2589 1HD2 LEU A 175     -13.277   6.629  -3.669  1.00 95.13           H
ATOM   2590 2HD2 LEU A 175     -11.754   5.756  -3.374  1.00 95.13           H
ATOM   2591 3HD2 LEU A 175     -13.183   5.419  -2.367  1.00 95.13           H
ATOM   2592  HN  LEU A 175     -10.092  10.282  -3.527  1.00 95.13           H
ATOM   2593  N   ALA A 176      -8.562   8.617  -1.294  1.00 95.24           N
ATOM   2594  CA  ALA A 176      -7.509   8.007  -0.500  1.00 95.24           C
ATOM   2595  C   ALA A 176      -7.141   8.942   0.654  1.00 95.24           C
ATOM   2596  O   ALA A 176      -6.885   8.488   1.769  1.00 95.24           O
ATOM   2597  HA  ALA A 176      -7.899   7.075  -0.091  1.00 95.24           H
ATOM   2598  CB  ALA A 176      -6.312   7.689  -1.397  1.00 95.24           C
ATOM   2599 1HB  ALA A 176      -6.620   6.999  -2.182  1.00 95.24           H
ATOM   2600 2HB  ALA A 176      -5.940   8.610  -1.847  1.00 95.24           H
ATOM   2601 3HB  ALA A 176      -5.522   7.232  -0.801  1.00 95.24           H
ATOM   2602  HN  ALA A 176      -8.316   8.813  -2.243  1.00 95.24           H
ATOM   2603  N   ALA A 177      -7.126  10.231   0.348  1.00 94.87           N
ATOM   2604  CA  ALA A 177      -6.764  11.231   1.338  1.00 94.87           C
ATOM   2605  C   ALA A 177      -7.773  11.193   2.487  1.00 94.87           C
ATOM   2606  O   ALA A 177      -7.390  11.228   3.656  1.00 94.87           O
ATOM   2607  HA  ALA A 177      -5.777  10.975   1.723  1.00 94.87           H
ATOM   2608  CB  ALA A 177      -6.691  12.607   0.671  1.00 94.87           C
ATOM   2609 1HB  ALA A 177      -5.940  12.589  -0.118  1.00 94.87           H
ATOM   2610 2HB  ALA A 177      -7.662  12.854   0.242  1.00 94.87           H
ATOM   2611 3HB  ALA A 177      -6.420  13.357   1.414  1.00 94.87           H
ATOM   2612  HN  ALA A 177      -7.354  10.594  -0.556  1.00 94.87           H
ATOM   2613  N   ALA A 178      -9.043  11.123   2.115  1.00 95.14           N
ATOM   2614  CA  ALA A 178     -10.113  11.157   3.097  1.00 95.14           C
ATOM   2615  C   ALA A 178     -10.019   9.919   3.992  1.00 95.14           C
ATOM   2616  O   ALA A 178     -10.285   9.993   5.190  1.00 95.14           O
ATOM   2617  HA  ALA A 178      -9.974  12.048   3.709  1.00 95.14           H
ATOM   2618  CB  ALA A 178     -11.461  11.257   2.381  1.00 95.14           C
ATOM   2619 1HB  ALA A 178     -11.488  12.168   1.782  1.00 95.14           H
ATOM   2620 2HB  ALA A 178     -11.592  10.392   1.731  1.00 95.14           H
ATOM   2621 3HB  ALA A 178     -12.264  11.283   3.118  1.00 95.14           H
ATOM   2622  HN  ALA A 178      -9.344  11.044   1.165  1.00 95.14           H
ATOM   2623  N   LEU A 179      -9.639   8.810   3.374  1.00 93.49           N
ATOM   2624  CA  LEU A 179      -9.605   7.538   4.075  1.00 93.49           C
ATOM   2625  C   LEU A 179      -8.419   7.524   5.041  1.00 93.49           C
ATOM   2626  O   LEU A 179      -8.322   6.646   5.898  1.00 93.49           O
ATOM   2627  HA  LEU A 179     -10.524   7.460   4.656  1.00 93.49           H
ATOM   2628  CB  LEU A 179      -9.600   6.377   3.078  1.00 93.49           C
ATOM   2629 1HB  LEU A 179      -8.779   6.529   2.378  1.00 93.49           H
ATOM   2630 2HB  LEU A 179      -9.387   5.457   3.623  1.00 93.49           H
ATOM   2631  CG  LEU A 179     -10.887   6.176   2.276  1.00 93.49           C
ATOM   2632  HG  LEU A 179     -11.097   7.096   1.731  1.00 93.49           H
ATOM   2633  CD1 LEU A 179     -10.718   5.065   1.238  1.00 93.49           C
ATOM   2634 1HD1 LEU A 179      -9.915   5.329   0.550  1.00 93.49           H
ATOM   2635 2HD1 LEU A 179     -10.472   4.131   1.742  1.00 93.49           H
ATOM   2636 3HD1 LEU A 179     -11.648   4.943   0.682  1.00 93.49           H
ATOM   2637  CD2 LEU A 179     -12.077   5.919   3.203  1.00 93.49           C
ATOM   2638 1HD2 LEU A 179     -11.889   5.022   3.794  1.00 93.49           H
ATOM   2639 2HD2 LEU A 179     -12.209   6.772   3.869  1.00 93.49           H
ATOM   2640 3HD2 LEU A 179     -12.978   5.780   2.607  1.00 93.49           H
ATOM   2641  HN  LEU A 179      -9.358   8.772   2.415  1.00 93.49           H
ATOM   2642  N   CYS A 180      -7.547   8.506   4.871  1.00 94.51           N
ATOM   2643  CA  CYS A 180      -6.336   8.579   5.671  1.00 94.51           C
ATOM   2644  C   CYS A 180      -6.571   9.577   6.808  1.00 94.51           C
ATOM   2645  O   CYS A 180      -5.655   9.881   7.570  1.00 94.51           O
ATOM   2646  HA  CYS A 180      -6.160   7.578   6.065  1.00 94.51           H
ATOM   2647  CB  CYS A 180      -5.119   8.956   4.824  1.00 94.51           C
ATOM   2648 1HB  CYS A 180      -5.293   9.911   4.327  1.00 94.51           H
ATOM   2649 2HB  CYS A 180      -4.246   9.083   5.463  1.00 94.51           H
ATOM   2650  SG  CYS A 180      -4.797   7.654   3.578  1.00 94.51           S
ATOM   2651  HG  CYS A 180      -5.893   7.877   2.858  1.00 94.51           H
ATOM   2652  HN  CYS A 180      -7.656   9.242   4.202  1.00 94.51           H
ATOM   2653  N   ILE A 181      -7.803  10.058   6.885  1.00 94.77           N
ATOM   2654  CA  ILE A 181      -8.159  11.047   7.888  1.00 94.77           C
ATOM   2655  C   ILE A 181      -7.864  10.484   9.280  1.00 94.77           C
ATOM   2656  O   ILE A 181      -7.248  11.155  10.107  1.00 94.77           O
ATOM   2657  HA  ILE A 181      -7.525  11.919   7.727  1.00 94.77           H
ATOM   2658  CB  ILE A 181      -9.608  11.501   7.703  1.00 94.77           C
ATOM   2659  HB  ILE A 181     -10.217  10.621   7.494  1.00 94.77           H
ATOM   2660  CG1 ILE A 181      -9.740  12.437   6.500  1.00 94.77           C
ATOM   2661 1HG1 ILE A 181      -9.189  13.358   6.690  1.00 94.77           H
ATOM   2662 2HG1 ILE A 181      -9.291  11.972   5.622  1.00 94.77           H
ATOM   2663  CG2 ILE A 181     -10.152  12.134   8.985  1.00 94.77           C
ATOM   2664 1HG2 ILE A 181     -10.115  11.405   9.794  1.00 94.77           H
ATOM   2665 2HG2 ILE A 181      -9.546  13.000   9.248  1.00 94.77           H
ATOM   2666 3HG2 ILE A 181     -11.184  12.447   8.825  1.00 94.77           H
ATOM   2667  CD1 ILE A 181     -11.208  12.763   6.217  1.00 94.77           C
ATOM   2668 1HD1 ILE A 181     -11.750  11.842   6.004  1.00 94.77           H
ATOM   2669 2HD1 ILE A 181     -11.646  13.249   7.089  1.00 94.77           H
ATOM   2670 3HD1 ILE A 181     -11.273  13.430   5.358  1.00 94.77           H
ATOM   2671  HN  ILE A 181      -8.549   9.784   6.278  1.00 94.77           H
ATOM   2672  N   PRO A 182      -8.295   9.247   9.562  1.00 93.51           N
ATOM   2673  CA  PRO A 182      -8.121   8.674  10.900  1.00 93.51           C
ATOM   2674  C   PRO A 182      -6.679   8.744  11.374  1.00 93.51           C
ATOM   2675  O   PRO A 182      -6.415   9.119  12.516  1.00 93.51           O
ATOM   2676  HA  PRO A 182      -8.690   9.250  11.630  1.00 93.51           H
ATOM   2677  CB  PRO A 182      -8.597   7.229  10.740  1.00 93.51           C
ATOM   2678 1HB  PRO A 182      -7.773   6.561  10.491  1.00 93.51           H
ATOM   2679 2HB  PRO A 182      -9.046   6.851  11.658  1.00 93.51           H
ATOM   2680  CG  PRO A 182      -9.614   7.315   9.609  1.00 93.51           C
ATOM   2681 1HG  PRO A 182      -9.782   6.345   9.141  1.00 93.51           H
ATOM   2682 2HG  PRO A 182     -10.586   7.657   9.964  1.00 93.51           H
ATOM   2683  CD  PRO A 182      -8.975   8.308   8.652  1.00 93.51           C
ATOM   2684 1HD  PRO A 182      -8.269   7.823   7.977  1.00 93.51           H
ATOM   2685 2HD  PRO A 182      -9.717   8.805   8.028  1.00 93.51           H
ATOM   2686  N   GLU A 183      -5.776   8.378  10.477  1.00 93.61           N
ATOM   2687  CA  GLU A 183      -4.361   8.354  10.806  1.00 93.61           C
ATOM   2688  C   GLU A 183      -3.878   9.758  11.176  1.00 93.61           C
ATOM   2689  O   GLU A 183      -3.072   9.919  12.092  1.00 93.61           O
ATOM   2690  HA  GLU A 183      -4.275   7.694  11.669  1.00 93.61           H
ATOM   2691  CB  GLU A 183      -3.539   7.778   9.651  1.00 93.61           C
ATOM   2692 1HB  GLU A 183      -3.911   8.170   8.704  1.00 93.61           H
ATOM   2693 2HB  GLU A 183      -2.481   7.982   9.816  1.00 93.61           H
ATOM   2694  CG  GLU A 183      -3.679   6.256   9.583  1.00 93.61           C
ATOM   2695 1HG  GLU A 183      -2.910   5.845   8.930  1.00 93.61           H
ATOM   2696 2HG  GLU A 183      -3.519   5.828  10.573  1.00 93.61           H
ATOM   2697  CD  GLU A 183      -5.062   5.856   9.066  1.00 93.61           C
ATOM   2698  OE1 GLU A 183      -5.407   4.665   9.230  1.00 93.61           O
ATOM   2699  OE2 GLU A 183      -5.744   6.749   8.518  1.00 93.61           O
ATOM   2700  HN  GLU A 183      -5.997   8.102   9.541  1.00 93.61           H
ATOM   2701  N   ILE A 184      -4.390  10.737  10.445  1.00 94.70           N
ATOM   2702  CA  ILE A 184      -3.941  12.109  10.612  1.00 94.70           C
ATOM   2703  C   ILE A 184      -4.352  12.610  11.998  1.00 94.70           C
ATOM   2704  O   ILE A 184      -3.608  13.349  12.641  1.00 94.70           O
ATOM   2705  HA  ILE A 184      -2.853  12.106  10.555  1.00 94.70           H
ATOM   2706  CB  ILE A 184      -4.453  12.983   9.466  1.00 94.70           C
ATOM   2707  HB  ILE A 184      -5.536  12.874   9.410  1.00 94.70           H
ATOM   2708  CG1 ILE A 184      -3.882  12.517   8.125  1.00 94.70           C
ATOM   2709 1HG1 ILE A 184      -2.803  12.672   8.111  1.00 94.70           H
ATOM   2710 2HG1 ILE A 184      -4.052  11.447   8.005  1.00 94.70           H
ATOM   2711  CG2 ILE A 184      -4.160  14.461   9.731  1.00 94.70           C
ATOM   2712 1HG2 ILE A 184      -4.654  14.770  10.652  1.00 94.70           H
ATOM   2713 2HG2 ILE A 184      -3.085  14.607   9.829  1.00 94.70           H
ATOM   2714 3HG2 ILE A 184      -4.534  15.060   8.900  1.00 94.70           H
ATOM   2715  CD1 ILE A 184      -4.526  13.275   6.962  1.00 94.70           C
ATOM   2716 1HD1 ILE A 184      -5.601  13.099   6.964  1.00 94.70           H
ATOM   2717 2HD1 ILE A 184      -4.332  14.342   7.072  1.00 94.70           H
ATOM   2718 3HD1 ILE A 184      -4.102  12.925   6.021  1.00 94.70           H
ATOM   2719  HN  ILE A 184      -5.098  10.605   9.751  1.00 94.70           H
ATOM   2720  N   LEU A 185      -5.536  12.189  12.418  1.00 93.59           N
ATOM   2721  CA  LEU A 185      -6.156  12.757  13.603  1.00 93.59           C
ATOM   2722  C   LEU A 185      -5.446  12.226  14.849  1.00 93.59           C
ATOM   2723  O   LEU A 185      -5.065  12.998  15.727  1.00 93.59           O
ATOM   2724  HA  LEU A 185      -6.016  13.837  13.559  1.00 93.59           H
ATOM   2725  CB  LEU A 185      -7.664  12.496  13.596  1.00 93.59           C
ATOM   2726 1HB  LEU A 185      -7.828  11.435  13.408  1.00 93.59           H
ATOM   2727 2HB  LEU A 185      -8.054  12.707  14.592  1.00 93.59           H
ATOM   2728  CG  LEU A 185      -8.479  13.297  12.579  1.00 93.59           C
ATOM   2729  HG  LEU A 185      -8.129  13.038  11.580  1.00 93.59           H
ATOM   2730  CD1 LEU A 185      -9.961  12.926  12.650  1.00 93.59           C
ATOM   2731 1HD1 LEU A 185     -10.081  11.864  12.434  1.00 93.59           H
ATOM   2732 2HD1 LEU A 185     -10.342  13.139  13.648  1.00 93.59           H
ATOM   2733 3HD1 LEU A 185     -10.518  13.510  11.916  1.00 93.59           H
ATOM   2734  CD2 LEU A 185      -8.255  14.800  12.760  1.00 93.59           C
ATOM   2735 1HD2 LEU A 185      -8.561  15.095  13.763  1.00 93.59           H
ATOM   2736 2HD2 LEU A 185      -7.199  15.030  12.620  1.00 93.59           H
ATOM   2737 3HD2 LEU A 185      -8.846  15.346  12.024  1.00 93.59           H
ATOM   2738  HN  LEU A 185      -6.069  11.474  11.964  1.00 93.59           H
ATOM   2739  N   TYR A 186      -5.289  10.910  14.887  1.00 93.67           N
ATOM   2740  CA  TYR A 186      -4.947  10.233  16.126  1.00 93.67           C
ATOM   2741  C   TYR A 186      -3.438   9.996  16.223  1.00 93.67           C
ATOM   2742  O   TYR A 186      -2.935   9.597  17.272  1.00 93.67           O
ATOM   2743  HA  TYR A 186      -5.262  10.867  16.954  1.00 93.67           H
ATOM   2744  CB  TYR A 186      -5.661   8.880  16.078  1.00 93.67           C
ATOM   2745 1HB  TYR A 186      -5.315   8.329  15.203  1.00 93.67           H
ATOM   2746 2HB  TYR A 186      -5.375   8.299  16.954  1.00 93.67           H
ATOM   2747  CG  TYR A 186      -7.186   8.983  16.027  1.00 93.67           C
ATOM   2748  CD1 TYR A 186      -7.862   9.698  16.995  1.00 93.67           C
ATOM   2749  HD1 TYR A 186      -7.309  10.189  17.796  1.00 93.67           H
ATOM   2750  CD2 TYR A 186      -7.887   8.362  15.014  1.00 93.67           C
ATOM   2751  HD2 TYR A 186      -7.353   7.797  14.249  1.00 93.67           H
ATOM   2752  CE1 TYR A 186      -9.298   9.795  16.948  1.00 93.67           C
ATOM   2753  HE1 TYR A 186      -9.844  10.357  17.706  1.00 93.67           H
ATOM   2754  CE2 TYR A 186      -9.323   8.459  14.966  1.00 93.67           C
ATOM   2755  HE2 TYR A 186      -9.888   7.973  14.171  1.00 93.67           H
ATOM   2756  CZ  TYR A 186      -9.957   9.171  15.936  1.00 93.67           C
ATOM   2757  OH  TYR A 186     -11.314   9.263  15.891  1.00 93.67           O
ATOM   2758  HH  TYR A 186     -11.635   9.915  16.577  1.00 93.67           H
ATOM   2759  HN  TYR A 186      -5.392  10.312  14.092  1.00 93.67           H
ATOM   2760  N   SER A 187      -2.759  10.253  15.114  1.00 94.08           N
ATOM   2761  CA  SER A 187      -1.312  10.129  15.078  1.00 94.08           C
ATOM   2762  C   SER A 187      -0.673  11.182  15.986  1.00 94.08           C
ATOM   2763  O   SER A 187      -0.842  12.381  15.767  1.00 94.08           O
ATOM   2764  HA  SER A 187      -1.099   9.126  15.447  1.00 94.08           H
ATOM   2765  CB  SER A 187      -0.783  10.269  13.649  1.00 94.08           C
ATOM   2766 1HB  SER A 187      -1.145  11.203  13.219  1.00 94.08           H
ATOM   2767 2HB  SER A 187       0.306  10.329  13.670  1.00 94.08           H
ATOM   2768  OG  SER A 187      -1.182   9.179  12.823  1.00 94.08           O
ATOM   2769  HG  SER A 187      -2.180   9.115  12.800  1.00 94.08           H
ATOM   2770  HN  SER A 187      -3.180  10.540  14.254  1.00 94.08           H
ATOM   2771  N   GLN A 188       0.046  10.696  16.987  1.00 91.63           N
ATOM   2772  CA  GLN A 188       0.703  11.581  17.934  1.00 91.63           C
ATOM   2773  C   GLN A 188       2.033  10.976  18.390  1.00 91.63           C
ATOM   2774  O   GLN A 188       2.305   9.803  18.138  1.00 91.63           O
ATOM   2775  HA  GLN A 188       0.886  12.506  17.388  1.00 91.63           H
ATOM   2776  CB  GLN A 188      -0.204  11.875  19.131  1.00 91.63           C
ATOM   2777 1HB  GLN A 188      -0.467  10.942  19.630  1.00 91.63           H
ATOM   2778 2HB  GLN A 188       0.332  12.485  19.857  1.00 91.63           H
ATOM   2779  CG  GLN A 188      -1.477  12.599  18.688  1.00 91.63           C
ATOM   2780 1HG  GLN A 188      -1.217  13.437  18.042  1.00 91.63           H
ATOM   2781 2HG  GLN A 188      -2.098  11.924  18.100  1.00 91.63           H
ATOM   2782  CD  GLN A 188      -2.267  13.106  19.896  1.00 91.63           C
ATOM   2783  OE1 GLN A 188      -1.783  13.144  21.015  1.00 91.63           O
ATOM   2784  NE2 GLN A 188      -3.507  13.492  19.608  1.00 91.63           N
ATOM   2785 1HE2 GLN A 188      -3.843  13.435  18.668  1.00 91.63           H
ATOM   2786 2HE2 GLN A 188      -4.103  13.840  20.332  1.00 91.63           H
ATOM   2787  HN  GLN A 188       0.183   9.720  17.155  1.00 91.63           H
ATOM   2788  N   ILE A 189       2.826  11.804  19.054  1.00 91.97           N
ATOM   2789  CA  ILE A 189       4.040  11.326  19.693  1.00 91.97           C
ATOM   2790  C   ILE A 189       3.738  10.967  21.149  1.00 91.97           C
ATOM   2791  O   ILE A 189       3.194  11.782  21.893  1.00 91.97           O
ATOM   2792  HA  ILE A 189       4.350  10.421  19.171  1.00 91.97           H
ATOM   2793  CB  ILE A 189       5.168  12.348  19.534  1.00 91.97           C
ATOM   2794  HB  ILE A 189       4.829  13.298  19.948  1.00 91.97           H
ATOM   2795  CG1 ILE A 189       5.486  12.587  18.056  1.00 91.97           C
ATOM   2796 1HG1 ILE A 189       5.915  11.684  17.622  1.00 91.97           H
ATOM   2797 2HG1 ILE A 189       4.566  12.797  17.512  1.00 91.97           H
ATOM   2798  CG2 ILE A 189       6.407  11.926  20.326  1.00 91.97           C
ATOM   2799 1HG2 ILE A 189       6.153  11.848  21.383  1.00 91.97           H
ATOM   2800 2HG2 ILE A 189       6.757  10.959  19.964  1.00 91.97           H
ATOM   2801 3HG2 ILE A 189       7.193  12.670  20.195  1.00 91.97           H
ATOM   2802  CD1 ILE A 189       6.461  13.754  17.888  1.00 91.97           C
ATOM   2803 1HD1 ILE A 189       6.019  14.660  18.301  1.00 91.97           H
ATOM   2804 2HD1 ILE A 189       7.390  13.531  18.414  1.00 91.97           H
ATOM   2805 3HD1 ILE A 189       6.671  13.903  16.828  1.00 91.97           H
ATOM   2806  HN  ILE A 189       2.651  12.783  19.158  1.00 91.97           H
ATOM   2807  N   LYS A 190       4.102   9.746  21.512  1.00 87.75           N
ATOM   2808  CA  LYS A 190       3.984   9.309  22.893  1.00 87.75           C
ATOM   2809  C   LYS A 190       5.382   9.121  23.485  1.00 87.75           C
ATOM   2810  O   LYS A 190       6.225   8.446  22.897  1.00 87.75           O
ATOM   2811  HA  LYS A 190       3.479  10.102  23.444  1.00 87.75           H
ATOM   2812  CB  LYS A 190       3.104   8.061  22.986  1.00 87.75           C
ATOM   2813 1HB  LYS A 190       2.192   8.210  22.409  1.00 87.75           H
ATOM   2814 2HB  LYS A 190       3.625   7.211  22.545  1.00 87.75           H
ATOM   2815  CG  LYS A 190       2.748   7.749  24.441  1.00 87.75           C
ATOM   2816 1HG  LYS A 190       3.661   7.619  25.023  1.00 87.75           H
ATOM   2817 2HG  LYS A 190       2.210   8.591  24.876  1.00 87.75           H
ATOM   2818  CD  LYS A 190       1.891   6.485  24.537  1.00 87.75           C
ATOM   2819 1HD  LYS A 190       0.969   6.623  23.973  1.00 87.75           H
ATOM   2820 2HD  LYS A 190       2.420   5.647  24.082  1.00 87.75           H
ATOM   2821  CE  LYS A 190       1.561   6.155  25.994  1.00 87.75           C
ATOM   2822 1HE  LYS A 190       2.470   6.185  26.595  1.00 87.75           H
ATOM   2823 2HE  LYS A 190       0.886   6.909  26.399  1.00 87.75           H
ATOM   2824  NZ  LYS A 190       0.936   4.817  26.094  1.00 87.75           N
ATOM   2825 1HZ  LYS A 190       0.907   4.530  27.066  1.00 87.75           H
ATOM   2826 2HZ  LYS A 190      -0.007   4.856  25.725  1.00 87.75           H
ATOM   2827 3HZ  LYS A 190       1.481   4.149  25.560  1.00 87.75           H
ATOM   2828  HN  LYS A 190       4.472   9.063  20.883  1.00 87.75           H
ATOM   2829  N   GLU A 191       5.586   9.732  24.644  1.00 85.69           N
ATOM   2830  CA  GLU A 191       6.830   9.556  25.374  1.00 85.69           C
ATOM   2831  C   GLU A 191       6.679   8.451  26.422  1.00 85.69           C
ATOM   2832  O   GLU A 191       5.745   8.474  27.222  1.00 85.69           O
ATOM   2833  HA  GLU A 191       7.565   9.259  24.626  1.00 85.69           H
ATOM   2834  CB  GLU A 191       7.276  10.869  26.021  1.00 85.69           C
ATOM   2835 1HB  GLU A 191       6.436  11.322  26.548  1.00 85.69           H
ATOM   2836 2HB  GLU A 191       8.139  10.688  26.661  1.00 85.69           H
ATOM   2837  CG  GLU A 191       7.728  11.876  24.962  1.00 85.69           C
ATOM   2838 1HG  GLU A 191       8.497  11.428  24.333  1.00 85.69           H
ATOM   2839 2HG  GLU A 191       6.890  12.127  24.312  1.00 85.69           H
ATOM   2840  CD  GLU A 191       8.274  13.149  25.614  1.00 85.69           C
ATOM   2841  OE1 GLU A 191       8.686  14.046  24.848  1.00 85.69           O
ATOM   2842  OE2 GLU A 191       8.266  13.195  26.863  1.00 85.69           O
ATOM   2843  HN  GLU A 191       4.920  10.336  25.082  1.00 85.69           H
ATOM   2844  N   GLU A 192       7.611   7.511  26.382  1.00 78.18           N
ATOM   2845  CA  GLU A 192       7.615   6.420  27.342  1.00 78.18           C
ATOM   2846  C   GLU A 192       9.036   6.164  27.849  1.00 78.18           C
ATOM   2847  O   GLU A 192       9.913   5.779  27.077  1.00 78.18           O
ATOM   2848  HA  GLU A 192       6.984   6.756  28.165  1.00 78.18           H
ATOM   2849  CB  GLU A 192       7.012   5.152  26.734  1.00 78.18           C
ATOM   2850 1HB  GLU A 192       5.970   5.331  26.470  1.00 78.18           H
ATOM   2851 2HB  GLU A 192       7.620   4.825  25.891  1.00 78.18           H
ATOM   2852  CG  GLU A 192       7.020   4.003  27.743  1.00 78.18           C
ATOM   2853 1HG  GLU A 192       7.950   3.440  27.652  1.00 78.18           H
ATOM   2854 2HG  GLU A 192       6.988   4.403  28.757  1.00 78.18           H
ATOM   2855  CD  GLU A 192       5.829   3.069  27.520  1.00 78.18           C
ATOM   2856  OE1 GLU A 192       5.701   2.113  28.315  1.00 78.18           O
ATOM   2857  OE2 GLU A 192       5.074   3.332  26.560  1.00 78.18           O
ATOM   2858  HN  GLU A 192       8.353   7.486  25.712  1.00 78.18           H
ATOM   2859  N   SER A 193       9.218   6.388  29.142  1.00 74.38           N
ATOM   2860  CA  SER A 193      10.464   6.024  29.796  1.00 74.38           C
ATOM   2861  C   SER A 193      11.642   6.692  29.086  1.00 74.38           C
ATOM   2862  O   SER A 193      12.731   6.125  29.013  1.00 74.38           O
ATOM   2863  HA  SER A 193      10.372   6.394  30.817  1.00 74.38           H
ATOM   2864  CB  SER A 193      10.650   4.505  29.819  1.00 74.38           C
ATOM   2865 1HB  SER A 193      10.902   4.156  28.818  1.00 74.38           H
ATOM   2866 2HB  SER A 193      11.491   4.253  30.466  1.00 74.38           H
ATOM   2867  OG  SER A 193       9.481   3.831  30.276  1.00 74.38           O
ATOM   2868  HG  SER A 193       9.571   2.847  30.121  1.00 74.38           H
ATOM   2869  HN  SER A 193       8.535   6.808  29.738  1.00 74.38           H
ATOM   2870  N   GLY A 194      11.385   7.889  28.579  1.00 75.99           N
ATOM   2871  CA  GLY A 194      12.427   8.666  27.929  1.00 75.99           C
ATOM   2872  C   GLY A 194      12.556   8.282  26.453  1.00 75.99           C
ATOM   2873  O   GLY A 194      13.437   8.780  25.754  1.00 75.99           O
ATOM   2874 1HA  GLY A 194      12.199   9.729  28.013  1.00 75.99           H
ATOM   2875 2HA  GLY A 194      13.378   8.503  28.436  1.00 75.99           H
ATOM   2876  HN  GLY A 194      10.487   8.328  28.608  1.00 75.99           H
ATOM   2877  N   ILE A 195      11.666   7.400  26.024  1.00 81.33           N
ATOM   2878  CA  ILE A 195      11.611   7.013  24.625  1.00 81.33           C
ATOM   2879  C   ILE A 195      10.394   7.665  23.967  1.00 81.33           C
ATOM   2880  O   ILE A 195       9.265   7.478  24.419  1.00 81.33           O
ATOM   2881  HA  ILE A 195      12.511   7.397  24.144  1.00 81.33           H
ATOM   2882  CB  ILE A 195      11.641   5.489  24.489  1.00 81.33           C
ATOM   2883  HB  ILE A 195      10.780   5.082  25.019  1.00 81.33           H
ATOM   2884  CG1 ILE A 195      12.893   4.904  25.144  1.00 81.33           C
ATOM   2885 1HG1 ILE A 195      13.782   5.278  24.636  1.00 81.33           H
ATOM   2886 2HG1 ILE A 195      12.954   5.236  26.181  1.00 81.33           H
ATOM   2887  CG2 ILE A 195      11.510   5.066  23.024  1.00 81.33           C
ATOM   2888 1HG2 ILE A 195      10.566   5.435  22.623  1.00 81.33           H
ATOM   2889 2HG2 ILE A 195      12.336   5.485  22.450  1.00 81.33           H
ATOM   2890 3HG2 ILE A 195      11.533   3.979  22.956  1.00 81.33           H
ATOM   2891  CD1 ILE A 195      12.876   3.375  25.093  1.00 81.33           C
ATOM   2892 1HD1 ILE A 195      11.998   3.004  25.623  1.00 81.33           H
ATOM   2893 2HD1 ILE A 195      12.839   3.047  24.054  1.00 81.33           H
ATOM   2894 3HD1 ILE A 195      13.777   2.985  25.566  1.00 81.33           H
ATOM   2895  HN  ILE A 195      10.992   6.953  26.613  1.00 81.33           H
ATOM   2896  N   ALA A 196      10.664   8.417  22.910  1.00 89.51           N
ATOM   2897  CA  ALA A 196       9.598   9.000  22.113  1.00 89.51           C
ATOM   2898  C   ALA A 196       9.138   7.985  21.064  1.00 89.51           C
ATOM   2899  O   ALA A 196       9.949   7.471  20.296  1.00 89.51           O
ATOM   2900  HA  ALA A 196       8.766   9.220  22.783  1.00 89.51           H
ATOM   2901  CB  ALA A 196      10.085  10.307  21.486  1.00 89.51           C
ATOM   2902 1HB  ALA A 196      10.371  11.004  22.274  1.00 89.51           H
ATOM   2903 2HB  ALA A 196      10.946  10.106  20.848  1.00 89.51           H
ATOM   2904 3HB  ALA A 196       9.284  10.744  20.888  1.00 89.51           H
ATOM   2905  HN  ALA A 196      11.590   8.630  22.597  1.00 89.51           H
ATOM   2906  N   ILE A 197       7.838   7.728  21.066  1.00 88.63           N
ATOM   2907  CA  ILE A 197       7.259   6.792  20.117  1.00 88.63           C
ATOM   2908  C   ILE A 197       6.157   7.495  19.322  1.00 88.63           C
ATOM   2909  O   ILE A 197       5.253   8.094  19.903  1.00 88.63           O
ATOM   2910  HA  ILE A 197       8.049   6.497  19.426  1.00 88.63           H
ATOM   2911  CB  ILE A 197       6.788   5.525  20.833  1.00 88.63           C
ATOM   2912  HB  ILE A 197       6.074   5.814  21.604  1.00 88.63           H
ATOM   2913  CG1 ILE A 197       7.954   4.827  21.536  1.00 88.63           C
ATOM   2914 1HG1 ILE A 197       8.666   4.466  20.795  1.00 88.63           H
ATOM   2915 2HG1 ILE A 197       8.484   5.542  22.166  1.00 88.63           H
ATOM   2916  CG2 ILE A 197       6.057   4.589  19.868  1.00 88.63           C
ATOM   2917 1HG2 ILE A 197       5.188   5.101  19.455  1.00 88.63           H
ATOM   2918 2HG2 ILE A 197       6.730   4.304  19.060  1.00 88.63           H
ATOM   2919 3HG2 ILE A 197       5.733   3.697  20.403  1.00 88.63           H
ATOM   2920  CD1 ILE A 197       7.459   3.657  22.389  1.00 88.63           C
ATOM   2921 1HD1 ILE A 197       6.765   4.026  23.144  1.00 88.63           H
ATOM   2922 2HD1 ILE A 197       6.951   2.933  21.751  1.00 88.63           H
ATOM   2923 3HD1 ILE A 197       8.308   3.178  22.877  1.00 88.63           H
ATOM   2924  HN  ILE A 197       7.186   8.145  21.699  1.00 88.63           H
ATOM   2925  N   CYS A 198       6.269   7.400  18.005  1.00 91.79           N
ATOM   2926  CA  CYS A 198       5.191   7.827  17.130  1.00 91.79           C
ATOM   2927  C   CYS A 198       4.129   6.726  17.102  1.00 91.79           C
ATOM   2928  O   CYS A 198       4.383   5.626  16.613  1.00 91.79           O
ATOM   2929  HA  CYS A 198       4.786   8.744  17.557  1.00 91.79           H
ATOM   2930  CB  CYS A 198       5.701   8.164  15.727  1.00 91.79           C
ATOM   2931 1HB  CYS A 198       6.309   9.068  15.760  1.00 91.79           H
ATOM   2932 2HB  CYS A 198       6.341   7.361  15.362  1.00 91.79           H
ATOM   2933  SG  CYS A 198       4.288   8.403  14.588  1.00 91.79           S
ATOM   2934  HN  CYS A 198       7.075   7.039  17.537  1.00 91.79           H
ATOM   2935  N   THR A 199       2.962   7.059  17.632  1.00 90.74           N
ATOM   2936  CA  THR A 199       1.869   6.103  17.699  1.00 90.74           C
ATOM   2937  C   THR A 199       0.532   6.803  17.450  1.00 90.74           C
ATOM   2938  O   THR A 199       0.473   8.030  17.377  1.00 90.74           O
ATOM   2939  HA  THR A 199       2.002   5.373  16.901  1.00 90.74           H
ATOM   2940  CB  THR A 199       1.942   5.397  19.055  1.00 90.74           C
ATOM   2941  HB  THR A 199       2.960   5.073  19.270  1.00 90.74           H
ATOM   2942  OG1 THR A 199       0.973   4.357  18.956  1.00 90.74           O
ATOM   2943  HG1 THR A 199       1.133   3.672  19.668  1.00 90.74           H
ATOM   2944  CG2 THR A 199       1.433   6.274  20.200  1.00 90.74           C
ATOM   2945 1HG2 THR A 199       0.392   6.543  20.017  1.00 90.74           H
ATOM   2946 2HG2 THR A 199       2.036   7.179  20.261  1.00 90.74           H
ATOM   2947 3HG2 THR A 199       1.506   5.725  21.139  1.00 90.74           H
ATOM   2948  HN  THR A 199       2.757   7.962  18.010  1.00 90.74           H
ATOM   2949  N   MET A 200      -0.509   5.993  17.326  1.00 92.41           N
ATOM   2950  CA  MET A 200      -1.868   6.504  17.399  1.00 92.41           C
ATOM   2951  C   MET A 200      -2.420   6.390  18.822  1.00 92.41           C
ATOM   2952  O   MET A 200      -2.402   5.313  19.414  1.00 92.41           O
ATOM   2953  HA  MET A 200      -1.803   7.553  17.110  1.00 92.41           H
ATOM   2954  CB  MET A 200      -2.762   5.716  16.440  1.00 92.41           C
ATOM   2955 1HB  MET A 200      -2.637   4.648  16.616  1.00 92.41           H
ATOM   2956 2HB  MET A 200      -3.808   5.952  16.636  1.00 92.41           H
ATOM   2957  CG  MET A 200      -2.425   6.042  14.984  1.00 92.41           C
ATOM   2958 1HG  MET A 200      -2.662   7.085  14.771  1.00 92.41           H
ATOM   2959 2HG  MET A 200      -1.356   5.918  14.813  1.00 92.41           H
ATOM   2960  SD  MET A 200      -3.345   4.973  13.890  1.00 92.41           S
ATOM   2961  CE  MET A 200      -2.801   3.380  14.483  1.00 92.41           C
ATOM   2962 1HE  MET A 200      -1.719   3.302  14.373  1.00 92.41           H
ATOM   2963 2HE  MET A 200      -3.068   3.274  15.535  1.00 92.41           H
ATOM   2964 3HE  MET A 200      -3.283   2.593  13.904  1.00 92.41           H
ATOM   2965  HN  MET A 200      -0.436   5.007  17.178  1.00 92.41           H
ATOM   2966  N   VAL A 201      -2.897   7.518  19.329  1.00 92.57           N
ATOM   2967  CA  VAL A 201      -3.557   7.536  20.623  1.00 92.57           C
ATOM   2968  C   VAL A 201      -5.040   7.863  20.430  1.00 92.57           C
ATOM   2969  O   VAL A 201      -5.382   8.847  19.776  1.00 92.57           O
ATOM   2970  HA  VAL A 201      -3.472   6.536  21.050  1.00 92.57           H
ATOM   2971  CB  VAL A 201      -2.846   8.514  21.560  1.00 92.57           C
ATOM   2972  HB  VAL A 201      -2.975   9.518  21.156  1.00 92.57           H
ATOM   2973  CG1 VAL A 201      -3.468   8.486  22.957  1.00 92.57           C
ATOM   2974 1HG1 VAL A 201      -4.520   8.766  22.893  1.00 92.57           H
ATOM   2975 2HG1 VAL A 201      -3.384   7.481  23.372  1.00 92.57           H
ATOM   2976 3HG1 VAL A 201      -2.944   9.190  23.603  1.00 92.57           H
ATOM   2977  CG2 VAL A 201      -1.346   8.222  21.621  1.00 92.57           C
ATOM   2978 1HG2 VAL A 201      -1.188   7.208  21.990  1.00 92.57           H
ATOM   2979 2HG2 VAL A 201      -0.915   8.317  20.624  1.00 92.57           H
ATOM   2980 3HG2 VAL A 201      -0.864   8.932  22.294  1.00 92.57           H
ATOM   2981  HN  VAL A 201      -2.839   8.405  18.872  1.00 92.57           H
ATOM   2982  N   TYR A 202      -5.879   7.019  21.012  1.00 91.61           N
ATOM   2983  CA  TYR A 202      -7.317   7.190  20.888  1.00 91.61           C
ATOM   2984  C   TYR A 202      -7.897   7.875  22.127  1.00 91.61           C
ATOM   2985  O   TYR A 202      -8.018   7.256  23.183  1.00 91.61           O
ATOM   2986  HA  TYR A 202      -7.508   7.814  20.015  1.00 91.61           H
ATOM   2987  CB  TYR A 202      -7.901   5.780  20.779  1.00 91.61           C
ATOM   2988 1HB  TYR A 202      -7.596   5.203  21.652  1.00 91.61           H
ATOM   2989 2HB  TYR A 202      -8.989   5.845  20.805  1.00 91.61           H
ATOM   2990  CG  TYR A 202      -7.480   5.027  19.516  1.00 91.61           C
ATOM   2991  CD1 TYR A 202      -8.130   5.265  18.322  1.00 91.61           C
ATOM   2992  HD1 TYR A 202      -8.944   5.988  18.279  1.00 91.61           H
ATOM   2993  CD2 TYR A 202      -6.449   4.111  19.570  1.00 91.61           C
ATOM   2994  HD2 TYR A 202      -5.935   3.924  20.513  1.00 91.61           H
ATOM   2995  CE1 TYR A 202      -7.733   4.557  17.132  1.00 91.61           C
ATOM   2996  HE1 TYR A 202      -8.238   4.734  16.183  1.00 91.61           H
ATOM   2997  CE2 TYR A 202      -6.052   3.403  18.381  1.00 91.61           C
ATOM   2998  HE2 TYR A 202      -5.240   2.677  18.410  1.00 91.61           H
ATOM   2999  CZ  TYR A 202      -6.713   3.661  17.221  1.00 91.61           C
ATOM   3000  OH  TYR A 202      -6.338   2.992  16.097  1.00 91.61           O
ATOM   3001  HH  TYR A 202      -5.765   2.209  16.341  1.00 91.61           H
ATOM   3002  HN  TYR A 202      -5.593   6.232  21.558  1.00 91.61           H
ATOM   3003  N   PRO A 203      -8.263   9.160  22.023  1.00 81.39           N
ATOM   3004  CA  PRO A 203      -8.778   9.894  23.181  1.00 81.39           C
ATOM   3005  C   PRO A 203     -10.146   9.395  23.618  1.00 81.39           C
ATOM   3006  O   PRO A 203     -10.748   8.558  22.949  1.00 81.39           O
ATOM   3007  HA  PRO A 203      -8.130   9.739  24.043  1.00 81.39           H
ATOM   3008  CB  PRO A 203      -8.832  11.344  22.696  1.00 81.39           C
ATOM   3009 1HB  PRO A 203      -9.656  11.891  23.154  1.00 81.39           H
ATOM   3010 2HB  PRO A 203      -7.917  11.883  22.942  1.00 81.39           H
ATOM   3011  CG  PRO A 203      -9.014  11.216  21.210  1.00 81.39           C
ATOM   3012 1HG  PRO A 203     -10.066  11.095  20.951  1.00 81.39           H
ATOM   3013 2HG  PRO A 203      -8.658  12.106  20.691  1.00 81.39           H
ATOM   3014  CD  PRO A 203      -8.218  10.006  20.817  1.00 81.39           C
ATOM   3015 1HD  PRO A 203      -8.654   9.501  19.955  1.00 81.39           H
ATOM   3016 2HD  PRO A 203      -7.194  10.268  20.548  1.00 81.39           H
ATOM   3017  N   SER A 204     -10.603   9.927  24.742  1.00 70.94           N
ATOM   3018  CA  SER A 204     -11.993   9.769  25.134  1.00 70.94           C
ATOM   3019  C   SER A 204     -12.149   8.531  26.020  1.00 70.94           C
ATOM   3020  O   SER A 204     -11.273   7.668  26.046  1.00 70.94           O
ATOM   3021  HA  SER A 204     -12.240  10.672  25.692  1.00 70.94           H
ATOM   3022  CB  SER A 204     -12.902   9.663  23.908  1.00 70.94           C
ATOM   3023 1HB  SER A 204     -13.898  10.026  24.163  1.00 70.94           H
ATOM   3024 2HB  SER A 204     -12.520  10.308  23.117  1.00 70.94           H
ATOM   3025  OG  SER A 204     -12.995   8.325  23.426  1.00 70.94           O
ATOM   3026  HG  SER A 204     -13.566   8.296  22.606  1.00 70.94           H
ATOM   3027  HN  SER A 204     -10.042  10.458  25.378  1.00 70.94           H
ATOM   3028  N   ASP A 205     -13.271   8.484  26.723  1.00 75.80           N
ATOM   3029  CA  ASP A 205     -13.574   7.345  27.574  1.00 75.80           C
ATOM   3030  C   ASP A 205     -13.842   6.118  26.700  1.00 75.80           C
ATOM   3031  O   ASP A 205     -13.739   4.985  27.167  1.00 75.80           O
ATOM   3032  HA  ASP A 205     -12.696   7.222  28.209  1.00 75.80           H
ATOM   3033  CB  ASP A 205     -14.822   7.606  28.419  1.00 75.80           C
ATOM   3034 1HB  ASP A 205     -15.661   7.854  27.769  1.00 75.80           H
ATOM   3035 2HB  ASP A 205     -15.095   6.700  28.960  1.00 75.80           H
ATOM   3036  CG  ASP A 205     -14.584   8.746  29.411  1.00 75.80           C
ATOM   3037  OD1 ASP A 205     -13.489   8.754  30.015  1.00 75.80           O
ATOM   3038  OD2 ASP A 205     -15.502   9.584  29.543  1.00 75.80           O
ATOM   3039  HN  ASP A 205     -13.965   9.204  26.717  1.00 75.80           H
ATOM   3040  N   GLU A 206     -14.181   6.386  25.448  1.00 85.75           N
ATOM   3041  CA  GLU A 206     -14.526   5.320  24.522  1.00 85.75           C
ATOM   3042  C   GLU A 206     -13.354   5.034  23.581  1.00 85.75           C
ATOM   3043  O   GLU A 206     -13.556   4.633  22.436  1.00 85.75           O
ATOM   3044  HA  GLU A 206     -14.721   4.447  25.145  1.00 85.75           H
ATOM   3045  CB  GLU A 206     -15.790   5.667  23.733  1.00 85.75           C
ATOM   3046 1HB  GLU A 206     -15.650   6.615  23.213  1.00 85.75           H
ATOM   3047 2HB  GLU A 206     -16.044   4.843  23.066  1.00 85.75           H
ATOM   3048  CG  GLU A 206     -16.987   5.850  24.668  1.00 85.75           C
ATOM   3049 1HG  GLU A 206     -16.787   5.359  25.621  1.00 85.75           H
ATOM   3050 2HG  GLU A 206     -17.130   6.910  24.879  1.00 85.75           H
ATOM   3051  CD  GLU A 206     -18.260   5.271  24.048  1.00 85.75           C
ATOM   3052  OE1 GLU A 206     -19.066   4.712  24.824  1.00 85.75           O
ATOM   3053  OE2 GLU A 206     -18.400   5.401  22.813  1.00 85.75           O
ATOM   3054  HN  GLU A 206     -14.222   7.308  25.064  1.00 85.75           H
ATOM   3055  N   SER A 207     -12.154   5.253  24.099  1.00 90.13           N
ATOM   3056  CA  SER A 207     -10.951   5.072  23.304  1.00 90.13           C
ATOM   3057  C   SER A 207     -10.919   3.660  22.717  1.00 90.13           C
ATOM   3058  O   SER A 207     -10.453   3.460  21.596  1.00 90.13           O
ATOM   3059  HA  SER A 207     -11.017   5.815  22.509  1.00 90.13           H
ATOM   3060  CB  SER A 207      -9.695   5.329  24.138  1.00 90.13           C
ATOM   3061 1HB  SER A 207      -8.813   5.050  23.562  1.00 90.13           H
ATOM   3062 2HB  SER A 207      -9.613   6.395  24.351  1.00 90.13           H
ATOM   3063  OG  SER A 207      -9.710   4.601  25.363  1.00 90.13           O
ATOM   3064  HG  SER A 207      -8.972   4.918  25.959  1.00 90.13           H
ATOM   3065  HN  SER A 207     -11.997   5.547  25.042  1.00 90.13           H
ATOM   3066  N   THR A 208     -11.421   2.716  23.500  1.00 91.31           N
ATOM   3067  CA  THR A 208     -11.432   1.324  23.083  1.00 91.31           C
ATOM   3068  C   THR A 208     -12.330   1.142  21.858  1.00 91.31           C
ATOM   3069  O   THR A 208     -11.922   0.535  20.869  1.00 91.31           O
ATOM   3070  HA  THR A 208     -10.421   1.048  22.783  1.00 91.31           H
ATOM   3071  CB  THR A 208     -11.860   0.475  24.281  1.00 91.31           C
ATOM   3072  HB  THR A 208     -11.853  -0.585  24.029  1.00 91.31           H
ATOM   3073  OG1 THR A 208     -13.127   1.011  24.653  1.00 91.31           O
ATOM   3074  HG1 THR A 208     -13.620   0.357  25.226  1.00 91.31           H
ATOM   3075  CG2 THR A 208     -10.980   0.712  25.511  1.00 91.31           C
ATOM   3076 1HG2 THR A 208     -11.040   1.760  25.804  1.00 91.31           H
ATOM   3077 2HG2 THR A 208      -9.947   0.460  25.272  1.00 91.31           H
ATOM   3078 3HG2 THR A 208     -11.327   0.085  26.332  1.00 91.31           H
ATOM   3079  HN  THR A 208     -11.813   2.890  24.403  1.00 91.31           H
ATOM   3080  N   LYS A 209     -13.536   1.680  21.963  1.00 92.51           N
ATOM   3081  CA  LYS A 209     -14.494   1.589  20.874  1.00 92.51           C
ATOM   3082  C   LYS A 209     -13.893   2.223  19.618  1.00 92.51           C
ATOM   3083  O   LYS A 209     -14.033   1.687  18.520  1.00 92.51           O
ATOM   3084  HA  LYS A 209     -14.666   0.531  20.678  1.00 92.51           H
ATOM   3085  CB  LYS A 209     -15.836   2.196  21.288  1.00 92.51           C
ATOM   3086 1HB  LYS A 209     -15.677   3.195  21.694  1.00 92.51           H
ATOM   3087 2HB  LYS A 209     -16.475   2.307  20.412  1.00 92.51           H
ATOM   3088  CG  LYS A 209     -16.536   1.321  22.329  1.00 92.51           C
ATOM   3089 1HG  LYS A 209     -16.705   0.326  21.918  1.00 92.51           H
ATOM   3090 2HG  LYS A 209     -15.892   1.201  23.201  1.00 92.51           H
ATOM   3091  CD  LYS A 209     -17.870   1.936  22.754  1.00 92.51           C
ATOM   3092 1HD  LYS A 209     -17.705   2.941  23.142  1.00 92.51           H
ATOM   3093 2HD  LYS A 209     -18.523   2.033  21.887  1.00 92.51           H
ATOM   3094  CE  LYS A 209     -18.554   1.079  23.821  1.00 92.51           C
ATOM   3095 1HE  LYS A 209     -18.797   0.099  23.409  1.00 92.51           H
ATOM   3096 2HE  LYS A 209     -17.872   0.913  24.655  1.00 92.51           H
ATOM   3097  NZ  LYS A 209     -19.788   1.739  24.304  1.00 92.51           N
ATOM   3098 1HZ  LYS A 209     -20.261   1.130  24.962  1.00 92.51           H
ATOM   3099 2HZ  LYS A 209     -19.547   2.610  24.764  1.00 92.51           H
ATOM   3100 3HZ  LYS A 209     -20.400   1.929  23.519  1.00 92.51           H
ATOM   3101  HN  LYS A 209     -13.862   2.170  22.772  1.00 92.51           H
ATOM   3102  N   LEU A 210     -13.237   3.356  19.821  1.00 93.05           N
ATOM   3103  CA  LEU A 210     -12.695   4.118  18.709  1.00 93.05           C
ATOM   3104  C   LEU A 210     -11.625   3.285  18.000  1.00 93.05           C
ATOM   3105  O   LEU A 210     -11.625   3.182  16.774  1.00 93.05           O
ATOM   3106  HA  LEU A 210     -13.511   4.300  18.010  1.00 93.05           H
ATOM   3107  CB  LEU A 210     -12.195   5.483  19.187  1.00 93.05           C
ATOM   3108 1HB  LEU A 210     -12.991   5.958  19.761  1.00 93.05           H
ATOM   3109 2HB  LEU A 210     -11.361   5.323  19.870  1.00 93.05           H
ATOM   3110  CG  LEU A 210     -11.744   6.452  18.093  1.00 93.05           C
ATOM   3111  HG  LEU A 210     -10.955   5.971  17.515  1.00 93.05           H
ATOM   3112  CD1 LEU A 210     -12.889   6.760  17.126  1.00 93.05           C
ATOM   3113 1HD1 LEU A 210     -13.227   5.836  16.657  1.00 93.05           H
ATOM   3114 2HD1 LEU A 210     -13.716   7.212  17.674  1.00 93.05           H
ATOM   3115 3HD1 LEU A 210     -12.541   7.451  16.359  1.00 93.05           H
ATOM   3116  CD2 LEU A 210     -11.149   7.724  18.699  1.00 93.05           C
ATOM   3117 1HD2 LEU A 210     -11.899   8.219  19.316  1.00 93.05           H
ATOM   3118 2HD2 LEU A 210     -10.287   7.465  19.314  1.00 93.05           H
ATOM   3119 3HD2 LEU A 210     -10.836   8.396  17.900  1.00 93.05           H
ATOM   3120  HN  LEU A 210     -13.074   3.754  20.725  1.00 93.05           H
ATOM   3121  N   LYS A 211     -10.739   2.712  18.801  1.00 93.41           N
ATOM   3122  CA  LYS A 211      -9.672   1.884  18.266  1.00 93.41           C
ATOM   3123  C   LYS A 211     -10.277   0.775  17.402  1.00 93.41           C
ATOM   3124  O   LYS A 211      -9.874   0.588  16.255  1.00 93.41           O
ATOM   3125  HA  LYS A 211      -9.054   2.518  17.630  1.00 93.41           H
ATOM   3126  CB  LYS A 211      -8.779   1.365  19.394  1.00 93.41           C
ATOM   3127 1HB  LYS A 211      -8.285   2.203  19.887  1.00 93.41           H
ATOM   3128 2HB  LYS A 211      -9.390   0.869  20.148  1.00 93.41           H
ATOM   3129  CG  LYS A 211      -7.729   0.390  18.859  1.00 93.41           C
ATOM   3130 1HG  LYS A 211      -8.212  -0.537  18.552  1.00 93.41           H
ATOM   3131 2HG  LYS A 211      -7.255   0.811  17.972  1.00 93.41           H
ATOM   3132  CD  LYS A 211      -6.667   0.091  19.919  1.00 93.41           C
ATOM   3133 1HD  LYS A 211      -6.229   1.024  20.274  1.00 93.41           H
ATOM   3134 2HD  LYS A 211      -7.132  -0.390  20.779  1.00 93.41           H
ATOM   3135  CE  LYS A 211      -5.568  -0.811  19.355  1.00 93.41           C
ATOM   3136 1HE  LYS A 211      -5.973  -1.803  19.150  1.00 93.41           H
ATOM   3137 2HE  LYS A 211      -5.211  -0.410  18.406  1.00 93.41           H
ATOM   3138  NZ  LYS A 211      -4.442  -0.917  20.310  1.00 93.41           N
ATOM   3139 1HZ  LYS A 211      -3.624  -1.275  19.830  1.00 93.41           H
ATOM   3140 2HZ  LYS A 211      -4.236  -0.000  20.692  1.00 93.41           H
ATOM   3141 3HZ  LYS A 211      -4.696  -1.547  21.062  1.00 93.41           H
ATOM   3142  HN  LYS A 211     -10.743   2.806  19.796  1.00 93.41           H
ATOM   3143  N   SER A 212     -11.234   0.069  17.986  1.00 93.93           N
ATOM   3144  CA  SER A 212     -11.787  -1.113  17.348  1.00 93.93           C
ATOM   3145  C   SER A 212     -12.505  -0.722  16.055  1.00 93.93           C
ATOM   3146  O   SER A 212     -12.480  -1.468  15.077  1.00 93.93           O
ATOM   3147  HA  SER A 212     -10.930  -1.752  17.131  1.00 93.93           H
ATOM   3148  CB  SER A 212     -12.746  -1.848  18.287  1.00 93.93           C
ATOM   3149 1HB  SER A 212     -13.605  -1.211  18.498  1.00 93.93           H
ATOM   3150 2HB  SER A 212     -13.126  -2.741  17.790  1.00 93.93           H
ATOM   3151  OG  SER A 212     -12.116  -2.217  19.511  1.00 93.93           O
ATOM   3152  HG  SER A 212     -12.269  -1.509  20.201  1.00 93.93           H
ATOM   3153  HN  SER A 212     -11.629   0.293  18.877  1.00 93.93           H
ATOM   3154  N   ALA A 213     -13.129   0.446  16.092  1.00 93.78           N
ATOM   3155  CA  ALA A 213     -13.822   0.962  14.924  1.00 93.78           C
ATOM   3156  C   ALA A 213     -12.803   1.258  13.821  1.00 93.78           C
ATOM   3157  O   ALA A 213     -12.998   0.869  12.671  1.00 93.78           O
ATOM   3158  HA  ALA A 213     -14.507   0.189  14.576  1.00 93.78           H
ATOM   3159  CB  ALA A 213     -14.633   2.199  15.315  1.00 93.78           C
ATOM   3160 1HB  ALA A 213     -15.361   1.929  16.080  1.00 93.78           H
ATOM   3161 2HB  ALA A 213     -13.962   2.964  15.707  1.00 93.78           H
ATOM   3162 3HB  ALA A 213     -15.152   2.586  14.439  1.00 93.78           H
ATOM   3163  HN  ALA A 213     -13.166   1.035  16.899  1.00 93.78           H
ATOM   3164  N   VAL A 214     -11.739   1.943  14.212  1.00 93.21           N
ATOM   3165  CA  VAL A 214     -10.720   2.350  13.259  1.00 93.21           C
ATOM   3166  C   VAL A 214     -10.042   1.106  12.681  1.00 93.21           C
ATOM   3167  O   VAL A 214      -9.723   1.063  11.494  1.00 93.21           O
ATOM   3168  HA  VAL A 214     -11.219   2.884  12.451  1.00 93.21           H
ATOM   3169  CB  VAL A 214      -9.734   3.312  13.925  1.00 93.21           C
ATOM   3170  HB  VAL A 214      -9.392   2.852  14.852  1.00 93.21           H
ATOM   3171  CG1 VAL A 214      -8.511   3.547  13.037  1.00 93.21           C
ATOM   3172 1HG1 VAL A 214      -8.006   2.598  12.857  1.00 93.21           H
ATOM   3173 2HG1 VAL A 214      -8.829   3.975  12.086  1.00 93.21           H
ATOM   3174 3HG1 VAL A 214      -7.827   4.234  13.535  1.00 93.21           H
ATOM   3175  CG2 VAL A 214     -10.416   4.635  14.281  1.00 93.21           C
ATOM   3176 1HG2 VAL A 214     -10.800   5.102  13.374  1.00 93.21           H
ATOM   3177 2HG2 VAL A 214     -11.240   4.446  14.969  1.00 93.21           H
ATOM   3178 3HG2 VAL A 214      -9.693   5.301  14.754  1.00 93.21           H
ATOM   3179  HN  VAL A 214     -11.568   2.220  15.157  1.00 93.21           H
ATOM   3180  N   LEU A 215      -9.842   0.124  13.548  1.00 93.34           N
ATOM   3181  CA  LEU A 215      -9.214  -1.120  13.137  1.00 93.34           C
ATOM   3182  C   LEU A 215     -10.118  -1.836  12.131  1.00 93.34           C
ATOM   3183  O   LEU A 215      -9.640  -2.372  11.133  1.00 93.34           O
ATOM   3184  HA  LEU A 215      -8.278  -0.865  12.640  1.00 93.34           H
ATOM   3185  CB  LEU A 215      -8.860  -1.971  14.359  1.00 93.34           C
ATOM   3186 1HB  LEU A 215      -9.676  -1.895  15.078  1.00 93.34           H
ATOM   3187 2HB  LEU A 215      -8.805  -3.014  14.047  1.00 93.34           H
ATOM   3188  CG  LEU A 215      -7.555  -1.611  15.071  1.00 93.34           C
ATOM   3189  HG  LEU A 215      -7.564  -0.541  15.281  1.00 93.34           H
ATOM   3190  CD1 LEU A 215      -7.446  -2.334  16.415  1.00 93.34           C
ATOM   3191 1HD1 LEU A 215      -8.282  -2.046  17.052  1.00 93.34           H
ATOM   3192 2HD1 LEU A 215      -7.469  -3.411  16.251  1.00 93.34           H
ATOM   3193 3HD1 LEU A 215      -6.509  -2.060  16.900  1.00 93.34           H
ATOM   3194  CD2 LEU A 215      -6.347  -1.884  14.173  1.00 93.34           C
ATOM   3195 1HD2 LEU A 215      -6.321  -2.942  13.911  1.00 93.34           H
ATOM   3196 2HD2 LEU A 215      -6.426  -1.286  13.266  1.00 93.34           H
ATOM   3197 3HD2 LEU A 215      -5.432  -1.620  14.704  1.00 93.34           H
ATOM   3198  HN  LEU A 215     -10.101   0.168  14.513  1.00 93.34           H
ATOM   3199  N   THR A 216     -11.409  -1.820  12.429  1.00 94.11           N
ATOM   3200  CA  THR A 216     -12.384  -2.462  11.564  1.00 94.11           C
ATOM   3201  C   THR A 216     -12.335  -1.854  10.161  1.00 94.11           C
ATOM   3202  O   THR A 216     -12.341  -2.577   9.166  1.00 94.11           O
ATOM   3203  HA  THR A 216     -12.116  -3.514  11.466  1.00 94.11           H
ATOM   3204  CB  THR A 216     -13.757  -2.345  12.230  1.00 94.11           C
ATOM   3205  HB  THR A 216     -14.080  -1.305  12.275  1.00 94.11           H
ATOM   3206  OG1 THR A 216     -13.588  -2.991  13.489  1.00 94.11           O
ATOM   3207  HG1 THR A 216     -13.315  -3.943  13.351  1.00 94.11           H
ATOM   3208  CG2 THR A 216     -14.825  -3.181  11.522  1.00 94.11           C
ATOM   3209 1HG2 THR A 216     -14.533  -4.231  11.537  1.00 94.11           H
ATOM   3210 2HG2 THR A 216     -14.923  -2.846  10.489  1.00 94.11           H
ATOM   3211 3HG2 THR A 216     -15.779  -3.061  12.035  1.00 94.11           H
ATOM   3212  HN  THR A 216     -11.790  -1.380  13.242  1.00 94.11           H
ATOM   3213  N   LEU A 217     -12.289  -0.530  10.126  1.00 91.78           N
ATOM   3214  CA  LEU A 217     -12.237   0.184   8.862  1.00 91.78           C
ATOM   3215  C   LEU A 217     -10.984  -0.240   8.093  1.00 91.78           C
ATOM   3216  O   LEU A 217     -11.032  -0.429   6.878  1.00 91.78           O
ATOM   3217  HA  LEU A 217     -13.113  -0.110   8.284  1.00 91.78           H
ATOM   3218  CB  LEU A 217     -12.334   1.693   9.095  1.00 91.78           C
ATOM   3219 1HB  LEU A 217     -13.248   1.897   9.653  1.00 91.78           H
ATOM   3220 2HB  LEU A 217     -11.500   1.998   9.727  1.00 91.78           H
ATOM   3221  CG  LEU A 217     -12.331   2.567   7.839  1.00 91.78           C
ATOM   3222  HG  LEU A 217     -11.457   2.305   7.242  1.00 91.78           H
ATOM   3223  CD1 LEU A 217     -13.565   2.293   6.977  1.00 91.78           C
ATOM   3224 1HD1 LEU A 217     -13.572   1.246   6.674  1.00 91.78           H
ATOM   3225 2HD1 LEU A 217     -14.466   2.510   7.552  1.00 91.78           H
ATOM   3226 3HD1 LEU A 217     -13.538   2.927   6.091  1.00 91.78           H
ATOM   3227  CD2 LEU A 217     -12.203   4.048   8.201  1.00 91.78           C
ATOM   3228 1HD2 LEU A 217     -13.044   4.342   8.830  1.00 91.78           H
ATOM   3229 2HD2 LEU A 217     -11.271   4.210   8.742  1.00 91.78           H
ATOM   3230 3HD2 LEU A 217     -12.204   4.646   7.290  1.00 91.78           H
ATOM   3231  HN  LEU A 217     -12.286   0.051  10.940  1.00 91.78           H
ATOM   3232  N   LYS A 218      -9.893  -0.377   8.832  1.00 89.79           N
ATOM   3233  CA  LYS A 218      -8.623  -0.748   8.230  1.00 89.79           C
ATOM   3234  C   LYS A 218      -8.753  -2.131   7.589  1.00 89.79           C
ATOM   3235  O   LYS A 218      -8.200  -2.378   6.518  1.00 89.79           O
ATOM   3236  HA  LYS A 218      -8.410  -0.023   7.445  1.00 89.79           H
ATOM   3237  CB  LYS A 218      -7.494  -0.649   9.257  1.00 89.79           C
ATOM   3238 1HB  LYS A 218      -7.814  -1.094  10.199  1.00 89.79           H
ATOM   3239 2HB  LYS A 218      -6.632  -1.221   8.912  1.00 89.79           H
ATOM   3240  CG  LYS A 218      -7.088   0.808   9.487  1.00 89.79           C
ATOM   3241 1HG  LYS A 218      -6.596   1.197   8.596  1.00 89.79           H
ATOM   3242 2HG  LYS A 218      -7.978   1.415   9.651  1.00 89.79           H
ATOM   3243  CD  LYS A 218      -6.150   0.932  10.689  1.00 89.79           C
ATOM   3244 1HD  LYS A 218      -6.678   0.646  11.599  1.00 89.79           H
ATOM   3245 2HD  LYS A 218      -5.314   0.242  10.576  1.00 89.79           H
ATOM   3246  CE  LYS A 218      -5.622   2.362  10.827  1.00 89.79           C
ATOM   3247 1HE  LYS A 218      -5.037   2.626   9.947  1.00 89.79           H
ATOM   3248 2HE  LYS A 218      -6.457   3.061  10.877  1.00 89.79           H
ATOM   3249  NZ  LYS A 218      -4.787   2.491  12.042  1.00 89.79           N
ATOM   3250 1HZ  LYS A 218      -4.390   3.423  12.082  1.00 89.79           H
ATOM   3251 2HZ  LYS A 218      -5.359   2.332  12.864  1.00 89.79           H
ATOM   3252 3HZ  LYS A 218      -4.040   1.806  12.013  1.00 89.79           H
ATOM   3253  HN  LYS A 218      -9.867  -0.239   9.822  1.00 89.79           H
ATOM   3254  N   VAL A 219      -9.486  -2.999   8.272  1.00 91.07           N
ATOM   3255  CA  VAL A 219      -9.645  -4.368   7.814  1.00 91.07           C
ATOM   3256  C   VAL A 219     -10.527  -4.384   6.564  1.00 91.07           C
ATOM   3257  O   VAL A 219     -10.233  -5.092   5.602  1.00 91.07           O
ATOM   3258  HA  VAL A 219      -8.656  -4.744   7.551  1.00 91.07           H
ATOM   3259  CB  VAL A 219     -10.197  -5.238   8.946  1.00 91.07           C
ATOM   3260  HB  VAL A 219     -11.086  -4.748   9.341  1.00 91.07           H
ATOM   3261  CG1 VAL A 219     -10.611  -6.616   8.426  1.00 91.07           C
ATOM   3262 1HG1 VAL A 219     -11.384  -6.500   7.666  1.00 91.07           H
ATOM   3263 2HG1 VAL A 219      -9.745  -7.116   7.992  1.00 91.07           H
ATOM   3264 3HG1 VAL A 219     -11.000  -7.213   9.251  1.00 91.07           H
ATOM   3265  CG2 VAL A 219      -9.183  -5.363  10.085  1.00 91.07           C
ATOM   3266 1HG2 VAL A 219      -8.268  -5.819   9.708  1.00 91.07           H
ATOM   3267 2HG2 VAL A 219      -8.959  -4.373  10.482  1.00 91.07           H
ATOM   3268 3HG2 VAL A 219      -9.601  -5.986  10.876  1.00 91.07           H
ATOM   3269  HN  VAL A 219      -9.965  -2.779   9.122  1.00 91.07           H
ATOM   3270  N   ILE A 220     -11.590  -3.595   6.618  1.00 90.59           N
ATOM   3271  CA  ILE A 220     -12.534  -3.534   5.515  1.00 90.59           C
ATOM   3272  C   ILE A 220     -11.811  -3.047   4.257  1.00 90.59           C
ATOM   3273  O   ILE A 220     -11.908  -3.670   3.201  1.00 90.59           O
ATOM   3274  HA  ILE A 220     -12.893  -4.547   5.336  1.00 90.59           H
ATOM   3275  CB  ILE A 220     -13.747  -2.683   5.895  1.00 90.59           C
ATOM   3276  HB  ILE A 220     -13.388  -1.757   6.345  1.00 90.59           H
ATOM   3277  CG1 ILE A 220     -14.607  -3.392   6.943  1.00 90.59           C
ATOM   3278 1HG1 ILE A 220     -15.090  -4.260   6.496  1.00 90.59           H
ATOM   3279 2HG1 ILE A 220     -13.974  -3.760   7.750  1.00 90.59           H
ATOM   3280  CG2 ILE A 220     -14.556  -2.297   4.655  1.00 90.59           C
ATOM   3281 1HG2 ILE A 220     -13.927  -1.724   3.974  1.00 90.59           H
ATOM   3282 2HG2 ILE A 220     -14.906  -3.200   4.154  1.00 90.59           H
ATOM   3283 3HG2 ILE A 220     -15.413  -1.693   4.954  1.00 90.59           H
ATOM   3284  CD1 ILE A 220     -15.669  -2.447   7.511  1.00 90.59           C
ATOM   3285 1HD1 ILE A 220     -15.181  -1.592   7.979  1.00 90.59           H
ATOM   3286 2HD1 ILE A 220     -16.315  -2.101   6.705  1.00 90.59           H
ATOM   3287 3HD1 ILE A 220     -16.266  -2.976   8.254  1.00 90.59           H
ATOM   3288  HN  ILE A 220     -11.810  -3.006   7.396  1.00 90.59           H
ATOM   3289  N   LEU A 221     -11.102  -1.938   4.413  1.00 87.13           N
ATOM   3290  CA  LEU A 221     -10.459  -1.296   3.279  1.00 87.13           C
ATOM   3291  C   LEU A 221      -9.166  -2.041   2.942  1.00 87.13           C
ATOM   3292  O   LEU A 221      -8.701  -2.001   1.804  1.00 87.13           O
ATOM   3293  HA  LEU A 221     -11.137  -1.380   2.429  1.00 87.13           H
ATOM   3294  CB  LEU A 221     -10.257   0.196   3.551  1.00 87.13           C
ATOM   3295 1HB  LEU A 221      -9.578   0.301   4.397  1.00 87.13           H
ATOM   3296 2HB  LEU A 221      -9.762   0.639   2.688  1.00 87.13           H
ATOM   3297  CG  LEU A 221     -11.524   1.001   3.846  1.00 87.13           C
ATOM   3298  HG  LEU A 221     -12.066   0.504   4.651  1.00 87.13           H
ATOM   3299  CD1 LEU A 221     -11.177   2.408   4.338  1.00 87.13           C
ATOM   3300 1HD1 LEU A 221     -10.586   2.339   5.251  1.00 87.13           H
ATOM   3301 2HD1 LEU A 221     -10.602   2.929   3.572  1.00 87.13           H
ATOM   3302 3HD1 LEU A 221     -12.096   2.959   4.540  1.00 87.13           H
ATOM   3303  CD2 LEU A 221     -12.450   1.031   2.629  1.00 87.13           C
ATOM   3304 1HD2 LEU A 221     -11.931   1.492   1.789  1.00 87.13           H
ATOM   3305 2HD2 LEU A 221     -12.737   0.013   2.366  1.00 87.13           H
ATOM   3306 3HD2 LEU A 221     -13.343   1.610   2.866  1.00 87.13           H
ATOM   3307  HN  LEU A 221     -10.964  -1.481   5.291  1.00 87.13           H
ATOM   3308  N   GLY A 222      -8.621  -2.702   3.953  1.00 82.65           N
ATOM   3309  CA  GLY A 222      -7.299  -3.293   3.835  1.00 82.65           C
ATOM   3310  C   GLY A 222      -7.375  -4.681   3.194  1.00 82.65           C
ATOM   3311  O   GLY A 222      -6.486  -5.067   2.436  1.00 82.65           O
ATOM   3312 1HA  GLY A 222      -6.659  -2.646   3.236  1.00 82.65           H
ATOM   3313 2HA  GLY A 222      -6.841  -3.369   4.821  1.00 82.65           H
ATOM   3314  HN  GLY A 222      -9.067  -2.836   4.838  1.00 82.65           H
ATOM   3315  N   PHE A 223      -8.443  -5.392   3.522  1.00 82.44           N
ATOM   3316  CA  PHE A 223      -8.531  -6.805   3.194  1.00 82.44           C
ATOM   3317  C   PHE A 223      -9.658  -7.066   2.192  1.00 82.44           C
ATOM   3318  O   PHE A 223      -9.411  -7.547   1.087  1.00 82.44           O
ATOM   3319  HA  PHE A 223      -7.579  -7.094   2.751  1.00 82.44           H
ATOM   3320  CB  PHE A 223      -8.840  -7.547   4.496  1.00 82.44           C
ATOM   3321 1HB  PHE A 223      -8.155  -7.202   5.270  1.00 82.44           H
ATOM   3322 2HB  PHE A 223      -9.847  -7.286   4.821  1.00 82.44           H
ATOM   3323  CG  PHE A 223      -8.736  -9.069   4.383  1.00 82.44           C
ATOM   3324  CD1 PHE A 223      -9.862  -9.821   4.257  1.00 82.44           C
ATOM   3325  HD1 PHE A 223     -10.840  -9.339   4.235  1.00 82.44           H
ATOM   3326  CD2 PHE A 223      -7.516  -9.671   4.410  1.00 82.44           C
ATOM   3327  HD2 PHE A 223      -6.614  -9.069   4.512  1.00 82.44           H
ATOM   3328  CE1 PHE A 223      -9.765 -11.234   4.153  1.00 82.44           C
ATOM   3329  HE1 PHE A 223     -10.668 -11.836   4.052  1.00 82.44           H
ATOM   3330  CE2 PHE A 223      -7.419 -11.084   4.306  1.00 82.44           C
ATOM   3331  HE2 PHE A 223      -6.442 -11.566   4.328  1.00 82.44           H
ATOM   3332  CZ  PHE A 223      -8.546 -11.835   4.180  1.00 82.44           C
ATOM   3333  HZ  PHE A 223      -8.471 -12.920   4.100  1.00 82.44           H
ATOM   3334  HN  PHE A 223      -9.238  -5.019   4.001  1.00 82.44           H
ATOM   3335  N   PHE A 224     -10.870  -6.737   2.614  1.00 85.48           N
ATOM   3336  CA  PHE A 224     -12.056  -7.170   1.894  1.00 85.48           C
ATOM   3337  C   PHE A 224     -12.188  -6.431   0.561  1.00 85.48           C
ATOM   3338  O   PHE A 224     -12.545  -7.030  -0.452  1.00 85.48           O
ATOM   3339  HA  PHE A 224     -11.948  -8.238   1.706  1.00 85.48           H
ATOM   3340  CB  PHE A 224     -13.261  -6.832   2.773  1.00 85.48           C
ATOM   3341 1HB  PHE A 224     -13.158  -5.809   3.136  1.00 85.48           H
ATOM   3342 2HB  PHE A 224     -14.164  -6.863   2.163  1.00 85.48           H
ATOM   3343  CG  PHE A 224     -13.440  -7.767   3.971  1.00 85.48           C
ATOM   3344  CD1 PHE A 224     -13.975  -9.005   3.792  1.00 85.48           C
ATOM   3345  HD1 PHE A 224     -14.276  -9.330   2.797  1.00 85.48           H
ATOM   3346  CD2 PHE A 224     -13.065  -7.361   5.213  1.00 85.48           C
ATOM   3347  HD2 PHE A 224     -12.637  -6.369   5.356  1.00 85.48           H
ATOM   3348  CE1 PHE A 224     -14.142  -9.873   4.904  1.00 85.48           C
ATOM   3349  HE1 PHE A 224     -14.570 -10.865   4.761  1.00 85.48           H
ATOM   3350  CE2 PHE A 224     -13.232  -8.229   6.324  1.00 85.48           C
ATOM   3351  HE2 PHE A 224     -12.931  -7.903   7.320  1.00 85.48           H
ATOM   3352  CZ  PHE A 224     -13.766  -9.467   6.146  1.00 85.48           C
ATOM   3353  HZ  PHE A 224     -13.894 -10.133   6.999  1.00 85.48           H
ATOM   3354  HN  PHE A 224     -11.048  -6.187   3.430  1.00 85.48           H
ATOM   3355  N   LEU A 225     -11.893  -5.140   0.605  1.00 81.69           N
ATOM   3356  CA  LEU A 225     -12.004  -4.306  -0.580  1.00 81.69           C
ATOM   3357  C   LEU A 225     -11.081  -4.853  -1.671  1.00 81.69           C
ATOM   3358  O   LEU A 225     -11.524  -5.122  -2.787  1.00 81.69           O
ATOM   3359  HA  LEU A 225     -13.033  -4.375  -0.933  1.00 81.69           H
ATOM   3360  CB  LEU A 225     -11.741  -2.840  -0.230  1.00 81.69           C
ATOM   3361 1HB  LEU A 225     -12.527  -2.502   0.446  1.00 81.69           H
ATOM   3362 2HB  LEU A 225     -10.801  -2.781   0.319  1.00 81.69           H
ATOM   3363  CG  LEU A 225     -11.672  -1.871  -1.412  1.00 81.69           C
ATOM   3364  HG  LEU A 225     -10.986  -2.283  -2.152  1.00 81.69           H
ATOM   3365  CD1 LEU A 225     -13.037  -1.732  -2.088  1.00 81.69           C
ATOM   3366 1HD1 LEU A 225     -13.363  -2.706  -2.453  1.00 81.69           H
ATOM   3367 2HD1 LEU A 225     -13.763  -1.353  -1.367  1.00 81.69           H
ATOM   3368 3HD1 LEU A 225     -12.960  -1.037  -2.924  1.00 81.69           H
ATOM   3369  CD2 LEU A 225     -11.107  -0.517  -0.978  1.00 81.69           C
ATOM   3370 1HD2 LEU A 225     -11.748  -0.085  -0.209  1.00 81.69           H
ATOM   3371 2HD2 LEU A 225     -10.102  -0.654  -0.578  1.00 81.69           H
ATOM   3372 3HD2 LEU A 225     -11.068   0.153  -1.836  1.00 81.69           H
ATOM   3373  HN  LEU A 225     -11.584  -4.665   1.428  1.00 81.69           H
ATOM   3374  N   PRO A 226      -9.786  -5.026  -1.371  1.00 80.11           N
ATOM   3375  CA  PRO A 226      -8.862  -5.626  -2.337  1.00 80.11           C
ATOM   3376  C   PRO A 226      -9.363  -6.962  -2.860  1.00 80.11           C
ATOM   3377  O   PRO A 226      -9.267  -7.240  -4.055  1.00 80.11           O
ATOM   3378  HA  PRO A 226      -8.774  -4.990  -3.217  1.00 80.11           H
ATOM   3379  CB  PRO A 226      -7.561  -5.778  -1.546  1.00 80.11           C
ATOM   3380 1HB  PRO A 226      -7.492  -6.757  -1.071  1.00 80.11           H
ATOM   3381 2HB  PRO A 226      -6.686  -5.675  -2.189  1.00 80.11           H
ATOM   3382  CG  PRO A 226      -7.639  -4.656  -0.518  1.00 80.11           C
ATOM   3383 1HG  PRO A 226      -6.979  -4.838   0.331  1.00 80.11           H
ATOM   3384 2HG  PRO A 226      -7.338  -3.698  -0.940  1.00 80.11           H
ATOM   3385  CD  PRO A 226      -9.105  -4.668  -0.114  1.00 80.11           C
ATOM   3386 1HD  PRO A 226      -9.303  -5.398   0.670  1.00 80.11           H
ATOM   3387 2HD  PRO A 226      -9.427  -3.699   0.267  1.00 80.11           H
ATOM   3388  N   PHE A 227      -9.889  -7.762  -1.944  1.00 82.58           N
ATOM   3389  CA  PHE A 227     -10.335  -9.101  -2.286  1.00 82.58           C
ATOM   3390  C   PHE A 227     -11.458  -9.057  -3.325  1.00 82.58           C
ATOM   3391  O   PHE A 227     -11.419  -9.782  -4.318  1.00 82.58           O
ATOM   3392  HA  PHE A 227      -9.478  -9.631  -2.703  1.00 82.58           H
ATOM   3393  CB  PHE A 227     -10.870  -9.737  -1.002  1.00 82.58           C
ATOM   3394 1HB  PHE A 227     -10.116  -9.642  -0.220  1.00 82.58           H
ATOM   3395 2HB  PHE A 227     -11.745  -9.179  -0.669  1.00 82.58           H
ATOM   3396  CG  PHE A 227     -11.248 -11.212  -1.148  1.00 82.58           C
ATOM   3397  CD1 PHE A 227     -12.549 -11.566  -1.329  1.00 82.58           C
ATOM   3398  HD1 PHE A 227     -13.322 -10.798  -1.370  1.00 82.58           H
ATOM   3399  CD2 PHE A 227     -10.284 -12.170  -1.097  1.00 82.58           C
ATOM   3400  HD2 PHE A 227      -9.242 -11.887  -0.951  1.00 82.58           H
ATOM   3401  CE1 PHE A 227     -12.901 -12.935  -1.465  1.00 82.58           C
ATOM   3402  HE1 PHE A 227     -13.943 -13.218  -1.610  1.00 82.58           H
ATOM   3403  CE2 PHE A 227     -10.636 -13.539  -1.233  1.00 82.58           C
ATOM   3404  HE2 PHE A 227      -9.863 -14.307  -1.192  1.00 82.58           H
ATOM   3405  CZ  PHE A 227     -11.936 -13.893  -1.414  1.00 82.58           C
ATOM   3406  HZ  PHE A 227     -12.206 -14.943  -1.518  1.00 82.58           H
ATOM   3407  HN  PHE A 227     -10.012  -7.507  -0.985  1.00 82.58           H
ATOM   3408  N   VAL A 228     -12.432  -8.198  -3.060  1.00 83.78           N
ATOM   3409  CA  VAL A 228     -13.560  -8.045  -3.963  1.00 83.78           C
ATOM   3410  C   VAL A 228     -13.058  -7.554  -5.322  1.00 83.78           C
ATOM   3411  O   VAL A 228     -13.479  -8.057  -6.362  1.00 83.78           O
ATOM   3412  HA  VAL A 228     -14.014  -9.028  -4.091  1.00 83.78           H
ATOM   3413  CB  VAL A 228     -14.605  -7.117  -3.341  1.00 83.78           C
ATOM   3414  HB  VAL A 228     -14.105  -6.192  -3.056  1.00 83.78           H
ATOM   3415  CG1 VAL A 228     -15.699  -6.768  -4.352  1.00 83.78           C
ATOM   3416 1HG1 VAL A 228     -15.253  -6.267  -5.211  1.00 83.78           H
ATOM   3417 2HG1 VAL A 228     -16.195  -7.682  -4.681  1.00 83.78           H
ATOM   3418 3HG1 VAL A 228     -16.429  -6.108  -3.884  1.00 83.78           H
ATOM   3419  CG2 VAL A 228     -15.205  -7.736  -2.076  1.00 83.78           C
ATOM   3420 1HG2 VAL A 228     -15.683  -8.683  -2.327  1.00 83.78           H
ATOM   3421 2HG2 VAL A 228     -14.414  -7.910  -1.347  1.00 83.78           H
ATOM   3422 3HG2 VAL A 228     -15.944  -7.056  -1.654  1.00 83.78           H
ATOM   3423  HN  VAL A 228     -12.458  -7.615  -2.248  1.00 83.78           H
ATOM   3424  N   VAL A 229     -12.164  -6.578  -5.269  1.00 78.25           N
ATOM   3425  CA  VAL A 229     -11.600  -6.012  -6.483  1.00 78.25           C
ATOM   3426  C   VAL A 229     -10.918  -7.120  -7.288  1.00 78.25           C
ATOM   3427  O   VAL A 229     -11.166  -7.265  -8.484  1.00 78.25           O
ATOM   3428  HA  VAL A 229     -12.424  -5.608  -7.071  1.00 78.25           H
ATOM   3429  CB  VAL A 229     -10.657  -4.859  -6.134  1.00 78.25           C
ATOM   3430  HB  VAL A 229     -10.012  -5.189  -5.319  1.00 78.25           H
ATOM   3431  CG1 VAL A 229      -9.764  -4.502  -7.325  1.00 78.25           C
ATOM   3432 1HG1 VAL A 229      -9.167  -5.370  -7.605  1.00 78.25           H
ATOM   3433 2HG1 VAL A 229     -10.387  -4.201  -8.168  1.00 78.25           H
ATOM   3434 3HG1 VAL A 229      -9.104  -3.680  -7.049  1.00 78.25           H
ATOM   3435  CG2 VAL A 229     -11.439  -3.637  -5.649  1.00 78.25           C
ATOM   3436 1HG2 VAL A 229     -12.120  -3.307  -6.434  1.00 78.25           H
ATOM   3437 2HG2 VAL A 229     -12.012  -3.902  -4.760  1.00 78.25           H
ATOM   3438 3HG2 VAL A 229     -10.745  -2.833  -5.408  1.00 78.25           H
ATOM   3439  HN  VAL A 229     -11.825  -6.175  -4.418  1.00 78.25           H
ATOM   3440  N   MET A 230     -10.073  -7.873  -6.600  1.00 81.49           N
ATOM   3441  CA  MET A 230      -9.272  -8.891  -7.257  1.00 81.49           C
ATOM   3442  C   MET A 230     -10.161  -9.952  -7.910  1.00 81.49           C
ATOM   3443  O   MET A 230      -9.914 -10.362  -9.043  1.00 81.49           O
ATOM   3444  HA  MET A 230      -8.700  -8.366  -8.022  1.00 81.49           H
ATOM   3445  CB  MET A 230      -8.351  -9.557  -6.233  1.00 81.49           C
ATOM   3446 1HB  MET A 230      -8.923  -9.827  -5.345  1.00 81.49           H
ATOM   3447 2HB  MET A 230      -7.949 -10.482  -6.647  1.00 81.49           H
ATOM   3448  CG  MET A 230      -7.202  -8.625  -5.842  1.00 81.49           C
ATOM   3449 1HG  MET A 230      -6.560  -8.444  -6.703  1.00 81.49           H
ATOM   3450 2HG  MET A 230      -7.597  -7.658  -5.530  1.00 81.49           H
ATOM   3451  SD  MET A 230      -6.252  -9.350  -4.516  1.00 81.49           S
ATOM   3452  CE  MET A 230      -7.570 -10.047  -3.534  1.00 81.49           C
ATOM   3453 1HE  MET A 230      -8.243  -9.251  -3.214  1.00 81.49           H
ATOM   3454 2HE  MET A 230      -8.124 -10.772  -4.131  1.00 81.49           H
ATOM   3455 3HE  MET A 230      -7.150 -10.542  -2.659  1.00 81.49           H
ATOM   3456  HN  MET A 230      -9.932  -7.796  -5.613  1.00 81.49           H
ATOM   3457  N   ALA A 231     -11.177 -10.366  -7.167  1.00 82.24           N
ATOM   3458  CA  ALA A 231     -12.100 -11.374  -7.657  1.00 82.24           C
ATOM   3459  C   ALA A 231     -12.768 -10.869  -8.937  1.00 82.24           C
ATOM   3460  O   ALA A 231     -12.883 -11.607  -9.915  1.00 82.24           O
ATOM   3461  HA  ALA A 231     -11.523 -12.269  -7.887  1.00 82.24           H
ATOM   3462  CB  ALA A 231     -13.116 -11.711  -6.563  1.00 82.24           C
ATOM   3463 1HB  ALA A 231     -12.593 -12.093  -5.687  1.00 82.24           H
ATOM   3464 2HB  ALA A 231     -13.670 -10.812  -6.293  1.00 82.24           H
ATOM   3465 3HB  ALA A 231     -13.809 -12.467  -6.932  1.00 82.24           H
ATOM   3466  HN  ALA A 231     -11.372 -10.024  -6.247  1.00 82.24           H
ATOM   3467  N   CYS A 232     -13.190  -9.614  -8.891  1.00 80.74           N
ATOM   3468  CA  CYS A 232     -13.833  -8.997 -10.039  1.00 80.74           C
ATOM   3469  C   CYS A 232     -12.827  -8.963 -11.192  1.00 80.74           C
ATOM   3470  O   CYS A 232     -13.177  -9.253 -12.334  1.00 80.74           O
ATOM   3471  HA  CYS A 232     -14.690  -9.622 -10.291  1.00 80.74           H
ATOM   3472  CB  CYS A 232     -14.368  -7.603  -9.707  1.00 80.74           C
ATOM   3473 1HB  CYS A 232     -13.599  -7.021  -9.198  1.00 80.74           H
ATOM   3474 2HB  CYS A 232     -14.614  -7.071 -10.626  1.00 80.74           H
ATOM   3475  SG  CYS A 232     -15.853  -7.738  -8.646  1.00 80.74           S
ATOM   3476  HG  CYS A 232     -15.193  -7.925  -7.507  1.00 80.74           H
ATOM   3477  HN  CYS A 232     -13.100  -9.022  -8.089  1.00 80.74           H
ATOM   3478  N   CYS A 233     -11.597  -8.606 -10.851  1.00 78.90           N
ATOM   3479  CA  CYS A 233     -10.567  -8.416 -11.858  1.00 78.90           C
ATOM   3480  C   CYS A 233     -10.388  -9.732 -12.617  1.00 78.90           C
ATOM   3481  O   CYS A 233     -10.420  -9.753 -13.846  1.00 78.90           O
ATOM   3482  HA  CYS A 233     -10.923  -7.630 -12.525  1.00 78.90           H
ATOM   3483  CB  CYS A 233      -9.255  -7.930 -11.240  1.00 78.90           C
ATOM   3484 1HB  CYS A 233      -8.941  -8.612 -10.450  1.00 78.90           H
ATOM   3485 2HB  CYS A 233      -8.467  -7.931 -11.993  1.00 78.90           H
ATOM   3486  SG  CYS A 233      -9.469  -6.244 -10.562  1.00 78.90           S
ATOM   3487  HG  CYS A 233      -8.212  -6.099 -10.150  1.00 78.90           H
ATOM   3488  HN  CYS A 233     -11.301  -8.448  -9.909  1.00 78.90           H
ATOM   3489  N   TYR A 234     -10.204 -10.799 -11.852  1.00 81.03           N
ATOM   3490  CA  TYR A 234      -9.948 -12.104 -12.438  1.00 81.03           C
ATOM   3491  C   TYR A 234     -11.167 -12.604 -13.215  1.00 81.03           C
ATOM   3492  O   TYR A 234     -11.026 -13.206 -14.279  1.00 81.03           O
ATOM   3493  HA  TYR A 234      -9.105 -12.006 -13.122  1.00 81.03           H
ATOM   3494  CB  TYR A 234      -9.684 -13.048 -11.263  1.00 81.03           C
ATOM   3495 1HB  TYR A 234     -10.382 -12.815 -10.459  1.00 81.03           H
ATOM   3496 2HB  TYR A 234      -9.891 -14.071 -11.579  1.00 81.03           H
ATOM   3497  CG  TYR A 234      -8.257 -12.978 -10.717  1.00 81.03           C
ATOM   3498  CD1 TYR A 234      -7.192 -13.330 -11.521  1.00 81.03           C
ATOM   3499  HD1 TYR A 234      -7.368 -13.658 -12.545  1.00 81.03           H
ATOM   3500  CD2 TYR A 234      -8.035 -12.562  -9.420  1.00 81.03           C
ATOM   3501  HD2 TYR A 234      -8.876 -12.283  -8.785  1.00 81.03           H
ATOM   3502  CE1 TYR A 234      -5.849 -13.264 -11.006  1.00 81.03           C
ATOM   3503  HE1 TYR A 234      -4.999 -13.539 -11.630  1.00 81.03           H
ATOM   3504  CE2 TYR A 234      -6.691 -12.495  -8.905  1.00 81.03           C
ATOM   3505  HE2 TYR A 234      -6.502 -12.168  -7.883  1.00 81.03           H
ATOM   3506  CZ  TYR A 234      -5.665 -12.849  -9.724  1.00 81.03           C
ATOM   3507  OH  TYR A 234      -4.396 -12.787  -9.238  1.00 81.03           O
ATOM   3508  HH  TYR A 234      -3.760 -13.203  -9.888  1.00 81.03           H
ATOM   3509  HN  TYR A 234     -10.227 -10.781 -10.853  1.00 81.03           H
ATOM   3510  N   THR A 235     -12.338 -12.338 -12.654  1.00 83.48           N
ATOM   3511  CA  THR A 235     -13.582 -12.706 -13.307  1.00 83.48           C
ATOM   3512  C   THR A 235     -13.671 -12.058 -14.690  1.00 83.48           C
ATOM   3513  O   THR A 235     -14.017 -12.718 -15.668  1.00 83.48           O
ATOM   3514  HA  THR A 235     -13.584 -13.785 -13.459  1.00 83.48           H
ATOM   3515  CB  THR A 235     -14.736 -12.319 -12.379  1.00 83.48           C
ATOM   3516  HB  THR A 235     -14.791 -11.237 -12.258  1.00 83.48           H
ATOM   3517  OG1 THR A 235     -14.486 -13.060 -11.188  1.00 83.48           O
ATOM   3518  HG1 THR A 235     -14.085 -12.464 -10.492  1.00 83.48           H
ATOM   3519  CG2 THR A 235     -16.085 -12.847 -12.871  1.00 83.48           C
ATOM   3520 1HG2 THR A 235     -16.050 -13.935 -12.928  1.00 83.48           H
ATOM   3521 2HG2 THR A 235     -16.297 -12.438 -13.859  1.00 83.48           H
ATOM   3522 3HG2 THR A 235     -16.868 -12.545 -12.177  1.00 83.48           H
ATOM   3523  HN  THR A 235     -12.443 -11.880 -11.771  1.00 83.48           H
ATOM   3524  N   ILE A 236     -13.351 -10.772 -14.727  1.00 77.32           N
ATOM   3525  CA  ILE A 236     -13.321 -10.045 -15.985  1.00 77.32           C
ATOM   3526  C   ILE A 236     -12.304 -10.699 -16.922  1.00 77.32           C
ATOM   3527  O   ILE A 236     -12.590 -10.919 -18.098  1.00 77.32           O
ATOM   3528  HA  ILE A 236     -14.310 -10.130 -16.436  1.00 77.32           H
ATOM   3529  CB  ILE A 236     -13.061  -8.558 -15.737  1.00 77.32           C
ATOM   3530  HB  ILE A 236     -12.386  -8.466 -14.887  1.00 77.32           H
ATOM   3531  CG1 ILE A 236     -14.355  -7.830 -15.367  1.00 77.32           C
ATOM   3532 1HG1 ILE A 236     -15.021  -7.803 -16.230  1.00 77.32           H
ATOM   3533 2HG1 ILE A 236     -14.874  -8.379 -14.582  1.00 77.32           H
ATOM   3534  CG2 ILE A 236     -12.366  -7.915 -16.939  1.00 77.32           C
ATOM   3535 1HG2 ILE A 236     -11.411  -8.412 -17.115  1.00 77.32           H
ATOM   3536 2HG2 ILE A 236     -12.997  -8.018 -17.822  1.00 77.32           H
ATOM   3537 3HG2 ILE A 236     -12.193  -6.858 -16.736  1.00 77.32           H
ATOM   3538  CD1 ILE A 236     -14.066  -6.404 -14.894  1.00 77.32           C
ATOM   3539 1HD1 ILE A 236     -13.420  -6.436 -14.017  1.00 77.32           H
ATOM   3540 2HD1 ILE A 236     -13.569  -5.850 -15.691  1.00 77.32           H
ATOM   3541 3HD1 ILE A 236     -15.003  -5.909 -14.638  1.00 77.32           H
ATOM   3542  HN  ILE A 236     -13.117 -10.231 -13.920  1.00 77.32           H
ATOM   3543  N   ILE A 237     -11.137 -10.991 -16.367  1.00 74.19           N
ATOM   3544  CA  ILE A 237     -10.036 -11.505 -17.164  1.00 74.19           C
ATOM   3545  C   ILE A 237     -10.460 -12.819 -17.823  1.00 74.19           C
ATOM   3546  O   ILE A 237     -10.260 -13.010 -19.022  1.00 74.19           O
ATOM   3547  HA  ILE A 237      -9.832 -10.776 -17.948  1.00 74.19           H
ATOM   3548  CB  ILE A 237      -8.769 -11.624 -16.314  1.00 74.19           C
ATOM   3549  HB  ILE A 237      -9.045 -12.044 -15.347  1.00 74.19           H
ATOM   3550  CG1 ILE A 237      -8.154 -10.248 -16.052  1.00 74.19           C
ATOM   3551 1HG1 ILE A 237      -7.752  -9.843 -16.980  1.00 74.19           H
ATOM   3552 2HG1 ILE A 237      -8.927  -9.559 -15.711  1.00 74.19           H
ATOM   3553  CG2 ILE A 237      -7.768 -12.587 -16.955  1.00 74.19           C
ATOM   3554 1HG2 ILE A 237      -8.221 -13.574 -17.048  1.00 74.19           H
ATOM   3555 2HG2 ILE A 237      -7.493 -12.220 -17.944  1.00 74.19           H
ATOM   3556 3HG2 ILE A 237      -6.877 -12.653 -16.331  1.00 74.19           H
ATOM   3557  CD1 ILE A 237      -7.043 -10.336 -15.003  1.00 74.19           C
ATOM   3558 1HD1 ILE A 237      -7.454 -10.719 -14.069  1.00 74.19           H
ATOM   3559 2HD1 ILE A 237      -6.261 -11.007 -15.358  1.00 74.19           H
ATOM   3560 3HD1 ILE A 237      -6.623  -9.344 -14.836  1.00 74.19           H
ATOM   3561  HN  ILE A 237     -10.938 -10.881 -15.393  1.00 74.19           H
ATOM   3562  N   ILE A 238     -11.039 -13.692 -17.011  1.00 78.76           N
ATOM   3563  CA  ILE A 238     -11.432 -15.008 -17.485  1.00 78.76           C
ATOM   3564  C   ILE A 238     -12.430 -14.854 -18.634  1.00 78.76           C
ATOM   3565  O   ILE A 238     -12.267 -15.466 -19.689  1.00 78.76           O
ATOM   3566  HA  ILE A 238     -10.537 -15.499 -17.868  1.00 78.76           H
ATOM   3567  CB  ILE A 238     -11.955 -15.860 -16.327  1.00 78.76           C
ATOM   3568  HB  ILE A 238     -12.659 -15.259 -15.751  1.00 78.76           H
ATOM   3569  CG1 ILE A 238     -10.819 -16.256 -15.381  1.00 78.76           C
ATOM   3570 1HG1 ILE A 238     -10.210 -17.033 -15.843  1.00 78.76           H
ATOM   3571 2HG1 ILE A 238     -10.167 -15.399 -15.211  1.00 78.76           H
ATOM   3572  CG2 ILE A 238     -12.720 -17.080 -16.845  1.00 78.76           C
ATOM   3573 1HG2 ILE A 238     -13.568 -16.749 -17.445  1.00 78.76           H
ATOM   3574 2HG2 ILE A 238     -12.058 -17.691 -17.457  1.00 78.76           H
ATOM   3575 3HG2 ILE A 238     -13.081 -17.668 -16.001  1.00 78.76           H
ATOM   3576  CD1 ILE A 238     -11.369 -16.758 -14.044  1.00 78.76           C
ATOM   3577 1HD1 ILE A 238     -11.957 -15.970 -13.574  1.00 78.76           H
ATOM   3578 2HD1 ILE A 238     -12.001 -17.630 -14.215  1.00 78.76           H
ATOM   3579 3HD1 ILE A 238     -10.541 -17.032 -13.391  1.00 78.76           H
ATOM   3580  HN  ILE A 238     -11.239 -13.512 -16.048  1.00 78.76           H
ATOM   3581  N   HIS A 239     -13.442 -14.034 -18.392  1.00 80.02           N
ATOM   3582  CA  HIS A 239     -14.493 -13.832 -19.374  1.00 80.02           C
ATOM   3583  C   HIS A 239     -13.890 -13.271 -20.663  1.00 80.02           C
ATOM   3584  O   HIS A 239     -14.321 -13.625 -21.760  1.00 80.02           O
ATOM   3585  HA  HIS A 239     -14.922 -14.812 -19.580  1.00 80.02           H
ATOM   3586  CB  HIS A 239     -15.605 -12.947 -18.806  1.00 80.02           C
ATOM   3587 1HB  HIS A 239     -15.907 -13.340 -17.835  1.00 80.02           H
ATOM   3588 2HB  HIS A 239     -15.207 -11.946 -18.635  1.00 80.02           H
ATOM   3589  CG  HIS A 239     -16.823 -12.845 -19.693  1.00 80.02           C
ATOM   3590  ND1 HIS A 239     -17.055 -11.764 -20.525  1.00 80.02           N
ATOM   3591  HD1 HIS A 239     -16.463 -10.964 -20.625  1.00 80.02           H
ATOM   3592  CD2 HIS A 239     -17.871 -13.699 -19.869  1.00 80.02           C
ATOM   3593  HD2 HIS A 239     -18.006 -14.655 -19.363  1.00 80.02           H
ATOM   3594  CE1 HIS A 239     -18.196 -11.969 -21.168  1.00 80.02           C
ATOM   3595  HE1 HIS A 239     -18.651 -11.297 -21.896  1.00 80.02           H
ATOM   3596  NE2 HIS A 239     -18.700 -13.169 -20.759  1.00 80.02           N
ATOM   3597  HN  HIS A 239     -13.549 -13.514 -17.544  1.00 80.02           H
ATOM   3598  N   THR A 240     -12.902 -12.405 -20.489  1.00 73.28           N
ATOM   3599  CA  THR A 240     -12.244 -11.782 -21.625  1.00 73.28           C
ATOM   3600  C   THR A 240     -11.488 -12.830 -22.444  1.00 73.28           C
ATOM   3601  O   THR A 240     -11.524 -12.807 -23.673  1.00 73.28           O
ATOM   3602  HA  THR A 240     -13.009 -11.359 -22.276  1.00 73.28           H
ATOM   3603  CB  THR A 240     -11.347 -10.662 -21.096  1.00 73.28           C
ATOM   3604  HB  THR A 240     -10.571 -11.060 -20.442  1.00 73.28           H
ATOM   3605  OG1 THR A 240     -12.256  -9.749 -20.486  1.00 73.28           O
ATOM   3606  HG1 THR A 240     -12.110  -9.731 -19.496  1.00 73.28           H
ATOM   3607  CG2 THR A 240     -10.700  -9.849 -22.219  1.00 73.28           C
ATOM   3608 1HG2 THR A 240     -11.478  -9.395 -22.833  1.00 73.28           H
ATOM   3609 2HG2 THR A 240     -10.088 -10.506 -22.836  1.00 73.28           H
ATOM   3610 3HG2 THR A 240     -10.074  -9.068 -21.788  1.00 73.28           H
ATOM   3611  HN  THR A 240     -12.552 -12.129 -19.594  1.00 73.28           H
ATOM   3612  N   LEU A 241     -10.821 -13.725 -21.729  1.00 75.03           N
ATOM   3613  CA  LEU A 241     -10.021 -14.752 -22.375  1.00 75.03           C
ATOM   3614  C   LEU A 241     -10.936 -15.668 -23.190  1.00 75.03           C
ATOM   3615  O   LEU A 241     -10.598 -16.052 -24.309  1.00 75.03           O
ATOM   3616  HA  LEU A 241      -9.336 -14.251 -23.058  1.00 75.03           H
ATOM   3617  CB  LEU A 241      -9.169 -15.494 -21.343  1.00 75.03           C
ATOM   3618 1HB  LEU A 241      -9.798 -15.732 -20.485  1.00 75.03           H
ATOM   3619 2HB  LEU A 241      -8.852 -16.442 -21.777  1.00 75.03           H
ATOM   3620  CG  LEU A 241      -7.928 -14.754 -20.841  1.00 75.03           C
ATOM   3621  HG  LEU A 241      -8.243 -13.791 -20.439  1.00 75.03           H
ATOM   3622  CD1 LEU A 241      -7.256 -15.522 -19.700  1.00 75.03           C
ATOM   3623 1HD1 LEU A 241      -7.957 -15.630 -18.873  1.00 75.03           H
ATOM   3624 2HD1 LEU A 241      -6.956 -16.508 -20.054  1.00 75.03           H
ATOM   3625 3HD1 LEU A 241      -6.376 -14.974 -19.362  1.00 75.03           H
ATOM   3626  CD2 LEU A 241      -6.958 -14.469 -21.989  1.00 75.03           C
ATOM   3627 1HD2 LEU A 241      -6.645 -15.409 -22.443  1.00 75.03           H
ATOM   3628 2HD2 LEU A 241      -7.453 -13.851 -22.738  1.00 75.03           H
ATOM   3629 3HD2 LEU A 241      -6.084 -13.942 -21.604  1.00 75.03           H
ATOM   3630  HN  LEU A 241     -10.821 -13.755 -20.730  1.00 75.03           H
ATOM   3631  N   ILE A 242     -12.076 -15.991 -22.598  1.00 75.99           N
ATOM   3632  CA  ILE A 242     -13.028 -16.880 -23.242  1.00 75.99           C
ATOM   3633  C   ILE A 242     -13.511 -16.244 -24.547  1.00 75.99           C
ATOM   3634  O   ILE A 242     -13.638 -16.925 -25.564  1.00 75.99           O
ATOM   3635  HA  ILE A 242     -12.502 -17.804 -23.483  1.00 75.99           H
ATOM   3636  CB  ILE A 242     -14.160 -17.242 -22.279  1.00 75.99           C
ATOM   3637  HB  ILE A 242     -14.552 -16.319 -21.851  1.00 75.99           H
ATOM   3638  CG1 ILE A 242     -13.642 -18.094 -21.119  1.00 75.99           C
ATOM   3639 1HG1 ILE A 242     -13.395 -19.093 -21.478  1.00 75.99           H
ATOM   3640 2HG1 ILE A 242     -12.722 -17.660 -20.727  1.00 75.99           H
ATOM   3641  CG2 ILE A 242     -15.314 -17.922 -23.019  1.00 75.99           C
ATOM   3642 1HG2 ILE A 242     -15.705 -17.247 -23.781  1.00 75.99           H
ATOM   3643 2HG2 ILE A 242     -14.953 -18.835 -23.493  1.00 75.99           H
ATOM   3644 3HG2 ILE A 242     -16.105 -18.168 -22.311  1.00 75.99           H
ATOM   3645  CD1 ILE A 242     -14.683 -18.191 -20.002  1.00 75.99           C
ATOM   3646 1HD1 ILE A 242     -14.909 -17.192 -19.628  1.00 75.99           H
ATOM   3647 2HD1 ILE A 242     -15.593 -18.647 -20.391  1.00 75.99           H
ATOM   3648 3HD1 ILE A 242     -14.289 -18.802 -19.190  1.00 75.99           H
ATOM   3649  HN  ILE A 242     -12.353 -15.658 -21.697  1.00 75.99           H
ATOM   3650  N   GLN A 243     -13.766 -14.946 -24.477  1.00 71.46           N
ATOM   3651  CA  GLN A 243     -14.243 -14.213 -25.637  1.00 71.46           C
ATOM   3652  C   GLN A 243     -13.106 -14.005 -26.638  1.00 71.46           C
ATOM   3653  O   GLN A 243     -13.349 -13.721 -27.810  1.00 71.46           O
ATOM   3654  HA  GLN A 243     -15.016 -14.842 -26.079  1.00 71.46           H
ATOM   3655  CB  GLN A 243     -14.861 -12.875 -25.224  1.00 71.46           C
ATOM   3656 1HB  GLN A 243     -14.179 -12.344 -24.561  1.00 71.46           H
ATOM   3657 2HB  GLN A 243     -15.002 -12.248 -26.105  1.00 71.46           H
ATOM   3658  CG  GLN A 243     -16.204 -13.085 -24.521  1.00 71.46           C
ATOM   3659 1HG  GLN A 243     -16.818 -13.774 -25.100  1.00 71.46           H
ATOM   3660 2HG  GLN A 243     -16.040 -13.547 -23.547  1.00 71.46           H
ATOM   3661  CD  GLN A 243     -16.944 -11.758 -24.344  1.00 71.46           C
ATOM   3662  OE1 GLN A 243     -16.386 -10.683 -24.486  1.00 71.46           O
ATOM   3663  NE2 GLN A 243     -18.229 -11.893 -24.027  1.00 71.46           N
ATOM   3664 1HE2 GLN A 243     -18.625 -12.805 -23.925  1.00 71.46           H
ATOM   3665 2HE2 GLN A 243     -18.798 -11.082 -23.891  1.00 71.46           H
ATOM   3666  HN  GLN A 243     -13.653 -14.398 -23.648  1.00 71.46           H
ATOM   3667  N   ALA A 244     -11.887 -14.155 -26.140  1.00 64.27           N
ATOM   3668  CA  ALA A 244     -10.710 -13.915 -26.958  1.00 64.27           C
ATOM   3669  C   ALA A 244     -10.506 -15.095 -27.910  1.00 64.27           C
ATOM   3670  O   ALA A 244      -9.770 -16.030 -27.596  1.00 64.27           O
ATOM   3671  HA  ALA A 244     -10.891 -13.014 -27.543  1.00 64.27           H
ATOM   3672  CB  ALA A 244      -9.499 -13.680 -26.052  1.00 64.27           C
ATOM   3673 1HB  ALA A 244      -9.683 -12.814 -25.417  1.00 64.27           H
ATOM   3674 2HB  ALA A 244      -9.335 -14.559 -25.429  1.00 64.27           H
ATOM   3675 3HB  ALA A 244      -8.616 -13.500 -26.666  1.00 64.27           H
ATOM   3676  HN  ALA A 244     -11.698 -14.435 -25.199  1.00 64.27           H
ATOM   3677  N   LYS A 245     -11.170 -15.013 -29.053  1.00 60.45           N
ATOM   3678  CA  LYS A 245     -10.962 -15.987 -30.111  1.00 60.45           C
ATOM   3679  C   LYS A 245      -9.484 -15.995 -30.508  1.00 60.45           C
ATOM   3680  O   LYS A 245      -9.015 -16.934 -31.149  1.00 60.45           O
ATOM   3681  HA  LYS A 245     -11.215 -16.967 -29.707  1.00 60.45           H
ATOM   3682  CB  LYS A 245     -11.911 -15.720 -31.280  1.00 60.45           C
ATOM   3683 1HB  LYS A 245     -11.845 -14.673 -31.576  1.00 60.45           H
ATOM   3684 2HB  LYS A 245     -11.608 -16.314 -32.143  1.00 60.45           H
ATOM   3685  CG  LYS A 245     -13.355 -16.059 -30.903  1.00 60.45           C
ATOM   3686 1HG  LYS A 245     -13.387 -17.030 -30.409  1.00 60.45           H
ATOM   3687 2HG  LYS A 245     -13.729 -15.326 -30.189  1.00 60.45           H
ATOM   3688  CD  LYS A 245     -14.255 -16.080 -32.140  1.00 60.45           C
ATOM   3689 1HD  LYS A 245     -14.299 -15.083 -32.579  1.00 60.45           H
ATOM   3690 2HD  LYS A 245     -13.827 -16.741 -32.894  1.00 60.45           H
ATOM   3691  CE  LYS A 245     -15.666 -16.550 -31.783  1.00 60.45           C
ATOM   3692 1HE  LYS A 245     -15.614 -17.476 -31.212  1.00 60.45           H
ATOM   3693 2HE  LYS A 245     -16.152 -15.810 -31.147  1.00 60.45           H
ATOM   3694  NZ  LYS A 245     -16.468 -16.761 -33.009  1.00 60.45           N
ATOM   3695 1HZ  LYS A 245     -17.408 -17.042 -32.754  1.00 60.45           H
ATOM   3696 2HZ  LYS A 245     -16.506 -15.898 -33.541  1.00 60.45           H
ATOM   3697 3HZ  LYS A 245     -16.039 -17.486 -33.573  1.00 60.45           H
ATOM   3698  HN  LYS A 245     -11.838 -14.299 -29.262  1.00 60.45           H
ATOM   3699  N   LYS A 246      -8.792 -14.937 -30.111  1.00 57.38           N
ATOM   3700  CA  LYS A 246      -7.414 -14.744 -30.529  1.00 57.38           C
ATOM   3701  C   LYS A 246      -6.491 -14.903 -29.319  1.00 57.38           C
ATOM   3702  O   LYS A 246      -6.685 -14.249 -28.296  1.00 57.38           O
ATOM   3703  HA  LYS A 246      -7.178 -15.528 -31.249  1.00 57.38           H
ATOM   3704  CB  LYS A 246      -7.256 -13.405 -31.251  1.00 57.38           C
ATOM   3705 1HB  LYS A 246      -7.725 -12.614 -30.666  1.00 57.38           H
ATOM   3706 2HB  LYS A 246      -6.198 -13.154 -31.333  1.00 57.38           H
ATOM   3707  CG  LYS A 246      -7.883 -13.456 -32.645  1.00 57.38           C
ATOM   3708 1HG  LYS A 246      -7.604 -14.386 -33.140  1.00 57.38           H
ATOM   3709 2HG  LYS A 246      -8.970 -13.455 -32.559  1.00 57.38           H
ATOM   3710  CD  LYS A 246      -7.432 -12.265 -33.494  1.00 57.38           C
ATOM   3711 1HD  LYS A 246      -7.791 -11.338 -33.047  1.00 57.38           H
ATOM   3712 2HD  LYS A 246      -6.343 -12.213 -33.504  1.00 57.38           H
ATOM   3713  CE  LYS A 246      -7.956 -12.383 -34.927  1.00 57.38           C
ATOM   3714 1HE  LYS A 246      -7.731 -13.373 -35.322  1.00 57.38           H
ATOM   3715 2HE  LYS A 246      -9.041 -12.276 -34.933  1.00 57.38           H
ATOM   3716  NZ  LYS A 246      -7.344 -11.347 -35.789  1.00 57.38           N
ATOM   3717 1HZ  LYS A 246      -7.723 -11.421 -36.726  1.00 57.38           H
ATOM   3718 2HZ  LYS A 246      -7.550 -10.429 -35.412  1.00 57.38           H
ATOM   3719 3HZ  LYS A 246      -6.340 -11.483 -35.819  1.00 57.38           H
ATOM   3720  HN  LYS A 246      -9.157 -14.222 -29.515  1.00 57.38           H
ATOM   3721  N   SER A 247      -5.507 -15.777 -29.476  1.00 55.68           N
ATOM   3722  CA  SER A 247      -4.634 -16.127 -28.369  1.00 55.68           C
ATOM   3723  C   SER A 247      -3.885 -14.886 -27.880  1.00 55.68           C
ATOM   3724  O   SER A 247      -3.516 -14.800 -26.710  1.00 55.68           O
ATOM   3725  HA  SER A 247      -5.294 -16.508 -27.590  1.00 55.68           H
ATOM   3726  CB  SER A 247      -3.642 -17.220 -28.774  1.00 55.68           C
ATOM   3727 1HB  SER A 247      -3.236 -17.690 -27.879  1.00 55.68           H
ATOM   3728 2HB  SER A 247      -4.166 -17.996 -29.333  1.00 55.68           H
ATOM   3729  OG  SER A 247      -2.575 -16.705 -29.565  1.00 55.68           O
ATOM   3730  HG  SER A 247      -1.957 -17.445 -29.830  1.00 55.68           H
ATOM   3731  HN  SER A 247      -5.304 -16.241 -30.338  1.00 55.68           H
ATOM   3732  N   SER A 248      -3.684 -13.955 -28.801  1.00 58.55           N
ATOM   3733  CA  SER A 248      -2.774 -12.848 -28.559  1.00 58.55           C
ATOM   3734  C   SER A 248      -3.214 -12.070 -27.317  1.00 58.55           C
ATOM   3735  O   SER A 248      -2.451 -11.269 -26.779  1.00 58.55           O
ATOM   3736  HA  SER A 248      -1.798 -13.307 -28.397  1.00 58.55           H
ATOM   3737  CB  SER A 248      -2.704 -11.917 -29.771  1.00 58.55           C
ATOM   3738 1HB  SER A 248      -1.915 -11.181 -29.618  1.00 58.55           H
ATOM   3739 2HB  SER A 248      -2.435 -12.494 -30.656  1.00 58.55           H
ATOM   3740  OG  SER A 248      -3.940 -11.246 -30.000  1.00 58.55           O
ATOM   3741  HG  SER A 248      -3.858 -10.638 -30.790  1.00 58.55           H
ATOM   3742  HN  SER A 248      -4.128 -13.948 -29.696  1.00 58.55           H
ATOM   3743  N   LYS A 249      -4.442 -12.334 -26.897  1.00 63.67           N
ATOM   3744  CA  LYS A 249      -5.024 -11.608 -25.781  1.00 63.67           C
ATOM   3745  C   LYS A 249      -4.396 -12.102 -24.476  1.00 63.67           C
ATOM   3746  O   LYS A 249      -4.373 -11.378 -23.481  1.00 63.67           O
ATOM   3747  HA  LYS A 249      -4.772 -10.555 -25.908  1.00 63.67           H
ATOM   3748  CB  LYS A 249      -6.550 -11.716 -25.808  1.00 63.67           C
ATOM   3749 1HB  LYS A 249      -6.849 -12.749 -25.635  1.00 63.67           H
ATOM   3750 2HB  LYS A 249      -6.974 -11.122 -24.998  1.00 63.67           H
ATOM   3751  CG  LYS A 249      -7.109 -11.234 -27.148  1.00 63.67           C
ATOM   3752 1HG  LYS A 249      -6.386 -10.580 -27.634  1.00 63.67           H
ATOM   3753 2HG  LYS A 249      -7.262 -12.087 -27.810  1.00 63.67           H
ATOM   3754  CD  LYS A 249      -8.431 -10.489 -26.955  1.00 63.67           C
ATOM   3755 1HD  LYS A 249      -8.898 -10.806 -26.022  1.00 63.67           H
ATOM   3756 2HD  LYS A 249      -8.240  -9.419 -26.869  1.00 63.67           H
ATOM   3757  CE  LYS A 249      -9.384 -10.750 -28.123  1.00 63.67           C
ATOM   3758 1HE  LYS A 249      -9.061 -10.184 -28.997  1.00 63.67           H
ATOM   3759 2HE  LYS A 249      -9.353 -11.805 -28.397  1.00 63.67           H
ATOM   3760  NZ  LYS A 249     -10.767 -10.367 -27.760  1.00 63.67           N
ATOM   3761 1HZ  LYS A 249     -11.414 -10.760 -28.434  1.00 63.67           H
ATOM   3762 2HZ  LYS A 249     -10.984 -10.723 -26.835  1.00 63.67           H
ATOM   3763 3HZ  LYS A 249     -10.849  -9.356 -27.761  1.00 63.67           H
ATOM   3764  HN  LYS A 249      -5.036 -13.027 -27.306  1.00 63.67           H
ATOM   3765  N   HIS A 250      -3.902 -13.330 -24.521  1.00 67.46           N
ATOM   3766  CA  HIS A 250      -3.254 -13.920 -23.362  1.00 67.46           C
ATOM   3767  C   HIS A 250      -2.033 -13.083 -22.976  1.00 67.46           C
ATOM   3768  O   HIS A 250      -1.777 -12.861 -21.794  1.00 67.46           O
ATOM   3769  HA  HIS A 250      -3.978 -13.887 -22.548  1.00 67.46           H
ATOM   3770  CB  HIS A 250      -2.909 -15.388 -23.620  1.00 67.46           C
ATOM   3771 1HB  HIS A 250      -2.374 -15.463 -24.567  1.00 67.46           H
ATOM   3772 2HB  HIS A 250      -2.229 -15.733 -22.841  1.00 67.46           H
ATOM   3773  CG  HIS A 250      -4.110 -16.303 -23.663  1.00 67.46           C
ATOM   3774  ND1 HIS A 250      -4.620 -16.923 -22.536  1.00 67.46           N
ATOM   3775  HD1 HIS A 250      -4.261 -16.836 -21.607  1.00 67.46           H
ATOM   3776  CD2 HIS A 250      -4.896 -16.694 -24.707  1.00 67.46           C
ATOM   3777  HD2 HIS A 250      -4.773 -16.389 -25.746  1.00 67.46           H
ATOM   3778  CE1 HIS A 250      -5.665 -17.654 -22.898  1.00 67.46           C
ATOM   3779  HE1 HIS A 250      -6.281 -18.262 -22.236  1.00 67.46           H
ATOM   3780  NE2 HIS A 250      -5.833 -17.510 -24.243  1.00 67.46           N
ATOM   3781  HN  HIS A 250      -3.940 -13.919 -25.329  1.00 67.46           H
ATOM   3782  N   LYS A 251      -1.312 -12.641 -23.996  1.00 68.13           N
ATOM   3783  CA  LYS A 251      -0.066 -11.926 -23.777  1.00 68.13           C
ATOM   3784  C   LYS A 251      -0.365 -10.579 -23.117  1.00 68.13           C
ATOM   3785  O   LYS A 251       0.390 -10.121 -22.261  1.00 68.13           O
ATOM   3786  HA  LYS A 251       0.536 -12.521 -23.091  1.00 68.13           H
ATOM   3787  CB  LYS A 251       0.721 -11.809 -25.084  1.00 68.13           C
ATOM   3788 1HB  LYS A 251       0.542 -12.689 -25.702  1.00 68.13           H
ATOM   3789 2HB  LYS A 251       0.367 -10.946 -25.650  1.00 68.13           H
ATOM   3790  CG  LYS A 251       2.220 -11.666 -24.811  1.00 68.13           C
ATOM   3791 1HG  LYS A 251       2.396 -10.802 -24.171  1.00 68.13           H
ATOM   3792 2HG  LYS A 251       2.579 -12.542 -24.271  1.00 68.13           H
ATOM   3793  CD  LYS A 251       3.002 -11.509 -26.117  1.00 68.13           C
ATOM   3794 1HD  LYS A 251       2.641 -12.229 -26.851  1.00 68.13           H
ATOM   3795 2HD  LYS A 251       2.828 -10.516 -26.532  1.00 68.13           H
ATOM   3796  CE  LYS A 251       4.500 -11.716 -25.886  1.00 68.13           C
ATOM   3797 1HE  LYS A 251       4.808 -11.204 -24.975  1.00 68.13           H
ATOM   3798 2HE  LYS A 251       4.709 -12.776 -25.741  1.00 68.13           H
ATOM   3799  NZ  LYS A 251       5.278 -11.204 -27.037  1.00 68.13           N
ATOM   3800 1HZ  LYS A 251       6.269 -11.313 -26.850  1.00 68.13           H
ATOM   3801 2HZ  LYS A 251       5.031 -11.727 -27.870  1.00 68.13           H
ATOM   3802 3HZ  LYS A 251       5.066 -10.223 -27.178  1.00 68.13           H
ATOM   3803  HN  LYS A 251      -1.565 -12.765 -24.955  1.00 68.13           H
ATOM   3804  N   ALA A 252      -1.470  -9.981 -23.539  1.00 69.49           N
ATOM   3805  CA  ALA A 252      -1.815  -8.643 -23.091  1.00 69.49           C
ATOM   3806  C   ALA A 252      -2.254  -8.698 -21.626  1.00 69.49           C
ATOM   3807  O   ALA A 252      -2.181  -7.697 -20.915  1.00 69.49           O
ATOM   3808  HA  ALA A 252      -0.921  -8.025 -23.171  1.00 69.49           H
ATOM   3809  CB  ALA A 252      -2.898  -8.063 -24.003  1.00 69.49           C
ATOM   3810 1HB  ALA A 252      -2.526  -8.018 -25.026  1.00 69.49           H
ATOM   3811 2HB  ALA A 252      -3.783  -8.698 -23.965  1.00 69.49           H
ATOM   3812 3HB  ALA A 252      -3.157  -7.059 -23.666  1.00 69.49           H
ATOM   3813  HN  ALA A 252      -2.122 -10.395 -24.175  1.00 69.49           H
ATOM   3814  N   LEU A 253      -2.699  -9.877 -21.219  1.00 78.17           N
ATOM   3815  CA  LEU A 253      -3.294 -10.038 -19.903  1.00 78.17           C
ATOM   3816  C   LEU A 253      -2.205 -10.419 -18.898  1.00 78.17           C
ATOM   3817  O   LEU A 253      -2.414 -10.335 -17.689  1.00 78.17           O
ATOM   3818  HA  LEU A 253      -3.710  -9.074 -19.612  1.00 78.17           H
ATOM   3819  CB  LEU A 253      -4.455 -11.034 -19.959  1.00 78.17           C
ATOM   3820 1HB  LEU A 253      -4.127 -11.913 -20.513  1.00 78.17           H
ATOM   3821 2HB  LEU A 253      -4.675 -11.362 -18.943  1.00 78.17           H
ATOM   3822  CG  LEU A 253      -5.750 -10.519 -20.591  1.00 78.17           C
ATOM   3823  HG  LEU A 253      -5.508 -10.087 -21.562  1.00 78.17           H
ATOM   3824  CD1 LEU A 253      -6.732 -11.666 -20.839  1.00 78.17           C
ATOM   3825 1HD1 LEU A 253      -6.279 -12.393 -21.513  1.00 78.17           H
ATOM   3826 2HD1 LEU A 253      -6.973 -12.149 -19.892  1.00 78.17           H
ATOM   3827 3HD1 LEU A 253      -7.643 -11.272 -21.289  1.00 78.17           H
ATOM   3828  CD2 LEU A 253      -6.370  -9.407 -19.743  1.00 78.17           C
ATOM   3829 1HD2 LEU A 253      -6.595  -9.792 -18.748  1.00 78.17           H
ATOM   3830 2HD2 LEU A 253      -5.667  -8.578 -19.661  1.00 78.17           H
ATOM   3831 3HD2 LEU A 253      -7.289  -9.060 -20.215  1.00 78.17           H
ATOM   3832  HN  LEU A 253      -2.658 -10.711 -21.769  1.00 78.17           H
ATOM   3833  N   LYS A 254      -1.066 -10.831 -19.436  1.00 78.20           N
ATOM   3834  CA  LYS A 254       0.009 -11.348 -18.607  1.00 78.20           C
ATOM   3835  C   LYS A 254       0.399 -10.294 -17.569  1.00 78.20           C
ATOM   3836  O   LYS A 254       0.576 -10.612 -16.394  1.00 78.20           O
ATOM   3837  HA  LYS A 254      -0.374 -12.224 -18.083  1.00 78.20           H
ATOM   3838  CB  LYS A 254       1.178 -11.817 -19.477  1.00 78.20           C
ATOM   3839 1HB  LYS A 254       0.811 -12.481 -20.259  1.00 78.20           H
ATOM   3840 2HB  LYS A 254       1.632 -10.960 -19.974  1.00 78.20           H
ATOM   3841  CG  LYS A 254       2.231 -12.542 -18.636  1.00 78.20           C
ATOM   3842 1HG  LYS A 254       2.585 -11.883 -17.843  1.00 78.20           H
ATOM   3843 2HG  LYS A 254       1.781 -13.409 -18.152  1.00 78.20           H
ATOM   3844  CD  LYS A 254       3.411 -12.988 -19.501  1.00 78.20           C
ATOM   3845 1HD  LYS A 254       3.062 -13.673 -20.273  1.00 78.20           H
ATOM   3846 2HD  LYS A 254       3.840 -12.126 -20.010  1.00 78.20           H
ATOM   3847  CE  LYS A 254       4.484 -13.673 -18.652  1.00 78.20           C
ATOM   3848 1HE  LYS A 254       4.888 -12.967 -17.926  1.00 78.20           H
ATOM   3849 2HE  LYS A 254       4.041 -14.493 -18.087  1.00 78.20           H
ATOM   3850  NZ  LYS A 254       5.574 -14.188 -19.511  1.00 78.20           N
ATOM   3851 1HZ  LYS A 254       6.280 -14.631 -18.933  1.00 78.20           H
ATOM   3852 2HZ  LYS A 254       5.198 -14.866 -20.165  1.00 78.20           H
ATOM   3853 3HZ  LYS A 254       5.991 -13.419 -20.025  1.00 78.20           H
ATOM   3854  HN  LYS A 254      -0.873 -10.816 -20.417  1.00 78.20           H
ATOM   3855  N   VAL A 255       0.520  -9.062 -18.040  1.00 77.92           N
ATOM   3856  CA  VAL A 255       0.976  -7.977 -17.189  1.00 77.92           C
ATOM   3857  C   VAL A 255       0.001  -7.805 -16.022  1.00 77.92           C
ATOM   3858  O   VAL A 255       0.411  -7.787 -14.863  1.00 77.92           O
ATOM   3859  HA  VAL A 255       1.952  -8.258 -16.791  1.00 77.92           H
ATOM   3860  CB  VAL A 255       1.151  -6.701 -18.015  1.00 77.92           C
ATOM   3861  HB  VAL A 255       0.194  -6.473 -18.485  1.00 77.92           H
ATOM   3862  CG1 VAL A 255       1.531  -5.517 -17.123  1.00 77.92           C
ATOM   3863 1HG1 VAL A 255       0.745  -5.352 -16.385  1.00 77.92           H
ATOM   3864 2HG1 VAL A 255       2.469  -5.734 -16.612  1.00 77.92           H
ATOM   3865 3HG1 VAL A 255       1.648  -4.624 -17.735  1.00 77.92           H
ATOM   3866  CG2 VAL A 255       2.184  -6.904 -19.125  1.00 77.92           C
ATOM   3867 1HG2 VAL A 255       3.145  -7.169 -18.684  1.00 77.92           H
ATOM   3868 2HG2 VAL A 255       1.854  -7.706 -19.786  1.00 77.92           H
ATOM   3869 3HG2 VAL A 255       2.288  -5.982 -19.697  1.00 77.92           H
ATOM   3870  HN  VAL A 255       0.314  -8.801 -18.983  1.00 77.92           H
ATOM   3871  N   THR A 256      -1.272  -7.683 -16.370  1.00 78.32           N
ATOM   3872  CA  THR A 256      -2.294  -7.398 -15.378  1.00 78.32           C
ATOM   3873  C   THR A 256      -2.320  -8.491 -14.308  1.00 78.32           C
ATOM   3874  O   THR A 256      -2.414  -8.198 -13.118  1.00 78.32           O
ATOM   3875  HA  THR A 256      -2.036  -6.465 -14.876  1.00 78.32           H
ATOM   3876  CB  THR A 256      -3.628  -7.232 -16.109  1.00 78.32           C
ATOM   3877  HB  THR A 256      -3.982  -8.187 -16.496  1.00 78.32           H
ATOM   3878  OG1 THR A 256      -3.365  -6.231 -17.089  1.00 78.32           O
ATOM   3879  HG1 THR A 256      -3.022  -5.402 -16.647  1.00 78.32           H
ATOM   3880  CG2 THR A 256      -4.709  -6.610 -15.222  1.00 78.32           C
ATOM   3881 1HG2 THR A 256      -4.383  -5.624 -14.890  1.00 78.32           H
ATOM   3882 2HG2 THR A 256      -4.878  -7.248 -14.354  1.00 78.32           H
ATOM   3883 3HG2 THR A 256      -5.634  -6.514 -15.789  1.00 78.32           H
ATOM   3884  HN  THR A 256      -1.606  -7.776 -17.308  1.00 78.32           H
ATOM   3885  N   ILE A 257      -2.234  -9.730 -14.772  1.00 81.40           N
ATOM   3886  CA  ILE A 257      -2.272 -10.870 -13.871  1.00 81.40           C
ATOM   3887  C   ILE A 257      -1.117 -10.765 -12.873  1.00 81.40           C
ATOM   3888  O   ILE A 257      -1.308 -10.963 -11.674  1.00 81.40           O
ATOM   3889  HA  ILE A 257      -3.211 -10.819 -13.319  1.00 81.40           H
ATOM   3890  CB  ILE A 257      -2.283 -12.178 -14.664  1.00 81.40           C
ATOM   3891  HB  ILE A 257      -1.476 -12.141 -15.396  1.00 81.40           H
ATOM   3892  CG1 ILE A 257      -3.591 -12.338 -15.441  1.00 81.40           C
ATOM   3893 1HG1 ILE A 257      -4.410 -12.527 -14.747  1.00 81.40           H
ATOM   3894 2HG1 ILE A 257      -3.824 -11.410 -15.963  1.00 81.40           H
ATOM   3895  CG2 ILE A 257      -2.009 -13.375 -13.751  1.00 81.40           C
ATOM   3896 1HG2 ILE A 257      -1.032 -13.258 -13.282  1.00 81.40           H
ATOM   3897 2HG2 ILE A 257      -2.778 -13.427 -12.980  1.00 81.40           H
ATOM   3898 3HG2 ILE A 257      -2.022 -14.292 -14.339  1.00 81.40           H
ATOM   3899  CD1 ILE A 257      -3.494 -13.485 -16.448  1.00 81.40           C
ATOM   3900 1HD1 ILE A 257      -2.690 -13.281 -17.155  1.00 81.40           H
ATOM   3901 2HD1 ILE A 257      -3.286 -14.416 -15.920  1.00 81.40           H
ATOM   3902 3HD1 ILE A 257      -4.437 -13.577 -16.987  1.00 81.40           H
ATOM   3903  HN  ILE A 257      -2.140  -9.959 -15.740  1.00 81.40           H
ATOM   3904  N   THR A 258       0.056 -10.453 -13.405  1.00 84.55           N
ATOM   3905  CA  THR A 258       1.268 -10.468 -12.604  1.00 84.55           C
ATOM   3906  C   THR A 258       1.190  -9.414 -11.498  1.00 84.55           C
ATOM   3907  O   THR A 258       1.475  -9.704 -10.337  1.00 84.55           O
ATOM   3908  HA  THR A 258       1.345 -11.439 -12.115  1.00 84.55           H
ATOM   3909  CB  THR A 258       2.459 -10.274 -13.545  1.00 84.55           C
ATOM   3910  HB  THR A 258       2.492  -9.253 -13.925  1.00 84.55           H
ATOM   3911  OG1 THR A 258       2.293 -11.291 -14.529  1.00 84.55           O
ATOM   3912  HG1 THR A 258       1.407 -11.190 -14.980  1.00 84.55           H
ATOM   3913  CG2 THR A 258       3.794 -10.614 -12.879  1.00 84.55           C
ATOM   3914 1HG2 THR A 258       3.785 -11.656 -12.559  1.00 84.55           H
ATOM   3915 2HG2 THR A 258       3.942  -9.969 -12.013  1.00 84.55           H
ATOM   3916 3HG2 THR A 258       4.605 -10.459 -13.590  1.00 84.55           H
ATOM   3917  HN  THR A 258       0.185 -10.195 -14.362  1.00 84.55           H
ATOM   3918  N   VAL A 259       0.802  -8.211 -11.897  1.00 83.51           N
ATOM   3919  CA  VAL A 259       0.737  -7.098 -10.965  1.00 83.51           C
ATOM   3920  C   VAL A 259      -0.265  -7.425  -9.856  1.00 83.51           C
ATOM   3921  O   VAL A 259      -0.000  -7.172  -8.681  1.00 83.51           O
ATOM   3922  HA  VAL A 259       1.726  -6.983 -10.522  1.00 83.51           H
ATOM   3923  CB  VAL A 259       0.400  -5.808 -11.714  1.00 83.51           C
ATOM   3924  HB  VAL A 259      -0.502  -5.986 -12.300  1.00 83.51           H
ATOM   3925  CG1 VAL A 259       0.108  -4.667 -10.737  1.00 83.51           C
ATOM   3926 1HG1 VAL A 259      -0.739  -4.937 -10.106  1.00 83.51           H
ATOM   3927 2HG1 VAL A 259       0.984  -4.490 -10.113  1.00 83.51           H
ATOM   3928 3HG1 VAL A 259      -0.129  -3.762 -11.296  1.00 83.51           H
ATOM   3929  CG2 VAL A 259       1.521  -5.427 -12.683  1.00 83.51           C
ATOM   3930 1HG2 VAL A 259       2.446  -5.276 -12.126  1.00 83.51           H
ATOM   3931 2HG2 VAL A 259       1.661  -6.227 -13.410  1.00 83.51           H
ATOM   3932 3HG2 VAL A 259       1.256  -4.506 -13.202  1.00 83.51           H
ATOM   3933  HN  VAL A 259       0.535  -7.993 -12.836  1.00 83.51           H
ATOM   3934  N   LEU A 260      -1.394  -7.982 -10.267  1.00 83.24           N
ATOM   3935  CA  LEU A 260      -2.452  -8.313  -9.327  1.00 83.24           C
ATOM   3936  C   LEU A 260      -1.926  -9.329  -8.311  1.00 83.24           C
ATOM   3937  O   LEU A 260      -2.073  -9.139  -7.105  1.00 83.24           O
ATOM   3938  HA  LEU A 260      -2.714  -7.398  -8.796  1.00 83.24           H
ATOM   3939  CB  LEU A 260      -3.704  -8.779 -10.072  1.00 83.24           C
ATOM   3940 1HB  LEU A 260      -3.880  -8.102 -10.907  1.00 83.24           H
ATOM   3941 2HB  LEU A 260      -3.505  -9.763 -10.496  1.00 83.24           H
ATOM   3942  CG  LEU A 260      -4.986  -8.863  -9.241  1.00 83.24           C
ATOM   3943  HG  LEU A 260      -4.784  -9.473  -8.361  1.00 83.24           H
ATOM   3944  CD1 LEU A 260      -5.409  -7.479  -8.745  1.00 83.24           C
ATOM   3945 1HD1 LEU A 260      -4.618  -7.058  -8.125  1.00 83.24           H
ATOM   3946 2HD1 LEU A 260      -5.588  -6.826  -9.599  1.00 83.24           H
ATOM   3947 3HD1 LEU A 260      -6.323  -7.567  -8.157  1.00 83.24           H
ATOM   3948  CD2 LEU A 260      -6.103  -9.557 -10.024  1.00 83.24           C
ATOM   3949 1HD2 LEU A 260      -6.312  -8.994 -10.934  1.00 83.24           H
ATOM   3950 2HD2 LEU A 260      -5.789 -10.567 -10.286  1.00 83.24           H
ATOM   3951 3HD2 LEU A 260      -7.002  -9.603  -9.411  1.00 83.24           H
ATOM   3952  HN  LEU A 260      -1.592  -8.207 -11.222  1.00 83.24           H
ATOM   3953  N   THR A 261      -1.323 -10.386  -8.837  1.00 86.12           N
ATOM   3954  CA  THR A 261      -0.879 -11.487  -7.999  1.00 86.12           C
ATOM   3955  C   THR A 261       0.157 -11.000  -6.984  1.00 86.12           C
ATOM   3956  O   THR A 261       0.100 -11.364  -5.810  1.00 86.12           O
ATOM   3957  HA  THR A 261      -1.734 -11.854  -7.433  1.00 86.12           H
ATOM   3958  CB  THR A 261      -0.358 -12.596  -8.915  1.00 86.12           C
ATOM   3959  HB  THR A 261       0.505 -12.255  -9.488  1.00 86.12           H
ATOM   3960  OG1 THR A 261      -1.496 -12.975  -9.684  1.00 86.12           O
ATOM   3961  HG1 THR A 261      -1.526 -12.447 -10.533  1.00 86.12           H
ATOM   3962  CG2 THR A 261       0.011 -13.866  -8.145  1.00 86.12           C
ATOM   3963 1HG2 THR A 261      -0.870 -14.245  -7.626  1.00 86.12           H
ATOM   3964 2HG2 THR A 261       0.790 -13.637  -7.418  1.00 86.12           H
ATOM   3965 3HG2 THR A 261       0.375 -14.621  -8.842  1.00 86.12           H
ATOM   3966  HN  THR A 261      -1.139 -10.496  -9.813  1.00 86.12           H
ATOM   3967  N   VAL A 262       1.080 -10.184  -7.472  1.00 88.30           N
ATOM   3968  CA  VAL A 262       2.187  -9.729  -6.650  1.00 88.30           C
ATOM   3969  C   VAL A 262       1.648  -8.866  -5.507  1.00 88.30           C
ATOM   3970  O   VAL A 262       2.134  -8.948  -4.380  1.00 88.30           O
ATOM   3971  HA  VAL A 262       2.667 -10.612  -6.226  1.00 88.30           H
ATOM   3972  CB  VAL A 262       3.217  -9.000  -7.515  1.00 88.30           C
ATOM   3973  HB  VAL A 262       2.692  -8.235  -8.087  1.00 88.30           H
ATOM   3974  CG1 VAL A 262       4.266  -8.301  -6.647  1.00 88.30           C
ATOM   3975 1HG1 VAL A 262       3.776  -7.574  -6.000  1.00 88.30           H
ATOM   3976 2HG1 VAL A 262       4.784  -9.041  -6.037  1.00 88.30           H
ATOM   3977 3HG1 VAL A 262       4.985  -7.791  -7.288  1.00 88.30           H
ATOM   3978  CG2 VAL A 262       3.877  -9.959  -8.507  1.00 88.30           C
ATOM   3979 1HG2 VAL A 262       4.381 -10.756  -7.962  1.00 88.30           H
ATOM   3980 2HG2 VAL A 262       3.116 -10.390  -9.158  1.00 88.30           H
ATOM   3981 3HG2 VAL A 262       4.604  -9.415  -9.110  1.00 88.30           H
ATOM   3982  HN  VAL A 262       1.079  -9.836  -8.410  1.00 88.30           H
ATOM   3983  N   PHE A 263       0.650  -8.059  -5.838  1.00 86.90           N
ATOM   3984  CA  PHE A 263       0.007  -7.218  -4.843  1.00 86.90           C
ATOM   3985  C   PHE A 263      -0.649  -8.065  -3.751  1.00 86.90           C
ATOM   3986  O   PHE A 263      -0.473  -7.797  -2.563  1.00 86.90           O
ATOM   3987  HA  PHE A 263       0.781  -6.592  -4.400  1.00 86.90           H
ATOM   3988  CB  PHE A 263      -1.075  -6.415  -5.569  1.00 86.90           C
ATOM   3989 1HB  PHE A 263      -0.625  -5.904  -6.419  1.00 86.90           H
ATOM   3990 2HB  PHE A 263      -1.818  -7.105  -5.969  1.00 86.90           H
ATOM   3991  CG  PHE A 263      -1.781  -5.383  -4.687  1.00 86.90           C
ATOM   3992  CD1 PHE A 263      -2.969  -5.689  -4.100  1.00 86.90           C
ATOM   3993  HD1 PHE A 263      -3.418  -6.670  -4.258  1.00 86.90           H
ATOM   3994  CD2 PHE A 263      -1.220  -4.160  -4.490  1.00 86.90           C
ATOM   3995  HD2 PHE A 263      -0.268  -3.915  -4.960  1.00 86.90           H
ATOM   3996  CE1 PHE A 263      -3.624  -4.731  -3.281  1.00 86.90           C
ATOM   3997  HE1 PHE A 263      -4.576  -4.976  -2.811  1.00 86.90           H
ATOM   3998  CE2 PHE A 263      -1.875  -3.202  -3.671  1.00 86.90           C
ATOM   3999  HE2 PHE A 263      -1.425  -2.222  -3.513  1.00 86.90           H
ATOM   4000  CZ  PHE A 263      -3.063  -3.508  -3.084  1.00 86.90           C
ATOM   4001  HZ  PHE A 263      -3.565  -2.773  -2.456  1.00 86.90           H
ATOM   4002  HN  PHE A 263       0.282  -7.976  -6.764  1.00 86.90           H
ATOM   4003  N   VAL A 264      -1.393  -9.069  -4.191  1.00 84.30           N
ATOM   4004  CA  VAL A 264      -2.115  -9.927  -3.267  1.00 84.30           C
ATOM   4005  C   VAL A 264      -1.133 -10.521  -2.256  1.00 84.30           C
ATOM   4006  O   VAL A 264      -1.340 -10.413  -1.048  1.00 84.30           O
ATOM   4007  HA  VAL A 264      -2.834  -9.305  -2.735  1.00 84.30           H
ATOM   4008  CB  VAL A 264      -2.892 -10.993  -4.042  1.00 84.30           C
ATOM   4009  HB  VAL A 264      -2.172 -11.698  -4.458  1.00 84.30           H
ATOM   4010  CG1 VAL A 264      -3.829 -11.771  -3.115  1.00 84.30           C
ATOM   4011 1HG1 VAL A 264      -3.245 -12.261  -2.336  1.00 84.30           H
ATOM   4012 2HG1 VAL A 264      -4.540 -11.083  -2.657  1.00 84.30           H
ATOM   4013 3HG1 VAL A 264      -4.369 -12.522  -3.691  1.00 84.30           H
ATOM   4014  CG2 VAL A 264      -3.665 -10.370  -5.206  1.00 84.30           C
ATOM   4015 1HG2 VAL A 264      -4.371  -9.634  -4.821  1.00 84.30           H
ATOM   4016 2HG2 VAL A 264      -2.967  -9.883  -5.887  1.00 84.30           H
ATOM   4017 3HG2 VAL A 264      -4.209 -11.150  -5.740  1.00 84.30           H
ATOM   4018  HN  VAL A 264      -1.505  -9.300  -5.158  1.00 84.30           H
ATOM   4019  N   LEU A 265      -0.085 -11.134  -2.786  1.00 89.23           N
ATOM   4020  CA  LEU A 265       0.760 -12.001  -1.982  1.00 89.23           C
ATOM   4021  C   LEU A 265       1.528 -11.156  -0.964  1.00 89.23           C
ATOM   4022  O   LEU A 265       1.877 -11.640   0.112  1.00 89.23           O
ATOM   4023  HA  LEU A 265       0.106 -12.685  -1.441  1.00 89.23           H
ATOM   4024  CB  LEU A 265       1.662 -12.852  -2.880  1.00 89.23           C
ATOM   4025 1HB  LEU A 265       2.206 -12.186  -3.550  1.00 89.23           H
ATOM   4026 2HB  LEU A 265       2.402 -13.347  -2.252  1.00 89.23           H
ATOM   4027  CG  LEU A 265       0.957 -13.915  -3.724  1.00 89.23           C
ATOM   4028  HG  LEU A 265       0.200 -13.420  -4.333  1.00 89.23           H
ATOM   4029  CD1 LEU A 265       1.937 -14.592  -4.683  1.00 89.23           C
ATOM   4030 1HD1 LEU A 265       2.368 -13.846  -5.350  1.00 89.23           H
ATOM   4031 2HD1 LEU A 265       2.732 -15.071  -4.111  1.00 89.23           H
ATOM   4032 3HD1 LEU A 265       1.410 -15.344  -5.271  1.00 89.23           H
ATOM   4033  CD2 LEU A 265       0.231 -14.927  -2.836  1.00 89.23           C
ATOM   4034 1HD2 LEU A 265       0.951 -15.421  -2.184  1.00 89.23           H
ATOM   4035 2HD2 LEU A 265      -0.514 -14.411  -2.230  1.00 89.23           H
ATOM   4036 3HD2 LEU A 265      -0.262 -15.672  -3.462  1.00 89.23           H
ATOM   4037  HN  LEU A 265       0.189 -11.047  -3.744  1.00 89.23           H
ATOM   4038  N   SER A 266       1.768  -9.908  -1.338  1.00 91.27           N
ATOM   4039  CA  SER A 266       2.554  -9.014  -0.505  1.00 91.27           C
ATOM   4040  C   SER A 266       1.678  -8.425   0.602  1.00 91.27           C
ATOM   4041  O   SER A 266       2.122  -8.282   1.740  1.00 91.27           O
ATOM   4042  HA  SER A 266       3.342  -9.636  -0.079  1.00 91.27           H
ATOM   4043  CB  SER A 266       3.182  -7.895  -1.337  1.00 91.27           C
ATOM   4044 1HB  SER A 266       3.734  -7.221  -0.682  1.00 91.27           H
ATOM   4045 2HB  SER A 266       3.903  -8.322  -2.035  1.00 91.27           H
ATOM   4046  OG  SER A 266       2.203  -7.155  -2.062  1.00 91.27           O
ATOM   4047  HG  SER A 266       2.056  -7.570  -2.960  1.00 91.27           H
ATOM   4048  HN  SER A 266       1.435  -9.507  -2.192  1.00 91.27           H
ATOM   4049  N   GLN A 267       0.449  -8.098   0.229  1.00 90.59           N
ATOM   4050  CA  GLN A 267      -0.415  -7.318   1.100  1.00 90.59           C
ATOM   4051  C   GLN A 267      -1.182  -8.240   2.050  1.00 90.59           C
ATOM   4052  O   GLN A 267      -1.500  -7.854   3.173  1.00 90.59           O
ATOM   4053  HA  GLN A 267       0.254  -6.674   1.670  1.00 90.59           H
ATOM   4054  CB  GLN A 267      -1.375  -6.450   0.285  1.00 90.59           C
ATOM   4055 1HB  GLN A 267      -1.979  -7.081  -0.366  1.00 90.59           H
ATOM   4056 2HB  GLN A 267      -2.062  -5.933   0.955  1.00 90.59           H
ATOM   4057  CG  GLN A 267      -0.608  -5.427  -0.556  1.00 90.59           C
ATOM   4058 1HG  GLN A 267       0.039  -5.944  -1.264  1.00 90.59           H
ATOM   4059 2HG  GLN A 267      -1.310  -4.833  -1.142  1.00 90.59           H
ATOM   4060  CD  GLN A 267       0.231  -4.505   0.331  1.00 90.59           C
ATOM   4061  OE1 GLN A 267      -0.219  -4.000   1.347  1.00 90.59           O
ATOM   4062  NE2 GLN A 267       1.472  -4.316  -0.106  1.00 90.59           N
ATOM   4063 1HE2 GLN A 267       1.779  -4.761  -0.948  1.00 90.59           H
ATOM   4064 2HE2 GLN A 267       2.099  -3.729   0.406  1.00 90.59           H
ATOM   4065  HN  GLN A 267       0.043  -8.356  -0.647  1.00 90.59           H
ATOM   4066  N   PHE A 268      -1.457  -9.442   1.564  1.00 90.86           N
ATOM   4067  CA  PHE A 268      -2.363 -10.341   2.258  1.00 90.86           C
ATOM   4068  C   PHE A 268      -1.859 -10.644   3.670  1.00 90.86           C
ATOM   4069  O   PHE A 268      -2.605 -10.518   4.640  1.00 90.86           O
ATOM   4070  HA  PHE A 268      -3.330  -9.841   2.319  1.00 90.86           H
ATOM   4071  CB  PHE A 268      -2.406 -11.641   1.454  1.00 90.86           C
ATOM   4072 1HB  PHE A 268      -2.735 -11.418   0.439  1.00 90.86           H
ATOM   4073 2HB  PHE A 268      -1.397 -12.045   1.381  1.00 90.86           H
ATOM   4074  CG  PHE A 268      -3.326 -12.710   2.049  1.00 90.86           C
ATOM   4075  CD1 PHE A 268      -2.804 -13.706   2.814  1.00 90.86           C
ATOM   4076  HD1 PHE A 268      -1.732 -13.743   3.004  1.00 90.86           H
ATOM   4077  CD2 PHE A 268      -4.664 -12.665   1.812  1.00 90.86           C
ATOM   4078  HD2 PHE A 268      -5.082 -11.867   1.198  1.00 90.86           H
ATOM   4079  CE1 PHE A 268      -3.657 -14.698   3.366  1.00 90.86           C
ATOM   4080  HE1 PHE A 268      -3.239 -15.497   3.979  1.00 90.86           H
ATOM   4081  CE2 PHE A 268      -5.517 -13.657   2.363  1.00 90.86           C
ATOM   4082  HE2 PHE A 268      -6.590 -13.620   2.173  1.00 90.86           H
ATOM   4083  CZ  PHE A 268      -4.996 -14.653   3.129  1.00 90.86           C
ATOM   4084  HZ  PHE A 268      -5.651 -15.414   3.552  1.00 90.86           H
ATOM   4085  HN  PHE A 268      -1.073  -9.802   0.714  1.00 90.86           H
ATOM   4086  N   PRO A 269      -0.589 -11.049   3.812  1.00 94.14           N
ATOM   4087  CA  PRO A 269      -0.064 -11.443   5.121  1.00 94.14           C
ATOM   4088  C   PRO A 269      -0.295 -10.377   6.180  1.00 94.14           C
ATOM   4089  O   PRO A 269      -0.723 -10.683   7.292  1.00 94.14           O
ATOM   4090  HA  PRO A 269      -0.591 -12.325   5.486  1.00 94.14           H
ATOM   4091  CB  PRO A 269       1.426 -11.671   4.861  1.00 94.14           C
ATOM   4092 1HB  PRO A 269       2.008 -10.769   5.046  1.00 94.14           H
ATOM   4093 2HB  PRO A 269       1.832 -12.449   5.507  1.00 94.14           H
ATOM   4094  CG  PRO A 269       1.469 -12.079   3.393  1.00 94.14           C
ATOM   4095 1HG  PRO A 269       2.460 -11.936   2.962  1.00 94.14           H
ATOM   4096 2HG  PRO A 269       1.225 -13.133   3.258  1.00 94.14           H
ATOM   4097  CD  PRO A 269       0.433 -11.166   2.757  1.00 94.14           C
ATOM   4098 1HD  PRO A 269       0.854 -10.195   2.497  1.00 94.14           H
ATOM   4099 2HD  PRO A 269       0.030 -11.591   1.837  1.00 94.14           H
ATOM   4100  N   TYR A 270      -0.002  -9.141   5.803  1.00 94.69           N
ATOM   4101  CA  TYR A 270      -0.064  -8.037   6.745  1.00 94.69           C
ATOM   4102  C   TYR A 270      -1.499  -7.801   7.221  1.00 94.69           C
ATOM   4103  O   TYR A 270      -1.739  -7.607   8.411  1.00 94.69           O
ATOM   4104  HA  TYR A 270       0.558  -8.291   7.604  1.00 94.69           H
ATOM   4105  CB  TYR A 270       0.416  -6.802   5.980  1.00 94.69           C
ATOM   4106 1HB  TYR A 270       1.460  -6.944   5.700  1.00 94.69           H
ATOM   4107 2HB  TYR A 270      -0.153  -6.716   5.055  1.00 94.69           H
ATOM   4108  CG  TYR A 270       0.287  -5.494   6.765  1.00 94.69           C
ATOM   4109  CD1 TYR A 270      -0.574  -4.509   6.326  1.00 94.69           C
ATOM   4110  HD1 TYR A 270      -1.162  -4.662   5.422  1.00 94.69           H
ATOM   4111  CD2 TYR A 270       1.032  -5.301   7.910  1.00 94.69           C
ATOM   4112  HD2 TYR A 270       1.712  -6.079   8.256  1.00 94.69           H
ATOM   4113  CE1 TYR A 270      -0.695  -3.279   7.065  1.00 94.69           C
ATOM   4114  HE1 TYR A 270      -1.371  -2.492   6.730  1.00 94.69           H
ATOM   4115  CE2 TYR A 270       0.911  -4.071   8.649  1.00 94.69           C
ATOM   4116  HE2 TYR A 270       1.493  -3.905   9.555  1.00 94.69           H
ATOM   4117  CZ  TYR A 270       0.053  -3.120   8.189  1.00 94.69           C
ATOM   4118  OH  TYR A 270      -0.062  -1.958   8.887  1.00 94.69           O
ATOM   4119  HH  TYR A 270       0.358  -2.058   9.789  1.00 94.69           H
ATOM   4120  HN  TYR A 270       0.273  -8.890   4.875  1.00 94.69           H
ATOM   4121  N   ASN A 271      -2.417  -7.826   6.265  1.00 91.63           N
ATOM   4122  CA  ASN A 271      -3.811  -7.541   6.558  1.00 91.63           C
ATOM   4123  C   ASN A 271      -4.394  -8.677   7.400  1.00 91.63           C
ATOM   4124  O   ASN A 271      -5.363  -8.479   8.131  1.00 91.63           O
ATOM   4125  HA  ASN A 271      -3.802  -6.590   7.091  1.00 91.63           H
ATOM   4126  CB  ASN A 271      -4.633  -7.434   5.273  1.00 91.63           C
ATOM   4127 1HB  ASN A 271      -4.398  -8.272   4.616  1.00 91.63           H
ATOM   4128 2HB  ASN A 271      -5.695  -7.504   5.509  1.00 91.63           H
ATOM   4129  CG  ASN A 271      -4.352  -6.116   4.549  1.00 91.63           C
ATOM   4130  OD1 ASN A 271      -4.742  -5.044   4.983  1.00 91.63           O
ATOM   4131  ND2 ASN A 271      -3.656  -6.254   3.424  1.00 91.63           N
ATOM   4132 1HD2 ASN A 271      -3.367  -7.163   3.124  1.00 91.63           H
ATOM   4133 2HD2 ASN A 271      -3.422  -5.449   2.879  1.00 91.63           H
ATOM   4134  HN  ASN A 271      -2.221  -8.037   5.307  1.00 91.63           H
ATOM   4135  N   CYS A 272      -3.778  -9.843   7.269  1.00 93.13           N
ATOM   4136  CA  CYS A 272      -4.155 -10.985   8.086  1.00 93.13           C
ATOM   4137  C   CYS A 272      -3.864 -10.646   9.549  1.00 93.13           C
ATOM   4138  O   CYS A 272      -4.684 -10.910  10.427  1.00 93.13           O
ATOM   4139  HA  CYS A 272      -5.223 -11.142   7.930  1.00 93.13           H
ATOM   4140  CB  CYS A 272      -3.437 -12.260   7.642  1.00 93.13           C
ATOM   4141 1HB  CYS A 272      -2.365 -12.078   7.570  1.00 93.13           H
ATOM   4142 2HB  CYS A 272      -3.577 -13.044   8.386  1.00 93.13           H
ATOM   4143  SG  CYS A 272      -4.087 -12.813   6.022  1.00 93.13           S
ATOM   4144  HG  CYS A 272      -3.473 -11.879   5.301  1.00 93.13           H
ATOM   4145  HN  CYS A 272      -3.036 -10.015   6.621  1.00 93.13           H
ATOM   4146  N   ILE A 273      -2.693 -10.065   9.767  1.00 94.00           N
ATOM   4147  CA  ILE A 273      -2.271  -9.712  11.112  1.00 94.00           C
ATOM   4148  C   ILE A 273      -3.151  -8.575  11.636  1.00 94.00           C
ATOM   4149  O   ILE A 273      -3.505  -8.552  12.813  1.00 94.00           O
ATOM   4150  HA  ILE A 273      -2.425 -10.587  11.743  1.00 94.00           H
ATOM   4151  CB  ILE A 273      -0.775  -9.393  11.137  1.00 94.00           C
ATOM   4152  HB  ILE A 273      -0.583  -8.593  10.423  1.00 94.00           H
ATOM   4153  CG1 ILE A 273       0.051 -10.602  10.693  1.00 94.00           C
ATOM   4154 1HG1 ILE A 273      -0.233 -10.889   9.681  1.00 94.00           H
ATOM   4155 2HG1 ILE A 273       1.107 -10.335  10.664  1.00 94.00           H
ATOM   4156  CG2 ILE A 273      -0.347  -8.881  12.514  1.00 94.00           C
ATOM   4157 1HG2 ILE A 273      -0.901  -7.974  12.753  1.00 94.00           H
ATOM   4158 2HG2 ILE A 273      -0.555  -9.643  13.266  1.00 94.00           H
ATOM   4159 3HG2 ILE A 273       0.721  -8.663  12.505  1.00 94.00           H
ATOM   4160  CD1 ILE A 273      -0.155 -11.785  11.642  1.00 94.00           C
ATOM   4161 1HD1 ILE A 273       0.154 -11.502  12.648  1.00 94.00           H
ATOM   4162 2HD1 ILE A 273      -1.208 -12.065  11.650  1.00 94.00           H
ATOM   4163 3HD1 ILE A 273       0.444 -12.631  11.303  1.00 94.00           H
ATOM   4164  HN  ILE A 273      -2.039  -9.836   9.045  1.00 94.00           H
ATOM   4165  N   LEU A 274      -3.478  -7.660  10.736  1.00 93.35           N
ATOM   4166  CA  LEU A 274      -4.349  -6.549  11.080  1.00 93.35           C
ATOM   4167  C   LEU A 274      -5.688  -7.094  11.582  1.00 93.35           C
ATOM   4168  O   LEU A 274      -6.282  -6.538  12.504  1.00 93.35           O
ATOM   4169  HA  LEU A 274      -3.873  -6.001  11.893  1.00 93.35           H
ATOM   4170  CB  LEU A 274      -4.481  -5.585   9.900  1.00 93.35           C
ATOM   4171 1HB  LEU A 274      -4.633  -6.171   8.993  1.00 93.35           H
ATOM   4172 2HB  LEU A 274      -5.379  -4.985  10.045  1.00 93.35           H
ATOM   4173  CG  LEU A 274      -3.301  -4.640   9.670  1.00 93.35           C
ATOM   4174  HG  LEU A 274      -2.415  -5.242   9.469  1.00 93.35           H
ATOM   4175  CD1 LEU A 274      -3.536  -3.756   8.443  1.00 93.35           C
ATOM   4176 1HD1 LEU A 274      -3.656  -4.385   7.561  1.00 93.35           H
ATOM   4177 2HD1 LEU A 274      -4.437  -3.161   8.592  1.00 93.35           H
ATOM   4178 3HD1 LEU A 274      -2.681  -3.094   8.304  1.00 93.35           H
ATOM   4179  CD2 LEU A 274      -3.009  -3.813  10.924  1.00 93.35           C
ATOM   4180 1HD2 LEU A 274      -3.887  -3.220  11.181  1.00 93.35           H
ATOM   4181 2HD2 LEU A 274      -2.767  -4.481  11.751  1.00 93.35           H
ATOM   4182 3HD2 LEU A 274      -2.165  -3.150  10.734  1.00 93.35           H
ATOM   4183  HN  LEU A 274      -3.159  -7.668   9.788  1.00 93.35           H
ATOM   4184  N   LEU A 275      -6.124  -8.176  10.953  1.00 93.97           N
ATOM   4185  CA  LEU A 275      -7.372  -8.813  11.337  1.00 93.97           C
ATOM   4186  C   LEU A 275      -7.266  -9.302  12.783  1.00 93.97           C
ATOM   4187  O   LEU A 275      -8.162  -9.061  13.590  1.00 93.97           O
ATOM   4188  HA  LEU A 275      -8.155  -8.056  11.285  1.00 93.97           H
ATOM   4189  CB  LEU A 275      -7.739  -9.915  10.341  1.00 93.97           C
ATOM   4190 1HB  LEU A 275      -7.860  -9.462   9.357  1.00 93.97           H
ATOM   4191 2HB  LEU A 275      -6.902 -10.609  10.271  1.00 93.97           H
ATOM   4192  CG  LEU A 275      -9.003 -10.715  10.662  1.00 93.97           C
ATOM   4193  HG  LEU A 275      -8.907 -11.115  11.671  1.00 93.97           H
ATOM   4194  CD1 LEU A 275     -10.240  -9.814  10.649  1.00 93.97           C
ATOM   4195 1HD1 LEU A 275     -10.125  -9.028  11.395  1.00 93.97           H
ATOM   4196 2HD1 LEU A 275     -10.352  -9.365   9.662  1.00 93.97           H
ATOM   4197 3HD1 LEU A 275     -11.124 -10.408  10.880  1.00 93.97           H
ATOM   4198  CD2 LEU A 275      -9.153 -11.907   9.715  1.00 93.97           C
ATOM   4199 1HD2 LEU A 275      -9.217 -11.549   8.687  1.00 93.97           H
ATOM   4200 2HD2 LEU A 275      -8.288 -12.563   9.818  1.00 93.97           H
ATOM   4201 3HD2 LEU A 275     -10.059 -12.459   9.965  1.00 93.97           H
ATOM   4202  HN  LEU A 275      -5.641  -8.615  10.195  1.00 93.97           H
ATOM   4203  N   VAL A 276      -6.163  -9.979  13.066  1.00 94.67           N
ATOM   4204  CA  VAL A 276      -5.941 -10.527  14.393  1.00 94.67           C
ATOM   4205  C   VAL A 276      -5.949  -9.391  15.417  1.00 94.67           C
ATOM   4206  O   VAL A 276      -6.582  -9.500  16.466  1.00 94.67           O
ATOM   4207  HA  VAL A 276      -6.768 -11.203  14.613  1.00 94.67           H
ATOM   4208  CB  VAL A 276      -4.645 -11.341  14.413  1.00 94.67           C
ATOM   4209  HB  VAL A 276      -3.839 -10.696  14.063  1.00 94.67           H
ATOM   4210  CG1 VAL A 276      -4.303 -11.792  15.835  1.00 94.67           C
ATOM   4211 1HG1 VAL A 276      -4.177 -10.917  16.473  1.00 94.67           H
ATOM   4212 2HG1 VAL A 276      -5.111 -12.411  16.224  1.00 94.67           H
ATOM   4213 3HG1 VAL A 276      -3.378 -12.368  15.820  1.00 94.67           H
ATOM   4214  CG2 VAL A 276      -4.735 -12.538  13.465  1.00 94.67           C
ATOM   4215 1HG2 VAL A 276      -5.558 -13.184  13.771  1.00 94.67           H
ATOM   4216 2HG2 VAL A 276      -4.910 -12.184  12.449  1.00 94.67           H
ATOM   4217 3HG2 VAL A 276      -3.801 -13.099  13.499  1.00 94.67           H
ATOM   4218  HN  VAL A 276      -5.431 -10.155  12.408  1.00 94.67           H
ATOM   4219  N   GLN A 277      -5.238  -8.325  15.077  1.00 94.03           N
ATOM   4220  CA  GLN A 277      -5.139  -7.178  15.963  1.00 94.03           C
ATOM   4221  C   GLN A 277      -6.525  -6.579  16.212  1.00 94.03           C
ATOM   4222  O   GLN A 277      -6.799  -6.070  17.298  1.00 94.03           O
ATOM   4223  HA  GLN A 277      -4.731  -7.566  16.896  1.00 94.03           H
ATOM   4224  CB  GLN A 277      -4.182  -6.128  15.395  1.00 94.03           C
ATOM   4225 1HB  GLN A 277      -4.402  -5.962  14.341  1.00 94.03           H
ATOM   4226 2HB  GLN A 277      -4.335  -5.177  15.906  1.00 94.03           H
ATOM   4227  CG  GLN A 277      -2.726  -6.570  15.554  1.00 94.03           C
ATOM   4228 1HG  GLN A 277      -2.520  -6.784  16.603  1.00 94.03           H
ATOM   4229 2HG  GLN A 277      -2.561  -7.496  15.002  1.00 94.03           H
ATOM   4230  CD  GLN A 277      -1.767  -5.491  15.049  1.00 94.03           C
ATOM   4231  OE1 GLN A 277      -2.125  -4.618  14.276  1.00 94.03           O
ATOM   4232  NE2 GLN A 277      -0.530  -5.600  15.527  1.00 94.03           N
ATOM   4233 1HE2 GLN A 277      -0.301  -6.341  16.158  1.00 94.03           H
ATOM   4234 2HE2 GLN A 277       0.171  -4.940  15.255  1.00 94.03           H
ATOM   4235  HN  GLN A 277      -4.737  -8.239  14.216  1.00 94.03           H
ATOM   4236  N   THR A 278      -7.362  -6.659  15.188  1.00 94.06           N
ATOM   4237  CA  THR A 278      -8.710  -6.124  15.279  1.00 94.06           C
ATOM   4238  C   THR A 278      -9.536  -6.930  16.284  1.00 94.06           C
ATOM   4239  O   THR A 278     -10.200  -6.359  17.147  1.00 94.06           O
ATOM   4240  HA  THR A 278      -8.650  -5.104  15.660  1.00 94.06           H
ATOM   4241  CB  THR A 278      -9.310  -6.110  13.872  1.00 94.06           C
ATOM   4242  HB  THR A 278      -9.455  -7.124  13.500  1.00 94.06           H
ATOM   4243  OG1 THR A 278      -8.409  -5.302  13.119  1.00 94.06           O
ATOM   4244  HG1 THR A 278      -7.731  -5.879  12.664  1.00 94.06           H
ATOM   4245  CG2 THR A 278     -10.635  -5.348  13.808  1.00 94.06           C
ATOM   4246 1HG2 THR A 278     -10.476  -4.315  14.116  1.00 94.06           H
ATOM   4247 2HG2 THR A 278     -11.357  -5.819  14.476  1.00 94.06           H
ATOM   4248 3HG2 THR A 278     -11.017  -5.369  12.787  1.00 94.06           H
ATOM   4249  HN  THR A 278      -7.133  -7.078  14.310  1.00 94.06           H
ATOM   4250  N   ILE A 279      -9.469  -8.245  16.137  1.00 95.00           N
ATOM   4251  CA  ILE A 279     -10.233  -9.134  16.995  1.00 95.00           C
ATOM   4252  C   ILE A 279      -9.796  -8.934  18.448  1.00 95.00           C
ATOM   4253  O   ILE A 279     -10.630  -8.899  19.351  1.00 95.00           O
ATOM   4254  HA  ILE A 279     -11.282  -8.851  16.908  1.00 95.00           H
ATOM   4255  CB  ILE A 279     -10.112 -10.581  16.511  1.00 95.00           C
ATOM   4256  HB  ILE A 279      -9.053 -10.827  16.432  1.00 95.00           H
ATOM   4257  CG1 ILE A 279     -10.719 -10.744  15.116  1.00 95.00           C
ATOM   4258 1HG1 ILE A 279     -11.807 -10.724  15.185  1.00 95.00           H
ATOM   4259 2HG1 ILE A 279     -10.424  -9.905  14.486  1.00 95.00           H
ATOM   4260  CG2 ILE A 279     -10.728 -11.550  17.522  1.00 95.00           C
ATOM   4261 1HG2 ILE A 279     -10.211 -11.457  18.477  1.00 95.00           H
ATOM   4262 2HG2 ILE A 279     -11.784 -11.313  17.656  1.00 95.00           H
ATOM   4263 3HG2 ILE A 279     -10.629 -12.571  17.153  1.00 95.00           H
ATOM   4264  CD1 ILE A 279     -10.268 -12.057  14.472  1.00 95.00           C
ATOM   4265 1HD1 ILE A 279      -9.181 -12.063  14.384  1.00 95.00           H
ATOM   4266 2HD1 ILE A 279     -10.586 -12.894  15.093  1.00 95.00           H
ATOM   4267 3HD1 ILE A 279     -10.713 -12.148  13.482  1.00 95.00           H
ATOM   4268  HN  ILE A 279      -8.906  -8.703  15.448  1.00 95.00           H
ATOM   4269  N   ASP A 280      -8.490  -8.806  18.627  1.00 94.24           N
ATOM   4270  CA  ASP A 280      -7.927  -8.669  19.960  1.00 94.24           C
ATOM   4271  C   ASP A 280      -8.329  -7.312  20.541  1.00 94.24           C
ATOM   4272  O   ASP A 280      -8.471  -7.169  21.755  1.00 94.24           O
ATOM   4273  HA  ASP A 280      -8.335  -9.503  20.530  1.00 94.24           H
ATOM   4274  CB  ASP A 280      -6.399  -8.733  19.922  1.00 94.24           C
ATOM   4275 1HB  ASP A 280      -6.082  -9.596  19.337  1.00 94.24           H
ATOM   4276 2HB  ASP A 280      -6.006  -7.848  19.422  1.00 94.24           H
ATOM   4277  CG  ASP A 280      -5.819  -8.827  21.335  1.00 94.24           C
ATOM   4278  OD1 ASP A 280      -6.295  -9.705  22.087  1.00 94.24           O
ATOM   4279  OD2 ASP A 280      -4.913  -8.018  21.631  1.00 94.24           O
ATOM   4280  HN  ASP A 280      -7.821  -8.796  17.883  1.00 94.24           H
ATOM   4281  N   ALA A 281      -8.501  -6.349  19.647  1.00 92.82           N
ATOM   4282  CA  ALA A 281      -8.911  -5.015  20.054  1.00 92.82           C
ATOM   4283  C   ALA A 281     -10.294  -5.088  20.706  1.00 92.82           C
ATOM   4284  O   ALA A 281     -10.602  -4.306  21.603  1.00 92.82           O
ATOM   4285  HA  ALA A 281      -8.191  -4.656  20.788  1.00 92.82           H
ATOM   4286  CB  ALA A 281      -8.887  -4.082  18.842  1.00 92.82           C
ATOM   4287 1HB  ALA A 281      -7.877  -4.043  18.434  1.00 92.82           H
ATOM   4288 2HB  ALA A 281      -9.572  -4.456  18.081  1.00 92.82           H
ATOM   4289 3HB  ALA A 281      -9.194  -3.082  19.147  1.00 92.82           H
ATOM   4290  HN  ALA A 281      -8.366  -6.468  18.664  1.00 92.82           H
ATOM   4291  N   TYR A 282     -11.089  -6.034  20.228  1.00 92.23           N
ATOM   4292  CA  TYR A 282     -12.417  -6.244  20.779  1.00 92.23           C
ATOM   4293  C   TYR A 282     -12.371  -7.209  21.966  1.00 92.23           C
ATOM   4294  O   TYR A 282     -12.967  -6.945  23.009  1.00 92.23           O
ATOM   4295  HA  TYR A 282     -12.796  -5.281  21.119  1.00 92.23           H
ATOM   4296  CB  TYR A 282     -13.245  -6.873  19.657  1.00 92.23           C
ATOM   4297 1HB  TYR A 282     -12.635  -7.617  19.143  1.00 92.23           H
ATOM   4298 2HB  TYR A 282     -14.090  -7.402  20.096  1.00 92.23           H
ATOM   4299  CG  TYR A 282     -13.768  -5.866  18.631  1.00 92.23           C
ATOM   4300  CD1 TYR A 282     -14.832  -5.047  18.949  1.00 92.23           C
ATOM   4301  HD1 TYR A 282     -15.299  -5.117  19.931  1.00 92.23           H
ATOM   4302  CD2 TYR A 282     -13.176  -5.778  17.387  1.00 92.23           C
ATOM   4303  HD2 TYR A 282     -12.336  -6.425  17.136  1.00 92.23           H
ATOM   4304  CE1 TYR A 282     -15.325  -4.099  17.983  1.00 92.23           C
ATOM   4305  HE1 TYR A 282     -16.164  -3.446  18.221  1.00 92.23           H
ATOM   4306  CE2 TYR A 282     -13.669  -4.830  16.421  1.00 92.23           C
ATOM   4307  HE2 TYR A 282     -13.211  -4.750  15.436  1.00 92.23           H
ATOM   4308  CZ  TYR A 282     -14.719  -4.038  16.767  1.00 92.23           C
ATOM   4309  OH  TYR A 282     -15.184  -3.142  15.855  1.00 92.23           O
ATOM   4310  HH  TYR A 282     -14.553  -3.082  15.082  1.00 92.23           H
ATOM   4311  HN  TYR A 282     -10.839  -6.650  19.481  1.00 92.23           H
ATOM   4312  N   ALA A 283     -11.659  -8.309  21.766  1.00 92.23           N
ATOM   4313  CA  ALA A 283     -11.796  -9.458  22.645  1.00 92.23           C
ATOM   4314  C   ALA A 283     -10.709  -9.404  23.720  1.00 92.23           C
ATOM   4315  O   ALA A 283     -10.847 -10.015  24.779  1.00 92.23           O
ATOM   4316  HA  ALA A 283     -12.773  -9.396  23.124  1.00 92.23           H
ATOM   4317  CB  ALA A 283     -11.734 -10.744  21.818  1.00 92.23           C
ATOM   4318 1HB  ALA A 283     -12.544 -10.746  21.088  1.00 92.23           H
ATOM   4319 2HB  ALA A 283     -10.777 -10.795  21.298  1.00 92.23           H
ATOM   4320 3HB  ALA A 283     -11.836 -11.606  22.477  1.00 92.23           H
ATOM   4321  HN  ALA A 283     -11.001  -8.421  21.023  1.00 92.23           H
ATOM   4322  N   MET A 284      -9.652  -8.668  23.412  1.00 90.47           N
ATOM   4323  CA  MET A 284      -8.514  -8.577  24.311  1.00 90.47           C
ATOM   4324  C   MET A 284      -8.108  -9.960  24.823  1.00 90.47           C
ATOM   4325  O   MET A 284      -7.865 -10.138  26.016  1.00 90.47           O
ATOM   4326  HA  MET A 284      -7.705  -8.149  23.720  1.00 90.47           H
ATOM   4327  CB  MET A 284      -8.872  -7.678  25.497  1.00 90.47           C
ATOM   4328 1HB  MET A 284      -9.691  -8.124  26.062  1.00 90.47           H
ATOM   4329 2HB  MET A 284      -8.020  -7.607  26.174  1.00 90.47           H
ATOM   4330  CG  MET A 284      -9.273  -6.280  25.024  1.00 90.47           C
ATOM   4331 1HG  MET A 284      -8.467  -5.840  24.437  1.00 90.47           H
ATOM   4332 2HG  MET A 284     -10.144  -6.343  24.372  1.00 90.47           H
ATOM   4333  SD  MET A 284      -9.639  -5.242  26.430  1.00 90.47           S
ATOM   4334  CE  MET A 284     -10.279  -3.801  25.592  1.00 90.47           C
ATOM   4335 1HE  MET A 284      -9.514  -3.396  24.930  1.00 90.47           H
ATOM   4336 2HE  MET A 284     -11.155  -4.080  25.008  1.00 90.47           H
ATOM   4337 3HE  MET A 284     -10.558  -3.047  26.328  1.00 90.47           H
ATOM   4338  HN  MET A 284      -9.565  -8.141  22.566  1.00 90.47           H
ATOM   4339  N   PHE A 285      -8.045 -10.904  23.895  1.00 90.67           N
ATOM   4340  CA  PHE A 285      -7.842 -12.297  24.257  1.00 90.67           C
ATOM   4341  C   PHE A 285      -6.353 -12.614  24.401  1.00 90.67           C
ATOM   4342  O   PHE A 285      -5.985 -13.634  24.982  1.00 90.67           O
ATOM   4343  HA  PHE A 285      -8.340 -12.458  25.213  1.00 90.67           H
ATOM   4344  CB  PHE A 285      -8.425 -13.143  23.124  1.00 90.67           C
ATOM   4345 1HB  PHE A 285      -8.522 -14.173  23.466  1.00 90.67           H
ATOM   4346 2HB  PHE A 285      -9.430 -12.787  22.898  1.00 90.67           H
ATOM   4347  CG  PHE A 285      -7.593 -13.123  21.840  1.00 90.67           C
ATOM   4348  CD1 PHE A 285      -7.832 -12.180  20.889  1.00 90.67           C
ATOM   4349  HD1 PHE A 285      -8.617 -11.440  21.041  1.00 90.67           H
ATOM   4350  CD2 PHE A 285      -6.613 -14.047  21.651  1.00 90.67           C
ATOM   4351  HD2 PHE A 285      -6.421 -14.802  22.413  1.00 90.67           H
ATOM   4352  CE1 PHE A 285      -7.059 -12.162  19.698  1.00 90.67           C
ATOM   4353  HE1 PHE A 285      -7.251 -11.406  18.936  1.00 90.67           H
ATOM   4354  CE2 PHE A 285      -5.840 -14.028  20.460  1.00 90.67           C
ATOM   4355  HE2 PHE A 285      -5.055 -14.769  20.308  1.00 90.67           H
ATOM   4356  CZ  PHE A 285      -6.079 -13.086  19.508  1.00 90.67           C
ATOM   4357  HZ  PHE A 285      -5.486 -13.071  18.594  1.00 90.67           H
ATOM   4358  HN  PHE A 285      -8.131 -10.731  22.914  1.00 90.67           H
ATOM   4359  N   ILE A 286      -5.535 -11.722  23.861  1.00 91.57           N
ATOM   4360  CA  ILE A 286      -4.093 -11.876  23.952  1.00 91.57           C
ATOM   4361  C   ILE A 286      -3.605 -11.289  25.278  1.00 91.57           C
ATOM   4362  O   ILE A 286      -3.159 -10.144  25.327  1.00 91.57           O
ATOM   4363  HA  ILE A 286      -3.878 -12.945  23.948  1.00 91.57           H
ATOM   4364  CB  ILE A 286      -3.411 -11.272  22.723  1.00 91.57           C
ATOM   4365  HB  ILE A 286      -3.603 -10.199  22.719  1.00 91.57           H
ATOM   4366  CG1 ILE A 286      -4.003 -11.841  21.432  1.00 91.57           C
ATOM   4367 1HG1 ILE A 286      -3.721 -12.889  21.330  1.00 91.57           H
ATOM   4368 2HG1 ILE A 286      -5.091 -11.807  21.481  1.00 91.57           H
ATOM   4369  CG2 ILE A 286      -1.894 -11.460  22.791  1.00 91.57           C
ATOM   4370 1HG2 ILE A 286      -1.506 -10.968  23.683  1.00 91.57           H
ATOM   4371 2HG2 ILE A 286      -1.661 -12.524  22.832  1.00 91.57           H
ATOM   4372 3HG2 ILE A 286      -1.434 -11.021  21.905  1.00 91.57           H
ATOM   4373  CD1 ILE A 286      -3.516 -11.055  20.213  1.00 91.57           C
ATOM   4374 1HD1 ILE A 286      -3.821 -10.013  20.307  1.00 91.57           H
ATOM   4375 2HD1 ILE A 286      -2.429 -11.112  20.154  1.00 91.57           H
ATOM   4376 3HD1 ILE A 286      -3.952 -11.481  19.309  1.00 91.57           H
ATOM   4377  HN  ILE A 286      -5.843 -10.907  23.370  1.00 91.57           H
ATOM   4378  N   SER A 287      -3.706 -12.100  26.321  1.00 88.19           N
ATOM   4379  CA  SER A 287      -3.254 -11.686  27.638  1.00 88.19           C
ATOM   4380  C   SER A 287      -1.807 -12.131  27.859  1.00 88.19           C
ATOM   4381  O   SER A 287      -1.136 -11.644  28.767  1.00 88.19           O
ATOM   4382  HA  SER A 287      -3.324 -10.598  27.638  1.00 88.19           H
ATOM   4383  CB  SER A 287      -4.157 -12.254  28.734  1.00 88.19           C
ATOM   4384 1HB  SER A 287      -3.788 -11.935  29.709  1.00 88.19           H
ATOM   4385 2HB  SER A 287      -5.162 -11.846  28.624  1.00 88.19           H
ATOM   4386  OG  SER A 287      -4.216 -13.678  28.693  1.00 88.19           O
ATOM   4387  HG  SER A 287      -4.848 -14.014  29.391  1.00 88.19           H
ATOM   4388  HN  SER A 287      -4.087 -13.024  26.276  1.00 88.19           H
ATOM   4389  N   ASN A 288      -1.368 -13.050  27.012  1.00 91.76           N
ATOM   4390  CA  ASN A 288      -0.049 -13.640  27.164  1.00 91.76           C
ATOM   4391  C   ASN A 288       0.985 -12.750  26.471  1.00 91.76           C
ATOM   4392  O   ASN A 288       0.865 -12.463  25.281  1.00 91.76           O
ATOM   4393  HA  ASN A 288       0.113 -13.706  28.240  1.00 91.76           H
ATOM   4394  CB  ASN A 288       0.013 -15.026  26.520  1.00 91.76           C
ATOM   4395 1HB  ASN A 288      -0.818 -15.634  26.876  1.00 91.76           H
ATOM   4396 2HB  ASN A 288      -0.099 -14.934  25.439  1.00 91.76           H
ATOM   4397  CG  ASN A 288       1.337 -15.722  26.843  1.00 91.76           C
ATOM   4398  OD1 ASN A 288       2.409 -15.149  26.746  1.00 91.76           O
ATOM   4399  ND2 ASN A 288       1.202 -16.987  27.232  1.00 91.76           N
ATOM   4400 1HD2 ASN A 288       0.292 -17.397  27.291  1.00 91.76           H
ATOM   4401 2HD2 ASN A 288       2.010 -17.527  27.466  1.00 91.76           H
ATOM   4402  HN  ASN A 288      -1.897 -13.392  26.234  1.00 91.76           H
ATOM   4403  N   CYS A 289       1.978 -12.337  27.246  1.00 91.30           N
ATOM   4404  CA  CYS A 289       2.967 -11.392  26.756  1.00 91.30           C
ATOM   4405  C   CYS A 289       3.765 -12.067  25.638  1.00 91.30           C
ATOM   4406  O   CYS A 289       4.150 -11.419  24.667  1.00 91.30           O
ATOM   4407  HA  CYS A 289       2.415 -10.533  26.373  1.00 91.30           H
ATOM   4408  CB  CYS A 289       3.873 -10.888  27.880  1.00 91.30           C
ATOM   4409 1HB  CYS A 289       3.273 -10.413  28.657  1.00 91.30           H
ATOM   4410 2HB  CYS A 289       4.391 -11.727  28.345  1.00 91.30           H
ATOM   4411  SG  CYS A 289       5.091  -9.694  27.215  1.00 91.30           S
ATOM   4412  HN  CYS A 289       2.112 -12.638  28.190  1.00 91.30           H
ATOM   4413  N   ALA A 290       3.989 -13.361  25.814  1.00 92.86           N
ATOM   4414  CA  ALA A 290       4.786 -14.118  24.863  1.00 92.86           C
ATOM   4415  C   ALA A 290       4.079 -14.127  23.506  1.00 92.86           C
ATOM   4416  O   ALA A 290       4.706 -13.891  22.474  1.00 92.86           O
ATOM   4417  HA  ALA A 290       5.747 -13.614  24.760  1.00 92.86           H
ATOM   4418  CB  ALA A 290       5.024 -15.529  25.406  1.00 92.86           C
ATOM   4419 1HB  ALA A 290       5.555 -15.468  26.356  1.00 92.86           H
ATOM   4420 2HB  ALA A 290       4.066 -16.027  25.556  1.00 92.86           H
ATOM   4421 3HB  ALA A 290       5.621 -16.096  24.692  1.00 92.86           H
ATOM   4422  HN  ALA A 290       3.639 -13.890  26.587  1.00 92.86           H
ATOM   4423  N   VAL A 291       2.784 -14.403  23.551  1.00 93.49           N
ATOM   4424  CA  VAL A 291       1.986 -14.447  22.337  1.00 93.49           C
ATOM   4425  C   VAL A 291       1.950 -13.054  21.705  1.00 93.49           C
ATOM   4426  O   VAL A 291       2.079 -12.917  20.489  1.00 93.49           O
ATOM   4427  HA  VAL A 291       2.475 -15.133  21.647  1.00 93.49           H
ATOM   4428  CB  VAL A 291       0.593 -14.998  22.647  1.00 93.49           C
ATOM   4429  HB  VAL A 291       0.124 -14.336  23.375  1.00 93.49           H
ATOM   4430  CG1 VAL A 291      -0.283 -15.012  21.393  1.00 93.49           C
ATOM   4431 1HG1 VAL A 291      -0.386 -13.996  21.011  1.00 93.49           H
ATOM   4432 2HG1 VAL A 291       0.181 -15.640  20.632  1.00 93.49           H
ATOM   4433 3HG1 VAL A 291      -1.267 -15.408  21.641  1.00 93.49           H
ATOM   4434  CG2 VAL A 291       0.681 -16.394  23.269  1.00 93.49           C
ATOM   4435 1HG2 VAL A 291       1.178 -17.070  22.574  1.00 93.49           H
ATOM   4436 2HG2 VAL A 291       1.251 -16.343  24.197  1.00 93.49           H
ATOM   4437 3HG2 VAL A 291      -0.323 -16.762  23.479  1.00 93.49           H
ATOM   4438  HN  VAL A 291       2.282 -14.593  24.394  1.00 93.49           H
ATOM   4439  N   SER A 292       1.775 -12.056  22.558  1.00 93.05           N
ATOM   4440  CA  SER A 292       1.691 -10.681  22.095  1.00 93.05           C
ATOM   4441  C   SER A 292       2.990 -10.286  21.390  1.00 93.05           C
ATOM   4442  O   SER A 292       2.961  -9.656  20.334  1.00 93.05           O
ATOM   4443  HA  SER A 292       0.855 -10.663  21.395  1.00 93.05           H
ATOM   4444  CB  SER A 292       1.404  -9.725  23.255  1.00 93.05           C
ATOM   4445 1HB  SER A 292       0.557 -10.098  23.830  1.00 93.05           H
ATOM   4446 2HB  SER A 292       2.261  -9.704  23.927  1.00 93.05           H
ATOM   4447  OG  SER A 292       1.125  -8.404  22.801  1.00 93.05           O
ATOM   4448  HG  SER A 292       0.219  -8.372  22.378  1.00 93.05           H
ATOM   4449  HN  SER A 292       1.692 -12.174  23.548  1.00 93.05           H
ATOM   4450  N   THR A 293       4.100 -10.672  22.003  1.00 93.10           N
ATOM   4451  CA  THR A 293       5.407 -10.323  21.474  1.00 93.10           C
ATOM   4452  C   THR A 293       5.588 -10.908  20.072  1.00 93.10           C
ATOM   4453  O   THR A 293       6.064 -10.225  19.167  1.00 93.10           O
ATOM   4454  HA  THR A 293       5.461  -9.239  21.377  1.00 93.10           H
ATOM   4455  CB  THR A 293       6.464 -10.800  22.473  1.00 93.10           C
ATOM   4456  HB  THR A 293       6.372 -11.870  22.655  1.00 93.10           H
ATOM   4457  OG1 THR A 293       6.269  -9.963  23.610  1.00 93.10           O
ATOM   4458  HG1 THR A 293       5.697 -10.431  24.284  1.00 93.10           H
ATOM   4459  CG2 THR A 293       7.888 -10.480  22.015  1.00 93.10           C
ATOM   4460 1HG2 THR A 293       7.999  -9.402  21.898  1.00 93.10           H
ATOM   4461 2HG2 THR A 293       8.082 -10.971  21.061  1.00 93.10           H
ATOM   4462 3HG2 THR A 293       8.598 -10.839  22.760  1.00 93.10           H
ATOM   4463  HN  THR A 293       4.115 -11.211  22.845  1.00 93.10           H
ATOM   4464  N   ASN A 294       5.199 -12.168  19.936  1.00 94.04           N
ATOM   4465  CA  ASN A 294       5.367 -12.871  18.676  1.00 94.04           C
ATOM   4466  C   ASN A 294       4.486 -12.216  17.610  1.00 94.04           C
ATOM   4467  O   ASN A 294       4.889 -12.096  16.455  1.00 94.04           O
ATOM   4468  HA  ASN A 294       6.429 -12.794  18.444  1.00 94.04           H
ATOM   4469  CB  ASN A 294       4.945 -14.336  18.803  1.00 94.04           C
ATOM   4470 1HB  ASN A 294       3.974 -14.398  19.294  1.00 94.04           H
ATOM   4471 2HB  ASN A 294       4.828 -14.772  17.811  1.00 94.04           H
ATOM   4472  CG  ASN A 294       5.977 -15.137  19.599  1.00 94.04           C
ATOM   4473  OD1 ASN A 294       7.111 -14.727  19.784  1.00 94.04           O
ATOM   4474  ND2 ASN A 294       5.522 -16.300  20.059  1.00 94.04           N
ATOM   4475 1HD2 ASN A 294       4.580 -16.577  19.872  1.00 94.04           H
ATOM   4476 2HD2 ASN A 294       6.123 -16.896  20.592  1.00 94.04           H
ATOM   4477  HN  ASN A 294       4.777 -12.704  20.667  1.00 94.04           H
ATOM   4478  N   ILE A 295       3.299 -11.809  18.037  1.00 93.78           N
ATOM   4479  CA  ILE A 295       2.338 -11.216  17.123  1.00 93.78           C
ATOM   4480  C   ILE A 295       2.879  -9.877  16.620  1.00 93.78           C
ATOM   4481  O   ILE A 295       2.709  -9.534  15.451  1.00 93.78           O
ATOM   4482  HA  ILE A 295       2.238 -11.890  16.272  1.00 93.78           H
ATOM   4483  CB  ILE A 295       0.962 -11.115  17.784  1.00 93.78           C
ATOM   4484  HB  ILE A 295       1.098 -10.751  18.802  1.00 93.78           H
ATOM   4485  CG1 ILE A 295       0.298 -12.490  17.881  1.00 93.78           C
ATOM   4486 1HG1 ILE A 295       0.035 -12.842  16.883  1.00 93.78           H
ATOM   4487 2HG1 ILE A 295       1.002 -13.210  18.298  1.00 93.78           H
ATOM   4488  CG2 ILE A 295       0.077 -10.101  17.056  1.00 93.78           C
ATOM   4489 1HG2 ILE A 295       0.551  -9.120  17.083  1.00 93.78           H
ATOM   4490 2HG2 ILE A 295      -0.055 -10.412  16.020  1.00 93.78           H
ATOM   4491 3HG2 ILE A 295      -0.895 -10.049  17.546  1.00 93.78           H
ATOM   4492  CD1 ILE A 295      -0.958 -12.432  18.754  1.00 93.78           C
ATOM   4493 1HD1 ILE A 295      -0.687 -12.103  19.757  1.00 93.78           H
ATOM   4494 2HD1 ILE A 295      -1.669 -11.730  18.320  1.00 93.78           H
ATOM   4495 3HD1 ILE A 295      -1.410 -13.422  18.806  1.00 93.78           H
ATOM   4496  HN  ILE A 295       2.992 -11.880  18.986  1.00 93.78           H
ATOM   4497  N   ASP A 296       3.519  -9.155  17.528  1.00 93.45           N
ATOM   4498  CA  ASP A 296       4.073  -7.853  17.194  1.00 93.45           C
ATOM   4499  C   ASP A 296       5.218  -8.032  16.195  1.00 93.45           C
ATOM   4500  O   ASP A 296       5.367  -7.237  15.269  1.00 93.45           O
ATOM   4501  HA  ASP A 296       3.241  -7.286  16.778  1.00 93.45           H
ATOM   4502  CB  ASP A 296       4.634  -7.159  18.437  1.00 93.45           C
ATOM   4503 1HB  ASP A 296       5.321  -7.829  18.954  1.00 93.45           H
ATOM   4504 2HB  ASP A 296       5.208  -6.282  18.139  1.00 93.45           H
ATOM   4505  CG  ASP A 296       3.509  -6.741  19.386  1.00 93.45           C
ATOM   4506  OD1 ASP A 296       2.363  -6.638  18.898  1.00 93.45           O
ATOM   4507  OD2 ASP A 296       3.821  -6.534  20.579  1.00 93.45           O
ATOM   4508  HN  ASP A 296       3.662  -9.445  18.474  1.00 93.45           H
ATOM   4509  N   ILE A 297       5.997  -9.080  16.417  1.00 94.29           N
ATOM   4510  CA  ILE A 297       7.086  -9.409  15.513  1.00 94.29           C
ATOM   4511  C   ILE A 297       6.512  -9.777  14.144  1.00 94.29           C
ATOM   4512  O   ILE A 297       7.021  -9.335  13.114  1.00 94.29           O
ATOM   4513  HA  ILE A 297       7.699  -8.514  15.402  1.00 94.29           H
ATOM   4514  CB  ILE A 297       7.977 -10.495  16.120  1.00 94.29           C
ATOM   4515  HB  ILE A 297       7.336 -11.294  16.491  1.00 94.29           H
ATOM   4516  CG1 ILE A 297       8.764  -9.954  17.315  1.00 94.29           C
ATOM   4517 1HG1 ILE A 297       9.498  -9.225  16.972  1.00 94.29           H
ATOM   4518 2HG1 ILE A 297       8.089  -9.432  17.993  1.00 94.29           H
ATOM   4519  CG2 ILE A 297       8.894 -11.107  15.059  1.00 94.29           C
ATOM   4520 1HG2 ILE A 297       8.289 -11.552  14.269  1.00 94.29           H
ATOM   4521 2HG2 ILE A 297       9.530 -10.330  14.636  1.00 94.29           H
ATOM   4522 3HG2 ILE A 297       9.516 -11.876  15.517  1.00 94.29           H
ATOM   4523  CD1 ILE A 297       9.472 -11.086  18.062  1.00 94.29           C
ATOM   4524 1HD1 ILE A 297       8.733 -11.800  18.425  1.00 94.29           H
ATOM   4525 2HD1 ILE A 297      10.164 -11.590  17.387  1.00 94.29           H
ATOM   4526 3HD1 ILE A 297      10.024 -10.674  18.907  1.00 94.29           H
ATOM   4527  HN  ILE A 297       5.893  -9.699  17.197  1.00 94.29           H
ATOM   4528  N   CYS A 298       5.461 -10.584  14.175  1.00 94.65           N
ATOM   4529  CA  CYS A 298       4.804 -11.004  12.950  1.00 94.65           C
ATOM   4530  C   CYS A 298       4.342  -9.754  12.199  1.00 94.65           C
ATOM   4531  O   CYS A 298       4.452  -9.684  10.976  1.00 94.65           O
ATOM   4532  HA  CYS A 298       5.546 -11.552  12.369  1.00 94.65           H
ATOM   4533  CB  CYS A 298       3.645 -11.963  13.230  1.00 94.65           C
ATOM   4534 1HB  CYS A 298       3.032 -11.578  14.045  1.00 94.65           H
ATOM   4535 2HB  CYS A 298       3.001 -12.034  12.353  1.00 94.65           H
ATOM   4536  SG  CYS A 298       4.293 -13.618  13.664  1.00 94.65           S
ATOM   4537  HG  CYS A 298       4.686 -13.296  14.894  1.00 94.65           H
ATOM   4538  HN  CYS A 298       5.060 -10.947  15.016  1.00 94.65           H
ATOM   4539  N   PHE A 299       3.833  -8.798  12.963  1.00 94.76           N
ATOM   4540  CA  PHE A 299       3.362  -7.551  12.386  1.00 94.76           C
ATOM   4541  C   PHE A 299       4.486  -6.834  11.635  1.00 94.76           C
ATOM   4542  O   PHE A 299       4.296  -6.384  10.507  1.00 94.76           O
ATOM   4543  HA  PHE A 299       2.562  -7.799  11.688  1.00 94.76           H
ATOM   4544  CB  PHE A 299       2.897  -6.669  13.546  1.00 94.76           C
ATOM   4545 1HB  PHE A 299       2.109  -7.189  14.092  1.00 94.76           H
ATOM   4546 2HB  PHE A 299       3.727  -6.530  14.239  1.00 94.76           H
ATOM   4547  CG  PHE A 299       2.377  -5.296  13.115  1.00 94.76           C
ATOM   4548  CD1 PHE A 299       3.233  -4.243  13.023  1.00 94.76           C
ATOM   4549  HD1 PHE A 299       4.289  -4.377  13.255  1.00 94.76           H
ATOM   4550  CD2 PHE A 299       1.059  -5.128  12.825  1.00 94.76           C
ATOM   4551  HD2 PHE A 299       0.373  -5.972  12.899  1.00 94.76           H
ATOM   4552  CE1 PHE A 299       2.750  -2.969  12.622  1.00 94.76           C
ATOM   4553  HE1 PHE A 299       3.436  -2.125  12.548  1.00 94.76           H
ATOM   4554  CE2 PHE A 299       0.576  -3.854  12.425  1.00 94.76           C
ATOM   4555  HE2 PHE A 299      -0.480  -3.720  12.192  1.00 94.76           H
ATOM   4556  CZ  PHE A 299       1.432  -2.801  12.332  1.00 94.76           C
ATOM   4557  HZ  PHE A 299       1.062  -1.824  12.025  1.00 94.76           H
ATOM   4558  HN  PHE A 299       3.741  -8.866  13.956  1.00 94.76           H
ATOM   4559  N   GLN A 300       5.634  -6.751  12.293  1.00 93.81           N
ATOM   4560  CA  GLN A 300       6.768  -6.037  11.731  1.00 93.81           C
ATOM   4561  C   GLN A 300       7.221  -6.701  10.429  1.00 93.81           C
ATOM   4562  O   GLN A 300       7.517  -6.017   9.450  1.00 93.81           O
ATOM   4563  HA  GLN A 300       6.403  -5.030  11.526  1.00 93.81           H
ATOM   4564  CB  GLN A 300       7.919  -5.958  12.736  1.00 93.81           C
ATOM   4565 1HB  GLN A 300       8.113  -6.948  13.150  1.00 93.81           H
ATOM   4566 2HB  GLN A 300       8.829  -5.641  12.228  1.00 93.81           H
ATOM   4567  CG  GLN A 300       7.592  -4.982  13.868  1.00 93.81           C
ATOM   4568 1HG  GLN A 300       7.416  -3.988  13.457  1.00 93.81           H
ATOM   4569 2HG  GLN A 300       6.672  -5.290  14.365  1.00 93.81           H
ATOM   4570  CD  GLN A 300       8.732  -4.923  14.887  1.00 93.81           C
ATOM   4571  OE1 GLN A 300       9.680  -5.689  14.842  1.00 93.81           O
ATOM   4572  NE2 GLN A 300       8.587  -3.973  15.806  1.00 93.81           N
ATOM   4573 1HE2 GLN A 300       7.785  -3.377  15.787  1.00 93.81           H
ATOM   4574 2HE2 GLN A 300       9.281  -3.855  16.517  1.00 93.81           H
ATOM   4575  HN  GLN A 300       5.795  -7.160  13.191  1.00 93.81           H
ATOM   4576  N   VAL A 301       7.262  -8.025  10.460  1.00 94.65           N
ATOM   4577  CA  VAL A 301       7.748  -8.785   9.322  1.00 94.65           C
ATOM   4578  C   VAL A 301       6.811  -8.568   8.132  1.00 94.65           C
ATOM   4579  O   VAL A 301       7.261  -8.236   7.036  1.00 94.65           O
ATOM   4580  HA  VAL A 301       8.735  -8.400   9.066  1.00 94.65           H
ATOM   4581  CB  VAL A 301       7.898 -10.259   9.703  1.00 94.65           C
ATOM   4582  HB  VAL A 301       6.944 -10.600  10.106  1.00 94.65           H
ATOM   4583  CG1 VAL A 301       8.221 -11.113   8.474  1.00 94.65           C
ATOM   4584 1HG1 VAL A 301       7.415 -11.020   7.746  1.00 94.65           H
ATOM   4585 2HG1 VAL A 301       9.155 -10.770   8.029  1.00 94.65           H
ATOM   4586 3HG1 VAL A 301       8.322 -12.156   8.774  1.00 94.65           H
ATOM   4587  CG2 VAL A 301       8.959 -10.439  10.790  1.00 94.65           C
ATOM   4588 1HG2 VAL A 301       9.919 -10.073  10.425  1.00 94.65           H
ATOM   4589 2HG2 VAL A 301       8.669  -9.877  11.677  1.00 94.65           H
ATOM   4590 3HG2 VAL A 301       9.046 -11.496  11.042  1.00 94.65           H
ATOM   4591  HN  VAL A 301       6.971  -8.575  11.243  1.00 94.65           H
ATOM   4592  N   THR A 302       5.526  -8.763   8.387  1.00 94.93           N
ATOM   4593  CA  THR A 302       4.532  -8.686   7.330  1.00 94.93           C
ATOM   4594  C   THR A 302       4.420  -7.254   6.806  1.00 94.93           C
ATOM   4595  O   THR A 302       4.170  -7.040   5.621  1.00 94.93           O
ATOM   4596  HA  THR A 302       4.867  -9.306   6.498  1.00 94.93           H
ATOM   4597  CB  THR A 302       3.215  -9.237   7.879  1.00 94.93           C
ATOM   4598  HB  THR A 302       2.431  -9.198   7.122  1.00 94.93           H
ATOM   4599  OG1 THR A 302       2.976  -8.464   9.051  1.00 94.93           O
ATOM   4600  HG1 THR A 302       3.360  -8.926   9.850  1.00 94.93           H
ATOM   4601  CG2 THR A 302       3.350 -10.670   8.399  1.00 94.93           C
ATOM   4602 1HG2 THR A 302       4.086 -10.696   9.203  1.00 94.93           H
ATOM   4603 2HG2 THR A 302       3.675 -11.322   7.588  1.00 94.93           H
ATOM   4604 3HG2 THR A 302       2.387 -11.012   8.777  1.00 94.93           H
ATOM   4605  HN  THR A 302       5.162  -8.969   9.296  1.00 94.93           H
ATOM   4606  N   GLN A 303       4.611  -6.308   7.714  1.00 93.97           N
ATOM   4607  CA  GLN A 303       4.621  -4.904   7.342  1.00 93.97           C
ATOM   4608  C   GLN A 303       5.732  -4.631   6.327  1.00 93.97           C
ATOM   4609  O   GLN A 303       5.524  -3.910   5.352  1.00 93.97           O
ATOM   4610  HA  GLN A 303       3.648  -4.718   6.886  1.00 93.97           H
ATOM   4611  CB  GLN A 303       4.774  -4.011   8.576  1.00 93.97           C
ATOM   4612 1HB  GLN A 303       3.957  -4.203   9.271  1.00 93.97           H
ATOM   4613 2HB  GLN A 303       5.700  -4.258   9.095  1.00 93.97           H
ATOM   4614  CG  GLN A 303       4.781  -2.532   8.184  1.00 93.97           C
ATOM   4615 1HG  GLN A 303       5.709  -2.294   7.665  1.00 93.97           H
ATOM   4616 2HG  GLN A 303       3.966  -2.332   7.488  1.00 93.97           H
ATOM   4617  CD  GLN A 303       4.637  -1.638   9.417  1.00 93.97           C
ATOM   4618  OE1 GLN A 303       5.586  -1.368  10.135  1.00 93.97           O
ATOM   4619  NE2 GLN A 303       3.400  -1.194   9.622  1.00 93.97           N
ATOM   4620 1HE2 GLN A 303       2.665  -1.453   8.994  1.00 93.97           H
ATOM   4621 2HE2 GLN A 303       3.204  -0.602  10.404  1.00 93.97           H
ATOM   4622  HN  GLN A 303       4.758  -6.489   8.687  1.00 93.97           H
ATOM   4623  N   THR A 304       6.888  -5.222   6.590  1.00 94.06           N
ATOM   4624  CA  THR A 304       8.047  -5.011   5.739  1.00 94.06           C
ATOM   4625  C   THR A 304       7.785  -5.558   4.335  1.00 94.06           C
ATOM   4626  O   THR A 304       8.151  -4.931   3.342  1.00 94.06           O
ATOM   4627  HA  THR A 304       8.209  -3.937   5.639  1.00 94.06           H
ATOM   4628  CB  THR A 304       9.258  -5.648   6.423  1.00 94.06           C
ATOM   4629  HB  THR A 304       9.154  -6.732   6.467  1.00 94.06           H
ATOM   4630  OG1 THR A 304       9.334  -4.986   7.683  1.00 94.06           O
ATOM   4631  HG1 THR A 304       8.832  -5.507   8.373  1.00 94.06           H
ATOM   4632  CG2 THR A 304      10.576  -5.289   5.734  1.00 94.06           C
ATOM   4633 1HG2 THR A 304      10.712  -4.208   5.750  1.00 94.06           H
ATOM   4634 2HG2 THR A 304      10.552  -5.637   4.701  1.00 94.06           H
ATOM   4635 3HG2 THR A 304      11.403  -5.768   6.259  1.00 94.06           H
ATOM   4636  HN  THR A 304       7.040  -5.834   7.366  1.00 94.06           H
ATOM   4637  N   ILE A 305       7.152  -6.722   4.296  1.00 94.51           N
ATOM   4638  CA  ILE A 305       6.823  -7.353   3.030  1.00 94.51           C
ATOM   4639  C   ILE A 305       5.877  -6.445   2.242  1.00 94.51           C
ATOM   4640  O   ILE A 305       6.009  -6.309   1.027  1.00 94.51           O
ATOM   4641  HA  ILE A 305       7.750  -7.458   2.466  1.00 94.51           H
ATOM   4642  CB  ILE A 305       6.273  -8.762   3.260  1.00 94.51           C
ATOM   4643  HB  ILE A 305       5.449  -8.695   3.972  1.00 94.51           H
ATOM   4644  CG1 ILE A 305       7.335  -9.670   3.883  1.00 94.51           C
ATOM   4645 1HG1 ILE A 305       8.104  -9.895   3.144  1.00 94.51           H
ATOM   4646 2HG1 ILE A 305       7.825  -9.152   4.707  1.00 94.51           H
ATOM   4647  CG2 ILE A 305       5.704  -9.347   1.966  1.00 94.51           C
ATOM   4648 1HG2 ILE A 305       4.896  -8.712   1.604  1.00 94.51           H
ATOM   4649 2HG2 ILE A 305       6.492  -9.399   1.214  1.00 94.51           H
ATOM   4650 3HG2 ILE A 305       5.320 -10.349   2.159  1.00 94.51           H
ATOM   4651  CD1 ILE A 305       6.713 -10.973   4.391  1.00 94.51           C
ATOM   4652 1HD1 ILE A 305       5.961 -10.746   5.147  1.00 94.51           H
ATOM   4653 2HD1 ILE A 305       6.245 -11.500   3.560  1.00 94.51           H
ATOM   4654 3HD1 ILE A 305       7.490 -11.600   4.828  1.00 94.51           H
ATOM   4655  HN  ILE A 305       6.866  -7.229   5.109  1.00 94.51           H
ATOM   4656  N   ALA A 306       4.943  -5.845   2.967  1.00 93.72           N
ATOM   4657  CA  ALA A 306       3.938  -5.002   2.343  1.00 93.72           C
ATOM   4658  C   ALA A 306       4.621  -3.794   1.698  1.00 93.72           C
ATOM   4659  O   ALA A 306       4.210  -3.341   0.631  1.00 93.72           O
ATOM   4660  HA  ALA A 306       3.448  -5.589   1.566  1.00 93.72           H
ATOM   4661  CB  ALA A 306       2.895  -4.594   3.385  1.00 93.72           C
ATOM   4662 1HB  ALA A 306       2.419  -5.487   3.791  1.00 93.72           H
ATOM   4663 2HB  ALA A 306       3.382  -4.044   4.190  1.00 93.72           H
ATOM   4664 3HB  ALA A 306       2.141  -3.961   2.917  1.00 93.72           H
ATOM   4665  HN  ALA A 306       4.868  -5.929   3.960  1.00 93.72           H
ATOM   4666  N   PHE A 307       5.653  -3.308   2.372  1.00 94.59           N
ATOM   4667  CA  PHE A 307       6.352  -2.119   1.916  1.00 94.59           C
ATOM   4668  C   PHE A 307       7.230  -2.431   0.703  1.00 94.59           C
ATOM   4669  O   PHE A 307       7.402  -1.588  -0.177  1.00 94.59           O
ATOM   4670  HA  PHE A 307       5.595  -1.386   1.635  1.00 94.59           H
ATOM   4671  CB  PHE A 307       7.242  -1.653   3.069  1.00 94.59           C
ATOM   4672 1HB  PHE A 307       7.803  -2.507   3.450  1.00 94.59           H
ATOM   4673 2HB  PHE A 307       7.971  -0.938   2.687  1.00 94.59           H
ATOM   4674  CG  PHE A 307       6.476  -1.008   4.226  1.00 94.59           C
ATOM   4675  CD1 PHE A 307       5.117  -1.047   4.247  1.00 94.59           C
ATOM   4676  HD1 PHE A 307       4.573  -1.537   3.439  1.00 94.59           H
ATOM   4677  CD2 PHE A 307       7.155  -0.397   5.234  1.00 94.59           C
ATOM   4678  HD2 PHE A 307       8.244  -0.366   5.218  1.00 94.59           H
ATOM   4679  CE1 PHE A 307       4.406  -0.449   5.321  1.00 94.59           C
ATOM   4680  HE1 PHE A 307       3.316  -0.480   5.337  1.00 94.59           H
ATOM   4681  CE2 PHE A 307       6.443   0.201   6.308  1.00 94.59           C
ATOM   4682  HE2 PHE A 307       6.987   0.692   7.116  1.00 94.59           H
ATOM   4683  CZ  PHE A 307       5.084   0.163   6.329  1.00 94.59           C
ATOM   4684  HZ  PHE A 307       4.538   0.622   7.153  1.00 94.59           H
ATOM   4685  HN  PHE A 307       6.010  -3.711   3.215  1.00 94.59           H
ATOM   4686  N   PHE A 308       7.763  -3.644   0.694  1.00 94.31           N
ATOM   4687  CA  PHE A 308       8.655  -4.062  -0.373  1.00 94.31           C
ATOM   4688  C   PHE A 308       7.940  -4.041  -1.726  1.00 94.31           C
ATOM   4689  O   PHE A 308       8.581  -3.931  -2.769  1.00 94.31           O
ATOM   4690  HA  PHE A 308       9.488  -3.358  -0.393  1.00 94.31           H
ATOM   4691  CB  PHE A 308       9.086  -5.496  -0.060  1.00 94.31           C
ATOM   4692 1HB  PHE A 308       9.457  -5.538   0.964  1.00 94.31           H
ATOM   4693 2HB  PHE A 308       8.213  -6.146  -0.110  1.00 94.31           H
ATOM   4694  CG  PHE A 308      10.164  -6.041  -1.000  1.00 94.31           C
ATOM   4695  CD1 PHE A 308       9.823  -6.890  -2.006  1.00 94.31           C
ATOM   4696  HD1 PHE A 308       8.781  -7.181  -2.144  1.00 94.31           H
ATOM   4697  CD2 PHE A 308      11.463  -5.677  -0.828  1.00 94.31           C
ATOM   4698  HD2 PHE A 308      11.737  -4.997  -0.021  1.00 94.31           H
ATOM   4699  CE1 PHE A 308      10.823  -7.396  -2.878  1.00 94.31           C
ATOM   4700  HE1 PHE A 308      10.549  -8.076  -3.685  1.00 94.31           H
ATOM   4701  CE2 PHE A 308      12.463  -6.183  -1.700  1.00 94.31           C
ATOM   4702  HE2 PHE A 308      13.504  -5.892  -1.563  1.00 94.31           H
ATOM   4703  CZ  PHE A 308      12.122  -7.032  -2.707  1.00 94.31           C
ATOM   4704  HZ  PHE A 308      12.890  -7.420  -3.376  1.00 94.31           H
ATOM   4705  HN  PHE A 308       7.594  -4.334   1.399  1.00 94.31           H
ATOM   4706  N   HIS A 309       6.621  -4.146  -1.663  1.00 92.41           N
ATOM   4707  CA  HIS A 309       5.814  -4.177  -2.871  1.00 92.41           C
ATOM   4708  C   HIS A 309       6.080  -2.917  -3.698  1.00 92.41           C
ATOM   4709  O   HIS A 309       6.116  -2.972  -4.926  1.00 92.41           O
ATOM   4710  HA  HIS A 309       6.137  -5.049  -3.440  1.00 92.41           H
ATOM   4711  CB  HIS A 309       4.334  -4.363  -2.532  1.00 92.41           C
ATOM   4712 1HB  HIS A 309       4.210  -5.302  -1.993  1.00 92.41           H
ATOM   4713 2HB  HIS A 309       4.024  -3.565  -1.857  1.00 92.41           H
ATOM   4714  CG  HIS A 309       3.423  -4.366  -3.736  1.00 92.41           C
ATOM   4715  ND1 HIS A 309       2.774  -3.231  -4.189  1.00 92.41           N
ATOM   4716  HD1 HIS A 309       2.836  -2.320  -3.781  1.00 92.41           H
ATOM   4717  CD2 HIS A 309       3.062  -5.378  -4.578  1.00 92.41           C
ATOM   4718  HD2 HIS A 309       3.394  -6.413  -4.508  1.00 92.41           H
ATOM   4719  CE1 HIS A 309       2.056  -3.556  -5.254  1.00 92.41           C
ATOM   4720  HE1 HIS A 309       1.432  -2.879  -5.837  1.00 92.41           H
ATOM   4721  NE2 HIS A 309       2.235  -4.887  -5.493  1.00 92.41           N
ATOM   4722  HN  HIS A 309       6.105  -4.211  -0.809  1.00 92.41           H
ATOM   4723  N   SER A 310       6.258  -1.811  -2.991  1.00 92.64           N
ATOM   4724  CA  SER A 310       6.270  -0.507  -3.631  1.00 92.64           C
ATOM   4725  C   SER A 310       7.525  -0.359  -4.493  1.00 92.64           C
ATOM   4726  O   SER A 310       7.644   0.592  -5.265  1.00 92.64           O
ATOM   4727  HA  SER A 310       5.375  -0.483  -4.252  1.00 92.64           H
ATOM   4728  CB  SER A 310       6.202   0.616  -2.595  1.00 92.64           C
ATOM   4729 1HB  SER A 310       6.991   0.476  -1.856  1.00 92.64           H
ATOM   4730 2HB  SER A 310       6.389   1.573  -3.084  1.00 92.64           H
ATOM   4731  OG  SER A 310       4.939   0.660  -1.937  1.00 92.64           O
ATOM   4732  HG  SER A 310       4.242   1.020  -2.557  1.00 92.64           H
ATOM   4733  HN  SER A 310       6.393  -1.796  -2.000  1.00 92.64           H
ATOM   4734  N   CYS A 311       8.431  -1.313  -4.333  1.00 93.62           N
ATOM   4735  CA  CYS A 311       9.650  -1.328  -5.122  1.00 93.62           C
ATOM   4736  C   CYS A 311       9.509  -2.401  -6.204  1.00 93.62           C
ATOM   4737  O   CYS A 311      10.387  -2.551  -7.052  1.00 93.62           O
ATOM   4738  HA  CYS A 311       9.746  -0.338  -5.569  1.00 93.62           H
ATOM   4739  CB  CYS A 311      10.887  -1.555  -4.250  1.00 93.62           C
ATOM   4740 1HB  CYS A 311      11.789  -1.323  -4.816  1.00 93.62           H
ATOM   4741 2HB  CYS A 311      10.866  -0.882  -3.393  1.00 93.62           H
ATOM   4742  SG  CYS A 311      10.937  -3.293  -3.678  1.00 93.62           S
ATOM   4743  HG  CYS A 311      12.126  -3.210  -3.087  1.00 93.62           H
ATOM   4744  HN  CYS A 311       8.342  -2.064  -3.679  1.00 93.62           H
ATOM   4745  N   LEU A 312       8.398  -3.120  -6.138  1.00 91.04           N
ATOM   4746  CA  LEU A 312       8.222  -4.302  -6.964  1.00 91.04           C
ATOM   4747  C   LEU A 312       7.625  -3.892  -8.312  1.00 91.04           C
ATOM   4748  O   LEU A 312       7.964  -4.465  -9.346  1.00 91.04           O
ATOM   4749  HA  LEU A 312       9.209  -4.728  -7.139  1.00 91.04           H
ATOM   4750  CB  LEU A 312       7.398  -5.356  -6.222  1.00 91.04           C
ATOM   4751 1HB  LEU A 312       6.533  -4.865  -5.777  1.00 91.04           H
ATOM   4752 2HB  LEU A 312       7.018  -6.071  -6.952  1.00 91.04           H
ATOM   4753  CG  LEU A 312       8.131  -6.130  -5.125  1.00 91.04           C
ATOM   4754  HG  LEU A 312       8.380  -5.434  -4.323  1.00 91.04           H
ATOM   4755  CD1 LEU A 312       7.232  -7.211  -4.521  1.00 91.04           C
ATOM   4756 1HD1 LEU A 312       6.346  -6.747  -4.089  1.00 91.04           H
ATOM   4757 2HD1 LEU A 312       6.932  -7.911  -5.301  1.00 91.04           H
ATOM   4758 3HD1 LEU A 312       7.778  -7.746  -3.744  1.00 91.04           H
ATOM   4759  CD2 LEU A 312       9.449  -6.706  -5.647  1.00 91.04           C
ATOM   4760 1HD2 LEU A 312       9.246  -7.384  -6.476  1.00 91.04           H
ATOM   4761 2HD2 LEU A 312      10.090  -5.894  -5.990  1.00 91.04           H
ATOM   4762 3HD2 LEU A 312       9.950  -7.251  -4.847  1.00 91.04           H
ATOM   4763  HN  LEU A 312       7.629  -2.907  -5.535  1.00 91.04           H
ATOM   4764  N   ASN A 313       6.745  -2.902  -8.257  1.00 86.37           N
ATOM   4765  CA  ASN A 313       5.932  -2.558  -9.411  1.00 86.37           C
ATOM   4766  C   ASN A 313       6.845  -2.263 -10.603  1.00 86.37           C
ATOM   4767  O   ASN A 313       6.671  -2.833 -11.679  1.00 86.37           O
ATOM   4768  HA  ASN A 313       5.293  -3.425  -9.580  1.00 86.37           H
ATOM   4769  CB  ASN A 313       5.090  -1.310  -9.140  1.00 86.37           C
ATOM   4770 1HB  ASN A 313       5.681  -0.582  -8.584  1.00 86.37           H
ATOM   4771 2HB  ASN A 313       4.814  -0.841 -10.084  1.00 86.37           H
ATOM   4772  CG  ASN A 313       3.828  -1.661  -8.350  1.00 86.37           C
ATOM   4773  OD1 ASN A 313       3.320  -2.769  -8.402  1.00 86.37           O
ATOM   4774  ND2 ASN A 313       3.352  -0.658  -7.617  1.00 86.37           N
ATOM   4775 1HD2 ASN A 313       3.818   0.227  -7.618  1.00 86.37           H
ATOM   4776 2HD2 ASN A 313       2.529  -0.789  -7.064  1.00 86.37           H
ATOM   4777  HN  ASN A 313       6.585  -2.341  -7.445  1.00 86.37           H
ATOM   4778  N   PRO A 314       7.831  -1.371 -10.435  1.00 85.46           N
ATOM   4779  CA  PRO A 314       8.713  -1.003 -11.545  1.00 85.46           C
ATOM   4780  C   PRO A 314       9.343  -2.217 -12.208  1.00 85.46           C
ATOM   4781  O   PRO A 314       9.457  -2.271 -13.431  1.00 85.46           O
ATOM   4782  HA  PRO A 314       8.140  -0.514 -12.332  1.00 85.46           H
ATOM   4783  CB  PRO A 314       9.764  -0.105 -10.890  1.00 85.46           C
ATOM   4784 1HB  PRO A 314      10.633  -0.676 -10.562  1.00 85.46           H
ATOM   4785 2HB  PRO A 314      10.127   0.657 -11.580  1.00 85.46           H
ATOM   4786  CG  PRO A 314       9.018   0.511  -9.712  1.00 85.46           C
ATOM   4787 1HG  PRO A 314       9.702   0.890  -8.953  1.00 85.46           H
ATOM   4788 2HG  PRO A 314       8.403   1.357 -10.020  1.00 85.46           H
ATOM   4789  CD  PRO A 314       8.179  -0.648  -9.198  1.00 85.46           C
ATOM   4790 1HD  PRO A 314       8.740  -1.279  -8.510  1.00 85.46           H
ATOM   4791 2HD  PRO A 314       7.296  -0.301  -8.661  1.00 85.46           H
ATOM   4792  N   VAL A 315       9.739  -3.168 -11.374  1.00 84.72           N
ATOM   4793  CA  VAL A 315      10.443  -4.343 -11.859  1.00 84.72           C
ATOM   4794  C   VAL A 315       9.518  -5.143 -12.779  1.00 84.72           C
ATOM   4795  O   VAL A 315       9.949  -5.643 -13.817  1.00 84.72           O
ATOM   4796  HA  VAL A 315      11.299  -3.998 -12.438  1.00 84.72           H
ATOM   4797  CB  VAL A 315      10.968  -5.163 -10.679  1.00 84.72           C
ATOM   4798  HB  VAL A 315      10.111  -5.478 -10.082  1.00 84.72           H
ATOM   4799  CG1 VAL A 315      11.690  -6.421 -11.164  1.00 84.72           C
ATOM   4800 1HG1 VAL A 315      11.000  -7.038 -11.738  1.00 84.72           H
ATOM   4801 2HG1 VAL A 315      12.533  -6.136 -11.793  1.00 84.72           H
ATOM   4802 3HG1 VAL A 315      12.053  -6.985 -10.305  1.00 84.72           H
ATOM   4803  CG2 VAL A 315      11.878  -4.317  -9.786  1.00 84.72           C
ATOM   4804 1HG2 VAL A 315      12.727  -3.959 -10.367  1.00 84.72           H
ATOM   4805 2HG2 VAL A 315      11.318  -3.466  -9.398  1.00 84.72           H
ATOM   4806 3HG2 VAL A 315      12.237  -4.925  -8.955  1.00 84.72           H
ATOM   4807  HN  VAL A 315       9.586  -3.145 -10.386  1.00 84.72           H
ATOM   4808  N   LEU A 316       8.263  -5.240 -12.364  1.00 84.28           N
ATOM   4809  CA  LEU A 316       7.288  -6.021 -13.106  1.00 84.28           C
ATOM   4810  C   LEU A 316       7.171  -5.465 -14.527  1.00 84.28           C
ATOM   4811  O   LEU A 316       7.070  -6.226 -15.488  1.00 84.28           O
ATOM   4812  HA  LEU A 316       7.664  -7.042 -13.165  1.00 84.28           H
ATOM   4813  CB  LEU A 316       5.957  -6.070 -12.353  1.00 84.28           C
ATOM   4814 1HB  LEU A 316       5.604  -5.049 -12.212  1.00 84.28           H
ATOM   4815 2HB  LEU A 316       5.225  -6.576 -12.983  1.00 84.28           H
ATOM   4816  CG  LEU A 316       5.982  -6.765 -10.990  1.00 84.28           C
ATOM   4817  HG  LEU A 316       6.645  -6.202 -10.333  1.00 84.28           H
ATOM   4818  CD1 LEU A 316       4.595  -6.759 -10.346  1.00 84.28           C
ATOM   4819 1HD1 LEU A 316       4.263  -5.730 -10.208  1.00 84.28           H
ATOM   4820 2HD1 LEU A 316       3.891  -7.283 -10.992  1.00 84.28           H
ATOM   4821 3HD1 LEU A 316       4.641  -7.258  -9.378  1.00 84.28           H
ATOM   4822  CD2 LEU A 316       6.554  -8.179 -11.106  1.00 84.28           C
ATOM   4823 1HD2 LEU A 316       5.937  -8.766 -11.786  1.00 84.28           H
ATOM   4824 2HD2 LEU A 316       7.572  -8.129 -11.492  1.00 84.28           H
ATOM   4825 3HD2 LEU A 316       6.561  -8.650 -10.123  1.00 84.28           H
ATOM   4826  HN  LEU A 316       7.911  -4.797 -11.539  1.00 84.28           H
ATOM   4827  N   TYR A 317       7.188  -4.143 -14.615  1.00 79.80           N
ATOM   4828  CA  TYR A 317       7.021  -3.476 -15.894  1.00 79.80           C
ATOM   4829  C   TYR A 317       8.209  -3.756 -16.818  1.00 79.80           C
ATOM   4830  O   TYR A 317       8.033  -3.954 -18.019  1.00 79.80           O
ATOM   4831  HA  TYR A 317       6.112  -3.859 -16.358  1.00 79.80           H
ATOM   4832  CB  TYR A 317       6.973  -1.978 -15.586  1.00 79.80           C
ATOM   4833 1HB  TYR A 317       7.927  -1.675 -15.156  1.00 79.80           H
ATOM   4834 2HB  TYR A 317       6.855  -1.429 -16.520  1.00 79.80           H
ATOM   4835  CG  TYR A 317       5.848  -1.576 -14.629  1.00 79.80           C
ATOM   4836  CD1 TYR A 317       4.699  -2.337 -14.557  1.00 79.80           C
ATOM   4837  HD1 TYR A 317       4.592  -3.223 -15.182  1.00 79.80           H
ATOM   4838  CD2 TYR A 317       5.983  -0.453 -13.839  1.00 79.80           C
ATOM   4839  HD2 TYR A 317       6.891   0.147 -13.895  1.00 79.80           H
ATOM   4840  CE1 TYR A 317       3.640  -1.958 -13.657  1.00 79.80           C
ATOM   4841  HE1 TYR A 317       2.727  -2.550 -13.590  1.00 79.80           H
ATOM   4842  CE2 TYR A 317       4.925  -0.075 -12.938  1.00 79.80           C
ATOM   4843  HE2 TYR A 317       5.019   0.810 -12.308  1.00 79.80           H
ATOM   4844  CZ  TYR A 317       3.806  -0.846 -12.892  1.00 79.80           C
ATOM   4845  OH  TYR A 317       2.806  -0.489 -12.042  1.00 79.80           O
ATOM   4846  HH  TYR A 317       3.092   0.293 -11.487  1.00 79.80           H
ATOM   4847  HN  TYR A 317       7.313  -3.533 -13.833  1.00 79.80           H
ATOM   4848  N   VAL A 318       9.392  -3.764 -16.221  1.00 75.18           N
ATOM   4849  CA  VAL A 318      10.612  -3.978 -16.981  1.00 75.18           C
ATOM   4850  C   VAL A 318      10.567  -5.363 -17.629  1.00 75.18           C
ATOM   4851  O   VAL A 318      10.798  -5.499 -18.830  1.00 75.18           O
ATOM   4852  HA  VAL A 318      10.646  -3.224 -17.768  1.00 75.18           H
ATOM   4853  CB  VAL A 318      11.832  -3.778 -16.080  1.00 75.18           C
ATOM   4854  HB  VAL A 318      11.722  -4.434 -15.217  1.00 75.18           H
ATOM   4855  CG1 VAL A 318      13.120  -4.170 -16.807  1.00 75.18           C
ATOM   4856 1HG1 VAL A 318      13.068  -5.219 -17.098  1.00 75.18           H
ATOM   4857 2HG1 VAL A 318      13.238  -3.552 -17.697  1.00 75.18           H
ATOM   4858 3HG1 VAL A 318      13.972  -4.018 -16.143  1.00 75.18           H
ATOM   4859  CG2 VAL A 318      11.907  -2.338 -15.570  1.00 75.18           C
ATOM   4860 1HG2 VAL A 318      11.982  -1.656 -16.417  1.00 75.18           H
ATOM   4861 2HG2 VAL A 318      11.008  -2.108 -14.997  1.00 75.18           H
ATOM   4862 3HG2 VAL A 318      12.783  -2.223 -14.932  1.00 75.18           H
ATOM   4863  HN  VAL A 318       9.524  -3.627 -15.240  1.00 75.18           H
ATOM   4864  N   PHE A 319      10.269  -6.357 -16.805  1.00 74.38           N
ATOM   4865  CA  PHE A 319      10.419  -7.742 -17.218  1.00 74.38           C
ATOM   4866  C   PHE A 319       9.199  -8.213 -18.012  1.00 74.38           C
ATOM   4867  O   PHE A 319       9.335  -8.947 -18.989  1.00 74.38           O
ATOM   4868  HA  PHE A 319      11.305  -7.797 -17.851  1.00 74.38           H
ATOM   4869  CB  PHE A 319      10.536  -8.579 -15.943  1.00 74.38           C
ATOM   4870 1HB  PHE A 319       9.794  -8.233 -15.223  1.00 74.38           H
ATOM   4871 2HB  PHE A 319      10.294  -9.616 -16.177  1.00 74.38           H
ATOM   4872  CG  PHE A 319      11.920  -8.529 -15.291  1.00 74.38           C
ATOM   4873  CD1 PHE A 319      12.992  -9.071 -15.928  1.00 74.38           C
ATOM   4874  HD1 PHE A 319      12.866  -9.541 -16.904  1.00 74.38           H
ATOM   4875  CD2 PHE A 319      12.077  -7.943 -14.074  1.00 74.38           C
ATOM   4876  HD2 PHE A 319      11.218  -7.509 -13.563  1.00 74.38           H
ATOM   4877  CE1 PHE A 319      14.276  -9.025 -15.323  1.00 74.38           C
ATOM   4878  HE1 PHE A 319      15.135  -9.459 -15.834  1.00 74.38           H
ATOM   4879  CE2 PHE A 319      13.361  -7.896 -13.469  1.00 74.38           C
ATOM   4880  HE2 PHE A 319      13.487  -7.427 -12.493  1.00 74.38           H
ATOM   4881  CZ  PHE A 319      14.433  -8.438 -14.106  1.00 74.38           C
ATOM   4882  HZ  PHE A 319      15.419  -8.403 -13.642  1.00 74.38           H
ATOM   4883  HN  PHE A 319       9.931  -6.229 -15.873  1.00 74.38           H
ATOM   4884  N   VAL A 320       8.033  -7.770 -17.563  1.00 75.73           N
ATOM   4885  CA  VAL A 320       6.782  -8.304 -18.074  1.00 75.73           C
ATOM   4886  C   VAL A 320       6.248  -7.380 -19.170  1.00 75.73           C
ATOM   4887  O   VAL A 320       5.612  -7.838 -20.117  1.00 75.73           O
ATOM   4888  HA  VAL A 320       6.995  -9.280 -18.511  1.00 75.73           H
ATOM   4889  CB  VAL A 320       5.791  -8.505 -16.926  1.00 75.73           C
ATOM   4890  HB  VAL A 320       5.424  -7.524 -16.624  1.00 75.73           H
ATOM   4891  CG1 VAL A 320       4.590  -9.338 -17.378  1.00 75.73           C
ATOM   4892 1HG1 VAL A 320       4.080  -8.827 -18.194  1.00 75.73           H
ATOM   4893 2HG1 VAL A 320       4.933 -10.315 -17.718  1.00 75.73           H
ATOM   4894 3HG1 VAL A 320       3.902  -9.466 -16.542  1.00 75.73           H
ATOM   4895  CG2 VAL A 320       6.476  -9.142 -15.715  1.00 75.73           C
ATOM   4896 1HG2 VAL A 320       6.885 -10.113 -15.998  1.00 75.73           H
ATOM   4897 2HG2 VAL A 320       7.283  -8.495 -15.371  1.00 75.73           H
ATOM   4898 3HG2 VAL A 320       5.749  -9.274 -14.914  1.00 75.73           H
ATOM   4899  HN  VAL A 320       7.936  -7.062 -16.864  1.00 75.73           H
ATOM   4900  N   GLY A 321       6.526  -6.095 -19.003  1.00 74.67           N
ATOM   4901  CA  GLY A 321       5.999  -5.091 -19.912  1.00 74.67           C
ATOM   4902  C   GLY A 321       6.838  -5.014 -21.190  1.00 74.67           C
ATOM   4903  O   GLY A 321       7.895  -4.386 -21.205  1.00 74.67           O
ATOM   4904 1HA  GLY A 321       4.967  -5.331 -20.165  1.00 74.67           H
ATOM   4905 2HA  GLY A 321       5.990  -4.119 -19.420  1.00 74.67           H
ATOM   4906  HN  GLY A 321       7.099  -5.738 -18.265  1.00 74.67           H
ATOM   4907  N   GLU A 322       6.335  -5.663 -22.230  1.00 75.61           N
ATOM   4908  CA  GLU A 322       6.953  -5.568 -23.541  1.00 75.61           C
ATOM   4909  C   GLU A 322       6.956  -4.115 -24.023  1.00 75.61           C
ATOM   4910  O   GLU A 322       7.969  -3.623 -24.517  1.00 75.61           O
ATOM   4911  HA  GLU A 322       7.978  -5.914 -23.404  1.00 75.61           H
ATOM   4912  CB  GLU A 322       6.247  -6.478 -24.548  1.00 75.61           C
ATOM   4913 1HB  GLU A 322       5.204  -6.177 -24.647  1.00 75.61           H
ATOM   4914 2HB  GLU A 322       6.789  -6.471 -25.493  1.00 75.61           H
ATOM   4915  CG  GLU A 322       6.242  -7.930 -24.065  1.00 75.61           C
ATOM   4916 1HG  GLU A 322       7.186  -8.155 -23.568  1.00 75.61           H
ATOM   4917 2HG  GLU A 322       5.453  -8.068 -23.326  1.00 75.61           H
ATOM   4918  CD  GLU A 322       6.031  -8.895 -25.233  1.00 75.61           C
ATOM   4919  OE1 GLU A 322       6.760  -9.910 -25.269  1.00 75.61           O
ATOM   4920  OE2 GLU A 322       5.145  -8.597 -26.062  1.00 75.61           O
ATOM   4921  HN  GLU A 322       5.522  -6.243 -22.187  1.00 75.61           H
ATOM   4922  N   ARG A 323       5.810  -3.470 -23.862  1.00 76.82           N
ATOM   4923  CA  ARG A 323       5.658  -2.094 -24.303  1.00 76.82           C
ATOM   4924  C   ARG A 323       6.634  -1.185 -23.553  1.00 76.82           C
ATOM   4925  O   ARG A 323       7.234  -0.290 -24.145  1.00 76.82           O
ATOM   4926  HA  ARG A 323       5.883  -2.116 -25.369  1.00 76.82           H
ATOM   4927  CB  ARG A 323       4.229  -1.597 -24.073  1.00 76.82           C
ATOM   4928 1HB  ARG A 323       3.523  -2.271 -24.558  1.00 76.82           H
ATOM   4929 2HB  ARG A 323       4.002  -1.612 -23.007  1.00 76.82           H
ATOM   4930  CG  ARG A 323       4.047  -0.179 -24.619  1.00 76.82           C
ATOM   4931 1HG  ARG A 323       4.630   0.522 -24.022  1.00 76.82           H
ATOM   4932 2HG  ARG A 323       4.432  -0.126 -25.638  1.00 76.82           H
ATOM   4933  CD  ARG A 323       2.573   0.230 -24.602  1.00 76.82           C
ATOM   4934 1HD  ARG A 323       2.008  -0.387 -25.301  1.00 76.82           H
ATOM   4935 2HD  ARG A 323       2.151   0.059 -23.612  1.00 76.82           H
ATOM   4936  NE  ARG A 323       2.440   1.658 -24.968  1.00 76.82           N
ATOM   4937  HE  ARG A 323       3.172   2.074 -25.508  1.00 76.82           H
ATOM   4938  CZ  ARG A 323       1.401   2.429 -24.620  1.00 76.82           C
ATOM   4939  NH1 ARG A 323       0.392   1.924 -23.896  1.00 76.82           N
ATOM   4940 1HH1 ARG A 323       0.411   0.966 -23.612  1.00 76.82           H
ATOM   4941 2HH1 ARG A 323      -0.380   2.506 -23.641  1.00 76.82           H
ATOM   4942  NH2 ARG A 323       1.385   3.712 -25.007  1.00 76.82           N
ATOM   4943 1HH2 ARG A 323       0.616   4.300 -24.756  1.00 76.82           H
ATOM   4944 2HH2 ARG A 323       2.142   4.080 -25.547  1.00 76.82           H
ATOM   4945  HN  ARG A 323       4.997  -3.871 -23.440  1.00 76.82           H
ATOM   4946  N   PHE A 324       6.762  -1.447 -22.260  1.00 78.47           N
ATOM   4947  CA  PHE A 324       7.602  -0.622 -21.410  1.00 78.47           C
ATOM   4948  C   PHE A 324       9.076  -0.761 -21.794  1.00 78.47           C
ATOM   4949  O   PHE A 324       9.796   0.233 -21.880  1.00 78.47           O
ATOM   4950  HA  PHE A 324       7.288   0.412 -21.550  1.00 78.47           H
ATOM   4951  CB  PHE A 324       7.412  -1.120 -19.975  1.00 78.47           C
ATOM   4952 1HB  PHE A 324       6.345  -1.168 -19.756  1.00 78.47           H
ATOM   4953 2HB  PHE A 324       7.799  -2.136 -19.900  1.00 78.47           H
ATOM   4954  CG  PHE A 324       8.096  -0.250 -18.919  1.00 78.47           C
ATOM   4955  CD1 PHE A 324       9.336  -0.578 -18.467  1.00 78.47           C
ATOM   4956  HD1 PHE A 324       9.843  -1.461 -18.857  1.00 78.47           H
ATOM   4957  CD2 PHE A 324       7.465   0.852 -18.432  1.00 78.47           C
ATOM   4958  HD2 PHE A 324       6.471   1.115 -18.794  1.00 78.47           H
ATOM   4959  CE1 PHE A 324       9.971   0.230 -17.486  1.00 78.47           C
ATOM   4960  HE1 PHE A 324      10.965  -0.034 -17.124  1.00 78.47           H
ATOM   4961  CE2 PHE A 324       8.099   1.659 -17.452  1.00 78.47           C
ATOM   4962  HE2 PHE A 324       7.593   2.542 -17.061  1.00 78.47           H
ATOM   4963  CZ  PHE A 324       9.339   1.331 -16.999  1.00 78.47           C
ATOM   4964  HZ  PHE A 324       9.827   1.951 -16.247  1.00 78.47           H
ATOM   4965  HN  PHE A 324       6.305  -2.205 -21.795  1.00 78.47           H
ATOM   4966  N   ARG A 325       9.482  -2.003 -22.016  1.00 80.42           N
ATOM   4967  CA  ARG A 325      10.846  -2.281 -22.434  1.00 80.42           C
ATOM   4968  C   ARG A 325      11.183  -1.492 -23.701  1.00 80.42           C
ATOM   4969  O   ARG A 325      12.275  -0.937 -23.818  1.00 80.42           O
ATOM   4970  HA  ARG A 325      11.465  -1.962 -21.596  1.00 80.42           H
ATOM   4971  CB  ARG A 325      11.045  -3.774 -22.704  1.00 80.42           C
ATOM   4972 1HB  ARG A 325      10.190  -4.165 -23.254  1.00 80.42           H
ATOM   4973 2HB  ARG A 325      11.923  -3.919 -23.334  1.00 80.42           H
ATOM   4974  CG  ARG A 325      11.216  -4.549 -21.396  1.00 80.42           C
ATOM   4975 1HG  ARG A 325      11.999  -4.087 -20.795  1.00 80.42           H
ATOM   4976 2HG  ARG A 325      10.295  -4.496 -20.814  1.00 80.42           H
ATOM   4977  CD  ARG A 325      11.570  -6.012 -21.667  1.00 80.42           C
ATOM   4978 1HD  ARG A 325      12.275  -6.076 -22.496  1.00 80.42           H
ATOM   4979 2HD  ARG A 325      12.062  -6.444 -20.796  1.00 80.42           H
ATOM   4980  NE  ARG A 325      10.345  -6.778 -21.987  1.00 80.42           N
ATOM   4981  HE  ARG A 325       9.466  -6.305 -21.924  1.00 80.42           H
ATOM   4982  CZ  ARG A 325      10.339  -8.067 -22.356  1.00 80.42           C
ATOM   4983  NH1 ARG A 325      11.487  -8.750 -22.457  1.00 80.42           N
ATOM   4984 1HH1 ARG A 325      12.357  -8.299 -22.257  1.00 80.42           H
ATOM   4985 2HH1 ARG A 325      11.474  -9.711 -22.733  1.00 80.42           H
ATOM   4986  NH2 ARG A 325       9.168  -8.661 -22.622  1.00 80.42           N
ATOM   4987 1HH2 ARG A 325       9.146  -9.622 -22.898  1.00 80.42           H
ATOM   4988 2HH2 ARG A 325       8.316  -8.144 -22.544  1.00 80.42           H
ATOM   4989  HN  ARG A 325       8.899  -2.809 -21.914  1.00 80.42           H
ATOM   4990  N   ARG A 326      10.226  -1.466 -24.617  1.00 79.90           N
ATOM   4991  CA  ARG A 326      10.427  -0.797 -25.891  1.00 79.90           C
ATOM   4992  C   ARG A 326      10.550   0.714 -25.682  1.00 79.90           C
ATOM   4993  O   ARG A 326      11.409   1.359 -26.281  1.00 79.90           O
ATOM   4994  HA  ARG A 326      11.354  -1.215 -26.283  1.00 79.90           H
ATOM   4995  CB  ARG A 326       9.270  -1.080 -26.850  1.00 79.90           C
ATOM   4996 1HB  ARG A 326       9.003  -2.136 -26.803  1.00 79.90           H
ATOM   4997 2HB  ARG A 326       8.390  -0.515 -26.541  1.00 79.90           H
ATOM   4998  CG  ARG A 326       9.644  -0.706 -28.286  1.00 79.90           C
ATOM   4999 1HG  ARG A 326       9.847   0.363 -28.346  1.00 79.90           H
ATOM   5000 2HG  ARG A 326      10.561  -1.221 -28.572  1.00 79.90           H
ATOM   5001  CD  ARG A 326       8.521  -1.073 -29.258  1.00 79.90           C
ATOM   5002 1HD  ARG A 326       7.893  -1.852 -28.825  1.00 79.90           H
ATOM   5003 2HD  ARG A 326       7.882  -0.208 -29.432  1.00 79.90           H
ATOM   5004  NE  ARG A 326       9.094  -1.543 -30.540  1.00 79.90           N
ATOM   5005  HE  ARG A 326      10.043  -1.860 -30.541  1.00 79.90           H
ATOM   5006  CZ  ARG A 326       8.422  -1.569 -31.699  1.00 79.90           C
ATOM   5007  NH1 ARG A 326       7.149  -1.156 -31.756  1.00 79.90           N
ATOM   5008 1HH1 ARG A 326       6.693  -0.825 -30.930  1.00 79.90           H
ATOM   5009 2HH1 ARG A 326       6.654  -1.179 -32.625  1.00 79.90           H
ATOM   5010  NH2 ARG A 326       9.043  -2.015 -32.799  1.00 79.90           N
ATOM   5011 1HH2 ARG A 326       8.555  -2.041 -33.672  1.00 79.90           H
ATOM   5012 2HH2 ARG A 326       9.993  -2.321 -32.748  1.00 79.90           H
ATOM   5013  HN  ARG A 326       9.329  -1.892 -24.500  1.00 79.90           H
ATOM   5014  N   ASP A 327       9.678   1.235 -24.831  1.00 79.84           N
ATOM   5015  CA  ASP A 327       9.631   2.667 -24.591  1.00 79.84           C
ATOM   5016  C   ASP A 327      10.845   3.081 -23.758  1.00 79.84           C
ATOM   5017  O   ASP A 327      11.332   4.204 -23.879  1.00 79.84           O
ATOM   5018  HA  ASP A 327       9.630   3.123 -25.581  1.00 79.84           H
ATOM   5019  CB  ASP A 327       8.370   3.054 -23.815  1.00 79.84           C
ATOM   5020 1HB  ASP A 327       8.287   2.438 -22.920  1.00 79.84           H
ATOM   5021 2HB  ASP A 327       8.447   4.089 -23.483  1.00 79.84           H
ATOM   5022  CG  ASP A 327       7.120   2.881 -24.679  1.00 79.84           C
ATOM   5023  OD1 ASP A 327       7.284   2.857 -25.918  1.00 79.84           O
ATOM   5024  OD2 ASP A 327       6.027   2.776 -24.081  1.00 79.84           O
ATOM   5025  HN  ASP A 327       9.014   0.697 -24.312  1.00 79.84           H
ATOM   5026  N   LEU A 328      11.299   2.151 -22.930  1.00 80.31           N
ATOM   5027  CA  LEU A 328      12.496   2.375 -22.137  1.00 80.31           C
ATOM   5028  C   LEU A 328      13.692   2.568 -23.070  1.00 80.31           C
ATOM   5029  O   LEU A 328      14.447   3.528 -22.927  1.00 80.31           O
ATOM   5030  HA  LEU A 328      12.346   3.295 -21.572  1.00 80.31           H
ATOM   5031  CB  LEU A 328      12.684   1.246 -21.121  1.00 80.31           C
ATOM   5032 1HB  LEU A 328      11.832   1.250 -20.441  1.00 80.31           H
ATOM   5033 2HB  LEU A 328      12.662   0.296 -21.654  1.00 80.31           H
ATOM   5034  CG  LEU A 328      13.966   1.302 -20.287  1.00 80.31           C
ATOM   5035  HG  LEU A 328      14.815   1.349 -20.969  1.00 80.31           H
ATOM   5036  CD1 LEU A 328      14.006   2.566 -19.427  1.00 80.31           C
ATOM   5037 1HD1 LEU A 328      13.970   3.445 -20.070  1.00 80.31           H
ATOM   5038 2HD1 LEU A 328      13.150   2.574 -18.752  1.00 80.31           H
ATOM   5039 3HD1 LEU A 328      14.927   2.580 -18.844  1.00 80.31           H
ATOM   5040  CD2 LEU A 328      14.129   0.032 -19.449  1.00 80.31           C
ATOM   5041 1HD2 LEU A 328      13.278  -0.071 -18.775  1.00 80.31           H
ATOM   5042 2HD2 LEU A 328      14.178  -0.835 -20.108  1.00 80.31           H
ATOM   5043 3HD2 LEU A 328      15.048   0.098 -18.866  1.00 80.31           H
ATOM   5044  HN  LEU A 328      10.865   1.260 -22.797  1.00 80.31           H
ATOM   5045  N   VAL A 329      13.828   1.639 -24.006  1.00 81.55           N
ATOM   5046  CA  VAL A 329      14.961   1.654 -24.916  1.00 81.55           C
ATOM   5047  C   VAL A 329      14.880   2.898 -25.803  1.00 81.55           C
ATOM   5048  O   VAL A 329      15.905   3.434 -26.220  1.00 81.55           O
ATOM   5049  HA  VAL A 329      15.867   1.711 -24.313  1.00 81.55           H
ATOM   5050  CB  VAL A 329      15.006   0.351 -25.716  1.00 81.55           C
ATOM   5051  HB  VAL A 329      14.041   0.226 -26.209  1.00 81.55           H
ATOM   5052  CG1 VAL A 329      16.083   0.410 -26.801  1.00 81.55           C
ATOM   5053 1HG1 VAL A 329      15.866   1.232 -27.483  1.00 81.55           H
ATOM   5054 2HG1 VAL A 329      17.057   0.570 -26.338  1.00 81.55           H
ATOM   5055 3HG1 VAL A 329      16.094  -0.528 -27.355  1.00 81.55           H
ATOM   5056  CG2 VAL A 329      15.222  -0.851 -24.795  1.00 81.55           C
ATOM   5057 1HG2 VAL A 329      16.166  -0.736 -24.262  1.00 81.55           H
ATOM   5058 2HG2 VAL A 329      14.404  -0.910 -24.077  1.00 81.55           H
ATOM   5059 3HG2 VAL A 329      15.250  -1.765 -25.389  1.00 81.55           H
ATOM   5060  HN  VAL A 329      13.183   0.888 -24.146  1.00 81.55           H
ATOM   5061  N   LYS A 330      13.652   3.320 -26.066  1.00 80.33           N
[truncated: 117,320 more chars]
