# Supplementary material for: Noncanonical roles of chemokine regions in CCR9 activation revealed by structural modeling and mutational mapping
Source: Nat Commun. 2025 Aug 18;16:7695. doi: 10.1038/s41467-025-62321-9 (PMC12361432; doi:10.1038/s41467-025-62321-9)
Supplement: Supplementary file 5 — Supplementary Data 3 [file 41467_2025_62321_MOESM5_ESM.zip › CCR9_CCL25_01_rnk0.pdb]

ATOM      1  N   GLU A  20      -5.070  -5.894  58.565  1.00 50.08           N
ATOM      2  CA  GLU A  20      -5.215  -6.790  57.431  1.00 50.08           C
ATOM      3  C   GLU A  20      -5.712  -8.160  57.898  1.00 50.08           C
ATOM      4  O   GLU A  20      -4.930  -8.976  58.383  1.00 50.08           O
ATOM      5  HA  GLU A  20      -5.962  -6.325  56.788  1.00 50.08           H
ATOM      6  CB  GLU A  20      -3.899  -6.917  56.661  1.00 50.08           C
ATOM      7 1HB  GLU A  20      -3.066  -6.966  57.362  1.00 50.08           H
ATOM      8 2HB  GLU A  20      -3.948  -7.775  55.990  1.00 50.08           H
ATOM      9  CG  GLU A  20      -3.661  -5.692  55.777  1.00 50.08           C
ATOM     10 1HG  GLU A  20      -4.601  -5.376  55.326  1.00 50.08           H
ATOM     11 2HG  GLU A  20      -3.306  -4.862  56.388  1.00 50.08           H
ATOM     12  CD  GLU A  20      -2.640  -5.998  54.679  1.00 50.08           C
ATOM     13  OE1 GLU A  20      -2.734  -5.344  53.618  1.00 50.08           O
ATOM     14  OE2 GLU A  20      -1.788  -6.878  54.926  1.00 50.08           O
ATOM     15  HN  GLU A  20      -5.308  -6.291  59.452  1.00 50.08           H
ATOM     16  N   SER A  21      -7.010  -8.370  57.734  1.00 58.45           N
ATOM     17  CA  SER A  21      -7.601  -9.666  58.024  1.00 58.45           C
ATOM     18  C   SER A  21      -6.842 -10.766  57.279  1.00 58.45           C
ATOM     19  O   SER A  21      -6.467 -10.590  56.121  1.00 58.45           O
ATOM     20  HA  SER A  21      -7.500  -9.794  59.102  1.00 58.45           H
ATOM     21  CB  SER A  21      -9.083  -9.693  57.645  1.00 58.45           C
ATOM     22 1HB  SER A  21      -9.505 -10.664  57.904  1.00 58.45           H
ATOM     23 2HB  SER A  21      -9.620  -8.946  58.229  1.00 58.45           H
ATOM     24  OG  SER A  21      -9.283  -9.444  56.256  1.00 58.45           O
ATOM     25  HG  SER A  21     -10.240  -9.606  56.014  1.00 58.45           H
ATOM     26  HN  SER A  21      -7.653  -7.676  57.410  1.00 58.45           H
ATOM     27  N   THR A  22      -6.639 -11.876  57.974  1.00 60.06           N
ATOM     28  CA  THR A  22      -5.918 -12.998  57.397  1.00 60.06           C
ATOM     29  C   THR A  22      -6.490 -13.350  56.023  1.00 60.06           C
ATOM     30  O   THR A  22      -5.753 -13.748  55.123  1.00 60.06           O
ATOM     31  HA  THR A  22      -4.881 -12.699  57.245  1.00 60.06           H
ATOM     32  CB  THR A  22      -5.975 -14.158  58.394  1.00 60.06           C
ATOM     33  HB  THR A  22      -5.810 -15.111  57.891  1.00 60.06           H
ATOM     34  OG1 THR A  22      -7.241 -14.008  59.030  1.00 60.06           O
ATOM     35  HG1 THR A  22      -7.489 -14.854  59.501  1.00 60.06           H
ATOM     36  CG2 THR A  22      -4.965 -14.001  59.533  1.00 60.06           C
ATOM     37 1HG2 THR A  22      -5.172 -13.080  60.078  1.00 60.06           H
ATOM     38 2HG2 THR A  22      -3.957 -13.960  59.121  1.00 60.06           H
ATOM     39 3HG2 THR A  22      -5.047 -14.850  60.211  1.00 60.06           H
ATOM     40  HN  THR A  22      -6.957 -12.014  58.912  1.00 60.06           H
ATOM     41  N   SER A  23      -7.800 -13.190  55.904  1.00 63.41           N
ATOM     42  CA  SER A  23      -8.474 -13.449  54.643  1.00 63.41           C
ATOM     43  C   SER A  23      -7.943 -12.505  53.562  1.00 63.41           C
ATOM     44  O   SER A  23      -7.729 -12.918  52.423  1.00 63.41           O
ATOM     45  HA  SER A  23      -8.238 -14.484  54.396  1.00 63.41           H
ATOM     46  CB  SER A  23      -9.990 -13.293  54.786  1.00 63.41           C
ATOM     47 1HB  SER A  23     -10.486 -13.794  53.955  1.00 63.41           H
ATOM     48 2HB  SER A  23     -10.320 -13.787  55.699  1.00 63.41           H
ATOM     49  OG  SER A  23     -10.385 -11.924  54.818  1.00 63.41           O
ATOM     50  HG  SER A  23     -11.381 -11.857  54.877  1.00 63.41           H
ATOM     51  HN  SER A  23      -8.397 -12.890  56.648  1.00 63.41           H
ATOM     52  N   SER A  24      -7.746 -11.256  53.957  1.00 68.56           N
ATOM     53  CA  SER A  24      -7.310 -10.235  53.020  1.00 68.56           C
ATOM     54  C   SER A  24      -5.917 -10.573  52.487  1.00 68.56           C
ATOM     55  O   SER A  24      -5.609 -10.301  51.328  1.00 68.56           O
ATOM     56  HA  SER A  24      -8.043 -10.252  52.213  1.00 68.56           H
ATOM     57  CB  SER A  24      -7.307  -8.852  53.675  1.00 68.56           C
ATOM     58 1HB  SER A  24      -8.331  -8.487  53.757  1.00 68.56           H
ATOM     59 2HB  SER A  24      -6.914  -8.931  54.689  1.00 68.56           H
ATOM     60  OG  SER A  24      -6.528  -7.914  52.937  1.00 68.56           O
ATOM     61  HG  SER A  24      -7.120  -7.373  52.340  1.00 68.56           H
ATOM     62  HN  SER A  24      -7.878 -10.939  54.896  1.00 68.56           H
ATOM     63  N   MET A  25      -5.111 -11.161  53.360  1.00 65.25           N
ATOM     64  CA  MET A  25      -3.750 -11.518  52.999  1.00 65.25           C
ATOM     65  C   MET A  25      -3.722 -12.798  52.161  1.00 65.25           C
ATOM     66  O   MET A  25      -2.927 -12.918  51.230  1.00 65.25           O
ATOM     67  HA  MET A  25      -3.374 -10.682  52.409  1.00 65.25           H
ATOM     68  CB  MET A  25      -2.921 -11.721  54.269  1.00 65.25           C
ATOM     69 1HB  MET A  25      -3.242 -11.013  55.033  1.00 65.25           H
ATOM     70 2HB  MET A  25      -3.097 -12.721  54.666  1.00 65.25           H
ATOM     71  CG  MET A  25      -1.429 -11.534  53.986  1.00 65.25           C
ATOM     72 1HG  MET A  25      -1.032 -12.419  53.488  1.00 65.25           H
ATOM     73 2HG  MET A  25      -1.282 -10.694  53.308  1.00 65.25           H
ATOM     74  SD  MET A  25      -0.550 -11.247  55.512  1.00 65.25           S
ATOM     75  CE  MET A  25       1.089 -10.942  54.873  1.00 65.25           C
ATOM     76 1HE  MET A  25       1.433 -11.817  54.322  1.00 65.25           H
ATOM     77 2HE  MET A  25       1.064 -10.080  54.208  1.00 65.25           H
ATOM     78 3HE  MET A  25       1.770 -10.743  55.701  1.00 65.25           H
ATOM     79  HN  MET A  25      -5.375 -11.393  54.296  1.00 65.25           H
ATOM     80  N   GLU A  26      -4.600 -13.722  52.522  1.00 60.11           N
ATOM     81  CA  GLU A  26      -4.750 -14.950  51.759  1.00 60.11           C
ATOM     82  C   GLU A  26      -5.235 -14.638  50.342  1.00 60.11           C
ATOM     83  O   GLU A  26      -4.761 -15.233  49.375  1.00 60.11           O
ATOM     84  HA  GLU A  26      -3.754 -15.391  51.721  1.00 60.11           H
ATOM     85  CB  GLU A  26      -5.702 -15.920  52.463  1.00 60.11           C
ATOM     86 1HB  GLU A  26      -6.581 -15.380  52.817  1.00 60.11           H
ATOM     87 2HB  GLU A  26      -5.944 -16.746  51.795  1.00 60.11           H
ATOM     88  CG  GLU A  26      -5.040 -16.540  53.695  1.00 60.11           C
ATOM     89 1HG  GLU A  26      -4.195 -17.156  53.387  1.00 60.11           H
ATOM     90 2HG  GLU A  26      -4.643 -15.752  54.335  1.00 60.11           H
ATOM     91  CD  GLU A  26      -6.038 -17.391  54.483  1.00 60.11           C
ATOM     92  OE1 GLU A  26      -5.579 -18.086  55.415  1.00 60.11           O
ATOM     93  OE2 GLU A  26      -7.237 -17.327  54.136  1.00 60.11           O
ATOM     94  HN  GLU A  26      -5.201 -13.643  53.317  1.00 60.11           H
ATOM     95  N   ASP A  27      -6.173 -13.706  50.263  1.00 67.03           N
ATOM     96  CA  ASP A  27      -6.760 -13.341  48.984  1.00 67.03           C
ATOM     97  C   ASP A  27      -5.653 -12.883  48.033  1.00 67.03           C
ATOM     98  O   ASP A  27      -5.679 -13.200  46.845  1.00 67.03           O
ATOM     99  HA  ASP A  27      -7.265 -14.241  48.633  1.00 67.03           H
ATOM    100  CB  ASP A  27      -7.754 -12.189  49.144  1.00 67.03           C
ATOM    101 1HB  ASP A  27      -7.318 -11.412  49.772  1.00 67.03           H
ATOM    102 2HB  ASP A  27      -7.952 -11.738  48.171  1.00 67.03           H
ATOM    103  CG  ASP A  27      -9.065 -12.678  49.762  1.00 67.03           C
ATOM    104  OD1 ASP A  27      -9.315 -13.899  49.670  1.00 67.03           O
ATOM    105  OD2 ASP A  27      -9.787 -11.819  50.313  1.00 67.03           O
ATOM    106  HN  ASP A  27      -6.532 -13.206  51.051  1.00 67.03           H
ATOM    107  N   TYR A  28      -4.706 -12.143  48.591  1.00 66.10           N
ATOM    108  CA  TYR A  28      -3.614 -11.602  47.799  1.00 66.10           C
ATOM    109  C   TYR A  28      -2.625 -12.702  47.405  1.00 66.10           C
ATOM    110  O   TYR A  28      -2.121 -12.715  46.284  1.00 66.10           O
ATOM    111  HA  TYR A  28      -4.039 -11.165  46.895  1.00 66.10           H
ATOM    112  CB  TYR A  28      -2.901 -10.590  48.697  1.00 66.10           C
ATOM    113 1HB  TYR A  28      -3.611  -9.815  48.989  1.00 66.10           H
ATOM    114 2HB  TYR A  28      -2.584 -11.091  49.612  1.00 66.10           H
ATOM    115  CG  TYR A  28      -1.685  -9.929  48.047  1.00 66.10           C
ATOM    116  CD1 TYR A  28      -0.413 -10.356  48.369  1.00 66.10           C
ATOM    117  HD1 TYR A  28      -0.275 -11.166  49.086  1.00 66.10           H
ATOM    118  CD2 TYR A  28      -1.859  -8.904  47.139  1.00 66.10           C
ATOM    119  HD2 TYR A  28      -2.864  -8.566  46.885  1.00 66.10           H
ATOM    120  CE1 TYR A  28       0.732  -9.734  47.756  1.00 66.10           C
ATOM    121  HE1 TYR A  28       1.743 -10.062  48.001  1.00 66.10           H
ATOM    122  CE2 TYR A  28      -0.714  -8.282  46.527  1.00 66.10           C
ATOM    123  HE2 TYR A  28      -0.838  -7.471  45.808  1.00 66.10           H
ATOM    124  CZ  TYR A  28       0.525  -8.727  46.866  1.00 66.10           C
ATOM    125  OH  TYR A  28       1.607  -8.139  46.288  1.00 66.10           O
ATOM    126  HH  TYR A  28       1.327  -7.310  45.803  1.00 66.10           H
ATOM    127  HN  TYR A  28      -4.676 -11.912  49.564  1.00 66.10           H
ATOM    128  N   VAL A  29      -2.378 -13.597  48.350  1.00 66.90           N
ATOM    129  CA  VAL A  29      -1.394 -14.647  48.148  1.00 66.90           C
ATOM    130  C   VAL A  29      -1.928 -15.650  47.124  1.00 66.90           C
ATOM    131  O   VAL A  29      -1.173 -16.166  46.302  1.00 66.90           O
ATOM    132  HA  VAL A  29      -0.494 -14.181  47.746  1.00 66.90           H
ATOM    133  CB  VAL A  29      -1.035 -15.293  49.487  1.00 66.90           C
ATOM    134  HB  VAL A  29      -1.963 -15.588  49.977  1.00 66.90           H
ATOM    135  CG1 VAL A  29      -0.192 -16.553  49.280  1.00 66.90           C
ATOM    136 1HG1 VAL A  29      -0.754 -17.272  48.684  1.00 66.90           H
ATOM    137 2HG1 VAL A  29       0.729 -16.292  48.760  1.00 66.90           H
ATOM    138 3HG1 VAL A  29       0.049 -16.992  50.248  1.00 66.90           H
ATOM    139  CG2 VAL A  29      -0.318 -14.298  50.402  1.00 66.90           C
ATOM    140 1HG2 VAL A  29       0.599 -13.958  49.920  1.00 66.90           H
ATOM    141 2HG2 VAL A  29      -0.968 -13.443  50.589  1.00 66.90           H
ATOM    142 3HG2 VAL A  29      -0.074 -14.783  51.347  1.00 66.90           H
ATOM    143  HN  VAL A  29      -2.836 -13.613  49.239  1.00 66.90           H
ATOM    144  N   ASN A  30      -3.228 -15.897  47.207  1.00 61.11           N
ATOM    145  CA  ASN A  30      -3.846 -16.933  46.397  1.00 61.11           C
ATOM    146  C   ASN A  30      -4.261 -16.341  45.049  1.00 61.11           C
ATOM    147  O   ASN A  30      -4.746 -17.058  44.175  1.00 61.11           O
ATOM    148  HA  ASN A  30      -3.087 -17.709  46.296  1.00 61.11           H
ATOM    149  CB  ASN A  30      -5.100 -17.488  47.076  1.00 61.11           C
ATOM    150 1HB  ASN A  30      -5.768 -16.668  47.339  1.00 61.11           H
ATOM    151 2HB  ASN A  30      -5.641 -18.129  46.380  1.00 61.11           H
ATOM    152  CG  ASN A  30      -4.738 -18.281  48.333  1.00 61.11           C
ATOM    153  OD1 ASN A  30      -3.660 -18.839  48.458  1.00 61.11           O
ATOM    154  ND2 ASN A  30      -5.696 -18.300  49.256  1.00 61.11           N
ATOM    155 1HD2 ASN A  30      -6.558 -17.822  49.091  1.00 61.11           H
ATOM    156 2HD2 ASN A  30      -5.554 -18.794  50.114  1.00 61.11           H
ATOM    157  HN  ASN A  30      -3.853 -15.405  47.813  1.00 61.11           H
ATOM    158  N   PHE A  31      -4.054 -15.038  44.922  1.00 69.25           N
ATOM    159  CA  PHE A  31      -4.383 -14.345  43.689  1.00 69.25           C
ATOM    160  C   PHE A  31      -3.509 -14.837  42.533  1.00 69.25           C
ATOM    161  O   PHE A  31      -2.286 -14.890  42.654  1.00 69.25           O
ATOM    162  HA  PHE A  31      -5.429 -14.558  43.467  1.00 69.25           H
ATOM    163  CB  PHE A  31      -4.107 -12.859  43.923  1.00 69.25           C
ATOM    164 1HB  PHE A  31      -4.620 -12.543  44.832  1.00 69.25           H
ATOM    165 2HB  PHE A  31      -3.040 -12.720  44.096  1.00 69.25           H
ATOM    166  CG  PHE A  31      -4.544 -11.955  42.769  1.00 69.25           C
ATOM    167  CD1 PHE A  31      -3.626 -11.506  41.872  1.00 69.25           C
ATOM    168  HD1 PHE A  31      -2.578 -11.790  41.976  1.00 69.25           H
ATOM    169  CD2 PHE A  31      -5.851 -11.600  42.639  1.00 69.25           C
ATOM    170  HD2 PHE A  31      -6.587 -11.960  43.358  1.00 69.25           H
ATOM    171  CE1 PHE A  31      -4.031 -10.667  40.800  1.00 69.25           C
ATOM    172  HE1 PHE A  31      -3.295 -10.307  40.082  1.00 69.25           H
ATOM    173  CE2 PHE A  31      -6.256 -10.761  41.568  1.00 69.25           C
ATOM    174  HE2 PHE A  31      -7.303 -10.477  41.464  1.00 69.25           H
ATOM    175  CZ  PHE A  31      -5.338 -10.312  40.671  1.00 69.25           C
ATOM    176  HZ  PHE A  31      -5.649  -9.668  39.848  1.00 69.25           H
ATOM    177  HN  PHE A  31      -3.671 -14.460  45.643  1.00 69.25           H
ATOM    178  N   ASN A  32      -4.171 -15.186  41.439  1.00 61.77           N
ATOM    179  CA  ASN A  32      -3.469 -15.657  40.258  1.00 61.77           C
ATOM    180  C   ASN A  32      -2.952 -14.456  39.464  1.00 61.77           C
ATOM    181  O   ASN A  32      -3.696 -13.847  38.697  1.00 61.77           O
ATOM    182  HA  ASN A  32      -2.662 -16.286  40.636  1.00 61.77           H
ATOM    183  CB  ASN A  32      -4.400 -16.460  39.347  1.00 61.77           C
ATOM    184 1HB  ASN A  32      -4.930 -17.210  39.934  1.00 61.77           H
ATOM    185 2HB  ASN A  32      -5.154 -15.799  38.919  1.00 61.77           H
ATOM    186  CG  ASN A  32      -3.615 -17.143  38.225  1.00 61.77           C
ATOM    187  OD1 ASN A  32      -2.408 -17.013  38.110  1.00 61.77           O
ATOM    188  ND2 ASN A  32      -4.366 -17.875  37.408  1.00 61.77           N
ATOM    189 1HD2 ASN A  32      -5.353 -17.939  37.558  1.00 61.77           H
ATOM    190 2HD2 ASN A  32      -3.945 -18.361  36.642  1.00 61.77           H
ATOM    191  HN  ASN A  32      -5.167 -15.150  41.353  1.00 61.77           H
ATOM    192  N   PHE A  33      -1.680 -14.150  39.676  1.00 65.08           N
ATOM    193  CA  PHE A  33      -1.029 -13.092  38.923  1.00 65.08           C
ATOM    194  C   PHE A  33      -0.579 -13.593  37.549  1.00 65.08           C
ATOM    195  O   PHE A  33       0.607 -13.548  37.226  1.00 65.08           O
ATOM    196  HA  PHE A  33      -1.757 -12.291  38.795  1.00 65.08           H
ATOM    197  CB  PHE A  33       0.202 -12.664  39.725  1.00 65.08           C
ATOM    198 1HB  PHE A  33       0.799 -13.547  39.953  1.00 65.08           H
ATOM    199 2HB  PHE A  33       0.819 -12.014  39.105  1.00 65.08           H
ATOM    200  CG  PHE A  33      -0.127 -11.938  41.030  1.00 65.08           C
ATOM    201  CD1 PHE A  33      -0.401 -10.605  41.017  1.00 65.08           C
ATOM    202  HD1 PHE A  33      -0.385 -10.055  40.076  1.00 65.08           H
ATOM    203  CD2 PHE A  33      -0.147 -12.624  42.204  1.00 65.08           C
ATOM    204  HD2 PHE A  33       0.072 -13.692  42.215  1.00 65.08           H
ATOM    205  CE1 PHE A  33      -0.706  -9.931  42.229  1.00 65.08           C
ATOM    206  HE1 PHE A  33      -0.925  -8.863  42.218  1.00 65.08           H
ATOM    207  CE2 PHE A  33      -0.453 -11.950  43.416  1.00 65.08           C
ATOM    208  HE2 PHE A  33      -0.468 -12.500  44.357  1.00 65.08           H
ATOM    209  CZ  PHE A  33      -0.726 -10.617  43.403  1.00 65.08           C
ATOM    210  HZ  PHE A  33      -0.961 -10.100  44.333  1.00 65.08           H
ATOM    211  HN  PHE A  33      -1.098 -14.611  40.346  1.00 65.08           H
ATOM    212  N   THR A  34      -1.550 -14.058  36.777  1.00 64.26           N
ATOM    213  CA  THR A  34      -1.343 -14.260  35.353  1.00 64.26           C
ATOM    214  C   THR A  34      -0.838 -12.973  34.700  1.00 64.26           C
ATOM    215  O   THR A  34      -1.432 -11.910  34.874  1.00 64.26           O
ATOM    216  HA  THR A  34      -0.564 -15.012  35.223  1.00 64.26           H
ATOM    217  CB  THR A  34      -2.653 -14.773  34.753  1.00 64.26           C
ATOM    218  HB  THR A  34      -3.406 -13.985  34.730  1.00 64.26           H
ATOM    219  OG1 THR A  34      -2.978 -15.911  35.548  1.00 64.26           O
ATOM    220  HG1 THR A  34      -2.201 -16.539  35.579  1.00 64.26           H
ATOM    221  CG2 THR A  34      -2.469 -15.343  33.345  1.00 64.26           C
ATOM    222 1HG2 THR A  34      -1.766 -16.176  33.379  1.00 64.26           H
ATOM    223 2HG2 THR A  34      -2.079 -14.567  32.687  1.00 64.26           H
ATOM    224 3HG2 THR A  34      -3.429 -15.693  32.966  1.00 64.26           H
ATOM    225  HN  THR A  34      -2.464 -14.295  37.109  1.00 64.26           H
ATOM    226  N   ASP A  35       0.253 -13.110  33.961  1.00 68.52           N
ATOM    227  CA  ASP A  35       0.882 -11.960  33.334  1.00 68.52           C
ATOM    228  C   ASP A  35       0.187 -11.667  32.003  1.00 68.52           C
ATOM    229  O   ASP A  35       0.556 -12.224  30.970  1.00 68.52           O
ATOM    230  HA  ASP A  35       0.771 -11.146  34.050  1.00 68.52           H
ATOM    231  CB  ASP A  35       2.360 -12.230  33.046  1.00 68.52           C
ATOM    232 1HB  ASP A  35       2.809 -12.754  33.889  1.00 68.52           H
ATOM    233 2HB  ASP A  35       2.452 -12.883  32.178  1.00 68.52           H
ATOM    234  CG  ASP A  35       3.116 -10.924  32.789  1.00 68.52           C
ATOM    235  OD1 ASP A  35       2.469  -9.861  32.912  1.00 68.52           O
ATOM    236  OD2 ASP A  35       4.322 -11.018  32.477  1.00 68.52           O
ATOM    237  HN  ASP A  35       0.706 -13.985  33.790  1.00 68.52           H
ATOM    238  N   PHE A  36      -0.807 -10.794  32.070  1.00 81.93           N
ATOM    239  CA  PHE A  36      -1.503 -10.358  30.871  1.00 81.93           C
ATOM    240  C   PHE A  36      -0.820  -9.135  30.256  1.00 81.93           C
ATOM    241  O   PHE A  36      -1.183  -8.701  29.164  1.00 81.93           O
ATOM    242  HA  PHE A  36      -1.473 -11.184  30.161  1.00 81.93           H
ATOM    243  CB  PHE A  36      -2.923  -9.976  31.292  1.00 81.93           C
ATOM    244 1HB  PHE A  36      -2.869  -9.282  32.131  1.00 81.93           H
ATOM    245 2HB  PHE A  36      -3.405  -9.446  30.471  1.00 81.93           H
ATOM    246  CG  PHE A  36      -3.796 -11.168  31.691  1.00 81.93           C
ATOM    247  CD1 PHE A  36      -3.754 -12.315  30.962  1.00 81.93           C
ATOM    248  HD1 PHE A  36      -3.099 -12.386  30.094  1.00 81.93           H
ATOM    249  CD2 PHE A  36      -4.613 -11.080  32.775  1.00 81.93           C
ATOM    250  HD2 PHE A  36      -4.646 -10.161  33.359  1.00 81.93           H
ATOM    251  CE1 PHE A  36      -4.563 -13.422  31.333  1.00 81.93           C
ATOM    252  HE1 PHE A  36      -4.530 -14.341  30.748  1.00 81.93           H
ATOM    253  CE2 PHE A  36      -5.422 -12.187  33.145  1.00 81.93           C
ATOM    254  HE2 PHE A  36      -6.077 -12.116  34.014  1.00 81.93           H
ATOM    255  CZ  PHE A  36      -5.380 -13.334  32.416  1.00 81.93           C
ATOM    256  HZ  PHE A  36      -6.002 -14.183  32.700  1.00 81.93           H
ATOM    257  HN  PHE A  36      -1.137 -10.387  32.922  1.00 81.93           H
ATOM    258  N   TYR A  37       0.156  -8.613  30.984  1.00 86.33           N
ATOM    259  CA  TYR A  37       0.935  -7.488  30.495  1.00 86.33           C
ATOM    260  C   TYR A  37       2.131  -7.966  29.669  1.00 86.33           C
ATOM    261  O   TYR A  37       3.096  -8.495  30.217  1.00 86.33           O
ATOM    262  HA  TYR A  37       0.287  -6.879  29.864  1.00 86.33           H
ATOM    263  CB  TYR A  37       1.448  -6.758  31.738  1.00 86.33           C
ATOM    264 1HB  TYR A  37       0.609  -6.566  32.407  1.00 86.33           H
ATOM    265 2HB  TYR A  37       2.138  -7.412  32.272  1.00 86.33           H
ATOM    266  CG  TYR A  37       2.154  -5.435  31.436  1.00 86.33           C
ATOM    267  CD1 TYR A  37       3.531  -5.390  31.354  1.00 86.33           C
ATOM    268  HD1 TYR A  37       4.115  -6.297  31.505  1.00 86.33           H
ATOM    269  CD2 TYR A  37       1.413  -4.286  31.246  1.00 86.33           C
ATOM    270  HD2 TYR A  37       0.326  -4.321  31.311  1.00 86.33           H
ATOM    271  CE1 TYR A  37       4.195  -4.144  31.070  1.00 86.33           C
ATOM    272  HE1 TYR A  37       5.281  -4.094  31.003  1.00 86.33           H
ATOM    273  CE2 TYR A  37       2.077  -3.040  30.962  1.00 86.33           C
ATOM    274  HE2 TYR A  37       1.504  -2.125  30.810  1.00 86.33           H
ATOM    275  CZ  TYR A  37       3.435  -3.031  30.888  1.00 86.33           C
ATOM    276  OH  TYR A  37       4.062  -1.854  30.619  1.00 86.33           O
ATOM    277  HH  TYR A  37       5.044  -2.007  30.510  1.00 86.33           H
ATOM    278  HN  TYR A  37       0.417  -8.945  31.890  1.00 86.33           H
ATOM    279  N   CYS A  38       2.027  -7.761  28.364  1.00 89.89           N
ATOM    280  CA  CYS A  38       3.030  -8.272  27.445  1.00 89.89           C
ATOM    281  C   CYS A  38       4.060  -7.168  27.196  1.00 89.89           C
ATOM    282  O   CYS A  38       3.748  -6.150  26.580  1.00 89.89           O
ATOM    283  HA  CYS A  38       3.492  -9.131  27.931  1.00 89.89           H
ATOM    284  CB  CYS A  38       2.401  -8.770  26.142  1.00 89.89           C
ATOM    285 1HB  CYS A  38       1.589  -9.463  26.361  1.00 89.89           H
ATOM    286 2HB  CYS A  38       1.967  -7.933  25.594  1.00 89.89           H
ATOM    287  SG  CYS A  38       3.668  -9.599  25.113  1.00 89.89           S
ATOM    288  HN  CYS A  38       1.277  -7.259  27.934  1.00 89.89           H
ATOM    289  N   GLU A  39       5.266  -7.407  27.688  1.00 82.01           N
ATOM    290  CA  GLU A  39       6.396  -6.559  27.347  1.00 82.01           C
ATOM    291  C   GLU A  39       7.007  -7.000  26.015  1.00 82.01           C
ATOM    292  O   GLU A  39       7.346  -8.169  25.841  1.00 82.01           O
ATOM    293  HA  GLU A  39       5.984  -5.554  27.250  1.00 82.01           H
ATOM    294  CB  GLU A  39       7.444  -6.567  28.461  1.00 82.01           C
ATOM    295 1HB  GLU A  39       7.772  -7.589  28.649  1.00 82.01           H
ATOM    296 2HB  GLU A  39       8.261  -5.893  28.202  1.00 82.01           H
ATOM    297  CG  GLU A  39       6.854  -6.044  29.773  1.00 82.01           C
ATOM    298 1HG  GLU A  39       6.389  -5.073  29.605  1.00 82.01           H
ATOM    299 2HG  GLU A  39       6.069  -6.718  30.116  1.00 82.01           H
ATOM    300  CD  GLU A  39       7.935  -5.920  30.849  1.00 82.01           C
ATOM    301  OE1 GLU A  39       7.611  -5.354  31.915  1.00 82.01           O
ATOM    302  OE2 GLU A  39       9.060  -6.394  30.580  1.00 82.01           O
ATOM    303  HN  GLU A  39       5.478  -8.163  28.309  1.00 82.01           H
ATOM    304  N   LYS A  40       7.130  -6.040  25.110  1.00 87.98           N
ATOM    305  CA  LYS A  40       7.492  -6.347  23.737  1.00 87.98           C
ATOM    306  C   LYS A  40       8.884  -5.784  23.444  1.00 87.98           C
ATOM    307  O   LYS A  40       9.157  -5.342  22.329  1.00 87.98           O
ATOM    308  HA  LYS A  40       7.533  -7.433  23.646  1.00 87.98           H
ATOM    309  CB  LYS A  40       6.413  -5.851  22.774  1.00 87.98           C
ATOM    310 1HB  LYS A  40       6.253  -4.783  22.919  1.00 87.98           H
ATOM    311 2HB  LYS A  40       6.748  -5.986  21.745  1.00 87.98           H
ATOM    312  CG  LYS A  40       5.098  -6.604  22.989  1.00 87.98           C
ATOM    313 1HG  LYS A  40       5.281  -7.678  22.961  1.00 87.98           H
ATOM    314 2HG  LYS A  40       4.701  -6.374  23.978  1.00 87.98           H
ATOM    315  CD  LYS A  40       4.069  -6.228  21.921  1.00 87.98           C
ATOM    316 1HD  LYS A  40       3.844  -5.163  21.987  1.00 87.98           H
ATOM    317 2HD  LYS A  40       4.488  -6.404  20.930  1.00 87.98           H
ATOM    318  CE  LYS A  40       2.783  -7.038  22.089  1.00 87.98           C
ATOM    319 1HE  LYS A  40       3.014  -8.104  22.081  1.00 87.98           H
ATOM    320 2HE  LYS A  40       2.330  -6.818  23.056  1.00 87.98           H
ATOM    321  NZ  LYS A  40       1.827  -6.724  21.004  1.00 87.98           N
ATOM    322 1HZ  LYS A  40       1.028  -7.346  21.066  1.00 87.98           H
ATOM    323 2HZ  LYS A  40       1.515  -5.763  21.096  1.00 87.98           H
ATOM    324 3HZ  LYS A  40       2.282  -6.847  20.106  1.00 87.98           H
ATOM    325  HN  LYS A  40       6.986  -5.069  25.302  1.00 87.98           H
ATOM    326  N   ASN A  41       9.729  -5.818  24.464  1.00 83.12           N
ATOM    327  CA  ASN A  41      11.074  -5.283  24.341  1.00 83.12           C
ATOM    328  C   ASN A  41      11.824  -6.046  23.248  1.00 83.12           C
ATOM    329  O   ASN A  41      12.550  -5.449  22.455  1.00 83.12           O
ATOM    330  HA  ASN A  41      10.941  -4.229  24.096  1.00 83.12           H
ATOM    331  CB  ASN A  41      11.852  -5.441  25.648  1.00 83.12           C
ATOM    332 1HB  ASN A  41      11.756  -6.465  26.011  1.00 83.12           H
ATOM    333 2HB  ASN A  41      12.913  -5.266  25.468  1.00 83.12           H
ATOM    334  CG  ASN A  41      11.343  -4.467  26.712  1.00 83.12           C
ATOM    335  OD1 ASN A  41      10.901  -3.367  26.422  1.00 83.12           O
ATOM    336  ND2 ASN A  41      11.429  -4.930  27.956  1.00 83.12           N
ATOM    337 1HD2 ASN A  41      11.802  -5.842  28.125  1.00 83.12           H
ATOM    338 2HD2 ASN A  41      11.120  -4.366  28.722  1.00 83.12           H
ATOM    339  HN  ASN A  41       9.508  -6.202  25.361  1.00 83.12           H
ATOM    340  N   ASN A  42      11.624  -7.356  23.242  1.00 84.22           N
ATOM    341  CA  ASN A  42      12.290  -8.211  22.273  1.00 84.22           C
ATOM    342  C   ASN A  42      11.813  -7.847  20.866  1.00 84.22           C
ATOM    343  O   ASN A  42      12.596  -7.866  19.917  1.00 84.22           O
ATOM    344  HA  ASN A  42      13.355  -8.026  22.414  1.00 84.22           H
ATOM    345  CB  ASN A  42      11.958  -9.684  22.519  1.00 84.22           C
ATOM    346 1HB  ASN A  42      12.442 -10.301  21.762  1.00 84.22           H
ATOM    347 2HB  ASN A  42      12.356  -9.994  23.485  1.00 84.22           H
ATOM    348  CG  ASN A  42      10.446  -9.919  22.485  1.00 84.22           C
ATOM    349  OD1 ASN A  42       9.647  -9.000  22.564  1.00 84.22           O
ATOM    350  ND2 ASN A  42      10.100 -11.197  22.363  1.00 84.22           N
ATOM    351 1HD2 ASN A  42      10.806 -11.903  22.303  1.00 84.22           H
ATOM    352 2HD2 ASN A  42       9.134 -11.452  22.331  1.00 84.22           H
ATOM    353  HN  ASN A  42      11.020  -7.832  23.881  1.00 84.22           H
ATOM    354  N   VAL A  43      10.531  -7.524  20.774  1.00 91.10           N
ATOM    355  CA  VAL A  43       9.931  -7.199  19.492  1.00 91.10           C
ATOM    356  C   VAL A  43      10.552  -5.908  18.955  1.00 91.10           C
ATOM    357  O   VAL A  43      10.884  -5.820  17.774  1.00 91.10           O
ATOM    358  HA  VAL A  43      10.164  -8.013  18.804  1.00 91.10           H
ATOM    359  CB  VAL A  43       8.410  -7.117  19.632  1.00 91.10           C
ATOM    360  HB  VAL A  43       8.180  -6.305  20.321  1.00 91.10           H
ATOM    361  CG1 VAL A  43       7.752  -6.795  18.288  1.00 91.10           C
ATOM    362 1HG1 VAL A  43       8.121  -5.836  17.924  1.00 91.10           H
ATOM    363 2HG1 VAL A  43       7.995  -7.576  17.568  1.00 91.10           H
ATOM    364 3HG1 VAL A  43       6.671  -6.743  18.417  1.00 91.10           H
ATOM    365  CG2 VAL A  43       7.843  -8.410  20.223  1.00 91.10           C
ATOM    366 1HG2 VAL A  43       8.089  -9.247  19.570  1.00 91.10           H
ATOM    367 2HG2 VAL A  43       8.276  -8.579  21.209  1.00 91.10           H
ATOM    368 3HG2 VAL A  43       6.760  -8.325  20.312  1.00 91.10           H
ATOM    369  HN  VAL A  43       9.908  -7.482  21.555  1.00 91.10           H
ATOM    370  N   ARG A  44      10.690  -4.939  19.848  1.00 86.74           N
ATOM    371  CA  ARG A  44      11.251  -3.652  19.475  1.00 86.74           C
ATOM    372  C   ARG A  44      12.718  -3.809  19.070  1.00 86.74           C
ATOM    373  O   ARG A  44      13.188  -3.135  18.154  1.00 86.74           O
ATOM    374  HA  ARG A  44      10.645  -3.318  18.632  1.00 86.74           H
ATOM    375  CB  ARG A  44      11.151  -2.652  20.629  1.00 86.74           C
ATOM    376 1HB  ARG A  44      11.577  -3.090  21.531  1.00 86.74           H
ATOM    377 2HB  ARG A  44      11.739  -1.764  20.397  1.00 86.74           H
ATOM    378  CG  ARG A  44       9.696  -2.255  20.886  1.00 86.74           C
ATOM    379 1HG  ARG A  44       9.215  -1.992  19.944  1.00 86.74           H
ATOM    380 2HG  ARG A  44       9.151  -3.105  21.297  1.00 86.74           H
ATOM    381  CD  ARG A  44       9.614  -1.073  21.854  1.00 86.74           C
ATOM    382 1HD  ARG A  44      10.280  -0.275  21.525  1.00 86.74           H
ATOM    383 2HD  ARG A  44       8.603  -0.664  21.856  1.00 86.74           H
ATOM    384  NE  ARG A  44       9.985  -1.509  23.219  1.00 86.74           N
ATOM    385  HE  ARG A  44      10.955  -1.520  23.460  1.00 86.74           H
ATOM    386  CZ  ARG A  44       9.101  -1.890  24.152  1.00 86.74           C
ATOM    387  NH1 ARG A  44       7.789  -1.895  23.884  1.00 86.74           N
ATOM    388 1HH1 ARG A  44       7.461  -1.613  22.982  1.00 86.74           H
ATOM    389 2HH1 ARG A  44       7.136  -2.181  24.585  1.00 86.74           H
ATOM    390  NH2 ARG A  44       9.551  -2.267  25.356  1.00 86.74           N
ATOM    391 1HH2 ARG A  44       8.905  -2.554  26.064  1.00 86.74           H
ATOM    392 2HH2 ARG A  44      10.532  -2.260  25.548  1.00 86.74           H
ATOM    393  HN  ARG A  44      10.428  -5.023  20.809  1.00 86.74           H
ATOM    394  N   GLN A  45      13.400  -4.702  19.771  1.00 83.81           N
ATOM    395  CA  GLN A  45      14.811  -4.936  19.515  1.00 83.81           C
ATOM    396  C   GLN A  45      15.007  -5.505  18.108  1.00 83.81           C
ATOM    397  O   GLN A  45      15.916  -5.093  17.389  1.00 83.81           O
ATOM    398  HA  GLN A  45      15.285  -3.957  19.587  1.00 83.81           H
ATOM    399  CB  GLN A  45      15.413  -5.864  20.571  1.00 83.81           C
ATOM    400 1HB  GLN A  45      15.165  -5.498  21.567  1.00 83.81           H
ATOM    401 2HB  GLN A  45      14.976  -6.858  20.479  1.00 83.81           H
ATOM    402  CG  GLN A  45      16.933  -5.954  20.420  1.00 83.81           C
ATOM    403 1HG  GLN A  45      17.181  -6.387  19.450  1.00 83.81           H
ATOM    404 2HG  GLN A  45      17.364  -4.953  20.441  1.00 83.81           H
ATOM    405  CD  GLN A  45      17.547  -6.802  21.535  1.00 83.81           C
ATOM    406  OE1 GLN A  45      16.865  -7.512  22.257  1.00 83.81           O
ATOM    407  NE2 GLN A  45      18.868  -6.690  21.636  1.00 83.81           N
ATOM    408 1HE2 GLN A  45      19.368  -6.090  21.011  1.00 83.81           H
ATOM    409 2HE2 GLN A  45      19.362  -7.207  22.335  1.00 83.81           H
ATOM    410  HN  GLN A  45      13.005  -5.259  20.502  1.00 83.81           H
ATOM    411  N   PHE A  46      14.140  -6.444  17.758  1.00 92.45           N
ATOM    412  CA  PHE A  46      14.173  -7.036  16.432  1.00 92.45           C
ATOM    413  C   PHE A  46      13.953  -5.975  15.352  1.00 92.45           C
ATOM    414  O   PHE A  46      14.683  -5.929  14.363  1.00 92.45           O
ATOM    415  HA  PHE A  46      15.158  -7.484  16.302  1.00 92.45           H
ATOM    416  CB  PHE A  46      13.034  -8.056  16.368  1.00 92.45           C
ATOM    417 1HB  PHE A  46      13.203  -8.821  17.126  1.00 92.45           H
ATOM    418 2HB  PHE A  46      12.099  -7.557  16.621  1.00 92.45           H
ATOM    419  CG  PHE A  46      12.881  -8.733  15.005  1.00 92.45           C
ATOM    420  CD1 PHE A  46      11.917  -8.315  14.142  1.00 92.45           C
ATOM    421  HD1 PHE A  46      11.254  -7.496  14.421  1.00 92.45           H
ATOM    422  CD2 PHE A  46      13.709  -9.755  14.656  1.00 92.45           C
ATOM    423  HD2 PHE A  46      14.481 -10.091  15.348  1.00 92.45           H
ATOM    424  CE1 PHE A  46      11.775  -8.944  12.877  1.00 92.45           C
ATOM    425  HE1 PHE A  46      11.002  -8.608  12.185  1.00 92.45           H
ATOM    426  CE2 PHE A  46      13.566 -10.384  13.391  1.00 92.45           C
ATOM    427  HE2 PHE A  46      14.230 -11.202  13.112  1.00 92.45           H
ATOM    428  CZ  PHE A  46      12.602  -9.965  12.528  1.00 92.45           C
ATOM    429  HZ  PHE A  46      12.493 -10.448  11.557  1.00 92.45           H
ATOM    430  HN  PHE A  46      13.426  -6.799  18.362  1.00 92.45           H
ATOM    431  N   ALA A  47      12.943  -5.148  15.578  1.00 92.69           N
ATOM    432  CA  ALA A  47      12.581  -4.126  14.610  1.00 92.69           C
ATOM    433  C   ALA A  47      13.778  -3.200  14.382  1.00 92.69           C
ATOM    434  O   ALA A  47      14.053  -2.803  13.251  1.00 92.69           O
ATOM    435  HA  ALA A  47      12.337  -4.627  13.673  1.00 92.69           H
ATOM    436  CB  ALA A  47      11.345  -3.371  15.102  1.00 92.69           C
ATOM    437 1HB  ALA A  47      10.516  -4.068  15.220  1.00 92.69           H
ATOM    438 2HB  ALA A  47      11.564  -2.901  16.061  1.00 92.69           H
ATOM    439 3HB  ALA A  47      11.075  -2.604  14.376  1.00 92.69           H
ATOM    440  HN  ALA A  47      12.377  -5.168  16.402  1.00 92.69           H
ATOM    441  N   SER A  48      14.457  -2.883  15.475  1.00 90.98           N
ATOM    442  CA  SER A  48      15.504  -1.876  15.439  1.00 90.98           C
ATOM    443  C   SER A  48      16.665  -2.358  14.568  1.00 90.98           C
ATOM    444  O   SER A  48      17.421  -1.549  14.033  1.00 90.98           O
ATOM    445  HA  SER A  48      15.039  -0.992  15.002  1.00 90.98           H
ATOM    446  CB  SER A  48      15.998  -1.546  16.849  1.00 90.98           C
ATOM    447 1HB  SER A  48      16.618  -0.650  16.816  1.00 90.98           H
ATOM    448 2HB  SER A  48      15.146  -1.320  17.489  1.00 90.98           H
ATOM    449  OG  SER A  48      16.746  -2.618  17.417  1.00 90.98           O
ATOM    450  HG  SER A  48      16.331  -3.494  17.169  1.00 90.98           H
ATOM    451  HN  SER A  48      14.302  -3.301  16.370  1.00 90.98           H
ATOM    452  N   HIS A  49      16.771  -3.674  14.454  1.00 87.26           N
ATOM    453  CA  HIS A  49      17.863  -4.275  13.709  1.00 87.26           C
ATOM    454  C   HIS A  49      17.404  -4.581  12.282  1.00 87.26           C
ATOM    455  O   HIS A  49      18.164  -4.405  11.330  1.00 87.26           O
ATOM    456  HA  HIS A  49      18.663  -3.535  13.673  1.00 87.26           H
ATOM    457  CB  HIS A  49      18.402  -5.509  14.435  1.00 87.26           C
ATOM    458 1HB  HIS A  49      17.571  -6.176  14.664  1.00 87.26           H
ATOM    459 2HB  HIS A  49      19.069  -6.051  13.764  1.00 87.26           H
ATOM    460  CG  HIS A  49      19.143  -5.195  15.713  1.00 87.26           C
ATOM    461  ND1 HIS A  49      20.230  -4.339  15.758  1.00 87.26           N
ATOM    462  HD1 HIS A  49      20.626  -3.855  14.978  1.00 87.26           H
ATOM    463  CD2 HIS A  49      18.942  -5.630  16.990  1.00 87.26           C
ATOM    464  HD2 HIS A  49      18.163  -6.320  17.312  1.00 87.26           H
ATOM    465  CE1 HIS A  49      20.656  -4.270  17.011  1.00 87.26           C
ATOM    466  HE1 HIS A  49      21.497  -3.678  17.370  1.00 87.26           H
ATOM    467  NE2 HIS A  49      19.857  -5.072  17.773  1.00 87.26           N
ATOM    468  HN  HIS A  49      16.128  -4.324  14.859  1.00 87.26           H
ATOM    469  N   PHE A  50      16.163  -5.032  12.177  1.00 88.84           N
ATOM    470  CA  PHE A  50      15.688  -5.637  10.945  1.00 88.84           C
ATOM    471  C   PHE A  50      15.170  -4.573   9.975  1.00 88.84           C
ATOM    472  O   PHE A  50      15.488  -4.603   8.788  1.00 88.84           O
ATOM    473  HA  PHE A  50      16.532  -6.157  10.493  1.00 88.84           H
ATOM    474  CB  PHE A  50      14.536  -6.571  11.320  1.00 88.84           C
ATOM    475 1HB  PHE A  50      14.903  -7.321  12.021  1.00 88.84           H
ATOM    476 2HB  PHE A  50      13.770  -5.996  11.841  1.00 88.84           H
ATOM    477  CG  PHE A  50      13.896  -7.282  10.126  1.00 88.84           C
ATOM    478  CD1 PHE A  50      12.678  -6.884   9.670  1.00 88.84           C
ATOM    479  HD1 PHE A  50      12.157  -6.058  10.157  1.00 88.84           H
ATOM    480  CD2 PHE A  50      14.545  -8.311   9.519  1.00 88.84           C
ATOM    481  HD2 PHE A  50      15.521  -8.630   9.884  1.00 88.84           H
ATOM    482  CE1 PHE A  50      12.084  -7.543   8.562  1.00 88.84           C
ATOM    483  HE1 PHE A  50      11.107  -7.224   8.197  1.00 88.84           H
ATOM    484  CE2 PHE A  50      13.951  -8.970   8.410  1.00 88.84           C
ATOM    485  HE2 PHE A  50      14.472  -9.795   7.924  1.00 88.84           H
ATOM    486  CZ  PHE A  50      12.733  -8.572   7.955  1.00 88.84           C
ATOM    487  HZ  PHE A  50      12.277  -9.078   7.104  1.00 88.84           H
ATOM    488  HN  PHE A  50      15.489  -4.990  12.915  1.00 88.84           H
ATOM    489  N   LEU A  51      14.381  -3.657  10.518  1.00 92.65           N
ATOM    490  CA  LEU A  51      13.559  -2.791   9.690  1.00 92.65           C
ATOM    491  C   LEU A  51      14.452  -1.765   8.989  1.00 92.65           C
ATOM    492  O   LEU A  51      14.383  -1.606   7.772  1.00 92.65           O
ATOM    493  HA  LEU A  51      13.089  -3.416   8.931  1.00 92.65           H
ATOM    494  CB  LEU A  51      12.436  -2.165  10.519  1.00 92.65           C
ATOM    495 1HB  LEU A  51      12.886  -1.608  11.341  1.00 92.65           H
ATOM    496 2HB  LEU A  51      11.910  -1.443   9.895  1.00 92.65           H
ATOM    497  CG  LEU A  51      11.409  -3.139  11.102  1.00 92.65           C
ATOM    498  HG  LEU A  51      11.927  -3.812  11.785  1.00 92.65           H
ATOM    499  CD1 LEU A  51      10.349  -2.395  11.916  1.00 92.65           C
ATOM    500 1HD1 LEU A  51      10.829  -1.861  12.737  1.00 92.65           H
ATOM    501 2HD1 LEU A  51       9.831  -1.683  11.274  1.00 92.65           H
ATOM    502 3HD1 LEU A  51       9.632  -3.110  12.319  1.00 92.65           H
ATOM    503  CD2 LEU A  51      10.787  -4.001  10.002  1.00 92.65           C
ATOM    504 1HD2 LEU A  51      10.287  -3.360   9.276  1.00 92.65           H
ATOM    505 2HD2 LEU A  51      11.568  -4.575   9.504  1.00 92.65           H
ATOM    506 3HD2 LEU A  51      10.061  -4.684  10.444  1.00 92.65           H
ATOM    507  HN  LEU A  51      14.299  -3.502  11.503  1.00 92.65           H
ATOM    508  N   PRO A  52      15.302  -1.053   9.741  1.00 94.47           N
ATOM    509  CA  PRO A  52      15.986   0.123   9.198  1.00 94.47           C
ATOM    510  C   PRO A  52      16.715  -0.183   7.900  1.00 94.47           C
ATOM    511  O   PRO A  52      16.526   0.509   6.900  1.00 94.47           O
ATOM    512  HA  PRO A  52      15.260   0.894   8.943  1.00 94.47           H
ATOM    513  CB  PRO A  52      16.955   0.524  10.312  1.00 94.47           C
ATOM    514 1HB  PRO A  52      17.932   0.059  10.182  1.00 94.47           H
ATOM    515 2HB  PRO A  52      17.117   1.602  10.334  1.00 94.47           H
ATOM    516  CG  PRO A  52      16.262   0.033  11.577  1.00 94.47           C
ATOM    517 1HG  PRO A  52      16.962  -0.076  12.406  1.00 94.47           H
ATOM    518 2HG  PRO A  52      15.495   0.730  11.915  1.00 94.47           H
ATOM    519  CD  PRO A  52      15.673  -1.300  11.146  1.00 94.47           C
ATOM    520 1HD  PRO A  52      16.399  -2.109  11.232  1.00 94.47           H
ATOM    521 2HD  PRO A  52      14.815  -1.580  11.756  1.00 94.47           H
ATOM    522  N   PRO A  53      17.562  -1.221   7.883  1.00 95.26           N
ATOM    523  CA  PRO A  53      18.328  -1.550   6.678  1.00 95.26           C
ATOM    524  C   PRO A  53      17.439  -1.702   5.454  1.00 95.26           C
ATOM    525  O   PRO A  53      17.774  -1.216   4.375  1.00 95.26           O
ATOM    526  HA  PRO A  53      19.012  -0.737   6.434  1.00 95.26           H
ATOM    527  CB  PRO A  53      19.025  -2.863   7.039  1.00 95.26           C
ATOM    528 1HB  PRO A  53      18.433  -3.728   6.740  1.00 95.26           H
ATOM    529 2HB  PRO A  53      19.992  -2.954   6.544  1.00 95.26           H
ATOM    530  CG  PRO A  53      19.174  -2.779   8.554  1.00 95.26           C
ATOM    531 1HG  PRO A  53      19.325  -3.761   9.001  1.00 95.26           H
ATOM    532 2HG  PRO A  53      20.034  -2.175   8.843  1.00 95.26           H
ATOM    533  CD  PRO A  53      17.861  -2.148   8.989  1.00 95.26           C
ATOM    534 1HD  PRO A  53      17.075  -2.893   9.110  1.00 95.26           H
ATOM    535 2HD  PRO A  53      17.957  -1.632   9.944  1.00 95.26           H
ATOM    536  N   LEU A  54      16.319  -2.380   5.656  1.00 92.87           N
ATOM    537  CA  LEU A  54      15.452  -2.741   4.547  1.00 92.87           C
ATOM    538  C   LEU A  54      14.755  -1.485   4.020  1.00 92.87           C
ATOM    539  O   LEU A  54      14.620  -1.305   2.811  1.00 92.87           O
ATOM    540  HA  LEU A  54      16.085  -3.142   3.755  1.00 92.87           H
ATOM    541  CB  LEU A  54      14.486  -3.852   4.961  1.00 92.87           C
ATOM    542 1HB  LEU A  54      13.920  -3.510   5.828  1.00 92.87           H
ATOM    543 2HB  LEU A  54      13.770  -4.004   4.153  1.00 92.87           H
ATOM    544  CG  LEU A  54      15.122  -5.201   5.302  1.00 92.87           C
ATOM    545  HG  LEU A  54      15.830  -5.049   6.117  1.00 92.87           H
ATOM    546  CD1 LEU A  54      14.069  -6.195   5.797  1.00 92.87           C
ATOM    547 1HD1 LEU A  54      13.589  -5.799   6.692  1.00 92.87           H
ATOM    548 2HD1 LEU A  54      13.320  -6.348   5.020  1.00 92.87           H
ATOM    549 3HD1 LEU A  54      14.548  -7.145   6.032  1.00 92.87           H
ATOM    550  CD2 LEU A  54      15.914  -5.750   4.113  1.00 92.87           C
ATOM    551 1HD2 LEU A  54      15.245  -5.884   3.262  1.00 92.87           H
ATOM    552 2HD2 LEU A  54      16.704  -5.048   3.848  1.00 92.87           H
ATOM    553 3HD2 LEU A  54      16.355  -6.710   4.383  1.00 92.87           H
ATOM    554  HN  LEU A  54      16.002  -2.681   6.555  1.00 92.87           H
ATOM    555  N   TYR A  55      14.330  -0.647   4.955  1.00 93.22           N
ATOM    556  CA  TYR A  55      13.623   0.572   4.602  1.00 93.22           C
ATOM    557  C   TYR A  55      14.522   1.515   3.799  1.00 93.22           C
ATOM    558  O   TYR A  55      14.066   2.165   2.860  1.00 93.22           O
ATOM    559  HA  TYR A  55      12.762   0.297   3.992  1.00 93.22           H
ATOM    560  CB  TYR A  55      13.253   1.244   5.926  1.00 93.22           C
ATOM    561 1HB  TYR A  55      14.120   1.226   6.585  1.00 93.22           H
ATOM    562 2HB  TYR A  55      13.018   2.291   5.737  1.00 93.22           H
ATOM    563  CG  TYR A  55      12.070   0.592   6.645  1.00 93.22           C
ATOM    564  CD1 TYR A  55      11.464  -0.524   6.104  1.00 93.22           C
ATOM    565  HD1 TYR A  55      11.828  -0.940   5.165  1.00 93.22           H
ATOM    566  CD2 TYR A  55      11.610   1.120   7.834  1.00 93.22           C
ATOM    567  HD2 TYR A  55      12.088   2.001   8.261  1.00 93.22           H
ATOM    568  CE1 TYR A  55      10.351  -1.137   6.781  1.00 93.22           C
ATOM    569  HE1 TYR A  55       9.863  -2.019   6.365  1.00 93.22           H
ATOM    570  CE2 TYR A  55      10.496   0.507   8.511  1.00 93.22           C
ATOM    571  HE2 TYR A  55      10.123   0.913   9.450  1.00 93.22           H
ATOM    572  CZ  TYR A  55       9.922  -0.592   7.951  1.00 93.22           C
ATOM    573  OH  TYR A  55       8.871  -1.171   8.590  1.00 93.22           O
ATOM    574  HH  TYR A  55       8.491  -1.906   8.028  1.00 93.22           H
ATOM    575  HN  TYR A  55      14.461  -0.790   5.936  1.00 93.22           H
ATOM    576  N   TRP A  56      15.785   1.559   4.199  1.00 92.10           N
ATOM    577  CA  TRP A  56      16.762   2.378   3.502  1.00 92.10           C
ATOM    578  C   TRP A  56      16.949   1.800   2.098  1.00 92.10           C
ATOM    579  O   TRP A  56      17.020   2.543   1.121  1.00 92.10           O
ATOM    580  HA  TRP A  56      16.363   3.391   3.438  1.00 92.10           H
ATOM    581  CB  TRP A  56      18.070   2.463   4.292  1.00 92.10           C
ATOM    582 1HB  TRP A  56      18.272   1.493   4.745  1.00 92.10           H
ATOM    583 2HB  TRP A  56      18.887   2.669   3.601  1.00 92.10           H
ATOM    584  CG  TRP A  56      18.066   3.531   5.388  1.00 92.10           C
ATOM    585  CD1 TRP A  56      18.169   3.353   6.713  1.00 92.10           C
ATOM    586  HD1 TRP A  56      18.273   2.382   7.195  1.00 92.10           H
ATOM    587  CD2 TRP A  56      17.949   4.956   5.199  1.00 92.10           C
ATOM    588  NE1 TRP A  56      18.127   4.556   7.388  1.00 92.10           N
ATOM    589  HE1 TRP A  56      18.185   4.681   8.379  1.00 92.10           H
ATOM    590  CE2 TRP A  56      17.989   5.562   6.439  1.00 92.10           C
ATOM    591  CE3 TRP A  56      17.814   5.710   4.020  1.00 92.10           C
ATOM    592  HE3 TRP A  56      17.780   5.256   3.030  1.00 92.10           H
ATOM    593  CZ2 TRP A  56      17.899   6.947   6.619  1.00 92.10           C
ATOM    594  HZ2 TRP A  56      17.933   7.401   7.609  1.00 92.10           H
ATOM    595  CZ3 TRP A  56      17.726   7.093   4.217  1.00 92.10           C
ATOM    596  HZ3 TRP A  56      17.619   7.725   3.335  1.00 92.10           H
ATOM    597  CH2 TRP A  56      17.764   7.718   5.458  1.00 92.10           C
ATOM    598  HH2 TRP A  56      17.689   8.803   5.527  1.00 92.10           H
ATOM    599  HN  TRP A  56      16.142   1.049   4.982  1.00 92.10           H
ATOM    600  N   LEU A  57      17.023   0.478   2.042  1.00 92.70           N
ATOM    601  CA  LEU A  57      17.220  -0.208   0.777  1.00 92.70           C
ATOM    602  C   LEU A  57      16.040   0.093  -0.150  1.00 92.70           C
ATOM    603  O   LEU A  57      16.234   0.494  -1.297  1.00 92.70           O
ATOM    604  HA  LEU A  57      18.126   0.195   0.324  1.00 92.70           H
ATOM    605  CB  LEU A  57      17.454  -1.702   1.008  1.00 92.70           C
ATOM    606 1HB  LEU A  57      18.338  -1.818   1.635  1.00 92.70           H
ATOM    607 2HB  LEU A  57      16.610  -2.100   1.570  1.00 92.70           H
ATOM    608  CG  LEU A  57      17.640  -2.554  -0.250  1.00 92.70           C
ATOM    609  HG  LEU A  57      16.794  -2.374  -0.912  1.00 92.70           H
ATOM    610  CD1 LEU A  57      18.904  -2.144  -1.008  1.00 92.70           C
ATOM    611 1HD1 LEU A  57      18.826  -1.097  -1.304  1.00 92.70           H
ATOM    612 2HD1 LEU A  57      19.773  -2.276  -0.365  1.00 92.70           H
ATOM    613 3HD1 LEU A  57      19.011  -2.765  -1.898  1.00 92.70           H
ATOM    614  CD2 LEU A  57      17.636  -4.045   0.093  1.00 92.70           C
ATOM    615 1HD2 LEU A  57      18.450  -4.261   0.785  1.00 92.70           H
ATOM    616 2HD2 LEU A  57      16.686  -4.309   0.557  1.00 92.70           H
ATOM    617 3HD2 LEU A  57      17.770  -4.628  -0.818  1.00 92.70           H
ATOM    618  HN  LEU A  57      16.951  -0.120   2.840  1.00 92.70           H
ATOM    619  N   VAL A  58      14.844  -0.112   0.381  1.00 94.64           N
ATOM    620  CA  VAL A  58      13.635   0.068  -0.405  1.00 94.64           C
ATOM    621  C   VAL A  58      13.569   1.511  -0.908  1.00 94.64           C
ATOM    622  O   VAL A  58      13.237   1.754  -2.067  1.00 94.64           O
ATOM    623  HA  VAL A  58      13.699  -0.600  -1.264  1.00 94.64           H
ATOM    624  CB  VAL A  58      12.410  -0.335   0.419  1.00 94.64           C
ATOM    625  HB  VAL A  58      12.441   0.218   1.357  1.00 94.64           H
ATOM    626  CG1 VAL A  58      11.115   0.039  -0.305  1.00 94.64           C
ATOM    627 1HG1 VAL A  58      11.088   1.116  -0.467  1.00 94.64           H
ATOM    628 2HG1 VAL A  58      11.075  -0.474  -1.266  1.00 94.64           H
ATOM    629 3HG1 VAL A  58      10.261  -0.259   0.302  1.00 94.64           H
ATOM    630  CG2 VAL A  58      12.441  -1.828   0.751  1.00 94.64           C
ATOM    631 1HG2 VAL A  58      12.446  -2.407  -0.173  1.00 94.64           H
ATOM    632 2HG2 VAL A  58      13.339  -2.054   1.326  1.00 94.64           H
ATOM    633 3HG2 VAL A  58      11.559  -2.088   1.337  1.00 94.64           H
ATOM    634  HN  VAL A  58      14.694  -0.395   1.328  1.00 94.64           H
ATOM    635  N   PHE A  59      13.889   2.432  -0.010  1.00 95.65           N
ATOM    636  CA  PHE A  59      13.831   3.847  -0.335  1.00 95.65           C
ATOM    637  C   PHE A  59      14.738   4.174  -1.523  1.00 95.65           C
ATOM    638  O   PHE A  59      14.295   4.780  -2.498  1.00 95.65           O
ATOM    639  HA  PHE A  59      12.797   4.076  -0.596  1.00 95.65           H
ATOM    640  CB  PHE A  59      14.326   4.610   0.895  1.00 95.65           C
ATOM    641 1HB  PHE A  59      13.614   4.469   1.708  1.00 95.65           H
ATOM    642 2HB  PHE A  59      15.272   4.177   1.221  1.00 95.65           H
ATOM    643  CG  PHE A  59      14.521   6.109   0.660  1.00 95.65           C
ATOM    644  CD1 PHE A  59      15.775   6.637   0.644  1.00 95.65           C
ATOM    645  HD1 PHE A  59      16.640   5.992   0.798  1.00 95.65           H
ATOM    646  CD2 PHE A  59      13.442   6.914   0.468  1.00 95.65           C
ATOM    647  HD2 PHE A  59      12.438   6.490   0.482  1.00 95.65           H
ATOM    648  CE1 PHE A  59      15.956   8.028   0.427  1.00 95.65           C
ATOM    649  HE1 PHE A  59      16.960   8.452   0.414  1.00 95.65           H
ATOM    650  CE2 PHE A  59      13.623   8.305   0.251  1.00 95.65           C
ATOM    651  HE2 PHE A  59      12.758   8.950   0.097  1.00 95.65           H
ATOM    652  CZ  PHE A  59      14.877   8.833   0.235  1.00 95.65           C
ATOM    653  HZ  PHE A  59      15.016   9.901   0.067  1.00 95.65           H
ATOM    654  HN  PHE A  59      14.185   2.225   0.923  1.00 95.65           H
ATOM    655  N   ILE A  60      15.990   3.760  -1.402  1.00 93.81           N
ATOM    656  CA  ILE A  60      17.003   4.143  -2.372  1.00 93.81           C
ATOM    657  C   ILE A  60      16.605   3.619  -3.753  1.00 93.81           C
ATOM    658  O   ILE A  60      16.553   4.379  -4.718  1.00 93.81           O
ATOM    659  HA  ILE A  60      17.023   5.233  -2.409  1.00 93.81           H
ATOM    660  CB  ILE A  60      18.387   3.680  -1.913  1.00 93.81           C
ATOM    661  HB  ILE A  60      18.318   2.631  -1.626  1.00 93.81           H
ATOM    662  CG1 ILE A  60      18.843   4.457  -0.676  1.00 93.81           C
ATOM    663 1HG1 ILE A  60      19.092   5.480  -0.957  1.00 93.81           H
ATOM    664 2HG1 ILE A  60      18.027   4.514   0.044  1.00 93.81           H
ATOM    665  CG2 ILE A  60      19.402   3.771  -3.054  1.00 93.81           C
ATOM    666 1HG2 ILE A  60      19.077   3.138  -3.880  1.00 93.81           H
ATOM    667 2HG2 ILE A  60      19.474   4.804  -3.394  1.00 93.81           H
ATOM    668 3HG2 ILE A  60      20.377   3.436  -2.701  1.00 93.81           H
ATOM    669  CD1 ILE A  60      20.058   3.791  -0.027  1.00 93.81           C
ATOM    670 1HD1 ILE A  60      19.798   2.776   0.274  1.00 93.81           H
ATOM    671 2HD1 ILE A  60      20.880   3.758  -0.743  1.00 93.81           H
ATOM    672 3HD1 ILE A  60      20.362   4.363   0.849  1.00 93.81           H
ATOM    673  HN  ILE A  60      16.316   3.173  -0.661  1.00 93.81           H
ATOM    674  N   VAL A  61      16.334   2.323  -3.803  1.00 93.76           N
ATOM    675  CA  VAL A  61      16.073   1.661  -5.070  1.00 93.76           C
ATOM    676  C   VAL A  61      14.775   2.207  -5.667  1.00 93.76           C
ATOM    677  O   VAL A  61      14.703   2.474  -6.866  1.00 93.76           O
ATOM    678  HA  VAL A  61      16.897   1.902  -5.742  1.00 93.76           H
ATOM    679  CB  VAL A  61      16.049   0.144  -4.873  1.00 93.76           C
ATOM    680  HB  VAL A  61      15.289  -0.085  -4.126  1.00 93.76           H
ATOM    681  CG1 VAL A  61      15.663  -0.571  -6.170  1.00 93.76           C
ATOM    682 1HG1 VAL A  61      14.672  -0.243  -6.484  1.00 93.76           H
ATOM    683 2HG1 VAL A  61      16.389  -0.331  -6.947  1.00 93.76           H
ATOM    684 3HG1 VAL A  61      15.654  -1.648  -6.001  1.00 93.76           H
ATOM    685  CG2 VAL A  61      17.394  -0.362  -4.347  1.00 93.76           C
ATOM    686 1HG2 VAL A  61      18.179  -0.115  -5.061  1.00 93.76           H
ATOM    687 2HG2 VAL A  61      17.611   0.112  -3.389  1.00 93.76           H
ATOM    688 3HG2 VAL A  61      17.349  -1.443  -4.216  1.00 93.76           H
ATOM    689  HN  VAL A  61      16.292   1.729  -3.000  1.00 93.76           H
ATOM    690  N   GLY A  62      13.781   2.358  -4.804  1.00 95.29           N
ATOM    691  CA  GLY A  62      12.452   2.738  -5.252  1.00 95.29           C
ATOM    692  C   GLY A  62      12.434   4.184  -5.752  1.00 95.29           C
ATOM    693  O   GLY A  62      11.818   4.484  -6.773  1.00 95.29           O
ATOM    694 1HA  GLY A  62      12.128   2.069  -6.050  1.00 95.29           H
ATOM    695 2HA  GLY A  62      11.742   2.624  -4.433  1.00 95.29           H
ATOM    696  HN  GLY A  62      13.872   2.225  -3.817  1.00 95.29           H
ATOM    697  N   ALA A  63      13.117   5.042  -5.008  1.00 95.26           N
ATOM    698  CA  ALA A  63      13.141   6.458  -5.330  1.00 95.26           C
ATOM    699  C   ALA A  63      13.778   6.653  -6.707  1.00 95.26           C
ATOM    700  O   ALA A  63      13.259   7.400  -7.536  1.00 95.26           O
ATOM    701  HA  ALA A  63      12.109   6.808  -5.364  1.00 95.26           H
ATOM    702  CB  ALA A  63      13.884   7.220  -4.231  1.00 95.26           C
ATOM    703 1HB  ALA A  63      13.374   7.072  -3.279  1.00 95.26           H
ATOM    704 2HB  ALA A  63      14.905   6.847  -4.158  1.00 95.26           H
ATOM    705 3HB  ALA A  63      13.901   8.283  -4.473  1.00 95.26           H
ATOM    706  HN  ALA A  63      13.647   4.783  -4.200  1.00 95.26           H
ATOM    707  N   LEU A  64      14.894   5.968  -6.910  1.00 89.90           N
ATOM    708  CA  LEU A  64      15.605   6.051  -8.175  1.00 89.90           C
ATOM    709  C   LEU A  64      14.708   5.520  -9.294  1.00 89.90           C
ATOM    710  O   LEU A  64      14.566   6.157 -10.336  1.00 89.90           O
ATOM    711  HA  LEU A  64      15.808   7.105  -8.366  1.00 89.90           H
ATOM    712  CB  LEU A  64      16.956   5.340  -8.078  1.00 89.90           C
ATOM    713 1HB  LEU A  64      16.787   4.332  -7.700  1.00 89.90           H
ATOM    714 2HB  LEU A  64      17.363   5.238  -9.084  1.00 89.90           H
ATOM    715  CG  LEU A  64      18.008   6.015  -7.198  1.00 89.90           C
ATOM    716  HG  LEU A  64      17.574   6.181  -6.212  1.00 89.90           H
ATOM    717  CD1 LEU A  64      19.227   5.110  -7.008  1.00 89.90           C
ATOM    718 1HD1 LEU A  64      18.918   4.180  -6.532  1.00 89.90           H
ATOM    719 2HD1 LEU A  64      19.672   4.891  -7.979  1.00 89.90           H
ATOM    720 3HD1 LEU A  64      19.960   5.615  -6.378  1.00 89.90           H
ATOM    721  CD2 LEU A  64      18.394   7.386  -7.758  1.00 89.90           C
ATOM    722 1HD2 LEU A  64      18.802   7.266  -8.761  1.00 89.90           H
ATOM    723 2HD2 LEU A  64      17.511   8.023  -7.798  1.00 89.90           H
ATOM    724 3HD2 LEU A  64      19.144   7.844  -7.113  1.00 89.90           H
ATOM    725  HN  LEU A  64      15.312   5.366  -6.229  1.00 89.90           H
ATOM    726  N   GLY A  65      14.126   4.356  -9.041  1.00 93.03           N
ATOM    727  CA  GLY A  65      13.374   3.656 -10.068  1.00 93.03           C
ATOM    728  C   GLY A  65      12.162   4.476 -10.516  1.00 93.03           C
ATOM    729  O   GLY A  65      11.976   4.716 -11.708  1.00 93.03           O
ATOM    730 1HA  GLY A  65      14.019   3.457 -10.924  1.00 93.03           H
ATOM    731 2HA  GLY A  65      13.043   2.690  -9.687  1.00 93.03           H
ATOM    732  HN  GLY A  65      14.162   3.895  -8.155  1.00 93.03           H
ATOM    733  N   ASN A  66      11.369   4.885  -9.536  1.00 90.88           N
ATOM    734  CA  ASN A  66      10.115   5.560  -9.821  1.00 90.88           C
ATOM    735  C   ASN A  66      10.407   6.936 -10.423  1.00 90.88           C
ATOM    736  O   ASN A  66       9.649   7.426 -11.258  1.00 90.88           O
ATOM    737  HA  ASN A  66       9.588   4.906 -10.515  1.00 90.88           H
ATOM    738  CB  ASN A  66       9.298   5.767  -8.544  1.00 90.88           C
ATOM    739 1HB  ASN A  66       9.952   6.107  -7.740  1.00 90.88           H
ATOM    740 2HB  ASN A  66       8.557   6.549  -8.704  1.00 90.88           H
ATOM    741  CG  ASN A  66       8.598   4.472  -8.125  1.00 90.88           C
ATOM    742  OD1 ASN A  66       7.674   4.001  -8.767  1.00 90.88           O
ATOM    743  ND2 ASN A  66       9.089   3.926  -7.017  1.00 90.88           N
ATOM    744 1HD2 ASN A  66       9.850   4.364  -6.538  1.00 90.88           H
ATOM    745 2HD2 ASN A  66       8.698   3.076  -6.662  1.00 90.88           H
ATOM    746  HN  ASN A  66      11.571   4.761  -8.565  1.00 90.88           H
ATOM    747  N   SER A  67      11.508   7.522  -9.974  1.00 91.36           N
ATOM    748  CA  SER A  67      11.941   8.805 -10.500  1.00 91.36           C
ATOM    749  C   SER A  67      12.246   8.681 -11.994  1.00 91.36           C
ATOM    750  O   SER A  67      11.940   9.585 -12.771  1.00 91.36           O
ATOM    751  HA  SER A  67      11.103   9.482 -10.336  1.00 91.36           H
ATOM    752  CB  SER A  67      13.169   9.322  -9.748  1.00 91.36           C
ATOM    753 1HB  SER A  67      13.972   8.588  -9.817  1.00 91.36           H
ATOM    754 2HB  SER A  67      13.529  10.234 -10.226  1.00 91.36           H
ATOM    755  OG  SER A  67      12.884   9.586  -8.377  1.00 91.36           O
ATOM    756  HG  SER A  67      13.391   8.952  -7.794  1.00 91.36           H
ATOM    757  HN  SER A  67      12.098   7.134  -9.265  1.00 91.36           H
ATOM    758  N   LEU A  68      12.846   7.555 -12.352  1.00 86.07           N
ATOM    759  CA  LEU A  68      13.168   7.288 -13.744  1.00 86.07           C
ATOM    760  C   LEU A  68      11.872   7.138 -14.543  1.00 86.07           C
ATOM    761  O   LEU A  68      11.770   7.631 -15.665  1.00 86.07           O
ATOM    762  HA  LEU A  68      13.711   8.153 -14.125  1.00 86.07           H
ATOM    763  CB  LEU A  68      14.103   6.082 -13.855  1.00 86.07           C
ATOM    764 1HB  LEU A  68      13.719   5.290 -13.213  1.00 86.07           H
ATOM    765 2HB  LEU A  68      14.062   5.710 -14.879  1.00 86.07           H
ATOM    766  CG  LEU A  68      15.567   6.333 -13.491  1.00 86.07           C
ATOM    767  HG  LEU A  68      15.598   6.824 -12.518  1.00 86.07           H
ATOM    768  CD1 LEU A  68      16.332   5.014 -13.356  1.00 86.07           C
ATOM    769 1HD1 LEU A  68      15.876   4.408 -12.573  1.00 86.07           H
ATOM    770 2HD1 LEU A  68      16.295   4.474 -14.302  1.00 86.07           H
ATOM    771 3HD1 LEU A  68      17.370   5.221 -13.096  1.00 86.07           H
ATOM    772  CD2 LEU A  68      16.229   7.278 -14.496  1.00 86.07           C
ATOM    773 1HD2 LEU A  68      16.187   6.837 -15.492  1.00 86.07           H
ATOM    774 2HD2 LEU A  68      15.701   8.232 -14.498  1.00 86.07           H
ATOM    775 3HD2 LEU A  68      17.269   7.439 -14.213  1.00 86.07           H
ATOM    776  HN  LEU A  68      13.111   6.835 -11.711  1.00 86.07           H
ATOM    777  N   VAL A  69      10.914   6.455 -13.933  1.00 89.09           N
ATOM    778  CA  VAL A  69       9.638   6.211 -14.584  1.00 89.09           C
ATOM    779  C   VAL A  69       8.999   7.549 -14.961  1.00 89.09           C
ATOM    780  O   VAL A  69       8.586   7.743 -16.103  1.00 89.09           O
ATOM    781  HA  VAL A  69       9.837   5.648 -15.496  1.00 89.09           H
ATOM    782  CB  VAL A  69       8.746   5.356 -13.683  1.00 89.09           C
ATOM    783  HB  VAL A  69       8.691   5.841 -12.708  1.00 89.09           H
ATOM    784  CG1 VAL A  69       7.326   5.265 -14.244  1.00 89.09           C
ATOM    785 1HG1 VAL A  69       6.897   6.265 -14.312  1.00 89.09           H
ATOM    786 2HG1 VAL A  69       7.355   4.814 -15.236  1.00 89.09           H
ATOM    787 3HG1 VAL A  69       6.713   4.651 -13.584  1.00 89.09           H
ATOM    788  CG2 VAL A  69       9.346   3.962 -13.481  1.00 89.09           C
ATOM    789 1HG2 VAL A  69       9.445   3.466 -14.446  1.00 89.09           H
ATOM    790 2HG2 VAL A  69      10.328   4.053 -13.016  1.00 89.09           H
ATOM    791 3HG2 VAL A  69       8.692   3.375 -12.836  1.00 89.09           H
ATOM    792  HN  VAL A  69      10.999   6.072 -13.013  1.00 89.09           H
ATOM    793  N   ILE A  70       8.938   8.437 -13.980  1.00 89.88           N
ATOM    794  CA  ILE A  70       8.290   9.723 -14.173  1.00 89.88           C
ATOM    795  C   ILE A  70       9.014  10.493 -15.280  1.00 89.88           C
ATOM    796  O   ILE A  70       8.376  11.105 -16.135  1.00 89.88           O
ATOM    797  HA  ILE A  70       7.269   9.528 -14.500  1.00 89.88           H
ATOM    798  CB  ILE A  70       8.205  10.485 -12.849  1.00 89.88           C
ATOM    799  HB  ILE A  70       9.201  10.516 -12.408  1.00 89.88           H
ATOM    800  CG1 ILE A  70       7.294   9.759 -11.857  1.00 89.88           C
ATOM    801 1HG1 ILE A  70       6.253   9.889 -12.152  1.00 89.88           H
ATOM    802 2HG1 ILE A  70       7.502   8.689 -11.882  1.00 89.88           H
ATOM    803  CG2 ILE A  70       7.766  11.933 -13.077  1.00 89.88           C
ATOM    804 1HG2 ILE A  70       8.487  12.434 -13.722  1.00 89.88           H
ATOM    805 2HG2 ILE A  70       6.784  11.945 -13.551  1.00 89.88           H
ATOM    806 3HG2 ILE A  70       7.714  12.451 -12.120  1.00 89.88           H
ATOM    807  CD1 ILE A  70       7.498  10.290 -10.436  1.00 89.88           C
ATOM    808 1HD1 ILE A  70       8.534  10.137 -10.136  1.00 89.88           H
ATOM    809 2HD1 ILE A  70       7.265  11.355 -10.410  1.00 89.88           H
ATOM    810 3HD1 ILE A  70       6.838   9.757  -9.751  1.00 89.88           H
ATOM    811  HN  ILE A  70       9.321   8.290 -13.068  1.00 89.88           H
ATOM    812  N   LEU A  71      10.337  10.436 -15.228  1.00 84.87           N
ATOM    813  CA  LEU A  71      11.155  11.181 -16.170  1.00 84.87           C
ATOM    814  C   LEU A  71      10.862  10.695 -17.591  1.00 84.87           C
ATOM    815  O   LEU A  71      10.716  11.500 -18.509  1.00 84.87           O
ATOM    816  HA  LEU A  71      10.865  12.229 -16.097  1.00 84.87           H
ATOM    817  CB  LEU A  71      12.633  11.093 -15.783  1.00 84.87           C
ATOM    818 1HB  LEU A  71      12.726  11.340 -14.725  1.00 84.87           H
ATOM    819 2HB  LEU A  71      12.957  10.058 -15.898  1.00 84.87           H
ATOM    820  CG  LEU A  71      13.588  11.988 -16.574  1.00 84.87           C
ATOM    821  HG  LEU A  71      13.271  11.989 -17.616  1.00 84.87           H
ATOM    822  CD1 LEU A  71      13.520  13.435 -16.079  1.00 84.87           C
ATOM    823 1HD1 LEU A  71      12.505  13.813 -16.202  1.00 84.87           H
ATOM    824 2HD1 LEU A  71      13.797  13.472 -15.026  1.00 84.87           H
ATOM    825 3HD1 LEU A  71      14.209  14.049 -16.659  1.00 84.87           H
ATOM    826  CD2 LEU A  71      15.015  11.436 -16.536  1.00 84.87           C
ATOM    827 1HD2 LEU A  71      15.358  11.387 -15.502  1.00 84.87           H
ATOM    828 2HD2 LEU A  71      15.030  10.438 -16.972  1.00 84.87           H
ATOM    829 3HD2 LEU A  71      15.673  12.092 -17.105  1.00 84.87           H
ATOM    830  HN  LEU A  71      10.848   9.895 -14.561  1.00 84.87           H
ATOM    831  N   VAL A  72      10.784   9.379 -17.727  1.00 85.43           N
ATOM    832  CA  VAL A  72      10.602   8.772 -19.034  1.00 85.43           C
ATOM    833  C   VAL A  72       9.277   9.248 -19.633  1.00 85.43           C
ATOM    834  O   VAL A  72       9.216   9.609 -20.807  1.00 85.43           O
ATOM    835  HA  VAL A  72      11.417   9.113 -19.672  1.00 85.43           H
ATOM    836  CB  VAL A  72      10.694   7.249 -18.921  1.00 85.43           C
ATOM    837  HB  VAL A  72      10.008   6.929 -18.137  1.00 85.43           H
ATOM    838  CG1 VAL A  72      10.263   6.575 -20.226  1.00 85.43           C
ATOM    839 1HG1 VAL A  72       9.232   6.847 -20.452  1.00 85.43           H
ATOM    840 2HG1 VAL A  72      10.913   6.905 -21.037  1.00 85.43           H
ATOM    841 3HG1 VAL A  72      10.338   5.493 -20.118  1.00 85.43           H
ATOM    842  CG2 VAL A  72      12.104   6.813 -18.519  1.00 85.43           C
ATOM    843 1HG2 VAL A  72      12.817   7.151 -19.270  1.00 85.43           H
ATOM    844 2HG2 VAL A  72      12.358   7.251 -17.553  1.00 85.43           H
ATOM    845 3HG2 VAL A  72      12.142   5.726 -18.446  1.00 85.43           H
ATOM    846  HN  VAL A  72      10.843   8.733 -16.966  1.00 85.43           H
ATOM    847  N   TYR A  73       8.248   9.233 -18.798  1.00 82.86           N
ATOM    848  CA  TYR A  73       6.920   9.625 -19.240  1.00 82.86           C
ATOM    849  C   TYR A  73       6.870  11.119 -19.566  1.00 82.86           C
ATOM    850  O   TYR A  73       6.148  11.536 -20.470  1.00 82.86           O
ATOM    851  HA  TYR A  73       6.683   9.056 -20.139  1.00 82.86           H
ATOM    852  CB  TYR A  73       5.983   9.339 -18.064  1.00 82.86           C
ATOM    853 1HB  TYR A  73       6.549   9.414 -17.136  1.00 82.86           H
ATOM    854 2HB  TYR A  73       5.213  10.110 -18.031  1.00 82.86           H
ATOM    855  CG  TYR A  73       5.309   7.967 -18.125  1.00 82.86           C
ATOM    856  CD1 TYR A  73       4.392   7.692 -19.119  1.00 82.86           C
ATOM    857  HD1 TYR A  73       4.149   8.452 -19.861  1.00 82.86           H
ATOM    858  CD2 TYR A  73       5.617   7.005 -17.184  1.00 82.86           C
ATOM    859  HD2 TYR A  73       6.341   7.223 -16.399  1.00 82.86           H
ATOM    860  CE1 TYR A  73       3.758   6.401 -19.176  1.00 82.86           C
ATOM    861  HE1 TYR A  73       3.032   6.171 -19.956  1.00 82.86           H
ATOM    862  CE2 TYR A  73       4.982   5.714 -17.241  1.00 82.86           C
ATOM    863  HE2 TYR A  73       5.216   4.945 -16.505  1.00 82.86           H
ATOM    864  CZ  TYR A  73       4.084   5.476 -18.234  1.00 82.86           C
ATOM    865  OH  TYR A  73       3.484   4.256 -18.288  1.00 82.86           O
ATOM    866  HH  TYR A  73       2.977   4.162 -19.144  1.00 82.86           H
ATOM    867  HN  TYR A  73       8.310   8.959 -17.838  1.00 82.86           H
ATOM    868  N   TRP A  74       7.645  11.883 -18.811  1.00 72.94           N
ATOM    869  CA  TRP A  74       7.616  13.331 -18.933  1.00 72.94           C
ATOM    870  C   TRP A  74       8.181  13.702 -20.306  1.00 72.94           C
ATOM    871  O   TRP A  74       7.548  14.434 -21.064  1.00 72.94           O
ATOM    872  HA  TRP A  74       6.576  13.650 -18.859  1.00 72.94           H
ATOM    873  CB  TRP A  74       8.368  13.994 -17.778  1.00 72.94           C
ATOM    874 1HB  TRP A  74       7.995  13.590 -16.836  1.00 72.94           H
ATOM    875 2HB  TRP A  74       9.423  13.726 -17.843  1.00 72.94           H
ATOM    876  CG  TRP A  74       8.244  15.518 -17.747  1.00 72.94           C
ATOM    877  CD1 TRP A  74       8.979  16.419 -18.414  1.00 72.94           C
ATOM    878  HD1 TRP A  74       9.794  16.165 -19.092  1.00 72.94           H
ATOM    879  CD2 TRP A  74       7.294  16.288 -16.981  1.00 72.94           C
ATOM    880  NE1 TRP A  74       8.574  17.708 -18.134  1.00 72.94           N
ATOM    881  HE1 TRP A  74       8.969  18.547 -18.510  1.00 72.94           H
ATOM    882  CE2 TRP A  74       7.517  17.626 -17.236  1.00 72.94           C
ATOM    883  CE3 TRP A  74       6.280  15.869 -16.103  1.00 72.94           C
ATOM    884  HE3 TRP A  74       6.084  14.819 -15.886  1.00 72.94           H
ATOM    885  CZ2 TRP A  74       6.766  18.653 -16.651  1.00 72.94           C
ATOM    886  HZ2 TRP A  74       6.962  19.703 -16.868  1.00 72.94           H
ATOM    887  CZ3 TRP A  74       5.539  16.907 -15.526  1.00 72.94           C
ATOM    888  HZ3 TRP A  74       4.739  16.637 -14.836  1.00 72.94           H
ATOM    889  CH2 TRP A  74       5.751  18.259 -15.772  1.00 72.94           C
ATOM    890  HH2 TRP A  74       5.129  19.008 -15.282  1.00 72.94           H
ATOM    891  HN  TRP A  74       8.285  11.529 -18.128  1.00 72.94           H
ATOM    892  N   TYR A  75       9.366  13.179 -20.583  1.00 71.60           N
ATOM    893  CA  TYR A  75      10.167  13.683 -21.685  1.00 71.60           C
ATOM    894  C   TYR A  75       9.914  12.877 -22.961  1.00 71.60           C
ATOM    895  O   TYR A  75      10.024  13.406 -24.066  1.00 71.60           O
ATOM    896  HA  TYR A  75       9.885  14.722 -21.858  1.00 71.60           H
ATOM    897  CB  TYR A  75      11.627  13.503 -21.263  1.00 71.60           C
ATOM    898 1HB  TYR A  75      11.726  12.557 -20.730  1.00 71.60           H
ATOM    899 2HB  TYR A  75      12.247  13.431 -22.157  1.00 71.60           H
ATOM    900  CG  TYR A  75      12.163  14.630 -20.378  1.00 71.60           C
ATOM    901  CD1 TYR A  75      12.605  15.805 -20.949  1.00 71.60           C
ATOM    902  HD1 TYR A  75      12.572  15.931 -22.032  1.00 71.60           H
ATOM    903  CD2 TYR A  75      12.204  14.470 -19.007  1.00 71.60           C
ATOM    904  HD2 TYR A  75      11.855  13.542 -18.556  1.00 71.60           H
ATOM    905  CE1 TYR A  75      13.109  16.866 -20.116  1.00 71.60           C
ATOM    906  HE1 TYR A  75      13.461  17.800 -20.555  1.00 71.60           H
ATOM    907  CE2 TYR A  75      12.708  15.531 -18.174  1.00 71.60           C
ATOM    908  HE2 TYR A  75      12.746  15.418 -17.091  1.00 71.60           H
ATOM    909  CZ  TYR A  75      13.136  16.677 -18.770  1.00 71.60           C
ATOM    910  OH  TYR A  75      13.612  17.678 -17.983  1.00 71.60           O
ATOM    911  HH  TYR A  75      13.541  17.419 -17.019  1.00 71.60           H
ATOM    912  HN  TYR A  75       9.779  12.426 -20.070  1.00 71.60           H
ATOM    913  N   CYS A  76       9.580  11.610 -22.765  1.00 70.91           N
ATOM    914  CA  CYS A  76       9.644  10.643 -23.848  1.00 70.91           C
ATOM    915  C   CYS A  76       8.230  10.123 -24.111  1.00 70.91           C
ATOM    916  O   CYS A  76       7.630  10.436 -25.138  1.00 70.91           O
ATOM    917  HA  CYS A  76      10.029  11.174 -24.719  1.00 70.91           H
ATOM    918  CB  CYS A  76      10.621   9.508 -23.537  1.00 70.91           C
ATOM    919 1HB  CYS A  76      11.557   9.917 -23.154  1.00 70.91           H
ATOM    920 2HB  CYS A  76      10.211   8.868 -22.756  1.00 70.91           H
ATOM    921  SG  CYS A  76      10.941   8.526 -25.047  1.00 70.91           S
ATOM    922  HG  CYS A  76       9.748   7.940 -25.087  1.00 70.91           H
ATOM    923  HN  CYS A  76       9.272  11.242 -21.888  1.00 70.91           H
ATOM    924  N   THR A  77       7.738   9.336 -23.165  1.00 63.80           N
ATOM    925  CA  THR A  77       6.545   8.540 -23.399  1.00 63.80           C
ATOM    926  C   THR A  77       5.334   9.448 -23.627  1.00 63.80           C
ATOM    927  O   THR A  77       4.520   9.191 -24.513  1.00 63.80           O
ATOM    928  HA  THR A  77       6.690   7.964 -24.313  1.00 63.80           H
ATOM    929  CB  THR A  77       6.374   7.586 -22.215  1.00 63.80           C
ATOM    930  HB  THR A  77       6.085   8.129 -21.316  1.00 63.80           H
ATOM    931  OG1 THR A  77       7.618   6.894 -22.144  1.00 63.80           O
ATOM    932  HG1 THR A  77       7.723   6.297 -22.939  1.00 63.80           H
ATOM    933  CG2 THR A  77       5.351   6.483 -22.496  1.00 63.80           C
ATOM    934 1HG2 THR A  77       5.674   5.897 -23.356  1.00 63.80           H
ATOM    935 2HG2 THR A  77       4.381   6.933 -22.707  1.00 63.80           H
ATOM    936 3HG2 THR A  77       5.268   5.834 -21.624  1.00 63.80           H
ATOM    937  HN  THR A  77       8.139   9.239 -22.254  1.00 63.80           H
ATOM    938  N   ARG A  78       5.254  10.490 -22.813  1.00 58.55           N
ATOM    939  CA  ARG A  78       4.020  11.246 -22.685  1.00 58.55           C
ATOM    940  C   ARG A  78       2.841  10.301 -22.443  1.00 58.55           C
ATOM    941  O   ARG A  78       2.867   9.149 -22.871  1.00 58.55           O
ATOM    942  HA  ARG A  78       4.181  11.899 -21.827  1.00 58.55           H
ATOM    943  CB  ARG A  78       3.750  12.077 -23.941  1.00 58.55           C
ATOM    944 1HB  ARG A  78       3.646  11.416 -24.802  1.00 58.55           H
ATOM    945 2HB  ARG A  78       2.806  12.610 -23.833  1.00 58.55           H
ATOM    946  CG  ARG A  78       4.881  13.076 -24.191  1.00 58.55           C
ATOM    947 1HG  ARG A  78       5.054  13.667 -23.292  1.00 58.55           H
ATOM    948 2HG  ARG A  78       5.806  12.539 -24.403  1.00 58.55           H
ATOM    949  CD  ARG A  78       4.544  14.004 -25.361  1.00 58.55           C
ATOM    950 1HD  ARG A  78       4.407  13.420 -26.271  1.00 58.55           H
ATOM    951 2HD  ARG A  78       3.603  14.519 -25.168  1.00 58.55           H
ATOM    952  NE  ARG A  78       5.630  14.990 -25.553  1.00 58.55           N
ATOM    953  HE  ARG A  78       6.466  14.879 -25.015  1.00 58.55           H
ATOM    954  CZ  ARG A  78       5.564  16.024 -26.403  1.00 58.55           C
ATOM    955  NH1 ARG A  78       4.469  16.222 -27.149  1.00 58.55           N
ATOM    956 1HH1 ARG A  78       3.693  15.596 -27.074  1.00 58.55           H
ATOM    957 2HH1 ARG A  78       4.428  16.996 -27.781  1.00 58.55           H
ATOM    958  NH2 ARG A  78       6.610  16.857 -26.496  1.00 58.55           N
ATOM    959 1HH2 ARG A  78       6.577  17.633 -27.125  1.00 58.55           H
ATOM    960 2HH2 ARG A  78       7.424  16.702 -25.935  1.00 58.55           H
ATOM    961  HN  ARG A  78       6.012  10.818 -22.249  1.00 58.55           H
ATOM    962  N   VAL A  79       1.835  10.825 -21.758  1.00 73.93           N
ATOM    963  CA  VAL A  79       0.653  10.040 -21.447  1.00 73.93           C
ATOM    964  C   VAL A  79      -0.266  10.004 -22.669  1.00 73.93           C
ATOM    965  O   VAL A  79      -0.942  10.987 -22.971  1.00 73.93           O
ATOM    966  HA  VAL A  79       0.981   9.025 -21.225  1.00 73.93           H
ATOM    967  CB  VAL A  79      -0.033  10.600 -20.199  1.00 73.93           C
ATOM    968  HB  VAL A  79      -0.389  11.603 -20.433  1.00 73.93           H
ATOM    969  CG1 VAL A  79      -1.245   9.750 -19.812  1.00 73.93           C
ATOM    970 1HG1 VAL A  79      -1.962   9.745 -20.633  1.00 73.93           H
ATOM    971 2HG1 VAL A  79      -0.922   8.729 -19.605  1.00 73.93           H
ATOM    972 3HG1 VAL A  79      -1.714  10.170 -18.922  1.00 73.93           H
ATOM    973  CG2 VAL A  79       0.953  10.711 -19.034  1.00 73.93           C
ATOM    974 1HG2 VAL A  79       1.352   9.724 -18.800  1.00 73.93           H
ATOM    975 2HG2 VAL A  79       1.770  11.377 -19.312  1.00 73.93           H
ATOM    976 3HG2 VAL A  79       0.439  11.111 -18.160  1.00 73.93           H
ATOM    977  HN  VAL A  79       1.820  11.765 -21.418  1.00 73.93           H
ATOM    978  N   LYS A  80      -0.262   8.862 -23.340  1.00 66.92           N
ATOM    979  CA  LYS A  80      -1.017   8.715 -24.573  1.00 66.92           C
ATOM    980  C   LYS A  80      -2.264   7.870 -24.305  1.00 66.92           C
ATOM    981  O   LYS A  80      -3.274   8.012 -24.992  1.00 66.92           O
ATOM    982  HA  LYS A  80      -1.334   9.711 -24.882  1.00 66.92           H
ATOM    983  CB  LYS A  80      -0.124   8.159 -25.684  1.00 66.92           C
ATOM    984 1HB  LYS A  80       0.350   7.236 -25.348  1.00 66.92           H
ATOM    985 2HB  LYS A  80      -0.733   7.906 -26.552  1.00 66.92           H
ATOM    986  CG  LYS A  80       0.948   9.173 -26.085  1.00 66.92           C
ATOM    987 1HG  LYS A  80       0.475  10.103 -26.400  1.00 66.92           H
ATOM    988 2HG  LYS A  80       1.572   9.409 -25.223  1.00 66.92           H
ATOM    989  CD  LYS A  80       1.820   8.630 -27.219  1.00 66.92           C
ATOM    990 1HD  LYS A  80       2.277   7.689 -26.912  1.00 66.92           H
ATOM    991 2HD  LYS A  80       1.200   8.415 -28.089  1.00 66.92           H
ATOM    992  CE  LYS A  80       2.912   9.632 -27.600  1.00 66.92           C
ATOM    993 1HE  LYS A  80       2.457  10.573 -27.910  1.00 66.92           H
ATOM    994 2HE  LYS A  80       3.534   9.849 -26.731  1.00 66.92           H
ATOM    995  NZ  LYS A  80       3.750   9.095 -28.695  1.00 66.92           N
ATOM    996 1HZ  LYS A  80       4.463   9.773 -28.939  1.00 66.92           H
ATOM    997 2HZ  LYS A  80       4.191   8.234 -28.392  1.00 66.92           H
ATOM    998 3HZ  LYS A  80       3.169   8.910 -29.505  1.00 66.92           H
ATOM    999  HN  LYS A  80       0.244   8.048 -23.055  1.00 66.92           H
ATOM   1000  N   THR A  81      -2.152   7.009 -23.304  1.00 77.53           N
ATOM   1001  CA  THR A  81      -3.203   6.044 -23.025  1.00 77.53           C
ATOM   1002  C   THR A  81      -3.675   6.173 -21.576  1.00 77.53           C
ATOM   1003  O   THR A  81      -3.006   6.799 -20.755  1.00 77.53           O
ATOM   1004  HA  THR A  81      -4.057   6.274 -23.662  1.00 77.53           H
ATOM   1005  CB  THR A  81      -2.669   4.652 -23.369  1.00 77.53           C
ATOM   1006  HB  THR A  81      -3.484   3.933 -23.453  1.00 77.53           H
ATOM   1007  OG1 THR A  81      -1.715   4.383 -22.346  1.00 77.53           O
ATOM   1008  HG1 THR A  81      -1.450   3.419 -22.369  1.00 77.53           H
ATOM   1009  CG2 THR A  81      -1.846   4.642 -24.658  1.00 77.53           C
ATOM   1010 1HG2 THR A  81      -0.992   5.311 -24.549  1.00 77.53           H
ATOM   1011 2HG2 THR A  81      -2.467   4.978 -25.489  1.00 77.53           H
ATOM   1012 3HG2 THR A  81      -1.492   3.630 -24.856  1.00 77.53           H
ATOM   1013  HN  THR A  81      -1.364   6.964 -22.690  1.00 77.53           H
ATOM   1014  N   MET A  82      -4.824   5.572 -21.306  1.00 77.60           N
ATOM   1015  CA  MET A  82      -5.370   5.571 -19.959  1.00 77.60           C
ATOM   1016  C   MET A  82      -4.440   4.835 -18.991  1.00 77.60           C
ATOM   1017  O   MET A  82      -4.293   5.239 -17.839  1.00 77.60           O
ATOM   1018  HA  MET A  82      -5.446   6.620 -19.673  1.00 77.60           H
ATOM   1019  CB  MET A  82      -6.741   4.893 -19.964  1.00 77.60           C
ATOM   1020 1HB  MET A  82      -7.336   5.274 -20.795  1.00 77.60           H
ATOM   1021 2HB  MET A  82      -6.621   3.822 -20.123  1.00 77.60           H
ATOM   1022  CG  MET A  82      -7.480   5.140 -18.647  1.00 77.60           C
ATOM   1023 1HG  MET A  82      -6.973   4.620 -17.834  1.00 77.60           H
ATOM   1024 2HG  MET A  82      -7.463   6.202 -18.405  1.00 77.60           H
ATOM   1025  SD  MET A  82      -9.166   4.570 -18.776  1.00 77.60           S
ATOM   1026  CE  MET A  82      -9.807   5.139 -17.210  1.00 77.60           C
ATOM   1027 1HE  MET A  82      -9.244   4.677 -16.399  1.00 77.60           H
ATOM   1028 2HE  MET A  82      -9.708   6.223 -17.149  1.00 77.60           H
ATOM   1029 3HE  MET A  82     -10.858   4.864 -17.126  1.00 77.60           H
ATOM   1030  HN  MET A  82      -5.378   5.092 -21.986  1.00 77.60           H
ATOM   1031  N   THR A  83      -3.838   3.768 -19.496  1.00 79.57           N
ATOM   1032  CA  THR A  83      -2.912   2.983 -18.696  1.00 79.57           C
ATOM   1033  C   THR A  83      -1.683   3.818 -18.332  1.00 79.57           C
ATOM   1034  O   THR A  83      -1.189   3.745 -17.208  1.00 79.57           O
ATOM   1035  HA  THR A  83      -3.406   2.717 -17.762  1.00 79.57           H
ATOM   1036  CB  THR A  83      -2.575   1.712 -19.477  1.00 79.57           C
ATOM   1037  HB  THR A  83      -2.028   1.949 -20.390  1.00 79.57           H
ATOM   1038  OG1 THR A  83      -3.835   1.073 -19.662  1.00 79.57           O
ATOM   1039  HG1 THR A  83      -4.371   1.124 -18.820  1.00 79.57           H
ATOM   1040  CG2 THR A  83      -1.769   0.711 -18.645  1.00 79.57           C
ATOM   1041 1HG2 THR A  83      -2.344   0.423 -17.766  1.00 79.57           H
ATOM   1042 2HG2 THR A  83      -0.832   1.171 -18.331  1.00 79.57           H
ATOM   1043 3HG2 THR A  83      -1.556  -0.173 -19.246  1.00 79.57           H
ATOM   1044  HN  THR A  83      -3.974   3.438 -20.430  1.00 79.57           H
ATOM   1045  N   ASP A  84      -1.223   4.592 -19.305  1.00 81.86           N
ATOM   1046  CA  ASP A  84      -0.064   5.443 -19.099  1.00 81.86           C
ATOM   1047  C   ASP A  84      -0.347   6.414 -17.951  1.00 81.86           C
ATOM   1048  O   ASP A  84       0.539   6.710 -17.151  1.00 81.86           O
ATOM   1049  HA  ASP A  84       0.756   4.761 -18.875  1.00 81.86           H
ATOM   1050  CB  ASP A  84       0.243   6.268 -20.351  1.00 81.86           C
ATOM   1051 1HB  ASP A  84      -0.615   6.892 -20.599  1.00 81.86           H
ATOM   1052 2HB  ASP A  84       1.079   6.939 -20.153  1.00 81.86           H
ATOM   1053  CG  ASP A  84       0.580   5.360 -21.536  1.00 81.86           C
ATOM   1054  OD1 ASP A  84       1.176   4.292 -21.281  1.00 81.86           O
ATOM   1055  OD2 ASP A  84       0.234   5.756 -22.670  1.00 81.86           O
ATOM   1056  HN  ASP A  84      -1.628   4.642 -20.218  1.00 81.86           H
ATOM   1057  N   MET A  85      -1.586   6.884 -17.907  1.00 85.61           N
ATOM   1058  CA  MET A  85      -1.995   7.819 -16.874  1.00 85.61           C
ATOM   1059  C   MET A  85      -1.901   7.180 -15.487  1.00 85.61           C
ATOM   1060  O   MET A  85      -1.360   7.779 -14.559  1.00 85.61           O
ATOM   1061  HA  MET A  85      -1.301   8.656 -16.943  1.00 85.61           H
ATOM   1062  CB  MET A  85      -3.435   8.268 -17.132  1.00 85.61           C
ATOM   1063 1HB  MET A  85      -3.518   8.673 -18.141  1.00 85.61           H
ATOM   1064 2HB  MET A  85      -4.103   7.408 -17.079  1.00 85.61           H
ATOM   1065  CG  MET A  85      -3.872   9.323 -16.114  1.00 85.61           C
ATOM   1066 1HG  MET A  85      -4.916   9.588 -16.278  1.00 85.61           H
ATOM   1067 2HG  MET A  85      -3.800   8.918 -15.105  1.00 85.61           H
ATOM   1068  SD  MET A  85      -2.844  10.775 -16.262  1.00 85.61           S
ATOM   1069  CE  MET A  85      -3.463  11.438 -17.800  1.00 85.61           C
ATOM   1070 1HE  MET A  85      -3.316  10.708 -18.596  1.00 85.61           H
ATOM   1071 2HE  MET A  85      -4.527  11.656 -17.700  1.00 85.61           H
ATOM   1072 3HE  MET A  85      -2.926  12.355 -18.043  1.00 85.61           H
ATOM   1073  HN  MET A  85      -2.301   6.636 -18.561  1.00 85.61           H
ATOM   1074  N   PHE A  86      -2.435   5.971 -15.390  1.00 89.09           N
ATOM   1075  CA  PHE A  86      -2.473   5.269 -14.118  1.00 89.09           C
ATOM   1076  C   PHE A  86      -1.065   4.875 -13.668  1.00 89.09           C
ATOM   1077  O   PHE A  86      -0.746   4.946 -12.482  1.00 89.09           O
ATOM   1078  HA  PHE A  86      -2.909   5.949 -13.386  1.00 89.09           H
ATOM   1079  CB  PHE A  86      -3.302   4.001 -14.332  1.00 89.09           C
ATOM   1080 1HB  PHE A  86      -2.894   3.451 -15.179  1.00 89.09           H
ATOM   1081 2HB  PHE A  86      -3.198   3.360 -13.456  1.00 89.09           H
ATOM   1082  CG  PHE A  86      -4.788   4.264 -14.580  1.00 89.09           C
ATOM   1083  CD1 PHE A  86      -5.430   5.245 -13.891  1.00 89.09           C
ATOM   1084  HD1 PHE A  86      -4.885   5.844 -13.161  1.00 89.09           H
ATOM   1085  CD2 PHE A  86      -5.468   3.516 -15.491  1.00 89.09           C
ATOM   1086  HD2 PHE A  86      -4.954   2.730 -16.043  1.00 89.09           H
ATOM   1087  CE1 PHE A  86      -6.810   5.489 -14.122  1.00 89.09           C
ATOM   1088  HE1 PHE A  86      -7.324   6.275 -13.569  1.00 89.09           H
ATOM   1089  CE2 PHE A  86      -6.848   3.760 -15.722  1.00 89.09           C
ATOM   1090  HE2 PHE A  86      -7.392   3.161 -16.451  1.00 89.09           H
ATOM   1091  CZ  PHE A  86      -7.490   4.741 -15.032  1.00 89.09           C
ATOM   1092  HZ  PHE A  86      -8.549   4.928 -15.210  1.00 89.09           H
ATOM   1093  HN  PHE A  86      -2.837   5.474 -16.159  1.00 89.09           H
ATOM   1094  N   LEU A  87      -0.260   4.467 -14.639  1.00 85.38           N
ATOM   1095  CA  LEU A  87       1.090   4.015 -14.351  1.00 85.38           C
ATOM   1096  C   LEU A  87       1.920   5.195 -13.840  1.00 85.38           C
ATOM   1097  O   LEU A  87       2.779   5.026 -12.976  1.00 85.38           O
ATOM   1098  HA  LEU A  87       1.024   3.271 -13.557  1.00 85.38           H
ATOM   1099  CB  LEU A  87       1.695   3.322 -15.573  1.00 85.38           C
ATOM   1100 1HB  LEU A  87       1.569   3.975 -16.436  1.00 85.38           H
ATOM   1101 2HB  LEU A  87       2.767   3.212 -15.410  1.00 85.38           H
ATOM   1102  CG  LEU A  87       1.117   1.948 -15.919  1.00 85.38           C
ATOM   1103  HG  LEU A  87       0.042   2.057 -16.065  1.00 85.38           H
ATOM   1104  CD1 LEU A  87       1.701   1.423 -17.233  1.00 85.38           C
ATOM   1105 1HD1 LEU A  87       1.462   2.116 -18.039  1.00 85.38           H
ATOM   1106 2HD1 LEU A  87       2.783   1.333 -17.139  1.00 85.38           H
ATOM   1107 3HD1 LEU A  87       1.273   0.445 -17.455  1.00 85.38           H
ATOM   1108  CD2 LEU A  87       1.319   0.962 -14.767  1.00 85.38           C
ATOM   1109 1HD2 LEU A  87       2.385   0.852 -14.566  1.00 85.38           H
ATOM   1110 2HD2 LEU A  87       0.818   1.337 -13.875  1.00 85.38           H
ATOM   1111 3HD2 LEU A  87       0.899  -0.006 -15.040  1.00 85.38           H
ATOM   1112  HN  LEU A  87      -0.517   4.442 -15.605  1.00 85.38           H
ATOM   1113  N   LEU A  88       1.634   6.363 -14.396  1.00 89.66           N
ATOM   1114  CA  LEU A  88       2.319   7.576 -13.983  1.00 89.66           C
ATOM   1115  C   LEU A  88       1.944   7.902 -12.536  1.00 89.66           C
ATOM   1116  O   LEU A  88       2.817   8.151 -11.706  1.00 89.66           O
ATOM   1117  HA  LEU A  88       3.390   7.377 -14.026  1.00 89.66           H
ATOM   1118  CB  LEU A  88       2.031   8.714 -14.964  1.00 89.66           C
ATOM   1119 1HB  LEU A  88       2.417   8.430 -15.943  1.00 89.66           H
ATOM   1120 2HB  LEU A  88       0.951   8.816 -15.064  1.00 89.66           H
ATOM   1121  CG  LEU A  88       2.613  10.081 -14.595  1.00 89.66           C
ATOM   1122  HG  LEU A  88       2.238  10.356 -13.610  1.00 89.66           H
ATOM   1123  CD1 LEU A  88       4.138  10.019 -14.498  1.00 89.66           C
ATOM   1124 1HD1 LEU A  88       4.425   9.299 -13.732  1.00 89.66           H
ATOM   1125 2HD1 LEU A  88       4.551   9.711 -15.459  1.00 89.66           H
ATOM   1126 3HD1 LEU A  88       4.525  11.004 -14.235  1.00 89.66           H
ATOM   1127  CD2 LEU A  88       2.143  11.158 -15.575  1.00 89.66           C
ATOM   1128 1HD2 LEU A  88       2.469  10.900 -16.582  1.00 89.66           H
ATOM   1129 2HD2 LEU A  88       1.055  11.223 -15.550  1.00 89.66           H
ATOM   1130 3HD2 LEU A  88       2.571  12.120 -15.289  1.00 89.66           H
ATOM   1131  HN  LEU A  88       0.949   6.488 -15.114  1.00 89.66           H
ATOM   1132  N   ASN A  89       0.645   7.889 -12.278  1.00 90.91           N
ATOM   1133  CA  ASN A  89       0.140   8.241 -10.962  1.00 90.91           C
ATOM   1134  C   ASN A  89       0.601   7.194  -9.946  1.00 90.91           C
ATOM   1135  O   ASN A  89       0.824   7.512  -8.779  1.00 90.91           O
ATOM   1136  HA  ASN A  89       0.547   9.231 -10.754  1.00 90.91           H
ATOM   1137  CB  ASN A  89      -1.390   8.272 -10.949  1.00 90.91           C
ATOM   1138 1HB  ASN A  89      -1.779   7.437 -11.532  1.00 90.91           H
ATOM   1139 2HB  ASN A  89      -1.751   8.143  -9.928  1.00 90.91           H
ATOM   1140  CG  ASN A  89      -1.917   9.589 -11.519  1.00 90.91           C
ATOM   1141  OD1 ASN A  89      -2.134  10.560 -10.812  1.00 90.91           O
ATOM   1142  ND2 ASN A  89      -2.111   9.570 -12.835  1.00 90.91           N
ATOM   1143 1HD2 ASN A  89      -1.913   8.740 -13.357  1.00 90.91           H
ATOM   1144 2HD2 ASN A  89      -2.455  10.385 -13.302  1.00 90.91           H
ATOM   1145  HN  ASN A  89      -0.056   7.645 -12.948  1.00 90.91           H
ATOM   1146  N   LEU A  90       0.730   5.966 -10.428  1.00 89.32           N
ATOM   1147  CA  LEU A  90       1.199   4.878  -9.587  1.00 89.32           C
ATOM   1148  C   LEU A  90       2.628   5.175  -9.127  1.00 89.32           C
ATOM   1149  O   LEU A  90       2.956   5.001  -7.954  1.00 89.32           O
ATOM   1150  HA  LEU A  90       0.555   4.842  -8.709  1.00 89.32           H
ATOM   1151  CB  LEU A  90       1.052   3.539 -10.312  1.00 89.32           C
ATOM   1152 1HB  LEU A  90       0.009   3.419 -10.604  1.00 89.32           H
ATOM   1153 2HB  LEU A  90       1.638   3.579 -11.230  1.00 89.32           H
ATOM   1154  CG  LEU A  90       1.476   2.299  -9.522  1.00 89.32           C
ATOM   1155  HG  LEU A  90       2.503   2.443  -9.185  1.00 89.32           H
ATOM   1156  CD1 LEU A  90       0.611   2.121  -8.273  1.00 89.32           C
ATOM   1157 1HD1 LEU A  90       0.715   2.996  -7.632  1.00 89.32           H
ATOM   1158 2HD1 LEU A  90      -0.433   2.008  -8.567  1.00 89.32           H
ATOM   1159 3HD1 LEU A  90       0.934   1.233  -7.731  1.00 89.32           H
ATOM   1160  CD2 LEU A  90       1.464   1.053 -10.410  1.00 89.32           C
ATOM   1161 1HD2 LEU A  90       0.458   0.893 -10.798  1.00 89.32           H
ATOM   1162 2HD2 LEU A  90       2.155   1.192 -11.241  1.00 89.32           H
ATOM   1163 3HD2 LEU A  90       1.769   0.186  -9.824  1.00 89.32           H
ATOM   1164  HN  LEU A  90       0.520   5.711 -11.371  1.00 89.32           H
ATOM   1165  N   ALA A  91       3.441   5.618 -10.075  1.00 92.76           N
ATOM   1166  CA  ALA A  91       4.836   5.906  -9.791  1.00 92.76           C
ATOM   1167  C   ALA A  91       4.920   7.069  -8.801  1.00 92.76           C
ATOM   1168  O   ALA A  91       5.786   7.084  -7.927  1.00 92.76           O
ATOM   1169  HA  ALA A  91       5.272   5.018  -9.333  1.00 92.76           H
ATOM   1170  CB  ALA A  91       5.574   6.199 -11.099  1.00 92.76           C
ATOM   1171 1HB  ALA A  91       5.509   5.331 -11.755  1.00 92.76           H
ATOM   1172 2HB  ALA A  91       5.118   7.059 -11.588  1.00 92.76           H
ATOM   1173 3HB  ALA A  91       6.621   6.415 -10.885  1.00 92.76           H
ATOM   1174  HN  ALA A  91       3.160   5.779 -11.022  1.00 92.76           H
ATOM   1175  N   ILE A  92       4.009   8.016  -8.970  1.00 91.67           N
ATOM   1176  CA  ILE A  92       3.956   9.170  -8.089  1.00 91.67           C
ATOM   1177  C   ILE A  92       3.591   8.711  -6.676  1.00 91.67           C
ATOM   1178  O   ILE A  92       4.204   9.142  -5.701  1.00 91.67           O
ATOM   1179  HA  ILE A  92       4.954   9.607  -8.062  1.00 91.67           H
ATOM   1180  CB  ILE A  92       3.011  10.233  -8.654  1.00 91.67           C
ATOM   1181  HB  ILE A  92       2.067   9.750  -8.906  1.00 91.67           H
ATOM   1182  CG1 ILE A  92       3.571  10.834  -9.944  1.00 91.67           C
ATOM   1183 1HG1 ILE A  92       4.421  11.475  -9.712  1.00 91.67           H
ATOM   1184 2HG1 ILE A  92       3.940  10.037 -10.590  1.00 91.67           H
ATOM   1185  CG2 ILE A  92       2.705  11.306  -7.607  1.00 91.67           C
ATOM   1186 1HG2 ILE A  92       2.233  10.844  -6.740  1.00 91.67           H
ATOM   1187 2HG2 ILE A  92       3.632  11.790  -7.301  1.00 91.67           H
ATOM   1188 3HG2 ILE A  92       2.032  12.049  -8.035  1.00 91.67           H
ATOM   1189  CD1 ILE A  92       2.502  11.642 -10.682  1.00 91.67           C
ATOM   1190 1HD1 ILE A  92       1.664  10.991 -10.934  1.00 91.67           H
ATOM   1191 2HD1 ILE A  92       2.153  12.452 -10.042  1.00 91.67           H
ATOM   1192 3HD1 ILE A  92       2.927  12.058 -11.596  1.00 91.67           H
ATOM   1193  HN  ILE A  92       3.317   8.003  -9.692  1.00 91.67           H
ATOM   1194  N   ALA A  93       2.592   7.842  -6.610  1.00 92.97           N
ATOM   1195  CA  ALA A  93       2.088   7.377  -5.329  1.00 92.97           C
ATOM   1196  C   ALA A  93       3.204   6.645  -4.581  1.00 92.97           C
ATOM   1197  O   ALA A  93       3.415   6.877  -3.392  1.00 92.97           O
ATOM   1198  HA  ALA A  93       1.789   8.253  -4.752  1.00 92.97           H
ATOM   1199  CB  ALA A  93       0.860   6.493  -5.554  1.00 92.97           C
ATOM   1200 1HB  ALA A  93       0.086   7.068  -6.062  1.00 92.97           H
ATOM   1201 2HB  ALA A  93       1.137   5.636  -6.168  1.00 92.97           H
ATOM   1202 3HB  ALA A  93       0.482   6.144  -4.593  1.00 92.97           H
ATOM   1203  HN  ALA A  93       2.131   7.458  -7.410  1.00 92.97           H
ATOM   1204  N   ASP A  94       3.890   5.777  -5.310  1.00 90.06           N
ATOM   1205  CA  ASP A  94       4.953   4.981  -4.721  1.00 90.06           C
ATOM   1206  C   ASP A  94       6.046   5.910  -4.190  1.00 90.06           C
ATOM   1207  O   ASP A  94       6.572   5.697  -3.098  1.00 90.06           O
ATOM   1208  HA  ASP A  94       4.475   4.405  -3.929  1.00 90.06           H
ATOM   1209  CB  ASP A  94       5.586   4.052  -5.759  1.00 90.06           C
ATOM   1210 1HB  ASP A  94       5.717   4.587  -6.700  1.00 90.06           H
ATOM   1211 2HB  ASP A  94       6.578   3.749  -5.424  1.00 90.06           H
ATOM   1212  CG  ASP A  94       4.718   2.813  -5.988  1.00 90.06           C
ATOM   1213  OD1 ASP A  94       3.999   2.441  -5.036  1.00 90.06           O
ATOM   1214  OD2 ASP A  94       4.793   2.267  -7.110  1.00 90.06           O
ATOM   1215  HN  ASP A  94       3.730   5.614  -6.283  1.00 90.06           H
ATOM   1216  N   LEU A  95       6.357   6.923  -4.987  1.00 91.07           N
ATOM   1217  CA  LEU A  95       7.432   7.839  -4.648  1.00 91.07           C
ATOM   1218  C   LEU A  95       7.087   8.566  -3.348  1.00 91.07           C
ATOM   1219  O   LEU A  95       7.942   8.731  -2.478  1.00 91.07           O
ATOM   1220  HA  LEU A  95       8.330   7.242  -4.482  1.00 91.07           H
ATOM   1221  CB  LEU A  95       7.724   8.779  -5.820  1.00 91.07           C
ATOM   1222 1HB  LEU A  95       7.879   8.175  -6.714  1.00 91.07           H
ATOM   1223 2HB  LEU A  95       6.839   9.390  -5.998  1.00 91.07           H
ATOM   1224  CG  LEU A  95       8.927   9.708  -5.651  1.00 91.07           C
ATOM   1225  HG  LEU A  95       8.804  10.261  -4.719  1.00 91.07           H
ATOM   1226  CD1 LEU A  95      10.226   8.908  -5.533  1.00 91.07           C
ATOM   1227 1HD1 LEU A  95      10.169   8.249  -4.667  1.00 91.07           H
ATOM   1228 2HD1 LEU A  95      10.369   8.312  -6.434  1.00 91.07           H
ATOM   1229 3HD1 LEU A  95      11.065   9.593  -5.413  1.00 91.07           H
ATOM   1230  CD2 LEU A  95       8.988  10.737  -6.781  1.00 91.07           C
ATOM   1231 1HD2 LEU A  95       9.077  10.222  -7.738  1.00 91.07           H
ATOM   1232 2HD2 LEU A  95       8.079  11.338  -6.775  1.00 91.07           H
ATOM   1233 3HD2 LEU A  95       9.853  11.385  -6.637  1.00 91.07           H
ATOM   1234  HN  LEU A  95       5.888   7.120  -5.848  1.00 91.07           H
ATOM   1235  N   LEU A  96       5.832   8.982  -3.255  1.00 88.35           N
ATOM   1236  CA  LEU A  96       5.376   9.732  -2.097  1.00 88.35           C
ATOM   1237  C   LEU A  96       5.515   8.863  -0.845  1.00 88.35           C
ATOM   1238  O   LEU A  96       5.902   9.353   0.215  1.00 88.35           O
ATOM   1239  HA  LEU A  96       6.029  10.598  -1.990  1.00 88.35           H
ATOM   1240  CB  LEU A  96       3.958  10.260  -2.325  1.00 88.35           C
ATOM   1241 1HB  LEU A  96       3.340   9.438  -2.685  1.00 88.35           H
ATOM   1242 2HB  LEU A  96       3.548  10.569  -1.363  1.00 88.35           H
ATOM   1243  CG  LEU A  96       3.827  11.428  -3.304  1.00 88.35           C
ATOM   1244  HG  LEU A  96       4.285  11.135  -4.249  1.00 88.35           H
ATOM   1245  CD1 LEU A  96       2.356  11.739  -3.592  1.00 88.35           C
ATOM   1246 1HD1 LEU A  96       1.878  10.862  -4.028  1.00 88.35           H
ATOM   1247 2HD1 LEU A  96       1.852  12.003  -2.663  1.00 88.35           H
ATOM   1248 3HD1 LEU A  96       2.292  12.573  -4.291  1.00 88.35           H
ATOM   1249  CD2 LEU A  96       4.584  12.657  -2.797  1.00 88.35           C
ATOM   1250 1HD2 LEU A  96       4.177  12.961  -1.832  1.00 88.35           H
ATOM   1251 2HD2 LEU A  96       5.640  12.412  -2.684  1.00 88.35           H
ATOM   1252 3HD2 LEU A  96       4.474  13.472  -3.511  1.00 88.35           H
ATOM   1253  HN  LEU A  96       5.135   8.815  -3.952  1.00 88.35           H
ATOM   1254  N   PHE A  97       5.192   7.589  -1.009  1.00 89.85           N
ATOM   1255  CA  PHE A  97       5.296   6.643   0.089  1.00 89.85           C
ATOM   1256  C   PHE A  97       6.748   6.494   0.548  1.00 89.85           C
ATOM   1257  O   PHE A  97       7.029   6.515   1.745  1.00 89.85           O
ATOM   1258  HA  PHE A  97       4.695   7.034   0.910  1.00 89.85           H
ATOM   1259  CB  PHE A  97       4.798   5.294  -0.434  1.00 89.85           C
ATOM   1260 1HB  PHE A  97       3.710   5.322  -0.504  1.00 89.85           H
ATOM   1261 2HB  PHE A  97       5.178   5.145  -1.444  1.00 89.85           H
ATOM   1262  CG  PHE A  97       5.208   4.101   0.432  1.00 89.85           C
ATOM   1263  CD1 PHE A  97       6.109   3.198  -0.039  1.00 89.85           C
ATOM   1264  HD1 PHE A  97       6.539   3.324  -1.032  1.00 89.85           H
ATOM   1265  CD2 PHE A  97       4.671   3.944   1.671  1.00 89.85           C
ATOM   1266  HD2 PHE A  97       3.949   4.668   2.048  1.00 89.85           H
ATOM   1267  CE1 PHE A  97       6.490   2.091   0.765  1.00 89.85           C
ATOM   1268  HE1 PHE A  97       7.212   1.367   0.388  1.00 89.85           H
ATOM   1269  CE2 PHE A  97       5.052   2.837   2.475  1.00 89.85           C
ATOM   1270  HE2 PHE A  97       4.622   2.711   3.468  1.00 89.85           H
ATOM   1271  CZ  PHE A  97       5.953   1.934   2.004  1.00 89.85           C
ATOM   1272  HZ  PHE A  97       6.246   1.084   2.621  1.00 89.85           H
ATOM   1273  HN  PHE A  97       4.864   7.202  -1.871  1.00 89.85           H
ATOM   1274  N   LEU A  98       7.631   6.346  -0.428  1.00 92.90           N
ATOM   1275  CA  LEU A  98       9.012   5.996  -0.141  1.00 92.90           C
ATOM   1276  C   LEU A  98       9.648   7.101   0.706  1.00 92.90           C
ATOM   1277  O   LEU A  98      10.487   6.826   1.562  1.00 92.90           O
ATOM   1278  HA  LEU A  98       9.001   5.076   0.444  1.00 92.90           H
ATOM   1279  CB  LEU A  98       9.771   5.700  -1.436  1.00 92.90           C
ATOM   1280 1HB  LEU A  98       9.617   6.533  -2.122  1.00 92.90           H
ATOM   1281 2HB  LEU A  98      10.836   5.666  -1.210  1.00 92.90           H
ATOM   1282  CG  LEU A  98       9.389   4.406  -2.156  1.00 92.90           C
ATOM   1283  HG  LEU A  98       8.302   4.326  -2.163  1.00 92.90           H
ATOM   1284  CD1 LEU A  98       9.849   4.433  -3.615  1.00 92.90           C
ATOM   1285 1HD1 LEU A  98       9.377   5.271  -4.129  1.00 92.90           H
ATOM   1286 2HD1 LEU A  98      10.932   4.548  -3.652  1.00 92.90           H
ATOM   1287 3HD1 LEU A  98       9.565   3.501  -4.103  1.00 92.90           H
ATOM   1288  CD2 LEU A  98       9.927   3.184  -1.409  1.00 92.90           C
ATOM   1289 1HD2 LEU A  98      11.013   3.243  -1.350  1.00 92.90           H
ATOM   1290 2HD2 LEU A  98       9.509   3.160  -0.402  1.00 92.90           H
ATOM   1291 3HD2 LEU A  98       9.641   2.277  -1.942  1.00 92.90           H
ATOM   1292  HN  LEU A  98       7.418   6.460  -1.398  1.00 92.90           H
ATOM   1293  N   VAL A  99       9.224   8.327   0.436  1.00 90.07           N
ATOM   1294  CA  VAL A  99       9.786   9.480   1.118  1.00 90.07           C
ATOM   1295  C   VAL A  99       9.509   9.365   2.619  1.00 90.07           C
ATOM   1296  O   VAL A  99      10.167  10.019   3.427  1.00 90.07           O
ATOM   1297  HA  VAL A  99      10.864   9.463   0.959  1.00 90.07           H
ATOM   1298  CB  VAL A  99       9.237  10.770   0.506  1.00 90.07           C
ATOM   1299  HB  VAL A  99       8.148  10.712   0.523  1.00 90.07           H
ATOM   1300  CG1 VAL A  99       9.656  11.990   1.329  1.00 90.07           C
ATOM   1301 1HG1 VAL A  99       9.270  11.893   2.344  1.00 90.07           H
ATOM   1302 2HG1 VAL A  99      10.744  12.052   1.357  1.00 90.07           H
ATOM   1303 3HG1 VAL A  99       9.252  12.893   0.871  1.00 90.07           H
ATOM   1304  CG2 VAL A  99       9.677  10.915  -0.953  1.00 90.07           C
ATOM   1305 1HG2 VAL A  99      10.765  10.940  -1.003  1.00 90.07           H
ATOM   1306 2HG2 VAL A  99       9.306  10.068  -1.530  1.00 90.07           H
ATOM   1307 3HG2 VAL A  99       9.272  11.840  -1.364  1.00 90.07           H
ATOM   1308  HN  VAL A  99       8.511   8.538  -0.232  1.00 90.07           H
ATOM   1309  N   THR A 100       8.534   8.530   2.946  1.00 89.56           N
ATOM   1310  CA  THR A 100       8.139   8.346   4.332  1.00 89.56           C
ATOM   1311  C   THR A 100       9.071   7.349   5.024  1.00 89.56           C
ATOM   1312  O   THR A 100       9.214   7.372   6.245  1.00 89.56           O
ATOM   1313  HA  THR A 100       8.249   9.299   4.850  1.00 89.56           H
ATOM   1314  CB  THR A 100       6.670   7.920   4.353  1.00 89.56           C
ATOM   1315  HB  THR A 100       6.240   8.054   5.345  1.00 89.56           H
ATOM   1316  OG1 THR A 100       6.690   6.580   3.868  1.00 89.56           O
ATOM   1317  HG1 THR A 100       5.828   6.124   4.087  1.00 89.56           H
ATOM   1318  CG2 THR A 100       5.826   8.676   3.325  1.00 89.56           C
ATOM   1319 1HG2 THR A 100       6.216   8.487   2.325  1.00 89.56           H
ATOM   1320 2HG2 THR A 100       5.869   9.745   3.535  1.00 89.56           H
ATOM   1321 3HG2 THR A 100       4.792   8.335   3.382  1.00 89.56           H
ATOM   1322  HN  THR A 100       8.018   7.986   2.284  1.00 89.56           H
ATOM   1323  N   LEU A 101       9.682   6.498   4.212  1.00 91.76           N
ATOM   1324  CA  LEU A 101      10.392   5.344   4.736  1.00 91.76           C
ATOM   1325  C   LEU A 101      11.554   5.819   5.611  1.00 91.76           C
ATOM   1326  O   LEU A 101      11.827   5.235   6.658  1.00 91.76           O
ATOM   1327  HA  LEU A 101       9.695   4.787   5.362  1.00 91.76           H
ATOM   1328  CB  LEU A 101      10.820   4.416   3.598  1.00 91.76           C
ATOM   1329 1HB  LEU A 101      11.335   5.011   2.844  1.00 91.76           H
ATOM   1330 2HB  LEU A 101      11.545   3.702   3.990  1.00 91.76           H
ATOM   1331  CG  LEU A 101       9.697   3.635   2.911  1.00 91.76           C
ATOM   1332  HG  LEU A 101       9.029   4.349   2.431  1.00 91.76           H
ATOM   1333  CD1 LEU A 101      10.253   2.726   1.813  1.00 91.76           C
ATOM   1334 1HD1 LEU A 101      10.766   3.332   1.065  1.00 91.76           H
ATOM   1335 2HD1 LEU A 101      10.957   2.017   2.250  1.00 91.76           H
ATOM   1336 3HD1 LEU A 101       9.435   2.183   1.342  1.00 91.76           H
ATOM   1337  CD2 LEU A 101       8.867   2.856   3.934  1.00 91.76           C
ATOM   1338 1HD2 LEU A 101       9.509   2.152   4.463  1.00 91.76           H
ATOM   1339 2HD2 LEU A 101       8.424   3.551   4.647  1.00 91.76           H
ATOM   1340 3HD2 LEU A 101       8.076   2.310   3.419  1.00 91.76           H
ATOM   1341  HN  LEU A 101       9.696   6.586   3.216  1.00 91.76           H
ATOM   1342  N   PRO A 102      12.256   6.884   5.200  1.00 93.78           N
ATOM   1343  CA  PRO A 102      13.400   7.377   5.971  1.00 93.78           C
ATOM   1344  C   PRO A 102      13.047   7.633   7.427  1.00 93.78           C
ATOM   1345  O   PRO A 102      13.814   7.288   8.325  1.00 93.78           O
ATOM   1346  HA  PRO A 102      14.187   6.623   5.997  1.00 93.78           H
ATOM   1347  CB  PRO A 102      13.796   8.666   5.247  1.00 93.78           C
ATOM   1348 1HB  PRO A 102      13.300   9.536   5.677  1.00 93.78           H
ATOM   1349 2HB  PRO A 102      14.869   8.848   5.311  1.00 93.78           H
ATOM   1350  CG  PRO A 102      13.352   8.416   3.811  1.00 93.78           C
ATOM   1351 1HG  PRO A 102      13.239   9.346   3.255  1.00 93.78           H
ATOM   1352 2HG  PRO A 102      14.078   7.816   3.262  1.00 93.78           H
ATOM   1353  CD  PRO A 102      12.028   7.691   3.987  1.00 93.78           C
ATOM   1354 1HD  PRO A 102      11.200   8.387   4.120  1.00 93.78           H
ATOM   1355 2HD  PRO A 102      11.786   7.074   3.122  1.00 93.78           H
ATOM   1356  N   PHE A 103      11.884   8.236   7.623  1.00 91.93           N
ATOM   1357  CA  PHE A 103      11.450   8.607   8.959  1.00 91.93           C
ATOM   1358  C   PHE A 103      11.184   7.366   9.814  1.00 91.93           C
ATOM   1359  O   PHE A 103      11.541   7.330  10.990  1.00 91.93           O
ATOM   1360  HA  PHE A 103      12.253   9.191   9.410  1.00 91.93           H
ATOM   1361  CB  PHE A 103      10.147   9.394   8.804  1.00 91.93           C
ATOM   1362 1HB  PHE A 103       9.434   8.789   8.245  1.00 91.93           H
ATOM   1363 2HB  PHE A 103       9.717   9.563   9.791  1.00 91.93           H
ATOM   1364  CG  PHE A 103      10.314  10.741   8.099  1.00 91.93           C
ATOM   1365  CD1 PHE A 103      10.637  11.850   8.817  1.00 91.93           C
ATOM   1366  HD1 PHE A 103      10.777  11.778   9.896  1.00 91.93           H
ATOM   1367  CD2 PHE A 103      10.139  10.830   6.753  1.00 91.93           C
ATOM   1368  HD2 PHE A 103       9.880   9.942   6.177  1.00 91.93           H
ATOM   1369  CE1 PHE A 103      10.792  13.100   8.162  1.00 91.93           C
ATOM   1370  HE1 PHE A 103      11.051  13.989   8.739  1.00 91.93           H
ATOM   1371  CE2 PHE A 103      10.294  12.081   6.098  1.00 91.93           C
ATOM   1372  HE2 PHE A 103      10.154  12.152   5.019  1.00 91.93           H
ATOM   1373  CZ  PHE A 103      10.617  13.189   6.817  1.00 91.93           C
ATOM   1374  HZ  PHE A 103      10.736  14.149   6.314  1.00 91.93           H
ATOM   1375  HN  PHE A 103      11.245   8.471   6.891  1.00 91.93           H
ATOM   1376  N   TRP A 104      10.559   6.379   9.188  1.00 86.42           N
ATOM   1377  CA  TRP A 104      10.194   5.161   9.890  1.00 86.42           C
ATOM   1378  C   TRP A 104      11.480   4.399  10.217  1.00 86.42           C
ATOM   1379  O   TRP A 104      11.559   3.715  11.236  1.00 86.42           O
ATOM   1380  HA  TRP A 104       9.686   5.447  10.811  1.00 86.42           H
ATOM   1381  CB  TRP A 104       9.201   4.333   9.072  1.00 86.42           C
ATOM   1382 1HB  TRP A 104       9.618   4.161   8.080  1.00 86.42           H
ATOM   1383 2HB  TRP A 104       9.082   3.357   9.542  1.00 86.42           H
ATOM   1384  CG  TRP A 104       7.823   4.982   8.924  1.00 86.42           C
ATOM   1385  CD1 TRP A 104       7.239   5.432   7.805  1.00 86.42           C
ATOM   1386  HD1 TRP A 104       7.694   5.390   6.815  1.00 86.42           H
ATOM   1387  CD2 TRP A 104       6.875   5.237   9.981  1.00 86.42           C
ATOM   1388  NE1 TRP A 104       5.989   5.956   8.062  1.00 86.42           N
ATOM   1389  HE1 TRP A 104       5.362   6.352   7.390  1.00 86.42           H
ATOM   1390  CE2 TRP A 104       5.760   5.834   9.428  1.00 86.42           C
ATOM   1391  CE3 TRP A 104       6.956   4.972  11.359  1.00 86.42           C
ATOM   1392  HE3 TRP A 104       7.824   4.501  11.820  1.00 86.42           H
ATOM   1393  CZ2 TRP A 104       4.642   6.216  10.180  1.00 86.42           C
ATOM   1394  HZ2 TRP A 104       3.774   6.686   9.719  1.00 86.42           H
ATOM   1395  CZ3 TRP A 104       5.831   5.360  12.097  1.00 86.42           C
ATOM   1396  HZ3 TRP A 104       5.841   5.177  13.171  1.00 86.42           H
ATOM   1397  CH2 TRP A 104       4.701   5.962  11.555  1.00 86.42           C
ATOM   1398  HH2 TRP A 104       3.864   6.234  12.198  1.00 86.42           H
ATOM   1399  HN  TRP A 104      10.304   6.403   8.221  1.00 86.42           H
ATOM   1400  N   ALA A 105      12.456   4.544   9.333  1.00 93.92           N
ATOM   1401  CA  ALA A 105      13.738   3.884   9.519  1.00 93.92           C
ATOM   1402  C   ALA A 105      14.390   4.400  10.803  1.00 93.92           C
ATOM   1403  O   ALA A 105      14.874   3.614  11.616  1.00 93.92           O
ATOM   1404  HA  ALA A 105      13.549   2.816   9.621  1.00 93.92           H
ATOM   1405  CB  ALA A 105      14.614   4.115   8.286  1.00 93.92           C
ATOM   1406 1HB  ALA A 105      14.119   3.704   7.406  1.00 93.92           H
ATOM   1407 2HB  ALA A 105      14.773   5.184   8.148  1.00 93.92           H
ATOM   1408 3HB  ALA A 105      15.575   3.620   8.426  1.00 93.92           H
ATOM   1409  HN  ALA A 105      12.382   5.098   8.504  1.00 93.92           H
ATOM   1410  N   ILE A 106      14.383   5.717  10.945  1.00 90.82           N
ATOM   1411  CA  ILE A 106      14.993   6.349  12.102  1.00 90.82           C
ATOM   1412  C   ILE A 106      14.213   5.961  13.360  1.00 90.82           C
ATOM   1413  O   ILE A 106      14.807   5.638  14.388  1.00 90.82           O
ATOM   1414  HA  ILE A 106      16.007   5.958  12.191  1.00 90.82           H
ATOM   1415  CB  ILE A 106      15.107   7.860  11.891  1.00 90.82           C
ATOM   1416  HB  ILE A 106      14.136   8.233  11.565  1.00 90.82           H
ATOM   1417  CG1 ILE A 106      16.111   8.184  10.783  1.00 90.82           C
ATOM   1418 1HG1 ILE A 106      17.125   8.038  11.152  1.00 90.82           H
ATOM   1419 2HG1 ILE A 106      15.972   7.496   9.949  1.00 90.82           H
ATOM   1420  CG2 ILE A 106      15.448   8.573  13.201  1.00 90.82           C
ATOM   1421 1HG2 ILE A 106      14.665   8.380  13.934  1.00 90.82           H
ATOM   1422 2HG2 ILE A 106      16.400   8.200  13.580  1.00 90.82           H
ATOM   1423 3HG2 ILE A 106      15.523   9.645  13.022  1.00 90.82           H
ATOM   1424  CD1 ILE A 106      15.943   9.625  10.296  1.00 90.82           C
ATOM   1425 1HD1 ILE A 106      14.934   9.761   9.905  1.00 90.82           H
ATOM   1426 2HD1 ILE A 106      16.105  10.311  11.127  1.00 90.82           H
ATOM   1427 3HD1 ILE A 106      16.668   9.829   9.508  1.00 90.82           H
ATOM   1428  HN  ILE A 106      13.970   6.348  10.288  1.00 90.82           H
ATOM   1429  N   ALA A 107      12.895   6.005  13.238  1.00 91.87           N
ATOM   1430  CA  ALA A 107      12.028   5.753  14.377  1.00 91.87           C
ATOM   1431  C   ALA A 107      12.245   4.321  14.870  1.00 91.87           C
ATOM   1432  O   ALA A 107      12.236   4.068  16.074  1.00 91.87           O
ATOM   1433  HA  ALA A 107      12.310   6.448  15.168  1.00 91.87           H
ATOM   1434  CB  ALA A 107      10.575   6.020  13.981  1.00 91.87           C
ATOM   1435 1HB  ALA A 107      10.468   7.058  13.666  1.00 91.87           H
ATOM   1436 2HB  ALA A 107      10.295   5.361  13.159  1.00 91.87           H
ATOM   1437 3HB  ALA A 107       9.925   5.831  14.836  1.00 91.87           H
ATOM   1438  HN  ALA A 107      12.419   6.208  12.382  1.00 91.87           H
ATOM   1439  N   ALA A 108      12.435   3.423  13.915  1.00 91.37           N
ATOM   1440  CA  ALA A 108      12.597   2.015  14.234  1.00 91.37           C
ATOM   1441  C   ALA A 108      13.978   1.792  14.854  1.00 91.37           C
ATOM   1442  O   ALA A 108      14.157   0.890  15.671  1.00 91.37           O
ATOM   1443  HA  ALA A 108      11.833   1.750  14.965  1.00 91.37           H
ATOM   1444  CB  ALA A 108      12.382   1.177  12.972  1.00 91.37           C
ATOM   1445 1HB  ALA A 108      11.377   1.349  12.588  1.00 91.37           H
ATOM   1446 2HB  ALA A 108      13.114   1.464  12.217  1.00 91.37           H
ATOM   1447 3HB  ALA A 108      12.504   0.121  13.212  1.00 91.37           H
ATOM   1448  HN  ALA A 108      12.479   3.643  12.941  1.00 91.37           H
ATOM   1449  N   ALA A 109      14.918   2.630  14.443  1.00 90.13           N
ATOM   1450  CA  ALA A 109      16.299   2.472  14.866  1.00 90.13           C
ATOM   1451  C   ALA A 109      16.416   2.820  16.351  1.00 90.13           C
ATOM   1452  O   ALA A 109      17.221   2.230  17.069  1.00 90.13           O
ATOM   1453  HA  ALA A 109      16.572   1.426  14.724  1.00 90.13           H
ATOM   1454  CB  ALA A 109      17.204   3.341  13.991  1.00 90.13           C
ATOM   1455 1HB  ALA A 109      17.106   3.034  12.949  1.00 90.13           H
ATOM   1456 2HB  ALA A 109      16.911   4.386  14.090  1.00 90.13           H
ATOM   1457 3HB  ALA A 109      18.240   3.222  14.308  1.00 90.13           H
ATOM   1458  HN  ALA A 109      14.749   3.404  13.832  1.00 90.13           H
ATOM   1459  N   ASP A 110      15.599   3.776  16.768  1.00 81.07           N
ATOM   1460  CA  ASP A 110      15.703   4.315  18.114  1.00 81.07           C
ATOM   1461  C   ASP A 110      14.312   4.724  18.603  1.00 81.07           C
ATOM   1462  O   ASP A 110      13.585   3.910  19.169  1.00 81.07           O
ATOM   1463  HA  ASP A 110      16.135   3.512  18.711  1.00 81.07           H
ATOM   1464  CB  ASP A 110      16.598   5.555  18.144  1.00 81.07           C
ATOM   1465 1HB  ASP A 110      17.548   5.333  17.657  1.00 81.07           H
ATOM   1466 2HB  ASP A 110      16.130   6.360  17.577  1.00 81.07           H
ATOM   1467  CG  ASP A 110      16.850   6.014  19.581  1.00 81.07           C
ATOM   1468  OD1 ASP A 110      16.422   5.278  20.496  1.00 81.07           O
ATOM   1469  OD2 ASP A 110      17.466   7.092  19.732  1.00 81.07           O
ATOM   1470  HN  ASP A 110      14.879   4.181  16.205  1.00 81.07           H
ATOM   1471  N   GLN A 111      13.984   5.986  18.365  1.00 83.53           N
ATOM   1472  CA  GLN A 111      12.681   6.505  18.746  1.00 83.53           C
ATOM   1473  C   GLN A 111      12.254   7.620  17.790  1.00 83.53           C
ATOM   1474  O   GLN A 111      13.034   8.047  16.940  1.00 83.53           O
ATOM   1475  HA  GLN A 111      11.997   5.661  18.660  1.00 83.53           H
ATOM   1476  CB  GLN A 111      12.690   6.998  20.195  1.00 83.53           C
ATOM   1477 1HB  GLN A 111      11.712   7.408  20.449  1.00 83.53           H
ATOM   1478 2HB  GLN A 111      12.869   6.159  20.867  1.00 83.53           H
ATOM   1479  CG  GLN A 111      13.766   8.066  20.404  1.00 83.53           C
ATOM   1480 1HG  GLN A 111      14.748   7.644  20.190  1.00 83.53           H
ATOM   1481 2HG  GLN A 111      13.611   8.886  19.703  1.00 83.53           H
ATOM   1482  CD  GLN A 111      13.736   8.600  21.837  1.00 83.53           C
ATOM   1483  OE1 GLN A 111      12.725   8.566  22.519  1.00 83.53           O
ATOM   1484  NE2 GLN A 111      14.898   9.094  22.255  1.00 83.53           N
ATOM   1485 1HE2 GLN A 111      15.691   9.092  21.644  1.00 83.53           H
ATOM   1486 2HE2 GLN A 111      14.980   9.468  23.178  1.00 83.53           H
ATOM   1487  HN  GLN A 111      14.589   6.647  17.922  1.00 83.53           H
ATOM   1488  N   TRP A 112      11.016   8.061  17.961  1.00 89.25           N
ATOM   1489  CA  TRP A 112      10.490   9.146  17.151  1.00 89.25           C
ATOM   1490  C   TRP A 112      11.149  10.446  17.616  1.00 89.25           C
ATOM   1491  O   TRP A 112      10.914  10.900  18.734  1.00 89.25           O
ATOM   1492  HA  TRP A 112      10.753   8.945  16.113  1.00 89.25           H
ATOM   1493  CB  TRP A 112       8.962   9.192  17.223  1.00 89.25           C
ATOM   1494 1HB  TRP A 112       8.568   8.200  17.005  1.00 89.25           H
ATOM   1495 2HB  TRP A 112       8.663   9.438  18.242  1.00 89.25           H
ATOM   1496  CG  TRP A 112       8.324  10.200  16.264  1.00 89.25           C
ATOM   1497  CD1 TRP A 112       7.902  11.442  16.533  1.00 89.25           C
ATOM   1498  HD1 TRP A 112       7.963  11.912  17.515  1.00 89.25           H
ATOM   1499  CD2 TRP A 112       8.052   9.997  14.861  1.00 89.25           C
ATOM   1500  NE1 TRP A 112       7.379  12.053  15.412  1.00 89.25           N
ATOM   1501  HE1 TRP A 112       7.002  12.978  15.363  1.00 89.25           H
ATOM   1502  CE2 TRP A 112       7.474  11.147  14.362  1.00 89.25           C
ATOM   1503  CE3 TRP A 112       8.287   8.880  14.040  1.00 89.25           C
ATOM   1504  HE3 TRP A 112       8.743   7.961  14.410  1.00 89.25           H
ATOM   1505  CZ2 TRP A 112       7.082  11.290  13.026  1.00 89.25           C
ATOM   1506  HZ2 TRP A 112       6.627  12.209  12.656  1.00 89.25           H
ATOM   1507  CZ3 TRP A 112       7.890   9.039  12.707  1.00 89.25           C
ATOM   1508  HZ3 TRP A 112       8.050   8.203  12.027  1.00 89.25           H
ATOM   1509  CH2 TRP A 112       7.306  10.190  12.190  1.00 89.25           C
ATOM   1510  HH2 TRP A 112       7.024  10.235  11.138  1.00 89.25           H
ATOM   1511  HN  TRP A 112      10.379   7.690  18.636  1.00 89.25           H
ATOM   1512  N   LYS A 113      11.962  11.008  16.733  1.00 82.09           N
ATOM   1513  CA  LYS A 113      12.786  12.149  17.095  1.00 82.09           C
ATOM   1514  C   LYS A 113      12.188  13.418  16.485  1.00 82.09           C
ATOM   1515  O   LYS A 113      12.808  14.480  16.519  1.00 82.09           O
ATOM   1516  HA  LYS A 113      12.758  12.241  18.181  1.00 82.09           H
ATOM   1517  CB  LYS A 113      14.244  11.905  16.699  1.00 82.09           C
ATOM   1518 1HB  LYS A 113      14.310  11.742  15.624  1.00 82.09           H
ATOM   1519 2HB  LYS A 113      14.839  12.790  16.925  1.00 82.09           H
ATOM   1520  CG  LYS A 113      14.817  10.695  17.440  1.00 82.09           C
ATOM   1521 1HG  LYS A 113      14.683  10.824  18.514  1.00 82.09           H
ATOM   1522 2HG  LYS A 113      14.269   9.797  17.156  1.00 82.09           H
ATOM   1523  CD  LYS A 113      16.303  10.513  17.124  1.00 82.09           C
ATOM   1524 1HD  LYS A 113      16.434  10.350  16.054  1.00 82.09           H
ATOM   1525 2HD  LYS A 113      16.847  11.423  17.377  1.00 82.09           H
ATOM   1526  CE  LYS A 113      16.888   9.331  17.900  1.00 82.09           C
ATOM   1527 1HE  LYS A 113      16.764   9.494  18.971  1.00 82.09           H
ATOM   1528 2HE  LYS A 113      16.344   8.420  17.652  1.00 82.09           H
ATOM   1529  NZ  LYS A 113      18.323   9.161  17.582  1.00 82.09           N
ATOM   1530 1HZ  LYS A 113      18.694   8.375  18.103  1.00 82.09           H
ATOM   1531 2HZ  LYS A 113      18.431   8.989  16.589  1.00 82.09           H
ATOM   1532 3HZ  LYS A 113      18.828  10.003  17.836  1.00 82.09           H
ATOM   1533  HN  LYS A 113      12.063  10.697  15.788  1.00 82.09           H
ATOM   1534  N   PHE A 114      10.989  13.267  15.941  1.00 87.58           N
ATOM   1535  CA  PHE A 114      10.370  14.340  15.182  1.00 87.58           C
ATOM   1536  C   PHE A 114       9.170  14.921  15.933  1.00 87.58           C
ATOM   1537  O   PHE A 114       8.732  14.362  16.937  1.00 87.58           O
ATOM   1538  HA  PHE A 114      11.123  15.117  15.049  1.00 87.58           H
ATOM   1539  CB  PHE A 114       9.888  13.735  13.862  1.00 87.58           C
ATOM   1540 1HB  PHE A 114       9.070  13.045  14.068  1.00 87.58           H
ATOM   1541 2HB  PHE A 114       9.484  14.531  13.236  1.00 87.58           H
ATOM   1542  CG  PHE A 114      10.977  12.995  13.083  1.00 87.58           C
ATOM   1543  CD1 PHE A 114      11.907  13.697  12.381  1.00 87.58           C
ATOM   1544  HD1 PHE A 114      11.877  14.786  12.374  1.00 87.58           H
ATOM   1545  CD2 PHE A 114      11.015  11.636  13.092  1.00 87.58           C
ATOM   1546  HD2 PHE A 114      10.269  11.074  13.654  1.00 87.58           H
ATOM   1547  CE1 PHE A 114      12.917  13.010  11.657  1.00 87.58           C
ATOM   1548  HE1 PHE A 114      13.662  13.572  11.094  1.00 87.58           H
ATOM   1549  CE2 PHE A 114      12.025  10.949  12.368  1.00 87.58           C
ATOM   1550  HE2 PHE A 114      12.055   9.859  12.375  1.00 87.58           H
ATOM   1551  CZ  PHE A 114      12.955  11.650  11.666  1.00 87.58           C
ATOM   1552  HZ  PHE A 114      13.731  11.123  11.111  1.00 87.58           H
ATOM   1553  HN  PHE A 114      10.444  12.431  16.012  1.00 87.58           H
ATOM   1554  N   GLN A 115       8.671  16.034  15.416  1.00 80.55           N
ATOM   1555  CA  GLN A 115       7.554  16.717  16.045  1.00 80.55           C
ATOM   1556  C   GLN A 115       6.250  15.963  15.774  1.00 80.55           C
ATOM   1557  O   GLN A 115       6.191  15.120  14.880  1.00 80.55           O
ATOM   1558  HA  GLN A 115       7.772  16.705  17.113  1.00 80.55           H
ATOM   1559  CB  GLN A 115       7.458  18.167  15.568  1.00 80.55           C
ATOM   1560 1HB  GLN A 115       7.385  18.192  14.481  1.00 80.55           H
ATOM   1561 2HB  GLN A 115       6.549  18.623  15.959  1.00 80.55           H
ATOM   1562  CG  GLN A 115       8.676  18.975  16.022  1.00 80.55           C
ATOM   1563 1HG  GLN A 115       8.791  18.891  17.102  1.00 80.55           H
ATOM   1564 2HG  GLN A 115       9.579  18.562  15.572  1.00 80.55           H
ATOM   1565  CD  GLN A 115       8.533  20.448  15.632  1.00 80.55           C
ATOM   1566  OE1 GLN A 115       7.599  20.850  14.958  1.00 80.55           O
ATOM   1567  NE2 GLN A 115       9.508  21.226  16.092  1.00 80.55           N
ATOM   1568 1HE2 GLN A 115      10.246  20.832  16.640  1.00 80.55           H
ATOM   1569 2HE2 GLN A 115       9.504  22.205  15.890  1.00 80.55           H
ATOM   1570  HN  GLN A 115       9.017  16.468  14.584  1.00 80.55           H
ATOM   1571  N   THR A 116       5.238  16.294  16.562  1.00 86.69           N
ATOM   1572  CA  THR A 116       3.939  15.659  16.418  1.00 86.69           C
ATOM   1573  C   THR A 116       3.390  15.881  15.007  1.00 86.69           C
ATOM   1574  O   THR A 116       2.788  14.982  14.422  1.00 86.69           O
ATOM   1575  HA  THR A 116       4.066  14.584  16.545  1.00 86.69           H
ATOM   1576  CB  THR A 116       3.023  16.199  17.518  1.00 86.69           C
ATOM   1577  HB  THR A 116       2.738  17.231  17.314  1.00 86.69           H
ATOM   1578  OG1 THR A 116       3.763  15.991  18.718  1.00 86.69           O
ATOM   1579  HG1 THR A 116       3.385  16.552  19.454  1.00 86.69           H
ATOM   1580  CG2 THR A 116       1.765  15.349  17.703  1.00 86.69           C
ATOM   1581 1HG2 THR A 116       2.050  14.332  17.973  1.00 86.69           H
ATOM   1582 2HG2 THR A 116       1.198  15.332  16.773  1.00 86.69           H
ATOM   1583 3HG2 THR A 116       1.151  15.776  18.496  1.00 86.69           H
ATOM   1584  HN  THR A 116       5.294  16.980  17.287  1.00 86.69           H
ATOM   1585  N   PHE A 117       3.617  17.085  14.501  1.00 89.73           N
ATOM   1586  CA  PHE A 117       3.148  17.439  13.172  1.00 89.73           C
ATOM   1587  C   PHE A 117       3.651  16.439  12.129  1.00 89.73           C
ATOM   1588  O   PHE A 117       2.880  15.967  11.294  1.00 89.73           O
ATOM   1589  HA  PHE A 117       2.059  17.418  13.198  1.00 89.73           H
ATOM   1590  CB  PHE A 117       3.717  18.822  12.851  1.00 89.73           C
ATOM   1591 1HB  PHE A 117       3.350  19.535  13.589  1.00 89.73           H
ATOM   1592 2HB  PHE A 117       4.802  18.790  12.951  1.00 89.73           H
ATOM   1593  CG  PHE A 117       3.363  19.331  11.452  1.00 89.73           C
ATOM   1594  CD1 PHE A 117       4.308  19.343  10.474  1.00 89.73           C
ATOM   1595  HD1 PHE A 117       5.317  18.989  10.686  1.00 89.73           H
ATOM   1596  CD2 PHE A 117       2.104  19.772  11.187  1.00 89.73           C
ATOM   1597  HD2 PHE A 117       1.347  19.763  11.971  1.00 89.73           H
ATOM   1598  CE1 PHE A 117       3.979  19.815   9.175  1.00 89.73           C
ATOM   1599  HE1 PHE A 117       4.736  19.824   8.391  1.00 89.73           H
ATOM   1600  CE2 PHE A 117       1.776  20.244   9.889  1.00 89.73           C
ATOM   1601  HE2 PHE A 117       0.767  20.597   9.676  1.00 89.73           H
ATOM   1602  CZ  PHE A 117       2.720  20.255   8.910  1.00 89.73           C
ATOM   1603  HZ  PHE A 117       2.468  20.618   7.914  1.00 89.73           H
ATOM   1604  HN  PHE A 117       4.111  17.809  14.982  1.00 89.73           H
ATOM   1605  N   MET A 118       4.940  16.146  12.210  1.00 87.07           N
ATOM   1606  CA  MET A 118       5.558  15.222  11.274  1.00 87.07           C
ATOM   1607  C   MET A 118       4.967  13.819  11.417  1.00 87.07           C
ATOM   1608  O   MET A 118       4.856  13.085  10.435  1.00 87.07           O
ATOM   1609  HA  MET A 118       5.337  15.618  10.282  1.00 87.07           H
ATOM   1610  CB  MET A 118       7.066  15.170  11.528  1.00 87.07           C
ATOM   1611 1HB  MET A 118       7.254  14.993  12.587  1.00 87.07           H
ATOM   1612 2HB  MET A 118       7.502  14.333  10.983  1.00 87.07           H
ATOM   1613  CG  MET A 118       7.741  16.474  11.095  1.00 87.07           C
ATOM   1614 1HG  MET A 118       7.397  17.296  11.723  1.00 87.07           H
ATOM   1615 2HG  MET A 118       8.819  16.397  11.232  1.00 87.07           H
ATOM   1616  SD  MET A 118       7.366  16.816   9.384  1.00 87.07           S
ATOM   1617  CE  MET A 118       8.160  15.418   8.607  1.00 87.07           C
ATOM   1618 1HE  MET A 118       9.225  15.431   8.839  1.00 87.07           H
ATOM   1619 2HE  MET A 118       7.717  14.495   8.981  1.00 87.07           H
ATOM   1620 3HE  MET A 118       8.022  15.476   7.528  1.00 87.07           H
ATOM   1621  HN  MET A 118       5.558  16.526  12.899  1.00 87.07           H
ATOM   1622  N   CYS A 119       4.604  13.487  12.647  1.00 92.02           N
ATOM   1623  CA  CYS A 119       3.973  12.207  12.921  1.00 92.02           C
ATOM   1624  C   CYS A 119       2.665  12.137  12.131  1.00 92.02           C
ATOM   1625  O   CYS A 119       2.399  11.148  11.450  1.00 92.02           O
ATOM   1626  HA  CYS A 119       4.669  11.437  12.587  1.00 92.02           H
ATOM   1627  CB  CYS A 119       3.747  11.997  14.420  1.00 92.02           C
ATOM   1628 1HB  CYS A 119       4.705  11.955  14.938  1.00 92.02           H
ATOM   1629 2HB  CYS A 119       3.197  12.842  14.834  1.00 92.02           H
ATOM   1630  SG  CYS A 119       2.816  10.447  14.701  1.00 92.02           S
ATOM   1631  HN  CYS A 119       4.733  14.074  13.446  1.00 92.02           H
ATOM   1632  N   LYS A 120       1.882  13.199  12.249  1.00 90.31           N
ATOM   1633  CA  LYS A 120       0.597  13.261  11.573  1.00 90.31           C
ATOM   1634  C   LYS A 120       0.812  13.124  10.064  1.00 90.31           C
ATOM   1635  O   LYS A 120       0.139  12.331   9.407  1.00 90.31           O
ATOM   1636  HA  LYS A 120       0.006  12.412  11.916  1.00 90.31           H
ATOM   1637  CB  LYS A 120      -0.159  14.530  11.973  1.00 90.31           C
ATOM   1638 1HB  LYS A 120       0.497  15.395  11.875  1.00 90.31           H
ATOM   1639 2HB  LYS A 120      -0.997  14.687  11.295  1.00 90.31           H
ATOM   1640  CG  LYS A 120      -0.671  14.432  13.412  1.00 90.31           C
ATOM   1641 1HG  LYS A 120      -1.343  13.579  13.505  1.00 90.31           H
ATOM   1642 2HG  LYS A 120       0.165  14.253  14.088  1.00 90.31           H
ATOM   1643  CD  LYS A 120      -1.402  15.711  13.822  1.00 90.31           C
ATOM   1644 1HD  LYS A 120      -0.710  16.554  13.796  1.00 90.31           H
ATOM   1645 2HD  LYS A 120      -2.194  15.928  13.105  1.00 90.31           H
ATOM   1646  CE  LYS A 120      -1.999  15.577  15.224  1.00 90.31           C
ATOM   1647 1HE  LYS A 120      -1.267  15.127  15.895  1.00 90.31           H
ATOM   1648 2HE  LYS A 120      -2.232  16.564  15.623  1.00 90.31           H
ATOM   1649  NZ  LYS A 120      -3.224  14.747  15.189  1.00 90.31           N
ATOM   1650 1HZ  LYS A 120      -3.773  14.919  16.024  1.00 90.31           H
ATOM   1651 2HZ  LYS A 120      -3.771  14.987  14.369  1.00 90.31           H
ATOM   1652 3HZ  LYS A 120      -2.967  13.767  15.149  1.00 90.31           H
ATOM   1653  HN  LYS A 120       2.113  14.006  12.792  1.00 90.31           H
ATOM   1654  N   VAL A 121       1.753  13.908   9.559  1.00 91.63           N
ATOM   1655  CA  VAL A 121       1.985  13.971   8.126  1.00 91.63           C
ATOM   1656  C   VAL A 121       2.410  12.590   7.622  1.00 91.63           C
ATOM   1657  O   VAL A 121       1.851  12.081   6.651  1.00 91.63           O
ATOM   1658  HA  VAL A 121       1.043  14.243   7.651  1.00 91.63           H
ATOM   1659  CB  VAL A 121       3.008  15.063   7.809  1.00 91.63           C
ATOM   1660  HB  VAL A 121       3.886  14.892   8.433  1.00 91.63           H
ATOM   1661  CG1 VAL A 121       3.451  14.992   6.346  1.00 91.63           C
ATOM   1662 1HG1 VAL A 121       3.905  14.020   6.151  1.00 91.63           H
ATOM   1663 2HG1 VAL A 121       2.585  15.125   5.698  1.00 91.63           H
ATOM   1664 3HG1 VAL A 121       4.178  15.779   6.148  1.00 91.63           H
ATOM   1665  CG2 VAL A 121       2.454  16.448   8.147  1.00 91.63           C
ATOM   1666 1HG2 VAL A 121       1.554  16.633   7.562  1.00 91.63           H
ATOM   1667 2HG2 VAL A 121       2.212  16.494   9.209  1.00 91.63           H
ATOM   1668 3HG2 VAL A 121       3.202  17.206   7.912  1.00 91.63           H
ATOM   1669  HN  VAL A 121       2.349  14.493  10.110  1.00 91.63           H
ATOM   1670  N   VAL A 122       3.393  12.022   8.305  1.00 90.46           N
ATOM   1671  CA  VAL A 122       4.040  10.814   7.821  1.00 90.46           C
ATOM   1672  C   VAL A 122       3.027   9.667   7.815  1.00 90.46           C
ATOM   1673  O   VAL A 122       2.950   8.909   6.849  1.00 90.46           O
ATOM   1674  HA  VAL A 122       4.364  11.002   6.798  1.00 90.46           H
ATOM   1675  CB  VAL A 122       5.280  10.512   8.664  1.00 90.46           C
ATOM   1676  HB  VAL A 122       4.984  10.523   9.713  1.00 90.46           H
ATOM   1677  CG1 VAL A 122       5.833   9.121   8.347  1.00 90.46           C
ATOM   1678 1HG1 VAL A 122       5.072   8.370   8.563  1.00 90.46           H
ATOM   1679 2HG1 VAL A 122       6.105   9.069   7.293  1.00 90.46           H
ATOM   1680 3HG1 VAL A 122       6.714   8.931   8.960  1.00 90.46           H
ATOM   1681  CG2 VAL A 122       6.352  11.585   8.467  1.00 90.46           C
ATOM   1682 1HG2 VAL A 122       6.643  11.620   7.417  1.00 90.46           H
ATOM   1683 2HG2 VAL A 122       5.955  12.555   8.765  1.00 90.46           H
ATOM   1684 3HG2 VAL A 122       7.223  11.346   9.077  1.00 90.46           H
ATOM   1685  HN  VAL A 122       3.748  12.374   9.171  1.00 90.46           H
ATOM   1686  N   ASN A 123       2.277   9.576   8.903  1.00 89.82           N
ATOM   1687  CA  ASN A 123       1.263   8.543   9.028  1.00 89.82           C
ATOM   1688  C   ASN A 123       0.204   8.739   7.940  1.00 89.82           C
ATOM   1689  O   ASN A 123      -0.228   7.776   7.310  1.00 89.82           O
ATOM   1690  HA  ASN A 123       1.799   7.601   8.923  1.00 89.82           H
ATOM   1691  CB  ASN A 123       0.563   8.620  10.387  1.00 89.82           C
ATOM   1692 1HB  ASN A 123       0.630   9.635  10.778  1.00 89.82           H
ATOM   1693 2HB  ASN A 123      -0.496   8.393  10.268  1.00 89.82           H
ATOM   1694  CG  ASN A 123       1.191   7.642  11.382  1.00 89.82           C
ATOM   1695  OD1 ASN A 123       1.925   6.736  11.023  1.00 89.82           O
ATOM   1696  ND2 ASN A 123       0.863   7.876  12.650  1.00 89.82           N
ATOM   1697 1HD2 ASN A 123       0.256   8.637  12.877  1.00 89.82           H
ATOM   1698 2HD2 ASN A 123       1.224   7.290  13.376  1.00 89.82           H
ATOM   1699  HN  ASN A 123       2.353  10.191   9.688  1.00 89.82           H
ATOM   1700  N   SER A 124      -0.182   9.993   7.754  1.00 90.61           N
ATOM   1701  CA  SER A 124      -1.236  10.318   6.809  1.00 90.61           C
ATOM   1702  C   SER A 124      -0.786   9.980   5.386  1.00 90.61           C
ATOM   1703  O   SER A 124      -1.541   9.386   4.617  1.00 90.61           O
ATOM   1704  HA  SER A 124      -2.085   9.699   7.099  1.00 90.61           H
ATOM   1705  CB  SER A 124      -1.626  11.795   6.905  1.00 90.61           C
ATOM   1706 1HB  SER A 124      -0.773  12.414   6.629  1.00 90.61           H
ATOM   1707 2HB  SER A 124      -2.420  12.008   6.189  1.00 90.61           H
ATOM   1708  OG  SER A 124      -2.063  12.147   8.215  1.00 90.61           O
ATOM   1709  HG  SER A 124      -1.413  12.781   8.634  1.00 90.61           H
ATOM   1710  HN  SER A 124       0.211  10.776   8.235  1.00 90.61           H
ATOM   1711  N   MET A 125       0.441  10.373   5.079  1.00 84.43           N
ATOM   1712  CA  MET A 125       0.996  10.129   3.758  1.00 84.43           C
ATOM   1713  C   MET A 125       1.027   8.632   3.445  1.00 84.43           C
ATOM   1714  O   MET A 125       0.612   8.212   2.366  1.00 84.43           O
ATOM   1715  HA  MET A 125       0.332  10.640   3.062  1.00 84.43           H
ATOM   1716  CB  MET A 125       2.416  10.695   3.689  1.00 84.43           C
ATOM   1717 1HB  MET A 125       2.963  10.425   4.593  1.00 84.43           H
ATOM   1718 2HB  MET A 125       2.949  10.249   2.849  1.00 84.43           H
ATOM   1719  CG  MET A 125       2.393  12.217   3.535  1.00 84.43           C
ATOM   1720 1HG  MET A 125       1.795  12.494   2.667  1.00 84.43           H
ATOM   1721 2HG  MET A 125       1.921  12.672   4.406  1.00 84.43           H
ATOM   1722  SD  MET A 125       4.057  12.837   3.351  1.00 84.43           S
ATOM   1723  CE  MET A 125       4.414  12.280   1.693  1.00 84.43           C
ATOM   1724 1HE  MET A 125       4.339  11.194   1.651  1.00 84.43           H
ATOM   1725 2HE  MET A 125       3.698  12.721   1.000  1.00 84.43           H
ATOM   1726 3HE  MET A 125       5.423  12.586   1.417  1.00 84.43           H
ATOM   1727  HN  MET A 125       1.051  10.849   5.712  1.00 84.43           H
ATOM   1728  N   TYR A 126       1.523   7.868   4.407  1.00 85.08           N
ATOM   1729  CA  TYR A 126       1.603   6.426   4.251  1.00 85.08           C
ATOM   1730  C   TYR A 126       0.236   5.836   3.900  1.00 85.08           C
ATOM   1731  O   TYR A 126       0.121   5.035   2.973  1.00 85.08           O
ATOM   1732  HA  TYR A 126       2.301   6.213   3.442  1.00 85.08           H
ATOM   1733  CB  TYR A 126       2.047   5.879   5.609  1.00 85.08           C
ATOM   1734 1HB  TYR A 126       3.098   6.123   5.762  1.00 85.08           H
ATOM   1735 2HB  TYR A 126       1.485   6.385   6.395  1.00 85.08           H
ATOM   1736  CG  TYR A 126       1.862   4.368   5.763  1.00 85.08           C
ATOM   1737  CD1 TYR A 126       0.788   3.873   6.474  1.00 85.08           C
ATOM   1738  HD1 TYR A 126       0.072   4.559   6.927  1.00 85.08           H
ATOM   1739  CD2 TYR A 126       2.769   3.500   5.189  1.00 85.08           C
ATOM   1740  HD2 TYR A 126       3.617   3.891   4.627  1.00 85.08           H
ATOM   1741  CE1 TYR A 126       0.614   2.451   6.618  1.00 85.08           C
ATOM   1742  HE1 TYR A 126      -0.230   2.047   7.178  1.00 85.08           H
ATOM   1743  CE2 TYR A 126       2.595   2.078   5.333  1.00 85.08           C
ATOM   1744  HE2 TYR A 126       3.304   1.381   4.886  1.00 85.08           H
ATOM   1745  CZ  TYR A 126       1.526   1.624   6.041  1.00 85.08           C
ATOM   1746  OH  TYR A 126       1.361   0.280   6.177  1.00 85.08           O
ATOM   1747  HH  TYR A 126       2.239  -0.185   6.062  1.00 85.08           H
ATOM   1748  HN  TYR A 126       1.866   8.219   5.278  1.00 85.08           H
ATOM   1749  N   LYS A 127      -0.767   6.255   4.658  1.00 84.50           N
ATOM   1750  CA  LYS A 127      -2.092   5.671   4.536  1.00 84.50           C
ATOM   1751  C   LYS A 127      -2.691   6.056   3.182  1.00 84.50           C
ATOM   1752  O   LYS A 127      -3.265   5.214   2.492  1.00 84.50           O
ATOM   1753  HA  LYS A 127      -1.976   4.588   4.568  1.00 84.50           H
ATOM   1754  CB  LYS A 127      -2.964   6.068   5.730  1.00 84.50           C
ATOM   1755 1HB  LYS A 127      -2.400   5.943   6.654  1.00 84.50           H
ATOM   1756 2HB  LYS A 127      -3.226   7.124   5.658  1.00 84.50           H
ATOM   1757  CG  LYS A 127      -4.237   5.222   5.783  1.00 84.50           C
ATOM   1758 1HG  LYS A 127      -4.937   5.657   6.498  1.00 84.50           H
ATOM   1759 2HG  LYS A 127      -4.727   5.234   4.810  1.00 84.50           H
ATOM   1760  CD  LYS A 127      -3.921   3.780   6.184  1.00 84.50           C
ATOM   1761 1HD  LYS A 127      -3.427   3.269   5.357  1.00 84.50           H
ATOM   1762 2HD  LYS A 127      -3.224   3.776   7.022  1.00 84.50           H
ATOM   1763  CE  LYS A 127      -5.195   3.026   6.569  1.00 84.50           C
ATOM   1764 1HE  LYS A 127      -6.065   3.529   6.146  1.00 84.50           H
ATOM   1765 2HE  LYS A 127      -5.172   2.021   6.147  1.00 84.50           H
ATOM   1766  NZ  LYS A 127      -5.327   2.948   8.041  1.00 84.50           N
ATOM   1767 1HZ  LYS A 127      -6.040   2.269   8.281  1.00 84.50           H
ATOM   1768 2HZ  LYS A 127      -4.441   2.666   8.445  1.00 84.50           H
ATOM   1769 3HZ  LYS A 127      -5.591   3.857   8.405  1.00 84.50           H
ATOM   1770  HN  LYS A 127      -0.685   6.978   5.344  1.00 84.50           H
ATOM   1771  N   MET A 128      -2.538   7.327   2.843  1.00 85.36           N
ATOM   1772  CA  MET A 128      -3.099   7.844   1.606  1.00 85.36           C
ATOM   1773  C   MET A 128      -2.499   7.131   0.392  1.00 85.36           C
ATOM   1774  O   MET A 128      -3.221   6.753  -0.529  1.00 85.36           O
ATOM   1775  HA  MET A 128      -4.169   7.643   1.662  1.00 85.36           H
ATOM   1776  CB  MET A 128      -2.819   9.345   1.506  1.00 85.36           C
ATOM   1777 1HB  MET A 128      -3.205   9.850   2.392  1.00 85.36           H
ATOM   1778 2HB  MET A 128      -1.743   9.517   1.485  1.00 85.36           H
ATOM   1779  CG  MET A 128      -3.462   9.941   0.252  1.00 85.36           C
ATOM   1780 1HG  MET A 128      -3.062   9.455  -0.638  1.00 85.36           H
ATOM   1781 2HG  MET A 128      -4.536   9.755   0.261  1.00 85.36           H
ATOM   1782  SD  MET A 128      -3.149  11.697   0.181  1.00 85.36           S
ATOM   1783  CE  MET A 128      -1.388  11.686  -0.115  1.00 85.36           C
ATOM   1784 1HE  MET A 128      -0.885  11.179   0.709  1.00 85.36           H
ATOM   1785 2HE  MET A 128      -1.180  11.160  -1.046  1.00 85.36           H
ATOM   1786 3HE  MET A 128      -1.026  12.711  -0.186  1.00 85.36           H
ATOM   1787  HN  MET A 128      -2.043   7.998   3.395  1.00 85.36           H
ATOM   1788  N   ASN A 129      -1.185   6.969   0.431  1.00 79.78           N
ATOM   1789  CA  ASN A 129      -0.465   6.413  -0.702  1.00 79.78           C
ATOM   1790  C   ASN A 129      -0.754   4.913  -0.797  1.00 79.78           C
ATOM   1791  O   ASN A 129      -0.762   4.347  -1.889  1.00 79.78           O
ATOM   1792  HA  ASN A 129      -0.828   6.963  -1.570  1.00 79.78           H
ATOM   1793  CB  ASN A 129       1.045   6.594  -0.539  1.00 79.78           C
ATOM   1794 1HB  ASN A 129       1.362   6.186   0.421  1.00 79.78           H
ATOM   1795 2HB  ASN A 129       1.568   6.032  -1.313  1.00 79.78           H
ATOM   1796  CG  ASN A 129       1.433   8.071  -0.624  1.00 79.78           C
ATOM   1797  OD1 ASN A 129       0.837   8.855  -1.345  1.00 79.78           O
ATOM   1798  ND2 ASN A 129       2.461   8.406   0.150  1.00 79.78           N
ATOM   1799 1HD2 ASN A 129       2.905   7.714   0.718  1.00 79.78           H
ATOM   1800 2HD2 ASN A 129       2.789   9.351   0.164  1.00 79.78           H
ATOM   1801  HN  ASN A 129      -0.614   7.211   1.216  1.00 79.78           H
ATOM   1802  N   PHE A 130      -0.985   4.313   0.361  1.00 82.68           N
ATOM   1803  CA  PHE A 130      -1.350   2.907   0.416  1.00 82.68           C
ATOM   1804  C   PHE A 130      -2.613   2.636  -0.403  1.00 82.68           C
ATOM   1805  O   PHE A 130      -2.622   1.759  -1.265  1.00 82.68           O
ATOM   1806  HA  PHE A 130      -0.518   2.341  -0.004  1.00 82.68           H
ATOM   1807  CB  PHE A 130      -1.626   2.574   1.883  1.00 82.68           C
ATOM   1808 1HB  PHE A 130      -0.710   2.715   2.456  1.00 82.68           H
ATOM   1809 2HB  PHE A 130      -2.358   3.281   2.274  1.00 82.68           H
ATOM   1810  CG  PHE A 130      -2.140   1.151   2.112  1.00 82.68           C
ATOM   1811  CD1 PHE A 130      -3.469   0.930   2.303  1.00 82.68           C
ATOM   1812  HD1 PHE A 130      -4.167   1.767   2.294  1.00 82.68           H
ATOM   1813  CD2 PHE A 130      -1.269   0.107   2.124  1.00 82.68           C
ATOM   1814  HD2 PHE A 130      -0.204   0.284   1.970  1.00 82.68           H
ATOM   1815  CE1 PHE A 130      -3.946  -0.390   2.516  1.00 82.68           C
ATOM   1816  HE1 PHE A 130      -5.010  -0.567   2.669  1.00 82.68           H
ATOM   1817  CE2 PHE A 130      -1.746  -1.214   2.336  1.00 82.68           C
ATOM   1818  HE2 PHE A 130      -1.047  -2.050   2.346  1.00 82.68           H
ATOM   1819  CZ  PHE A 130      -3.074  -1.434   2.528  1.00 82.68           C
ATOM   1820  HZ  PHE A 130      -3.440  -2.448   2.690  1.00 82.68           H
ATOM   1821  HN  PHE A 130      -0.927   4.769   1.249  1.00 82.68           H
ATOM   1822  N   TYR A 131      -3.650   3.406  -0.105  1.00 90.13           N
ATOM   1823  CA  TYR A 131      -4.931   3.225  -0.767  1.00 90.13           C
ATOM   1824  C   TYR A 131      -4.842   3.604  -2.247  1.00 90.13           C
ATOM   1825  O   TYR A 131      -5.368   2.897  -3.104  1.00 90.13           O
ATOM   1826  HA  TYR A 131      -5.207   2.174  -0.684  1.00 90.13           H
ATOM   1827  CB  TYR A 131      -5.904   4.176  -0.067  1.00 90.13           C
ATOM   1828 1HB  TYR A 131      -5.404   5.128   0.108  1.00 90.13           H
ATOM   1829 2HB  TYR A 131      -6.744   4.375  -0.733  1.00 90.13           H
ATOM   1830  CG  TYR A 131      -6.443   3.646   1.264  1.00 90.13           C
ATOM   1831  CD1 TYR A 131      -7.105   2.436   1.307  1.00 90.13           C
ATOM   1832  HD1 TYR A 131      -7.244   1.858   0.394  1.00 90.13           H
ATOM   1833  CD2 TYR A 131      -6.267   4.379   2.420  1.00 90.13           C
ATOM   1834  HD2 TYR A 131      -5.744   5.335   2.385  1.00 90.13           H
ATOM   1835  CE1 TYR A 131      -7.612   1.938   2.560  1.00 90.13           C
ATOM   1836  HE1 TYR A 131      -8.136   0.983   2.609  1.00 90.13           H
ATOM   1837  CE2 TYR A 131      -6.774   3.880   3.672  1.00 90.13           C
ATOM   1838  HE2 TYR A 131      -6.641   4.449   4.593  1.00 90.13           H
ATOM   1839  CZ  TYR A 131      -7.421   2.684   3.680  1.00 90.13           C
ATOM   1840  OH  TYR A 131      -7.900   2.214   4.863  1.00 90.13           O
ATOM   1841  HH  TYR A 131      -8.020   2.969   5.508  1.00 90.13           H
ATOM   1842  HN  TYR A 131      -3.624   4.140   0.573  1.00 90.13           H
ATOM   1843  N   SER A 132      -4.172   4.718  -2.500  1.00 90.80           N
ATOM   1844  CA  SER A 132      -4.085   5.248  -3.850  1.00 90.80           C
ATOM   1845  C   SER A 132      -3.393   4.236  -4.766  1.00 90.80           C
ATOM   1846  O   SER A 132      -3.811   4.039  -5.906  1.00 90.80           O
ATOM   1847  HA  SER A 132      -5.116   5.407  -4.165  1.00 90.80           H
ATOM   1848  CB  SER A 132      -3.335   6.582  -3.871  1.00 90.80           C
ATOM   1849 1HB  SER A 132      -3.326   6.977  -4.887  1.00 90.80           H
ATOM   1850 2HB  SER A 132      -3.865   7.306  -3.252  1.00 90.80           H
ATOM   1851  OG  SER A 132      -1.996   6.448  -3.403  1.00 90.80           O
ATOM   1852  HG  SER A 132      -1.488   7.293  -3.573  1.00 90.80           H
ATOM   1853  HN  SER A 132      -3.695   5.255  -1.804  1.00 90.80           H
ATOM   1854  N   CYS A 133      -2.348   3.621  -4.233  1.00 88.24           N
ATOM   1855  CA  CYS A 133      -1.587   2.643  -4.992  1.00 88.24           C
ATOM   1856  C   CYS A 133      -2.526   1.499  -5.378  1.00 88.24           C
ATOM   1857  O   CYS A 133      -2.605   1.123  -6.547  1.00 88.24           O
ATOM   1858  HA  CYS A 133      -1.217   3.156  -5.880  1.00 88.24           H
ATOM   1859  CB  CYS A 133      -0.370   2.144  -4.212  1.00 88.24           C
ATOM   1860 1HB  CYS A 133       0.291   2.979  -3.979  1.00 88.24           H
ATOM   1861 2HB  CYS A 133      -0.687   1.714  -3.262  1.00 88.24           H
ATOM   1862  SG  CYS A 133       0.532   0.891  -5.194  1.00 88.24           S
ATOM   1863  HG  CYS A 133       1.482   0.664  -4.291  1.00 88.24           H
ATOM   1864  HN  CYS A 133      -2.020   3.781  -3.302  1.00 88.24           H
ATOM   1865  N   VAL A 134      -3.215   0.976  -4.374  1.00 87.24           N
ATOM   1866  CA  VAL A 134      -4.041  -0.203  -4.567  1.00 87.24           C
ATOM   1867  C   VAL A 134      -5.173   0.126  -5.542  1.00 87.24           C
ATOM   1868  O   VAL A 134      -5.500  -0.678  -6.413  1.00 87.24           O
ATOM   1869  HA  VAL A 134      -3.412  -0.977  -5.008  1.00 87.24           H
ATOM   1870  CB  VAL A 134      -4.545  -0.715  -3.216  1.00 87.24           C
ATOM   1871  HB  VAL A 134      -5.036   0.113  -2.705  1.00 87.24           H
ATOM   1872  CG1 VAL A 134      -5.577  -1.829  -3.403  1.00 87.24           C
ATOM   1873 1HG1 VAL A 134      -6.426  -1.448  -3.970  1.00 87.24           H
ATOM   1874 2HG1 VAL A 134      -5.122  -2.659  -3.943  1.00 87.24           H
ATOM   1875 3HG1 VAL A 134      -5.919  -2.175  -2.427  1.00 87.24           H
ATOM   1876  CG2 VAL A 134      -3.383  -1.186  -2.339  1.00 87.24           C
ATOM   1877 1HG2 VAL A 134      -2.852  -1.993  -2.843  1.00 87.24           H
ATOM   1878 2HG2 VAL A 134      -2.700  -0.354  -2.165  1.00 87.24           H
ATOM   1879 3HG2 VAL A 134      -3.770  -1.544  -1.385  1.00 87.24           H
ATOM   1880  HN  VAL A 134      -3.215   1.345  -3.444  1.00 87.24           H
ATOM   1881  N   LEU A 135      -5.741   1.310  -5.362  1.00 91.72           N
ATOM   1882  CA  LEU A 135      -6.882   1.722  -6.162  1.00 91.72           C
ATOM   1883  C   LEU A 135      -6.441   1.903  -7.616  1.00 91.72           C
ATOM   1884  O   LEU A 135      -7.198   1.606  -8.539  1.00 91.72           O
ATOM   1885  HA  LEU A 135      -7.617   0.918  -6.121  1.00 91.72           H
ATOM   1886  CB  LEU A 135      -7.537   2.966  -5.559  1.00 91.72           C
ATOM   1887 1HB  LEU A 135      -6.763   3.716  -5.392  1.00 91.72           H
ATOM   1888 2HB  LEU A 135      -8.229   3.379  -6.292  1.00 91.72           H
ATOM   1889  CG  LEU A 135      -8.295   2.755  -4.246  1.00 91.72           C
ATOM   1890  HG  LEU A 135      -7.618   2.283  -3.534  1.00 91.72           H
ATOM   1891  CD1 LEU A 135      -8.726   4.093  -3.641  1.00 91.72           C
ATOM   1892 1HD1 LEU A 135      -7.844   4.703  -3.442  1.00 91.72           H
ATOM   1893 2HD1 LEU A 135      -9.378   4.615  -4.341  1.00 91.72           H
ATOM   1894 3HD1 LEU A 135      -9.262   3.914  -2.709  1.00 91.72           H
ATOM   1895  CD2 LEU A 135      -9.479   1.807  -4.443  1.00 91.72           C
ATOM   1896 1HD2 LEU A 135     -10.164   2.229  -5.178  1.00 91.72           H
ATOM   1897 2HD2 LEU A 135      -9.117   0.842  -4.796  1.00 91.72           H
ATOM   1898 3HD2 LEU A 135     -10.000   1.675  -3.494  1.00 91.72           H
ATOM   1899  HN  LEU A 135      -5.434   1.980  -4.686  1.00 91.72           H
ATOM   1900  N   LEU A 136      -5.219   2.388  -7.774  1.00 91.67           N
ATOM   1901  CA  LEU A 136      -4.667   2.609  -9.101  1.00 91.67           C
ATOM   1902  C   LEU A 136      -4.494   1.262  -9.807  1.00 91.67           C
ATOM   1903  O   LEU A 136      -4.843   1.122 -10.978  1.00 91.67           O
ATOM   1904  HA  LEU A 136      -5.390   3.202  -9.661  1.00 91.67           H
ATOM   1905  CB  LEU A 136      -3.378   3.428  -9.015  1.00 91.67           C
ATOM   1906 1HB  LEU A 136      -2.771   3.030  -8.202  1.00 91.67           H
ATOM   1907 2HB  LEU A 136      -2.815   3.279  -9.936  1.00 91.67           H
ATOM   1908  CG  LEU A 136      -3.553   4.932  -8.795  1.00 91.67           C
ATOM   1909  HG  LEU A 136      -4.257   5.078  -7.976  1.00 91.67           H
ATOM   1910  CD1 LEU A 136      -2.232   5.582  -8.378  1.00 91.67           C
ATOM   1911 1HD1 LEU A 136      -1.883   5.132  -7.449  1.00 91.67           H
ATOM   1912 2HD1 LEU A 136      -1.488   5.428  -9.159  1.00 91.67           H
ATOM   1913 3HD1 LEU A 136      -2.385   6.651  -8.228  1.00 91.67           H
ATOM   1914  CD2 LEU A 136      -4.155   5.601 -10.033  1.00 91.67           C
ATOM   1915 1HD2 LEU A 136      -3.495   5.447 -10.886  1.00 91.67           H
ATOM   1916 2HD2 LEU A 136      -5.130   5.163 -10.244  1.00 91.67           H
ATOM   1917 3HD2 LEU A 136      -4.268   6.670  -9.849  1.00 91.67           H
ATOM   1918  HN  LEU A 136      -4.610   2.629  -7.018  1.00 91.67           H
ATOM   1919  N   ILE A 137      -3.956   0.306  -9.064  1.00 86.81           N
ATOM   1920  CA  ILE A 137      -3.708  -1.017  -9.612  1.00 86.81           C
ATOM   1921  C   ILE A 137      -5.035  -1.639 -10.052  1.00 86.81           C
ATOM   1922  O   ILE A 137      -5.113  -2.260 -11.111  1.00 86.81           O
ATOM   1923  HA  ILE A 137      -3.077  -0.892 -10.492  1.00 86.81           H
ATOM   1924  CB  ILE A 137      -2.929  -1.873  -8.613  1.00 86.81           C
ATOM   1925  HB  ILE A 137      -3.370  -1.733  -7.626  1.00 86.81           H
ATOM   1926  CG1 ILE A 137      -1.470  -1.421  -8.524  1.00 86.81           C
ATOM   1927 1HG1 ILE A 137      -0.966  -1.619  -9.470  1.00 86.81           H
ATOM   1928 2HG1 ILE A 137      -1.428  -0.344  -8.360  1.00 86.81           H
ATOM   1929  CG2 ILE A 137      -3.048  -3.360  -8.954  1.00 86.81           C
ATOM   1930 1HG2 ILE A 137      -4.097  -3.656  -8.925  1.00 86.81           H
ATOM   1931 2HG2 ILE A 137      -2.648  -3.537  -9.953  1.00 86.81           H
ATOM   1932 3HG2 ILE A 137      -2.485  -3.946  -8.228  1.00 86.81           H
ATOM   1933  CD1 ILE A 137      -0.740  -2.144  -7.390  1.00 86.81           C
ATOM   1934 1HD1 ILE A 137      -1.232  -1.924  -6.443  1.00 86.81           H
ATOM   1935 2HD1 ILE A 137      -0.762  -3.219  -7.570  1.00 86.81           H
ATOM   1936 3HD1 ILE A 137       0.295  -1.804  -7.349  1.00 86.81           H
ATOM   1937  HN  ILE A 137      -3.692   0.423  -8.107  1.00 86.81           H
ATOM   1938  N   MET A 138      -6.046  -1.450  -9.217  1.00 88.34           N
ATOM   1939  CA  MET A 138      -7.376  -1.948  -9.527  1.00 88.34           C
ATOM   1940  C   MET A 138      -7.902  -1.332 -10.825  1.00 88.34           C
ATOM   1941  O   MET A 138      -8.477  -2.031 -11.659  1.00 88.34           O
ATOM   1942  HA  MET A 138      -7.265  -3.025  -9.646  1.00 88.34           H
ATOM   1943  CB  MET A 138      -8.328  -1.609  -8.378  1.00 88.34           C
ATOM   1944 1HB  MET A 138      -7.925  -1.995  -7.442  1.00 88.34           H
ATOM   1945 2HB  MET A 138      -8.404  -0.527  -8.271  1.00 88.34           H
ATOM   1946  CG  MET A 138      -9.717  -2.202  -8.625  1.00 88.34           C
ATOM   1947 1HG  MET A 138     -10.107  -1.851  -9.581  1.00 88.34           H
ATOM   1948 2HG  MET A 138      -9.652  -3.288  -8.687  1.00 88.34           H
ATOM   1949  SD  MET A 138     -10.824  -1.732  -7.306  1.00 88.34           S
ATOM   1950  CE  MET A 138     -11.006   0.008  -7.659  1.00 88.34           C
ATOM   1951 1HE  MET A 138     -10.030   0.492  -7.612  1.00 88.34           H
ATOM   1952 2HE  MET A 138     -11.426   0.135  -8.657  1.00 88.34           H
ATOM   1953 3HE  MET A 138     -11.672   0.461  -6.924  1.00 88.34           H
ATOM   1954  HN  MET A 138      -5.968  -0.969  -8.344  1.00 88.34           H
ATOM   1955  N   CYS A 139      -7.687  -0.032 -10.956  1.00 91.53           N
ATOM   1956  CA  CYS A 139      -8.189   0.698 -12.108  1.00 91.53           C
ATOM   1957  C   CYS A 139      -7.456   0.193 -13.353  1.00 91.53           C
ATOM   1958  O   CYS A 139      -8.041   0.110 -14.431  1.00 91.53           O
ATOM   1959  HA  CYS A 139      -9.256   0.484 -12.174  1.00 91.53           H
ATOM   1960  CB  CYS A 139      -8.037   2.210 -11.931  1.00 91.53           C
ATOM   1961 1HB  CYS A 139      -7.039   2.442 -11.559  1.00 91.53           H
ATOM   1962 2HB  CYS A 139      -8.143   2.710 -12.893  1.00 91.53           H
ATOM   1963  SG  CYS A 139      -9.299   2.833 -10.761  1.00 91.53           S
ATOM   1964  HG  CYS A 139      -8.703   2.384  -9.661  1.00 91.53           H
ATOM   1965  HN  CYS A 139      -7.182   0.521 -10.293  1.00 91.53           H
ATOM   1966  N   ILE A 140      -6.186  -0.132 -13.161  1.00 86.55           N
ATOM   1967  CA  ILE A 140      -5.380  -0.672 -14.243  1.00 86.55           C
ATOM   1968  C   ILE A 140      -6.029  -1.955 -14.766  1.00 86.55           C
ATOM   1969  O   ILE A 140      -6.119  -2.162 -15.975  1.00 86.55           O
ATOM   1970  HA  ILE A 140      -5.376   0.065 -15.047  1.00 86.55           H
ATOM   1971  CB  ILE A 140      -3.930  -0.856 -13.791  1.00 86.55           C
ATOM   1972  HB  ILE A 140      -3.936  -1.327 -12.808  1.00 86.55           H
ATOM   1973  CG1 ILE A 140      -3.226   0.494 -13.641  1.00 86.55           C
ATOM   1974 1HG1 ILE A 140      -3.028   0.916 -14.627  1.00 86.55           H
ATOM   1975 2HG1 ILE A 140      -3.881   1.193 -13.122  1.00 86.55           H
ATOM   1976  CG2 ILE A 140      -3.176  -1.794 -14.736  1.00 86.55           C
ATOM   1977 1HG2 ILE A 140      -3.665  -2.768 -14.748  1.00 86.55           H
ATOM   1978 2HG2 ILE A 140      -3.178  -1.374 -15.742  1.00 86.55           H
ATOM   1979 3HG2 ILE A 140      -2.148  -1.908 -14.392  1.00 86.55           H
ATOM   1980  CD1 ILE A 140      -1.914   0.346 -12.870  1.00 86.55           C
ATOM   1981 1HD1 ILE A 140      -2.119  -0.054 -11.877  1.00 86.55           H
ATOM   1982 2HD1 ILE A 140      -1.252  -0.336 -13.406  1.00 86.55           H
ATOM   1983 3HD1 ILE A 140      -1.434   1.320 -12.778  1.00 86.55           H
ATOM   1984  HN  ILE A 140      -5.708  -0.032 -12.288  1.00 86.55           H
ATOM   1985  N   SER A 141      -6.465  -2.784 -13.828  1.00 86.45           N
ATOM   1986  CA  SER A 141      -7.048  -4.069 -14.177  1.00 86.45           C
ATOM   1987  C   SER A 141      -8.322  -3.860 -14.998  1.00 86.45           C
ATOM   1988  O   SER A 141      -8.534  -4.537 -16.003  1.00 86.45           O
ATOM   1989  HA  SER A 141      -6.288  -4.578 -14.771  1.00 86.45           H
ATOM   1990  CB  SER A 141      -7.352  -4.893 -12.925  1.00 86.45           C
ATOM   1991 1HB  SER A 141      -8.146  -4.409 -12.356  1.00 86.45           H
ATOM   1992 2HB  SER A 141      -7.724  -5.875 -13.219  1.00 86.45           H
ATOM   1993  OG  SER A 141      -6.203  -5.051 -12.097  1.00 86.45           O
ATOM   1994  HG  SER A 141      -6.122  -4.273 -11.474  1.00 86.45           H
ATOM   1995  HN  SER A 141      -6.426  -2.590 -12.848  1.00 86.45           H
ATOM   1996  N   VAL A 142      -9.136  -2.921 -14.540  1.00 88.25           N
ATOM   1997  CA  VAL A 142     -10.394  -2.630 -15.207  1.00 88.25           C
ATOM   1998  C   VAL A 142     -10.109  -2.100 -16.614  1.00 88.25           C
ATOM   1999  O   VAL A 142     -10.798  -2.459 -17.567  1.00 88.25           O
ATOM   2000  HA  VAL A 142     -10.946  -3.566 -15.290  1.00 88.25           H
ATOM   2001  CB  VAL A 142     -11.224  -1.663 -14.360  1.00 88.25           C
ATOM   2002  HB  VAL A 142     -10.632  -0.761 -14.204  1.00 88.25           H
ATOM   2003  CG1 VAL A 142     -12.509  -1.263 -15.087  1.00 88.25           C
ATOM   2004 1HG1 VAL A 142     -12.258  -0.775 -16.028  1.00 88.25           H
ATOM   2005 2HG1 VAL A 142     -13.106  -2.153 -15.287  1.00 88.25           H
ATOM   2006 3HG1 VAL A 142     -13.080  -0.576 -14.462  1.00 88.25           H
ATOM   2007  CG2 VAL A 142     -11.534  -2.264 -12.988  1.00 88.25           C
ATOM   2008 1HG2 VAL A 142     -12.096  -3.189 -13.115  1.00 88.25           H
ATOM   2009 2HG2 VAL A 142     -10.601  -2.475 -12.464  1.00 88.25           H
ATOM   2010 3HG2 VAL A 142     -12.125  -1.556 -12.406  1.00 88.25           H
ATOM   2011  HN  VAL A 142      -8.948  -2.364 -13.731  1.00 88.25           H
ATOM   2012  N   ASP A 143      -9.094  -1.253 -16.698  1.00 83.72           N
ATOM   2013  CA  ASP A 143      -8.734  -0.640 -17.966  1.00 83.72           C
ATOM   2014  C   ASP A 143      -8.348  -1.733 -18.965  1.00 83.72           C
ATOM   2015  O   ASP A 143      -8.735  -1.677 -20.131  1.00 83.72           O
ATOM   2016  HA  ASP A 143      -9.619  -0.085 -18.277  1.00 83.72           H
ATOM   2017  CB  ASP A 143      -7.536   0.298 -17.804  1.00 83.72           C
ATOM   2018 1HB  ASP A 143      -7.790   1.102 -17.114  1.00 83.72           H
ATOM   2019 2HB  ASP A 143      -6.700  -0.247 -17.364  1.00 83.72           H
ATOM   2020  CG  ASP A 143      -7.115   0.887 -19.152  1.00 83.72           C
ATOM   2021  OD1 ASP A 143      -7.950   1.606 -19.742  1.00 83.72           O
ATOM   2022  OD2 ASP A 143      -5.968   0.605 -19.561  1.00 83.72           O
ATOM   2023  HN  ASP A 143      -8.522  -0.986 -15.923  1.00 83.72           H
ATOM   2024  N   ARG A 144      -7.590  -2.700 -18.471  1.00 74.28           N
ATOM   2025  CA  ARG A 144      -7.132  -3.794 -19.310  1.00 74.28           C
ATOM   2026  C   ARG A 144      -8.323  -4.617 -19.807  1.00 74.28           C
ATOM   2027  O   ARG A 144      -8.382  -4.986 -20.978  1.00 74.28           O
ATOM   2028  HA  ARG A 144      -6.615  -3.312 -20.140  1.00 74.28           H
ATOM   2029  CB  ARG A 144      -6.172  -4.710 -18.547  1.00 74.28           C
ATOM   2030 1HB  ARG A 144      -6.620  -5.001 -17.597  1.00 74.28           H
ATOM   2031 2HB  ARG A 144      -6.007  -5.625 -19.116  1.00 74.28           H
ATOM   2032  CG  ARG A 144      -4.834  -4.012 -18.294  1.00 74.28           C
ATOM   2033 1HG  ARG A 144      -4.999  -3.098 -17.722  1.00 74.28           H
ATOM   2034 2HG  ARG A 144      -4.194  -4.654 -17.690  1.00 74.28           H
ATOM   2035  CD  ARG A 144      -4.133  -3.676 -19.611  1.00 74.28           C
ATOM   2036 1HD  ARG A 144      -3.057  -3.817 -19.506  1.00 74.28           H
ATOM   2037 2HD  ARG A 144      -4.469  -4.355 -20.395  1.00 74.28           H
ATOM   2038  NE  ARG A 144      -4.423  -2.277 -19.997  1.00 74.28           N
ATOM   2039  HE  ARG A 144      -5.018  -1.740 -19.400  1.00 74.28           H
ATOM   2040  CZ  ARG A 144      -3.939  -1.685 -21.098  1.00 74.28           C
ATOM   2041  NH1 ARG A 144      -3.137  -2.358 -21.935  1.00 74.28           N
ATOM   2042 1HH1 ARG A 144      -2.896  -3.309 -21.740  1.00 74.28           H
ATOM   2043 2HH1 ARG A 144      -2.780  -1.909 -22.754  1.00 74.28           H
ATOM   2044  NH2 ARG A 144      -4.268  -0.411 -21.349  1.00 74.28           N
ATOM   2045 1HH2 ARG A 144      -3.915   0.045 -22.166  1.00 74.28           H
ATOM   2046 2HH2 ARG A 144      -4.867   0.084 -20.719  1.00 74.28           H
ATOM   2047  HN  ARG A 144      -7.289  -2.744 -17.518  1.00 74.28           H
ATOM   2048  N   TYR A 145      -9.244  -4.879 -18.890  1.00 84.55           N
ATOM   2049  CA  TYR A 145     -10.449  -5.615 -19.230  1.00 84.55           C
ATOM   2050  C   TYR A 145     -11.189  -4.950 -20.393  1.00 84.55           C
ATOM   2051  O   TYR A 145     -11.504  -5.603 -21.386  1.00 84.55           O
ATOM   2052  HA  TYR A 145     -10.156  -6.623 -19.524  1.00 84.55           H
ATOM   2053  CB  TYR A 145     -11.336  -5.569 -17.984  1.00 84.55           C
ATOM   2054 1HB  TYR A 145     -10.930  -6.249 -17.235  1.00 84.55           H
ATOM   2055 2HB  TYR A 145     -11.296  -4.566 -17.559  1.00 84.55           H
ATOM   2056  CG  TYR A 145     -12.798  -5.938 -18.247  1.00 84.55           C
ATOM   2057  CD1 TYR A 145     -13.767  -4.955 -18.253  1.00 84.55           C
ATOM   2058  HD1 TYR A 145     -13.491  -3.917 -18.071  1.00 84.55           H
ATOM   2059  CD2 TYR A 145     -13.147  -7.253 -18.478  1.00 84.55           C
ATOM   2060  HD2 TYR A 145     -12.381  -8.029 -18.473  1.00 84.55           H
ATOM   2061  CE1 TYR A 145     -15.142  -5.302 -18.500  1.00 84.55           C
ATOM   2062  HE1 TYR A 145     -15.918  -4.536 -18.508  1.00 84.55           H
ATOM   2063  CE2 TYR A 145     -14.522  -7.600 -18.725  1.00 84.55           C
ATOM   2064  HE2 TYR A 145     -14.812  -8.635 -18.909  1.00 84.55           H
ATOM   2065  CZ  TYR A 145     -15.452  -6.608 -18.724  1.00 84.55           C
ATOM   2066  OH  TYR A 145     -16.751  -6.935 -18.958  1.00 84.55           O
ATOM   2067  HH  TYR A 145     -16.830  -7.917 -19.130  1.00 84.55           H
ATOM   2068  HN  TYR A 145      -9.176  -4.597 -17.933  1.00 84.55           H
ATOM   2069  N   ILE A 146     -11.444  -3.660 -20.230  1.00 81.98           N
ATOM   2070  CA  ILE A 146     -12.214  -2.920 -21.214  1.00 81.98           C
ATOM   2071  C   ILE A 146     -11.488  -2.962 -22.560  1.00 81.98           C
ATOM   2072  O   ILE A 146     -12.117  -3.127 -23.604  1.00 81.98           O
ATOM   2073  HA  ILE A 146     -13.174  -3.423 -21.324  1.00 81.98           H
ATOM   2074  CB  ILE A 146     -12.501  -1.502 -20.714  1.00 81.98           C
ATOM   2075  HB  ILE A 146     -11.559  -1.056 -20.394  1.00 81.98           H
ATOM   2076  CG1 ILE A 146     -13.427  -1.527 -19.496  1.00 81.98           C
ATOM   2077 1HG1 ILE A 146     -14.433  -1.809 -19.806  1.00 81.98           H
ATOM   2078 2HG1 ILE A 146     -13.086  -2.286 -18.792  1.00 81.98           H
ATOM   2079  CG2 ILE A 146     -13.057  -0.626 -21.839  1.00 81.98           C
ATOM   2080 1HG2 ILE A 146     -12.330  -0.570 -22.649  1.00 81.98           H
ATOM   2081 2HG2 ILE A 146     -13.984  -1.060 -22.212  1.00 81.98           H
ATOM   2082 3HG2 ILE A 146     -13.252   0.376 -21.456  1.00 81.98           H
ATOM   2083  CD1 ILE A 146     -13.463  -0.162 -18.807  1.00 81.98           C
ATOM   2084 1HD1 ILE A 146     -12.459   0.105 -18.477  1.00 81.98           H
ATOM   2085 2HD1 ILE A 146     -13.827   0.589 -19.508  1.00 81.98           H
ATOM   2086 3HD1 ILE A 146     -14.128  -0.208 -17.945  1.00 81.98           H
ATOM   2087  HN  ILE A 146     -11.134  -3.124 -19.445  1.00 81.98           H
ATOM   2088  N   ALA A 147     -10.174  -2.810 -22.493  1.00 80.99           N
ATOM   2089  CA  ALA A 147      -9.372  -2.685 -23.698  1.00 80.99           C
ATOM   2090  C   ALA A 147      -9.471  -3.980 -24.508  1.00 80.99           C
ATOM   2091  O   ALA A 147      -9.280  -3.972 -25.723  1.00 80.99           O
ATOM   2092  HA  ALA A 147      -9.783  -1.866 -24.287  1.00 80.99           H
ATOM   2093  CB  ALA A 147      -7.929  -2.345 -23.318  1.00 80.99           C
ATOM   2094 1HB  ALA A 147      -7.910  -1.402 -22.771  1.00 80.99           H
ATOM   2095 2HB  ALA A 147      -7.521  -3.138 -22.691  1.00 80.99           H
ATOM   2096 3HB  ALA A 147      -7.328  -2.251 -24.223  1.00 80.99           H
ATOM   2097  HN  ALA A 147      -9.658  -2.771 -21.636  1.00 80.99           H
ATOM   2098  N   ILE A 148      -9.770  -5.060 -23.802  1.00 76.92           N
ATOM   2099  CA  ILE A 148      -9.691  -6.385 -24.392  1.00 76.92           C
ATOM   2100  C   ILE A 148     -11.102  -6.876 -24.724  1.00 76.92           C
ATOM   2101  O   ILE A 148     -11.375  -7.272 -25.856  1.00 76.92           O
ATOM   2102  HA  ILE A 148      -9.129  -6.296 -25.322  1.00 76.92           H
ATOM   2103  CB  ILE A 148      -8.909  -7.333 -23.480  1.00 76.92           C
ATOM   2104  HB  ILE A 148      -9.322  -7.256 -22.474  1.00 76.92           H
ATOM   2105  CG1 ILE A 148      -7.437  -6.923 -23.397  1.00 76.92           C
ATOM   2106 1HG1 ILE A 148      -6.932  -7.181 -24.328  1.00 76.92           H
ATOM   2107 2HG1 ILE A 148      -7.363  -5.842 -23.283  1.00 76.92           H
ATOM   2108  CG2 ILE A 148      -9.076  -8.786 -23.927  1.00 76.92           C
ATOM   2109 1HG2 ILE A 148     -10.131  -9.059 -23.891  1.00 76.92           H
ATOM   2110 2HG2 ILE A 148      -8.706  -8.898 -24.946  1.00 76.92           H
ATOM   2111 3HG2 ILE A 148      -8.510  -9.438 -23.261  1.00 76.92           H
ATOM   2112  CD1 ILE A 148      -6.741  -7.615 -22.223  1.00 76.92           C
ATOM   2113 1HD1 ILE A 148      -7.234  -7.336 -21.292  1.00 76.92           H
ATOM   2114 2HD1 ILE A 148      -6.797  -8.696 -22.354  1.00 76.92           H
ATOM   2115 3HD1 ILE A 148      -5.696  -7.307 -22.188  1.00 76.92           H
ATOM   2116  HN  ILE A 148     -10.062  -5.040 -22.845  1.00 76.92           H
ATOM   2117  N   ALA A 149     -11.961  -6.835 -23.716  1.00 76.94           N
ATOM   2118  CA  ALA A 149     -13.292  -7.404 -23.843  1.00 76.94           C
ATOM   2119  C   ALA A 149     -14.148  -6.496 -24.728  1.00 76.94           C
ATOM   2120  O   ALA A 149     -14.991  -6.976 -25.483  1.00 76.94           O
ATOM   2121  HA  ALA A 149     -13.192  -8.377 -24.324  1.00 76.94           H
ATOM   2122  CB  ALA A 149     -13.897  -7.602 -22.451  1.00 76.94           C
ATOM   2123 1HB  ALA A 149     -13.267  -8.278 -21.873  1.00 76.94           H
ATOM   2124 2HB  ALA A 149     -13.961  -6.640 -21.943  1.00 76.94           H
ATOM   2125 3HB  ALA A 149     -14.896  -8.029 -22.547  1.00 76.94           H
ATOM   2126  HN  ALA A 149     -11.760  -6.423 -22.827  1.00 76.94           H
ATOM   2127  N   GLN A 150     -13.901  -5.200 -24.605  1.00 68.65           N
ATOM   2128  CA  GLN A 150     -14.706  -4.215 -25.307  1.00 68.65           C
ATOM   2129  C   GLN A 150     -13.839  -3.421 -26.286  1.00 68.65           C
ATOM   2130  O   GLN A 150     -13.952  -2.199 -26.370  1.00 68.65           O
ATOM   2131  HA  GLN A 150     -15.453  -4.789 -25.855  1.00 68.65           H
ATOM   2132  CB  GLN A 150     -15.415  -3.284 -24.321  1.00 68.65           C
ATOM   2133 1HB  GLN A 150     -14.676  -2.699 -23.773  1.00 68.65           H
ATOM   2134 2HB  GLN A 150     -16.039  -2.577 -24.868  1.00 68.65           H
ATOM   2135  CG  GLN A 150     -16.276  -4.078 -23.338  1.00 68.65           C
ATOM   2136 1HG  GLN A 150     -16.930  -4.756 -23.887  1.00 68.65           H
ATOM   2137 2HG  GLN A 150     -15.638  -4.695 -22.705  1.00 68.65           H
ATOM   2138  CD  GLN A 150     -17.117  -3.144 -22.467  1.00 68.65           C
ATOM   2139  OE1 GLN A 150     -17.078  -1.931 -22.594  1.00 68.65           O
ATOM   2140  NE2 GLN A 150     -17.879  -3.773 -21.576  1.00 68.65           N
ATOM   2141 1HE2 GLN A 150     -17.865  -4.772 -21.524  1.00 68.65           H
ATOM   2142 2HE2 GLN A 150     -18.466  -3.248 -20.960  1.00 68.65           H
ATOM   2143  HN  GLN A 150     -13.168  -4.822 -24.039  1.00 68.65           H
ATOM   2144  N   ALA A 151     -12.992  -4.148 -27.000  1.00 68.88           N
ATOM   2145  CA  ALA A 151     -11.923  -3.521 -27.758  1.00 68.88           C
ATOM   2146  C   ALA A 151     -12.519  -2.486 -28.714  1.00 68.88           C
ATOM   2147  O   ALA A 151     -11.982  -1.389 -28.861  1.00 68.88           O
ATOM   2148  HA  ALA A 151     -11.267  -3.014 -27.050  1.00 68.88           H
ATOM   2149  CB  ALA A 151     -11.118  -4.596 -28.492  1.00 68.88           C
ATOM   2150 1HB  ALA A 151     -10.692  -5.289 -27.766  1.00 68.88           H
ATOM   2151 2HB  ALA A 151     -11.774  -5.140 -29.171  1.00 68.88           H
ATOM   2152 3HB  ALA A 151     -10.316  -4.125 -29.060  1.00 68.88           H
ATOM   2153  HN  ALA A 151     -13.029  -5.145 -27.067  1.00 68.88           H
ATOM   2154  N   MET A 152     -13.623  -2.871 -29.338  1.00 58.43           N
ATOM   2155  CA  MET A 152     -14.246  -2.028 -30.344  1.00 58.43           C
ATOM   2156  C   MET A 152     -14.682  -0.689 -29.744  1.00 58.43           C
ATOM   2157  O   MET A 152     -14.374   0.369 -30.290  1.00 58.43           O
ATOM   2158  HA  MET A 152     -13.482  -1.862 -31.103  1.00 58.43           H
ATOM   2159  CB  MET A 152     -15.464  -2.746 -30.929  1.00 58.43           C
ATOM   2160 1HB  MET A 152     -16.068  -3.161 -30.122  1.00 58.43           H
ATOM   2161 2HB  MET A 152     -16.092  -2.030 -31.460  1.00 58.43           H
ATOM   2162  CG  MET A 152     -15.037  -3.864 -31.881  1.00 58.43           C
ATOM   2163 1HG  MET A 152     -14.045  -3.653 -32.281  1.00 58.43           H
ATOM   2164 2HG  MET A 152     -14.967  -4.807 -31.339  1.00 58.43           H
ATOM   2165  SD  MET A 152     -16.213  -4.013 -33.215  1.00 58.43           S
ATOM   2166  CE  MET A 152     -17.591  -4.728 -32.335  1.00 58.43           C
ATOM   2167 1HE  MET A 152     -17.291  -5.681 -31.901  1.00 58.43           H
ATOM   2168 2HE  MET A 152     -17.906  -4.050 -31.541  1.00 58.43           H
ATOM   2169 3HE  MET A 152     -18.420  -4.888 -33.025  1.00 58.43           H
ATOM   2170  HN  MET A 152     -14.088  -3.739 -29.167  1.00 58.43           H
ATOM   2171  N   ARG A 153     -15.391  -0.780 -28.629  1.00 56.87           N
ATOM   2172  CA  ARG A 153     -15.892   0.410 -27.962  1.00 56.87           C
ATOM   2173  C   ARG A 153     -14.729   1.245 -27.422  1.00 56.87           C
ATOM   2174  O   ARG A 153     -14.819   2.470 -27.356  1.00 56.87           O
ATOM   2175  HA  ARG A 153     -16.440   0.952 -28.733  1.00 56.87           H
ATOM   2176  CB  ARG A 153     -16.826   0.042 -26.807  1.00 56.87           C
ATOM   2177 1HB  ARG A 153     -16.379  -0.756 -26.213  1.00 56.87           H
ATOM   2178 2HB  ARG A 153     -16.948   0.900 -26.146  1.00 56.87           H
ATOM   2179  CG  ARG A 153     -18.192  -0.407 -27.328  1.00 56.87           C
ATOM   2180 1HG  ARG A 153     -18.587   0.342 -28.015  1.00 56.87           H
ATOM   2181 2HG  ARG A 153     -18.084  -1.332 -27.893  1.00 56.87           H
ATOM   2182  CD  ARG A 153     -19.176  -0.619 -26.175  1.00 56.87           C
ATOM   2183 1HD  ARG A 153     -18.828  -1.429 -25.534  1.00 56.87           H
ATOM   2184 2HD  ARG A 153     -19.224   0.278 -25.558  1.00 56.87           H
ATOM   2185  NE  ARG A 153     -20.519  -0.938 -26.709  1.00 56.87           N
ATOM   2186  HE  ARG A 153     -20.640  -0.945 -27.701  1.00 56.87           H
ATOM   2187  CZ  ARG A 153     -21.584  -1.218 -25.945  1.00 56.87           C
ATOM   2188  NH1 ARG A 153     -21.480  -1.222 -24.609  1.00 56.87           N
ATOM   2189 1HH1 ARG A 153     -20.603  -1.016 -24.175  1.00 56.87           H
ATOM   2190 2HH1 ARG A 153     -22.279  -1.432 -24.046  1.00 56.87           H
ATOM   2191  NH2 ARG A 153     -22.754  -1.492 -26.536  1.00 56.87           N
ATOM   2192 1HH2 ARG A 153     -23.558  -1.703 -25.981  1.00 56.87           H
ATOM   2193 2HH2 ARG A 153     -22.823  -1.487 -27.534  1.00 56.87           H
ATOM   2194  HN  ARG A 153     -15.624  -1.644 -28.183  1.00 56.87           H
ATOM   2195  N   ALA A 154     -13.665   0.549 -27.051  1.00 62.82           N
ATOM   2196  CA  ALA A 154     -12.527   1.200 -26.423  1.00 62.82           C
ATOM   2197  C   ALA A 154     -11.825   2.091 -27.450  1.00 62.82           C
ATOM   2198  O   ALA A 154     -11.231   3.107 -27.092  1.00 62.82           O
ATOM   2199  HA  ALA A 154     -12.906   1.822 -25.613  1.00 62.82           H
ATOM   2200  CB  ALA A 154     -11.593   0.140 -25.836  1.00 62.82           C
ATOM   2201 1HB  ALA A 154     -12.131  -0.447 -25.092  1.00 62.82           H
ATOM   2202 2HB  ALA A 154     -11.242  -0.517 -26.632  1.00 62.82           H
ATOM   2203 3HB  ALA A 154     -10.739   0.628 -25.366  1.00 62.82           H
ATOM   2204  HN  ALA A 154     -13.573  -0.439 -27.171  1.00 62.82           H
ATOM   2205  N   HIS A 155     -11.917   1.679 -28.706  1.00 57.87           N
ATOM   2206  CA  HIS A 155     -11.169   2.334 -29.765  1.00 57.87           C
ATOM   2207  C   HIS A 155     -11.825   3.674 -30.104  1.00 57.87           C
ATOM   2208  O   HIS A 155     -11.137   4.677 -30.286  1.00 57.87           O
ATOM   2209  HA  HIS A 155     -10.168   2.517 -29.374  1.00 57.87           H
ATOM   2210  CB  HIS A 155     -11.032   1.416 -30.982  1.00 57.87           C
ATOM   2211 1HB  HIS A 155     -11.060   0.379 -30.646  1.00 57.87           H
ATOM   2212 2HB  HIS A 155     -11.894   1.563 -31.633  1.00 57.87           H
ATOM   2213  CG  HIS A 155      -9.771   1.638 -31.781  1.00 57.87           C
ATOM   2214  ND1 HIS A 155      -9.466   2.848 -32.380  1.00 57.87           N
ATOM   2215  HD1 HIS A 155     -10.029   3.674 -32.350  1.00 57.87           H
ATOM   2216  CD2 HIS A 155      -8.739   0.794 -32.071  1.00 57.87           C
ATOM   2217  HD2 HIS A 155      -8.657  -0.245 -31.752  1.00 57.87           H
ATOM   2218  CE1 HIS A 155      -8.303   2.725 -33.002  1.00 57.87           C
ATOM   2219  HE1 HIS A 155      -7.793   3.505 -33.567  1.00 57.87           H
ATOM   2220  NE2 HIS A 155      -7.854   1.452 -32.810  1.00 57.87           N
ATOM   2221  HN  HIS A 155     -12.488   0.913 -29.003  1.00 57.87           H
ATOM   2222  N   THR A 156     -13.147   3.647 -30.179  1.00 64.12           N
ATOM   2223  CA  THR A 156     -13.898   4.823 -30.583  1.00 64.12           C
ATOM   2224  C   THR A 156     -13.843   5.892 -29.490  1.00 64.12           C
ATOM   2225  O   THR A 156     -13.950   7.084 -29.776  1.00 64.12           O
ATOM   2226  HA  THR A 156     -13.424   5.246 -31.468  1.00 64.12           H
ATOM   2227  CB  THR A 156     -15.321   4.380 -30.928  1.00 64.12           C
ATOM   2228  HB  THR A 156     -16.001   5.232 -30.945  1.00 64.12           H
ATOM   2229  OG1 THR A 156     -15.617   3.377 -29.960  1.00 64.12           O
ATOM   2230  HG1 THR A 156     -16.587   3.137 -30.001  1.00 64.12           H
ATOM   2231  CG2 THR A 156     -15.396   3.641 -32.265  1.00 64.12           C
ATOM   2232 1HG2 THR A 156     -14.768   2.751 -32.224  1.00 64.12           H
ATOM   2233 2HG2 THR A 156     -15.046   4.296 -33.063  1.00 64.12           H
ATOM   2234 3HG2 THR A 156     -16.428   3.349 -32.462  1.00 64.12           H
ATOM   2235  HN  THR A 156     -13.703   2.842 -29.969  1.00 64.12           H
ATOM   2236  N   TRP A 157     -13.676   5.428 -28.260  1.00 58.43           N
ATOM   2237  CA  TRP A 157     -13.798   6.303 -27.106  1.00 58.43           C
ATOM   2238  C   TRP A 157     -12.388   6.626 -26.607  1.00 58.43           C
ATOM   2239  O   TRP A 157     -12.205   6.989 -25.446  1.00 58.43           O
ATOM   2240  HA  TRP A 157     -14.296   7.216 -27.432  1.00 58.43           H
ATOM   2241  CB  TRP A 157     -14.683   5.672 -26.030  1.00 58.43           C
ATOM   2242 1HB  TRP A 157     -14.328   4.662 -25.828  1.00 58.43           H
ATOM   2243 2HB  TRP A 157     -14.574   6.239 -25.106  1.00 58.43           H
ATOM   2244  CG  TRP A 157     -16.166   5.610 -26.402  1.00 58.43           C
ATOM   2245  CD1 TRP A 157     -16.731   4.981 -27.442  1.00 58.43           C
ATOM   2246  HD1 TRP A 157     -16.178   4.409 -28.186  1.00 58.43           H
ATOM   2247  CD2 TRP A 157     -17.258   6.230 -25.689  1.00 58.43           C
ATOM   2248  NE1 TRP A 157     -18.100   5.149 -27.451  1.00 58.43           N
ATOM   2249  HE1 TRP A 157     -18.738   4.776 -28.125  1.00 58.43           H
ATOM   2250  CE2 TRP A 157     -18.431   5.933 -26.352  1.00 58.43           C
ATOM   2251  CE3 TRP A 157     -17.254   7.015 -24.523  1.00 58.43           C
ATOM   2252  HE3 TRP A 157     -16.341   7.264 -23.982  1.00 58.43           H
ATOM   2253  CZ2 TRP A 157     -19.687   6.380 -25.925  1.00 58.43           C
ATOM   2254  HZ2 TRP A 157     -20.600   6.132 -26.467  1.00 58.43           H
ATOM   2255  CZ3 TRP A 157     -18.517   7.455 -24.110  1.00 58.43           C
ATOM   2256  HZ3 TRP A 157     -18.570   8.068 -23.210  1.00 58.43           H
ATOM   2257  CH2 TRP A 157     -19.707   7.165 -24.766  1.00 58.43           C
ATOM   2258  HH2 TRP A 157     -20.653   7.546 -24.379  1.00 58.43           H
ATOM   2259  HN  TRP A 157     -13.462   4.475 -28.046  1.00 58.43           H
ATOM   2260  N   ARG A 158     -11.428   6.482 -27.509  1.00 58.65           N
ATOM   2261  CA  ARG A 158     -10.027   6.534 -27.125  1.00 58.65           C
ATOM   2262  C   ARG A 158      -9.717   7.858 -26.425  1.00 58.65           C
ATOM   2263  O   ARG A 158      -9.063   7.875 -25.383  1.00 58.65           O
ATOM   2264  HA  ARG A 158      -9.893   5.691 -26.448  1.00 58.65           H
ATOM   2265  CB  ARG A 158      -9.116   6.384 -28.345  1.00 58.65           C
ATOM   2266 1HB  ARG A 158      -9.412   5.506 -28.919  1.00 58.65           H
ATOM   2267 2HB  ARG A 158      -9.235   7.247 -29.000  1.00 58.65           H
ATOM   2268  CG  ARG A 158      -7.652   6.255 -27.923  1.00 58.65           C
ATOM   2269 1HG  ARG A 158      -7.328   7.172 -27.432  1.00 58.65           H
ATOM   2270 2HG  ARG A 158      -7.549   5.450 -27.195  1.00 58.65           H
ATOM   2271  CD  ARG A 158      -6.756   5.973 -29.131  1.00 58.65           C
ATOM   2272 1HD  ARG A 158      -7.039   5.027 -29.592  1.00 58.65           H
ATOM   2273 2HD  ARG A 158      -6.893   6.749 -29.885  1.00 58.65           H
ATOM   2274  NE  ARG A 158      -5.338   5.925 -28.710  1.00 58.65           N
ATOM   2275  HE  ARG A 158      -5.125   6.134 -27.755  1.00 58.65           H
ATOM   2276  CZ  ARG A 158      -4.321   5.618 -29.527  1.00 58.65           C
ATOM   2277  NH1 ARG A 158      -4.548   5.330 -30.816  1.00 58.65           N
ATOM   2278 1HH1 ARG A 158      -5.481   5.342 -31.174  1.00 58.65           H
ATOM   2279 2HH1 ARG A 158      -3.783   5.102 -31.419  1.00 58.65           H
ATOM   2280  NH2 ARG A 158      -3.074   5.605 -29.036  1.00 58.65           N
ATOM   2281 1HH2 ARG A 158      -2.305   5.378 -29.633  1.00 58.65           H
ATOM   2282 2HH2 ARG A 158      -2.914   5.821 -28.073  1.00 58.65           H
ATOM   2283  HN  ARG A 158     -11.594   6.333 -28.484  1.00 58.65           H
ATOM   2284  N   GLU A 159     -10.201   8.936 -27.025  1.00 64.28           N
ATOM   2285  CA  GLU A 159      -9.913  10.267 -26.520  1.00 64.28           C
ATOM   2286  C   GLU A 159     -10.628  10.495 -25.187  1.00 64.28           C
ATOM   2287  O   GLU A 159     -10.029  10.989 -24.233  1.00 64.28           O
ATOM   2288  HA  GLU A 159      -8.833  10.292 -26.369  1.00 64.28           H
ATOM   2289  CB  GLU A 159     -10.302  11.338 -27.541  1.00 64.28           C
ATOM   2290 1HB  GLU A 159     -11.306  11.140 -27.916  1.00 64.28           H
ATOM   2291 2HB  GLU A 159     -10.195  12.327 -27.096  1.00 64.28           H
ATOM   2292  CG  GLU A 159      -9.365  11.307 -28.751  1.00 64.28           C
ATOM   2293 1HG  GLU A 159      -8.329  11.306 -28.413  1.00 64.28           H
ATOM   2294 2HG  GLU A 159      -9.519  10.385 -29.311  1.00 64.28           H
ATOM   2295  CD  GLU A 159      -9.609  12.511 -29.663  1.00 64.28           C
ATOM   2296  OE1 GLU A 159      -8.712  12.788 -30.489  1.00 64.28           O
ATOM   2297  OE2 GLU A 159     -10.686  13.127 -29.515  1.00 64.28           O
ATOM   2298  HN  GLU A 159     -10.779   8.909 -27.841  1.00 64.28           H
ATOM   2299  N   LYS A 160     -11.900  10.124 -25.164  1.00 69.62           N
ATOM   2300  CA  LYS A 160     -12.712  10.308 -23.972  1.00 69.62           C
ATOM   2301  C   LYS A 160     -12.094   9.522 -22.814  1.00 69.62           C
ATOM   2302  O   LYS A 160     -12.147   9.958 -21.665  1.00 69.62           O
ATOM   2303  HA  LYS A 160     -12.688  11.368 -23.721  1.00 69.62           H
ATOM   2304  CB  LYS A 160     -14.170   9.942 -24.256  1.00 69.62           C
ATOM   2305 1HB  LYS A 160     -14.221   8.943 -24.687  1.00 69.62           H
ATOM   2306 2HB  LYS A 160     -14.730   9.914 -23.321  1.00 69.62           H
ATOM   2307  CG  LYS A 160     -14.812  10.950 -25.211  1.00 69.62           C
ATOM   2308 1HG  LYS A 160     -14.650  11.962 -24.840  1.00 69.62           H
ATOM   2309 2HG  LYS A 160     -14.332  10.888 -26.188  1.00 69.62           H
ATOM   2310  CD  LYS A 160     -16.313  10.688 -25.357  1.00 69.62           C
ATOM   2311 1HD  LYS A 160     -16.474   9.683 -25.745  1.00 69.62           H
ATOM   2312 2HD  LYS A 160     -16.790  10.732 -24.378  1.00 69.62           H
ATOM   2313  CE  LYS A 160     -16.960  11.712 -26.292  1.00 69.62           C
ATOM   2314 1HE  LYS A 160     -16.806  12.718 -25.902  1.00 69.62           H
ATOM   2315 2HE  LYS A 160     -16.480  11.673 -27.270  1.00 69.62           H
ATOM   2316  NZ  LYS A 160     -18.408  11.443 -26.432  1.00 69.62           N
ATOM   2317 1HZ  LYS A 160     -18.822  12.133 -27.048  1.00 69.62           H
ATOM   2318 2HZ  LYS A 160     -18.544  10.517 -26.822  1.00 69.62           H
ATOM   2319 3HZ  LYS A 160     -18.851  11.494 -25.521  1.00 69.62           H
ATOM   2320  HN  LYS A 160     -12.375   9.706 -25.938  1.00 69.62           H
ATOM   2321  N   ARG A 161     -11.524   8.376 -23.156  1.00 68.05           N
ATOM   2322  CA  ARG A 161     -10.931   7.506 -22.154  1.00 68.05           C
ATOM   2323  C   ARG A 161      -9.805   8.236 -21.418  1.00 68.05           C
ATOM   2324  O   ARG A 161      -9.599   8.022 -20.224  1.00 68.05           O
ATOM   2325  HA  ARG A 161     -11.749   7.263 -21.477  1.00 68.05           H
ATOM   2326  CB  ARG A 161     -10.373   6.232 -22.791  1.00 68.05           C
ATOM   2327 1HB  ARG A 161      -9.829   6.485 -23.702  1.00 68.05           H
ATOM   2328 2HB  ARG A 161      -9.659   5.765 -22.113  1.00 68.05           H
ATOM   2329  CG  ARG A 161     -11.495   5.246 -23.118  1.00 68.05           C
ATOM   2330 1HG  ARG A 161     -12.046   5.001 -22.210  1.00 68.05           H
ATOM   2331 2HG  ARG A 161     -12.203   5.710 -23.805  1.00 68.05           H
ATOM   2332  CD  ARG A 161     -10.936   3.966 -23.742  1.00 68.05           C
ATOM   2333 1HD  ARG A 161     -11.739   3.400 -24.214  1.00 68.05           H
ATOM   2334 2HD  ARG A 161     -10.220   4.215 -24.525  1.00 68.05           H
ATOM   2335  NE  ARG A 161     -10.280   3.141 -22.703  1.00 68.05           N
ATOM   2336  HE  ARG A 161     -10.348   3.444 -21.752  1.00 68.05           H
ATOM   2337  CZ  ARG A 161      -9.603   2.013 -22.955  1.00 68.05           C
ATOM   2338  NH1 ARG A 161      -9.481   1.559 -24.210  1.00 68.05           N
ATOM   2339 1HH1 ARG A 161      -9.897   2.063 -24.967  1.00 68.05           H
ATOM   2340 2HH1 ARG A 161      -8.974   0.716 -24.390  1.00 68.05           H
ATOM   2341  NH2 ARG A 161      -9.049   1.345 -21.934  1.00 68.05           N
ATOM   2342 1HH2 ARG A 161      -8.540   0.501 -22.106  1.00 68.05           H
ATOM   2343 2HH2 ARG A 161      -9.144   1.690 -21.001  1.00 68.05           H
ATOM   2344  HN  ARG A 161     -11.463   8.040 -24.096  1.00 68.05           H
ATOM   2345  N   LEU A 162      -9.106   9.082 -22.161  1.00 79.32           N
ATOM   2346  CA  LEU A 162      -7.989   9.822 -21.601  1.00 79.32           C
ATOM   2347  C   LEU A 162      -8.516  10.857 -20.605  1.00 79.32           C
ATOM   2348  O   LEU A 162      -7.919  11.070 -19.551  1.00 79.32           O
ATOM   2349  HA  LEU A 162      -7.363   9.111 -21.061  1.00 79.32           H
ATOM   2350  CB  LEU A 162      -7.132  10.424 -22.716  1.00 79.32           C
ATOM   2351 1HB  LEU A 162      -6.871   9.629 -23.416  1.00 79.32           H
ATOM   2352 2HB  LEU A 162      -7.738  11.144 -23.265  1.00 79.32           H
ATOM   2353  CG  LEU A 162      -5.842  11.117 -22.272  1.00 79.32           C
ATOM   2354  HG  LEU A 162      -6.096  11.851 -21.506  1.00 79.32           H
ATOM   2355  CD1 LEU A 162      -4.873  10.118 -21.638  1.00 79.32           C
ATOM   2356 1HD1 LEU A 162      -5.341   9.660 -20.767  1.00 79.32           H
ATOM   2357 2HD1 LEU A 162      -4.621   9.345 -22.364  1.00 79.32           H
ATOM   2358 3HD1 LEU A 162      -3.965  10.638 -21.331  1.00 79.32           H
ATOM   2359  CD2 LEU A 162      -5.202  11.880 -23.433  1.00 79.32           C
ATOM   2360 1HD2 LEU A 162      -4.964  11.184 -24.238  1.00 79.32           H
ATOM   2361 2HD2 LEU A 162      -5.897  12.636 -23.799  1.00 79.32           H
ATOM   2362 3HD2 LEU A 162      -4.287  12.364 -23.090  1.00 79.32           H
ATOM   2363  HN  LEU A 162      -9.292   9.264 -23.126  1.00 79.32           H
ATOM   2364  N   LEU A 163      -9.630  11.473 -20.974  1.00 82.10           N
ATOM   2365  CA  LEU A 163     -10.259  12.461 -20.114  1.00 82.10           C
ATOM   2366  C   LEU A 163     -10.730  11.783 -18.826  1.00 82.10           C
ATOM   2367  O   LEU A 163     -10.446  12.262 -17.729  1.00 82.10           O
ATOM   2368  HA  LEU A 163      -9.502  13.201 -19.858  1.00 82.10           H
ATOM   2369  CB  LEU A 163     -11.373  13.193 -20.866  1.00 82.10           C
ATOM   2370 1HB  LEU A 163     -10.952  13.615 -21.778  1.00 82.10           H
ATOM   2371 2HB  LEU A 163     -12.121  12.461 -21.169  1.00 82.10           H
ATOM   2372  CG  LEU A 163     -12.077  14.312 -20.096  1.00 82.10           C
ATOM   2373  HG  LEU A 163     -12.452  13.900 -19.160  1.00 82.10           H
ATOM   2374  CD1 LEU A 163     -11.097  15.431 -19.737  1.00 82.10           C
ATOM   2375 1HD1 LEU A 163     -10.298  15.029 -19.115  1.00 82.10           H
ATOM   2376 2HD1 LEU A 163     -10.672  15.849 -20.650  1.00 82.10           H
ATOM   2377 3HD1 LEU A 163     -11.624  16.214 -19.191  1.00 82.10           H
ATOM   2378  CD2 LEU A 163     -13.285  14.837 -20.875  1.00 82.10           C
ATOM   2379 1HD2 LEU A 163     -12.956  15.228 -21.837  1.00 82.10           H
ATOM   2380 2HD2 LEU A 163     -13.994  14.024 -21.036  1.00 82.10           H
ATOM   2381 3HD2 LEU A 163     -13.768  15.631 -20.305  1.00 82.10           H
ATOM   2382  HN  LEU A 163     -10.099  11.307 -21.841  1.00 82.10           H
ATOM   2383  N   TYR A 164     -11.441  10.678 -19.001  1.00 75.30           N
ATOM   2384  CA  TYR A 164     -11.963   9.937 -17.866  1.00 75.30           C
ATOM   2385  C   TYR A 164     -10.831   9.455 -16.957  1.00 75.30           C
ATOM   2386  O   TYR A 164     -10.994   9.386 -15.740  1.00 75.30           O
ATOM   2387  HA  TYR A 164     -12.615  10.603 -17.301  1.00 75.30           H
ATOM   2388  CB  TYR A 164     -12.683   8.721 -18.453  1.00 75.30           C
ATOM   2389 1HB  TYR A 164     -12.024   8.232 -19.170  1.00 75.30           H
ATOM   2390 2HB  TYR A 164     -12.872   8.003 -17.654  1.00 75.30           H
ATOM   2391  CG  TYR A 164     -14.007   9.054 -19.143  1.00 75.30           C
ATOM   2392  CD1 TYR A 164     -14.915   9.891 -18.527  1.00 75.30           C
ATOM   2393  HD1 TYR A 164     -14.689  10.314 -17.548  1.00 75.30           H
ATOM   2394  CD2 TYR A 164     -14.293   8.518 -20.382  1.00 75.30           C
ATOM   2395  HD2 TYR A 164     -13.576   7.857 -20.869  1.00 75.30           H
ATOM   2396  CE1 TYR A 164     -16.161  10.205 -19.177  1.00 75.30           C
ATOM   2397  HE1 TYR A 164     -16.887  10.864 -18.701  1.00 75.30           H
ATOM   2398  CE2 TYR A 164     -15.539   8.832 -21.032  1.00 75.30           C
ATOM   2399  HE2 TYR A 164     -15.777   8.415 -22.011  1.00 75.30           H
ATOM   2400  CZ  TYR A 164     -16.411   9.660 -20.398  1.00 75.30           C
ATOM   2401  OH  TYR A 164     -17.588   9.956 -21.011  1.00 75.30           O
ATOM   2402  HH  TYR A 164     -18.140  10.550 -20.425  1.00 75.30           H
ATOM   2403  HN  TYR A 164     -11.660  10.291 -19.897  1.00 75.30           H
ATOM   2404  N   SER A 165      -9.708   9.135 -17.583  1.00 86.41           N
ATOM   2405  CA  SER A 165      -8.555   8.644 -16.848  1.00 86.41           C
ATOM   2406  C   SER A 165      -8.063   9.713 -15.870  1.00 86.41           C
ATOM   2407  O   SER A 165      -7.608   9.394 -14.773  1.00 86.41           O
ATOM   2408  HA  SER A 165      -8.910   7.766 -16.308  1.00 86.41           H
ATOM   2409  CB  SER A 165      -7.428   8.236 -17.799  1.00 86.41           C
ATOM   2410 1HB  SER A 165      -6.678   7.668 -17.250  1.00 86.41           H
ATOM   2411 2HB  SER A 165      -7.825   7.576 -18.571  1.00 86.41           H
ATOM   2412  OG  SER A 165      -6.812   9.365 -18.413  1.00 86.41           O
ATOM   2413  HG  SER A 165      -7.499  10.064 -18.611  1.00 86.41           H
ATOM   2414  HN  SER A 165      -9.579   9.206 -18.573  1.00 86.41           H
ATOM   2415  N   LYS A 166      -8.172  10.960 -16.304  1.00 83.60           N
ATOM   2416  CA  LYS A 166      -7.783  12.081 -15.464  1.00 83.60           C
ATOM   2417  C   LYS A 166      -8.739  12.177 -14.274  1.00 83.60           C
ATOM   2418  O   LYS A 166      -8.302  12.300 -13.131  1.00 83.60           O
ATOM   2419  HA  LYS A 166      -6.782  11.874 -15.087  1.00 83.60           H
ATOM   2420  CB  LYS A 166      -7.699  13.366 -16.291  1.00 83.60           C
ATOM   2421 1HB  LYS A 166      -8.629  13.511 -16.840  1.00 83.60           H
ATOM   2422 2HB  LYS A 166      -7.584  14.222 -15.627  1.00 83.60           H
ATOM   2423  CG  LYS A 166      -6.525  13.311 -17.271  1.00 83.60           C
ATOM   2424 1HG  LYS A 166      -5.598  13.141 -16.724  1.00 83.60           H
ATOM   2425 2HG  LYS A 166      -6.653  12.470 -17.951  1.00 83.60           H
ATOM   2426  CD  LYS A 166      -6.419  14.611 -18.072  1.00 83.60           C
ATOM   2427 1HD  LYS A 166      -7.338  14.769 -18.637  1.00 83.60           H
ATOM   2428 2HD  LYS A 166      -6.315  15.455 -17.390  1.00 83.60           H
ATOM   2429  CE  LYS A 166      -5.226  14.569 -19.028  1.00 83.60           C
ATOM   2430 1HE  LYS A 166      -4.315  14.345 -18.473  1.00 83.60           H
ATOM   2431 2HE  LYS A 166      -5.362  13.768 -19.755  1.00 83.60           H
ATOM   2432  NZ  LYS A 166      -5.079  15.864 -19.730  1.00 83.60           N
ATOM   2433 1HZ  LYS A 166      -4.294  15.814 -20.370  1.00 83.60           H
ATOM   2434 2HZ  LYS A 166      -5.926  16.064 -20.250  1.00 83.60           H
ATOM   2435 3HZ  LYS A 166      -4.917  16.600 -19.052  1.00 83.60           H
ATOM   2436  HN  LYS A 166      -8.518  11.210 -17.208  1.00 83.60           H
ATOM   2437  N   MET A 167     -10.026  12.117 -14.583  1.00 84.85           N
ATOM   2438  CA  MET A 167     -11.048  12.232 -13.557  1.00 84.85           C
ATOM   2439  C   MET A 167     -10.920  11.109 -12.526  1.00 84.85           C
ATOM   2440  O   MET A 167     -10.999  11.353 -11.323  1.00 84.85           O
ATOM   2441  HA  MET A 167     -10.875  13.196 -13.077  1.00 84.85           H
ATOM   2442  CB  MET A 167     -12.433  12.174 -14.206  1.00 84.85           C
ATOM   2443 1HB  MET A 167     -12.509  11.282 -14.828  1.00 84.85           H
ATOM   2444 2HB  MET A 167     -13.197  12.091 -13.434  1.00 84.85           H
ATOM   2445  CG  MET A 167     -12.692  13.419 -15.057  1.00 84.85           C
ATOM   2446 1HG  MET A 167     -12.649  14.311 -14.432  1.00 84.85           H
ATOM   2447 2HG  MET A 167     -11.914  13.522 -15.813  1.00 84.85           H
ATOM   2448  SD  MET A 167     -14.291  13.300 -15.841  1.00 84.85           S
ATOM   2449  CE  MET A 167     -14.432  14.949 -16.509  1.00 84.85           C
ATOM   2450 1HE  MET A 167     -14.390  15.675 -15.696  1.00 84.85           H
ATOM   2451 2HE  MET A 167     -13.612  15.132 -17.202  1.00 84.85           H
ATOM   2452 3HE  MET A 167     -15.382  15.048 -17.035  1.00 84.85           H
ATOM   2453  HN  MET A 167     -10.373  11.993 -15.513  1.00 84.85           H
ATOM   2454  N   VAL A 168     -10.723   9.902 -13.035  1.00 92.24           N
ATOM   2455  CA  VAL A 168     -10.631   8.733 -12.177  1.00 92.24           C
ATOM   2456  C   VAL A 168      -9.446   8.898 -11.223  1.00 92.24           C
ATOM   2457  O   VAL A 168      -9.557   8.606 -10.034  1.00 92.24           O
ATOM   2458  HA  VAL A 168     -11.549   8.682 -11.591  1.00 92.24           H
ATOM   2459  CB  VAL A 168     -10.542   7.464 -13.027  1.00 92.24           C
ATOM   2460  HB  VAL A 168      -9.738   7.602 -13.751  1.00 92.24           H
ATOM   2461  CG1 VAL A 168     -10.195   6.249 -12.165  1.00 92.24           C
ATOM   2462 1HG1 VAL A 168      -9.233   6.412 -11.678  1.00 92.24           H
ATOM   2463 2HG1 VAL A 168     -10.966   6.109 -11.408  1.00 92.24           H
ATOM   2464 3HG1 VAL A 168     -10.137   5.361 -12.794  1.00 92.24           H
ATOM   2465  CG2 VAL A 168     -11.839   7.233 -13.805  1.00 92.24           C
ATOM   2466 1HG2 VAL A 168     -12.668   7.126 -13.105  1.00 92.24           H
ATOM   2467 2HG2 VAL A 168     -12.025   8.082 -14.462  1.00 92.24           H
ATOM   2468 3HG2 VAL A 168     -11.748   6.325 -14.401  1.00 92.24           H
ATOM   2469  HN  VAL A 168     -10.628   9.716 -14.013  1.00 92.24           H
ATOM   2470  N   CYS A 169      -8.340   9.367 -11.781  1.00 93.75           N
ATOM   2471  CA  CYS A 169      -7.131   9.561 -10.998  1.00 93.75           C
ATOM   2472  C   CYS A 169      -7.441  10.550  -9.873  1.00 93.75           C
ATOM   2473  O   CYS A 169      -7.088  10.313  -8.719  1.00 93.75           O
ATOM   2474  HA  CYS A 169      -6.861   8.586 -10.593  1.00 93.75           H
ATOM   2475  CB  CYS A 169      -5.964  10.033 -11.867  1.00 93.75           C
ATOM   2476 1HB  CYS A 169      -6.284  10.858 -12.503  1.00 93.75           H
ATOM   2477 2HB  CYS A 169      -5.159  10.410 -11.236  1.00 93.75           H
ATOM   2478  SG  CYS A 169      -5.352   8.651 -12.899  1.00 93.75           S
ATOM   2479  HG  CYS A 169      -6.335   8.700 -13.794  1.00 93.75           H
ATOM   2480  HN  CYS A 169      -8.261   9.611 -12.748  1.00 93.75           H
ATOM   2481  N   PHE A 170      -8.098  11.638 -10.249  1.00 93.37           N
ATOM   2482  CA  PHE A 170      -8.437  12.676  -9.291  1.00 93.37           C
ATOM   2483  C   PHE A 170      -9.324  12.123  -8.174  1.00 93.37           C
ATOM   2484  O   PHE A 170      -9.085  12.389  -6.997  1.00 93.37           O
ATOM   2485  HA  PHE A 170      -7.502  13.039  -8.863  1.00 93.37           H
ATOM   2486  CB  PHE A 170      -9.209  13.754 -10.053  1.00 93.37           C
ATOM   2487 1HB  PHE A 170      -8.593  14.114 -10.878  1.00 93.37           H
ATOM   2488 2HB  PHE A 170     -10.100  13.306 -10.494  1.00 93.37           H
ATOM   2489  CG  PHE A 170      -9.629  14.947  -9.192  1.00 93.37           C
ATOM   2490  CD1 PHE A 170     -10.911  15.049  -8.751  1.00 93.37           C
ATOM   2491  HD1 PHE A 170     -11.640  14.282  -9.012  1.00 93.37           H
ATOM   2492  CD2 PHE A 170      -8.719  15.904  -8.866  1.00 93.37           C
ATOM   2493  HD2 PHE A 170      -7.691  15.821  -9.219  1.00 93.37           H
ATOM   2494  CE1 PHE A 170     -11.301  16.156  -7.951  1.00 93.37           C
ATOM   2495  HE1 PHE A 170     -12.329  16.239  -7.599  1.00 93.37           H
ATOM   2496  CE2 PHE A 170      -9.108  17.010  -8.066  1.00 93.37           C
ATOM   2497  HE2 PHE A 170      -8.379  17.777  -7.804  1.00 93.37           H
ATOM   2498  CZ  PHE A 170     -10.391  17.113  -7.625  1.00 93.37           C
ATOM   2499  HZ  PHE A 170     -10.690  17.963  -7.011  1.00 93.37           H
ATOM   2500  HN  PHE A 170      -8.398  11.814 -11.187  1.00 93.37           H
ATOM   2501  N   THR A 171     -10.331  11.365  -8.582  1.00 92.47           N
ATOM   2502  CA  THR A 171     -11.265  10.785  -7.632  1.00 92.47           C
ATOM   2503  C   THR A 171     -10.525   9.886  -6.638  1.00 92.47           C
ATOM   2504  O   THR A 171     -10.852   9.865  -5.453  1.00 92.47           O
ATOM   2505  HA  THR A 171     -11.716  11.593  -7.057  1.00 92.47           H
ATOM   2506  CB  THR A 171     -12.350  10.052  -8.422  1.00 92.47           C
ATOM   2507  HB  THR A 171     -11.942   9.171  -8.918  1.00 92.47           H
ATOM   2508  OG1 THR A 171     -12.885  11.051  -9.286  1.00 92.47           O
ATOM   2509  HG1 THR A 171     -12.414  11.029 -10.168  1.00 92.47           H
ATOM   2510  CG2 THR A 171     -13.536   9.641  -7.547  1.00 92.47           C
ATOM   2511 1HG2 THR A 171     -13.986  10.530  -7.104  1.00 92.47           H
ATOM   2512 2HG2 THR A 171     -13.190   8.976  -6.755  1.00 92.47           H
ATOM   2513 3HG2 THR A 171     -14.277   9.125  -8.158  1.00 92.47           H
ATOM   2514  HN  THR A 171     -10.513  11.146  -9.541  1.00 92.47           H
ATOM   2515  N   ILE A 172      -9.542   9.166  -7.159  1.00 93.14           N
ATOM   2516  CA  ILE A 172      -8.778   8.240  -6.340  1.00 93.14           C
ATOM   2517  C   ILE A 172      -8.031   9.021  -5.258  1.00 93.14           C
ATOM   2518  O   ILE A 172      -8.041   8.635  -4.090  1.00 93.14           O
ATOM   2519  HA  ILE A 172      -9.488   7.571  -5.855  1.00 93.14           H
ATOM   2520  CB  ILE A 172      -7.867   7.378  -7.216  1.00 93.14           C
ATOM   2521  HB  ILE A 172      -7.394   8.023  -7.957  1.00 93.14           H
ATOM   2522  CG1 ILE A 172      -8.675   6.328  -7.981  1.00 93.14           C
ATOM   2523 1HG1 ILE A 172      -9.040   5.569  -7.288  1.00 93.14           H
ATOM   2524 2HG1 ILE A 172      -9.551   6.795  -8.431  1.00 93.14           H
ATOM   2525  CG2 ILE A 172      -6.747   6.746  -6.386  1.00 93.14           C
ATOM   2526 1HG2 ILE A 172      -6.148   7.533  -5.927  1.00 93.14           H
ATOM   2527 2HG2 ILE A 172      -7.181   6.119  -5.608  1.00 93.14           H
ATOM   2528 3HG2 ILE A 172      -6.114   6.138  -7.033  1.00 93.14           H
ATOM   2529  CD1 ILE A 172      -7.826   5.667  -9.069  1.00 93.14           C
ATOM   2530 1HD1 ILE A 172      -7.484   6.426  -9.773  1.00 93.14           H
ATOM   2531 2HD1 ILE A 172      -6.964   5.181  -8.612  1.00 93.14           H
ATOM   2532 3HD1 ILE A 172      -8.425   4.925  -9.597  1.00 93.14           H
ATOM   2533  HN  ILE A 172      -9.267   9.208  -8.119  1.00 93.14           H
ATOM   2534  N   TRP A 173      -7.400  10.106  -5.684  1.00 92.00           N
ATOM   2535  CA  TRP A 173      -6.571  10.891  -4.785  1.00 92.00           C
ATOM   2536  C   TRP A 173      -7.471  11.456  -3.684  1.00 92.00           C
ATOM   2537  O   TRP A 173      -7.118  11.414  -2.506  1.00 92.00           O
ATOM   2538  HA  TRP A 173      -5.825  10.225  -4.352  1.00 92.00           H
ATOM   2539  CB  TRP A 173      -5.809  11.976  -5.549  1.00 92.00           C
ATOM   2540 1HB  TRP A 173      -6.483  12.440  -6.269  1.00 92.00           H
ATOM   2541 2HB  TRP A 173      -5.506  12.754  -4.849  1.00 92.00           H
ATOM   2542  CG  TRP A 173      -4.571  11.464  -6.288  1.00 92.00           C
ATOM   2543  CD1 TRP A 173      -4.381  11.367  -7.611  1.00 92.00           C
ATOM   2544  HD1 TRP A 173      -5.120  11.655  -8.359  1.00 92.00           H
ATOM   2545  CD2 TRP A 173      -3.351  10.980  -5.688  1.00 92.00           C
ATOM   2546  NE1 TRP A 173      -3.134  10.858  -7.907  1.00 92.00           N
ATOM   2547  HE1 TRP A 173      -2.763  10.694  -8.821  1.00 92.00           H
ATOM   2548  CE2 TRP A 173      -2.487  10.615  -6.701  1.00 92.00           C
ATOM   2549  CE3 TRP A 173      -2.990  10.854  -4.336  1.00 92.00           C
ATOM   2550  HE3 TRP A 173      -3.654  11.135  -3.518  1.00 92.00           H
ATOM   2551  CZ2 TRP A 173      -1.206  10.100  -6.467  1.00 92.00           C
ATOM   2552  HZ2 TRP A 173      -0.542   9.819  -7.284  1.00 92.00           H
ATOM   2553  CZ3 TRP A 173      -1.707  10.338  -4.119  1.00 92.00           C
ATOM   2554  HZ3 TRP A 173      -1.376  10.219  -3.087  1.00 92.00           H
ATOM   2555  CH2 TRP A 173      -0.825   9.966  -5.127  1.00 92.00           C
ATOM   2556  HH2 TRP A 173       0.160   9.571  -4.875  1.00 92.00           H
ATOM   2557  HN  TRP A 173      -7.448  10.448  -6.622  1.00 92.00           H
ATOM   2558  N   VAL A 174      -8.617  11.970  -4.106  1.00 94.85           N
ATOM   2559  CA  VAL A 174      -9.557  12.569  -3.174  1.00 94.85           C
ATOM   2560  C   VAL A 174     -10.011  11.513  -2.165  1.00 94.85           C
ATOM   2561  O   VAL A 174     -10.073  11.780  -0.966  1.00 94.85           O
ATOM   2562  HA  VAL A 174      -9.031  13.361  -2.640  1.00 94.85           H
ATOM   2563  CB  VAL A 174     -10.720  13.204  -3.939  1.00 94.85           C
ATOM   2564  HB  VAL A 174     -11.142  12.445  -4.598  1.00 94.85           H
ATOM   2565  CG1 VAL A 174     -11.823  13.659  -2.981  1.00 94.85           C
ATOM   2566 1HG1 VAL A 174     -12.198  12.800  -2.424  1.00 94.85           H
ATOM   2567 2HG1 VAL A 174     -11.419  14.395  -2.285  1.00 94.85           H
ATOM   2568 3HG1 VAL A 174     -12.637  14.107  -3.550  1.00 94.85           H
ATOM   2569  CG2 VAL A 174     -10.235  14.365  -4.809  1.00 94.85           C
ATOM   2570 1HG2 VAL A 174      -9.776  15.126  -4.177  1.00 94.85           H
ATOM   2571 2HG2 VAL A 174      -9.502  14.000  -5.528  1.00 94.85           H
ATOM   2572 3HG2 VAL A 174     -11.082  14.798  -5.341  1.00 94.85           H
ATOM   2573  HN  VAL A 174      -8.905  11.983  -5.063  1.00 94.85           H
ATOM   2574  N   LEU A 175     -10.316  10.334  -2.687  1.00 89.29           N
ATOM   2575  CA  LEU A 175     -10.840   9.261  -1.859  1.00 89.29           C
ATOM   2576  C   LEU A 175      -9.780   8.849  -0.835  1.00 89.29           C
ATOM   2577  O   LEU A 175     -10.082   8.691   0.347  1.00 89.29           O
ATOM   2578  HA  LEU A 175     -11.703   9.655  -1.322  1.00 89.29           H
ATOM   2579  CB  LEU A 175     -11.336   8.105  -2.730  1.00 89.29           C
ATOM   2580 1HB  LEU A 175     -12.080   8.494  -3.425  1.00 89.29           H
ATOM   2581 2HB  LEU A 175     -10.500   7.742  -3.327  1.00 89.29           H
ATOM   2582  CG  LEU A 175     -11.948   6.918  -1.983  1.00 89.29           C
ATOM   2583  HG  LEU A 175     -11.221   6.562  -1.253  1.00 89.29           H
ATOM   2584  CD1 LEU A 175     -13.197   7.342  -1.208  1.00 89.29           C
ATOM   2585 1HD1 LEU A 175     -12.931   8.111  -0.483  1.00 89.29           H
ATOM   2586 2HD1 LEU A 175     -13.939   7.738  -1.902  1.00 89.29           H
ATOM   2587 3HD1 LEU A 175     -13.612   6.479  -0.687  1.00 89.29           H
ATOM   2588  CD2 LEU A 175     -12.233   5.758  -2.939  1.00 89.29           C
ATOM   2589 1HD2 LEU A 175     -12.932   6.084  -3.709  1.00 89.29           H
ATOM   2590 2HD2 LEU A 175     -11.303   5.435  -3.406  1.00 89.29           H
ATOM   2591 3HD2 LEU A 175     -12.667   4.927  -2.383  1.00 89.29           H
ATOM   2592  HN  LEU A 175     -10.212  10.107  -3.656  1.00 89.29           H
ATOM   2593  N   ALA A 176      -8.560   8.687  -1.327  1.00 94.11           N
ATOM   2594  CA  ALA A 176      -7.472   8.217  -0.487  1.00 94.11           C
ATOM   2595  C   ALA A 176      -7.203   9.244   0.614  1.00 94.11           C
ATOM   2596  O   ALA A 176      -6.893   8.878   1.747  1.00 94.11           O
ATOM   2597  HA  ALA A 176      -7.786   7.279  -0.029  1.00 94.11           H
ATOM   2598  CB  ALA A 176      -6.237   7.953  -1.352  1.00 94.11           C
ATOM   2599 1HB  ALA A 176      -6.472   7.195  -2.099  1.00 94.11           H
ATOM   2600 2HB  ALA A 176      -5.939   8.875  -1.851  1.00 94.11           H
ATOM   2601 3HB  ALA A 176      -5.421   7.601  -0.722  1.00 94.11           H
ATOM   2602  HN  ALA A 176      -8.312   8.870  -2.278  1.00 94.11           H
ATOM   2603  N   ALA A 177      -7.331  10.510   0.243  1.00 94.17           N
ATOM   2604  CA  ALA A 177      -7.095  11.593   1.183  1.00 94.17           C
ATOM   2605  C   ALA A 177      -8.123  11.515   2.313  1.00 94.17           C
ATOM   2606  O   ALA A 177      -7.784  11.702   3.480  1.00 94.17           O
ATOM   2607  HA  ALA A 177      -6.097  11.458   1.601  1.00 94.17           H
ATOM   2608  CB  ALA A 177      -7.142  12.931   0.442  1.00 94.17           C
ATOM   2609 1HB  ALA A 177      -6.373  12.946  -0.330  1.00 94.17           H
ATOM   2610 2HB  ALA A 177      -8.122  13.057  -0.018  1.00 94.17           H
ATOM   2611 3HB  ALA A 177      -6.965  13.743   1.148  1.00 94.17           H
ATOM   2612  HN  ALA A 177      -7.591  10.799  -0.678  1.00 94.17           H
ATOM   2613  N   ALA A 178      -9.360  11.239   1.927  1.00 93.99           N
ATOM   2614  CA  ALA A 178     -10.446  11.162   2.890  1.00 93.99           C
ATOM   2615  C   ALA A 178     -10.215   9.968   3.817  1.00 93.99           C
ATOM   2616  O   ALA A 178     -10.523  10.032   5.006  1.00 93.99           O
ATOM   2617  HA  ALA A 178     -10.431  12.078   3.480  1.00 93.99           H
ATOM   2618  CB  ALA A 178     -11.781  11.074   2.148  1.00 93.99           C
ATOM   2619 1HB  ALA A 178     -11.910  11.960   1.526  1.00 93.99           H
ATOM   2620 2HB  ALA A 178     -11.790  10.184   1.519  1.00 93.99           H
ATOM   2621 3HB  ALA A 178     -12.595  11.017   2.871  1.00 93.99           H
ATOM   2622  HN  ALA A 178      -9.625  11.070   0.977  1.00 93.99           H
ATOM   2623  N   LEU A 179      -9.674   8.905   3.239  1.00 90.41           N
ATOM   2624  CA  LEU A 179      -9.527   7.653   3.961  1.00 90.41           C
ATOM   2625  C   LEU A 179      -8.373   7.778   4.959  1.00 90.41           C
ATOM   2626  O   LEU A 179      -8.195   6.916   5.818  1.00 90.41           O
ATOM   2627  HA  LEU A 179     -10.448   7.488   4.519  1.00 90.41           H
ATOM   2628  CB  LEU A 179      -9.372   6.486   2.985  1.00 90.41           C
ATOM   2629 1HB  LEU A 179      -8.589   6.738   2.269  1.00 90.41           H
ATOM   2630 2HB  LEU A 179      -9.027   5.615   3.542  1.00 90.41           H
ATOM   2631  CG  LEU A 179     -10.629   6.093   2.205  1.00 90.41           C
ATOM   2632  HG  LEU A 179     -11.030   6.988   1.731  1.00 90.41           H
ATOM   2633  CD1 LEU A 179     -10.294   5.101   1.090  1.00 90.41           C
ATOM   2634 1HD1 LEU A 179      -9.583   5.556   0.400  1.00 90.41           H
ATOM   2635 2HD1 LEU A 179      -9.855   4.202   1.522  1.00 90.41           H
ATOM   2636 3HD1 LEU A 179     -11.204   4.838   0.552  1.00 90.41           H
ATOM   2637  CD2 LEU A 179     -11.710   5.555   3.145  1.00 90.41           C
ATOM   2638 1HD2 LEU A 179     -11.333   4.676   3.667  1.00 90.41           H
ATOM   2639 2HD2 LEU A 179     -11.975   6.323   3.871  1.00 90.41           H
ATOM   2640 3HD2 LEU A 179     -12.592   5.283   2.565  1.00 90.41           H
ATOM   2641  HN  LEU A 179      -9.340   8.891   2.296  1.00 90.41           H
ATOM   2642  N   CYS A 180      -7.619   8.858   4.811  1.00 90.40           N
ATOM   2643  CA  CYS A 180      -6.472   9.092   5.671  1.00 90.40           C
ATOM   2644  C   CYS A 180      -6.877  10.101   6.748  1.00 90.40           C
ATOM   2645  O   CYS A 180      -6.042  10.542   7.536  1.00 90.40           O
ATOM   2646  HA  CYS A 180      -6.214   8.132   6.118  1.00 90.40           H
ATOM   2647  CB  CYS A 180      -5.255   9.566   4.874  1.00 90.40           C
ATOM   2648 1HB  CYS A 180      -4.344   9.389   5.445  1.00 90.40           H
ATOM   2649 2HB  CYS A 180      -5.169   8.993   3.951  1.00 90.40           H
ATOM   2650  SG  CYS A 180      -5.414  11.349   4.490  1.00 90.40           S
ATOM   2651  HG  CYS A 180      -4.144  11.528   4.136  1.00 90.40           H
ATOM   2652  HN  CYS A 180      -7.781   9.563   4.121  1.00 90.40           H
ATOM   2653  N   ILE A 181      -8.159  10.437   6.747  1.00 90.07           N
ATOM   2654  CA  ILE A 181      -8.685  11.383   7.716  1.00 90.07           C
ATOM   2655  C   ILE A 181      -8.392  10.875   9.129  1.00 90.07           C
ATOM   2656  O   ILE A 181      -7.914  11.627   9.976  1.00 90.07           O
ATOM   2657  HA  ILE A 181      -8.158  12.326   7.572  1.00 90.07           H
ATOM   2658  CB  ILE A 181     -10.169  11.649   7.453  1.00 90.07           C
ATOM   2659  HB  ILE A 181     -10.660  10.693   7.271  1.00 90.07           H
ATOM   2660  CG1 ILE A 181     -10.359  12.501   6.197  1.00 90.07           C
ATOM   2661 1HG1 ILE A 181      -9.951  13.498   6.364  1.00 90.07           H
ATOM   2662 2HG1 ILE A 181      -9.802  12.064   5.369  1.00 90.07           H
ATOM   2663  CG2 ILE A 181     -10.839  12.275   8.678  1.00 90.07           C
ATOM   2664 1HG2 ILE A 181     -10.750  11.598   9.527  1.00 90.07           H
ATOM   2665 2HG2 ILE A 181     -10.351  13.221   8.915  1.00 90.07           H
ATOM   2666 3HG2 ILE A 181     -11.892  12.454   8.464  1.00 90.07           H
ATOM   2667  CD1 ILE A 181     -11.839  12.606   5.824  1.00 90.07           C
ATOM   2668 1HD1 ILE A 181     -12.237  11.609   5.634  1.00 90.07           H
ATOM   2669 2HD1 ILE A 181     -12.389  13.066   6.645  1.00 90.07           H
ATOM   2670 3HD1 ILE A 181     -11.946  13.217   4.928  1.00 90.07           H
ATOM   2671  HN  ILE A 181      -8.831  10.076   6.100  1.00 90.07           H
ATOM   2672  N   PRO A 182      -8.672   9.594   9.408  1.00 91.55           N
ATOM   2673  CA  PRO A 182      -8.456   9.050  10.750  1.00 91.55           C
ATOM   2674  C   PRO A 182      -7.043   9.298  11.253  1.00 91.55           C
ATOM   2675  O   PRO A 182      -6.849   9.687  12.403  1.00 91.55           O
ATOM   2676  HA  PRO A 182      -9.105   9.551  11.467  1.00 91.55           H
ATOM   2677  CB  PRO A 182      -8.745   7.556  10.587  1.00 91.55           C
ATOM   2678 1HB  PRO A 182      -7.840   6.995  10.356  1.00 91.55           H
ATOM   2679 2HB  PRO A 182      -9.162   7.126  11.497  1.00 91.55           H
ATOM   2680  CG  PRO A 182      -9.743   7.514   9.435  1.00 91.55           C
ATOM   2681 1HG  PRO A 182      -9.780   6.530   8.968  1.00 91.55           H
ATOM   2682 2HG  PRO A 182     -10.757   7.733   9.770  1.00 91.55           H
ATOM   2683  CD  PRO A 182      -9.212   8.577   8.487  1.00 91.55           C
ATOM   2684 1HD  PRO A 182      -8.439   8.183   7.829  1.00 91.55           H
ATOM   2685 2HD  PRO A 182      -9.999   8.977   7.847  1.00 91.55           H
ATOM   2686  N   GLU A 183      -6.085   9.065  10.368  1.00 87.98           N
ATOM   2687  CA  GLU A 183      -4.684   9.199  10.729  1.00 87.98           C
ATOM   2688  C   GLU A 183      -4.372  10.645  11.120  1.00 87.98           C
ATOM   2689  O   GLU A 183      -3.591  10.889  12.038  1.00 87.98           O
ATOM   2690  HA  GLU A 183      -4.542   8.545  11.589  1.00 87.98           H
ATOM   2691  CB  GLU A 183      -3.776   8.732   9.589  1.00 87.98           C
ATOM   2692 1HB  GLU A 183      -4.192   9.053   8.634  1.00 87.98           H
ATOM   2693 2HB  GLU A 183      -2.760   9.087   9.758  1.00 87.98           H
ATOM   2694  CG  GLU A 183      -3.696   7.204   9.543  1.00 87.98           C
ATOM   2695 1HG  GLU A 183      -2.876   6.899   8.893  1.00 87.98           H
ATOM   2696 2HG  GLU A 183      -3.476   6.818  10.538  1.00 87.98           H
ATOM   2697  CD  GLU A 183      -5.008   6.602   9.035  1.00 87.98           C
ATOM   2698  OE1 GLU A 183      -5.156   5.368   9.171  1.00 87.98           O
ATOM   2699  OE2 GLU A 183      -5.832   7.388   8.521  1.00 87.98           O
ATOM   2700  HN  GLU A 183      -6.253   8.790   9.421  1.00 87.98           H
ATOM   2701  N   ILE A 184      -4.999  11.566  10.403  1.00 89.53           N
ATOM   2702  CA  ILE A 184      -4.767  12.982  10.636  1.00 89.53           C
ATOM   2703  C   ILE A 184      -5.185  13.334  12.065  1.00 89.53           C
ATOM   2704  O   ILE A 184      -4.500  14.096  12.746  1.00 89.53           O
ATOM   2705  HA  ILE A 184      -3.696  13.158  10.537  1.00 89.53           H
ATOM   2706  CB  ILE A 184      -5.465  13.823   9.566  1.00 89.53           C
ATOM   2707  HB  ILE A 184      -6.513  13.527   9.529  1.00 89.53           H
ATOM   2708  CG1 ILE A 184      -4.871  13.552   8.182  1.00 89.53           C
ATOM   2709 1HG1 ILE A 184      -3.850  13.932   8.140  1.00 89.53           H
ATOM   2710 2HG1 ILE A 184      -4.818  12.477   8.009  1.00 89.53           H
ATOM   2711  CG2 ILE A 184      -5.427  15.309   9.925  1.00 89.53           C
ATOM   2712 1HG2 ILE A 184      -5.933  15.466  10.877  1.00 89.53           H
ATOM   2713 2HG2 ILE A 184      -4.390  15.637  10.006  1.00 89.53           H
ATOM   2714 3HG2 ILE A 184      -5.930  15.884   9.147  1.00 89.53           H
ATOM   2715  CD1 ILE A 184      -5.712  14.210   7.086  1.00 89.53           C
ATOM   2716 1HD1 ILE A 184      -6.725  13.809   7.116  1.00 89.53           H
ATOM   2717 2HD1 ILE A 184      -5.742  15.287   7.249  1.00 89.53           H
ATOM   2718 3HD1 ILE A 184      -5.267  14.001   6.113  1.00 89.53           H
ATOM   2719  HN  ILE A 184      -5.654  11.360   9.676  1.00 89.53           H
ATOM   2720  N   LEU A 185      -6.308  12.763  12.477  1.00 89.87           N
ATOM   2721  CA  LEU A 185      -6.951  13.181  13.711  1.00 89.87           C
ATOM   2722  C   LEU A 185      -6.198  12.584  14.901  1.00 89.87           C
ATOM   2723  O   LEU A 185      -5.841  13.299  15.836  1.00 89.87           O
ATOM   2724  HA  LEU A 185      -6.878  14.267  13.766  1.00 89.87           H
ATOM   2725  CB  LEU A 185      -8.440  12.828  13.685  1.00 89.87           C
ATOM   2726 1HB  LEU A 185      -8.537  11.763  13.478  1.00 89.87           H
ATOM   2727 2HB  LEU A 185      -8.850  12.998  14.681  1.00 89.87           H
ATOM   2728  CG  LEU A 185      -9.294  13.596  12.674  1.00 89.87           C
ATOM   2729  HG  LEU A 185      -8.900  13.401  11.677  1.00 89.87           H
ATOM   2730  CD1 LEU A 185     -10.742  13.103  12.693  1.00 89.87           C
ATOM   2731 1HD1 LEU A 185     -10.768  12.043  12.439  1.00 89.87           H
ATOM   2732 2HD1 LEU A 185     -11.162  13.249  13.688  1.00 89.87           H
ATOM   2733 3HD1 LEU A 185     -11.327  13.665  11.965  1.00 89.87           H
ATOM   2734  CD2 LEU A 185      -9.199  15.105  12.910  1.00 89.87           C
ATOM   2735 1HD2 LEU A 185      -9.552  15.338  13.915  1.00 89.87           H
ATOM   2736 2HD2 LEU A 185      -8.162  15.424  12.806  1.00 89.87           H
ATOM   2737 3HD2 LEU A 185      -9.815  15.626  12.178  1.00 89.87           H
ATOM   2738  HN  LEU A 185      -6.775  12.030  11.984  1.00 89.87           H
ATOM   2739  N   TYR A 186      -5.979  11.279  14.827  1.00 90.62           N
ATOM   2740  CA  TYR A 186      -5.684  10.502  16.019  1.00 90.62           C
ATOM   2741  C   TYR A 186      -4.201  10.132  16.080  1.00 90.62           C
ATOM   2742  O   TYR A 186      -3.758   9.481  17.025  1.00 90.62           O
ATOM   2743  HA  TYR A 186      -5.935  11.110  16.888  1.00 90.62           H
ATOM   2744  CB  TYR A 186      -6.512   9.221  15.902  1.00 90.62           C
ATOM   2745 1HB  TYR A 186      -6.153   8.644  15.050  1.00 90.62           H
ATOM   2746 2HB  TYR A 186      -6.348   8.611  16.791  1.00 90.62           H
ATOM   2747  CG  TYR A 186      -8.014   9.463  15.738  1.00 90.62           C
ATOM   2748  CD1 TYR A 186      -8.673  10.319  16.597  1.00 90.62           C
ATOM   2749  HD1 TYR A 186      -8.123  10.822  17.393  1.00 90.62           H
ATOM   2750  CD2 TYR A 186      -8.710   8.827  14.730  1.00 90.62           C
ATOM   2751  HD2 TYR A 186      -8.189   8.151  14.051  1.00 90.62           H
ATOM   2752  CE1 TYR A 186     -10.086  10.547  16.442  1.00 90.62           C
ATOM   2753  HE1 TYR A 186     -10.619  11.221  17.114  1.00 90.62           H
ATOM   2754  CE2 TYR A 186     -10.123   9.055  14.575  1.00 90.62           C
ATOM   2755  HE2 TYR A 186     -10.685   8.559  13.784  1.00 90.62           H
ATOM   2756  CZ  TYR A 186     -10.741   9.904  15.439  1.00 90.62           C
ATOM   2757  OH  TYR A 186     -12.076  10.120  15.293  1.00 90.62           O
ATOM   2758  HH  TYR A 186     -12.433   9.562  14.544  1.00 90.62           H
ATOM   2759  HN  TYR A 186      -6.000  10.756  13.976  1.00 90.62           H
ATOM   2760  N   SER A 187      -3.474  10.563  15.059  1.00 91.10           N
ATOM   2761  CA  SER A 187      -2.025  10.461  15.076  1.00 91.10           C
ATOM   2762  C   SER A 187      -1.443  11.452  16.087  1.00 91.10           C
ATOM   2763  O   SER A 187      -1.698  12.652  16.002  1.00 91.10           O
ATOM   2764  HA  SER A 187      -1.811   9.436  15.378  1.00 91.10           H
ATOM   2765  CB  SER A 187      -1.438  10.715  13.686  1.00 91.10           C
ATOM   2766 1HB  SER A 187      -1.747  11.700  13.336  1.00 91.10           H
ATOM   2767 2HB  SER A 187      -0.350  10.726  13.748  1.00 91.10           H
ATOM   2768  OG  SER A 187      -1.849   9.727  12.745  1.00 91.10           O
ATOM   2769  HG  SER A 187      -2.373  10.154  12.008  1.00 91.10           H
ATOM   2770  HN  SER A 187      -3.859  10.974  14.232  1.00 91.10           H
ATOM   2771  N   GLN A 188      -0.672  10.912  17.020  1.00 84.70           N
ATOM   2772  CA  GLN A 188       0.055  11.744  17.963  1.00 84.70           C
ATOM   2773  C   GLN A 188       1.306  11.017  18.458  1.00 84.70           C
ATOM   2774  O   GLN A 188       1.483   9.828  18.194  1.00 84.70           O
ATOM   2775  HA  GLN A 188       0.341  12.635  17.404  1.00 84.70           H
ATOM   2776  CB  GLN A 188      -0.840  12.154  19.135  1.00 84.70           C
ATOM   2777 1HB  GLN A 188      -0.297  12.834  19.791  1.00 84.70           H
ATOM   2778 2HB  GLN A 188      -1.708  12.697  18.761  1.00 84.70           H
ATOM   2779  CG  GLN A 188      -1.300  10.930  19.928  1.00 84.70           C
ATOM   2780 1HG  GLN A 188      -1.749  10.202  19.253  1.00 84.70           H
ATOM   2781 2HG  GLN A 188      -0.439  10.447  20.390  1.00 84.70           H
ATOM   2782  CD  GLN A 188      -2.310  11.323  21.008  1.00 84.70           C
ATOM   2783  OE1 GLN A 188      -2.865  12.410  21.008  1.00 84.70           O
ATOM   2784  NE2 GLN A 188      -2.518  10.382  21.924  1.00 84.70           N
ATOM   2785 1HE2 GLN A 188      -2.030   9.511  21.865  1.00 84.70           H
ATOM   2786 2HE2 GLN A 188      -3.162  10.545  22.671  1.00 84.70           H
ATOM   2787  HN  GLN A 188      -0.541   9.927  17.136  1.00 84.70           H
ATOM   2788  N   ILE A 189       2.143  11.760  19.167  1.00 88.63           N
ATOM   2789  CA  ILE A 189       3.293  11.169  19.830  1.00 88.63           C
ATOM   2790  C   ILE A 189       2.866  10.629  21.196  1.00 88.63           C
ATOM   2791  O   ILE A 189       2.234  11.338  21.978  1.00 88.63           O
ATOM   2792  HA  ILE A 189       3.628  10.332  19.217  1.00 88.63           H
ATOM   2793  CB  ILE A 189       4.447  12.171  19.897  1.00 88.63           C
ATOM   2794  HB  ILE A 189       4.096  13.061  20.420  1.00 88.63           H
ATOM   2795  CG1 ILE A 189       4.875  12.610  18.495  1.00 88.63           C
ATOM   2796 1HG1 ILE A 189       5.283  11.758  17.952  1.00 88.63           H
ATOM   2797 2HG1 ILE A 189       4.004  12.956  17.937  1.00 88.63           H
ATOM   2798  CG2 ILE A 189       5.618  11.605  20.703  1.00 88.63           C
ATOM   2799 1HG2 ILE A 189       5.287  11.384  21.718  1.00 88.63           H
ATOM   2800 2HG2 ILE A 189       5.976  10.691  20.230  1.00 88.63           H
ATOM   2801 3HG2 ILE A 189       6.424  12.338  20.735  1.00 88.63           H
ATOM   2802  CD1 ILE A 189       5.919  13.725  18.565  1.00 88.63           C
ATOM   2803 1HD1 ILE A 189       5.499  14.585  19.087  1.00 88.63           H
ATOM   2804 2HD1 ILE A 189       6.798  13.367  19.102  1.00 88.63           H
ATOM   2805 3HD1 ILE A 189       6.206  14.018  17.555  1.00 88.63           H
ATOM   2806  HN  ILE A 189       2.045  12.748  19.291  1.00 88.63           H
ATOM   2807  N   LYS A 190       3.229   9.379  21.443  1.00 84.68           N
ATOM   2808  CA  LYS A 190       2.999   8.776  22.744  1.00 84.68           C
ATOM   2809  C   LYS A 190       4.341   8.374  23.360  1.00 84.68           C
ATOM   2810  O   LYS A 190       5.205   7.831  22.673  1.00 84.68           O
ATOM   2811  HA  LYS A 190       2.541   9.534  23.380  1.00 84.68           H
ATOM   2812  CB  LYS A 190       2.003   7.620  22.631  1.00 84.68           C
ATOM   2813 1HB  LYS A 190       1.076   7.975  22.181  1.00 84.68           H
ATOM   2814 2HB  LYS A 190       2.404   6.853  21.968  1.00 84.68           H
ATOM   2815  CG  LYS A 190       1.710   7.011  24.004  1.00 84.68           C
ATOM   2816 1HG  LYS A 190       2.641   6.683  24.466  1.00 84.68           H
ATOM   2817 2HG  LYS A 190       1.280   7.770  24.657  1.00 84.68           H
ATOM   2818  CD  LYS A 190       0.748   5.828  23.885  1.00 84.68           C
ATOM   2819 1HD  LYS A 190      -0.221   6.176  23.526  1.00 84.68           H
ATOM   2820 2HD  LYS A 190       1.125   5.120  23.147  1.00 84.68           H
ATOM   2821  CE  LYS A 190       0.575   5.124  25.233  1.00 84.68           C
ATOM   2822 1HE  LYS A 190       1.539   5.047  25.736  1.00 84.68           H
ATOM   2823 2HE  LYS A 190      -0.074   5.716  25.878  1.00 84.68           H
ATOM   2824  NZ  LYS A 190      -0.001   3.774  25.043  1.00 84.68           N
ATOM   2825 1HZ  LYS A 190      -0.233   3.375  25.946  1.00 84.68           H
ATOM   2826 2HZ  LYS A 190      -0.841   3.842  24.478  1.00 84.68           H
ATOM   2827 3HZ  LYS A 190       0.674   3.181  24.574  1.00 84.68           H
ATOM   2828  HN  LYS A 190       3.671   8.783  20.773  1.00 84.68           H
ATOM   2829  N   GLU A 191       4.473   8.656  24.648  1.00 76.45           N
ATOM   2830  CA  GLU A 191       5.612   8.169  25.407  1.00 76.45           C
ATOM   2831  C   GLU A 191       5.269   6.843  26.087  1.00 76.45           C
ATOM   2832  O   GLU A 191       4.319   6.767  26.865  1.00 76.45           O
ATOM   2833  HA  GLU A 191       6.404   8.015  24.674  1.00 76.45           H
ATOM   2834  CB  GLU A 191       6.072   9.208  26.431  1.00 76.45           C
ATOM   2835 1HB  GLU A 191       5.208   9.612  26.959  1.00 76.45           H
ATOM   2836 2HB  GLU A 191       6.814   8.765  27.096  1.00 76.45           H
ATOM   2837  CG  GLU A 191       6.760  10.389  25.744  1.00 76.45           C
ATOM   2838 1HG  GLU A 191       7.537  10.022  25.073  1.00 76.45           H
ATOM   2839 2HG  GLU A 191       6.038  10.929  25.131  1.00 76.45           H
ATOM   2840  CD  GLU A 191       7.376  11.340  26.772  1.00 76.45           C
ATOM   2841  OE1 GLU A 191       8.015  12.319  26.329  1.00 76.45           O
ATOM   2842  OE2 GLU A 191       7.194  11.066  27.978  1.00 76.45           O
ATOM   2843  HN  GLU A 191       3.820   9.205  25.170  1.00 76.45           H
ATOM   2844  N   GLU A 192       6.062   5.829  25.771  1.00 72.66           N
ATOM   2845  CA  GLU A 192       5.872   4.517  26.364  1.00 72.66           C
ATOM   2846  C   GLU A 192       7.201   3.978  26.898  1.00 72.66           C
ATOM   2847  O   GLU A 192       8.145   3.779  26.136  1.00 72.66           O
ATOM   2848  HA  GLU A 192       5.177   4.670  27.189  1.00 72.66           H
ATOM   2849  CB  GLU A 192       5.251   3.545  25.359  1.00 72.66           C
ATOM   2850 1HB  GLU A 192       4.333   3.971  24.955  1.00 72.66           H
ATOM   2851 2HB  GLU A 192       5.983   3.293  24.591  1.00 72.66           H
ATOM   2852  CG  GLU A 192       4.866   2.228  26.035  1.00 72.66           C
ATOM   2853 1HG  GLU A 192       4.617   1.485  25.278  1.00 72.66           H
ATOM   2854 2HG  GLU A 192       5.718   1.839  26.594  1.00 72.66           H
ATOM   2855  CD  GLU A 192       3.677   2.422  26.978  1.00 72.66           C
ATOM   2856  OE1 GLU A 192       3.557   1.605  27.916  1.00 72.66           O
ATOM   2857  OE2 GLU A 192       2.914   3.383  26.738  1.00 72.66           O
ATOM   2858  HN  GLU A 192       6.821   5.894  25.123  1.00 72.66           H
ATOM   2859  N   SER A 193       7.232   3.758  28.204  1.00 72.79           N
ATOM   2860  CA  SER A 193       8.416   3.211  28.843  1.00 72.79           C
ATOM   2861  C   SER A 193       9.629   4.094  28.543  1.00 72.79           C
ATOM   2862  O   SER A 193      10.744   3.596  28.401  1.00 72.79           O
ATOM   2863  HA  SER A 193       8.196   3.213  29.911  1.00 72.79           H
ATOM   2864  CB  SER A 193       8.678   1.776  28.381  1.00 72.79           C
ATOM   2865 1HB  SER A 193       8.887   1.772  27.311  1.00 72.79           H
ATOM   2866 2HB  SER A 193       9.567   1.390  28.880  1.00 72.79           H
ATOM   2867  OG  SER A 193       7.573   0.918  28.651  1.00 72.79           O
ATOM   2868  HG  SER A 193       7.696   0.043  28.183  1.00 72.79           H
ATOM   2869  HN  SER A 193       6.468   3.947  28.821  1.00 72.79           H
ATOM   2870  N   GLY A 194       9.369   5.391  28.457  1.00 80.70           N
ATOM   2871  CA  GLY A 194      10.436   6.356  28.257  1.00 80.70           C
ATOM   2872  C   GLY A 194      10.851   6.419  26.785  1.00 80.70           C
ATOM   2873  O   GLY A 194      11.833   7.074  26.441  1.00 80.70           O
ATOM   2874 1HA  GLY A 194      10.108   7.341  28.588  1.00 80.70           H
ATOM   2875 2HA  GLY A 194      11.296   6.085  28.869  1.00 80.70           H
ATOM   2876  HN  GLY A 194       8.451   5.783  28.521  1.00 80.70           H
ATOM   2877  N   ILE A 195      10.081   5.728  25.957  1.00 78.83           N
ATOM   2878  CA  ILE A 195      10.313   5.753  24.523  1.00 78.83           C
ATOM   2879  C   ILE A 195       9.204   6.559  23.845  1.00 78.83           C
ATOM   2880  O   ILE A 195       8.021   6.297  24.060  1.00 78.83           O
ATOM   2881  HA  ILE A 195      11.262   6.262  24.355  1.00 78.83           H
ATOM   2882  CB  ILE A 195      10.461   4.330  23.980  1.00 78.83           C
ATOM   2883  HB  ILE A 195       9.546   3.782  24.206  1.00 78.83           H
ATOM   2884  CG1 ILE A 195      11.611   3.595  24.671  1.00 78.83           C
ATOM   2885 1HG1 ILE A 195      12.550   4.109  24.467  1.00 78.83           H
ATOM   2886 2HG1 ILE A 195      11.464   3.617  25.751  1.00 78.83           H
ATOM   2887  CG2 ILE A 195      10.618   4.338  22.458  1.00 78.83           C
ATOM   2888 1HG2 ILE A 195       9.739   4.796  22.004  1.00 78.83           H
ATOM   2889 2HG2 ILE A 195      11.506   4.909  22.187  1.00 78.83           H
ATOM   2890 3HG2 ILE A 195      10.721   3.314  22.098  1.00 78.83           H
ATOM   2891  CD1 ILE A 195      11.702   2.145  24.192  1.00 78.83           C
ATOM   2892 1HD1 ILE A 195      10.770   1.628  24.420  1.00 78.83           H
ATOM   2893 2HD1 ILE A 195      11.873   2.128  23.116  1.00 78.83           H
ATOM   2894 3HD1 ILE A 195      12.528   1.646  24.699  1.00 78.83           H
ATOM   2895  HN  ILE A 195       9.311   5.161  26.251  1.00 78.83           H
ATOM   2896  N   ALA A 196       9.625   7.523  23.039  1.00 89.67           N
ATOM   2897  CA  ALA A 196       8.684   8.313  22.263  1.00 89.67           C
ATOM   2898  C   ALA A 196       8.270   7.527  21.017  1.00 89.67           C
ATOM   2899  O   ALA A 196       9.121   7.033  20.279  1.00 89.67           O
ATOM   2900  HA  ALA A 196       7.804   8.485  22.883  1.00 89.67           H
ATOM   2901  CB  ALA A 196       9.315   9.663  21.917  1.00 89.67           C
ATOM   2902 1HB  ALA A 196       9.564  10.194  22.836  1.00 89.67           H
ATOM   2903 2HB  ALA A 196      10.222   9.502  21.334  1.00 89.67           H
ATOM   2904 3HB  ALA A 196       8.609  10.256  21.335  1.00 89.67           H
ATOM   2905  HN  ALA A 196      10.586   7.766  22.913  1.00 89.67           H
ATOM   2906  N   ILE A 197       6.963   7.435  20.822  1.00 85.72           N
ATOM   2907  CA  ILE A 197       6.422   6.629  19.741  1.00 85.72           C
ATOM   2908  C   ILE A 197       5.378   7.445  18.975  1.00 85.72           C
ATOM   2909  O   ILE A 197       4.493   8.050  19.579  1.00 85.72           O
ATOM   2910  HA  ILE A 197       7.244   6.398  19.063  1.00 85.72           H
ATOM   2911  CB  ILE A 197       5.891   5.299  20.278  1.00 85.72           C
ATOM   2912  HB  ILE A 197       5.029   5.506  20.912  1.00 85.72           H
ATOM   2913  CG1 ILE A 197       6.937   4.603  21.150  1.00 85.72           C
ATOM   2914 1HG1 ILE A 197       7.817   4.366  20.551  1.00 85.72           H
ATOM   2915 2HG1 ILE A 197       7.263   5.277  21.942  1.00 85.72           H
ATOM   2916  CG2 ILE A 197       5.407   4.401  19.137  1.00 85.72           C
ATOM   2917 1HG2 ILE A 197       4.606   4.903  18.594  1.00 85.72           H
ATOM   2918 2HG2 ILE A 197       6.235   4.198  18.458  1.00 85.72           H
ATOM   2919 3HG2 ILE A 197       5.035   3.462  19.547  1.00 85.72           H
ATOM   2920  CD1 ILE A 197       6.373   3.320  21.766  1.00 85.72           C
ATOM   2921 1HD1 ILE A 197       5.508   3.564  22.383  1.00 85.72           H
ATOM   2922 2HD1 ILE A 197       6.071   2.638  20.971  1.00 85.72           H
ATOM   2923 3HD1 ILE A 197       7.137   2.846  22.381  1.00 85.72           H
ATOM   2924  HN  ILE A 197       6.279   7.898  21.386  1.00 85.72           H
ATOM   2925  N   CYS A 198       5.515   7.434  17.658  1.00 91.03           N
ATOM   2926  CA  CYS A 198       4.483   7.981  16.793  1.00 91.03           C
ATOM   2927  C   CYS A 198       3.454   6.883  16.520  1.00 91.03           C
ATOM   2928  O   CYS A 198       3.741   5.920  15.810  1.00 91.03           O
ATOM   2929  HA  CYS A 198       4.029   8.811  17.335  1.00 91.03           H
ATOM   2930  CB  CYS A 198       5.070   8.548  15.499  1.00 91.03           C
ATOM   2931 1HB  CYS A 198       5.675   9.428  15.719  1.00 91.03           H
ATOM   2932 2HB  CYS A 198       5.732   7.814  15.039  1.00 91.03           H
ATOM   2933  SG  CYS A 198       3.724   8.989  14.341  1.00 91.03           S
ATOM   2934  HN  CYS A 198       6.312   7.062  17.181  1.00 91.03           H
ATOM   2935  N   THR A 199       2.275   7.063  17.098  1.00 89.29           N
ATOM   2936  CA  THR A 199       1.206   6.093  16.937  1.00 89.29           C
ATOM   2937  C   THR A 199      -0.146   6.800  16.835  1.00 89.29           C
ATOM   2938  O   THR A 199      -0.249   7.994  17.113  1.00 89.29           O
ATOM   2939  HA  THR A 199       1.362   5.563  15.998  1.00 89.29           H
ATOM   2940  CB  THR A 199       1.287   5.103  18.101  1.00 89.29           C
ATOM   2941  HB  THR A 199       2.313   4.769  18.257  1.00 89.29           H
ATOM   2942  OG1 THR A 199       0.355   4.083  17.755  1.00 89.29           O
ATOM   2943  HG1 THR A 199       0.502   3.276  18.327  1.00 89.29           H
ATOM   2944  CG2 THR A 199       0.736   5.685  19.404  1.00 89.29           C
ATOM   2945 1HG2 THR A 199      -0.310   5.957  19.267  1.00 89.29           H
ATOM   2946 2HG2 THR A 199       1.309   6.572  19.677  1.00 89.29           H
ATOM   2947 3HG2 THR A 199       0.818   4.942  20.198  1.00 89.29           H
ATOM   2948  HN  THR A 199       2.046   7.854  17.666  1.00 89.29           H
ATOM   2949  N   MET A 200      -1.151   6.034  16.434  1.00 88.25           N
ATOM   2950  CA  MET A 200      -2.528   6.474  16.571  1.00 88.25           C
ATOM   2951  C   MET A 200      -3.052   6.208  17.984  1.00 88.25           C
ATOM   2952  O   MET A 200      -2.871   5.116  18.521  1.00 88.25           O
ATOM   2953  HA  MET A 200      -2.514   7.547  16.378  1.00 88.25           H
ATOM   2954  CB  MET A 200      -3.403   5.737  15.555  1.00 88.25           C
ATOM   2955 1HB  MET A 200      -3.272   4.661  15.669  1.00 88.25           H
ATOM   2956 2HB  MET A 200      -4.454   5.953  15.750  1.00 88.25           H
ATOM   2957  CG  MET A 200      -3.049   6.151  14.125  1.00 88.25           C
ATOM   2958 1HG  MET A 200      -3.090   7.236  14.031  1.00 88.25           H
ATOM   2959 2HG  MET A 200      -2.028   5.849  13.892  1.00 88.25           H
ATOM   2960  SD  MET A 200      -4.185   5.397  12.973  1.00 88.25           S
ATOM   2961  CE  MET A 200      -5.686   6.260  13.407  1.00 88.25           C
ATOM   2962 1HE  MET A 200      -5.925   6.069  14.453  1.00 88.25           H
ATOM   2963 2HE  MET A 200      -5.547   7.330  13.255  1.00 88.25           H
ATOM   2964 3HE  MET A 200      -6.503   5.907  12.778  1.00 88.25           H
ATOM   2965  HN  MET A 200      -1.035   5.130  16.024  1.00 88.25           H
ATOM   2966  N   VAL A 201      -3.691   7.224  18.545  1.00 90.58           N
ATOM   2967  CA  VAL A 201      -4.384   7.064  19.812  1.00 90.58           C
ATOM   2968  C   VAL A 201      -5.862   7.409  19.627  1.00 90.58           C
ATOM   2969  O   VAL A 201      -6.199   8.532  19.254  1.00 90.58           O
ATOM   2970  HA  VAL A 201      -4.302   6.016  20.102  1.00 90.58           H
ATOM   2971  CB  VAL A 201      -3.703   7.908  20.892  1.00 90.58           C
ATOM   2972  HB  VAL A 201      -3.797   8.956  20.607  1.00 90.58           H
ATOM   2973  CG1 VAL A 201      -4.391   7.725  22.246  1.00 90.58           C
ATOM   2974 1HG1 VAL A 201      -5.434   8.033  22.168  1.00 90.58           H
ATOM   2975 2HG1 VAL A 201      -4.342   6.677  22.540  1.00 90.58           H
ATOM   2976 3HG1 VAL A 201      -3.887   8.336  22.995  1.00 90.58           H
ATOM   2977  CG2 VAL A 201      -2.212   7.579  20.986  1.00 90.58           C
ATOM   2978 1HG2 VAL A 201      -2.087   6.525  21.236  1.00 90.58           H
ATOM   2979 2HG2 VAL A 201      -1.733   7.784  20.028  1.00 90.58           H
ATOM   2980 3HG2 VAL A 201      -1.752   8.193  21.760  1.00 90.58           H
ATOM   2981  HN  VAL A 201      -3.739   8.141  18.150  1.00 90.58           H
ATOM   2982  N   TYR A 202      -6.706   6.424  19.896  1.00 90.40           N
ATOM   2983  CA  TYR A 202      -8.137   6.593  19.712  1.00 90.40           C
ATOM   2984  C   TYR A 202      -8.791   7.151  20.978  1.00 90.40           C
ATOM   2985  O   TYR A 202      -8.372   6.833  22.090  1.00 90.40           O
ATOM   2986  HA  TYR A 202      -8.291   7.295  18.893  1.00 90.40           H
ATOM   2987  CB  TYR A 202      -8.695   5.195  19.439  1.00 90.40           C
ATOM   2988 1HB  TYR A 202      -8.448   4.545  20.279  1.00 90.40           H
ATOM   2989 2HB  TYR A 202      -9.783   5.252  19.390  1.00 90.40           H
ATOM   2990  CG  TYR A 202      -8.173   4.557  18.150  1.00 90.40           C
ATOM   2991  CD1 TYR A 202      -8.815   4.797  16.952  1.00 90.40           C
ATOM   2992  HD1 TYR A 202      -9.694   5.441  16.925  1.00 90.40           H
ATOM   2993  CD2 TYR A 202      -7.060   3.742  18.185  1.00 90.40           C
ATOM   2994  HD2 TYR A 202      -6.553   3.552  19.131  1.00 90.40           H
ATOM   2995  CE1 TYR A 202      -8.324   4.198  15.739  1.00 90.40           C
ATOM   2996  HE1 TYR A 202      -8.821   4.379  14.786  1.00 90.40           H
ATOM   2997  CE2 TYR A 202      -6.569   3.142  16.972  1.00 90.40           C
ATOM   2998  HE2 TYR A 202      -5.691   2.496  16.985  1.00 90.40           H
ATOM   2999  CZ  TYR A 202      -7.225   3.400  15.809  1.00 90.40           C
ATOM   3000  OH  TYR A 202      -6.761   2.833  14.663  1.00 90.40           O
ATOM   3001  HH  TYR A 202      -7.319   3.125  13.886  1.00 90.40           H
ATOM   3002  HN  TYR A 202      -6.427   5.525  20.234  1.00 90.40           H
ATOM   3003  N   PRO A 203      -9.825   7.991  20.834  1.00 84.99           N
ATOM   3004  CA  PRO A 203     -10.465   8.607  21.999  1.00 84.99           C
ATOM   3005  C   PRO A 203     -11.223   7.596  22.843  1.00 84.99           C
ATOM   3006  O   PRO A 203     -11.694   6.582  22.329  1.00 84.99           O
ATOM   3007  HA  PRO A 203      -9.710   9.024  22.666  1.00 84.99           H
ATOM   3008  CB  PRO A 203     -11.400   9.653  21.389  1.00 84.99           C
ATOM   3009 1HB  PRO A 203     -12.300   9.786  21.989  1.00 84.99           H
ATOM   3010 2HB  PRO A 203     -10.919  10.628  21.317  1.00 84.99           H
ATOM   3011  CG  PRO A 203     -11.720   9.094  20.032  1.00 84.99           C
ATOM   3012 1HG  PRO A 203     -12.549   8.388  20.082  1.00 84.99           H
ATOM   3013 2HG  PRO A 203     -12.015   9.883  19.340  1.00 84.99           H
ATOM   3014  CD  PRO A 203     -10.461   8.417  19.575  1.00 84.99           C
ATOM   3015 1HD  PRO A 203     -10.674   7.569  18.925  1.00 84.99           H
ATOM   3016 2HD  PRO A 203      -9.821   9.098  19.012  1.00 84.99           H
ATOM   3017  N   SER A 204     -11.323   7.901  24.129  1.00 76.80           N
ATOM   3018  CA  SER A 204     -11.819   6.933  25.092  1.00 76.80           C
ATOM   3019  C   SER A 204     -13.198   6.426  24.661  1.00 76.80           C
ATOM   3020  O   SER A 204     -13.518   5.254  24.849  1.00 76.80           O
ATOM   3021  HA  SER A 204     -11.094   6.120  25.084  1.00 76.80           H
ATOM   3022  CB  SER A 204     -11.891   7.539  26.495  1.00 76.80           C
ATOM   3023 1HB  SER A 204     -12.413   6.851  27.160  1.00 76.80           H
ATOM   3024 2HB  SER A 204     -10.882   7.660  26.889  1.00 76.80           H
ATOM   3025  OG  SER A 204     -12.557   8.799  26.499  1.00 76.80           O
ATOM   3026  HG  SER A 204     -13.546   8.663  26.562  1.00 76.80           H
ATOM   3027  HN  SER A 204     -11.072   8.789  24.513  1.00 76.80           H
ATOM   3028  N   ASP A 205     -13.976   7.335  24.092  1.00 70.59           N
ATOM   3029  CA  ASP A 205     -15.346   7.023  23.725  1.00 70.59           C
ATOM   3030  C   ASP A 205     -15.346   6.095  22.509  1.00 70.59           C
ATOM   3031  O   ASP A 205     -14.934   6.492  21.420  1.00 70.59           O
ATOM   3032  HA  ASP A 205     -15.779   6.553  24.608  1.00 70.59           H
ATOM   3033  CB  ASP A 205     -16.119   8.290  23.352  1.00 70.59           C
ATOM   3034 1HB  ASP A 205     -15.587   8.827  22.567  1.00 70.59           H
ATOM   3035 2HB  ASP A 205     -17.095   8.020  22.948  1.00 70.59           H
ATOM   3036  CG  ASP A 205     -16.299   9.201  24.569  1.00 70.59           C
ATOM   3037  OD1 ASP A 205     -16.166   8.676  25.695  1.00 70.59           O
ATOM   3038  OD2 ASP A 205     -16.565  10.401  24.344  1.00 70.59           O
ATOM   3039  HN  ASP A 205     -13.684   8.269  23.881  1.00 70.59           H
ATOM   3040  N   GLU A 206     -15.812   4.875  22.736  1.00 72.99           N
ATOM   3041  CA  GLU A 206     -15.952   3.915  21.654  1.00 72.99           C
ATOM   3042  C   GLU A 206     -14.610   3.712  20.948  1.00 72.99           C
ATOM   3043  O   GLU A 206     -14.571   3.389  19.762  1.00 72.99           O
ATOM   3044  HA  GLU A 206     -16.263   2.985  22.131  1.00 72.99           H
ATOM   3045  CB  GLU A 206     -17.031   4.357  20.664  1.00 72.99           C
ATOM   3046 1HB  GLU A 206     -16.737   5.296  20.195  1.00 72.99           H
ATOM   3047 2HB  GLU A 206     -17.221   3.559  19.947  1.00 72.99           H
ATOM   3048  CG  GLU A 206     -18.358   4.618  21.380  1.00 72.99           C
ATOM   3049 1HG  GLU A 206     -18.433   3.979  22.259  1.00 72.99           H
ATOM   3050 2HG  GLU A 206     -18.389   5.649  21.732  1.00 72.99           H
ATOM   3051  CD  GLU A 206     -19.544   4.356  20.449  1.00 72.99           C
ATOM   3052  OE1 GLU A 206     -20.475   3.654  20.901  1.00 72.99           O
ATOM   3053  OE2 GLU A 206     -19.492   4.862  19.308  1.00 72.99           O
ATOM   3054  HN  GLU A 206     -16.091   4.541  23.636  1.00 72.99           H
ATOM   3055  N   SER A 207     -13.542   3.909  21.707  1.00 85.42           N
ATOM   3056  CA  SER A 207     -12.201   3.777  21.162  1.00 85.42           C
ATOM   3057  C   SER A 207     -12.067   2.446  20.421  1.00 85.42           C
ATOM   3058  O   SER A 207     -11.475   2.387  19.344  1.00 85.42           O
ATOM   3059  HA  SER A 207     -12.087   4.613  20.471  1.00 85.42           H
ATOM   3060  CB  SER A 207     -11.146   3.880  22.265  1.00 85.42           C
ATOM   3061 1HB  SER A 207     -10.162   3.673  21.845  1.00 85.42           H
ATOM   3062 2HB  SER A 207     -11.120   4.900  22.648  1.00 85.42           H
ATOM   3063  OG  SER A 207     -11.404   2.978  23.337  1.00 85.42           O
ATOM   3064  HG  SER A 207     -10.807   3.187  24.112  1.00 85.42           H
ATOM   3065  HN  SER A 207     -13.582   4.155  22.676  1.00 85.42           H
ATOM   3066  N   THR A 208     -12.626   1.408  21.027  1.00 85.18           N
ATOM   3067  CA  THR A 208     -12.520   0.070  20.471  1.00 85.18           C
ATOM   3068  C   THR A 208     -13.223   0.000  19.113  1.00 85.18           C
ATOM   3069  O   THR A 208     -12.681  -0.553  18.158  1.00 85.18           O
ATOM   3070  HA  THR A 208     -11.466  -0.147  20.297  1.00 85.18           H
ATOM   3071  CB  THR A 208     -13.082  -0.915  21.498  1.00 85.18           C
ATOM   3072  HB  THR A 208     -14.160  -0.793  21.604  1.00 85.18           H
ATOM   3073  OG1 THR A 208     -12.317  -0.665  22.673  1.00 85.18           O
ATOM   3074  HG1 THR A 208     -11.347  -0.829  22.491  1.00 85.18           H
ATOM   3075  CG2 THR A 208     -12.765  -2.370  21.148  1.00 85.18           C
ATOM   3076 1HG2 THR A 208     -11.685  -2.507  21.108  1.00 85.18           H
ATOM   3077 2HG2 THR A 208     -13.198  -2.613  20.177  1.00 85.18           H
ATOM   3078 3HG2 THR A 208     -13.187  -3.027  21.909  1.00 85.18           H
ATOM   3079  HN  THR A 208     -13.142   1.471  21.881  1.00 85.18           H
ATOM   3080  N   LYS A 209     -14.419   0.569  19.072  1.00 81.64           N
ATOM   3081  CA  LYS A 209     -15.225   0.529  17.864  1.00 81.64           C
ATOM   3082  C   LYS A 209     -14.479   1.241  16.734  1.00 81.64           C
ATOM   3083  O   LYS A 209     -14.443   0.753  15.605  1.00 81.64           O
ATOM   3084  HA  LYS A 209     -15.350  -0.518  17.589  1.00 81.64           H
ATOM   3085  CB  LYS A 209     -16.621   1.096  18.132  1.00 81.64           C
ATOM   3086 1HB  LYS A 209     -16.535   2.092  18.567  1.00 81.64           H
ATOM   3087 2HB  LYS A 209     -17.160   1.205  17.191  1.00 81.64           H
ATOM   3088  CG  LYS A 209     -17.410   0.188  19.077  1.00 81.64           C
ATOM   3089 1HG  LYS A 209     -17.403  -0.833  18.695  1.00 81.64           H
ATOM   3090 2HG  LYS A 209     -16.927   0.165  20.054  1.00 81.64           H
ATOM   3091  CD  LYS A 209     -18.853   0.673  19.226  1.00 81.64           C
ATOM   3092 1HD  LYS A 209     -18.861   1.743  19.434  1.00 81.64           H
ATOM   3093 2HD  LYS A 209     -19.389   0.527  18.288  1.00 81.64           H
ATOM   3094  CE  LYS A 209     -19.569  -0.076  20.352  1.00 81.64           C
ATOM   3095 1HE  LYS A 209     -19.738  -1.112  20.058  1.00 81.64           H
ATOM   3096 2HE  LYS A 209     -18.940  -0.095  21.242  1.00 81.64           H
ATOM   3097  NZ  LYS A 209     -20.862   0.574  20.665  1.00 81.64           N
ATOM   3098 1HZ  LYS A 209     -21.338   0.047  21.389  1.00 81.64           H
ATOM   3099 2HZ  LYS A 209     -20.695   1.520  20.990  1.00 81.64           H
ATOM   3100 3HZ  LYS A 209     -21.438   0.599  19.831  1.00 81.64           H
ATOM   3101  HN  LYS A 209     -14.836   1.050  19.843  1.00 81.64           H
ATOM   3102  N   LEU A 210     -13.901   2.383  17.076  1.00 88.41           N
ATOM   3103  CA  LEU A 210     -13.252   3.220  16.082  1.00 88.41           C
ATOM   3104  C   LEU A 210     -12.086   2.452  15.457  1.00 88.41           C
ATOM   3105  O   LEU A 210     -11.958   2.398  14.235  1.00 88.41           O
ATOM   3106  HA  LEU A 210     -13.984   3.431  15.303  1.00 88.41           H
ATOM   3107  CB  LEU A 210     -12.845   4.562  16.696  1.00 88.41           C
ATOM   3108 1HB  LEU A 210     -13.720   4.998  17.179  1.00 88.41           H
ATOM   3109 2HB  LEU A 210     -12.109   4.374  17.477  1.00 88.41           H
ATOM   3110  CG  LEU A 210     -12.266   5.595  15.726  1.00 88.41           C
ATOM   3111  HG  LEU A 210     -11.394   5.156  15.242  1.00 88.41           H
ATOM   3112  CD1 LEU A 210     -13.271   5.936  14.624  1.00 88.41           C
ATOM   3113 1HD1 LEU A 210     -13.519   5.034  14.066  1.00 88.41           H
ATOM   3114 2HD1 LEU A 210     -14.176   6.347  15.072  1.00 88.41           H
ATOM   3115 3HD1 LEU A 210     -12.834   6.672  13.949  1.00 88.41           H
ATOM   3116  CD2 LEU A 210     -11.789   6.841  16.474  1.00 88.41           C
ATOM   3117 1HD2 LEU A 210     -12.629   7.291  17.003  1.00 88.41           H
ATOM   3118 2HD2 LEU A 210     -11.016   6.562  17.190  1.00 88.41           H
ATOM   3119 3HD2 LEU A 210     -11.382   7.559  15.761  1.00 88.41           H
ATOM   3120  HN  LEU A 210     -13.872   2.737  18.011  1.00 88.41           H
ATOM   3121  N   LYS A 211     -11.265   1.877  16.324  1.00 92.55           N
ATOM   3122  CA  LYS A 211     -10.116   1.110  15.872  1.00 92.55           C
ATOM   3123  C   LYS A 211     -10.587   0.004  14.926  1.00 92.55           C
ATOM   3124  O   LYS A 211     -10.051  -0.150  13.830  1.00 92.55           O
ATOM   3125  HA  LYS A 211      -9.470   1.789  15.315  1.00 92.55           H
ATOM   3126  CB  LYS A 211      -9.311   0.596  17.067  1.00 92.55           C
ATOM   3127 1HB  LYS A 211      -8.943   1.439  17.652  1.00 92.55           H
ATOM   3128 2HB  LYS A 211      -9.958   0.013  17.722  1.00 92.55           H
ATOM   3129  CG  LYS A 211      -8.134  -0.265  16.605  1.00 92.55           C
ATOM   3130 1HG  LYS A 211      -8.505  -1.199  16.183  1.00 92.55           H
ATOM   3131 2HG  LYS A 211      -7.591   0.250  15.812  1.00 92.55           H
ATOM   3132  CD  LYS A 211      -7.186  -0.566  17.768  1.00 92.55           C
ATOM   3133 1HD  LYS A 211      -6.828   0.368  18.202  1.00 92.55           H
ATOM   3134 2HD  LYS A 211      -7.724  -1.096  18.553  1.00 92.55           H
ATOM   3135  CE  LYS A 211      -5.995  -1.406  17.301  1.00 92.55           C
ATOM   3136 1HE  LYS A 211      -6.340  -2.387  16.975  1.00 92.55           H
ATOM   3137 2HE  LYS A 211      -5.523  -0.932  16.440  1.00 92.55           H
ATOM   3138  NZ  LYS A 211      -5.008  -1.558  18.393  1.00 92.55           N
ATOM   3139 1HZ  LYS A 211      -4.309  -2.241  18.124  1.00 92.55           H
ATOM   3140 2HZ  LYS A 211      -4.559  -0.666  18.570  1.00 92.55           H
ATOM   3141 3HZ  LYS A 211      -5.480  -1.871  19.234  1.00 92.55           H
ATOM   3142  HN  LYS A 211     -11.375   1.928  17.317  1.00 92.55           H
ATOM   3143  N   SER A 212     -11.584  -0.738  15.384  1.00 90.31           N
ATOM   3144  CA  SER A 212     -12.075  -1.880  14.632  1.00 90.31           C
ATOM   3145  C   SER A 212     -12.568  -1.427  13.256  1.00 90.31           C
ATOM   3146  O   SER A 212     -12.339  -2.106  12.256  1.00 90.31           O
ATOM   3147  HA  SER A 212     -11.219  -2.548  14.530  1.00 90.31           H
ATOM   3148  CB  SER A 212     -13.195  -2.598  15.387  1.00 90.31           C
ATOM   3149 1HB  SER A 212     -14.027  -1.910  15.541  1.00 90.31           H
ATOM   3150 2HB  SER A 212     -13.571  -3.422  14.781  1.00 90.31           H
ATOM   3151  OG  SER A 212     -12.754  -3.098  16.647  1.00 90.31           O
ATOM   3152  HG  SER A 212     -12.880  -2.402  17.354  1.00 90.31           H
ATOM   3153  HN  SER A 212     -12.054  -0.570  16.251  1.00 90.31           H
ATOM   3154  N   ALA A 213     -13.236  -0.283  13.249  1.00 93.50           N
ATOM   3155  CA  ALA A 213     -13.785   0.256  12.017  1.00 93.50           C
ATOM   3156  C   ALA A 213     -12.640   0.618  11.069  1.00 93.50           C
ATOM   3157  O   ALA A 213     -12.676   0.279   9.887  1.00 93.50           O
ATOM   3158  HA  ALA A 213     -14.394  -0.522  11.556  1.00 93.50           H
ATOM   3159  CB  ALA A 213     -14.678   1.457  12.337  1.00 93.50           C
ATOM   3160 1HB  ALA A 213     -15.492   1.140  12.989  1.00 93.50           H
ATOM   3161 2HB  ALA A 213     -14.089   2.224  12.839  1.00 93.50           H
ATOM   3162 3HB  ALA A 213     -15.089   1.861  11.412  1.00 93.50           H
ATOM   3163  HN  ALA A 213     -13.404   0.271  14.065  1.00 93.50           H
ATOM   3164  N   VAL A 214     -11.650   1.303  11.623  1.00 91.50           N
ATOM   3165  CA  VAL A 214     -10.530   1.776  10.827  1.00 91.50           C
ATOM   3166  C   VAL A 214      -9.820   0.579  10.191  1.00 91.50           C
ATOM   3167  O   VAL A 214      -9.478   0.612   9.010  1.00 91.50           O
ATOM   3168  HA  VAL A 214     -10.933   2.407  10.035  1.00 91.50           H
ATOM   3169  CB  VAL A 214      -9.600   2.633  11.689  1.00 91.50           C
ATOM   3170  HB  VAL A 214      -9.353   2.062  12.585  1.00 91.50           H
ATOM   3171  CG1 VAL A 214      -8.295   2.938  10.951  1.00 91.50           C
ATOM   3172 1HG1 VAL A 214      -7.787   2.004  10.711  1.00 91.50           H
ATOM   3173 2HG1 VAL A 214      -8.516   3.479  10.031  1.00 91.50           H
ATOM   3174 3HG1 VAL A 214      -7.653   3.548  11.587  1.00 91.50           H
ATOM   3175  CG2 VAL A 214     -10.296   3.922  12.131  1.00 91.50           C
ATOM   3176 1HG2 VAL A 214     -10.586   4.497  11.251  1.00 91.50           H
ATOM   3177 2HG2 VAL A 214     -11.183   3.675  12.713  1.00 91.50           H
ATOM   3178 3HG2 VAL A 214      -9.613   4.512  12.742  1.00 91.50           H
ATOM   3179  HN  VAL A 214     -11.605   1.534  12.595  1.00 91.50           H
ATOM   3180  N   LEU A 215      -9.620  -0.450  11.002  1.00 90.92           N
ATOM   3181  CA  LEU A 215      -8.885  -1.621  10.557  1.00 90.92           C
ATOM   3182  C   LEU A 215      -9.696  -2.349   9.483  1.00 90.92           C
ATOM   3183  O   LEU A 215      -9.150  -2.761   8.460  1.00 90.92           O
ATOM   3184  HA  LEU A 215      -7.954  -1.272  10.109  1.00 90.92           H
ATOM   3185  CB  LEU A 215      -8.511  -2.504  11.749  1.00 90.92           C
ATOM   3186 1HB  LEU A 215      -9.410  -2.687  12.337  1.00 90.92           H
ATOM   3187 2HB  LEU A 215      -8.176  -3.469  11.370  1.00 90.92           H
ATOM   3188  CG  LEU A 215      -7.431  -1.950  12.681  1.00 90.92           C
ATOM   3189  HG  LEU A 215      -7.802  -1.025  13.122  1.00 90.92           H
ATOM   3190  CD1 LEU A 215      -7.149  -2.919  13.831  1.00 90.92           C
ATOM   3191 1HD1 LEU A 215      -8.062  -3.074  14.407  1.00 90.92           H
ATOM   3192 2HD1 LEU A 215      -6.808  -3.873  13.428  1.00 90.92           H
ATOM   3193 3HD1 LEU A 215      -6.378  -2.501  14.478  1.00 90.92           H
ATOM   3194  CD2 LEU A 215      -6.161  -1.601  11.902  1.00 90.92           C
ATOM   3195 1HD2 LEU A 215      -5.776  -2.497  11.414  1.00 90.92           H
ATOM   3196 2HD2 LEU A 215      -6.392  -0.848  11.148  1.00 90.92           H
ATOM   3197 3HD2 LEU A 215      -5.410  -1.210  12.588  1.00 90.92           H
ATOM   3198  HN  LEU A 215      -9.950  -0.490  11.945  1.00 90.92           H
ATOM   3199  N   THR A 216     -10.986  -2.487   9.752  1.00 90.53           N
ATOM   3200  CA  THR A 216     -11.871  -3.187   8.837  1.00 90.53           C
ATOM   3201  C   THR A 216     -11.868  -2.506   7.467  1.00 90.53           C
ATOM   3202  O   THR A 216     -11.801  -3.176   6.438  1.00 90.53           O
ATOM   3203  HA  THR A 216     -11.487  -4.197   8.693  1.00 90.53           H
ATOM   3204  CB  THR A 216     -13.258  -3.254   9.480  1.00 90.53           C
ATOM   3205  HB  THR A 216     -13.672  -2.256   9.617  1.00 90.53           H
ATOM   3206  OG1 THR A 216     -13.051  -4.004  10.674  1.00 90.53           O
ATOM   3207  HG1 THR A 216     -13.031  -3.391  11.464  1.00 90.53           H
ATOM   3208  CG2 THR A 216     -14.238  -4.106   8.670  1.00 90.53           C
ATOM   3209 1HG2 THR A 216     -13.855  -5.124   8.591  1.00 90.53           H
ATOM   3210 2HG2 THR A 216     -14.350  -3.681   7.673  1.00 90.53           H
ATOM   3211 3HG2 THR A 216     -15.206  -4.120   9.170  1.00 90.53           H
ATOM   3212  HN  THR A 216     -11.426  -2.130  10.577  1.00 90.53           H
ATOM   3213  N   LEU A 217     -11.943  -1.184   7.499  1.00 87.49           N
ATOM   3214  CA  LEU A 217     -11.970  -0.406   6.272  1.00 87.49           C
ATOM   3215  C   LEU A 217     -10.680  -0.654   5.488  1.00 87.49           C
ATOM   3216  O   LEU A 217     -10.705  -0.765   4.263  1.00 87.49           O
ATOM   3217  HA  LEU A 217     -12.810  -0.764   5.676  1.00 87.49           H
ATOM   3218  CB  LEU A 217     -12.229   1.070   6.578  1.00 87.49           C
ATOM   3219 1HB  LEU A 217     -13.043   1.133   7.301  1.00 87.49           H
ATOM   3220 2HB  LEU A 217     -11.342   1.482   7.060  1.00 87.49           H
ATOM   3221  CG  LEU A 217     -12.580   1.953   5.379  1.00 87.49           C
ATOM   3222  HG  LEU A 217     -11.865   1.747   4.583  1.00 87.49           H
ATOM   3223  CD1 LEU A 217     -13.970   1.613   4.837  1.00 87.49           C
ATOM   3224 1HD1 LEU A 217     -13.992   0.570   4.521  1.00 87.49           H
ATOM   3225 2HD1 LEU A 217     -14.714   1.773   5.618  1.00 87.49           H
ATOM   3226 3HD1 LEU A 217     -14.195   2.255   3.985  1.00 87.49           H
ATOM   3227  CD2 LEU A 217     -12.450   3.435   5.732  1.00 87.49           C
ATOM   3228 1HD2 LEU A 217     -13.127   3.675   6.553  1.00 87.49           H
ATOM   3229 2HD2 LEU A 217     -11.424   3.648   6.034  1.00 87.49           H
ATOM   3230 3HD2 LEU A 217     -12.705   4.040   4.862  1.00 87.49           H
ATOM   3231  HN  LEU A 217     -11.984  -0.646   8.341  1.00 87.49           H
ATOM   3232  N   LYS A 218      -9.582  -0.733   6.226  1.00 84.65           N
ATOM   3233  CA  LYS A 218      -8.280  -0.928   5.612  1.00 84.65           C
ATOM   3234  C   LYS A 218      -8.269  -2.260   4.860  1.00 84.65           C
ATOM   3235  O   LYS A 218      -7.809  -2.331   3.722  1.00 84.65           O
ATOM   3236  HA  LYS A 218      -8.135  -0.123   4.891  1.00 84.65           H
ATOM   3237  CB  LYS A 218      -7.170  -0.803   6.658  1.00 84.65           C
ATOM   3238 1HB  LYS A 218      -7.308   0.113   7.233  1.00 84.65           H
ATOM   3239 2HB  LYS A 218      -7.234  -1.633   7.362  1.00 84.65           H
ATOM   3240  CG  LYS A 218      -5.791  -0.794   5.996  1.00 84.65           C
ATOM   3241 1HG  LYS A 218      -5.690  -1.662   5.345  1.00 84.65           H
ATOM   3242 2HG  LYS A 218      -5.692   0.090   5.365  1.00 84.65           H
ATOM   3243  CD  LYS A 218      -4.678  -0.805   7.046  1.00 84.65           C
ATOM   3244 1HD  LYS A 218      -4.747   0.091   7.663  1.00 84.65           H
ATOM   3245 2HD  LYS A 218      -4.808  -1.660   7.710  1.00 84.65           H
ATOM   3246  CE  LYS A 218      -3.300  -0.870   6.385  1.00 84.65           C
ATOM   3247 1HE  LYS A 218      -3.285  -1.667   5.641  1.00 84.65           H
ATOM   3248 2HE  LYS A 218      -3.099   0.062   5.857  1.00 84.65           H
ATOM   3249  NZ  LYS A 218      -2.250  -1.110   7.399  1.00 84.65           N
ATOM   3250 1HZ  LYS A 218      -1.427  -1.495   6.948  1.00 84.65           H
ATOM   3251 2HZ  LYS A 218      -2.009  -0.235   7.850  1.00 84.65           H
ATOM   3252 3HZ  LYS A 218      -2.593  -1.765   8.092  1.00 84.65           H
ATOM   3253  HN  LYS A 218      -9.573  -0.667   7.224  1.00 84.65           H
ATOM   3254  N   VAL A 219      -8.782  -3.284   5.527  1.00 89.68           N
ATOM   3255  CA  VAL A 219      -8.727  -4.632   4.988  1.00 89.68           C
ATOM   3256  C   VAL A 219      -9.625  -4.719   3.752  1.00 89.68           C
ATOM   3257  O   VAL A 219      -9.218  -5.253   2.721  1.00 89.68           O
ATOM   3258  HA  VAL A 219      -7.697  -4.824   4.688  1.00 89.68           H
ATOM   3259  CB  VAL A 219      -9.102  -5.645   6.072  1.00 89.68           C
ATOM   3260  HB  VAL A 219     -10.066  -5.350   6.487  1.00 89.68           H
ATOM   3261  CG1 VAL A 219      -9.255  -7.048   5.481  1.00 89.68           C
ATOM   3262 1HG1 VAL A 219     -10.038  -7.040   4.724  1.00 89.68           H
ATOM   3263 2HG1 VAL A 219      -8.313  -7.355   5.027  1.00 89.68           H
ATOM   3264 3HG1 VAL A 219      -9.522  -7.748   6.273  1.00 89.68           H
ATOM   3265  CG2 VAL A 219      -8.078  -5.636   7.208  1.00 89.68           C
ATOM   3266 1HG2 VAL A 219      -7.095  -5.895   6.814  1.00 89.68           H
ATOM   3267 2HG2 VAL A 219      -8.040  -4.643   7.656  1.00 89.68           H
ATOM   3268 3HG2 VAL A 219      -8.369  -6.365   7.965  1.00 89.68           H
ATOM   3269  HN  VAL A 219      -9.228  -3.203   6.419  1.00 89.68           H
ATOM   3270  N   ILE A 220     -10.829  -4.185   3.896  1.00 90.25           N
ATOM   3271  CA  ILE A 220     -11.832  -4.309   2.852  1.00 90.25           C
ATOM   3272  C   ILE A 220     -11.347  -3.581   1.596  1.00 90.25           C
ATOM   3273  O   ILE A 220     -11.251  -4.179   0.526  1.00 90.25           O
ATOM   3274  HA  ILE A 220     -11.932  -5.369   2.619  1.00 90.25           H
ATOM   3275  CB  ILE A 220     -13.193  -3.825   3.356  1.00 90.25           C
ATOM   3276  HB  ILE A 220     -13.056  -2.854   3.831  1.00 90.25           H
ATOM   3277  CG1 ILE A 220     -13.752  -4.773   4.419  1.00 90.25           C
ATOM   3278 1HG1 ILE A 220     -13.912  -5.759   3.984  1.00 90.25           H
ATOM   3279 2HG1 ILE A 220     -13.025  -4.893   5.223  1.00 90.25           H
ATOM   3280  CG2 ILE A 220     -14.169  -3.627   2.195  1.00 90.25           C
ATOM   3281 1HG2 ILE A 220     -13.768  -2.884   1.506  1.00 90.25           H
ATOM   3282 2HG2 ILE A 220     -14.307  -4.573   1.670  1.00 90.25           H
ATOM   3283 3HG2 ILE A 220     -15.128  -3.283   2.581  1.00 90.25           H
ATOM   3284  CD1 ILE A 220     -15.068  -4.241   4.990  1.00 90.25           C
ATOM   3285 1HD1 ILE A 220     -14.899  -3.266   5.445  1.00 90.25           H
ATOM   3286 2HD1 ILE A 220     -15.800  -4.146   4.188  1.00 90.25           H
ATOM   3287 3HD1 ILE A 220     -15.443  -4.934   5.743  1.00 90.25           H
ATOM   3288  HN  ILE A 220     -11.122  -3.677   4.705  1.00 90.25           H
ATOM   3289  N   LEU A 221     -11.055  -2.300   1.769  1.00 88.49           N
ATOM   3290  CA  LEU A 221     -10.751  -1.443   0.636  1.00 88.49           C
ATOM   3291  C   LEU A 221      -9.289  -1.640   0.230  1.00 88.49           C
ATOM   3292  O   LEU A 221      -8.924  -1.406  -0.921  1.00 88.49           O
ATOM   3293  HA  LEU A 221     -11.385  -1.758  -0.193  1.00 88.49           H
ATOM   3294  CB  LEU A 221     -11.111   0.011   0.952  1.00 88.49           C
ATOM   3295 1HB  LEU A 221     -10.551   0.318   1.835  1.00 88.49           H
ATOM   3296 2HB  LEU A 221     -10.772   0.636   0.126  1.00 88.49           H
ATOM   3297  CG  LEU A 221     -12.593   0.297   1.197  1.00 88.49           C
ATOM   3298  HG  LEU A 221     -12.905  -0.252   2.086  1.00 88.49           H
ATOM   3299  CD1 LEU A 221     -12.826   1.783   1.479  1.00 88.49           C
ATOM   3300 1HD1 LEU A 221     -12.262   2.077   2.365  1.00 88.49           H
ATOM   3301 2HD1 LEU A 221     -12.493   2.371   0.624  1.00 88.49           H
ATOM   3302 3HD1 LEU A 221     -13.888   1.958   1.650  1.00 88.49           H
ATOM   3303  CD2 LEU A 221     -13.449  -0.206   0.032  1.00 88.49           C
ATOM   3304 1HD2 LEU A 221     -13.143   0.295  -0.886  1.00 88.49           H
ATOM   3305 2HD2 LEU A 221     -13.314  -1.282  -0.079  1.00 88.49           H
ATOM   3306 3HD2 LEU A 221     -14.498   0.010   0.232  1.00 88.49           H
ATOM   3307  HN  LEU A 221     -11.025  -1.849   2.661  1.00 88.49           H
ATOM   3308  N   GLY A 222      -8.493  -2.070   1.198  1.00 87.18           N
ATOM   3309  CA  GLY A 222      -7.051  -2.110   1.018  1.00 87.18           C
ATOM   3310  C   GLY A 222      -6.629  -3.367   0.255  1.00 87.18           C
ATOM   3311  O   GLY A 222      -5.573  -3.389  -0.375  1.00 87.18           O
ATOM   3312 1HA  GLY A 222      -6.724  -1.223   0.475  1.00 87.18           H
ATOM   3313 2HA  GLY A 222      -6.559  -2.088   1.991  1.00 87.18           H
ATOM   3314  HN  GLY A 222      -8.817  -2.386   2.090  1.00 87.18           H
ATOM   3315  N   PHE A 223      -7.475  -4.383   0.338  1.00 81.93           N
ATOM   3316  CA  PHE A 223      -7.145  -5.679  -0.230  1.00 81.93           C
ATOM   3317  C   PHE A 223      -8.367  -6.311  -0.900  1.00 81.93           C
ATOM   3318  O   PHE A 223      -8.366  -6.543  -2.108  1.00 81.93           O
ATOM   3319  HA  PHE A 223      -6.367  -5.517  -0.976  1.00 81.93           H
ATOM   3320  CB  PHE A 223      -6.694  -6.573   0.927  1.00 81.93           C
ATOM   3321 1HB  PHE A 223      -5.907  -6.062   1.482  1.00 81.93           H
ATOM   3322 2HB  PHE A 223      -7.530  -6.711   1.613  1.00 81.93           H
ATOM   3323  CG  PHE A 223      -6.181  -7.946   0.489  1.00 81.93           C
ATOM   3324  CD1 PHE A 223      -6.901  -9.064   0.776  1.00 81.93           C
ATOM   3325  HD1 PHE A 223      -7.844  -8.982   1.317  1.00 81.93           H
ATOM   3326  CD2 PHE A 223      -5.005  -8.049  -0.186  1.00 81.93           C
ATOM   3327  HD2 PHE A 223      -4.428  -7.153  -0.415  1.00 81.93           H
ATOM   3328  CE1 PHE A 223      -6.425 -10.339   0.369  1.00 81.93           C
ATOM   3329  HE1 PHE A 223      -7.002 -11.234   0.599  1.00 81.93           H
ATOM   3330  CE2 PHE A 223      -4.529  -9.324  -0.592  1.00 81.93           C
ATOM   3331  HE2 PHE A 223      -3.586  -9.406  -1.133  1.00 81.93           H
ATOM   3332  CZ  PHE A 223      -5.249 -10.441  -0.306  1.00 81.93           C
ATOM   3333  HZ  PHE A 223      -4.883 -11.420  -0.618  1.00 81.93           H
ATOM   3334  HN  PHE A 223      -8.369  -4.331   0.782  1.00 81.93           H
ATOM   3335  N   PHE A 224      -9.380  -6.571  -0.087  1.00 83.96           N
ATOM   3336  CA  PHE A 224     -10.434  -7.493  -0.475  1.00 83.96           C
ATOM   3337  C   PHE A 224     -11.128  -7.025  -1.756  1.00 83.96           C
ATOM   3338  O   PHE A 224     -11.218  -7.774  -2.727  1.00 83.96           O
ATOM   3339  HA  PHE A 224      -9.967  -8.462  -0.650  1.00 83.96           H
ATOM   3340  CB  PHE A 224     -11.454  -7.512   0.665  1.00 83.96           C
ATOM   3341 1HB  PHE A 224     -10.928  -7.672   1.607  1.00 83.96           H
ATOM   3342 2HB  PHE A 224     -11.931  -6.535   0.729  1.00 83.96           H
ATOM   3343  CG  PHE A 224     -12.536  -8.583   0.514  1.00 83.96           C
ATOM   3344  CD1 PHE A 224     -13.765  -8.246   0.041  1.00 83.96           C
ATOM   3345  HD1 PHE A 224     -13.980  -7.212  -0.230  1.00 83.96           H
ATOM   3346  CD2 PHE A 224     -12.268  -9.873   0.853  1.00 83.96           C
ATOM   3347  HD2 PHE A 224     -11.283 -10.144   1.232  1.00 83.96           H
ATOM   3348  CE1 PHE A 224     -14.770  -9.240  -0.099  1.00 83.96           C
ATOM   3349  HE1 PHE A 224     -15.755  -8.969  -0.478  1.00 83.96           H
ATOM   3350  CE2 PHE A 224     -13.272 -10.867   0.713  1.00 83.96           C
ATOM   3351  HE2 PHE A 224     -13.058 -11.901   0.984  1.00 83.96           H
ATOM   3352  CZ  PHE A 224     -14.502 -10.530   0.240  1.00 83.96           C
ATOM   3353  HZ  PHE A 224     -15.273 -11.293   0.132  1.00 83.96           H
ATOM   3354  HN  PHE A 224      -9.487  -6.164   0.820  1.00 83.96           H
ATOM   3355  N   LEU A 225     -11.601  -5.788  -1.716  1.00 89.45           N
ATOM   3356  CA  LEU A 225     -12.331  -5.229  -2.842  1.00 89.45           C
ATOM   3357  C   LEU A 225     -11.438  -5.248  -4.084  1.00 89.45           C
ATOM   3358  O   LEU A 225     -11.823  -5.787  -5.121  1.00 89.45           O
ATOM   3359  HA  LEU A 225     -13.191  -5.874  -3.025  1.00 89.45           H
ATOM   3360  CB  LEU A 225     -12.872  -3.841  -2.494  1.00 89.45           C
ATOM   3361 1HB  LEU A 225     -13.581  -3.944  -1.673  1.00 89.45           H
ATOM   3362 2HB  LEU A 225     -12.045  -3.233  -2.126  1.00 89.45           H
ATOM   3363  CG  LEU A 225     -13.558  -3.084  -3.632  1.00 89.45           C
ATOM   3364  HG  LEU A 225     -12.909  -3.120  -4.507  1.00 89.45           H
ATOM   3365  CD1 LEU A 225     -14.877  -3.756  -4.020  1.00 89.45           C
ATOM   3366 1HD1 LEU A 225     -14.683  -4.777  -4.347  1.00 89.45           H
ATOM   3367 2HD1 LEU A 225     -15.544  -3.771  -3.158  1.00 89.45           H
ATOM   3368 3HD1 LEU A 225     -15.345  -3.197  -4.831  1.00 89.45           H
ATOM   3369  CD2 LEU A 225     -13.750  -1.609  -3.273  1.00 89.45           C
ATOM   3370 1HD2 LEU A 225     -14.368  -1.530  -2.378  1.00 89.45           H
ATOM   3371 2HD2 LEU A 225     -12.779  -1.152  -3.085  1.00 89.45           H
ATOM   3372 3HD2 LEU A 225     -14.240  -1.095  -4.100  1.00 89.45           H
ATOM   3373  HN  LEU A 225     -11.492  -5.172  -0.936  1.00 89.45           H
ATOM   3374  N   PRO A 226     -10.235  -4.664  -4.003  1.00 90.16           N
ATOM   3375  CA  PRO A 226      -9.327  -4.645  -5.152  1.00 90.16           C
ATOM   3376  C   PRO A 226      -9.091  -6.033  -5.725  1.00 90.16           C
ATOM   3377  O   PRO A 226      -9.122  -6.220  -6.940  1.00 90.16           O
ATOM   3378  HA  PRO A 226      -9.767  -4.071  -5.967  1.00 90.16           H
ATOM   3379  CB  PRO A 226      -8.041  -4.038  -4.587  1.00 90.16           C
ATOM   3380 1HB  PRO A 226      -7.358  -4.808  -4.228  1.00 90.16           H
ATOM   3381 2HB  PRO A 226      -7.503  -3.463  -5.342  1.00 90.16           H
ATOM   3382  CG  PRO A 226      -8.538  -3.151  -3.452  1.00 90.16           C
ATOM   3383 1HG  PRO A 226      -7.747  -2.929  -2.736  1.00 90.16           H
ATOM   3384 2HG  PRO A 226      -8.899  -2.190  -3.817  1.00 90.16           H
ATOM   3385  CD  PRO A 226      -9.650  -3.982  -2.834  1.00 90.16           C
ATOM   3386 1HD  PRO A 226      -9.266  -4.696  -2.105  1.00 90.16           H
ATOM   3387 2HD  PRO A 226     -10.379  -3.360  -2.313  1.00 90.16           H
ATOM   3388  N   PHE A 227      -8.861  -6.978  -4.825  1.00 84.98           N
ATOM   3389  CA  PHE A 227      -8.505  -8.327  -5.231  1.00 84.98           C
ATOM   3390  C   PHE A 227      -9.636  -8.975  -6.033  1.00 84.98           C
ATOM   3391  O   PHE A 227      -9.394  -9.579  -7.077  1.00 84.98           O
ATOM   3392  HA  PHE A 227      -7.615  -8.252  -5.857  1.00 84.98           H
ATOM   3393  CB  PHE A 227      -8.275  -9.133  -3.952  1.00 84.98           C
ATOM   3394 1HB  PHE A 227      -7.491  -8.653  -3.367  1.00 84.98           H
ATOM   3395 2HB  PHE A 227      -9.183  -9.107  -3.350  1.00 84.98           H
ATOM   3396  CG  PHE A 227      -7.886 -10.593  -4.197  1.00 84.98           C
ATOM   3397  CD1 PHE A 227      -8.821 -11.574  -4.084  1.00 84.98           C
ATOM   3398  HD1 PHE A 227      -9.848 -11.321  -3.818  1.00 84.98           H
ATOM   3399  CD2 PHE A 227      -6.606 -10.909  -4.529  1.00 84.98           C
ATOM   3400  HD2 PHE A 227      -5.857 -10.122  -4.620  1.00 84.98           H
ATOM   3401  CE1 PHE A 227      -8.461 -12.928  -4.312  1.00 84.98           C
ATOM   3402  HE1 PHE A 227      -9.210 -13.715  -4.220  1.00 84.98           H
ATOM   3403  CE2 PHE A 227      -6.245 -12.263  -4.757  1.00 84.98           C
ATOM   3404  HE2 PHE A 227      -5.219 -12.516  -5.023  1.00 84.98           H
ATOM   3405  CZ  PHE A 227      -7.180 -13.244  -4.644  1.00 84.98           C
ATOM   3406  HZ  PHE A 227      -6.903 -14.284  -4.819  1.00 84.98           H
ATOM   3407  HN  PHE A 227      -8.914  -6.834  -3.837  1.00 84.98           H
ATOM   3408  N   VAL A 228     -10.846  -8.827  -5.514  1.00 92.12           N
ATOM   3409  CA  VAL A 228     -12.010  -9.423  -6.147  1.00 92.12           C
ATOM   3410  C   VAL A 228     -12.165  -8.853  -7.558  1.00 92.12           C
ATOM   3411  O   VAL A 228     -12.401  -9.596  -8.509  1.00 92.12           O
ATOM   3412  HA  VAL A 228     -11.831 -10.496  -6.220  1.00 92.12           H
ATOM   3413  CB  VAL A 228     -13.248  -9.206  -5.275  1.00 92.12           C
ATOM   3414  HB  VAL A 228     -13.312  -8.144  -5.041  1.00 92.12           H
ATOM   3415  CG1 VAL A 228     -14.522  -9.599  -6.025  1.00 92.12           C
ATOM   3416 1HG1 VAL A 228     -14.617  -8.990  -6.924  1.00 92.12           H
ATOM   3417 2HG1 VAL A 228     -14.470 -10.652  -6.303  1.00 92.12           H
ATOM   3418 3HG1 VAL A 228     -15.387  -9.435  -5.383  1.00 92.12           H
ATOM   3419  CG2 VAL A 228     -13.130  -9.972  -3.956  1.00 92.12           C
ATOM   3420 1HG2 VAL A 228     -13.030 -11.038  -4.162  1.00 92.12           H
ATOM   3421 2HG2 VAL A 228     -12.254  -9.624  -3.410  1.00 92.12           H
ATOM   3422 3HG2 VAL A 228     -14.024  -9.801  -3.355  1.00 92.12           H
ATOM   3423  HN  VAL A 228     -11.036  -8.312  -4.678  1.00 92.12           H
ATOM   3424  N   VAL A 229     -12.026  -7.538  -7.650  1.00 91.81           N
ATOM   3425  CA  VAL A 229     -12.217  -6.852  -8.916  1.00 91.81           C
ATOM   3426  C   VAL A 229     -11.172  -7.344  -9.920  1.00 91.81           C
ATOM   3427  O   VAL A 229     -11.500  -7.637 -11.069  1.00 91.81           O
ATOM   3428  HA  VAL A 229     -13.208  -7.112  -9.285  1.00 91.81           H
ATOM   3429  CB  VAL A 229     -12.173  -5.337  -8.702  1.00 91.81           C
ATOM   3430  HB  VAL A 229     -11.252  -5.100  -8.169  1.00 91.81           H
ATOM   3431  CG1 VAL A 229     -12.146  -4.595 -10.040  1.00 91.81           C
ATOM   3432 1HG1 VAL A 229     -11.263  -4.894 -10.603  1.00 91.81           H
ATOM   3433 2HG1 VAL A 229     -13.042  -4.842 -10.610  1.00 91.81           H
ATOM   3434 3HG1 VAL A 229     -12.116  -3.521  -9.858  1.00 91.81           H
ATOM   3435  CG2 VAL A 229     -13.348  -4.872  -7.840  1.00 91.81           C
ATOM   3436 1HG2 VAL A 229     -14.285  -5.128  -8.334  1.00 91.81           H
ATOM   3437 2HG2 VAL A 229     -13.303  -5.363  -6.868  1.00 91.81           H
ATOM   3438 3HG2 VAL A 229     -13.293  -3.792  -7.703  1.00 91.81           H
ATOM   3439  HN  VAL A 229     -11.788  -6.946  -6.880  1.00 91.81           H
ATOM   3440  N   MET A 230      -9.936  -7.420  -9.450  1.00 84.32           N
ATOM   3441  CA  MET A 230      -8.836  -7.839 -10.302  1.00 84.32           C
ATOM   3442  C   MET A 230      -9.063  -9.256 -10.833  1.00 84.32           C
ATOM   3443  O   MET A 230      -8.936  -9.501 -12.032  1.00 84.32           O
ATOM   3444  HA  MET A 230      -8.820  -7.131 -11.131  1.00 84.32           H
ATOM   3445  CB  MET A 230      -7.529  -7.795  -9.508  1.00 84.32           C
ATOM   3446 1HB  MET A 230      -7.668  -8.286  -8.545  1.00 84.32           H
ATOM   3447 2HB  MET A 230      -6.757  -8.350 -10.040  1.00 84.32           H
ATOM   3448  CG  MET A 230      -7.069  -6.352  -9.288  1.00 84.32           C
ATOM   3449 1HG  MET A 230      -7.058  -5.817 -10.238  1.00 84.32           H
ATOM   3450 2HG  MET A 230      -7.772  -5.832  -8.638  1.00 84.32           H
ATOM   3451  SD  MET A 230      -5.439  -6.335  -8.560  1.00 84.32           S
ATOM   3452  CE  MET A 230      -5.804  -7.054  -6.967  1.00 84.32           C
ATOM   3453 1HE  MET A 230      -6.529  -6.430  -6.445  1.00 84.32           H
ATOM   3454 2HE  MET A 230      -6.217  -8.053  -7.105  1.00 84.32           H
ATOM   3455 3HE  MET A 230      -4.889  -7.117  -6.379  1.00 84.32           H
ATOM   3456  HN  MET A 230      -9.681  -7.201  -8.508  1.00 84.32           H
ATOM   3457  N   ALA A 231      -9.396 -10.151  -9.915  1.00 90.38           N
ATOM   3458  CA  ALA A 231      -9.531 -11.557 -10.256  1.00 90.38           C
ATOM   3459  C   ALA A 231     -10.616 -11.717 -11.324  1.00 90.38           C
ATOM   3460  O   ALA A 231     -10.438 -12.459 -12.288  1.00 90.38           O
ATOM   3461  HA  ALA A 231      -8.578 -11.893 -10.665  1.00 90.38           H
ATOM   3462  CB  ALA A 231      -9.836 -12.362  -8.991  1.00 90.38           C
ATOM   3463 1HB  ALA A 231      -9.022 -12.239  -8.277  1.00 90.38           H
ATOM   3464 2HB  ALA A 231     -10.765 -12.005  -8.548  1.00 90.38           H
ATOM   3465 3HB  ALA A 231      -9.937 -13.417  -9.247  1.00 90.38           H
ATOM   3466  HN  ALA A 231      -9.571  -9.930  -8.956  1.00 90.38           H
ATOM   3467  N   CYS A 232     -11.715 -11.008 -11.115  1.00 89.80           N
ATOM   3468  CA  CYS A 232     -12.845 -11.094 -12.025  1.00 89.80           C
ATOM   3469  C   CYS A 232     -12.400 -10.577 -13.394  1.00 89.80           C
ATOM   3470  O   CYS A 232     -12.645 -11.219 -14.414  1.00 89.80           O
ATOM   3471  HA  CYS A 232     -13.123 -12.146 -12.080  1.00 89.80           H
ATOM   3472  CB  CYS A 232     -14.059 -10.329 -11.493  1.00 89.80           C
ATOM   3473 1HB  CYS A 232     -13.767  -9.318 -11.211  1.00 89.80           H
ATOM   3474 2HB  CYS A 232     -14.812 -10.237 -12.275  1.00 89.80           H
ATOM   3475  SG  CYS A 232     -14.764 -11.202 -10.047  1.00 89.80           S
ATOM   3476  HG  CYS A 232     -13.901 -10.719  -9.158  1.00 89.80           H
ATOM   3477  HN  CYS A 232     -11.841 -10.385 -10.343  1.00 89.80           H
ATOM   3478  N   CYS A 233     -11.753  -9.420 -13.372  1.00 88.33           N
ATOM   3479  CA  CYS A 233     -11.385  -8.746 -14.606  1.00 88.33           C
ATOM   3480  C   CYS A 233     -10.541  -9.706 -15.446  1.00 88.33           C
ATOM   3481  O   CYS A 233     -10.822  -9.916 -16.625  1.00 88.33           O
ATOM   3482  HA  CYS A 233     -12.315  -8.499 -15.117  1.00 88.33           H
ATOM   3483  CB  CYS A 233     -10.652  -7.431 -14.334  1.00 88.33           C
ATOM   3484 1HB  CYS A 233      -9.883  -7.583 -13.577  1.00 88.33           H
ATOM   3485 2HB  CYS A 233     -10.146  -7.093 -15.238  1.00 88.33           H
ATOM   3486  SG  CYS A 233     -11.839  -6.157 -13.771  1.00 88.33           S
ATOM   3487  HG  CYS A 233     -11.932  -6.598 -12.519  1.00 88.33           H
ATOM   3488  HN  CYS A 233     -11.481  -8.947 -12.534  1.00 88.33           H
ATOM   3489  N   TYR A 234      -9.525 -10.265 -14.806  1.00 75.76           N
ATOM   3490  CA  TYR A 234      -8.540 -11.063 -15.517  1.00 75.76           C
ATOM   3491  C   TYR A 234      -9.111 -12.431 -15.893  1.00 75.76           C
ATOM   3492  O   TYR A 234      -8.736 -13.005 -16.915  1.00 75.76           O
ATOM   3493  HA  TYR A 234      -8.268 -10.528 -16.427  1.00 75.76           H
ATOM   3494  CB  TYR A 234      -7.375 -11.260 -14.544  1.00 75.76           C
ATOM   3495 1HB  TYR A 234      -7.768 -11.308 -13.529  1.00 75.76           H
ATOM   3496 2HB  TYR A 234      -6.903 -12.220 -14.749  1.00 75.76           H
ATOM   3497  CG  TYR A 234      -6.314 -10.160 -14.614  1.00 75.76           C
ATOM   3498  CD1 TYR A 234      -5.339 -10.204 -15.590  1.00 75.76           C
ATOM   3499  HD1 TYR A 234      -5.325 -11.021 -16.310  1.00 75.76           H
ATOM   3500  CD2 TYR A 234      -6.332  -9.125 -13.702  1.00 75.76           C
ATOM   3501  HD2 TYR A 234      -7.102  -9.091 -12.931  1.00 75.76           H
ATOM   3502  CE1 TYR A 234      -4.339  -9.169 -15.655  1.00 75.76           C
ATOM   3503  HE1 TYR A 234      -3.564  -9.191 -16.421  1.00 75.76           H
ATOM   3504  CE2 TYR A 234      -5.333  -8.090 -13.767  1.00 75.76           C
ATOM   3505  HE2 TYR A 234      -5.335  -7.267 -13.053  1.00 75.76           H
ATOM   3506  CZ  TYR A 234      -4.386  -8.163 -14.741  1.00 75.76           C
ATOM   3507  OH  TYR A 234      -3.442  -7.185 -14.803  1.00 75.76           O
ATOM   3508  HH  TYR A 234      -2.997  -7.197 -15.698  1.00 75.76           H
ATOM   3509  HN  TYR A 234      -9.369 -10.181 -13.821  1.00 75.76           H
ATOM   3510  N   THR A 235     -10.009 -12.915 -15.048  1.00 85.52           N
ATOM   3511  CA  THR A 235     -10.732 -14.141 -15.344  1.00 85.52           C
ATOM   3512  C   THR A 235     -11.433 -14.032 -16.699  1.00 85.52           C
ATOM   3513  O   THR A 235     -11.378 -14.958 -17.507  1.00 85.52           O
ATOM   3514  HA  THR A 235     -10.011 -14.955 -15.421  1.00 85.52           H
ATOM   3515  CB  THR A 235     -11.690 -14.417 -14.184  1.00 85.52           C
ATOM   3516  HB  THR A 235     -12.438 -13.628 -14.101  1.00 85.52           H
ATOM   3517  OG1 THR A 235     -10.834 -14.573 -13.055  1.00 85.52           O
ATOM   3518  HG1 THR A 235     -10.863 -13.750 -12.487  1.00 85.52           H
ATOM   3519  CG2 THR A 235     -12.389 -15.772 -14.311  1.00 85.52           C
ATOM   3520 1HG2 THR A 235     -11.643 -16.566 -14.326  1.00 85.52           H
ATOM   3521 2HG2 THR A 235     -12.966 -15.797 -15.236  1.00 85.52           H
ATOM   3522 3HG2 THR A 235     -13.058 -15.917 -13.462  1.00 85.52           H
ATOM   3523  HN  THR A 235     -10.245 -12.486 -14.176  1.00 85.52           H
ATOM   3524  N   ILE A 236     -12.077 -12.893 -16.907  1.00 84.65           N
ATOM   3525  CA  ILE A 236     -12.790 -12.652 -18.150  1.00 84.65           C
ATOM   3526  C   ILE A 236     -11.780 -12.443 -19.280  1.00 84.65           C
ATOM   3527  O   ILE A 236     -11.988 -12.912 -20.397  1.00 84.65           O
ATOM   3528  HA  ILE A 236     -13.374 -13.545 -18.370  1.00 84.65           H
ATOM   3529  CB  ILE A 236     -13.777 -11.495 -17.985  1.00 84.65           C
ATOM   3530  HB  ILE A 236     -13.221 -10.615 -17.659  1.00 84.65           H
ATOM   3531  CG1 ILE A 236     -14.810 -11.805 -16.900  1.00 84.65           C
ATOM   3532 1HG1 ILE A 236     -15.522 -12.542 -17.271  1.00 84.65           H
ATOM   3533 2HG1 ILE A 236     -14.313 -12.248 -16.037  1.00 84.65           H
ATOM   3534  CG2 ILE A 236     -14.436 -11.143 -19.320  1.00 84.65           C
ATOM   3535 1HG2 ILE A 236     -13.670 -10.849 -20.038  1.00 84.65           H
ATOM   3536 2HG2 ILE A 236     -14.976 -12.011 -19.699  1.00 84.65           H
ATOM   3537 3HG2 ILE A 236     -15.133 -10.317 -19.175  1.00 84.65           H
ATOM   3538  CD1 ILE A 236     -15.554 -10.538 -16.473  1.00 84.65           C
ATOM   3539 1HD1 ILE A 236     -14.841  -9.813 -16.080  1.00 84.65           H
ATOM   3540 2HD1 ILE A 236     -16.069 -10.111 -17.334  1.00 84.65           H
ATOM   3541 3HD1 ILE A 236     -16.282 -10.787 -15.701  1.00 84.65           H
ATOM   3542  HN  ILE A 236     -12.116 -12.144 -16.245  1.00 84.65           H
ATOM   3543  N   ILE A 237     -10.707 -11.738 -18.949  1.00 81.21           N
ATOM   3544  CA  ILE A 237      -9.672 -11.448 -19.926  1.00 81.21           C
ATOM   3545  C   ILE A 237      -9.151 -12.760 -20.516  1.00 81.21           C
ATOM   3546  O   ILE A 237      -9.123 -12.929 -21.733  1.00 81.21           O
ATOM   3547  HA  ILE A 237     -10.132 -10.868 -20.727  1.00 81.21           H
ATOM   3548  CB  ILE A 237      -8.579 -10.575 -19.306  1.00 81.21           C
ATOM   3549  HB  ILE A 237      -8.386 -10.936 -18.295  1.00 81.21           H
ATOM   3550  CG1 ILE A 237      -9.041  -9.121 -19.185  1.00 81.21           C
ATOM   3551 1HG1 ILE A 237      -9.057  -8.658 -20.172  1.00 81.21           H
ATOM   3552 2HG1 ILE A 237     -10.061  -9.090 -18.802  1.00 81.21           H
ATOM   3553  CG2 ILE A 237      -7.270 -10.698 -20.087  1.00 81.21           C
ATOM   3554 1HG2 ILE A 237      -6.936 -11.735 -20.077  1.00 81.21           H
ATOM   3555 2HG2 ILE A 237      -7.430 -10.378 -21.117  1.00 81.21           H
ATOM   3556 3HG2 ILE A 237      -6.510 -10.067 -19.625  1.00 81.21           H
ATOM   3557  CD1 ILE A 237      -8.118  -8.328 -18.258  1.00 81.21           C
ATOM   3558 1HD1 ILE A 237      -8.124  -8.779 -17.266  1.00 81.21           H
ATOM   3559 2HD1 ILE A 237      -7.104  -8.340 -18.657  1.00 81.21           H
ATOM   3560 3HD1 ILE A 237      -8.469  -7.298 -18.190  1.00 81.21           H
ATOM   3561  HN  ILE A 237     -10.541 -11.369 -18.034  1.00 81.21           H
ATOM   3562  N   ILE A 238      -8.750 -13.654 -19.624  1.00 78.25           N
ATOM   3563  CA  ILE A 238      -8.142 -14.906 -20.041  1.00 78.25           C
ATOM   3564  C   ILE A 238      -9.121 -15.670 -20.935  1.00 78.25           C
ATOM   3565  O   ILE A 238      -8.737 -16.185 -21.984  1.00 78.25           O
ATOM   3566  HA  ILE A 238      -7.258 -14.661 -20.629  1.00 78.25           H
ATOM   3567  CB  ILE A 238      -7.670 -15.704 -18.824  1.00 78.25           C
ATOM   3568  HB  ILE A 238      -8.477 -15.721 -18.092  1.00 78.25           H
ATOM   3569  CG1 ILE A 238      -6.470 -15.028 -18.157  1.00 78.25           C
ATOM   3570 1HG1 ILE A 238      -5.579 -15.177 -18.767  1.00 78.25           H
ATOM   3571 2HG1 ILE A 238      -6.640 -13.953 -18.098  1.00 78.25           H
ATOM   3572  CG2 ILE A 238      -7.372 -17.156 -19.202  1.00 78.25           C
ATOM   3573 1HG2 ILE A 238      -8.276 -17.622 -19.595  1.00 78.25           H
ATOM   3574 2HG2 ILE A 238      -6.591 -17.181 -19.961  1.00 78.25           H
ATOM   3575 3HG2 ILE A 238      -7.039 -17.701 -18.318  1.00 78.25           H
ATOM   3576  CD1 ILE A 238      -6.233 -15.590 -16.754  1.00 78.25           C
ATOM   3577 1HD1 ILE A 238      -7.117 -15.418 -16.140  1.00 78.25           H
ATOM   3578 2HD1 ILE A 238      -6.040 -16.661 -16.819  1.00 78.25           H
ATOM   3579 3HD1 ILE A 238      -5.375 -15.092 -16.303  1.00 78.25           H
ATOM   3580  HN  ILE A 238      -8.835 -13.534 -18.635  1.00 78.25           H
ATOM   3581  N   HIS A 239     -10.367 -15.720 -20.486  1.00 77.50           N
ATOM   3582  CA  HIS A 239     -11.396 -16.442 -21.214  1.00 77.50           C
ATOM   3583  C   HIS A 239     -11.508 -15.883 -22.634  1.00 77.50           C
ATOM   3584  O   HIS A 239     -11.613 -16.641 -23.597  1.00 77.50           O
ATOM   3585  HA  HIS A 239     -11.072 -17.481 -21.267  1.00 77.50           H
ATOM   3586  CB  HIS A 239     -12.725 -16.406 -20.457  1.00 77.50           C
ATOM   3587 1HB  HIS A 239     -12.567 -16.788 -19.448  1.00 77.50           H
ATOM   3588 2HB  HIS A 239     -13.047 -15.369 -20.358  1.00 77.50           H
ATOM   3589  CG  HIS A 239     -13.829 -17.200 -21.114  1.00 77.50           C
ATOM   3590  ND1 HIS A 239     -14.811 -16.615 -21.894  1.00 77.50           N
ATOM   3591  HD1 HIS A 239     -14.892 -15.640 -22.098  1.00 77.50           H
ATOM   3592  CD2 HIS A 239     -14.094 -18.538 -21.099  1.00 77.50           C
ATOM   3593  HD2 HIS A 239     -13.513 -19.297 -20.576  1.00 77.50           H
ATOM   3594  CE1 HIS A 239     -15.626 -17.568 -22.323  1.00 77.50           C
ATOM   3595  HE1 HIS A 239     -16.499 -17.424 -22.960  1.00 77.50           H
ATOM   3596  NE2 HIS A 239     -15.180 -18.758 -21.830  1.00 77.50           N
ATOM   3597  HN  HIS A 239     -10.676 -15.279 -19.644  1.00 77.50           H
ATOM   3598  N   THR A 240     -11.482 -14.561 -22.720  1.00 79.09           N
ATOM   3599  CA  THR A 240     -11.640 -13.891 -23.999  1.00 79.09           C
ATOM   3600  C   THR A 240     -10.465 -14.218 -24.922  1.00 79.09           C
ATOM   3601  O   THR A 240     -10.651 -14.424 -26.120  1.00 79.09           O
ATOM   3602  HA  THR A 240     -12.541 -14.274 -24.479  1.00 79.09           H
ATOM   3603  CB  THR A 240     -11.803 -12.393 -23.730  1.00 79.09           C
ATOM   3604  HB  THR A 240     -10.875 -11.962 -23.356  1.00 79.09           H
ATOM   3605  OG1 THR A 240     -12.917 -12.318 -22.845  1.00 79.09           O
ATOM   3606  HG1 THR A 240     -12.599 -12.234 -21.901  1.00 79.09           H
ATOM   3607  CG2 THR A 240     -12.260 -11.622 -24.971  1.00 79.09           C
ATOM   3608 1HG2 THR A 240     -13.223 -12.010 -25.305  1.00 79.09           H
ATOM   3609 2HG2 THR A 240     -11.524 -11.743 -25.765  1.00 79.09           H
ATOM   3610 3HG2 THR A 240     -12.360 -10.565 -24.725  1.00 79.09           H
ATOM   3611  HN  THR A 240     -11.356 -13.953 -21.936  1.00 79.09           H
ATOM   3612  N   LEU A 241      -9.281 -14.257 -24.329  1.00 75.28           N
ATOM   3613  CA  LEU A 241      -8.064 -14.455 -25.098  1.00 75.28           C
ATOM   3614  C   LEU A 241      -8.054 -15.872 -25.673  1.00 75.28           C
ATOM   3615  O   LEU A 241      -7.666 -16.078 -26.822  1.00 75.28           O
ATOM   3616  HA  LEU A 241      -8.083 -13.746 -25.926  1.00 75.28           H
ATOM   3617  CB  LEU A 241      -6.834 -14.126 -24.250  1.00 75.28           C
ATOM   3618 1HB  LEU A 241      -6.941 -14.620 -23.284  1.00 75.28           H
ATOM   3619 2HB  LEU A 241      -5.958 -14.558 -24.733  1.00 75.28           H
ATOM   3620  CG  LEU A 241      -6.566 -12.640 -24.004  1.00 75.28           C
ATOM   3621  HG  LEU A 241      -7.471 -12.193 -23.593  1.00 75.28           H
ATOM   3622  CD1 LEU A 241      -5.456 -12.447 -22.969  1.00 75.28           C
ATOM   3623 1HD1 LEU A 241      -5.754 -12.909 -22.027  1.00 75.28           H
ATOM   3624 2HD1 LEU A 241      -4.539 -12.913 -23.328  1.00 75.28           H
ATOM   3625 3HD1 LEU A 241      -5.286 -11.382 -22.813  1.00 75.28           H
ATOM   3626  CD2 LEU A 241      -6.259 -11.915 -25.316  1.00 75.28           C
ATOM   3627 1HD2 LEU A 241      -5.376 -12.358 -25.778  1.00 75.28           H
ATOM   3628 2HD2 LEU A 241      -7.109 -12.009 -25.991  1.00 75.28           H
ATOM   3629 3HD2 LEU A 241      -6.072 -10.860 -25.112  1.00 75.28           H
ATOM   3630  HN  LEU A 241      -9.146 -14.156 -23.343  1.00 75.28           H
ATOM   3631  N   ILE A 242      -8.486 -16.814 -24.847  1.00 74.72           N
ATOM   3632  CA  ILE A 242      -8.527 -18.208 -25.257  1.00 74.72           C
ATOM   3633  C   ILE A 242      -9.436 -18.349 -26.480  1.00 74.72           C
ATOM   3634  O   ILE A 242      -9.084 -19.025 -27.445  1.00 74.72           O
ATOM   3635  HA  ILE A 242      -7.515 -18.494 -25.545  1.00 74.72           H
ATOM   3636  CB  ILE A 242      -8.934 -19.100 -24.083  1.00 74.72           C
ATOM   3637  HB  ILE A 242      -9.817 -18.667 -23.614  1.00 74.72           H
ATOM   3638  CG1 ILE A 242      -7.834 -19.143 -23.021  1.00 74.72           C
ATOM   3639 1HG1 ILE A 242      -6.979 -19.704 -23.400  1.00 74.72           H
ATOM   3640 2HG1 ILE A 242      -7.485 -18.132 -22.812  1.00 74.72           H
ATOM   3641  CG2 ILE A 242      -9.320 -20.500 -24.566  1.00 74.72           C
ATOM   3642 1HG2 ILE A 242     -10.160 -20.427 -25.257  1.00 74.72           H
ATOM   3643 2HG2 ILE A 242      -8.470 -20.956 -25.074  1.00 74.72           H
ATOM   3644 3HG2 ILE A 242      -9.605 -21.113 -23.711  1.00 74.72           H
ATOM   3645  CD1 ILE A 242      -8.343 -19.789 -21.730  1.00 74.72           C
ATOM   3646 1HD1 ILE A 242      -9.182 -19.212 -21.342  1.00 74.72           H
ATOM   3647 2HD1 ILE A 242      -8.668 -20.809 -21.938  1.00 74.72           H
ATOM   3648 3HD1 ILE A 242      -7.541 -19.807 -20.992  1.00 74.72           H
ATOM   3649  HN  ILE A 242      -8.804 -16.639 -23.915  1.00 74.72           H
ATOM   3650  N   GLN A 243     -10.588 -17.698 -26.400  1.00 70.64           N
ATOM   3651  CA  GLN A 243     -11.571 -17.784 -27.466  1.00 70.64           C
ATOM   3652  C   GLN A 243     -11.045 -17.102 -28.730  1.00 70.64           C
ATOM   3653  O   GLN A 243     -11.303 -17.563 -29.841  1.00 70.64           O
ATOM   3654  HA  GLN A 243     -11.707 -18.850 -27.649  1.00 70.64           H
ATOM   3655  CB  GLN A 243     -12.906 -17.176 -27.030  1.00 70.64           C
ATOM   3656 1HB  GLN A 243     -12.735 -16.201 -26.575  1.00 70.64           H
ATOM   3657 2HB  GLN A 243     -13.538 -17.014 -27.903  1.00 70.64           H
ATOM   3658  CG  GLN A 243     -13.626 -18.089 -26.035  1.00 70.64           C
ATOM   3659 1HG  GLN A 243     -13.688 -19.099 -26.442  1.00 70.64           H
ATOM   3660 2HG  GLN A 243     -13.050 -18.152 -25.112  1.00 70.64           H
ATOM   3661  CD  GLN A 243     -15.032 -17.569 -25.731  1.00 70.64           C
ATOM   3662  OE1 GLN A 243     -15.379 -16.436 -26.023  1.00 70.64           O
ATOM   3663  NE2 GLN A 243     -15.819 -18.456 -25.130  1.00 70.64           N
ATOM   3664 1HE2 GLN A 243     -15.472 -19.370 -24.918  1.00 70.64           H
ATOM   3665 2HE2 GLN A 243     -16.758 -18.210 -24.890  1.00 70.64           H
ATOM   3666  HN  GLN A 243     -10.852 -17.122 -25.627  1.00 70.64           H
ATOM   3667  N   ALA A 244     -10.317 -16.015 -28.519  1.00 71.02           N
ATOM   3668  CA  ALA A 244      -9.916 -15.157 -29.620  1.00 71.02           C
ATOM   3669  C   ALA A 244      -8.809 -15.847 -30.421  1.00 71.02           C
ATOM   3670  O   ALA A 244      -8.509 -15.445 -31.544  1.00 71.02           O
ATOM   3671  HA  ALA A 244     -10.784 -15.016 -30.264  1.00 71.02           H
ATOM   3672  CB  ALA A 244      -9.479 -13.796 -29.075  1.00 71.02           C
ATOM   3673 1HB  ALA A 244     -10.310 -13.336 -28.540  1.00 71.02           H
ATOM   3674 2HB  ALA A 244      -8.639 -13.930 -28.394  1.00 71.02           H
ATOM   3675 3HB  ALA A 244      -9.178 -13.153 -29.902  1.00 71.02           H
ATOM   3676  HN  ALA A 244     -10.004 -15.719 -27.616  1.00 71.02           H
ATOM   3677  N   LYS A 245      -8.233 -16.873 -29.811  1.00 59.27           N
ATOM   3678  CA  LYS A 245      -7.100 -17.558 -30.409  1.00 59.27           C
ATOM   3679  C   LYS A 245      -6.067 -16.525 -30.864  1.00 59.27           C
ATOM   3680  O   LYS A 245      -5.145 -16.851 -31.610  1.00 59.27           O
ATOM   3681  HA  LYS A 245      -6.649 -18.179 -29.635  1.00 59.27           H
ATOM   3682  CB  LYS A 245      -7.567 -18.493 -31.526  1.00 59.27           C
ATOM   3683 1HB  LYS A 245      -8.212 -17.948 -32.216  1.00 59.27           H
ATOM   3684 2HB  LYS A 245      -6.707 -18.838 -32.100  1.00 59.27           H
ATOM   3685  CG  LYS A 245      -8.322 -19.695 -30.955  1.00 59.27           C
ATOM   3686 1HG  LYS A 245      -7.752 -20.130 -30.134  1.00 59.27           H
ATOM   3687 2HG  LYS A 245      -9.276 -19.367 -30.541  1.00 59.27           H
ATOM   3688  CD  LYS A 245      -8.564 -20.753 -32.033  1.00 59.27           C
ATOM   3689 1HD  LYS A 245      -9.228 -20.353 -32.798  1.00 59.27           H
ATOM   3690 2HD  LYS A 245      -7.622 -20.999 -32.524  1.00 59.27           H
ATOM   3691  CE  LYS A 245      -9.176 -22.020 -31.431  1.00 59.27           C
ATOM   3692 1HE  LYS A 245      -8.566 -22.364 -30.595  1.00 59.27           H
ATOM   3693 2HE  LYS A 245     -10.166 -21.798 -31.032  1.00 59.27           H
ATOM   3694  NZ  LYS A 245      -9.274 -23.085 -32.453  1.00 59.27           N
ATOM   3695 1HZ  LYS A 245      -9.702 -23.908 -32.044  1.00 59.27           H
ATOM   3696 2HZ  LYS A 245      -9.840 -22.759 -33.228  1.00 59.27           H
ATOM   3697 3HZ  LYS A 245      -8.345 -23.318 -32.788  1.00 59.27           H
ATOM   3698  HN  LYS A 245      -8.528 -17.235 -28.927  1.00 59.27           H
ATOM   3699  N   LYS A 246      -6.256 -15.300 -30.395  1.00 52.48           N
ATOM   3700  CA  LYS A 246      -5.420 -14.194 -30.832  1.00 52.48           C
ATOM   3701  C   LYS A 246      -4.245 -14.036 -29.865  1.00 52.48           C
ATOM   3702  O   LYS A 246      -4.363 -13.358 -28.845  1.00 52.48           O
ATOM   3703  HA  LYS A 246      -5.026 -14.451 -31.815  1.00 52.48           H
ATOM   3704  CB  LYS A 246      -6.256 -12.924 -30.997  1.00 52.48           C
ATOM   3705 1HB  LYS A 246      -6.977 -12.849 -30.183  1.00 52.48           H
ATOM   3706 2HB  LYS A 246      -5.611 -12.048 -30.933  1.00 52.48           H
ATOM   3707  CG  LYS A 246      -6.993 -12.923 -32.339  1.00 52.48           C
ATOM   3708 1HG  LYS A 246      -6.286 -13.115 -33.146  1.00 52.48           H
ATOM   3709 2HG  LYS A 246      -7.724 -13.731 -32.356  1.00 52.48           H
ATOM   3710  CD  LYS A 246      -7.696 -11.585 -32.577  1.00 52.48           C
ATOM   3711 1HD  LYS A 246      -8.429 -11.410 -31.789  1.00 52.48           H
ATOM   3712 2HD  LYS A 246      -6.971 -10.774 -32.523  1.00 52.48           H
ATOM   3713  CE  LYS A 246      -8.391 -11.566 -33.940  1.00 52.48           C
ATOM   3714 1HE  LYS A 246      -7.665 -11.772 -34.727  1.00 52.48           H
ATOM   3715 2HE  LYS A 246      -9.141 -12.355 -33.984  1.00 52.48           H
ATOM   3716  NZ  LYS A 246      -9.030 -10.252 -34.178  1.00 52.48           N
ATOM   3717 1HZ  LYS A 246      -9.497 -10.262 -35.078  1.00 52.48           H
ATOM   3718 2HZ  LYS A 246      -9.708 -10.069 -33.447  1.00 52.48           H
ATOM   3719 3HZ  LYS A 246      -8.322  -9.526 -34.172  1.00 52.48           H
ATOM   3720  HN  LYS A 246      -6.963 -15.058 -29.731  1.00 52.48           H
ATOM   3721  N   SER A 247      -3.139 -14.672 -30.219  1.00 56.13           N
ATOM   3722  CA  SER A 247      -1.955 -14.640 -29.378  1.00 56.13           C
ATOM   3723  C   SER A 247      -1.455 -13.201 -29.232  1.00 56.13           C
ATOM   3724  O   SER A 247      -0.933 -12.824 -28.184  1.00 56.13           O
ATOM   3725  HA  SER A 247      -2.275 -15.033 -28.413  1.00 56.13           H
ATOM   3726  CB  SER A 247      -0.849 -15.530 -29.948  1.00 56.13           C
ATOM   3727 1HB  SER A 247      -1.161 -16.573 -29.898  1.00 56.13           H
ATOM   3728 2HB  SER A 247      -0.699 -15.292 -31.002  1.00 56.13           H
ATOM   3729  OG  SER A 247       0.381 -15.369 -29.247  1.00 56.13           O
ATOM   3730  HG  SER A 247       0.304 -15.753 -28.327  1.00 56.13           H
ATOM   3731  HN  SER A 247      -3.044 -15.202 -31.062  1.00 56.13           H
ATOM   3732  N   SER A 248      -1.634 -12.435 -30.299  1.00 55.88           N
ATOM   3733  CA  SER A 248      -0.858 -11.221 -30.487  1.00 55.88           C
ATOM   3734  C   SER A 248      -1.060 -10.281 -29.297  1.00 55.88           C
ATOM   3735  O   SER A 248      -0.186  -9.475 -28.983  1.00 55.88           O
ATOM   3736  HA  SER A 248       0.180 -11.548 -30.544  1.00 55.88           H
ATOM   3737  CB  SER A 248      -1.244 -10.518 -31.790  1.00 55.88           C
ATOM   3738 1HB  SER A 248      -0.576  -9.673 -31.957  1.00 55.88           H
ATOM   3739 2HB  SER A 248      -1.105 -11.203 -32.627  1.00 55.88           H
ATOM   3740  OG  SER A 248      -2.593 -10.060 -31.771  1.00 55.88           O
ATOM   3741  HG  SER A 248      -2.808  -9.595 -32.630  1.00 55.88           H
ATOM   3742  HN  SER A 248      -2.293 -12.632 -31.024  1.00 55.88           H
ATOM   3743  N   LYS A 249      -2.218 -10.416 -28.667  1.00 52.14           N
ATOM   3744  CA  LYS A 249      -2.614  -9.488 -27.622  1.00 52.14           C
ATOM   3745  C   LYS A 249      -1.825  -9.795 -26.347  1.00 52.14           C
ATOM   3746  O   LYS A 249      -1.887  -9.041 -25.378  1.00 52.14           O
ATOM   3747  HA  LYS A 249      -2.350  -8.485 -27.958  1.00 52.14           H
ATOM   3748  CB  LYS A 249      -4.131  -9.515 -27.427  1.00 52.14           C
ATOM   3749 1HB  LYS A 249      -4.480 -10.548 -27.399  1.00 52.14           H
ATOM   3750 2HB  LYS A 249      -4.386  -9.068 -26.466  1.00 52.14           H
ATOM   3751  CG  LYS A 249      -4.843  -8.761 -28.552  1.00 52.14           C
ATOM   3752 1HG  LYS A 249      -4.362  -7.795 -28.707  1.00 52.14           H
ATOM   3753 2HG  LYS A 249      -4.748  -9.317 -29.484  1.00 52.14           H
ATOM   3754  CD  LYS A 249      -6.322  -8.554 -28.223  1.00 52.14           C
ATOM   3755 1HD  LYS A 249      -6.822  -9.520 -28.155  1.00 52.14           H
ATOM   3756 2HD  LYS A 249      -6.419  -8.076 -27.248  1.00 52.14           H
ATOM   3757  CE  LYS A 249      -7.006  -7.694 -29.288  1.00 52.14           C
ATOM   3758 1HE  LYS A 249      -6.458  -6.760 -29.417  1.00 52.14           H
ATOM   3759 2HE  LYS A 249      -6.985  -8.210 -30.248  1.00 52.14           H
ATOM   3760  NZ  LYS A 249      -8.405  -7.406 -28.903  1.00 52.14           N
ATOM   3761 1HZ  LYS A 249      -8.849  -6.855 -29.629  1.00 52.14           H
ATOM   3762 2HZ  LYS A 249      -8.909  -8.278 -28.785  1.00 52.14           H
ATOM   3763 3HZ  LYS A 249      -8.416  -6.888 -28.031  1.00 52.14           H
ATOM   3764  HN  LYS A 249      -2.879 -11.141 -28.860  1.00 52.14           H
ATOM   3765  N   HIS A 250      -1.101 -10.904 -26.391  1.00 55.48           N
ATOM   3766  CA  HIS A 250      -0.454 -11.422 -25.198  1.00 55.48           C
ATOM   3767  C   HIS A 250       0.632 -10.447 -24.737  1.00 55.48           C
ATOM   3768  O   HIS A 250       0.805 -10.225 -23.540  1.00 55.48           O
ATOM   3769  HA  HIS A 250      -1.222 -11.486 -24.428  1.00 55.48           H
ATOM   3770  CB  HIS A 250       0.082 -12.834 -25.440  1.00 55.48           C
ATOM   3771 1HB  HIS A 250       0.538 -12.874 -26.430  1.00 55.48           H
ATOM   3772 2HB  HIS A 250       0.871 -13.042 -24.717  1.00 55.48           H
ATOM   3773  CG  HIS A 250      -0.968 -13.915 -25.342  1.00 55.48           C
ATOM   3774  ND1 HIS A 250      -1.662 -14.183 -24.175  1.00 55.48           N
ATOM   3775  HD1 HIS A 250      -1.546 -13.706 -23.303  1.00 55.48           H
ATOM   3776  CD2 HIS A 250      -1.436 -14.791 -26.278  1.00 55.48           C
ATOM   3777  HD2 HIS A 250      -1.103 -14.855 -27.313  1.00 55.48           H
ATOM   3778  CE1 HIS A 250      -2.505 -15.177 -24.409  1.00 55.48           C
ATOM   3779  HE1 HIS A 250      -3.192 -15.618 -23.686  1.00 55.48           H
ATOM   3780  NE2 HIS A 250      -2.363 -15.553 -25.712  1.00 55.48           N
ATOM   3781  HN  HIS A 250      -0.953 -11.443 -27.220  1.00 55.48           H
ATOM   3782  N   LYS A 251       1.335  -9.891 -25.713  1.00 57.44           N
ATOM   3783  CA  LYS A 251       2.515  -9.093 -25.424  1.00 57.44           C
ATOM   3784  C   LYS A 251       2.113  -7.886 -24.575  1.00 57.44           C
ATOM   3785  O   LYS A 251       2.828  -7.510 -23.647  1.00 57.44           O
ATOM   3786  HA  LYS A 251       3.195  -9.715 -24.842  1.00 57.44           H
ATOM   3787  CB  LYS A 251       3.239  -8.720 -26.719  1.00 57.44           C
ATOM   3788 1HB  LYS A 251       2.518  -8.367 -27.456  1.00 57.44           H
ATOM   3789 2HB  LYS A 251       3.930  -7.898 -26.530  1.00 57.44           H
ATOM   3790  CG  LYS A 251       4.006  -9.918 -27.283  1.00 57.44           C
ATOM   3791 1HG  LYS A 251       4.610 -10.371 -26.496  1.00 57.44           H
ATOM   3792 2HG  LYS A 251       3.303 -10.678 -27.622  1.00 57.44           H
ATOM   3793  CD  LYS A 251       4.907  -9.495 -28.445  1.00 57.44           C
ATOM   3794 1HD  LYS A 251       4.297  -9.102 -29.259  1.00 57.44           H
ATOM   3795 2HD  LYS A 251       5.567  -8.689 -28.124  1.00 57.44           H
ATOM   3796  CE  LYS A 251       5.742 -10.674 -28.949  1.00 57.44           C
ATOM   3797 1HE  LYS A 251       6.336 -11.082 -28.132  1.00 57.44           H
ATOM   3798 2HE  LYS A 251       5.084 -11.471 -29.295  1.00 57.44           H
ATOM   3799  NZ  LYS A 251       6.633 -10.245 -30.051  1.00 57.44           N
ATOM   3800 1HZ  LYS A 251       7.175 -11.038 -30.375  1.00 57.44           H
ATOM   3801 2HZ  LYS A 251       6.074  -9.882 -30.815  1.00 57.44           H
ATOM   3802 3HZ  LYS A 251       7.259  -9.521 -29.716  1.00 57.44           H
ATOM   3803  HN  LYS A 251       1.111  -9.978 -26.684  1.00 57.44           H
ATOM   3804  N   ALA A 252       0.971  -7.311 -24.922  1.00 65.01           N
ATOM   3805  CA  ALA A 252       0.528  -6.082 -24.287  1.00 65.01           C
ATOM   3806  C   ALA A 252       0.108  -6.381 -22.846  1.00 65.01           C
ATOM   3807  O   ALA A 252       0.030  -5.474 -22.018  1.00 65.01           O
ATOM   3808  HA  ALA A 252       1.371  -5.392 -24.275  1.00 65.01           H
ATOM   3809  CB  ALA A 252      -0.605  -5.463 -25.108  1.00 65.01           C
ATOM   3810 1HB  ALA A 252      -0.247  -5.243 -26.113  1.00 65.01           H
ATOM   3811 2HB  ALA A 252      -1.438  -6.163 -25.164  1.00 65.01           H
ATOM   3812 3HB  ALA A 252      -0.937  -4.541 -24.631  1.00 65.01           H
ATOM   3813  HN  ALA A 252       0.355  -7.671 -25.623  1.00 65.01           H
ATOM   3814  N   LEU A 253      -0.151  -7.655 -22.591  1.00 69.08           N
ATOM   3815  CA  LEU A 253      -0.684  -8.067 -21.303  1.00 69.08           C
ATOM   3816  C   LEU A 253       0.474  -8.355 -20.346  1.00 69.08           C
ATOM   3817  O   LEU A 253       0.311  -8.282 -19.129  1.00 69.08           O
ATOM   3818  HA  LEU A 253      -1.260  -7.231 -20.906  1.00 69.08           H
ATOM   3819  CB  LEU A 253      -1.648  -9.242 -21.474  1.00 69.08           C
ATOM   3820 1HB  LEU A 253      -1.218  -9.938 -22.194  1.00 69.08           H
ATOM   3821 2HB  LEU A 253      -1.718  -9.770 -20.523  1.00 69.08           H
ATOM   3822  CG  LEU A 253      -3.064  -8.887 -21.933  1.00 69.08           C
ATOM   3823  HG  LEU A 253      -2.987  -8.230 -22.799  1.00 69.08           H
ATOM   3824  CD1 LEU A 253      -3.825 -10.137 -22.380  1.00 69.08           C
ATOM   3825 1HD1 LEU A 253      -3.296 -10.607 -23.209  1.00 69.08           H
ATOM   3826 2HD1 LEU A 253      -3.893 -10.838 -21.548  1.00 69.08           H
ATOM   3827 3HD1 LEU A 253      -4.828  -9.856 -22.702  1.00 69.08           H
ATOM   3828  CD2 LEU A 253      -3.816  -8.116 -20.847  1.00 69.08           C
ATOM   3829 1HD2 LEU A 253      -3.884  -8.728 -19.947  1.00 69.08           H
ATOM   3830 2HD2 LEU A 253      -3.281  -7.194 -20.619  1.00 69.08           H
ATOM   3831 3HD2 LEU A 253      -4.819  -7.876 -21.199  1.00 69.08           H
ATOM   3832  HN  LEU A 253      -0.004  -8.397 -23.244  1.00 69.08           H
ATOM   3833  N   LYS A 254       1.618  -8.676 -20.932  1.00 71.19           N
ATOM   3834  CA  LYS A 254       2.734  -9.197 -20.160  1.00 71.19           C
ATOM   3835  C   LYS A 254       2.996  -8.277 -18.966  1.00 71.19           C
ATOM   3836  O   LYS A 254       3.095  -8.741 -17.831  1.00 71.19           O
ATOM   3837  HA  LYS A 254       2.441 -10.177 -19.783  1.00 71.19           H
ATOM   3838  CB  LYS A 254       3.956  -9.404 -21.057  1.00 71.19           C
ATOM   3839 1HB  LYS A 254       4.059  -8.559 -21.738  1.00 71.19           H
ATOM   3840 2HB  LYS A 254       4.859  -9.433 -20.447  1.00 71.19           H
ATOM   3841  CG  LYS A 254       3.834 -10.701 -21.859  1.00 71.19           C
ATOM   3842 1HG  LYS A 254       3.604 -11.528 -21.187  1.00 71.19           H
ATOM   3843 2HG  LYS A 254       3.005 -10.622 -22.562  1.00 71.19           H
ATOM   3844  CD  LYS A 254       5.128 -10.999 -22.619  1.00 71.19           C
ATOM   3845 1HD  LYS A 254       5.309 -10.218 -23.357  1.00 71.19           H
ATOM   3846 2HD  LYS A 254       5.971 -10.986 -21.928  1.00 71.19           H
ATOM   3847  CE  LYS A 254       5.054 -12.359 -23.316  1.00 71.19           C
ATOM   3848 1HE  LYS A 254       4.742 -13.123 -22.603  1.00 71.19           H
ATOM   3849 2HE  LYS A 254       4.301 -12.331 -24.103  1.00 71.19           H
ATOM   3850  NZ  LYS A 254       6.369 -12.719 -23.892  1.00 71.19           N
ATOM   3851 1HZ  LYS A 254       6.294 -13.607 -24.376  1.00 71.19           H
ATOM   3852 2HZ  LYS A 254       6.658 -12.001 -24.547  1.00 71.19           H
ATOM   3853 3HZ  LYS A 254       7.055 -12.795 -23.149  1.00 71.19           H
ATOM   3854  HN  LYS A 254       1.789  -8.586 -21.913  1.00 71.19           H
ATOM   3855  N   VAL A 255       3.100  -6.990 -19.263  1.00 75.94           N
ATOM   3856  CA  VAL A 255       3.490  -6.019 -18.255  1.00 75.94           C
ATOM   3857  C   VAL A 255       2.475  -6.042 -17.111  1.00 75.94           C
ATOM   3858  O   VAL A 255       2.847  -6.193 -15.948  1.00 75.94           O
ATOM   3859  HA  VAL A 255       4.463  -6.321 -17.866  1.00 75.94           H
ATOM   3860  CB  VAL A 255       3.643  -4.636 -18.892  1.00 75.94           C
ATOM   3861  HB  VAL A 255       2.691  -4.373 -19.353  1.00 75.94           H
ATOM   3862  CG1 VAL A 255       3.961  -3.578 -17.834  1.00 75.94           C
ATOM   3863 1HG1 VAL A 255       3.153  -3.539 -17.104  1.00 75.94           H
ATOM   3864 2HG1 VAL A 255       4.893  -3.835 -17.331  1.00 75.94           H
ATOM   3865 3HG1 VAL A 255       4.064  -2.604 -18.314  1.00 75.94           H
ATOM   3866  CG2 VAL A 255       4.709  -4.653 -19.990  1.00 75.94           C
ATOM   3867 1HG2 VAL A 255       5.667  -4.948 -19.561  1.00 75.94           H
ATOM   3868 2HG2 VAL A 255       4.422  -5.365 -20.764  1.00 75.94           H
ATOM   3869 3HG2 VAL A 255       4.796  -3.658 -20.426  1.00 75.94           H
ATOM   3870  HN  VAL A 255       2.924  -6.610 -20.170  1.00 75.94           H
ATOM   3871  N   THR A 256       1.212  -5.889 -17.481  1.00 74.10           N
ATOM   3872  CA  THR A 256       0.161  -5.696 -16.495  1.00 74.10           C
ATOM   3873  C   THR A 256       0.006  -6.949 -15.630  1.00 74.10           C
ATOM   3874  O   THR A 256      -0.191  -6.852 -14.420  1.00 74.10           O
ATOM   3875  HA  THR A 256       0.458  -4.885 -15.831  1.00 74.10           H
ATOM   3876  CB  THR A 256      -1.119  -5.308 -17.237  1.00 74.10           C
ATOM   3877  HB  THR A 256      -1.976  -5.311 -16.564  1.00 74.10           H
ATOM   3878  OG1 THR A 256      -1.185  -6.230 -18.322  1.00 74.10           O
ATOM   3879  HG1 THR A 256      -1.476  -7.127 -17.991  1.00 74.10           H
ATOM   3880  CG2 THR A 256      -1.009  -3.941 -17.916  1.00 74.10           C
ATOM   3881 1HG2 THR A 256      -0.194  -3.958 -18.639  1.00 74.10           H
ATOM   3882 2HG2 THR A 256      -0.812  -3.176 -17.165  1.00 74.10           H
ATOM   3883 3HG2 THR A 256      -1.945  -3.714 -18.428  1.00 74.10           H
ATOM   3884  HN  THR A 256       0.903  -5.894 -18.432  1.00 74.10           H
ATOM   3885  N   ILE A 257       0.099  -8.097 -16.286  1.00 77.20           N
ATOM   3886  CA  ILE A 257      -0.024  -9.367 -15.591  1.00 77.20           C
ATOM   3887  C   ILE A 257       1.041  -9.450 -14.496  1.00 77.20           C
ATOM   3888  O   ILE A 257       0.734  -9.782 -13.351  1.00 77.20           O
ATOM   3889  HA  ILE A 257      -1.007  -9.389 -15.120  1.00 77.20           H
ATOM   3890  CB  ILE A 257       0.026 -10.529 -16.586  1.00 77.20           C
ATOM   3891  HB  ILE A 257       0.879 -10.375 -17.248  1.00 77.20           H
ATOM   3892  CG1 ILE A 257      -1.227 -10.555 -17.463  1.00 77.20           C
ATOM   3893 1HG1 ILE A 257      -2.100 -10.777 -16.848  1.00 77.20           H
ATOM   3894 2HG1 ILE A 257      -1.389  -9.570 -17.901  1.00 77.20           H
ATOM   3895  CG2 ILE A 257       0.249 -11.859 -15.865  1.00 77.20           C
ATOM   3896 1HG2 ILE A 257       1.193 -11.824 -15.321  1.00 77.20           H
ATOM   3897 2HG2 ILE A 257      -0.568 -12.034 -15.164  1.00 77.20           H
ATOM   3898 3HG2 ILE A 257       0.281 -12.668 -16.595  1.00 77.20           H
ATOM   3899  CD1 ILE A 257      -1.099 -11.599 -18.573  1.00 77.20           C
ATOM   3900 1HD1 ILE A 257      -0.240 -11.360 -19.199  1.00 77.20           H
ATOM   3901 2HD1 ILE A 257      -0.962 -12.586 -18.130  1.00 77.20           H
ATOM   3902 3HD1 ILE A 257      -2.004 -11.597 -19.181  1.00 77.20           H
ATOM   3903  HN  ILE A 257       0.256  -8.167 -17.271  1.00 77.20           H
ATOM   3904  N   THR A 258       2.269  -9.142 -14.884  1.00 82.02           N
ATOM   3905  CA  THR A 258       3.398  -9.285 -13.980  1.00 82.02           C
ATOM   3906  C   THR A 258       3.215  -8.388 -12.754  1.00 82.02           C
ATOM   3907  O   THR A 258       3.393  -8.835 -11.622  1.00 82.02           O
ATOM   3908  HA  THR A 258       3.424 -10.314 -13.623  1.00 82.02           H
ATOM   3909  CB  THR A 258       4.675  -8.984 -14.767  1.00 82.02           C
ATOM   3910  HB  THR A 258       4.727  -7.929 -15.037  1.00 82.02           H
ATOM   3911  OG1 THR A 258       4.633  -9.897 -15.860  1.00 82.02           O
ATOM   3912  HG1 THR A 258       4.197  -9.466 -16.650  1.00 82.02           H
ATOM   3913  CG2 THR A 258       5.940  -9.377 -14.002  1.00 82.02           C
ATOM   3914 1HG2 THR A 258       5.920 -10.446 -13.791  1.00 82.02           H
ATOM   3915 2HG2 THR A 258       5.985  -8.822 -13.065  1.00 82.02           H
ATOM   3916 3HG2 THR A 258       6.817  -9.142 -14.605  1.00 82.02           H
ATOM   3917  HN  THR A 258       2.499  -8.803 -15.796  1.00 82.02           H
ATOM   3918  N   VAL A 259       2.860  -7.140 -13.020  1.00 80.39           N
ATOM   3919  CA  VAL A 259       2.708  -6.162 -11.957  1.00 80.39           C
ATOM   3920  C   VAL A 259       1.669  -6.664 -10.953  1.00 80.39           C
ATOM   3921  O   VAL A 259       1.849  -6.522  -9.744  1.00 80.39           O
ATOM   3922  HA  VAL A 259       3.670  -6.073 -11.451  1.00 80.39           H
ATOM   3923  CB  VAL A 259       2.357  -4.795 -12.549  1.00 80.39           C
ATOM   3924  HB  VAL A 259       1.531  -4.935 -13.247  1.00 80.39           H
ATOM   3925  CG1 VAL A 259       1.891  -3.829 -11.458  1.00 80.39           C
ATOM   3926 1HG1 VAL A 259       1.007  -4.234 -10.966  1.00 80.39           H
ATOM   3927 2HG1 VAL A 259       2.687  -3.697 -10.725  1.00 80.39           H
ATOM   3928 3HG1 VAL A 259       1.648  -2.865 -11.906  1.00 80.39           H
ATOM   3929  CG2 VAL A 259       3.538  -4.215 -13.328  1.00 80.39           C
ATOM   3930 1HG2 VAL A 259       4.391  -4.097 -12.660  1.00 80.39           H
ATOM   3931 2HG2 VAL A 259       3.804  -4.890 -14.141  1.00 80.39           H
ATOM   3932 3HG2 VAL A 259       3.261  -3.244 -13.738  1.00 80.39           H
ATOM   3933  HN  VAL A 259       2.679  -6.795 -13.941  1.00 80.39           H
ATOM   3934  N   LEU A 260       0.604  -7.240 -11.490  1.00 76.60           N
ATOM   3935  CA  LEU A 260      -0.515  -7.663 -10.665  1.00 76.60           C
ATOM   3936  C   LEU A 260      -0.097  -8.876  -9.831  1.00 76.60           C
ATOM   3937  O   LEU A 260      -0.398  -8.948  -8.640  1.00 76.60           O
ATOM   3938  HA  LEU A 260      -0.750  -6.842  -9.988  1.00 76.60           H
ATOM   3939  CB  LEU A 260      -1.755  -7.908 -11.528  1.00 76.60           C
ATOM   3940 1HB  LEU A 260      -1.452  -8.467 -12.413  1.00 76.60           H
ATOM   3941 2HB  LEU A 260      -2.442  -8.543 -10.969  1.00 76.60           H
ATOM   3942  CG  LEU A 260      -2.513  -6.659 -11.982  1.00 76.60           C
ATOM   3943  HG  LEU A 260      -1.802  -5.835 -12.054  1.00 76.60           H
ATOM   3944  CD1 LEU A 260      -3.116  -6.859 -13.373  1.00 76.60           C
ATOM   3945 1HD1 LEU A 260      -2.319  -7.063 -14.089  1.00 76.60           H
ATOM   3946 2HD1 LEU A 260      -3.809  -7.700 -13.352  1.00 76.60           H
ATOM   3947 3HD1 LEU A 260      -3.649  -5.956 -13.672  1.00 76.60           H
ATOM   3948  CD2 LEU A 260      -3.570  -6.255 -10.952  1.00 76.60           C
ATOM   3949 1HD2 LEU A 260      -4.283  -7.069 -10.824  1.00 76.60           H
ATOM   3950 2HD2 LEU A 260      -3.086  -6.043  -9.998  1.00 76.60           H
ATOM   3951 3HD2 LEU A 260      -4.094  -5.364 -11.299  1.00 76.60           H
ATOM   3952  HN  LEU A 260       0.498  -7.418 -12.469  1.00 76.60           H
ATOM   3953  N   THR A 261       0.589  -9.799 -10.488  1.00 84.34           N
ATOM   3954  CA  THR A 261       1.038 -11.011  -9.826  1.00 84.34           C
ATOM   3955  C   THR A 261       1.952 -10.668  -8.647  1.00 84.34           C
ATOM   3956  O   THR A 261       1.810 -11.230  -7.563  1.00 84.34           O
ATOM   3957  HA  THR A 261       0.167 -11.522  -9.416  1.00 84.34           H
ATOM   3958  CB  THR A 261       1.708 -11.903 -10.874  1.00 84.34           C
ATOM   3959  HB  THR A 261       2.601 -11.425 -11.277  1.00 84.34           H
ATOM   3960  OG1 THR A 261       0.673 -12.168 -11.816  1.00 84.34           O
ATOM   3961  HG1 THR A 261       0.661 -11.458 -12.520  1.00 84.34           H
ATOM   3962  CG2 THR A 261       2.072 -13.282 -10.322  1.00 84.34           C
ATOM   3963 1HG2 THR A 261       1.168 -13.787  -9.980  1.00 84.34           H
ATOM   3964 2HG2 THR A 261       2.763 -13.169  -9.487  1.00 84.34           H
ATOM   3965 3HG2 THR A 261       2.544 -13.874 -11.107  1.00 84.34           H
ATOM   3966  HN  THR A 261       0.838  -9.728 -11.454  1.00 84.34           H
ATOM   3967  N   VAL A 262       2.869  -9.746  -8.900  1.00 87.63           N
ATOM   3968  CA  VAL A 262       3.833  -9.351  -7.887  1.00 87.63           C
ATOM   3969  C   VAL A 262       3.097  -8.686  -6.721  1.00 87.63           C
ATOM   3970  O   VAL A 262       3.413  -8.936  -5.559  1.00 87.63           O
ATOM   3971  HA  VAL A 262       4.318 -10.256  -7.524  1.00 87.63           H
ATOM   3972  CB  VAL A 262       4.906  -8.453  -8.506  1.00 87.63           C
ATOM   3973  HB  VAL A 262       4.402  -7.632  -9.017  1.00 87.63           H
ATOM   3974  CG1 VAL A 262       5.808  -7.853  -7.426  1.00 87.63           C
ATOM   3975 1HG1 VAL A 262       5.207  -7.256  -6.741  1.00 87.63           H
ATOM   3976 2HG1 VAL A 262       6.299  -8.655  -6.875  1.00 87.63           H
ATOM   3977 3HG1 VAL A 262       6.562  -7.219  -7.894  1.00 87.63           H
ATOM   3978  CG2 VAL A 262       5.728  -9.219  -9.545  1.00 87.63           C
ATOM   3979 1HG2 VAL A 262       6.216 -10.069  -9.067  1.00 87.63           H
ATOM   3980 2HG2 VAL A 262       5.071  -9.576 -10.337  1.00 87.63           H
ATOM   3981 3HG2 VAL A 262       6.483  -8.558  -9.969  1.00 87.63           H
ATOM   3982  HN  VAL A 262       2.960  -9.273  -9.777  1.00 87.63           H
ATOM   3983  N   PHE A 263       2.129  -7.852  -7.073  1.00 81.74           N
ATOM   3984  CA  PHE A 263       1.344  -7.151  -6.071  1.00 81.74           C
ATOM   3985  C   PHE A 263       0.655  -8.138  -5.126  1.00 81.74           C
ATOM   3986  O   PHE A 263       0.809  -8.048  -3.909  1.00 81.74           O
ATOM   3987  HA  PHE A 263       2.031  -6.525  -5.502  1.00 81.74           H
ATOM   3988  CB  PHE A 263       0.277  -6.350  -6.819  1.00 81.74           C
ATOM   3989 1HB  PHE A 263       0.769  -5.624  -7.466  1.00 81.74           H
ATOM   3990 2HB  PHE A 263      -0.283  -7.025  -7.466  1.00 81.74           H
ATOM   3991  CG  PHE A 263      -0.704  -5.614  -5.904  1.00 81.74           C
ATOM   3992  CD1 PHE A 263      -1.947  -6.122  -5.691  1.00 81.74           C
ATOM   3993  HD1 PHE A 263      -2.245  -7.053  -6.171  1.00 81.74           H
ATOM   3994  CD2 PHE A 263      -0.332  -4.451  -5.304  1.00 81.74           C
ATOM   3995  HD2 PHE A 263       0.664  -4.044  -5.475  1.00 81.74           H
ATOM   3996  CE1 PHE A 263      -2.857  -5.438  -4.841  1.00 81.74           C
ATOM   3997  HE1 PHE A 263      -3.854  -5.845  -4.670  1.00 81.74           H
ATOM   3998  CE2 PHE A 263      -1.242  -3.768  -4.454  1.00 81.74           C
ATOM   3999  HE2 PHE A 263      -0.944  -2.836  -3.974  1.00 81.74           H
ATOM   4000  CZ  PHE A 263      -2.486  -4.276  -4.241  1.00 81.74           C
ATOM   4001  HZ  PHE A 263      -3.184  -3.751  -3.589  1.00 81.74           H
ATOM   4002  HN  PHE A 263       1.880  -7.652  -8.021  1.00 81.74           H
ATOM   4003  N   VAL A 264      -0.090  -9.057  -5.723  1.00 86.62           N
ATOM   4004  CA  VAL A 264      -0.896  -9.986  -4.948  1.00 86.62           C
ATOM   4005  C   VAL A 264       0.014 -10.791  -4.018  1.00 86.62           C
ATOM   4006  O   VAL A 264      -0.291 -10.958  -2.838  1.00 86.62           O
ATOM   4007  HA  VAL A 264      -1.585  -9.397  -4.342  1.00 86.62           H
ATOM   4008  CB  VAL A 264      -1.724 -10.867  -5.885  1.00 86.62           C
ATOM   4009  HB  VAL A 264      -1.045 -11.318  -6.609  1.00 86.62           H
ATOM   4010  CG1 VAL A 264      -2.406 -11.999  -5.113  1.00 86.62           C
ATOM   4011 1HG1 VAL A 264      -1.648 -12.617  -4.630  1.00 86.62           H
ATOM   4012 2HG1 VAL A 264      -3.066 -11.576  -4.356  1.00 86.62           H
ATOM   4013 3HG1 VAL A 264      -2.988 -12.610  -5.803  1.00 86.62           H
ATOM   4014  CG2 VAL A 264      -2.750 -10.035  -6.657  1.00 86.62           C
ATOM   4015 1HG2 VAL A 264      -3.423  -9.544  -5.954  1.00 86.62           H
ATOM   4016 2HG2 VAL A 264      -2.233  -9.282  -7.252  1.00 86.62           H
ATOM   4017 3HG2 VAL A 264      -3.325 -10.686  -7.316  1.00 86.62           H
ATOM   4018  HN  VAL A 264      -0.148  -9.173  -6.715  1.00 86.62           H
ATOM   4019  N   LEU A 265       1.112 -11.268  -4.585  1.00 88.35           N
ATOM   4020  CA  LEU A 265       1.998 -12.164  -3.862  1.00 88.35           C
ATOM   4021  C   LEU A 265       2.614 -11.418  -2.676  1.00 88.35           C
ATOM   4022  O   LEU A 265       2.832 -12.003  -1.616  1.00 88.35           O
ATOM   4023  HA  LEU A 265       1.391 -12.983  -3.477  1.00 88.35           H
ATOM   4024  CB  LEU A 265       3.033 -12.774  -4.809  1.00 88.35           C
ATOM   4025 1HB  LEU A 265       3.495 -11.967  -5.379  1.00 88.35           H
ATOM   4026 2HB  LEU A 265       3.820 -13.232  -4.210  1.00 88.35           H
ATOM   4027  CG  LEU A 265       2.507 -13.820  -5.794  1.00 88.35           C
ATOM   4028  HG  LEU A 265       1.701 -13.369  -6.373  1.00 88.35           H
ATOM   4029  CD1 LEU A 265       3.596 -14.238  -6.784  1.00 88.35           C
ATOM   4030 1HD1 LEU A 265       3.930 -13.366  -7.346  1.00 88.35           H
ATOM   4031 2HD1 LEU A 265       4.439 -14.663  -6.239  1.00 88.35           H
ATOM   4032 3HD1 LEU A 265       3.195 -14.982  -7.472  1.00 88.35           H
ATOM   4033  CD2 LEU A 265       1.914 -15.021  -5.053  1.00 88.35           C
ATOM   4034 1HD2 LEU A 265       2.683 -15.481  -4.433  1.00 88.35           H
ATOM   4035 2HD2 LEU A 265       1.090 -14.688  -4.423  1.00 88.35           H
ATOM   4036 3HD2 LEU A 265       1.548 -15.749  -5.777  1.00 88.35           H
ATOM   4037  HN  LEU A 265       1.399 -11.052  -5.518  1.00 88.35           H
ATOM   4038  N   SER A 266       2.877 -10.138  -2.895  1.00 89.79           N
ATOM   4039  CA  SER A 266       3.560  -9.333  -1.897  1.00 89.79           C
ATOM   4040  C   SER A 266       2.567  -8.872  -0.828  1.00 89.79           C
ATOM   4041  O   SER A 266       2.916  -8.775   0.348  1.00 89.79           O
ATOM   4042  HA  SER A 266       4.313  -9.990  -1.462  1.00 89.79           H
ATOM   4043  CB  SER A 266       4.247  -8.126  -2.539  1.00 89.79           C
ATOM   4044 1HB  SER A 266       4.738  -7.535  -1.766  1.00 89.79           H
ATOM   4045 2HB  SER A 266       5.025  -8.471  -3.219  1.00 89.79           H
ATOM   4046  OG  SER A 266       3.326  -7.304  -3.250  1.00 89.79           O
ATOM   4047  HG  SER A 266       3.356  -7.522  -4.226  1.00 89.79           H
ATOM   4048  HN  SER A 266       2.632  -9.653  -3.734  1.00 89.79           H
ATOM   4049  N   GLN A 267       1.349  -8.601  -1.274  1.00 85.00           N
ATOM   4050  CA  GLN A 267       0.364  -7.961  -0.419  1.00 85.00           C
ATOM   4051  C   GLN A 267      -0.371  -9.008   0.420  1.00 85.00           C
ATOM   4052  O   GLN A 267      -0.807  -8.721   1.534  1.00 85.00           O
ATOM   4053  HA  GLN A 267       0.934  -7.297   0.232  1.00 85.00           H
ATOM   4054  CB  GLN A 267      -0.620  -7.129  -1.244  1.00 85.00           C
ATOM   4055 1HB  GLN A 267      -1.072  -7.753  -2.014  1.00 85.00           H
ATOM   4056 2HB  GLN A 267      -1.429  -6.776  -0.604  1.00 85.00           H
ATOM   4057  CG  GLN A 267       0.081  -5.935  -1.894  1.00 85.00           C
ATOM   4058 1HG  GLN A 267       0.921  -6.284  -2.495  1.00 85.00           H
ATOM   4059 2HG  GLN A 267      -0.607  -5.429  -2.571  1.00 85.00           H
ATOM   4060  CD  GLN A 267       0.580  -4.949  -0.835  1.00 85.00           C
ATOM   4061  OE1 GLN A 267      -0.017  -4.770   0.213  1.00 85.00           O
ATOM   4062  NE2 GLN A 267       1.705  -4.322  -1.168  1.00 85.00           N
ATOM   4063 1HE2 GLN A 267       2.145  -4.515  -2.045  1.00 85.00           H
ATOM   4064 2HE2 GLN A 267       2.111  -3.657  -0.540  1.00 85.00           H
ATOM   4065  HN  GLN A 267       1.033  -8.810  -2.199  1.00 85.00           H
ATOM   4066  N   PHE A 268      -0.486 -10.200  -0.147  1.00 90.40           N
ATOM   4067  CA  PHE A 268      -1.350 -11.219   0.423  1.00 90.40           C
ATOM   4068  C   PHE A 268      -0.927 -11.560   1.853  1.00 90.40           C
ATOM   4069  O   PHE A 268      -1.729 -11.466   2.781  1.00 90.40           O
ATOM   4070  HA  PHE A 268      -2.363 -10.817   0.432  1.00 90.40           H
ATOM   4071  CB  PHE A 268      -1.205 -12.467  -0.450  1.00 90.40           C
ATOM   4072 1HB  PHE A 268      -1.468 -12.213  -1.477  1.00 90.40           H
ATOM   4073 2HB  PHE A 268      -0.159 -12.775  -0.456  1.00 90.40           H
ATOM   4074  CG  PHE A 268      -2.065 -13.648   0.004  1.00 90.40           C
ATOM   4075  CD1 PHE A 268      -1.506 -14.662   0.717  1.00 90.40           C
ATOM   4076  HD1 PHE A 268      -0.445 -14.634   0.965  1.00 90.40           H
ATOM   4077  CD2 PHE A 268      -3.389 -13.683  -0.304  1.00 90.40           C
ATOM   4078  HD2 PHE A 268      -3.838 -12.870  -0.876  1.00 90.40           H
ATOM   4079  CE1 PHE A 268      -2.305 -15.758   1.139  1.00 90.40           C
ATOM   4080  HE1 PHE A 268      -1.857 -16.571   1.710  1.00 90.40           H
ATOM   4081  CE2 PHE A 268      -4.188 -14.779   0.117  1.00 90.40           C
ATOM   4082  HE2 PHE A 268      -5.249 -14.807  -0.130  1.00 90.40           H
ATOM   4083  CZ  PHE A 268      -3.629 -15.793   0.830  1.00 90.40           C
ATOM   4084  HZ  PHE A 268      -4.242 -16.634   1.154  1.00 90.40           H
ATOM   4085  HN  PHE A 268      -0.002 -10.472  -0.979  1.00 90.40           H
ATOM   4086  N   PRO A 269       0.336 -11.960   2.057  1.00 94.01           N
ATOM   4087  CA  PRO A 269       0.799 -12.343   3.393  1.00 94.01           C
ATOM   4088  C   PRO A 269       0.517 -11.269   4.431  1.00 94.01           C
ATOM   4089  O   PRO A 269       0.077 -11.572   5.539  1.00 94.01           O
ATOM   4090  HA  PRO A 269       0.258 -13.223   3.740  1.00 94.01           H
ATOM   4091  CB  PRO A 269       2.301 -12.570   3.205  1.00 94.01           C
ATOM   4092 1HB  PRO A 269       2.872 -11.664   3.410  1.00 94.01           H
ATOM   4093 2HB  PRO A 269       2.677 -13.342   3.876  1.00 94.01           H
ATOM   4094  CG  PRO A 269       2.414 -12.989   1.744  1.00 94.01           C
ATOM   4095 1HG  PRO A 269       3.424 -12.847   1.359  1.00 94.01           H
ATOM   4096 2HG  PRO A 269       2.178 -14.044   1.606  1.00 94.01           H
ATOM   4097  CD  PRO A 269       1.407 -12.084   1.052  1.00 94.01           C
ATOM   4098 1HD  PRO A 269       1.838 -11.114   0.805  1.00 94.01           H
ATOM   4099 2HD  PRO A 269       1.048 -12.517   0.119  1.00 94.01           H
ATOM   4100  N   TYR A 270       0.781 -10.030   4.042  1.00 91.18           N
ATOM   4101  CA  TYR A 270       0.622  -8.909   4.952  1.00 91.18           C
ATOM   4102  C   TYR A 270      -0.838  -8.756   5.385  1.00 91.18           C
ATOM   4103  O   TYR A 270      -1.122  -8.573   6.567  1.00 91.18           O
ATOM   4104  HA  TYR A 270       1.236  -9.101   5.832  1.00 91.18           H
ATOM   4105  CB  TYR A 270       1.042  -7.665   4.167  1.00 91.18           C
ATOM   4106 1HB  TYR A 270       2.106  -7.733   3.940  1.00 91.18           H
ATOM   4107 2HB  TYR A 270       0.512  -7.654   3.214  1.00 91.18           H
ATOM   4108  CG  TYR A 270       0.774  -6.348   4.898  1.00 91.18           C
ATOM   4109  CD1 TYR A 270      -0.050  -5.398   4.329  1.00 91.18           C
ATOM   4110  HD1 TYR A 270      -0.509  -5.586   3.359  1.00 91.18           H
ATOM   4111  CD2 TYR A 270       1.356  -6.110   6.126  1.00 91.18           C
ATOM   4112  HD2 TYR A 270       2.007  -6.860   6.576  1.00 91.18           H
ATOM   4113  CE1 TYR A 270      -0.301  -4.158   5.017  1.00 91.18           C
ATOM   4114  HE1 TYR A 270      -0.950  -3.399   4.579  1.00 91.18           H
ATOM   4115  CE2 TYR A 270       1.105  -4.870   6.814  1.00 91.18           C
ATOM   4116  HE2 TYR A 270       1.558  -4.670   7.785  1.00 91.18           H
ATOM   4117  CZ  TYR A 270       0.288  -3.956   6.226  1.00 91.18           C
ATOM   4118  OH  TYR A 270       0.050  -2.785   6.876  1.00 91.18           O
ATOM   4119  HH  TYR A 270       0.313  -2.868   7.837  1.00 91.18           H
ATOM   4120  HN  TYR A 270       1.097  -9.788   3.124  1.00 91.18           H
ATOM   4121  N   ASN A 271      -1.724  -8.838   4.403  1.00 89.43           N
ATOM   4122  CA  ASN A 271      -3.136  -8.602   4.649  1.00 89.43           C
ATOM   4123  C   ASN A 271      -3.711  -9.767   5.458  1.00 89.43           C
ATOM   4124  O   ASN A 271      -4.718  -9.613   6.146  1.00 89.43           O
ATOM   4125  HA  ASN A 271      -3.179  -7.658   5.191  1.00 89.43           H
ATOM   4126  CB  ASN A 271      -3.916  -8.509   3.336  1.00 89.43           C
ATOM   4127 1HB  ASN A 271      -3.586  -9.295   2.656  1.00 89.43           H
ATOM   4128 2HB  ASN A 271      -4.976  -8.677   3.525  1.00 89.43           H
ATOM   4129  CG  ASN A 271      -3.719  -7.142   2.677  1.00 89.43           C
ATOM   4130  OD1 ASN A 271      -4.313  -6.148   3.062  1.00 89.43           O
ATOM   4131  ND2 ASN A 271      -2.856  -7.148   1.665  1.00 89.43           N
ATOM   4132 1HD2 ASN A 271      -2.403  -7.999   1.400  1.00 89.43           H
ATOM   4133 2HD2 ASN A 271      -2.660  -6.302   1.170  1.00 89.43           H
ATOM   4134  HN  ASN A 271      -1.491  -9.061   3.457  1.00 89.43           H
ATOM   4135  N   CYS A 272      -3.044 -10.907   5.348  1.00 94.14           N
ATOM   4136  CA  CYS A 272      -3.390 -12.058   6.165  1.00 94.14           C
ATOM   4137  C   CYS A 272      -3.222 -11.671   7.636  1.00 94.14           C
ATOM   4138  O   CYS A 272      -4.105 -11.925   8.453  1.00 94.14           O
ATOM   4139  HA  CYS A 272      -4.431 -12.297   5.944  1.00 94.14           H
ATOM   4140  CB  CYS A 272      -2.553 -13.285   5.798  1.00 94.14           C
ATOM   4141 1HB  CYS A 272      -1.496 -13.020   5.774  1.00 94.14           H
ATOM   4142 2HB  CYS A 272      -2.671 -14.056   6.559  1.00 94.14           H
ATOM   4143  SG  CYS A 272      -3.071 -13.932   4.167  1.00 94.14           S
ATOM   4144  HG  CYS A 272      -2.474 -12.986   3.446  1.00 94.14           H
ATOM   4145  HN  CYS A 272      -2.282 -11.051   4.717  1.00 94.14           H
ATOM   4146  N   ILE A 273      -2.082 -11.062   7.928  1.00 92.95           N
ATOM   4147  CA  ILE A 273      -1.777 -10.658   9.290  1.00 92.95           C
ATOM   4148  C   ILE A 273      -2.715  -9.522   9.702  1.00 92.95           C
ATOM   4149  O   ILE A 273      -3.200  -9.493  10.832  1.00 92.95           O
ATOM   4150  HA  ILE A 273      -1.967 -11.516   9.935  1.00 92.95           H
ATOM   4151  CB  ILE A 273      -0.293 -10.311   9.425  1.00 92.95           C
ATOM   4152  HB  ILE A 273      -0.062  -9.514   8.718  1.00 92.95           H
ATOM   4153  CG1 ILE A 273       0.587 -11.508   9.059  1.00 92.95           C
ATOM   4154 1HG1 ILE A 273       0.411 -11.788   8.020  1.00 92.95           H
ATOM   4155 2HG1 ILE A 273       1.637 -11.231   9.140  1.00 92.95           H
ATOM   4156  CG2 ILE A 273       0.020  -9.778  10.825  1.00 92.95           C
ATOM   4157 1HG2 ILE A 273      -0.568  -8.879  11.011  1.00 92.95           H
ATOM   4158 2HG2 ILE A 273      -0.231 -10.536  11.567  1.00 92.95           H
ATOM   4159 3HG2 ILE A 273       1.081  -9.538  10.894  1.00 92.95           H
ATOM   4160  CD1 ILE A 273       0.296 -12.701   9.971  1.00 92.95           C
ATOM   4161 1HD1 ILE A 273       0.497 -12.425  11.006  1.00 92.95           H
ATOM   4162 2HD1 ILE A 273      -0.749 -12.991   9.869  1.00 92.95           H
ATOM   4163 3HD1 ILE A 273       0.935 -13.539   9.689  1.00 92.95           H
ATOM   4164  HN  ILE A 273      -1.375 -10.846   7.254  1.00 92.95           H
ATOM   4165  N   LEU A 274      -2.942  -8.615   8.764  1.00 90.07           N
ATOM   4166  CA  LEU A 274      -3.825  -7.488   9.011  1.00 90.07           C
ATOM   4167  C   LEU A 274      -5.201  -8.007   9.434  1.00 90.07           C
ATOM   4168  O   LEU A 274      -5.839  -7.437  10.317  1.00 90.07           O
ATOM   4169  HA  LEU A 274      -3.402  -6.917   9.838  1.00 90.07           H
ATOM   4170  CB  LEU A 274      -3.864  -6.561   7.795  1.00 90.07           C
ATOM   4171 1HB  LEU A 274      -3.882  -7.176   6.895  1.00 90.07           H
ATOM   4172 2HB  LEU A 274      -4.800  -6.003   7.818  1.00 90.07           H
ATOM   4173  CG  LEU A 274      -2.710  -5.563   7.674  1.00 90.07           C
ATOM   4174  HG  LEU A 274      -1.779  -6.125   7.597  1.00 90.07           H
ATOM   4175  CD1 LEU A 274      -2.840  -4.727   6.399  1.00 90.07           C
ATOM   4176 1HD1 LEU A 274      -2.825  -5.384   5.530  1.00 90.07           H
ATOM   4177 2HD1 LEU A 274      -3.779  -4.174   6.421  1.00 90.07           H
ATOM   4178 3HD1 LEU A 274      -2.007  -4.026   6.339  1.00 90.07           H
ATOM   4179  CD2 LEU A 274      -2.608  -4.689   8.926  1.00 90.07           C
ATOM   4180 1HD2 LEU A 274      -3.538  -4.135   9.058  1.00 90.07           H
ATOM   4181 2HD2 LEU A 274      -2.435  -5.321   9.797  1.00 90.07           H
ATOM   4182 3HD2 LEU A 274      -1.781  -3.989   8.813  1.00 90.07           H
ATOM   4183  HN  LEU A 274      -2.535  -8.641   7.851  1.00 90.07           H
ATOM   4184  N   LEU A 275      -5.618  -9.082   8.782  1.00 91.87           N
ATOM   4185  CA  LEU A 275      -6.922  -9.662   9.052  1.00 91.87           C
ATOM   4186  C   LEU A 275      -6.971 -10.141  10.505  1.00 91.87           C
ATOM   4187  O   LEU A 275      -7.935  -9.870  11.219  1.00 91.87           O
ATOM   4188  HA  LEU A 275      -7.663  -8.874   8.924  1.00 91.87           H
ATOM   4189  CB  LEU A 275      -7.244 -10.757   8.033  1.00 91.87           C
ATOM   4190 1HB  LEU A 275      -7.174 -10.327   7.034  1.00 91.87           H
ATOM   4191 2HB  LEU A 275      -6.476 -11.527   8.102  1.00 91.87           H
ATOM   4192  CG  LEU A 275      -8.613 -11.425   8.176  1.00 91.87           C
ATOM   4193  HG  LEU A 275      -8.692 -11.827   9.185  1.00 91.87           H
ATOM   4194  CD1 LEU A 275      -9.741 -10.406   8.004  1.00 91.87           C
ATOM   4195 1HD1 LEU A 275      -9.649  -9.631   8.765  1.00 91.87           H
ATOM   4196 2HD1 LEU A 275      -9.675  -9.954   7.015  1.00 91.87           H
ATOM   4197 3HD1 LEU A 275     -10.703 -10.908   8.111  1.00 91.87           H
ATOM   4198  CD2 LEU A 275      -8.751 -12.602   7.208  1.00 91.87           C
ATOM   4199 1HD2 LEU A 275      -8.642 -12.246   6.184  1.00 91.87           H
ATOM   4200 2HD2 LEU A 275      -7.978 -13.341   7.421  1.00 91.87           H
ATOM   4201 3HD2 LEU A 275      -9.733 -13.060   7.331  1.00 91.87           H
ATOM   4202  HN  LEU A 275      -5.082  -9.555   8.082  1.00 91.87           H
ATOM   4203  N   VAL A 276      -5.920 -10.846  10.898  1.00 93.90           N
ATOM   4204  CA  VAL A 276      -5.832 -11.366  12.252  1.00 93.90           C
ATOM   4205  C   VAL A 276      -5.916 -10.206  13.246  1.00 93.90           C
ATOM   4206  O   VAL A 276      -6.660 -10.273  14.222  1.00 93.90           O
ATOM   4207  HA  VAL A 276      -6.687 -12.024  12.408  1.00 93.90           H
ATOM   4208  CB  VAL A 276      -4.558 -12.198  12.411  1.00 93.90           C
ATOM   4209  HB  VAL A 276      -3.712 -11.574  12.121  1.00 93.90           H
ATOM   4210  CG1 VAL A 276      -4.355 -12.618  13.868  1.00 93.90           C
ATOM   4211 1HG1 VAL A 276      -4.273 -11.729  14.494  1.00 93.90           H
ATOM   4212 2HG1 VAL A 276      -5.206 -13.215  14.195  1.00 93.90           H
ATOM   4213 3HG1 VAL A 276      -3.443 -13.208  13.952  1.00 93.90           H
ATOM   4214  CG2 VAL A 276      -4.581 -13.417  11.487  1.00 93.90           C
ATOM   4215 1HG2 VAL A 276      -5.439 -14.043  11.732  1.00 93.90           H
ATOM   4216 2HG2 VAL A 276      -4.656 -13.087  10.451  1.00 93.90           H
ATOM   4217 3HG2 VAL A 276      -3.664 -13.991  11.620  1.00 93.90           H
ATOM   4218  HN  VAL A 276      -5.140 -11.062  10.310  1.00 93.90           H
ATOM   4219  N   GLN A 277      -5.142  -9.168  12.962  1.00 90.54           N
ATOM   4220  CA  GLN A 277      -5.084  -8.015  13.843  1.00 90.54           C
ATOM   4221  C   GLN A 277      -6.455  -7.340  13.926  1.00 90.54           C
ATOM   4222  O   GLN A 277      -6.831  -6.817  14.974  1.00 90.54           O
ATOM   4223  HA  GLN A 277      -4.806  -8.410  14.821  1.00 90.54           H
ATOM   4224  CB  GLN A 277      -4.013  -7.025  13.381  1.00 90.54           C
ATOM   4225 1HB  GLN A 277      -4.122  -6.838  12.313  1.00 90.54           H
ATOM   4226 2HB  GLN A 277      -4.152  -6.069  13.887  1.00 90.54           H
ATOM   4227  CG  GLN A 277      -2.609  -7.561  13.670  1.00 90.54           C
ATOM   4228 1HG  GLN A 277      -2.515  -7.791  14.731  1.00 90.54           H
ATOM   4229 2HG  GLN A 277      -2.453  -8.493  13.127  1.00 90.54           H
ATOM   4230  CD  GLN A 277      -1.540  -6.544  13.266  1.00 90.54           C
ATOM   4231  OE1 GLN A 277      -1.754  -5.676  12.435  1.00 90.54           O
ATOM   4232  NE2 GLN A 277      -0.380  -6.698  13.899  1.00 90.54           N
ATOM   4233 1HE2 GLN A 277      -0.271  -7.431  14.570  1.00 90.54           H
ATOM   4234 2HE2 GLN A 277       0.382  -6.081  13.703  1.00 90.54           H
ATOM   4235  HN  GLN A 277      -4.563  -9.108  12.149  1.00 90.54           H
ATOM   4236  N   THR A 278      -7.164  -7.375  12.808  1.00 91.00           N
ATOM   4237  CA  THR A 278      -8.467  -6.738  12.728  1.00 91.00           C
ATOM   4238  C   THR A 278      -9.476  -7.473  13.614  1.00 91.00           C
ATOM   4239  O   THR A 278     -10.249  -6.844  14.334  1.00 91.00           O
ATOM   4240  HA  THR A 278      -8.379  -5.724  13.118  1.00 91.00           H
ATOM   4241  CB  THR A 278      -8.878  -6.684  11.255  1.00 91.00           C
ATOM   4242  HB  THR A 278      -9.013  -7.688  10.852  1.00 91.00           H
ATOM   4243  OG1 THR A 278      -7.857  -5.905  10.638  1.00 91.00           O
ATOM   4244  HG1 THR A 278      -7.201  -6.504  10.178  1.00 91.00           H
ATOM   4245  CG2 THR A 278     -10.154  -5.869  11.033  1.00 91.00           C
ATOM   4246 1HG2 THR A 278      -9.996  -4.846  11.375  1.00 91.00           H
ATOM   4247 2HG2 THR A 278     -10.974  -6.318  11.594  1.00 91.00           H
ATOM   4248 3HG2 THR A 278     -10.401  -5.863   9.971  1.00 91.00           H
ATOM   4249  HN  THR A 278      -6.863  -7.827  11.968  1.00 91.00           H
ATOM   4250  N   ILE A 279      -9.434  -8.795  13.531  1.00 91.74           N
ATOM   4251  CA  ILE A 279     -10.329  -9.622  14.323  1.00 91.74           C
ATOM   4252  C   ILE A 279      -9.994  -9.453  15.806  1.00 91.74           C
ATOM   4253  O   ILE A 279     -10.891  -9.327  16.638  1.00 91.74           O
ATOM   4254  HA  ILE A 279     -11.343  -9.261  14.154  1.00 91.74           H
ATOM   4255  CB  ILE A 279     -10.280 -11.074  13.843  1.00 91.74           C
ATOM   4256  HB  ILE A 279      -9.240 -11.401  13.847  1.00 91.74           H
ATOM   4257  CG1 ILE A 279     -10.785 -11.194  12.404  1.00 91.74           C
ATOM   4258 1HG1 ILE A 279     -11.867 -11.064  12.382  1.00 91.74           H
ATOM   4259 2HG1 ILE A 279     -10.356 -10.397  11.797  1.00 91.74           H
ATOM   4260  CG2 ILE A 279     -11.045 -11.993  14.797  1.00 91.74           C
ATOM   4261 1HG2 ILE A 279     -10.600 -11.938  15.791  1.00 91.74           H
ATOM   4262 2HG2 ILE A 279     -12.087 -11.677  14.848  1.00 91.74           H
ATOM   4263 3HG2 ILE A 279     -10.994 -13.019  14.433  1.00 91.74           H
ATOM   4264  CD1 ILE A 279     -10.417 -12.553  11.805  1.00 91.74           C
ATOM   4265 1HD1 ILE A 279      -9.333 -12.669  11.805  1.00 91.74           H
ATOM   4266 2HD1 ILE A 279     -10.867 -13.347  12.400  1.00 91.74           H
ATOM   4267 3HD1 ILE A 279     -10.788 -12.611  10.781  1.00 91.74           H
ATOM   4268  HN  ILE A 279      -8.806  -9.299  12.938  1.00 91.74           H
ATOM   4269  N   ASP A 280      -8.700  -9.455  16.092  1.00 91.06           N
ATOM   4270  CA  ASP A 280      -8.237  -9.353  17.465  1.00 91.06           C
ATOM   4271  C   ASP A 280      -8.642  -7.992  18.035  1.00 91.06           C
ATOM   4272  O   ASP A 280      -8.949  -7.877  19.221  1.00 91.06           O
ATOM   4273  HA  ASP A 280      -8.712 -10.182  17.990  1.00 91.06           H
ATOM   4274  CB  ASP A 280      -6.713  -9.464  17.543  1.00 91.06           C
ATOM   4275 1HB  ASP A 280      -6.385 -10.370  17.034  1.00 91.06           H
ATOM   4276 2HB  ASP A 280      -6.257  -8.623  17.021  1.00 91.06           H
ATOM   4277  CG  ASP A 280      -6.239  -9.488  18.997  1.00 91.06           C
ATOM   4278  OD1 ASP A 280      -6.817 -10.283  19.770  1.00 91.06           O
ATOM   4279  OD2 ASP A 280      -5.308  -8.711  19.303  1.00 91.06           O
ATOM   4280  HN  ASP A 280      -7.976  -9.524  15.406  1.00 91.06           H
ATOM   4281  N   ALA A 281      -8.628  -6.993  17.164  1.00 90.40           N
ATOM   4282  CA  ALA A 281      -9.000  -5.647  17.563  1.00 90.40           C
ATOM   4283  C   ALA A 281     -10.445  -5.648  18.066  1.00 90.40           C
ATOM   4284  O   ALA A 281     -10.813  -4.834  18.911  1.00 90.40           O
ATOM   4285  HA  ALA A 281      -8.341  -5.349  18.379  1.00 90.40           H
ATOM   4286  CB  ALA A 281      -8.793  -4.690  16.388  1.00 90.40           C
ATOM   4287 1HB  ALA A 281      -7.745  -4.704  16.088  1.00 90.40           H
ATOM   4288 2HB  ALA A 281      -9.414  -5.004  15.549  1.00 90.40           H
ATOM   4289 3HB  ALA A 281      -9.071  -3.680  16.688  1.00 90.40           H
ATOM   4290  HN  ALA A 281      -8.370  -7.093  16.203  1.00 90.40           H
ATOM   4291  N   TYR A 282     -11.225  -6.573  17.525  1.00 78.36           N
ATOM   4292  CA  TYR A 282     -12.629  -6.671  17.884  1.00 78.36           C
ATOM   4293  C   TYR A 282     -12.837  -7.679  19.016  1.00 78.36           C
ATOM   4294  O   TYR A 282     -13.519  -7.386  19.996  1.00 78.36           O
ATOM   4295  HA  TYR A 282     -12.960  -5.688  18.218  1.00 78.36           H
ATOM   4296  CB  TYR A 282     -13.351  -7.173  16.632  1.00 78.36           C
ATOM   4297 1HB  TYR A 282     -13.120  -6.506  15.800  1.00 78.36           H
ATOM   4298 2HB  TYR A 282     -12.960  -8.156  16.369  1.00 78.36           H
ATOM   4299  CG  TYR A 282     -14.870  -7.268  16.785  1.00 78.36           C
ATOM   4300  CD1 TYR A 282     -15.466  -8.493  17.003  1.00 78.36           C
ATOM   4301  HD1 TYR A 282     -14.855  -9.393  17.067  1.00 78.36           H
ATOM   4302  CD2 TYR A 282     -15.644  -6.128  16.704  1.00 78.36           C
ATOM   4303  HD2 TYR A 282     -15.173  -5.160  16.531  1.00 78.36           H
ATOM   4304  CE1 TYR A 282     -16.896  -8.582  17.147  1.00 78.36           C
ATOM   4305  HE1 TYR A 282     -17.380  -9.543  17.320  1.00 78.36           H
ATOM   4306  CE2 TYR A 282     -17.074  -6.217  16.848  1.00 78.36           C
ATOM   4307  HE2 TYR A 282     -17.697  -5.325  16.786  1.00 78.36           H
ATOM   4308  CZ  TYR A 282     -17.629  -7.440  17.062  1.00 78.36           C
ATOM   4309  OH  TYR A 282     -18.980  -7.524  17.199  1.00 78.36           O
ATOM   4310  HH  TYR A 282     -19.247  -8.471  17.377  1.00 78.36           H
ATOM   4311  HN  TYR A 282     -10.912  -7.246  16.854  1.00 78.36           H
ATOM   4312  N   ALA A 283     -12.235  -8.847  18.843  1.00 88.38           N
ATOM   4313  CA  ALA A 283     -12.560  -9.988  19.682  1.00 88.38           C
ATOM   4314  C   ALA A 283     -11.577 -10.050  20.853  1.00 88.38           C
ATOM   4315  O   ALA A 283     -11.864 -10.669  21.877  1.00 88.38           O
ATOM   4316  HA  ALA A 283     -13.566  -9.837  20.072  1.00 88.38           H
ATOM   4317  CB  ALA A 283     -12.543 -11.264  18.839  1.00 88.38           C
ATOM   4318 1HB  ALA A 283     -13.279 -11.180  18.039  1.00 88.38           H
ATOM   4319 2HB  ALA A 283     -11.551 -11.401  18.407  1.00 88.38           H
ATOM   4320 3HB  ALA A 283     -12.786 -12.119  19.469  1.00 88.38           H
ATOM   4321  HN  ALA A 283     -11.539  -9.019  18.146  1.00 88.38           H
ATOM   4322  N   MET A 284     -10.437  -9.401  20.663  1.00 81.95           N
ATOM   4323  CA  MET A 284      -9.403  -9.389  21.684  1.00 81.95           C
ATOM   4324  C   MET A 284      -9.131 -10.802  22.204  1.00 81.95           C
ATOM   4325  O   MET A 284      -9.038 -11.015  23.412  1.00 81.95           O
ATOM   4326  HA  MET A 284      -8.512  -8.997  21.194  1.00 81.95           H
ATOM   4327  CB  MET A 284      -9.841  -8.493  22.844  1.00 81.95           C
ATOM   4328 1HB  MET A 284     -10.723  -8.917  23.324  1.00 81.95           H
ATOM   4329 2HB  MET A 284      -9.054  -8.458  23.598  1.00 81.95           H
ATOM   4330  CG  MET A 284     -10.151  -7.077  22.356  1.00 81.95           C
ATOM   4331 1HG  MET A 284      -9.268  -6.644  21.885  1.00 81.95           H
ATOM   4332 2HG  MET A 284     -10.934  -7.107  21.599  1.00 81.95           H
ATOM   4333  SD  MET A 284     -10.669  -6.058  23.727  1.00 81.95           S
ATOM   4334  CE  MET A 284     -11.207  -4.602  22.846  1.00 81.95           C
ATOM   4335 1HE  MET A 284     -10.371  -4.191  22.280  1.00 81.95           H
ATOM   4336 2HE  MET A 284     -12.013  -4.868  22.162  1.00 81.95           H
ATOM   4337 3HE  MET A 284     -11.565  -3.858  23.557  1.00 81.95           H
ATOM   4338  HN  MET A 284     -10.217  -8.890  19.832  1.00 81.95           H
ATOM   4339  N   PHE A 285      -9.011 -11.731  21.267  1.00 84.94           N
ATOM   4340  CA  PHE A 285      -8.914 -13.138  21.616  1.00 84.94           C
ATOM   4341  C   PHE A 285      -7.468 -13.527  21.927  1.00 84.94           C
ATOM   4342  O   PHE A 285      -7.216 -14.585  22.501  1.00 84.94           O
ATOM   4343  HA  PHE A 285      -9.529 -13.295  22.502  1.00 84.94           H
ATOM   4344  CB  PHE A 285      -9.394 -13.934  20.400  1.00 84.94           C
ATOM   4345 1HB  PHE A 285      -9.521 -14.978  20.689  1.00 84.94           H
ATOM   4346 2HB  PHE A 285     -10.374 -13.565  20.101  1.00 84.94           H
ATOM   4347  CG  PHE A 285      -8.449 -13.864  19.199  1.00 84.94           C
ATOM   4348  CD1 PHE A 285      -8.600 -12.880  18.272  1.00 84.94           C
ATOM   4349  HD1 PHE A 285      -9.393 -12.141  18.386  1.00 84.94           H
ATOM   4350  CD2 PHE A 285      -7.459 -14.786  19.057  1.00 84.94           C
ATOM   4351  HD2 PHE A 285      -7.339 -15.575  19.800  1.00 84.94           H
ATOM   4352  CE1 PHE A 285      -7.723 -12.816  17.157  1.00 84.94           C
ATOM   4353  HE1 PHE A 285      -7.844 -12.027  16.414  1.00 84.94           H
ATOM   4354  CE2 PHE A 285      -6.583 -14.721  17.942  1.00 84.94           C
ATOM   4355  HE2 PHE A 285      -5.790 -15.460  17.828  1.00 84.94           H
ATOM   4356  CZ  PHE A 285      -6.733 -13.737  17.015  1.00 84.94           C
ATOM   4357  HZ  PHE A 285      -6.060 -13.688  16.159  1.00 84.94           H
ATOM   4358  HN  PHE A 285      -8.980 -11.535  20.287  1.00 84.94           H
ATOM   4359  N   ILE A 286      -6.555 -12.650  21.535  1.00 86.45           N
ATOM   4360  CA  ILE A 286      -5.143 -12.872  21.796  1.00 86.45           C
ATOM   4361  C   ILE A 286      -4.804 -12.371  23.202  1.00 86.45           C
ATOM   4362  O   ILE A 286      -4.628 -11.172  23.412  1.00 86.45           O
ATOM   4363  HA  ILE A 286      -4.969 -13.948  21.762  1.00 86.45           H
ATOM   4364  CB  ILE A 286      -4.289 -12.240  20.696  1.00 86.45           C
ATOM   4365  HB  ILE A 286      -4.487 -11.168  20.682  1.00 86.45           H
ATOM   4366  CG1 ILE A 286      -4.673 -12.788  19.320  1.00 86.45           C
ATOM   4367 1HG1 ILE A 286      -4.449 -13.854  19.274  1.00 86.45           H
ATOM   4368 2HG1 ILE A 286      -5.747 -12.681  19.169  1.00 86.45           H
ATOM   4369  CG2 ILE A 286      -2.798 -12.419  20.988  1.00 86.45           C
ATOM   4370 1HG2 ILE A 286      -2.553 -11.942  21.937  1.00 86.45           H
ATOM   4371 2HG2 ILE A 286      -2.564 -13.482  21.045  1.00 86.45           H
ATOM   4372 3HG2 ILE A 286      -2.213 -11.961  20.190  1.00 86.45           H
ATOM   4373  CD1 ILE A 286      -3.921 -12.054  18.208  1.00 86.45           C
ATOM   4374 1HD1 ILE A 286      -4.166 -10.993  18.242  1.00 86.45           H
ATOM   4375 2HD1 ILE A 286      -2.848 -12.184  18.348  1.00 86.45           H
ATOM   4376 3HD1 ILE A 286      -4.213 -12.464  17.241  1.00 86.45           H
ATOM   4377  HN  ILE A 286      -6.767 -11.803  21.048  1.00 86.45           H
ATOM   4378  N   SER A 287      -4.723 -13.315  24.128  1.00 84.89           N
ATOM   4379  CA  SER A 287      -4.410 -12.985  25.508  1.00 84.89           C
ATOM   4380  C   SER A 287      -2.991 -13.445  25.848  1.00 84.89           C
ATOM   4381  O   SER A 287      -2.440 -13.061  26.879  1.00 84.89           O
ATOM   4382  HA  SER A 287      -4.485 -11.899  25.569  1.00 84.89           H
ATOM   4383  CB  SER A 287      -5.418 -13.620  26.468  1.00 84.89           C
ATOM   4384 1HB  SER A 287      -5.144 -13.375  27.495  1.00 84.89           H
ATOM   4385 2HB  SER A 287      -6.405 -13.193  26.292  1.00 84.89           H
ATOM   4386  OG  SER A 287      -5.480 -15.035  26.318  1.00 84.89           O
ATOM   4387  HG  SER A 287      -6.172 -15.414  26.932  1.00 84.89           H
ATOM   4388  HN  SER A 287      -4.866 -14.289  23.949  1.00 84.89           H
ATOM   4389  N   ASN A 288      -2.439 -14.261  24.961  1.00 85.80           N
ATOM   4390  CA  ASN A 288      -1.127 -14.839  25.192  1.00 85.80           C
ATOM   4391  C   ASN A 288      -0.057 -13.911  24.613  1.00 85.80           C
ATOM   4392  O   ASN A 288      -0.093 -13.577  23.430  1.00 85.80           O
ATOM   4393  HA  ASN A 288      -1.046 -14.945  26.273  1.00 85.80           H
ATOM   4394  CB  ASN A 288      -0.995 -16.199  24.503  1.00 85.80           C
ATOM   4395 1HB  ASN A 288      -1.839 -16.832  24.777  1.00 85.80           H
ATOM   4396 2HB  ASN A 288      -1.033 -16.068  23.422  1.00 85.80           H
ATOM   4397  CG  ASN A 288       0.314 -16.887  24.894  1.00 85.80           C
ATOM   4398  OD1 ASN A 288       1.400 -16.359  24.717  1.00 85.80           O
ATOM   4399  ND2 ASN A 288       0.152 -18.092  25.432  1.00 85.80           N
ATOM   4400 1HD2 ASN A 288      -0.767 -18.468  25.549  1.00 85.80           H
ATOM   4401 2HD2 ASN A 288       0.950 -18.622  25.721  1.00 85.80           H
ATOM   4402  HN  ASN A 288      -2.873 -14.526  24.100  1.00 85.80           H
ATOM   4403  N   CYS A 289       0.871 -13.520  25.475  1.00 90.65           N
ATOM   4404  CA  CYS A 289       1.882 -12.548  25.096  1.00 90.65           C
ATOM   4405  C   CYS A 289       2.759 -13.167  24.006  1.00 90.65           C
ATOM   4406  O   CYS A 289       3.146 -12.488  23.056  1.00 90.65           O
ATOM   4407  HA  CYS A 289       1.351 -11.675  24.716  1.00 90.65           H
ATOM   4408  CB  CYS A 289       2.707 -12.091  26.301  1.00 90.65           C
ATOM   4409 1HB  CYS A 289       2.049 -11.684  27.069  1.00 90.65           H
ATOM   4410 2HB  CYS A 289       3.223 -12.943  26.743  1.00 90.65           H
ATOM   4411  SG  CYS A 289       3.922 -10.824  25.784  1.00 90.65           S
ATOM   4412  HN  CYS A 289       0.938 -13.856  26.414  1.00 90.65           H
ATOM   4413  N   ALA A 290       3.047 -14.448  24.179  1.00 92.62           N
ATOM   4414  CA  ALA A 290       3.941 -15.144  23.269  1.00 92.62           C
ATOM   4415  C   ALA A 290       3.342 -15.129  21.861  1.00 92.62           C
ATOM   4416  O   ALA A 290       4.055 -14.915  20.882  1.00 92.62           O
ATOM   4417  HA  ALA A 290       4.889 -14.605  23.258  1.00 92.62           H
ATOM   4418  CB  ALA A 290       4.188 -16.564  23.782  1.00 92.62           C
ATOM   4419 1HB  ALA A 290       4.641 -16.519  24.773  1.00 92.62           H
ATOM   4420 2HB  ALA A 290       3.240 -17.100  23.840  1.00 92.62           H
ATOM   4421 3HB  ALA A 290       4.859 -17.086  23.099  1.00 92.62           H
ATOM   4422  HN  ALA A 290       2.682 -15.008  24.923  1.00 92.62           H
ATOM   4423  N   VAL A 291       2.039 -15.358  21.805  1.00 92.87           N
ATOM   4424  CA  VAL A 291       1.334 -15.362  20.535  1.00 92.87           C
ATOM   4425  C   VAL A 291       1.372 -13.956  19.931  1.00 92.87           C
ATOM   4426  O   VAL A 291       1.615 -13.796  18.736  1.00 92.87           O
ATOM   4427  HA  VAL A 291       1.860 -16.044  19.868  1.00 92.87           H
ATOM   4428  CB  VAL A 291      -0.089 -15.890  20.727  1.00 92.87           C
ATOM   4429  HB  VAL A 291      -0.585 -15.258  21.463  1.00 92.87           H
ATOM   4430  CG1 VAL A 291      -0.885 -15.808  19.423  1.00 92.87           C
ATOM   4431 1HG1 VAL A 291      -0.940 -14.770  19.095  1.00 92.87           H
ATOM   4432 2HG1 VAL A 291      -0.391 -16.406  18.657  1.00 92.87           H
ATOM   4433 3HG1 VAL A 291      -1.893 -16.191  19.588  1.00 92.87           H
ATOM   4434  CG2 VAL A 291      -0.074 -17.320  21.271  1.00 92.87           C
ATOM   4435 1HG2 VAL A 291       0.449 -17.970  20.569  1.00 92.87           H
ATOM   4436 2HG2 VAL A 291       0.439 -17.338  22.233  1.00 92.87           H
ATOM   4437 3HG2 VAL A 291      -1.098 -17.672  21.398  1.00 92.87           H
ATOM   4438  HN  VAL A 291       1.468 -15.539  22.606  1.00 92.87           H
ATOM   4439  N   SER A 292       1.130 -12.973  20.786  1.00 93.22           N
ATOM   4440  CA  SER A 292       1.109 -11.588  20.346  1.00 93.22           C
ATOM   4441  C   SER A 292       2.474 -11.199  19.775  1.00 93.22           C
ATOM   4442  O   SER A 292       2.553 -10.549  18.734  1.00 93.22           O
ATOM   4443  HA  SER A 292       0.343 -11.542  19.572  1.00 93.22           H
ATOM   4444  CB  SER A 292       0.729 -10.652  21.495  1.00 93.22           C
ATOM   4445 1HB  SER A 292      -0.195 -11.001  21.957  1.00 93.22           H
ATOM   4446 2HB  SER A 292       1.502 -10.687  22.263  1.00 93.22           H
ATOM   4447  OG  SER A 292       0.559  -9.307  21.054  1.00 93.22           O
ATOM   4448  HG  SER A 292      -0.270  -9.231  20.501  1.00 93.22           H
ATOM   4449  HN  SER A 292       0.951 -13.110  21.760  1.00 93.22           H
ATOM   4450  N   THR A 293       3.516 -11.614  20.481  1.00 89.63           N
ATOM   4451  CA  THR A 293       4.872 -11.292  20.074  1.00 89.63           C
ATOM   4452  C   THR A 293       5.154 -11.844  18.675  1.00 89.63           C
ATOM   4453  O   THR A 293       5.691 -11.139  17.822  1.00 89.63           O
ATOM   4454  HA  THR A 293       4.965 -10.208  20.014  1.00 89.63           H
ATOM   4455  CB  THR A 293       5.827 -11.828  21.142  1.00 89.63           C
ATOM   4456  HB  THR A 293       5.690 -12.900  21.284  1.00 89.63           H
ATOM   4457  OG1 THR A 293       5.561 -11.018  22.284  1.00 89.63           O
ATOM   4458  HG1 THR A 293       4.822 -11.420  22.824  1.00 89.63           H
ATOM   4459  CG2 THR A 293       7.294 -11.540  20.815  1.00 89.63           C
ATOM   4460 1HG2 THR A 293       7.445 -10.463  20.740  1.00 89.63           H
ATOM   4461 2HG2 THR A 293       7.553 -12.010  19.867  1.00 89.63           H
ATOM   4462 3HG2 THR A 293       7.928 -11.942  21.605  1.00 89.63           H
ATOM   4463  HN  THR A 293       3.443 -12.159  21.316  1.00 89.63           H
ATOM   4464  N   ASN A 294       4.780 -13.101  18.483  1.00 91.61           N
ATOM   4465  CA  ASN A 294       5.062 -13.783  17.232  1.00 91.61           C
ATOM   4466  C   ASN A 294       4.299 -13.095  16.097  1.00 91.61           C
ATOM   4467  O   ASN A 294       4.816 -12.961  14.989  1.00 91.61           O
ATOM   4468  HA  ASN A 294       6.143 -13.717  17.107  1.00 91.61           H
ATOM   4469  CB  ASN A 294       4.612 -15.244  17.287  1.00 91.61           C
ATOM   4470 1HB  ASN A 294       3.602 -15.302  17.693  1.00 91.61           H
ATOM   4471 2HB  ASN A 294       4.573 -15.655  16.278  1.00 91.61           H
ATOM   4472  CG  ASN A 294       5.562 -16.079  18.147  1.00 91.61           C
ATOM   4473  OD1 ASN A 294       6.696 -15.708  18.404  1.00 91.61           O
ATOM   4474  ND2 ASN A 294       5.038 -17.223  18.577  1.00 91.61           N
ATOM   4475 1HD2 ASN A 294       4.101 -17.468  18.330  1.00 91.61           H
ATOM   4476 2HD2 ASN A 294       5.582 -17.839  19.147  1.00 91.61           H
ATOM   4477  HN  ASN A 294       4.293 -13.649  19.163  1.00 91.61           H
ATOM   4478  N   ILE A 295       3.082 -12.679  16.414  1.00 91.81           N
ATOM   4479  CA  ILE A 295       2.240 -12.016  15.433  1.00 91.81           C
ATOM   4480  C   ILE A 295       2.900 -10.704  15.002  1.00 91.81           C
ATOM   4481  O   ILE A 295       2.905 -10.367  13.820  1.00 91.81           O
ATOM   4482  HA  ILE A 295       2.173 -12.670  14.564  1.00 91.81           H
ATOM   4483  CB  ILE A 295       0.821 -11.840  15.977  1.00 91.81           C
ATOM   4484  HB  ILE A 295       0.890 -11.475  17.001  1.00 91.81           H
ATOM   4485  CG1 ILE A 295       0.081 -13.178  16.022  1.00 91.81           C
ATOM   4486 1HG1 ILE A 295      -0.116 -13.524  15.007  1.00 91.81           H
ATOM   4487 2HG1 ILE A 295       0.711 -13.930  16.498  1.00 91.81           H
ATOM   4488  CG2 ILE A 295       0.052 -10.787  15.174  1.00 91.81           C
ATOM   4489 1HG2 ILE A 295       0.572  -9.831  15.238  1.00 91.81           H
ATOM   4490 2HG2 ILE A 295      -0.009 -11.099  14.132  1.00 91.81           H
ATOM   4491 3HG2 ILE A 295      -0.953 -10.682  15.582  1.00 91.81           H
ATOM   4492  CD1 ILE A 295      -1.238 -13.050  16.788  1.00 91.81           C
ATOM   4493 1HD1 ILE A 295      -1.035 -12.728  17.809  1.00 91.81           H
ATOM   4494 2HD1 ILE A 295      -1.874 -12.316  16.295  1.00 91.81           H
ATOM   4495 3HD1 ILE A 295      -1.743 -14.016  16.805  1.00 91.81           H
ATOM   4496  HN  ILE A 295       2.671 -12.787  17.319  1.00 91.81           H
ATOM   4497  N   ASP A 296       3.442 -10.001  15.986  1.00 92.83           N
ATOM   4498  CA  ASP A 296       4.048  -8.705  15.734  1.00 92.83           C
ATOM   4499  C   ASP A 296       5.265  -8.884  14.823  1.00 92.83           C
ATOM   4500  O   ASP A 296       5.501  -8.073  13.929  1.00 92.83           O
ATOM   4501  HA  ASP A 296       3.264  -8.108  15.268  1.00 92.83           H
ATOM   4502  CB  ASP A 296       4.523  -8.056  17.035  1.00 92.83           C
ATOM   4503 1HB  ASP A 296       5.069  -8.787  17.632  1.00 92.83           H
ATOM   4504 2HB  ASP A 296       5.217  -7.246  16.810  1.00 92.83           H
ATOM   4505  CG  ASP A 296       3.341  -7.514  17.841  1.00 92.83           C
ATOM   4506  OD1 ASP A 296       2.245  -7.419  17.246  1.00 92.83           O
ATOM   4507  OD2 ASP A 296       3.559  -7.206  19.032  1.00 92.83           O
ATOM   4508  HN  ASP A 296       3.471 -10.303  16.939  1.00 92.83           H
ATOM   4509  N   ILE A 297       6.006  -9.952  15.083  1.00 91.90           N
ATOM   4510  CA  ILE A 297       7.179 -10.261  14.283  1.00 91.90           C
ATOM   4511  C   ILE A 297       6.745 -10.587  12.853  1.00 91.90           C
ATOM   4512  O   ILE A 297       7.338 -10.097  11.893  1.00 91.90           O
ATOM   4513  HA  ILE A 297       7.803  -9.367  14.259  1.00 91.90           H
ATOM   4514  CB  ILE A 297       8.002 -11.368  14.945  1.00 91.90           C
ATOM   4515  HB  ILE A 297       7.328 -12.184  15.206  1.00 91.90           H
ATOM   4516  CG1 ILE A 297       8.641 -10.875  16.245  1.00 91.90           C
ATOM   4517 1HG1 ILE A 297       9.398 -10.124  16.020  1.00 91.90           H
ATOM   4518 2HG1 ILE A 297       7.886 -10.392  16.864  1.00 91.90           H
ATOM   4519  CG2 ILE A 297       9.040 -11.934  13.974  1.00 91.90           C
ATOM   4520 1HG2 ILE A 297       8.535 -12.348  13.101  1.00 91.90           H
ATOM   4521 2HG2 ILE A 297       9.715 -11.138  13.660  1.00 91.90           H
ATOM   4522 3HG2 ILE A 297       9.611 -12.719  14.470  1.00 91.90           H
ATOM   4523  CD1 ILE A 297       9.277 -12.033  17.016  1.00 91.90           C
ATOM   4524 1HD1 ILE A 297       8.512 -12.771  17.261  1.00 91.90           H
ATOM   4525 2HD1 ILE A 297      10.048 -12.499  16.403  1.00 91.90           H
ATOM   4526 3HD1 ILE A 297       9.724 -11.655  17.936  1.00 91.90           H
ATOM   4527  HN  ILE A 297       5.816 -10.598  15.822  1.00 91.90           H
ATOM   4528  N   CYS A 298       5.714 -11.414  12.756  1.00 94.05           N
ATOM   4529  CA  CYS A 298       5.189 -11.805  11.459  1.00 94.05           C
ATOM   4530  C   CYS A 298       4.763 -10.540  10.711  1.00 94.05           C
ATOM   4531  O   CYS A 298       4.981 -10.423   9.507  1.00 94.05           O
ATOM   4532  HA  CYS A 298       5.998 -12.311  10.933  1.00 94.05           H
ATOM   4533  CB  CYS A 298       4.037 -12.803  11.593  1.00 94.05           C
ATOM   4534 1HB  CYS A 298       3.327 -12.454  12.343  1.00 94.05           H
ATOM   4535 2HB  CYS A 298       3.495 -12.875  10.650  1.00 94.05           H
ATOM   4536  SG  CYS A 298       4.686 -14.448  12.066  1.00 94.05           S
ATOM   4537  HG  CYS A 298       4.860 -14.163  13.354  1.00 94.05           H
ATOM   4538  HN  CYS A 298       5.241 -11.813  13.541  1.00 94.05           H
ATOM   4539  N   PHE A 299       4.163  -9.624  11.458  1.00 93.62           N
ATOM   4540  CA  PHE A 299       3.699  -8.374  10.879  1.00 93.62           C
ATOM   4541  C   PHE A 299       4.859  -7.593  10.259  1.00 93.62           C
ATOM   4542  O   PHE A 299       4.750  -7.100   9.137  1.00 93.62           O
ATOM   4543  HA  PHE A 299       2.976  -8.626  10.103  1.00 93.62           H
ATOM   4544  CB  PHE A 299       3.097  -7.550  12.019  1.00 93.62           C
ATOM   4545 1HB  PHE A 299       2.275  -8.111  12.465  1.00 93.62           H
ATOM   4546 2HB  PHE A 299       3.851  -7.418  12.796  1.00 93.62           H
ATOM   4547  CG  PHE A 299       2.583  -6.175  11.589  1.00 93.62           C
ATOM   4548  CD1 PHE A 299       3.356  -5.071  11.775  1.00 93.62           C
ATOM   4549  HD1 PHE A 299       4.341  -5.167  12.231  1.00 93.62           H
ATOM   4550  CD2 PHE A 299       1.353  -6.056  11.020  1.00 93.62           C
ATOM   4551  HD2 PHE A 299       0.734  -6.940  10.871  1.00 93.62           H
ATOM   4552  CE1 PHE A 299       2.879  -3.795  11.376  1.00 93.62           C
ATOM   4553  HE1 PHE A 299       3.498  -2.910  11.525  1.00 93.62           H
ATOM   4554  CE2 PHE A 299       0.876  -4.779  10.621  1.00 93.62           C
ATOM   4555  HE2 PHE A 299      -0.109  -4.684  10.165  1.00 93.62           H
ATOM   4556  CZ  PHE A 299       1.649  -3.676  10.807  1.00 93.62           C
ATOM   4557  HZ  PHE A 299       1.283  -2.696  10.500  1.00 93.62           H
ATOM   4558  HN  PHE A 299       3.993  -9.725  12.438  1.00 93.62           H
ATOM   4559  N   GLN A 300       5.943  -7.505  11.015  1.00 89.49           N
ATOM   4560  CA  GLN A 300       7.103  -6.749  10.575  1.00 89.49           C
ATOM   4561  C   GLN A 300       7.614  -7.290   9.238  1.00 89.49           C
ATOM   4562  O   GLN A 300       7.880  -6.522   8.315  1.00 89.49           O
ATOM   4563  HA  GLN A 300       6.751  -5.725  10.450  1.00 89.49           H
ATOM   4564  CB  GLN A 300       8.208  -6.774  11.634  1.00 89.49           C
ATOM   4565 1HB  GLN A 300       8.378  -7.799  11.963  1.00 89.49           H
ATOM   4566 2HB  GLN A 300       9.142  -6.420  11.198  1.00 89.49           H
ATOM   4567  CG  GLN A 300       7.835  -5.902  12.835  1.00 89.49           C
ATOM   4568 1HG  GLN A 300       7.655  -4.879  12.504  1.00 89.49           H
ATOM   4569 2HG  GLN A 300       6.907  -6.262  13.277  1.00 89.49           H
ATOM   4570  CD  GLN A 300       8.946  -5.914  13.887  1.00 89.49           C
ATOM   4571  OE1 GLN A 300      10.103  -5.645  13.609  1.00 89.49           O
ATOM   4572  NE2 GLN A 300       8.531  -6.241  15.107  1.00 89.49           N
ATOM   4573 1HE2 GLN A 300       7.567  -6.451  15.268  1.00 89.49           H
ATOM   4574 2HE2 GLN A 300       9.184  -6.277  15.864  1.00 89.49           H
ATOM   4575  HN  GLN A 300       6.036  -7.938  11.912  1.00 89.49           H
ATOM   4576  N   VAL A 301       7.734  -8.608   9.177  1.00 94.54           N
ATOM   4577  CA  VAL A 301       8.321  -9.253   8.014  1.00 94.54           C
ATOM   4578  C   VAL A 301       7.420  -9.023   6.800  1.00 94.54           C
ATOM   4579  O   VAL A 301       7.884  -8.571   5.754  1.00 94.54           O
ATOM   4580  HA  VAL A 301       9.286  -8.781   7.829  1.00 94.54           H
ATOM   4581  CB  VAL A 301       8.566 -10.735   8.305  1.00 94.54           C
ATOM   4582  HB  VAL A 301       7.615 -11.181   8.594  1.00 94.54           H
ATOM   4583  CG1 VAL A 301       9.066 -11.463   7.056  1.00 94.54           C
ATOM   4584 1HG1 VAL A 301       8.322 -11.381   6.265  1.00 94.54           H
ATOM   4585 2HG1 VAL A 301      10.002 -11.013   6.724  1.00 94.54           H
ATOM   4586 3HG1 VAL A 301       9.232 -12.515   7.291  1.00 94.54           H
ATOM   4587  CG2 VAL A 301       9.541 -10.911   9.471  1.00 94.54           C
ATOM   4588 1HG2 VAL A 301      10.493 -10.442   9.222  1.00 94.54           H
ATOM   4589 2HG2 VAL A 301       9.128 -10.443  10.364  1.00 94.54           H
ATOM   4590 3HG2 VAL A 301       9.697 -11.973   9.656  1.00 94.54           H
ATOM   4591  HN  VAL A 301       7.440  -9.231   9.902  1.00 94.54           H
ATOM   4592  N   THR A 302       6.147  -9.345   6.978  1.00 93.69           N
ATOM   4593  CA  THR A 302       5.211  -9.341   5.866  1.00 93.69           C
ATOM   4594  C   THR A 302       5.001  -7.915   5.352  1.00 93.69           C
ATOM   4595  O   THR A 302       4.815  -7.705   4.154  1.00 93.69           O
ATOM   4596  HA  THR A 302       5.646  -9.915   5.049  1.00 93.69           H
ATOM   4597  CB  THR A 302       3.920 -10.015   6.333  1.00 93.69           C
ATOM   4598  HB  THR A 302       3.173 -10.018   5.539  1.00 93.69           H
ATOM   4599  OG1 THR A 302       3.560  -9.299   7.512  1.00 93.69           O
ATOM   4600  HG1 THR A 302       3.853  -9.806   8.323  1.00 93.69           H
ATOM   4601  CG2 THR A 302       4.150 -11.446   6.823  1.00 93.69           C
ATOM   4602 1HG2 THR A 302       4.846 -11.436   7.662  1.00 93.69           H
ATOM   4603 2HG2 THR A 302       4.567 -12.045   6.012  1.00 93.69           H
ATOM   4604 3HG2 THR A 302       3.202 -11.878   7.142  1.00 93.69           H
ATOM   4605  HN  THR A 302       5.754  -9.604   7.860  1.00 93.69           H
ATOM   4606  N   GLN A 303       5.036  -6.973   6.282  1.00 90.44           N
ATOM   4607  CA  GLN A 303       4.888  -5.570   5.933  1.00 90.44           C
ATOM   4608  C   GLN A 303       6.047  -5.119   5.043  1.00 90.44           C
ATOM   4609  O   GLN A 303       5.842  -4.400   4.066  1.00 90.44           O
ATOM   4610  HA  GLN A 303       3.950  -5.507   5.380  1.00 90.44           H
ATOM   4611  CB  GLN A 303       4.789  -4.700   7.187  1.00 90.44           C
ATOM   4612 1HB  GLN A 303       3.916  -4.994   7.770  1.00 90.44           H
ATOM   4613 2HB  GLN A 303       5.663  -4.864   7.818  1.00 90.44           H
ATOM   4614  CG  GLN A 303       4.689  -3.218   6.821  1.00 90.44           C
ATOM   4615 1HG  GLN A 303       5.633  -2.882   6.392  1.00 90.44           H
ATOM   4616 2HG  GLN A 303       3.924  -3.080   6.056  1.00 90.44           H
ATOM   4617  CD  GLN A 303       4.349  -2.371   8.048  1.00 90.44           C
ATOM   4618  OE1 GLN A 303       5.182  -2.098   8.896  1.00 90.44           O
ATOM   4619  NE2 GLN A 303       3.081  -1.973   8.096  1.00 90.44           N
ATOM   4620 1HE2 GLN A 303       2.447  -2.232   7.367  1.00 90.44           H
ATOM   4621 2HE2 GLN A 303       2.761  -1.413   8.861  1.00 90.44           H
ATOM   4622  HN  GLN A 303       5.163  -7.154   7.257  1.00 90.44           H
ATOM   4623  N   THR A 304       7.241  -5.561   5.412  1.00 91.98           N
ATOM   4624  CA  THR A 304       8.439  -5.171   4.688  1.00 91.98           C
ATOM   4625  C   THR A 304       8.378  -5.675   3.245  1.00 91.98           C
ATOM   4626  O   THR A 304       8.703  -4.940   2.313  1.00 91.98           O
ATOM   4627  HA  THR A 304       8.477  -4.083   4.646  1.00 91.98           H
ATOM   4628  CB  THR A 304       9.650  -5.694   5.463  1.00 91.98           C
ATOM   4629  HB  THR A 304       9.668  -6.784   5.468  1.00 91.98           H
ATOM   4630  OG1 THR A 304       9.538  -5.076   6.742  1.00 91.98           O
ATOM   4631  HG1 THR A 304       9.117  -5.708   7.392  1.00 91.98           H
ATOM   4632  CG2 THR A 304      10.974  -5.165   4.908  1.00 91.98           C
ATOM   4633 1HG2 THR A 304      10.983  -4.076   4.966  1.00 91.98           H
ATOM   4634 2HG2 THR A 304      11.082  -5.474   3.869  1.00 91.98           H
ATOM   4635 3HG2 THR A 304      11.801  -5.567   5.494  1.00 91.98           H
ATOM   4636  HN  THR A 304       7.396  -6.172   6.188  1.00 91.98           H
ATOM   4637  N   ILE A 305       7.960  -6.924   3.105  1.00 92.24           N
ATOM   4638  CA  ILE A 305       7.827  -7.526   1.789  1.00 92.24           C
ATOM   4639  C   ILE A 305       6.867  -6.686   0.943  1.00 92.24           C
ATOM   4640  O   ILE A 305       7.090  -6.496  -0.251  1.00 92.24           O
ATOM   4641  HA  ILE A 305       8.810  -7.505   1.319  1.00 92.24           H
ATOM   4642  CB  ILE A 305       7.414  -8.994   1.910  1.00 92.24           C
ATOM   4643  HB  ILE A 305       6.539  -9.051   2.557  1.00 92.24           H
ATOM   4644  CG1 ILE A 305       8.519  -9.821   2.571  1.00 92.24           C
ATOM   4645 1HG1 ILE A 305       9.342  -9.962   1.870  1.00 92.24           H
ATOM   4646 2HG1 ILE A 305       8.920  -9.280   3.428  1.00 92.24           H
ATOM   4647  CG2 ILE A 305       7.008  -9.564   0.550  1.00 92.24           C
ATOM   4648 1HG2 ILE A 305       6.165  -8.996   0.155  1.00 92.24           H
ATOM   4649 2HG2 ILE A 305       7.849  -9.493  -0.140  1.00 92.24           H
ATOM   4650 3HG2 ILE A 305       6.720 -10.609   0.665  1.00 92.24           H
ATOM   4651  CD1 ILE A 305       7.989 -11.183   3.023  1.00 92.24           C
ATOM   4652 1HD1 ILE A 305       7.182 -11.039   3.742  1.00 92.24           H
ATOM   4653 2HD1 ILE A 305       7.611 -11.731   2.160  1.00 92.24           H
ATOM   4654 3HD1 ILE A 305       8.794 -11.750   3.489  1.00 92.24           H
ATOM   4655  HN  ILE A 305       7.715  -7.521   3.869  1.00 92.24           H
ATOM   4656  N   ALA A 306       5.820  -6.204   1.597  1.00 92.27           N
ATOM   4657  CA  ALA A 306       4.796  -5.437   0.908  1.00 92.27           C
ATOM   4658  C   ALA A 306       5.409  -4.143   0.371  1.00 92.27           C
ATOM   4659  O   ALA A 306       5.041  -3.677  -0.706  1.00 92.27           O
ATOM   4660  HA  ALA A 306       4.440  -6.036   0.070  1.00 92.27           H
ATOM   4661  CB  ALA A 306       3.626  -5.177   1.860  1.00 92.27           C
ATOM   4662 1HB  ALA A 306       3.208  -6.128   2.189  1.00 92.27           H
ATOM   4663 2HB  ALA A 306       3.979  -4.616   2.725  1.00 92.27           H
ATOM   4664 3HB  ALA A 306       2.858  -4.602   1.342  1.00 92.27           H
ATOM   4665  HN  ALA A 306       5.666  -6.330   2.577  1.00 92.27           H
ATOM   4666  N   PHE A 307       6.335  -3.597   1.147  1.00 90.49           N
ATOM   4667  CA  PHE A 307       6.934  -2.317   0.811  1.00 90.49           C
ATOM   4668  C   PHE A 307       7.868  -2.448  -0.394  1.00 90.49           C
ATOM   4669  O   PHE A 307       8.048  -1.495  -1.150  1.00 90.49           O
ATOM   4670  HA  PHE A 307       6.120  -1.634   0.565  1.00 90.49           H
ATOM   4671  CB  PHE A 307       7.748  -1.871   2.027  1.00 90.49           C
ATOM   4672 1HB  PHE A 307       8.383  -2.696   2.349  1.00 90.49           H
ATOM   4673 2HB  PHE A 307       8.409  -1.057   1.730  1.00 90.49           H
ATOM   4674  CG  PHE A 307       6.896  -1.410   3.211  1.00 90.49           C
ATOM   4675  CD1 PHE A 307       5.544  -1.333   3.087  1.00 90.49           C
ATOM   4676  HD1 PHE A 307       5.067  -1.599   2.144  1.00 90.49           H
ATOM   4677  CD2 PHE A 307       7.491  -1.077   4.388  1.00 90.49           C
ATOM   4678  HD2 PHE A 307       8.575  -1.139   4.487  1.00 90.49           H
ATOM   4679  CE1 PHE A 307       4.754  -0.905   4.186  1.00 90.49           C
ATOM   4680  HE1 PHE A 307       3.670  -0.843   4.087  1.00 90.49           H
ATOM   4681  CE2 PHE A 307       6.701  -0.649   5.487  1.00 90.49           C
ATOM   4682  HE2 PHE A 307       7.178  -0.383   6.430  1.00 90.49           H
ATOM   4683  CZ  PHE A 307       5.349  -0.572   5.363  1.00 90.49           C
ATOM   4684  HZ  PHE A 307       4.742  -0.244   6.207  1.00 90.49           H
ATOM   4685  HN  PHE A 307       6.675  -4.015   1.990  1.00 90.49           H
ATOM   4686  N   PHE A 308       8.437  -3.636  -0.534  1.00 87.34           N
ATOM   4687  CA  PHE A 308       9.337  -3.908  -1.642  1.00 87.34           C
ATOM   4688  C   PHE A 308       8.615  -3.766  -2.983  1.00 87.34           C
ATOM   4689  O   PHE A 308       9.247  -3.524  -4.010  1.00 87.34           O
ATOM   4690  HA  PHE A 308      10.146  -3.179  -1.588  1.00 87.34           H
ATOM   4691  CB  PHE A 308       9.816  -5.352  -1.485  1.00 87.34           C
ATOM   4692 1HB  PHE A 308       9.033  -5.933  -0.999  1.00 87.34           H
ATOM   4693 2HB  PHE A 308       9.967  -5.784  -2.474  1.00 87.34           H
ATOM   4694  CG  PHE A 308      11.110  -5.495  -0.680  1.00 87.34           C
ATOM   4695  CD1 PHE A 308      12.303  -5.177  -1.250  1.00 87.34           C
ATOM   4696  HD1 PHE A 308      12.338  -4.820  -2.279  1.00 87.34           H
ATOM   4697  CD2 PHE A 308      11.067  -5.939   0.604  1.00 87.34           C
ATOM   4698  HD2 PHE A 308      10.110  -6.195   1.061  1.00 87.34           H
ATOM   4699  CE1 PHE A 308      13.504  -5.309  -0.503  1.00 87.34           C
ATOM   4700  HE1 PHE A 308      14.461  -5.054  -0.960  1.00 87.34           H
ATOM   4701  CE2 PHE A 308      12.268  -6.072   1.351  1.00 87.34           C
ATOM   4702  HE2 PHE A 308      12.233  -6.428   2.380  1.00 87.34           H
ATOM   4703  CZ  PHE A 308      13.461  -5.754   0.781  1.00 87.34           C
ATOM   4704  HZ  PHE A 308      14.382  -5.855   1.354  1.00 87.34           H
ATOM   4705  HN  PHE A 308       8.292  -4.403   0.091  1.00 87.34           H
ATOM   4706  N   HIS A 309       7.300  -3.922  -2.931  1.00 79.85           N
ATOM   4707  CA  HIS A 309       6.489  -3.846  -4.133  1.00 79.85           C
ATOM   4708  C   HIS A 309       6.691  -2.486  -4.804  1.00 79.85           C
ATOM   4709  O   HIS A 309       6.742  -2.395  -6.029  1.00 79.85           O
ATOM   4710  HA  HIS A 309       6.847  -4.628  -4.803  1.00 79.85           H
ATOM   4711  CB  HIS A 309       5.021  -4.139  -3.818  1.00 79.85           C
ATOM   4712 1HB  HIS A 309       4.937  -5.158  -3.441  1.00 79.85           H
ATOM   4713 2HB  HIS A 309       4.692  -3.475  -3.018  1.00 79.85           H
ATOM   4714  CG  HIS A 309       4.094  -3.977  -4.999  1.00 79.85           C
ATOM   4715  ND1 HIS A 309       3.356  -2.827  -5.221  1.00 79.85           N
ATOM   4716  HD1 HIS A 309       3.357  -2.011  -4.643  1.00 79.85           H
ATOM   4717  CD2 HIS A 309       3.795  -4.829  -6.021  1.00 79.85           C
ATOM   4718  HD2 HIS A 309       4.204  -5.830  -6.156  1.00 79.85           H
ATOM   4719  CE1 HIS A 309       2.647  -2.992  -6.328  1.00 79.85           C
ATOM   4720  HE1 HIS A 309       1.966  -2.264  -6.767  1.00 79.85           H
ATOM   4721  NE2 HIS A 309       2.921  -4.234  -6.822  1.00 79.85           N
ATOM   4722  HN  HIS A 309       6.791  -4.098  -2.088  1.00 79.85           H
ATOM   4723  N   SER A 310       6.802  -1.462  -3.970  1.00 84.67           N
ATOM   4724  CA  SER A 310       6.832  -0.095  -4.463  1.00 84.67           C
ATOM   4725  C   SER A 310       8.148   0.168  -5.197  1.00 84.67           C
ATOM   4726  O   SER A 310       8.235   1.084  -6.014  1.00 84.67           O
ATOM   4727  HA  SER A 310       5.988  -0.018  -5.149  1.00 84.67           H
ATOM   4728  CB  SER A 310       6.652   0.907  -3.320  1.00 84.67           C
ATOM   4729 1HB  SER A 310       7.377   0.695  -2.535  1.00 84.67           H
ATOM   4730 2HB  SER A 310       6.861   1.913  -3.684  1.00 84.67           H
ATOM   4731  OG  SER A 310       5.336   0.863  -2.775  1.00 84.67           O
ATOM   4732  HG  SER A 310       4.687   1.275  -3.414  1.00 84.67           H
ATOM   4733  HN  SER A 310       6.871  -1.554  -2.977  1.00 84.67           H
ATOM   4734  N   CYS A 311       9.139  -0.652  -4.880  1.00 87.58           N
ATOM   4735  CA  CYS A 311      10.448  -0.516  -5.496  1.00 87.58           C
ATOM   4736  C   CYS A 311      10.528  -1.489  -6.674  1.00 87.58           C
ATOM   4737  O   CYS A 311      11.411  -1.372  -7.522  1.00 87.58           O
ATOM   4738  HA  CYS A 311      10.527   0.515  -5.840  1.00 87.58           H
ATOM   4739  CB  CYS A 311      11.575  -0.747  -4.487  1.00 87.58           C
ATOM   4740 1HB  CYS A 311      12.510  -0.343  -4.874  1.00 87.58           H
ATOM   4741 2HB  CYS A 311      11.358  -0.217  -3.560  1.00 87.58           H
ATOM   4742  SG  CYS A 311      11.759  -2.537  -4.153  1.00 87.58           S
ATOM   4743  HG  CYS A 311      12.827  -2.424  -3.369  1.00 87.58           H
ATOM   4744  HN  CYS A 311       9.059  -1.396  -4.217  1.00 87.58           H
ATOM   4745  N   LEU A 312       9.595  -2.429  -6.688  1.00 85.26           N
ATOM   4746  CA  LEU A 312       9.659  -3.534  -7.630  1.00 85.26           C
ATOM   4747  C   LEU A 312       9.071  -3.090  -8.971  1.00 85.26           C
ATOM   4748  O   LEU A 312       9.552  -3.493 -10.028  1.00 85.26           O
ATOM   4749  HA  LEU A 312      10.711  -3.776  -7.778  1.00 85.26           H
ATOM   4750  CB  LEU A 312       8.985  -4.777  -7.045  1.00 85.26           C
ATOM   4751 1HB  LEU A 312       8.051  -4.472  -6.574  1.00 85.26           H
ATOM   4752 2HB  LEU A 312       8.725  -5.445  -7.866  1.00 85.26           H
ATOM   4753  CG  LEU A 312       9.806  -5.565  -6.022  1.00 85.26           C
ATOM   4754  HG  LEU A 312      10.081  -4.890  -5.212  1.00 85.26           H
ATOM   4755  CD1 LEU A 312       8.976  -6.694  -5.407  1.00 85.26           C
ATOM   4756 1HD1 LEU A 312       8.104  -6.273  -4.906  1.00 85.26           H
ATOM   4757 2HD1 LEU A 312       8.650  -7.375  -6.193  1.00 85.26           H
ATOM   4758 3HD1 LEU A 312       9.583  -7.238  -4.684  1.00 85.26           H
ATOM   4759  CD2 LEU A 312      11.106  -6.081  -6.642  1.00 85.26           C
ATOM   4760 1HD2 LEU A 312      10.873  -6.735  -7.482  1.00 85.26           H
ATOM   4761 2HD2 LEU A 312      11.701  -5.238  -6.992  1.00 85.26           H
ATOM   4762 3HD2 LEU A 312      11.670  -6.638  -5.894  1.00 85.26           H
ATOM   4763  HN  LEU A 312       8.807  -2.444  -6.072  1.00 85.26           H
ATOM   4764  N   ASN A 313       8.038  -2.264  -8.883  1.00 80.43           N
ATOM   4765  CA  ASN A 313       7.267  -1.903 -10.061  1.00 80.43           C
ATOM   4766  C   ASN A 313       8.215  -1.405 -11.153  1.00 80.43           C
ATOM   4767  O   ASN A 313       8.211  -1.925 -12.268  1.00 80.43           O
ATOM   4768  HA  ASN A 313       6.740  -2.813 -10.349  1.00 80.43           H
ATOM   4769  CB  ASN A 313       6.276  -0.780  -9.747  1.00 80.43           C
ATOM   4770 1HB  ASN A 313       6.752  -0.039  -9.106  1.00 80.43           H
ATOM   4771 2HB  ASN A 313       5.995  -0.271 -10.669  1.00 80.43           H
ATOM   4772  CG  ASN A 313       5.025  -1.329  -9.059  1.00 80.43           C
ATOM   4773  OD1 ASN A 313       4.636  -2.472  -9.240  1.00 80.43           O
ATOM   4774  ND2 ASN A 313       4.418  -0.455  -8.262  1.00 80.43           N
ATOM   4775 1HD2 ASN A 313       4.789   0.468  -8.157  1.00 80.43           H
ATOM   4776 2HD2 ASN A 313       3.590  -0.720  -7.767  1.00 80.43           H
ATOM   4777  HN  ASN A 313       7.727  -1.846  -8.030  1.00 80.43           H
ATOM   4778  N   PRO A 314       9.042  -0.394 -10.855  1.00 81.56           N
ATOM   4779  CA  PRO A 314       9.932   0.177 -11.870  1.00 81.56           C
ATOM   4780  C   PRO A 314      10.780  -0.882 -12.555  1.00 81.56           C
ATOM   4781  O   PRO A 314      10.974  -0.838 -13.768  1.00 81.56           O
ATOM   4782  HA  PRO A 314       9.347   0.633 -12.668  1.00 81.56           H
ATOM   4783  CB  PRO A 314      10.790   1.169 -11.082  1.00 81.56           C
ATOM   4784 1HB  PRO A 314      11.710   0.708 -10.723  1.00 81.56           H
ATOM   4785 2HB  PRO A 314      11.080   2.023 -11.694  1.00 81.56           H
ATOM   4786  CG  PRO A 314       9.882   1.585  -9.930  1.00 81.56           C
ATOM   4787 1HG  PRO A 314      10.449   2.003  -9.099  1.00 81.56           H
ATOM   4788 2HG  PRO A 314       9.170   2.352 -10.233  1.00 81.56           H
ATOM   4789  CD  PRO A 314       9.194   0.283  -9.554  1.00 81.56           C
ATOM   4790 1HD  PRO A 314       9.796  -0.309  -8.864  1.00 81.56           H
ATOM   4791 2HD  PRO A 314       8.235   0.458  -9.067  1.00 81.56           H
ATOM   4792  N   VAL A 315      11.268  -1.815 -11.750  1.00 82.95           N
ATOM   4793  CA  VAL A 315      12.156  -2.849 -12.255  1.00 82.95           C
ATOM   4794  C   VAL A 315      11.395  -3.727 -13.250  1.00 82.95           C
ATOM   4795  O   VAL A 315      11.942  -4.122 -14.279  1.00 82.95           O
ATOM   4796  HA  VAL A 315      12.974  -2.353 -12.778  1.00 82.95           H
ATOM   4797  CB  VAL A 315      12.750  -3.643 -11.090  1.00 82.95           C
ATOM   4798  HB  VAL A 315      11.929  -4.119 -10.555  1.00 82.95           H
ATOM   4799  CG1 VAL A 315      13.682  -4.745 -11.596  1.00 82.95           C
ATOM   4800 1HG1 VAL A 315      13.123  -5.428 -12.236  1.00 82.95           H
ATOM   4801 2HG1 VAL A 315      14.497  -4.299 -12.167  1.00 82.95           H
ATOM   4802 3HG1 VAL A 315      14.091  -5.294 -10.748  1.00 82.95           H
ATOM   4803  CG2 VAL A 315      13.476  -2.718 -10.110  1.00 82.95           C
ATOM   4804 1HG2 VAL A 315      14.284  -2.202 -10.629  1.00 82.95           H
ATOM   4805 2HG2 VAL A 315      12.773  -1.987  -9.712  1.00 82.95           H
ATOM   4806 3HG2 VAL A 315      13.889  -3.308  -9.292  1.00 82.95           H
ATOM   4807  HN  VAL A 315      11.066  -1.872 -10.772  1.00 82.95           H
ATOM   4808  N   LEU A 316      10.146  -4.008 -12.909  1.00 81.53           N
ATOM   4809  CA  LEU A 316       9.317  -4.862 -13.741  1.00 81.53           C
ATOM   4810  C   LEU A 316       9.204  -4.250 -15.139  1.00 81.53           C
ATOM   4811  O   LEU A 316       9.261  -4.964 -16.139  1.00 81.53           O
ATOM   4812  HA  LEU A 316       9.821  -5.825 -13.825  1.00 81.53           H
ATOM   4813  CB  LEU A 316       7.965  -5.116 -13.070  1.00 81.53           C
ATOM   4814 1HB  LEU A 316       7.490  -4.153 -12.881  1.00 81.53           H
ATOM   4815 2HB  LEU A 316       7.328  -5.654 -13.772  1.00 81.53           H
ATOM   4816  CG  LEU A 316       8.006  -5.900 -11.757  1.00 81.53           C
ATOM   4817  HG  LEU A 316       8.644  -5.361 -11.057  1.00 81.53           H
ATOM   4818  CD1 LEU A 316       6.614  -5.985 -11.126  1.00 81.53           C
ATOM   4819 1HD1 LEU A 316       6.245  -4.980 -10.922  1.00 81.53           H
ATOM   4820 2HD1 LEU A 316       5.934  -6.489 -11.814  1.00 81.53           H
ATOM   4821 3HD1 LEU A 316       6.671  -6.548 -10.194  1.00 81.53           H
ATOM   4822  CD2 LEU A 316       8.627  -7.282 -11.963  1.00 81.53           C
ATOM   4823 1HD2 LEU A 316       8.036  -7.843 -12.686  1.00 81.53           H
ATOM   4824 2HD2 LEU A 316       9.646  -7.171 -12.334  1.00 81.53           H
ATOM   4825 3HD2 LEU A 316       8.644  -7.818 -11.014  1.00 81.53           H
ATOM   4826  HN  LEU A 316       9.701  -3.663 -12.082  1.00 81.53           H
ATOM   4827  N   TYR A 317       9.044  -2.935 -15.164  1.00 74.21           N
ATOM   4828  CA  TYR A 317       8.880  -2.225 -16.420  1.00 74.21           C
ATOM   4829  C   TYR A 317      10.137  -2.341 -17.285  1.00 74.21           C
ATOM   4830  O   TYR A 317      10.048  -2.423 -18.509  1.00 74.21           O
ATOM   4831  HA  TYR A 317       8.040  -2.671 -16.952  1.00 74.21           H
ATOM   4832  CB  TYR A 317       8.665  -0.756 -16.049  1.00 74.21           C
ATOM   4833 1HB  TYR A 317       9.554  -0.388 -15.536  1.00 74.21           H
ATOM   4834 2HB  TYR A 317       8.561  -0.172 -16.964  1.00 74.21           H
ATOM   4835  CG  TYR A 317       7.443  -0.510 -15.162  1.00 74.21           C
ATOM   4836  CD1 TYR A 317       6.395  -1.409 -15.167  1.00 74.21           C
ATOM   4837  HD1 TYR A 317       6.439  -2.293 -15.803  1.00 74.21           H
ATOM   4838  CD2 TYR A 317       7.388   0.609 -14.357  1.00 74.21           C
ATOM   4839  HD2 TYR A 317       8.216   1.319 -14.354  1.00 74.21           H
ATOM   4840  CE1 TYR A 317       5.245  -1.178 -14.332  1.00 74.21           C
ATOM   4841  HE1 TYR A 317       4.411  -1.879 -14.327  1.00 74.21           H
ATOM   4842  CE2 TYR A 317       6.238   0.840 -13.523  1.00 74.21           C
ATOM   4843  HE2 TYR A 317       6.182   1.720 -12.882  1.00 74.21           H
ATOM   4844  CZ  TYR A 317       5.223  -0.065 -13.551  1.00 74.21           C
ATOM   4845  OH  TYR A 317       4.137   0.153 -12.763  1.00 74.21           O
ATOM   4846  HH  TYR A 317       4.244   1.012 -12.262  1.00 74.21           H
ATOM   4847  HN  TYR A 317       9.027  -2.359 -14.347  1.00 74.21           H
ATOM   4848  N   VAL A 318      11.280  -2.346 -16.614  1.00 76.10           N
ATOM   4849  CA  VAL A 318      12.555  -2.416 -17.307  1.00 76.10           C
ATOM   4850  C   VAL A 318      12.668  -3.764 -18.022  1.00 76.10           C
ATOM   4851  O   VAL A 318      13.022  -3.819 -19.199  1.00 76.10           O
ATOM   4852  HA  VAL A 318      12.568  -1.621 -18.053  1.00 76.10           H
ATOM   4853  CB  VAL A 318      13.700  -2.163 -16.324  1.00 76.10           C
ATOM   4854  HB  VAL A 318      13.589  -2.860 -15.494  1.00 76.10           H
ATOM   4855  CG1 VAL A 318      15.055  -2.426 -16.982  1.00 76.10           C
ATOM   4856 1HG1 VAL A 318      15.103  -3.463 -17.314  1.00 76.10           H
ATOM   4857 2HG1 VAL A 318      15.178  -1.764 -17.840  1.00 76.10           H
ATOM   4858 3HG1 VAL A 318      15.851  -2.238 -16.262  1.00 76.10           H
ATOM   4859  CG2 VAL A 318      13.631  -0.743 -15.757  1.00 76.10           C
ATOM   4860 1HG2 VAL A 318      13.704  -0.023 -16.572  1.00 76.10           H
ATOM   4861 2HG2 VAL A 318      12.685  -0.606 -15.234  1.00 76.10           H
ATOM   4862 3HG2 VAL A 318      14.456  -0.590 -15.062  1.00 76.10           H
ATOM   4863  HN  VAL A 318      11.343  -2.303 -15.616  1.00 76.10           H
ATOM   4864  N   PHE A 319      12.361  -4.819 -17.281  1.00 74.25           N
ATOM   4865  CA  PHE A 319      12.591  -6.168 -17.767  1.00 74.25           C
ATOM   4866  C   PHE A 319      11.483  -6.600 -18.730  1.00 74.25           C
ATOM   4867  O   PHE A 319      11.746  -7.288 -19.716  1.00 74.25           O
ATOM   4868  HA  PHE A 319      13.546  -6.164 -18.293  1.00 74.25           H
ATOM   4869  CB  PHE A 319      12.579  -7.092 -16.547  1.00 74.25           C
ATOM   4870 1HB  PHE A 319      11.760  -6.799 -15.890  1.00 74.25           H
ATOM   4871 2HB  PHE A 319      12.374  -8.110 -16.877  1.00 74.25           H
ATOM   4872  CG  PHE A 319      13.884  -7.083 -15.748  1.00 74.25           C
ATOM   4873  CD1 PHE A 319      15.014  -7.617 -16.284  1.00 74.25           C
ATOM   4874  HD1 PHE A 319      14.990  -8.051 -17.283  1.00 74.25           H
ATOM   4875  CD2 PHE A 319      13.913  -6.541 -14.501  1.00 74.25           C
ATOM   4876  HD2 PHE A 319      13.008  -6.113 -14.071  1.00 74.25           H
ATOM   4877  CE1 PHE A 319      16.224  -7.609 -15.542  1.00 74.25           C
ATOM   4878  HE1 PHE A 319      17.130  -8.037 -15.971  1.00 74.25           H
ATOM   4879  CE2 PHE A 319      15.124  -6.533 -13.759  1.00 74.25           C
ATOM   4880  HE2 PHE A 319      15.148  -6.099 -12.759  1.00 74.25           H
ATOM   4881  CZ  PHE A 319      16.254  -7.067 -14.295  1.00 74.25           C
ATOM   4882  HZ  PHE A 319      17.183  -7.061 -13.725  1.00 74.25           H
ATOM   4883  HN  PHE A 319      11.962  -4.762 -16.365  1.00 74.25           H
ATOM   4884  N   VAL A 320      10.268  -6.179 -18.411  1.00 77.84           N
ATOM   4885  CA  VAL A 320       9.092  -6.713 -19.077  1.00 77.84           C
ATOM   4886  C   VAL A 320       8.654  -5.746 -20.179  1.00 77.84           C
ATOM   4887  O   VAL A 320       8.057  -6.160 -21.171  1.00 77.84           O
ATOM   4888  HA  VAL A 320       9.375  -7.661 -19.535  1.00 77.84           H
ATOM   4889  CB  VAL A 320       7.991  -6.990 -18.052  1.00 77.84           C
ATOM   4890  HB  VAL A 320       7.640  -6.032 -17.669  1.00 77.84           H
ATOM   4891  CG1 VAL A 320       6.802  -7.699 -18.704  1.00 77.84           C
ATOM   4892 1HG1 VAL A 320       6.393  -7.070 -19.495  1.00 77.84           H
ATOM   4893 2HG1 VAL A 320       7.132  -8.647 -19.128  1.00 77.84           H
ATOM   4894 3HG1 VAL A 320       6.033  -7.885 -17.953  1.00 77.84           H
ATOM   4895  CG2 VAL A 320       8.532  -7.800 -16.872  1.00 77.84           C
ATOM   4896 1HG2 VAL A 320       8.922  -8.752 -17.232  1.00 77.84           H
ATOM   4897 2HG2 VAL A 320       9.330  -7.241 -16.384  1.00 77.84           H
ATOM   4898 3HG2 VAL A 320       7.728  -7.983 -16.159  1.00 77.84           H
ATOM   4899  HN  VAL A 320      10.081  -5.489 -17.712  1.00 77.84           H
ATOM   4900  N   GLY A 321       8.967  -4.476 -19.967  1.00 79.28           N
ATOM   4901  CA  GLY A 321       8.438  -3.423 -20.817  1.00 79.28           C
ATOM   4902  C   GLY A 321       9.407  -3.099 -21.956  1.00 79.28           C
ATOM   4903  O   GLY A 321      10.324  -2.297 -21.787  1.00 79.28           O
ATOM   4904 1HA  GLY A 321       7.477  -3.731 -21.229  1.00 79.28           H
ATOM   4905 2HA  GLY A 321       8.257  -2.527 -20.223  1.00 79.28           H
ATOM   4906  HN  GLY A 321       9.569  -4.164 -19.232  1.00 79.28           H
ATOM   4907  N   GLU A 322       9.171  -3.740 -23.091  1.00 69.45           N
ATOM   4908  CA  GLU A 322       9.901  -3.409 -24.303  1.00 69.45           C
ATOM   4909  C   GLU A 322       9.764  -1.918 -24.615  1.00 69.45           C
ATOM   4910  O   GLU A 322      10.754  -1.247 -24.902  1.00 69.45           O
ATOM   4911  HA  GLU A 322      10.942  -3.648 -24.088  1.00 69.45           H
ATOM   4912  CB  GLU A 322       9.424  -4.262 -25.481  1.00 69.45           C
ATOM   4913 1HB  GLU A 322       8.334  -4.280 -25.504  1.00 69.45           H
ATOM   4914 2HB  GLU A 322       9.868  -3.893 -26.405  1.00 69.45           H
ATOM   4915  CG  GLU A 322       9.885  -5.713 -25.330  1.00 69.45           C
ATOM   4916 1HG  GLU A 322      10.965  -5.742 -25.184  1.00 69.45           H
ATOM   4917 2HG  GLU A 322       9.431  -6.152 -24.441  1.00 69.45           H
ATOM   4918  CD  GLU A 322       9.509  -6.539 -26.561  1.00 69.45           C
ATOM   4919  OE1 GLU A 322       9.799  -7.755 -26.540  1.00 69.45           O
ATOM   4920  OE2 GLU A 322       8.940  -5.936 -27.497  1.00 69.45           O
ATOM   4921  HN  GLU A 322       8.496  -4.471 -23.191  1.00 69.45           H
ATOM   4922  N   ARG A 323       8.529  -1.443 -24.549  1.00 66.05           N
ATOM   4923  CA  ARG A 323       8.244  -0.052 -24.857  1.00 66.05           C
ATOM   4924  C   ARG A 323       9.013   0.870 -23.909  1.00 66.05           C
ATOM   4925  O   ARG A 323       9.594   1.865 -24.340  1.00 66.05           O
ATOM   4926  HA  ARG A 323       8.576   0.079 -25.887  1.00 66.05           H
ATOM   4927  CB  ARG A 323       6.747   0.243 -24.741  1.00 66.05           C
ATOM   4928 1HB  ARG A 323       6.187  -0.447 -25.373  1.00 66.05           H
ATOM   4929 2HB  ARG A 323       6.418   0.075 -23.716  1.00 66.05           H
ATOM   4930  CG  ARG A 323       6.439   1.684 -25.152  1.00 66.05           C
ATOM   4931 1HG  ARG A 323       6.975   2.374 -24.500  1.00 66.05           H
ATOM   4932 2HG  ARG A 323       6.796   1.861 -26.166  1.00 66.05           H
ATOM   4933  CD  ARG A 323       4.937   1.966 -25.077  1.00 66.05           C
ATOM   4934 1HD  ARG A 323       4.405   1.343 -25.795  1.00 66.05           H
ATOM   4935 2HD  ARG A 323       4.559   1.707 -24.088  1.00 66.05           H
ATOM   4936  NE  ARG A 323       4.676   3.396 -25.358  1.00 66.05           N
ATOM   4937  HE  ARG A 323       5.366   3.907 -25.870  1.00 66.05           H
ATOM   4938  CZ  ARG A 323       3.572   4.048 -24.970  1.00 66.05           C
ATOM   4939  NH1 ARG A 323       2.613   3.413 -24.281  1.00 66.05           N
ATOM   4940 1HH1 ARG A 323       2.719   2.445 -24.053  1.00 66.05           H
ATOM   4941 2HH1 ARG A 323       1.792   3.907 -23.995  1.00 66.05           H
ATOM   4942  NH2 ARG A 323       3.440   5.345 -25.280  1.00 66.05           N
ATOM   4943 1HH2 ARG A 323       2.622   5.846 -24.998  1.00 66.05           H
ATOM   4944 2HH2 ARG A 323       4.160   5.811 -25.794  1.00 66.05           H
ATOM   4945  HN  ARG A 323       7.732  -1.990 -24.290  1.00 66.05           H
ATOM   4946  N   PHE A 324       8.993   0.507 -22.635  1.00 79.87           N
ATOM   4947  CA  PHE A 324       9.616   1.329 -21.612  1.00 79.87           C
ATOM   4948  C   PHE A 324      11.135   1.366 -21.788  1.00 79.87           C
ATOM   4949  O   PHE A 324      11.748   2.428 -21.693  1.00 79.87           O
ATOM   4950  HA  PHE A 324       9.214   2.337 -21.718  1.00 79.87           H
ATOM   4951  CB  PHE A 324       9.286   0.689 -20.262  1.00 79.87           C
ATOM   4952 1HB  PHE A 324       8.208   0.547 -20.191  1.00 79.87           H
ATOM   4953 2HB  PHE A 324       9.741  -0.301 -20.220  1.00 79.87           H
ATOM   4954  CG  PHE A 324       9.759   1.502 -19.055  1.00 79.87           C
ATOM   4955  CD1 PHE A 324      10.936   1.196 -18.447  1.00 79.87           C
ATOM   4956  HD1 PHE A 324      11.543   0.370 -18.819  1.00 79.87           H
ATOM   4957  CD2 PHE A 324       9.002   2.533 -18.591  1.00 79.87           C
ATOM   4958  HD2 PHE A 324       8.059   2.779 -19.079  1.00 79.87           H
ATOM   4959  CE1 PHE A 324      11.375   1.951 -17.327  1.00 79.87           C
ATOM   4960  HE1 PHE A 324      12.318   1.705 -16.840  1.00 79.87           H
ATOM   4961  CE2 PHE A 324       9.441   3.288 -17.472  1.00 79.87           C
ATOM   4962  HE2 PHE A 324       8.834   4.114 -17.100  1.00 79.87           H
ATOM   4963  CZ  PHE A 324      10.618   2.981 -16.863  1.00 79.87           C
ATOM   4964  HZ  PHE A 324      10.955   3.561 -16.004  1.00 79.87           H
ATOM   4965  HN  PHE A 324       8.561  -0.331 -22.299  1.00 79.87           H
ATOM   4966  N   ARG A 325      11.698   0.194 -22.042  1.00 76.49           N
ATOM   4967  CA  ARG A 325      13.132   0.082 -22.249  1.00 76.49           C
ATOM   4968  C   ARG A 325      13.580   1.017 -23.375  1.00 76.49           C
ATOM   4969  O   ARG A 325      14.560   1.745 -23.227  1.00 76.49           O
ATOM   4970  HA  ARG A 325      13.575   0.374 -21.297  1.00 76.49           H
ATOM   4971  CB  ARG A 325      13.527  -1.354 -22.601  1.00 76.49           C
ATOM   4972 1HB  ARG A 325      12.883  -1.727 -23.397  1.00 76.49           H
ATOM   4973 2HB  ARG A 325      14.548  -1.371 -22.982  1.00 76.49           H
ATOM   4974  CG  ARG A 325      13.418  -2.267 -21.378  1.00 76.49           C
ATOM   4975 1HG  ARG A 325      13.790  -1.746 -20.496  1.00 76.49           H
ATOM   4976 2HG  ARG A 325      12.371  -2.505 -21.190  1.00 76.49           H
ATOM   4977  CD  ARG A 325      14.210  -3.559 -21.586  1.00 76.49           C
ATOM   4978 1HD  ARG A 325      15.270  -3.332 -21.698  1.00 76.49           H
ATOM   4979 2HD  ARG A 325      14.112  -4.201 -20.710  1.00 76.49           H
ATOM   4980  NE  ARG A 325      13.716  -4.268 -22.788  1.00 76.49           N
ATOM   4981  HE  ARG A 325      14.012  -3.935 -23.684  1.00 76.49           H
ATOM   4982  CZ  ARG A 325      12.897  -5.328 -22.752  1.00 76.49           C
ATOM   4983  NH1 ARG A 325      12.469  -5.816 -21.580  1.00 76.49           N
ATOM   4984 1HH1 ARG A 325      12.760  -5.390 -20.724  1.00 76.49           H
ATOM   4985 2HH1 ARG A 325      11.857  -6.608 -21.562  1.00 76.49           H
ATOM   4986  NH2 ARG A 325      12.512  -5.891 -23.905  1.00 76.49           N
ATOM   4987 1HH2 ARG A 325      11.901  -6.683 -23.896  1.00 76.49           H
ATOM   4988 2HH2 ARG A 325      12.836  -5.520 -24.775  1.00 76.49           H
ATOM   4989  HN  ARG A 325      11.193  -0.667 -22.107  1.00 76.49           H
ATOM   4990  N   ARG A 326      12.841   0.966 -24.473  1.00 69.54           N
ATOM   4991  CA  ARG A 326      13.186   1.753 -25.644  1.00 69.54           C
ATOM   4992  C   ARG A 326      13.108   3.247 -25.321  1.00 69.54           C
ATOM   4993  O   ARG A 326      13.997   4.013 -25.690  1.00 69.54           O
ATOM   4994  HA  ARG A 326      14.207   1.458 -25.888  1.00 69.54           H
ATOM   4995  CB  ARG A 326      12.249   1.442 -26.813  1.00 69.54           C
ATOM   4996 1HB  ARG A 326      12.248   0.369 -27.007  1.00 69.54           H
ATOM   4997 2HB  ARG A 326      11.229   1.719 -26.550  1.00 69.54           H
ATOM   4998  CG  ARG A 326      12.679   2.192 -28.075  1.00 69.54           C
ATOM   4999 1HG  ARG A 326      12.687   3.264 -27.880  1.00 69.54           H
ATOM   5000 2HG  ARG A 326      13.697   1.909 -28.342  1.00 69.54           H
ATOM   5001  CD  ARG A 326      11.737   1.888 -29.242  1.00 69.54           C
ATOM   5002 1HD  ARG A 326      12.065   2.421 -30.134  1.00 69.54           H
ATOM   5003 2HD  ARG A 326      11.768   0.824 -29.477  1.00 69.54           H
ATOM   5004  NE  ARG A 326      10.355   2.288 -28.894  1.00 69.54           N
ATOM   5005  HE  ARG A 326      10.217   2.820 -28.059  1.00 69.54           H
ATOM   5006  CZ  ARG A 326       9.277   1.982 -29.629  1.00 69.54           C
ATOM   5007  NH1 ARG A 326       9.402   1.271 -30.757  1.00 69.54           N
ATOM   5008 1HH1 ARG A 326      10.306   0.964 -31.057  1.00 69.54           H
ATOM   5009 2HH1 ARG A 326       8.593   1.046 -31.300  1.00 69.54           H
ATOM   5010  NH2 ARG A 326       8.071   2.398 -29.217  1.00 69.54           N
ATOM   5011 1HH2 ARG A 326       7.257   2.178 -29.754  1.00 69.54           H
ATOM   5012 2HH2 ARG A 326       7.986   2.928 -28.374  1.00 69.54           H
ATOM   5013  HN  ARG A 326      12.022   0.400 -24.570  1.00 69.54           H
ATOM   5014  N   ASP A 327      12.035   3.616 -24.636  1.00 79.90           N
ATOM   5015  CA  ASP A 327      11.774   5.017 -24.353  1.00 79.90           C
ATOM   5016  C   ASP A 327      12.767   5.514 -23.301  1.00 79.90           C
ATOM   5017  O   ASP A 327      13.161   6.679 -23.315  1.00 79.90           O
ATOM   5018  HA  ASP A 327      11.888   5.529 -25.308  1.00 79.90           H
ATOM   5019  CB  ASP A 327      10.361   5.212 -23.799  1.00 79.90           C
ATOM   5020 1HB  ASP A 327      10.189   4.516 -22.978  1.00 79.90           H
ATOM   5021 2HB  ASP A 327      10.263   6.218 -23.389  1.00 79.90           H
ATOM   5022  CG  ASP A 327       9.310   4.996 -24.889  1.00 79.90           C
ATOM   5023  OD1 ASP A 327       9.724   4.887 -26.063  1.00 79.90           O
ATOM   5024  OD2 ASP A 327       8.116   4.943 -24.523  1.00 79.90           O
ATOM   5025  HN  ASP A 327      11.354   2.978 -24.278  1.00 79.90           H
ATOM   5026  N   LEU A 328      13.144   4.606 -22.413  1.00 81.99           N
ATOM   5027  CA  LEU A 328      14.130   4.920 -21.393  1.00 81.99           C
ATOM   5028  C   LEU A 328      15.451   5.300 -22.066  1.00 81.99           C
ATOM   5029  O   LEU A 328      15.994   6.374 -21.813  1.00 81.99           O
ATOM   5030  HA  LEU A 328      13.764   5.785 -20.840  1.00 81.99           H
ATOM   5031  CB  LEU A 328      14.258   3.766 -20.397  1.00 81.99           C
ATOM   5032 1HB  LEU A 328      13.302   3.645 -19.887  1.00 81.99           H
ATOM   5033 2HB  LEU A 328      14.439   2.848 -20.956  1.00 81.99           H
ATOM   5034  CG  LEU A 328      15.353   3.910 -19.339  1.00 81.99           C
ATOM   5035  HG  LEU A 328      16.302   4.072 -19.850  1.00 81.99           H
ATOM   5036  CD1 LEU A 328      15.103   5.133 -18.454  1.00 81.99           C
ATOM   5037 1HD1 LEU A 328      15.091   6.032 -19.070  1.00 81.99           H
ATOM   5038 2HD1 LEU A 328      14.142   5.026 -17.950  1.00 81.99           H
ATOM   5039 3HD1 LEU A 328      15.896   5.212 -17.711  1.00 81.99           H
ATOM   5040  CD2 LEU A 328      15.495   2.627 -18.518  1.00 81.99           C
ATOM   5041 1HD2 LEU A 328      14.552   2.410 -18.016  1.00 81.99           H
ATOM   5042 2HD2 LEU A 328      15.754   1.800 -19.178  1.00 81.99           H
ATOM   5043 3HD2 LEU A 328      16.281   2.757 -17.773  1.00 81.99           H
ATOM   5044  HN  LEU A 328      12.789   3.671 -22.383  1.00 81.99           H
ATOM   5045  N   VAL A 329      15.928   4.398 -22.911  1.00 82.12           N
ATOM   5046  CA  VAL A 329      17.215   4.587 -23.559  1.00 82.12           C
ATOM   5047  C   VAL A 329      17.177   5.867 -24.396  1.00 82.12           C
ATOM   5048  O   VAL A 329      18.165   6.596 -24.467  1.00 82.12           O
ATOM   5049  HA  VAL A 329      17.964   4.702 -22.775  1.00 82.12           H
ATOM   5050  CB  VAL A 329      17.575   3.347 -24.379  1.00 82.12           C
ATOM   5051  HB  VAL A 329      16.755   3.152 -25.070  1.00 82.12           H
ATOM   5052  CG1 VAL A 329      18.840   3.585 -25.207  1.00 82.12           C
ATOM   5053 1HG1 VAL A 329      18.676   4.420 -25.889  1.00 82.12           H
ATOM   5054 2HG1 VAL A 329      19.671   3.817 -24.542  1.00 82.12           H
ATOM   5055 3HG1 VAL A 329      19.073   2.688 -25.780  1.00 82.12           H
ATOM   5056  CG2 VAL A 329      17.732   2.120 -23.478  1.00 82.12           C
ATOM   5057 1HG2 VAL A 329      18.526   2.301 -22.753  1.00 82.12           H
ATOM   5058 2HG2 VAL A 329      16.796   1.932 -22.953  1.00 82.12           H
ATOM   5059 3HG2 VAL A 329      17.988   1.253 -24.087  1.00 82.12           H
ATOM   5060  HN  VAL A 329      15.453   3.553 -23.154  1.00 82.12           H
ATOM   5061  N   LYS A 330      16.026   6.102 -25.008  1.00 75.78           N
ATOM   5062  CA  LYS A 330      15.839   7.291 -25.821  1.00 75.78           C
ATOM   5063  C   LYS A 330      16.005   8.534 -24.944  1.00 75.78           C
[truncated: 117,162 more chars]
