# Supplementary material for: Noncanonical roles of chemokine regions in CCR9 activation revealed by structural modeling and mutational mapping
Source: Nat Commun. 2025 Aug 18;16:7695. doi: 10.1038/s41467-025-62321-9 (PMC12361432; doi:10.1038/s41467-025-62321-9)
Supplement: Supplementary file 5 — Supplementary Data 3 [file 41467_2025_62321_MOESM5_ESM.zip › CCR9_CCL25_01_rnk1.pdb]

ATOM      1  N   GLU A  20      -4.384  -6.305  57.988  1.00 49.98           N
ATOM      2  CA  GLU A  20      -4.603  -7.200  56.865  1.00 49.98           C
ATOM      3  C   GLU A  20      -5.028  -8.583  57.363  1.00 49.98           C
ATOM      4  O   GLU A  20      -4.191  -9.378  57.785  1.00 49.98           O
ATOM      5  HA  GLU A  20      -5.412  -6.749  56.289  1.00 49.98           H
ATOM      6  CB  GLU A  20      -3.354  -7.294  55.986  1.00 49.98           C
ATOM      7 1HB  GLU A  20      -2.462  -7.255  56.611  1.00 49.98           H
ATOM      8 2HB  GLU A  20      -3.407  -8.189  55.367  1.00 49.98           H
ATOM      9  CG  GLU A  20      -3.270  -6.107  55.024  1.00 49.98           C
ATOM     10 1HG  GLU A  20      -4.249  -5.924  54.580  1.00 49.98           H
ATOM     11 2HG  GLU A  20      -2.995  -5.207  55.573  1.00 49.98           H
ATOM     12  CD  GLU A  20      -2.245  -6.370  53.919  1.00 49.98           C
ATOM     13  OE1 GLU A  20      -2.449  -5.822  52.814  1.00 49.98           O
ATOM     14  OE2 GLU A  20      -1.280  -7.112  54.204  1.00 49.98           O
ATOM     15  HN  GLU A  20      -4.513  -6.718  58.889  1.00 49.98           H
ATOM     16  N   SER A  21      -6.329  -8.826  57.297  1.00 58.28           N
ATOM     17  CA  SER A  21      -6.868 -10.122  57.672  1.00 58.28           C
ATOM     18  C   SER A  21      -6.168 -11.229  56.880  1.00 58.28           C
ATOM     19  O   SER A  21      -5.829 -11.042  55.713  1.00 58.28           O
ATOM     20  HA  SER A  21      -6.659 -10.224  58.737  1.00 58.28           H
ATOM     21  CB  SER A  21      -8.379 -10.178  57.442  1.00 58.28           C
ATOM     22 1HB  SER A  21      -8.759 -11.149  57.761  1.00 58.28           H
ATOM     23 2HB  SER A  21      -8.868  -9.426  58.060  1.00 58.28           H
ATOM     24  OG  SER A  21      -8.719  -9.963  56.075  1.00 58.28           O
ATOM     25  HG  SER A  21      -9.162 -10.777  55.700  1.00 58.28           H
ATOM     26  HN  SER A  21      -7.008  -8.158  56.994  1.00 58.28           H
ATOM     27  N   THR A  22      -5.974 -12.357  57.547  1.00 59.87           N
ATOM     28  CA  THR A  22      -5.324 -13.495  56.919  1.00 59.87           C
ATOM     29  C   THR A  22      -5.990 -13.817  55.580  1.00 59.87           C
ATOM     30  O   THR A  22      -5.327 -14.260  54.643  1.00 59.87           O
ATOM     31  HA  THR A  22      -4.290 -13.226  56.705  1.00 59.87           H
ATOM     32  CB  THR A  22      -5.354 -14.662  57.908  1.00 59.87           C
ATOM     33  HB  THR A  22      -5.793 -15.549  57.451  1.00 59.87           H
ATOM     34  OG1 THR A  22      -6.053 -14.143  59.036  1.00 59.87           O
ATOM     35  HG1 THR A  22      -6.352 -14.892  59.628  1.00 59.87           H
ATOM     36  CG2 THR A  22      -3.966 -15.003  58.454  1.00 59.87           C
ATOM     37 1HG2 THR A  22      -3.556 -14.135  58.970  1.00 59.87           H
ATOM     38 2HG2 THR A  22      -3.309 -15.279  57.629  1.00 59.87           H
ATOM     39 3HG2 THR A  22      -4.044 -15.837  59.151  1.00 59.87           H
ATOM     40  HN  THR A  22      -6.251 -12.500  58.497  1.00 59.87           H
ATOM     41  N   SER A  23      -7.293 -13.582  55.531  1.00 62.76           N
ATOM     42  CA  SER A  23      -8.049 -13.805  54.311  1.00 62.76           C
ATOM     43  C   SER A  23      -7.549 -12.872  53.207  1.00 62.76           C
ATOM     44  O   SER A  23      -7.391 -13.289  52.061  1.00 62.76           O
ATOM     45  HA  SER A  23      -7.866 -14.846  54.044  1.00 62.76           H
ATOM     46  CB  SER A  23      -9.547 -13.596  54.544  1.00 62.76           C
ATOM     47 1HB  SER A  23     -10.097 -13.878  53.647  1.00 62.76           H
ATOM     48 2HB  SER A  23      -9.885 -14.254  55.345  1.00 62.76           H
ATOM     49  OG  SER A  23      -9.851 -12.245  54.881  1.00 62.76           O
ATOM     50  HG  SER A  23     -10.842 -12.111  54.895  1.00 62.76           H
ATOM     51  HN  SER A  23      -7.830 -13.246  56.305  1.00 62.76           H
ATOM     52  N   SER A  24      -7.313 -11.626  53.591  1.00 68.09           N
ATOM     53  CA  SER A  24      -6.872 -10.620  52.640  1.00 68.09           C
ATOM     54  C   SER A  24      -5.522 -11.021  52.042  1.00 68.09           C
ATOM     55  O   SER A  24      -5.268 -10.787  50.861  1.00 68.09           O
ATOM     56  HA  SER A  24      -7.641 -10.597  51.867  1.00 68.09           H
ATOM     57  CB  SER A  24      -6.773  -9.243  53.300  1.00 68.09           C
ATOM     58 1HB  SER A  24      -7.775  -8.868  53.507  1.00 68.09           H
ATOM     59 2HB  SER A  24      -6.263  -9.337  54.259  1.00 68.09           H
ATOM     60  OG  SER A  24      -6.077  -8.308  52.482  1.00 68.09           O
ATOM     61  HG  SER A  24      -5.948  -7.449  52.977  1.00 68.09           H
ATOM     62  HN  SER A  24      -7.418 -11.301  54.531  1.00 68.09           H
ATOM     63  N   MET A  25      -4.692 -11.617  52.885  1.00 64.95           N
ATOM     64  CA  MET A  25      -3.359 -12.016  52.466  1.00 64.95           C
ATOM     65  C   MET A  25      -3.409 -13.285  51.613  1.00 64.95           C
ATOM     66  O   MET A  25      -2.658 -13.420  50.649  1.00 64.95           O
ATOM     67  HA  MET A  25      -2.977 -11.186  51.871  1.00 64.95           H
ATOM     68  CB  MET A  25      -2.488 -12.263  53.699  1.00 64.95           C
ATOM     69 1HB  MET A  25      -2.763 -11.564  54.489  1.00 64.95           H
ATOM     70 2HB  MET A  25      -2.672 -13.266  54.083  1.00 64.95           H
ATOM     71  CG  MET A  25      -1.004 -12.103  53.363  1.00 64.95           C
ATOM     72 1HG  MET A  25      -0.646 -12.985  52.832  1.00 64.95           H
ATOM     73 2HG  MET A  25      -0.862 -11.252  52.698  1.00 64.95           H
ATOM     74  SD  MET A  25      -0.061 -11.870  54.861  1.00 64.95           S
ATOM     75  CE  MET A  25       1.569 -11.645  54.169  1.00 64.95           C
ATOM     76 1HE  MET A  25       1.849 -12.533  53.603  1.00 64.95           H
ATOM     77 2HE  MET A  25       1.567 -10.779  53.507  1.00 64.95           H
ATOM     78 3HE  MET A  25       2.287 -11.485  54.974  1.00 64.95           H
ATOM     79  HN  MET A  25      -4.916 -11.827  53.837  1.00 64.95           H
ATOM     80  N   GLU A  26      -4.302 -14.184  52.000  1.00 59.26           N
ATOM     81  CA  GLU A  26      -4.519 -15.401  51.236  1.00 59.26           C
ATOM     82  C   GLU A  26      -5.044 -15.064  49.839  1.00 59.26           C
ATOM     83  O   GLU A  26      -4.605 -15.649  48.850  1.00 59.26           O
ATOM     84  HA  GLU A  26      -3.539 -15.873  51.159  1.00 59.26           H
ATOM     85  CB  GLU A  26      -5.474 -16.346  51.968  1.00 59.26           C
ATOM     86 1HB  GLU A  26      -6.279 -15.771  52.427  1.00 59.26           H
ATOM     87 2HB  GLU A  26      -5.831 -17.113  51.281  1.00 59.26           H
ATOM     88  CG  GLU A  26      -4.756 -17.082  53.101  1.00 59.26           C
ATOM     89 1HG  GLU A  26      -3.929 -17.663  52.695  1.00 59.26           H
ATOM     90 2HG  GLU A  26      -4.328 -16.359  53.795  1.00 59.26           H
ATOM     91  CD  GLU A  26      -5.718 -18.008  53.849  1.00 59.26           C
ATOM     92  OE1 GLU A  26      -5.208 -18.905  54.554  1.00 59.26           O
ATOM     93  OE2 GLU A  26      -6.941 -17.796  53.699  1.00 59.26           O
ATOM     94  HN  GLU A  26      -4.871 -14.092  52.818  1.00 59.26           H
ATOM     95  N   ASP A  27      -5.975 -14.123  49.803  1.00 66.40           N
ATOM     96  CA  ASP A  27      -6.602 -13.738  48.550  1.00 66.40           C
ATOM     97  C   ASP A  27      -5.529 -13.241  47.579  1.00 66.40           C
ATOM     98  O   ASP A  27      -5.591 -13.521  46.383  1.00 66.40           O
ATOM     99  HA  ASP A  27      -7.104 -14.637  48.193  1.00 66.40           H
ATOM    100  CB  ASP A  27      -7.608 -12.604  48.763  1.00 66.40           C
ATOM    101 1HB  ASP A  27      -7.175 -11.847  49.416  1.00 66.40           H
ATOM    102 2HB  ASP A  27      -7.821 -12.119  47.810  1.00 66.40           H
ATOM    103  CG  ASP A  27      -8.907 -13.132  49.375  1.00 66.40           C
ATOM    104  OD1 ASP A  27      -9.139 -14.354  49.248  1.00 66.40           O
ATOM    105  OD2 ASP A  27      -9.639 -12.302  49.956  1.00 66.40           O
ATOM    106  HN  ASP A  27      -6.302 -13.628  50.609  1.00 66.40           H
ATOM    107  N   TYR A  28      -4.569 -12.513  48.131  1.00 66.36           N
ATOM    108  CA  TYR A  28      -3.500 -11.950  47.324  1.00 66.36           C
ATOM    109  C   TYR A  28      -2.528 -13.039  46.864  1.00 66.36           C
ATOM    110  O   TYR A  28      -2.027 -12.995  45.741  1.00 66.36           O
ATOM    111  HA  TYR A  28      -3.950 -11.481  46.449  1.00 66.36           H
ATOM    112  CB  TYR A  28      -2.755 -10.971  48.234  1.00 66.36           C
ATOM    113 1HB  TYR A  28      -3.462 -10.234  48.613  1.00 66.36           H
ATOM    114 2HB  TYR A  28      -2.369 -11.515  49.096  1.00 66.36           H
ATOM    115  CG  TYR A  28      -1.598 -10.241  47.549  1.00 66.36           C
ATOM    116  CD1 TYR A  28      -0.310 -10.721  47.672  1.00 66.36           C
ATOM    117  HD1 TYR A  28      -0.117 -11.620  48.258  1.00 66.36           H
ATOM    118  CD2 TYR A  28      -1.842  -9.103  46.808  1.00 66.36           C
ATOM    119  HD2 TYR A  28      -2.860  -8.724  46.710  1.00 66.36           H
ATOM    120  CE1 TYR A  28       0.779 -10.035  47.027  1.00 66.36           C
ATOM    121  HE1 TYR A  28       1.801 -10.403  47.117  1.00 66.36           H
ATOM    122  CE2 TYR A  28      -0.753  -8.417  46.163  1.00 66.36           C
ATOM    123  HE2 TYR A  28      -0.932  -7.517  45.575  1.00 66.36           H
ATOM    124  CZ  TYR A  28       0.504  -8.916  46.305  1.00 66.36           C
ATOM    125  OH  TYR A  28       1.532  -8.268  45.695  1.00 66.36           O
ATOM    126  HH  TYR A  28       2.389  -8.758  45.857  1.00 66.36           H
ATOM    127  HN  TYR A  28      -4.515 -12.307  49.108  1.00 66.36           H
ATOM    128  N   VAL A  29      -2.292 -13.991  47.754  1.00 66.62           N
ATOM    129  CA  VAL A  29      -1.328 -15.045  47.485  1.00 66.62           C
ATOM    130  C   VAL A  29      -1.924 -16.029  46.476  1.00 66.62           C
ATOM    131  O   VAL A  29      -1.216 -16.540  45.610  1.00 66.62           O
ATOM    132  HA  VAL A  29      -0.447 -14.580  47.043  1.00 66.62           H
ATOM    133  CB  VAL A  29      -0.905 -15.714  48.794  1.00 66.62           C
ATOM    134  HB  VAL A  29      -1.808 -16.010  49.327  1.00 66.62           H
ATOM    135  CG1 VAL A  29      -0.084 -16.976  48.524  1.00 66.62           C
ATOM    136 1HG1 VAL A  29      -0.682 -17.683  47.949  1.00 66.62           H
ATOM    137 2HG1 VAL A  29       0.811 -16.714  47.960  1.00 66.62           H
ATOM    138 3HG1 VAL A  29       0.204 -17.432  49.472  1.00 66.62           H
ATOM    139  CG2 VAL A  29      -0.133 -14.737  49.684  1.00 66.62           C
ATOM    140 1HG2 VAL A  29       0.761 -14.397  49.160  1.00 66.62           H
ATOM    141 2HG2 VAL A  29      -0.765 -13.881  49.917  1.00 66.62           H
ATOM    142 3HG2 VAL A  29       0.157 -15.238  50.608  1.00 66.62           H
ATOM    143  HN  VAL A  29      -2.744 -14.049  48.644  1.00 66.62           H
ATOM    144  N   ASN A  30      -3.220 -16.265  46.623  1.00 60.73           N
ATOM    145  CA  ASN A  30      -3.894 -17.267  45.814  1.00 60.73           C
ATOM    146  C   ASN A  30      -4.313 -16.643  44.481  1.00 60.73           C
ATOM    147  O   ASN A  30      -4.775 -17.343  43.582  1.00 60.73           O
ATOM    148  HA  ASN A  30      -3.168 -18.070  45.688  1.00 60.73           H
ATOM    149  CB  ASN A  30      -5.155 -17.781  46.512  1.00 60.73           C
ATOM    150 1HB  ASN A  30      -5.766 -16.938  46.834  1.00 60.73           H
ATOM    151 2HB  ASN A  30      -5.754 -18.359  45.809  1.00 60.73           H
ATOM    152  CG  ASN A  30      -4.797 -18.649  47.720  1.00 60.73           C
ATOM    153  OD1 ASN A  30      -3.729 -19.233  47.803  1.00 60.73           O
ATOM    154  ND2 ASN A  30      -5.748 -18.701  48.649  1.00 60.73           N
ATOM    155 1HD2 ASN A  30      -6.602 -18.197  48.519  1.00 60.73           H
ATOM    156 2HD2 ASN A  30      -5.608 -19.243  49.478  1.00 60.73           H
ATOM    157  HN  ASN A  30      -3.805 -15.787  47.278  1.00 60.73           H
ATOM    158  N   PHE A  31      -4.136 -15.332  44.397  1.00 69.39           N
ATOM    159  CA  PHE A  31      -4.438 -14.614  43.170  1.00 69.39           C
ATOM    160  C   PHE A  31      -3.555 -15.098  42.019  1.00 69.39           C
ATOM    161  O   PHE A  31      -2.331 -15.128  42.141  1.00 69.39           O
ATOM    162  HA  PHE A  31      -5.484 -14.809  42.931  1.00 69.39           H
ATOM    163  CB  PHE A  31      -4.147 -13.135  43.435  1.00 69.39           C
ATOM    164 1HB  PHE A  31      -4.639 -12.838  44.361  1.00 69.39           H
ATOM    165 2HB  PHE A  31      -3.075 -13.009  43.588  1.00 69.39           H
ATOM    166  CG  PHE A  31      -4.600 -12.201  42.311  1.00 69.39           C
ATOM    167  CD1 PHE A  31      -3.698 -11.747  41.400  1.00 69.39           C
ATOM    168  HD1 PHE A  31      -2.653 -12.048  41.470  1.00 69.39           H
ATOM    169  CD2 PHE A  31      -5.904 -11.826  42.222  1.00 69.39           C
ATOM    170  HD2 PHE A  31      -6.626 -12.190  42.953  1.00 69.39           H
ATOM    171  CE1 PHE A  31      -4.118 -10.880  40.356  1.00 69.39           C
ATOM    172  HE1 PHE A  31      -3.396 -10.515  39.626  1.00 69.39           H
ATOM    173  CE2 PHE A  31      -6.324 -10.959  41.179  1.00 69.39           C
ATOM    174  HE2 PHE A  31      -7.369 -10.658  41.109  1.00 69.39           H
ATOM    175  CZ  PHE A  31      -5.423 -10.504  40.268  1.00 69.39           C
ATOM    176  HZ  PHE A  31      -5.745  -9.839  39.467  1.00 69.39           H
ATOM    177  HN  PHE A  31      -3.793 -14.764  45.145  1.00 69.39           H
ATOM    178  N   ASN A  32      -4.209 -15.465  40.927  1.00 61.69           N
ATOM    179  CA  ASN A  32      -3.498 -15.947  39.755  1.00 61.69           C
ATOM    180  C   ASN A  32      -2.950 -14.753  38.970  1.00 61.69           C
ATOM    181  O   ASN A  32      -3.658 -14.162  38.157  1.00 61.69           O
ATOM    182  HA  ASN A  32      -2.708 -16.589  40.143  1.00 61.69           H
ATOM    183  CB  ASN A  32      -4.429 -16.733  38.830  1.00 61.69           C
ATOM    184 1HB  ASN A  32      -5.014 -17.443  39.415  1.00 61.69           H
ATOM    185 2HB  ASN A  32      -5.137 -16.052  38.356  1.00 61.69           H
ATOM    186  CG  ASN A  32      -3.635 -17.480  37.757  1.00 61.69           C
ATOM    187  OD1 ASN A  32      -2.417 -17.426  37.700  1.00 61.69           O
ATOM    188  ND2 ASN A  32      -4.389 -18.178  36.913  1.00 61.69           N
ATOM    189 1HD2 ASN A  32      -5.383 -18.181  37.016  1.00 61.69           H
ATOM    190 2HD2 ASN A  32      -3.961 -18.701  36.176  1.00 61.69           H
ATOM    191  HN  ASN A  32      -5.204 -15.437  40.836  1.00 61.69           H
ATOM    192  N   PHE A  33      -1.692 -14.435  39.241  1.00 65.19           N
ATOM    193  CA  PHE A  33      -1.011 -13.384  38.505  1.00 65.19           C
ATOM    194  C   PHE A  33      -0.536 -13.890  37.141  1.00 65.19           C
ATOM    195  O   PHE A  33       0.653 -13.829  36.832  1.00 65.19           O
ATOM    196  HA  PHE A  33      -1.726 -12.574  38.361  1.00 65.19           H
ATOM    197  CB  PHE A  33       0.207 -12.973  39.335  1.00 65.19           C
ATOM    198 1HB  PHE A  33       0.798 -13.861  39.559  1.00 65.19           H
ATOM    199 2HB  PHE A  33       0.836 -12.314  38.736  1.00 65.19           H
ATOM    200  CG  PHE A  33      -0.144 -12.267  40.646  1.00 65.19           C
ATOM    201  CD1 PHE A  33      -0.424 -10.937  40.648  1.00 65.19           C
ATOM    202  HD1 PHE A  33      -0.400 -10.373  39.716  1.00 65.19           H
ATOM    203  CD2 PHE A  33      -0.174 -12.971  41.810  1.00 65.19           C
ATOM    204  HD2 PHE A  33       0.051 -14.037  41.808  1.00 65.19           H
ATOM    205  CE1 PHE A  33      -0.750 -10.282  41.865  1.00 65.19           C
ATOM    206  HE1 PHE A  33      -0.975  -9.215  41.867  1.00 65.19           H
ATOM    207  CE2 PHE A  33      -0.500 -12.315  43.027  1.00 65.19           C
ATOM    208  HE2 PHE A  33      -0.524 -12.879  43.960  1.00 65.19           H
ATOM    209  CZ  PHE A  33      -0.780 -10.985  43.029  1.00 65.19           C
ATOM    210  HZ  PHE A  33      -1.030 -10.482  43.963  1.00 65.19           H
ATOM    211  HN  PHE A  33      -1.143 -14.880  39.948  1.00 65.19           H
ATOM    212  N   THR A  34      -1.490 -14.378  36.362  1.00 63.92           N
ATOM    213  CA  THR A  34      -1.273 -14.559  34.936  1.00 63.92           C
ATOM    214  C   THR A  34      -0.828 -13.244  34.293  1.00 63.92           C
ATOM    215  O   THR A  34      -1.486 -12.217  34.453  1.00 63.92           O
ATOM    216  HA  THR A  34      -0.460 -15.272  34.801  1.00 63.92           H
ATOM    217  CB  THR A  34      -2.558 -15.127  34.330  1.00 63.92           C
ATOM    218  HB  THR A  34      -2.568 -14.998  33.248  1.00 63.92           H
ATOM    219  OG1 THR A  34      -3.600 -14.462  35.039  1.00 63.92           O
ATOM    220  HG1 THR A  34      -3.548 -13.476  34.878  1.00 63.92           H
ATOM    221  CG2 THR A  34      -2.762 -16.605  34.670  1.00 63.92           C
ATOM    222 1HG2 THR A  34      -2.819 -16.725  35.752  1.00 63.92           H
ATOM    223 2HG2 THR A  34      -1.923 -17.185  34.284  1.00 63.92           H
ATOM    224 3HG2 THR A  34      -3.687 -16.958  34.216  1.00 63.92           H
ATOM    225  HN  THR A  34      -2.396 -14.647  36.688  1.00 63.92           H
ATOM    226  N   ASP A  35       0.286 -13.318  33.580  1.00 68.29           N
ATOM    227  CA  ASP A  35       0.894 -12.125  33.015  1.00 68.29           C
ATOM    228  C   ASP A  35       0.213 -11.792  31.686  1.00 68.29           C
ATOM    229  O   ASP A  35       0.664 -12.226  30.627  1.00 68.29           O
ATOM    230  HA  ASP A  35       0.749 -11.347  33.765  1.00 68.29           H
ATOM    231  CB  ASP A  35       2.383 -12.343  32.742  1.00 68.29           C
ATOM    232 1HB  ASP A  35       2.815 -12.960  33.530  1.00 68.29           H
ATOM    233 2HB  ASP A  35       2.509 -12.888  31.806  1.00 68.29           H
ATOM    234  CG  ASP A  35       3.128 -11.008  32.665  1.00 68.29           C
ATOM    235  OD1 ASP A  35       2.457  -9.972  32.863  1.00 68.29           O
ATOM    236  OD2 ASP A  35       4.351 -11.054  32.411  1.00 68.29           O
ATOM    237  HN  ASP A  35       0.771 -14.171  33.387  1.00 68.29           H
ATOM    238  N   PHE A  36      -0.862 -11.023  31.785  1.00 81.66           N
ATOM    239  CA  PHE A  36      -1.563 -10.561  30.600  1.00 81.66           C
ATOM    240  C   PHE A  36      -0.888  -9.321  30.011  1.00 81.66           C
ATOM    241  O   PHE A  36      -1.241  -8.876  28.920  1.00 81.66           O
ATOM    242  HA  PHE A  36      -1.532 -11.371  29.870  1.00 81.66           H
ATOM    243  CB  PHE A  36      -2.984 -10.196  31.034  1.00 81.66           C
ATOM    244 1HB  PHE A  36      -2.929  -9.521  31.888  1.00 81.66           H
ATOM    245 2HB  PHE A  36      -3.471  -9.649  30.227  1.00 81.66           H
ATOM    246  CG  PHE A  36      -3.849 -11.401  31.409  1.00 81.66           C
ATOM    247  CD1 PHE A  36      -3.799 -12.534  30.660  1.00 81.66           C
ATOM    248  HD1 PHE A  36      -3.141 -12.584  29.791  1.00 81.66           H
ATOM    249  CD2 PHE A  36      -4.669 -11.338  32.492  1.00 81.66           C
ATOM    250  HD2 PHE A  36      -4.710 -10.429  33.093  1.00 81.66           H
ATOM    251  CE1 PHE A  36      -4.602 -13.652  31.008  1.00 81.66           C
ATOM    252  HE1 PHE A  36      -4.561 -14.561  30.407  1.00 81.66           H
ATOM    253  CE2 PHE A  36      -5.473 -12.456  32.841  1.00 81.66           C
ATOM    254  HE2 PHE A  36      -6.130 -12.406  33.709  1.00 81.66           H
ATOM    255  CZ  PHE A  36      -5.422 -13.590  32.091  1.00 81.66           C
ATOM    256  HZ  PHE A  36      -6.038 -14.448  32.358  1.00 81.66           H
ATOM    257  HN  PHE A  36      -1.252 -10.717  32.653  1.00 81.66           H
ATOM    258  N   TYR A  37       0.073  -8.798  30.759  1.00 86.11           N
ATOM    259  CA  TYR A  37       0.865  -7.677  30.284  1.00 86.11           C
ATOM    260  C   TYR A  37       2.075  -8.161  29.482  1.00 86.11           C
ATOM    261  O   TYR A  37       3.032  -8.683  30.052  1.00 86.11           O
ATOM    262  HA  TYR A  37       0.232  -7.067  29.639  1.00 86.11           H
ATOM    263  CB  TYR A  37       1.356  -6.947  31.535  1.00 86.11           C
ATOM    264 1HB  TYR A  37       0.504  -6.747  32.185  1.00 86.11           H
ATOM    265 2HB  TYR A  37       2.029  -7.604  32.086  1.00 86.11           H
ATOM    266  CG  TYR A  37       2.077  -5.629  31.245  1.00 86.11           C
ATOM    267  CD1 TYR A  37       3.455  -5.599  31.169  1.00 86.11           C
ATOM    268  HD1 TYR A  37       4.029  -6.514  31.316  1.00 86.11           H
ATOM    269  CD2 TYR A  37       1.350  -4.471  31.059  1.00 86.11           C
ATOM    270  HD2 TYR A  37       0.262  -4.495  31.119  1.00 86.11           H
ATOM    271  CE1 TYR A  37       4.134  -4.359  30.895  1.00 86.11           C
ATOM    272  HE1 TYR A  37       5.221  -4.321  30.832  1.00 86.11           H
ATOM    273  CE2 TYR A  37       2.029  -3.231  30.785  1.00 86.11           C
ATOM    274  HE2 TYR A  37       1.466  -2.309  30.636  1.00 86.11           H
ATOM    275  CZ  TYR A  37       3.387  -3.236  30.716  1.00 86.11           C
ATOM    276  OH  TYR A  37       4.028  -2.065  30.458  1.00 86.11           O
ATOM    277  HH  TYR A  37       3.367  -1.367  30.183  1.00 86.11           H
ATOM    278  HN  TYR A  37       0.311  -9.127  31.673  1.00 86.11           H
ATOM    279  N   CYS A  38       1.992  -7.971  28.174  1.00 89.66           N
ATOM    280  CA  CYS A  38       3.013  -8.486  27.277  1.00 89.66           C
ATOM    281  C   CYS A  38       4.042  -7.380  27.034  1.00 89.66           C
ATOM    282  O   CYS A  38       3.731  -6.362  26.417  1.00 89.66           O
ATOM    283  HA  CYS A  38       3.472  -9.337  27.780  1.00 89.66           H
ATOM    284  CB  CYS A  38       2.409  -9.001  25.969  1.00 89.66           C
ATOM    285 1HB  CYS A  38       1.603  -9.703  26.182  1.00 89.66           H
ATOM    286 2HB  CYS A  38       1.972  -8.173  25.410  1.00 89.66           H
ATOM    287  SG  CYS A  38       3.700  -9.819  24.963  1.00 89.66           S
ATOM    288  HN  CYS A  38       1.247  -7.477  27.726  1.00 89.66           H
ATOM    289  N   GLU A  39       5.247  -7.616  27.532  1.00 81.72           N
ATOM    290  CA  GLU A  39       6.374  -6.761  27.203  1.00 81.72           C
ATOM    291  C   GLU A  39       6.987  -7.183  25.866  1.00 81.72           C
ATOM    292  O   GLU A  39       7.363  -8.341  25.689  1.00 81.72           O
ATOM    293  HA  GLU A  39       5.960  -5.756  27.119  1.00 81.72           H
ATOM    294  CB  GLU A  39       7.422  -6.781  28.317  1.00 81.72           C
ATOM    295 1HB  GLU A  39       7.746  -7.806  28.498  1.00 81.72           H
ATOM    296 2HB  GLU A  39       8.241  -6.108  28.064  1.00 81.72           H
ATOM    297  CG  GLU A  39       6.833  -6.267  29.633  1.00 81.72           C
ATOM    298 1HG  GLU A  39       6.339  -5.310  29.464  1.00 81.72           H
ATOM    299 2HG  GLU A  39       6.072  -6.960  29.990  1.00 81.72           H
ATOM    300  CD  GLU A  39       7.922  -6.105  30.695  1.00 81.72           C
ATOM    301  OE1 GLU A  39       7.605  -5.509  31.747  1.00 81.72           O
ATOM    302  OE2 GLU A  39       9.048  -6.580  30.430  1.00 81.72           O
ATOM    303  HN  GLU A  39       5.458  -8.375  28.149  1.00 81.72           H
ATOM    304  N   LYS A  40       7.070  -6.220  24.959  1.00 87.66           N
ATOM    305  CA  LYS A  40       7.448  -6.515  23.587  1.00 87.66           C
ATOM    306  C   LYS A  40       8.855  -5.975  23.324  1.00 87.66           C
ATOM    307  O   LYS A  40       9.170  -5.571  22.205  1.00 87.66           O
ATOM    308  HA  LYS A  40       7.469  -7.599  23.480  1.00 87.66           H
ATOM    309  CB  LYS A  40       6.393  -5.984  22.615  1.00 87.66           C
ATOM    310 1HB  LYS A  40       6.263  -4.912  22.763  1.00 87.66           H
ATOM    311 2HB  LYS A  40       6.735  -6.124  21.589  1.00 87.66           H
ATOM    312  CG  LYS A  40       5.055  -6.698  22.814  1.00 87.66           C
ATOM    313 1HG  LYS A  40       5.202  -7.776  22.756  1.00 87.66           H
ATOM    314 2HG  LYS A  40       4.668  -6.482  23.810  1.00 87.66           H
ATOM    315  CD  LYS A  40       4.037  -6.258  21.760  1.00 87.66           C
ATOM    316 1HD  LYS A  40       3.836  -5.192  21.865  1.00 87.66           H
ATOM    317 2HD  LYS A  40       4.453  -6.407  20.763  1.00 87.66           H
ATOM    318  CE  LYS A  40       2.732  -7.045  21.896  1.00 87.66           C
ATOM    319 1HE  LYS A  40       2.941  -8.115  21.876  1.00 87.66           H
ATOM    320 2HE  LYS A  40       2.269  -6.830  22.860  1.00 87.66           H
ATOM    321  NZ  LYS A  40       1.799  -6.695  20.802  1.00 87.66           N
ATOM    322 1HZ  LYS A  40       1.036  -7.363  20.782  1.00 87.66           H
ATOM    323 2HZ  LYS A  40       1.429  -5.764  20.958  1.00 87.66           H
ATOM    324 3HZ  LYS A  40       2.292  -6.719  19.917  1.00 87.66           H
ATOM    325  HN  LYS A  40       6.884  -5.256  25.148  1.00 87.66           H
ATOM    326  N   ASN A  41       9.664  -5.984  24.373  1.00 82.77           N
ATOM    327  CA  ASN A  41      11.011  -5.445  24.285  1.00 82.77           C
ATOM    328  C   ASN A  41      11.774  -6.170  23.174  1.00 82.77           C
ATOM    329  O   ASN A  41      12.487  -5.541  22.394  1.00 82.77           O
ATOM    330  HA  ASN A  41      10.881  -4.383  24.077  1.00 82.77           H
ATOM    331  CB  ASN A  41      11.774  -5.651  25.595  1.00 82.77           C
ATOM    332 1HB  ASN A  41      11.666  -6.685  25.924  1.00 82.77           H
ATOM    333 2HB  ASN A  41      12.837  -5.478  25.432  1.00 82.77           H
ATOM    334  CG  ASN A  41      11.259  -4.708  26.683  1.00 82.77           C
ATOM    335  OD1 ASN A  41      10.838  -3.592  26.426  1.00 82.77           O
ATOM    336  ND2 ASN A  41      11.316  -5.216  27.911  1.00 82.77           N
ATOM    337 1HD2 ASN A  41      11.672  -6.139  28.054  1.00 82.77           H
ATOM    338 2HD2 ASN A  41      11.002  -4.675  28.691  1.00 82.77           H
ATOM    339  HN  ASN A  41       9.414  -6.351  25.269  1.00 82.77           H
ATOM    340  N   ASN A  42      11.598  -7.483  23.139  1.00 83.76           N
ATOM    341  CA  ASN A  42      12.308  -8.307  22.176  1.00 83.76           C
ATOM    342  C   ASN A  42      11.869  -7.924  20.761  1.00 83.76           C
ATOM    343  O   ASN A  42      12.677  -7.929  19.834  1.00 83.76           O
ATOM    344  HA  ASN A  42      13.365  -8.108  22.353  1.00 83.76           H
ATOM    345  CB  ASN A  42      11.994  -9.790  22.383  1.00 83.76           C
ATOM    346 1HB  ASN A  42      10.915  -9.943  22.370  1.00 83.76           H
ATOM    347 2HB  ASN A  42      12.408 -10.372  21.560  1.00 83.76           H
ATOM    348  CG  ASN A  42      12.569 -10.293  23.709  1.00 83.76           C
ATOM    349  OD1 ASN A  42      13.347  -9.625  24.370  1.00 83.76           O
ATOM    350  ND2 ASN A  42      12.144 -11.503  24.059  1.00 83.76           N
ATOM    351 1HD2 ASN A  42      11.505 -11.998  23.471  1.00 83.76           H
ATOM    352 2HD2 ASN A  42      12.464 -11.919  24.911  1.00 83.76           H
ATOM    353  HN  ASN A  42      10.985  -7.982  23.751  1.00 83.76           H
ATOM    354  N   VAL A  43      10.590  -7.602  20.640  1.00 90.83           N
ATOM    355  CA  VAL A  43      10.019  -7.278  19.343  1.00 90.83           C
ATOM    356  C   VAL A  43      10.611  -5.958  18.846  1.00 90.83           C
ATOM    357  O   VAL A  43      10.932  -5.823  17.666  1.00 90.83           O
ATOM    358  HA  VAL A  43      10.302  -8.072  18.652  1.00 90.83           H
ATOM    359  CB  VAL A  43       8.492  -7.252  19.435  1.00 90.83           C
ATOM    360  HB  VAL A  43       8.211  -6.440  20.105  1.00 90.83           H
ATOM    361  CG1 VAL A  43       7.866  -6.972  18.068  1.00 90.83           C
ATOM    362 1HG1 VAL A  43       8.210  -6.004  17.702  1.00 90.83           H
ATOM    363 2HG1 VAL A  43       8.160  -7.752  17.366  1.00 90.83           H
ATOM    364 3HG1 VAL A  43       6.780  -6.958  18.162  1.00 90.83           H
ATOM    365  CG2 VAL A  43       7.956  -8.557  20.027  1.00 90.83           C
ATOM    366 1HG2 VAL A  43       8.254  -9.393  19.393  1.00 90.83           H
ATOM    367 2HG2 VAL A  43       8.364  -8.697  21.028  1.00 90.83           H
ATOM    368 3HG2 VAL A  43       6.868  -8.512  20.081  1.00 90.83           H
ATOM    369  HN  VAL A  43       9.948  -7.560  21.406  1.00 90.83           H
ATOM    370  N   ARG A  44      10.738  -5.018  19.771  1.00 86.46           N
ATOM    371  CA  ARG A  44      11.290  -3.715  19.442  1.00 86.46           C
ATOM    372  C   ARG A  44      12.764  -3.846  19.053  1.00 86.46           C
ATOM    373  O   ARG A  44      13.236  -3.155  18.151  1.00 86.46           O
ATOM    374  HA  ARG A  44      10.692  -3.362  18.602  1.00 86.46           H
ATOM    375  CB  ARG A  44      11.166  -2.750  20.623  1.00 86.46           C
ATOM    376 1HB  ARG A  44      11.601  -3.203  21.514  1.00 86.46           H
ATOM    377 2HB  ARG A  44      11.734  -1.842  20.417  1.00 86.46           H
ATOM    378  CG  ARG A  44       9.702  -2.393  20.888  1.00 86.46           C
ATOM    379 1HG  ARG A  44       9.216  -2.118  19.953  1.00 86.46           H
ATOM    380 2HG  ARG A  44       9.176  -3.266  21.276  1.00 86.46           H
ATOM    381  CD  ARG A  44       9.591  -1.239  21.886  1.00 86.46           C
ATOM    382 1HD  ARG A  44      10.257  -0.428  21.592  1.00 86.46           H
ATOM    383 2HD  ARG A  44       8.578  -0.838  21.880  1.00 86.46           H
ATOM    384  NE  ARG A  44       9.939  -1.710  23.246  1.00 86.46           N
ATOM    385  HE  ARG A  44      10.907  -1.753  23.493  1.00 86.46           H
ATOM    386  CZ  ARG A  44       9.038  -2.081  24.165  1.00 86.46           C
ATOM    387  NH1 ARG A  44       7.728  -2.043  23.888  1.00 86.46           N
ATOM    388 1HH1 ARG A  44       7.416  -1.735  22.989  1.00 86.46           H
ATOM    389 2HH1 ARG A  44       7.062  -2.322  24.580  1.00 86.46           H
ATOM    390  NH2 ARG A  44       9.467  -2.491  25.367  1.00 86.46           N
ATOM    391 1HH2 ARG A  44       8.808  -2.772  26.064  1.00 86.46           H
ATOM    392 2HH2 ARG A  44      10.447  -2.517  25.566  1.00 86.46           H
ATOM    393  HN  ARG A  44      10.471  -5.134  20.727  1.00 86.46           H
ATOM    394  N   GLN A  45      13.451  -4.738  19.751  1.00 83.57           N
ATOM    395  CA  GLN A  45      14.869  -4.944  19.514  1.00 83.57           C
ATOM    396  C   GLN A  45      15.097  -5.501  18.107  1.00 83.57           C
ATOM    397  O   GLN A  45      16.013  -5.074  17.407  1.00 83.57           O
ATOM    398  HA  GLN A  45      15.323  -3.957  19.599  1.00 83.57           H
ATOM    399  CB  GLN A  45      15.474  -5.867  20.574  1.00 83.57           C
ATOM    400 1HB  GLN A  45      15.194  -5.518  21.568  1.00 83.57           H
ATOM    401 2HB  GLN A  45      15.066  -6.872  20.462  1.00 83.57           H
ATOM    402  CG  GLN A  45      16.999  -5.913  20.454  1.00 83.57           C
ATOM    403 1HG  GLN A  45      17.279  -6.303  19.476  1.00 83.57           H
ATOM    404 2HG  GLN A  45      17.403  -4.904  20.523  1.00 83.57           H
ATOM    405  CD  GLN A  45      17.608  -6.788  21.552  1.00 83.57           C
ATOM    406  OE1 GLN A  45      16.923  -7.502  22.265  1.00 83.57           O
ATOM    407  NE2 GLN A  45      18.932  -6.694  21.646  1.00 83.57           N
ATOM    408 1HE2 GLN A  45      19.435  -6.088  21.030  1.00 83.57           H
ATOM    409 2HE2 GLN A  45      19.423  -7.227  22.334  1.00 83.57           H
ATOM    410  HN  GLN A  45      13.054  -5.313  20.467  1.00 83.57           H
ATOM    411  N   PHE A  46      14.246  -6.447  17.735  1.00 91.93           N
ATOM    412  CA  PHE A  46      14.305  -7.025  16.403  1.00 91.93           C
ATOM    413  C   PHE A  46      14.075  -5.958  15.331  1.00 91.93           C
ATOM    414  O   PHE A  46      14.810  -5.892  14.348  1.00 91.93           O
ATOM    415  HA  PHE A  46      15.301  -7.452  16.280  1.00 91.93           H
ATOM    416  CB  PHE A  46      13.188  -8.067  16.318  1.00 91.93           C
ATOM    417 1HB  PHE A  46      13.362  -8.834  17.072  1.00 91.93           H
ATOM    418 2HB  PHE A  46      12.240  -7.588  16.562  1.00 91.93           H
ATOM    419  CG  PHE A  46      13.066  -8.737  14.948  1.00 91.93           C
ATOM    420  CD1 PHE A  46      12.090  -8.347  14.085  1.00 91.93           C
ATOM    421  HD1 PHE A  46      11.396  -7.557  14.368  1.00 91.93           H
ATOM    422  CD2 PHE A  46      13.933  -9.723  14.594  1.00 91.93           C
ATOM    423  HD2 PHE A  46      14.715 -10.036  15.286  1.00 91.93           H
ATOM    424  CE1 PHE A  46      11.977  -8.970  12.813  1.00 91.93           C
ATOM    425  HE1 PHE A  46      11.195  -8.657  12.121  1.00 91.93           H
ATOM    426  CE2 PHE A  46      13.820 -10.346  13.323  1.00 91.93           C
ATOM    427  HE2 PHE A  46      14.515 -11.136  13.039  1.00 91.93           H
ATOM    428  CZ  PHE A  46      12.844  -9.956  12.459  1.00 91.93           C
ATOM    429  HZ  PHE A  46      12.758 -10.433  11.483  1.00 91.93           H
ATOM    430  HN  PHE A  46      13.528  -6.816  18.325  1.00 91.93           H
ATOM    431  N   ALA A  47      13.050  -5.148  15.558  1.00 92.43           N
ATOM    432  CA  ALA A  47      12.676  -4.127  14.595  1.00 92.43           C
ATOM    433  C   ALA A  47      13.851  -3.169  14.392  1.00 92.43           C
ATOM    434  O   ALA A  47      14.127  -2.749  13.269  1.00 92.43           O
ATOM    435  HA  ALA A  47      12.457  -4.626  13.651  1.00 92.43           H
ATOM    436  CB  ALA A  47      11.414  -3.409  15.077  1.00 92.43           C
ATOM    437 1HB  ALA A  47      10.602  -4.129  15.177  1.00 92.43           H
ATOM    438 2HB  ALA A  47      11.608  -2.943  16.043  1.00 92.43           H
ATOM    439 3HB  ALA A  47      11.133  -2.643  14.354  1.00 92.43           H
ATOM    440  HN  ALA A  47      12.483  -5.182  16.381  1.00 92.43           H
ATOM    441  N   SER A  48      14.511  -2.850  15.495  1.00 90.78           N
ATOM    442  CA  SER A  48      15.527  -1.812  15.486  1.00 90.78           C
ATOM    443  C   SER A  48      16.711  -2.246  14.619  1.00 90.78           C
ATOM    444  O   SER A  48      17.461  -1.408  14.121  1.00 90.78           O
ATOM    445  HA  SER A  48      15.041  -0.935  15.057  1.00 90.78           H
ATOM    446  CB  SER A  48      15.999  -1.489  16.905  1.00 90.78           C
ATOM    447 1HB  SER A  48      16.609  -0.586  16.888  1.00 90.78           H
ATOM    448 2HB  SER A  48      15.135  -1.278  17.535  1.00 90.78           H
ATOM    449  OG  SER A  48      16.751  -2.558  17.474  1.00 90.78           O
ATOM    450  HG  SER A  48      16.315  -3.433  17.261  1.00 90.78           H
ATOM    451  HN  SER A  48      14.361  -3.286  16.382  1.00 90.78           H
ATOM    452  N   HIS A  49      16.842  -3.556  14.465  1.00 86.98           N
ATOM    453  CA  HIS A  49      17.963  -4.115  13.730  1.00 86.98           C
ATOM    454  C   HIS A  49      17.534  -4.417  12.292  1.00 86.98           C
ATOM    455  O   HIS A  49      18.300  -4.202  11.354  1.00 86.98           O
ATOM    456  HA  HIS A  49      18.740  -3.351  13.715  1.00 86.98           H
ATOM    457  CB  HIS A  49      18.528  -5.341  14.450  1.00 86.98           C
ATOM    458 1HB  HIS A  49      17.713  -6.031  14.665  1.00 86.98           H
ATOM    459 2HB  HIS A  49      19.215  -5.858  13.780  1.00 86.98           H
ATOM    460  CG  HIS A  49      19.249  -5.019  15.737  1.00 86.98           C
ATOM    461  ND1 HIS A  49      18.599  -4.915  16.955  1.00 86.98           N
ATOM    462  HD1 HIS A  49      17.619  -5.038  17.107  1.00 86.98           H
ATOM    463  CD2 HIS A  49      20.569  -4.779  15.984  1.00 86.98           C
ATOM    464  HD2 HIS A  49      21.367  -4.782  15.240  1.00 86.98           H
ATOM    465  CE1 HIS A  49      19.498  -4.625  17.885  1.00 86.98           C
ATOM    466  HE1 HIS A  49      19.297  -4.480  18.946  1.00 86.98           H
ATOM    467  NE2 HIS A  49      20.718  -4.541  17.281  1.00 86.98           N
ATOM    468  HN  HIS A  49      16.199  -4.229  14.833  1.00 86.98           H
ATOM    469  N   PHE A  50      16.311  -4.911  12.165  1.00 87.99           N
ATOM    470  CA  PHE A  50      15.875  -5.517  10.918  1.00 87.99           C
ATOM    471  C   PHE A  50      15.303  -4.464   9.967  1.00 87.99           C
ATOM    472  O   PHE A  50      15.602  -4.473   8.774  1.00 87.99           O
ATOM    473  HA  PHE A  50      16.749  -5.981  10.461  1.00 87.99           H
ATOM    474  CB  PHE A  50      14.775  -6.520  11.270  1.00 87.99           C
ATOM    475 1HB  PHE A  50      15.152  -7.206  12.030  1.00 87.99           H
ATOM    476 2HB  PHE A  50      13.936  -5.984  11.713  1.00 87.99           H
ATOM    477  CG  PHE A  50      14.269  -7.333  10.076  1.00 87.99           C
ATOM    478  CD1 PHE A  50      13.048  -7.066   9.541  1.00 87.99           C
ATOM    479  HD1 PHE A  50      12.430  -6.273   9.962  1.00 87.99           H
ATOM    480  CD2 PHE A  50      15.040  -8.322   9.551  1.00 87.99           C
ATOM    481  HD2 PHE A  50      16.019  -8.536   9.981  1.00 87.99           H
ATOM    482  CE1 PHE A  50      12.578  -7.820   8.433  1.00 87.99           C
ATOM    483  HE1 PHE A  50      11.600  -7.606   8.004  1.00 87.99           H
ATOM    484  CE2 PHE A  50      14.571  -9.076   8.443  1.00 87.99           C
ATOM    485  HE2 PHE A  50      15.189  -9.869   8.023  1.00 87.99           H
ATOM    486  CZ  PHE A  50      13.350  -8.809   7.908  1.00 87.99           C
ATOM    487  HZ  PHE A  50      12.989  -9.388   7.057  1.00 87.99           H
ATOM    488  HN  PHE A  50      15.625  -4.901  12.893  1.00 87.99           H
ATOM    489  N   LEU A  51      14.491  -3.582  10.531  1.00 92.40           N
ATOM    490  CA  LEU A  51      13.653  -2.713   9.722  1.00 92.40           C
ATOM    491  C   LEU A  51      14.521  -1.633   9.073  1.00 92.40           C
ATOM    492  O   LEU A  51      14.410  -1.379   7.875  1.00 92.40           O
ATOM    493  HA  LEU A  51      13.214  -3.324   8.933  1.00 92.40           H
ATOM    494  CB  LEU A  51      12.499  -2.154  10.557  1.00 92.40           C
ATOM    495 1HB  LEU A  51      12.918  -1.630  11.416  1.00 92.40           H
ATOM    496 2HB  LEU A  51      11.969  -1.413   9.958  1.00 92.40           H
ATOM    497  CG  LEU A  51      11.482  -3.178  11.066  1.00 92.40           C
ATOM    498  HG  LEU A  51      11.998  -3.870  11.731  1.00 92.40           H
ATOM    499  CD1 LEU A  51      10.382  -2.499  11.884  1.00 92.40           C
ATOM    500 1HD1 LEU A  51      10.826  -1.992  12.740  1.00 92.40           H
ATOM    501 2HD1 LEU A  51       9.863  -1.771  11.260  1.00 92.40           H
ATOM    502 3HD1 LEU A  51       9.673  -3.249  12.233  1.00 92.40           H
ATOM    503  CD2 LEU A  51      10.911  -4.004   9.911  1.00 92.40           C
ATOM    504 1HD2 LEU A  51      10.415  -3.342   9.201  1.00 92.40           H
ATOM    505 2HD2 LEU A  51      11.720  -4.534   9.409  1.00 92.40           H
ATOM    506 3HD2 LEU A  51      10.191  -4.724  10.300  1.00 92.40           H
ATOM    507  HN  LEU A  51      14.401  -3.456  11.519  1.00 92.40           H
ATOM    508  N   PRO A  52      15.399  -0.981   9.849  1.00 94.29           N
ATOM    509  CA  PRO A  52      16.078   0.225   9.370  1.00 94.29           C
ATOM    510  C   PRO A  52      16.767   0.007   8.033  1.00 94.29           C
ATOM    511  O   PRO A  52      16.595   0.796   7.105  1.00 94.29           O
ATOM    512  HA  PRO A  52      15.351   1.017   9.190  1.00 94.29           H
ATOM    513  CB  PRO A  52      17.081   0.541  10.481  1.00 94.29           C
ATOM    514 1HB  PRO A  52      18.050   0.079  10.290  1.00 94.29           H
ATOM    515 2HB  PRO A  52      17.253   1.614  10.573  1.00 94.29           H
ATOM    516  CG  PRO A  52      16.419  -0.032  11.728  1.00 94.29           C
ATOM    517 1HG  PRO A  52      17.141  -0.205  12.526  1.00 94.29           H
ATOM    518 2HG  PRO A  52      15.668   0.644  12.135  1.00 94.29           H
ATOM    519  CD  PRO A  52      15.807  -1.328  11.222  1.00 94.29           C
ATOM    520 1HD  PRO A  52      16.528  -2.147  11.230  1.00 94.29           H
ATOM    521 2HD  PRO A  52      14.964  -1.644  11.835  1.00 94.29           H
ATOM    522  N   PRO A  53      17.561  -1.065   7.902  1.00 95.13           N
ATOM    523  CA  PRO A  53      18.345  -1.279   6.683  1.00 95.13           C
ATOM    524  C   PRO A  53      17.470  -1.607   5.484  1.00 95.13           C
ATOM    525  O   PRO A  53      17.778  -1.215   4.360  1.00 95.13           O
ATOM    526  HA  PRO A  53      18.871  -0.364   6.408  1.00 95.13           H
ATOM    527  CB  PRO A  53      19.270  -2.442   7.046  1.00 95.13           C
ATOM    528 1HB  PRO A  53      19.484  -3.069   6.181  1.00 95.13           H
ATOM    529 2HB  PRO A  53      20.227  -2.089   7.428  1.00 95.13           H
ATOM    530  CG  PRO A  53      18.501  -3.194   8.095  1.00 95.13           C
ATOM    531 1HG  PRO A  53      17.801  -3.897   7.643  1.00 95.13           H
ATOM    532 2HG  PRO A  53      19.167  -3.774   8.733  1.00 95.13           H
ATOM    533  CD  PRO A  53      17.776  -2.143   8.884  1.00 95.13           C
ATOM    534 1HD  PRO A  53      16.833  -2.518   9.282  1.00 95.13           H
ATOM    535 2HD  PRO A  53      18.367  -1.800   9.733  1.00 95.13           H
ATOM    536  N   LEU A  54      16.390  -2.325   5.759  1.00 92.61           N
ATOM    537  CA  LEU A  54      15.503  -2.778   4.701  1.00 92.61           C
ATOM    538  C   LEU A  54      14.758  -1.576   4.116  1.00 92.61           C
ATOM    539  O   LEU A  54      14.593  -1.474   2.902  1.00 92.61           O
ATOM    540  HA  LEU A  54      16.125  -3.213   3.918  1.00 92.61           H
ATOM    541  CB  LEU A  54      14.579  -3.884   5.213  1.00 92.61           C
ATOM    542 1HB  LEU A  54      14.075  -3.523   6.109  1.00 92.61           H
ATOM    543 2HB  LEU A  54      13.808  -4.062   4.463  1.00 92.61           H
ATOM    544  CG  LEU A  54      15.250  -5.219   5.542  1.00 92.61           C
ATOM    545  HG  LEU A  54      15.987  -5.047   6.326  1.00 92.61           H
ATOM    546  CD1 LEU A  54      14.234  -6.223   6.089  1.00 92.61           C
ATOM    547 1HD1 LEU A  54      13.783  -5.825   6.999  1.00 92.61           H
ATOM    548 2HD1 LEU A  54      13.457  -6.397   5.345  1.00 92.61           H
ATOM    549 3HD1 LEU A  54      14.737  -7.164   6.315  1.00 92.61           H
ATOM    550  CD2 LEU A  54      16.002  -5.769   4.328  1.00 92.61           C
ATOM    551 1HD2 LEU A  54      15.302  -5.922   3.506  1.00 92.61           H
ATOM    552 2HD2 LEU A  54      16.770  -5.058   4.024  1.00 92.61           H
ATOM    553 3HD2 LEU A  54      16.469  -6.718   4.589  1.00 92.61           H
ATOM    554  HN  LEU A  54      16.119  -2.596   6.682  1.00 92.61           H
ATOM    555  N   TYR A  55      14.328  -0.696   5.008  1.00 92.93           N
ATOM    556  CA  TYR A  55      13.581   0.481   4.598  1.00 92.93           C
ATOM    557  C   TYR A  55      14.456   1.427   3.774  1.00 92.93           C
ATOM    558  O   TYR A  55      13.997   2.004   2.790  1.00 92.93           O
ATOM    559  HA  TYR A  55      12.741   0.150   3.988  1.00 92.93           H
ATOM    560  CB  TYR A  55      13.165   1.188   5.890  1.00 92.93           C
ATOM    561 1HB  TYR A  55      14.019   1.218   6.567  1.00 92.93           H
ATOM    562 2HB  TYR A  55      12.903   2.220   5.660  1.00 92.93           H
ATOM    563  CG  TYR A  55      11.987   0.527   6.609  1.00 92.93           C
ATOM    564  CD1 TYR A  55      11.452  -0.648   6.121  1.00 92.93           C
ATOM    565  HD1 TYR A  55      11.869  -1.106   5.224  1.00 92.93           H
ATOM    566  CD2 TYR A  55      11.459   1.106   7.745  1.00 92.93           C
ATOM    567  HD2 TYR A  55      11.881   2.034   8.130  1.00 92.93           H
ATOM    568  CE1 TYR A  55      10.344  -1.270   6.798  1.00 92.93           C
ATOM    569  HE1 TYR A  55       9.912  -2.199   6.423  1.00 92.93           H
ATOM    570  CE2 TYR A  55      10.350   0.484   8.422  1.00 92.93           C
ATOM    571  HE2 TYR A  55       9.924   0.930   9.320  1.00 92.93           H
ATOM    572  CZ  TYR A  55       9.847  -0.674   7.914  1.00 92.93           C
ATOM    573  OH  TYR A  55       8.800  -1.261   8.553  1.00 92.93           O
ATOM    574  HH  TYR A  55       8.476  -2.047   8.027  1.00 92.93           H
ATOM    575  HN  TYR A  55      14.483  -0.776   5.993  1.00 92.93           H
ATOM    576  N   TRP A  56      15.703   1.556   4.205  1.00 91.73           N
ATOM    577  CA  TRP A  56      16.658   2.388   3.494  1.00 91.73           C
ATOM    578  C   TRP A  56      16.856   1.794   2.098  1.00 91.73           C
ATOM    579  O   TRP A  56      16.889   2.523   1.108  1.00 91.73           O
ATOM    580  HA  TRP A  56      16.235   3.389   3.417  1.00 91.73           H
ATOM    581  CB  TRP A  56      17.965   2.515   4.280  1.00 91.73           C
ATOM    582 1HB  TRP A  56      18.184   1.561   4.759  1.00 91.73           H
ATOM    583 2HB  TRP A  56      18.778   2.716   3.583  1.00 91.73           H
ATOM    584  CG  TRP A  56      17.945   3.612   5.346  1.00 91.73           C
ATOM    585  CD1 TRP A  56      18.020   3.471   6.677  1.00 91.73           C
ATOM    586  HD1 TRP A  56      18.108   2.512   7.188  1.00 91.73           H
ATOM    587  CD2 TRP A  56      17.841   5.033   5.116  1.00 91.73           C
ATOM    588  NE1 TRP A  56      17.972   4.692   7.319  1.00 91.73           N
ATOM    589  HE1 TRP A  56      18.010   4.843   8.306  1.00 91.73           H
ATOM    590  CE2 TRP A  56      17.859   5.672   6.340  1.00 91.73           C
ATOM    591  CE3 TRP A  56      17.735   5.755   3.914  1.00 91.73           C
ATOM    592  HE3 TRP A  56      17.719   5.274   2.936  1.00 91.73           H
ATOM    593  CZ2 TRP A  56      17.775   7.062   6.480  1.00 91.73           C
ATOM    594  HZ2 TRP A  56      17.791   7.543   7.458  1.00 91.73           H
ATOM    595  CZ3 TRP A  56      17.651   7.144   4.072  1.00 91.73           C
ATOM    596  HZ3 TRP A  56      17.567   7.751   3.171  1.00 91.73           H
ATOM    597  CH2 TRP A  56      17.668   7.802   5.296  1.00 91.73           C
ATOM    598  HH2 TRP A  56      17.599   8.889   5.334  1.00 91.73           H
ATOM    599  HN  TRP A  56      16.061   1.105   5.023  1.00 91.73           H
ATOM    600  N   LEU A  57      16.982   0.475   2.063  1.00 92.21           N
ATOM    601  CA  LEU A  57      17.191  -0.223   0.807  1.00 92.21           C
ATOM    602  C   LEU A  57      16.002   0.036  -0.121  1.00 92.21           C
ATOM    603  O   LEU A  57      16.184   0.415  -1.277  1.00 92.21           O
ATOM    604  HA  LEU A  57      18.086   0.194   0.346  1.00 92.21           H
ATOM    605  CB  LEU A  57      17.462  -1.708   1.058  1.00 92.21           C
ATOM    606 1HB  LEU A  57      18.333  -1.793   1.709  1.00 92.21           H
ATOM    607 2HB  LEU A  57      16.615  -2.125   1.603  1.00 92.21           H
ATOM    608  CG  LEU A  57      17.705  -2.566  -0.186  1.00 92.21           C
ATOM    609  HG  LEU A  57      16.881  -2.399  -0.881  1.00 92.21           H
ATOM    610  CD1 LEU A  57      18.991  -2.145  -0.900  1.00 92.21           C
ATOM    611 1HD1 LEU A  57      18.912  -1.101  -1.205  1.00 92.21           H
ATOM    612 2HD1 LEU A  57      19.837  -2.263  -0.223  1.00 92.21           H
ATOM    613 3HD1 LEU A  57      19.139  -2.770  -1.780  1.00 92.21           H
ATOM    614  CD2 LEU A  57      17.705  -4.054   0.166  1.00 92.21           C
ATOM    615 1HD2 LEU A  57      18.495  -4.256   0.889  1.00 92.21           H
ATOM    616 2HD2 LEU A  57      16.741  -4.327   0.596  1.00 92.21           H
ATOM    617 3HD2 LEU A  57      17.880  -4.641  -0.736  1.00 92.21           H
ATOM    618  HN  LEU A  57      16.943  -0.112   2.872  1.00 92.21           H
ATOM    619  N   VAL A  58      14.812  -0.177   0.421  1.00 94.24           N
ATOM    620  CA  VAL A  58      13.597  -0.033  -0.362  1.00 94.24           C
ATOM    621  C   VAL A  58      13.497   1.402  -0.881  1.00 94.24           C
ATOM    622  O   VAL A  58      13.154   1.624  -2.041  1.00 94.24           O
ATOM    623  HA  VAL A  58      13.672  -0.710  -1.213  1.00 94.24           H
ATOM    624  CB  VAL A  58      12.385  -0.453   0.472  1.00 94.24           C
ATOM    625  HB  VAL A  58      12.407   0.112   1.404  1.00 94.24           H
ATOM    626  CG1 VAL A  58      11.079  -0.116  -0.251  1.00 94.24           C
ATOM    627 1HG1 VAL A  58      11.027   0.958  -0.426  1.00 94.24           H
ATOM    628 2HG1 VAL A  58      11.046  -0.642  -1.205  1.00 94.24           H
ATOM    629 3HG1 VAL A  58      10.233  -0.425   0.364  1.00 94.24           H
ATOM    630  CG2 VAL A  58      12.449  -1.941   0.823  1.00 94.24           C
ATOM    631 1HG2 VAL A  58      12.463  -2.530  -0.094  1.00 94.24           H
ATOM    632 2HG2 VAL A  58      13.354  -2.140   1.397  1.00 94.24           H
ATOM    633 3HG2 VAL A  58      11.576  -2.213   1.416  1.00 94.24           H
ATOM    634  HN  VAL A  58      14.672  -0.444   1.375  1.00 94.24           H
ATOM    635  N   PHE A  59      13.803   2.340   0.003  1.00 95.28           N
ATOM    636  CA  PHE A  59      13.712   3.750  -0.339  1.00 95.28           C
ATOM    637  C   PHE A  59      14.615   4.085  -1.528  1.00 95.28           C
ATOM    638  O   PHE A  59      14.163   4.676  -2.507  1.00 95.28           O
ATOM    639  HA  PHE A  59      12.674   3.951  -0.605  1.00 95.28           H
ATOM    640  CB  PHE A  59      14.184   4.538   0.884  1.00 95.28           C
ATOM    641 1HB  PHE A  59      13.473   4.391   1.696  1.00 95.28           H
ATOM    642 2HB  PHE A  59      15.139   4.132   1.219  1.00 95.28           H
ATOM    643  CG  PHE A  59      14.346   6.039   0.632  1.00 95.28           C
ATOM    644  CD1 PHE A  59      15.586   6.596   0.621  1.00 95.28           C
ATOM    645  HD1 PHE A  59      16.465   5.974   0.791  1.00 95.28           H
ATOM    646  CD2 PHE A  59      13.250   6.815   0.420  1.00 95.28           C
ATOM    647  HD2 PHE A  59      12.256   6.368   0.429  1.00 95.28           H
ATOM    648  CE1 PHE A  59      15.737   7.989   0.387  1.00 95.28           C
ATOM    649  HE1 PHE A  59      16.731   8.436   0.378  1.00 95.28           H
ATOM    650  CE2 PHE A  59      13.400   8.207   0.187  1.00 95.28           C
ATOM    651  HE2 PHE A  59      12.521   8.829   0.017  1.00 95.28           H
ATOM    652  CZ  PHE A  59      14.640   8.765   0.175  1.00 95.28           C
ATOM    653  HZ  PHE A  59      14.755   9.834  -0.004  1.00 95.28           H
ATOM    654  HN  PHE A  59      14.107   2.151   0.937  1.00 95.28           H
ATOM    655  N   ILE A  60      15.874   3.692  -1.402  1.00 93.31           N
ATOM    656  CA  ILE A  60      16.879   4.080  -2.377  1.00 93.31           C
ATOM    657  C   ILE A  60      16.491   3.530  -3.750  1.00 93.31           C
ATOM    658  O   ILE A  60      16.439   4.273  -4.729  1.00 93.31           O
ATOM    659  HA  ILE A  60      16.881   5.169  -2.429  1.00 93.31           H
ATOM    660  CB  ILE A  60      18.271   3.648  -1.912  1.00 93.31           C
ATOM    661  HB  ILE A  60      18.220   2.603  -1.607  1.00 93.31           H
ATOM    662  CG1 ILE A  60      18.716   4.454  -0.690  1.00 93.31           C
ATOM    663 1HG1 ILE A  60      18.953   5.474  -0.989  1.00 93.31           H
ATOM    664 2HG1 ILE A  60      17.898   4.514   0.028  1.00 93.31           H
ATOM    665  CG2 ILE A  60      19.283   3.736  -3.056  1.00 93.31           C
ATOM    666 1HG2 ILE A  60      18.969   3.083  -3.870  1.00 93.31           H
ATOM    667 2HG2 ILE A  60      19.338   4.764  -3.414  1.00 93.31           H
ATOM    668 3HG2 ILE A  60      20.264   3.423  -2.698  1.00 93.31           H
ATOM    669  CD1 ILE A  60      19.938   3.814  -0.026  1.00 93.31           C
ATOM    670 1HD1 ILE A  60      19.689   2.802   0.294  1.00 93.31           H
ATOM    671 2HD1 ILE A  60      20.761   3.778  -0.739  1.00 93.31           H
ATOM    672 3HD1 ILE A  60      20.233   4.407   0.840  1.00 93.31           H
ATOM    673  HN  ILE A  60      16.210   3.120  -0.654  1.00 93.31           H
ATOM    674  N   VAL A  61      16.229   2.231  -3.780  1.00 93.04           N
ATOM    675  CA  VAL A  61      15.972   1.548  -5.036  1.00 93.04           C
ATOM    676  C   VAL A  61      14.665   2.069  -5.637  1.00 93.04           C
ATOM    677  O   VAL A  61      14.587   2.321  -6.838  1.00 93.04           O
ATOM    678  HA  VAL A  61      16.790   1.788  -5.715  1.00 93.04           H
ATOM    679  CB  VAL A  61      15.967   0.034  -4.817  1.00 93.04           C
ATOM    680  HB  VAL A  61      15.213  -0.193  -4.063  1.00 93.04           H
ATOM    681  CG1 VAL A  61      15.585  -0.705  -6.101  1.00 93.04           C
ATOM    682 1HG1 VAL A  61      14.588  -0.394  -6.416  1.00 93.04           H
ATOM    683 2HG1 VAL A  61      16.304  -0.468  -6.884  1.00 93.04           H
ATOM    684 3HG1 VAL A  61      15.589  -1.779  -5.917  1.00 93.04           H
ATOM    685  CG2 VAL A  61      17.320  -0.448  -4.289  1.00 93.04           C
ATOM    686 1HG2 VAL A  61      18.100  -0.202  -5.010  1.00 93.04           H
ATOM    687 2HG2 VAL A  61      17.535   0.042  -3.339  1.00 93.04           H
ATOM    688 3HG2 VAL A  61      17.289  -1.528  -4.142  1.00 93.04           H
ATOM    689  HN  VAL A  61      16.191   1.650  -2.967  1.00 93.04           H
ATOM    690  N   GLY A  62      13.671   2.216  -4.773  1.00 94.62           N
ATOM    691  CA  GLY A  62      12.340   2.590  -5.221  1.00 94.62           C
ATOM    692  C   GLY A  62      12.319   4.030  -5.736  1.00 94.62           C
ATOM    693  O   GLY A  62      11.694   4.320  -6.755  1.00 94.62           O
ATOM    694 1HA  GLY A  62      12.014   1.913  -6.011  1.00 94.62           H
ATOM    695 2HA  GLY A  62      11.632   2.484  -4.398  1.00 94.62           H
ATOM    696  HN  GLY A  62      13.763   2.084  -3.786  1.00 94.62           H
ATOM    697  N   ALA A  63      13.010   4.895  -5.008  1.00 94.72           N
ATOM    698  CA  ALA A  63      13.040   6.307  -5.351  1.00 94.72           C
ATOM    699  C   ALA A  63      13.675   6.478  -6.733  1.00 94.72           C
ATOM    700  O   ALA A  63      13.161   7.220  -7.568  1.00 94.72           O
ATOM    701  HA  ALA A  63      12.010   6.661  -5.387  1.00 94.72           H
ATOM    702  CB  ALA A  63      13.790   7.081  -4.265  1.00 94.72           C
ATOM    703 1HB  ALA A  63      13.282   6.950  -3.309  1.00 94.72           H
ATOM    704 2HB  ALA A  63      14.810   6.704  -4.189  1.00 94.72           H
ATOM    705 3HB  ALA A  63      13.812   8.140  -4.523  1.00 94.72           H
ATOM    706  HN  ALA A  63      13.542   4.646  -4.199  1.00 94.72           H
ATOM    707  N   LEU A  64      14.783   5.779  -6.930  1.00 88.79           N
ATOM    708  CA  LEU A  64      15.493   5.844  -8.196  1.00 88.79           C
ATOM    709  C   LEU A  64      14.590   5.310  -9.310  1.00 88.79           C
ATOM    710  O   LEU A  64      14.460   5.935 -10.361  1.00 88.79           O
ATOM    711  HA  LEU A  64      15.706   6.894  -8.398  1.00 88.79           H
ATOM    712  CB  LEU A  64      16.837   5.121  -8.094  1.00 88.79           C
ATOM    713 1HB  LEU A  64      16.663   4.129  -7.678  1.00 88.79           H
ATOM    714 2HB  LEU A  64      17.229   4.980  -9.102  1.00 88.79           H
ATOM    715  CG  LEU A  64      17.910   5.816  -7.253  1.00 88.79           C
ATOM    716  HG  LEU A  64      17.486   6.037  -6.273  1.00 88.79           H
ATOM    717  CD1 LEU A  64      19.111   4.895  -7.028  1.00 88.79           C
ATOM    718 1HD1 LEU A  64      18.786   3.995  -6.506  1.00 88.79           H
ATOM    719 2HD1 LEU A  64      19.545   4.621  -7.990  1.00 88.79           H
ATOM    720 3HD1 LEU A  64      19.859   5.413  -6.427  1.00 88.79           H
ATOM    721  CD2 LEU A  64      18.320   7.150  -7.879  1.00 88.79           C
ATOM    722 1HD2 LEU A  64      18.719   6.975  -8.878  1.00 88.79           H
ATOM    723 2HD2 LEU A  64      17.450   7.803  -7.944  1.00 88.79           H
ATOM    724 3HD2 LEU A  64      19.084   7.622  -7.261  1.00 88.79           H
ATOM    725  HN  LEU A  64      15.195   5.178  -6.245  1.00 88.79           H
ATOM    726  N   GLY A  65      13.991   4.160  -9.042  1.00 91.61           N
ATOM    727  CA  GLY A  65      13.215   3.466 -10.056  1.00 91.61           C
ATOM    728  C   GLY A  65      12.019   4.308 -10.503  1.00 91.61           C
ATOM    729  O   GLY A  65      11.831   4.542 -11.696  1.00 91.61           O
ATOM    730 1HA  GLY A  65      13.849   3.242 -10.914  1.00 91.61           H
ATOM    731 2HA  GLY A  65      12.865   2.512  -9.661  1.00 91.61           H
ATOM    732  HN  GLY A  65      14.029   3.703  -8.153  1.00 91.61           H
ATOM    733  N   ASN A  66      11.241   4.741  -9.522  1.00 89.21           N
ATOM    734  CA  ASN A  66       9.999   5.440  -9.805  1.00 89.21           C
ATOM    735  C   ASN A  66      10.315   6.807 -10.416  1.00 89.21           C
ATOM    736  O   ASN A  66       9.575   7.296 -11.267  1.00 89.21           O
ATOM    737  HA  ASN A  66       9.455   4.792 -10.492  1.00 89.21           H
ATOM    738  CB  ASN A  66       9.192   5.670  -8.525  1.00 89.21           C
ATOM    739 1HB  ASN A  66       9.857   5.999  -7.726  1.00 89.21           H
ATOM    740 2HB  ASN A  66       8.468   6.469  -8.686  1.00 89.21           H
ATOM    741  CG  ASN A  66       8.465   4.394  -8.098  1.00 89.21           C
ATOM    742  OD1 ASN A  66       7.555   3.917  -8.757  1.00 89.21           O
ATOM    743  ND2 ASN A  66       8.915   3.869  -6.962  1.00 89.21           N
ATOM    744 1HD2 ASN A  66       9.665   4.310  -6.470  1.00 89.21           H
ATOM    745 2HD2 ASN A  66       8.503   3.033  -6.600  1.00 89.21           H
ATOM    746  HN  ASN A  66      11.447   4.621  -8.551  1.00 89.21           H
ATOM    747  N   SER A  67      11.417   7.383  -9.958  1.00 90.44           N
ATOM    748  CA  SER A  67      11.869   8.659 -10.487  1.00 90.44           C
ATOM    749  C   SER A  67      12.171   8.528 -11.982  1.00 90.44           C
ATOM    750  O   SER A  67      11.867   9.430 -12.761  1.00 90.44           O
ATOM    751  HA  SER A  67      11.042   9.349 -10.323  1.00 90.44           H
ATOM    752  CB  SER A  67      13.106   9.158  -9.738  1.00 90.44           C
ATOM    753 1HB  SER A  67      13.902   8.419  -9.819  1.00 90.44           H
ATOM    754 2HB  SER A  67      13.470  10.072 -10.208  1.00 90.44           H
ATOM    755  OG  SER A  67      12.831   9.410  -8.362  1.00 90.44           O
ATOM    756  HG  SER A  67      13.325   8.756  -7.790  1.00 90.44           H
ATOM    757  HN  SER A  67      11.995   6.994  -9.241  1.00 90.44           H
ATOM    758  N   LEU A  68      12.765   7.399 -12.336  1.00 84.61           N
ATOM    759  CA  LEU A  68      13.082   7.125 -13.728  1.00 84.61           C
ATOM    760  C   LEU A  68      11.784   6.998 -14.527  1.00 84.61           C
ATOM    761  O   LEU A  68      11.689   7.495 -15.647  1.00 84.61           O
ATOM    762  HA  LEU A  68      13.641   7.979 -14.110  1.00 84.61           H
ATOM    763  CB  LEU A  68      13.995   5.901 -13.839  1.00 84.61           C
ATOM    764 1HB  LEU A  68      13.611   5.126 -13.176  1.00 84.61           H
ATOM    765 2HB  LEU A  68      13.927   5.514 -14.855  1.00 84.61           H
ATOM    766  CG  LEU A  68      15.470   6.133 -13.507  1.00 84.61           C
ATOM    767  HG  LEU A  68      15.528   6.660 -12.555  1.00 84.61           H
ATOM    768  CD1 LEU A  68      16.208   4.804 -13.334  1.00 84.61           C
ATOM    769 1HD1 LEU A  68      15.753   4.238 -12.522  1.00 84.61           H
ATOM    770 2HD1 LEU A  68      16.144   4.230 -14.259  1.00 84.61           H
ATOM    771 3HD1 LEU A  68      17.255   4.998 -13.100  1.00 84.61           H
ATOM    772  CD2 LEU A  68      16.134   7.025 -14.558  1.00 84.61           C
ATOM    773 1HD2 LEU A  68      16.066   6.548 -15.535  1.00 84.61           H
ATOM    774 2HD2 LEU A  68      15.627   7.990 -14.588  1.00 84.61           H
ATOM    775 3HD2 LEU A  68      17.183   7.174 -14.298  1.00 84.61           H
ATOM    776  HN  LEU A  68      13.029   6.679 -11.693  1.00 84.61           H
ATOM    777  N   VAL A  69      10.815   6.328 -13.918  1.00 86.67           N
ATOM    778  CA  VAL A  69       9.537   6.104 -14.571  1.00 86.67           C
ATOM    779  C   VAL A  69       8.915   7.451 -14.943  1.00 86.67           C
ATOM    780  O   VAL A  69       8.506   7.656 -16.085  1.00 86.67           O
ATOM    781  HA  VAL A  69       9.728   5.542 -15.485  1.00 86.67           H
ATOM    782  CB  VAL A  69       8.633   5.255 -13.674  1.00 86.67           C
ATOM    783  HB  VAL A  69       8.585   5.736 -12.697  1.00 86.67           H
ATOM    784  CG1 VAL A  69       7.211   5.188 -14.235  1.00 86.67           C
ATOM    785 1HG1 VAL A  69       6.797   6.195 -14.297  1.00 86.67           H
ATOM    786 2HG1 VAL A  69       7.233   4.743 -15.230  1.00 86.67           H
ATOM    787 3HG1 VAL A  69       6.590   4.579 -13.578  1.00 86.67           H
ATOM    788  CG2 VAL A  69       9.213   3.853 -13.481  1.00 86.67           C
ATOM    789 1HG2 VAL A  69       9.305   3.361 -14.449  1.00 86.67           H
ATOM    790 2HG2 VAL A  69      10.196   3.927 -13.016  1.00 86.67           H
ATOM    791 3HG2 VAL A  69       8.551   3.271 -12.839  1.00 86.67           H
ATOM    792  HN  VAL A  69      10.893   5.944 -12.999  1.00 86.67           H
ATOM    793  N   ILE A  70       8.863   8.335 -13.957  1.00 88.65           N
ATOM    794  CA  ILE A  70       8.233   9.631 -14.146  1.00 88.65           C
ATOM    795  C   ILE A  70       8.963  10.391 -15.256  1.00 88.65           C
ATOM    796  O   ILE A  70       8.330  11.009 -16.110  1.00 88.65           O
ATOM    797  HA  ILE A  70       7.207   9.452 -14.468  1.00 88.65           H
ATOM    798  CB  ILE A  70       8.166  10.392 -12.821  1.00 88.65           C
ATOM    799  HB  ILE A  70       9.166  10.412 -12.388  1.00 88.65           H
ATOM    800  CG1 ILE A  70       7.255   9.676 -11.823  1.00 88.65           C
ATOM    801 1HG1 ILE A  70       6.212   9.823 -12.106  1.00 88.65           H
ATOM    802 2HG1 ILE A  70       7.446   8.603 -11.856  1.00 88.65           H
ATOM    803  CG2 ILE A  70       7.741  11.845 -13.045  1.00 88.65           C
ATOM    804 1HG2 ILE A  70       8.463  12.339 -13.695  1.00 88.65           H
ATOM    805 2HG2 ILE A  70       6.757  11.868 -13.511  1.00 88.65           H
ATOM    806 3HG2 ILE A  70       7.702  12.364 -12.086  1.00 88.65           H
ATOM    807  CD1 ILE A  70       7.481  10.197 -10.402  1.00 88.65           C
ATOM    808 1HD1 ILE A  70       8.519  10.026 -10.114  1.00 88.65           H
ATOM    809 2HD1 ILE A  70       7.266  11.265 -10.368  1.00 88.65           H
ATOM    810 3HD1 ILE A  70       6.821   9.670  -9.713  1.00 88.65           H
ATOM    811  HN  ILE A  70       9.240   8.178 -13.045  1.00 88.65           H
ATOM    812  N   LEU A  71      10.285  10.319 -15.207  1.00 83.86           N
ATOM    813  CA  LEU A  71      11.110  11.063 -16.144  1.00 83.86           C
ATOM    814  C   LEU A  71      10.818  10.583 -17.567  1.00 83.86           C
ATOM    815  O   LEU A  71      10.691  11.392 -18.485  1.00 83.86           O
ATOM    816  HA  LEU A  71      10.825  12.112 -16.068  1.00 83.86           H
ATOM    817  CB  LEU A  71      12.586  10.965 -15.753  1.00 83.86           C
ATOM    818 1HB  LEU A  71      12.657  11.001 -14.666  1.00 83.86           H
ATOM    819 2HB  LEU A  71      12.960   9.990 -16.065  1.00 83.86           H
ATOM    820  CG  LEU A  71      13.506  12.042 -16.332  1.00 83.86           C
ATOM    821  HG  LEU A  71      12.983  12.533 -17.152  1.00 83.86           H
ATOM    822  CD1 LEU A  71      13.819  13.115 -15.287  1.00 83.86           C
ATOM    823 1HD1 LEU A  71      12.892  13.586 -14.961  1.00 83.86           H
ATOM    824 2HD1 LEU A  71      14.314  12.655 -14.432  1.00 83.86           H
ATOM    825 3HD1 LEU A  71      14.475  13.868 -15.725  1.00 83.86           H
ATOM    826  CD2 LEU A  71      14.777  11.421 -16.915  1.00 83.86           C
ATOM    827 1HD2 LEU A  71      15.314  10.888 -16.131  1.00 83.86           H
ATOM    828 2HD2 LEU A  71      14.510  10.725 -17.710  1.00 83.86           H
ATOM    829 3HD2 LEU A  71      15.413  12.209 -17.320  1.00 83.86           H
ATOM    830  HN  LEU A  71      10.792   9.767 -14.545  1.00 83.86           H
ATOM    831  N   VAL A  72      10.718   9.269 -17.706  1.00 83.32           N
ATOM    832  CA  VAL A  72      10.524   8.668 -19.014  1.00 83.32           C
ATOM    833  C   VAL A  72       9.206   9.167 -19.609  1.00 83.32           C
ATOM    834  O   VAL A  72       9.155   9.554 -20.776  1.00 83.32           O
ATOM    835  HA  VAL A  72      11.344   8.996 -19.652  1.00 83.32           H
ATOM    836  CB  VAL A  72      10.590   7.143 -18.904  1.00 83.32           C
ATOM    837  HB  VAL A  72       9.903   6.834 -18.116  1.00 83.32           H
ATOM    838  CG1 VAL A  72      10.141   6.479 -20.207  1.00 83.32           C
ATOM    839 1HG1 VAL A  72       9.114   6.769 -20.427  1.00 83.32           H
ATOM    840 2HG1 VAL A  72      10.792   6.799 -21.021  1.00 83.32           H
ATOM    841 3HG1 VAL A  72      10.198   5.396 -20.101  1.00 83.32           H
ATOM    842  CG2 VAL A  72      11.995   6.683 -18.509  1.00 83.32           C
ATOM    843 1HG2 VAL A  72      12.710   7.010 -19.264  1.00 83.32           H
ATOM    844 2HG2 VAL A  72      12.261   7.115 -17.545  1.00 83.32           H
ATOM    845 3HG2 VAL A  72      12.014   5.595 -18.438  1.00 83.32           H
ATOM    846  HN  VAL A  72      10.769   8.621 -16.946  1.00 83.32           H
ATOM    847  N   TYR A  73       8.172   9.142 -18.781  1.00 80.11           N
ATOM    848  CA  TYR A  73       6.845   9.529 -19.229  1.00 80.11           C
ATOM    849  C   TYR A  73       6.792  11.023 -19.558  1.00 80.11           C
ATOM    850  O   TYR A  73       6.052  11.439 -20.448  1.00 80.11           O
ATOM    851  HA  TYR A  73       6.613   8.958 -20.127  1.00 80.11           H
ATOM    852  CB  TYR A  73       5.905   9.244 -18.056  1.00 80.11           C
ATOM    853 1HB  TYR A  73       6.462   9.340 -17.124  1.00 80.11           H
ATOM    854 2HB  TYR A  73       5.122  10.002 -18.038  1.00 80.11           H
ATOM    855  CG  TYR A  73       5.253   7.860 -18.103  1.00 80.11           C
ATOM    856  CD1 TYR A  73       4.369   7.548 -19.116  1.00 80.11           C
ATOM    857  HD1 TYR A  73       4.135   8.288 -19.882  1.00 80.11           H
ATOM    858  CD2 TYR A  73       5.549   6.925 -17.133  1.00 80.11           C
ATOM    859  HD2 TYR A  73       6.247   7.171 -16.333  1.00 80.11           H
ATOM    860  CE1 TYR A  73       3.756   6.246 -19.161  1.00 80.11           C
ATOM    861  HE1 TYR A  73       3.056   5.987 -19.955  1.00 80.11           H
ATOM    862  CE2 TYR A  73       4.936   5.623 -17.178  1.00 80.11           C
ATOM    863  HE2 TYR A  73       5.161   4.874 -16.418  1.00 80.11           H
ATOM    864  CZ  TYR A  73       4.070   5.348 -18.190  1.00 80.11           C
ATOM    865  OH  TYR A  73       3.490   4.118 -18.232  1.00 80.11           O
ATOM    866  HH  TYR A  73       2.954   4.021 -19.070  1.00 80.11           H
ATOM    867  HN  TYR A  73       8.230   8.864 -17.822  1.00 80.11           H
ATOM    868  N   TRP A  74       7.586  11.787 -18.823  1.00 72.29           N
ATOM    869  CA  TRP A  74       7.571  13.233 -18.962  1.00 72.29           C
ATOM    870  C   TRP A  74       8.156  13.582 -20.332  1.00 72.29           C
ATOM    871  O   TRP A  74       7.541  14.315 -21.105  1.00 72.29           O
ATOM    872  HA  TRP A  74       6.533  13.563 -18.904  1.00 72.29           H
ATOM    873  CB  TRP A  74       8.316  13.903 -17.805  1.00 72.29           C
ATOM    874 1HB  TRP A  74       7.977  13.465 -16.866  1.00 72.29           H
ATOM    875 2HB  TRP A  74       9.379  13.681 -17.894  1.00 72.29           H
ATOM    876  CG  TRP A  74       8.130  15.420 -17.741  1.00 72.29           C
ATOM    877  CD1 TRP A  74       7.951  16.274 -18.758  1.00 72.29           C
ATOM    878  HD1 TRP A  74       7.914  15.979 -19.807  1.00 72.29           H
ATOM    879  CD2 TRP A  74       8.111  16.234 -16.549  1.00 72.29           C
ATOM    880  NE1 TRP A  74       7.819  17.573 -18.312  1.00 72.29           N
ATOM    881  HE1 TRP A  74       7.677  18.383 -18.881  1.00 72.29           H
ATOM    882  CE2 TRP A  74       7.919  17.548 -16.925  1.00 72.29           C
ATOM    883  CE3 TRP A  74       8.251  15.872 -15.198  1.00 72.29           C
ATOM    884  HE3 TRP A  74       8.403  14.842 -14.875  1.00 72.29           H
ATOM    885  CZ2 TRP A  74       7.851  18.605 -16.011  1.00 72.29           C
ATOM    886  HZ2 TRP A  74       7.699  19.635 -16.333  1.00 72.29           H
ATOM    887  CZ3 TRP A  74       8.181  16.941 -14.296  1.00 72.29           C
ATOM    888  HZ3 TRP A  74       8.284  16.715 -13.234  1.00 72.29           H
ATOM    889  CH2 TRP A  74       7.988  18.269 -14.659  1.00 72.29           C
ATOM    890  HH2 TRP A  74       7.945  19.044 -13.894  1.00 72.29           H
ATOM    891  HN  TRP A  74       8.229  11.434 -18.143  1.00 72.29           H
ATOM    892  N   TYR A  75       9.337  13.041 -20.590  1.00 70.91           N
ATOM    893  CA  TYR A  75      10.161  13.529 -21.684  1.00 70.91           C
ATOM    894  C   TYR A  75       9.893  12.739 -22.966  1.00 70.91           C
ATOM    895  O   TYR A  75      10.003  13.278 -24.066  1.00 70.91           O
ATOM    896  HA  TYR A  75       9.910  14.576 -21.852  1.00 70.91           H
ATOM    897  CB  TYR A  75      11.611  13.303 -21.253  1.00 70.91           C
ATOM    898 1HB  TYR A  75      11.676  12.357 -20.715  1.00 70.91           H
ATOM    899 2HB  TYR A  75      12.233  13.206 -22.143  1.00 70.91           H
ATOM    900  CG  TYR A  75      12.179  14.416 -20.370  1.00 70.91           C
ATOM    901  CD1 TYR A  75      12.640  15.584 -20.943  1.00 70.91           C
ATOM    902  HD1 TYR A  75      12.599  15.713 -22.024  1.00 70.91           H
ATOM    903  CD2 TYR A  75      12.230  14.252 -19.001  1.00 70.91           C
ATOM    904  HD2 TYR A  75      11.867  13.329 -18.548  1.00 70.91           H
ATOM    905  CE1 TYR A  75      13.174  16.631 -20.112  1.00 70.91           C
ATOM    906  HE1 TYR A  75      13.541  17.559 -20.551  1.00 70.91           H
ATOM    907  CE2 TYR A  75      12.765  15.299 -18.170  1.00 70.91           C
ATOM    908  HE2 TYR A  75      12.811  15.183 -17.087  1.00 70.91           H
ATOM    909  CZ  TYR A  75      13.210  16.437 -18.766  1.00 70.91           C
ATOM    910  OH  TYR A  75      13.715  17.427 -17.981  1.00 70.91           O
ATOM    911  HH  TYR A  75      13.657  17.163 -17.019  1.00 70.91           H
ATOM    912  HN  TYR A  75       9.732  12.285 -20.069  1.00 70.91           H
ATOM    913  N   CYS A  76       9.546  11.473 -22.782  1.00 69.82           N
ATOM    914  CA  CYS A  76       9.589  10.519 -23.877  1.00 69.82           C
ATOM    915  C   CYS A  76       8.160  10.056 -24.167  1.00 69.82           C
ATOM    916  O   CYS A  76       7.588  10.405 -25.198  1.00 69.82           O
ATOM    917  HA  CYS A  76      10.007  11.045 -24.735  1.00 69.82           H
ATOM    918  CB  CYS A  76      10.518   9.344 -23.567  1.00 69.82           C
ATOM    919 1HB  CYS A  76      11.448   9.709 -23.131  1.00 69.82           H
ATOM    920 2HB  CYS A  76      10.056   8.689 -22.827  1.00 69.82           H
ATOM    921  SG  CYS A  76      10.872   8.405 -25.097  1.00 69.82           S
ATOM    922  HG  CYS A  76       9.661   7.867 -25.214  1.00 69.82           H
ATOM    923  HN  CYS A  76       9.241  11.099 -21.907  1.00 69.82           H
ATOM    924  N   THR A  77       7.625   9.276 -23.239  1.00 62.31           N
ATOM    925  CA  THR A  77       6.401   8.537 -23.497  1.00 62.31           C
ATOM    926  C   THR A  77       5.225   9.499 -23.679  1.00 62.31           C
ATOM    927  O   THR A  77       4.392   9.306 -24.564  1.00 62.31           O
ATOM    928  HA  THR A  77       6.519   7.995 -24.435  1.00 62.31           H
ATOM    929  CB  THR A  77       6.200   7.541 -22.353  1.00 62.31           C
ATOM    930  HB  THR A  77       5.864   8.050 -21.449  1.00 62.31           H
ATOM    931  OG1 THR A  77       7.453   6.870 -22.252  1.00 62.31           O
ATOM    932  HG1 THR A  77       7.571   6.248 -23.026  1.00 62.31           H
ATOM    933  CG2 THR A  77       5.210   6.430 -22.711  1.00 62.31           C
ATOM    934 1HG2 THR A  77       5.581   5.879 -23.575  1.00 62.31           H
ATOM    935 2HG2 THR A  77       4.241   6.869 -22.948  1.00 62.31           H
ATOM    936 3HG2 THR A  77       5.104   5.752 -21.865  1.00 62.31           H
ATOM    937  HN  THR A  77       8.012   9.147 -22.326  1.00 62.31           H
ATOM    938  N   ARG A  78       5.195  10.514 -22.829  1.00 57.56           N
ATOM    939  CA  ARG A  78       3.987  11.300 -22.643  1.00 57.56           C
ATOM    940  C   ARG A  78       2.787  10.380 -22.407  1.00 57.56           C
ATOM    941  O   ARG A  78       2.765   9.247 -22.884  1.00 57.56           O
ATOM    942  HA  ARG A  78       4.187  11.917 -21.767  1.00 57.56           H
ATOM    943  CB  ARG A  78       3.712  12.182 -23.862  1.00 57.56           C
ATOM    944 1HB  ARG A  78       3.634  11.562 -24.755  1.00 57.56           H
ATOM    945 2HB  ARG A  78       2.753  12.688 -23.741  1.00 57.56           H
ATOM    946  CG  ARG A  78       4.821  13.219 -24.050  1.00 57.56           C
ATOM    947 1HG  ARG A  78       4.990  13.750 -23.113  1.00 57.56           H
ATOM    948 2HG  ARG A  78       5.754  12.716 -24.305  1.00 57.56           H
ATOM    949  CD  ARG A  78       4.457  14.218 -25.151  1.00 57.56           C
ATOM    950 1HD  ARG A  78       4.345  13.698 -26.102  1.00 57.56           H
ATOM    951 2HD  ARG A  78       3.498  14.684 -24.927  1.00 57.56           H
ATOM    952  NE  ARG A  78       5.508  15.254 -25.261  1.00 57.56           N
ATOM    953  HE  ARG A  78       6.350  15.126 -24.737  1.00 57.56           H
ATOM    954  CZ  ARG A  78       5.403  16.353 -26.020  1.00 57.56           C
ATOM    955  NH1 ARG A  78       4.297  16.576 -26.744  1.00 57.56           N
ATOM    956 1HH1 ARG A  78       3.543  15.920 -26.720  1.00 57.56           H
ATOM    957 2HH1 ARG A  78       4.226  17.399 -27.308  1.00 57.56           H
ATOM    958  NH2 ARG A  78       6.419  17.226 -26.045  1.00 57.56           N
ATOM    959 1HH2 ARG A  78       6.356  18.051 -26.606  1.00 57.56           H
ATOM    960 2HH2 ARG A  78       7.241  17.052 -25.502  1.00 57.56           H
ATOM    961  HN  ARG A  78       5.975  10.801 -22.273  1.00 57.56           H
ATOM    962  N   VAL A  79       1.818  10.903 -21.670  1.00 72.94           N
ATOM    963  CA  VAL A  79       0.614  10.147 -21.371  1.00 72.94           C
ATOM    964  C   VAL A  79      -0.306  10.156 -22.594  1.00 72.94           C
ATOM    965  O   VAL A  79      -0.991  11.145 -22.853  1.00 72.94           O
ATOM    966  HA  VAL A  79       0.913   9.119 -21.166  1.00 72.94           H
ATOM    967  CB  VAL A  79      -0.057  10.705 -20.115  1.00 72.94           C
ATOM    968  HB  VAL A  79      -0.388  11.720 -20.334  1.00 72.94           H
ATOM    969  CG1 VAL A  79      -1.290   9.881 -19.739  1.00 72.94           C
ATOM    970 1HG1 VAL A  79      -2.008   9.906 -20.559  1.00 72.94           H
ATOM    971 2HG1 VAL A  79      -0.993   8.850 -19.548  1.00 72.94           H
ATOM    972 3HG1 VAL A  79      -1.748  10.299 -18.843  1.00 72.94           H
ATOM    973  CG2 VAL A  79       0.932  10.775 -18.950  1.00 72.94           C
ATOM    974 1HG2 VAL A  79       1.306   9.774 -18.731  1.00 72.94           H
ATOM    975 2HG2 VAL A  79       1.766  11.423 -19.219  1.00 72.94           H
ATOM    976 3HG2 VAL A  79       0.429  11.175 -18.070  1.00 72.94           H
ATOM    977  HN  VAL A  79       1.846  11.824 -21.281  1.00 72.94           H
ATOM    978  N   LYS A  80      -0.291   9.044 -23.314  1.00 65.61           N
ATOM    979  CA  LYS A  80      -1.049   8.942 -24.550  1.00 65.61           C
ATOM    980  C   LYS A  80      -2.278   8.061 -24.318  1.00 65.61           C
ATOM    981  O   LYS A  80      -3.275   8.180 -25.029  1.00 65.61           O
ATOM    982  HA  LYS A  80      -1.388   9.946 -24.809  1.00 65.61           H
ATOM    983  CB  LYS A  80      -0.152   8.459 -25.691  1.00 65.61           C
ATOM    984 1HB  LYS A  80       0.356   7.541 -25.395  1.00 65.61           H
ATOM    985 2HB  LYS A  80      -0.762   8.218 -26.561  1.00 65.61           H
ATOM    986  CG  LYS A  80       0.882   9.523 -26.064  1.00 65.61           C
ATOM    987 1HG  LYS A  80       0.375  10.450 -26.331  1.00 65.61           H
ATOM    988 2HG  LYS A  80       1.512   9.741 -25.201  1.00 65.61           H
ATOM    989  CD  LYS A  80       1.752   9.056 -27.233  1.00 65.61           C
ATOM    990 1HD  LYS A  80       2.235   8.112 -26.977  1.00 65.61           H
ATOM    991 2HD  LYS A  80       1.125   8.867 -28.104  1.00 65.61           H
ATOM    992  CE  LYS A  80       2.814  10.102 -27.578  1.00 65.61           C
ATOM    993 1HE  LYS A  80       2.333  11.043 -27.844  1.00 65.61           H
ATOM    994 2HE  LYS A  80       3.437  10.297 -26.706  1.00 65.61           H
ATOM    995  NZ  LYS A  80       3.656   9.634 -28.702  1.00 65.61           N
ATOM    996 1HZ  LYS A  80       4.346  10.342 -28.924  1.00 65.61           H
ATOM    997 2HZ  LYS A  80       4.126   8.775 -28.438  1.00 65.61           H
ATOM    998 3HZ  LYS A  80       3.072   9.464 -29.513  1.00 65.61           H
ATOM    999  HN  LYS A  80       0.225   8.224 -23.067  1.00 65.61           H
ATOM   1000  N   THR A  81      -2.167   7.196 -23.320  1.00 75.53           N
ATOM   1001  CA  THR A  81      -3.205   6.212 -23.064  1.00 75.53           C
ATOM   1002  C   THR A  81      -3.688   6.312 -21.615  1.00 75.53           C
ATOM   1003  O   THR A  81      -3.037   6.940 -20.782  1.00 75.53           O
ATOM   1004  HA  THR A  81      -4.059   6.439 -23.702  1.00 75.53           H
ATOM   1005  CB  THR A  81      -2.649   4.834 -23.426  1.00 75.53           C
ATOM   1006  HB  THR A  81      -3.452   4.102 -23.516  1.00 75.53           H
ATOM   1007  OG1 THR A  81      -1.688   4.569 -22.408  1.00 75.53           O
ATOM   1008  HG1 THR A  81      -1.408   3.609 -22.443  1.00 75.53           H
ATOM   1009  CG2 THR A  81      -1.829   4.854 -24.717  1.00 75.53           C
ATOM   1010 1HG2 THR A  81      -0.986   5.535 -24.602  1.00 75.53           H
ATOM   1011 2HG2 THR A  81      -2.457   5.189 -25.542  1.00 75.53           H
ATOM   1012 3HG2 THR A  81      -1.458   3.850 -24.927  1.00 75.53           H
ATOM   1013  HN  THR A  81      -1.388   7.161 -22.695  1.00 75.53           H
ATOM   1014  N   MET A  82      -4.826   5.682 -21.360  1.00 75.82           N
ATOM   1015  CA  MET A  82      -5.374   5.644 -20.015  1.00 75.82           C
ATOM   1016  C   MET A  82      -4.440   4.893 -19.063  1.00 75.82           C
ATOM   1017  O   MET A  82      -4.292   5.275 -17.904  1.00 75.82           O
ATOM   1018  HA  MET A  82      -5.461   6.685 -19.704  1.00 75.82           H
ATOM   1019  CB  MET A  82      -6.740   4.955 -20.040  1.00 75.82           C
ATOM   1020 1HB  MET A  82      -7.334   5.348 -20.864  1.00 75.82           H
ATOM   1021 2HB  MET A  82      -6.609   3.888 -20.221  1.00 75.82           H
ATOM   1022  CG  MET A  82      -7.484   5.166 -18.720  1.00 75.82           C
ATOM   1023 1HG  MET A  82      -6.989   4.614 -17.921  1.00 75.82           H
ATOM   1024 2HG  MET A  82      -7.459   6.220 -18.443  1.00 75.82           H
ATOM   1025  SD  MET A  82      -9.176   4.618 -18.879  1.00 75.82           S
ATOM   1026  CE  MET A  82      -9.783   5.007 -17.246  1.00 75.82           C
ATOM   1027 1HE  MET A  82      -9.207   4.456 -16.503  1.00 75.82           H
ATOM   1028 2HE  MET A  82      -9.678   6.077 -17.065  1.00 75.82           H
ATOM   1029 3HE  MET A  82     -10.833   4.727 -17.173  1.00 75.82           H
ATOM   1030  HN  MET A  82      -5.368   5.205 -22.051  1.00 75.82           H
ATOM   1031  N   THR A  83      -3.835   3.838 -19.589  1.00 76.55           N
ATOM   1032  CA  THR A  83      -2.886   3.057 -18.815  1.00 76.55           C
ATOM   1033  C   THR A  83      -1.702   3.927 -18.387  1.00 76.55           C
ATOM   1034  O   THR A  83      -1.262   3.863 -17.241  1.00 76.55           O
ATOM   1035  HA  THR A  83      -3.380   2.720 -17.904  1.00 76.55           H
ATOM   1036  CB  THR A  83      -2.477   1.844 -19.653  1.00 76.55           C
ATOM   1037  HB  THR A  83      -1.729   2.119 -20.396  1.00 76.55           H
ATOM   1038  OG1 THR A  83      -3.708   1.350 -20.173  1.00 76.55           O
ATOM   1039  HG1 THR A  83      -4.314   1.084 -19.423  1.00 76.55           H
ATOM   1040  CG2 THR A  83      -1.946   0.692 -18.796  1.00 76.55           C
ATOM   1041 1HG2 THR A  83      -2.720   0.373 -18.097  1.00 76.55           H
ATOM   1042 2HG2 THR A  83      -1.070   1.027 -18.240  1.00 76.55           H
ATOM   1043 3HG2 THR A  83      -1.671  -0.143 -19.440  1.00 76.55           H
ATOM   1044  HN  THR A  83      -3.984   3.516 -20.524  1.00 76.55           H
ATOM   1045  N   ASP A  84      -1.220   4.721 -19.333  1.00 79.28           N
ATOM   1046  CA  ASP A  84      -0.068   5.570 -19.082  1.00 79.28           C
ATOM   1047  C   ASP A  84      -0.382   6.517 -17.922  1.00 79.28           C
ATOM   1048  O   ASP A  84       0.484   6.799 -17.095  1.00 79.28           O
ATOM   1049  HA  ASP A  84       0.748   4.885 -18.852  1.00 79.28           H
ATOM   1050  CB  ASP A  84       0.267   6.420 -20.309  1.00 79.28           C
ATOM   1051 1HB  ASP A  84      -0.579   7.063 -20.553  1.00 79.28           H
ATOM   1052 2HB  ASP A  84       1.109   7.074 -20.083  1.00 79.28           H
ATOM   1053  CG  ASP A  84       0.607   5.537 -21.511  1.00 79.28           C
ATOM   1054  OD1 ASP A  84       1.177   4.450 -21.274  1.00 79.28           O
ATOM   1055  OD2 ASP A  84       0.289   5.969 -22.640  1.00 79.28           O
ATOM   1056  HN  ASP A  84      -1.602   4.788 -20.254  1.00 79.28           H
ATOM   1057  N   MET A  85      -1.622   6.982 -17.898  1.00 84.42           N
ATOM   1058  CA  MET A  85      -2.050   7.920 -16.874  1.00 84.42           C
ATOM   1059  C   MET A  85      -1.972   7.287 -15.483  1.00 84.42           C
ATOM   1060  O   MET A  85      -1.469   7.902 -14.544  1.00 84.42           O
ATOM   1061  HA  MET A  85      -1.358   8.760 -16.937  1.00 84.42           H
ATOM   1062  CB  MET A  85      -3.488   8.361 -17.154  1.00 84.42           C
ATOM   1063 1HB  MET A  85      -3.577   8.688 -18.190  1.00 84.42           H
ATOM   1064 2HB  MET A  85      -4.163   7.514 -17.029  1.00 84.42           H
ATOM   1065  CG  MET A  85      -3.906   9.496 -16.218  1.00 84.42           C
ATOM   1066 1HG  MET A  85      -4.976   9.679 -16.309  1.00 84.42           H
ATOM   1067 2HG  MET A  85      -3.719   9.212 -15.182  1.00 84.42           H
ATOM   1068  SD  MET A  85      -2.998  10.981 -16.615  1.00 84.42           S
ATOM   1069  CE  MET A  85      -3.329  11.948 -15.152  1.00 84.42           C
ATOM   1070 1HE  MET A  85      -4.404  12.099 -15.052  1.00 84.42           H
ATOM   1071 2HE  MET A  85      -2.953  11.421 -14.275  1.00 84.42           H
ATOM   1072 3HE  MET A  85      -2.832  12.915 -15.235  1.00 84.42           H
ATOM   1073  HN  MET A  85      -2.327   6.729 -18.560  1.00 84.42           H
ATOM   1074  N   PHE A  86      -2.477   6.065 -15.395  1.00 87.07           N
ATOM   1075  CA  PHE A  86      -2.509   5.358 -14.126  1.00 87.07           C
ATOM   1076  C   PHE A  86      -1.098   4.968 -13.680  1.00 87.07           C
ATOM   1077  O   PHE A  86      -0.773   5.047 -12.497  1.00 87.07           O
ATOM   1078  HA  PHE A  86      -2.947   6.033 -13.391  1.00 87.07           H
ATOM   1079  CB  PHE A  86      -3.332   4.086 -14.343  1.00 87.07           C
ATOM   1080 1HB  PHE A  86      -2.930   3.547 -15.201  1.00 87.07           H
ATOM   1081 2HB  PHE A  86      -3.214   3.437 -13.475  1.00 87.07           H
ATOM   1082  CG  PHE A  86      -4.823   4.342 -14.571  1.00 87.07           C
ATOM   1083  CD1 PHE A  86      -5.475   5.273 -13.826  1.00 87.07           C
ATOM   1084  HD1 PHE A  86      -4.936   5.838 -13.065  1.00 87.07           H
ATOM   1085  CD2 PHE A  86      -5.496   3.637 -15.520  1.00 87.07           C
ATOM   1086  HD2 PHE A  86      -4.973   2.890 -16.118  1.00 87.07           H
ATOM   1087  CE1 PHE A  86      -6.859   5.510 -14.038  1.00 87.07           C
ATOM   1088  HE1 PHE A  86      -7.382   6.257 -13.440  1.00 87.07           H
ATOM   1089  CE2 PHE A  86      -6.880   3.874 -15.732  1.00 87.07           C
ATOM   1090  HE2 PHE A  86      -7.419   3.309 -16.492  1.00 87.07           H
ATOM   1091  CZ  PHE A  86      -7.532   4.806 -14.986  1.00 87.07           C
ATOM   1092  HZ  PHE A  86      -8.594   4.988 -15.149  1.00 87.07           H
ATOM   1093  HN  PHE A  86      -2.859   5.560 -16.170  1.00 87.07           H
ATOM   1094  N   LEU A  87      -0.297   4.556 -14.652  1.00 81.39           N
ATOM   1095  CA  LEU A  87       1.055   4.107 -14.369  1.00 81.39           C
ATOM   1096  C   LEU A  87       1.878   5.284 -13.841  1.00 81.39           C
ATOM   1097  O   LEU A  87       2.728   5.111 -12.969  1.00 81.39           O
ATOM   1098  HA  LEU A  87       0.991   3.352 -13.585  1.00 81.39           H
ATOM   1099  CB  LEU A  87       1.666   3.433 -15.599  1.00 81.39           C
ATOM   1100 1HB  LEU A  87       1.544   4.100 -16.452  1.00 81.39           H
ATOM   1101 2HB  LEU A  87       2.737   3.320 -15.433  1.00 81.39           H
ATOM   1102  CG  LEU A  87       1.088   2.065 -15.970  1.00 81.39           C
ATOM   1103  HG  LEU A  87       0.018   2.182 -16.140  1.00 81.39           H
ATOM   1104  CD1 LEU A  87       1.699   1.548 -17.273  1.00 81.39           C
ATOM   1105 1HD1 LEU A  87       1.483   2.249 -18.080  1.00 81.39           H
ATOM   1106 2HD1 LEU A  87       2.778   1.451 -17.155  1.00 81.39           H
ATOM   1107 3HD1 LEU A  87       1.271   0.574 -17.514  1.00 81.39           H
ATOM   1108  CD2 LEU A  87       1.258   1.069 -14.822  1.00 81.39           C
ATOM   1109 1HD2 LEU A  87       2.318   0.951 -14.596  1.00 81.39           H
ATOM   1110 2HD2 LEU A  87       0.738   1.440 -13.938  1.00 81.39           H
ATOM   1111 3HD2 LEU A  87       0.839   0.105 -15.112  1.00 81.39           H
ATOM   1112  HN  LEU A  87      -0.559   4.525 -15.617  1.00 81.39           H
ATOM   1113  N   LEU A  88       1.597   6.456 -14.392  1.00 87.86           N
ATOM   1114  CA  LEU A  88       2.284   7.665 -13.972  1.00 87.86           C
ATOM   1115  C   LEU A  88       1.904   7.985 -12.525  1.00 87.86           C
ATOM   1116  O   LEU A  88       2.774   8.229 -11.690  1.00 87.86           O
ATOM   1117  HA  LEU A  88       3.354   7.463 -14.011  1.00 87.86           H
ATOM   1118  CB  LEU A  88       2.002   8.809 -14.948  1.00 87.86           C
ATOM   1119 1HB  LEU A  88       2.375   8.520 -15.931  1.00 87.86           H
ATOM   1120 2HB  LEU A  88       0.922   8.926 -15.038  1.00 87.86           H
ATOM   1121  CG  LEU A  88       2.606  10.167 -14.583  1.00 87.86           C
ATOM   1122  HG  LEU A  88       2.247  10.444 -13.592  1.00 87.86           H
ATOM   1123  CD1 LEU A  88       4.131  10.085 -14.505  1.00 87.86           C
ATOM   1124 1HD1 LEU A  88       4.418   9.360 -13.744  1.00 87.86           H
ATOM   1125 2HD1 LEU A  88       4.529   9.775 -15.472  1.00 87.86           H
ATOM   1126 3HD1 LEU A  88       4.534  11.064 -14.244  1.00 87.86           H
ATOM   1127  CD2 LEU A  88       2.138  11.253 -15.554  1.00 87.86           C
ATOM   1128 1HD2 LEU A  88       2.448  10.994 -16.566  1.00 87.86           H
ATOM   1129 2HD2 LEU A  88       1.052  11.331 -15.516  1.00 87.86           H
ATOM   1130 3HD2 LEU A  88       2.582  12.208 -15.272  1.00 87.86           H
ATOM   1131  HN  LEU A  88       0.915   6.586 -15.113  1.00 87.86           H
ATOM   1132  N   ASN A  89       0.604   7.974 -12.271  1.00 89.67           N
ATOM   1133  CA  ASN A  89       0.094   8.322 -10.956  1.00 89.67           C
ATOM   1134  C   ASN A  89       0.544   7.267  -9.943  1.00 89.67           C
ATOM   1135  O   ASN A  89       0.762   7.577  -8.774  1.00 89.67           O
ATOM   1136  HA  ASN A  89       0.507   9.308 -10.741  1.00 89.67           H
ATOM   1137  CB  ASN A  89      -1.435   8.362 -10.950  1.00 89.67           C
ATOM   1138 1HB  ASN A  89      -1.826   7.533 -11.540  1.00 89.67           H
ATOM   1139 2HB  ASN A  89      -1.802   8.230  -9.932  1.00 89.67           H
ATOM   1140  CG  ASN A  89      -1.951   9.687 -11.516  1.00 89.67           C
ATOM   1141  OD1 ASN A  89      -2.153  10.658 -10.807  1.00 89.67           O
ATOM   1142  ND2 ASN A  89      -2.153   9.671 -12.831  1.00 89.67           N
ATOM   1143 1HD2 ASN A  89      -1.968   8.840 -13.355  1.00 89.67           H
ATOM   1144 2HD2 ASN A  89      -2.491  10.490 -13.295  1.00 89.67           H
ATOM   1145  HN  ASN A  89      -0.095   7.732 -12.945  1.00 89.67           H
ATOM   1146  N   LEU A  90       0.668   6.041 -10.430  1.00 86.38           N
ATOM   1147  CA  LEU A  90       1.123   4.945  -9.592  1.00 86.38           C
ATOM   1148  C   LEU A  90       2.559   5.218  -9.139  1.00 86.38           C
ATOM   1149  O   LEU A  90       2.893   5.023  -7.972  1.00 86.38           O
ATOM   1150  HA  LEU A  90       0.482   4.920  -8.710  1.00 86.38           H
ATOM   1151  CB  LEU A  90       0.950   3.609 -10.316  1.00 86.38           C
ATOM   1152 1HB  LEU A  90      -0.096   3.509 -10.607  1.00 86.38           H
ATOM   1153 2HB  LEU A  90       1.535   3.637 -11.235  1.00 86.38           H
ATOM   1154  CG  LEU A  90       1.351   2.361  -9.526  1.00 86.38           C
ATOM   1155  HG  LEU A  90       2.384   2.481  -9.200  1.00 86.38           H
ATOM   1156  CD1 LEU A  90       0.494   2.209  -8.268  1.00 86.38           C
ATOM   1157 1HD1 LEU A  90       0.626   3.084  -7.631  1.00 86.38           H
ATOM   1158 2HD1 LEU A  90      -0.555   2.121  -8.551  1.00 86.38           H
ATOM   1159 3HD1 LEU A  90       0.801   1.315  -7.725  1.00 86.38           H
ATOM   1160  CD2 LEU A  90       1.299   1.113 -10.409  1.00 86.38           C
ATOM   1161 1HD2 LEU A  90       0.285   0.977 -10.786  1.00 86.38           H
ATOM   1162 2HD2 LEU A  90       1.985   1.232 -11.248  1.00 86.38           H
ATOM   1163 3HD2 LEU A  90       1.588   0.241  -9.823  1.00 86.38           H
ATOM   1164  HN  LEU A  90       0.464   5.792 -11.377  1.00 86.38           H
ATOM   1165  N   ALA A  91       3.370   5.664 -10.087  1.00 90.56           N
ATOM   1166  CA  ALA A  91       4.769   5.940  -9.807  1.00 90.56           C
ATOM   1167  C   ALA A  91       4.866   7.094  -8.807  1.00 90.56           C
ATOM   1168  O   ALA A  91       5.722   7.085  -7.924  1.00 90.56           O
ATOM   1169  HA  ALA A  91       5.200   5.045  -9.358  1.00 90.56           H
ATOM   1170  CB  ALA A  91       5.502   6.238 -11.116  1.00 90.56           C
ATOM   1171 1HB  ALA A  91       5.428   5.376 -11.779  1.00 90.56           H
ATOM   1172 2HB  ALA A  91       5.051   7.106 -11.596  1.00 90.56           H
ATOM   1173 3HB  ALA A  91       6.552   6.445 -10.905  1.00 90.56           H
ATOM   1174  HN  ALA A  91       3.086   5.837 -11.030  1.00 90.56           H
ATOM   1175  N   ILE A  92       3.977   8.061  -8.981  1.00 90.80           N
ATOM   1176  CA  ILE A  92       3.937   9.209  -8.090  1.00 90.80           C
ATOM   1177  C   ILE A  92       3.561   8.743  -6.682  1.00 90.80           C
ATOM   1178  O   ILE A  92       4.175   9.161  -5.701  1.00 90.80           O
ATOM   1179  HA  ILE A  92       4.940   9.633  -8.057  1.00 90.80           H
ATOM   1180  CB  ILE A  92       3.008  10.288  -8.649  1.00 90.80           C
ATOM   1181  HB  ILE A  92       2.058   9.821  -8.909  1.00 90.80           H
ATOM   1182  CG1 ILE A  92       3.580  10.893  -9.933  1.00 90.80           C
ATOM   1183 1HG1 ILE A  92       4.437  11.521  -9.692  1.00 90.80           H
ATOM   1184 2HG1 ILE A  92       3.940  10.097 -10.584  1.00 90.80           H
ATOM   1185  CG2 ILE A  92       2.712  11.357  -7.594  1.00 90.80           C
ATOM   1186 1HG2 ILE A  92       2.231  10.893  -6.733  1.00 90.80           H
ATOM   1187 2HG2 ILE A  92       3.644  11.826  -7.281  1.00 90.80           H
ATOM   1188 3HG2 ILE A  92       2.049  12.111  -8.018  1.00 90.80           H
ATOM   1189  CD1 ILE A  92       2.523  11.722 -10.666  1.00 90.80           C
ATOM   1190 1HD1 ILE A  92       1.678  11.085 -10.926  1.00 90.80           H
ATOM   1191 2HD1 ILE A  92       2.183  12.531 -10.020  1.00 90.80           H
ATOM   1192 3HD1 ILE A  92       2.956  12.140 -11.575  1.00 90.80           H
ATOM   1193  HN  ILE A  92       3.295   8.069  -9.711  1.00 90.80           H
ATOM   1194  N   ALA A  93       2.555   7.883  -6.626  1.00 91.53           N
ATOM   1195  CA  ALA A  93       2.042   7.412  -5.351  1.00 91.53           C
ATOM   1196  C   ALA A  93       3.144   6.646  -4.615  1.00 91.53           C
ATOM   1197  O   ALA A  93       3.366   6.862  -3.425  1.00 91.53           O
ATOM   1198  HA  ALA A  93       1.763   8.286  -4.762  1.00 91.53           H
ATOM   1199  CB  ALA A  93       0.795   6.558  -5.586  1.00 91.53           C
ATOM   1200 1HB  ALA A  93       0.033   7.156  -6.084  1.00 91.53           H
ATOM   1201 2HB  ALA A  93       1.053   5.703  -6.211  1.00 91.53           H
ATOM   1202 3HB  ALA A  93       0.411   6.205  -4.629  1.00 91.53           H
ATOM   1203  HN  ALA A  93       2.092   7.510  -7.431  1.00 91.53           H
ATOM   1204  N   ASP A  94       3.804   5.767  -5.354  1.00 87.91           N
ATOM   1205  CA  ASP A  94       4.860   4.950  -4.781  1.00 87.91           C
ATOM   1206  C   ASP A  94       5.961   5.859  -4.230  1.00 87.91           C
ATOM   1207  O   ASP A  94       6.486   5.617  -3.145  1.00 87.91           O
ATOM   1208  HA  ASP A  94       4.376   4.363  -4.000  1.00 87.91           H
ATOM   1209  CB  ASP A  94       5.485   4.037  -5.837  1.00 87.91           C
ATOM   1210 1HB  ASP A  94       5.593   4.581  -6.775  1.00 87.91           H
ATOM   1211 2HB  ASP A  94       6.486   3.743  -5.522  1.00 87.91           H
ATOM   1212  CG  ASP A  94       4.628   2.789  -6.060  1.00 87.91           C
ATOM   1213  OD1 ASP A  94       3.933   2.399  -5.097  1.00 87.91           O
ATOM   1214  OD2 ASP A  94       4.686   2.255  -7.188  1.00 87.91           O
ATOM   1215  HN  ASP A  94       3.629   5.610  -6.326  1.00 87.91           H
ATOM   1216  N   LEU A  95       6.277   6.887  -5.004  1.00 90.39           N
ATOM   1217  CA  LEU A  95       7.360   7.788  -4.647  1.00 90.39           C
ATOM   1218  C   LEU A  95       7.021   8.489  -3.330  1.00 90.39           C
ATOM   1219  O   LEU A  95       7.866   8.591  -2.442  1.00 90.39           O
ATOM   1220  HA  LEU A  95       8.253   7.181  -4.496  1.00 90.39           H
ATOM   1221  CB  LEU A  95       7.657   8.751  -5.798  1.00 90.39           C
ATOM   1222 1HB  LEU A  95       7.790   8.168  -6.709  1.00 90.39           H
ATOM   1223 2HB  LEU A  95       6.783   9.385  -5.950  1.00 90.39           H
ATOM   1224  CG  LEU A  95       8.881   9.652  -5.619  1.00 90.39           C
ATOM   1225  HG  LEU A  95       8.786  10.172  -4.667  1.00 90.39           H
ATOM   1226  CD1 LEU A  95      10.166   8.824  -5.556  1.00 90.39           C
ATOM   1227 1HD1 LEU A  95      10.113   8.135  -4.712  1.00 90.39           H
ATOM   1228 2HD1 LEU A  95      10.280   8.258  -6.480  1.00 90.39           H
ATOM   1229 3HD1 LEU A  95      11.021   9.489  -5.428  1.00 90.39           H
ATOM   1230  CD2 LEU A  95       8.941  10.719  -6.714  1.00 90.39           C
ATOM   1231 1HD2 LEU A  95       9.001  10.236  -7.689  1.00 90.39           H
ATOM   1232 2HD2 LEU A  95       8.043  11.336  -6.669  1.00 90.39           H
ATOM   1233 3HD2 LEU A  95       9.820  11.345  -6.563  1.00 90.39           H
ATOM   1234  HN  LEU A  95       5.808   7.108  -5.860  1.00 90.39           H
ATOM   1235  N   LEU A  96       5.783   8.954  -3.245  1.00 87.80           N
ATOM   1236  CA  LEU A  96       5.338   9.688  -2.073  1.00 87.80           C
ATOM   1237  C   LEU A  96       5.405   8.774  -0.848  1.00 87.80           C
ATOM   1238  O   LEU A  96       5.762   9.216   0.242  1.00 87.80           O
ATOM   1239  HA  LEU A  96       6.031  10.516  -1.924  1.00 87.80           H
ATOM   1240  CB  LEU A  96       3.954  10.294  -2.314  1.00 87.80           C
ATOM   1241 1HB  LEU A  96       3.299   9.512  -2.698  1.00 87.80           H
ATOM   1242 2HB  LEU A  96       3.545  10.609  -1.354  1.00 87.80           H
ATOM   1243  CG  LEU A  96       3.900  11.483  -3.275  1.00 87.80           C
ATOM   1244  HG  LEU A  96       4.358  11.181  -4.217  1.00 87.80           H
ATOM   1245  CD1 LEU A  96       2.453  11.875  -3.581  1.00 87.80           C
ATOM   1246 1HD1 LEU A  96       1.937  11.032  -4.040  1.00 87.80           H
ATOM   1247 2HD1 LEU A  96       1.948  12.151  -2.656  1.00 87.80           H
ATOM   1248 3HD1 LEU A  96       2.444  12.723  -4.267  1.00 87.80           H
ATOM   1249  CD2 LEU A  96       4.712  12.662  -2.735  1.00 87.80           C
ATOM   1250 1HD2 LEU A  96       4.305  12.972  -1.772  1.00 87.80           H
ATOM   1251 2HD2 LEU A  96       5.752  12.360  -2.610  1.00 87.80           H
ATOM   1252 3HD2 LEU A  96       4.656  13.493  -3.438  1.00 87.80           H
ATOM   1253  HN  LEU A  96       5.092   8.836  -3.958  1.00 87.80           H
ATOM   1254  N   PHE A  97       5.055   7.515  -1.069  1.00 88.75           N
ATOM   1255  CA  PHE A  97       5.106   6.526  -0.006  1.00 88.75           C
ATOM   1256  C   PHE A  97       6.539   6.334   0.496  1.00 88.75           C
ATOM   1257  O   PHE A  97       6.781   6.315   1.702  1.00 88.75           O
ATOM   1258  HA  PHE A  97       4.484   6.895   0.809  1.00 88.75           H
ATOM   1259  CB  PHE A  97       4.605   5.207  -0.597  1.00 88.75           C
ATOM   1260 1HB  PHE A  97       3.534   5.287  -0.782  1.00 88.75           H
ATOM   1261 2HB  PHE A  97       5.084   5.048  -1.563  1.00 88.75           H
ATOM   1262  CG  PHE A  97       4.864   3.989   0.291  1.00 88.75           C
ATOM   1263  CD1 PHE A  97       5.892   3.145   0.005  1.00 88.75           C
ATOM   1264  HD1 PHE A  97       6.532   3.338  -0.856  1.00 88.75           H
ATOM   1265  CD2 PHE A  97       4.066   3.749   1.366  1.00 88.75           C
ATOM   1266  HD2 PHE A  97       3.242   4.424   1.595  1.00 88.75           H
ATOM   1267  CE1 PHE A  97       6.133   2.014   0.830  1.00 88.75           C
ATOM   1268  HE1 PHE A  97       6.957   1.339   0.601  1.00 88.75           H
ATOM   1269  CE2 PHE A  97       4.307   2.618   2.190  1.00 88.75           C
ATOM   1270  HE2 PHE A  97       3.668   2.425   3.052  1.00 88.75           H
ATOM   1271  CZ  PHE A  97       5.335   1.775   1.905  1.00 88.75           C
ATOM   1272  HZ  PHE A  97       5.520   0.907   2.538  1.00 88.75           H
ATOM   1273  HN  PHE A  97       4.742   7.169  -1.954  1.00 88.75           H
ATOM   1274  N   LEU A  98       7.452   6.197  -0.455  1.00 92.25           N
ATOM   1275  CA  LEU A  98       8.824   5.849  -0.130  1.00 92.25           C
ATOM   1276  C   LEU A  98       9.439   6.960   0.723  1.00 92.25           C
ATOM   1277  O   LEU A  98      10.255   6.692   1.604  1.00 92.25           O
ATOM   1278  HA  LEU A  98       8.798   4.934   0.462  1.00 92.25           H
ATOM   1279  CB  LEU A  98       9.615   5.543  -1.403  1.00 92.25           C
ATOM   1280 1HB  LEU A  98       9.488   6.375  -2.096  1.00 92.25           H
ATOM   1281 2HB  LEU A  98      10.674   5.500  -1.148  1.00 92.25           H
ATOM   1282  CG  LEU A  98       9.241   4.249  -2.130  1.00 92.25           C
ATOM   1283  HG  LEU A  98       8.154   4.185  -2.176  1.00 92.25           H
ATOM   1284  CD1 LEU A  98       9.755   4.262  -3.571  1.00 92.25           C
ATOM   1285 1HD1 LEU A  98       9.315   5.103  -4.106  1.00 92.25           H
ATOM   1286 2HD1 LEU A  98      10.841   4.360  -3.569  1.00 92.25           H
ATOM   1287 3HD1 LEU A  98       9.476   3.331  -4.065  1.00 92.25           H
ATOM   1288  CD2 LEU A  98       9.733   3.024  -1.357  1.00 92.25           C
ATOM   1289 1HD2 LEU A  98      10.818   3.068  -1.258  1.00 92.25           H
ATOM   1290 2HD2 LEU A  98       9.278   3.013  -0.366  1.00 92.25           H
ATOM   1291 3HD2 LEU A  98       9.454   2.118  -1.895  1.00 92.25           H
ATOM   1292  HN  LEU A  98       7.266   6.319  -1.430  1.00 92.25           H
ATOM   1293  N   VAL A  99       9.025   8.185   0.432  1.00 89.68           N
ATOM   1294  CA  VAL A  99       9.575   9.343   1.114  1.00 89.68           C
ATOM   1295  C   VAL A  99       9.295   9.228   2.614  1.00 89.68           C
ATOM   1296  O   VAL A  99       9.947   9.885   3.423  1.00 89.68           O
ATOM   1297  HA  VAL A  99      10.654   9.336   0.957  1.00 89.68           H
ATOM   1298  CB  VAL A  99       9.016  10.628   0.498  1.00 89.68           C
ATOM   1299  HB  VAL A  99       7.930  10.541   0.472  1.00 89.68           H
ATOM   1300  CG1 VAL A  99       9.370  11.845   1.354  1.00 89.68           C
ATOM   1301 1HG1 VAL A  99       8.949  11.723   2.352  1.00 89.68           H
ATOM   1302 2HG1 VAL A  99      10.454  11.936   1.427  1.00 89.68           H
ATOM   1303 3HG1 VAL A  99       8.961  12.744   0.894  1.00 89.68           H
ATOM   1304  CG2 VAL A  99       9.508  10.806  -0.939  1.00 89.68           C
ATOM   1305 1HG2 VAL A  99      10.597  10.860  -0.947  1.00 89.68           H
ATOM   1306 2HG2 VAL A  99       9.182   9.959  -1.543  1.00 89.68           H
ATOM   1307 3HG2 VAL A  99       9.096  11.726  -1.353  1.00 89.68           H
ATOM   1308  HN  VAL A  99       8.328   8.390  -0.255  1.00 89.68           H
ATOM   1309  N   THR A 100       8.324   8.387   2.938  1.00 88.88           N
ATOM   1310  CA  THR A 100       7.930   8.198   4.324  1.00 88.88           C
ATOM   1311  C   THR A 100       8.880   7.222   5.020  1.00 88.88           C
ATOM   1312  O   THR A 100       9.030   7.259   6.241  1.00 88.88           O
ATOM   1313  HA  THR A 100       8.019   9.154   4.840  1.00 88.88           H
ATOM   1314  CB  THR A 100       6.470   7.742   4.343  1.00 88.88           C
ATOM   1315  HB  THR A 100       6.045   7.838   5.342  1.00 88.88           H
ATOM   1316  OG1 THR A 100       6.512   6.418   3.818  1.00 88.88           O
ATOM   1317  HG1 THR A 100       6.397   6.440   2.825  1.00 88.88           H
ATOM   1318  CG2 THR A 100       5.603   8.512   3.344  1.00 88.88           C
ATOM   1319 1HG2 THR A 100       5.989   8.360   2.336  1.00 88.88           H
ATOM   1320 2HG2 THR A 100       5.626   9.574   3.586  1.00 88.88           H
ATOM   1321 3HG2 THR A 100       4.577   8.149   3.398  1.00 88.88           H
ATOM   1322  HN  THR A 100       7.811   7.842   2.275  1.00 88.88           H
ATOM   1323  N   LEU A 101       9.498   6.371   4.214  1.00 91.40           N
ATOM   1324  CA  LEU A 101      10.228   5.232   4.745  1.00 91.40           C
ATOM   1325  C   LEU A 101      11.400   5.733   5.591  1.00 91.40           C
ATOM   1326  O   LEU A 101      11.685   5.179   6.652  1.00 91.40           O
ATOM   1327  HA  LEU A 101       9.546   4.680   5.392  1.00 91.40           H
ATOM   1328  CB  LEU A 101      10.644   4.288   3.615  1.00 91.40           C
ATOM   1329 1HB  LEU A 101      11.176   4.868   2.861  1.00 91.40           H
ATOM   1330 2HB  LEU A 101      11.350   3.562   4.017  1.00 91.40           H
ATOM   1331  CG  LEU A 101       9.509   3.527   2.925  1.00 91.40           C
ATOM   1332  HG  LEU A 101       8.865   4.252   2.427  1.00 91.40           H
ATOM   1333  CD1 LEU A 101      10.055   2.590   1.846  1.00 91.40           C
ATOM   1334 1HD1 LEU A 101      10.592   3.172   1.097  1.00 91.40           H
ATOM   1335 2HD1 LEU A 101      10.734   1.869   2.301  1.00 91.40           H
ATOM   1336 3HD1 LEU A 101       9.228   2.061   1.372  1.00 91.40           H
ATOM   1337  CD2 LEU A 101       8.647   2.784   3.948  1.00 91.40           C
ATOM   1338 1HD2 LEU A 101       9.264   2.071   4.494  1.00 91.40           H
ATOM   1339 2HD2 LEU A 101       8.213   3.500   4.646  1.00 91.40           H
ATOM   1340 3HD2 LEU A 101       7.849   2.252   3.431  1.00 91.40           H
ATOM   1341  HN  LEU A 101       9.506   6.451   3.217  1.00 91.40           H
ATOM   1342  N   PRO A 102      12.098   6.784   5.140  1.00 93.50           N
ATOM   1343  CA  PRO A 102      13.261   7.289   5.875  1.00 93.50           C
ATOM   1344  C   PRO A 102      12.940   7.581   7.331  1.00 93.50           C
ATOM   1345  O   PRO A 102      13.721   7.249   8.222  1.00 93.50           O
ATOM   1346  HA  PRO A 102      14.045   6.532   5.902  1.00 93.50           H
ATOM   1347  CB  PRO A 102      13.647   8.558   5.113  1.00 93.50           C
ATOM   1348 1HB  PRO A 102      13.164   9.441   5.532  1.00 93.50           H
ATOM   1349 2HB  PRO A 102      14.722   8.737   5.150  1.00 93.50           H
ATOM   1350  CG  PRO A 102      13.171   8.276   3.693  1.00 93.50           C
ATOM   1351 1HG  PRO A 102      13.051   9.194   3.116  1.00 93.50           H
ATOM   1352 2HG  PRO A 102      13.882   7.660   3.142  1.00 93.50           H
ATOM   1353  CD  PRO A 102      11.848   7.562   3.913  1.00 93.50           C
ATOM   1354 1HD  PRO A 102      11.026   8.265   4.047  1.00 93.50           H
ATOM   1355 2HD  PRO A 102      11.585   6.926   3.068  1.00 93.50           H
ATOM   1356  N   PHE A 103      11.787   8.202   7.537  1.00 91.80           N
ATOM   1357  CA  PHE A 103      11.381   8.602   8.874  1.00 91.80           C
ATOM   1358  C   PHE A 103      11.121   7.380   9.757  1.00 91.80           C
ATOM   1359  O   PHE A 103      11.485   7.371  10.932  1.00 91.80           O
ATOM   1360  HA  PHE A 103      12.196   9.188   9.297  1.00 91.80           H
ATOM   1361  CB  PHE A 103      10.081   9.396   8.727  1.00 91.80           C
ATOM   1362 1HB  PHE A 103       9.350   8.783   8.200  1.00 91.80           H
ATOM   1363 2HB  PHE A 103       9.675   9.594   9.719  1.00 91.80           H
ATOM   1364  CG  PHE A 103      10.243  10.723   7.983  1.00 91.80           C
ATOM   1365  CD1 PHE A 103      10.582  11.849   8.667  1.00 91.80           C
ATOM   1366  HD1 PHE A 103      10.739  11.805   9.745  1.00 91.80           H
ATOM   1367  CD2 PHE A 103      10.048  10.777   6.639  1.00 91.80           C
ATOM   1368  HD2 PHE A 103       9.776   9.875   6.091  1.00 91.80           H
ATOM   1369  CE1 PHE A 103      10.733  13.081   7.977  1.00 91.80           C
ATOM   1370  HE1 PHE A 103      11.004  13.983   8.525  1.00 91.80           H
ATOM   1371  CE2 PHE A 103      10.198  12.009   5.948  1.00 91.80           C
ATOM   1372  HE2 PHE A 103      10.042  12.053   4.870  1.00 91.80           H
ATOM   1373  CZ  PHE A 103      10.537  13.135   6.632  1.00 91.80           C
ATOM   1374  HZ  PHE A 103      10.653  14.080   6.102  1.00 91.80           H
ATOM   1375  HN  PHE A 103      11.137   8.430   6.812  1.00 91.80           H
ATOM   1376  N   TRP A 104      10.495   6.378   9.157  1.00 86.17           N
ATOM   1377  CA  TRP A 104      10.144   5.171   9.886  1.00 86.17           C
ATOM   1378  C   TRP A 104      11.437   4.411  10.190  1.00 86.17           C
ATOM   1379  O   TRP A 104      11.537   3.734  11.212  1.00 86.17           O
ATOM   1380  HA  TRP A 104       9.661   5.472  10.816  1.00 86.17           H
ATOM   1381  CB  TRP A 104       9.128   4.335   9.106  1.00 86.17           C
ATOM   1382 1HB  TRP A 104       9.520   4.146   8.107  1.00 86.17           H
ATOM   1383 2HB  TRP A 104       9.019   3.367   9.594  1.00 86.17           H
ATOM   1384  CG  TRP A 104       7.749   4.987   8.983  1.00 86.17           C
ATOM   1385  CD1 TRP A 104       7.138   5.422   7.873  1.00 86.17           C
ATOM   1386  HD1 TRP A 104       7.568   5.363   6.873  1.00 86.17           H
ATOM   1387  CD2 TRP A 104       6.829   5.260  10.061  1.00 86.17           C
ATOM   1388  NE1 TRP A 104       5.897   5.954   8.154  1.00 86.17           N
ATOM   1389  HE1 TRP A 104       5.255   6.342   7.493  1.00 86.17           H
ATOM   1390  CE2 TRP A 104       5.702   5.853   9.527  1.00 86.17           C
ATOM   1391  CE3 TRP A 104       6.944   5.015  11.440  1.00 86.17           C
ATOM   1392  HE3 TRP A 104       7.823   4.549  11.886  1.00 86.17           H
ATOM   1393  CZ2 TRP A 104       4.605   6.250  10.301  1.00 86.17           C
ATOM   1394  HZ2 TRP A 104       3.727   6.716   9.855  1.00 86.17           H
ATOM   1395  CZ3 TRP A 104       5.839   5.418  12.200  1.00 86.17           C
ATOM   1396  HZ3 TRP A 104       5.877   5.251  13.276  1.00 86.17           H
ATOM   1397  CH2 TRP A 104       4.698   6.016  11.678  1.00 86.17           C
ATOM   1398  HH2 TRP A 104       3.879   6.301  12.338  1.00 86.17           H
ATOM   1399  HN  TRP A 104      10.228   6.383   8.194  1.00 86.17           H
ATOM   1400  N   ALA A 105      12.394   4.548   9.284  1.00 93.78           N
ATOM   1401  CA  ALA A 105      13.682   3.899   9.453  1.00 93.78           C
ATOM   1402  C   ALA A 105      14.360   4.438  10.714  1.00 93.78           C
ATOM   1403  O   ALA A 105      14.872   3.668  11.525  1.00 93.78           O
ATOM   1404  HA  ALA A 105      13.502   2.831   9.576  1.00 93.78           H
ATOM   1405  CB  ALA A 105      14.531   4.114   8.198  1.00 93.78           C
ATOM   1406 1HB  ALA A 105      14.019   3.687   7.335  1.00 93.78           H
ATOM   1407 2HB  ALA A 105      14.680   5.182   8.039  1.00 93.78           H
ATOM   1408 3HB  ALA A 105      15.497   3.627   8.324  1.00 93.78           H
ATOM   1409  HN  ALA A 105      12.299   5.090   8.449  1.00 93.78           H
ATOM   1410  N   ILE A 106      14.341   5.757  10.839  1.00 90.63           N
ATOM   1411  CA  ILE A 106      14.963   6.409  11.979  1.00 90.63           C
ATOM   1412  C   ILE A 106      14.206   6.029  13.254  1.00 90.63           C
ATOM   1413  O   ILE A 106      14.819   5.723  14.275  1.00 90.63           O
ATOM   1414  HA  ILE A 106      15.982   6.030  12.056  1.00 90.63           H
ATOM   1415  CB  ILE A 106      15.057   7.919  11.747  1.00 90.63           C
ATOM   1416  HB  ILE A 106      14.075   8.279  11.439  1.00 90.63           H
ATOM   1417  CG1 ILE A 106      16.032   8.239  10.612  1.00 90.63           C
ATOM   1418 1HG1 ILE A 106      17.056   8.107  10.959  1.00 90.63           H
ATOM   1419 2HG1 ILE A 106      15.882   7.538   9.790  1.00 90.63           H
ATOM   1420  CG2 ILE A 106      15.422   8.651  13.040  1.00 90.63           C
ATOM   1421 1HG2 ILE A 106      14.658   8.460  13.793  1.00 90.63           H
ATOM   1422 2HG2 ILE A 106      16.386   8.291  13.400  1.00 90.63           H
ATOM   1423 3HG2 ILE A 106      15.483   9.722  12.846  1.00 90.63           H
ATOM   1424  CD1 ILE A 106      15.837   9.671  10.109  1.00 90.63           C
ATOM   1425 1HD1 ILE A 106      14.819   9.791   9.740  1.00 90.63           H
ATOM   1426 2HD1 ILE A 106      16.012  10.369  10.927  1.00 90.63           H
ATOM   1427 3HD1 ILE A 106      16.542   9.872   9.303  1.00 90.63           H
ATOM   1428  HN  ILE A 106      13.911   6.375  10.181  1.00 90.63           H
ATOM   1429  N   ALA A 107      12.886   6.062  13.152  1.00 91.80           N
ATOM   1430  CA  ALA A 107      12.040   5.810  14.307  1.00 91.80           C
ATOM   1431  C   ALA A 107      12.280   4.385  14.809  1.00 91.80           C
ATOM   1432  O   ALA A 107      12.301   4.143  16.014  1.00 91.80           O
ATOM   1433  HA  ALA A 107      12.326   6.515  15.088  1.00 91.80           H
ATOM   1434  CB  ALA A 107      10.577   6.058  13.932  1.00 91.80           C
ATOM   1435 1HB  ALA A 107      10.455   7.092  13.610  1.00 91.80           H
ATOM   1436 2HB  ALA A 107      10.292   5.388  13.120  1.00 91.80           H
ATOM   1437 3HB  ALA A 107       9.943   5.869  14.798  1.00 91.80           H
ATOM   1438  HN  ALA A 107      12.395   6.255  12.303  1.00 91.80           H
ATOM   1439  N   ALA A 108      12.456   3.479  13.858  1.00 91.30           N
ATOM   1440  CA  ALA A 108      12.640   2.075  14.187  1.00 91.30           C
ATOM   1441  C   ALA A 108      14.032   1.874  14.788  1.00 91.30           C
ATOM   1442  O   ALA A 108      14.240   0.967  15.592  1.00 91.30           O
ATOM   1443  HA  ALA A 108      11.890   1.808  14.931  1.00 91.30           H
ATOM   1444  CB  ALA A 108      12.417   1.224  12.935  1.00 91.30           C
ATOM   1445 1HB  ALA A 108      11.403   1.381  12.565  1.00 91.30           H
ATOM   1446 2HB  ALA A 108      13.133   1.514  12.166  1.00 91.30           H
ATOM   1447 3HB  ALA A 108      12.554   0.172  13.182  1.00 91.30           H
ATOM   1448  HN  ALA A 108      12.475   3.690  12.881  1.00 91.30           H
ATOM   1449  N   ALA A 109      14.950   2.736  14.374  1.00 90.02           N
ATOM   1450  CA  ALA A 109      16.336   2.610  14.791  1.00 90.02           C
ATOM   1451  C   ALA A 109      16.451   2.959  16.277  1.00 90.02           C
ATOM   1452  O   ALA A 109      17.251   2.365  16.998  1.00 90.02           O
ATOM   1453  HA  ALA A 109      16.633   1.571  14.647  1.00 90.02           H
ATOM   1454  CB  ALA A 109      17.217   3.501  13.913  1.00 90.02           C
ATOM   1455 1HB  ALA A 109      17.122   3.192  12.872  1.00 90.02           H
ATOM   1456 2HB  ALA A 109      16.900   4.539  14.015  1.00 90.02           H
ATOM   1457 3HB  ALA A 109      18.257   3.406  14.226  1.00 90.02           H
ATOM   1458  HN  ALA A 109      14.760   3.507  13.767  1.00 90.02           H
ATOM   1459  N   ASP A 110      15.640   3.922  16.690  1.00 81.18           N
ATOM   1460  CA  ASP A 110      15.748   4.467  18.032  1.00 81.18           C
ATOM   1461  C   ASP A 110      14.362   4.894  18.518  1.00 81.18           C
ATOM   1462  O   ASP A 110      13.636   4.099  19.112  1.00 81.18           O
ATOM   1463  HA  ASP A 110      16.171   3.663  18.634  1.00 81.18           H
ATOM   1464  CB  ASP A 110      16.657   5.698  18.056  1.00 81.18           C
ATOM   1465 1HB  ASP A 110      17.609   5.460  17.580  1.00 81.18           H
ATOM   1466 2HB  ASP A 110      16.203   6.501  17.476  1.00 81.18           H
ATOM   1467  CG  ASP A 110      16.902   6.171  19.490  1.00 81.18           C
ATOM   1468  OD1 ASP A 110      16.537   5.407  20.410  1.00 81.18           O
ATOM   1469  OD2 ASP A 110      17.449   7.286  19.634  1.00 81.18           O
ATOM   1470  HN  ASP A 110      14.921   4.328  16.125  1.00 81.18           H
ATOM   1471  N   GLN A 111      14.036   6.150  18.246  1.00 83.52           N
ATOM   1472  CA  GLN A 111      12.751   6.694  18.653  1.00 83.52           C
ATOM   1473  C   GLN A 111      12.305   7.786  17.679  1.00 83.52           C
ATOM   1474  O   GLN A 111      13.077   8.209  16.819  1.00 83.52           O
ATOM   1475  HA  GLN A 111      12.055   5.855  18.612  1.00 83.52           H
ATOM   1476  CB  GLN A 111      12.809   7.227  20.085  1.00 83.52           C
ATOM   1477 1HB  GLN A 111      11.843   7.649  20.360  1.00 83.52           H
ATOM   1478 2HB  GLN A 111      13.006   6.406  20.775  1.00 83.52           H
ATOM   1479  CG  GLN A 111      13.897   8.294  20.229  1.00 83.52           C
ATOM   1480 1HG  GLN A 111      14.868   7.864  19.982  1.00 83.52           H
ATOM   1481 2HG  GLN A 111      13.716   9.101  19.520  1.00 83.52           H
ATOM   1482  CD  GLN A 111      13.929   8.855  21.652  1.00 83.52           C
ATOM   1483  OE1 GLN A 111      12.979   8.750  22.410  1.00 83.52           O
ATOM   1484  NE2 GLN A 111      15.072   9.455  21.971  1.00 83.52           N
ATOM   1485 1HE2 GLN A 111      15.813   9.507  21.302  1.00 83.52           H
ATOM   1486 2HE2 GLN A 111      15.191   9.855  22.880  1.00 83.52           H
ATOM   1487  HN  GLN A 111      14.631   6.789  17.760  1.00 83.52           H
ATOM   1488  N   TRP A 112      11.062   8.212  17.846  1.00 89.27           N
ATOM   1489  CA  TRP A 112      10.524   9.290  17.033  1.00 89.27           C
ATOM   1490  C   TRP A 112      11.163  10.599  17.500  1.00 89.27           C
ATOM   1491  O   TRP A 112      10.907  11.056  18.613  1.00 89.27           O
ATOM   1492  HA  TRP A 112      10.796   9.092  15.996  1.00 89.27           H
ATOM   1493  CB  TRP A 112       8.996   9.314  17.095  1.00 89.27           C
ATOM   1494 1HB  TRP A 112       8.617   8.320  16.861  1.00 89.27           H
ATOM   1495 2HB  TRP A 112       8.688   9.540  18.116  1.00 89.27           H
ATOM   1496  CG  TRP A 112       8.350  10.327  16.147  1.00 89.27           C
ATOM   1497  CD1 TRP A 112       7.931  11.569  16.427  1.00 89.27           C
ATOM   1498  HD1 TRP A 112       8.003  12.033  17.411  1.00 89.27           H
ATOM   1499  CD2 TRP A 112       8.065  10.132  14.746  1.00 89.27           C
ATOM   1500  NE1 TRP A 112       7.399  12.186  15.314  1.00 89.27           N
ATOM   1501  HE1 TRP A 112       7.022  13.111  15.273  1.00 89.27           H
ATOM   1502  CE2 TRP A 112       7.483  11.284  14.259  1.00 89.27           C
ATOM   1503  CE3 TRP A 112       8.291   9.018  13.918  1.00 89.27           C
ATOM   1504  HE3 TRP A 112       8.749   8.097  14.279  1.00 89.27           H
ATOM   1505  CZ2 TRP A 112       7.078  11.435  12.927  1.00 89.27           C
ATOM   1506  HZ2 TRP A 112       6.621  12.356  12.566  1.00 89.27           H
ATOM   1507  CZ3 TRP A 112       7.881   9.185  12.590  1.00 89.27           C
ATOM   1508  HZ3 TRP A 112       8.033   8.351  11.904  1.00 89.27           H
ATOM   1509  CH2 TRP A 112       7.294  10.339  12.084  1.00 89.27           C
ATOM   1510  HH2 TRP A 112       7.002  10.389  11.035  1.00 89.27           H
ATOM   1511  HN  TRP A 112      10.427   7.835  18.520  1.00 89.27           H
ATOM   1512  N   LYS A 113      11.982  11.166  16.627  1.00 81.93           N
ATOM   1513  CA  LYS A 113      12.788  12.318  16.995  1.00 81.93           C
ATOM   1514  C   LYS A 113      12.168  13.581  16.396  1.00 81.93           C
ATOM   1515  O   LYS A 113      12.754  14.660  16.471  1.00 81.93           O
ATOM   1516  HA  LYS A 113      12.761  12.402  18.082  1.00 81.93           H
ATOM   1517  CB  LYS A 113      14.249  12.100  16.595  1.00 81.93           C
ATOM   1518 1HB  LYS A 113      14.317  11.959  15.516  1.00 81.93           H
ATOM   1519 2HB  LYS A 113      14.833  12.988  16.838  1.00 81.93           H
ATOM   1520  CG  LYS A 113      14.838  10.883  17.311  1.00 81.93           C
ATOM   1521 1HG  LYS A 113      14.676  10.975  18.385  1.00 81.93           H
ATOM   1522 2HG  LYS A 113      14.321   9.980  16.987  1.00 81.93           H
ATOM   1523  CD  LYS A 113      16.335  10.751  17.026  1.00 81.93           C
ATOM   1524 1HD  LYS A 113      16.495  10.626  15.955  1.00 81.93           H
ATOM   1525 2HD  LYS A 113      16.848  11.666  17.321  1.00 81.93           H
ATOM   1526  CE  LYS A 113      16.934   9.560  17.778  1.00 81.93           C
ATOM   1527 1HE  LYS A 113      16.759   9.673  18.848  1.00 81.93           H
ATOM   1528 2HE  LYS A 113      16.436   8.640  17.469  1.00 81.93           H
ATOM   1529  NZ  LYS A 113      18.386   9.457  17.514  1.00 81.93           N
ATOM   1530 1HZ  LYS A 113      18.765   8.661  18.015  1.00 81.93           H
ATOM   1531 2HZ  LYS A 113      18.542   9.337  16.519  1.00 81.93           H
ATOM   1532 3HZ  LYS A 113      18.847  10.304  17.828  1.00 81.93           H
ATOM   1533  HN  LYS A 113      12.100  10.852  15.685  1.00 81.93           H
ATOM   1534  N   PHE A 114      10.991  13.405  15.813  1.00 87.43           N
ATOM   1535  CA  PHE A 114      10.363  14.475  15.057  1.00 87.43           C
ATOM   1536  C   PHE A 114       9.160  15.046  15.811  1.00 87.43           C
ATOM   1537  O   PHE A 114       8.722  14.477  16.810  1.00 87.43           O
ATOM   1538  HA  PHE A 114      11.110  15.258  14.922  1.00 87.43           H
ATOM   1539  CB  PHE A 114       9.881  13.868  13.738  1.00 87.43           C
ATOM   1540 1HB  PHE A 114       9.076  13.164  13.946  1.00 87.43           H
ATOM   1541 2HB  PHE A 114       9.460  14.660  13.118  1.00 87.43           H
ATOM   1542  CG  PHE A 114      10.976  13.150  12.947  1.00 87.43           C
ATOM   1543  CD1 PHE A 114      11.881  13.869  12.231  1.00 87.43           C
ATOM   1544  HD1 PHE A 114      11.827  14.958  12.220  1.00 87.43           H
ATOM   1545  CD2 PHE A 114      11.045  11.791  12.961  1.00 87.43           C
ATOM   1546  HD2 PHE A 114      10.319  11.215  13.535  1.00 87.43           H
ATOM   1547  CE1 PHE A 114      12.898  13.202  11.497  1.00 87.43           C
ATOM   1548  HE1 PHE A 114      13.623  13.778  10.923  1.00 87.43           H
ATOM   1549  CE2 PHE A 114      12.061  11.124  12.227  1.00 87.43           C
ATOM   1550  HE2 PHE A 114      12.116  10.036  12.238  1.00 87.43           H
ATOM   1551  CZ  PHE A 114      12.966  11.844  11.511  1.00 87.43           C
ATOM   1552  HZ  PHE A 114      13.746  11.331  10.947  1.00 87.43           H
ATOM   1553  HN  PHE A 114      10.471  12.552  15.851  1.00 87.43           H
ATOM   1554  N   GLN A 115       8.660  16.163  15.304  1.00 80.46           N
ATOM   1555  CA  GLN A 115       7.548  16.844  15.946  1.00 80.46           C
ATOM   1556  C   GLN A 115       6.243  16.089  15.688  1.00 80.46           C
ATOM   1557  O   GLN A 115       6.177  15.242  14.799  1.00 80.46           O
ATOM   1558  HA  GLN A 115       7.778  16.833  17.011  1.00 80.46           H
ATOM   1559  CB  GLN A 115       7.445  18.295  15.470  1.00 80.46           C
ATOM   1560 1HB  GLN A 115       7.384  18.321  14.382  1.00 80.46           H
ATOM   1561 2HB  GLN A 115       6.528  18.742  15.851  1.00 80.46           H
ATOM   1562  CG  GLN A 115       8.651  19.112  15.938  1.00 80.46           C
ATOM   1563 1HG  GLN A 115       8.757  19.023  17.019  1.00 80.46           H
ATOM   1564 2HG  GLN A 115       9.562  18.711  15.494  1.00 80.46           H
ATOM   1565  CD  GLN A 115       8.496  20.585  15.555  1.00 80.46           C
ATOM   1566  OE1 GLN A 115       7.589  20.976  14.839  1.00 80.46           O
ATOM   1567  NE2 GLN A 115       9.431  21.379  16.071  1.00 80.46           N
ATOM   1568 1HE2 GLN A 115      10.149  20.995  16.651  1.00 80.46           H
ATOM   1569 2HE2 GLN A 115       9.415  22.360  15.878  1.00 80.46           H
ATOM   1570  HN  GLN A 115       9.001  16.602  14.472  1.00 80.46           H
ATOM   1571  N   THR A 116       5.236  16.423  16.482  1.00 86.79           N
ATOM   1572  CA  THR A 116       3.938  15.784  16.354  1.00 86.79           C
ATOM   1573  C   THR A 116       3.374  16.000  14.948  1.00 86.79           C
ATOM   1574  O   THR A 116       2.774  15.095  14.370  1.00 86.79           O
ATOM   1575  HA  THR A 116       4.069  14.710  16.485  1.00 86.79           H
ATOM   1576  CB  THR A 116       3.032  16.326  17.462  1.00 86.79           C
ATOM   1577  HB  THR A 116       2.718  17.347  17.242  1.00 86.79           H
ATOM   1578  OG1 THR A 116       3.801  16.161  18.650  1.00 86.79           O
ATOM   1579  HG1 THR A 116       3.426  16.732  19.381  1.00 86.79           H
ATOM   1580  CG2 THR A 116       1.799  15.451  17.691  1.00 86.79           C
ATOM   1581 1HG2 THR A 116       2.113  14.447  17.976  1.00 86.79           H
ATOM   1582 2HG2 THR A 116       1.213  15.401  16.773  1.00 86.79           H
ATOM   1583 3HG2 THR A 116       1.191  15.881  18.487  1.00 86.79           H
ATOM   1584  HN  THR A 116       5.298  17.115  17.202  1.00 86.79           H
ATOM   1585  N   PHE A 117       3.587  17.204  14.438  1.00 89.66           N
ATOM   1586  CA  PHE A 117       3.096  17.554  13.116  1.00 89.66           C
ATOM   1587  C   PHE A 117       3.600  16.566  12.063  1.00 89.66           C
ATOM   1588  O   PHE A 117       2.828  16.089  11.234  1.00 89.66           O
ATOM   1589  HA  PHE A 117       2.007  17.516  13.156  1.00 89.66           H
ATOM   1590  CB  PHE A 117       3.638  18.948  12.792  1.00 89.66           C
ATOM   1591 1HB  PHE A 117       3.279  19.650  13.544  1.00 89.66           H
ATOM   1592 2HB  PHE A 117       4.725  18.930  12.867  1.00 89.66           H
ATOM   1593  CG  PHE A 117       3.246  19.461  11.406  1.00 89.66           C
ATOM   1594  CD1 PHE A 117       4.167  19.492  10.406  1.00 89.66           C
ATOM   1595  HD1 PHE A 117       5.186  19.150  10.593  1.00 89.66           H
ATOM   1596  CD2 PHE A 117       1.975  19.887  11.173  1.00 89.66           C
ATOM   1597  HD2 PHE A 117       1.237  19.863  11.974  1.00 89.66           H
ATOM   1598  CE1 PHE A 117       3.803  19.969   9.119  1.00 89.66           C
ATOM   1599  HE1 PHE A 117       4.542  19.993   8.318  1.00 89.66           H
ATOM   1600  CE2 PHE A 117       1.611  20.364   9.886  1.00 89.66           C
ATOM   1601  HE2 PHE A 117       0.593  20.706   9.699  1.00 89.66           H
ATOM   1602  CZ  PHE A 117       2.533  20.395   8.886  1.00 89.66           C
ATOM   1603  HZ  PHE A 117       2.253  20.761   7.898  1.00 89.66           H
ATOM   1604  HN  PHE A 117       4.085  17.931  14.910  1.00 89.66           H
ATOM   1605  N   MET A 118       4.894  16.288  12.131  1.00 86.90           N
ATOM   1606  CA  MET A 118       5.513  15.372  11.188  1.00 86.90           C
ATOM   1607  C   MET A 118       4.938  13.962  11.334  1.00 86.90           C
ATOM   1608  O   MET A 118       4.832  13.226  10.354  1.00 86.90           O
ATOM   1609  HA  MET A 118       5.279  15.767  10.199  1.00 86.90           H
ATOM   1610  CB  MET A 118       7.024  15.335  11.429  1.00 86.90           C
ATOM   1611 1HB  MET A 118       7.223  15.181  12.489  1.00 86.90           H
ATOM   1612 2HB  MET A 118       7.459  14.489  10.897  1.00 86.90           H
ATOM   1613  CG  MET A 118       7.685  16.633  10.963  1.00 86.90           C
ATOM   1614 1HG  MET A 118       7.328  17.469  11.564  1.00 86.90           H
ATOM   1615 2HG  MET A 118       8.764  16.574  11.109  1.00 86.90           H
ATOM   1616  SD  MET A 118       7.319  16.921   9.240  1.00 86.90           S
ATOM   1617  CE  MET A 118       8.178  15.539   8.505  1.00 86.90           C
ATOM   1618 1HE  MET A 118       9.239  15.600   8.749  1.00 86.90           H
ATOM   1619 2HE  MET A 118       7.769  14.608   8.896  1.00 86.90           H
ATOM   1620 3HE  MET A 118       8.052  15.566   7.423  1.00 86.90           H
ATOM   1621  HN  MET A 118       5.514  16.675  12.813  1.00 86.90           H
ATOM   1622  N   CYS A 119       4.581  13.628  12.566  1.00 91.81           N
ATOM   1623  CA  CYS A 119       3.964  12.342  12.843  1.00 91.81           C
ATOM   1624  C   CYS A 119       2.650  12.261  12.063  1.00 91.81           C
ATOM   1625  O   CYS A 119       2.386  11.268  11.386  1.00 91.81           O
ATOM   1626  HA  CYS A 119       4.664  11.579  12.502  1.00 91.81           H
ATOM   1627  CB  CYS A 119       3.751  12.128  14.343  1.00 91.81           C
ATOM   1628 1HB  CYS A 119       4.714  12.089  14.853  1.00 91.81           H
ATOM   1629 2HB  CYS A 119       3.201  12.970  14.764  1.00 91.81           H
ATOM   1630  SG  CYS A 119       2.829  10.574  14.629  1.00 91.81           S
ATOM   1631  HN  CYS A 119       4.707  14.217  13.364  1.00 91.81           H
ATOM   1632  N   LYS A 120       1.861  13.318  12.184  1.00 90.39           N
ATOM   1633  CA  LYS A 120       0.569  13.368  11.521  1.00 90.39           C
ATOM   1634  C   LYS A 120       0.771  13.238  10.010  1.00 90.39           C
ATOM   1635  O   LYS A 120       0.094  12.448   9.355  1.00 90.39           O
ATOM   1636  HA  LYS A 120      -0.009  12.511  11.866  1.00 90.39           H
ATOM   1637  CB  LYS A 120      -0.197  14.626  11.933  1.00 90.39           C
ATOM   1638 1HB  LYS A 120       0.446  15.500  11.824  1.00 90.39           H
ATOM   1639 2HB  LYS A 120      -1.048  14.773  11.268  1.00 90.39           H
ATOM   1640  CG  LYS A 120      -0.684  14.522  13.380  1.00 90.39           C
ATOM   1641 1HG  LYS A 120      -1.374  13.683  13.475  1.00 90.39           H
ATOM   1642 2HG  LYS A 120       0.160  14.317  14.038  1.00 90.39           H
ATOM   1643  CD  LYS A 120      -1.379  15.813  13.818  1.00 90.39           C
ATOM   1644 1HD  LYS A 120      -0.673  16.642  13.779  1.00 90.39           H
ATOM   1645 2HD  LYS A 120      -2.187  16.049  13.125  1.00 90.39           H
ATOM   1646  CE  LYS A 120      -1.939  15.679  15.236  1.00 90.39           C
ATOM   1647 1HE  LYS A 120      -1.211  15.181  15.876  1.00 90.39           H
ATOM   1648 2HE  LYS A 120      -2.112  16.669  15.660  1.00 90.39           H
ATOM   1649  NZ  LYS A 120      -3.204  14.911  15.223  1.00 90.39           N
ATOM   1650 1HZ  LYS A 120      -3.708  15.076  16.088  1.00 90.39           H
ATOM   1651 2HZ  LYS A 120      -3.773  15.209  14.439  1.00 90.39           H
ATOM   1652 3HZ  LYS A 120      -2.998  13.922  15.135  1.00 90.39           H
ATOM   1653  HN  LYS A 120       2.091  14.129  12.722  1.00 90.39           H
ATOM   1654  N   VAL A 121       1.706  14.027   9.500  1.00 91.49           N
ATOM   1655  CA  VAL A 121       1.929  14.093   8.066  1.00 91.49           C
ATOM   1656  C   VAL A 121       2.382  12.722   7.560  1.00 91.49           C
ATOM   1657  O   VAL A 121       1.836  12.204   6.588  1.00 91.49           O
ATOM   1658  HA  VAL A 121       0.977  14.343   7.596  1.00 91.49           H
ATOM   1659  CB  VAL A 121       2.924  15.209   7.742  1.00 91.49           C
ATOM   1660  HB  VAL A 121       3.811  15.056   8.357  1.00 91.49           H
ATOM   1661  CG1 VAL A 121       3.355  15.151   6.275  1.00 91.49           C
ATOM   1662 1HG1 VAL A 121       3.829  14.190   6.073  1.00 91.49           H
ATOM   1663 2HG1 VAL A 121       2.480  15.266   5.635  1.00 91.49           H
ATOM   1664 3HG1 VAL A 121       4.063  15.955   6.072  1.00 91.49           H
ATOM   1665  CG2 VAL A 121       2.343  16.581   8.089  1.00 91.49           C
ATOM   1666 1HG2 VAL A 121       1.433  16.746   7.511  1.00 91.49           H
ATOM   1667 2HG2 VAL A 121       2.110  16.618   9.153  1.00 91.49           H
ATOM   1668 3HG2 VAL A 121       3.071  17.356   7.849  1.00 91.49           H
ATOM   1669  HN  VAL A 121       2.304  14.612  10.048  1.00 91.49           H
ATOM   1670  N   VAL A 122       3.376  12.174   8.243  1.00 90.19           N
ATOM   1671  CA  VAL A 122       4.034  10.968   7.770  1.00 90.19           C
ATOM   1672  C   VAL A 122       3.027   9.817   7.751  1.00 90.19           C
ATOM   1673  O   VAL A 122       2.948   9.072   6.775  1.00 90.19           O
ATOM   1674  HA  VAL A 122       4.371  11.156   6.750  1.00 90.19           H
ATOM   1675  CB  VAL A 122       5.265  10.672   8.629  1.00 90.19           C
ATOM   1676  HB  VAL A 122       4.957  10.691   9.674  1.00 90.19           H
ATOM   1677  CG1 VAL A 122       5.821   9.279   8.328  1.00 90.19           C
ATOM   1678 1HG1 VAL A 122       5.058   8.530   8.540  1.00 90.19           H
ATOM   1679 2HG1 VAL A 122       6.106   9.221   7.277  1.00 90.19           H
ATOM   1680 3HG1 VAL A 122       6.695   9.094   8.952  1.00 90.19           H
ATOM   1681  CG2 VAL A 122       6.339  11.745   8.436  1.00 90.19           C
ATOM   1682 1HG2 VAL A 122       6.642  11.772   7.390  1.00 90.19           H
ATOM   1683 2HG2 VAL A 122       5.938  12.716   8.724  1.00 90.19           H
ATOM   1684 3HG2 VAL A 122       7.203  11.510   9.058  1.00 90.19           H
ATOM   1685  HN  VAL A 122       3.732  12.540   9.103  1.00 90.19           H
ATOM   1686  N   ASN A 123       2.281   9.707   8.841  1.00 89.46           N
ATOM   1687  CA  ASN A 123       1.280   8.661   8.960  1.00 89.46           C
ATOM   1688  C   ASN A 123       0.218   8.852   7.875  1.00 89.46           C
ATOM   1689  O   ASN A 123      -0.213   7.886   7.247  1.00 89.46           O
ATOM   1690  HA  ASN A 123       1.828   7.726   8.848  1.00 89.46           H
ATOM   1691  CB  ASN A 123       0.582   8.720  10.321  1.00 89.46           C
ATOM   1692 1HB  ASN A 123       0.669   9.724  10.735  1.00 89.46           H
ATOM   1693 2HB  ASN A 123      -0.482   8.518  10.196  1.00 89.46           H
ATOM   1694  CG  ASN A 123       1.189   7.707  11.293  1.00 89.46           C
ATOM   1695  OD1 ASN A 123       1.871   6.771  10.909  1.00 89.46           O
ATOM   1696  ND2 ASN A 123       0.904   7.944  12.570  1.00 89.46           N
ATOM   1697 1HD2 ASN A 123       0.338   8.731  12.818  1.00 89.46           H
ATOM   1698 2HD2 ASN A 123       1.255   7.337  13.282  1.00 89.46           H
ATOM   1699  HN  ASN A 123       2.353  10.316   9.631  1.00 89.46           H
ATOM   1700  N   SER A 124      -0.173  10.104   7.688  1.00 90.46           N
ATOM   1701  CA  SER A 124      -1.228  10.424   6.742  1.00 90.46           C
ATOM   1702  C   SER A 124      -0.775  10.090   5.319  1.00 90.46           C
ATOM   1703  O   SER A 124      -1.512   9.462   4.561  1.00 90.46           O
ATOM   1704  HA  SER A 124      -2.074   9.800   7.031  1.00 90.46           H
ATOM   1705  CB  SER A 124      -1.626  11.898   6.840  1.00 90.46           C
ATOM   1706 1HB  SER A 124      -0.777  12.522   6.563  1.00 90.46           H
ATOM   1707 2HB  SER A 124      -2.422  12.108   6.124  1.00 90.46           H
ATOM   1708  OG  SER A 124      -2.064  12.248   8.150  1.00 90.46           O
ATOM   1709  HG  SER A 124      -1.412  12.877   8.572  1.00 90.46           H
ATOM   1710  HN  SER A 124       0.217  10.889   8.168  1.00 90.46           H
ATOM   1711  N   MET A 125       0.435  10.525   5.001  1.00 84.24           N
ATOM   1712  CA  MET A 125       0.988  10.295   3.677  1.00 84.24           C
ATOM   1713  C   MET A 125       1.081   8.798   3.374  1.00 84.24           C
ATOM   1714  O   MET A 125       0.681   8.353   2.299  1.00 84.24           O
ATOM   1715  HA  MET A 125       0.295  10.771   2.983  1.00 84.24           H
ATOM   1716  CB  MET A 125       2.382  10.921   3.590  1.00 84.24           C
ATOM   1717 1HB  MET A 125       2.943  10.697   4.497  1.00 84.24           H
ATOM   1718 2HB  MET A 125       2.931  10.481   2.758  1.00 84.24           H
ATOM   1719  CG  MET A 125       2.290  12.437   3.402  1.00 84.24           C
ATOM   1720 1HG  MET A 125       1.656  12.668   2.546  1.00 84.24           H
ATOM   1721 2HG  MET A 125       1.825  12.893   4.276  1.00 84.24           H
ATOM   1722  SD  MET A 125       3.921  13.121   3.154  1.00 84.24           S
ATOM   1723  CE  MET A 125       4.253  12.536   1.500  1.00 84.24           C
ATOM   1724 1HE  MET A 125       4.223  11.447   1.487  1.00 84.24           H
ATOM   1725 2HE  MET A 125       3.500  12.929   0.818  1.00 84.24           H
ATOM   1726 3HE  MET A 125       5.240  12.876   1.186  1.00 84.24           H
ATOM   1727  HN  MET A 125       1.033  11.024   5.628  1.00 84.24           H
ATOM   1728  N   TYR A 126       1.612   8.063   4.340  1.00 84.71           N
ATOM   1729  CA  TYR A 126       1.769   6.627   4.187  1.00 84.71           C
ATOM   1730  C   TYR A 126       0.438   5.965   3.826  1.00 84.71           C
ATOM   1731  O   TYR A 126       0.371   5.165   2.894  1.00 84.71           O
ATOM   1732  HA  TYR A 126       2.484   6.450   3.383  1.00 84.71           H
ATOM   1733  CB  TYR A 126       2.232   6.106   5.549  1.00 84.71           C
ATOM   1734 1HB  TYR A 126       3.243   6.466   5.740  1.00 84.71           H
ATOM   1735 2HB  TYR A 126       1.591   6.526   6.324  1.00 84.71           H
ATOM   1736  CG  TYR A 126       2.219   4.580   5.669  1.00 84.71           C
ATOM   1737  CD1 TYR A 126       1.116   3.939   6.195  1.00 84.71           C
ATOM   1738  HD1 TYR A 126       0.255   4.519   6.526  1.00 84.71           H
ATOM   1739  CD2 TYR A 126       3.310   3.846   5.250  1.00 84.71           C
ATOM   1740  HD2 TYR A 126       4.181   4.353   4.834  1.00 84.71           H
ATOM   1741  CE1 TYR A 126       1.104   2.504   6.308  1.00 84.71           C
ATOM   1742  HE1 TYR A 126       0.240   1.984   6.722  1.00 84.71           H
ATOM   1743  CE2 TYR A 126       3.298   2.411   5.363  1.00 84.71           C
ATOM   1744  HE2 TYR A 126       4.153   1.818   5.036  1.00 84.71           H
ATOM   1745  CZ  TYR A 126       2.195   1.810   5.886  1.00 84.71           C
ATOM   1746  OH  TYR A 126       2.184   0.454   5.993  1.00 84.71           O
ATOM   1747  HH  TYR A 126       1.329   0.152   6.414  1.00 84.71           H
ATOM   1748  HN  TYR A 126       1.931   8.432   5.213  1.00 84.71           H
ATOM   1749  N   LYS A 127      -0.589   6.322   4.583  1.00 84.11           N
ATOM   1750  CA  LYS A 127      -1.867   5.640   4.481  1.00 84.11           C
ATOM   1751  C   LYS A 127      -2.564   6.064   3.186  1.00 84.11           C
ATOM   1752  O   LYS A 127      -3.187   5.242   2.515  1.00 84.11           O
ATOM   1753  HA  LYS A 127      -1.664   4.571   4.430  1.00 84.11           H
ATOM   1754  CB  LYS A 127      -2.706   5.882   5.738  1.00 84.11           C
ATOM   1755 1HB  LYS A 127      -2.073   5.802   6.622  1.00 84.11           H
ATOM   1756 2HB  LYS A 127      -3.106   6.895   5.723  1.00 84.11           H
ATOM   1757  CG  LYS A 127      -3.854   4.875   5.833  1.00 84.11           C
ATOM   1758 1HG  LYS A 127      -4.640   5.148   5.129  1.00 84.11           H
ATOM   1759 2HG  LYS A 127      -3.499   3.885   5.547  1.00 84.11           H
ATOM   1760  CD  LYS A 127      -4.425   4.828   7.252  1.00 84.11           C
ATOM   1761 1HD  LYS A 127      -3.688   4.397   7.930  1.00 84.11           H
ATOM   1762 2HD  LYS A 127      -4.626   5.840   7.601  1.00 84.11           H
ATOM   1763  CE  LYS A 127      -5.712   4.002   7.297  1.00 84.11           C
ATOM   1764 1HE  LYS A 127      -6.422   4.382   6.562  1.00 84.11           H
ATOM   1765 2HE  LYS A 127      -5.497   2.968   7.027  1.00 84.11           H
ATOM   1766  NZ  LYS A 127      -6.314   4.053   8.648  1.00 84.11           N
ATOM   1767 1HZ  LYS A 127      -6.754   3.163   8.856  1.00 84.11           H
ATOM   1768 2HZ  LYS A 127      -5.590   4.240   9.334  1.00 84.11           H
ATOM   1769 3HZ  LYS A 127      -7.009   4.790   8.681  1.00 84.11           H
ATOM   1770  HN  LYS A 127      -0.557   7.062   5.256  1.00 84.11           H
ATOM   1771  N   MET A 128      -2.436   7.345   2.875  1.00 84.83           N
ATOM   1772  CA  MET A 128      -3.047   7.888   1.673  1.00 84.83           C
ATOM   1773  C   MET A 128      -2.476   7.222   0.419  1.00 84.83           C
ATOM   1774  O   MET A 128      -3.222   6.861  -0.490  1.00 84.83           O
ATOM   1775  HA  MET A 128      -4.110   7.666   1.759  1.00 84.83           H
ATOM   1776  CB  MET A 128      -2.797   9.396   1.610  1.00 84.83           C
ATOM   1777 1HB  MET A 128      -3.142   9.865   2.531  1.00 84.83           H
ATOM   1778 2HB  MET A 128      -1.726   9.588   1.537  1.00 84.83           H
ATOM   1779  CG  MET A 128      -3.516  10.021   0.413  1.00 84.83           C
ATOM   1780 1HG  MET A 128      -3.148   9.580  -0.514  1.00 84.83           H
ATOM   1781 2HG  MET A 128      -4.583   9.806   0.466  1.00 84.83           H
ATOM   1782  SD  MET A 128      -3.250  11.786   0.394  1.00 84.83           S
ATOM   1783  CE  MET A 128      -1.524  11.835  -0.059  1.00 84.83           C
ATOM   1784 1HE  MET A 128      -0.936  11.306   0.691  1.00 84.83           H
ATOM   1785 2HE  MET A 128      -1.390  11.357  -1.029  1.00 84.83           H
ATOM   1786 3HE  MET A 128      -1.192  12.872  -0.116  1.00 84.83           H
ATOM   1787  HN  MET A 128      -1.927   8.006   3.426  1.00 84.83           H
ATOM   1788  N   ASN A 129      -1.159   7.081   0.411  1.00 79.05           N
ATOM   1789  CA  ASN A 129      -0.471   6.551  -0.754  1.00 79.05           C
ATOM   1790  C   ASN A 129      -0.743   5.049  -0.863  1.00 79.05           C
ATOM   1791  O   ASN A 129      -0.837   4.509  -1.964  1.00 79.05           O
ATOM   1792  HA  ASN A 129      -0.870   7.109  -1.601  1.00 79.05           H
ATOM   1793  CB  ASN A 129       1.042   6.750  -0.639  1.00 79.05           C
ATOM   1794 1HB  ASN A 129       1.389   6.375   0.324  1.00 79.05           H
ATOM   1795 2HB  ASN A 129       1.548   6.168  -1.409  1.00 79.05           H
ATOM   1796  CG  ASN A 129       1.413   8.227  -0.781  1.00 79.05           C
ATOM   1797  OD1 ASN A 129       0.917   8.939  -1.639  1.00 79.05           O
ATOM   1798  ND2 ASN A 129       2.310   8.647   0.106  1.00 79.05           N
ATOM   1799 1HD2 ASN A 129       2.678   8.012   0.785  1.00 79.05           H
ATOM   1800 2HD2 ASN A 129       2.617   9.599   0.094  1.00 79.05           H
ATOM   1801  HN  ASN A 129      -0.566   7.320   1.179  1.00 79.05           H
ATOM   1802  N   PHE A 130      -0.863   4.416   0.296  1.00 81.97           N
ATOM   1803  CA  PHE A 130      -1.193   3.002   0.345  1.00 81.97           C
ATOM   1804  C   PHE A 130      -2.471   2.709  -0.443  1.00 81.97           C
ATOM   1805  O   PHE A 130      -2.482   1.842  -1.315  1.00 81.97           O
ATOM   1806  HA  PHE A 130      -0.360   2.460  -0.102  1.00 81.97           H
ATOM   1807  CB  PHE A 130      -1.422   2.648   1.816  1.00 81.97           C
ATOM   1808 1HB  PHE A 130      -0.493   2.800   2.365  1.00 81.97           H
ATOM   1809 2HB  PHE A 130      -2.156   3.337   2.235  1.00 81.97           H
ATOM   1810  CG  PHE A 130      -1.903   1.213   2.043  1.00 81.97           C
ATOM   1811  CD1 PHE A 130      -3.223   0.964   2.253  1.00 81.97           C
ATOM   1812  HD1 PHE A 130      -3.939   1.786   2.259  1.00 81.97           H
ATOM   1813  CD2 PHE A 130      -1.010   0.188   2.035  1.00 81.97           C
ATOM   1814  HD2 PHE A 130       0.049   0.388   1.867  1.00 81.97           H
ATOM   1815  CE1 PHE A 130      -3.669  -0.368   2.463  1.00 81.97           C
ATOM   1816  HE1 PHE A 130      -4.727  -0.568   2.631  1.00 81.97           H
ATOM   1817  CE2 PHE A 130      -1.456  -1.144   2.246  1.00 81.97           C
ATOM   1818  HE2 PHE A 130      -0.740  -1.966   2.240  1.00 81.97           H
ATOM   1819  CZ  PHE A 130      -2.776  -1.393   2.455  1.00 81.97           C
ATOM   1820  HZ  PHE A 130      -3.119  -2.416   2.617  1.00 81.97           H
ATOM   1821  HN  PHE A 130      -0.738   4.853   1.187  1.00 81.97           H
ATOM   1822  N   TYR A 131      -3.517   3.450  -0.107  1.00 89.72           N
ATOM   1823  CA  TYR A 131      -4.802   3.270  -0.763  1.00 89.72           C
ATOM   1824  C   TYR A 131      -4.720   3.649  -2.243  1.00 89.72           C
ATOM   1825  O   TYR A 131      -5.302   2.976  -3.092  1.00 89.72           O
ATOM   1826  HA  TYR A 131      -5.078   2.219  -0.679  1.00 89.72           H
ATOM   1827  CB  TYR A 131      -5.771   4.221  -0.058  1.00 89.72           C
ATOM   1828 1HB  TYR A 131      -5.265   5.169   0.126  1.00 89.72           H
ATOM   1829 2HB  TYR A 131      -6.608   4.431  -0.725  1.00 89.72           H
ATOM   1830  CG  TYR A 131      -6.316   3.685   1.267  1.00 89.72           C
ATOM   1831  CD1 TYR A 131      -6.955   2.462   1.307  1.00 89.72           C
ATOM   1832  HD1 TYR A 131      -7.071   1.879   0.394  1.00 89.72           H
ATOM   1833  CD2 TYR A 131      -6.169   4.424   2.423  1.00 89.72           C
ATOM   1834  HD2 TYR A 131      -5.665   5.390   2.392  1.00 89.72           H
ATOM   1835  CE1 TYR A 131      -7.468   1.958   2.554  1.00 89.72           C
ATOM   1836  HE1 TYR A 131      -7.974   0.993   2.599  1.00 89.72           H
ATOM   1837  CE2 TYR A 131      -6.682   3.920   3.671  1.00 89.72           C
ATOM   1838  HE2 TYR A 131      -6.573   4.493   4.591  1.00 89.72           H
ATOM   1839  CZ  TYR A 131      -7.306   2.711   3.675  1.00 89.72           C
ATOM   1840  OH  TYR A 131      -7.790   2.234   4.853  1.00 89.72           O
ATOM   1841  HH  TYR A 131      -7.879   2.980   5.513  1.00 89.72           H
ATOM   1842  HN  TYR A 131      -3.498   4.160   0.596  1.00 89.72           H
ATOM   1843  N   SER A 132      -3.992   4.724  -2.506  1.00 89.78           N
ATOM   1844  CA  SER A 132      -3.875   5.235  -3.861  1.00 89.78           C
ATOM   1845  C   SER A 132      -3.266   4.167  -4.772  1.00 89.78           C
ATOM   1846  O   SER A 132      -3.729   3.965  -5.893  1.00 89.78           O
ATOM   1847  HA  SER A 132      -4.894   5.466  -4.172  1.00 89.78           H
ATOM   1848  CB  SER A 132      -3.030   6.510  -3.898  1.00 89.78           C
ATOM   1849 1HB  SER A 132      -2.025   6.289  -3.538  1.00 89.78           H
ATOM   1850 2HB  SER A 132      -2.931   6.850  -4.929  1.00 89.78           H
ATOM   1851  OG  SER A 132      -3.599   7.551  -3.109  1.00 89.78           O
ATOM   1852  HG  SER A 132      -3.155   7.582  -2.213  1.00 89.78           H
ATOM   1853  HN  SER A 132      -3.489   5.242  -1.814  1.00 89.78           H
ATOM   1854  N   CYS A 133      -2.236   3.513  -4.256  1.00 86.68           N
ATOM   1855  CA  CYS A 133      -1.511   2.524  -5.036  1.00 86.68           C
ATOM   1856  C   CYS A 133      -2.483   1.404  -5.413  1.00 86.68           C
ATOM   1857  O   CYS A 133      -2.610   1.056  -6.586  1.00 86.68           O
ATOM   1858  HA  CYS A 133      -1.145   3.034  -5.926  1.00 86.68           H
ATOM   1859  CB  CYS A 133      -0.292   1.991  -4.281  1.00 86.68           C
ATOM   1860 1HB  CYS A 133      -0.579   1.698  -3.271  1.00 86.68           H
ATOM   1861 2HB  CYS A 133       0.090   1.097  -4.775  1.00 86.68           H
ATOM   1862  SG  CYS A 133       1.012   3.273  -4.214  1.00 86.68           S
ATOM   1863  HG  CYS A 133       0.469   3.971  -3.221  1.00 86.68           H
ATOM   1864  HN  CYS A 133      -1.896   3.649  -3.326  1.00 86.68           H
ATOM   1865  N   VAL A 134      -3.145   0.870  -4.397  1.00 85.73           N
ATOM   1866  CA  VAL A 134      -3.975  -0.308  -4.580  1.00 85.73           C
ATOM   1867  C   VAL A 134      -5.143   0.035  -5.507  1.00 85.73           C
ATOM   1868  O   VAL A 134      -5.542  -0.781  -6.336  1.00 85.73           O
ATOM   1869  HA  VAL A 134      -3.361  -1.072  -5.058  1.00 85.73           H
ATOM   1870  CB  VAL A 134      -4.428  -0.846  -3.221  1.00 85.73           C
ATOM   1871  HB  VAL A 134      -5.072  -1.707  -3.399  1.00 85.73           H
ATOM   1872  CG1 VAL A 134      -3.232  -1.317  -2.391  1.00 85.73           C
ATOM   1873 1HG1 VAL A 134      -2.710  -2.111  -2.925  1.00 85.73           H
ATOM   1874 2HG1 VAL A 134      -2.551  -0.481  -2.228  1.00 85.73           H
ATOM   1875 3HG1 VAL A 134      -3.582  -1.694  -1.431  1.00 85.73           H
ATOM   1876  CG2 VAL A 134      -5.243   0.203  -2.461  1.00 85.73           C
ATOM   1877 1HG2 VAL A 134      -4.633   1.091  -2.300  1.00 85.73           H
ATOM   1878 2HG2 VAL A 134      -6.125   0.469  -3.044  1.00 85.73           H
ATOM   1879 3HG2 VAL A 134      -5.553  -0.205  -1.499  1.00 85.73           H
ATOM   1880  HN  VAL A 134      -3.120   1.229  -3.464  1.00 85.73           H
ATOM   1881  N   LEU A 135      -5.657   1.244  -5.336  1.00 90.95           N
ATOM   1882  CA  LEU A 135      -6.800   1.688  -6.115  1.00 90.95           C
ATOM   1883  C   LEU A 135      -6.373   1.885  -7.571  1.00 90.95           C
ATOM   1884  O   LEU A 135      -7.143   1.606  -8.490  1.00 90.95           O
ATOM   1885  HA  LEU A 135      -7.548   0.896  -6.078  1.00 90.95           H
ATOM   1886  CB  LEU A 135      -7.427   2.933  -5.485  1.00 90.95           C
ATOM   1887 1HB  LEU A 135      -6.638   3.666  -5.313  1.00 90.95           H
ATOM   1888 2HB  LEU A 135      -8.117   3.372  -6.205  1.00 90.95           H
ATOM   1889  CG  LEU A 135      -8.177   2.714  -4.169  1.00 90.95           C
ATOM   1890  HG  LEU A 135      -7.497   2.234  -3.465  1.00 90.95           H
ATOM   1891  CD1 LEU A 135      -8.601   4.048  -3.551  1.00 90.95           C
ATOM   1892 1HD1 LEU A 135      -7.717   4.654  -3.352  1.00 90.95           H
ATOM   1893 2HD1 LEU A 135      -9.256   4.577  -4.243  1.00 90.95           H
ATOM   1894 3HD1 LEU A 135      -9.132   3.863  -2.617  1.00 90.95           H
ATOM   1895  CD2 LEU A 135      -9.364   1.770  -4.366  1.00 90.95           C
ATOM   1896 1HD2 LEU A 135     -10.053   2.199  -5.093  1.00 90.95           H
ATOM   1897 2HD2 LEU A 135      -9.007   0.807  -4.729  1.00 90.95           H
ATOM   1898 3HD2 LEU A 135      -9.880   1.631  -3.415  1.00 90.95           H
ATOM   1899  HN  LEU A 135      -5.307   1.913  -4.680  1.00 90.95           H
ATOM   1900  N   LEU A 136      -5.149   2.362  -7.736  1.00 89.94           N
ATOM   1901  CA  LEU A 136      -4.610   2.597  -9.065  1.00 89.94           C
ATOM   1902  C   LEU A 136      -4.414   1.256  -9.776  1.00 89.94           C
ATOM   1903  O   LEU A 136      -4.758   1.114 -10.948  1.00 89.94           O
ATOM   1904  HA  LEU A 136      -5.348   3.176  -9.620  1.00 89.94           H
ATOM   1905  CB  LEU A 136      -3.337   3.442  -8.986  1.00 89.94           C
ATOM   1906 1HB  LEU A 136      -2.713   3.048  -8.183  1.00 89.94           H
ATOM   1907 2HB  LEU A 136      -2.781   3.313  -9.914  1.00 89.94           H
ATOM   1908  CG  LEU A 136      -3.540   4.940  -8.749  1.00 89.94           C
ATOM   1909  HG  LEU A 136      -4.229   5.063  -7.913  1.00 89.94           H
ATOM   1910  CD1 LEU A 136      -2.225   5.615  -8.354  1.00 89.94           C
ATOM   1911 1HD1 LEU A 136      -1.846   5.164  -7.437  1.00 89.94           H
ATOM   1912 2HD1 LEU A 136      -1.495   5.484  -9.152  1.00 89.94           H
ATOM   1913 3HD1 LEU A 136      -2.398   6.679  -8.191  1.00 89.94           H
ATOM   1914  CD2 LEU A 136      -4.183   5.605  -9.967  1.00 89.94           C
ATOM   1915 1HD2 LEU A 136      -3.539   5.473 -10.836  1.00 89.94           H
ATOM   1916 2HD2 LEU A 136      -5.153   5.148 -10.161  1.00 89.94           H
ATOM   1917 3HD2 LEU A 136      -4.316   6.669  -9.771  1.00 89.94           H
ATOM   1918  HN  LEU A 136      -4.530   2.587  -6.984  1.00 89.94           H
ATOM   1919  N   ILE A 137      -3.863   0.305  -9.035  1.00 84.19           N
ATOM   1920  CA  ILE A 137      -3.603  -1.015  -9.584  1.00 84.19           C
ATOM   1921  C   ILE A 137      -4.924  -1.646 -10.030  1.00 84.19           C
ATOM   1922  O   ILE A 137      -4.991  -2.276 -11.084  1.00 84.19           O
ATOM   1923  HA  ILE A 137      -2.970  -0.885 -10.462  1.00 84.19           H
ATOM   1924  CB  ILE A 137      -2.821  -1.867  -8.583  1.00 84.19           C
ATOM   1925  HB  ILE A 137      -3.298  -1.772  -7.608  1.00 84.19           H
ATOM   1926  CG1 ILE A 137      -1.385  -1.360  -8.436  1.00 84.19           C
ATOM   1927 1HG1 ILE A 137      -0.827  -1.568  -9.349  1.00 84.19           H
ATOM   1928 2HG1 ILE A 137      -1.389  -0.278  -8.304  1.00 84.19           H
ATOM   1929  CG2 ILE A 137      -2.869  -3.347  -8.967  1.00 84.19           C
ATOM   1930 1HG2 ILE A 137      -3.905  -3.686  -8.980  1.00 84.19           H
ATOM   1931 2HG2 ILE A 137      -2.432  -3.480  -9.957  1.00 84.19           H
ATOM   1932 3HG2 ILE A 137      -2.305  -3.930  -8.239  1.00 84.19           H
ATOM   1933  CD1 ILE A 137      -0.689  -2.022  -7.244  1.00 84.19           C
ATOM   1934 1HD1 ILE A 137      -1.237  -1.792  -6.330  1.00 84.19           H
ATOM   1935 2HD1 ILE A 137      -0.665  -3.101  -7.392  1.00 84.19           H
ATOM   1936 3HD1 ILE A 137       0.330  -1.643  -7.162  1.00 84.19           H
ATOM   1937  HN  ILE A 137      -3.596   0.425  -8.079  1.00 84.19           H
ATOM   1938  N   MET A 138      -5.942  -1.456  -9.203  1.00 87.20           N
ATOM   1939  CA  MET A 138      -7.269  -1.952  -9.525  1.00 87.20           C
ATOM   1940  C   MET A 138      -7.786  -1.333 -10.825  1.00 87.20           C
ATOM   1941  O   MET A 138      -8.333  -2.033 -11.676  1.00 87.20           O
ATOM   1942  HA  MET A 138      -7.159  -3.030  -9.647  1.00 87.20           H
ATOM   1943  CB  MET A 138      -8.231  -1.617  -8.383  1.00 87.20           C
ATOM   1944 1HB  MET A 138      -7.846  -2.024  -7.448  1.00 87.20           H
ATOM   1945 2HB  MET A 138      -8.291  -0.536  -8.259  1.00 87.20           H
ATOM   1946  CG  MET A 138      -9.625  -2.183  -8.656  1.00 87.20           C
ATOM   1947 1HG  MET A 138      -9.990  -1.825  -9.619  1.00 87.20           H
ATOM   1948 2HG  MET A 138      -9.580  -3.270  -8.717  1.00 87.20           H
ATOM   1949  SD  MET A 138     -10.748  -1.692  -7.358  1.00 87.20           S
ATOM   1950  CE  MET A 138     -10.898   0.049  -7.720  1.00 87.20           C
ATOM   1951 1HE  MET A 138      -9.916   0.519  -7.657  1.00 87.20           H
ATOM   1952 2HE  MET A 138     -11.299   0.178  -8.725  1.00 87.20           H
ATOM   1953 3HE  MET A 138     -11.570   0.514  -6.998  1.00 87.20           H
ATOM   1954  HN  MET A 138      -5.871  -0.974  -8.330  1.00 87.20           H
ATOM   1955  N   CYS A 139      -7.593  -0.027 -10.939  1.00 90.16           N
ATOM   1956  CA  CYS A 139      -8.103   0.708 -12.084  1.00 90.16           C
ATOM   1957  C   CYS A 139      -7.351   0.238 -13.330  1.00 90.16           C
ATOM   1958  O   CYS A 139      -7.928   0.157 -14.414  1.00 90.16           O
ATOM   1959  HA  CYS A 139      -9.165   0.472 -12.160  1.00 90.16           H
ATOM   1960  CB  CYS A 139      -7.986   2.220 -11.883  1.00 90.16           C
ATOM   1961 1HB  CYS A 139      -6.994   2.470 -11.507  1.00 90.16           H
ATOM   1962 2HB  CYS A 139      -8.102   2.732 -12.838  1.00 90.16           H
ATOM   1963  SG  CYS A 139      -9.263   2.797 -10.706  1.00 90.16           S
ATOM   1964  HG  CYS A 139      -8.660   2.341  -9.612  1.00 90.16           H
ATOM   1965  HN  CYS A 139      -7.101   0.526 -10.267  1.00 90.16           H
ATOM   1966  N   ILE A 140      -6.075  -0.060 -13.135  1.00 83.50           N
ATOM   1967  CA  ILE A 140      -5.255  -0.582 -14.215  1.00 83.50           C
ATOM   1968  C   ILE A 140      -5.876  -1.877 -14.742  1.00 83.50           C
ATOM   1969  O   ILE A 140      -5.959  -2.083 -15.951  1.00 83.50           O
ATOM   1970  HA  ILE A 140      -5.262   0.156 -15.017  1.00 83.50           H
ATOM   1971  CB  ILE A 140      -3.803  -0.739 -13.757  1.00 83.50           C
ATOM   1972  HB  ILE A 140      -3.803  -1.214 -12.777  1.00 83.50           H
ATOM   1973  CG1 ILE A 140      -3.128   0.625 -13.598  1.00 83.50           C
ATOM   1974 1HG1 ILE A 140      -2.923   1.051 -14.581  1.00 83.50           H
ATOM   1975 2HG1 ILE A 140      -3.804   1.312 -13.088  1.00 83.50           H
ATOM   1976  CG2 ILE A 140      -3.026  -1.656 -14.704  1.00 83.50           C
ATOM   1977 1HG2 ILE A 140      -3.494  -2.640 -14.723  1.00 83.50           H
ATOM   1978 2HG2 ILE A 140      -3.032  -1.231 -15.708  1.00 83.50           H
ATOM   1979 3HG2 ILE A 140      -1.997  -1.749 -14.356  1.00 83.50           H
ATOM   1980  CD1 ILE A 140      -1.824   0.503 -12.807  1.00 83.50           C
ATOM   1981 1HD1 ILE A 140      -2.037   0.100 -11.817  1.00 83.50           H
ATOM   1982 2HD1 ILE A 140      -1.142  -0.165 -13.332  1.00 83.50           H
ATOM   1983 3HD1 ILE A 140      -1.366   1.487 -12.708  1.00 83.50           H
ATOM   1984  HN  ILE A 140      -5.602   0.050 -12.261  1.00 83.50           H
ATOM   1985  N   SER A 141      -6.298  -2.717 -13.807  1.00 84.84           N
ATOM   1986  CA  SER A 141      -6.850  -4.013 -14.160  1.00 84.84           C
ATOM   1987  C   SER A 141      -8.145  -3.832 -14.956  1.00 84.84           C
ATOM   1988  O   SER A 141      -8.379  -4.537 -15.936  1.00 84.84           O
ATOM   1989  HA  SER A 141      -6.088  -4.494 -14.773  1.00 84.84           H
ATOM   1990  CB  SER A 141      -7.109  -4.860 -12.912  1.00 84.84           C
ATOM   1991 1HB  SER A 141      -7.860  -4.371 -12.292  1.00 84.84           H
ATOM   1992 2HB  SER A 141      -7.519  -5.826 -13.208  1.00 84.84           H
ATOM   1993  OG  SER A 141      -5.922  -5.062 -12.149  1.00 84.84           O
ATOM   1994  HG  SER A 141      -5.778  -4.291 -11.530  1.00 84.84           H
ATOM   1995  HN  SER A 141      -6.266  -2.523 -12.826  1.00 84.84           H
ATOM   1996  N   VAL A 142      -8.951  -2.883 -14.504  1.00 87.27           N
ATOM   1997  CA  VAL A 142     -10.211  -2.594 -15.166  1.00 87.27           C
ATOM   1998  C   VAL A 142      -9.933  -2.069 -16.576  1.00 87.27           C
ATOM   1999  O   VAL A 142     -10.620  -2.439 -17.527  1.00 87.27           O
ATOM   2000  HA  VAL A 142     -10.765  -3.529 -15.243  1.00 87.27           H
ATOM   2001  CB  VAL A 142     -11.037  -1.623 -14.320  1.00 87.27           C
ATOM   2002  HB  VAL A 142     -10.440  -0.724 -14.162  1.00 87.27           H
ATOM   2003  CG1 VAL A 142     -12.319  -1.213 -15.048  1.00 87.27           C
ATOM   2004 1HG1 VAL A 142     -12.062  -0.726 -15.989  1.00 87.27           H
ATOM   2005 2HG1 VAL A 142     -12.920  -2.100 -15.251  1.00 87.27           H
ATOM   2006 3HG1 VAL A 142     -12.887  -0.523 -14.424  1.00 87.27           H
ATOM   2007  CG2 VAL A 142     -11.354  -2.224 -12.949  1.00 87.27           C
ATOM   2008 1HG2 VAL A 142     -11.922  -3.145 -13.078  1.00 87.27           H
ATOM   2009 2HG2 VAL A 142     -10.424  -2.441 -12.424  1.00 87.27           H
ATOM   2010 3HG2 VAL A 142     -11.941  -1.513 -12.368  1.00 87.27           H
ATOM   2011  HN  VAL A 142      -8.756  -2.318 -13.702  1.00 87.27           H
ATOM   2012  N   ASP A 143      -8.924  -1.215 -16.667  1.00 82.40           N
ATOM   2013  CA  ASP A 143      -8.575  -0.601 -17.937  1.00 82.40           C
ATOM   2014  C   ASP A 143      -8.181  -1.691 -18.935  1.00 82.40           C
ATOM   2015  O   ASP A 143      -8.584  -1.650 -20.096  1.00 82.40           O
ATOM   2016  HA  ASP A 143      -9.467  -0.056 -18.246  1.00 82.40           H
ATOM   2017  CB  ASP A 143      -7.386   0.349 -17.781  1.00 82.40           C
ATOM   2018 1HB  ASP A 143      -7.641   1.144 -17.080  1.00 82.40           H
ATOM   2019 2HB  ASP A 143      -6.538  -0.189 -17.357  1.00 82.40           H
ATOM   2020  CG  ASP A 143      -6.990   0.957 -19.128  1.00 82.40           C
ATOM   2021  OD1 ASP A 143      -7.872   1.592 -19.745  1.00 82.40           O
ATOM   2022  OD2 ASP A 143      -5.814   0.774 -19.509  1.00 82.40           O
ATOM   2023  HN  ASP A 143      -8.350  -0.943 -15.894  1.00 82.40           H
ATOM   2024  N   ARG A 144      -7.397  -2.641 -18.446  1.00 72.14           N
ATOM   2025  CA  ARG A 144      -6.932  -3.733 -19.285  1.00 72.14           C
ATOM   2026  C   ARG A 144      -8.117  -4.568 -19.774  1.00 72.14           C
ATOM   2027  O   ARG A 144      -8.167  -4.957 -20.940  1.00 72.14           O
ATOM   2028  HA  ARG A 144      -6.423  -3.248 -20.117  1.00 72.14           H
ATOM   2029  CB  ARG A 144      -5.960  -4.637 -18.523  1.00 72.14           C
ATOM   2030 1HB  ARG A 144      -6.398  -4.924 -17.568  1.00 72.14           H
ATOM   2031 2HB  ARG A 144      -5.793  -5.555 -19.087  1.00 72.14           H
ATOM   2032  CG  ARG A 144      -4.624  -3.928 -18.286  1.00 72.14           C
ATOM   2033 1HG  ARG A 144      -4.792  -3.003 -17.734  1.00 72.14           H
ATOM   2034 2HG  ARG A 144      -3.980  -4.555 -17.669  1.00 72.14           H
ATOM   2035  CD  ARG A 144      -3.925  -3.618 -19.611  1.00 72.14           C
ATOM   2036 1HD  ARG A 144      -3.787  -4.536 -20.183  1.00 72.14           H
ATOM   2037 2HD  ARG A 144      -4.548  -2.958 -20.215  1.00 72.14           H
ATOM   2038  NE  ARG A 144      -2.614  -2.981 -19.355  1.00 72.14           N
ATOM   2039  HE  ARG A 144      -2.358  -2.801 -18.405  1.00 72.14           H
ATOM   2040  CZ  ARG A 144      -1.748  -2.632 -20.316  1.00 72.14           C
ATOM   2041  NH1 ARG A 144      -2.039  -2.850 -21.606  1.00 72.14           N
ATOM   2042 1HH1 ARG A 144      -2.907  -3.277 -21.857  1.00 72.14           H
ATOM   2043 2HH1 ARG A 144      -1.387  -2.586 -22.317  1.00 72.14           H
ATOM   2044  NH2 ARG A 144      -0.587  -2.060 -19.968  1.00 72.14           N
ATOM   2045 1HH2 ARG A 144       0.070  -1.793 -20.673  1.00 72.14           H
ATOM   2046 2HH2 ARG A 144      -0.378  -1.901 -19.003  1.00 72.14           H
ATOM   2047  HN  ARG A 144      -7.081  -2.673 -17.498  1.00 72.14           H
ATOM   2048  N   TYR A 145      -9.041  -4.819 -18.859  1.00 83.65           N
ATOM   2049  CA  TYR A 145     -10.250  -5.550 -19.197  1.00 83.65           C
ATOM   2050  C   TYR A 145     -10.991  -4.879 -20.355  1.00 83.65           C
ATOM   2051  O   TYR A 145     -11.325  -5.529 -21.344  1.00 83.65           O
ATOM   2052  HA  TYR A 145      -9.962  -6.558 -19.496  1.00 83.65           H
ATOM   2053  CB  TYR A 145     -11.133  -5.506 -17.948  1.00 83.65           C
ATOM   2054 1HB  TYR A 145     -10.723  -6.186 -17.202  1.00 83.65           H
ATOM   2055 2HB  TYR A 145     -11.093  -4.504 -17.522  1.00 83.65           H
ATOM   2056  CG  TYR A 145     -12.595  -5.876 -18.207  1.00 83.65           C
ATOM   2057  CD1 TYR A 145     -13.570  -4.900 -18.176  1.00 83.65           C
ATOM   2058  HD1 TYR A 145     -13.298  -3.865 -17.968  1.00 83.65           H
ATOM   2059  CD2 TYR A 145     -12.939  -7.187 -18.470  1.00 83.65           C
ATOM   2060  HD2 TYR A 145     -12.169  -7.958 -18.494  1.00 83.65           H
ATOM   2061  CE1 TYR A 145     -14.946  -5.248 -18.419  1.00 83.65           C
ATOM   2062  HE1 TYR A 145     -15.726  -4.487 -18.398  1.00 83.65           H
ATOM   2063  CE2 TYR A 145     -14.315  -7.535 -18.713  1.00 83.65           C
ATOM   2064  HE2 TYR A 145     -14.600  -8.566 -18.922  1.00 83.65           H
ATOM   2065  CZ  TYR A 145     -15.250  -6.549 -18.675  1.00 83.65           C
ATOM   2066  OH  TYR A 145     -16.550  -6.878 -18.905  1.00 83.65           O
ATOM   2067  HH  TYR A 145     -16.626  -7.857 -19.093  1.00 83.65           H
ATOM   2068  HN  TYR A 145      -8.974  -4.533 -17.903  1.00 83.65           H
ATOM   2069  N   ILE A 146     -11.226  -3.585 -20.194  1.00 81.24           N
ATOM   2070  CA  ILE A 146     -11.989  -2.834 -21.177  1.00 81.24           C
ATOM   2071  C   ILE A 146     -11.251  -2.859 -22.517  1.00 81.24           C
ATOM   2072  O   ILE A 146     -11.872  -2.997 -23.569  1.00 81.24           O
ATOM   2073  HA  ILE A 146     -12.947  -3.339 -21.301  1.00 81.24           H
ATOM   2074  CB  ILE A 146     -12.285  -1.424 -20.663  1.00 81.24           C
ATOM   2075  HB  ILE A 146     -11.345  -0.974 -20.342  1.00 81.24           H
ATOM   2076  CG1 ILE A 146     -13.206  -1.466 -19.442  1.00 81.24           C
ATOM   2077 1HG1 ILE A 146     -14.211  -1.751 -19.751  1.00 81.24           H
ATOM   2078 2HG1 ILE A 146     -12.857  -2.229 -18.746  1.00 81.24           H
ATOM   2079  CG2 ILE A 146     -12.851  -0.542 -21.778  1.00 81.24           C
ATOM   2080 1HG2 ILE A 146     -12.127  -0.473 -22.590  1.00 81.24           H
ATOM   2081 2HG2 ILE A 146     -13.777  -0.978 -22.152  1.00 81.24           H
ATOM   2082 3HG2 ILE A 146     -13.051   0.455 -21.385  1.00 81.24           H
ATOM   2083  CD1 ILE A 146     -13.248  -0.108 -18.739  1.00 81.24           C
ATOM   2084 1HD1 ILE A 146     -12.244   0.163 -18.411  1.00 81.24           H
ATOM   2085 2HD1 ILE A 146     -13.619   0.648 -19.432  1.00 81.24           H
ATOM   2086 3HD1 ILE A 146     -13.909  -0.166 -17.875  1.00 81.24           H
ATOM   2087  HN  ILE A 146     -10.906  -3.051 -19.411  1.00 81.24           H
ATOM   2088  N   ALA A 147      -9.936  -2.723 -22.434  1.00 79.79           N
ATOM   2089  CA  ALA A 147      -9.119  -2.606 -23.629  1.00 79.79           C
ATOM   2090  C   ALA A 147      -9.204  -3.907 -24.430  1.00 79.79           C
ATOM   2091  O   ALA A 147      -9.101  -3.894 -25.655  1.00 79.79           O
ATOM   2092  HA  ALA A 147      -9.525  -1.792 -24.231  1.00 79.79           H
ATOM   2093  CB  ALA A 147      -7.682  -2.258 -23.234  1.00 79.79           C
ATOM   2094 1HB  ALA A 147      -7.673  -1.311 -22.694  1.00 79.79           H
ATOM   2095 2HB  ALA A 147      -7.280  -3.045 -22.596  1.00 79.79           H
ATOM   2096 3HB  ALA A 147      -7.070  -2.170 -24.132  1.00 79.79           H
ATOM   2097  HN  ALA A 147      -9.430  -2.692 -21.572  1.00 79.79           H
ATOM   2098  N   ILE A 148      -9.392  -5.000 -23.704  1.00 75.84           N
ATOM   2099  CA  ILE A 148      -9.330  -6.319 -24.308  1.00 75.84           C
ATOM   2100  C   ILE A 148     -10.745  -6.777 -24.669  1.00 75.84           C
ATOM   2101  O   ILE A 148     -10.994  -7.210 -25.793  1.00 75.84           O
ATOM   2102  HA  ILE A 148      -8.752  -6.231 -25.228  1.00 75.84           H
ATOM   2103  CB  ILE A 148      -8.583  -7.293 -23.395  1.00 75.84           C
ATOM   2104  HB  ILE A 148      -8.999  -7.207 -22.391  1.00 75.84           H
ATOM   2105  CG1 ILE A 148      -7.100  -6.928 -23.301  1.00 75.84           C
ATOM   2106 1HG1 ILE A 148      -6.625  -7.068 -24.273  1.00 75.84           H
ATOM   2107 2HG1 ILE A 148      -6.996  -5.874 -23.045  1.00 75.84           H
ATOM   2108  CG2 ILE A 148      -8.790  -8.739 -23.848  1.00 75.84           C
ATOM   2109 1HG2 ILE A 148      -9.853  -8.980 -23.821  1.00 75.84           H
ATOM   2110 2HG2 ILE A 148      -8.417  -8.858 -24.866  1.00 75.84           H
ATOM   2111 3HG2 ILE A 148      -8.248  -9.410 -23.182  1.00 75.84           H
ATOM   2112  CD1 ILE A 148      -6.389  -7.786 -22.252  1.00 75.84           C
ATOM   2113 1HD1 ILE A 148      -6.851  -7.624 -21.278  1.00 75.84           H
ATOM   2114 2HD1 ILE A 148      -6.474  -8.838 -22.525  1.00 75.84           H
ATOM   2115 3HD1 ILE A 148      -5.337  -7.506 -22.206  1.00 75.84           H
ATOM   2116  HN  ILE A 148      -9.583  -4.993 -22.722  1.00 75.84           H
ATOM   2117  N   ALA A 149     -11.635  -6.666 -23.693  1.00 76.10           N
ATOM   2118  CA  ALA A 149     -12.972  -7.217 -23.834  1.00 76.10           C
ATOM   2119  C   ALA A 149     -13.802  -6.306 -24.741  1.00 76.10           C
ATOM   2120  O   ALA A 149     -14.615  -6.784 -25.530  1.00 76.10           O
ATOM   2121  HA  ALA A 149     -12.880  -8.196 -24.303  1.00 76.10           H
ATOM   2122  CB  ALA A 149     -13.601  -7.391 -22.450  1.00 76.10           C
ATOM   2123 1HB  ALA A 149     -12.989  -8.069 -21.855  1.00 76.10           H
ATOM   2124 2HB  ALA A 149     -13.657  -6.423 -21.952  1.00 76.10           H
ATOM   2125 3HB  ALA A 149     -14.604  -7.804 -22.555  1.00 76.10           H
ATOM   2126  HN  ALA A 149     -11.455  -6.210 -22.822  1.00 76.10           H
ATOM   2127  N   GLN A 150     -13.569  -5.010 -24.597  1.00 67.97           N
ATOM   2128  CA  GLN A 150     -14.350  -4.023 -25.323  1.00 67.97           C
ATOM   2129  C   GLN A 150     -13.451  -3.226 -26.270  1.00 67.97           C
ATOM   2130  O   GLN A 150     -13.590  -2.009 -26.386  1.00 67.97           O
ATOM   2131  HA  GLN A 150     -15.077  -4.597 -25.899  1.00 67.97           H
ATOM   2132  CB  GLN A 150     -15.093  -3.095 -24.360  1.00 67.97           C
ATOM   2133 1HB  GLN A 150     -14.374  -2.522 -23.774  1.00 67.97           H
ATOM   2134 2HB  GLN A 150     -15.687  -2.377 -24.926  1.00 67.97           H
ATOM   2135  CG  GLN A 150     -16.003  -3.891 -23.423  1.00 67.97           C
ATOM   2136 1HG  GLN A 150     -16.610  -4.587 -24.004  1.00 67.97           H
ATOM   2137 2HG  GLN A 150     -15.397  -4.489 -22.743  1.00 67.97           H
ATOM   2138  CD  GLN A 150     -16.914  -2.960 -22.621  1.00 67.97           C
ATOM   2139  OE1 GLN A 150     -16.887  -1.749 -22.763  1.00 67.97           O
ATOM   2140  NE2 GLN A 150     -17.719  -3.591 -21.771  1.00 67.97           N
ATOM   2141 1HE2 GLN A 150     -17.691  -4.588 -21.702  1.00 67.97           H
ATOM   2142 2HE2 GLN A 150     -18.352  -3.068 -21.200  1.00 67.97           H
ATOM   2143  HN  GLN A 150     -12.862  -4.632 -23.998  1.00 67.97           H
ATOM   2144  N   ALA A 151     -12.548  -3.944 -26.922  1.00 68.35           N
ATOM   2145  CA  ALA A 151     -11.483  -3.302 -27.674  1.00 68.35           C
ATOM   2146  C   ALA A 151     -12.091  -2.313 -28.669  1.00 68.35           C
ATOM   2147  O   ALA A 151     -11.573  -1.212 -28.851  1.00 68.35           O
ATOM   2148  HA  ALA A 151     -10.860  -2.756 -26.966  1.00 68.35           H
ATOM   2149  CB  ALA A 151     -10.629  -4.370 -28.361  1.00 68.35           C
ATOM   2150 1HB  ALA A 151     -10.196  -5.029 -27.608  1.00 68.35           H
ATOM   2151 2HB  ALA A 151     -11.252  -4.952 -29.039  1.00 68.35           H
ATOM   2152 3HB  ALA A 151      -9.830  -3.888 -28.924  1.00 68.35           H
ATOM   2153  HN  ALA A 151     -12.537  -4.943 -26.943  1.00 68.35           H
ATOM   2154  N   MET A 152     -13.182  -2.740 -29.288  1.00 57.98           N
ATOM   2155  CA  MET A 152     -13.824  -1.936 -30.315  1.00 57.98           C
ATOM   2156  C   MET A 152     -14.227  -0.566 -29.766  1.00 57.98           C
ATOM   2157  O   MET A 152     -13.862   0.464 -30.331  1.00 57.98           O
ATOM   2158  HA  MET A 152     -13.079  -1.815 -31.101  1.00 57.98           H
ATOM   2159  CB  MET A 152     -15.066  -2.665 -30.832  1.00 57.98           C
ATOM   2160 1HB  MET A 152     -15.670  -3.004 -29.990  1.00 57.98           H
ATOM   2161 2HB  MET A 152     -15.682  -1.976 -31.410  1.00 57.98           H
ATOM   2162  CG  MET A 152     -14.676  -3.862 -31.702  1.00 57.98           C
ATOM   2163 1HG  MET A 152     -13.817  -4.373 -31.268  1.00 57.98           H
ATOM   2164 2HG  MET A 152     -15.494  -4.582 -31.731  1.00 57.98           H
ATOM   2165  SD  MET A 152     -14.289  -3.314 -33.356  1.00 57.98           S
ATOM   2166  CE  MET A 152     -15.913  -3.381 -34.093  1.00 57.98           C
ATOM   2167 1HE  MET A 152     -16.293  -4.401 -34.043  1.00 57.98           H
ATOM   2168 2HE  MET A 152     -16.585  -2.715 -33.552  1.00 57.98           H
ATOM   2169 3HE  MET A 152     -15.852  -3.067 -35.135  1.00 57.98           H
ATOM   2170  HN  MET A 152     -13.626  -3.616 -29.099  1.00 57.98           H
ATOM   2171  N   ARG A 153     -14.974  -0.599 -28.672  1.00 56.06           N
ATOM   2172  CA  ARG A 153     -15.471   0.626 -28.069  1.00 56.06           C
ATOM   2173  C   ARG A 153     -14.309   1.457 -27.519  1.00 56.06           C
ATOM   2174  O   ARG A 153     -14.372   2.685 -27.506  1.00 56.06           O
ATOM   2175  HA  ARG A 153     -15.978   1.150 -28.879  1.00 56.06           H
ATOM   2176  CB  ARG A 153     -16.453   0.323 -26.936  1.00 56.06           C
ATOM   2177 1HB  ARG A 153     -16.053  -0.472 -26.306  1.00 56.06           H
ATOM   2178 2HB  ARG A 153     -16.567   1.203 -26.303  1.00 56.06           H
ATOM   2179  CG  ARG A 153     -17.817  -0.095 -27.489  1.00 56.06           C
ATOM   2180 1HG  ARG A 153     -18.176   0.660 -28.189  1.00 56.06           H
ATOM   2181 2HG  ARG A 153     -17.717  -1.026 -28.048  1.00 56.06           H
ATOM   2182  CD  ARG A 153     -18.834  -0.278 -26.361  1.00 56.06           C
ATOM   2183 1HD  ARG A 153     -18.529  -1.101 -25.715  1.00 56.06           H
ATOM   2184 2HD  ARG A 153     -18.867   0.618 -25.741  1.00 56.06           H
ATOM   2185  NE  ARG A 153     -20.174  -0.550 -26.927  1.00 56.06           N
ATOM   2186  HE  ARG A 153     -20.271  -0.551 -27.922  1.00 56.06           H
ATOM   2187  CZ  ARG A 153     -21.265  -0.795 -26.189  1.00 56.06           C
ATOM   2188  NH1 ARG A 153     -21.193  -0.807 -24.851  1.00 56.06           N
ATOM   2189 1HH1 ARG A 153     -20.320  -0.631 -24.396  1.00 56.06           H
ATOM   2190 2HH1 ARG A 153     -22.012  -0.991 -24.307  1.00 56.06           H
ATOM   2191  NH2 ARG A 153     -22.430  -1.029 -26.809  1.00 56.06           N
ATOM   2192 1HH2 ARG A 153     -23.254  -1.214 -26.273  1.00 56.06           H
ATOM   2193 2HH2 ARG A 153     -22.475  -1.019 -27.808  1.00 56.06           H
ATOM   2194  HN  ARG A 153     -15.239  -1.440 -28.201  1.00 56.06           H
ATOM   2195  N   ALA A 154     -13.277   0.753 -27.079  1.00 61.47           N
ATOM   2196  CA  ALA A 154     -12.162   1.399 -26.407  1.00 61.47           C
ATOM   2197  C   ALA A 154     -11.424   2.297 -27.402  1.00 61.47           C
ATOM   2198  O   ALA A 154     -10.867   3.325 -27.021  1.00 61.47           O
ATOM   2199  HA  ALA A 154     -12.570   2.017 -25.607  1.00 61.47           H
ATOM   2200  CB  ALA A 154     -11.250   0.335 -25.793  1.00 61.47           C
ATOM   2201 1HB  ALA A 154     -11.815  -0.256 -25.072  1.00 61.47           H
ATOM   2202 2HB  ALA A 154     -10.871  -0.317 -26.580  1.00 61.47           H
ATOM   2203 3HB  ALA A 154     -10.414   0.821 -25.289  1.00 61.47           H
ATOM   2204  HN  ALA A 154     -13.195  -0.239 -27.174  1.00 61.47           H
ATOM   2205  N   HIS A 155     -11.443   1.875 -28.658  1.00 57.02           N
ATOM   2206  CA  HIS A 155     -10.689   2.565 -29.691  1.00 57.02           C
ATOM   2207  C   HIS A 155     -11.369   3.895 -30.020  1.00 57.02           C
ATOM   2208  O   HIS A 155     -10.704   4.921 -30.153  1.00 57.02           O
ATOM   2209  HA  HIS A 155      -9.701   2.765 -29.276  1.00 57.02           H
ATOM   2210  CB  HIS A 155     -10.508   1.672 -30.920  1.00 57.02           C
ATOM   2211 1HB  HIS A 155     -10.291   0.656 -30.589  1.00 57.02           H
ATOM   2212 2HB  HIS A 155     -11.448   1.633 -31.470  1.00 57.02           H
ATOM   2213  CG  HIS A 155      -9.412   2.127 -31.853  1.00 57.02           C
ATOM   2214  ND1 HIS A 155      -8.070   2.063 -31.522  1.00 57.02           N
ATOM   2215  HD1 HIS A 155      -7.696   1.721 -30.660  1.00 57.02           H
ATOM   2216  CD2 HIS A 155      -9.473   2.652 -33.111  1.00 57.02           C
ATOM   2217  HD2 HIS A 155     -10.384   2.840 -33.679  1.00 57.02           H
ATOM   2218  CE1 HIS A 155      -7.364   2.532 -32.540  1.00 57.02           C
ATOM   2219  HE1 HIS A 155      -6.278   2.612 -32.585  1.00 57.02           H
ATOM   2220  NE2 HIS A 155      -8.236   2.897 -33.524  1.00 57.02           N
ATOM   2221  HN  HIS A 155     -11.959   1.078 -28.972  1.00 57.02           H
ATOM   2222  N   THR A 156     -12.687   3.835 -30.142  1.00 63.65           N
ATOM   2223  CA  THR A 156     -13.449   4.981 -30.609  1.00 63.65           C
ATOM   2224  C   THR A 156     -13.372   6.122 -29.594  1.00 63.65           C
ATOM   2225  O   THR A 156     -13.396   7.294 -29.968  1.00 63.65           O
ATOM   2226  HA  THR A 156     -12.994   5.343 -31.532  1.00 63.65           H
ATOM   2227  CB  THR A 156     -14.878   4.515 -30.894  1.00 63.65           C
ATOM   2228  HB  THR A 156     -15.518   4.670 -30.025  1.00 63.65           H
ATOM   2229  OG1 THR A 156     -14.725   3.161 -31.311  1.00 63.65           O
ATOM   2230  HG1 THR A 156     -15.587   2.667 -31.193  1.00 63.65           H
ATOM   2231  CG2 THR A 156     -15.491   5.213 -32.109  1.00 63.65           C
ATOM   2232 1HG2 THR A 156     -14.887   5.002 -32.992  1.00 63.65           H
ATOM   2233 2HG2 THR A 156     -15.517   6.289 -31.935  1.00 63.65           H
ATOM   2234 3HG2 THR A 156     -16.505   4.846 -32.266  1.00 63.65           H
ATOM   2235  HN  THR A 156     -13.232   3.024 -29.928  1.00 63.65           H
ATOM   2236  N   TRP A 157     -13.282   5.741 -28.328  1.00 58.07           N
ATOM   2237  CA  TRP A 157     -13.454   6.694 -27.245  1.00 58.07           C
ATOM   2238  C   TRP A 157     -12.075   6.993 -26.654  1.00 58.07           C
ATOM   2239  O   TRP A 157     -11.959   7.325 -25.476  1.00 58.07           O
ATOM   2240  HA  TRP A 157     -13.885   7.602 -27.666  1.00 58.07           H
ATOM   2241  CB  TRP A 157     -14.448   6.170 -26.206  1.00 58.07           C
ATOM   2242 1HB  TRP A 157     -14.123   5.185 -25.871  1.00 58.07           H
ATOM   2243 2HB  TRP A 157     -14.428   6.825 -25.336  1.00 58.07           H
ATOM   2244  CG  TRP A 157     -15.887   6.069 -26.717  1.00 58.07           C
ATOM   2245  CD1 TRP A 157     -16.383   5.215 -27.623  1.00 58.07           C
ATOM   2246  HD1 TRP A 157     -15.795   4.451 -28.132  1.00 58.07           H
ATOM   2247  CD2 TRP A 157     -17.003   6.889 -26.311  1.00 58.07           C
ATOM   2248  NE1 TRP A 157     -17.731   5.424 -27.831  1.00 58.07           N
ATOM   2249  HE1 TRP A 157     -18.320   4.914 -28.458  1.00 58.07           H
ATOM   2250  CE2 TRP A 157     -18.120   6.475 -27.008  1.00 58.07           C
ATOM   2251  CE3 TRP A 157     -17.066   7.947 -25.387  1.00 58.07           C
ATOM   2252  HE3 TRP A 157     -16.198   8.292 -24.825  1.00 58.07           H
ATOM   2253  CZ2 TRP A 157     -19.381   7.062 -26.853  1.00 58.07           C
ATOM   2254  HZ2 TRP A 157     -20.249   6.716 -27.415  1.00 58.07           H
ATOM   2255  CZ3 TRP A 157     -18.334   8.523 -25.244  1.00 58.07           C
ATOM   2256  HZ3 TRP A 157     -18.439   9.348 -24.539  1.00 58.07           H
ATOM   2257  CH2 TRP A 157     -19.468   8.118 -25.937  1.00 58.07           C
ATOM   2258  HH2 TRP A 157     -20.421   8.619 -25.769  1.00 58.07           H
ATOM   2259  HN  TRP A 157     -13.096   4.802 -28.039  1.00 58.07           H
ATOM   2260  N   ARG A 158     -11.064   6.863 -27.501  1.00 58.76           N
ATOM   2261  CA  ARG A 158      -9.688   6.909 -27.036  1.00 58.76           C
ATOM   2262  C   ARG A 158      -9.426   8.213 -26.279  1.00 58.76           C
ATOM   2263  O   ARG A 158      -8.841   8.200 -25.197  1.00 58.76           O
ATOM   2264  HA  ARG A 158      -9.588   6.046 -26.377  1.00 58.76           H
ATOM   2265  CB  ARG A 158      -8.707   6.800 -28.205  1.00 58.76           C
ATOM   2266 1HB  ARG A 158      -8.978   5.951 -28.833  1.00 58.76           H
ATOM   2267 2HB  ARG A 158      -8.777   7.692 -28.827  1.00 58.76           H
ATOM   2268  CG  ARG A 158      -7.272   6.632 -27.703  1.00 58.76           C
ATOM   2269 1HG  ARG A 158      -6.969   7.521 -27.150  1.00 58.76           H
ATOM   2270 2HG  ARG A 158      -7.221   5.793 -27.008  1.00 58.76           H
ATOM   2271  CD  ARG A 158      -6.308   6.395 -28.867  1.00 58.76           C
ATOM   2272 1HD  ARG A 158      -6.585   5.487 -29.401  1.00 58.76           H
ATOM   2273 2HD  ARG A 158      -6.377   7.218 -29.579  1.00 58.76           H
ATOM   2274  NE  ARG A 158      -4.922   6.281 -28.361  1.00 58.76           N
ATOM   2275  HE  ARG A 158      -4.762   6.453 -27.389  1.00 58.76           H
ATOM   2276  CZ  ARG A 158      -3.868   5.960 -29.124  1.00 58.76           C
ATOM   2277  NH1 ARG A 158      -4.024   5.719 -30.433  1.00 58.76           N
ATOM   2278 1HH1 ARG A 158      -4.932   5.777 -30.847  1.00 58.76           H
ATOM   2279 2HH1 ARG A 158      -3.232   5.480 -30.995  1.00 58.76           H
ATOM   2280  NH2 ARG A 158      -2.655   5.885 -28.558  1.00 58.76           N
ATOM   2281 1HH2 ARG A 158      -1.858   5.647 -29.114  1.00 58.76           H
ATOM   2282 2HH2 ARG A 158      -2.547   6.067 -27.581  1.00 58.76           H
ATOM   2283  HN  ARG A 158     -11.173   6.730 -28.486  1.00 58.76           H
ATOM   2284  N   GLU A 159      -9.872   9.307 -26.879  1.00 64.86           N
ATOM   2285  CA  GLU A 159      -9.619  10.623 -26.317  1.00 64.86           C
ATOM   2286  C   GLU A 159     -10.407  10.806 -25.018  1.00 64.86           C
ATOM   2287  O   GLU A 159      -9.860  11.264 -24.016  1.00 64.86           O
ATOM   2288  HA  GLU A 159      -8.550  10.649 -26.109  1.00 64.86           H
ATOM   2289  CB  GLU A 159      -9.960  11.723 -27.324  1.00 64.86           C
ATOM   2290 1HB  GLU A 159     -10.939  11.529 -27.763  1.00 64.86           H
ATOM   2291 2HB  GLU A 159      -9.891  12.698 -26.842  1.00 64.86           H
ATOM   2292  CG  GLU A 159      -8.956  11.741 -28.478  1.00 64.86           C
ATOM   2293 1HG  GLU A 159      -7.941  11.707 -28.082  1.00 64.86           H
ATOM   2294 2HG  GLU A 159      -9.088  10.851 -29.094  1.00 64.86           H
ATOM   2295  CD  GLU A 159      -9.131  12.994 -29.339  1.00 64.86           C
ATOM   2296  OE1 GLU A 159      -8.168  13.323 -30.065  1.00 64.86           O
ATOM   2297  OE2 GLU A 159     -10.224  13.595 -29.250  1.00 64.86           O
ATOM   2298  HN  GLU A 159     -10.395   9.304 -27.730  1.00 64.86           H
ATOM   2299  N   LYS A 160     -11.678  10.439 -25.078  1.00 69.74           N
ATOM   2300  CA  LYS A 160     -12.554  10.584 -23.927  1.00 69.74           C
ATOM   2301  C   LYS A 160     -12.009   9.747 -22.768  1.00 69.74           C
ATOM   2302  O   LYS A 160     -12.110  10.145 -21.609  1.00 69.74           O
ATOM   2303  HA  LYS A 160     -12.535  11.634 -23.633  1.00 69.74           H
ATOM   2304  CB  LYS A 160     -13.997  10.245 -24.305  1.00 69.74           C
ATOM   2305 1HB  LYS A 160     -14.033   9.261 -24.773  1.00 69.74           H
ATOM   2306 2HB  LYS A 160     -14.610  10.193 -23.406  1.00 69.74           H
ATOM   2307  CG  LYS A 160     -14.573  11.291 -25.262  1.00 69.74           C
ATOM   2308 1HG  LYS A 160     -14.336  12.291 -24.899  1.00 69.74           H
ATOM   2309 2HG  LYS A 160     -14.107  11.189 -26.242  1.00 69.74           H
ATOM   2310  CD  LYS A 160     -16.090  11.137 -25.394  1.00 69.74           C
ATOM   2311 1HD  LYS A 160     -16.332  10.112 -25.671  1.00 69.74           H
ATOM   2312 2HD  LYS A 160     -16.563  11.327 -24.430  1.00 69.74           H
ATOM   2313  CE  LYS A 160     -16.649  12.101 -26.442  1.00 69.74           C
ATOM   2314 1HE  LYS A 160     -16.471  13.130 -26.131  1.00 69.74           H
ATOM   2315 2HE  LYS A 160     -16.129  11.960 -27.389  1.00 69.74           H
ATOM   2316  NZ  LYS A 160     -18.101  11.878 -26.628  1.00 69.74           N
ATOM   2317 1HZ  LYS A 160     -18.466  12.560 -27.284  1.00 69.74           H
ATOM   2318 2HZ  LYS A 160     -18.255  10.944 -26.991  1.00 69.74           H
ATOM   2319 3HZ  LYS A 160     -18.575  11.977 -25.738  1.00 69.74           H
ATOM   2320  HN  LYS A 160     -12.111  10.050 -25.891  1.00 69.74           H
ATOM   2321  N   ARG A 161     -11.443   8.602 -23.122  1.00 67.84           N
ATOM   2322  CA  ARG A 161     -10.891   7.701 -22.125  1.00 67.84           C
ATOM   2323  C   ARG A 161      -9.754   8.385 -21.363  1.00 67.84           C
ATOM   2324  O   ARG A 161      -9.556   8.130 -20.176  1.00 67.84           O
ATOM   2325  HA  ARG A 161     -11.726   7.473 -21.462  1.00 67.84           H
ATOM   2326  CB  ARG A 161     -10.364   6.419 -22.773  1.00 67.84           C
ATOM   2327 1HB  ARG A 161      -9.761   6.670 -23.646  1.00 67.84           H
ATOM   2328 2HB  ARG A 161      -9.710   5.897 -22.075  1.00 67.84           H
ATOM   2329  CG  ARG A 161     -11.515   5.501 -23.188  1.00 67.84           C
ATOM   2330 1HG  ARG A 161     -12.149   5.294 -22.326  1.00 67.84           H
ATOM   2331 2HG  ARG A 161     -12.137   6.004 -23.928  1.00 67.84           H
ATOM   2332  CD  ARG A 161     -10.986   4.187 -23.766  1.00 67.84           C
ATOM   2333 1HD  ARG A 161     -11.781   3.673 -24.308  1.00 67.84           H
ATOM   2334 2HD  ARG A 161     -10.191   4.389 -24.484  1.00 67.84           H
ATOM   2335  NE  ARG A 161     -10.477   3.323 -22.678  1.00 67.84           N
ATOM   2336  HE  ARG A 161     -10.728   3.556 -21.738  1.00 67.84           H
ATOM   2337  CZ  ARG A 161      -9.699   2.249 -22.872  1.00 67.84           C
ATOM   2338  NH1 ARG A 161      -9.332   1.891 -24.110  1.00 67.84           N
ATOM   2339 1HH1 ARG A 161      -9.638   2.426 -24.897  1.00 67.84           H
ATOM   2340 2HH1 ARG A 161      -8.752   1.088 -24.247  1.00 67.84           H
ATOM   2341  NH2 ARG A 161      -9.295   1.539 -21.811  1.00 67.84           N
ATOM   2342 1HH2 ARG A 161      -8.715   0.734 -21.939  1.00 67.84           H
ATOM   2343 2HH2 ARG A 161      -9.574   1.813 -20.890  1.00 67.84           H
ATOM   2344  HN  ARG A 161     -11.360   8.289 -24.068  1.00 67.84           H
ATOM   2345  N   LEU A 162      -9.036   9.239 -22.078  1.00 79.24           N
ATOM   2346  CA  LEU A 162      -7.922   9.959 -21.485  1.00 79.24           C
ATOM   2347  C   LEU A 162      -8.457  10.979 -20.478  1.00 79.24           C
ATOM   2348  O   LEU A 162      -7.864  11.182 -19.420  1.00 79.24           O
ATOM   2349  HA  LEU A 162      -7.311   9.232 -20.949  1.00 79.24           H
ATOM   2350  CB  LEU A 162      -7.041  10.574 -22.574  1.00 79.24           C
ATOM   2351 1HB  LEU A 162      -6.776   9.791 -23.285  1.00 79.24           H
ATOM   2352 2HB  LEU A 162      -7.631  11.311 -23.118  1.00 79.24           H
ATOM   2353  CG  LEU A 162      -5.753  11.247 -22.095  1.00 79.24           C
ATOM   2354  HG  LEU A 162      -6.009  11.951 -21.304  1.00 79.24           H
ATOM   2355  CD1 LEU A 162      -4.790  10.221 -21.493  1.00 79.24           C
ATOM   2356 1HD1 LEU A 162      -5.266   9.731 -20.643  1.00 79.24           H
ATOM   2357 2HD1 LEU A 162      -4.536   9.475 -22.247  1.00 79.24           H
ATOM   2358 3HD1 LEU A 162      -3.883  10.726 -21.161  1.00 79.24           H
ATOM   2359  CD2 LEU A 162      -5.102  12.051 -23.222  1.00 79.24           C
ATOM   2360 1HD2 LEU A 162      -4.861  11.385 -24.051  1.00 79.24           H
ATOM   2361 2HD2 LEU A 162      -5.793  12.822 -23.564  1.00 79.24           H
ATOM   2362 3HD2 LEU A 162      -4.188  12.518 -22.855  1.00 79.24           H
ATOM   2363  HN  LEU A 162      -9.205   9.442 -23.042  1.00 79.24           H
ATOM   2364  N   LEU A 163      -9.572  11.594 -20.843  1.00 82.18           N
ATOM   2365  CA  LEU A 163     -10.207  12.570 -19.974  1.00 82.18           C
ATOM   2366  C   LEU A 163     -10.707  11.871 -18.708  1.00 82.18           C
ATOM   2367  O   LEU A 163     -10.452  12.335 -17.598  1.00 82.18           O
ATOM   2368  HA  LEU A 163      -9.447  13.298 -19.690  1.00 82.18           H
ATOM   2369  CB  LEU A 163     -11.301  13.329 -20.730  1.00 82.18           C
ATOM   2370 1HB  LEU A 163     -10.866  13.743 -21.639  1.00 82.18           H
ATOM   2371 2HB  LEU A 163     -12.064  12.614 -21.038  1.00 82.18           H
ATOM   2372  CG  LEU A 163     -11.983  14.462 -19.962  1.00 82.18           C
ATOM   2373  HG  LEU A 163     -12.345  14.063 -19.014  1.00 82.18           H
ATOM   2374  CD1 LEU A 163     -10.990  15.578 -19.633  1.00 82.18           C
ATOM   2375 1HD1 LEU A 163     -10.183  15.177 -19.019  1.00 82.18           H
ATOM   2376 2HD1 LEU A 163     -10.577  15.981 -20.558  1.00 82.18           H
ATOM   2377 3HD1 LEU A 163     -11.501  16.371 -19.087  1.00 82.18           H
ATOM   2378  CD2 LEU A 163     -13.201  14.986 -20.726  1.00 82.18           C
ATOM   2379 1HD2 LEU A 163     -12.885  15.364 -21.698  1.00 82.18           H
ATOM   2380 2HD2 LEU A 163     -13.918  14.177 -20.865  1.00 82.18           H
ATOM   2381 3HD2 LEU A 163     -13.668  15.791 -20.158  1.00 82.18           H
ATOM   2382  HN  LEU A 163     -10.040  11.435 -21.713  1.00 82.18           H
ATOM   2383  N   TYR A 164     -11.409  10.767 -18.917  1.00 75.24           N
ATOM   2384  CA  TYR A 164     -11.954  10.005 -17.807  1.00 75.24           C
ATOM   2385  C   TYR A 164     -10.840   9.501 -16.888  1.00 75.24           C
ATOM   2386  O   TYR A 164     -11.020   9.421 -15.674  1.00 75.24           O
ATOM   2387  HA  TYR A 164     -12.613  10.663 -17.240  1.00 75.24           H
ATOM   2388  CB  TYR A 164     -12.668   8.804 -18.430  1.00 75.24           C
ATOM   2389 1HB  TYR A 164     -12.000   8.332 -19.151  1.00 75.24           H
ATOM   2390 2HB  TYR A 164     -12.867   8.068 -17.651  1.00 75.24           H
ATOM   2391  CG  TYR A 164     -13.983   9.155 -19.128  1.00 75.24           C
ATOM   2392  CD1 TYR A 164     -14.910   9.955 -18.492  1.00 75.24           C
ATOM   2393  HD1 TYR A 164     -14.704  10.338 -17.492  1.00 75.24           H
ATOM   2394  CD2 TYR A 164     -14.243   8.670 -20.394  1.00 75.24           C
ATOM   2395  HD2 TYR A 164     -13.511   8.038 -20.897  1.00 75.24           H
ATOM   2396  CE1 TYR A 164     -16.148  10.286 -19.149  1.00 75.24           C
ATOM   2397  HE1 TYR A 164     -16.888  10.917 -18.658  1.00 75.24           H
ATOM   2398  CE2 TYR A 164     -15.481   9.000 -21.051  1.00 75.24           C
ATOM   2399  HE2 TYR A 164     -15.698   8.625 -22.051  1.00 75.24           H
ATOM   2400  CZ  TYR A 164     -16.372   9.792 -20.397  1.00 75.24           C
ATOM   2401  OH  TYR A 164     -17.541  10.104 -21.017  1.00 75.24           O
ATOM   2402  HH  TYR A 164     -18.103  10.677 -20.420  1.00 75.24           H
ATOM   2403  HN  TYR A 164     -11.606  10.394 -19.824  1.00 75.24           H
ATOM   2404  N   SER A 165      -9.712   9.174 -17.502  1.00 86.12           N
ATOM   2405  CA  SER A 165      -8.574   8.665 -16.757  1.00 86.12           C
ATOM   2406  C   SER A 165      -8.082   9.721 -15.765  1.00 86.12           C
ATOM   2407  O   SER A 165      -7.652   9.390 -14.662  1.00 86.12           O
ATOM   2408  HA  SER A 165      -8.945   7.787 -16.228  1.00 86.12           H
ATOM   2409  CB  SER A 165      -7.440   8.251 -17.697  1.00 86.12           C
ATOM   2410 1HB  SER A 165      -6.715   7.651 -17.148  1.00 86.12           H
ATOM   2411 2HB  SER A 165      -7.839   7.620 -18.491  1.00 86.12           H
ATOM   2412  OG  SER A 165      -6.785   9.378 -18.272  1.00 86.12           O
ATOM   2413  HG  SER A 165      -7.458  10.074 -18.523  1.00 86.12           H
ATOM   2414  HN  SER A 165      -9.570   9.253 -18.489  1.00 86.12           H
ATOM   2415  N   LYS A 166      -8.163  10.972 -16.194  1.00 83.45           N
ATOM   2416  CA  LYS A 166      -7.771  12.082 -15.343  1.00 83.45           C
ATOM   2417  C   LYS A 166      -8.740  12.182 -14.163  1.00 83.45           C
ATOM   2418  O   LYS A 166      -8.315  12.302 -13.015  1.00 83.45           O
ATOM   2419  HA  LYS A 166      -6.777  11.861 -14.955  1.00 83.45           H
ATOM   2420  CB  LYS A 166      -7.662  13.372 -16.159  1.00 83.45           C
ATOM   2421 1HB  LYS A 166      -8.573  13.518 -16.739  1.00 83.45           H
ATOM   2422 2HB  LYS A 166      -7.572  14.225 -15.488  1.00 83.45           H
ATOM   2423  CG  LYS A 166      -6.455  13.326 -17.099  1.00 83.45           C
ATOM   2424 1HG  LYS A 166      -5.546  13.161 -16.521  1.00 83.45           H
ATOM   2425 2HG  LYS A 166      -6.555  12.483 -17.783  1.00 83.45           H
ATOM   2426  CD  LYS A 166      -6.331  14.626 -17.896  1.00 83.45           C
ATOM   2427 1HD  LYS A 166      -7.228  14.775 -18.498  1.00 83.45           H
ATOM   2428 2HD  LYS A 166      -6.263  15.471 -17.211  1.00 83.45           H
ATOM   2429  CE  LYS A 166      -5.100  14.596 -18.804  1.00 83.45           C
ATOM   2430 1HE  LYS A 166      -4.210  14.378 -18.213  1.00 83.45           H
ATOM   2431 2HE  LYS A 166      -5.200  13.796 -19.537  1.00 83.45           H
ATOM   2432  NZ  LYS A 166      -4.936  15.894 -19.497  1.00 83.45           N
ATOM   2433 1HZ  LYS A 166      -4.125  15.853 -20.104  1.00 83.45           H
ATOM   2434 2HZ  LYS A 166      -5.763  16.088 -20.050  1.00 83.45           H
ATOM   2435 3HZ  LYS A 166      -4.808  16.630 -18.811  1.00 83.45           H
ATOM   2436  HN  LYS A 166      -8.489  11.232 -17.104  1.00 83.45           H
ATOM   2437  N   MET A 167     -10.024  12.127 -14.486  1.00 84.66           N
ATOM   2438  CA  MET A 167     -11.057  12.245 -13.472  1.00 84.66           C
ATOM   2439  C   MET A 167     -10.941  11.122 -12.439  1.00 84.66           C
ATOM   2440  O   MET A 167     -11.027  11.369 -11.237  1.00 84.66           O
ATOM   2441  HA  MET A 167     -10.888  13.209 -12.991  1.00 84.66           H
ATOM   2442  CB  MET A 167     -12.434  12.189 -14.136  1.00 84.66           C
ATOM   2443 1HB  MET A 167     -12.494  11.313 -14.782  1.00 84.66           H
ATOM   2444 2HB  MET A 167     -13.205  12.075 -13.374  1.00 84.66           H
ATOM   2445  CG  MET A 167     -12.700  13.453 -14.954  1.00 84.66           C
ATOM   2446 1HG  MET A 167     -12.658  14.330 -14.308  1.00 84.66           H
ATOM   2447 2HG  MET A 167     -11.925  13.577 -15.710  1.00 84.66           H
ATOM   2448  SD  MET A 167     -14.301  13.349 -15.736  1.00 84.66           S
ATOM   2449  CE  MET A 167     -14.433  15.002 -16.396  1.00 84.66           C
ATOM   2450 1HE  MET A 167     -14.385  15.724 -15.580  1.00 84.66           H
ATOM   2451 2HE  MET A 167     -13.612  15.183 -17.090  1.00 84.66           H
ATOM   2452 3HE  MET A 167     -15.383  15.110 -16.920  1.00 84.66           H
ATOM   2453  HN  MET A 167     -10.360  12.006 -15.420  1.00 84.66           H
ATOM   2454  N   VAL A 168     -10.748   9.913 -12.945  1.00 91.94           N
ATOM   2455  CA  VAL A 168     -10.671   8.745 -12.085  1.00 91.94           C
ATOM   2456  C   VAL A 168      -9.488   8.900 -11.127  1.00 91.94           C
ATOM   2457  O   VAL A 168      -9.601   8.595  -9.941  1.00 91.94           O
ATOM   2458  HA  VAL A 168     -11.591   8.704 -11.502  1.00 91.94           H
ATOM   2459  CB  VAL A 168     -10.591   7.475 -12.933  1.00 91.94           C
ATOM   2460  HB  VAL A 168      -9.777   7.599 -13.648  1.00 91.94           H
ATOM   2461  CG1 VAL A 168     -10.271   6.255 -12.066  1.00 91.94           C
ATOM   2462 1HG1 VAL A 168      -9.313   6.404 -11.568  1.00 91.94           H
ATOM   2463 2HG1 VAL A 168     -11.054   6.127 -11.318  1.00 91.94           H
ATOM   2464 3HG1 VAL A 168     -10.220   5.366 -12.694  1.00 91.94           H
ATOM   2465  CG2 VAL A 168     -11.883   7.261 -13.725  1.00 91.94           C
ATOM   2466 1HG2 VAL A 168     -12.721   7.168 -13.034  1.00 91.94           H
ATOM   2467 2HG2 VAL A 168     -12.049   8.113 -14.385  1.00 91.94           H
ATOM   2468 3HG2 VAL A 168     -11.798   6.351 -14.319  1.00 91.94           H
ATOM   2469  HN  VAL A 168     -10.646   9.726 -13.922  1.00 91.94           H
ATOM   2470  N   CYS A 169      -8.380   9.374 -11.678  1.00 93.38           N
ATOM   2471  CA  CYS A 169      -7.175   9.567 -10.888  1.00 93.38           C
ATOM   2472  C   CYS A 169      -7.492  10.555  -9.763  1.00 93.38           C
ATOM   2473  O   CYS A 169      -7.148  10.315  -8.607  1.00 93.38           O
ATOM   2474  HA  CYS A 169      -6.907   8.592 -10.483  1.00 93.38           H
ATOM   2475  CB  CYS A 169      -6.004  10.041 -11.751  1.00 93.38           C
ATOM   2476 1HB  CYS A 169      -6.319  10.870 -12.384  1.00 93.38           H
ATOM   2477 2HB  CYS A 169      -5.200  10.413 -11.115  1.00 93.38           H
ATOM   2478  SG  CYS A 169      -5.392   8.662 -12.787  1.00 93.38           S
ATOM   2479  HG  CYS A 169      -6.366   8.724 -13.691  1.00 93.38           H
ATOM   2480  HN  CYS A 169      -8.297   9.623 -12.642  1.00 93.38           H
ATOM   2481  N   PHE A 170      -8.143  11.645 -10.142  1.00 93.14           N
ATOM   2482  CA  PHE A 170      -8.488  12.681  -9.184  1.00 93.14           C
ATOM   2483  C   PHE A 170      -9.377  12.124  -8.070  1.00 93.14           C
ATOM   2484  O   PHE A 170      -9.144  12.391  -6.892  1.00 93.14           O
ATOM   2485  HA  PHE A 170      -7.556  13.047  -8.753  1.00 93.14           H
ATOM   2486  CB  PHE A 170      -9.262  13.757  -9.948  1.00 93.14           C
ATOM   2487 1HB  PHE A 170      -8.650  14.110 -10.778  1.00 93.14           H
ATOM   2488 2HB  PHE A 170     -10.157  13.309 -10.380  1.00 93.14           H
ATOM   2489  CG  PHE A 170      -9.672  14.956  -9.091  1.00 93.14           C
ATOM   2490  CD1 PHE A 170     -10.953  15.069  -8.648  1.00 93.14           C
ATOM   2491  HD1 PHE A 170     -11.688  14.306  -8.905  1.00 93.14           H
ATOM   2492  CD2 PHE A 170      -8.756  15.909  -8.771  1.00 93.14           C
ATOM   2493  HD2 PHE A 170      -7.729  15.818  -9.125  1.00 93.14           H
ATOM   2494  CE1 PHE A 170     -11.334  16.182  -7.852  1.00 93.14           C
ATOM   2495  HE1 PHE A 170     -12.361  16.273  -7.498  1.00 93.14           H
ATOM   2496  CE2 PHE A 170      -9.136  17.021  -7.975  1.00 93.14           C
ATOM   2497  HE2 PHE A 170      -8.402  17.785  -7.718  1.00 93.14           H
ATOM   2498  CZ  PHE A 170     -10.418  17.135  -7.532  1.00 93.14           C
ATOM   2499  HZ  PHE A 170     -10.710  17.989  -6.921  1.00 93.14           H
ATOM   2500  HN  PHE A 170      -8.433  11.825 -11.082  1.00 93.14           H
ATOM   2501  N   THR A 171     -10.379  11.361  -8.482  1.00 92.22           N
ATOM   2502  CA  THR A 171     -11.314  10.777  -7.535  1.00 92.22           C
ATOM   2503  C   THR A 171     -10.575   9.883  -6.538  1.00 92.22           C
ATOM   2504  O   THR A 171     -10.903   9.866  -5.353  1.00 92.22           O
ATOM   2505  HA  THR A 171     -11.772  11.584  -6.963  1.00 92.22           H
ATOM   2506  CB  THR A 171     -12.393  10.039  -8.330  1.00 92.22           C
ATOM   2507  HB  THR A 171     -11.981   9.154  -8.816  1.00 92.22           H
ATOM   2508  OG1 THR A 171     -12.920  11.032  -9.205  1.00 92.22           O
ATOM   2509  HG1 THR A 171     -12.439  11.007 -10.081  1.00 92.22           H
ATOM   2510  CG2 THR A 171     -13.586   9.635  -7.462  1.00 92.22           C
ATOM   2511 1HG2 THR A 171     -14.039  10.527  -7.030  1.00 92.22           H
ATOM   2512 2HG2 THR A 171     -13.247   8.976  -6.663  1.00 92.22           H
ATOM   2513 3HG2 THR A 171     -14.322   9.115  -8.075  1.00 92.22           H
ATOM   2514  HN  THR A 171     -10.555  11.140  -9.441  1.00 92.22           H
ATOM   2515  N   ILE A 172      -9.590   9.162  -7.055  1.00 92.78           N
ATOM   2516  CA  ILE A 172      -8.823   8.244  -6.231  1.00 92.78           C
ATOM   2517  C   ILE A 172      -8.079   9.034  -5.152  1.00 92.78           C
ATOM   2518  O   ILE A 172      -8.090   8.655  -3.981  1.00 92.78           O
ATOM   2519  HA  ILE A 172      -9.530   7.574  -5.742  1.00 92.78           H
ATOM   2520  CB  ILE A 172      -7.908   7.380  -7.101  1.00 92.78           C
ATOM   2521  HB  ILE A 172      -7.427   8.025  -7.837  1.00 92.78           H
ATOM   2522  CG1 ILE A 172      -8.714   6.335  -7.875  1.00 92.78           C
ATOM   2523 1HG1 ILE A 172      -9.086   5.575  -7.187  1.00 92.78           H
ATOM   2524 2HG1 ILE A 172      -9.585   6.806  -8.330  1.00 92.78           H
ATOM   2525  CG2 ILE A 172      -6.797   6.743  -6.264  1.00 92.78           C
ATOM   2526 1HG2 ILE A 172      -6.198   7.526  -5.798  1.00 92.78           H
ATOM   2527 2HG2 ILE A 172      -7.239   6.115  -5.491  1.00 92.78           H
ATOM   2528 3HG2 ILE A 172      -6.161   6.135  -6.907  1.00 92.78           H
ATOM   2529  CD1 ILE A 172      -7.859   5.674  -8.958  1.00 92.78           C
ATOM   2530 1HD1 ILE A 172      -7.508   6.434  -9.657  1.00 92.78           H
ATOM   2531 2HD1 ILE A 172      -7.002   5.184  -8.495  1.00 92.78           H
ATOM   2532 3HD1 ILE A 172      -8.456   4.936  -9.492  1.00 92.78           H
ATOM   2533  HN  ILE A 172      -9.315   9.199  -8.016  1.00 92.78           H
ATOM   2534  N   TRP A 173      -7.451  10.117  -5.583  1.00 91.39           N
ATOM   2535  CA  TRP A 173      -6.631  10.914  -4.687  1.00 91.39           C
ATOM   2536  C   TRP A 173      -7.538  11.479  -3.592  1.00 91.39           C
ATOM   2537  O   TRP A 173      -7.186  11.452  -2.414  1.00 91.39           O
ATOM   2538  HA  TRP A 173      -5.881  10.256  -4.247  1.00 91.39           H
ATOM   2539  CB  TRP A 173      -5.874  11.999  -5.455  1.00 91.39           C
ATOM   2540 1HB  TRP A 173      -6.549  12.455  -6.179  1.00 91.39           H
ATOM   2541 2HB  TRP A 173      -5.577  12.783  -4.758  1.00 91.39           H
ATOM   2542  CG  TRP A 173      -4.631  11.491  -6.188  1.00 91.39           C
ATOM   2543  CD1 TRP A 173      -4.440  11.381  -7.510  1.00 91.39           C
ATOM   2544  HD1 TRP A 173      -5.181  11.652  -8.262  1.00 91.39           H
ATOM   2545  CD2 TRP A 173      -3.406  11.027  -5.583  1.00 91.39           C
ATOM   2546  NE1 TRP A 173      -3.187  10.881  -7.800  1.00 91.39           N
ATOM   2547  HE1 TRP A 173      -2.814  10.710  -8.712  1.00 91.39           H
ATOM   2548  CE2 TRP A 173      -2.538  10.659  -6.591  1.00 91.39           C
ATOM   2549  CE3 TRP A 173      -3.043  10.921  -4.229  1.00 91.39           C
ATOM   2550  HE3 TRP A 173      -3.710  11.205  -3.415  1.00 91.39           H
ATOM   2551  CZ2 TRP A 173      -1.252  10.160  -6.351  1.00 91.39           C
ATOM   2552  HZ2 TRP A 173      -0.585   9.876  -7.165  1.00 91.39           H
ATOM   2553  CZ3 TRP A 173      -1.755  10.420  -4.006  1.00 91.39           C
ATOM   2554  HZ3 TRP A 173      -1.423  10.317  -2.973  1.00 91.39           H
ATOM   2555  CH2 TRP A 173      -0.869  10.045  -5.010  1.00 91.39           C
ATOM   2556  HH2 TRP A 173       0.119   9.664  -4.753  1.00 91.39           H
ATOM   2557  HN  TRP A 173      -7.495  10.452  -6.525  1.00 91.39           H
ATOM   2558  N   VAL A 174      -8.689  11.976  -4.020  1.00 94.65           N
ATOM   2559  CA  VAL A 174      -9.638  12.571  -3.094  1.00 94.65           C
ATOM   2560  C   VAL A 174     -10.092  11.514  -2.087  1.00 94.65           C
ATOM   2561  O   VAL A 174     -10.152  11.779  -0.887  1.00 94.65           O
ATOM   2562  HA  VAL A 174      -9.120  13.367  -2.559  1.00 94.65           H
ATOM   2563  CB  VAL A 174     -10.800  13.199  -3.867  1.00 94.65           C
ATOM   2564  HB  VAL A 174     -11.215  12.436  -4.526  1.00 94.65           H
ATOM   2565  CG1 VAL A 174     -11.909  13.653  -2.916  1.00 94.65           C
ATOM   2566 1HG1 VAL A 174     -12.283  12.794  -2.358  1.00 94.65           H
ATOM   2567 2HG1 VAL A 174     -11.511  14.393  -2.221  1.00 94.65           H
ATOM   2568 3HG1 VAL A 174     -12.722  14.095  -3.491  1.00 94.65           H
ATOM   2569  CG2 VAL A 174     -10.316  14.359  -4.739  1.00 94.65           C
ATOM   2570 1HG2 VAL A 174      -9.863  15.124  -4.107  1.00 94.65           H
ATOM   2571 2HG2 VAL A 174      -9.578  13.994  -5.453  1.00 94.65           H
ATOM   2572 3HG2 VAL A 174     -11.161  14.787  -5.277  1.00 94.65           H
ATOM   2573  HN  VAL A 174      -8.976  11.978  -4.978  1.00 94.65           H
ATOM   2574  N   LEU A 175     -10.400  10.336  -2.611  1.00 89.10           N
ATOM   2575  CA  LEU A 175     -10.917   9.260  -1.783  1.00 89.10           C
ATOM   2576  C   LEU A 175      -9.858   8.860  -0.754  1.00 89.10           C
ATOM   2577  O   LEU A 175     -10.162   8.700   0.427  1.00 89.10           O
ATOM   2578  HA  LEU A 175     -11.786   9.647  -1.250  1.00 89.10           H
ATOM   2579  CB  LEU A 175     -11.400   8.099  -2.653  1.00 89.10           C
ATOM   2580 1HB  LEU A 175     -12.137   8.481  -3.359  1.00 89.10           H
ATOM   2581 2HB  LEU A 175     -10.556   7.735  -3.240  1.00 89.10           H
ATOM   2582  CG  LEU A 175     -12.015   6.912  -1.908  1.00 89.10           C
ATOM   2583  HG  LEU A 175     -11.315   6.594  -1.135  1.00 89.10           H
ATOM   2584  CD1 LEU A 175     -13.311   7.320  -1.204  1.00 89.10           C
ATOM   2585 1HD1 LEU A 175     -13.101   8.113  -0.486  1.00 89.10           H
ATOM   2586 2HD1 LEU A 175     -14.028   7.679  -1.942  1.00 89.10           H
ATOM   2587 3HD1 LEU A 175     -13.727   6.458  -0.682  1.00 89.10           H
ATOM   2588  CD2 LEU A 175     -12.223   5.723  -2.847  1.00 89.10           C
ATOM   2589 1HD2 LEU A 175     -12.892   6.012  -3.657  1.00 89.10           H
ATOM   2590 2HD2 LEU A 175     -11.263   5.415  -3.262  1.00 89.10           H
ATOM   2591 3HD2 LEU A 175     -12.661   4.894  -2.292  1.00 89.10           H
ATOM   2592  HN  LEU A 175     -10.301  10.113  -3.581  1.00 89.10           H
ATOM   2593  N   ALA A 176      -8.634   8.709  -1.241  1.00 93.84           N
ATOM   2594  CA  ALA A 176      -7.543   8.255  -0.395  1.00 93.84           C
ATOM   2595  C   ALA A 176      -7.313   9.273   0.724  1.00 93.84           C
ATOM   2596  O   ALA A 176      -7.060   8.898   1.867  1.00 93.84           O
ATOM   2597  HA  ALA A 176      -7.840   7.303   0.047  1.00 93.84           H
ATOM   2598  CB  ALA A 176      -6.293   8.034  -1.248  1.00 93.84           C
ATOM   2599 1HB  ALA A 176      -6.501   7.281  -2.009  1.00 93.84           H
ATOM   2600 2HB  ALA A 176      -6.013   8.970  -1.731  1.00 93.84           H
ATOM   2601 3HB  ALA A 176      -5.475   7.693  -0.614  1.00 93.84           H
ATOM   2602  HN  ALA A 176      -8.384   8.890  -2.192  1.00 93.84           H
ATOM   2603  N   ALA A 177      -7.410  10.542   0.354  1.00 93.99           N
ATOM   2604  CA  ALA A 177      -7.193  11.618   1.307  1.00 93.99           C
ATOM   2605  C   ALA A 177      -8.220  11.507   2.436  1.00 93.99           C
ATOM   2606  O   ALA A 177      -7.868  11.598   3.611  1.00 93.99           O
ATOM   2607  HA  ALA A 177      -6.193  11.496   1.723  1.00 93.99           H
ATOM   2608  CB  ALA A 177      -7.266  12.963   0.583  1.00 93.99           C
ATOM   2609 1HB  ALA A 177      -6.497  13.002  -0.189  1.00 93.99           H
ATOM   2610 2HB  ALA A 177      -8.248  13.077   0.124  1.00 93.99           H
ATOM   2611 3HB  ALA A 177      -7.103  13.770   1.298  1.00 93.99           H
ATOM   2612  HN  ALA A 177      -7.630  10.839  -0.575  1.00 93.99           H
ATOM   2613  N   ALA A 178      -9.469  11.313   2.039  1.00 93.92           N
ATOM   2614  CA  ALA A 178     -10.559  11.261   2.999  1.00 93.92           C
ATOM   2615  C   ALA A 178     -10.344  10.079   3.946  1.00 93.92           C
ATOM   2616  O   ALA A 178     -10.640  10.170   5.136  1.00 93.92           O
ATOM   2617  HA  ALA A 178     -10.538  12.186   3.576  1.00 93.92           H
ATOM   2618  CB  ALA A 178     -11.893  11.176   2.253  1.00 93.92           C
ATOM   2619 1HB  ALA A 178     -12.010  12.054   1.617  1.00 93.92           H
ATOM   2620 2HB  ALA A 178     -11.908  10.277   1.638  1.00 93.92           H
ATOM   2621 3HB  ALA A 178     -12.710  11.138   2.973  1.00 93.92           H
ATOM   2622  HN  ALA A 178      -9.741  11.193   1.085  1.00 93.92           H
ATOM   2623  N   LEU A 179      -9.830   8.996   3.381  1.00 90.17           N
ATOM   2624  CA  LEU A 179      -9.639   7.774   4.143  1.00 90.17           C
ATOM   2625  C   LEU A 179      -8.486   7.969   5.130  1.00 90.17           C
ATOM   2626  O   LEU A 179      -8.250   7.122   5.990  1.00 90.17           O
ATOM   2627  HA  LEU A 179     -10.552   7.596   4.710  1.00 90.17           H
ATOM   2628  CB  LEU A 179      -9.449   6.581   3.204  1.00 90.17           C
ATOM   2629 1HB  LEU A 179      -8.659   6.825   2.493  1.00 90.17           H
ATOM   2630 2HB  LEU A 179      -9.098   5.733   3.792  1.00 90.17           H
ATOM   2631  CG  LEU A 179     -10.686   6.143   2.418  1.00 90.17           C
ATOM   2632  HG  LEU A 179     -11.112   7.022   1.934  1.00 90.17           H
ATOM   2633  CD1 LEU A 179     -10.312   5.154   1.312  1.00 90.17           C
ATOM   2634 1HD1 LEU A 179      -9.610   5.627   0.624  1.00 90.17           H
ATOM   2635 2HD1 LEU A 179      -9.848   4.273   1.754  1.00 90.17           H
ATOM   2636 3HD1 LEU A 179     -11.210   4.859   0.769  1.00 90.17           H
ATOM   2637  CD2 LEU A 179     -11.758   5.578   3.353  1.00 90.17           C
ATOM   2638 1HD2 LEU A 179     -11.358   4.714   3.884  1.00 90.17           H
ATOM   2639 2HD2 LEU A 179     -12.053   6.342   4.071  1.00 90.17           H
ATOM   2640 3HD2 LEU A 179     -12.626   5.274   2.768  1.00 90.17           H
ATOM   2641  HN  LEU A 179      -9.548   8.945   2.423  1.00 90.17           H
ATOM   2642  N   CYS A 180      -7.798   9.090   4.973  1.00 90.27           N
ATOM   2643  CA  CYS A 180      -6.619   9.364   5.777  1.00 90.27           C
ATOM   2644  C   CYS A 180      -7.016  10.328   6.897  1.00 90.27           C
ATOM   2645  O   CYS A 180      -6.187  10.696   7.727  1.00 90.27           O
ATOM   2646  HA  CYS A 180      -6.291   8.409   6.187  1.00 90.27           H
ATOM   2647  CB  CYS A 180      -5.471   9.916   4.930  1.00 90.27           C
ATOM   2648 1HB  CYS A 180      -5.794  10.817   4.408  1.00 90.27           H
ATOM   2649 2HB  CYS A 180      -4.638  10.201   5.573  1.00 90.27           H
ATOM   2650  SG  CYS A 180      -4.925   8.657   3.720  1.00 90.27           S
ATOM   2651  HG  CYS A 180      -6.042   8.662   2.999  1.00 90.27           H
ATOM   2652  HN  CYS A 180      -8.033   9.802   4.311  1.00 90.27           H
ATOM   2653  N   ILE A 181      -8.285  10.709   6.885  1.00 89.89           N
ATOM   2654  CA  ILE A 181      -8.797  11.641   7.875  1.00 89.89           C
ATOM   2655  C   ILE A 181      -8.494  11.106   9.277  1.00 89.89           C
ATOM   2656  O   ILE A 181      -7.994  11.838  10.130  1.00 89.89           O
ATOM   2657  HA  ILE A 181      -8.265  12.583   7.743  1.00 89.89           H
ATOM   2658  CB  ILE A 181     -10.281  11.921   7.632  1.00 89.89           C
ATOM   2659  HB  ILE A 181     -10.789  10.968   7.484  1.00 89.89           H
ATOM   2660  CG1 ILE A 181     -10.482  12.742   6.356  1.00 89.89           C
ATOM   2661 1HG1 ILE A 181     -10.054  13.736   6.489  1.00 89.89           H
ATOM   2662 2HG1 ILE A 181      -9.948  12.273   5.530  1.00 89.89           H
ATOM   2663  CG2 ILE A 181     -10.921  12.589   8.850  1.00 89.89           C
ATOM   2664 1HG2 ILE A 181     -10.826  11.933   9.716  1.00 89.89           H
ATOM   2665 2HG2 ILE A 181     -10.415  13.533   9.054  1.00 89.89           H
ATOM   2666 3HG2 ILE A 181     -11.975  12.777   8.650  1.00 89.89           H
ATOM   2667  CD1 ILE A 181     -11.967  12.862   6.009  1.00 89.89           C
ATOM   2668 1HD1 ILE A 181     -12.385  11.867   5.854  1.00 89.89           H
ATOM   2669 2HD1 ILE A 181     -12.493  13.353   6.828  1.00 89.89           H
ATOM   2670 3HD1 ILE A 181     -12.081  13.450   5.099  1.00 89.89           H
ATOM   2671  HN  ILE A 181      -8.958  10.392   6.216  1.00 89.89           H
ATOM   2672  N   PRO A 182      -8.790   9.826   9.539  1.00 91.30           N
ATOM   2673  CA  PRO A 182      -8.551   9.253  10.866  1.00 91.30           C
ATOM   2674  C   PRO A 182      -7.122   9.468  11.338  1.00 91.30           C
ATOM   2675  O   PRO A 182      -6.891   9.787  12.504  1.00 91.30           O
ATOM   2676  HA  PRO A 182      -9.174   9.752  11.607  1.00 91.30           H
ATOM   2677  CB  PRO A 182      -8.870   7.768  10.682  1.00 91.30           C
ATOM   2678 1HB  PRO A 182      -7.980   7.195  10.419  1.00 91.30           H
ATOM   2679 2HB  PRO A 182      -9.273   7.328  11.595  1.00 91.30           H
ATOM   2680  CG  PRO A 182      -9.896   7.764   9.555  1.00 91.30           C
ATOM   2681 1HG  PRO A 182      -9.961   6.790   9.070  1.00 91.30           H
ATOM   2682 2HG  PRO A 182     -10.897   7.994   9.918  1.00 91.30           H
ATOM   2683  CD  PRO A 182      -9.369   8.835   8.614  1.00 91.30           C
ATOM   2684 1HD  PRO A 182      -8.619   8.440   7.929  1.00 91.30           H
ATOM   2685 2HD  PRO A 182     -10.163   9.260   8.000  1.00 91.30           H
ATOM   2686  N   GLU A 183      -6.192   9.286  10.412  1.00 87.61           N
ATOM   2687  CA  GLU A 183      -4.780   9.379  10.741  1.00 87.61           C
ATOM   2688  C   GLU A 183      -4.431  10.801  11.184  1.00 87.61           C
ATOM   2689  O   GLU A 183      -3.655  10.990  12.119  1.00 87.61           O
ATOM   2690  HA  GLU A 183      -4.629   8.686  11.568  1.00 87.61           H
ATOM   2691  CB  GLU A 183      -3.912   8.944   9.558  1.00 87.61           C
ATOM   2692 1HB  GLU A 183      -4.101   9.596   8.705  1.00 87.61           H
ATOM   2693 2HB  GLU A 183      -2.865   8.921   9.860  1.00 87.61           H
ATOM   2694  CG  GLU A 183      -4.263   7.523   9.113  1.00 87.61           C
ATOM   2695 1HG  GLU A 183      -5.340   7.439   8.968  1.00 87.61           H
ATOM   2696 2HG  GLU A 183      -3.795   7.313   8.152  1.00 87.61           H
ATOM   2697  CD  GLU A 183      -3.801   6.495  10.147  1.00 87.61           C
ATOM   2698  OE1 GLU A 183      -4.426   5.413  10.190  1.00 87.61           O
ATOM   2699  OE2 GLU A 183      -2.834   6.814  10.872  1.00 87.61           O
ATOM   2700  HN  GLU A 183      -6.391   9.079   9.454  1.00 87.61           H
ATOM   2701  N   ILE A 184      -5.021  11.764  10.491  1.00 89.51           N
ATOM   2702  CA  ILE A 184      -4.734  13.163  10.761  1.00 89.51           C
ATOM   2703  C   ILE A 184      -5.154  13.498  12.193  1.00 89.51           C
ATOM   2704  O   ILE A 184      -4.460  14.236  12.891  1.00 89.51           O
ATOM   2705  HA  ILE A 184      -3.656  13.298  10.677  1.00 89.51           H
ATOM   2706  CB  ILE A 184      -5.386  14.057   9.704  1.00 89.51           C
ATOM   2707  HB  ILE A 184      -6.452  13.832   9.677  1.00 89.51           H
ATOM   2708  CG1 ILE A 184      -4.825  13.758   8.312  1.00 89.51           C
ATOM   2709 1HG1 ILE A 184      -3.787  14.086   8.256  1.00 89.51           H
ATOM   2710 2HG1 ILE A 184      -4.830  12.682   8.138  1.00 89.51           H
ATOM   2711  CG2 ILE A 184      -5.245  15.535  10.073  1.00 89.51           C
ATOM   2712 1HG2 ILE A 184      -5.730  15.717  11.032  1.00 89.51           H
ATOM   2713 2HG2 ILE A 184      -4.188  15.792  10.145  1.00 89.51           H
ATOM   2714 3HG2 ILE A 184      -5.717  16.148   9.305  1.00 89.51           H
ATOM   2715  CD1 ILE A 184      -5.647  14.459   7.228  1.00 89.51           C
ATOM   2716 1HD1 ILE A 184      -6.679  14.110   7.271  1.00 89.51           H
ATOM   2717 2HD1 ILE A 184      -5.620  15.536   7.392  1.00 89.51           H
ATOM   2718 3HD1 ILE A 184      -5.227  14.229   6.249  1.00 89.51           H
ATOM   2719  HN  ILE A 184      -5.682  11.602   9.759  1.00 89.51           H
ATOM   2720  N   LEU A 185      -6.289  12.940  12.589  1.00 89.61           N
ATOM   2721  CA  LEU A 185      -6.926  13.340  13.833  1.00 89.61           C
ATOM   2722  C   LEU A 185      -6.173  12.716  15.010  1.00 89.61           C
ATOM   2723  O   LEU A 185      -5.816  13.410  15.961  1.00 89.61           O
ATOM   2724  HA  LEU A 185      -6.845  14.424  13.907  1.00 89.61           H
ATOM   2725  CB  LEU A 185      -8.416  12.997  13.806  1.00 89.61           C
ATOM   2726 1HB  LEU A 185      -8.521  11.937  13.573  1.00 89.61           H
ATOM   2727 2HB  LEU A 185      -8.821  13.145  14.807  1.00 89.61           H
ATOM   2728  CG  LEU A 185      -9.270  13.794  12.817  1.00 89.61           C
ATOM   2729  HG  LEU A 185      -8.883  13.619  11.813  1.00 89.61           H
ATOM   2730  CD1 LEU A 185     -10.722  13.310  12.832  1.00 89.61           C
ATOM   2731 1HD1 LEU A 185     -10.757  12.257  12.554  1.00 89.61           H
ATOM   2732 2HD1 LEU A 185     -11.136  13.436  13.832  1.00 89.61           H
ATOM   2733 3HD1 LEU A 185     -11.306  13.894  12.121  1.00 89.61           H
ATOM   2734  CD2 LEU A 185      -9.163  15.296  13.087  1.00 89.61           C
ATOM   2735 1HD2 LEU A 185      -9.509  15.509  14.098  1.00 89.61           H
ATOM   2736 2HD2 LEU A 185      -8.124  15.610  12.985  1.00 89.61           H
ATOM   2737 3HD2 LEU A 185      -9.779  15.839  12.370  1.00 89.61           H
ATOM   2738  HN  LEU A 185      -6.770  12.228  12.078  1.00 89.61           H
ATOM   2739  N   TYR A 186      -5.953  11.413  14.907  1.00 90.20           N
ATOM   2740  CA  TYR A 186      -5.651  10.611  16.080  1.00 90.20           C
ATOM   2741  C   TYR A 186      -4.172  10.221  16.112  1.00 90.20           C
ATOM   2742  O   TYR A 186      -3.718   9.569  17.051  1.00 90.20           O
ATOM   2743  HA  TYR A 186      -5.882  11.206  16.963  1.00 90.20           H
ATOM   2744  CB  TYR A 186      -6.497   9.342  15.952  1.00 90.20           C
ATOM   2745 1HB  TYR A 186      -6.164   8.782  15.078  1.00 90.20           H
ATOM   2746 2HB  TYR A 186      -6.320   8.710  16.822  1.00 90.20           H
ATOM   2747  CG  TYR A 186      -7.999   9.606  15.828  1.00 90.20           C
ATOM   2748  CD1 TYR A 186      -8.632  10.431  16.735  1.00 90.20           C
ATOM   2749  HD1 TYR A 186      -8.062  10.895  17.540  1.00 90.20           H
ATOM   2750  CD2 TYR A 186      -8.721   9.019  14.809  1.00 90.20           C
ATOM   2751  HD2 TYR A 186      -8.221   8.367  14.092  1.00 90.20           H
ATOM   2752  CE1 TYR A 186     -10.045  10.680  16.618  1.00 90.20           C
ATOM   2753  HE1 TYR A 186     -10.558  11.330  17.328  1.00 90.20           H
ATOM   2754  CE2 TYR A 186     -10.135   9.267  14.692  1.00 90.20           C
ATOM   2755  HE2 TYR A 186     -10.717   8.809  13.892  1.00 90.20           H
ATOM   2756  CZ  TYR A 186     -10.727  10.085  15.602  1.00 90.20           C
ATOM   2757  OH  TYR A 186     -12.062  10.320  15.492  1.00 90.20           O
ATOM   2758  HH  TYR A 186     -12.439   9.798  14.727  1.00 90.20           H
ATOM   2759  HN  TYR A 186      -5.978  10.908  14.044  1.00 90.20           H
ATOM   2760  N   SER A 187      -3.460  10.638  15.075  1.00 90.91           N
ATOM   2761  CA  SER A 187      -2.011  10.537  15.073  1.00 90.91           C
ATOM   2762  C   SER A 187      -1.415  11.534  16.069  1.00 90.91           C
ATOM   2763  O   SER A 187      -1.652  12.737  15.965  1.00 90.91           O
ATOM   2764  HA  SER A 187      -1.792   9.514  15.378  1.00 90.91           H
ATOM   2765  CB  SER A 187      -1.444  10.783  13.673  1.00 90.91           C
ATOM   2766 1HB  SER A 187      -1.745  11.772  13.328  1.00 90.91           H
ATOM   2767 2HB  SER A 187      -0.355  10.779  13.717  1.00 90.91           H
ATOM   2768  OG  SER A 187      -1.884   9.801  12.739  1.00 90.91           O
ATOM   2769  HG  SER A 187      -2.412  10.235  12.009  1.00 90.91           H
ATOM   2770  HN  SER A 187      -3.857  11.037  14.249  1.00 90.91           H
ATOM   2771  N   GLN A 188      -0.654  10.997  17.011  1.00 84.38           N
ATOM   2772  CA  GLN A 188       0.072  11.832  17.953  1.00 84.38           C
ATOM   2773  C   GLN A 188       1.343  11.122  18.422  1.00 84.38           C
ATOM   2774  O   GLN A 188       1.522   9.931  18.171  1.00 84.38           O
ATOM   2775  HA  GLN A 188       0.334  12.733  17.399  1.00 84.38           H
ATOM   2776  CB  GLN A 188      -0.813  12.214  19.142  1.00 84.38           C
ATOM   2777 1HB  GLN A 188      -0.274  12.900  19.795  1.00 84.38           H
ATOM   2778 2HB  GLN A 188      -1.698  12.742  18.786  1.00 84.38           H
ATOM   2779  CG  GLN A 188      -1.236  10.974  19.932  1.00 84.38           C
ATOM   2780 1HG  GLN A 188      -1.694  10.249  19.260  1.00 84.38           H
ATOM   2781 2HG  GLN A 188      -0.356  10.496  20.364  1.00 84.38           H
ATOM   2782  CD  GLN A 188      -2.221  11.342  21.043  1.00 84.38           C
ATOM   2783  OE1 GLN A 188      -2.771  12.430  21.086  1.00 84.38           O
ATOM   2784  NE2 GLN A 188      -2.411  10.376  21.938  1.00 84.38           N
ATOM   2785 1HE2 GLN A 188      -1.928   9.506  21.845  1.00 84.38           H
ATOM   2786 2HE2 GLN A 188      -3.038  10.521  22.704  1.00 84.38           H
ATOM   2787  HN  GLN A 188      -0.530  10.013  17.136  1.00 84.38           H
ATOM   2788  N   ILE A 189       2.194  11.882  19.095  1.00 88.36           N
ATOM   2789  CA  ILE A 189       3.358  11.307  19.747  1.00 88.36           C
ATOM   2790  C   ILE A 189       2.952  10.764  21.119  1.00 88.36           C
ATOM   2791  O   ILE A 189       2.325  11.468  21.909  1.00 88.36           O
ATOM   2792  HA  ILE A 189       3.698  10.474  19.133  1.00 88.36           H
ATOM   2793  CB  ILE A 189       4.499  12.325  19.802  1.00 88.36           C
ATOM   2794  HB  ILE A 189       4.140  13.213  20.322  1.00 88.36           H
ATOM   2795  CG1 ILE A 189       4.912  12.761  18.396  1.00 88.36           C
ATOM   2796 1HG1 ILE A 189       5.323  11.910  17.853  1.00 88.36           H
ATOM   2797 2HG1 ILE A 189       4.036  13.099  17.843  1.00 88.36           H
ATOM   2798  CG2 ILE A 189       5.682  11.779  20.604  1.00 88.36           C
ATOM   2799 1HG2 ILE A 189       5.360  11.559  21.622  1.00 88.36           H
ATOM   2800 2HG2 ILE A 189       6.050  10.867  20.135  1.00 88.36           H
ATOM   2801 3HG2 ILE A 189       6.479  12.523  20.628  1.00 88.36           H
ATOM   2802  CD1 ILE A 189       5.949  13.885  18.453  1.00 88.36           C
ATOM   2803 1HD1 ILE A 189       5.527  14.743  18.975  1.00 88.36           H
ATOM   2804 2HD1 ILE A 189       6.834  13.536  18.985  1.00 88.36           H
ATOM   2805 3HD1 ILE A 189       6.226  14.176  17.440  1.00 88.36           H
ATOM   2806  HN  ILE A 189       2.098  12.872  19.197  1.00 88.36           H
ATOM   2807  N   LYS A 190       3.325   9.515  21.359  1.00 84.23           N
ATOM   2808  CA  LYS A 190       3.100   8.904  22.658  1.00 84.23           C
ATOM   2809  C   LYS A 190       4.445   8.508  23.271  1.00 84.23           C
ATOM   2810  O   LYS A 190       5.295   7.933  22.592  1.00 84.23           O
ATOM   2811  HA  LYS A 190       2.638   9.656  23.297  1.00 84.23           H
ATOM   2812  CB  LYS A 190       2.112   7.742  22.539  1.00 84.23           C
ATOM   2813 1HB  LYS A 190       1.191   8.088  22.070  1.00 84.23           H
ATOM   2814 2HB  LYS A 190       2.529   6.971  21.891  1.00 84.23           H
ATOM   2815  CG  LYS A 190       1.798   7.146  23.913  1.00 84.23           C
ATOM   2816 1HG  LYS A 190       2.721   6.821  24.392  1.00 84.23           H
ATOM   2817 2HG  LYS A 190       1.359   7.912  24.553  1.00 84.23           H
ATOM   2818  CD  LYS A 190       0.836   5.962  23.791  1.00 84.23           C
ATOM   2819 1HD  LYS A 190      -0.123   6.307  23.406  1.00 84.23           H
ATOM   2820 2HD  LYS A 190       1.229   5.244  23.071  1.00 84.23           H
ATOM   2821  CE  LYS A 190       0.634   5.279  25.144  1.00 84.23           C
ATOM   2822 1HE  LYS A 190       1.590   5.189  25.660  1.00 84.23           H
ATOM   2823 2HE  LYS A 190      -0.012   5.890  25.774  1.00 84.23           H
ATOM   2824  NZ  LYS A 190       0.035   3.938  24.963  1.00 84.23           N
ATOM   2825 1HZ  LYS A 190      -0.108   3.505  25.869  1.00 84.23           H
ATOM   2826 2HZ  LYS A 190      -0.857   4.027  24.487  1.00 84.23           H
ATOM   2827 3HZ  LYS A 190       0.657   3.361  24.407  1.00 84.23           H
ATOM   2828  HN  LYS A 190       3.773   8.926  20.687  1.00 84.23           H
ATOM   2829  N   GLU A 191       4.596   8.831  24.547  1.00 76.27           N
ATOM   2830  CA  GLU A 191       5.760   8.391  25.297  1.00 76.27           C
ATOM   2831  C   GLU A 191       5.448   7.097  26.051  1.00 76.27           C
ATOM   2832  O   GLU A 191       4.483   7.035  26.813  1.00 76.27           O
ATOM   2833  HA  GLU A 191       6.533   8.208  24.551  1.00 76.27           H
ATOM   2834  CB  GLU A 191       6.238   9.483  26.257  1.00 76.27           C
ATOM   2835 1HB  GLU A 191       5.381   9.933  26.758  1.00 76.27           H
ATOM   2836 2HB  GLU A 191       6.973   9.069  26.947  1.00 76.27           H
ATOM   2837  CG  GLU A 191       6.945  10.608  25.498  1.00 76.27           C
ATOM   2838 1HG  GLU A 191       7.711  10.187  24.847  1.00 76.27           H
ATOM   2839 2HG  GLU A 191       6.231  11.125  24.857  1.00 76.27           H
ATOM   2840  CD  GLU A 191       7.583  11.606  26.467  1.00 76.27           C
ATOM   2841  OE1 GLU A 191       8.257  12.532  25.966  1.00 76.27           O
ATOM   2842  OE2 GLU A 191       7.383  11.420  27.687  1.00 76.27           O
ATOM   2843  HN  GLU A 191       3.941   9.381  25.066  1.00 76.27           H
ATOM   2844  N   GLU A 192       6.282   6.095  25.814  1.00 72.12           N
ATOM   2845  CA  GLU A 192       6.134   4.821  26.495  1.00 72.12           C
ATOM   2846  C   GLU A 192       7.502   4.283  26.918  1.00 72.12           C
ATOM   2847  O   GLU A 192       8.399   4.139  26.089  1.00 72.12           O
ATOM   2848  HA  GLU A 192       5.530   5.033  27.378  1.00 72.12           H
ATOM   2849  CB  GLU A 192       5.395   3.811  25.614  1.00 72.12           C
ATOM   2850 1HB  GLU A 192       4.423   4.213  25.329  1.00 72.12           H
ATOM   2851 2HB  GLU A 192       6.018   3.544  24.760  1.00 72.12           H
ATOM   2852  CG  GLU A 192       5.129   2.511  26.376  1.00 72.12           C
ATOM   2853 1HG  GLU A 192       5.791   1.727  26.009  1.00 72.12           H
ATOM   2854 2HG  GLU A 192       5.356   2.651  27.433  1.00 72.12           H
ATOM   2855  CD  GLU A 192       3.672   2.071  26.216  1.00 72.12           C
ATOM   2856  OE1 GLU A 192       3.101   1.620  27.233  1.00 72.12           O
ATOM   2857  OE2 GLU A 192       3.162   2.196  25.082  1.00 72.12           O
ATOM   2858  HN  GLU A 192       7.046   6.145  25.170  1.00 72.12           H
ATOM   2859  N   SER A 193       7.619   4.000  28.207  1.00 72.55           N
ATOM   2860  CA  SER A 193       8.856   3.461  28.746  1.00 72.55           C
ATOM   2861  C   SER A 193      10.022   4.394  28.414  1.00 72.55           C
ATOM   2862  O   SER A 193      11.148   3.940  28.217  1.00 72.55           O
ATOM   2863  HA  SER A 193       8.702   3.409  29.824  1.00 72.55           H
ATOM   2864  CB  SER A 193       9.127   2.057  28.202  1.00 72.55           C
ATOM   2865 1HB  SER A 193       9.337   2.117  27.134  1.00 72.55           H
ATOM   2866 2HB  SER A 193      10.018   1.649  28.679  1.00 72.55           H
ATOM   2867  OG  SER A 193       8.028   1.178  28.420  1.00 72.55           O
ATOM   2868  HG  SER A 193       8.204   0.295  27.985  1.00 72.55           H
ATOM   2869  HN  SER A 193       6.889   4.134  28.877  1.00 72.55           H
ATOM   2870  N   GLY A 194       9.712   5.681  28.362  1.00 80.69           N
ATOM   2871  CA  GLY A 194      10.732   6.687  28.119  1.00 80.69           C
ATOM   2872  C   GLY A 194      11.100   6.747  26.635  1.00 80.69           C
ATOM   2873  O   GLY A 194      12.047   7.435  26.254  1.00 80.69           O
ATOM   2874 1HA  GLY A 194      10.372   7.662  28.448  1.00 80.69           H
ATOM   2875 2HA  GLY A 194      11.620   6.460  28.709  1.00 80.69           H
ATOM   2876  HN  GLY A 194       8.786   6.039  28.482  1.00 80.69           H
ATOM   2877  N   ILE A 195      10.333   6.019  25.838  1.00 78.94           N
ATOM   2878  CA  ILE A 195      10.530   6.027  24.398  1.00 78.94           C
ATOM   2879  C   ILE A 195       9.376   6.781  23.734  1.00 78.94           C
ATOM   2880  O   ILE A 195       8.210   6.473  23.972  1.00 78.94           O
ATOM   2881  HA  ILE A 195      11.456   6.566  24.198  1.00 78.94           H
ATOM   2882  CB  ILE A 195      10.714   4.601  23.875  1.00 78.94           C
ATOM   2883  HB  ILE A 195       9.824   4.025  24.131  1.00 78.94           H
ATOM   2884  CG1 ILE A 195      11.904   3.918  24.552  1.00 78.94           C
ATOM   2885 1HG1 ILE A 195      12.819   4.466  24.328  1.00 78.94           H
ATOM   2886 2HG1 ILE A 195      11.775   3.942  25.634  1.00 78.94           H
ATOM   2887  CG2 ILE A 195      10.837   4.588  22.350  1.00 78.94           C
ATOM   2888 1HG2 ILE A 195       9.933   5.008  21.909  1.00 78.94           H
ATOM   2889 2HG2 ILE A 195      11.699   5.184  22.050  1.00 78.94           H
ATOM   2890 3HG2 ILE A 195      10.967   3.562  22.005  1.00 78.94           H
ATOM   2891  CD1 ILE A 195      12.044   2.468  24.083  1.00 78.94           C
ATOM   2892 1HD1 ILE A 195      11.137   1.917  24.331  1.00 78.94           H
ATOM   2893 2HD1 ILE A 195      12.197   2.449  23.004  1.00 78.94           H
ATOM   2894 3HD1 ILE A 195      12.897   2.006  24.579  1.00 78.94           H
ATOM   2895  HN  ILE A 195       9.590   5.433  26.159  1.00 78.94           H
ATOM   2896  N   ALA A 196       9.743   7.755  22.914  1.00 89.69           N
ATOM   2897  CA  ALA A 196       8.759   8.486  22.133  1.00 89.69           C
ATOM   2898  C   ALA A 196       8.384   7.666  20.897  1.00 89.69           C
ATOM   2899  O   ALA A 196       9.258   7.212  20.160  1.00 89.69           O
ATOM   2900  HA  ALA A 196       7.873   8.617  22.754  1.00 89.69           H
ATOM   2901  CB  ALA A 196       9.316   9.865  21.772  1.00 89.69           C
ATOM   2902 1HB  ALA A 196       9.539  10.417  22.685  1.00 89.69           H
ATOM   2903 2HB  ALA A 196      10.229   9.746  21.187  1.00 89.69           H
ATOM   2904 3HB  ALA A 196       8.578  10.413  21.186  1.00 89.69           H
ATOM   2905  HN  ALA A 196      10.690   8.045  22.778  1.00 89.69           H
ATOM   2906  N   ILE A 197       7.083   7.502  20.707  1.00 85.34           N
ATOM   2907  CA  ILE A 197       6.582   6.729  19.584  1.00 85.34           C
ATOM   2908  C   ILE A 197       5.498   7.531  18.861  1.00 85.34           C
ATOM   2909  O   ILE A 197       4.674   8.184  19.500  1.00 85.34           O
ATOM   2910  HA  ILE A 197       7.414   6.575  18.896  1.00 85.34           H
ATOM   2911  CB  ILE A 197       6.118   5.347  20.048  1.00 85.34           C
ATOM   2912  HB  ILE A 197       5.586   4.871  19.225  1.00 85.34           H
ATOM   2913  CG1 ILE A 197       5.134   5.463  21.214  1.00 85.34           C
ATOM   2914 1HG1 ILE A 197       5.657   5.816  22.103  1.00 85.34           H
ATOM   2915 2HG1 ILE A 197       4.370   6.205  20.978  1.00 85.34           H
ATOM   2916  CG2 ILE A 197       7.312   4.454  20.393  1.00 85.34           C
ATOM   2917 1HG2 ILE A 197       7.941   4.333  19.511  1.00 85.34           H
ATOM   2918 2HG2 ILE A 197       7.892   4.915  21.192  1.00 85.34           H
ATOM   2919 3HG2 ILE A 197       6.953   3.479  20.720  1.00 85.34           H
ATOM   2920  CD1 ILE A 197       4.471   4.116  21.508  1.00 85.34           C
ATOM   2921 1HD1 ILE A 197       3.928   3.778  20.625  1.00 85.34           H
ATOM   2922 2HD1 ILE A 197       5.235   3.384  21.767  1.00 85.34           H
ATOM   2923 3HD1 ILE A 197       3.776   4.227  22.341  1.00 85.34           H
ATOM   2924  HN  ILE A 197       6.379   7.885  21.304  1.00 85.34           H
ATOM   2925  N   CYS A 198       5.535   7.457  17.539  1.00 90.72           N
ATOM   2926  CA  CYS A 198       4.475   8.032  16.728  1.00 90.72           C
ATOM   2927  C   CYS A 198       3.432   6.946  16.458  1.00 90.72           C
ATOM   2928  O   CYS A 198       3.688   6.008  15.704  1.00 90.72           O
ATOM   2929  HA  CYS A 198       4.044   8.847  17.309  1.00 90.72           H
ATOM   2930  CB  CYS A 198       5.020   8.635  15.431  1.00 90.72           C
ATOM   2931 1HB  CYS A 198       5.621   9.517  15.654  1.00 90.72           H
ATOM   2932 2HB  CYS A 198       5.675   7.920  14.935  1.00 90.72           H
ATOM   2933  SG  CYS A 198       3.636   9.088  14.322  1.00 90.72           S
ATOM   2934  HN  CYS A 198       6.269   7.015  17.023  1.00 90.72           H
ATOM   2935  N   THR A 199       2.278   7.108  17.089  1.00 88.83           N
ATOM   2936  CA  THR A 199       1.211   6.131  16.960  1.00 88.83           C
ATOM   2937  C   THR A 199      -0.147   6.832  16.887  1.00 88.83           C
ATOM   2938  O   THR A 199      -0.251   8.024  17.171  1.00 88.83           O
ATOM   2939  HA  THR A 199       1.346   5.597  16.019  1.00 88.83           H
ATOM   2940  CB  THR A 199       1.326   5.149  18.127  1.00 88.83           C
ATOM   2941  HB  THR A 199       2.359   4.828  18.265  1.00 88.83           H
ATOM   2942  OG1 THR A 199       0.399   4.116  17.804  1.00 88.83           O
ATOM   2943  HG1 THR A 199       0.564   3.316  18.381  1.00 88.83           H
ATOM   2944  CG2 THR A 199       0.793   5.731  19.437  1.00 88.83           C
ATOM   2945 1HG2 THR A 199      -0.259   5.989  19.319  1.00 88.83           H
ATOM   2946 2HG2 THR A 199       1.360   6.625  19.695  1.00 88.83           H
ATOM   2947 3HG2 THR A 199       0.899   4.993  20.232  1.00 88.83           H
ATOM   2948  HN  THR A 199       2.068   7.889  17.678  1.00 88.83           H
ATOM   2949  N   MET A 200      -1.155   6.061  16.504  1.00 87.74           N
ATOM   2950  CA  MET A 200      -2.531   6.504  16.646  1.00 87.74           C
ATOM   2951  C   MET A 200      -3.053   6.231  18.058  1.00 87.74           C
ATOM   2952  O   MET A 200      -2.829   5.154  18.608  1.00 87.74           O
ATOM   2953  HA  MET A 200      -2.515   7.577  16.458  1.00 87.74           H
ATOM   2954  CB  MET A 200      -3.410   5.774  15.627  1.00 87.74           C
ATOM   2955 1HB  MET A 200      -3.279   4.697  15.734  1.00 87.74           H
ATOM   2956 2HB  MET A 200      -4.460   5.989  15.827  1.00 87.74           H
ATOM   2957  CG  MET A 200      -3.060   6.196  14.199  1.00 87.74           C
ATOM   2958 1HG  MET A 200      -3.069   7.284  14.120  1.00 87.74           H
ATOM   2959 2HG  MET A 200      -2.051   5.868  13.951  1.00 87.74           H
ATOM   2960  SD  MET A 200      -4.230   5.492  13.050  1.00 87.74           S
ATOM   2961  CE  MET A 200      -5.661   6.495  13.410  1.00 87.74           C
ATOM   2962 1HE  MET A 200      -5.938   6.370  14.457  1.00 87.74           H
ATOM   2963 2HE  MET A 200      -5.428   7.543  13.219  1.00 87.74           H
ATOM   2964 3HE  MET A 200      -6.491   6.186  12.775  1.00 87.74           H
ATOM   2965  HN  MET A 200      -1.043   5.151  16.104  1.00 87.74           H
ATOM   2966  N   VAL A 201      -3.737   7.225  18.604  1.00 90.18           N
ATOM   2967  CA  VAL A 201      -4.436   7.048  19.866  1.00 90.18           C
ATOM   2968  C   VAL A 201      -5.919   7.372  19.673  1.00 90.18           C
ATOM   2969  O   VAL A 201      -6.270   8.485  19.286  1.00 90.18           O
ATOM   2970  HA  VAL A 201      -4.339   6.001  20.151  1.00 90.18           H
ATOM   2971  CB  VAL A 201      -3.775   7.898  20.953  1.00 90.18           C
ATOM   2972  HB  VAL A 201      -3.870   8.945  20.664  1.00 90.18           H
ATOM   2973  CG1 VAL A 201      -4.484   7.717  22.297  1.00 90.18           C
ATOM   2974 1HG1 VAL A 201      -5.526   8.019  22.202  1.00 90.18           H
ATOM   2975 2HG1 VAL A 201      -4.435   6.669  22.595  1.00 90.18           H
ATOM   2976 3HG1 VAL A 201      -3.994   8.332  23.052  1.00 90.18           H
ATOM   2977  CG2 VAL A 201      -2.284   7.576  21.071  1.00 90.18           C
ATOM   2978 1HG2 VAL A 201      -2.159   6.524  21.326  1.00 90.18           H
ATOM   2979 2HG2 VAL A 201      -1.792   7.781  20.120  1.00 90.18           H
ATOM   2980 3HG2 VAL A 201      -1.840   8.194  21.851  1.00 90.18           H
ATOM   2981  HN  VAL A 201      -3.819   8.136  18.200  1.00 90.18           H
ATOM   2982  N   TYR A 202      -6.749   6.378  19.951  1.00 90.06           N
ATOM   2983  CA  TYR A 202      -8.180   6.517  19.739  1.00 90.06           C
ATOM   2984  C   TYR A 202      -8.875   7.021  21.005  1.00 90.06           C
ATOM   2985  O   TYR A 202      -8.495   6.653  22.115  1.00 90.06           O
ATOM   2986  HA  TYR A 202      -8.333   7.239  18.937  1.00 90.06           H
ATOM   2987  CB  TYR A 202      -8.697   5.114  19.413  1.00 90.06           C
ATOM   2988 1HB  TYR A 202      -8.457   4.448  20.242  1.00 90.06           H
ATOM   2989 2HB  TYR A 202      -9.783   5.147  19.335  1.00 90.06           H
ATOM   2990  CG  TYR A 202      -8.124   4.524  18.123  1.00 90.06           C
ATOM   2991  CD1 TYR A 202      -8.724   4.803  16.911  1.00 90.06           C
ATOM   2992  HD1 TYR A 202      -9.606   5.443  16.875  1.00 90.06           H
ATOM   2993  CD2 TYR A 202      -7.008   3.714  18.170  1.00 90.06           C
ATOM   2994  HD2 TYR A 202      -6.534   3.494  19.126  1.00 90.06           H
ATOM   2995  CE1 TYR A 202      -8.186   4.248  15.697  1.00 90.06           C
ATOM   2996  HE1 TYR A 202      -8.650   4.460  14.733  1.00 90.06           H
ATOM   2997  CE2 TYR A 202      -6.469   3.159  16.955  1.00 90.06           C
ATOM   2998  HE2 TYR A 202      -5.588   2.518  16.978  1.00 90.06           H
ATOM   2999  CZ  TYR A 202      -7.085   3.454  15.778  1.00 90.06           C
ATOM   3000  OH  TYR A 202      -6.576   2.930  14.631  1.00 90.06           O
ATOM   3001  HH  TYR A 202      -5.745   2.411  14.831  1.00 90.06           H
ATOM   3002  HN  TYR A 202      -6.460   5.492  20.313  1.00 90.06           H
ATOM   3003  N   PRO A 203      -9.902   7.871  20.863  1.00 84.54           N
ATOM   3004  CA  PRO A 203     -10.571   8.448  22.032  1.00 84.54           C
ATOM   3005  C   PRO A 203     -11.356   7.411  22.818  1.00 84.54           C
ATOM   3006  O   PRO A 203     -11.852   6.440  22.248  1.00 84.54           O
ATOM   3007  HA  PRO A 203      -9.833   8.837  22.734  1.00 84.54           H
ATOM   3008  CB  PRO A 203     -11.485   9.519  21.434  1.00 84.54           C
ATOM   3009 1HB  PRO A 203     -12.400   9.635  22.014  1.00 84.54           H
ATOM   3010 2HB  PRO A 203     -10.998  10.494  21.410  1.00 84.54           H
ATOM   3011  CG  PRO A 203     -11.770   9.011  20.049  1.00 84.54           C
ATOM   3012 1HG  PRO A 203     -12.603   8.308  20.051  1.00 84.54           H
ATOM   3013 2HG  PRO A 203     -12.042   9.826  19.379  1.00 84.54           H
ATOM   3014  CD  PRO A 203     -10.501   8.345  19.603  1.00 84.54           C
ATOM   3015 1HD  PRO A 203     -10.700   7.522  18.917  1.00 84.54           H
ATOM   3016 2HD  PRO A 203      -9.843   9.042  19.083  1.00 84.54           H
ATOM   3017  N   SER A 204     -11.449   7.646  24.118  1.00 76.23           N
ATOM   3018  CA  SER A 204     -11.807   6.587  25.047  1.00 76.23           C
ATOM   3019  C   SER A 204     -13.193   6.037  24.703  1.00 76.23           C
ATOM   3020  O   SER A 204     -13.426   4.832  24.794  1.00 76.23           O
ATOM   3021  HA  SER A 204     -11.046   5.818  24.915  1.00 76.23           H
ATOM   3022  CB  SER A 204     -11.779   7.089  26.492  1.00 76.23           C
ATOM   3023 1HB  SER A 204     -12.178   6.318  27.151  1.00 76.23           H
ATOM   3024 2HB  SER A 204     -10.747   7.264  26.795  1.00 76.23           H
ATOM   3025  OG  SER A 204     -12.531   8.288  26.656  1.00 76.23           O
ATOM   3026  HG  SER A 204     -13.508   8.078  26.687  1.00 76.23           H
ATOM   3027  HN  SER A 204     -11.285   8.539  24.538  1.00 76.23           H
ATOM   3028  N   ASP A 205     -14.076   6.945  24.316  1.00 68.98           N
ATOM   3029  CA  ASP A 205     -15.503   6.674  24.375  1.00 68.98           C
ATOM   3030  C   ASP A 205     -15.845   5.549  23.397  1.00 68.98           C
ATOM   3031  O   ASP A 205     -16.610   4.645  23.729  1.00 68.98           O
ATOM   3032  HA  ASP A 205     -15.700   6.400  25.412  1.00 68.98           H
ATOM   3033  CB  ASP A 205     -16.315   7.909  23.978  1.00 68.98           C
ATOM   3034 1HB  ASP A 205     -16.044   8.217  22.969  1.00 68.98           H
ATOM   3035 2HB  ASP A 205     -17.376   7.661  23.962  1.00 68.98           H
ATOM   3036  CG  ASP A 205     -16.069   9.063  24.953  1.00 68.98           C
ATOM   3037  OD1 ASP A 205     -15.392   8.810  25.973  1.00 68.98           O
ATOM   3038  OD2 ASP A 205     -16.565  10.172  24.656  1.00 68.98           O
ATOM   3039  HN  ASP A 205     -13.832   7.850  23.968  1.00 68.98           H
ATOM   3040  N   GLU A 206     -15.262   5.642  22.211  1.00 70.58           N
ATOM   3041  CA  GLU A 206     -15.563   4.692  21.153  1.00 70.58           C
ATOM   3042  C   GLU A 206     -14.270   4.094  20.593  1.00 70.58           C
ATOM   3043  O   GLU A 206     -14.227   3.669  19.440  1.00 70.58           O
ATOM   3044  HA  GLU A 206     -16.157   3.911  21.626  1.00 70.58           H
ATOM   3045  CB  GLU A 206     -16.388   5.349  20.045  1.00 70.58           C
ATOM   3046 1HB  GLU A 206     -15.870   6.236  19.678  1.00 70.58           H
ATOM   3047 2HB  GLU A 206     -16.599   4.620  19.262  1.00 70.58           H
ATOM   3048  CG  GLU A 206     -17.744   5.818  20.575  1.00 70.58           C
ATOM   3049 1HG  GLU A 206     -18.053   5.183  21.406  1.00 70.58           H
ATOM   3050 2HG  GLU A 206     -17.656   6.832  20.965  1.00 70.58           H
ATOM   3051  CD  GLU A 206     -18.806   5.779  19.474  1.00 70.58           C
ATOM   3052  OE1 GLU A 206     -19.937   5.353  19.792  1.00 70.58           O
ATOM   3053  OE2 GLU A 206     -18.463   6.177  18.340  1.00 70.58           O
ATOM   3054  HN  GLU A 206     -14.596   6.348  21.969  1.00 70.58           H
ATOM   3055  N   SER A 207     -13.248   4.080  21.437  1.00 84.68           N
ATOM   3056  CA  SER A 207     -11.910   3.739  20.985  1.00 84.68           C
ATOM   3057  C   SER A 207     -11.940   2.422  20.208  1.00 84.68           C
ATOM   3058  O   SER A 207     -11.391   2.332  19.111  1.00 84.68           O
ATOM   3059  HA  SER A 207     -11.607   4.560  20.335  1.00 84.68           H
ATOM   3060  CB  SER A 207     -10.940   3.638  22.164  1.00 84.68           C
ATOM   3061 1HB  SER A 207      -9.982   3.255  21.814  1.00 84.68           H
ATOM   3062 2HB  SER A 207     -10.756   4.634  22.569  1.00 84.68           H
ATOM   3063  OG  SER A 207     -11.441   2.793  23.196  1.00 84.68           O
ATOM   3064  HG  SER A 207     -10.883   2.893  24.021  1.00 84.68           H
ATOM   3065  HN  SER A 207     -13.324   4.297  22.410  1.00 84.68           H
ATOM   3066  N   THR A 208     -12.586   1.433  20.808  1.00 84.69           N
ATOM   3067  CA  THR A 208     -12.592   0.093  20.244  1.00 84.69           C
ATOM   3068  C   THR A 208     -13.297   0.089  18.886  1.00 84.69           C
ATOM   3069  O   THR A 208     -12.796  -0.491  17.924  1.00 84.69           O
ATOM   3070  HA  THR A 208     -11.560  -0.211  20.070  1.00 84.69           H
ATOM   3071  CB  THR A 208     -13.236  -0.846  21.266  1.00 84.69           C
ATOM   3072  HB  THR A 208     -14.308  -0.663  21.342  1.00 84.69           H
ATOM   3073  OG1 THR A 208     -12.489  -0.626  22.459  1.00 84.69           O
ATOM   3074  HG1 THR A 208     -11.526  -0.850  22.306  1.00 84.69           H
ATOM   3075  CG2 THR A 208     -12.992  -2.321  20.940  1.00 84.69           C
ATOM   3076 1HG2 THR A 208     -11.921  -2.519  20.931  1.00 84.69           H
ATOM   3077 2HG2 THR A 208     -13.413  -2.551  19.961  1.00 84.69           H
ATOM   3078 3HG2 THR A 208     -13.470  -2.944  21.696  1.00 84.69           H
ATOM   3079  HN  THR A 208     -13.097   1.535  21.661  1.00 84.69           H
ATOM   3080  N   LYS A 209     -14.449   0.743  18.852  1.00 81.05           N
ATOM   3081  CA  LYS A 209     -15.254   0.777  17.642  1.00 81.05           C
ATOM   3082  C   LYS A 209     -14.454   1.440  16.520  1.00 81.05           C
ATOM   3083  O   LYS A 209     -14.437   0.951  15.392  1.00 81.05           O
ATOM   3084  HA  LYS A 209     -15.459  -0.255  17.357  1.00 81.05           H
ATOM   3085  CB  LYS A 209     -16.603   1.446  17.915  1.00 81.05           C
ATOM   3086 1HB  LYS A 209     -16.443   2.416  18.388  1.00 81.05           H
ATOM   3087 2HB  LYS A 209     -17.117   1.633  16.973  1.00 81.05           H
ATOM   3088  CG  LYS A 209     -17.477   0.572  18.816  1.00 81.05           C
ATOM   3089 1HG  LYS A 209     -17.584  -0.419  18.374  1.00 81.05           H
ATOM   3090 2HG  LYS A 209     -16.991   0.439  19.782  1.00 81.05           H
ATOM   3091  CD  LYS A 209     -18.859   1.199  19.015  1.00 81.05           C
ATOM   3092 1HD  LYS A 209     -18.749   2.232  19.343  1.00 81.05           H
ATOM   3093 2HD  LYS A 209     -19.392   1.221  18.065  1.00 81.05           H
ATOM   3094  CE  LYS A 209     -19.673   0.415  20.045  1.00 81.05           C
ATOM   3095 1HE  LYS A 209     -19.942  -0.561  19.640  1.00 81.05           H
ATOM   3096 2HE  LYS A 209     -19.069   0.235  20.935  1.00 81.05           H
ATOM   3097  NZ  LYS A 209     -20.898   1.159  20.413  1.00 81.05           N
ATOM   3098 1HZ  LYS A 209     -21.449   0.606  21.060  1.00 81.05           H
ATOM   3099 2HZ  LYS A 209     -20.641   2.037  20.853  1.00 81.05           H
ATOM   3100 3HZ  LYS A 209     -21.444   1.346  19.579  1.00 81.05           H
ATOM   3101  HN  LYS A 209     -14.833   1.242  19.629  1.00 81.05           H
ATOM   3102  N   LEU A 210     -13.810   2.545  16.869  1.00 88.00           N
ATOM   3103  CA  LEU A 210     -13.127   3.358  15.877  1.00 88.00           C
ATOM   3104  C   LEU A 210     -11.973   2.556  15.274  1.00 88.00           C
ATOM   3105  O   LEU A 210     -11.821   2.501  14.054  1.00 88.00           O
ATOM   3106  HA  LEU A 210     -13.844   3.579  15.087  1.00 88.00           H
ATOM   3107  CB  LEU A 210     -12.696   4.694  16.485  1.00 88.00           C
ATOM   3108 1HB  LEU A 210     -13.549   5.123  17.012  1.00 88.00           H
ATOM   3109 2HB  LEU A 210     -11.925   4.500  17.230  1.00 88.00           H
ATOM   3110  CG  LEU A 210     -12.164   5.738  15.501  1.00 88.00           C
ATOM   3111  HG  LEU A 210     -11.348   5.289  14.935  1.00 88.00           H
ATOM   3112  CD1 LEU A 210     -13.243   6.143  14.494  1.00 88.00           C
ATOM   3113 1HD1 LEU A 210     -13.564   5.265  13.933  1.00 88.00           H
ATOM   3114 2HD1 LEU A 210     -14.095   6.566  15.026  1.00 88.00           H
ATOM   3115 3HD1 LEU A 210     -12.838   6.886  13.807  1.00 88.00           H
ATOM   3116  CD2 LEU A 210     -11.588   6.947  16.242  1.00 88.00           C
ATOM   3117 1HD2 LEU A 210     -12.368   7.405  16.850  1.00 88.00           H
ATOM   3118 2HD2 LEU A 210     -10.770   6.623  16.885  1.00 88.00           H
ATOM   3119 3HD2 LEU A 210     -11.217   7.673  15.519  1.00 88.00           H
ATOM   3120  HN  LEU A 210     -13.751   2.885  17.808  1.00 88.00           H
ATOM   3121  N   LYS A 211     -11.188   1.954  16.155  1.00 92.21           N
ATOM   3122  CA  LYS A 211     -10.060   1.145  15.724  1.00 92.21           C
ATOM   3123  C   LYS A 211     -10.555   0.055  14.771  1.00 92.21           C
ATOM   3124  O   LYS A 211     -10.007  -0.117  13.683  1.00 92.21           O
ATOM   3125  HA  LYS A 211      -9.380   1.799  15.178  1.00 92.21           H
ATOM   3126  CB  LYS A 211      -9.296   0.604  16.934  1.00 92.21           C
ATOM   3127 1HB  LYS A 211      -8.932   1.433  17.540  1.00 92.21           H
ATOM   3128 2HB  LYS A 211      -9.968   0.021  17.563  1.00 92.21           H
ATOM   3129  CG  LYS A 211      -8.118  -0.268  16.493  1.00 92.21           C
ATOM   3130 1HG  LYS A 211      -8.491  -1.188  16.044  1.00 92.21           H
ATOM   3131 2HG  LYS A 211      -7.544   0.251  15.725  1.00 92.21           H
ATOM   3132  CD  LYS A 211      -7.210  -0.603  17.677  1.00 92.21           C
ATOM   3133 1HD  LYS A 211      -6.867   0.318  18.150  1.00 92.21           H
ATOM   3134 2HD  LYS A 211      -7.775  -1.155  18.429  1.00 92.21           H
ATOM   3135  CE  LYS A 211      -6.004  -1.430  17.227  1.00 92.21           C
ATOM   3136 1HE  LYS A 211      -6.341  -2.389  16.832  1.00 92.21           H
ATOM   3137 2HE  LYS A 211      -5.485  -0.917  16.418  1.00 92.21           H
ATOM   3138  NZ  LYS A 211      -5.076  -1.652  18.359  1.00 92.21           N
ATOM   3139 1HZ  LYS A 211      -4.368  -2.325  18.088  1.00 92.21           H
ATOM   3140 2HZ  LYS A 211      -4.632  -0.775  18.608  1.00 92.21           H
ATOM   3141 3HZ  LYS A 211      -5.593  -2.007  19.155  1.00 92.21           H
ATOM   3142  HN  LYS A 211     -11.313   2.011  17.146  1.00 92.21           H
ATOM   3143  N   SER A 212     -11.584  -0.652  15.214  1.00 89.90           N
ATOM   3144  CA  SER A 212     -12.103  -1.775  14.453  1.00 89.90           C
ATOM   3145  C   SER A 212     -12.566  -1.303  13.073  1.00 89.90           C
ATOM   3146  O   SER A 212     -12.328  -1.975  12.071  1.00 89.90           O
ATOM   3147  HA  SER A 212     -11.269  -2.471  14.359  1.00 89.90           H
ATOM   3148  CB  SER A 212     -13.255  -2.457  15.194  1.00 89.90           C
ATOM   3149 1HB  SER A 212     -14.056  -1.737  15.360  1.00 89.90           H
ATOM   3150 2HB  SER A 212     -13.665  -3.253  14.573  1.00 89.90           H
ATOM   3151  OG  SER A 212     -12.838  -2.999  16.445  1.00 89.90           O
ATOM   3152  HG  SER A 212     -12.931  -2.310  17.164  1.00 89.90           H
ATOM   3153  HN  SER A 212     -12.059  -0.468  16.074  1.00 89.90           H
ATOM   3154  N   ALA A 213     -13.220  -0.151  13.066  1.00 93.11           N
ATOM   3155  CA  ALA A 213     -13.745   0.404  11.830  1.00 93.11           C
ATOM   3156  C   ALA A 213     -12.582   0.770  10.905  1.00 93.11           C
ATOM   3157  O   ALA A 213     -12.612   0.466   9.714  1.00 93.11           O
ATOM   3158  HA  ALA A 213     -14.350  -0.366  11.351  1.00 93.11           H
ATOM   3159  CB  ALA A 213     -14.637   1.606  12.148  1.00 93.11           C
ATOM   3160 1HB  ALA A 213     -15.464   1.287  12.782  1.00 93.11           H
ATOM   3161 2HB  ALA A 213     -14.052   2.365  12.667  1.00 93.11           H
ATOM   3162 3HB  ALA A 213     -15.031   2.022  11.220  1.00 93.11           H
ATOM   3163  HN  ALA A 213     -13.392   0.400  13.883  1.00 93.11           H
ATOM   3164  N   VAL A 214     -11.584   1.418  11.490  1.00 91.27           N
ATOM   3165  CA  VAL A 214     -10.446   1.890  10.720  1.00 91.27           C
ATOM   3166  C   VAL A 214      -9.736   0.695  10.082  1.00 91.27           C
ATOM   3167  O   VAL A 214      -9.361   0.743   8.912  1.00 91.27           O
ATOM   3168  HA  VAL A 214     -10.829   2.534   9.928  1.00 91.27           H
ATOM   3169  CB  VAL A 214      -9.525   2.728  11.609  1.00 91.27           C
ATOM   3170  HB  VAL A 214      -9.324   2.158  12.515  1.00 91.27           H
ATOM   3171  CG1 VAL A 214      -8.188   2.995  10.915  1.00 91.27           C
ATOM   3172 1HG1 VAL A 214      -7.696   2.047  10.697  1.00 91.27           H
ATOM   3173 2HG1 VAL A 214      -8.363   3.536   9.985  1.00 91.27           H
ATOM   3174 3HG1 VAL A 214      -7.552   3.593  11.569  1.00 91.27           H
ATOM   3175  CG2 VAL A 214     -10.202   4.038  12.019  1.00 91.27           C
ATOM   3176 1HG2 VAL A 214     -10.446   4.615  11.127  1.00 91.27           H
ATOM   3177 2HG2 VAL A 214     -11.115   3.818  12.571  1.00 91.27           H
ATOM   3178 3HG2 VAL A 214      -9.525   4.614  12.650  1.00 91.27           H
ATOM   3179  HN  VAL A 214     -11.546   1.620  12.468  1.00 91.27           H
ATOM   3180  N   LEU A 215      -9.572  -0.350  10.880  1.00 90.66           N
ATOM   3181  CA  LEU A 215      -8.851  -1.529  10.431  1.00 90.66           C
ATOM   3182  C   LEU A 215      -9.662  -2.232   9.340  1.00 90.66           C
ATOM   3183  O   LEU A 215      -9.108  -2.657   8.327  1.00 90.66           O
ATOM   3184  HA  LEU A 215      -7.910  -1.192   9.998  1.00 90.66           H
ATOM   3185  CB  LEU A 215      -8.507  -2.431  11.618  1.00 90.66           C
ATOM   3186 1HB  LEU A 215      -9.413  -2.593  12.201  1.00 90.66           H
ATOM   3187 2HB  LEU A 215      -8.198  -3.403  11.233  1.00 90.66           H
ATOM   3188  CG  LEU A 215      -7.414  -1.916  12.557  1.00 90.66           C
ATOM   3189  HG  LEU A 215      -7.742  -0.963  12.972  1.00 90.66           H
ATOM   3190  CD1 LEU A 215      -7.205  -2.873  13.732  1.00 90.66           C
ATOM   3191 1HD1 LEU A 215      -8.134  -2.966  14.295  1.00 90.66           H
ATOM   3192 2HD1 LEU A 215      -6.909  -3.852  13.355  1.00 90.66           H
ATOM   3193 3HD1 LEU A 215      -6.423  -2.483  14.384  1.00 90.66           H
ATOM   3194  CD2 LEU A 215      -6.114  -1.653  11.793  1.00 90.66           C
ATOM   3195 1HD2 LEU A 215      -5.771  -2.579  11.332  1.00 90.66           H
ATOM   3196 2HD2 LEU A 215      -6.292  -0.906  11.020  1.00 90.66           H
ATOM   3197 3HD2 LEU A 215      -5.355  -1.288  12.485  1.00 90.66           H
ATOM   3198  HN  LEU A 215      -9.920  -0.399  11.816  1.00 90.66           H
ATOM   3199  N   THR A 216     -10.960  -2.332   9.584  1.00 90.21           N
ATOM   3200  CA  THR A 216     -11.845  -3.017   8.657  1.00 90.21           C
ATOM   3201  C   THR A 216     -11.821  -2.331   7.290  1.00 90.21           C
ATOM   3202  O   THR A 216     -11.739  -2.996   6.258  1.00 90.21           O
ATOM   3203  HA  THR A 216     -11.473  -4.031   8.512  1.00 90.21           H
ATOM   3204  CB  THR A 216     -13.239  -3.070   9.285  1.00 90.21           C
ATOM   3205  HB  THR A 216     -13.647  -2.067   9.411  1.00 90.21           H
ATOM   3206  OG1 THR A 216     -13.050  -3.813  10.487  1.00 90.21           O
ATOM   3207  HG1 THR A 216     -13.096  -3.202  11.277  1.00 90.21           H
ATOM   3208  CG2 THR A 216     -14.217  -3.920   8.471  1.00 90.21           C
ATOM   3209 1HG2 THR A 216     -13.841  -4.941   8.403  1.00 90.21           H
ATOM   3210 2HG2 THR A 216     -14.316  -3.502   7.470  1.00 90.21           H
ATOM   3211 3HG2 THR A 216     -15.190  -3.924   8.962  1.00 90.21           H
ATOM   3212  HN  THR A 216     -11.408  -1.956  10.395  1.00 90.21           H
ATOM   3213  N   LEU A 217     -11.892  -1.008   7.326  1.00 87.42           N
ATOM   3214  CA  LEU A 217     -11.839  -0.222   6.105  1.00 87.42           C
ATOM   3215  C   LEU A 217     -10.542  -0.538   5.357  1.00 87.42           C
ATOM   3216  O   LEU A 217     -10.547  -0.689   4.136  1.00 87.42           O
ATOM   3217  HA  LEU A 217     -12.680  -0.527   5.483  1.00 87.42           H
ATOM   3218  CB  LEU A 217     -12.022   1.265   6.417  1.00 87.42           C
ATOM   3219 1HB  LEU A 217     -11.715   1.440   7.448  1.00 87.42           H
ATOM   3220 2HB  LEU A 217     -11.345   1.835   5.781  1.00 87.42           H
ATOM   3221  CG  LEU A 217     -13.437   1.819   6.234  1.00 87.42           C
ATOM   3222  HG  LEU A 217     -14.147   1.038   6.506  1.00 87.42           H
ATOM   3223  CD1 LEU A 217     -13.686   3.004   7.169  1.00 87.42           C
ATOM   3224 1HD1 LEU A 217     -13.569   2.682   8.203  1.00 87.42           H
ATOM   3225 2HD1 LEU A 217     -12.970   3.796   6.951  1.00 87.42           H
ATOM   3226 3HD1 LEU A 217     -14.699   3.378   7.018  1.00 87.42           H
ATOM   3227  CD2 LEU A 217     -13.699   2.178   4.770  1.00 87.42           C
ATOM   3228 1HD2 LEU A 217     -12.983   2.934   4.447  1.00 87.42           H
ATOM   3229 2HD2 LEU A 217     -13.590   1.287   4.152  1.00 87.42           H
ATOM   3230 3HD2 LEU A 217     -14.712   2.569   4.668  1.00 87.42           H
ATOM   3231  HN  LEU A 217     -11.986  -0.476   8.168  1.00 87.42           H
ATOM   3232  N   LYS A 218      -9.463  -0.629   6.120  1.00 84.53           N
ATOM   3233  CA  LYS A 218      -8.151  -0.852   5.538  1.00 84.53           C
ATOM   3234  C   LYS A 218      -8.146  -2.193   4.800  1.00 84.53           C
ATOM   3235  O   LYS A 218      -7.650  -2.286   3.678  1.00 84.53           O
ATOM   3236  HA  LYS A 218      -7.977  -0.058   4.812  1.00 84.53           H
ATOM   3237  CB  LYS A 218      -7.063  -0.735   6.607  1.00 84.53           C
ATOM   3238 1HB  LYS A 218      -7.212   0.177   7.185  1.00 84.53           H
ATOM   3239 2HB  LYS A 218      -7.141  -1.570   7.304  1.00 84.53           H
ATOM   3240  CG  LYS A 218      -5.670  -0.721   5.973  1.00 84.53           C
ATOM   3241 1HG  LYS A 218      -5.539  -1.610   5.356  1.00 84.53           H
ATOM   3242 2HG  LYS A 218      -5.575   0.142   5.314  1.00 84.53           H
ATOM   3243  CD  LYS A 218      -4.580  -0.673   7.045  1.00 84.53           C
ATOM   3244 1HD  LYS A 218      -4.679   0.242   7.629  1.00 84.53           H
ATOM   3245 2HD  LYS A 218      -4.707  -1.507   7.736  1.00 84.53           H
ATOM   3246  CE  LYS A 218      -3.188  -0.734   6.415  1.00 84.53           C
ATOM   3247 1HE  LYS A 218      -3.130  -1.576   5.725  1.00 84.53           H
ATOM   3248 2HE  LYS A 218      -3.007   0.169   5.831  1.00 84.53           H
ATOM   3249  NZ  LYS A 218      -2.150  -0.870   7.461  1.00 84.53           N
ATOM   3250 1HZ  LYS A 218      -1.269  -1.132   7.032  1.00 84.53           H
ATOM   3251 2HZ  LYS A 218      -2.040   0.014   7.946  1.00 84.53           H
ATOM   3252 3HZ  LYS A 218      -2.429  -1.586   8.123  1.00 84.53           H
ATOM   3253  HN  LYS A 218      -9.475  -0.554   7.117  1.00 84.53           H
ATOM   3254  N   VAL A 219      -8.704  -3.197   5.460  1.00 89.43           N
ATOM   3255  CA  VAL A 219      -8.667  -4.551   4.933  1.00 89.43           C
ATOM   3256  C   VAL A 219      -9.550  -4.632   3.686  1.00 89.43           C
ATOM   3257  O   VAL A 219      -9.140  -5.185   2.667  1.00 89.43           O
ATOM   3258  HA  VAL A 219      -7.637  -4.765   4.649  1.00 89.43           H
ATOM   3259  CB  VAL A 219      -9.076  -5.546   6.021  1.00 89.43           C
ATOM   3260  HB  VAL A 219     -10.043  -5.234   6.415  1.00 89.43           H
ATOM   3261  CG1 VAL A 219      -9.236  -6.954   5.443  1.00 89.43           C
ATOM   3262 1HG1 VAL A 219     -10.005  -6.945   4.671  1.00 89.43           H
ATOM   3263 2HG1 VAL A 219      -8.290  -7.279   5.010  1.00 89.43           H
ATOM   3264 3HG1 VAL A 219      -9.526  -7.642   6.237  1.00 89.43           H
ATOM   3265  CG2 VAL A 219      -8.073  -5.538   7.176  1.00 89.43           C
ATOM   3266 1HG2 VAL A 219      -7.087  -5.814   6.803  1.00 89.43           H
ATOM   3267 2HG2 VAL A 219      -8.030  -4.541   7.614  1.00 89.43           H
ATOM   3268 3HG2 VAL A 219      -8.387  -6.255   7.935  1.00 89.43           H
ATOM   3269  HN  VAL A 219      -9.174  -3.097   6.337  1.00 89.43           H
ATOM   3270  N   ILE A 220     -10.745  -4.074   3.808  1.00 89.92           N
ATOM   3271  CA  ILE A 220     -11.736  -4.187   2.751  1.00 89.92           C
ATOM   3272  C   ILE A 220     -11.224  -3.471   1.500  1.00 89.92           C
ATOM   3273  O   ILE A 220     -11.108  -4.078   0.437  1.00 89.92           O
ATOM   3274  HA  ILE A 220     -11.848  -5.246   2.521  1.00 89.92           H
ATOM   3275  CB  ILE A 220     -13.096  -3.682   3.236  1.00 89.92           C
ATOM   3276  HB  ILE A 220     -12.952  -2.711   3.709  1.00 89.92           H
ATOM   3277  CG1 ILE A 220     -13.682  -4.618   4.295  1.00 89.92           C
ATOM   3278 1HG1 ILE A 220     -13.849  -5.604   3.862  1.00 89.92           H
ATOM   3279 2HG1 ILE A 220     -12.969  -4.743   5.110  1.00 89.92           H
ATOM   3280  CG2 ILE A 220     -14.054  -3.475   2.061  1.00 89.92           C
ATOM   3281 1HG2 ILE A 220     -13.634  -2.740   1.374  1.00 89.92           H
ATOM   3282 2HG2 ILE A 220     -14.198  -4.421   1.538  1.00 89.92           H
ATOM   3283 3HG2 ILE A 220     -15.014  -3.116   2.434  1.00 89.92           H
ATOM   3284  CD1 ILE A 220     -15.000  -4.067   4.844  1.00 89.92           C
ATOM   3285 1HD1 ILE A 220     -14.826  -3.092   5.298  1.00 89.92           H
ATOM   3286 2HD1 ILE A 220     -15.719  -3.967   4.031  1.00 89.92           H
ATOM   3287 3HD1 ILE A 220     -15.395  -4.752   5.595  1.00 89.92           H
ATOM   3288  HN  ILE A 220     -11.039  -3.552   4.609  1.00 89.92           H
ATOM   3289  N   LEU A 221     -10.932  -2.189   1.668  1.00 88.17           N
ATOM   3290  CA  LEU A 221     -10.623  -1.337   0.533  1.00 88.17           C
ATOM   3291  C   LEU A 221      -9.164  -1.547   0.125  1.00 88.17           C
ATOM   3292  O   LEU A 221      -8.793  -1.299  -1.021  1.00 88.17           O
ATOM   3293  HA  LEU A 221     -11.261  -1.650  -0.294  1.00 88.17           H
ATOM   3294  CB  LEU A 221     -10.970   0.120   0.846  1.00 88.17           C
ATOM   3295 1HB  LEU A 221     -10.397   0.430   1.719  1.00 88.17           H
ATOM   3296 2HB  LEU A 221     -10.640   0.739   0.012  1.00 88.17           H
ATOM   3297  CG  LEU A 221     -12.448   0.415   1.110  1.00 88.17           C
ATOM   3298  HG  LEU A 221     -12.776  -0.202   1.946  1.00 88.17           H
ATOM   3299  CD1 LEU A 221     -12.651   1.875   1.520  1.00 88.17           C
ATOM   3300 1HD1 LEU A 221     -12.085   2.079   2.430  1.00 88.17           H
ATOM   3301 2HD1 LEU A 221     -12.301   2.529   0.721  1.00 88.17           H
ATOM   3302 3HD1 LEU A 221     -13.710   2.058   1.702  1.00 88.17           H
ATOM   3303  CD2 LEU A 221     -13.308   0.034  -0.097  1.00 88.17           C
ATOM   3304 1HD2 LEU A 221     -12.987   0.607  -0.967  1.00 88.17           H
ATOM   3305 2HD2 LEU A 221     -13.195  -1.030  -0.301  1.00 88.17           H
ATOM   3306 3HD2 LEU A 221     -14.354   0.255   0.118  1.00 88.17           H
ATOM   3307  HN  LEU A 221     -10.906  -1.734   2.558  1.00 88.17           H
ATOM   3308  N   GLY A 222      -8.374  -2.002   1.087  1.00 86.66           N
ATOM   3309  CA  GLY A 222      -6.937  -2.100   0.892  1.00 86.66           C
ATOM   3310  C   GLY A 222      -6.572  -3.384   0.144  1.00 86.66           C
ATOM   3311  O   GLY A 222      -5.536  -3.449  -0.516  1.00 86.66           O
ATOM   3312 1HA  GLY A 222      -6.583  -1.235   0.331  1.00 86.66           H
ATOM   3313 2HA  GLY A 222      -6.433  -2.082   1.858  1.00 86.66           H
ATOM   3314  HN  GLY A 222      -8.700  -2.300   1.984  1.00 86.66           H
ATOM   3315  N   PHE A 223      -7.443  -4.374   0.272  1.00 81.44           N
ATOM   3316  CA  PHE A 223      -7.147  -5.703  -0.236  1.00 81.44           C
ATOM   3317  C   PHE A 223      -8.358  -6.297  -0.956  1.00 81.44           C
ATOM   3318  O   PHE A 223      -8.322  -6.508  -2.168  1.00 81.44           O
ATOM   3319  HA  PHE A 223      -6.320  -5.603  -0.939  1.00 81.44           H
ATOM   3320  CB  PHE A 223      -6.807  -6.578   0.973  1.00 81.44           C
ATOM   3321 1HB  PHE A 223      -6.003  -6.105   1.537  1.00 81.44           H
ATOM   3322 2HB  PHE A 223      -7.674  -6.623   1.631  1.00 81.44           H
ATOM   3323  CG  PHE A 223      -6.385  -8.003   0.610  1.00 81.44           C
ATOM   3324  CD1 PHE A 223      -7.179  -9.054   0.949  1.00 81.44           C
ATOM   3325  HD1 PHE A 223      -8.115  -8.881   1.480  1.00 81.44           H
ATOM   3326  CD2 PHE A 223      -5.217  -8.219  -0.052  1.00 81.44           C
ATOM   3327  HD2 PHE A 223      -4.581  -7.377  -0.324  1.00 81.44           H
ATOM   3328  CE1 PHE A 223      -6.788 -10.377   0.612  1.00 81.44           C
ATOM   3329  HE1 PHE A 223      -7.424 -11.220   0.884  1.00 81.44           H
ATOM   3330  CE2 PHE A 223      -4.826  -9.542  -0.389  1.00 81.44           C
ATOM   3331  HE2 PHE A 223      -3.890  -9.715  -0.920  1.00 81.44           H
ATOM   3332  CZ  PHE A 223      -5.620 -10.593  -0.050  1.00 81.44           C
ATOM   3333  HZ  PHE A 223      -5.319 -11.609  -0.309  1.00 81.44           H
ATOM   3334  HN  PHE A 223      -8.336  -4.280   0.713  1.00 81.44           H
ATOM   3335  N   PHE A 224      -9.402  -6.551  -0.181  1.00 84.04           N
ATOM   3336  CA  PHE A 224     -10.488  -7.399  -0.642  1.00 84.04           C
ATOM   3337  C   PHE A 224     -11.111  -6.843  -1.924  1.00 84.04           C
ATOM   3338  O   PHE A 224     -11.267  -7.567  -2.907  1.00 84.04           O
ATOM   3339  HA  PHE A 224     -10.067  -8.384  -0.842  1.00 84.04           H
ATOM   3340  CB  PHE A 224     -11.547  -7.410   0.462  1.00 84.04           C
ATOM   3341 1HB  PHE A 224     -11.544  -6.442   0.964  1.00 84.04           H
ATOM   3342 2HB  PHE A 224     -12.531  -7.529   0.007  1.00 84.04           H
ATOM   3343  CG  PHE A 224     -11.347  -8.510   1.506  1.00 84.04           C
ATOM   3344  CD1 PHE A 224     -11.688  -9.794   1.214  1.00 84.04           C
ATOM   3345  HD1 PHE A 224     -12.104 -10.039   0.237  1.00 84.04           H
ATOM   3346  CD2 PHE A 224     -10.828  -8.205   2.725  1.00 84.04           C
ATOM   3347  HD2 PHE A 224     -10.555  -7.176   2.959  1.00 84.04           H
ATOM   3348  CE1 PHE A 224     -11.502 -10.816   2.183  1.00 84.04           C
ATOM   3349  HE1 PHE A 224     -11.776 -11.845   1.949  1.00 84.04           H
ATOM   3350  CE2 PHE A 224     -10.642  -9.226   3.694  1.00 84.04           C
ATOM   3351  HE2 PHE A 224     -10.226  -8.981   4.671  1.00 84.04           H
ATOM   3352  CZ  PHE A 224     -10.983 -10.510   3.402  1.00 84.04           C
ATOM   3353  HZ  PHE A 224     -10.841 -11.294   4.146  1.00 84.04           H
ATOM   3354  HN  PHE A 224      -9.512  -6.190   0.745  1.00 84.04           H
ATOM   3355  N   LEU A 225     -11.451  -5.564  -1.873  1.00 89.35           N
ATOM   3356  CA  LEU A 225     -12.115  -4.920  -2.994  1.00 89.35           C
ATOM   3357  C   LEU A 225     -11.205  -4.981  -4.223  1.00 89.35           C
ATOM   3358  O   LEU A 225     -11.605  -5.484  -5.272  1.00 89.35           O
ATOM   3359  HA  LEU A 225     -13.021  -5.487  -3.207  1.00 89.35           H
ATOM   3360  CB  LEU A 225     -12.547  -3.501  -2.618  1.00 89.35           C
ATOM   3361 1HB  LEU A 225     -13.241  -3.564  -1.780  1.00 89.35           H
ATOM   3362 2HB  LEU A 225     -11.670  -2.957  -2.265  1.00 89.35           H
ATOM   3363  CG  LEU A 225     -13.206  -2.684  -3.730  1.00 89.35           C
ATOM   3364  HG  LEU A 225     -12.587  -2.762  -4.624  1.00 89.35           H
ATOM   3365  CD1 LEU A 225     -14.583  -3.249  -4.084  1.00 89.35           C
ATOM   3366 1HD1 LEU A 225     -14.477  -4.280  -4.423  1.00 89.35           H
ATOM   3367 2HD1 LEU A 225     -15.224  -3.221  -3.203  1.00 89.35           H
ATOM   3368 3HD1 LEU A 225     -15.029  -2.650  -4.877  1.00 89.35           H
ATOM   3369  CD2 LEU A 225     -13.274  -1.202  -3.356  1.00 89.35           C
ATOM   3370 1HD2 LEU A 225     -13.857  -1.085  -2.443  1.00 89.35           H
ATOM   3371 2HD2 LEU A 225     -12.265  -0.822  -3.194  1.00 89.35           H
ATOM   3372 3HD2 LEU A 225     -13.747  -0.644  -4.164  1.00 89.35           H
ATOM   3373  HN  LEU A 225     -11.280  -4.971  -1.086  1.00 89.35           H
ATOM   3374  N   PRO A 226      -9.970  -4.472  -4.117  1.00 89.23           N
ATOM   3375  CA  PRO A 226      -9.032  -4.527  -5.241  1.00 89.23           C
ATOM   3376  C   PRO A 226      -8.870  -5.936  -5.788  1.00 89.23           C
ATOM   3377  O   PRO A 226      -8.891  -6.141  -7.000  1.00 89.23           O
ATOM   3378  HA  PRO A 226      -9.414  -3.940  -6.077  1.00 89.23           H
ATOM   3379  CB  PRO A 226      -7.726  -3.993  -4.650  1.00 89.23           C
ATOM   3380 1HB  PRO A 226      -7.103  -4.798  -4.262  1.00 89.23           H
ATOM   3381 2HB  PRO A 226      -7.134  -3.465  -5.398  1.00 89.23           H
ATOM   3382  CG  PRO A 226      -8.196  -3.059  -3.541  1.00 89.23           C
ATOM   3383 1HG  PRO A 226      -7.411  -2.875  -2.807  1.00 89.23           H
ATOM   3384 2HG  PRO A 226      -8.487  -2.083  -3.930  1.00 89.23           H
ATOM   3385  CD  PRO A 226      -9.374  -3.809  -2.943  1.00 89.23           C
ATOM   3386 1HD  PRO A 226      -9.055  -4.534  -2.194  1.00 89.23           H
ATOM   3387 2HD  PRO A 226     -10.076  -3.135  -2.450  1.00 89.23           H
ATOM   3388  N   PHE A 227      -8.710  -6.878  -4.870  1.00 84.19           N
ATOM   3389  CA  PHE A 227      -8.395  -8.245  -5.247  1.00 84.19           C
ATOM   3390  C   PHE A 227      -9.538  -8.869  -6.050  1.00 84.19           C
ATOM   3391  O   PHE A 227      -9.308  -9.481  -7.092  1.00 84.19           O
ATOM   3392  HA  PHE A 227      -7.496  -8.212  -5.863  1.00 84.19           H
ATOM   3393  CB  PHE A 227      -8.208  -9.035  -3.950  1.00 84.19           C
ATOM   3394 1HB  PHE A 227      -7.429  -8.558  -3.356  1.00 84.19           H
ATOM   3395 2HB  PHE A 227      -9.129  -8.984  -3.370  1.00 84.19           H
ATOM   3396  CG  PHE A 227      -7.838 -10.504  -4.165  1.00 84.19           C
ATOM   3397  CD1 PHE A 227      -8.789 -11.469  -4.044  1.00 84.19           C
ATOM   3398  HD1 PHE A 227      -9.814 -11.196  -3.794  1.00 84.19           H
ATOM   3399  CD2 PHE A 227      -6.559 -10.845  -4.476  1.00 84.19           C
ATOM   3400  HD2 PHE A 227      -5.797 -10.072  -4.573  1.00 84.19           H
ATOM   3401  CE1 PHE A 227      -8.446 -12.833  -4.243  1.00 84.19           C
ATOM   3402  HE1 PHE A 227      -9.207 -13.606  -4.146  1.00 84.19           H
ATOM   3403  CE2 PHE A 227      -6.216 -12.209  -4.675  1.00 84.19           C
ATOM   3404  HE2 PHE A 227      -5.190 -12.482  -4.925  1.00 84.19           H
ATOM   3405  CZ  PHE A 227      -7.166 -13.174  -4.554  1.00 84.19           C
ATOM   3406  HZ  PHE A 227      -6.903 -14.220  -4.707  1.00 84.19           H
ATOM   3407  HN  PHE A 227      -8.792  -6.719  -3.886  1.00 84.19           H
ATOM   3408  N   VAL A 228     -10.746  -8.693  -5.535  1.00 91.47           N
ATOM   3409  CA  VAL A 228     -11.919  -9.280  -6.160  1.00 91.47           C
ATOM   3410  C   VAL A 228     -12.067  -8.726  -7.578  1.00 91.47           C
ATOM   3411  O   VAL A 228     -12.327  -9.476  -8.517  1.00 91.47           O
ATOM   3412  HA  VAL A 228     -11.757 -10.356  -6.219  1.00 91.47           H
ATOM   3413  CB  VAL A 228     -13.153  -9.034  -5.290  1.00 91.47           C
ATOM   3414  HB  VAL A 228     -13.197  -7.969  -5.063  1.00 91.47           H
ATOM   3415  CG1 VAL A 228     -14.435  -9.408  -6.038  1.00 91.47           C
ATOM   3416 1HG1 VAL A 228     -14.518  -8.804  -6.941  1.00 91.47           H
ATOM   3417 2HG1 VAL A 228     -14.402 -10.464  -6.308  1.00 91.47           H
ATOM   3418 3HG1 VAL A 228     -15.297  -9.224  -5.397  1.00 91.47           H
ATOM   3419  CG2 VAL A 228     -13.050  -9.792  -3.965  1.00 91.47           C
ATOM   3420 1HG2 VAL A 228     -12.970 -10.861  -4.163  1.00 91.47           H
ATOM   3421 2HG2 VAL A 228     -12.167  -9.456  -3.422  1.00 91.47           H
ATOM   3422 3HG2 VAL A 228     -13.941  -9.600  -3.366  1.00 91.47           H
ATOM   3423  HN  VAL A 228     -10.929  -8.161  -4.708  1.00 91.47           H
ATOM   3424  N   VAL A 229     -11.896  -7.417  -7.689  1.00 91.18           N
ATOM   3425  CA  VAL A 229     -12.078  -6.743  -8.963  1.00 91.18           C
ATOM   3426  C   VAL A 229     -11.045  -7.266  -9.964  1.00 91.18           C
ATOM   3427  O   VAL A 229     -11.381  -7.566 -11.108  1.00 91.18           O
ATOM   3428  HA  VAL A 229     -13.075  -6.991  -9.327  1.00 91.18           H
ATOM   3429  CB  VAL A 229     -12.008  -5.227  -8.769  1.00 91.18           C
ATOM   3430  HB  VAL A 229     -11.081  -4.999  -8.242  1.00 91.18           H
ATOM   3431  CG1 VAL A 229     -11.972  -4.502 -10.116  1.00 91.18           C
ATOM   3432 1HG1 VAL A 229     -11.096  -4.824 -10.678  1.00 91.18           H
ATOM   3433 2HG1 VAL A 229     -12.874  -4.741 -10.680  1.00 91.18           H
ATOM   3434 3HG1 VAL A 229     -11.922  -3.427  -9.948  1.00 91.18           H
ATOM   3435  CG2 VAL A 229     -13.171  -4.730  -7.909  1.00 91.18           C
ATOM   3436 1HG2 VAL A 229     -14.115  -4.976  -8.397  1.00 91.18           H
ATOM   3437 2HG2 VAL A 229     -13.132  -5.210  -6.931  1.00 91.18           H
ATOM   3438 3HG2 VAL A 229     -13.097  -3.649  -7.786  1.00 91.18           H
ATOM   3439  HN  VAL A 229     -11.638  -6.820  -6.928  1.00 91.18           H
ATOM   3440  N   MET A 230      -9.809  -7.359  -9.495  1.00 83.31           N
ATOM   3441  CA  MET A 230      -8.724  -7.834 -10.337  1.00 83.31           C
ATOM   3442  C   MET A 230      -8.988  -9.262 -10.818  1.00 83.31           C
ATOM   3443  O   MET A 230      -8.886  -9.548 -12.010  1.00 83.31           O
ATOM   3444  HA  MET A 230      -8.696  -7.155 -11.190  1.00 83.31           H
ATOM   3445  CB  MET A 230      -7.412  -7.794  -9.550  1.00 83.31           C
ATOM   3446 1HB  MET A 230      -7.578  -8.169  -8.540  1.00 83.31           H
ATOM   3447 2HB  MET A 230      -6.682  -8.453 -10.019  1.00 83.31           H
ATOM   3448  CG  MET A 230      -6.855  -6.370  -9.485  1.00 83.31           C
ATOM   3449 1HG  MET A 230      -6.861  -5.922 -10.479  1.00 83.31           H
ATOM   3450 2HG  MET A 230      -7.491  -5.750  -8.852  1.00 83.31           H
ATOM   3451  SD  MET A 230      -5.192  -6.395  -8.838  1.00 83.31           S
ATOM   3452  CE  MET A 230      -5.526  -6.820  -7.137  1.00 83.31           C
ATOM   3453 1HE  MET A 230      -6.164  -6.057  -6.691  1.00 83.31           H
ATOM   3454 2HE  MET A 230      -6.032  -7.785  -7.097  1.00 83.31           H
ATOM   3455 3HE  MET A 230      -4.588  -6.878  -6.586  1.00 83.31           H
ATOM   3456  HN  MET A 230      -9.545  -7.117  -8.562  1.00 83.31           H
ATOM   3457  N   ALA A 231      -9.321 -10.121  -9.866  1.00 89.45           N
ATOM   3458  CA  ALA A 231      -9.504 -11.532 -10.161  1.00 89.45           C
ATOM   3459  C   ALA A 231     -10.574 -11.688 -11.243  1.00 89.45           C
ATOM   3460  O   ALA A 231     -10.404 -12.463 -12.182  1.00 89.45           O
ATOM   3461  HA  ALA A 231      -8.557 -11.916 -10.540  1.00 89.45           H
ATOM   3462  CB  ALA A 231      -9.860 -12.280  -8.875  1.00 89.45           C
ATOM   3463 1HB  ALA A 231      -9.055 -12.162  -8.150  1.00 89.45           H
ATOM   3464 2HB  ALA A 231     -10.783 -11.874  -8.462  1.00 89.45           H
ATOM   3465 3HB  ALA A 231      -9.997 -13.339  -9.097  1.00 89.45           H
ATOM   3466  HN  ALA A 231      -9.466  -9.867  -8.909  1.00 89.45           H
ATOM   3467  N   CYS A 232     -11.654 -10.939 -11.074  1.00 89.18           N
ATOM   3468  CA  CYS A 232     -12.764 -11.004 -12.010  1.00 89.18           C
ATOM   3469  C   CYS A 232     -12.274 -10.507 -13.371  1.00 89.18           C
ATOM   3470  O   CYS A 232     -12.507 -11.152 -14.392  1.00 89.18           O
ATOM   3471  HA  CYS A 232     -13.065 -12.050 -12.065  1.00 89.18           H
ATOM   3472  CB  CYS A 232     -13.971 -10.207 -11.512  1.00 89.18           C
ATOM   3473 1HB  CYS A 232     -13.664  -9.197 -11.241  1.00 89.18           H
ATOM   3474 2HB  CYS A 232     -14.709 -10.113 -12.309  1.00 89.18           H
ATOM   3475  SG  CYS A 232     -14.718 -11.042 -10.065  1.00 89.18           S
ATOM   3476  HG  CYS A 232     -13.858 -10.565  -9.170  1.00 89.18           H
ATOM   3477  HN  CYS A 232     -11.777 -10.297 -10.317  1.00 89.18           H
ATOM   3478  N   CYS A 233     -11.603  -9.365 -13.342  1.00 87.44           N
ATOM   3479  CA  CYS A 233     -11.184  -8.711 -14.571  1.00 87.44           C
ATOM   3480  C   CYS A 233     -10.321  -9.692 -15.366  1.00 87.44           C
ATOM   3481  O   CYS A 233     -10.563  -9.918 -16.551  1.00 87.44           O
ATOM   3482  HA  CYS A 233     -12.093  -8.463 -15.119  1.00 87.44           H
ATOM   3483  CB  CYS A 233     -10.448  -7.400 -14.291  1.00 87.44           C
ATOM   3484 1HB  CYS A 233      -9.700  -7.551 -13.513  1.00 87.44           H
ATOM   3485 2HB  CYS A 233      -9.916  -7.074 -15.185  1.00 87.44           H
ATOM   3486  SG  CYS A 233     -11.639  -6.112 -13.770  1.00 87.44           S
ATOM   3487  HG  CYS A 233     -11.777  -6.547 -12.521  1.00 87.44           H
ATOM   3488  HN  CYS A 233     -11.347  -8.888 -12.501  1.00 87.44           H
ATOM   3489  N   TYR A 234      -9.331 -10.248 -14.683  1.00 74.76           N
ATOM   3490  CA  TYR A 234      -8.339 -11.079 -15.344  1.00 74.76           C
ATOM   3491  C   TYR A 234      -8.936 -12.427 -15.751  1.00 74.76           C
ATOM   3492  O   TYR A 234      -8.537 -13.009 -16.759  1.00 74.76           O
ATOM   3493  HA  TYR A 234      -8.003 -10.554 -16.239  1.00 74.76           H
ATOM   3494  CB  TYR A 234      -7.232 -11.314 -14.315  1.00 74.76           C
ATOM   3495 1HB  TYR A 234      -7.687 -11.477 -13.338  1.00 74.76           H
ATOM   3496 2HB  TYR A 234      -6.698 -12.229 -14.573  1.00 74.76           H
ATOM   3497  CG  TYR A 234      -6.226 -10.166 -14.208  1.00 74.76           C
ATOM   3498  CD1 TYR A 234      -5.411  -9.862 -15.279  1.00 74.76           C
ATOM   3499  HD1 TYR A 234      -5.483 -10.440 -16.201  1.00 74.76           H
ATOM   3500  CD2 TYR A 234      -6.135  -9.435 -13.041  1.00 74.76           C
ATOM   3501  HD2 TYR A 234      -6.779  -9.675 -12.196  1.00 74.76           H
ATOM   3502  CE1 TYR A 234      -4.464  -8.781 -15.179  1.00 74.76           C
ATOM   3503  HE1 TYR A 234      -3.814  -8.531 -16.017  1.00 74.76           H
ATOM   3504  CE2 TYR A 234      -5.189  -8.354 -12.941  1.00 74.76           C
ATOM   3505  HE2 TYR A 234      -5.106  -7.769 -12.026  1.00 74.76           H
ATOM   3506  CZ  TYR A 234      -4.400  -8.081 -14.015  1.00 74.76           C
ATOM   3507  OH  TYR A 234      -3.506  -7.060 -13.921  1.00 74.76           O
ATOM   3508  HH  TYR A 234      -3.714  -6.497 -13.121  1.00 74.76           H
ATOM   3509  HN  TYR A 234      -9.201 -10.139 -13.697  1.00 74.76           H
ATOM   3510  N   THR A 235      -9.884 -12.886 -14.946  1.00 85.09           N
ATOM   3511  CA  THR A 235     -10.614 -14.101 -15.266  1.00 85.09           C
ATOM   3512  C   THR A 235     -11.277 -13.978 -16.639  1.00 85.09           C
ATOM   3513  O   THR A 235     -11.195 -14.895 -17.456  1.00 85.09           O
ATOM   3514  HA  THR A 235      -9.902 -14.924 -15.326  1.00 85.09           H
ATOM   3515  CB  THR A 235     -11.608 -14.367 -14.133  1.00 85.09           C
ATOM   3516  HB  THR A 235     -12.350 -13.571 -14.071  1.00 85.09           H
ATOM   3517  OG1 THR A 235     -10.785 -14.532 -12.981  1.00 85.09           O
ATOM   3518  HG1 THR A 235     -10.880 -13.740 -12.377  1.00 85.09           H
ATOM   3519  CG2 THR A 235     -12.317 -15.714 -14.281  1.00 85.09           C
ATOM   3520 1HG2 THR A 235     -11.578 -16.516 -14.275  1.00 85.09           H
ATOM   3521 2HG2 THR A 235     -12.867 -15.734 -15.222  1.00 85.09           H
ATOM   3522 3HG2 THR A 235     -13.010 -15.853 -13.451  1.00 85.09           H
ATOM   3523  HN  THR A 235     -10.153 -12.443 -14.091  1.00 85.09           H
ATOM   3524  N   ILE A 236     -11.919 -12.839 -16.852  1.00 84.21           N
ATOM   3525  CA  ILE A 236     -12.612 -12.593 -18.105  1.00 84.21           C
ATOM   3526  C   ILE A 236     -11.584 -12.388 -19.220  1.00 84.21           C
ATOM   3527  O   ILE A 236     -11.778 -12.855 -20.341  1.00 84.21           O
ATOM   3528  HA  ILE A 236     -13.198 -13.483 -18.335  1.00 84.21           H
ATOM   3529  CB  ILE A 236     -13.596 -11.431 -17.954  1.00 84.21           C
ATOM   3530  HB  ILE A 236     -13.039 -10.553 -17.626  1.00 84.21           H
ATOM   3531  CG1 ILE A 236     -14.640 -11.732 -16.877  1.00 84.21           C
ATOM   3532 1HG1 ILE A 236     -15.355 -12.464 -17.254  1.00 84.21           H
ATOM   3533 2HG1 ILE A 236     -14.154 -12.179 -16.010  1.00 84.21           H
ATOM   3534  CG2 ILE A 236     -14.241 -11.081 -19.297  1.00 84.21           C
ATOM   3535 1HG2 ILE A 236     -13.467 -10.794 -20.008  1.00 84.21           H
ATOM   3536 2HG2 ILE A 236     -14.781 -11.948 -19.677  1.00 84.21           H
ATOM   3537 3HG2 ILE A 236     -14.936 -10.252 -19.161  1.00 84.21           H
ATOM   3538  CD1 ILE A 236     -15.377 -10.459 -16.457  1.00 84.21           C
ATOM   3539 1HD1 ILE A 236     -14.662  -9.740 -16.058  1.00 84.21           H
ATOM   3540 2HD1 ILE A 236     -15.881 -10.029 -17.322  1.00 84.21           H
ATOM   3541 3HD1 ILE A 236     -16.113 -10.702 -15.691  1.00 84.21           H
ATOM   3542  HN  ILE A 236     -11.970 -12.094 -16.187  1.00 84.21           H
ATOM   3543  N   ILE A 237     -10.513 -11.690 -18.872  1.00 80.04           N
ATOM   3544  CA  ILE A 237      -9.463 -11.402 -19.835  1.00 80.04           C
ATOM   3545  C   ILE A 237      -8.928 -12.715 -20.408  1.00 80.04           C
ATOM   3546  O   ILE A 237      -8.868 -12.887 -21.625  1.00 80.04           O
ATOM   3547  HA  ILE A 237      -9.912 -10.828 -20.646  1.00 80.04           H
ATOM   3548  CB  ILE A 237      -8.383 -10.522 -19.202  1.00 80.04           C
ATOM   3549  HB  ILE A 237      -8.191 -10.889 -18.194  1.00 80.04           H
ATOM   3550  CG1 ILE A 237      -8.862  -9.074 -19.072  1.00 80.04           C
ATOM   3551 1HG1 ILE A 237      -8.878  -8.604 -20.055  1.00 80.04           H
ATOM   3552 2HG1 ILE A 237      -9.884  -9.058 -18.694  1.00 80.04           H
ATOM   3553  CG2 ILE A 237      -7.069 -10.623 -19.978  1.00 80.04           C
ATOM   3554 1HG2 ILE A 237      -6.724 -11.657 -19.974  1.00 80.04           H
ATOM   3555 2HG2 ILE A 237      -7.228 -10.297 -21.006  1.00 80.04           H
ATOM   3556 3HG2 ILE A 237      -6.319  -9.988 -19.507  1.00 80.04           H
ATOM   3557  CD1 ILE A 237      -7.952  -8.278 -18.134  1.00 80.04           C
ATOM   3558 1HD1 ILE A 237      -7.958  -8.738 -17.146  1.00 80.04           H
ATOM   3559 2HD1 ILE A 237      -6.936  -8.276 -18.528  1.00 80.04           H
ATOM   3560 3HD1 ILE A 237      -8.315  -7.253 -18.060  1.00 80.04           H
ATOM   3561  HN  ILE A 237     -10.357 -11.325 -17.955  1.00 80.04           H
ATOM   3562  N   ILE A 238      -8.553 -13.609 -19.505  1.00 77.99           N
ATOM   3563  CA  ILE A 238      -7.946 -14.867 -19.904  1.00 77.99           C
ATOM   3564  C   ILE A 238      -8.914 -15.631 -20.810  1.00 77.99           C
ATOM   3565  O   ILE A 238      -8.519 -16.140 -21.858  1.00 77.99           O
ATOM   3566  HA  ILE A 238      -7.050 -14.630 -20.478  1.00 77.99           H
ATOM   3567  CB  ILE A 238      -7.499 -15.661 -18.675  1.00 77.99           C
ATOM   3568  HB  ILE A 238      -8.320 -15.671 -17.958  1.00 77.99           H
ATOM   3569  CG1 ILE A 238      -6.310 -14.985 -17.989  1.00 77.99           C
ATOM   3570 1HG1 ILE A 238      -5.406 -15.150 -18.575  1.00 77.99           H
ATOM   3571 2HG1 ILE A 238      -6.472 -13.908 -17.949  1.00 77.99           H
ATOM   3572  CG2 ILE A 238      -7.200 -17.116 -19.040  1.00 77.99           C
ATOM   3573 1HG2 ILE A 238      -8.097 -17.580 -19.448  1.00 77.99           H
ATOM   3574 2HG2 ILE A 238      -6.404 -17.147 -19.784  1.00 77.99           H
ATOM   3575 3HG2 ILE A 238      -6.884 -17.657 -18.148  1.00 77.99           H
ATOM   3576  CD1 ILE A 238      -6.112 -15.530 -16.573  1.00 77.99           C
ATOM   3577 1HD1 ILE A 238      -7.009 -15.341 -15.982  1.00 77.99           H
ATOM   3578 2HD1 ILE A 238      -5.926 -16.603 -16.619  1.00 77.99           H
ATOM   3579 3HD1 ILE A 238      -5.260 -15.033 -16.108  1.00 77.99           H
ATOM   3580  HN  ILE A 238      -8.658 -13.485 -18.518  1.00 77.99           H
ATOM   3581  N   HIS A 239     -10.164 -15.687 -20.373  1.00 77.63           N
ATOM   3582  CA  HIS A 239     -11.182 -16.415 -21.110  1.00 77.63           C
ATOM   3583  C   HIS A 239     -11.275 -15.868 -22.536  1.00 77.63           C
ATOM   3584  O   HIS A 239     -11.348 -16.633 -23.496  1.00 77.63           O
ATOM   3585  HA  HIS A 239     -10.857 -17.455 -21.150  1.00 77.63           H
ATOM   3586  CB  HIS A 239     -12.522 -16.374 -20.372  1.00 77.63           C
ATOM   3587 1HB  HIS A 239     -12.367 -16.699 -19.342  1.00 77.63           H
ATOM   3588 2HB  HIS A 239     -12.871 -15.342 -20.331  1.00 77.63           H
ATOM   3589  CG  HIS A 239     -13.596 -17.230 -20.999  1.00 77.63           C
ATOM   3590  ND1 HIS A 239     -14.574 -16.715 -21.831  1.00 77.63           N
ATOM   3591  HD1 HIS A 239     -14.671 -15.756 -22.096  1.00 77.63           H
ATOM   3592  CD2 HIS A 239     -13.834 -18.570 -20.908  1.00 77.63           C
ATOM   3593  HD2 HIS A 239     -13.248 -19.283 -20.328  1.00 77.63           H
ATOM   3594  CE1 HIS A 239     -15.361 -17.709 -22.217  1.00 77.63           C
ATOM   3595  HE1 HIS A 239     -16.224 -17.624 -22.877  1.00 77.63           H
ATOM   3596  NE2 HIS A 239     -14.901 -18.858 -21.643  1.00 77.63           N
ATOM   3597  HN  HIS A 239     -10.483 -15.247 -19.534  1.00 77.63           H
ATOM   3598  N   THR A 240     -11.268 -14.546 -22.630  1.00 79.21           N
ATOM   3599  CA  THR A 240     -11.416 -13.886 -23.916  1.00 79.21           C
ATOM   3600  C   THR A 240     -10.217 -14.196 -24.815  1.00 79.21           C
ATOM   3601  O   THR A 240     -10.375 -14.402 -26.017  1.00 79.21           O
ATOM   3602  HA  THR A 240     -12.299 -14.290 -24.410  1.00 79.21           H
ATOM   3603  CB  THR A 240     -11.612 -12.390 -23.660  1.00 79.21           C
ATOM   3604  HB  THR A 240     -10.694 -11.935 -23.288  1.00 79.21           H
ATOM   3605  OG1 THR A 240     -12.729 -12.333 -22.776  1.00 79.21           O
ATOM   3606  HG1 THR A 240     -12.415 -12.202 -21.836  1.00 79.21           H
ATOM   3607  CG2 THR A 240     -12.085 -11.640 -24.907  1.00 79.21           C
ATOM   3608 1HG2 THR A 240     -13.038 -12.052 -25.239  1.00 79.21           H
ATOM   3609 2HG2 THR A 240     -11.345 -11.751 -25.699  1.00 79.21           H
ATOM   3610 3HG2 THR A 240     -12.209 -10.584 -24.670  1.00 79.21           H
ATOM   3611  HN  THR A 240     -11.164 -13.930 -21.848  1.00 79.21           H
ATOM   3612  N   LEU A 241      -9.045 -14.220 -24.197  1.00 74.83           N
ATOM   3613  CA  LEU A 241      -7.809 -14.378 -24.944  1.00 74.83           C
ATOM   3614  C   LEU A 241      -7.718 -15.810 -25.475  1.00 74.83           C
ATOM   3615  O   LEU A 241      -7.249 -16.035 -26.590  1.00 74.83           O
ATOM   3616  HA  LEU A 241      -7.851 -13.697 -25.794  1.00 74.83           H
ATOM   3617  CB  LEU A 241      -6.610 -13.962 -24.090  1.00 74.83           C
ATOM   3618 1HB  LEU A 241      -6.720 -14.409 -23.102  1.00 74.83           H
ATOM   3619 2HB  LEU A 241      -5.708 -14.385 -24.534  1.00 74.83           H
ATOM   3620  CG  LEU A 241      -6.400 -12.456 -23.917  1.00 74.83           C
ATOM   3621  HG  LEU A 241      -7.325 -12.025 -23.533  1.00 74.83           H
ATOM   3622  CD1 LEU A 241      -5.305 -12.169 -22.887  1.00 74.83           C
ATOM   3623 1HD1 LEU A 241      -5.591 -12.596 -21.926  1.00 74.83           H
ATOM   3624 2HD1 LEU A 241      -4.369 -12.617 -23.219  1.00 74.83           H
ATOM   3625 3HD1 LEU A 241      -5.177 -11.092 -22.784  1.00 74.83           H
ATOM   3626  CD2 LEU A 241      -6.113 -11.784 -25.261  1.00 74.83           C
ATOM   3627 1HD2 LEU A 241      -5.211 -12.214 -25.697  1.00 74.83           H
ATOM   3628 2HD2 LEU A 241      -6.955 -11.945 -25.935  1.00 74.83           H
ATOM   3629 3HD2 LEU A 241      -5.968 -10.714 -25.109  1.00 74.83           H
ATOM   3630  HN  LEU A 241      -8.933 -14.134 -23.207  1.00 74.83           H
ATOM   3631  N   ILE A 242      -8.174 -16.743 -24.651  1.00 75.83           N
ATOM   3632  CA  ILE A 242      -8.188 -18.143 -25.039  1.00 75.83           C
ATOM   3633  C   ILE A 242      -9.049 -18.311 -26.292  1.00 75.83           C
ATOM   3634  O   ILE A 242      -8.665 -19.019 -27.223  1.00 75.83           O
ATOM   3635  HA  ILE A 242      -7.163 -18.424 -25.284  1.00 75.83           H
ATOM   3636  CB  ILE A 242      -8.630 -19.020 -23.866  1.00 75.83           C
ATOM   3637  HB  ILE A 242      -9.526 -18.579 -23.429  1.00 75.83           H
ATOM   3638  CG1 ILE A 242      -7.562 -19.051 -22.771  1.00 75.83           C
ATOM   3639 1HG1 ILE A 242      -6.699 -19.620 -23.116  1.00 75.83           H
ATOM   3640 2HG1 ILE A 242      -7.215 -18.038 -22.568  1.00 75.83           H
ATOM   3641  CG2 ILE A 242      -9.004 -20.425 -24.342  1.00 75.83           C
ATOM   3642 1HG2 ILE A 242      -9.823 -20.360 -25.059  1.00 75.83           H
ATOM   3643 2HG2 ILE A 242      -8.140 -20.888 -24.819  1.00 75.83           H
ATOM   3644 3HG2 ILE A 242      -9.315 -21.027 -23.489  1.00 75.83           H
ATOM   3645  CD1 ILE A 242      -8.111 -19.675 -21.487  1.00 75.83           C
ATOM   3646 1HD1 ILE A 242      -8.959 -19.090 -21.132  1.00 75.83           H
ATOM   3647 2HD1 ILE A 242      -8.435 -20.697 -21.689  1.00 75.83           H
ATOM   3648 3HD1 ILE A 242      -7.332 -19.685 -20.725  1.00 75.83           H
ATOM   3649  HN  ILE A 242      -8.528 -16.554 -23.735  1.00 75.83           H
ATOM   3650  N   GLN A 243     -10.197 -17.650 -26.276  1.00 71.70           N
ATOM   3651  CA  GLN A 243     -11.135 -17.752 -27.381  1.00 71.70           C
ATOM   3652  C   GLN A 243     -10.542 -17.119 -28.642  1.00 71.70           C
ATOM   3653  O   GLN A 243     -10.804 -17.578 -29.753  1.00 71.70           O
ATOM   3654  HA  GLN A 243     -11.282 -18.821 -27.538  1.00 71.70           H
ATOM   3655  CB  GLN A 243     -12.476 -17.109 -27.023  1.00 71.70           C
ATOM   3656 1HB  GLN A 243     -12.306 -16.119 -26.598  1.00 71.70           H
ATOM   3657 2HB  GLN A 243     -13.070 -16.970 -27.926  1.00 71.70           H
ATOM   3658  CG  GLN A 243     -13.250 -17.972 -26.025  1.00 71.70           C
ATOM   3659 1HG  GLN A 243     -13.338 -18.988 -26.410  1.00 71.70           H
ATOM   3660 2HG  GLN A 243     -12.698 -18.034 -25.087  1.00 71.70           H
ATOM   3661  CD  GLN A 243     -14.643 -17.396 -25.766  1.00 71.70           C
ATOM   3662  OE1 GLN A 243     -14.948 -16.265 -26.106  1.00 71.70           O
ATOM   3663  NE2 GLN A 243     -15.469 -18.235 -25.147  1.00 71.70           N
ATOM   3664 1HE2 GLN A 243     -15.156 -19.151 -24.896  1.00 71.70           H
ATOM   3665 2HE2 GLN A 243     -16.403 -17.950 -24.934  1.00 71.70           H
ATOM   3666  HN  GLN A 243     -10.488 -17.053 -25.529  1.00 71.70           H
ATOM   3667  N   ALA A 244      -9.755 -16.075 -28.427  1.00 72.51           N
ATOM   3668  CA  ALA A 244      -9.283 -15.255 -29.529  1.00 72.51           C
ATOM   3669  C   ALA A 244      -8.233 -16.032 -30.325  1.00 72.51           C
ATOM   3670  O   ALA A 244      -7.942 -15.694 -31.472  1.00 72.51           O
ATOM   3671  HA  ALA A 244     -10.136 -15.046 -30.176  1.00 72.51           H
ATOM   3672  CB  ALA A 244      -8.741 -13.931 -28.985  1.00 72.51           C
ATOM   3673 1HB  ALA A 244      -9.534 -13.405 -28.454  1.00 72.51           H
ATOM   3674 2HB  ALA A 244      -7.916 -14.131 -28.302  1.00 72.51           H
ATOM   3675 3HB  ALA A 244      -8.388 -13.316 -29.813  1.00 72.51           H
ATOM   3676  HN  ALA A 244      -9.441 -15.789 -27.522  1.00 72.51           H
ATOM   3677  N   LYS A 245      -7.692 -17.059 -29.686  1.00 60.52           N
ATOM   3678  CA  LYS A 245      -6.693 -17.897 -30.326  1.00 60.52           C
ATOM   3679  C   LYS A 245      -5.626 -17.010 -30.970  1.00 60.52           C
ATOM   3680  O   LYS A 245      -4.801 -17.489 -31.746  1.00 60.52           O
ATOM   3681  HA  LYS A 245      -6.220 -18.495 -29.546  1.00 60.52           H
ATOM   3682  CB  LYS A 245      -7.356 -18.870 -31.303  1.00 60.52           C
ATOM   3683 1HB  LYS A 245      -8.061 -18.332 -31.937  1.00 60.52           H
ATOM   3684 2HB  LYS A 245      -6.602 -19.301 -31.961  1.00 60.52           H
ATOM   3685  CG  LYS A 245      -8.086 -19.987 -30.554  1.00 60.52           C
ATOM   3686 1HG  LYS A 245      -7.443 -20.384 -29.769  1.00 60.52           H
ATOM   3687 2HG  LYS A 245      -8.973 -19.583 -30.065  1.00 60.52           H
ATOM   3688  CD  LYS A 245      -8.491 -21.113 -31.507  1.00 60.52           C
ATOM   3689 1HD  LYS A 245      -9.232 -20.745 -32.217  1.00 60.52           H
ATOM   3690 2HD  LYS A 245      -7.625 -21.432 -32.088  1.00 60.52           H
ATOM   3691  CE  LYS A 245      -9.062 -22.305 -30.737  1.00 60.52           C
ATOM   3692 1HE  LYS A 245      -8.367 -22.607 -29.954  1.00 60.52           H
ATOM   3693 2HE  LYS A 245      -9.991 -22.016 -30.244  1.00 60.52           H
ATOM   3694  NZ  LYS A 245      -9.313 -23.441 -31.651  1.00 60.52           N
ATOM   3695 1HZ  LYS A 245      -9.713 -24.213 -31.130  1.00 60.52           H
ATOM   3696 2HZ  LYS A 245      -9.958 -23.154 -32.379  1.00 60.52           H
ATOM   3697 3HZ  LYS A 245      -8.438 -23.735 -32.072  1.00 60.52           H
ATOM   3698  HN  LYS A 245      -7.926 -17.320 -28.749  1.00 60.52           H
ATOM   3699  N   LYS A 246      -5.678 -15.732 -30.625  1.00 52.89           N
ATOM   3700  CA  LYS A 246      -4.784 -14.757 -31.228  1.00 52.89           C
ATOM   3701  C   LYS A 246      -3.481 -14.703 -30.427  1.00 52.89           C
ATOM   3702  O   LYS A 246      -3.456 -14.188 -29.311  1.00 52.89           O
ATOM   3703  HA  LYS A 246      -4.556 -15.103 -32.236  1.00 52.89           H
ATOM   3704  CB  LYS A 246      -5.481 -13.402 -31.361  1.00 52.89           C
ATOM   3705 1HB  LYS A 246      -6.050 -13.190 -30.456  1.00 52.89           H
ATOM   3706 2HB  LYS A 246      -4.734 -12.613 -31.459  1.00 52.89           H
ATOM   3707  CG  LYS A 246      -6.414 -13.381 -32.574  1.00 52.89           C
ATOM   3708 1HG  LYS A 246      -5.903 -13.808 -33.437  1.00 52.89           H
ATOM   3709 2HG  LYS A 246      -7.285 -14.006 -32.377  1.00 52.89           H
ATOM   3710  CD  LYS A 246      -6.865 -11.955 -32.895  1.00 52.89           C
ATOM   3711 1HD  LYS A 246      -7.447 -11.558 -32.063  1.00 52.89           H
ATOM   3712 2HD  LYS A 246      -5.993 -11.311 -33.008  1.00 52.89           H
ATOM   3713  CE  LYS A 246      -7.702 -11.920 -34.175  1.00 52.89           C
ATOM   3714 1HE  LYS A 246      -7.173 -12.435 -34.977  1.00 52.89           H
ATOM   3715 2HE  LYS A 246      -8.640 -12.453 -34.017  1.00 52.89           H
ATOM   3716  NZ  LYS A 246      -7.980 -10.522 -34.574  1.00 52.89           N
ATOM   3717 1HZ  LYS A 246      -8.553 -10.517 -35.410  1.00 52.89           H
ATOM   3718 2HZ  LYS A 246      -8.472 -10.048 -33.824  1.00 52.89           H
ATOM   3719 3HZ  LYS A 246      -7.106 -10.043 -34.760  1.00 52.89           H
ATOM   3720  HN  LYS A 246      -6.314 -15.360 -29.949  1.00 52.89           H
ATOM   3721  N   SER A 247      -2.431 -15.242 -31.030  1.00 55.66           N
ATOM   3722  CA  SER A 247      -1.149 -15.340 -30.353  1.00 55.66           C
ATOM   3723  C   SER A 247      -0.715 -13.961 -29.853  1.00 55.66           C
ATOM   3724  O   SER A 247      -0.273 -13.821 -28.714  1.00 55.66           O
ATOM   3725  HA  SER A 247      -1.316 -16.016 -29.514  1.00 55.66           H
ATOM   3726  CB  SER A 247      -0.082 -15.930 -31.277  1.00 55.66           C
ATOM   3727 1HB  SER A 247      -0.169 -17.017 -31.284  1.00 55.66           H
ATOM   3728 2HB  SER A 247      -0.258 -15.590 -32.298  1.00 55.66           H
ATOM   3729  OG  SER A 247       1.235 -15.563 -30.875  1.00 55.66           O
ATOM   3730  HG  SER A 247       1.905 -15.946 -31.510  1.00 55.66           H
ATOM   3731  HN  SER A 247      -2.447 -15.607 -31.961  1.00 55.66           H
ATOM   3732  N   SER A 248      -0.855 -12.978 -30.730  1.00 56.59           N
ATOM   3733  CA  SER A 248      -0.242 -11.680 -30.504  1.00 56.59           C
ATOM   3734  C   SER A 248      -0.714 -11.104 -29.168  1.00 56.59           C
ATOM   3735  O   SER A 248      -0.003 -10.322 -28.539  1.00 56.59           O
ATOM   3736  HA  SER A 248       0.832 -11.868 -30.482  1.00 56.59           H
ATOM   3737  CB  SER A 248      -0.565 -10.712 -31.644  1.00 56.59           C
ATOM   3738 1HB  SER A 248      -0.018  -9.781 -31.495  1.00 56.59           H
ATOM   3739 2HB  SER A 248      -0.222 -11.136 -32.588  1.00 56.59           H
ATOM   3740  OG  SER A 248      -1.960 -10.434 -31.728  1.00 56.59           O
ATOM   3741  HG  SER A 248      -2.136  -9.789 -32.472  1.00 56.59           H
ATOM   3742  HN  SER A 248      -1.375 -13.057 -31.580  1.00 56.59           H
ATOM   3743  N   LYS A 249      -1.912 -11.512 -28.774  1.00 53.23           N
ATOM   3744  CA  LYS A 249      -2.530 -10.970 -27.576  1.00 53.23           C
ATOM   3745  C   LYS A 249      -1.875 -11.593 -26.342  1.00 53.23           C
ATOM   3746  O   LYS A 249      -2.032 -11.090 -25.231  1.00 53.23           O
ATOM   3747  HA  LYS A 249      -2.337  -9.897 -27.565  1.00 53.23           H
ATOM   3748  CB  LYS A 249      -4.048 -11.155 -27.626  1.00 53.23           C
ATOM   3749 1HB  LYS A 249      -4.284 -12.187 -27.885  1.00 53.23           H
ATOM   3750 2HB  LYS A 249      -4.474 -10.969 -26.640  1.00 53.23           H
ATOM   3751  CG  LYS A 249      -4.683 -10.210 -28.649  1.00 53.23           C
ATOM   3752 1HG  LYS A 249      -4.294  -9.202 -28.507  1.00 53.23           H
ATOM   3753 2HG  LYS A 249      -4.406 -10.520 -29.657  1.00 53.23           H
ATOM   3754  CD  LYS A 249      -6.207 -10.199 -28.514  1.00 53.23           C
ATOM   3755 1HD  LYS A 249      -6.606 -11.179 -28.777  1.00 53.23           H
ATOM   3756 2HD  LYS A 249      -6.482 -10.011 -27.476  1.00 53.23           H
ATOM   3757  CE  LYS A 249      -6.829  -9.130 -29.414  1.00 53.23           C
ATOM   3758 1HE  LYS A 249      -6.324  -8.177 -29.259  1.00 53.23           H
ATOM   3759 2HE  LYS A 249      -6.688  -9.400 -30.460  1.00 53.23           H
ATOM   3760  NZ  LYS A 249      -8.273  -8.985 -29.124  1.00 53.23           N
ATOM   3761 1HZ  LYS A 249      -8.676  -8.297 -29.750  1.00 53.23           H
ATOM   3762 2HZ  LYS A 249      -8.736  -9.877 -29.259  1.00 53.23           H
ATOM   3763 3HZ  LYS A 249      -8.397  -8.682 -28.164  1.00 53.23           H
ATOM   3764  HN  LYS A 249      -2.456 -12.198 -29.257  1.00 53.23           H
ATOM   3765  N   HIS A 250      -1.154 -12.679 -26.579  1.00 53.36           N
ATOM   3766  CA  HIS A 250      -0.577 -13.447 -25.489  1.00 53.36           C
ATOM   3767  C   HIS A 250       0.528 -12.631 -24.816  1.00 53.36           C
ATOM   3768  O   HIS A 250       0.732 -12.733 -23.607  1.00 53.36           O
ATOM   3769  HA  HIS A 250      -1.378 -13.621 -24.771  1.00 53.36           H
ATOM   3770  CB  HIS A 250      -0.090 -14.810 -25.984  1.00 53.36           C
ATOM   3771 1HB  HIS A 250       0.369 -14.687 -26.965  1.00 53.36           H
ATOM   3772 2HB  HIS A 250       0.688 -15.172 -25.311  1.00 53.36           H
ATOM   3773  CG  HIS A 250      -1.177 -15.853 -26.080  1.00 53.36           C
ATOM   3774  ND1 HIS A 250      -1.652 -16.546 -24.980  1.00 53.36           N
ATOM   3775  HD1 HIS A 250      -1.336 -16.434 -24.038  1.00 53.36           H
ATOM   3776  CD2 HIS A 250      -1.879 -16.313 -27.156  1.00 53.36           C
ATOM   3777  HD2 HIS A 250      -1.756 -15.979 -28.186  1.00 53.36           H
ATOM   3778  CE1 HIS A 250      -2.595 -17.383 -25.387  1.00 53.36           C
ATOM   3779  HE1 HIS A 250      -3.160 -18.067 -24.755  1.00 53.36           H
ATOM   3780  NE2 HIS A 250      -2.734 -17.237 -26.736  1.00 53.36           N
ATOM   3781  HN  HIS A 250      -0.963 -13.035 -27.494  1.00 53.36           H
ATOM   3782  N   LYS A 251       1.213 -11.838 -25.627  1.00 56.97           N
ATOM   3783  CA  LYS A 251       2.337 -11.058 -25.139  1.00 56.97           C
ATOM   3784  C   LYS A 251       1.833 -10.022 -24.131  1.00 56.97           C
ATOM   3785  O   LYS A 251       2.455  -9.809 -23.092  1.00 56.97           O
ATOM   3786  HA  LYS A 251       3.011 -11.742 -24.623  1.00 56.97           H
ATOM   3787  CB  LYS A 251       3.116 -10.451 -26.307  1.00 56.97           C
ATOM   3788 1HB  LYS A 251       2.423  -9.996 -27.015  1.00 56.97           H
ATOM   3789 2HB  LYS A 251       3.765  -9.655 -25.942  1.00 56.97           H
ATOM   3790  CG  LYS A 251       3.955 -11.514 -27.019  1.00 56.97           C
ATOM   3791 1HG  LYS A 251       4.562 -12.051 -26.290  1.00 56.97           H
ATOM   3792 2HG  LYS A 251       3.298 -12.247 -27.488  1.00 56.97           H
ATOM   3793  CD  LYS A 251       4.860 -10.881 -28.077  1.00 56.97           C
ATOM   3794 1HD  LYS A 251       4.251 -10.389 -28.835  1.00 56.97           H
ATOM   3795 2HD  LYS A 251       5.480 -10.111 -27.617  1.00 56.97           H
ATOM   3796  CE  LYS A 251       5.753 -11.934 -28.737  1.00 56.97           C
ATOM   3797 1HE  LYS A 251       6.407 -12.384 -27.990  1.00 56.97           H
ATOM   3798 2HE  LYS A 251       5.138 -12.736 -29.145  1.00 56.97           H
ATOM   3799  NZ  LYS A 251       6.564 -11.325 -29.814  1.00 56.97           N
ATOM   3800 1HZ  LYS A 251       7.144 -12.037 -30.244  1.00 56.97           H
ATOM   3801 2HZ  LYS A 251       5.949 -10.922 -30.513  1.00 56.97           H
ATOM   3802 3HZ  LYS A 251       7.154 -10.599 -29.424  1.00 56.97           H
ATOM   3803  HN  LYS A 251       1.011 -11.726 -26.600  1.00 56.97           H
ATOM   3804  N   ALA A 252       0.712  -9.406 -24.474  1.00 63.46           N
ATOM   3805  CA  ALA A 252       0.121  -8.394 -23.616  1.00 63.46           C
ATOM   3806  C   ALA A 252      -0.351  -9.046 -22.315  1.00 63.46           C
ATOM   3807  O   ALA A 252      -0.326  -8.420 -21.257  1.00 63.46           O
ATOM   3808  HA  ALA A 252       0.895  -7.662 -23.385  1.00 63.46           H
ATOM   3809  CB  ALA A 252      -1.015  -7.691 -24.362  1.00 63.46           C
ATOM   3810 1HB  ALA A 252      -0.621  -7.219 -25.262  1.00 63.46           H
ATOM   3811 2HB  ALA A 252      -1.775  -8.421 -24.638  1.00 63.46           H
ATOM   3812 3HB  ALA A 252      -1.457  -6.931 -23.718  1.00 63.46           H
ATOM   3813  HN  ALA A 252       0.210  -9.589 -25.320  1.00 63.46           H
ATOM   3814  N   LEU A 253      -0.772 -10.297 -22.437  1.00 63.92           N
ATOM   3815  CA  LEU A 253      -1.289 -11.027 -21.292  1.00 63.92           C
ATOM   3816  C   LEU A 253      -0.154 -11.276 -20.297  1.00 63.92           C
ATOM   3817  O   LEU A 253      -0.331 -11.101 -19.092  1.00 63.92           O
ATOM   3818  HA  LEU A 253      -2.037 -10.396 -20.813  1.00 63.92           H
ATOM   3819  CB  LEU A 253      -1.998 -12.304 -21.747  1.00 63.92           C
ATOM   3820 1HB  LEU A 253      -2.729 -12.038 -22.512  1.00 63.92           H
ATOM   3821 2HB  LEU A 253      -1.264 -12.955 -22.222  1.00 63.92           H
ATOM   3822  CG  LEU A 253      -2.713 -13.100 -20.654  1.00 63.92           C
ATOM   3823  HG  LEU A 253      -2.010 -13.267 -19.838  1.00 63.92           H
ATOM   3824  CD1 LEU A 253      -3.892 -12.310 -20.081  1.00 63.92           C
ATOM   3825 1HD1 LEU A 253      -3.528 -11.376 -19.653  1.00 63.92           H
ATOM   3826 2HD1 LEU A 253      -4.604 -12.092 -20.877  1.00 63.92           H
ATOM   3827 3HD1 LEU A 253      -4.382 -12.899 -19.306  1.00 63.92           H
ATOM   3828  CD2 LEU A 253      -3.142 -14.476 -21.168  1.00 63.92           C
ATOM   3829 1HD2 LEU A 253      -3.821 -14.353 -22.012  1.00 63.92           H
ATOM   3830 2HD2 LEU A 253      -2.262 -15.034 -21.489  1.00 63.92           H
ATOM   3831 3HD2 LEU A 253      -3.648 -15.021 -20.371  1.00 63.92           H
ATOM   3832  HN  LEU A 253      -0.764 -10.808 -23.296  1.00 63.92           H
ATOM   3833  N   LYS A 254       0.986 -11.680 -20.837  1.00 65.46           N
ATOM   3834  CA  LYS A 254       2.121 -12.042 -20.005  1.00 65.46           C
ATOM   3835  C   LYS A 254       2.428 -10.895 -19.040  1.00 65.46           C
ATOM   3836  O   LYS A 254       2.613 -11.118 -17.845  1.00 65.46           O
ATOM   3837  HA  LYS A 254       1.833 -12.917 -19.421  1.00 65.46           H
ATOM   3838  CB  LYS A 254       3.313 -12.451 -20.873  1.00 65.46           C
ATOM   3839 1HB  LYS A 254       3.413 -11.759 -21.709  1.00 65.46           H
ATOM   3840 2HB  LYS A 254       4.232 -12.382 -20.291  1.00 65.46           H
ATOM   3841  CG  LYS A 254       3.143 -13.877 -21.402  1.00 65.46           C
ATOM   3842 1HG  LYS A 254       2.942 -14.554 -20.572  1.00 65.46           H
ATOM   3843 2HG  LYS A 254       2.280 -13.921 -22.066  1.00 65.46           H
ATOM   3844  CD  LYS A 254       4.395 -14.336 -22.152  1.00 65.46           C
ATOM   3845 1HD  LYS A 254       4.566 -13.689 -23.012  1.00 65.46           H
ATOM   3846 2HD  LYS A 254       5.266 -14.243 -21.504  1.00 65.46           H
ATOM   3847  CE  LYS A 254       4.252 -15.786 -22.619  1.00 65.46           C
ATOM   3848 1HE  LYS A 254       4.002 -16.425 -21.772  1.00 65.46           H
ATOM   3849 2HE  LYS A 254       3.432 -15.866 -23.332  1.00 65.46           H
ATOM   3850  NZ  LYS A 254       5.509 -16.254 -23.246  1.00 65.46           N
ATOM   3851 1HZ  LYS A 254       5.391 -17.208 -23.568  1.00 65.46           H
ATOM   3852 2HZ  LYS A 254       5.736 -15.657 -24.034  1.00 65.46           H
ATOM   3853 3HZ  LYS A 254       6.260 -16.218 -22.566  1.00 65.46           H
ATOM   3854  HN  LYS A 254       1.141 -11.761 -21.821  1.00 65.46           H
ATOM   3855  N   VAL A 255       2.472  -9.693 -19.596  1.00 64.96           N
ATOM   3856  CA  VAL A 255       2.759  -8.511 -18.800  1.00 64.96           C
ATOM   3857  C   VAL A 255       1.824  -8.478 -17.589  1.00 64.96           C
ATOM   3858  O   VAL A 255       2.278  -8.340 -16.454  1.00 64.96           O
ATOM   3859  HA  VAL A 255       3.787  -8.593 -18.448  1.00 64.96           H
ATOM   3860  CB  VAL A 255       2.654  -7.257 -19.670  1.00 64.96           C
ATOM   3861  HB  VAL A 255       1.625  -7.177 -20.022  1.00 64.96           H
ATOM   3862  CG1 VAL A 255       2.973  -5.999 -18.860  1.00 64.96           C
ATOM   3863 1HG1 VAL A 255       2.267  -5.911 -18.033  1.00 64.96           H
ATOM   3864 2HG1 VAL A 255       3.987  -6.068 -18.466  1.00 64.96           H
ATOM   3865 3HG1 VAL A 255       2.891  -5.123 -19.502  1.00 64.96           H
ATOM   3866  CG2 VAL A 255       3.562  -7.364 -20.897  1.00 64.96           C
ATOM   3867 1HG2 VAL A 255       4.597  -7.480 -20.574  1.00 64.96           H
ATOM   3868 2HG2 VAL A 255       3.269  -8.228 -21.493  1.00 64.96           H
ATOM   3869 3HG2 VAL A 255       3.469  -6.459 -21.498  1.00 64.96           H
ATOM   3870  HN  VAL A 255       2.317  -9.521 -20.569  1.00 64.96           H
ATOM   3871  N   THR A 256       0.536  -8.607 -17.872  1.00 63.35           N
ATOM   3872  CA  THR A 256      -0.482  -8.276 -16.890  1.00 63.35           C
ATOM   3873  C   THR A 256      -0.540  -9.348 -15.800  1.00 63.35           C
ATOM   3874  O   THR A 256      -0.766  -9.038 -14.631  1.00 63.35           O
ATOM   3875  HA  THR A 256      -0.201  -7.342 -16.405  1.00 63.35           H
ATOM   3876  CB  THR A 256      -1.809  -8.090 -17.630  1.00 63.35           C
ATOM   3877  HB  THR A 256      -2.319  -9.044 -17.761  1.00 63.35           H
ATOM   3878  OG1 THR A 256      -1.445  -7.417 -18.832  1.00 63.35           O
ATOM   3879  HG1 THR A 256      -1.335  -8.077 -19.574  1.00 63.35           H
ATOM   3880  CG2 THR A 256      -2.742  -7.106 -16.920  1.00 63.35           C
ATOM   3881 1HG2 THR A 256      -2.257  -6.133 -16.849  1.00 63.35           H
ATOM   3882 2HG2 THR A 256      -2.964  -7.475 -15.919  1.00 63.35           H
ATOM   3883 3HG2 THR A 256      -3.668  -7.011 -17.486  1.00 63.35           H
ATOM   3884  HN  THR A 256       0.186  -8.931 -18.751  1.00 63.35           H
ATOM   3885  N   ILE A 257      -0.332 -10.587 -16.221  1.00 72.29           N
ATOM   3886  CA  ILE A 257      -0.292 -11.698 -15.285  1.00 72.29           C
ATOM   3887  C   ILE A 257       0.845 -11.478 -14.286  1.00 72.29           C
ATOM   3888  O   ILE A 257       0.657 -11.640 -13.081  1.00 72.29           O
ATOM   3889  HA  ILE A 257      -1.236 -11.700 -14.740  1.00 72.29           H
ATOM   3890  CB  ILE A 257      -0.202 -13.028 -16.037  1.00 72.29           C
ATOM   3891  HB  ILE A 257       0.579 -12.941 -16.792  1.00 72.29           H
ATOM   3892  CG1 ILE A 257      -1.509 -13.332 -16.772  1.00 72.29           C
ATOM   3893 1HG1 ILE A 257      -2.315 -13.462 -16.050  1.00 72.29           H
ATOM   3894 2HG1 ILE A 257      -1.780 -12.487 -17.404  1.00 72.29           H
ATOM   3895  CG2 ILE A 257       0.204 -14.164 -15.095  1.00 72.29           C
ATOM   3896 1HG2 ILE A 257       1.178 -13.942 -14.658  1.00 72.29           H
ATOM   3897 2HG2 ILE A 257      -0.537 -14.260 -14.302  1.00 72.29           H
ATOM   3898 3HG2 ILE A 257       0.261 -15.097 -15.655  1.00 72.29           H
ATOM   3899  CD1 ILE A 257      -1.376 -14.594 -17.627  1.00 72.29           C
ATOM   3900 1HD1 ILE A 257      -0.585 -14.452 -18.364  1.00 72.29           H
ATOM   3901 2HD1 ILE A 257      -1.129 -15.442 -16.988  1.00 72.29           H
ATOM   3902 3HD1 ILE A 257      -2.319 -14.788 -18.139  1.00 72.29           H
ATOM   3903  HN  ILE A 257      -0.192 -10.836 -17.179  1.00 72.29           H
ATOM   3904  N   THR A 258       1.999 -11.112 -14.823  1.00 76.23           N
ATOM   3905  CA  THR A 258       3.190 -10.957 -14.005  1.00 76.23           C
ATOM   3906  C   THR A 258       2.945  -9.932 -12.896  1.00 76.23           C
ATOM   3907  O   THR A 258       3.256 -10.185 -11.733  1.00 76.23           O
ATOM   3908  HA  THR A 258       3.400 -11.910 -13.519  1.00 76.23           H
ATOM   3909  CB  THR A 258       4.353 -10.587 -14.928  1.00 76.23           C
ATOM   3910  HB  THR A 258       4.204  -9.600 -15.365  1.00 76.23           H
ATOM   3911  OG1 THR A 258       4.418 -11.668 -15.855  1.00 76.23           O
ATOM   3912  HG1 THR A 258       3.850 -11.468 -16.654  1.00 76.23           H
ATOM   3913  CG2 THR A 258       5.705 -10.629 -14.212  1.00 76.23           C
ATOM   3914 1HG2 THR A 258       5.884 -11.635 -13.833  1.00 76.23           H
ATOM   3915 2HG2 THR A 258       5.698  -9.924 -13.381  1.00 76.23           H
ATOM   3916 3HG2 THR A 258       6.495 -10.359 -14.912  1.00 76.23           H
ATOM   3917  HN  THR A 258       2.128 -10.923 -15.797  1.00 76.23           H
ATOM   3918  N   VAL A 259       2.390  -8.797 -13.295  1.00 70.79           N
ATOM   3919  CA  VAL A 259       2.141  -7.716 -12.357  1.00 70.79           C
ATOM   3920  C   VAL A 259       1.174  -8.198 -11.273  1.00 70.79           C
ATOM   3921  O   VAL A 259       1.366  -7.911 -10.093  1.00 70.79           O
ATOM   3922  HA  VAL A 259       3.092  -7.460 -11.890  1.00 70.79           H
ATOM   3923  CB  VAL A 259       1.633  -6.481 -13.104  1.00 70.79           C
ATOM   3924  HB  VAL A 259       0.768  -6.781 -13.697  1.00 70.79           H
ATOM   3925  CG1 VAL A 259       1.179  -5.396 -12.126  1.00 70.79           C
ATOM   3926 1HG1 VAL A 259       0.374  -5.783 -11.502  1.00 70.79           H
ATOM   3927 2HG1 VAL A 259       2.018  -5.102 -11.495  1.00 70.79           H
ATOM   3928 3HG1 VAL A 259       0.823  -4.530 -12.684  1.00 70.79           H
ATOM   3929  CG2 VAL A 259       2.697  -5.945 -14.064  1.00 70.79           C
ATOM   3930 1HG2 VAL A 259       3.589  -5.670 -13.500  1.00 70.79           H
ATOM   3931 2HG2 VAL A 259       2.951  -6.715 -14.792  1.00 70.79           H
ATOM   3932 3HG2 VAL A 259       2.310  -5.068 -14.582  1.00 70.79           H
ATOM   3933  HN  VAL A 259       2.112  -8.612 -14.237  1.00 70.79           H
ATOM   3934  N   LEU A 260       0.156  -8.923 -11.713  1.00 70.85           N
ATOM   3935  CA  LEU A 260      -0.851  -9.432 -10.798  1.00 70.85           C
ATOM   3936  C   LEU A 260      -0.186 -10.361  -9.780  1.00 70.85           C
ATOM   3937  O   LEU A 260      -0.382 -10.207  -8.575  1.00 70.85           O
ATOM   3938  HA  LEU A 260      -1.269  -8.578 -10.265  1.00 70.85           H
ATOM   3939  CB  LEU A 260      -1.996 -10.088 -11.573  1.00 70.85           C
ATOM   3940 1HB  LEU A 260      -2.467  -9.329 -12.197  1.00 70.85           H
ATOM   3941 2HB  LEU A 260      -1.573 -10.835 -12.244  1.00 70.85           H
ATOM   3942  CG  LEU A 260      -3.081 -10.758 -10.727  1.00 70.85           C
ATOM   3943  HG  LEU A 260      -2.598 -11.456 -10.043  1.00 70.85           H
ATOM   3944  CD1 LEU A 260      -3.823  -9.729  -9.872  1.00 70.85           C
ATOM   3945 1HD1 LEU A 260      -3.118  -9.232  -9.206  1.00 70.85           H
ATOM   3946 2HD1 LEU A 260      -4.293  -8.989 -10.521  1.00 70.85           H
ATOM   3947 3HD1 LEU A 260      -4.589 -10.232  -9.281  1.00 70.85           H
ATOM   3948  CD2 LEU A 260      -4.035 -11.571 -11.603  1.00 70.85           C
ATOM   3949 1HD2 LEU A 260      -4.514 -10.912 -12.327  1.00 70.85           H
ATOM   3950 2HD2 LEU A 260      -3.475 -12.344 -12.130  1.00 70.85           H
ATOM   3951 3HD2 LEU A 260      -4.796 -12.037 -10.977  1.00 70.85           H
ATOM   3952  HN  LEU A 260       0.015  -9.163 -12.674  1.00 70.85           H
ATOM   3953  N   THR A 261       0.585 -11.303 -10.301  1.00 81.56           N
ATOM   3954  CA  THR A 261       1.158 -12.347  -9.468  1.00 81.56           C
ATOM   3955  C   THR A 261       2.066 -11.738  -8.399  1.00 81.56           C
ATOM   3956  O   THR A 261       2.023 -12.143  -7.238  1.00 81.56           O
ATOM   3957  HA  THR A 261       0.346 -12.855  -8.947  1.00 81.56           H
ATOM   3958  CB  THR A 261       1.878 -13.340 -10.383  1.00 81.56           C
ATOM   3959  HB  THR A 261       2.727 -12.868 -10.878  1.00 81.56           H
ATOM   3960  OG1 THR A 261       0.852 -13.822 -11.248  1.00 81.56           O
ATOM   3961  HG1 THR A 261       0.780 -13.235 -12.054  1.00 81.56           H
ATOM   3962  CG2 THR A 261       2.351 -14.588  -9.635  1.00 81.56           C
ATOM   3963 1HG2 THR A 261       1.493 -15.097  -9.197  1.00 81.56           H
ATOM   3964 2HG2 THR A 261       3.044 -14.297  -8.845  1.00 81.56           H
ATOM   3965 3HG2 THR A 261       2.855 -15.259 -10.331  1.00 81.56           H
ATOM   3966  HN  THR A 261       0.819 -11.360 -11.272  1.00 81.56           H
ATOM   3967  N   VAL A 262       2.867 -10.773  -8.828  1.00 84.10           N
ATOM   3968  CA  VAL A 262       3.826 -10.144  -7.935  1.00 84.10           C
ATOM   3969  C   VAL A 262       3.074  -9.419  -6.817  1.00 84.10           C
ATOM   3970  O   VAL A 262       3.460  -9.498  -5.652  1.00 84.10           O
ATOM   3971  HA  VAL A 262       4.433 -10.935  -7.494  1.00 84.10           H
ATOM   3972  CB  VAL A 262       4.753  -9.221  -8.729  1.00 84.10           C
ATOM   3973  HB  VAL A 262       4.131  -8.528  -9.295  1.00 84.10           H
ATOM   3974  CG1 VAL A 262       5.641  -8.400  -7.793  1.00 84.10           C
ATOM   3975 1HG1 VAL A 262       5.016  -7.790  -7.141  1.00 84.10           H
ATOM   3976 2HG1 VAL A 262       6.251  -9.071  -7.188  1.00 84.10           H
ATOM   3977 3HG1 VAL A 262       6.290  -7.753  -8.383  1.00 84.10           H
ATOM   3978  CG2 VAL A 262       5.596 -10.018  -9.726  1.00 84.10           C
ATOM   3979 1HG2 VAL A 262       6.204 -10.746  -9.189  1.00 84.10           H
ATOM   3980 2HG2 VAL A 262       4.939 -10.538 -10.424  1.00 84.10           H
ATOM   3981 3HG2 VAL A 262       6.246  -9.338 -10.277  1.00 84.10           H
ATOM   3982  HN  VAL A 262       2.869 -10.423  -9.764  1.00 84.10           H
ATOM   3983  N   PHE A 263       2.015  -8.727  -7.211  1.00 75.08           N
ATOM   3984  CA  PHE A 263       1.210  -7.983  -6.257  1.00 75.08           C
ATOM   3985  C   PHE A 263       0.612  -8.914  -5.200  1.00 75.08           C
ATOM   3986  O   PHE A 263       0.746  -8.666  -4.003  1.00 75.08           O
ATOM   3987  HA  PHE A 263       1.867  -7.261  -5.773  1.00 75.08           H
ATOM   3988  CB  PHE A 263       0.073  -7.329  -7.046  1.00 75.08           C
ATOM   3989 1HB  PHE A 263       0.501  -6.676  -7.806  1.00 75.08           H
ATOM   3990 2HB  PHE A 263      -0.485  -8.105  -7.569  1.00 75.08           H
ATOM   3991  CG  PHE A 263      -0.896  -6.518  -6.183  1.00 75.08           C
ATOM   3992  CD1 PHE A 263      -2.069  -7.071  -5.774  1.00 75.08           C
ATOM   3993  HD1 PHE A 263      -2.319  -8.093  -6.060  1.00 75.08           H
ATOM   3994  CD2 PHE A 263      -0.584  -5.243  -5.826  1.00 75.08           C
ATOM   3995  HD2 PHE A 263       0.356  -4.800  -6.154  1.00 75.08           H
ATOM   3996  CE1 PHE A 263      -2.968  -6.318  -4.974  1.00 75.08           C
ATOM   3997  HE1 PHE A 263      -3.908  -6.761  -4.646  1.00 75.08           H
ATOM   3998  CE2 PHE A 263      -1.483  -4.490  -5.026  1.00 75.08           C
ATOM   3999  HE2 PHE A 263      -1.233  -3.468  -4.740  1.00 75.08           H
ATOM   4000  CZ  PHE A 263      -2.656  -5.043  -4.616  1.00 75.08           C
ATOM   4001  HZ  PHE A 263      -3.346  -4.465  -4.002  1.00 75.08           H
ATOM   4002  HN  PHE A 263       1.705  -8.671  -8.160  1.00 75.08           H
ATOM   4003  N   VAL A 264      -0.034  -9.966  -5.681  1.00 82.90           N
ATOM   4004  CA  VAL A 264      -0.748 -10.873  -4.799  1.00 82.90           C
ATOM   4005  C   VAL A 264       0.242 -11.513  -3.823  1.00 82.90           C
ATOM   4006  O   VAL A 264      -0.021 -11.583  -2.624  1.00 82.90           O
ATOM   4007  HA  VAL A 264      -1.467 -10.283  -4.232  1.00 82.90           H
ATOM   4008  CB  VAL A 264      -1.524 -11.902  -5.624  1.00 82.90           C
ATOM   4009  HB  VAL A 264      -0.827 -12.370  -6.318  1.00 82.90           H
ATOM   4010  CG1 VAL A 264      -2.103 -12.999  -4.728  1.00 82.90           C
ATOM   4011 1HG1 VAL A 264      -1.292 -13.508  -4.207  1.00 82.90           H
ATOM   4012 2HG1 VAL A 264      -2.780 -12.553  -3.998  1.00 82.90           H
ATOM   4013 3HG1 VAL A 264      -2.650 -13.716  -5.339  1.00 82.90           H
ATOM   4014  CG2 VAL A 264      -2.625 -11.228  -6.446  1.00 82.90           C
ATOM   4015 1HG2 VAL A 264      -3.319 -10.721  -5.776  1.00 82.90           H
ATOM   4016 2HG2 VAL A 264      -2.178 -10.501  -7.124  1.00 82.90           H
ATOM   4017 3HG2 VAL A 264      -3.161 -11.982  -7.022  1.00 82.90           H
ATOM   4018  HN  VAL A 264      -0.075 -10.201  -6.652  1.00 82.90           H
ATOM   4019  N   LEU A 265       1.359 -11.964  -4.375  1.00 86.73           N
ATOM   4020  CA  LEU A 265       2.330 -12.711  -3.594  1.00 86.73           C
ATOM   4021  C   LEU A 265       2.909 -11.805  -2.505  1.00 86.73           C
ATOM   4022  O   LEU A 265       3.240 -12.271  -1.416  1.00 86.73           O
ATOM   4023  HA  LEU A 265       1.800 -13.533  -3.113  1.00 86.73           H
ATOM   4024  CB  LEU A 265       3.391 -13.330  -4.507  1.00 86.73           C
ATOM   4025 1HB  LEU A 265       3.760 -12.555  -5.179  1.00 86.73           H
ATOM   4026 2HB  LEU A 265       4.233 -13.645  -3.891  1.00 86.73           H
ATOM   4027  CG  LEU A 265       2.936 -14.523  -5.350  1.00 86.73           C
ATOM   4028  HG  LEU A 265       2.075 -14.214  -5.942  1.00 86.73           H
ATOM   4029  CD1 LEU A 265       4.030 -14.948  -6.332  1.00 86.73           C
ATOM   4030 1HD1 LEU A 265       4.263 -14.118  -6.998  1.00 86.73           H
ATOM   4031 2HD1 LEU A 265       4.925 -15.232  -5.778  1.00 86.73           H
ATOM   4032 3HD1 LEU A 265       3.681 -15.798  -6.919  1.00 86.73           H
ATOM   4033  CD2 LEU A 265       2.482 -15.682  -4.461  1.00 86.73           C
ATOM   4034 1HD2 LEU A 265       3.309 -15.998  -3.825  1.00 86.73           H
ATOM   4035 2HD2 LEU A 265       1.649 -15.356  -3.838  1.00 86.73           H
ATOM   4036 3HD2 LEU A 265       2.164 -16.516  -5.086  1.00 86.73           H
ATOM   4037  HN  LEU A 265       1.604 -11.827  -5.334  1.00 86.73           H
ATOM   4038  N   SER A 266       3.012 -10.527  -2.837  1.00 88.39           N
ATOM   4039  CA  SER A 266       3.645  -9.571  -1.945  1.00 88.39           C
ATOM   4040  C   SER A 266       2.638  -9.082  -0.902  1.00 88.39           C
ATOM   4041  O   SER A 266       2.987  -8.893   0.262  1.00 88.39           O
ATOM   4042  HA  SER A 266       4.458 -10.117  -1.466  1.00 88.39           H
ATOM   4043  CB  SER A 266       4.220  -8.386  -2.725  1.00 88.39           C
ATOM   4044 1HB  SER A 266       4.641  -7.662  -2.027  1.00 88.39           H
ATOM   4045 2HB  SER A 266       5.037  -8.731  -3.358  1.00 88.39           H
ATOM   4046  OG  SER A 266       3.233  -7.748  -3.531  1.00 88.39           O
ATOM   4047  HG  SER A 266       3.362  -7.997  -4.491  1.00 88.39           H
ATOM   4048  HN  SER A 266       2.674 -10.143  -3.697  1.00 88.39           H
ATOM   4049  N   GLN A 267       1.409  -8.890  -1.358  1.00 83.73           N
ATOM   4050  CA  GLN A 267       0.414  -8.196  -0.558  1.00 83.73           C
ATOM   4051  C   GLN A 267      -0.352  -9.191   0.316  1.00 83.73           C
ATOM   4052  O   GLN A 267      -0.793  -8.848   1.412  1.00 83.73           O
ATOM   4053  HA  GLN A 267       0.977  -7.508   0.071  1.00 83.73           H
ATOM   4054  CB  GLN A 267      -0.542  -7.397  -1.446  1.00 83.73           C
ATOM   4055 1HB  GLN A 267      -1.002  -8.058  -2.180  1.00 83.73           H
ATOM   4056 2HB  GLN A 267      -1.349  -6.985  -0.839  1.00 83.73           H
ATOM   4057  CG  GLN A 267       0.194  -6.263  -2.163  1.00 83.73           C
ATOM   4058 1HG  GLN A 267       1.030  -6.670  -2.731  1.00 83.73           H
ATOM   4059 2HG  GLN A 267      -0.476  -5.785  -2.878  1.00 83.73           H
ATOM   4060  CD  GLN A 267       0.707  -5.224  -1.163  1.00 83.73           C
ATOM   4061  OE1 GLN A 267       0.127  -4.994  -0.115  1.00 83.73           O
ATOM   4062  NE2 GLN A 267       1.823  -4.611  -1.546  1.00 83.73           N
ATOM   4063 1HE2 GLN A 267       2.249  -4.846  -2.420  1.00 83.73           H
ATOM   4064 2HE2 GLN A 267       2.237  -3.914  -0.959  1.00 83.73           H
ATOM   4065  HN  GLN A 267       1.090  -9.199  -2.254  1.00 83.73           H
ATOM   4066  N   PHE A 268      -0.487 -10.403  -0.202  1.00 89.73           N
ATOM   4067  CA  PHE A 268      -1.374 -11.381   0.405  1.00 89.73           C
ATOM   4068  C   PHE A 268      -0.944 -11.698   1.838  1.00 89.73           C
ATOM   4069  O   PHE A 268      -1.742 -11.591   2.768  1.00 89.73           O
ATOM   4070  HA  PHE A 268      -2.375 -10.948   0.415  1.00 89.73           H
ATOM   4071  CB  PHE A 268      -1.278 -12.655  -0.437  1.00 89.73           C
ATOM   4072 1HB  PHE A 268      -1.521 -12.414  -1.472  1.00 89.73           H
ATOM   4073 2HB  PHE A 268      -0.247 -13.009  -0.426  1.00 89.73           H
ATOM   4074  CG  PHE A 268      -2.195 -13.785   0.036  1.00 89.73           C
ATOM   4075  CD1 PHE A 268      -1.693 -14.793   0.800  1.00 89.73           C
ATOM   4076  HD1 PHE A 268      -0.638 -14.795   1.074  1.00 89.73           H
ATOM   4077  CD2 PHE A 268      -3.511 -13.782  -0.306  1.00 89.73           C
ATOM   4078  HD2 PHE A 268      -3.913 -12.974  -0.918  1.00 89.73           H
ATOM   4079  CE1 PHE A 268      -2.543 -15.841   1.239  1.00 89.73           C
ATOM   4080  HE1 PHE A 268      -2.141 -16.649   1.851  1.00 89.73           H
ATOM   4081  CE2 PHE A 268      -4.361 -14.830   0.134  1.00 89.73           C
ATOM   4082  HE2 PHE A 268      -5.416 -14.828  -0.140  1.00 89.73           H
ATOM   4083  CZ  PHE A 268      -3.860 -15.838   0.897  1.00 89.73           C
ATOM   4084  HZ  PHE A 268      -4.513 -16.643   1.235  1.00 89.73           H
ATOM   4085  HN  PHE A 268      -0.004 -10.720  -1.018  1.00 89.73           H
ATOM   4086  N   PRO A 269       0.320 -12.092   2.043  1.00 93.63           N
ATOM   4087  CA  PRO A 269       0.791 -12.451   3.383  1.00 93.63           C
ATOM   4088  C   PRO A 269       0.512 -11.360   4.404  1.00 93.63           C
ATOM   4089  O   PRO A 269       0.064 -11.644   5.514  1.00 93.63           O
ATOM   4090  HA  PRO A 269       0.253 -13.327   3.747  1.00 93.63           H
ATOM   4091  CB  PRO A 269       2.292 -12.678   3.191  1.00 93.63           C
ATOM   4092 1HB  PRO A 269       2.863 -11.769   3.377  1.00 93.63           H
ATOM   4093 2HB  PRO A 269       2.673 -13.438   3.873  1.00 93.63           H
ATOM   4094  CG  PRO A 269       2.399 -13.122   1.737  1.00 93.63           C
ATOM   4095 1HG  PRO A 269       3.407 -12.985   1.344  1.00 93.63           H
ATOM   4096 2HG  PRO A 269       2.165 -14.180   1.618  1.00 93.63           H
ATOM   4097  CD  PRO A 269       1.387 -12.231   1.035  1.00 93.63           C
ATOM   4098 1HD  PRO A 269       1.815 -11.265   0.769  1.00 93.63           H
ATOM   4099 2HD  PRO A 269       1.024 -12.681   0.110  1.00 93.63           H
ATOM   4100  N   TYR A 270       0.787 -10.129   3.997  1.00 90.89           N
ATOM   4101  CA  TYR A 270       0.626  -8.994   4.889  1.00 90.89           C
ATOM   4102  C   TYR A 270      -0.838  -8.821   5.298  1.00 90.89           C
ATOM   4103  O   TYR A 270      -1.138  -8.620   6.474  1.00 90.89           O
ATOM   4104  HA  TYR A 270       1.225  -9.178   5.781  1.00 90.89           H
ATOM   4105  CB  TYR A 270       1.069  -7.765   4.091  1.00 90.89           C
ATOM   4106 1HB  TYR A 270       2.131  -7.857   3.862  1.00 90.89           H
ATOM   4107 2HB  TYR A 270       0.538  -7.752   3.140  1.00 90.89           H
ATOM   4108  CG  TYR A 270       0.830  -6.437   4.811  1.00 90.89           C
ATOM   4109  CD1 TYR A 270       0.036  -5.469   4.229  1.00 90.89           C
ATOM   4110  HD1 TYR A 270      -0.420  -5.652   3.256  1.00 90.89           H
ATOM   4111  CD2 TYR A 270       1.409  -6.205   6.043  1.00 90.89           C
ATOM   4112  HD2 TYR A 270       2.036  -6.969   6.503  1.00 90.89           H
ATOM   4113  CE1 TYR A 270      -0.189  -4.219   4.906  1.00 90.89           C
ATOM   4114  HE1 TYR A 270      -0.813  -3.446   4.458  1.00 90.89           H
ATOM   4115  CE2 TYR A 270       1.184  -4.955   6.720  1.00 90.89           C
ATOM   4116  HE2 TYR A 270       1.634  -4.759   7.693  1.00 90.89           H
ATOM   4117  CZ  TYR A 270       0.396  -4.023   6.119  1.00 90.89           C
ATOM   4118  OH  TYR A 270       0.184  -2.842   6.759  1.00 90.89           O
ATOM   4119  HH  TYR A 270       0.370  -2.944   7.736  1.00 90.89           H
ATOM   4120  HN  TYR A 270       1.113  -9.903   3.080  1.00 90.89           H
ATOM   4121  N   ASN A 271      -1.711  -8.904   4.304  1.00 89.07           N
ATOM   4122  CA  ASN A 271      -3.124  -8.653   4.527  1.00 89.07           C
ATOM   4123  C   ASN A 271      -3.721  -9.803   5.340  1.00 89.07           C
ATOM   4124  O   ASN A 271      -4.733  -9.630   6.017  1.00 89.07           O
ATOM   4125  HA  ASN A 271      -3.166  -7.701   5.057  1.00 89.07           H
ATOM   4126  CB  ASN A 271      -3.884  -8.567   3.201  1.00 89.07           C
ATOM   4127 1HB  ASN A 271      -3.555  -9.367   2.537  1.00 89.07           H
ATOM   4128 2HB  ASN A 271      -4.949  -8.717   3.378  1.00 89.07           H
ATOM   4129  CG  ASN A 271      -3.659  -7.212   2.527  1.00 89.07           C
ATOM   4130  OD1 ASN A 271      -4.223  -6.199   2.907  1.00 89.07           O
ATOM   4131  ND2 ASN A 271      -2.806  -7.250   1.507  1.00 89.07           N
ATOM   4132 1HD2 ASN A 271      -2.378  -8.115   1.245  1.00 89.07           H
ATOM   4133 2HD2 ASN A 271      -2.594  -6.414   1.001  1.00 89.07           H
ATOM   4134  HN  ASN A 271      -1.466  -9.139   3.363  1.00 89.07           H
ATOM   4135  N   CYS A 272      -3.068 -10.952   5.246  1.00 93.90           N
ATOM   4136  CA  CYS A 272      -3.440 -12.093   6.067  1.00 93.90           C
ATOM   4137  C   CYS A 272      -3.272 -11.702   7.536  1.00 93.90           C
ATOM   4138  O   CYS A 272      -4.162 -11.942   8.351  1.00 93.90           O
ATOM   4139  HA  CYS A 272      -4.483 -12.313   5.841  1.00 93.90           H
ATOM   4140  CB  CYS A 272      -2.623 -13.336   5.710  1.00 93.90           C
ATOM   4141 1HB  CYS A 272      -1.563 -13.086   5.671  1.00 93.90           H
ATOM   4142 2HB  CYS A 272      -2.743 -14.095   6.483  1.00 93.90           H
ATOM   4143  SG  CYS A 272      -3.168 -14.000   4.094  1.00 93.90           S
ATOM   4144  HG  CYS A 272      -2.589 -13.059   3.354  1.00 93.90           H
ATOM   4145  HN  CYS A 272      -2.300 -11.110   4.626  1.00 93.90           H
ATOM   4146  N   ILE A 273      -2.125 -11.108   7.831  1.00 92.78           N
ATOM   4147  CA  ILE A 273      -1.820 -10.703   9.192  1.00 92.78           C
ATOM   4148  C   ILE A 273      -2.747  -9.556   9.599  1.00 92.78           C
ATOM   4149  O   ILE A 273      -3.237  -9.519  10.726  1.00 92.78           O
ATOM   4150  HA  ILE A 273      -2.021 -11.556   9.840  1.00 92.78           H
ATOM   4151  CB  ILE A 273      -0.333 -10.370   9.331  1.00 92.78           C
ATOM   4152  HB  ILE A 273      -0.091  -9.583   8.617  1.00 92.78           H
ATOM   4153  CG1 ILE A 273       0.535 -11.580   8.981  1.00 92.78           C
ATOM   4154 1HG1 ILE A 273       0.354 -11.875   7.948  1.00 92.78           H
ATOM   4155 2HG1 ILE A 273       1.589 -11.311   9.056  1.00 92.78           H
ATOM   4156  CG2 ILE A 273      -0.021  -9.825  10.727  1.00 92.78           C
ATOM   4157 1HG2 ILE A 273      -0.600  -8.918  10.901  1.00 92.78           H
ATOM   4158 2HG2 ILE A 273      -0.284 -10.573  11.476  1.00 92.78           H
ATOM   4159 3HG2 ILE A 273       1.042  -9.597  10.799  1.00 92.78           H
ATOM   4160  CD1 ILE A 273       0.237 -12.757   9.913  1.00 92.78           C
ATOM   4161 1HD1 ILE A 273       0.442 -12.466  10.943  1.00 92.78           H
ATOM   4162 2HD1 ILE A 273      -0.812 -13.039   9.818  1.00 92.78           H
ATOM   4163 3HD1 ILE A 273       0.867 -13.604   9.642  1.00 92.78           H
ATOM   4164  HN  ILE A 273      -1.413 -10.903   7.159  1.00 92.78           H
ATOM   4165  N   LEU A 274      -2.960  -8.647   8.658  1.00 89.93           N
ATOM   4166  CA  LEU A 274      -3.837  -7.514   8.896  1.00 89.93           C
ATOM   4167  C   LEU A 274      -5.223  -8.023   9.299  1.00 89.93           C
ATOM   4168  O   LEU A 274      -5.865  -7.454  10.180  1.00 89.93           O
ATOM   4169  HA  LEU A 274      -3.421  -6.949   9.730  1.00 89.93           H
ATOM   4170  CB  LEU A 274      -3.853  -6.584   7.682  1.00 89.93           C
ATOM   4171 1HB  LEU A 274      -3.855  -7.196   6.780  1.00 89.93           H
ATOM   4172 2HB  LEU A 274      -4.789  -6.025   7.689  1.00 89.93           H
ATOM   4173  CG  LEU A 274      -2.697  -5.586   7.586  1.00 89.93           C
ATOM   4174  HG  LEU A 274      -1.763  -6.148   7.555  1.00 89.93           H
ATOM   4175  CD1 LEU A 274      -2.779  -4.775   6.291  1.00 89.93           C
ATOM   4176 1HD1 LEU A 274      -2.731  -5.449   5.436  1.00 89.93           H
ATOM   4177 2HD1 LEU A 274      -3.719  -4.223   6.267  1.00 89.93           H
ATOM   4178 3HD1 LEU A 274      -1.945  -4.074   6.249  1.00 89.93           H
ATOM   4179  CD2 LEU A 274      -2.643  -4.688   8.823  1.00 89.93           C
ATOM   4180 1HD2 LEU A 274      -3.577  -4.133   8.910  1.00 89.93           H
ATOM   4181 2HD2 LEU A 274      -2.502  -5.303   9.712  1.00 89.93           H
ATOM   4182 3HD2 LEU A 274      -1.812  -3.989   8.729  1.00 89.93           H
ATOM   4183  HN  LEU A 274      -2.546  -8.677   7.748  1.00 89.93           H
ATOM   4184  N   LEU A 275      -5.642  -9.090   8.634  1.00 91.71           N
ATOM   4185  CA  LEU A 275      -6.953  -9.664   8.891  1.00 91.71           C
ATOM   4186  C   LEU A 275      -7.015 -10.156  10.338  1.00 91.71           C
ATOM   4187  O   LEU A 275      -7.981  -9.884  11.049  1.00 91.71           O
ATOM   4188  HA  LEU A 275      -7.688  -8.869   8.764  1.00 91.71           H
ATOM   4189  CB  LEU A 275      -7.274 -10.746   7.859  1.00 91.71           C
ATOM   4190 1HB  LEU A 275      -7.206 -10.304   6.865  1.00 91.71           H
ATOM   4191 2HB  LEU A 275      -6.506 -11.517   7.918  1.00 91.71           H
ATOM   4192  CG  LEU A 275      -8.642 -11.418   7.995  1.00 91.71           C
ATOM   4193  HG  LEU A 275      -8.723 -11.826   9.003  1.00 91.71           H
ATOM   4194  CD1 LEU A 275      -9.772 -10.399   7.828  1.00 91.71           C
ATOM   4195 1HD1 LEU A 275      -9.683  -9.629   8.594  1.00 91.71           H
ATOM   4196 2HD1 LEU A 275      -9.705  -9.941   6.842  1.00 91.71           H
ATOM   4197 3HD1 LEU A 275     -10.733 -10.903   7.930  1.00 91.71           H
ATOM   4198  CD2 LEU A 275      -8.778 -12.589   7.021  1.00 91.71           C
ATOM   4199 1HD2 LEU A 275      -8.667 -12.227   5.999  1.00 91.71           H
ATOM   4200 2HD2 LEU A 275      -8.004 -13.327   7.230  1.00 91.71           H
ATOM   4201 3HD2 LEU A 275      -9.759 -13.048   7.139  1.00 91.71           H
ATOM   4202  HN  LEU A 275      -5.105  -9.559   7.934  1.00 91.71           H
ATOM   4203  N   VAL A 276      -5.971 -10.872  10.731  1.00 93.73           N
ATOM   4204  CA  VAL A 276      -5.895 -11.404  12.081  1.00 93.73           C
ATOM   4205  C   VAL A 276      -5.971 -10.251  13.084  1.00 93.73           C
ATOM   4206  O   VAL A 276      -6.714 -10.321  14.062  1.00 93.73           O
ATOM   4207  HA  VAL A 276      -6.758 -12.053  12.228  1.00 93.73           H
ATOM   4208  CB  VAL A 276      -4.631 -12.251  12.239  1.00 93.73           C
ATOM   4209  HB  VAL A 276      -3.777 -11.636  11.953  1.00 93.73           H
ATOM   4210  CG1 VAL A 276      -4.436 -12.678  13.695  1.00 93.73           C
ATOM   4211 1HG1 VAL A 276      -4.344 -11.793  14.325  1.00 93.73           H
ATOM   4212 2HG1 VAL A 276      -5.294 -13.267  14.019  1.00 93.73           H
ATOM   4213 3HG1 VAL A 276      -3.530 -13.279  13.779  1.00 93.73           H
ATOM   4214  CG2 VAL A 276      -4.666 -13.466  11.311  1.00 93.73           C
ATOM   4215 1HG2 VAL A 276      -5.532 -14.083  11.552  1.00 93.73           H
ATOM   4216 2HG2 VAL A 276      -4.735 -13.131  10.276  1.00 93.73           H
ATOM   4217 3HG2 VAL A 276      -3.756 -14.051  11.443  1.00 93.73           H
ATOM   4218  HN  VAL A 276      -5.190 -11.089  10.147  1.00 93.73           H
ATOM   4219  N   GLN A 277      -5.191  -9.216  12.808  1.00 90.28           N
ATOM   4220  CA  GLN A 277      -5.135  -8.064  13.692  1.00 90.28           C
ATOM   4221  C   GLN A 277      -6.505  -7.389  13.773  1.00 90.28           C
ATOM   4222  O   GLN A 277      -6.893  -6.887  14.827  1.00 90.28           O
ATOM   4223  HA  GLN A 277      -4.860  -8.462  14.669  1.00 90.28           H
ATOM   4224  CB  GLN A 277      -4.062  -7.073  13.234  1.00 90.28           C
ATOM   4225 1HB  GLN A 277      -4.162  -6.893  12.164  1.00 90.28           H
ATOM   4226 2HB  GLN A 277      -4.209  -6.116  13.734  1.00 90.28           H
ATOM   4227  CG  GLN A 277      -2.660  -7.604  13.539  1.00 90.28           C
ATOM   4228 1HG  GLN A 277      -2.577  -7.834  14.601  1.00 90.28           H
ATOM   4229 2HG  GLN A 277      -2.494  -8.535  12.997  1.00 90.28           H
ATOM   4230  CD  GLN A 277      -1.590  -6.582  13.149  1.00 90.28           C
ATOM   4231  OE1 GLN A 277      -1.799  -5.713  12.319  1.00 90.28           O
ATOM   4232  NE2 GLN A 277      -0.436  -6.735  13.792  1.00 90.28           N
ATOM   4233 1HE2 GLN A 277      -0.330  -7.470  14.461  1.00 90.28           H
ATOM   4234 2HE2 GLN A 277       0.326  -6.115  13.605  1.00 90.28           H
ATOM   4235  HN  GLN A 277      -4.607  -9.156  11.998  1.00 90.28           H
ATOM   4236  N   THR A 278      -7.202  -7.399  12.646  1.00 90.69           N
ATOM   4237  CA  THR A 278      -8.502  -6.755  12.563  1.00 90.69           C
ATOM   4238  C   THR A 278      -9.521  -7.498  13.430  1.00 90.69           C
ATOM   4239  O   THR A 278     -10.299  -6.876  14.151  1.00 90.69           O
ATOM   4240  HA  THR A 278      -8.413  -5.747  12.969  1.00 90.69           H
ATOM   4241  CB  THR A 278      -8.900  -6.679  11.088  1.00 90.69           C
ATOM   4242  HB  THR A 278      -9.047  -7.676  10.673  1.00 90.69           H
ATOM   4243  OG1 THR A 278      -7.861  -5.911  10.488  1.00 90.69           O
ATOM   4244  HG1 THR A 278      -7.197  -6.517  10.048  1.00 90.69           H
ATOM   4245  CG2 THR A 278     -10.160  -5.841  10.864  1.00 90.69           C
ATOM   4246 1HG2 THR A 278      -9.988  -4.825  11.218  1.00 90.69           H
ATOM   4247 2HG2 THR A 278     -10.992  -6.282  11.413  1.00 90.69           H
ATOM   4248 3HG2 THR A 278     -10.398  -5.820   9.800  1.00 90.69           H
ATOM   4249  HN  THR A 278      -6.892  -7.835  11.801  1.00 90.69           H
ATOM   4250  N   ILE A 279      -9.483  -8.819  13.330  1.00 91.48           N
ATOM   4251  CA  ILE A 279     -10.390  -9.654  14.099  1.00 91.48           C
ATOM   4252  C   ILE A 279     -10.067  -9.513  15.588  1.00 91.48           C
ATOM   4253  O   ILE A 279     -10.971  -9.407  16.416  1.00 91.48           O
ATOM   4254  HA  ILE A 279     -11.400  -9.283  13.928  1.00 91.48           H
ATOM   4255  CB  ILE A 279     -10.347 -11.098  13.595  1.00 91.48           C
ATOM   4256  HB  ILE A 279      -9.309 -11.431  13.602  1.00 91.48           H
ATOM   4257  CG1 ILE A 279     -10.841 -11.189  12.150  1.00 91.48           C
ATOM   4258 1HG1 ILE A 279     -11.922 -11.051  12.123  1.00 91.48           H
ATOM   4259 2HG1 ILE A 279     -10.402 -10.385  11.560  1.00 91.48           H
ATOM   4260  CG2 ILE A 279     -11.126 -12.028  14.527  1.00 91.48           C
ATOM   4261 1HG2 ILE A 279     -10.688 -11.993  15.525  1.00 91.48           H
ATOM   4262 2HG2 ILE A 279     -12.166 -11.705  14.576  1.00 91.48           H
ATOM   4263 3HG2 ILE A 279     -11.079 -13.048  14.146  1.00 91.48           H
ATOM   4264  CD1 ILE A 279     -10.479 -12.540  11.531  1.00 91.48           C
ATOM   4265 1HD1 ILE A 279      -9.396 -12.665  11.538  1.00 91.48           H
ATOM   4266 2HD1 ILE A 279     -10.940 -13.341  12.109  1.00 91.48           H
ATOM   4267 3HD1 ILE A 279     -10.842 -12.578  10.504  1.00 91.48           H
ATOM   4268  HN  ILE A 279      -8.850  -9.317  12.738  1.00 91.48           H
ATOM   4269  N   ASP A 280      -8.775  -9.515  15.884  1.00 90.83           N
ATOM   4270  CA  ASP A 280      -8.323  -9.431  17.262  1.00 90.83           C
ATOM   4271  C   ASP A 280      -8.732  -8.077  17.846  1.00 90.83           C
ATOM   4272  O   ASP A 280      -9.062  -7.981  19.027  1.00 90.83           O
ATOM   4273  HA  ASP A 280      -8.801 -10.267  17.772  1.00 90.83           H
ATOM   4274  CB  ASP A 280      -6.799  -9.542  17.349  1.00 90.83           C
ATOM   4275 1HB  ASP A 280      -6.468 -10.450  16.845  1.00 90.83           H
ATOM   4276 2HB  ASP A 280      -6.339  -8.702  16.828  1.00 90.83           H
ATOM   4277  CG  ASP A 280      -6.334  -9.562  18.807  1.00 90.83           C
ATOM   4278  OD1 ASP A 280      -6.909 -10.362  19.575  1.00 90.83           O
ATOM   4279  OD2 ASP A 280      -5.413  -8.776  19.119  1.00 90.83           O
ATOM   4280  HN  ASP A 280      -8.046  -9.574  15.202  1.00 90.83           H
ATOM   4281  N   ALA A 281      -8.699  -7.065  16.992  1.00 89.85           N
ATOM   4282  CA  ALA A 281      -9.076  -5.724  17.404  1.00 89.85           C
ATOM   4283  C   ALA A 281     -10.528  -5.734  17.887  1.00 89.85           C
ATOM   4284  O   ALA A 281     -10.909  -4.931  18.737  1.00 89.85           O
ATOM   4285  HA  ALA A 281      -8.429  -5.437  18.233  1.00 89.85           H
ATOM   4286  CB  ALA A 281      -8.854  -4.751  16.245  1.00 89.85           C
ATOM   4287 1HB  ALA A 281      -7.802  -4.760  15.960  1.00 89.85           H
ATOM   4288 2HB  ALA A 281      -9.463  -5.054  15.394  1.00 89.85           H
ATOM   4289 3HB  ALA A 281      -9.137  -3.745  16.555  1.00 89.85           H
ATOM   4290  HN  ALA A 281      -8.420  -7.150  16.035  1.00 89.85           H
ATOM   4291  N   TYR A 282     -11.300  -6.651  17.322  1.00 77.45           N
ATOM   4292  CA  TYR A 282     -12.711  -6.749  17.654  1.00 77.45           C
ATOM   4293  C   TYR A 282     -12.945  -7.782  18.758  1.00 77.45           C
ATOM   4294  O   TYR A 282     -13.656  -7.513  19.724  1.00 77.45           O
ATOM   4295  HA  TYR A 282     -13.043  -5.772  18.005  1.00 77.45           H
ATOM   4296  CB  TYR A 282     -13.413  -7.217  16.377  1.00 77.45           C
ATOM   4297 1HB  TYR A 282     -13.149  -6.544  15.562  1.00 77.45           H
ATOM   4298 2HB  TYR A 282     -13.036  -8.205  16.109  1.00 77.45           H
ATOM   4299  CG  TYR A 282     -14.937  -7.282  16.493  1.00 77.45           C
ATOM   4300  CD1 TYR A 282     -15.563  -8.496  16.691  1.00 77.45           C
ATOM   4301  HD1 TYR A 282     -14.971  -9.409  16.765  1.00 77.45           H
ATOM   4302  CD2 TYR A 282     -15.686  -6.127  16.399  1.00 77.45           C
ATOM   4303  HD2 TYR A 282     -15.192  -5.168  16.242  1.00 77.45           H
ATOM   4304  CE1 TYR A 282     -16.997  -8.558  16.800  1.00 77.45           C
ATOM   4305  HE1 TYR A 282     -17.504  -9.510  16.956  1.00 77.45           H
ATOM   4306  CE2 TYR A 282     -17.120  -6.188  16.508  1.00 77.45           C
ATOM   4307  HE2 TYR A 282     -17.724  -5.284  16.435  1.00 77.45           H
ATOM   4308  CZ  TYR A 282     -17.705  -7.401  16.703  1.00 77.45           C
ATOM   4309  OH  TYR A 282     -19.060  -7.458  16.805  1.00 77.45           O
ATOM   4310  HH  TYR A 282     -19.350  -8.400  16.979  1.00 77.45           H
ATOM   4311  HN  TYR A 282     -10.976  -7.319  16.652  1.00 77.45           H
ATOM   4312  N   ALA A 283     -12.332  -8.943  18.577  1.00 87.76           N
ATOM   4313  CA  ALA A 283     -12.660 -10.098  19.397  1.00 87.76           C
ATOM   4314  C   ALA A 283     -11.694 -10.167  20.581  1.00 87.76           C
ATOM   4315  O   ALA A 283     -11.993 -10.798  21.594  1.00 87.76           O
ATOM   4316  HA  ALA A 283     -13.673  -9.961  19.773  1.00 87.76           H
ATOM   4317  CB  ALA A 283     -12.619 -11.362  18.536  1.00 87.76           C
ATOM   4318 1HB  ALA A 283     -13.344 -11.274  17.727  1.00 87.76           H
ATOM   4319 2HB  ALA A 283     -11.621 -11.485  18.118  1.00 87.76           H
ATOM   4320 3HB  ALA A 283     -12.865 -12.228  19.151  1.00 87.76           H
ATOM   4321  HN  ALA A 283     -11.625  -9.101  17.888  1.00 87.76           H
ATOM   4322  N   MET A 284     -10.555  -9.511  20.415  1.00 81.05           N
ATOM   4323  CA  MET A 284      -9.554  -9.469  21.468  1.00 81.05           C
ATOM   4324  C   MET A 284      -9.269 -10.872  22.008  1.00 81.05           C
ATOM   4325  O   MET A 284      -9.222 -11.076  23.220  1.00 81.05           O
ATOM   4326  HA  MET A 284      -8.657  -9.062  21.003  1.00 81.05           H
ATOM   4327  CB  MET A 284     -10.048  -8.574  22.606  1.00 81.05           C
ATOM   4328 1HB  MET A 284     -10.951  -8.999  23.043  1.00 81.05           H
ATOM   4329 2HB  MET A 284      -9.298  -8.538  23.396  1.00 81.05           H
ATOM   4330  CG  MET A 284     -10.336  -7.158  22.104  1.00 81.05           C
ATOM   4331 1HG  MET A 284      -9.414  -6.693  21.753  1.00 81.05           H
ATOM   4332 2HG  MET A 284     -11.018  -7.196  21.254  1.00 81.05           H
ATOM   4333  SD  MET A 284     -11.050  -6.179  23.415  1.00 81.05           S
ATOM   4334  CE  MET A 284     -11.146  -4.593  22.600  1.00 81.05           C
ATOM   4335 1HE  MET A 284     -10.147  -4.275  22.305  1.00 81.05           H
ATOM   4336 2HE  MET A 284     -11.778  -4.677  21.716  1.00 81.05           H
ATOM   4337 3HE  MET A 284     -11.574  -3.859  23.283  1.00 81.05           H
ATOM   4338  HN  MET A 284     -10.312  -9.014  19.581  1.00 81.05           H
ATOM   4339  N   PHE A 285      -9.085 -11.802  21.083  1.00 84.27           N
ATOM   4340  CA  PHE A 285      -9.009 -13.208  21.440  1.00 84.27           C
ATOM   4341  C   PHE A 285      -7.567 -13.620  21.743  1.00 84.27           C
ATOM   4342  O   PHE A 285      -7.328 -14.689  22.302  1.00 84.27           O
ATOM   4343  HA  PHE A 285      -9.621 -13.349  22.331  1.00 84.27           H
ATOM   4344  CB  PHE A 285      -9.511 -14.004  20.233  1.00 84.27           C
ATOM   4345 1HB  PHE A 285      -9.648 -15.044  20.528  1.00 84.27           H
ATOM   4346 2HB  PHE A 285     -10.489 -13.623  19.941  1.00 84.27           H
ATOM   4347  CG  PHE A 285      -8.577 -13.952  19.022  1.00 84.27           C
ATOM   4348  CD1 PHE A 285      -8.737 -12.983  18.081  1.00 84.27           C
ATOM   4349  HD1 PHE A 285      -9.530 -12.243  18.190  1.00 84.27           H
ATOM   4350  CD2 PHE A 285      -7.588 -14.875  18.886  1.00 84.27           C
ATOM   4351  HD2 PHE A 285      -7.460 -15.652  19.639  1.00 84.27           H
ATOM   4352  CE1 PHE A 285      -7.871 -12.934  16.957  1.00 84.27           C
ATOM   4353  HE1 PHE A 285      -7.999 -12.158  16.203  1.00 84.27           H
ATOM   4354  CE2 PHE A 285      -6.721 -14.827  17.762  1.00 84.27           C
ATOM   4355  HE2 PHE A 285      -5.928 -15.566  17.652  1.00 84.27           H
ATOM   4356  CZ  PHE A 285      -6.881 -13.857  16.821  1.00 84.27           C
ATOM   4357  HZ  PHE A 285      -6.216 -13.820  15.958  1.00 84.27           H
ATOM   4358  HN  PHE A 285      -8.989 -11.608  20.106  1.00 84.27           H
ATOM   4359  N   ILE A 286      -6.644 -12.749  21.362  1.00 85.73           N
ATOM   4360  CA  ILE A 286      -5.233 -13.001  21.602  1.00 85.73           C
ATOM   4361  C   ILE A 286      -4.869 -12.534  23.012  1.00 85.73           C
ATOM   4362  O   ILE A 286      -4.694 -11.339  23.249  1.00 85.73           O
ATOM   4363  HA  ILE A 286      -5.079 -14.078  21.544  1.00 85.73           H
ATOM   4364  CB  ILE A 286      -4.381 -12.363  20.503  1.00 85.73           C
ATOM   4365  HB  ILE A 286      -4.568 -11.289  20.506  1.00 85.73           H
ATOM   4366  CG1 ILE A 286      -4.782 -12.888  19.123  1.00 85.73           C
ATOM   4367 1HG1 ILE A 286      -4.583 -13.958  19.066  1.00 85.73           H
ATOM   4368 2HG1 ILE A 286      -5.854 -12.755  18.977  1.00 85.73           H
ATOM   4369  CG2 ILE A 286      -2.890 -12.562  20.781  1.00 85.73           C
ATOM   4370 1HG2 ILE A 286      -2.633 -12.101  21.734  1.00 85.73           H
ATOM   4371 2HG2 ILE A 286      -2.667 -13.628  20.821  1.00 85.73           H
ATOM   4372 3HG2 ILE A 286      -2.307 -12.098  19.985  1.00 85.73           H
ATOM   4373  CD1 ILE A 286      -4.017 -12.161  18.016  1.00 85.73           C
ATOM   4374 1HD1 ILE A 286      -4.237 -11.094  18.062  1.00 85.73           H
ATOM   4375 2HD1 ILE A 286      -2.946 -12.317  18.152  1.00 85.73           H
ATOM   4376 3HD1 ILE A 286      -4.321 -12.553  17.046  1.00 85.73           H
ATOM   4377  HN  ILE A 286      -6.847 -11.887  20.898  1.00 85.73           H
ATOM   4378  N   SER A 287      -4.765 -13.500  23.913  1.00 84.50           N
ATOM   4379  CA  SER A 287      -4.447 -13.200  25.299  1.00 84.50           C
ATOM   4380  C   SER A 287      -3.021 -13.655  25.618  1.00 84.50           C
ATOM   4381  O   SER A 287      -2.454 -13.262  26.636  1.00 84.50           O
ATOM   4382  HA  SER A 287      -4.531 -12.117  25.387  1.00 84.50           H
ATOM   4383  CB  SER A 287      -5.443 -13.868  26.249  1.00 84.50           C
ATOM   4384 1HB  SER A 287      -5.159 -13.654  27.280  1.00 84.50           H
ATOM   4385 2HB  SER A 287      -6.433 -13.440  26.096  1.00 84.50           H
ATOM   4386  OG  SER A 287      -5.501 -15.279  26.057  1.00 84.50           O
ATOM   4387  HG  SER A 287      -6.188 -15.679  26.664  1.00 84.50           H
ATOM   4388  HN  SER A 287      -4.894 -14.470  23.709  1.00 84.50           H
ATOM   4389  N   ASN A 288      -2.483 -14.477  24.729  1.00 85.52           N
ATOM   4390  CA  ASN A 288      -1.173 -15.065  24.950  1.00 85.52           C
ATOM   4391  C   ASN A 288      -0.099 -14.131  24.390  1.00 85.52           C
ATOM   4392  O   ASN A 288      -0.102 -13.817  23.201  1.00 85.52           O
ATOM   4393  HA  ASN A 288      -1.094 -15.191  26.030  1.00 85.52           H
ATOM   4394  CB  ASN A 288      -1.046 -16.413  24.237  1.00 85.52           C
ATOM   4395 1HB  ASN A 288      -1.901 -17.042  24.485  1.00 85.52           H
ATOM   4396 2HB  ASN A 288      -1.066 -16.260  23.158  1.00 85.52           H
ATOM   4397  CG  ASN A 288       0.250 -17.123  24.634  1.00 85.52           C
ATOM   4398  OD1 ASN A 288       1.272 -16.509  24.890  1.00 85.52           O
ATOM   4399  ND2 ASN A 288       0.150 -18.449  24.669  1.00 85.52           N
ATOM   4400 1HD2 ASN A 288      -0.719 -18.891  24.447  1.00 85.52           H
ATOM   4401 2HD2 ASN A 288       0.944 -19.003  24.918  1.00 85.52           H
ATOM   4402  HN  ASN A 288      -2.926 -14.742  23.873  1.00 85.52           H
ATOM   4403  N   CYS A 289       0.796 -13.712  25.274  1.00 90.35           N
ATOM   4404  CA  CYS A 289       1.819 -12.749  24.904  1.00 90.35           C
ATOM   4405  C   CYS A 289       2.701 -13.377  23.823  1.00 90.35           C
ATOM   4406  O   CYS A 289       3.105 -12.702  22.877  1.00 90.35           O
ATOM   4407  HA  CYS A 289       1.299 -11.872  24.519  1.00 90.35           H
ATOM   4408  CB  CYS A 289       2.636 -12.299  26.117  1.00 90.35           C
ATOM   4409 1HB  CYS A 289       1.975 -11.886  26.878  1.00 90.35           H
ATOM   4410 2HB  CYS A 289       3.142 -13.155  26.563  1.00 90.35           H
ATOM   4411  SG  CYS A 289       3.866 -11.042  25.610  1.00 90.35           S
ATOM   4412  HN  CYS A 289       0.828 -14.019  26.225  1.00 90.35           H
ATOM   4413  N   ALA A 290       2.974 -14.662  23.999  1.00 92.42           N
ATOM   4414  CA  ALA A 290       3.867 -15.367  23.096  1.00 92.42           C
ATOM   4415  C   ALA A 290       3.290 -15.327  21.680  1.00 92.42           C
ATOM   4416  O   ALA A 290       4.023 -15.127  20.712  1.00 92.42           O
ATOM   4417  HA  ALA A 290       4.825 -14.848  23.104  1.00 92.42           H
ATOM   4418  CB  ALA A 290       4.078 -16.797  23.600  1.00 92.42           C
ATOM   4419 1HB  ALA A 290       4.516 -16.769  24.597  1.00 92.42           H
ATOM   4420 2HB  ALA A 290       3.118 -17.313  23.639  1.00 92.42           H
ATOM   4421 3HB  ALA A 290       4.748 -17.326  22.922  1.00 92.42           H
ATOM   4422  HN  ALA A 290       2.597 -15.217  24.740  1.00 92.42           H
ATOM   4423  N   VAL A 291       1.982 -15.522  21.602  1.00 92.58           N
ATOM   4424  CA  VAL A 291       1.297 -15.506  20.321  1.00 92.58           C
ATOM   4425  C   VAL A 291       1.347 -14.092  19.738  1.00 92.58           C
ATOM   4426  O   VAL A 291       1.590 -13.917  18.545  1.00 92.58           O
ATOM   4427  HA  VAL A 291       1.834 -16.180  19.653  1.00 92.58           H
ATOM   4428  CB  VAL A 291      -0.129 -16.036  20.483  1.00 92.58           C
ATOM   4429  HB  VAL A 291      -0.637 -15.412  21.218  1.00 92.58           H
ATOM   4430  CG1 VAL A 291      -0.904 -15.936  19.167  1.00 92.58           C
ATOM   4431 1HG1 VAL A 291      -0.952 -14.894  18.852  1.00 92.58           H
ATOM   4432 2HG1 VAL A 291      -0.397 -16.525  18.402  1.00 92.58           H
ATOM   4433 3HG1 VAL A 291      -1.914 -16.319  19.311  1.00 92.58           H
ATOM   4434  CG2 VAL A 291      -0.124 -17.472  21.009  1.00 92.58           C
ATOM   4435 1HG2 VAL A 291       0.409 -18.114  20.308  1.00 92.58           H
ATOM   4436 2HG2 VAL A 291       0.372 -17.502  21.979  1.00 92.58           H
ATOM   4437 3HG2 VAL A 291      -1.150 -17.824  21.115  1.00 92.58           H
ATOM   4438  HN  VAL A 291       1.393 -15.687  22.394  1.00 92.58           H
ATOM   4439  N   SER A 292       1.113 -13.120  20.607  1.00 92.93           N
ATOM   4440  CA  SER A 292       1.102 -11.728  20.188  1.00 92.93           C
ATOM   4441  C   SER A 292       2.471 -11.340  19.625  1.00 92.93           C
ATOM   4442  O   SER A 292       2.556 -10.670  18.598  1.00 92.93           O
ATOM   4443  HA  SER A 292       0.338 -11.667  19.413  1.00 92.93           H
ATOM   4444  CB  SER A 292       0.725 -10.807  21.349  1.00 92.93           C
ATOM   4445 1HB  SER A 292      -0.199 -11.161  21.808  1.00 92.93           H
ATOM   4446 2HB  SER A 292       1.499 -10.853  22.115  1.00 92.93           H
ATOM   4447  OG  SER A 292       0.556  -9.456  20.926  1.00 92.93           O
ATOM   4448  HG  SER A 292      -0.270  -9.373  20.369  1.00 92.93           H
ATOM   4449  HN  SER A 292       0.933 -13.270  21.579  1.00 92.93           H
ATOM   4450  N   THR A 293       3.508 -11.778  20.324  1.00 89.41           N
ATOM   4451  CA  THR A 293       4.867 -11.450  19.931  1.00 89.41           C
ATOM   4452  C   THR A 293       5.164 -11.993  18.532  1.00 89.41           C
ATOM   4453  O   THR A 293       5.718 -11.286  17.692  1.00 89.41           O
ATOM   4454  HA  THR A 293       4.957 -10.365  19.878  1.00 89.41           H
ATOM   4455  CB  THR A 293       5.814 -11.989  21.006  1.00 89.41           C
ATOM   4456  HB  THR A 293       5.730 -13.072  21.090  1.00 89.41           H
ATOM   4457  OG1 THR A 293       5.466 -11.252  22.175  1.00 89.41           O
ATOM   4458  HG1 THR A 293       4.759 -11.739  22.688  1.00 89.41           H
ATOM   4459  CG2 THR A 293       7.273 -11.608  20.746  1.00 89.41           C
ATOM   4460 1HG2 THR A 293       7.367 -10.522  20.729  1.00 89.41           H
ATOM   4461 2HG2 THR A 293       7.589 -12.015  19.785  1.00 89.41           H
ATOM   4462 3HG2 THR A 293       7.901 -12.015  21.537  1.00 89.41           H
ATOM   4463  HN  THR A 293       3.430 -12.347  21.143  1.00 89.41           H
ATOM   4464  N   ASN A 294       4.783 -13.245  18.325  1.00 91.30           N
ATOM   4465  CA  ASN A 294       5.061 -13.913  17.065  1.00 91.30           C
ATOM   4466  C   ASN A 294       4.296 -13.212  15.941  1.00 91.30           C
ATOM   4467  O   ASN A 294       4.808 -13.070  14.832  1.00 91.30           O
ATOM   4468  HA  ASN A 294       6.142 -13.847  16.938  1.00 91.30           H
ATOM   4469  CB  ASN A 294       4.609 -15.375  17.105  1.00 91.30           C
ATOM   4470 1HB  ASN A 294       3.606 -15.437  17.528  1.00 91.30           H
ATOM   4471 2HB  ASN A 294       4.552 -15.769  16.091  1.00 91.30           H
ATOM   4472  CG  ASN A 294       5.572 -16.224  17.936  1.00 91.30           C
ATOM   4473  OD1 ASN A 294       6.713 -15.863  18.172  1.00 91.30           O
ATOM   4474  ND2 ASN A 294       5.051 -17.370  18.364  1.00 91.30           N
ATOM   4475 1HD2 ASN A 294       4.107 -17.607  18.135  1.00 91.30           H
ATOM   4476 2HD2 ASN A 294       5.603 -17.996  18.916  1.00 91.30           H
ATOM   4477  HN  ASN A 294       4.294 -13.799  18.998  1.00 91.30           H
ATOM   4478  N   ILE A 295       3.082 -12.793  16.267  1.00 91.54           N
ATOM   4479  CA  ILE A 295       2.236 -12.122  15.294  1.00 91.54           C
ATOM   4480  C   ILE A 295       2.892 -10.805  14.876  1.00 91.54           C
ATOM   4481  O   ILE A 295       2.889 -10.452  13.698  1.00 91.54           O
ATOM   4482  HA  ILE A 295       2.170 -12.768  14.419  1.00 91.54           H
ATOM   4483  CB  ILE A 295       0.817 -11.956  15.843  1.00 91.54           C
ATOM   4484  HB  ILE A 295       0.888 -11.608  16.873  1.00 91.54           H
ATOM   4485  CG1 ILE A 295       0.079 -13.296  15.868  1.00 91.54           C
ATOM   4486 1HG1 ILE A 295      -0.120 -13.624  14.848  1.00 91.54           H
ATOM   4487 2HG1 ILE A 295       0.710 -14.054  16.330  1.00 91.54           H
ATOM   4488  CG2 ILE A 295       0.047 -10.891  15.059  1.00 91.54           C
ATOM   4489 1HG2 ILE A 295       0.566  -9.936  15.137  1.00 91.54           H
ATOM   4490 2HG2 ILE A 295      -0.015 -11.186  14.011  1.00 91.54           H
ATOM   4491 3HG2 ILE A 295      -0.958 -10.794  15.469  1.00 91.54           H
ATOM   4492  CD1 ILE A 295      -1.238 -13.181  16.639  1.00 91.54           C
ATOM   4493 1HD1 ILE A 295      -1.033 -12.876  17.665  1.00 91.54           H
ATOM   4494 2HD1 ILE A 295      -1.876 -12.439  16.159  1.00 91.54           H
ATOM   4495 3HD1 ILE A 295      -1.743 -14.148  16.641  1.00 91.54           H
ATOM   4496  HN  ILE A 295       2.677 -12.904  17.174  1.00 91.54           H
ATOM   4497  N   ASP A 296       3.439 -10.113  15.865  1.00 92.45           N
ATOM   4498  CA  ASP A 296       4.043  -8.813  15.625  1.00 92.45           C
ATOM   4499  C   ASP A 296       5.263  -8.983  14.717  1.00 92.45           C
ATOM   4500  O   ASP A 296       5.491  -8.173  13.820  1.00 92.45           O
ATOM   4501  HA  ASP A 296       3.259  -8.214  15.162  1.00 92.45           H
ATOM   4502  CB  ASP A 296       4.513  -8.174  16.933  1.00 92.45           C
ATOM   4503 1HB  ASP A 296       5.051  -8.910  17.530  1.00 92.45           H
ATOM   4504 2HB  ASP A 296       5.212  -7.366  16.717  1.00 92.45           H
ATOM   4505  CG  ASP A 296       3.328  -7.630  17.734  1.00 92.45           C
ATOM   4506  OD1 ASP A 296       2.230  -7.552  17.141  1.00 92.45           O
ATOM   4507  OD2 ASP A 296       3.546  -7.304  18.921  1.00 92.45           O
ATOM   4508  HN  ASP A 296       3.473 -10.426  16.815  1.00 92.45           H
ATOM   4509  N   ILE A 297       6.015 -10.042  14.982  1.00 91.44           N
ATOM   4510  CA  ILE A 297       7.188 -10.345  14.180  1.00 91.44           C
ATOM   4511  C   ILE A 297       6.754 -10.662  12.748  1.00 91.44           C
ATOM   4512  O   ILE A 297       7.348 -10.168  11.791  1.00 91.44           O
ATOM   4513  HA  ILE A 297       7.811  -9.451  14.162  1.00 91.44           H
ATOM   4514  CB  ILE A 297       8.010 -11.458  14.834  1.00 91.44           C
ATOM   4515  HB  ILE A 297       7.337 -12.276  15.087  1.00 91.44           H
ATOM   4516  CG1 ILE A 297       8.646 -10.975  16.139  1.00 91.44           C
ATOM   4517 1HG1 ILE A 297       9.411 -10.230  15.922  1.00 91.44           H
ATOM   4518 2HG1 ILE A 297       7.891 -10.486  16.756  1.00 91.44           H
ATOM   4519  CG2 ILE A 297       9.052 -12.014  13.861  1.00 91.44           C
ATOM   4520 1HG2 ILE A 297       8.549 -12.420  12.983  1.00 91.44           H
ATOM   4521 2HG2 ILE A 297       9.726 -11.214  13.555  1.00 91.44           H
ATOM   4522 3HG2 ILE A 297       9.622 -12.803  14.351  1.00 91.44           H
ATOM   4523  CD1 ILE A 297       9.266 -12.141  16.911  1.00 91.44           C
ATOM   4524 1HD1 ILE A 297       8.493 -12.873  17.148  1.00 91.44           H
ATOM   4525 2HD1 ILE A 297      10.036 -12.612  16.300  1.00 91.44           H
ATOM   4526 3HD1 ILE A 297       9.710 -11.771  17.835  1.00 91.44           H
ATOM   4527  HN  ILE A 297       5.834 -10.684  15.726  1.00 91.44           H
ATOM   4528  N   CYS A 298       5.720 -11.485  12.645  1.00 93.75           N
ATOM   4529  CA  CYS A 298       5.197 -11.871  11.345  1.00 93.75           C
ATOM   4530  C   CYS A 298       4.760 -10.604  10.608  1.00 93.75           C
ATOM   4531  O   CYS A 298       4.969 -10.480   9.402  1.00 93.75           O
ATOM   4532  HA  CYS A 298       6.011 -12.366  10.815  1.00 93.75           H
ATOM   4533  CB  CYS A 298       4.055 -12.881  11.473  1.00 93.75           C
ATOM   4534 1HB  CYS A 298       3.348 -12.549  12.233  1.00 93.75           H
ATOM   4535 2HB  CYS A 298       3.506 -12.942  10.533  1.00 93.75           H
ATOM   4536  SG  CYS A 298       4.722 -14.527  11.915  1.00 93.75           S
ATOM   4537  HG  CYS A 298       4.913 -14.258  13.203  1.00 93.75           H
ATOM   4538  HN  CYS A 298       5.243 -11.884  13.428  1.00 93.75           H
ATOM   4539  N   PHE A 299       4.160  -9.695  11.363  1.00 93.36           N
ATOM   4540  CA  PHE A 299       3.688  -8.444  10.795  1.00 93.36           C
ATOM   4541  C   PHE A 299       4.844  -7.651  10.181  1.00 93.36           C
ATOM   4542  O   PHE A 299       4.731  -7.146   9.065  1.00 93.36           O
ATOM   4543  HA  PHE A 299       2.967  -8.693  10.017  1.00 93.36           H
ATOM   4544  CB  PHE A 299       3.082  -7.633  11.942  1.00 93.36           C
ATOM   4545 1HB  PHE A 299       2.263  -8.202  12.382  1.00 93.36           H
ATOM   4546 2HB  PHE A 299       3.834  -7.504  12.720  1.00 93.36           H
ATOM   4547  CG  PHE A 299       2.560  -6.257  11.523  1.00 93.36           C
ATOM   4548  CD1 PHE A 299       3.323  -5.150  11.727  1.00 93.36           C
ATOM   4549  HD1 PHE A 299       4.306  -5.243  12.189  1.00 93.36           H
ATOM   4550  CD2 PHE A 299       1.333  -6.141  10.947  1.00 93.36           C
ATOM   4551  HD2 PHE A 299       0.722  -7.028  10.784  1.00 93.36           H
ATOM   4552  CE1 PHE A 299       2.839  -3.873  11.339  1.00 93.36           C
ATOM   4553  HE1 PHE A 299       3.450  -2.985  11.503  1.00 93.36           H
ATOM   4554  CE2 PHE A 299       0.849  -4.864  10.558  1.00 93.36           C
ATOM   4555  HE2 PHE A 299      -0.134  -4.771  10.097  1.00 93.36           H
ATOM   4556  CZ  PHE A 299       1.612  -3.757  10.763  1.00 93.36           C
ATOM   4557  HZ  PHE A 299       1.240  -2.776  10.464  1.00 93.36           H
ATOM   4558  HN  PHE A 299       3.995  -9.804  12.343  1.00 93.36           H
ATOM   4559  N   GLN A 300       5.929  -7.566  10.937  1.00 89.09           N
ATOM   4560  CA  GLN A 300       7.087  -6.804  10.502  1.00 89.09           C
ATOM   4561  C   GLN A 300       7.605  -7.343   9.167  1.00 89.09           C
ATOM   4562  O   GLN A 300       7.872  -6.574   8.244  1.00 89.09           O
ATOM   4563  HA  GLN A 300       6.730  -5.782  10.374  1.00 89.09           H
ATOM   4564  CB  GLN A 300       8.187  -6.822  11.565  1.00 89.09           C
ATOM   4565 1HB  GLN A 300       8.362  -7.846  11.895  1.00 89.09           H
ATOM   4566 2HB  GLN A 300       9.121  -6.462  11.134  1.00 89.09           H
ATOM   4567  CG  GLN A 300       7.804  -5.952  12.764  1.00 89.09           C
ATOM   4568 1HG  GLN A 300       7.567  -4.944  12.426  1.00 89.09           H
ATOM   4569 2HG  GLN A 300       6.904  -6.350  13.234  1.00 89.09           H
ATOM   4570  CD  GLN A 300       8.940  -5.900  13.788  1.00 89.09           C
ATOM   4571  OE1 GLN A 300      10.108  -5.788  13.453  1.00 89.09           O
ATOM   4572  NE2 GLN A 300       8.534  -5.986  15.052  1.00 89.09           N
ATOM   4573 1HE2 GLN A 300       7.560  -6.076  15.259  1.00 89.09           H
ATOM   4574 2HE2 GLN A 300       9.203  -5.961  15.794  1.00 89.09           H
ATOM   4575  HN  GLN A 300       6.024  -8.005  11.831  1.00 89.09           H
ATOM   4576  N   VAL A 301       7.733  -8.660   9.107  1.00 94.24           N
ATOM   4577  CA  VAL A 301       8.329  -9.302   7.948  1.00 94.24           C
ATOM   4578  C   VAL A 301       7.430  -9.082   6.730  1.00 94.24           C
ATOM   4579  O   VAL A 301       7.897  -8.638   5.682  1.00 94.24           O
ATOM   4580  HA  VAL A 301       9.291  -8.823   7.765  1.00 94.24           H
ATOM   4581  CB  VAL A 301       8.585 -10.782   8.243  1.00 94.24           C
ATOM   4582  HB  VAL A 301       7.637 -11.234   8.533  1.00 94.24           H
ATOM   4583  CG1 VAL A 301       9.091 -11.510   6.996  1.00 94.24           C
ATOM   4584 1HG1 VAL A 301       8.346 -11.435   6.204  1.00 94.24           H
ATOM   4585 2HG1 VAL A 301      10.023 -11.054   6.662  1.00 94.24           H
ATOM   4586 3HG1 VAL A 301       9.265 -12.559   7.234  1.00 94.24           H
ATOM   4587  CG2 VAL A 301       9.561 -10.948   9.409  1.00 94.24           C
ATOM   4588 1HG2 VAL A 301      10.510 -10.472   9.159  1.00 94.24           H
ATOM   4589 2HG2 VAL A 301       9.145 -10.480  10.301  1.00 94.24           H
ATOM   4590 3HG2 VAL A 301       9.725 -12.009   9.597  1.00 94.24           H
ATOM   4591  HN  VAL A 301       7.439  -9.284   9.831  1.00 94.24           H
ATOM   4592  N   THR A 302       6.157  -9.403   6.908  1.00 93.34           N
ATOM   4593  CA  THR A 302       5.221  -9.396   5.797  1.00 93.34           C
ATOM   4594  C   THR A 302       5.004  -7.968   5.292  1.00 93.34           C
ATOM   4595  O   THR A 302       4.815  -7.750   4.096  1.00 93.34           O
ATOM   4596  HA  THR A 302       5.658  -9.962   4.975  1.00 93.34           H
ATOM   4597  CB  THR A 302       3.932 -10.079   6.260  1.00 93.34           C
ATOM   4598  HB  THR A 302       3.189 -10.089   5.463  1.00 93.34           H
ATOM   4599  OG1 THR A 302       3.563  -9.364   7.436  1.00 93.34           O
ATOM   4600  HG1 THR A 302       2.630  -9.604   7.703  1.00 93.34           H
ATOM   4601  CG2 THR A 302       4.171 -11.508   6.752  1.00 93.34           C
ATOM   4602 1HG2 THR A 302       4.863 -11.491   7.594  1.00 93.34           H
ATOM   4603 2HG2 THR A 302       4.596 -12.104   5.945  1.00 93.34           H
ATOM   4604 3HG2 THR A 302       3.225 -11.946   7.069  1.00 93.34           H
ATOM   4605  HN  THR A 302       5.765  -9.665   7.790  1.00 93.34           H
ATOM   4606  N   GLN A 303       5.038  -7.031   6.229  1.00 90.09           N
ATOM   4607  CA  GLN A 303       4.897  -5.626   5.888  1.00 90.09           C
ATOM   4608  C   GLN A 303       6.050  -5.180   4.987  1.00 90.09           C
ATOM   4609  O   GLN A 303       5.839  -4.462   4.011  1.00 90.09           O
ATOM   4610  HA  GLN A 303       3.954  -5.553   5.346  1.00 90.09           H
ATOM   4611  CB  GLN A 303       4.818  -4.761   7.148  1.00 90.09           C
ATOM   4612 1HB  GLN A 303       3.952  -5.054   7.741  1.00 90.09           H
ATOM   4613 2HB  GLN A 303       5.700  -4.932   7.766  1.00 90.09           H
ATOM   4614  CG  GLN A 303       4.720  -3.277   6.789  1.00 90.09           C
ATOM   4615 1HG  GLN A 303       5.670  -2.935   6.379  1.00 90.09           H
ATOM   4616 2HG  GLN A 303       3.968  -3.137   6.012  1.00 90.09           H
ATOM   4617  CD  GLN A 303       4.356  -2.439   8.016  1.00 90.09           C
ATOM   4618  OE1 GLN A 303       5.151  -2.238   8.920  1.00 90.09           O
ATOM   4619  NE2 GLN A 303       3.114  -1.964   7.998  1.00 90.09           N
ATOM   4620 1HE2 GLN A 303       2.512  -2.167   7.226  1.00 90.09           H
ATOM   4621 2HE2 GLN A 303       2.782  -1.404   8.757  1.00 90.09           H
ATOM   4622  HN  GLN A 303       5.159  -7.220   7.204  1.00 90.09           H
ATOM   4623  N   THR A 304       7.246  -5.623   5.348  1.00 91.56           N
ATOM   4624  CA  THR A 304       8.439  -5.239   4.613  1.00 91.56           C
ATOM   4625  C   THR A 304       8.367  -5.752   3.173  1.00 91.56           C
ATOM   4626  O   THR A 304       8.686  -5.025   2.235  1.00 91.56           O
ATOM   4627  HA  THR A 304       8.477  -4.151   4.563  1.00 91.56           H
ATOM   4628  CB  THR A 304       9.656  -5.758   5.383  1.00 91.56           C
ATOM   4629  HB  THR A 304       9.679  -6.847   5.386  1.00 91.56           H
ATOM   4630  OG1 THR A 304       9.545  -5.141   6.663  1.00 91.56           O
ATOM   4631  HG1 THR A 304       9.152  -5.784   7.319  1.00 91.56           H
ATOM   4632  CG2 THR A 304      10.975  -5.221   4.823  1.00 91.56           C
ATOM   4633 1HG2 THR A 304      10.979  -4.133   4.883  1.00 91.56           H
ATOM   4634 2HG2 THR A 304      11.080  -5.528   3.783  1.00 91.56           H
ATOM   4635 3HG2 THR A 304      11.805  -5.620   5.406  1.00 91.56           H
ATOM   4636  HN  THR A 304       7.406  -6.233   6.124  1.00 91.56           H
ATOM   4637  N   ILE A 305       7.946  -7.002   3.045  1.00 91.78           N
ATOM   4638  CA  ILE A 305       7.806  -7.613   1.734  1.00 91.78           C
ATOM   4639  C   ILE A 305       6.837  -6.783   0.890  1.00 91.78           C
ATOM   4640  O   ILE A 305       7.044  -6.612  -0.311  1.00 91.78           O
ATOM   4641  HA  ILE A 305       8.785  -7.592   1.257  1.00 91.78           H
ATOM   4642  CB  ILE A 305       7.400  -9.082   1.869  1.00 91.78           C
ATOM   4643  HB  ILE A 305       6.528  -9.137   2.521  1.00 91.78           H
ATOM   4644  CG1 ILE A 305       8.511  -9.900   2.530  1.00 91.78           C
ATOM   4645 1HG1 ILE A 305       9.330 -10.043   1.825  1.00 91.78           H
ATOM   4646 2HG1 ILE A 305       8.915  -9.351   3.381  1.00 91.78           H
ATOM   4647  CG2 ILE A 305       6.988  -9.664   0.515  1.00 91.78           C
ATOM   4648 1HG2 ILE A 305       6.142  -9.102   0.120  1.00 91.78           H
ATOM   4649 2HG2 ILE A 305       7.826  -9.595  -0.180  1.00 91.78           H
ATOM   4650 3HG2 ILE A 305       6.705 -10.709   0.639  1.00 91.78           H
ATOM   4651  CD1 ILE A 305       7.988 -11.260   2.996  1.00 91.78           C
ATOM   4652 1HD1 ILE A 305       7.185 -11.113   3.718  1.00 91.78           H
ATOM   4653 2HD1 ILE A 305       7.608 -11.816   2.139  1.00 91.78           H
ATOM   4654 3HD1 ILE A 305       8.798 -11.821   3.462  1.00 91.78           H
ATOM   4655  HN  ILE A 305       7.704  -7.593   3.815  1.00 91.78           H
ATOM   4656  N   ALA A 306       5.801  -6.288   1.551  1.00 91.32           N
ATOM   4657  CA  ALA A 306       4.776  -5.518   0.867  1.00 91.32           C
ATOM   4658  C   ALA A 306       5.390  -4.226   0.325  1.00 91.32           C
ATOM   4659  O   ALA A 306       5.030  -3.770  -0.759  1.00 91.32           O
ATOM   4660  HA  ALA A 306       4.413  -6.117   0.031  1.00 91.32           H
ATOM   4661  CB  ALA A 306       3.612  -5.253   1.825  1.00 91.32           C
ATOM   4662 1HB  ALA A 306       3.192  -6.202   2.157  1.00 91.32           H
ATOM   4663 2HB  ALA A 306       3.972  -4.693   2.687  1.00 91.32           H
ATOM   4664 3HB  ALA A 306       2.843  -4.676   1.311  1.00 91.32           H
ATOM   4665  HN  ALA A 306       5.657  -6.405   2.533  1.00 91.32           H
ATOM   4666  N   PHE A 307       6.308  -3.672   1.104  1.00 89.79           N
ATOM   4667  CA  PHE A 307       6.930  -2.409   0.747  1.00 89.79           C
ATOM   4668  C   PHE A 307       7.868  -2.579  -0.450  1.00 89.79           C
ATOM   4669  O   PHE A 307       8.033  -1.659  -1.250  1.00 89.79           O
ATOM   4670  HA  PHE A 307       6.129  -1.717   0.483  1.00 89.79           H
ATOM   4671  CB  PHE A 307       7.745  -1.953   1.958  1.00 89.79           C
ATOM   4672 1HB  PHE A 307       8.393  -2.770   2.275  1.00 89.79           H
ATOM   4673 2HB  PHE A 307       8.394  -1.130   1.658  1.00 89.79           H
ATOM   4674  CG  PHE A 307       6.894  -1.505   3.148  1.00 89.79           C
ATOM   4675  CD1 PHE A 307       5.539  -1.477   3.043  1.00 89.79           C
ATOM   4676  HD1 PHE A 307       5.059  -1.774   2.110  1.00 89.79           H
ATOM   4677  CD2 PHE A 307       7.494  -1.134   4.311  1.00 89.79           C
ATOM   4678  HD2 PHE A 307       8.580  -1.156   4.396  1.00 89.79           H
ATOM   4679  CE1 PHE A 307       4.749  -1.061   4.147  1.00 89.79           C
ATOM   4680  HE1 PHE A 307       3.663  -1.039   4.062  1.00 89.79           H
ATOM   4681  CE2 PHE A 307       6.704  -0.718   5.416  1.00 89.79           C
ATOM   4682  HE2 PHE A 307       7.184  -0.421   6.348  1.00 89.79           H
ATOM   4683  CZ  PHE A 307       5.348  -0.690   5.310  1.00 89.79           C
ATOM   4684  HZ  PHE A 307       4.742  -0.371   6.158  1.00 89.79           H
ATOM   4685  HN  PHE A 307       6.625  -4.071   1.964  1.00 89.79           H
ATOM   4686  N   PHE A 308       8.458  -3.762  -0.535  1.00 86.77           N
ATOM   4687  CA  PHE A 308       9.341  -4.080  -1.644  1.00 86.77           C
ATOM   4688  C   PHE A 308       8.591  -4.020  -2.977  1.00 86.77           C
ATOM   4689  O   PHE A 308       9.201  -3.838  -4.029  1.00 86.77           O
ATOM   4690  HA  PHE A 308      10.139  -3.339  -1.645  1.00 86.77           H
ATOM   4691  CB  PHE A 308       9.845  -5.508  -1.420  1.00 86.77           C
ATOM   4692 1HB  PHE A 308       9.094  -6.063  -0.857  1.00 86.77           H
ATOM   4693 2HB  PHE A 308       9.948  -6.001  -2.386  1.00 86.77           H
ATOM   4694  CG  PHE A 308      11.180  -5.587  -0.678  1.00 86.77           C
ATOM   4695  CD1 PHE A 308      12.341  -5.324  -1.336  1.00 86.77           C
ATOM   4696  HD1 PHE A 308      12.319  -5.056  -2.392  1.00 86.77           H
ATOM   4697  CD2 PHE A 308      11.206  -5.921   0.640  1.00 86.77           C
ATOM   4698  HD2 PHE A 308      10.276  -6.132   1.168  1.00 86.77           H
ATOM   4699  CE1 PHE A 308      13.580  -5.397  -0.647  1.00 86.77           C
ATOM   4700  HE1 PHE A 308      14.510  -5.186  -1.175  1.00 86.77           H
ATOM   4701  CE2 PHE A 308      12.446  -5.994   1.329  1.00 86.77           C
ATOM   4702  HE2 PHE A 308      12.467  -6.262   2.386  1.00 86.77           H
ATOM   4703  CZ  PHE A 308      13.607  -5.731   0.671  1.00 86.77           C
ATOM   4704  HZ  PHE A 308      14.558  -5.787   1.200  1.00 86.77           H
ATOM   4705  HN  PHE A 308       8.341  -4.495   0.136  1.00 86.77           H
ATOM   4706  N   HIS A 309       7.278  -4.177  -2.888  1.00 77.78           N
ATOM   4707  CA  HIS A 309       6.441  -4.162  -4.075  1.00 77.78           C
ATOM   4708  C   HIS A 309       6.573  -2.810  -4.779  1.00 77.78           C
ATOM   4709  O   HIS A 309       6.633  -2.749  -6.006  1.00 77.78           O
ATOM   4710  HA  HIS A 309       6.818  -4.944  -4.734  1.00 77.78           H
ATOM   4711  CB  HIS A 309       4.993  -4.508  -3.723  1.00 77.78           C
ATOM   4712 1HB  HIS A 309       4.973  -5.472  -3.214  1.00 77.78           H
ATOM   4713 2HB  HIS A 309       4.614  -3.768  -3.018  1.00 77.78           H
ATOM   4714  CG  HIS A 309       4.068  -4.566  -4.915  1.00 77.78           C
ATOM   4715  ND1 HIS A 309       4.203  -5.503  -5.924  1.00 77.78           N
ATOM   4716  HD1 HIS A 309       4.902  -6.217  -5.970  1.00 77.78           H
ATOM   4717  CD2 HIS A 309       2.994  -3.794  -5.248  1.00 77.78           C
ATOM   4718  HD2 HIS A 309       2.607  -2.956  -4.668  1.00 77.78           H
ATOM   4719  CE1 HIS A 309       3.248  -5.295  -6.819  1.00 77.78           C
ATOM   4720  HE1 HIS A 309       3.089  -5.870  -7.731  1.00 77.78           H
ATOM   4721  NE2 HIS A 309       2.500  -4.234  -6.399  1.00 77.78           N
ATOM   4722  HN  HIS A 309       6.788  -4.312  -2.027  1.00 77.78           H
ATOM   4723  N   SER A 310       6.615  -1.760  -3.972  1.00 82.34           N
ATOM   4724  CA  SER A 310       6.608  -0.408  -4.503  1.00 82.34           C
ATOM   4725  C   SER A 310       7.912  -0.134  -5.255  1.00 82.34           C
ATOM   4726  O   SER A 310       7.950   0.702  -6.156  1.00 82.34           O
ATOM   4727  HA  SER A 310       5.759  -0.370  -5.185  1.00 82.34           H
ATOM   4728  CB  SER A 310       6.412   0.621  -3.388  1.00 82.34           C
ATOM   4729 1HB  SER A 310       7.141   0.442  -2.598  1.00 82.34           H
ATOM   4730 2HB  SER A 310       6.604   1.620  -3.778  1.00 82.34           H
ATOM   4731  OG  SER A 310       5.098   0.570  -2.840  1.00 82.34           O
ATOM   4732  HG  SER A 310       4.452   1.022  -3.456  1.00 82.34           H
ATOM   4733  HN  SER A 310       6.653  -1.823  -2.975  1.00 82.34           H
ATOM   4734  N   CYS A 311       8.951  -0.854  -4.855  1.00 85.56           N
ATOM   4735  CA  CYS A 311      10.252  -0.702  -5.482  1.00 85.56           C
ATOM   4736  C   CYS A 311      10.336  -1.679  -6.657  1.00 85.56           C
ATOM   4737  O   CYS A 311      11.175  -1.520  -7.542  1.00 85.56           O
ATOM   4738  HA  CYS A 311      10.314   0.329  -5.831  1.00 85.56           H
ATOM   4739  CB  CYS A 311      11.390  -0.914  -4.482  1.00 85.56           C
ATOM   4740 1HB  CYS A 311      12.311  -0.477  -4.868  1.00 85.56           H
ATOM   4741 2HB  CYS A 311      11.163  -0.402  -3.546  1.00 85.56           H
ATOM   4742  SG  CYS A 311      11.629  -2.702  -4.173  1.00 85.56           S
ATOM   4743  HG  CYS A 311      12.658  -2.563  -3.343  1.00 85.56           H
ATOM   4744  HN  CYS A 311       8.912  -1.529  -4.119  1.00 85.56           H
ATOM   4745  N   LEU A 312       9.456  -2.668  -6.626  1.00 83.04           N
ATOM   4746  CA  LEU A 312       9.490  -3.732  -7.616  1.00 83.04           C
ATOM   4747  C   LEU A 312       8.739  -3.280  -8.870  1.00 83.04           C
ATOM   4748  O   LEU A 312       9.073  -3.693  -9.980  1.00 83.04           O
ATOM   4749  HA  LEU A 312      10.534  -3.899  -7.880  1.00 83.04           H
ATOM   4750  CB  LEU A 312       8.960  -5.037  -7.019  1.00 83.04           C
ATOM   4751 1HB  LEU A 312       8.050  -4.815  -6.461  1.00 83.04           H
ATOM   4752 2HB  LEU A 312       8.679  -5.700  -7.837  1.00 83.04           H
ATOM   4753  CG  LEU A 312       9.919  -5.791  -6.096  1.00 83.04           C
ATOM   4754  HG  LEU A 312      10.223  -5.116  -5.295  1.00 83.04           H
ATOM   4755  CD1 LEU A 312       9.225  -6.986  -5.441  1.00 83.04           C
ATOM   4756 1HD1 LEU A 312       8.376  -6.637  -4.853  1.00 83.04           H
ATOM   4757 2HD1 LEU A 312       8.874  -7.670  -6.214  1.00 83.04           H
ATOM   4758 3HD1 LEU A 312       9.929  -7.504  -4.791  1.00 83.04           H
ATOM   4759  CD2 LEU A 312      11.189  -6.204  -6.844  1.00 83.04           C
ATOM   4760 1HD2 LEU A 312      10.924  -6.853  -7.678  1.00 83.04           H
ATOM   4761 2HD2 LEU A 312      11.693  -5.315  -7.222  1.00 83.04           H
ATOM   4762 3HD2 LEU A 312      11.853  -6.738  -6.164  1.00 83.04           H
ATOM   4763  HN  LEU A 312       8.730  -2.750  -5.944  1.00 83.04           H
ATOM   4764  N   ASN A 313       7.740  -2.437  -8.652  1.00 76.40           N
ATOM   4765  CA  ASN A 313       6.862  -2.023  -9.732  1.00 76.40           C
ATOM   4766  C   ASN A 313       7.705  -1.515 -10.903  1.00 76.40           C
ATOM   4767  O   ASN A 313       7.584  -2.012 -12.022  1.00 76.40           O
ATOM   4768  HA  ASN A 313       6.284  -2.911  -9.989  1.00 76.40           H
ATOM   4769  CB  ASN A 313       5.939  -0.887  -9.286  1.00 76.40           C
ATOM   4770 1HB  ASN A 313       6.483  -0.208  -8.629  1.00 76.40           H
ATOM   4771 2HB  ASN A 313       5.626  -0.306 -10.154  1.00 76.40           H
ATOM   4772  CG  ASN A 313       4.708  -1.433  -8.560  1.00 76.40           C
ATOM   4773  OD1 ASN A 313       4.290  -2.562  -8.755  1.00 76.40           O
ATOM   4774  ND2 ASN A 313       4.153  -0.571  -7.713  1.00 76.40           N
ATOM   4775 1HD2 ASN A 313       4.546   0.342  -7.599  1.00 76.40           H
ATOM   4776 2HD2 ASN A 313       3.342  -0.835  -7.190  1.00 76.40           H
ATOM   4777  HN  ASN A 313       7.528  -2.041  -7.759  1.00 76.40           H
ATOM   4778  N   PRO A 314       8.571  -0.519 -10.670  1.00 76.26           N
ATOM   4779  CA  PRO A 314       9.377   0.050 -11.753  1.00 76.26           C
ATOM   4780  C   PRO A 314      10.145  -1.015 -12.520  1.00 76.26           C
ATOM   4781  O   PRO A 314      10.217  -0.970 -13.747  1.00 76.26           O
ATOM   4782  HA  PRO A 314       8.731   0.523 -12.492  1.00 76.26           H
ATOM   4783  CB  PRO A 314      10.316   1.020 -11.034  1.00 76.26           C
ATOM   4784 1HB  PRO A 314      11.257   0.542 -10.763  1.00 76.26           H
ATOM   4785 2HB  PRO A 314      10.565   1.876 -11.662  1.00 76.26           H
ATOM   4786  CG  PRO A 314       9.520   1.437  -9.804  1.00 76.26           C
ATOM   4787 1HG  PRO A 314      10.164   1.838  -9.021  1.00 76.26           H
ATOM   4788 2HG  PRO A 314       8.796   2.218 -10.035  1.00 76.26           H
ATOM   4789  CD  PRO A 314       8.847   0.141  -9.381  1.00 76.26           C
ATOM   4790 1HD  PRO A 314       9.497  -0.466  -8.752  1.00 76.26           H
ATOM   4791 2HD  PRO A 314       7.937   0.325  -8.809  1.00 76.26           H
ATOM   4792  N   VAL A 315      10.704  -1.952 -11.769  1.00 78.49           N
ATOM   4793  CA  VAL A 315      11.545  -2.980 -12.358  1.00 78.49           C
ATOM   4794  C   VAL A 315      10.705  -3.842 -13.302  1.00 78.49           C
ATOM   4795  O   VAL A 315      11.164  -4.217 -14.380  1.00 78.49           O
ATOM   4796  HA  VAL A 315      12.320  -2.478 -12.937  1.00 78.49           H
ATOM   4797  CB  VAL A 315      12.228  -3.792 -11.255  1.00 78.49           C
ATOM   4798  HB  VAL A 315      11.450  -4.264 -10.655  1.00 78.49           H
ATOM   4799  CG1 VAL A 315      13.099  -4.901 -11.851  1.00 78.49           C
ATOM   4800 1HG1 VAL A 315      12.477  -5.571 -12.445  1.00 78.49           H
ATOM   4801 2HG1 VAL A 315      13.866  -4.459 -12.486  1.00 78.49           H
ATOM   4802 3HG1 VAL A 315      13.572  -5.463 -11.046  1.00 78.49           H
ATOM   4803  CG2 VAL A 315      13.048  -2.886 -10.335  1.00 78.49           C
ATOM   4804 1HG2 VAL A 315      13.814  -2.374 -10.917  1.00 78.49           H
ATOM   4805 2HG2 VAL A 315      12.392  -2.150  -9.871  1.00 78.49           H
ATOM   4806 3HG2 VAL A 315      13.523  -3.489  -9.560  1.00 78.49           H
ATOM   4807  HN  VAL A 315      10.589  -2.017 -10.777  1.00 78.49           H
ATOM   4808  N   LEU A 316       9.489  -4.132 -12.863  1.00 76.00           N
ATOM   4809  CA  LEU A 316       8.584  -4.951 -13.651  1.00 76.00           C
ATOM   4810  C   LEU A 316       8.375  -4.299 -15.020  1.00 76.00           C
ATOM   4811  O   LEU A 316       8.419  -4.975 -16.046  1.00 76.00           O
ATOM   4812  HA  LEU A 316       9.064  -5.918 -13.799  1.00 76.00           H
ATOM   4813  CB  LEU A 316       7.284  -5.202 -12.885  1.00 76.00           C
ATOM   4814 1HB  LEU A 316       6.875  -4.240 -12.576  1.00 76.00           H
ATOM   4815 2HB  LEU A 316       6.563  -5.649 -13.569  1.00 76.00           H
ATOM   4816  CG  LEU A 316       7.396  -6.098 -11.649  1.00 76.00           C
ATOM   4817  HG  LEU A 316       8.144  -5.668 -10.983  1.00 76.00           H
ATOM   4818  CD1 LEU A 316       6.074  -6.138 -10.879  1.00 76.00           C
ATOM   4819 1HD1 LEU A 316       5.810  -5.130 -10.558  1.00 76.00           H
ATOM   4820 2HD1 LEU A 316       5.289  -6.530 -11.525  1.00 76.00           H
ATOM   4821 3HD1 LEU A 316       6.182  -6.781 -10.006  1.00 76.00           H
ATOM   4822  CD2 LEU A 316       7.881  -7.498 -12.029  1.00 76.00           C
ATOM   4823 1HD2 LEU A 316       7.175  -7.950 -12.726  1.00 76.00           H
ATOM   4824 2HD2 LEU A 316       8.861  -7.428 -12.500  1.00 76.00           H
ATOM   4825 3HD2 LEU A 316       7.952  -8.114 -11.133  1.00 76.00           H
ATOM   4826  HN  LEU A 316       9.121  -3.818 -11.987  1.00 76.00           H
ATOM   4827  N   TYR A 317       8.152  -2.993 -14.990  1.00 64.44           N
ATOM   4828  CA  TYR A 317       7.869  -2.255 -16.209  1.00 64.44           C
ATOM   4829  C   TYR A 317       9.062  -2.299 -17.166  1.00 64.44           C
ATOM   4830  O   TYR A 317       8.884  -2.350 -18.382  1.00 64.44           O
ATOM   4831  HA  TYR A 317       7.008  -2.718 -16.691  1.00 64.44           H
ATOM   4832  CB  TYR A 317       7.630  -0.806 -15.778  1.00 64.44           C
ATOM   4833 1HB  TYR A 317       8.548  -0.410 -15.346  1.00 64.44           H
ATOM   4834 2HB  TYR A 317       7.408  -0.207 -16.661  1.00 64.44           H
ATOM   4835  CG  TYR A 317       6.494  -0.637 -14.767  1.00 64.44           C
ATOM   4836  CD1 TYR A 317       5.437  -1.526 -14.761  1.00 64.44           C
ATOM   4837  HD1 TYR A 317       5.413  -2.348 -15.477  1.00 64.44           H
ATOM   4838  CD2 TYR A 317       6.525   0.403 -13.861  1.00 64.44           C
ATOM   4839  HD2 TYR A 317       7.359   1.105 -13.866  1.00 64.44           H
ATOM   4840  CE1 TYR A 317       4.368  -1.367 -13.810  1.00 64.44           C
ATOM   4841  HE1 TYR A 317       3.528  -2.061 -13.795  1.00 64.44           H
ATOM   4842  CE2 TYR A 317       5.456   0.562 -12.910  1.00 64.44           C
ATOM   4843  HE2 TYR A 317       5.468   1.380 -12.189  1.00 64.44           H
ATOM   4844  CZ  TYR A 317       4.430  -0.331 -12.931  1.00 64.44           C
ATOM   4845  OH  TYR A 317       3.421  -0.181 -12.033  1.00 64.44           O
ATOM   4846  HH  TYR A 317       2.818  -0.978 -12.059  1.00 64.44           H
ATOM   4847  HN  TYR A 317       8.163  -2.443 -14.155  1.00 64.44           H
ATOM   4848  N   VAL A 318      10.250  -2.278 -16.581  1.00 66.89           N
ATOM   4849  CA  VAL A 318      11.472  -2.305 -17.368  1.00 66.89           C
ATOM   4850  C   VAL A 318      11.555  -3.631 -18.126  1.00 66.89           C
ATOM   4851  O   VAL A 318      11.729  -3.644 -19.344  1.00 66.89           O
ATOM   4852  HA  VAL A 318      11.417  -1.491 -18.090  1.00 66.89           H
ATOM   4853  CB  VAL A 318      12.681  -2.056 -16.464  1.00 66.89           C
ATOM   4854  HB  VAL A 318      12.632  -2.763 -15.636  1.00 66.89           H
ATOM   4855  CG1 VAL A 318      13.989  -2.306 -17.218  1.00 66.89           C
ATOM   4856 1HG1 VAL A 318      14.018  -3.339 -17.564  1.00 66.89           H
ATOM   4857 2HG1 VAL A 318      14.049  -1.634 -18.075  1.00 66.89           H
ATOM   4858 3HG1 VAL A 318      14.833  -2.121 -16.553  1.00 66.89           H
ATOM   4859  CG2 VAL A 318      12.647  -0.643 -15.879  1.00 66.89           C
ATOM   4860 1HG2 VAL A 318      12.660   0.086 -16.689  1.00 66.89           H
ATOM   4861 2HG2 VAL A 318      11.739  -0.516 -15.290  1.00 66.89           H
ATOM   4862 3HG2 VAL A 318      13.518  -0.493 -15.241  1.00 66.89           H
ATOM   4863  HN  VAL A 318      10.386  -2.242 -15.591  1.00 66.89           H
ATOM   4864  N   PHE A 319      11.427  -4.715 -17.375  1.00 66.87           N
ATOM   4865  CA  PHE A 319      11.676  -6.038 -17.922  1.00 66.87           C
ATOM   4866  C   PHE A 319      10.558  -6.456 -18.878  1.00 66.87           C
ATOM   4867  O   PHE A 319      10.812  -7.108 -19.890  1.00 66.87           O
ATOM   4868  HA  PHE A 319      12.619  -5.991 -18.467  1.00 66.87           H
ATOM   4869  CB  PHE A 319      11.711  -7.011 -16.741  1.00 66.87           C
ATOM   4870 1HB  PHE A 319      10.959  -6.709 -16.012  1.00 66.87           H
ATOM   4871 2HB  PHE A 319      11.433  -8.004 -17.093  1.00 66.87           H
ATOM   4872  CG  PHE A 319      13.071  -7.095 -16.044  1.00 66.87           C
ATOM   4873  CD1 PHE A 319      14.124  -7.680 -16.676  1.00 66.87           C
ATOM   4874  HD1 PHE A 319      13.999  -8.089 -17.679  1.00 66.87           H
ATOM   4875  CD2 PHE A 319      13.227  -6.585 -14.793  1.00 66.87           C
ATOM   4876  HD2 PHE A 319      12.383  -6.116 -14.287  1.00 66.87           H
ATOM   4877  CE1 PHE A 319      15.385  -7.758 -16.029  1.00 66.87           C
ATOM   4878  HE1 PHE A 319      16.229  -8.227 -16.536  1.00 66.87           H
ATOM   4879  CE2 PHE A 319      14.488  -6.663 -14.147  1.00 66.87           C
ATOM   4880  HE2 PHE A 319      14.613  -6.254 -13.144  1.00 66.87           H
ATOM   4881  CZ  PHE A 319      15.541  -7.248 -14.778  1.00 66.87           C
ATOM   4882  HZ  PHE A 319      16.510  -7.308 -14.282  1.00 66.87           H
ATOM   4883  HN  PHE A 319      11.160  -4.699 -16.412  1.00 66.87           H
ATOM   4884  N   VAL A 320       9.343  -6.063 -18.524  1.00 70.39           N
ATOM   4885  CA  VAL A 320       8.163  -6.590 -19.189  1.00 70.39           C
ATOM   4886  C   VAL A 320       7.747  -5.637 -20.311  1.00 70.39           C
ATOM   4887  O   VAL A 320       7.077  -6.044 -21.259  1.00 70.39           O
ATOM   4888  HA  VAL A 320       8.433  -7.551 -19.626  1.00 70.39           H
ATOM   4889  CB  VAL A 320       7.050  -6.830 -18.166  1.00 70.39           C
ATOM   4890  HB  VAL A 320       6.554  -5.878 -17.980  1.00 70.39           H
ATOM   4891  CG1 VAL A 320       6.005  -7.805 -18.712  1.00 70.39           C
ATOM   4892 1HG1 VAL A 320       5.563  -7.393 -19.619  1.00 70.39           H
ATOM   4893 2HG1 VAL A 320       6.482  -8.758 -18.941  1.00 70.39           H
ATOM   4894 3HG1 VAL A 320       5.226  -7.959 -17.966  1.00 70.39           H
ATOM   4895  CG2 VAL A 320       7.624  -7.329 -16.839  1.00 70.39           C
ATOM   4896 1HG2 VAL A 320       8.157  -8.266 -17.002  1.00 70.39           H
ATOM   4897 2HG2 VAL A 320       8.313  -6.585 -16.438  1.00 70.39           H
ATOM   4898 3HG2 VAL A 320       6.812  -7.493 -16.130  1.00 70.39           H
ATOM   4899  HN  VAL A 320       9.159  -5.399 -17.800  1.00 70.39           H
ATOM   4900  N   GLY A 321       8.160  -4.386 -20.167  1.00 72.57           N
ATOM   4901  CA  GLY A 321       7.782  -3.358 -21.121  1.00 72.57           C
ATOM   4902  C   GLY A 321       8.890  -3.133 -22.152  1.00 72.57           C
ATOM   4903  O   GLY A 321       9.837  -2.391 -21.899  1.00 72.57           O
ATOM   4904 1HA  GLY A 321       6.862  -3.648 -21.627  1.00 72.57           H
ATOM   4905 2HA  GLY A 321       7.577  -2.426 -20.594  1.00 72.57           H
ATOM   4906  HN  GLY A 321       8.742  -4.073 -19.416  1.00 72.57           H
ATOM   4907  N   GLU A 322       8.733  -3.788 -23.294  1.00 64.43           N
ATOM   4908  CA  GLU A 322       9.599  -3.528 -24.431  1.00 64.43           C
ATOM   4909  C   GLU A 322       9.551  -2.045 -24.806  1.00 64.43           C
ATOM   4910  O   GLU A 322      10.582  -1.443 -25.105  1.00 64.43           O
ATOM   4911  HA  GLU A 322      10.602  -3.793 -24.097  1.00 64.43           H
ATOM   4912  CB  GLU A 322       9.218  -4.408 -25.623  1.00 64.43           C
ATOM   4913 1HB  GLU A 322       8.134  -4.439 -25.725  1.00 64.43           H
ATOM   4914 2HB  GLU A 322       9.726  -4.051 -26.519  1.00 64.43           H
ATOM   4915  CG  GLU A 322       9.683  -5.850 -25.410  1.00 64.43           C
ATOM   4916 1HG  GLU A 322      10.733  -5.859 -25.120  1.00 64.43           H
ATOM   4917 2HG  GLU A 322       9.122  -6.299 -24.590  1.00 64.43           H
ATOM   4918  CD  GLU A 322       9.492  -6.681 -26.681  1.00 64.43           C
ATOM   4919  OE1 GLU A 322       9.826  -7.884 -26.627  1.00 64.43           O
ATOM   4920  OE2 GLU A 322       9.017  -6.093 -27.677  1.00 64.43           O
ATOM   4921  HN  GLU A 322       8.031  -4.484 -23.447  1.00 64.43           H
ATOM   4922  N   ARG A 323       8.344  -1.499 -24.779  1.00 62.10           N
ATOM   4923  CA  ARG A 323       8.141  -0.114 -25.166  1.00 62.10           C
ATOM   4924  C   ARG A 323       8.830   0.822 -24.170  1.00 62.10           C
ATOM   4925  O   ARG A 323       9.488   1.781 -24.568  1.00 62.10           O
ATOM   4926  HA  ARG A 323       8.589  -0.032 -26.156  1.00 62.10           H
ATOM   4927  CB  ARG A 323       6.651   0.227 -25.228  1.00 62.10           C
ATOM   4928 1HB  ARG A 323       6.137  -0.485 -25.874  1.00 62.10           H
ATOM   4929 2HB  ARG A 323       6.210   0.133 -24.236  1.00 62.10           H
ATOM   4930  CG  ARG A 323       6.435   1.648 -25.755  1.00 62.10           C
ATOM   4931 1HG  ARG A 323       6.879   2.366 -25.066  1.00 62.10           H
ATOM   4932 2HG  ARG A 323       6.944   1.766 -26.711  1.00 62.10           H
ATOM   4933  CD  ARG A 323       4.944   1.949 -25.924  1.00 62.10           C
ATOM   4934 1HD  ARG A 323       4.516   1.292 -26.680  1.00 62.10           H
ATOM   4935 2HD  ARG A 323       4.416   1.750 -24.991  1.00 62.10           H
ATOM   4936  NE  ARG A 323       4.756   3.363 -26.319  1.00 62.10           N
ATOM   4937  HE  ARG A 323       5.566   3.890 -26.576  1.00 62.10           H
ATOM   4938  CZ  ARG A 323       3.567   3.982 -26.352  1.00 62.10           C
ATOM   4939  NH1 ARG A 323       2.449   3.324 -26.017  1.00 62.10           N
ATOM   4940 1HH1 ARG A 323       2.497   2.365 -25.739  1.00 62.10           H
ATOM   4941 2HH1 ARG A 323       1.566   3.793 -26.045  1.00 62.10           H
ATOM   4942  NH2 ARG A 323       3.514   5.267 -26.726  1.00 62.10           N
ATOM   4943 1HH2 ARG A 323       2.636   5.743 -26.756  1.00 62.10           H
ATOM   4944 2HH2 ARG A 323       4.354   5.751 -26.974  1.00 62.10           H
ATOM   4945  HN  ARG A 323       7.517  -1.986 -24.500  1.00 62.10           H
ATOM   4946  N   PHE A 324       8.654   0.510 -22.894  1.00 73.40           N
ATOM   4947  CA  PHE A 324       9.213   1.336 -21.838  1.00 73.40           C
ATOM   4948  C   PHE A 324      10.742   1.301 -21.866  1.00 73.40           C
ATOM   4949  O   PHE A 324      11.394   2.322 -21.651  1.00 73.40           O
ATOM   4950  HA  PHE A 324       8.871   2.357 -22.011  1.00 73.40           H
ATOM   4951  CB  PHE A 324       8.726   0.754 -20.510  1.00 73.40           C
ATOM   4952 1HB  PHE A 324       7.640   0.660 -20.542  1.00 73.40           H
ATOM   4953 2HB  PHE A 324       9.130  -0.252 -20.396  1.00 73.40           H
ATOM   4954  CG  PHE A 324       9.115   1.586 -19.286  1.00 73.40           C
ATOM   4955  CD1 PHE A 324      10.239   1.279 -18.584  1.00 73.40           C
ATOM   4956  HD1 PHE A 324      10.862   0.440 -18.894  1.00 73.40           H
ATOM   4957  CD2 PHE A 324       8.337   2.632 -18.899  1.00 73.40           C
ATOM   4958  HD2 PHE A 324       7.436   2.878 -19.462  1.00 73.40           H
ATOM   4959  CE1 PHE A 324      10.600   2.050 -17.448  1.00 73.40           C
ATOM   4960  HE1 PHE A 324      11.500   1.804 -16.886  1.00 73.40           H
ATOM   4961  CE2 PHE A 324       8.698   3.404 -17.763  1.00 73.40           C
ATOM   4962  HE2 PHE A 324       8.074   4.242 -17.454  1.00 73.40           H
ATOM   4963  CZ  PHE A 324       9.821   3.097 -17.062  1.00 73.40           C
ATOM   4964  HZ  PHE A 324      10.099   3.689 -16.190  1.00 73.40           H
ATOM   4965  HN  PHE A 324       8.142  -0.289 -22.580  1.00 73.40           H
ATOM   4966  N   ARG A 325      11.271   0.116 -22.133  1.00 71.68           N
ATOM   4967  CA  ARG A 325      12.711  -0.059 -22.220  1.00 71.68           C
ATOM   4968  C   ARG A 325      13.296   0.878 -23.278  1.00 71.68           C
ATOM   4969  O   ARG A 325      14.285   1.565 -23.025  1.00 71.68           O
ATOM   4970  HA  ARG A 325      13.082   0.190 -21.226  1.00 71.68           H
ATOM   4971  CB  ARG A 325      13.069  -1.504 -22.574  1.00 71.68           C
ATOM   4972 1HB  ARG A 325      12.257  -1.955 -23.143  1.00 71.68           H
ATOM   4973 2HB  ARG A 325      13.952  -1.517 -23.214  1.00 71.68           H
ATOM   4974  CG  ARG A 325      13.335  -2.328 -21.313  1.00 71.68           C
ATOM   4975 1HG  ARG A 325      14.050  -1.806 -20.677  1.00 71.68           H
ATOM   4976 2HG  ARG A 325      12.413  -2.428 -20.739  1.00 71.68           H
ATOM   4977  CD  ARG A 325      13.874  -3.715 -21.667  1.00 71.68           C
ATOM   4978 1HD  ARG A 325      14.471  -3.660 -22.577  1.00 71.68           H
ATOM   4979 2HD  ARG A 325      14.533  -4.071 -20.875  1.00 71.68           H
ATOM   4980  NE  ARG A 325      12.753  -4.662 -21.855  1.00 71.68           N
ATOM   4981  HE  ARG A 325      11.830  -4.285 -21.937  1.00 71.68           H
ATOM   4982  CZ  ARG A 325      12.896  -5.992 -21.921  1.00 71.68           C
ATOM   4983  NH1 ARG A 325      14.109  -6.552 -21.817  1.00 71.68           N
ATOM   4984 1HH1 ARG A 325      14.916  -5.976 -21.688  1.00 71.68           H
ATOM   4985 2HH1 ARG A 325      14.207  -7.546 -21.867  1.00 71.68           H
ATOM   4986  NH2 ARG A 325      11.808  -6.755 -22.093  1.00 71.68           N
ATOM   4987 1HH2 ARG A 325      11.897  -7.750 -22.145  1.00 71.68           H
ATOM   4988 2HH2 ARG A 325      10.906  -6.330 -22.170  1.00 71.68           H
ATOM   4989  HN  ARG A 325      10.734  -0.713 -22.289  1.00 71.68           H
ATOM   4990  N   ARG A 326      12.661   0.877 -24.441  1.00 67.99           N
ATOM   4991  CA  ARG A 326      13.126   1.695 -25.548  1.00 67.99           C
ATOM   4992  C   ARG A 326      13.030   3.179 -25.189  1.00 67.99           C
ATOM   4993  O   ARG A 326      13.954   3.947 -25.455  1.00 67.99           O
ATOM   4994  HA  ARG A 326      14.162   1.395 -25.701  1.00 67.99           H
ATOM   4995  CB  ARG A 326      12.304   1.430 -26.812  1.00 67.99           C
ATOM   4996 1HB  ARG A 326      11.251   1.331 -26.550  1.00 67.99           H
ATOM   4997 2HB  ARG A 326      12.386   2.280 -27.488  1.00 67.99           H
ATOM   4998  CG  ARG A 326      12.781   0.160 -27.519  1.00 67.99           C
ATOM   4999 1HG  ARG A 326      13.849   0.234 -27.727  1.00 67.99           H
ATOM   5000 2HG  ARG A 326      12.643  -0.700 -26.863  1.00 67.99           H
ATOM   5001  CD  ARG A 326      12.016  -0.061 -28.825  1.00 67.99           C
ATOM   5002 1HD  ARG A 326      11.248   0.704 -28.940  1.00 67.99           H
ATOM   5003 2HD  ARG A 326      12.693   0.037 -29.674  1.00 67.99           H
ATOM   5004  NE  ARG A 326      11.394  -1.404 -28.827  1.00 67.99           N
ATOM   5005  HE  ARG A 326      11.574  -2.005 -28.048  1.00 67.99           H
ATOM   5006  CZ  ARG A 326      10.605  -1.865 -29.807  1.00 67.99           C
ATOM   5007  NH1 ARG A 326      10.330  -1.103 -30.874  1.00 67.99           N
ATOM   5008 1HH1 ARG A 326      10.714  -0.182 -30.943  1.00 67.99           H
ATOM   5009 2HH1 ARG A 326       9.740  -1.454 -31.601  1.00 67.99           H
ATOM   5010  NH2 ARG A 326      10.095  -3.100 -29.704  1.00 67.99           N
ATOM   5011 1HH2 ARG A 326       9.505  -3.459 -30.426  1.00 67.99           H
ATOM   5012 2HH2 ARG A 326      10.306  -3.662 -28.904  1.00 67.99           H
ATOM   5013  HN  ARG A 326      11.845   0.332 -24.632  1.00 67.99           H
ATOM   5014  N   ASP A 327      11.905   3.539 -24.589  1.00 77.51           N
ATOM   5015  CA  ASP A 327      11.641   4.930 -24.265  1.00 77.51           C
ATOM   5016  C   ASP A 327      12.614   5.390 -23.178  1.00 77.51           C
ATOM   5017  O   ASP A 327      13.025   6.550 -23.158  1.00 77.51           O
ATOM   5018  HA  ASP A 327      11.774   5.473 -25.201  1.00 77.51           H
ATOM   5019  CB  ASP A 327      10.218   5.112 -23.733  1.00 77.51           C
ATOM   5020 1HB  ASP A 327      10.020   4.374 -22.955  1.00 77.51           H
ATOM   5021 2HB  ASP A 327      10.121   6.095 -23.271  1.00 77.51           H
ATOM   5022  CG  ASP A 327       9.189   4.966 -24.856  1.00 77.51           C
ATOM   5023  OD1 ASP A 327       9.624   4.976 -26.028  1.00 77.51           O
ATOM   5024  OD2 ASP A 327       7.992   4.848 -24.517  1.00 77.51           O
ATOM   5025  HN  ASP A 327      11.182   2.899 -24.325  1.00 77.51           H
ATOM   5026  N   LEU A 328      12.955   4.458 -22.301  1.00 79.24           N
ATOM   5027  CA  LEU A 328      13.909   4.740 -21.242  1.00 79.24           C
ATOM   5028  C   LEU A 328      15.262   5.097 -21.862  1.00 79.24           C
ATOM   5029  O   LEU A 328      15.821   6.154 -21.574  1.00 79.24           O
ATOM   5030  HA  LEU A 328      13.542   5.607 -20.693  1.00 79.24           H
ATOM   5031  CB  LEU A 328      13.974   3.573 -20.254  1.00 79.24           C
ATOM   5032 1HB  LEU A 328      12.998   3.469 -19.781  1.00 79.24           H
ATOM   5033 2HB  LEU A 328      14.155   2.657 -20.817  1.00 79.24           H
ATOM   5034  CG  LEU A 328      15.034   3.682 -19.156  1.00 79.24           C
ATOM   5035  HG  LEU A 328      16.004   3.831 -19.631  1.00 79.24           H
ATOM   5036  CD1 LEU A 328      14.776   4.898 -18.264  1.00 79.24           C
ATOM   5037 1HD1 LEU A 328      14.805   5.804 -18.868  1.00 79.24           H
ATOM   5038 2HD1 LEU A 328      13.796   4.804 -17.796  1.00 79.24           H
ATOM   5039 3HD1 LEU A 328      15.544   4.951 -17.492  1.00 79.24           H
ATOM   5040  CD2 LEU A 328      15.121   2.386 -18.348  1.00 79.24           C
ATOM   5041 1HD2 LEU A 328      14.156   2.182 -17.884  1.00 79.24           H
ATOM   5042 2HD2 LEU A 328      15.387   1.562 -19.010  1.00 79.24           H
ATOM   5043 3HD2 LEU A 328      15.882   2.490 -17.574  1.00 79.24           H
ATOM   5044  HN  LEU A 328      12.592   3.526 -22.305  1.00 79.24           H
ATOM   5045  N   VAL A 329      15.749   4.194 -22.701  1.00 80.05           N
ATOM   5046  CA  VAL A 329      17.067   4.356 -23.292  1.00 80.05           C
ATOM   5047  C   VAL A 329      17.090   5.635 -24.131  1.00 80.05           C
ATOM   5048  O   VAL A 329      18.099   6.337 -24.171  1.00 80.05           O
ATOM   5049  HA  VAL A 329      17.783   4.459 -22.476  1.00 80.05           H
ATOM   5050  CB  VAL A 329      17.437   3.107 -24.093  1.00 80.05           C
ATOM   5051  HB  VAL A 329      16.650   2.934 -24.827  1.00 80.05           H
ATOM   5052  CG1 VAL A 329      18.749   3.313 -24.853  1.00 80.05           C
ATOM   5053 1HG1 VAL A 329      18.643   4.152 -25.542  1.00 80.05           H
ATOM   5054 2HG1 VAL A 329      19.550   3.524 -24.145  1.00 80.05           H
ATOM   5055 3HG1 VAL A 329      18.989   2.410 -25.415  1.00 80.05           H
ATOM   5056  CG2 VAL A 329      17.516   1.877 -23.187  1.00 80.05           C
ATOM   5057 1HG2 VAL A 329      18.274   2.038 -22.421  1.00 80.05           H
ATOM   5058 2HG2 VAL A 329      16.549   1.713 -22.712  1.00 80.05           H
ATOM   5059 3HG2 VAL A 329      17.781   1.004 -23.783  1.00 80.05           H
ATOM   5060  HN  VAL A 329      15.261   3.367 -22.977  1.00 80.05           H
ATOM   5061  N   LYS A 330      15.967   5.898 -24.782  1.00 74.80           N
ATOM   5062  CA  LYS A 330      15.840   7.089 -25.605  1.00 74.80           C
ATOM   5063  C   LYS A 330      15.994   8.331 -24.725  1.00 74.80           C
[truncated: 117,162 more chars]
