# Supplementary material for: Noncanonical roles of chemokine regions in CCR9 activation revealed by structural modeling and mutational mapping
Source: Nat Commun. 2025 Aug 18;16:7695. doi: 10.1038/s41467-025-62321-9 (PMC12361432; doi:10.1038/s41467-025-62321-9)
Supplement: Supplementary file 5 — Supplementary Data 3 [file 41467_2025_62321_MOESM5_ESM.zip › CCR9_CCL25_01_rnk2.pdb]

ATOM      1  N   GLU A  20      -3.839  -6.432  58.107  1.00 49.78           N
ATOM      2  CA  GLU A  20      -4.196  -7.291  56.991  1.00 49.78           C
ATOM      3  C   GLU A  20      -4.697  -8.644  57.501  1.00 49.78           C
ATOM      4  O   GLU A  20      -3.910  -9.463  57.973  1.00 49.78           O
ATOM      5  HA  GLU A  20      -5.001  -6.771  56.471  1.00 49.78           H
ATOM      6  CB  GLU A  20      -3.014  -7.468  56.036  1.00 49.78           C
ATOM      7 1HB  GLU A  20      -2.084  -7.491  56.603  1.00 49.78           H
ATOM      8 2HB  GLU A  20      -3.167  -8.357  55.423  1.00 49.78           H
ATOM      9  CG  GLU A  20      -2.911  -6.289  55.066  1.00 49.78           C
ATOM     10 1HG  GLU A  20      -3.895  -6.066  54.654  1.00 49.78           H
ATOM     11 2HG  GLU A  20      -2.582  -5.400  55.603  1.00 49.78           H
ATOM     12  CD  GLU A  20      -1.934  -6.597  53.930  1.00 49.78           C
ATOM     13  OE1 GLU A  20      -2.114  -5.998  52.848  1.00 49.78           O
ATOM     14  OE2 GLU A  20      -1.028  -7.425  54.170  1.00 49.78           O
ATOM     15  HN  GLU A  20      -3.946  -6.847  59.011  1.00 49.78           H
ATOM     16  N   SER A  21      -6.003  -8.836  57.390  1.00 58.49           N
ATOM     17  CA  SER A  21      -6.601 -10.120  57.714  1.00 58.49           C
ATOM     18  C   SER A  21      -5.917 -11.232  56.916  1.00 58.49           C
ATOM     19  O   SER A  21      -5.550 -11.035  55.759  1.00 58.49           O
ATOM     20  HA  SER A  21      -6.432 -10.256  58.782  1.00 58.49           H
ATOM     21  CB  SER A  21      -8.105 -10.114  57.433  1.00 58.49           C
ATOM     22 1HB  SER A  21      -8.526 -11.084  57.695  1.00 58.49           H
ATOM     23 2HB  SER A  21      -8.589  -9.374  58.070  1.00 58.49           H
ATOM     24  OG  SER A  21      -8.392  -9.824  56.068  1.00 58.49           O
ATOM     25  HG  SER A  21      -8.852 -10.604  55.643  1.00 58.49           H
ATOM     26  HN  SER A  21      -6.647  -8.134  57.085  1.00 58.49           H
ATOM     27  N   THR A  22      -5.766 -12.376  57.567  1.00 60.89           N
ATOM     28  CA  THR A  22      -5.136 -13.521  56.931  1.00 60.89           C
ATOM     29  C   THR A  22      -5.789 -13.806  55.578  1.00 60.89           C
ATOM     30  O   THR A  22      -5.120 -14.237  54.640  1.00 60.89           O
ATOM     31  HA  THR A  22      -4.092 -13.275  56.737  1.00 60.89           H
ATOM     32  CB  THR A  22      -5.210 -14.701  57.903  1.00 60.89           C
ATOM     33  HB  THR A  22      -5.059 -15.645  57.380  1.00 60.89           H
ATOM     34  OG1 THR A  22      -6.474 -14.547  58.541  1.00 60.89           O
ATOM     35  HG1 THR A  22      -6.736 -15.399  58.993  1.00 60.89           H
ATOM     36  CG2 THR A  22      -4.199 -14.583  59.045  1.00 60.89           C
ATOM     37 1HG2 THR A  22      -4.393 -13.671  59.610  1.00 60.89           H
ATOM     38 2HG2 THR A  22      -3.189 -14.549  58.635  1.00 60.89           H
ATOM     39 3HG2 THR A  22      -4.294 -15.446  59.705  1.00 60.89           H
ATOM     40  HN  THR A  22      -6.065 -12.527  58.509  1.00 60.89           H
ATOM     41  N   SER A  23      -7.089 -13.554  55.519  1.00 63.81           N
ATOM     42  CA  SER A  23      -7.831 -13.736  54.284  1.00 63.81           C
ATOM     43  C   SER A  23      -7.279 -12.809  53.200  1.00 63.81           C
ATOM     44  O   SER A  23      -7.144 -13.209  52.045  1.00 63.81           O
ATOM     45  HA  SER A  23      -7.680 -14.780  54.007  1.00 63.81           H
ATOM     46  CB  SER A  23      -9.324 -13.476  54.495  1.00 63.81           C
ATOM     47 1HB  SER A  23      -9.866 -13.714  53.580  1.00 63.81           H
ATOM     48 2HB  SER A  23      -9.702 -14.142  55.271  1.00 63.81           H
ATOM     49  OG  SER A  23      -9.584 -12.124  54.863  1.00 63.81           O
ATOM     50  HG  SER A  23     -10.570 -11.962  54.894  1.00 63.81           H
ATOM     51  HN  SER A  23      -7.631 -13.232  56.295  1.00 63.81           H
ATOM     52  N   SER A  24      -6.975 -11.586  53.610  1.00 68.93           N
ATOM     53  CA  SER A  24      -6.497 -10.580  52.677  1.00 68.93           C
ATOM     54  C   SER A  24      -5.164 -11.022  52.070  1.00 68.93           C
ATOM     55  O   SER A  24      -4.911 -10.796  50.887  1.00 68.93           O
ATOM     56  HA  SER A  24      -7.265 -10.513  51.907  1.00 68.93           H
ATOM     57  CB  SER A  24      -6.343  -9.221  53.363  1.00 68.93           C
ATOM     58 1HB  SER A  24      -7.329  -8.826  53.608  1.00 68.93           H
ATOM     59 2HB  SER A  24      -5.808  -9.348  54.304  1.00 68.93           H
ATOM     60  OG  SER A  24      -5.648  -8.286  52.544  1.00 68.93           O
ATOM     61  HG  SER A  24      -5.472  -7.445  53.057  1.00 68.93           H
ATOM     62  HN  SER A  24      -7.051 -11.280  54.559  1.00 68.93           H
ATOM     63  N   MET A  25      -4.346 -11.644  52.906  1.00 65.69           N
ATOM     64  CA  MET A  25      -3.027 -12.079  52.478  1.00 65.69           C
ATOM     65  C   MET A  25      -3.120 -13.337  51.612  1.00 65.69           C
ATOM     66  O   MET A  25      -2.369 -13.488  50.649  1.00 65.69           O
ATOM     67  HA  MET A  25      -2.622 -11.255  51.892  1.00 65.69           H
ATOM     68  CB  MET A  25      -2.162 -12.368  53.706  1.00 65.69           C
ATOM     69 1HB  MET A  25      -2.309 -11.586  54.452  1.00 65.69           H
ATOM     70 2HB  MET A  25      -2.474 -13.307  54.164  1.00 65.69           H
ATOM     71  CG  MET A  25      -0.681 -12.447  53.327  1.00 65.69           C
ATOM     72 1HG  MET A  25      -0.466 -13.412  52.868  1.00 65.69           H
ATOM     73 2HG  MET A  25      -0.446 -11.682  52.587  1.00 65.69           H
ATOM     74  SD  MET A  25       0.333 -12.223  54.779  1.00 65.69           S
ATOM     75  CE  MET A  25       1.951 -12.473  54.068  1.00 65.69           C
ATOM     76 1HE  MET A  25       2.008 -13.473  53.637  1.00 65.69           H
ATOM     77 2HE  MET A  25       2.124 -11.732  53.288  1.00 65.69           H
ATOM     78 3HE  MET A  25       2.709 -12.368  54.844  1.00 65.69           H
ATOM     79  HN  MET A  25      -4.571 -11.850  53.858  1.00 65.69           H
ATOM     80  N   GLU A  26      -4.047 -14.207  51.984  1.00 60.89           N
ATOM     81  CA  GLU A  26      -4.299 -15.409  51.208  1.00 60.89           C
ATOM     82  C   GLU A  26      -4.812 -15.044  49.814  1.00 60.89           C
ATOM     83  O   GLU A  26      -4.399 -15.641  48.821  1.00 60.89           O
ATOM     84  HA  GLU A  26      -3.334 -15.910  51.129  1.00 60.89           H
ATOM     85  CB  GLU A  26      -5.284 -16.331  51.931  1.00 60.89           C
ATOM     86 1HB  GLU A  26      -6.061 -15.735  52.409  1.00 60.89           H
ATOM     87 2HB  GLU A  26      -5.677 -17.069  51.231  1.00 60.89           H
ATOM     88  CG  GLU A  26      -4.585 -17.118  53.041  1.00 60.89           C
ATOM     89 1HG  GLU A  26      -3.759 -17.691  52.620  1.00 60.89           H
ATOM     90 2HG  GLU A  26      -4.157 -16.427  53.767  1.00 60.89           H
ATOM     91  CD  GLU A  26      -5.563 -18.062  53.743  1.00 60.89           C
ATOM     92  OE1 GLU A  26      -5.072 -19.028  54.366  1.00 60.89           O
ATOM     93  OE2 GLU A  26      -6.781 -17.797  53.640  1.00 60.89           O
ATOM     94  HN  GLU A  26      -4.620 -14.100  52.797  1.00 60.89           H
ATOM     95  N   ASP A  27      -5.704 -14.065  49.784  1.00 67.84           N
ATOM     96  CA  ASP A  27      -6.320 -13.652  48.534  1.00 67.84           C
ATOM     97  C   ASP A  27      -5.232 -13.187  47.564  1.00 67.84           C
ATOM     98  O   ASP A  27      -5.310 -13.452  46.365  1.00 67.84           O
ATOM     99  HA  ASP A  27      -6.852 -14.532  48.173  1.00 67.84           H
ATOM    100  CB  ASP A  27      -7.286 -12.487  48.755  1.00 67.84           C
ATOM    101 1HB  ASP A  27      -6.832 -11.755  49.423  1.00 67.84           H
ATOM    102 2HB  ASP A  27      -7.474 -11.981  47.808  1.00 67.84           H
ATOM    103  CG  ASP A  27      -8.609 -12.976  49.349  1.00 67.84           C
ATOM    104  OD1 ASP A  27      -8.877 -14.190  49.213  1.00 67.84           O
ATOM    105  OD2 ASP A  27      -9.321 -12.126  49.926  1.00 67.84           O
ATOM    106  HN  ASP A  27      -6.005 -13.558  50.591  1.00 67.84           H
ATOM    107  N   TYR A  28      -4.243 -12.501  48.118  1.00 66.96           N
ATOM    108  CA  TYR A  28      -3.159 -11.966  47.311  1.00 66.96           C
ATOM    109  C   TYR A  28      -2.221 -13.081  46.845  1.00 66.96           C
ATOM    110  O   TYR A  28      -1.730 -13.054  45.718  1.00 66.96           O
ATOM    111  HA  TYR A  28      -3.597 -11.482  46.438  1.00 66.96           H
ATOM    112  CB  TYR A  28      -2.386 -11.013  48.224  1.00 66.96           C
ATOM    113 1HB  TYR A  28      -3.066 -10.243  48.588  1.00 66.96           H
ATOM    114 2HB  TYR A  28      -2.034 -11.565  49.095  1.00 66.96           H
ATOM    115  CG  TYR A  28      -1.190 -10.338  47.548  1.00 66.96           C
ATOM    116  CD1 TYR A  28       0.083 -10.833  47.745  1.00 66.96           C
ATOM    117  HD1 TYR A  28       0.237 -11.704  48.382  1.00 66.96           H
ATOM    118  CD2 TYR A  28      -1.385  -9.235  46.742  1.00 66.96           C
ATOM    119  HD2 TYR A  28      -2.390  -8.845  46.586  1.00 66.96           H
ATOM    120  CE1 TYR A  28       1.209 -10.198  47.109  1.00 66.96           C
ATOM    121  HE1 TYR A  28       2.220 -10.579  47.256  1.00 66.96           H
ATOM    122  CE2 TYR A  28      -0.259  -8.601  46.106  1.00 66.96           C
ATOM    123  HE2 TYR A  28      -0.399  -7.729  45.466  1.00 66.96           H
ATOM    124  CZ  TYR A  28       0.982  -9.114  46.321  1.00 66.96           C
ATOM    125  OH  TYR A  28       2.045  -8.514  45.720  1.00 66.96           O
ATOM    126  HH  TYR A  28       1.730  -7.770  45.131  1.00 66.96           H
ATOM    127  HN  TYR A  28      -4.175 -12.310  49.097  1.00 66.96           H
ATOM    128  N   VAL A  29      -2.000 -14.036  47.737  1.00 67.26           N
ATOM    129  CA  VAL A  29      -1.066 -15.115  47.462  1.00 67.26           C
ATOM    130  C   VAL A  29      -1.680 -16.064  46.431  1.00 67.26           C
ATOM    131  O   VAL A  29      -0.981 -16.570  45.554  1.00 67.26           O
ATOM    132  HA  VAL A  29      -0.166 -14.671  47.038  1.00 67.26           H
ATOM    133  CB  VAL A  29      -0.680 -15.817  48.765  1.00 67.26           C
ATOM    134  HB  VAL A  29      -1.598 -16.090  49.285  1.00 67.26           H
ATOM    135  CG1 VAL A  29       0.102 -17.102  48.485  1.00 67.26           C
ATOM    136 1HG1 VAL A  29      -0.514 -17.779  47.893  1.00 67.26           H
ATOM    137 2HG1 VAL A  29       1.011 -16.862  47.934  1.00 67.26           H
ATOM    138 3HG1 VAL A  29       0.364 -17.581  49.428  1.00 67.26           H
ATOM    139  CG2 VAL A  29       0.115 -14.880  49.678  1.00 67.26           C
ATOM    140 1HG2 VAL A  29       1.025 -14.563  49.169  1.00 67.26           H
ATOM    141 2HG2 VAL A  29      -0.491 -14.007  49.918  1.00 67.26           H
ATOM    142 3HG2 VAL A  29       0.377 -15.405  50.597  1.00 67.26           H
ATOM    143  HN  VAL A  29      -2.445 -14.080  48.631  1.00 67.26           H
ATOM    144  N   ASN A  30      -2.980 -16.278  46.570  1.00 61.74           N
ATOM    145  CA  ASN A  30      -3.671 -17.252  45.743  1.00 61.74           C
ATOM    146  C   ASN A  30      -4.067 -16.599  44.417  1.00 61.74           C
ATOM    147  O   ASN A  30      -4.545 -17.274  43.507  1.00 61.74           O
ATOM    148  HA  ASN A  30      -2.963 -18.069  45.610  1.00 61.74           H
ATOM    149  CB  ASN A  30      -4.948 -17.747  46.425  1.00 61.74           C
ATOM    150 1HB  ASN A  30      -5.548 -16.895  46.744  1.00 61.74           H
ATOM    151 2HB  ASN A  30      -5.550 -18.312  45.713  1.00 61.74           H
ATOM    152  CG  ASN A  30      -4.618 -18.627  47.633  1.00 61.74           C
ATOM    153  OD1 ASN A  30      -3.563 -19.232  47.723  1.00 61.74           O
ATOM    154  ND2 ASN A  30      -5.578 -18.663  48.553  1.00 61.74           N
ATOM    155 1HD2 ASN A  30      -6.421 -18.143  48.417  1.00 61.74           H
ATOM    156 2HD2 ASN A  30      -5.457 -19.212  49.380  1.00 61.74           H
ATOM    157  HN  ASN A  30      -3.557 -15.800  47.232  1.00 61.74           H
ATOM    158  N   PHE A  31      -3.852 -15.293  44.349  1.00 69.91           N
ATOM    159  CA  PHE A  31      -4.149 -14.547  43.138  1.00 69.91           C
ATOM    160  C   PHE A  31      -3.274 -15.020  41.975  1.00 69.91           C
ATOM    161  O   PHE A  31      -2.050 -15.059  42.090  1.00 69.91           O
ATOM    162  HA  PHE A  31      -5.197 -14.725  42.898  1.00 69.91           H
ATOM    163  CB  PHE A  31      -3.838 -13.078  43.430  1.00 69.91           C
ATOM    164 1HB  PHE A  31      -4.344 -12.786  44.351  1.00 69.91           H
ATOM    165 2HB  PHE A  31      -2.768 -12.972  43.607  1.00 69.91           H
ATOM    166  CG  PHE A  31      -4.253 -12.120  42.312  1.00 69.91           C
ATOM    167  CD1 PHE A  31      -3.325 -11.659  41.431  1.00 69.91           C
ATOM    168  HD1 PHE A  31      -2.285 -11.973  41.522  1.00 69.91           H
ATOM    169  CD2 PHE A  31      -5.551 -11.729  42.198  1.00 69.91           C
ATOM    170  HD2 PHE A  31      -6.295 -12.098  42.904  1.00 69.91           H
ATOM    171  CE1 PHE A  31      -3.711 -10.770  40.394  1.00 69.91           C
ATOM    172  HE1 PHE A  31      -2.966 -10.401  39.688  1.00 69.91           H
ATOM    173  CE2 PHE A  31      -5.937 -10.840  41.161  1.00 69.91           C
ATOM    174  HE2 PHE A  31      -6.977 -10.526  41.070  1.00 69.91           H
ATOM    175  CZ  PHE A  31      -5.008 -10.379  40.280  1.00 69.91           C
ATOM    176  HZ  PHE A  31      -5.304  -9.697  39.483  1.00 69.91           H
ATOM    177  HN  PHE A  31      -3.483 -14.748  45.102  1.00 69.91           H
ATOM    178  N   ASN A  32      -3.937 -15.366  40.881  1.00 62.35           N
ATOM    179  CA  ASN A  32      -3.236 -15.850  39.704  1.00 62.35           C
ATOM    180  C   ASN A  32      -2.714 -14.657  38.901  1.00 62.35           C
ATOM    181  O   ASN A  32      -3.452 -14.059  38.119  1.00 62.35           O
ATOM    182  HA  ASN A  32      -2.432 -16.479  40.087  1.00 62.35           H
ATOM    183  CB  ASN A  32      -4.170 -16.656  38.799  1.00 62.35           C
ATOM    184 1HB  ASN A  32      -4.738 -17.368  39.398  1.00 62.35           H
ATOM    185 2HB  ASN A  32      -4.892 -15.988  38.329  1.00 62.35           H
ATOM    186  CG  ASN A  32      -3.381 -17.403  37.722  1.00 62.35           C
ATOM    187  OD1 ASN A  32      -2.166 -17.332  37.645  1.00 62.35           O
ATOM    188  ND2 ASN A  32      -4.138 -18.121  36.897  1.00 62.35           N
ATOM    189 1HD2 ASN A  32      -5.131 -18.136  37.015  1.00 62.35           H
ATOM    190 2HD2 ASN A  32      -3.714 -18.645  36.159  1.00 62.35           H
ATOM    191  HN  ASN A  32      -4.932 -15.321  40.792  1.00 62.35           H
ATOM    192  N   PHE A  33      -1.445 -14.346  39.121  1.00 65.44           N
ATOM    193  CA  PHE A  33      -0.782 -13.311  38.346  1.00 65.44           C
ATOM    194  C   PHE A  33      -0.340 -13.845  36.982  1.00 65.44           C
ATOM    195  O   PHE A  33       0.855 -13.916  36.697  1.00 65.44           O
ATOM    196  HA  PHE A  33      -1.501 -12.505  38.202  1.00 65.44           H
ATOM    197  CB  PHE A  33       0.454 -12.881  39.138  1.00 65.44           C
ATOM    198 1HB  PHE A  33       1.058 -13.763  39.356  1.00 65.44           H
ATOM    199 2HB  PHE A  33       1.062 -12.225  38.515  1.00 65.44           H
ATOM    200  CG  PHE A  33       0.134 -12.163  40.450  1.00 65.44           C
ATOM    201  CD1 PHE A  33      -0.109 -10.825  40.451  1.00 65.44           C
ATOM    202  HD1 PHE A  33      -0.075 -10.264  39.517  1.00 65.44           H
ATOM    203  CD2 PHE A  33       0.093 -12.863  41.616  1.00 65.44           C
ATOM    204  HD2 PHE A  33       0.288 -13.935  41.615  1.00 65.44           H
ATOM    205  CE1 PHE A  33      -0.406 -10.158  41.669  1.00 65.44           C
ATOM    206  HE1 PHE A  33      -0.600  -9.086  41.670  1.00 65.44           H
ATOM    207  CE2 PHE A  33      -0.204 -12.196  42.834  1.00 65.44           C
ATOM    208  HE2 PHE A  33      -0.237 -12.756  43.768  1.00 65.44           H
ATOM    209  CZ  PHE A  33      -0.447 -10.858  42.835  1.00 65.44           C
ATOM    210  HZ  PHE A  33      -0.675 -10.346  43.770  1.00 65.44           H
ATOM    211  HN  PHE A  33      -0.873 -14.788  39.812  1.00 65.44           H
ATOM    212  N   THR A  34      -1.327 -14.207  36.175  1.00 63.81           N
ATOM    213  CA  THR A  34      -1.092 -14.426  34.758  1.00 63.81           C
ATOM    214  C   THR A  34      -0.573 -13.147  34.099  1.00 63.81           C
ATOM    215  O   THR A  34      -1.137 -12.071  34.293  1.00 63.81           O
ATOM    216  HA  THR A  34      -0.312 -15.180  34.652  1.00 63.81           H
ATOM    217  CB  THR A  34      -2.392 -14.945  34.139  1.00 63.81           C
ATOM    218  HB  THR A  34      -2.411 -14.762  33.065  1.00 63.81           H
ATOM    219  OG1 THR A  34      -3.416 -14.300  34.891  1.00 63.81           O
ATOM    220  HG1 THR A  34      -3.363 -13.310  34.763  1.00 63.81           H
ATOM    221  CG2 THR A  34      -2.615 -16.435  34.406  1.00 63.81           C
ATOM    222 1HG2 THR A  34      -2.663 -16.607  35.482  1.00 63.81           H
ATOM    223 2HG2 THR A  34      -1.789 -17.007  33.983  1.00 63.81           H
ATOM    224 3HG2 THR A  34      -3.550 -16.751  33.945  1.00 63.81           H
ATOM    225  HN  THR A  34      -2.270 -14.349  36.475  1.00 63.81           H
ATOM    226  N   ASP A  35       0.496 -13.306  33.333  1.00 67.75           N
ATOM    227  CA  ASP A  35       1.124 -12.171  32.679  1.00 67.75           C
ATOM    228  C   ASP A  35       0.323 -11.800  31.430  1.00 67.75           C
ATOM    229  O   ASP A  35       0.711 -12.144  30.315  1.00 67.75           O
ATOM    230  HA  ASP A  35       1.126 -11.375  33.425  1.00 67.75           H
ATOM    231  CB  ASP A  35       2.552 -12.506  32.243  1.00 67.75           C
ATOM    232 1HB  ASP A  35       2.575 -13.501  31.797  1.00 67.75           H
ATOM    233 2HB  ASP A  35       2.876 -11.805  31.475  1.00 67.75           H
ATOM    234  CG  ASP A  35       3.515 -12.451  33.431  1.00 67.75           C
ATOM    235  OD1 ASP A  35       3.234 -11.656  34.353  1.00 67.75           O
ATOM    236  OD2 ASP A  35       4.512 -13.205  33.389  1.00 67.75           O
ATOM    237  HN  ASP A  35       0.932 -14.189  33.157  1.00 67.75           H
ATOM    238  N   PHE A  36      -0.780 -11.102  31.659  1.00 81.06           N
ATOM    239  CA  PHE A  36      -1.551 -10.541  30.562  1.00 81.06           C
ATOM    240  C   PHE A  36      -0.877  -9.288  30.001  1.00 81.06           C
ATOM    241  O   PHE A  36      -1.211  -8.836  28.907  1.00 81.06           O
ATOM    242  HA  PHE A  36      -1.606 -11.302  29.784  1.00 81.06           H
ATOM    243  CB  PHE A  36      -2.920 -10.159  31.129  1.00 81.06           C
ATOM    244 1HB  PHE A  36      -2.776  -9.552  32.023  1.00 81.06           H
ATOM    245 2HB  PHE A  36      -3.442  -9.536  30.402  1.00 81.06           H
ATOM    246  CG  PHE A  36      -3.805 -11.356  31.481  1.00 81.06           C
ATOM    247  CD1 PHE A  36      -3.835 -12.443  30.663  1.00 81.06           C
ATOM    248  HD1 PHE A  36      -3.229 -12.460  29.757  1.00 81.06           H
ATOM    249  CD2 PHE A  36      -4.561 -11.334  32.611  1.00 81.06           C
ATOM    250  HD2 PHE A  36      -4.537 -10.464  33.266  1.00 81.06           H
ATOM    251  CE1 PHE A  36      -4.656 -13.554  30.990  1.00 81.06           C
ATOM    252  HE1 PHE A  36      -4.681 -14.425  30.334  1.00 81.06           H
ATOM    253  CE2 PHE A  36      -5.383 -12.446  32.937  1.00 81.06           C
ATOM    254  HE2 PHE A  36      -5.989 -12.428  33.843  1.00 81.06           H
ATOM    255  CZ  PHE A  36      -5.413 -13.532  32.120  1.00 81.06           C
ATOM    256  HZ  PHE A  36      -6.043 -14.386  32.370  1.00 81.06           H
ATOM    257  HN  PHE A  36      -1.146 -10.918  32.571  1.00 81.06           H
ATOM    258  N   TYR A  37       0.061  -8.763  30.776  1.00 85.80           N
ATOM    259  CA  TYR A  37       0.899  -7.674  30.303  1.00 85.80           C
ATOM    260  C   TYR A  37       2.090  -8.205  29.503  1.00 85.80           C
ATOM    261  O   TYR A  37       2.947  -8.900  30.046  1.00 85.80           O
ATOM    262  HA  TYR A  37       0.292  -7.038  29.658  1.00 85.80           H
ATOM    263  CB  TYR A  37       1.418  -6.966  31.556  1.00 85.80           C
ATOM    264 1HB  TYR A  37       0.577  -6.760  32.219  1.00 85.80           H
ATOM    265 2HB  TYR A  37       2.088  -7.639  32.091  1.00 85.80           H
ATOM    266  CG  TYR A  37       2.155  -5.656  31.271  1.00 85.80           C
ATOM    267  CD1 TYR A  37       3.533  -5.643  31.194  1.00 85.80           C
ATOM    268  HD1 TYR A  37       4.096  -6.566  31.336  1.00 85.80           H
ATOM    269  CD2 TYR A  37       1.443  -4.488  31.091  1.00 85.80           C
ATOM    270  HD2 TYR A  37       0.355  -4.498  31.151  1.00 85.80           H
ATOM    271  CE1 TYR A  37       4.228  -4.410  30.925  1.00 85.80           C
ATOM    272  HE1 TYR A  37       5.315  -4.386  30.862  1.00 85.80           H
ATOM    273  CE2 TYR A  37       2.137  -3.255  30.822  1.00 85.80           C
ATOM    274  HE2 TYR A  37       1.587  -2.326  30.678  1.00 85.80           H
ATOM    275  CZ  TYR A  37       3.495  -3.277  30.752  1.00 85.80           C
ATOM    276  OH  TYR A  37       4.151  -2.113  30.499  1.00 85.80           O
ATOM    277  HH  TYR A  37       3.495  -1.395  30.268  1.00 85.80           H
ATOM    278  HN  TYR A  37       0.252  -9.068  31.709  1.00 85.80           H
ATOM    279  N   CYS A  38       2.104  -7.860  28.224  1.00 89.27           N
ATOM    280  CA  CYS A  38       3.116  -8.378  27.319  1.00 89.27           C
ATOM    281  C   CYS A  38       4.153  -7.280  27.077  1.00 89.27           C
ATOM    282  O   CYS A  38       3.840  -6.246  26.489  1.00 89.27           O
ATOM    283  HA  CYS A  38       3.570  -9.236  27.816  1.00 89.27           H
ATOM    284  CB  CYS A  38       2.502  -8.882  26.011  1.00 89.27           C
ATOM    285 1HB  CYS A  38       1.686  -9.572  26.225  1.00 89.27           H
ATOM    286 2HB  CYS A  38       2.075  -8.047  25.456  1.00 89.27           H
ATOM    287  SG  CYS A  38       3.778  -9.717  25.001  1.00 89.27           S
ATOM    288  HN  CYS A  38       1.441  -7.238  27.805  1.00 89.27           H
ATOM    289  N   GLU A  39       5.365  -7.541  27.543  1.00 81.35           N
ATOM    290  CA  GLU A  39       6.492  -6.682  27.222  1.00 81.35           C
ATOM    291  C   GLU A  39       7.104  -7.089  25.880  1.00 81.35           C
ATOM    292  O   GLU A  39       7.484  -8.244  25.692  1.00 81.35           O
ATOM    293  HA  GLU A  39       6.078  -5.676  27.149  1.00 81.35           H
ATOM    294  CB  GLU A  39       7.541  -6.713  28.335  1.00 81.35           C
ATOM    295 1HB  GLU A  39       7.875  -7.738  28.496  1.00 81.35           H
ATOM    296 2HB  GLU A  39       8.353  -6.028  28.094  1.00 81.35           H
ATOM    297  CG  GLU A  39       6.948  -6.229  29.660  1.00 81.35           C
ATOM    298 1HG  GLU A  39       6.447  -5.273  29.511  1.00 81.35           H
ATOM    299 2HG  GLU A  39       6.193  -6.936  30.004  1.00 81.35           H
ATOM    300  CD  GLU A  39       8.037  -6.080  30.725  1.00 81.35           C
ATOM    301  OE1 GLU A  39       7.731  -5.460  31.766  1.00 81.35           O
ATOM    302  OE2 GLU A  39       9.150  -6.589  30.474  1.00 81.35           O
ATOM    303  HN  GLU A  39       5.582  -8.321  28.130  1.00 81.35           H
ATOM    304  N   LYS A  40       7.180  -6.118  24.981  1.00 87.22           N
ATOM    305  CA  LYS A  40       7.556  -6.399  23.606  1.00 87.22           C
ATOM    306  C   LYS A  40       8.966  -5.864  23.348  1.00 87.22           C
ATOM    307  O   LYS A  40       9.282  -5.449  22.234  1.00 87.22           O
ATOM    308  HA  LYS A  40       7.571  -7.483  23.486  1.00 87.22           H
ATOM    309  CB  LYS A  40       6.504  -5.851  22.641  1.00 87.22           C
ATOM    310 1HB  LYS A  40       6.398  -4.776  22.783  1.00 87.22           H
ATOM    311 2HB  LYS A  40       6.833  -6.005  21.613  1.00 87.22           H
ATOM    312  CG  LYS A  40       5.152  -6.535  22.857  1.00 87.22           C
ATOM    313 1HG  LYS A  40       5.283  -7.617  22.851  1.00 87.22           H
ATOM    314 2HG  LYS A  40       4.757  -6.267  23.836  1.00 87.22           H
ATOM    315  CD  LYS A  40       4.153  -6.132  21.770  1.00 87.22           C
ATOM    316 1HD  LYS A  40       3.988  -5.055  21.805  1.00 87.22           H
ATOM    317 2HD  LYS A  40       4.568  -6.359  20.788  1.00 87.22           H
ATOM    318  CE  LYS A  40       2.822  -6.865  21.949  1.00 87.22           C
ATOM    319 1HE  LYS A  40       2.997  -7.939  22.012  1.00 87.22           H
ATOM    320 2HE  LYS A  40       2.358  -6.563  22.888  1.00 87.22           H
ATOM    321  NZ  LYS A  40       1.912  -6.569  20.821  1.00 87.22           N
ATOM    322 1HZ  LYS A  40       0.987  -6.929  21.029  1.00 87.22           H
ATOM    323 2HZ  LYS A  40       1.860  -5.566  20.682  1.00 87.22           H
ATOM    324 3HZ  LYS A  40       2.264  -7.009  19.978  1.00 87.22           H
ATOM    325  HN  LYS A  40       6.991  -5.157  25.180  1.00 87.22           H
ATOM    326  N   ASN A  41       9.776  -5.890  24.396  1.00 82.41           N
ATOM    327  CA  ASN A  41      11.126  -5.359  24.313  1.00 82.41           C
ATOM    328  C   ASN A  41      11.882  -6.074  23.191  1.00 82.41           C
ATOM    329  O   ASN A  41      12.588  -5.437  22.410  1.00 82.41           O
ATOM    330  HA  ASN A  41      11.003  -4.293  24.120  1.00 82.41           H
ATOM    331  CB  ASN A  41      11.890  -5.588  25.618  1.00 82.41           C
ATOM    332 1HB  ASN A  41      11.789  -6.630  25.925  1.00 82.41           H
ATOM    333 2HB  ASN A  41      12.952  -5.405  25.459  1.00 82.41           H
ATOM    334  CG  ASN A  41      11.368  -4.672  26.727  1.00 82.41           C
ATOM    335  OD1 ASN A  41      10.898  -3.572  26.489  1.00 82.41           O
ATOM    336  ND2 ASN A  41      11.478  -5.185  27.949  1.00 82.41           N
ATOM    337 1HD2 ASN A  41      11.874  -6.094  28.076  1.00 82.41           H
ATOM    338 2HD2 ASN A  41      11.164  -4.661  28.741  1.00 82.41           H
ATOM    339  HN  ASN A  41       9.523  -6.265  25.289  1.00 82.41           H
ATOM    340  N   ASN A  42      11.707  -7.386  23.146  1.00 83.35           N
ATOM    341  CA  ASN A  42      12.412  -8.202  22.172  1.00 83.35           C
ATOM    342  C   ASN A  42      11.961  -7.811  20.763  1.00 83.35           C
ATOM    343  O   ASN A  42      12.760  -7.814  19.828  1.00 83.35           O
ATOM    344  HA  ASN A  42      13.470  -8.001  22.341  1.00 83.35           H
ATOM    345  CB  ASN A  42      12.105  -9.687  22.371  1.00 83.35           C
ATOM    346 1HB  ASN A  42      11.026  -9.844  22.358  1.00 83.35           H
ATOM    347 2HB  ASN A  42      12.521 -10.263  21.544  1.00 83.35           H
ATOM    348  CG  ASN A  42      12.683 -10.194  23.694  1.00 83.35           C
ATOM    349  OD1 ASN A  42      13.453  -9.524  24.362  1.00 83.35           O
ATOM    350  ND2 ASN A  42      12.271 -11.412  24.033  1.00 83.35           N
ATOM    351 1HD2 ASN A  42      11.638 -11.909  23.440  1.00 83.35           H
ATOM    352 2HD2 ASN A  42      12.593 -11.831  24.882  1.00 83.35           H
ATOM    353  HN  ASN A  42      11.099  -7.891  23.758  1.00 83.35           H
ATOM    354  N   VAL A  43      10.682  -7.483  20.656  1.00 90.32           N
ATOM    355  CA  VAL A  43      10.102  -7.141  19.368  1.00 90.32           C
ATOM    356  C   VAL A  43      10.708  -5.826  18.874  1.00 90.32           C
ATOM    357  O   VAL A  43      11.024  -5.690  17.693  1.00 90.32           O
ATOM    358  HA  VAL A  43      10.366  -7.934  18.668  1.00 90.32           H
ATOM    359  CB  VAL A  43       8.576  -7.093  19.477  1.00 90.32           C
ATOM    360  HB  VAL A  43       8.315  -6.294  20.170  1.00 90.32           H
ATOM    361  CG1 VAL A  43       7.940  -6.769  18.124  1.00 90.32           C
ATOM    362 1HG1 VAL A  43       8.297  -5.799  17.778  1.00 90.32           H
ATOM    363 2HG1 VAL A  43       8.215  -7.537  17.400  1.00 90.32           H
ATOM    364 3HG1 VAL A  43       6.856  -6.741  18.230  1.00 90.32           H
ATOM    365  CG2 VAL A  43       8.026  -8.404  20.042  1.00 90.32           C
ATOM    366 1HG2 VAL A  43       8.303  -9.228  19.385  1.00 90.32           H
ATOM    367 2HG2 VAL A  43       8.442  -8.575  21.035  1.00 90.32           H
ATOM    368 3HG2 VAL A  43       6.939  -8.343  20.109  1.00 90.32           H
ATOM    369  HN  VAL A  43      10.046  -7.449  21.428  1.00 90.32           H
ATOM    370  N   ARG A  44      10.851  -4.892  19.802  1.00 85.88           N
ATOM    371  CA  ARG A  44      11.405  -3.589  19.474  1.00 85.88           C
ATOM    372  C   ARG A  44      12.877  -3.723  19.080  1.00 85.88           C
ATOM    373  O   ARG A  44      13.348  -3.027  18.181  1.00 85.88           O
ATOM    374  HA  ARG A  44      10.805  -3.235  18.635  1.00 85.88           H
ATOM    375  CB  ARG A  44      11.286  -2.626  20.656  1.00 85.88           C
ATOM    376 1HB  ARG A  44      11.718  -3.082  21.547  1.00 85.88           H
ATOM    377 2HB  ARG A  44      11.858  -1.721  20.452  1.00 85.88           H
ATOM    378  CG  ARG A  44       9.823  -2.262  20.922  1.00 85.88           C
ATOM    379 1HG  ARG A  44       9.338  -1.984  19.986  1.00 85.88           H
ATOM    380 2HG  ARG A  44       9.293  -3.132  21.310  1.00 85.88           H
ATOM    381  CD  ARG A  44       9.719  -1.107  21.920  1.00 85.88           C
ATOM    382 1HD  ARG A  44      10.380  -0.295  21.619  1.00 85.88           H
ATOM    383 2HD  ARG A  44       8.704  -0.708  21.921  1.00 85.88           H
ATOM    384  NE  ARG A  44      10.079  -1.576  23.276  1.00 85.88           N
ATOM    385  HE  ARG A  44      11.049  -1.693  23.490  1.00 85.88           H
ATOM    386  CZ  ARG A  44       9.186  -1.853  24.237  1.00 85.88           C
ATOM    387  NH1 ARG A  44       7.874  -1.713  24.007  1.00 85.88           N
ATOM    388 1HH1 ARG A  44       7.554  -1.400  23.113  1.00 85.88           H
ATOM    389 2HH1 ARG A  44       7.215  -1.922  24.729  1.00 85.88           H
ATOM    390  NH2 ARG A  44       9.627  -2.272  25.431  1.00 85.88           N
ATOM    391 1HH2 ARG A  44       8.974  -2.482  26.159  1.00 85.88           H
ATOM    392 2HH2 ARG A  44      10.608  -2.373  25.595  1.00 85.88           H
ATOM    393  HN  ARG A  44      10.596  -5.013  20.761  1.00 85.88           H
ATOM    394  N   GLN A  45      13.562  -4.622  19.771  1.00 83.25           N
ATOM    395  CA  GLN A  45      14.979  -4.833  19.526  1.00 83.25           C
ATOM    396  C   GLN A  45      15.197  -5.383  18.114  1.00 83.25           C
ATOM    397  O   GLN A  45      16.099  -4.941  17.405  1.00 83.25           O
ATOM    398  HA  GLN A  45      15.439  -3.849  19.615  1.00 83.25           H
ATOM    399  CB  GLN A  45      15.584  -5.766  20.576  1.00 83.25           C
ATOM    400 1HB  GLN A  45      15.312  -5.421  21.574  1.00 83.25           H
ATOM    401 2HB  GLN A  45      15.169  -6.768  20.461  1.00 83.25           H
ATOM    402  CG  GLN A  45      17.107  -5.822  20.448  1.00 83.25           C
ATOM    403 1HG  GLN A  45      17.379  -6.223  19.471  1.00 83.25           H
ATOM    404 2HG  GLN A  45      17.518  -4.814  20.504  1.00 83.25           H
ATOM    405  CD  GLN A  45      17.719  -6.690  21.550  1.00 83.25           C
ATOM    406  OE1 GLN A  45      17.034  -7.395  22.272  1.00 83.25           O
ATOM    407  NE2 GLN A  45      19.043  -6.599  21.638  1.00 83.25           N
ATOM    408 1HE2 GLN A  45      19.546  -6.000  21.014  1.00 83.25           H
ATOM    409 2HE2 GLN A  45      19.536  -7.128  22.328  1.00 83.25           H
ATOM    410  HN  GLN A  45      13.167  -5.198  20.486  1.00 83.25           H
ATOM    411  N   PHE A  46      14.355  -6.338  17.749  1.00 91.70           N
ATOM    412  CA  PHE A  46      14.414  -6.919  16.418  1.00 91.70           C
ATOM    413  C   PHE A  46      14.176  -5.855  15.344  1.00 91.70           C
ATOM    414  O   PHE A  46      14.902  -5.796  14.353  1.00 91.70           O
ATOM    415  HA  PHE A  46      15.411  -7.342  16.294  1.00 91.70           H
ATOM    416  CB  PHE A  46      13.301  -7.966  16.338  1.00 91.70           C
ATOM    417 1HB  PHE A  46      13.484  -8.735  17.088  1.00 91.70           H
ATOM    418 2HB  PHE A  46      12.352  -7.492  16.591  1.00 91.70           H
ATOM    419  CG  PHE A  46      13.171  -8.632  14.966  1.00 91.70           C
ATOM    420  CD1 PHE A  46      12.197  -8.233  14.106  1.00 91.70           C
ATOM    421  HD1 PHE A  46      11.508  -7.438  14.393  1.00 91.70           H
ATOM    422  CD2 PHE A  46      14.031  -9.623  14.608  1.00 91.70           C
ATOM    423  HD2 PHE A  46      14.811  -9.943  15.298  1.00 91.70           H
ATOM    424  CE1 PHE A  46      12.076  -8.851  12.833  1.00 91.70           C
ATOM    425  HE1 PHE A  46      11.295  -8.531  12.143  1.00 91.70           H
ATOM    426  CE2 PHE A  46      13.910 -10.241  13.335  1.00 91.70           C
ATOM    427  HE2 PHE A  46      14.599 -11.036  13.048  1.00 91.70           H
ATOM    428  CZ  PHE A  46      12.936  -9.842  12.475  1.00 91.70           C
ATOM    429  HZ  PHE A  46      12.844 -10.317  11.498  1.00 91.70           H
ATOM    430  HN  PHE A  46      13.643  -6.714  18.343  1.00 91.70           H
ATOM    431  N   ALA A  47      13.157  -5.041  15.578  1.00 92.03           N
ATOM    432  CA  ALA A  47      12.778  -4.022  14.615  1.00 92.03           C
ATOM    433  C   ALA A  47      13.953  -3.066  14.401  1.00 92.03           C
ATOM    434  O   ALA A  47      14.223  -2.650  13.275  1.00 92.03           O
ATOM    435  HA  ALA A  47      12.552  -4.522  13.674  1.00 92.03           H
ATOM    436  CB  ALA A  47      11.521  -3.300  15.104  1.00 92.03           C
ATOM    437 1HB  ALA A  47      10.708  -4.018  15.212  1.00 92.03           H
ATOM    438 2HB  ALA A  47      11.722  -2.832  16.068  1.00 92.03           H
ATOM    439 3HB  ALA A  47      11.237  -2.535  14.382  1.00 92.03           H
ATOM    440  HN  ALA A  47      12.597  -5.070  16.406  1.00 92.03           H
ATOM    441  N   SER A  48      14.621  -2.745  15.499  1.00 90.40           N
ATOM    442  CA  SER A  48      15.648  -1.717  15.477  1.00 90.40           C
ATOM    443  C   SER A  48      16.827  -2.174  14.615  1.00 90.40           C
ATOM    444  O   SER A  48      17.573  -1.348  14.090  1.00 90.40           O
ATOM    445  HA  SER A  48      15.170  -0.841  15.039  1.00 90.40           H
ATOM    446  CB  SER A  48      16.124  -1.384  16.893  1.00 90.40           C
ATOM    447 1HB  SER A  48      16.740  -0.485  16.866  1.00 90.40           H
ATOM    448 2HB  SER A  48      15.262  -1.160  17.522  1.00 90.40           H
ATOM    449  OG  SER A  48      16.869  -2.451  17.472  1.00 90.40           O
ATOM    450  HG  SER A  48      16.464  -3.329  17.215  1.00 90.40           H
ATOM    451  HN  SER A  48      14.471  -3.173  16.391  1.00 90.40           H
ATOM    452  N   HIS A  49      16.958  -3.487  14.496  1.00 86.67           N
ATOM    453  CA  HIS A  49      18.070  -4.064  13.760  1.00 86.67           C
ATOM    454  C   HIS A  49      17.638  -4.355  12.322  1.00 86.67           C
ATOM    455  O   HIS A  49      18.411  -4.160  11.386  1.00 86.67           O
ATOM    456  HA  HIS A  49      18.861  -3.313  13.748  1.00 86.67           H
ATOM    457  CB  HIS A  49      18.613  -5.301  14.478  1.00 86.67           C
ATOM    458 1HB  HIS A  49      17.785  -5.975  14.696  1.00 86.67           H
ATOM    459 2HB  HIS A  49      19.288  -5.831  13.807  1.00 86.67           H
ATOM    460  CG  HIS A  49      19.344  -4.994  15.764  1.00 86.67           C
ATOM    461  ND1 HIS A  49      20.423  -4.130  15.824  1.00 86.67           N
ATOM    462  HD1 HIS A  49      20.820  -3.634  15.052  1.00 86.67           H
ATOM    463  CD2 HIS A  49      19.139  -5.443  17.035  1.00 86.67           C
ATOM    464  HD2 HIS A  49      18.363  -6.143  17.346  1.00 86.67           H
ATOM    465  CE1 HIS A  49      20.842  -4.070  17.080  1.00 86.67           C
ATOM    466  HE1 HIS A  49      21.676  -3.474  17.450  1.00 86.67           H
ATOM    467  NE2 HIS A  49      20.045  -4.885  17.829  1.00 86.67           N
ATOM    468  HN  HIS A  49      16.323  -4.150  14.891  1.00 86.67           H
ATOM    469  N   PHE A  50      16.404  -4.819  12.191  1.00 88.01           N
ATOM    470  CA  PHE A  50      15.953  -5.405  10.941  1.00 88.01           C
ATOM    471  C   PHE A  50      15.422  -4.330   9.990  1.00 88.01           C
ATOM    472  O   PHE A  50      15.734  -4.340   8.801  1.00 88.01           O
ATOM    473  HA  PHE A  50      16.813  -5.898  10.486  1.00 88.01           H
ATOM    474  CB  PHE A  50      14.817  -6.372  11.284  1.00 88.01           C
ATOM    475 1HB  PHE A  50      15.173  -7.086  12.026  1.00 88.01           H
ATOM    476 2HB  PHE A  50      14.004  -5.811  11.746  1.00 88.01           H
ATOM    477  CG  PHE A  50      14.268  -7.139  10.080  1.00 88.01           C
ATOM    478  CD1 PHE A  50      13.052  -6.817   9.565  1.00 88.01           C
ATOM    479  HD1 PHE A  50      12.468  -6.011  10.010  1.00 88.01           H
ATOM    480  CD2 PHE A  50      14.997  -8.144   9.524  1.00 88.01           C
ATOM    481  HD2 PHE A  50      15.972  -8.403   9.937  1.00 88.01           H
ATOM    482  CE1 PHE A  50      12.542  -7.529   8.447  1.00 88.01           C
ATOM    483  HE1 PHE A  50      11.567  -7.271   8.034  1.00 88.01           H
ATOM    484  CE2 PHE A  50      14.488  -8.857   8.406  1.00 88.01           C
ATOM    485  HE2 PHE A  50      15.072  -9.662   7.961  1.00 88.01           H
ATOM    486  CZ  PHE A  50      13.271  -8.534   7.891  1.00 88.01           C
ATOM    487  HZ  PHE A  50      12.880  -9.081   7.033  1.00 88.01           H
ATOM    488  HN  PHE A  50      15.718  -4.798  12.919  1.00 88.01           H
ATOM    489  N   LEU A  51      14.630  -3.429  10.551  1.00 92.15           N
ATOM    490  CA  LEU A  51      13.820  -2.536   9.740  1.00 92.15           C
ATOM    491  C   LEU A  51      14.721  -1.477   9.100  1.00 92.15           C
ATOM    492  O   LEU A  51      14.626  -1.219   7.901  1.00 92.15           O
ATOM    493  HA  LEU A  51      13.371  -3.133   8.946  1.00 92.15           H
ATOM    494  CB  LEU A  51      12.675  -1.949  10.568  1.00 92.15           C
ATOM    495 1HB  LEU A  51      13.103  -1.426  11.424  1.00 92.15           H
ATOM    496 2HB  LEU A  51      12.161  -1.203   9.963  1.00 92.15           H
ATOM    497  CG  LEU A  51      11.639  -2.950  11.083  1.00 92.15           C
ATOM    498  HG  LEU A  51      12.141  -3.646  11.756  1.00 92.15           H
ATOM    499  CD1 LEU A  51      10.551  -2.244  11.894  1.00 92.15           C
ATOM    500 1HD1 LEU A  51      11.003  -1.739  12.747  1.00 92.15           H
ATOM    501 2HD1 LEU A  51      10.046  -1.511  11.264  1.00 92.15           H
ATOM    502 3HD1 LEU A  51       9.827  -2.978  12.248  1.00 92.15           H
ATOM    503  CD2 LEU A  51      11.055  -3.774   9.935  1.00 92.15           C
ATOM    504 1HD2 LEU A  51      10.572  -3.109   9.219  1.00 92.15           H
ATOM    505 2HD2 LEU A  51      11.854  -4.324   9.438  1.00 92.15           H
ATOM    506 3HD2 LEU A  51      10.321  -4.478  10.329  1.00 92.15           H
ATOM    507  HN  LEU A  51      14.536  -3.303  11.539  1.00 92.15           H
ATOM    508  N   PRO A  52      15.608  -0.849   9.884  1.00 94.15           N
ATOM    509  CA  PRO A  52      16.320   0.342   9.413  1.00 94.15           C
ATOM    510  C   PRO A  52      17.015   0.109   8.081  1.00 94.15           C
ATOM    511  O   PRO A  52      16.871   0.906   7.155  1.00 94.15           O
ATOM    512  HA  PRO A  52      15.615   1.152   9.229  1.00 94.15           H
ATOM    513  CB  PRO A  52      17.322   0.631  10.533  1.00 94.15           C
ATOM    514 1HB  PRO A  52      18.281   0.146  10.349  1.00 94.15           H
ATOM    515 2HB  PRO A  52      17.519   1.698  10.629  1.00 94.15           H
ATOM    516  CG  PRO A  52      16.637   0.071  11.773  1.00 94.15           C
ATOM    517 1HG  PRO A  52      17.348  -0.121  12.577  1.00 94.15           H
ATOM    518 2HG  PRO A  52      15.898   0.764  12.176  1.00 94.15           H
ATOM    519  CD  PRO A  52      15.997  -1.209  11.259  1.00 94.15           C
ATOM    520 1HD  PRO A  52      16.697  -2.044  11.271  1.00 94.15           H
ATOM    521 2HD  PRO A  52      15.141  -1.505  11.865  1.00 94.15           H
ATOM    522  N   PRO A  53      17.781  -0.983   7.953  1.00 95.03           N
ATOM    523  CA  PRO A  53      18.571  -1.212   6.741  1.00 95.03           C
ATOM    524  C   PRO A  53      17.699  -1.511   5.532  1.00 95.03           C
ATOM    525  O   PRO A  53      18.027  -1.119   4.413  1.00 95.03           O
ATOM    526  HA  PRO A  53      19.124  -0.311   6.476  1.00 95.03           H
ATOM    527  CB  PRO A  53      19.460  -2.402   7.107  1.00 95.03           C
ATOM    528 1HB  PRO A  53      19.666  -3.031   6.241  1.00 95.03           H
ATOM    529 2HB  PRO A  53      20.423  -2.076   7.501  1.00 95.03           H
ATOM    530  CG  PRO A  53      18.661  -3.137   8.145  1.00 95.03           C
ATOM    531 1HG  PRO A  53      17.947  -3.819   7.683  1.00 95.03           H
ATOM    532 2HG  PRO A  53      19.305  -3.738   8.787  1.00 95.03           H
ATOM    533  CD  PRO A  53      17.957  -2.070   8.932  1.00 95.03           C
ATOM    534 1HD  PRO A  53      17.000  -2.422   9.319  1.00 95.03           H
ATOM    535 2HD  PRO A  53      18.549  -1.747   9.789  1.00 95.03           H
ATOM    536  N   LEU A  54      16.600  -2.205   5.792  1.00 92.60           N
ATOM    537  CA  LEU A  54      15.715  -2.634   4.722  1.00 92.60           C
ATOM    538  C   LEU A  54      15.001  -1.413   4.137  1.00 92.60           C
ATOM    539  O   LEU A  54      14.839  -1.307   2.923  1.00 92.60           O
ATOM    540  HA  LEU A  54      16.335  -3.077   3.943  1.00 92.60           H
ATOM    541  CB  LEU A  54      14.763  -3.724   5.219  1.00 92.60           C
ATOM    542 1HB  LEU A  54      14.259  -3.358   6.113  1.00 92.60           H
ATOM    543 2HB  LEU A  54      13.995  -3.880   4.462  1.00 92.60           H
ATOM    544  CG  LEU A  54      15.403  -5.075   5.544  1.00 92.60           C
ATOM    545  HG  LEU A  54      16.144  -4.922   6.328  1.00 92.60           H
ATOM    546  CD1 LEU A  54      14.363  -6.056   6.091  1.00 92.60           C
ATOM    547 1HD1 LEU A  54      13.923  -5.649   7.001  1.00 92.60           H
ATOM    548 2HD1 LEU A  54      13.582  -6.209   5.346  1.00 92.60           H
ATOM    549 3HD1 LEU A  54      14.844  -7.008   6.313  1.00 92.60           H
ATOM    550  CD2 LEU A  54      16.140  -5.640   4.328  1.00 92.60           C
ATOM    551 1HD2 LEU A  54      15.436  -5.774   3.507  1.00 92.60           H
ATOM    552 2HD2 LEU A  54      16.924  -4.946   4.024  1.00 92.60           H
ATOM    553 3HD2 LEU A  54      16.585  -6.600   4.587  1.00 92.60           H
ATOM    554  HN  LEU A  54      16.312  -2.473   6.711  1.00 92.60           H
ATOM    555  N   TYR A  55      14.592  -0.523   5.029  1.00 92.91           N
ATOM    556  CA  TYR A  55      13.870   0.670   4.619  1.00 92.91           C
ATOM    557  C   TYR A  55      14.765   1.596   3.794  1.00 92.91           C
ATOM    558  O   TYR A  55      14.315   2.189   2.815  1.00 92.91           O
ATOM    559  HA  TYR A  55      13.023   0.357   4.009  1.00 92.91           H
ATOM    560  CB  TYR A  55      13.470   1.385   5.911  1.00 92.91           C
ATOM    561 1HB  TYR A  55      14.327   1.405   6.584  1.00 92.91           H
ATOM    562 2HB  TYR A  55      13.223   2.421   5.679  1.00 92.91           H
ATOM    563  CG  TYR A  55      12.285   0.744   6.637  1.00 92.91           C
ATOM    564  CD1 TYR A  55      11.689  -0.388   6.118  1.00 92.91           C
ATOM    565  HD1 TYR A  55      12.062  -0.824   5.191  1.00 92.91           H
ATOM    566  CD2 TYR A  55      11.813   1.296   7.809  1.00 92.91           C
ATOM    567  HD2 TYR A  55      12.283   2.190   8.219  1.00 92.91           H
ATOM    568  CE1 TYR A  55      10.574  -0.992   6.800  1.00 92.91           C
ATOM    569  HE1 TYR A  55      10.094  -1.885   6.401  1.00 92.91           H
ATOM    570  CE2 TYR A  55      10.698   0.693   8.492  1.00 92.91           C
ATOM    571  HE2 TYR A  55      10.315   1.119   9.419  1.00 92.91           H
ATOM    572  CZ  TYR A  55      10.134  -0.422   7.954  1.00 92.91           C
ATOM    573  OH  TYR A  55       9.081  -0.992   8.598  1.00 92.91           O
ATOM    574  HH  TYR A  55       8.726  -1.758   8.063  1.00 92.91           H
ATOM    575  HN  TYR A  55      14.747  -0.606   6.014  1.00 92.91           H
ATOM    576  N   TRP A  56      16.016   1.691   4.219  1.00 91.78           N
ATOM    577  CA  TRP A  56      16.990   2.500   3.506  1.00 91.78           C
ATOM    578  C   TRP A  56      17.165   1.905   2.107  1.00 91.78           C
ATOM    579  O   TRP A  56      17.205   2.636   1.118  1.00 91.78           O
ATOM    580  HA  TRP A  56      16.593   3.512   3.433  1.00 91.78           H
ATOM    581  CB  TRP A  56      18.303   2.591   4.285  1.00 91.78           C
ATOM    582 1HB  TRP A  56      18.517   1.620   4.732  1.00 91.78           H
ATOM    583 2HB  TRP A  56      19.113   2.806   3.588  1.00 91.78           H
ATOM    584  CG  TRP A  56      18.302   3.654   5.385  1.00 91.78           C
ATOM    585  CD1 TRP A  56      18.400   3.472   6.709  1.00 91.78           C
ATOM    586  HD1 TRP A  56      18.497   2.498   7.188  1.00 91.78           H
ATOM    587  CD2 TRP A  56      18.193   5.082   5.201  1.00 91.78           C
ATOM    588  NE1 TRP A  56      18.362   4.672   7.389  1.00 91.78           N
ATOM    589  HE1 TRP A  56      18.417   4.793   8.380  1.00 91.78           H
ATOM    590  CE2 TRP A  56      18.232   5.682   6.443  1.00 91.78           C
ATOM    591  CE3 TRP A  56      18.065   5.840   4.024  1.00 91.78           C
ATOM    592  HE3 TRP A  56      18.032   5.390   3.032  1.00 91.78           H
ATOM    593  CZ2 TRP A  56      18.149   7.067   6.627  1.00 91.78           C
ATOM    594  HZ2 TRP A  56      18.182   7.518   7.620  1.00 91.78           H
ATOM    595  CZ3 TRP A  56      17.983   7.223   4.226  1.00 91.78           C
ATOM    596  HZ3 TRP A  56      17.883   7.858   3.346  1.00 91.78           H
ATOM    597  CH2 TRP A  56      18.021   7.843   5.469  1.00 91.78           C
ATOM    598  HH2 TRP A  56      17.952   8.929   5.542  1.00 91.78           H
ATOM    599  HN  TRP A  56      16.367   1.228   5.033  1.00 91.78           H
ATOM    600  N   LEU A  57      17.264   0.584   2.068  1.00 92.46           N
ATOM    601  CA  LEU A  57      17.458  -0.115   0.810  1.00 92.46           C
ATOM    602  C   LEU A  57      16.273   0.171  -0.115  1.00 92.46           C
ATOM    603  O   LEU A  57      16.460   0.552  -1.269  1.00 92.46           O
ATOM    604  HA  LEU A  57      18.360   0.285   0.348  1.00 92.46           H
ATOM    605  CB  LEU A  57      17.699  -1.606   1.057  1.00 92.46           C
ATOM    606 1HB  LEU A  57      18.570  -1.710   1.704  1.00 92.46           H
ATOM    607 2HB  LEU A  57      16.845  -2.006   1.604  1.00 92.46           H
ATOM    608  CG  LEU A  57      17.919  -2.465  -0.190  1.00 92.46           C
ATOM    609  HG  LEU A  57      17.089  -2.291  -0.875  1.00 92.46           H
ATOM    610  CD1 LEU A  57      19.200  -2.057  -0.919  1.00 92.46           C
ATOM    611 1HD1 LEU A  57      19.128  -1.012  -1.222  1.00 92.46           H
ATOM    612 2HD1 LEU A  57      20.054  -2.183  -0.252  1.00 92.46           H
ATOM    613 3HD1 LEU A  57      19.332  -2.684  -1.801  1.00 92.46           H
ATOM    614  CD2 LEU A  57      17.909  -3.954   0.162  1.00 92.46           C
ATOM    615 1HD2 LEU A  57      18.706  -4.164   0.876  1.00 92.46           H
ATOM    616 2HD2 LEU A  57      16.948  -4.217   0.603  1.00 92.46           H
ATOM    617 3HD2 LEU A  57      18.068  -4.542  -0.742  1.00 92.46           H
ATOM    618  HN  LEU A  57      17.215  -0.004   2.876  1.00 92.46           H
ATOM    619  N   VAL A  58      15.080  -0.025   0.427  1.00 94.45           N
ATOM    620  CA  VAL A  58      13.866   0.141  -0.355  1.00 94.45           C
ATOM    621  C   VAL A  58      13.786   1.582  -0.865  1.00 94.45           C
ATOM    622  O   VAL A  58      13.432   1.817  -2.019  1.00 94.45           O
ATOM    623  HA  VAL A  58      13.932  -0.530  -1.212  1.00 94.45           H
ATOM    624  CB  VAL A  58      12.648  -0.268   0.475  1.00 94.45           C
ATOM    625  HB  VAL A  58      12.672   0.299   1.406  1.00 94.45           H
ATOM    626  CG1 VAL A  58      11.348   0.078  -0.252  1.00 94.45           C
ATOM    627 1HG1 VAL A  58      11.305   1.153  -0.429  1.00 94.45           H
ATOM    628 2HG1 VAL A  58      11.313  -0.449  -1.206  1.00 94.45           H
ATOM    629 3HG1 VAL A  58      10.498  -0.223   0.360  1.00 94.45           H
ATOM    630  CG2 VAL A  58      12.700  -1.755   0.828  1.00 94.45           C
ATOM    631 1HG2 VAL A  58      12.713  -2.346  -0.088  1.00 94.45           H
ATOM    632 2HG2 VAL A  58      13.602  -1.961   1.406  1.00 94.45           H
ATOM    633 3HG2 VAL A  58      11.823  -2.020   1.419  1.00 94.45           H
ATOM    634  HN  VAL A  58      14.935  -0.291   1.380  1.00 94.45           H
ATOM    635  N   PHE A  59      14.121   2.509   0.021  1.00 95.48           N
ATOM    636  CA  PHE A  59      14.059   3.921  -0.313  1.00 95.48           C
ATOM    637  C   PHE A  59      14.956   4.241  -1.510  1.00 95.48           C
ATOM    638  O   PHE A  59      14.508   4.849  -2.481  1.00 95.48           O
ATOM    639  HA  PHE A  59      13.024   4.148  -0.566  1.00 95.48           H
ATOM    640  CB  PHE A  59      14.564   4.693   0.908  1.00 95.48           C
ATOM    641 1HB  PHE A  59      13.865   4.547   1.732  1.00 95.48           H
ATOM    642 2HB  PHE A  59      15.519   4.271   1.222  1.00 95.48           H
ATOM    643  CG  PHE A  59      14.740   6.193   0.667  1.00 95.48           C
ATOM    644  CD1 PHE A  59      15.986   6.735   0.635  1.00 95.48           C
ATOM    645  HD1 PHE A  59      16.861   6.101   0.780  1.00 95.48           H
ATOM    646  CD2 PHE A  59      13.649   6.985   0.485  1.00 95.48           C
ATOM    647  HD2 PHE A  59      12.650   6.551   0.511  1.00 95.48           H
ATOM    648  CE1 PHE A  59      16.149   8.128   0.411  1.00 95.48           C
ATOM    649  HE1 PHE A  59      17.149   8.563   0.385  1.00 95.48           H
ATOM    650  CE2 PHE A  59      13.812   8.378   0.261  1.00 95.48           C
ATOM    651  HE2 PHE A  59      12.938   9.012   0.116  1.00 95.48           H
ATOM    652  CZ  PHE A  59      15.059   8.920   0.229  1.00 95.48           C
ATOM    653  HZ  PHE A  59      15.184   9.989   0.057  1.00 95.48           H
ATOM    654  HN  PHE A  59      14.430   2.308   0.951  1.00 95.48           H
ATOM    655  N   ILE A  60      16.207   3.817  -1.402  1.00 93.55           N
ATOM    656  CA  ILE A  60      17.209   4.182  -2.389  1.00 93.55           C
ATOM    657  C   ILE A  60      16.787   3.647  -3.759  1.00 93.55           C
ATOM    658  O   ILE A  60      16.727   4.398  -4.731  1.00 93.55           O
ATOM    659  HA  ILE A  60      17.239   5.270  -2.438  1.00 93.55           H
ATOM    660  CB  ILE A  60      18.595   3.710  -1.945  1.00 93.55           C
ATOM    661  HB  ILE A  60      18.521   2.664  -1.647  1.00 93.55           H
ATOM    662  CG1 ILE A  60      19.076   4.495  -0.723  1.00 93.55           C
ATOM    663 1HG1 ILE A  60      19.339   5.511  -1.019  1.00 93.55           H
ATOM    664 2HG1 ILE A  60      18.268   4.574   0.004  1.00 93.55           H
ATOM    665  CG2 ILE A  60      19.595   3.780  -3.101  1.00 93.55           C
ATOM    666 1HG2 ILE A  60      19.253   3.142  -3.916  1.00 93.55           H
ATOM    667 2HG2 ILE A  60      19.671   4.809  -3.453  1.00 93.55           H
ATOM    668 3HG2 ILE A  60      20.571   3.440  -2.758  1.00 93.55           H
ATOM    669  CD1 ILE A  60      20.286   3.817  -0.077  1.00 93.55           C
ATOM    670 1HD1 ILE A  60      20.012   2.811   0.239  1.00 93.55           H
ATOM    671 2HD1 ILE A  60      21.100   3.762  -0.800  1.00 93.55           H
ATOM    672 3HD1 ILE A  60      20.607   4.396   0.789  1.00 93.55           H
ATOM    673  HN  ILE A  60      16.538   3.237  -0.658  1.00 93.55           H
ATOM    674  N   VAL A  61      16.506   2.352  -3.792  1.00 93.60           N
ATOM    675  CA  VAL A  61      16.223   1.680  -5.049  1.00 93.60           C
ATOM    676  C   VAL A  61      14.914   2.220  -5.628  1.00 93.60           C
ATOM    677  O   VAL A  61      14.821   2.477  -6.828  1.00 93.60           O
ATOM    678  HA  VAL A  61      17.035   1.915  -5.738  1.00 93.60           H
ATOM    679  CB  VAL A  61      16.204   0.165  -4.839  1.00 93.60           C
ATOM    680  HB  VAL A  61      15.450  -0.060  -4.084  1.00 93.60           H
ATOM    681  CG1 VAL A  61      15.810  -0.562  -6.126  1.00 93.60           C
ATOM    682 1HG1 VAL A  61      14.815  -0.240  -6.436  1.00 93.60           H
ATOM    683 2HG1 VAL A  61      16.529  -0.327  -6.911  1.00 93.60           H
ATOM    684 3HG1 VAL A  61      15.804  -1.638  -5.949  1.00 93.60           H
ATOM    685  CG2 VAL A  61      17.553  -0.334  -4.319  1.00 93.60           C
ATOM    686 1HG2 VAL A  61      18.333  -0.091  -5.041  1.00 93.60           H
ATOM    687 2HG2 VAL A  61      17.777   0.148  -3.367  1.00 93.60           H
ATOM    688 3HG2 VAL A  61      17.512  -1.414  -4.178  1.00 93.60           H
ATOM    689  HN  VAL A  61      16.469   1.767  -2.982  1.00 93.60           H
ATOM    690  N   GLY A  62      13.935   2.376  -4.749  1.00 95.18           N
ATOM    691  CA  GLY A  62      12.598   2.753  -5.177  1.00 95.18           C
ATOM    692  C   GLY A  62      12.571   4.196  -5.683  1.00 95.18           C
ATOM    693  O   GLY A  62      11.929   4.493  -6.690  1.00 95.18           O
ATOM    694 1HA  GLY A  62      12.262   2.080  -5.966  1.00 95.18           H
ATOM    695 2HA  GLY A  62      11.902   2.642  -4.345  1.00 95.18           H
ATOM    696  HN  GLY A  62      14.044   2.251  -3.763  1.00 95.18           H
ATOM    697  N   ALA A  63      13.276   5.056  -4.963  1.00 95.18           N
ATOM    698  CA  ALA A  63      13.305   6.469  -5.301  1.00 95.18           C
ATOM    699  C   ALA A  63      13.927   6.645  -6.687  1.00 95.18           C
ATOM    700  O   ALA A  63      13.408   7.393  -7.514  1.00 95.18           O
ATOM    701  HA  ALA A  63      12.275   6.826  -5.326  1.00 95.18           H
ATOM    702  CB  ALA A  63      14.066   7.238  -4.219  1.00 95.18           C
ATOM    703 1HB  ALA A  63      13.567   7.104  -3.259  1.00 95.18           H
ATOM    704 2HB  ALA A  63      15.086   6.859  -4.154  1.00 95.18           H
ATOM    705 3HB  ALA A  63      14.088   8.297  -4.473  1.00 95.18           H
ATOM    706  HN  ALA A  63      13.819   4.802  -4.162  1.00 95.18           H
ATOM    707  N   LEU A  64      15.030   5.942  -6.899  1.00 89.67           N
ATOM    708  CA  LEU A  64      15.730   6.014  -8.170  1.00 89.67           C
ATOM    709  C   LEU A  64      14.823   5.478  -9.279  1.00 89.67           C
ATOM    710  O   LEU A  64      14.694   6.097 -10.334  1.00 89.67           O
ATOM    711  HA  LEU A  64      15.936   7.066  -8.371  1.00 89.67           H
ATOM    712  CB  LEU A  64      17.079   5.298  -8.080  1.00 89.67           C
ATOM    713 1HB  LEU A  64      16.912   4.299  -7.677  1.00 89.67           H
ATOM    714 2HB  LEU A  64      17.470   5.173  -9.090  1.00 89.67           H
ATOM    715  CG  LEU A  64      18.149   5.988  -7.231  1.00 89.67           C
ATOM    716  HG  LEU A  64      17.729   6.183  -6.245  1.00 89.67           H
ATOM    717  CD1 LEU A  64      19.363   5.077  -7.033  1.00 89.67           C
ATOM    718 1HD1 LEU A  64      19.052   4.163  -6.528  1.00 89.67           H
ATOM    719 2HD1 LEU A  64      19.793   4.829  -8.003  1.00 89.67           H
ATOM    720 3HD1 LEU A  64      20.108   5.592  -6.426  1.00 89.67           H
ATOM    721  CD2 LEU A  64      18.539   7.340  -7.832  1.00 89.67           C
ATOM    722 1HD2 LEU A  64      18.933   7.190  -8.838  1.00 89.67           H
ATOM    723 2HD2 LEU A  64      17.660   7.984  -7.878  1.00 89.67           H
ATOM    724 3HD2 LEU A  64      19.301   7.808  -7.209  1.00 89.67           H
ATOM    725  HN  LEU A  64      15.444   5.334  -6.223  1.00 89.67           H
ATOM    726  N   GLY A  65      14.217   4.333  -9.002  1.00 92.89           N
ATOM    727  CA  GLY A  65      13.445   3.630 -10.013  1.00 92.89           C
ATOM    728  C   GLY A  65      12.232   4.456 -10.449  1.00 92.89           C
ATOM    729  O   GLY A  65      12.024   4.678 -11.640  1.00 92.89           O
ATOM    730 1HA  GLY A  65      14.075   3.420 -10.877  1.00 92.89           H
ATOM    731 2HA  GLY A  65      13.112   2.670  -9.620  1.00 92.89           H
ATOM    732  HN  GLY A  65      14.247   3.886  -8.108  1.00 92.89           H
ATOM    733  N   ASN A  66      11.464   4.888  -9.459  1.00 90.66           N
ATOM    734  CA  ASN A  66      10.209   5.568  -9.729  1.00 90.66           C
ATOM    735  C   ASN A  66      10.497   6.940 -10.339  1.00 90.66           C
ATOM    736  O   ASN A  66       9.759   7.406 -11.206  1.00 90.66           O
ATOM    737  HA  ASN A  66       9.669   4.912 -10.412  1.00 90.66           H
ATOM    738  CB  ASN A  66       9.411   5.781  -8.441  1.00 90.66           C
ATOM    739 1HB  ASN A  66      10.078   6.114  -7.646  1.00 90.66           H
ATOM    740 2HB  ASN A  66       8.675   6.572  -8.591  1.00 90.66           H
ATOM    741  CG  ASN A  66       8.703   4.494  -8.014  1.00 90.66           C
ATOM    742  OD1 ASN A  66       7.797   4.006  -8.670  1.00 90.66           O
ATOM    743  ND2 ASN A  66       9.165   3.972  -6.881  1.00 90.66           N
ATOM    744 1HD2 ASN A  66       9.912   4.423  -6.391  1.00 90.66           H
ATOM    745 2HD2 ASN A  66       8.767   3.130  -6.519  1.00 90.66           H
ATOM    746  HN  ASN A  66      11.687   4.781  -8.490  1.00 90.66           H
ATOM    747  N   SER A  67      11.573   7.550  -9.863  1.00 91.22           N
ATOM    748  CA  SER A  67      12.007   8.829 -10.400  1.00 91.22           C
ATOM    749  C   SER A  67      12.314   8.693 -11.892  1.00 91.22           C
ATOM    750  O   SER A  67      12.005   9.589 -12.677  1.00 91.22           O
ATOM    751  HA  SER A  67      11.169   9.508 -10.241  1.00 91.22           H
ATOM    752  CB  SER A  67      13.235   9.352  -9.651  1.00 91.22           C
ATOM    753 1HB  SER A  67      14.046   8.629  -9.736  1.00 91.22           H
ATOM    754 2HB  SER A  67      13.579  10.274 -10.118  1.00 91.22           H
ATOM    755  OG  SER A  67      12.958   9.593  -8.274  1.00 91.22           O
ATOM    756  HG  SER A  67      13.492   8.970  -7.703  1.00 91.22           H
ATOM    757  HN  SER A  67      12.142   7.185  -9.127  1.00 91.22           H
ATOM    758  N   LEU A  68      12.917   7.566 -12.240  1.00 85.79           N
ATOM    759  CA  LEU A  68      13.275   7.305 -13.624  1.00 85.79           C
ATOM    760  C   LEU A  68      12.000   7.155 -14.456  1.00 85.79           C
ATOM    761  O   LEU A  68      11.921   7.660 -15.575  1.00 85.79           O
ATOM    762  HA  LEU A  68      13.825   8.173 -13.989  1.00 85.79           H
ATOM    763  CB  LEU A  68      14.215   6.101 -13.716  1.00 85.79           C
ATOM    764 1HB  LEU A  68      15.005   6.225 -12.976  1.00 85.79           H
ATOM    765 2HB  LEU A  68      13.656   5.207 -13.441  1.00 85.79           H
ATOM    766  CG  LEU A  68      14.866   5.862 -15.080  1.00 85.79           C
ATOM    767  HG  LEU A  68      14.094   5.945 -15.846  1.00 85.79           H
ATOM    768  CD1 LEU A  68      15.918   6.931 -15.381  1.00 85.79           C
ATOM    769 1HD1 LEU A  68      15.446   7.914 -15.386  1.00 85.79           H
ATOM    770 2HD1 LEU A  68      16.692   6.904 -14.614  1.00 85.79           H
ATOM    771 3HD1 LEU A  68      16.365   6.737 -16.356  1.00 85.79           H
ATOM    772  CD2 LEU A  68      15.443   4.448 -15.171  1.00 85.79           C
ATOM    773 1HD2 LEU A  68      16.196   4.312 -14.396  1.00 85.79           H
ATOM    774 2HD2 LEU A  68      14.644   3.720 -15.033  1.00 85.79           H
ATOM    775 3HD2 LEU A  68      15.899   4.304 -16.151  1.00 85.79           H
ATOM    776  HN  LEU A  68      13.161   6.841 -11.597  1.00 85.79           H
ATOM    777  N   VAL A  69      11.032   6.458 -13.878  1.00 88.52           N
ATOM    778  CA  VAL A  69       9.774   6.215 -14.562  1.00 88.52           C
ATOM    779  C   VAL A  69       9.128   7.553 -14.925  1.00 88.52           C
ATOM    780  O   VAL A  69       8.734   7.766 -16.071  1.00 88.52           O
ATOM    781  HA  VAL A  69       9.998   5.673 -15.481  1.00 88.52           H
ATOM    782  CB  VAL A  69       8.872   5.331 -13.699  1.00 88.52           C
ATOM    783  HB  VAL A  69       8.805   5.784 -12.709  1.00 88.52           H
ATOM    784  CG1 VAL A  69       7.457   5.259 -14.278  1.00 88.52           C
ATOM    785 1HG1 VAL A  69       7.030   6.261 -14.318  1.00 88.52           H
ATOM    786 2HG1 VAL A  69       7.498   4.841 -15.284  1.00 88.52           H
ATOM    787 3HG1 VAL A  69       6.837   4.625 -13.645  1.00 88.52           H
ATOM    788  CG2 VAL A  69       9.469   3.932 -13.535  1.00 88.52           C
ATOM    789 1HG2 VAL A  69       9.579   3.467 -14.515  1.00 88.52           H
ATOM    790 2HG2 VAL A  69      10.446   4.007 -13.057  1.00 88.52           H
ATOM    791 3HG2 VAL A  69       8.808   3.324 -12.918  1.00 88.52           H
ATOM    792  HN  VAL A  69      11.098   6.065 -12.961  1.00 88.52           H
ATOM    793  N   ILE A  70       9.040   8.421 -13.928  1.00 89.42           N
ATOM    794  CA  ILE A  70       8.377   9.702 -14.107  1.00 89.42           C
ATOM    795  C   ILE A  70       9.087  10.490 -15.209  1.00 89.42           C
ATOM    796  O   ILE A  70       8.439  11.122 -16.041  1.00 89.42           O
ATOM    797  HA  ILE A  70       7.356   9.499 -14.431  1.00 89.42           H
ATOM    798  CB  ILE A  70       8.288  10.450 -12.775  1.00 89.42           C
ATOM    799  HB  ILE A  70       9.284  10.478 -12.332  1.00 89.42           H
ATOM    800  CG1 ILE A  70       7.377   9.713 -11.792  1.00 89.42           C
ATOM    801 1HG1 ILE A  70       6.336   9.840 -12.090  1.00 89.42           H
ATOM    802 2HG1 ILE A  70       7.589   8.644 -11.824  1.00 89.42           H
ATOM    803  CG2 ILE A  70       7.848  11.900 -12.989  1.00 89.42           C
ATOM    804 1HG2 ILE A  70       8.569  12.408 -13.628  1.00 89.42           H
ATOM    805 2HG2 ILE A  70       6.867  11.915 -13.464  1.00 89.42           H
ATOM    806 3HG2 ILE A  70       7.793  12.408 -12.026  1.00 89.42           H
ATOM    807  CD1 ILE A  70       7.572  10.234 -10.366  1.00 89.42           C
ATOM    808 1HD1 ILE A  70       8.608  10.083 -10.063  1.00 89.42           H
ATOM    809 2HD1 ILE A  70       7.336  11.298 -10.333  1.00 89.42           H
ATOM    810 3HD1 ILE A  70       6.913   9.694  -9.688  1.00 89.42           H
ATOM    811  HN  ILE A  70       9.411   8.262 -13.013  1.00 89.42           H
ATOM    812  N   LEU A  71      10.411  10.426 -15.178  1.00 84.43           N
ATOM    813  CA  LEU A  71      11.219  11.215 -16.092  1.00 84.43           C
ATOM    814  C   LEU A  71      10.989  10.724 -17.523  1.00 84.43           C
ATOM    815  O   LEU A  71      10.904  11.525 -18.452  1.00 84.43           O
ATOM    816  HA  LEU A  71      10.877  12.248 -16.023  1.00 84.43           H
ATOM    817  CB  LEU A  71      12.687  11.194 -15.664  1.00 84.43           C
ATOM    818 1HB  LEU A  71      12.735  11.379 -14.590  1.00 84.43           H
ATOM    819 2HB  LEU A  71      13.080  10.191 -15.832  1.00 84.43           H
ATOM    820  CG  LEU A  71      13.606  12.195 -16.367  1.00 84.43           C
ATOM    821  HG  LEU A  71      12.990  12.998 -16.771  1.00 84.43           H
ATOM    822  CD1 LEU A  71      14.584  12.831 -15.377  1.00 84.43           C
ATOM    823 1HD1 LEU A  71      14.026  13.354 -14.600  1.00 84.43           H
ATOM    824 2HD1 LEU A  71      15.198  12.054 -14.922  1.00 84.43           H
ATOM    825 3HD1 LEU A  71      15.225  13.539 -15.903  1.00 84.43           H
ATOM    826  CD2 LEU A  71      14.329  11.542 -17.546  1.00 84.43           C
ATOM    827 1HD2 LEU A  71      14.931  10.708 -17.187  1.00 84.43           H
ATOM    828 2HD2 LEU A  71      13.595  11.177 -18.265  1.00 84.43           H
ATOM    829 3HD2 LEU A  71      14.975  12.276 -18.028  1.00 84.43           H
ATOM    830  HN  LEU A  71      10.928   9.851 -14.545  1.00 84.43           H
ATOM    831  N   VAL A  72      10.895   9.409 -17.655  1.00 84.62           N
ATOM    832  CA  VAL A  72      10.701   8.800 -18.960  1.00 84.62           C
ATOM    833  C   VAL A  72       9.377   9.286 -19.553  1.00 84.62           C
ATOM    834  O   VAL A  72       9.316   9.657 -20.724  1.00 84.62           O
ATOM    835  HA  VAL A  72      11.516   9.133 -19.603  1.00 84.62           H
ATOM    836  CB  VAL A  72      10.781   7.277 -18.844  1.00 84.62           C
ATOM    837  HB  VAL A  72      10.105   6.965 -18.048  1.00 84.62           H
ATOM    838  CG1 VAL A  72      10.323   6.603 -20.139  1.00 84.62           C
ATOM    839 1HG1 VAL A  72       9.291   6.884 -20.350  1.00 84.62           H
ATOM    840 2HG1 VAL A  72      10.962   6.925 -20.962  1.00 84.62           H
ATOM    841 3HG1 VAL A  72      10.390   5.521 -20.029  1.00 84.62           H
ATOM    842  CG2 VAL A  72      12.193   6.829 -18.463  1.00 84.62           C
ATOM    843 1HG2 VAL A  72      12.897   7.159 -19.227  1.00 84.62           H
ATOM    844 2HG2 VAL A  72      12.467   7.268 -17.503  1.00 84.62           H
ATOM    845 3HG2 VAL A  72      12.222   5.742 -18.387  1.00 84.62           H
ATOM    846  HN  VAL A  72      10.949   8.765 -16.892  1.00 84.62           H
ATOM    847  N   TYR A  73       8.349   9.268 -18.717  1.00 81.48           N
ATOM    848  CA  TYR A  73       7.018   9.648 -19.159  1.00 81.48           C
ATOM    849  C   TYR A  73       6.958  11.138 -19.499  1.00 81.48           C
ATOM    850  O   TYR A  73       6.215  11.546 -20.391  1.00 81.48           O
ATOM    851  HA  TYR A  73       6.782   9.069 -20.052  1.00 81.48           H
ATOM    852  CB  TYR A  73       6.086   9.369 -17.978  1.00 81.48           C
ATOM    853 1HB  TYR A  73       6.650   9.470 -17.051  1.00 81.48           H
ATOM    854 2HB  TYR A  73       5.303  10.127 -17.960  1.00 81.48           H
ATOM    855  CG  TYR A  73       5.435   7.985 -18.014  1.00 81.48           C
ATOM    856  CD1 TYR A  73       4.542   7.667 -19.017  1.00 81.48           C
ATOM    857  HD1 TYR A  73       4.301   8.403 -19.785  1.00 81.48           H
ATOM    858  CD2 TYR A  73       5.740   7.054 -17.041  1.00 81.48           C
ATOM    859  HD2 TYR A  73       6.444   7.304 -16.249  1.00 81.48           H
ATOM    860  CE1 TYR A  73       3.929   6.365 -19.050  1.00 81.48           C
ATOM    861  HE1 TYR A  73       3.223   6.101 -19.837  1.00 81.48           H
ATOM    862  CE2 TYR A  73       5.127   5.751 -17.075  1.00 81.48           C
ATOM    863  HE2 TYR A  73       5.359   5.006 -16.313  1.00 81.48           H
ATOM    864  CZ  TYR A  73       4.252   5.471 -18.077  1.00 81.48           C
ATOM    865  OH  TYR A  73       3.673   4.240 -18.109  1.00 81.48           O
ATOM    866  HH  TYR A  73       3.141   4.134 -18.949  1.00 81.48           H
ATOM    867  HN  TYR A  73       8.415   9.000 -17.756  1.00 81.48           H
ATOM    868  N   TRP A  74       7.750  11.911 -18.771  1.00 71.94           N
ATOM    869  CA  TRP A  74       7.711  13.358 -18.902  1.00 71.94           C
ATOM    870  C   TRP A  74       8.290  13.724 -20.270  1.00 71.94           C
ATOM    871  O   TRP A  74       7.686  14.491 -21.019  1.00 71.94           O
ATOM    872  HA  TRP A  74       6.668  13.670 -18.843  1.00 71.94           H
ATOM    873  CB  TRP A  74       8.445  14.034 -17.742  1.00 71.94           C
ATOM    874 1HB  TRP A  74       8.162  13.543 -16.811  1.00 71.94           H
ATOM    875 2HB  TRP A  74       9.517  13.884 -17.868  1.00 71.94           H
ATOM    876  CG  TRP A  74       8.165  15.533 -17.618  1.00 71.94           C
ATOM    877  CD1 TRP A  74       7.688  16.363 -18.554  1.00 71.94           C
ATOM    878  HD1 TRP A  74       7.427  16.060 -19.568  1.00 71.94           H
ATOM    879  CD2 TRP A  74       8.366  16.350 -16.446  1.00 71.94           C
ATOM    880  NE1 TRP A  74       7.567  17.651 -18.074  1.00 71.94           N
ATOM    881  HE1 TRP A  74       7.234  18.445 -18.584  1.00 71.94           H
ATOM    882  CE2 TRP A  74       7.993  17.643 -16.751  1.00 71.94           C
ATOM    883  CE3 TRP A  74       8.848  16.009 -15.170  1.00 71.94           C
ATOM    884  HE3 TRP A  74       9.149  14.995 -14.904  1.00 71.94           H
ATOM    885  CZ2 TRP A  74       8.062  18.698 -15.833  1.00 71.94           C
ATOM    886  HZ2 TRP A  74       7.760  19.711 -16.099  1.00 71.94           H
ATOM    887  CZ3 TRP A  74       8.911  17.074 -14.264  1.00 71.94           C
ATOM    888  HZ3 TRP A  74       9.278  16.864 -13.259  1.00 71.94           H
ATOM    889  CH2 TRP A  74       8.539  18.381 -14.556  1.00 71.94           C
ATOM    890  HH2 TRP A  74       8.618  19.156 -13.793  1.00 71.94           H
ATOM    891  HN  TRP A  74       8.408  11.565 -18.102  1.00 71.94           H
ATOM    892  N   TYR A  75       9.453  13.158 -20.556  1.00 70.71           N
ATOM    893  CA  TYR A  75      10.266  13.634 -21.663  1.00 70.71           C
ATOM    894  C   TYR A  75       9.930  12.882 -22.952  1.00 70.71           C
ATOM    895  O   TYR A  75      10.043  13.435 -24.045  1.00 70.71           O
ATOM    896  HA  TYR A  75      10.054  14.694 -21.804  1.00 70.71           H
ATOM    897  CB  TYR A  75      11.717  13.340 -21.278  1.00 70.71           C
ATOM    898 1HB  TYR A  75      11.753  12.399 -20.730  1.00 70.71           H
ATOM    899 2HB  TYR A  75      12.302  13.202 -22.187  1.00 70.71           H
ATOM    900  CG  TYR A  75      12.370  14.433 -20.430  1.00 70.71           C
ATOM    901  CD1 TYR A  75      12.938  15.533 -21.040  1.00 70.71           C
ATOM    902  HD1 TYR A  75      12.922  15.622 -22.126  1.00 70.71           H
ATOM    903  CD2 TYR A  75      12.390  14.320 -19.055  1.00 70.71           C
ATOM    904  HD2 TYR A  75      11.941  13.451 -18.573  1.00 70.71           H
ATOM    905  CE1 TYR A  75      13.553  16.562 -20.242  1.00 70.71           C
ATOM    906  HE1 TYR A  75      14.005  17.435 -20.711  1.00 70.71           H
ATOM    907  CE2 TYR A  75      13.004  15.349 -18.256  1.00 70.71           C
ATOM    908  HE2 TYR A  75      13.027  15.272 -17.169  1.00 70.71           H
ATOM    909  CZ  TYR A  75      13.555  16.419 -18.889  1.00 70.71           C
ATOM    910  OH  TYR A  75      14.135  17.391 -18.135  1.00 70.71           O
ATOM    911  HH  TYR A  75      14.051  17.167 -17.164  1.00 70.71           H
ATOM    912  HN  TYR A  75       9.841  12.390 -20.047  1.00 70.71           H
ATOM    913  N   CYS A  76       9.523  11.632 -22.782  1.00 69.50           N
ATOM    914  CA  CYS A  76       9.523  10.688 -23.887  1.00 69.50           C
ATOM    915  C   CYS A  76       8.084  10.223 -24.121  1.00 69.50           C
ATOM    916  O   CYS A  76       7.497  10.509 -25.163  1.00 69.50           O
ATOM    917  HA  CYS A  76       9.903  11.225 -24.756  1.00 69.50           H
ATOM    918  CB  CYS A  76      10.468   9.513 -23.627  1.00 69.50           C
ATOM    919 1HB  CYS A  76      11.406   9.876 -23.207  1.00 69.50           H
ATOM    920 2HB  CYS A  76      10.029   8.839 -22.891  1.00 69.50           H
ATOM    921  SG  CYS A  76      10.789   8.612 -25.187  1.00 69.50           S
ATOM    922  HG  CYS A  76       9.586   8.053 -25.274  1.00 69.50           H
ATOM    923  HN  CYS A  76       9.199  11.264 -21.911  1.00 69.50           H
ATOM    924  N   THR A  77       7.558   9.513 -23.133  1.00 62.05           N
ATOM    925  CA  THR A  77       6.373   8.700 -23.346  1.00 62.05           C
ATOM    926  C   THR A  77       5.148   9.590 -23.568  1.00 62.05           C
ATOM    927  O   THR A  77       4.303   9.290 -24.410  1.00 62.05           O
ATOM    928  HA  THR A  77       6.514   8.118 -24.256  1.00 62.05           H
ATOM    929  CB  THR A  77       6.228   7.754 -22.152  1.00 62.05           C
ATOM    930  HB  THR A  77       5.941   8.302 -21.254  1.00 62.05           H
ATOM    931  OG1 THR A  77       7.483   7.082 -22.087  1.00 62.05           O
ATOM    932  HG1 THR A  77       7.554   6.418 -22.831  1.00 62.05           H
ATOM    933  CG2 THR A  77       5.219   6.634 -22.411  1.00 62.05           C
ATOM    934 1HG2 THR A  77       5.542   6.045 -23.269  1.00 62.05           H
ATOM    935 2HG2 THR A  77       4.240   7.067 -22.617  1.00 62.05           H
ATOM    936 3HG2 THR A  77       5.155   5.992 -21.533  1.00 62.05           H
ATOM    937  HN  THR A  77       7.927   9.488 -22.204  1.00 62.05           H
ATOM    938  N   ARG A  78       5.091  10.667 -22.798  1.00 56.62           N
ATOM    939  CA  ARG A  78       3.907  11.508 -22.774  1.00 56.62           C
ATOM    940  C   ARG A  78       2.645  10.646 -22.693  1.00 56.62           C
ATOM    941  O   ARG A  78       2.434   9.769 -23.529  1.00 56.62           O
ATOM    942  HA  ARG A  78       4.020  12.123 -21.881  1.00 56.62           H
ATOM    943  CB  ARG A  78       3.834  12.391 -24.021  1.00 56.62           C
ATOM    944 1HB  ARG A  78       4.829  12.505 -24.450  1.00 56.62           H
ATOM    945 2HB  ARG A  78       3.215  11.908 -24.778  1.00 56.62           H
ATOM    946  CG  ARG A  78       3.256  13.768 -23.685  1.00 56.62           C
ATOM    947 1HG  ARG A  78       2.225  13.661 -23.349  1.00 56.62           H
ATOM    948 2HG  ARG A  78       3.816  14.209 -22.861  1.00 56.62           H
ATOM    949  CD  ARG A  78       3.309  14.696 -24.900  1.00 56.62           C
ATOM    950 1HD  ARG A  78       4.308  14.680 -25.337  1.00 56.62           H
ATOM    951 2HD  ARG A  78       2.620  14.344 -25.667  1.00 56.62           H
ATOM    952  NE  ARG A  78       2.956  16.076 -24.498  1.00 56.62           N
ATOM    953  HE  ARG A  78       2.686  16.233 -23.548  1.00 56.62           H
ATOM    954  CZ  ARG A  78       2.975  17.128 -25.328  1.00 56.62           C
ATOM    955  NH1 ARG A  78       3.329  16.976 -26.611  1.00 56.62           N
ATOM    956 1HH1 ARG A  78       3.581  16.072 -26.956  1.00 56.62           H
ATOM    957 2HH1 ARG A  78       3.341  17.766 -27.224  1.00 56.62           H
ATOM    958  NH2 ARG A  78       2.635  18.335 -24.854  1.00 56.62           N
ATOM    959 1HH2 ARG A  78       2.645  19.131 -25.460  1.00 56.62           H
ATOM    960 2HH2 ARG A  78       2.373  18.440 -23.895  1.00 56.62           H
ATOM    961  HN  ARG A  78       5.835  10.966 -22.200  1.00 56.62           H
ATOM    962  N   VAL A  79       1.840  10.926 -21.678  1.00 72.67           N
ATOM    963  CA  VAL A  79       0.702  10.078 -21.370  1.00 72.67           C
ATOM    964  C   VAL A  79      -0.261  10.071 -22.559  1.00 72.67           C
ATOM    965  O   VAL A  79      -0.945  11.061 -22.813  1.00 72.67           O
ATOM    966  HA  VAL A  79       1.078   9.066 -21.218  1.00 72.67           H
ATOM    967  CB  VAL A  79       0.042  10.539 -20.069  1.00 72.67           C
ATOM    968  HB  VAL A  79      -0.330  11.552 -20.223  1.00 72.67           H
ATOM    969  CG1 VAL A  79      -1.150   9.649 -19.713  1.00 72.67           C
ATOM    970 1HG1 VAL A  79      -1.888   9.693 -20.514  1.00 72.67           H
ATOM    971 2HG1 VAL A  79      -0.810   8.621 -19.587  1.00 72.67           H
ATOM    972 3HG1 VAL A  79      -1.600   9.999 -18.784  1.00 72.67           H
ATOM    973  CG2 VAL A  79       1.057  10.581 -18.925  1.00 72.67           C
ATOM    974 1HG2 VAL A  79       1.473   9.585 -18.771  1.00 72.67           H
ATOM    975 2HG2 VAL A  79       1.859  11.275 -19.175  1.00 72.67           H
ATOM    976 3HG2 VAL A  79       0.562  10.912 -18.012  1.00 72.67           H
ATOM    977  HN  VAL A  79       1.956  11.715 -21.074  1.00 72.67           H
ATOM    978  N   LYS A  80      -0.283   8.944 -23.256  1.00 66.06           N
ATOM    979  CA  LYS A  80      -1.081   8.827 -24.465  1.00 66.06           C
ATOM    980  C   LYS A  80      -2.296   7.942 -24.184  1.00 66.06           C
ATOM    981  O   LYS A  80      -3.335   8.085 -24.828  1.00 66.06           O
ATOM    982  HA  LYS A  80      -1.433   9.826 -24.722  1.00 66.06           H
ATOM    983  CB  LYS A  80      -0.219   8.338 -25.630  1.00 66.06           C
ATOM    984 1HB  LYS A  80       0.362   7.469 -25.318  1.00 66.06           H
ATOM    985 2HB  LYS A  80      -0.860   8.014 -26.450  1.00 66.06           H
ATOM    986  CG  LYS A  80       0.724   9.440 -26.117  1.00 66.06           C
ATOM    987 1HG  LYS A  80       0.142  10.305 -26.436  1.00 66.06           H
ATOM    988 2HG  LYS A  80       1.359   9.769 -25.294  1.00 66.06           H
ATOM    989  CD  LYS A  80       1.593   8.947 -27.275  1.00 66.06           C
ATOM    990 1HD  LYS A  80       2.139   8.054 -26.970  1.00 66.06           H
ATOM    991 2HD  LYS A  80       0.959   8.662 -28.114  1.00 66.06           H
ATOM    992  CE  LYS A  80       2.580  10.029 -27.719  1.00 66.06           C
ATOM    993 1HE  LYS A  80       2.038  10.933 -27.994  1.00 66.06           H
ATOM    994 2HE  LYS A  80       3.238  10.291 -26.890  1.00 66.06           H
ATOM    995  NZ  LYS A  80       3.384   9.556 -28.868  1.00 66.06           N
ATOM    996 1HZ  LYS A  80       4.034  10.283 -29.147  1.00 66.06           H
ATOM    997 2HZ  LYS A  80       3.901   8.726 -28.600  1.00 66.06           H
ATOM    998 3HZ  LYS A  80       2.769   9.336 -29.643  1.00 66.06           H
ATOM    999  HN  LYS A  80       0.231   8.123 -23.007  1.00 66.06           H
ATOM   1000  N   THR A  81      -2.127   7.047 -23.222  1.00 76.71           N
ATOM   1001  CA  THR A  81      -3.143   6.045 -22.945  1.00 76.71           C
ATOM   1002  C   THR A  81      -3.611   6.147 -21.492  1.00 76.71           C
ATOM   1003  O   THR A  81      -2.937   6.753 -20.660  1.00 76.71           O
ATOM   1004  HA  THR A  81      -4.008   6.250 -23.575  1.00 76.71           H
ATOM   1005  CB  THR A  81      -2.564   4.674 -23.302  1.00 76.71           C
ATOM   1006  HB  THR A  81      -3.353   3.926 -23.375  1.00 76.71           H
ATOM   1007  OG1 THR A  81      -1.584   4.438 -22.295  1.00 76.71           O
ATOM   1008  HG1 THR A  81      -1.313   3.476 -22.300  1.00 76.71           H
ATOM   1009  CG2 THR A  81      -1.762   4.698 -24.605  1.00 76.71           C
ATOM   1010 1HG2 THR A  81      -0.932   5.398 -24.507  1.00 76.71           H
ATOM   1011 2HG2 THR A  81      -2.408   5.013 -25.424  1.00 76.71           H
ATOM   1012 3HG2 THR A  81      -1.374   3.701 -24.811  1.00 76.71           H
ATOM   1013  HN  THR A  81      -1.317   6.999 -22.639  1.00 76.71           H
ATOM   1014  N   MET A  82      -4.763   5.546 -21.232  1.00 76.99           N
ATOM   1015  CA  MET A  82      -5.322   5.551 -19.891  1.00 76.99           C
ATOM   1016  C   MET A  82      -4.410   4.808 -18.913  1.00 76.99           C
ATOM   1017  O   MET A  82      -4.262   5.218 -17.763  1.00 76.99           O
ATOM   1018  HA  MET A  82      -5.393   6.601 -19.606  1.00 76.99           H
ATOM   1019  CB  MET A  82      -6.700   4.885 -19.910  1.00 76.99           C
ATOM   1020 1HB  MET A  82      -7.274   5.255 -20.759  1.00 76.99           H
ATOM   1021 2HB  MET A  82      -6.586   3.810 -20.046  1.00 76.99           H
ATOM   1022  CG  MET A  82      -7.461   5.164 -18.612  1.00 76.99           C
ATOM   1023 1HG  MET A  82      -6.989   4.637 -17.783  1.00 76.99           H
ATOM   1024 2HG  MET A  82      -7.421   6.228 -18.378  1.00 76.99           H
ATOM   1025  SD  MET A  82      -9.160   4.641 -18.777  1.00 76.99           S
ATOM   1026  CE  MET A  82      -9.792   5.132 -17.182  1.00 76.99           C
ATOM   1027 1HE  MET A  82      -9.243   4.612 -16.397  1.00 76.99           H
ATOM   1028 2HE  MET A  82      -9.670   6.208 -17.059  1.00 76.99           H
ATOM   1029 3HE  MET A  82     -10.850   4.877 -17.116  1.00 76.99           H
ATOM   1030  HN  MET A  82      -5.309   5.063 -21.916  1.00 76.99           H
ATOM   1031  N   THR A  83      -3.822   3.728 -19.406  1.00 78.77           N
ATOM   1032  CA  THR A  83      -2.914   2.934 -18.595  1.00 78.77           C
ATOM   1033  C   THR A  83      -1.678   3.753 -18.220  1.00 78.77           C
ATOM   1034  O   THR A  83      -1.197   3.676 -17.091  1.00 78.77           O
ATOM   1035  HA  THR A  83      -3.421   2.675 -17.665  1.00 78.77           H
ATOM   1036  CB  THR A  83      -2.584   1.656 -19.369  1.00 78.77           C
ATOM   1037  HB  THR A  83      -2.042   1.886 -20.287  1.00 78.77           H
ATOM   1038  OG1 THR A  83      -3.847   1.020 -19.545  1.00 78.77           O
ATOM   1039  HG1 THR A  83      -4.371   1.058 -18.693  1.00 78.77           H
ATOM   1040  CG2 THR A  83      -1.777   0.658 -18.536  1.00 78.77           C
ATOM   1041 1HG2 THR A  83      -2.350   0.377 -17.652  1.00 78.77           H
ATOM   1042 2HG2 THR A  83      -0.838   1.117 -18.229  1.00 78.77           H
ATOM   1043 3HG2 THR A  83      -1.570  -0.230 -19.132  1.00 78.77           H
ATOM   1044  HN  THR A  83      -3.957   3.395 -20.339  1.00 78.77           H
ATOM   1045  N   ASP A  84      -1.199   4.520 -19.189  1.00 80.91           N
ATOM   1046  CA  ASP A  84      -0.030   5.355 -18.975  1.00 80.91           C
ATOM   1047  C   ASP A  84      -0.311   6.336 -17.835  1.00 80.91           C
ATOM   1048  O   ASP A  84       0.575   6.637 -17.036  1.00 80.91           O
ATOM   1049  HA  ASP A  84       0.777   4.662 -18.738  1.00 80.91           H
ATOM   1050  CB  ASP A  84       0.304   6.168 -20.227  1.00 80.91           C
ATOM   1051 1HB  ASP A  84      -0.542   6.803 -20.489  1.00 80.91           H
ATOM   1052 2HB  ASP A  84       1.147   6.828 -20.022  1.00 80.91           H
ATOM   1053  CG  ASP A  84       0.643   5.249 -21.403  1.00 80.91           C
ATOM   1054  OD1 ASP A  84       1.208   4.167 -21.133  1.00 80.91           O
ATOM   1055  OD2 ASP A  84       0.330   5.650 -22.544  1.00 80.91           O
ATOM   1056  HN  ASP A  84      -1.596   4.576 -20.106  1.00 80.91           H
ATOM   1057  N   MET A  85      -1.549   6.809 -17.796  1.00 85.18           N
ATOM   1058  CA  MET A  85      -1.954   7.763 -16.778  1.00 85.18           C
ATOM   1059  C   MET A  85      -1.885   7.138 -15.383  1.00 85.18           C
ATOM   1060  O   MET A  85      -1.368   7.750 -14.450  1.00 85.18           O
ATOM   1061  HA  MET A  85      -1.244   8.587 -16.849  1.00 85.18           H
ATOM   1062  CB  MET A  85      -3.383   8.233 -17.058  1.00 85.18           C
ATOM   1063 1HB  MET A  85      -3.468   8.552 -18.096  1.00 85.18           H
ATOM   1064 2HB  MET A  85      -4.075   7.402 -16.921  1.00 85.18           H
ATOM   1065  CG  MET A  85      -3.772   9.386 -16.131  1.00 85.18           C
ATOM   1066 1HG  MET A  85      -4.839   9.590 -16.219  1.00 85.18           H
ATOM   1067 2HG  MET A  85      -3.585   9.109 -15.093  1.00 85.18           H
ATOM   1068  SD  MET A  85      -2.836  10.848 -16.549  1.00 85.18           S
ATOM   1069  CE  MET A  85      -3.205  11.868 -15.132  1.00 85.18           C
ATOM   1070 1HE  MET A  85      -4.281  12.033 -15.073  1.00 85.18           H
ATOM   1071 2HE  MET A  85      -2.864  11.368 -14.225  1.00 85.18           H
ATOM   1072 3HE  MET A  85      -2.696  12.827 -15.232  1.00 85.18           H
ATOM   1073  HN  MET A  85      -2.267   6.551 -18.443  1.00 85.18           H
ATOM   1074  N   PHE A  86      -2.415   5.928 -15.285  1.00 88.61           N
ATOM   1075  CA  PHE A  86      -2.465   5.234 -14.009  1.00 88.61           C
ATOM   1076  C   PHE A  86      -1.062   4.842 -13.543  1.00 88.61           C
ATOM   1077  O   PHE A  86      -0.750   4.933 -12.356  1.00 88.61           O
ATOM   1078  HA  PHE A  86      -2.909   5.919 -13.286  1.00 88.61           H
ATOM   1079  CB  PHE A  86      -3.292   3.965 -14.222  1.00 88.61           C
ATOM   1080 1HB  PHE A  86      -2.879   3.412 -15.066  1.00 88.61           H
ATOM   1081 2HB  PHE A  86      -3.193   3.327 -13.344  1.00 88.61           H
ATOM   1082  CG  PHE A  86      -4.778   4.225 -14.480  1.00 88.61           C
ATOM   1083  CD1 PHE A  86      -5.437   5.172 -13.759  1.00 88.61           C
ATOM   1084  HD1 PHE A  86      -4.907   5.745 -12.998  1.00 88.61           H
ATOM   1085  CD2 PHE A  86      -5.439   3.511 -15.430  1.00 88.61           C
ATOM   1086  HD2 PHE A  86      -4.911   2.752 -16.007  1.00 88.61           H
ATOM   1087  CE1 PHE A  86      -6.815   5.414 -13.998  1.00 88.61           C
ATOM   1088  HE1 PHE A  86      -7.344   6.172 -13.421  1.00 88.61           H
ATOM   1089  CE2 PHE A  86      -6.818   3.753 -15.669  1.00 88.61           C
ATOM   1090  HE2 PHE A  86      -7.348   3.180 -16.430  1.00 88.61           H
ATOM   1091  CZ  PHE A  86      -7.477   4.699 -14.948  1.00 88.61           C
ATOM   1092  HZ  PHE A  86      -8.535   4.885 -15.131  1.00 88.61           H
ATOM   1093  HN  PHE A  86      -2.805   5.424 -16.056  1.00 88.61           H
ATOM   1094  N   LEU A  87      -0.253   4.414 -14.500  1.00 84.18           N
ATOM   1095  CA  LEU A  87       1.095   3.963 -14.196  1.00 84.18           C
ATOM   1096  C   LEU A  87       1.920   5.146 -13.685  1.00 84.18           C
ATOM   1097  O   LEU A  87       2.767   4.984 -12.808  1.00 84.18           O
ATOM   1098  HA  LEU A  87       1.020   3.225 -13.398  1.00 84.18           H
ATOM   1099  CB  LEU A  87       1.711   3.261 -15.407  1.00 84.18           C
ATOM   1100 1HB  LEU A  87       1.604   3.913 -16.274  1.00 84.18           H
ATOM   1101 2HB  LEU A  87       2.780   3.142 -15.228  1.00 84.18           H
ATOM   1102  CG  LEU A  87       1.126   1.891 -15.758  1.00 84.18           C
ATOM   1103  HG  LEU A  87       0.055   2.010 -15.921  1.00 84.18           H
ATOM   1104  CD1 LEU A  87       1.725   1.356 -17.060  1.00 84.18           C
ATOM   1105 1HD1 LEU A  87       1.506   2.049 -17.873  1.00 84.18           H
ATOM   1106 2HD1 LEU A  87       2.805   1.257 -16.949  1.00 84.18           H
ATOM   1107 3HD1 LEU A  87       1.292   0.382 -17.286  1.00 84.18           H
ATOM   1108  CD2 LEU A  87       1.301   0.907 -14.599  1.00 84.18           C
ATOM   1109 1HD2 LEU A  87       2.362   0.788 -14.381  1.00 84.18           H
ATOM   1110 2HD2 LEU A  87       0.789   1.291 -13.717  1.00 84.18           H
ATOM   1111 3HD2 LEU A  87       0.876  -0.058 -14.875  1.00 84.18           H
ATOM   1112  HN  LEU A  87      -0.504   4.372 -15.467  1.00 84.18           H
ATOM   1113  N   LEU A  88       1.644   6.310 -14.256  1.00 88.98           N
ATOM   1114  CA  LEU A  88       2.332   7.524 -13.852  1.00 88.98           C
ATOM   1115  C   LEU A  88       1.953   7.863 -12.408  1.00 88.98           C
ATOM   1116  O   LEU A  88       2.824   8.128 -11.581  1.00 88.98           O
ATOM   1117  HA  LEU A  88       3.402   7.321 -13.889  1.00 88.98           H
ATOM   1118  CB  LEU A  88       2.050   8.655 -14.843  1.00 88.98           C
ATOM   1119 1HB  LEU A  88       2.425   8.355 -15.822  1.00 88.98           H
ATOM   1120 2HB  LEU A  88       0.970   8.769 -14.936  1.00 88.98           H
ATOM   1121  CG  LEU A  88       2.651  10.018 -14.494  1.00 88.98           C
ATOM   1122  HG  LEU A  88       2.298  10.304 -13.503  1.00 88.98           H
ATOM   1123  CD1 LEU A  88       4.178   9.942 -14.424  1.00 88.98           C
ATOM   1124 1HD1 LEU A  88       4.472   9.224 -13.658  1.00 88.98           H
ATOM   1125 2HD1 LEU A  88       4.570   9.624 -15.390  1.00 88.98           H
ATOM   1126 3HD1 LEU A  88       4.579  10.924 -14.174  1.00 88.98           H
ATOM   1127  CD2 LEU A  88       2.175  11.094 -15.472  1.00 88.98           C
ATOM   1128 1HD2 LEU A  88       2.480  10.826 -16.483  1.00 88.98           H
ATOM   1129 2HD2 LEU A  88       1.088  11.169 -15.427  1.00 88.98           H
ATOM   1130 3HD2 LEU A  88       2.617  12.053 -15.201  1.00 88.98           H
ATOM   1131  HN  LEU A  88       0.965   6.430 -14.981  1.00 88.98           H
ATOM   1132  N   ASN A  89       0.654   7.843 -12.151  1.00 90.56           N
ATOM   1133  CA  ASN A  89       0.145   8.210 -10.840  1.00 90.56           C
ATOM   1134  C   ASN A  89       0.615   7.183  -9.809  1.00 90.56           C
ATOM   1135  O   ASN A  89       0.836   7.520  -8.647  1.00 90.56           O
ATOM   1136  HA  ASN A  89       0.544   9.206 -10.647  1.00 90.56           H
ATOM   1137  CB  ASN A  89      -1.385   8.227 -10.828  1.00 90.56           C
ATOM   1138 1HB  ASN A  89      -1.766   7.385 -11.405  1.00 90.56           H
ATOM   1139 2HB  ASN A  89      -1.745   8.104  -9.807  1.00 90.56           H
ATOM   1140  CG  ASN A  89      -1.923   9.536 -11.411  1.00 90.56           C
ATOM   1141  OD1 ASN A  89      -2.105  10.525 -10.719  1.00 90.56           O
ATOM   1142  ND2 ASN A  89      -2.167   9.487 -12.717  1.00 90.56           N
ATOM   1143 1HD2 ASN A  89      -1.996   8.643 -13.226  1.00 90.56           H
ATOM   1144 2HD2 ASN A  89      -2.522  10.293 -13.190  1.00 90.56           H
ATOM   1145  HN  ASN A  89      -0.044   7.582 -12.817  1.00 90.56           H
ATOM   1146  N   LEU A  90       0.753   5.948 -10.271  1.00 88.50           N
ATOM   1147  CA  LEU A  90       1.232   4.878  -9.414  1.00 88.50           C
ATOM   1148  C   LEU A  90       2.663   5.187  -8.969  1.00 88.50           C
ATOM   1149  O   LEU A  90       2.997   5.040  -7.795  1.00 88.50           O
ATOM   1150  HA  LEU A  90       0.593   4.856  -8.531  1.00 88.50           H
ATOM   1151  CB  LEU A  90       1.084   3.525 -10.113  1.00 88.50           C
ATOM   1152 1HB  LEU A  90       0.048   3.416 -10.435  1.00 88.50           H
ATOM   1153 2HB  LEU A  90       1.698   3.534 -11.013  1.00 88.50           H
ATOM   1154  CG  LEU A  90       1.463   2.296  -9.283  1.00 88.50           C
ATOM   1155  HG  LEU A  90       2.467   2.447  -8.889  1.00 88.50           H
ATOM   1156  CD1 LEU A  90       0.526   2.134  -8.084  1.00 88.50           C
ATOM   1157 1HD1 LEU A  90       0.592   3.018  -7.450  1.00 88.50           H
ATOM   1158 2HD1 LEU A  90      -0.499   2.015  -8.437  1.00 88.50           H
ATOM   1159 3HD1 LEU A  90       0.818   1.253  -7.512  1.00 88.50           H
ATOM   1160  CD2 LEU A  90       1.503   1.038 -10.154  1.00 88.50           C
ATOM   1161 1HD2 LEU A  90       0.521   0.872 -10.597  1.00 88.50           H
ATOM   1162 2HD2 LEU A  90       2.241   1.167 -10.945  1.00 88.50           H
ATOM   1163 3HD2 LEU A  90       1.774   0.180  -9.539  1.00 88.50           H
ATOM   1164  HN  LEU A  90       0.545   5.677 -11.211  1.00 88.50           H
ATOM   1165  N   ALA A  91       3.469   5.610  -9.932  1.00 92.37           N
ATOM   1166  CA  ALA A  91       4.864   5.912  -9.661  1.00 92.37           C
ATOM   1167  C   ALA A  91       4.947   7.091  -8.690  1.00 92.37           C
ATOM   1168  O   ALA A  91       5.804   7.115  -7.808  1.00 92.37           O
ATOM   1169  HA  ALA A  91       5.308   5.034  -9.191  1.00 92.37           H
ATOM   1170  CB  ALA A  91       5.592   6.188 -10.978  1.00 92.37           C
ATOM   1171 1HB  ALA A  91       5.529   5.309 -11.619  1.00 92.37           H
ATOM   1172 2HB  ALA A  91       5.128   7.038 -11.478  1.00 92.37           H
ATOM   1173 3HB  ALA A  91       6.639   6.414 -10.774  1.00 92.37           H
ATOM   1174  HN  ALA A  91       3.184   5.747 -10.880  1.00 92.37           H
ATOM   1175  N   ILE A  92       4.044   8.041  -8.884  1.00 91.45           N
ATOM   1176  CA  ILE A  92       3.997   9.215  -8.030  1.00 91.45           C
ATOM   1177  C   ILE A  92       3.656   8.787  -6.601  1.00 91.45           C
ATOM   1178  O   ILE A  92       4.291   9.234  -5.647  1.00 91.45           O
ATOM   1179  HA  ILE A  92       4.992   9.659  -8.029  1.00 91.45           H
ATOM   1180  CB  ILE A  92       3.037  10.258  -8.605  1.00 91.45           C
ATOM   1181  HB  ILE A  92       2.095   9.763  -8.840  1.00 91.45           H
ATOM   1182  CG1 ILE A  92       3.579  10.841  -9.911  1.00 91.45           C
ATOM   1183 1HG1 ILE A  92       4.422  11.498  -9.698  1.00 91.45           H
ATOM   1184 2HG1 ILE A  92       3.953  10.037 -10.545  1.00 91.45           H
ATOM   1185  CG2 ILE A  92       2.729  11.347  -7.575  1.00 91.45           C
ATOM   1186 1HG2 ILE A  92       2.270  10.897  -6.695  1.00 91.45           H
ATOM   1187 2HG2 ILE A  92       3.655  11.846  -7.286  1.00 91.45           H
ATOM   1188 3HG2 ILE A  92       2.045  12.076  -8.010  1.00 91.45           H
ATOM   1189  CD1 ILE A  92       2.493  11.621 -10.656  1.00 91.45           C
ATOM   1190 1HD1 ILE A  92       1.662  10.955 -10.888  1.00 91.45           H
ATOM   1191 2HD1 ILE A  92       2.139  12.439 -10.028  1.00 91.45           H
ATOM   1192 3HD1 ILE A  92       2.905  12.025 -11.581  1.00 91.45           H
ATOM   1193  HN  ILE A  92       3.355   8.018  -9.609  1.00 91.45           H
ATOM   1194  N   ALA A  93       2.654   7.926  -6.498  1.00 92.77           N
ATOM   1195  CA  ALA A  93       2.169   7.494  -5.199  1.00 92.77           C
ATOM   1196  C   ALA A  93       3.297   6.781  -4.449  1.00 92.77           C
ATOM   1197  O   ALA A  93       3.524   7.042  -3.269  1.00 92.77           O
ATOM   1198  HA  ALA A  93       1.879   8.383  -4.640  1.00 92.77           H
ATOM   1199  CB  ALA A  93       0.938   6.603  -5.383  1.00 92.77           C
ATOM   1200 1HB  ALA A  93       0.157   7.166  -5.894  1.00 92.77           H
ATOM   1201 2HB  ALA A  93       1.207   5.731  -5.979  1.00 92.77           H
ATOM   1202 3HB  ALA A  93       0.575   6.279  -4.408  1.00 92.77           H
ATOM   1203  HN  ALA A  93       2.177   7.527  -7.282  1.00 92.77           H
ATOM   1204  N   ASP A  94       3.973   5.896  -5.166  1.00 89.98           N
ATOM   1205  CA  ASP A  94       5.040   5.109  -4.571  1.00 89.98           C
ATOM   1206  C   ASP A  94       6.139   6.047  -4.066  1.00 89.98           C
ATOM   1207  O   ASP A  94       6.683   5.844  -2.982  1.00 89.98           O
ATOM   1208  HA  ASP A  94       4.567   4.549  -3.765  1.00 89.98           H
ATOM   1209  CB  ASP A  94       5.663   4.160  -5.597  1.00 89.98           C
ATOM   1210 1HB  ASP A  94       5.827   4.690  -6.536  1.00 89.98           H
ATOM   1211 2HB  ASP A  94       6.640   3.828  -5.245  1.00 89.98           H
ATOM   1212  CG  ASP A  94       4.763   2.947  -5.840  1.00 89.98           C
ATOM   1213  OD1 ASP A  94       4.033   2.584  -4.892  1.00 89.98           O
ATOM   1214  OD2 ASP A  94       4.825   2.411  -6.967  1.00 89.98           O
ATOM   1215  HN  ASP A  94       3.803   5.713  -6.135  1.00 89.98           H
ATOM   1216  N   LEU A  95       6.432   7.053  -4.877  1.00 91.15           N
ATOM   1217  CA  LEU A  95       7.504   7.981  -4.560  1.00 91.15           C
ATOM   1218  C   LEU A  95       7.168   8.718  -3.262  1.00 91.15           C
ATOM   1219  O   LEU A  95       8.033   8.902  -2.407  1.00 91.15           O
ATOM   1220  HA  LEU A  95       8.408   7.394  -4.399  1.00 91.15           H
ATOM   1221  CB  LEU A  95       7.774   8.913  -5.743  1.00 91.15           C
ATOM   1222 1HB  LEU A  95       7.883   8.304  -6.641  1.00 91.15           H
ATOM   1223 2HB  LEU A  95       6.897   9.544  -5.891  1.00 91.15           H
ATOM   1224  CG  LEU A  95       9.003   9.816  -5.620  1.00 91.15           C
ATOM   1225  HG  LEU A  95       8.945  10.343  -4.668  1.00 91.15           H
ATOM   1226  CD1 LEU A  95      10.291   8.990  -5.601  1.00 91.15           C
ATOM   1227 1HD1 LEU A  95      10.272   8.306  -4.752  1.00 91.15           H
ATOM   1228 2HD1 LEU A  95      10.369   8.417  -6.526  1.00 91.15           H
ATOM   1229 3HD1 LEU A  95      11.149   9.656  -5.512  1.00 91.15           H
ATOM   1230  CD2 LEU A  95       9.018  10.875  -6.723  1.00 91.15           C
ATOM   1231 1HD2 LEU A  95       9.040  10.386  -7.697  1.00 91.15           H
ATOM   1232 2HD2 LEU A  95       8.122  11.492  -6.647  1.00 91.15           H
ATOM   1233 3HD2 LEU A  95       9.902  11.504  -6.612  1.00 91.15           H
ATOM   1234  HN  LEU A  95       5.952   7.239  -5.734  1.00 91.15           H
ATOM   1235  N   LEU A  96       5.910   9.119  -3.155  1.00 88.48           N
ATOM   1236  CA  LEU A  96       5.458   9.864  -1.992  1.00 88.48           C
ATOM   1237  C   LEU A  96       5.670   9.017  -0.736  1.00 88.48           C
ATOM   1238  O   LEU A  96       6.101   9.528   0.297  1.00 88.48           O
ATOM   1239  HA  LEU A  96       6.077  10.757  -1.915  1.00 88.48           H
ATOM   1240  CB  LEU A  96       4.013  10.330  -2.183  1.00 88.48           C
ATOM   1241 1HB  LEU A  96       3.420   9.481  -2.525  1.00 88.48           H
ATOM   1242 2HB  LEU A  96       3.616  10.625  -1.212  1.00 88.48           H
ATOM   1243  CG  LEU A  96       3.805  11.488  -3.161  1.00 88.48           C
ATOM   1244  HG  LEU A  96       4.257  11.215  -4.115  1.00 88.48           H
ATOM   1245  CD1 LEU A  96       2.317  11.728  -3.419  1.00 88.48           C
ATOM   1246 1HD1 LEU A  96       1.871  10.828  -3.843  1.00 88.48           H
ATOM   1247 2HD1 LEU A  96       1.820  11.971  -2.479  1.00 88.48           H
ATOM   1248 3HD1 LEU A  96       2.198  12.556  -4.117  1.00 88.48           H
ATOM   1249  CD2 LEU A  96       4.514  12.753  -2.672  1.00 88.48           C
ATOM   1250 1HD2 LEU A  96       4.113  13.040  -1.699  1.00 88.48           H
ATOM   1251 2HD2 LEU A  96       5.583  12.559  -2.581  1.00 88.48           H
ATOM   1252 3HD2 LEU A  96       4.350  13.560  -3.385  1.00 88.48           H
ATOM   1253  HN  LEU A  96       5.207   8.944  -3.844  1.00 88.48           H
ATOM   1254  N   PHE A  97       5.357   7.736  -0.865  1.00 90.33           N
ATOM   1255  CA  PHE A  97       5.506   6.813   0.248  1.00 90.33           C
ATOM   1256  C   PHE A  97       6.975   6.676   0.654  1.00 90.33           C
ATOM   1257  O   PHE A  97       7.303   6.727   1.838  1.00 90.33           O
ATOM   1258  HA  PHE A  97       4.937   7.220   1.084  1.00 90.33           H
ATOM   1259  CB  PHE A  97       4.990   5.453  -0.226  1.00 90.33           C
ATOM   1260 1HB  PHE A  97       3.900   5.474  -0.242  1.00 90.33           H
ATOM   1261 2HB  PHE A  97       5.320   5.288  -1.252  1.00 90.33           H
ATOM   1262  CG  PHE A  97       5.451   4.277   0.638  1.00 90.33           C
ATOM   1263  CD1 PHE A  97       6.291   3.342   0.120  1.00 90.33           C
ATOM   1264  HD1 PHE A  97       6.637   3.430  -0.910  1.00 90.33           H
ATOM   1265  CD2 PHE A  97       5.020   4.168   1.923  1.00 90.33           C
ATOM   1266  HD2 PHE A  97       4.346   4.917   2.337  1.00 90.33           H
ATOM   1267  CE1 PHE A  97       6.719   2.250   0.922  1.00 90.33           C
ATOM   1268  HE1 PHE A  97       7.393   1.501   0.507  1.00 90.33           H
ATOM   1269  CE2 PHE A  97       5.447   3.076   2.724  1.00 90.33           C
ATOM   1270  HE2 PHE A  97       5.102   2.988   3.754  1.00 90.33           H
ATOM   1271  CZ  PHE A  97       6.288   2.141   2.207  1.00 90.33           C
ATOM   1272  HZ  PHE A  97       6.616   1.303   2.823  1.00 90.33           H
ATOM   1273  HN  PHE A  97       5.008   7.327  -1.708  1.00 90.33           H
ATOM   1274  N   LEU A  98       7.819   6.503  -0.352  1.00 92.88           N
ATOM   1275  CA  LEU A  98       9.212   6.165  -0.111  1.00 92.88           C
ATOM   1276  C   LEU A  98       9.869   7.280   0.705  1.00 92.88           C
ATOM   1277  O   LEU A  98      10.742   7.017   1.531  1.00 92.88           O
ATOM   1278  HA  LEU A  98       9.227   5.249   0.480  1.00 92.88           H
ATOM   1279  CB  LEU A  98       9.926   5.864  -1.430  1.00 92.88           C
ATOM   1280 1HB  LEU A  98       9.729   6.682  -2.122  1.00 92.88           H
ATOM   1281 2HB  LEU A  98      11.000   5.856  -1.245  1.00 92.88           H
ATOM   1282  CG  LEU A  98       9.545   4.550  -2.115  1.00 92.88           C
ATOM   1283  HG  LEU A  98       8.459   4.457  -2.095  1.00 92.88           H
ATOM   1284  CD1 LEU A  98       9.971   4.555  -3.585  1.00 92.88           C
ATOM   1285 1HD1 LEU A  98       9.476   5.376  -4.104  1.00 92.88           H
ATOM   1286 2HD1 LEU A  98      11.051   4.682  -3.650  1.00 92.88           H
ATOM   1287 3HD1 LEU A  98       9.688   3.609  -4.048  1.00 92.88           H
ATOM   1288  CD2 LEU A  98      10.116   3.351  -1.357  1.00 92.88           C
ATOM   1289 1HD2 LEU A  98      11.203   3.425  -1.324  1.00 92.88           H
ATOM   1290 2HD2 LEU A  98       9.722   3.342  -0.340  1.00 92.88           H
ATOM   1291 3HD2 LEU A  98       9.831   2.430  -1.865  1.00 92.88           H
ATOM   1292  HN  LEU A  98       7.567   6.592  -1.316  1.00 92.88           H
ATOM   1293  N   VAL A  99       9.425   8.501   0.444  1.00 90.11           N
ATOM   1294  CA  VAL A  99       9.991   9.661   1.111  1.00 90.11           C
ATOM   1295  C   VAL A  99       9.743   9.549   2.617  1.00 90.11           C
ATOM   1296  O   VAL A  99      10.423  10.197   3.411  1.00 90.11           O
ATOM   1297  HA  VAL A  99      11.066   9.652   0.931  1.00 90.11           H
ATOM   1298  CB  VAL A  99       9.419  10.944   0.504  1.00 90.11           C
ATOM   1299  HB  VAL A  99       8.332  10.874   0.535  1.00 90.11           H
ATOM   1300  CG1 VAL A  99       9.835  12.169   1.321  1.00 90.11           C
ATOM   1301 1HG1 VAL A  99       9.464  12.069   2.341  1.00 90.11           H
ATOM   1302 2HG1 VAL A  99      10.922  12.244   1.336  1.00 90.11           H
ATOM   1303 3HG1 VAL A  99       9.415  13.067   0.868  1.00 90.11           H
ATOM   1304  CG2 VAL A  99       9.839  11.092  -0.960  1.00 90.11           C
ATOM   1305 1HG2 VAL A  99      10.927  11.130  -1.024  1.00 90.11           H
ATOM   1306 2HG2 VAL A  99       9.471  10.241  -1.531  1.00 90.11           H
ATOM   1307 3HG2 VAL A  99       9.419  12.012  -1.366  1.00 90.11           H
ATOM   1308  HN  VAL A  99       8.695   8.703  -0.208  1.00 90.11           H
ATOM   1309  N   THR A 100       8.767   8.723   2.964  1.00 89.57           N
ATOM   1310  CA  THR A 100       8.386   8.558   4.356  1.00 89.57           C
ATOM   1311  C   THR A 100       9.299   7.538   5.041  1.00 89.57           C
ATOM   1312  O   THR A 100       9.432   7.541   6.263  1.00 89.57           O
ATOM   1313  HA  THR A 100       8.530   9.509   4.867  1.00 89.57           H
ATOM   1314  CB  THR A 100       6.906   8.173   4.399  1.00 89.57           C
ATOM   1315  HB  THR A 100       6.493   8.329   5.396  1.00 89.57           H
ATOM   1316  OG1 THR A 100       6.882   6.829   3.926  1.00 89.57           O
ATOM   1317  HG1 THR A 100       6.013   6.397   4.167  1.00 89.57           H
ATOM   1318  CG2 THR A 100       6.071   8.944   3.375  1.00 89.57           C
ATOM   1319 1HG2 THR A 100       6.443   8.735   2.372  1.00 89.57           H
ATOM   1320 2HG2 THR A 100       6.146  10.013   3.575  1.00 89.57           H
ATOM   1321 3HG2 THR A 100       5.029   8.633   3.448  1.00 89.57           H
ATOM   1322  HN  THR A 100       8.241   8.175   2.314  1.00 89.57           H
ATOM   1323  N   LEU A 101       9.905   6.690   4.222  1.00 91.61           N
ATOM   1324  CA  LEU A 101      10.624   5.538   4.737  1.00 91.61           C
ATOM   1325  C   LEU A 101      11.791   6.016   5.603  1.00 91.61           C
ATOM   1326  O   LEU A 101      12.066   5.439   6.654  1.00 91.61           O
ATOM   1327  HA  LEU A 101       9.934   4.976   5.366  1.00 91.61           H
ATOM   1328  CB  LEU A 101      11.046   4.615   3.592  1.00 91.61           C
ATOM   1329 1HB  LEU A 101      11.515   5.221   2.817  1.00 91.61           H
ATOM   1330 2HB  LEU A 101      11.808   3.930   3.965  1.00 91.61           H
ATOM   1331  CG  LEU A 101       9.929   3.790   2.949  1.00 91.61           C
ATOM   1332  HG  LEU A 101       9.212   4.477   2.501  1.00 91.61           H
ATOM   1333  CD1 LEU A 101      10.476   2.909   1.824  1.00 91.61           C
ATOM   1334 1HD1 LEU A 101      10.930   3.538   1.058  1.00 91.61           H
ATOM   1335 2HD1 LEU A 101      11.226   2.228   2.227  1.00 91.61           H
ATOM   1336 3HD1 LEU A 101       9.661   2.333   1.384  1.00 91.61           H
ATOM   1337  CD2 LEU A 101       9.176   2.973   4.001  1.00 91.61           C
ATOM   1338 1HD2 LEU A 101       9.869   2.295   4.500  1.00 91.61           H
ATOM   1339 2HD2 LEU A 101       8.735   3.646   4.736  1.00 91.61           H
ATOM   1340 3HD2 LEU A 101       8.388   2.396   3.518  1.00 91.61           H
ATOM   1341  HN  LEU A 101       9.909   6.781   3.226  1.00 91.61           H
ATOM   1342  N   PRO A 102      12.496   7.074   5.181  1.00 93.63           N
ATOM   1343  CA  PRO A 102      13.640   7.573   5.947  1.00 93.63           C
ATOM   1344  C   PRO A 102      13.286   7.847   7.400  1.00 93.63           C
ATOM   1345  O   PRO A 102      14.052   7.513   8.303  1.00 93.63           O
ATOM   1346  HA  PRO A 102      14.426   6.818   5.983  1.00 93.63           H
ATOM   1347  CB  PRO A 102      14.040   8.853   5.210  1.00 93.63           C
ATOM   1348 1HB  PRO A 102      13.545   9.729   5.629  1.00 93.63           H
ATOM   1349 2HB  PRO A 102      15.113   9.034   5.273  1.00 93.63           H
ATOM   1350  CG  PRO A 102      13.597   8.587   3.776  1.00 93.63           C
ATOM   1351 1HG  PRO A 102      13.487   9.512   3.209  1.00 93.63           H
ATOM   1352 2HG  PRO A 102      14.322   7.980   3.235  1.00 93.63           H
ATOM   1353  CD  PRO A 102      12.271   7.867   3.959  1.00 93.63           C
ATOM   1354 1HD  PRO A 102      11.444   8.567   4.082  1.00 93.63           H
ATOM   1355 2HD  PRO A 102      12.029   7.241   3.100  1.00 93.63           H
ATOM   1356  N   PHE A 103      12.123   8.453   7.588  1.00 91.74           N
ATOM   1357  CA  PHE A 103      11.685   8.835   8.920  1.00 91.74           C
ATOM   1358  C   PHE A 103      11.406   7.601   9.781  1.00 91.74           C
ATOM   1359  O   PHE A 103      11.747   7.573  10.962  1.00 91.74           O
ATOM   1360  HA  PHE A 103      12.490   9.415   9.371  1.00 91.74           H
ATOM   1361  CB  PHE A 103      10.389   9.631   8.754  1.00 91.74           C
ATOM   1362 1HB  PHE A 103       9.668   9.021   8.210  1.00 91.74           H
ATOM   1363 2HB  PHE A 103       9.965   9.824   9.739  1.00 91.74           H
ATOM   1364  CG  PHE A 103      10.566  10.961   8.020  1.00 91.74           C
ATOM   1365  CD1 PHE A 103      10.916  12.078   8.712  1.00 91.74           C
ATOM   1366  HD1 PHE A 103      11.071  12.025   9.790  1.00 91.74           H
ATOM   1367  CD2 PHE A 103      10.372  11.027   6.675  1.00 91.74           C
ATOM   1368  HD2 PHE A 103      10.091  10.132   6.120  1.00 91.74           H
ATOM   1369  CE1 PHE A 103      11.080  13.314   8.031  1.00 91.74           C
ATOM   1370  HE1 PHE A 103      11.361  14.209   8.586  1.00 91.74           H
ATOM   1371  CE2 PHE A 103      10.536  12.263   5.994  1.00 91.74           C
ATOM   1372  HE2 PHE A 103      10.381  12.315   4.916  1.00 91.74           H
ATOM   1373  CZ  PHE A 103      10.887  13.380   6.686  1.00 91.74           C
ATOM   1374  HZ  PHE A 103      11.012  14.328   6.163  1.00 91.74           H
ATOM   1375  HN  PHE A 103      11.486   8.682   6.852  1.00 91.74           H
ATOM   1376  N   TRP A 104      10.787   6.610   9.155  1.00 85.71           N
ATOM   1377  CA  TRP A 104      10.429   5.390   9.857  1.00 85.71           C
ATOM   1378  C   TRP A 104      11.721   4.651  10.210  1.00 85.71           C
ATOM   1379  O   TRP A 104      11.800   3.990  11.244  1.00 85.71           O
ATOM   1380  HA  TRP A 104       9.900   5.672  10.767  1.00 85.71           H
ATOM   1381  CB  TRP A 104       9.464   4.542   9.025  1.00 85.71           C
ATOM   1382 1HB  TRP A 104       9.876   4.419   8.023  1.00 85.71           H
ATOM   1383 2HB  TRP A 104       9.397   3.548   9.467  1.00 85.71           H
ATOM   1384  CG  TRP A 104       8.056   5.131   8.913  1.00 85.71           C
ATOM   1385  CD1 TRP A 104       7.420   5.543   7.808  1.00 85.71           C
ATOM   1386  HD1 TRP A 104       7.846   5.508   6.806  1.00 85.71           H
ATOM   1387  CD2 TRP A 104       7.131   5.358   9.997  1.00 85.71           C
ATOM   1388  NE1 TRP A 104       6.157   6.018   8.099  1.00 85.71           N
ATOM   1389  HE1 TRP A 104       5.494   6.378   7.443  1.00 85.71           H
ATOM   1390  CE2 TRP A 104       5.976   5.901   9.472  1.00 85.71           C
ATOM   1391  CE3 TRP A 104       7.265   5.112  11.375  1.00 85.71           C
ATOM   1392  HE3 TRP A 104       8.166   4.684  11.813  1.00 85.71           H
ATOM   1393  CZ2 TRP A 104       4.866   6.245  10.254  1.00 85.71           C
ATOM   1394  HZ2 TRP A 104       3.965   6.673   9.816  1.00 85.71           H
ATOM   1395  CZ3 TRP A 104       6.148   5.461  12.142  1.00 85.71           C
ATOM   1396  HZ3 TRP A 104       6.199   5.292  13.218  1.00 85.71           H
ATOM   1397  CH2 TRP A 104       4.977   6.009  11.630  1.00 85.71           C
ATOM   1398  HH2 TRP A 104       4.150   6.254  12.296  1.00 85.71           H
ATOM   1399  HN  TRP A 104      10.532   6.632   8.188  1.00 85.71           H
ATOM   1400  N   ALA A 105      12.703   4.788   9.331  1.00 93.53           N
ATOM   1401  CA  ALA A 105      13.985   4.135   9.532  1.00 93.53           C
ATOM   1402  C   ALA A 105      14.633   4.675  10.809  1.00 93.53           C
ATOM   1403  O   ALA A 105      15.120   3.906  11.635  1.00 93.53           O
ATOM   1404  HA  ALA A 105      13.799   3.068   9.653  1.00 93.53           H
ATOM   1405  CB  ALA A 105      14.865   4.345   8.299  1.00 93.53           C
ATOM   1406 1HB  ALA A 105      14.374   3.918   7.425  1.00 93.53           H
ATOM   1407 2HB  ALA A 105      15.022   5.412   8.142  1.00 93.53           H
ATOM   1408 3HB  ALA A 105      15.827   3.855   8.450  1.00 93.53           H
ATOM   1409  HN  ALA A 105      12.633   5.332   8.495  1.00 93.53           H
ATOM   1410  N   ILE A 106      14.616   5.995  10.930  1.00 90.34           N
ATOM   1411  CA  ILE A 106      15.217   6.648  12.080  1.00 90.34           C
ATOM   1412  C   ILE A 106      14.432   6.276  13.340  1.00 90.34           C
ATOM   1413  O   ILE A 106      15.022   5.972  14.376  1.00 90.34           O
ATOM   1414  HA  ILE A 106      16.232   6.265  12.180  1.00 90.34           H
ATOM   1415  CB  ILE A 106      15.323   8.156  11.845  1.00 90.34           C
ATOM   1416  HB  ILE A 106      14.351   8.519  11.509  1.00 90.34           H
ATOM   1417  CG1 ILE A 106      16.330   8.469  10.736  1.00 90.34           C
ATOM   1418 1HG1 ILE A 106      17.344   8.337  11.113  1.00 90.34           H
ATOM   1419 2HG1 ILE A 106      16.201   7.765   9.914  1.00 90.34           H
ATOM   1420  CG2 ILE A 106      15.655   8.892  13.145  1.00 90.34           C
ATOM   1421 1HG2 ILE A 106      14.869   8.707  13.878  1.00 90.34           H
ATOM   1422 2HG2 ILE A 106      16.607   8.531  13.534  1.00 90.34           H
ATOM   1423 3HG2 ILE A 106      15.724   9.962  12.949  1.00 90.34           H
ATOM   1424  CD1 ILE A 106      16.153   9.899  10.222  1.00 90.34           C
ATOM   1425 1HD1 ILE A 106      15.145  10.020   9.824  1.00 90.34           H
ATOM   1426 2HD1 ILE A 106      16.306  10.601  11.042  1.00 90.34           H
ATOM   1427 3HD1 ILE A 106      16.881  10.095   9.435  1.00 90.34           H
ATOM   1428  HN  ILE A 106      14.203   6.612  10.261  1.00 90.34           H
ATOM   1429  N   ALA A 107      13.114   6.312  13.210  1.00 91.40           N
ATOM   1430  CA  ALA A 107      12.243   6.075  14.349  1.00 91.40           C
ATOM   1431  C   ALA A 107      12.459   4.650  14.863  1.00 91.40           C
ATOM   1432  O   ALA A 107      12.441   4.412  16.069  1.00 91.40           O
ATOM   1433  HA  ALA A 107      12.522   6.780  15.132  1.00 91.40           H
ATOM   1434  CB  ALA A 107      10.791   6.335  13.944  1.00 91.40           C
ATOM   1435 1HB  ALA A 107      10.686   7.369  13.615  1.00 91.40           H
ATOM   1436 2HB  ALA A 107      10.515   5.665  13.130  1.00 91.40           H
ATOM   1437 3HB  ALA A 107      10.138   6.158  14.798  1.00 91.40           H
ATOM   1438  HN  ALA A 107      12.642   6.498  12.349  1.00 91.40           H
ATOM   1439  N   ALA A 108      12.657   3.739  13.921  1.00 90.77           N
ATOM   1440  CA  ALA A 108      12.827   2.337  14.260  1.00 90.77           C
ATOM   1441  C   ALA A 108      14.207   2.131  14.886  1.00 90.77           C
ATOM   1442  O   ALA A 108      14.392   1.236  15.710  1.00 90.77           O
ATOM   1443  HA  ALA A 108      12.062   2.078  14.993  1.00 90.77           H
ATOM   1444  CB  ALA A 108      12.621   1.480  13.009  1.00 90.77           C
ATOM   1445 1HB  ALA A 108      11.615   1.641  12.620  1.00 90.77           H
ATOM   1446 2HB  ALA A 108      13.352   1.761  12.252  1.00 90.77           H
ATOM   1447 3HB  ALA A 108      12.748   0.428  13.264  1.00 90.77           H
ATOM   1448  HN  ALA A 108      12.703   3.946  12.943  1.00 90.77           H
ATOM   1449  N   ALA A 109      15.141   2.974  14.472  1.00 89.58           N
ATOM   1450  CA  ALA A 109      16.522   2.831  14.901  1.00 89.58           C
ATOM   1451  C   ALA A 109      16.638   3.233  16.373  1.00 89.58           C
ATOM   1452  O   ALA A 109      17.428   2.654  17.118  1.00 89.58           O
ATOM   1453  HA  ALA A 109      16.795   1.781  14.798  1.00 89.58           H
ATOM   1454  CB  ALA A 109      17.428   3.668  13.996  1.00 89.58           C
ATOM   1455 1HB  ALA A 109      17.330   3.324  12.966  1.00 89.58           H
ATOM   1456 2HB  ALA A 109      17.135   4.716  14.057  1.00 89.58           H
ATOM   1457 3HB  ALA A 109      18.463   3.561  14.318  1.00 89.58           H
ATOM   1458  HN  ALA A 109      14.968   3.742  13.856  1.00 89.58           H
ATOM   1459  N   ASP A 110      15.839   4.221  16.749  1.00 81.00           N
ATOM   1460  CA  ASP A 110      15.959   4.820  18.067  1.00 81.00           C
ATOM   1461  C   ASP A 110      14.574   5.252  18.554  1.00 81.00           C
ATOM   1462  O   ASP A 110      13.852   4.463  19.161  1.00 81.00           O
ATOM   1463  HA  ASP A 110      16.399   4.045  18.695  1.00 81.00           H
ATOM   1464  CB  ASP A 110      16.855   6.060  18.029  1.00 81.00           C
ATOM   1465 1HB  ASP A 110      17.792   5.821  17.527  1.00 81.00           H
ATOM   1466 2HB  ASP A 110      16.371   6.844  17.446  1.00 81.00           H
ATOM   1467  CG  ASP A 110      17.143   6.571  19.442  1.00 81.00           C
ATOM   1468  OD1 ASP A 110      16.814   5.829  20.392  1.00 81.00           O
ATOM   1469  OD2 ASP A 110      17.687   7.693  19.540  1.00 81.00           O
ATOM   1470  HN  ASP A 110      15.122   4.611  16.171  1.00 81.00           H
ATOM   1471  N   GLN A 111      14.246   6.503  18.269  1.00 83.18           N
ATOM   1472  CA  GLN A 111      12.973   7.058  18.697  1.00 83.18           C
ATOM   1473  C   GLN A 111      12.499   8.125  17.707  1.00 83.18           C
ATOM   1474  O   GLN A 111      13.254   8.540  16.829  1.00 83.18           O
ATOM   1475  HA  GLN A 111      12.277   6.219  18.698  1.00 83.18           H
ATOM   1476  CB  GLN A 111      13.071   7.630  20.113  1.00 83.18           C
ATOM   1477 1HB  GLN A 111      12.108   8.046  20.409  1.00 83.18           H
ATOM   1478 2HB  GLN A 111      13.303   6.830  20.816  1.00 83.18           H
ATOM   1479  CG  GLN A 111      14.148   8.714  20.193  1.00 83.18           C
ATOM   1480 1HG  GLN A 111      15.118   8.288  19.935  1.00 83.18           H
ATOM   1481 2HG  GLN A 111      13.938   9.494  19.461  1.00 83.18           H
ATOM   1482  CD  GLN A 111      14.208   9.324  21.594  1.00 83.18           C
ATOM   1483  OE1 GLN A 111      13.336   9.127  22.424  1.00 83.18           O
ATOM   1484  NE2 GLN A 111      15.285  10.074  21.812  1.00 83.18           N
ATOM   1485 1HE2 GLN A 111      15.964  10.196  21.088  1.00 83.18           H
ATOM   1486 2HE2 GLN A 111      15.415  10.517  22.699  1.00 83.18           H
ATOM   1487  HN  GLN A 111      14.830   7.133  17.758  1.00 83.18           H
ATOM   1488  N   TRP A 112      11.252   8.537  17.882  1.00 89.08           N
ATOM   1489  CA  TRP A 112      10.686   9.582  17.047  1.00 89.08           C
ATOM   1490  C   TRP A 112      11.299  10.916  17.477  1.00 89.08           C
ATOM   1491  O   TRP A 112      11.042  11.394  18.581  1.00 89.08           O
ATOM   1492  HA  TRP A 112      10.954   9.365  16.013  1.00 89.08           H
ATOM   1493  CB  TRP A 112       9.157   9.575  17.121  1.00 89.08           C
ATOM   1494 1HB  TRP A 112       8.799   8.565  16.923  1.00 89.08           H
ATOM   1495 2HB  TRP A 112       8.852   9.828  18.136  1.00 89.08           H
ATOM   1496  CG  TRP A 112       8.483  10.542  16.146  1.00 89.08           C
ATOM   1497  CD1 TRP A 112       8.033  11.780  16.389  1.00 89.08           C
ATOM   1498  HD1 TRP A 112       8.095  12.276  17.358  1.00 89.08           H
ATOM   1499  CD2 TRP A 112       8.198  10.297  14.752  1.00 89.08           C
ATOM   1500  NE1 TRP A 112       7.481  12.350  15.260  1.00 89.08           N
ATOM   1501  HE1 TRP A 112       7.081  13.263  15.193  1.00 89.08           H
ATOM   1502  CE2 TRP A 112       7.584  11.419  14.233  1.00 89.08           C
ATOM   1503  CE3 TRP A 112       8.450   9.165  13.957  1.00 89.08           C
ATOM   1504  HE3 TRP A 112       8.932   8.268  14.343  1.00 89.08           H
ATOM   1505  CZ2 TRP A 112       7.172  11.519  12.898  1.00 89.08           C
ATOM   1506  HZ2 TRP A 112       6.689  12.416  12.512  1.00 89.08           H
ATOM   1507  CZ3 TRP A 112       8.031   9.281  12.626  1.00 89.08           C
ATOM   1508  HZ3 TRP A 112       8.203   8.431  11.965  1.00 89.08           H
ATOM   1509  CH2 TRP A 112       7.413  10.403  12.088  1.00 89.08           C
ATOM   1510  HH2 TRP A 112       7.116  10.415  11.039  1.00 89.08           H
ATOM   1511  HN  TRP A 112      10.634   8.170  18.577  1.00 89.08           H
ATOM   1512  N   LYS A 113      12.099  11.479  16.584  1.00 81.79           N
ATOM   1513  CA  LYS A 113      12.889  12.652  16.920  1.00 81.79           C
ATOM   1514  C   LYS A 113      12.245  13.890  16.293  1.00 81.79           C
ATOM   1515  O   LYS A 113      12.824  14.975  16.319  1.00 81.79           O
ATOM   1516  HA  LYS A 113      12.866  12.761  18.004  1.00 81.79           H
ATOM   1517  CB  LYS A 113      14.350  12.447  16.516  1.00 81.79           C
ATOM   1518 1HB  LYS A 113      14.414  12.272  15.442  1.00 81.79           H
ATOM   1519 2HB  LYS A 113      14.919  13.354  16.725  1.00 81.79           H
ATOM   1520  CG  LYS A 113      14.967  11.267  17.269  1.00 81.79           C
ATOM   1521 1HG  LYS A 113      14.851  11.415  18.343  1.00 81.79           H
ATOM   1522 2HG  LYS A 113      14.434  10.350  17.015  1.00 81.79           H
ATOM   1523  CD  LYS A 113      16.450  11.113  16.927  1.00 81.79           C
ATOM   1524 1HD  LYS A 113      16.565  10.948  15.855  1.00 81.79           H
ATOM   1525 2HD  LYS A 113      16.980  12.035  17.165  1.00 81.79           H
ATOM   1526  CE  LYS A 113      17.073   9.947  17.697  1.00 81.79           C
ATOM   1527 1HE  LYS A 113      16.971  10.116  18.769  1.00 81.79           H
ATOM   1528 2HE  LYS A 113      16.538   9.025  17.468  1.00 81.79           H
ATOM   1529  NZ  LYS A 113      18.503   9.798  17.346  1.00 81.79           N
ATOM   1530 1HZ  LYS A 113      18.897   9.017  17.858  1.00 81.79           H
ATOM   1531 2HZ  LYS A 113      18.590   9.628  16.350  1.00 81.79           H
ATOM   1532 3HZ  LYS A 113      19.000  10.647  17.588  1.00 81.79           H
ATOM   1533  HN  LYS A 113      12.213  11.147  15.647  1.00 81.79           H
ATOM   1534  N   PHE A 114      11.056  13.687  15.745  1.00 87.58           N
ATOM   1535  CA  PHE A 114      10.413  14.718  14.948  1.00 87.58           C
ATOM   1536  C   PHE A 114       9.177  15.271  15.661  1.00 87.58           C
ATOM   1537  O   PHE A 114       8.726  14.707  16.656  1.00 87.58           O
ATOM   1538  HA  PHE A 114      11.139  15.519  14.810  1.00 87.58           H
ATOM   1539  CB  PHE A 114       9.980  14.063  13.635  1.00 87.58           C
ATOM   1540 1HB  PHE A 114       9.203  13.328  13.846  1.00 87.58           H
ATOM   1541 2HB  PHE A 114       9.534  14.822  12.992  1.00 87.58           H
ATOM   1542  CG  PHE A 114      11.118  13.378  12.876  1.00 87.58           C
ATOM   1543  CD1 PHE A 114      12.005  14.122  12.163  1.00 87.58           C
ATOM   1544  HD1 PHE A 114      11.906  15.207  12.133  1.00 87.58           H
ATOM   1545  CD2 PHE A 114      11.242  12.024  12.915  1.00 87.58           C
ATOM   1546  HD2 PHE A 114      10.531  11.427  13.486  1.00 87.58           H
ATOM   1547  CE1 PHE A 114      13.061  13.486  11.459  1.00 87.58           C
ATOM   1548  HE1 PHE A 114      13.772  14.082  10.888  1.00 87.58           H
ATOM   1549  CE2 PHE A 114      12.298  11.388  12.211  1.00 87.58           C
ATOM   1550  HE2 PHE A 114      12.398  10.303  12.241  1.00 87.58           H
ATOM   1551  CZ  PHE A 114      13.186  12.132  11.498  1.00 87.58           C
ATOM   1552  HZ  PHE A 114      13.997  11.644  10.957  1.00 87.58           H
ATOM   1553  HN  PHE A 114      10.535  12.839  15.838  1.00 87.58           H
ATOM   1554  N   GLN A 115       8.665  16.369  15.123  1.00 80.54           N
ATOM   1555  CA  GLN A 115       7.521  17.032  15.724  1.00 80.54           C
ATOM   1556  C   GLN A 115       6.245  16.229  15.464  1.00 80.54           C
ATOM   1557  O   GLN A 115       6.220  15.362  14.592  1.00 80.54           O
ATOM   1558  HA  GLN A 115       7.730  17.059  16.794  1.00 80.54           H
ATOM   1559  CB  GLN A 115       7.383  18.465  15.205  1.00 80.54           C
ATOM   1560 1HB  GLN A 115       7.326  18.457  14.116  1.00 80.54           H
ATOM   1561 2HB  GLN A 115       6.452  18.899  15.569  1.00 80.54           H
ATOM   1562  CG  GLN A 115       8.564  19.327  15.654  1.00 80.54           C
ATOM   1563 1HG  GLN A 115       8.668  19.272  16.737  1.00 80.54           H
ATOM   1564 2HG  GLN A 115       9.487  18.937  15.225  1.00 80.54           H
ATOM   1565  CD  GLN A 115       8.373  20.784  15.227  1.00 80.54           C
ATOM   1566  OE1 GLN A 115       7.450  21.132  14.510  1.00 80.54           O
ATOM   1567  NE2 GLN A 115       9.296  21.613  15.707  1.00 80.54           N
ATOM   1568 1HE2 GLN A 115      10.028  21.263  16.291  1.00 80.54           H
ATOM   1569 2HE2 GLN A 115       9.257  22.587  15.484  1.00 80.54           H
ATOM   1570  HN  GLN A 115       9.018  16.803  14.295  1.00 80.54           H
ATOM   1571  N   THR A 116       5.216  16.547  16.236  1.00 86.90           N
ATOM   1572  CA  THR A 116       3.941  15.863  16.103  1.00 86.90           C
ATOM   1573  C   THR A 116       3.393  16.024  14.684  1.00 86.90           C
ATOM   1574  O   THR A 116       2.811  15.094  14.129  1.00 86.90           O
ATOM   1575  HA  THR A 116       4.105  14.797  16.263  1.00 86.90           H
ATOM   1576  CB  THR A 116       3.000  16.402  17.183  1.00 86.90           C
ATOM   1577  HB  THR A 116       2.630  17.392  16.917  1.00 86.90           H
ATOM   1578  OG1 THR A 116       3.771  16.335  18.380  1.00 86.90           O
ATOM   1579  HG1 THR A 116       3.354  16.906  19.087  1.00 86.90           H
ATOM   1580  CG2 THR A 116       1.817  15.468  17.448  1.00 86.90           C
ATOM   1581 1HG2 THR A 116       2.187  14.498  17.779  1.00 86.90           H
ATOM   1582 2HG2 THR A 116       1.240  15.344  16.532  1.00 86.90           H
ATOM   1583 3HG2 THR A 116       1.182  15.899  18.222  1.00 86.90           H
ATOM   1584  HN  THR A 116       5.243  17.257  16.940  1.00 86.90           H
ATOM   1585  N   PHE A 117       3.599  17.213  14.137  1.00 89.92           N
ATOM   1586  CA  PHE A 117       3.120  17.514  12.798  1.00 89.92           C
ATOM   1587  C   PHE A 117       3.635  16.487  11.788  1.00 89.92           C
ATOM   1588  O   PHE A 117       2.870  15.979  10.969  1.00 89.92           O
ATOM   1589  HA  PHE A 117       2.031  17.477  12.829  1.00 89.92           H
ATOM   1590  CB  PHE A 117       3.667  18.894  12.427  1.00 89.92           C
ATOM   1591 1HB  PHE A 117       3.301  19.625  13.149  1.00 89.92           H
ATOM   1592 2HB  PHE A 117       4.753  18.878  12.512  1.00 89.92           H
ATOM   1593  CG  PHE A 117       3.287  19.356  11.019  1.00 89.92           C
ATOM   1594  CD1 PHE A 117       4.216  19.347  10.026  1.00 89.92           C
ATOM   1595  HD1 PHE A 117       5.232  19.010  10.234  1.00 89.92           H
ATOM   1596  CD2 PHE A 117       2.019  19.776  10.760  1.00 89.92           C
ATOM   1597  HD2 PHE A 117       1.274  19.783  11.555  1.00 89.92           H
ATOM   1598  CE1 PHE A 117       3.863  19.775   8.719  1.00 89.92           C
ATOM   1599  HE1 PHE A 117       4.608  19.768   7.924  1.00 89.92           H
ATOM   1600  CE2 PHE A 117       1.666  20.204   9.453  1.00 89.92           C
ATOM   1601  HE2 PHE A 117       0.651  20.541   9.245  1.00 89.92           H
ATOM   1602  CZ  PHE A 117       2.596  20.195   8.460  1.00 89.92           C
ATOM   1603  HZ  PHE A 117       2.325  20.524   7.457  1.00 89.92           H
ATOM   1604  HN  PHE A 117       4.083  17.962  14.591  1.00 89.92           H
ATOM   1605  N   MET A 118       4.927  16.210  11.879  1.00 87.46           N
ATOM   1606  CA  MET A 118       5.557  15.268  10.970  1.00 87.46           C
ATOM   1607  C   MET A 118       4.991  13.859  11.161  1.00 87.46           C
ATOM   1608  O   MET A 118       4.890  13.092  10.205  1.00 87.46           O
ATOM   1609  HA  MET A 118       5.325  15.627   9.968  1.00 87.46           H
ATOM   1610  CB  MET A 118       7.067  15.249  11.219  1.00 87.46           C
ATOM   1611 1HB  MET A 118       7.262  15.131  12.285  1.00 87.46           H
ATOM   1612 2HB  MET A 118       7.511  14.390  10.717  1.00 87.46           H
ATOM   1613  CG  MET A 118       7.721  16.536  10.714  1.00 87.46           C
ATOM   1614 1HG  MET A 118       7.370  17.386  11.299  1.00 87.46           H
ATOM   1615 2HG  MET A 118       8.802  16.482  10.848  1.00 87.46           H
ATOM   1616  SD  MET A 118       7.334  16.782   8.989  1.00 87.46           S
ATOM   1617  CE  MET A 118       8.165  15.370   8.280  1.00 87.46           C
ATOM   1618 1HE  MET A 118       9.230  15.424   8.507  1.00 87.46           H
ATOM   1619 2HE  MET A 118       7.749  14.455   8.701  1.00 87.46           H
ATOM   1620 3HE  MET A 118       8.023  15.370   7.199  1.00 87.46           H
ATOM   1621  HN  MET A 118       5.540  16.616  12.558  1.00 87.46           H
ATOM   1622  N   CYS A 119       4.635  13.562  12.403  1.00 92.08           N
ATOM   1623  CA  CYS A 119       4.027  12.282  12.721  1.00 92.08           C
ATOM   1624  C   CYS A 119       2.716  12.166  11.941  1.00 92.08           C
ATOM   1625  O   CYS A 119       2.452  11.141  11.313  1.00 92.08           O
ATOM   1626  HA  CYS A 119       4.733  11.513  12.408  1.00 92.08           H
ATOM   1627  CB  CYS A 119       3.811  12.117  14.227  1.00 92.08           C
ATOM   1628 1HB  CYS A 119       4.772  12.104  14.741  1.00 92.08           H
ATOM   1629 2HB  CYS A 119       3.252  12.966  14.618  1.00 92.08           H
ATOM   1630  SG  CYS A 119       2.903  10.564  14.562  1.00 92.08           S
ATOM   1631  HN  CYS A 119       4.756  14.178  13.181  1.00 92.08           H
ATOM   1632  N   LYS A 120       1.929  13.230  12.006  1.00 90.62           N
ATOM   1633  CA  LYS A 120       0.641  13.250  11.334  1.00 90.62           C
ATOM   1634  C   LYS A 120       0.850  13.055   9.831  1.00 90.62           C
ATOM   1635  O   LYS A 120       0.174  12.238   9.208  1.00 90.62           O
ATOM   1636  HA  LYS A 120       0.061  12.409  11.714  1.00 90.62           H
ATOM   1637  CB  LYS A 120      -0.127  14.526  11.687  1.00 90.62           C
ATOM   1638 1HB  LYS A 120       0.512  15.395  11.532  1.00 90.62           H
ATOM   1639 2HB  LYS A 120      -0.982  14.636  11.020  1.00 90.62           H
ATOM   1640  CG  LYS A 120      -0.608  14.492  13.139  1.00 90.62           C
ATOM   1641 1HG  LYS A 120      -1.299  13.660  13.278  1.00 90.62           H
ATOM   1642 2HG  LYS A 120       0.239  14.317  13.803  1.00 90.62           H
ATOM   1643  CD  LYS A 120      -1.299  15.803  13.519  1.00 90.62           C
ATOM   1644 1HD  LYS A 120      -0.603  16.633  13.397  1.00 90.62           H
ATOM   1645 2HD  LYS A 120      -2.134  15.987  12.843  1.00 90.62           H
ATOM   1646  CE  LYS A 120      -1.802  15.760  14.963  1.00 90.62           C
ATOM   1647 1HE  LYS A 120      -1.047  15.306  15.604  1.00 90.62           H
ATOM   1648 2HE  LYS A 120      -1.963  16.774  15.329  1.00 90.62           H
ATOM   1649  NZ  LYS A 120      -3.063  14.990  15.049  1.00 90.62           N
ATOM   1650 1HZ  LYS A 120      -3.497  15.152  15.951  1.00 90.62           H
ATOM   1651 2HZ  LYS A 120      -3.693  15.289  14.312  1.00 90.62           H
ATOM   1652 3HZ  LYS A 120      -2.864  14.002  14.943  1.00 90.62           H
ATOM   1653  HN  LYS A 120       2.159  14.065  12.504  1.00 90.62           H
ATOM   1654  N   VAL A 121       1.791  13.818   9.293  1.00 91.86           N
ATOM   1655  CA  VAL A 121       2.021  13.821   7.859  1.00 91.86           C
ATOM   1656  C   VAL A 121       2.462  12.425   7.414  1.00 91.86           C
ATOM   1657  O   VAL A 121       1.910  11.868   6.466  1.00 91.86           O
ATOM   1658  HA  VAL A 121       1.075  14.061   7.374  1.00 91.86           H
ATOM   1659  CB  VAL A 121       3.031  14.911   7.493  1.00 91.86           C
ATOM   1660  HB  VAL A 121       3.909  14.780   8.126  1.00 91.86           H
ATOM   1661  CG1 VAL A 121       3.477  14.779   6.036  1.00 91.86           C
ATOM   1662 1HG1 VAL A 121       3.944  13.806   5.886  1.00 91.86           H
ATOM   1663 2HG1 VAL A 121       2.611  14.871   5.381  1.00 91.86           H
ATOM   1664 3HG1 VAL A 121       4.195  15.566   5.803  1.00 91.86           H
ATOM   1665  CG2 VAL A 121       2.458  16.303   7.767  1.00 91.86           C
ATOM   1666 1HG2 VAL A 121       1.556  16.448   7.172  1.00 91.86           H
ATOM   1667 2HG2 VAL A 121       2.213  16.393   8.826  1.00 91.86           H
ATOM   1668 3HG2 VAL A 121       3.196  17.059   7.499  1.00 91.86           H
ATOM   1669  HN  VAL A 121       2.387  14.424   9.819  1.00 91.86           H
ATOM   1670  N   VAL A 122       3.453  11.899   8.120  1.00 90.46           N
ATOM   1671  CA  VAL A 122       4.110  10.676   7.691  1.00 90.46           C
ATOM   1672  C   VAL A 122       3.101   9.526   7.715  1.00 90.46           C
ATOM   1673  O   VAL A 122       3.033   8.736   6.774  1.00 90.46           O
ATOM   1674  HA  VAL A 122       4.447  10.826   6.666  1.00 90.46           H
ATOM   1675  CB  VAL A 122       5.340  10.411   8.561  1.00 90.46           C
ATOM   1676  HB  VAL A 122       5.028  10.451   9.605  1.00 90.46           H
ATOM   1677  CG1 VAL A 122       5.909   9.016   8.294  1.00 90.46           C
ATOM   1678 1HG1 VAL A 122       5.153   8.265   8.521  1.00 90.46           H
ATOM   1679 2HG1 VAL A 122       6.199   8.936   7.247  1.00 90.46           H
ATOM   1680 3HG1 VAL A 122       6.783   8.853   8.926  1.00 90.46           H
ATOM   1681  CG2 VAL A 122       6.405  11.488   8.348  1.00 90.46           C
ATOM   1682 1HG2 VAL A 122       6.712  11.494   7.302  1.00 90.46           H
ATOM   1683 2HG2 VAL A 122       5.994  12.463   8.611  1.00 90.46           H
ATOM   1684 3HG2 VAL A 122       7.269  11.275   8.978  1.00 90.46           H
ATOM   1685  HN  VAL A 122       3.806  12.294   8.968  1.00 90.46           H
ATOM   1686  N   ASN A 123       2.343   9.467   8.800  1.00 89.51           N
ATOM   1687  CA  ASN A 123       1.333   8.434   8.953  1.00 89.51           C
ATOM   1688  C   ASN A 123       0.290   8.579   7.843  1.00 89.51           C
ATOM   1689  O   ASN A 123      -0.140   7.586   7.257  1.00 89.51           O
ATOM   1690  HA  ASN A 123       1.877   7.491   8.894  1.00 89.51           H
ATOM   1691  CB  ASN A 123       0.614   8.561  10.297  1.00 89.51           C
ATOM   1692 1HB  ASN A 123       0.602   9.605  10.610  1.00 89.51           H
ATOM   1693 2HB  ASN A 123      -0.424   8.249  10.189  1.00 89.51           H
ATOM   1694  CG  ASN A 123       1.300   7.710  11.368  1.00 89.51           C
ATOM   1695  OD1 ASN A 123       2.054   6.795  11.082  1.00 89.51           O
ATOM   1696  ND2 ASN A 123       0.996   8.062  12.614  1.00 89.51           N
ATOM   1697 1HD2 ASN A 123       0.369   8.823  12.781  1.00 89.51           H
ATOM   1698 2HD2 ASN A 123       1.395   7.565  13.385  1.00 89.51           H
ATOM   1699  HN  ASN A 123       2.411  10.109   9.564  1.00 89.51           H
ATOM   1700  N   SER A 124      -0.087   9.823   7.588  1.00 90.62           N
ATOM   1701  CA  SER A 124      -1.128  10.104   6.614  1.00 90.62           C
ATOM   1702  C   SER A 124      -0.657   9.706   5.214  1.00 90.62           C
ATOM   1703  O   SER A 124      -1.401   9.084   4.458  1.00 90.62           O
ATOM   1704  HA  SER A 124      -1.980   9.496   6.918  1.00 90.62           H
ATOM   1705  CB  SER A 124      -1.522  11.582   6.641  1.00 90.62           C
ATOM   1706 1HB  SER A 124      -0.666  12.191   6.351  1.00 90.62           H
ATOM   1707 2HB  SER A 124      -2.305  11.762   5.904  1.00 90.62           H
ATOM   1708  OG  SER A 124      -1.980  11.989   7.927  1.00 90.62           O
ATOM   1709  HG  SER A 124      -1.320  12.615   8.343  1.00 90.62           H
ATOM   1710  HN  SER A 124       0.305  10.628   8.032  1.00 90.62           H
ATOM   1711  N   MET A 125       0.578  10.081   4.911  1.00 84.83           N
ATOM   1712  CA  MET A 125       1.140   9.814   3.598  1.00 84.83           C
ATOM   1713  C   MET A 125       1.193   8.311   3.319  1.00 84.83           C
ATOM   1714  O   MET A 125       0.860   7.867   2.221  1.00 84.83           O
ATOM   1715  HA  MET A 125       0.469  10.299   2.888  1.00 84.83           H
ATOM   1716  CB  MET A 125       2.551  10.399   3.518  1.00 84.83           C
ATOM   1717 1HB  MET A 125       3.103  10.150   4.425  1.00 84.83           H
ATOM   1718 2HB  MET A 125       3.089   9.949   2.684  1.00 84.83           H
ATOM   1719  CG  MET A 125       2.506  11.918   3.343  1.00 84.83           C
ATOM   1720 1HG  MET A 125       1.932  12.173   2.452  1.00 84.83           H
ATOM   1721 2HG  MET A 125       1.997  12.376   4.192  1.00 84.83           H
ATOM   1722  SD  MET A 125       4.164  12.567   3.205  1.00 84.83           S
ATOM   1723  CE  MET A 125       4.567  12.037   1.549  1.00 84.83           C
ATOM   1724 1HE  MET A 125       4.510  10.950   1.491  1.00 84.83           H
ATOM   1725 2HE  MET A 125       3.859  12.476   0.845  1.00 84.83           H
ATOM   1726 3HE  MET A 125       5.577  12.362   1.299  1.00 84.83           H
ATOM   1727  HN  MET A 125       1.189  10.557   5.544  1.00 84.83           H
ATOM   1728  N   TYR A 126       1.615   7.568   4.332  1.00 84.28           N
ATOM   1729  CA  TYR A 126       1.708   6.123   4.213  1.00 84.28           C
ATOM   1730  C   TYR A 126       0.353   5.516   3.840  1.00 84.28           C
ATOM   1731  O   TYR A 126       0.269   4.687   2.935  1.00 84.28           O
ATOM   1732  HA  TYR A 126       2.428   5.895   3.427  1.00 84.28           H
ATOM   1733  CB  TYR A 126       2.119   5.611   5.595  1.00 84.28           C
ATOM   1734 1HB  TYR A 126       3.165   5.864   5.768  1.00 84.28           H
ATOM   1735 2HB  TYR A 126       1.536   6.134   6.353  1.00 84.28           H
ATOM   1736  CG  TYR A 126       1.936   4.104   5.780  1.00 84.28           C
ATOM   1737  CD1 TYR A 126       0.908   3.625   6.567  1.00 84.28           C
ATOM   1738  HD1 TYR A 126       0.226   4.321   7.056  1.00 84.28           H
ATOM   1739  CD2 TYR A 126       2.799   3.222   5.161  1.00 84.28           C
ATOM   1740  HD2 TYR A 126       3.611   3.600   4.540  1.00 84.28           H
ATOM   1741  CE1 TYR A 126       0.735   2.206   6.741  1.00 84.28           C
ATOM   1742  HE1 TYR A 126      -0.073   1.815   7.359  1.00 84.28           H
ATOM   1743  CE2 TYR A 126       2.626   1.803   5.335  1.00 84.28           C
ATOM   1744  HE2 TYR A 126       3.300   1.096   4.852  1.00 84.28           H
ATOM   1745  CZ  TYR A 126       1.603   1.365   6.117  1.00 84.28           C
ATOM   1746  OH  TYR A 126       1.440   0.025   6.281  1.00 84.28           O
ATOM   1747  HH  TYR A 126       1.885  -0.468   5.534  1.00 84.28           H
ATOM   1748  HN  TYR A 126       1.891   7.937   5.220  1.00 84.28           H
ATOM   1749  N   LYS A 127      -0.672   5.953   4.556  1.00 84.35           N
ATOM   1750  CA  LYS A 127      -1.986   5.345   4.429  1.00 84.35           C
ATOM   1751  C   LYS A 127      -2.608   5.759   3.094  1.00 84.35           C
ATOM   1752  O   LYS A 127      -3.315   4.974   2.465  1.00 84.35           O
ATOM   1753  HA  LYS A 127      -1.847   4.264   4.425  1.00 84.35           H
ATOM   1754  CB  LYS A 127      -2.853   5.685   5.643  1.00 84.35           C
ATOM   1755 1HB  LYS A 127      -2.224   5.782   6.529  1.00 84.35           H
ATOM   1756 2HB  LYS A 127      -3.338   6.650   5.490  1.00 84.35           H
ATOM   1757  CG  LYS A 127      -3.913   4.607   5.880  1.00 84.35           C
ATOM   1758 1HG  LYS A 127      -4.719   4.720   5.155  1.00 84.35           H
ATOM   1759 2HG  LYS A 127      -3.476   3.622   5.720  1.00 84.35           H
ATOM   1760  CD  LYS A 127      -4.479   4.697   7.298  1.00 84.35           C
ATOM   1761 1HD  LYS A 127      -3.674   4.576   8.023  1.00 84.35           H
ATOM   1762 2HD  LYS A 127      -4.908   5.686   7.461  1.00 84.35           H
ATOM   1763  CE  LYS A 127      -5.548   3.627   7.530  1.00 84.35           C
ATOM   1764 1HE  LYS A 127      -6.319   3.702   6.764  1.00 84.35           H
ATOM   1765 2HE  LYS A 127      -5.104   2.636   7.440  1.00 84.35           H
ATOM   1766  NZ  LYS A 127      -6.156   3.784   8.871  1.00 84.35           N
ATOM   1767 1HZ  LYS A 127      -6.511   2.888   9.187  1.00 84.35           H
ATOM   1768 2HZ  LYS A 127      -5.455   4.118   9.523  1.00 84.35           H
ATOM   1769 3HZ  LYS A 127      -6.917   4.452   8.821  1.00 84.35           H
ATOM   1770  HN  LYS A 127      -0.616   6.706   5.212  1.00 84.35           H
ATOM   1771  N   MET A 128      -2.322   6.992   2.701  1.00 85.38           N
ATOM   1772  CA  MET A 128      -2.799   7.501   1.427  1.00 85.38           C
ATOM   1773  C   MET A 128      -2.208   6.704   0.262  1.00 85.38           C
ATOM   1774  O   MET A 128      -2.907   6.398  -0.703  1.00 85.38           O
ATOM   1775  HA  MET A 128      -3.882   7.377   1.448  1.00 85.38           H
ATOM   1776  CB  MET A 128      -2.410   8.974   1.287  1.00 85.38           C
ATOM   1777 1HB  MET A 128      -2.727   9.523   2.174  1.00 85.38           H
ATOM   1778 2HB  MET A 128      -1.325   9.063   1.228  1.00 85.38           H
ATOM   1779  CG  MET A 128      -3.047   9.593   0.042  1.00 85.38           C
ATOM   1780 1HG  MET A 128      -2.643   9.124  -0.855  1.00 85.38           H
ATOM   1781 2HG  MET A 128      -4.121   9.408   0.042  1.00 85.38           H
ATOM   1782  SD  MET A 128      -2.731  11.350   0.004  1.00 85.38           S
ATOM   1783  CE  MET A 128      -0.965  11.342  -0.251  1.00 85.38           C
ATOM   1784 1HE  MET A 128      -0.480  10.823   0.576  1.00 85.38           H
ATOM   1785 2HE  MET A 128      -0.735  10.831  -1.186  1.00 85.38           H
ATOM   1786 3HE  MET A 128      -0.600  12.368  -0.299  1.00 85.38           H
ATOM   1787  HN  MET A 128      -1.776   7.636   3.236  1.00 85.38           H
ATOM   1788  N   ASN A 129      -0.928   6.390   0.391  1.00 80.50           N
ATOM   1789  CA  ASN A 129      -0.247   5.595  -0.617  1.00 80.50           C
ATOM   1790  C   ASN A 129      -0.892   4.210  -0.690  1.00 80.50           C
ATOM   1791  O   ASN A 129      -1.165   3.705  -1.777  1.00 80.50           O
ATOM   1792  HA  ASN A 129      -0.356   6.155  -1.546  1.00 80.50           H
ATOM   1793  CB  ASN A 129       1.231   5.410  -0.267  1.00 80.50           C
ATOM   1794 1HB  ASN A 129       1.748   6.367  -0.340  1.00 80.50           H
ATOM   1795 2HB  ASN A 129       1.325   5.075   0.766  1.00 80.50           H
ATOM   1796  CG  ASN A 129       1.893   4.394  -1.200  1.00 80.50           C
ATOM   1797  OD1 ASN A 129       2.012   3.219  -0.895  1.00 80.50           O
ATOM   1798  ND2 ASN A 129       2.315   4.911  -2.350  1.00 80.50           N
ATOM   1799 1HD2 ASN A 129       2.186   5.884  -2.538  1.00 80.50           H
ATOM   1800 2HD2 ASN A 129       2.761   4.325  -3.028  1.00 80.50           H
ATOM   1801  HN  ASN A 129      -0.359   6.668   1.165  1.00 80.50           H
ATOM   1802  N   PHE A 130      -1.117   3.635   0.483  1.00 83.93           N
ATOM   1803  CA  PHE A 130      -1.640   2.281   0.564  1.00 83.93           C
ATOM   1804  C   PHE A 130      -2.911   2.133  -0.275  1.00 83.93           C
ATOM   1805  O   PHE A 130      -3.014   1.223  -1.096  1.00 83.93           O
ATOM   1806  HA  PHE A 130      -0.871   1.614   0.177  1.00 83.93           H
ATOM   1807  CB  PHE A 130      -1.980   2.021   2.033  1.00 83.93           C
ATOM   1808 1HB  PHE A 130      -1.067   2.090   2.625  1.00 83.93           H
ATOM   1809 2HB  PHE A 130      -2.648   2.806   2.386  1.00 83.93           H
ATOM   1810  CG  PHE A 130      -2.634   0.662   2.289  1.00 83.93           C
ATOM   1811  CD1 PHE A 130      -3.980   0.577   2.463  1.00 83.93           C
ATOM   1812  HD1 PHE A 130      -4.593   1.477   2.420  1.00 83.93           H
ATOM   1813  CD2 PHE A 130      -1.869  -0.462   2.343  1.00 83.93           C
ATOM   1814  HD2 PHE A 130      -0.790  -0.394   2.204  1.00 83.93           H
ATOM   1815  CE1 PHE A 130      -4.587  -0.685   2.700  1.00 83.93           C
ATOM   1816  HE1 PHE A 130      -5.666  -0.753   2.840  1.00 83.93           H
ATOM   1817  CE2 PHE A 130      -2.476  -1.723   2.580  1.00 83.93           C
ATOM   1818  HE2 PHE A 130      -1.863  -2.624   2.623  1.00 83.93           H
ATOM   1819  CZ  PHE A 130      -3.822  -1.808   2.754  1.00 83.93           C
ATOM   1820  HZ  PHE A 130      -4.288  -2.777   2.936  1.00 83.93           H
ATOM   1821  HN  PHE A 130      -0.949   4.076   1.364  1.00 83.93           H
ATOM   1822  N   TYR A 131      -3.847   3.041  -0.039  1.00 90.17           N
ATOM   1823  CA  TYR A 131      -5.132   2.983  -0.715  1.00 90.17           C
ATOM   1824  C   TYR A 131      -4.992   3.356  -2.192  1.00 90.17           C
ATOM   1825  O   TYR A 131      -5.585   2.714  -3.057  1.00 90.17           O
ATOM   1826  HA  TYR A 131      -5.506   1.963  -0.639  1.00 90.17           H
ATOM   1827  CB  TYR A 131      -6.019   4.019  -0.021  1.00 90.17           C
ATOM   1828 1HB  TYR A 131      -5.457   4.946   0.093  1.00 90.17           H
ATOM   1829 2HB  TYR A 131      -6.872   4.240  -0.663  1.00 90.17           H
ATOM   1830  CG  TYR A 131      -6.533   3.579   1.351  1.00 90.17           C
ATOM   1831  CD1 TYR A 131      -7.236   2.399   1.479  1.00 90.17           C
ATOM   1832  HD1 TYR A 131      -7.426   1.780   0.602  1.00 90.17           H
ATOM   1833  CD2 TYR A 131      -6.293   4.363   2.461  1.00 90.17           C
ATOM   1834  HD2 TYR A 131      -5.738   5.296   2.360  1.00 90.17           H
ATOM   1835  CE1 TYR A 131      -7.720   1.985   2.770  1.00 90.17           C
ATOM   1836  HE1 TYR A 131      -8.277   1.055   2.885  1.00 90.17           H
ATOM   1837  CE2 TYR A 131      -6.777   3.949   3.753  1.00 90.17           C
ATOM   1838  HE2 TYR A 131      -6.594   4.559   4.638  1.00 90.17           H
ATOM   1839  CZ  TYR A 131      -7.466   2.780   3.844  1.00 90.17           C
ATOM   1840  OH  TYR A 131      -7.923   2.389   5.064  1.00 90.17           O
ATOM   1841  HH  TYR A 131      -8.110   3.191   5.632  1.00 90.17           H
ATOM   1842  HN  TYR A 131      -3.738   3.803   0.598  1.00 90.17           H
ATOM   1843  N   SER A 132      -4.204   4.393  -2.435  1.00 90.83           N
ATOM   1844  CA  SER A 132      -4.091   4.950  -3.773  1.00 90.83           C
ATOM   1845  C   SER A 132      -3.494   3.909  -4.724  1.00 90.83           C
ATOM   1846  O   SER A 132      -3.967   3.748  -5.848  1.00 90.83           O
ATOM   1847  HA  SER A 132      -5.110   5.199  -4.069  1.00 90.83           H
ATOM   1848  CB  SER A 132      -3.236   6.219  -3.771  1.00 90.83           C
ATOM   1849 1HB  SER A 132      -3.174   6.615  -4.785  1.00 90.83           H
ATOM   1850 2HB  SER A 132      -3.720   6.981  -3.160  1.00 90.83           H
ATOM   1851  OG  SER A 132      -1.922   5.977  -3.276  1.00 90.83           O
ATOM   1852  HG  SER A 132      -1.413   6.836  -3.223  1.00 90.83           H
ATOM   1853  HN  SER A 132      -3.650   4.851  -1.739  1.00 90.83           H
ATOM   1854  N   CYS A 133      -2.465   3.231  -4.237  1.00 88.42           N
ATOM   1855  CA  CYS A 133      -1.784   2.229  -5.038  1.00 88.42           C
ATOM   1856  C   CYS A 133      -2.790   1.133  -5.395  1.00 88.42           C
ATOM   1857  O   CYS A 133      -2.915   0.754  -6.558  1.00 88.42           O
ATOM   1858  HA  CYS A 133      -1.428   2.734  -5.936  1.00 88.42           H
ATOM   1859  CB  CYS A 133      -0.558   1.665  -4.316  1.00 88.42           C
ATOM   1860 1HB  CYS A 133      -0.813   1.421  -3.285  1.00 88.42           H
ATOM   1861 2HB  CYS A 133      -0.239   0.739  -4.793  1.00 88.42           H
ATOM   1862  SG  CYS A 133       0.805   2.886  -4.350  1.00 88.42           S
ATOM   1863  HG  CYS A 133       1.709   2.102  -3.771  1.00 88.42           H
ATOM   1864  HN  CYS A 133      -2.098   3.357  -3.315  1.00 88.42           H
ATOM   1865  N   VAL A 134      -3.482   0.654  -4.371  1.00 87.43           N
ATOM   1866  CA  VAL A 134      -4.382  -0.475  -4.539  1.00 87.43           C
ATOM   1867  C   VAL A 134      -5.482  -0.100  -5.535  1.00 87.43           C
ATOM   1868  O   VAL A 134      -5.820  -0.888  -6.417  1.00 87.43           O
ATOM   1869  HA  VAL A 134      -3.802  -1.300  -4.952  1.00 87.43           H
ATOM   1870  CB  VAL A 134      -4.930  -0.914  -3.180  1.00 87.43           C
ATOM   1871  HB  VAL A 134      -5.311  -0.028  -2.670  1.00 87.43           H
ATOM   1872  CG1 VAL A 134      -6.092  -1.895  -3.348  1.00 87.43           C
ATOM   1873 1HG1 VAL A 134      -6.894  -1.415  -3.910  1.00 87.43           H
ATOM   1874 2HG1 VAL A 134      -5.747  -2.777  -3.888  1.00 87.43           H
ATOM   1875 3HG1 VAL A 134      -6.463  -2.191  -2.367  1.00 87.43           H
ATOM   1876  CG2 VAL A 134      -3.824  -1.517  -2.312  1.00 87.43           C
ATOM   1877 1HG2 VAL A 134      -3.401  -2.386  -2.815  1.00 87.43           H
ATOM   1878 2HG2 VAL A 134      -3.043  -0.774  -2.150  1.00 87.43           H
ATOM   1879 3HG2 VAL A 134      -4.241  -1.821  -1.351  1.00 87.43           H
ATOM   1880  HN  VAL A 134      -3.435   1.022  -3.443  1.00 87.43           H
ATOM   1881  N   LEU A 135      -6.010   1.102  -5.359  1.00 91.66           N
ATOM   1882  CA  LEU A 135      -7.124   1.557  -6.174  1.00 91.66           C
ATOM   1883  C   LEU A 135      -6.655   1.732  -7.620  1.00 91.66           C
ATOM   1884  O   LEU A 135      -7.401   1.454  -8.557  1.00 91.66           O
ATOM   1885  HA  LEU A 135      -7.885   0.777  -6.151  1.00 91.66           H
ATOM   1886  CB  LEU A 135      -7.749   2.817  -5.573  1.00 91.66           C
ATOM   1887 1HB  LEU A 135      -6.956   3.544  -5.399  1.00 91.66           H
ATOM   1888 2HB  LEU A 135      -8.424   3.251  -6.311  1.00 91.66           H
ATOM   1889  CG  LEU A 135      -8.522   2.625  -4.267  1.00 91.66           C
ATOM   1890  HG  LEU A 135      -7.865   2.132  -3.551  1.00 91.66           H
ATOM   1891  CD1 LEU A 135      -8.920   3.973  -3.662  1.00 91.66           C
ATOM   1892 1HD1 LEU A 135      -8.023   4.557  -3.455  1.00 91.66           H
ATOM   1893 2HD1 LEU A 135      -9.552   4.515  -4.365  1.00 91.66           H
ATOM   1894 3HD1 LEU A 135      -9.468   3.807  -2.734  1.00 91.66           H
ATOM   1895  CD2 LEU A 135      -9.731   1.711  -4.474  1.00 91.66           C
ATOM   1896 1HD2 LEU A 135     -10.398   2.153  -5.214  1.00 91.66           H
ATOM   1897 2HD2 LEU A 135      -9.393   0.736  -4.827  1.00 91.66           H
ATOM   1898 3HD2 LEU A 135     -10.262   1.591  -3.530  1.00 91.66           H
ATOM   1899  HN  LEU A 135      -5.690   1.760  -4.677  1.00 91.66           H
ATOM   1900  N   LEU A 136      -5.420   2.194  -7.755  1.00 91.46           N
ATOM   1901  CA  LEU A 136      -4.845   2.419  -9.071  1.00 91.46           C
ATOM   1902  C   LEU A 136      -4.706   1.080  -9.798  1.00 91.46           C
ATOM   1903  O   LEU A 136      -5.063   0.966 -10.970  1.00 91.46           O
ATOM   1904  HA  LEU A 136      -5.542   3.044  -9.629  1.00 91.46           H
ATOM   1905  CB  LEU A 136      -3.532   3.196  -8.956  1.00 91.46           C
ATOM   1906 1HB  LEU A 136      -2.945   2.761  -8.148  1.00 91.46           H
ATOM   1907 2HB  LEU A 136      -2.965   3.051  -9.876  1.00 91.46           H
ATOM   1908  CG  LEU A 136      -3.662   4.699  -8.702  1.00 91.46           C
ATOM   1909  HG  LEU A 136      -4.359   4.847  -7.877  1.00 91.46           H
ATOM   1910  CD1 LEU A 136      -2.322   5.301  -8.276  1.00 91.46           C
ATOM   1911 1HD1 LEU A 136      -1.983   4.820  -7.358  1.00 91.46           H
ATOM   1912 2HD1 LEU A 136      -1.585   5.142  -9.063  1.00 91.46           H
ATOM   1913 3HD1 LEU A 136      -2.443   6.370  -8.102  1.00 91.46           H
ATOM   1914  CD2 LEU A 136      -4.249   5.412  -9.922  1.00 91.46           C
ATOM   1915 1HD2 LEU A 136      -3.596   5.258 -10.782  1.00 91.46           H
ATOM   1916 2HD2 LEU A 136      -5.237   5.008 -10.139  1.00 91.46           H
ATOM   1917 3HD2 LEU A 136      -4.330   6.479  -9.715  1.00 91.46           H
ATOM   1918  HN  LEU A 136      -4.817   2.412  -6.988  1.00 91.46           H
ATOM   1919  N   ILE A 137      -4.186   0.100  -9.073  1.00 86.46           N
ATOM   1920  CA  ILE A 137      -3.944  -1.210  -9.651  1.00 86.46           C
ATOM   1921  C   ILE A 137      -5.277  -1.830 -10.077  1.00 86.46           C
ATOM   1922  O   ILE A 137      -5.360  -2.476 -11.120  1.00 86.46           O
ATOM   1923  HA  ILE A 137      -3.330  -1.067 -10.540  1.00 86.46           H
ATOM   1924  CB  ILE A 137      -3.142  -2.083  -8.683  1.00 86.46           C
ATOM   1925  HB  ILE A 137      -3.586  -1.990  -7.692  1.00 86.46           H
ATOM   1926  CG1 ILE A 137      -1.695  -1.596  -8.576  1.00 86.46           C
ATOM   1927 1HG1 ILE A 137      -1.173  -1.788  -9.514  1.00 86.46           H
ATOM   1928 2HG1 ILE A 137      -1.681  -0.518  -8.419  1.00 86.46           H
ATOM   1929  CG2 ILE A 137      -3.223  -3.558  -9.079  1.00 86.46           C
ATOM   1930 1HG2 ILE A 137      -4.263  -3.883  -9.061  1.00 86.46           H
ATOM   1931 2HG2 ILE A 137      -2.819  -3.688 -10.083  1.00 86.46           H
ATOM   1932 3HG2 ILE A 137      -2.644  -4.156  -8.374  1.00 86.46           H
ATOM   1933  CD1 ILE A 137      -0.965  -2.294  -7.427  1.00 86.46           C
ATOM   1934 1HD1 ILE A 137      -1.476  -2.080  -6.488  1.00 86.46           H
ATOM   1935 2HD1 ILE A 137      -0.960  -3.371  -7.600  1.00 86.46           H
ATOM   1936 3HD1 ILE A 137       0.061  -1.930  -7.374  1.00 86.46           H
ATOM   1937  HN  ILE A 137      -3.933   0.191  -8.110  1.00 86.46           H
ATOM   1938  N   MET A 138      -6.286  -1.611  -9.247  1.00 88.14           N
ATOM   1939  CA  MET A 138      -7.626  -2.080  -9.559  1.00 88.14           C
ATOM   1940  C   MET A 138      -8.140  -1.449 -10.854  1.00 88.14           C
ATOM   1941  O   MET A 138      -8.712  -2.137 -11.699  1.00 88.14           O
ATOM   1942  HA  MET A 138      -7.537  -3.159  -9.682  1.00 88.14           H
ATOM   1943  CB  MET A 138      -8.571  -1.727  -8.408  1.00 88.14           C
ATOM   1944 1HB  MET A 138      -8.173  -2.120  -7.473  1.00 88.14           H
ATOM   1945 2HB  MET A 138      -8.628  -0.644  -8.300  1.00 88.14           H
ATOM   1946  CG  MET A 138      -9.970  -2.295  -8.654  1.00 88.14           C
ATOM   1947 1HG  MET A 138     -10.363  -1.922  -9.599  1.00 88.14           H
ATOM   1948 2HG  MET A 138      -9.921  -3.381  -8.736  1.00 88.14           H
ATOM   1949  SD  MET A 138     -11.059  -1.834  -7.317  1.00 88.14           S
ATOM   1950  CE  MET A 138     -11.204  -0.082  -7.626  1.00 88.14           C
ATOM   1951 1HE  MET A 138     -10.218   0.379  -7.572  1.00 88.14           H
ATOM   1952 2HE  MET A 138     -11.627   0.079  -8.617  1.00 88.14           H
ATOM   1953 3HE  MET A 138     -11.856   0.366  -6.876  1.00 88.14           H
ATOM   1954  HN  MET A 138      -6.200  -1.124  -8.378  1.00 88.14           H
ATOM   1955  N   CYS A 139      -7.919  -0.148 -10.970  1.00 91.31           N
ATOM   1956  CA  CYS A 139      -8.408   0.595 -12.119  1.00 91.31           C
ATOM   1957  C   CYS A 139      -7.674   0.094 -13.364  1.00 91.31           C
ATOM   1958  O   CYS A 139      -8.261   0.001 -14.440  1.00 91.31           O
ATOM   1959  HA  CYS A 139      -9.476   0.391 -12.191  1.00 91.31           H
ATOM   1960  CB  CYS A 139      -8.244   2.104 -11.928  1.00 91.31           C
ATOM   1961 1HB  CYS A 139      -7.240   2.326 -11.565  1.00 91.31           H
ATOM   1962 2HB  CYS A 139      -8.356   2.614 -12.885  1.00 91.31           H
ATOM   1963  SG  CYS A 139      -9.489   2.724 -10.740  1.00 91.31           S
ATOM   1964  HG  CYS A 139      -8.875   2.277  -9.648  1.00 91.31           H
ATOM   1965  HN  CYS A 139      -7.416   0.396 -10.298  1.00 91.31           H
ATOM   1966  N   ILE A 140      -6.399  -0.217 -13.175  1.00 86.04           N
ATOM   1967  CA  ILE A 140      -5.591  -0.751 -14.258  1.00 86.04           C
ATOM   1968  C   ILE A 140      -6.237  -2.034 -14.786  1.00 86.04           C
ATOM   1969  O   ILE A 140      -6.329  -2.234 -15.996  1.00 86.04           O
ATOM   1970  HA  ILE A 140      -5.587  -0.011 -15.059  1.00 86.04           H
ATOM   1971  CB  ILE A 140      -4.141  -0.934 -13.804  1.00 86.04           C
ATOM   1972  HB  ILE A 140      -4.148  -1.409 -12.823  1.00 86.04           H
ATOM   1973  CG1 ILE A 140      -3.441   0.417 -13.648  1.00 86.04           C
ATOM   1974 1HG1 ILE A 140      -3.240   0.843 -14.631  1.00 86.04           H
ATOM   1975 2HG1 ILE A 140      -4.098   1.114 -13.128  1.00 86.04           H
ATOM   1976  CG2 ILE A 140      -3.384  -1.866 -14.752  1.00 86.04           C
ATOM   1977 1HG2 ILE A 140      -3.871  -2.841 -14.769  1.00 86.04           H
ATOM   1978 2HG2 ILE A 140      -3.385  -1.442 -15.756  1.00 86.04           H
ATOM   1979 3HG2 ILE A 140      -2.356  -1.979 -14.407  1.00 86.04           H
ATOM   1980  CD1 ILE A 140      -2.130   0.269 -12.873  1.00 86.04           C
ATOM   1981 1HD1 ILE A 140      -2.337  -0.134 -11.882  1.00 86.04           H
ATOM   1982 2HD1 ILE A 140      -1.466  -0.409 -13.409  1.00 86.04           H
ATOM   1983 3HD1 ILE A 140      -1.653   1.244 -12.776  1.00 86.04           H
ATOM   1984  HN  ILE A 140      -5.921  -0.109 -12.304  1.00 86.04           H
ATOM   1985  N   SER A 141      -6.667  -2.869 -13.852  1.00 86.12           N
ATOM   1986  CA  SER A 141      -7.233  -4.160 -14.206  1.00 86.12           C
ATOM   1987  C   SER A 141      -8.510  -3.965 -15.026  1.00 86.12           C
ATOM   1988  O   SER A 141      -8.728  -4.661 -16.016  1.00 86.12           O
ATOM   1989  HA  SER A 141      -6.467  -4.657 -14.802  1.00 86.12           H
ATOM   1990  CB  SER A 141      -7.526  -4.994 -12.957  1.00 86.12           C
ATOM   1991 1HB  SER A 141      -8.293  -4.498 -12.362  1.00 86.12           H
ATOM   1992 2HB  SER A 141      -7.929  -5.962 -13.254  1.00 86.12           H
ATOM   1993  OG  SER A 141      -6.361  -5.190 -12.160  1.00 86.12           O
ATOM   1994  HG  SER A 141      -6.243  -4.421 -11.532  1.00 86.12           H
ATOM   1995  HN  SER A 141      -6.634  -2.677 -12.871  1.00 86.12           H
ATOM   1996  N   VAL A 142      -9.320  -3.014 -14.583  1.00 88.12           N
ATOM   1997  CA  VAL A 142     -10.575  -2.728 -15.256  1.00 88.12           C
ATOM   1998  C   VAL A 142     -10.286  -2.194 -16.660  1.00 88.12           C
ATOM   1999  O   VAL A 142     -10.958  -2.567 -17.620  1.00 88.12           O
ATOM   2000  HA  VAL A 142     -11.123  -3.665 -15.343  1.00 88.12           H
ATOM   2001  CB  VAL A 142     -11.413  -1.765 -14.412  1.00 88.12           C
ATOM   2002  HB  VAL A 142     -10.821  -0.866 -14.242  1.00 88.12           H
ATOM   2003  CG1 VAL A 142     -12.688  -1.356 -15.151  1.00 88.12           C
ATOM   2004 1HG1 VAL A 142     -12.424  -0.861 -16.086  1.00 88.12           H
ATOM   2005 2HG1 VAL A 142     -13.285  -2.243 -15.365  1.00 88.12           H
ATOM   2006 3HG1 VAL A 142     -13.265  -0.672 -14.529  1.00 88.12           H
ATOM   2007  CG2 VAL A 142     -11.741  -2.376 -13.048  1.00 88.12           C
ATOM   2008 1HG2 VAL A 142     -12.305  -3.298 -13.189  1.00 88.12           H
ATOM   2009 2HG2 VAL A 142     -10.816  -2.593 -12.514  1.00 88.12           H
ATOM   2010 3HG2 VAL A 142     -12.338  -1.671 -12.468  1.00 88.12           H
ATOM   2011  HN  VAL A 142      -9.130  -2.447 -13.781  1.00 88.12           H
ATOM   2012  N   ASP A 143      -9.284  -1.330 -16.736  1.00 83.27           N
ATOM   2013  CA  ASP A 143      -8.928  -0.706 -17.999  1.00 83.27           C
ATOM   2014  C   ASP A 143      -8.524  -1.788 -19.002  1.00 83.27           C
ATOM   2015  O   ASP A 143      -8.912  -1.735 -20.168  1.00 83.27           O
ATOM   2016  HA  ASP A 143      -9.819  -0.161 -18.310  1.00 83.27           H
ATOM   2017  CB  ASP A 143      -7.743   0.246 -17.827  1.00 83.27           C
ATOM   2018 1HB  ASP A 143      -8.017   1.057 -17.153  1.00 83.27           H
ATOM   2019 2HB  ASP A 143      -6.909  -0.284 -17.366  1.00 83.27           H
ATOM   2020  CG  ASP A 143      -7.304   0.823 -19.175  1.00 83.27           C
ATOM   2021  OD1 ASP A 143      -8.142   1.510 -19.798  1.00 83.27           O
ATOM   2022  OD2 ASP A 143      -6.140   0.564 -19.551  1.00 83.27           O
ATOM   2023  HN  ASP A 143      -8.721  -1.057 -15.956  1.00 83.27           H
ATOM   2024  N   ARG A 144      -7.749  -2.745 -18.512  1.00 73.68           N
ATOM   2025  CA  ARG A 144      -7.267  -3.824 -19.357  1.00 73.68           C
ATOM   2026  C   ARG A 144      -8.442  -4.653 -19.880  1.00 73.68           C
ATOM   2027  O   ARG A 144      -8.483  -5.003 -21.058  1.00 73.68           O
ATOM   2028  HA  ARG A 144      -6.744  -3.327 -20.173  1.00 73.68           H
ATOM   2029  CB  ARG A 144      -6.309  -4.738 -18.590  1.00 73.68           C
ATOM   2030 1HB  ARG A 144      -6.764  -5.040 -17.647  1.00 73.68           H
ATOM   2031 2HB  ARG A 144      -6.130  -5.647 -19.164  1.00 73.68           H
ATOM   2032  CG  ARG A 144      -4.979  -4.032 -18.317  1.00 73.68           C
ATOM   2033 1HG  ARG A 144      -5.159  -3.112 -17.761  1.00 73.68           H
ATOM   2034 2HG  ARG A 144      -4.349  -4.665 -17.692  1.00 73.68           H
ATOM   2035  CD  ARG A 144      -4.251  -3.710 -19.624  1.00 73.68           C
ATOM   2036 1HD  ARG A 144      -3.176  -3.828 -19.489  1.00 73.68           H
ATOM   2037 2HD  ARG A 144      -4.554  -4.411 -20.401  1.00 73.68           H
ATOM   2038  NE  ARG A 144      -4.557  -2.325 -20.046  1.00 73.68           N
ATOM   2039  HE  ARG A 144      -5.168  -1.783 -19.468  1.00 73.68           H
ATOM   2040  CZ  ARG A 144      -4.068  -1.751 -21.154  1.00 73.68           C
ATOM   2041  NH1 ARG A 144      -3.245  -2.430 -21.964  1.00 73.68           N
ATOM   2042 1HH1 ARG A 144      -2.992  -3.373 -21.745  1.00 73.68           H
ATOM   2043 2HH1 ARG A 144      -2.885  -1.995 -22.789  1.00 73.68           H
ATOM   2044  NH2 ARG A 144      -4.414  -0.488 -21.438  1.00 73.68           N
ATOM   2045 1HH2 ARG A 144      -4.057  -0.046 -22.261  1.00 73.68           H
ATOM   2046 2HH2 ARG A 144      -5.028   0.012 -20.828  1.00 73.68           H
ATOM   2047  HN  ARG A 144      -7.451  -2.790 -17.558  1.00 73.68           H
ATOM   2048  N   TYR A 145      -9.369  -4.943 -18.979  1.00 83.82           N
ATOM   2049  CA  TYR A 145     -10.557  -5.695 -19.342  1.00 83.82           C
ATOM   2050  C   TYR A 145     -11.297  -5.024 -20.502  1.00 83.82           C
ATOM   2051  O   TYR A 145     -11.591  -5.666 -21.509  1.00 83.82           O
ATOM   2052  HA  TYR A 145     -10.244  -6.693 -19.650  1.00 83.82           H
ATOM   2053  CB  TYR A 145     -11.458  -5.685 -18.105  1.00 83.82           C
ATOM   2054 1HB  TYR A 145     -11.027  -6.341 -17.349  1.00 83.82           H
ATOM   2055 2HB  TYR A 145     -11.470  -4.679 -17.685  1.00 83.82           H
ATOM   2056  CG  TYR A 145     -12.897  -6.124 -18.380  1.00 83.82           C
ATOM   2057  CD1 TYR A 145     -13.913  -5.190 -18.397  1.00 83.82           C
ATOM   2058  HD1 TYR A 145     -13.689  -4.138 -18.214  1.00 83.82           H
ATOM   2059  CD2 TYR A 145     -13.181  -7.455 -18.611  1.00 83.82           C
ATOM   2060  HD2 TYR A 145     -12.379  -8.193 -18.598  1.00 83.82           H
ATOM   2061  CE1 TYR A 145     -15.268  -5.603 -18.655  1.00 83.82           C
ATOM   2062  HE1 TYR A 145     -16.079  -4.875 -18.671  1.00 83.82           H
ATOM   2063  CE2 TYR A 145     -14.535  -7.868 -18.870  1.00 83.82           C
ATOM   2064  HE2 TYR A 145     -14.773  -8.916 -19.054  1.00 83.82           H
ATOM   2065  CZ  TYR A 145     -15.512  -6.922 -18.879  1.00 83.82           C
ATOM   2066  OH  TYR A 145     -16.792  -7.312 -19.123  1.00 83.82           O
ATOM   2067  HH  TYR A 145     -16.825  -8.301 -19.272  1.00 83.82           H
ATOM   2068  HN  TYR A 145      -9.317  -4.674 -18.017  1.00 83.82           H
ATOM   2069  N   ILE A 146     -11.576  -3.742 -20.321  1.00 81.36           N
ATOM   2070  CA  ILE A 146     -12.350  -2.999 -21.302  1.00 81.36           C
ATOM   2071  C   ILE A 146     -11.605  -2.997 -22.638  1.00 81.36           C
ATOM   2072  O   ILE A 146     -12.217  -3.144 -23.694  1.00 81.36           O
ATOM   2073  HA  ILE A 146     -13.297  -3.522 -21.435  1.00 81.36           H
ATOM   2074  CB  ILE A 146     -12.676  -1.599 -20.778  1.00 81.36           C
ATOM   2075  HB  ILE A 146     -11.747  -1.131 -20.453  1.00 81.36           H
ATOM   2076  CG1 ILE A 146     -13.596  -1.671 -19.557  1.00 81.36           C
ATOM   2077 1HG1 ILE A 146     -14.595  -1.977 -19.868  1.00 81.36           H
ATOM   2078 2HG1 ILE A 146     -13.230  -2.431 -18.866  1.00 81.36           H
ATOM   2079  CG2 ILE A 146     -13.261  -0.722 -21.886  1.00 81.36           C
ATOM   2080 1HG2 ILE A 146     -12.539  -0.631 -22.697  1.00 81.36           H
ATOM   2081 2HG2 ILE A 146     -14.177  -1.176 -22.263  1.00 81.36           H
ATOM   2082 3HG2 ILE A 146     -13.484   0.268 -21.486  1.00 81.36           H
ATOM   2083  CD1 ILE A 146     -13.669  -0.319 -18.845  1.00 81.36           C
ATOM   2084 1HD1 ILE A 146     -12.672  -0.028 -18.515  1.00 81.36           H
ATOM   2085 2HD1 ILE A 146     -14.058   0.433 -19.532  1.00 81.36           H
ATOM   2086 3HD1 ILE A 146     -14.329  -0.398 -17.982  1.00 81.36           H
ATOM   2087  HN  ILE A 146     -11.284  -3.213 -19.525  1.00 81.36           H
ATOM   2088  N   ALA A 147     -10.293  -2.829 -22.548  1.00 80.30           N
ATOM   2089  CA  ALA A 147      -9.476  -2.668 -23.738  1.00 80.30           C
ATOM   2090  C   ALA A 147      -9.537  -3.951 -24.571  1.00 80.30           C
ATOM   2091  O   ALA A 147      -9.312  -3.921 -25.780  1.00 80.30           O
ATOM   2092  HA  ALA A 147      -9.895  -1.847 -24.320  1.00 80.30           H
ATOM   2093  CB  ALA A 147      -8.047  -2.305 -23.331  1.00 80.30           C
ATOM   2094 1HB  ALA A 147      -8.055  -1.372 -22.768  1.00 80.30           H
ATOM   2095 2HB  ALA A 147      -7.632  -3.100 -22.711  1.00 80.30           H
ATOM   2096 3HB  ALA A 147      -7.434  -2.185 -24.224  1.00 80.30           H
ATOM   2097  HN  ALA A 147      -9.791  -2.802 -21.684  1.00 80.30           H
ATOM   2098  N   ILE A 148      -9.842  -5.046 -23.890  1.00 76.15           N
ATOM   2099  CA  ILE A 148      -9.734  -6.360 -24.501  1.00 76.15           C
ATOM   2100  C   ILE A 148     -11.131  -6.861 -24.874  1.00 76.15           C
ATOM   2101  O   ILE A 148     -11.366  -7.267 -26.011  1.00 76.15           O
ATOM   2102  HA  ILE A 148      -9.152  -6.249 -25.415  1.00 76.15           H
ATOM   2103  CB  ILE A 148      -8.964  -7.314 -23.586  1.00 76.15           C
ATOM   2104  HB  ILE A 148      -9.392  -7.249 -22.586  1.00 76.15           H
ATOM   2105  CG1 ILE A 148      -7.495  -6.901 -23.475  1.00 76.15           C
ATOM   2106 1HG1 ILE A 148      -6.966  -7.177 -24.388  1.00 76.15           H
ATOM   2107 2HG1 ILE A 148      -7.424  -5.817 -23.382  1.00 76.15           H
ATOM   2108  CG2 ILE A 148      -9.118  -8.764 -24.050  1.00 76.15           C
ATOM   2109 1HG2 ILE A 148     -10.172  -9.040 -24.034  1.00 76.15           H
ATOM   2110 2HG2 ILE A 148      -8.731  -8.863 -25.064  1.00 76.15           H
ATOM   2111 3HG2 ILE A 148      -8.560  -9.420 -23.382  1.00 76.15           H
ATOM   2112  CD1 ILE A 148      -6.827  -7.567 -22.271  1.00 76.15           C
ATOM   2113 1HD1 ILE A 148      -7.343  -7.269 -21.358  1.00 76.15           H
ATOM   2114 2HD1 ILE A 148      -6.878  -8.650 -22.380  1.00 76.15           H
ATOM   2115 3HD1 ILE A 148      -5.783  -7.256 -22.216  1.00 76.15           H
ATOM   2116  HN  ILE A 148     -10.157  -5.045 -22.941  1.00 76.15           H
ATOM   2117  N   ALA A 149     -12.023  -6.815 -23.894  1.00 75.61           N
ATOM   2118  CA  ALA A 149     -13.355  -7.369 -24.068  1.00 75.61           C
ATOM   2119  C   ALA A 149     -14.158  -6.469 -25.009  1.00 75.61           C
ATOM   2120  O   ALA A 149     -14.929  -6.958 -25.833  1.00 75.61           O
ATOM   2121  HA  ALA A 149     -13.248  -8.353 -24.524  1.00 75.61           H
ATOM   2122  CB  ALA A 149     -14.024  -7.529 -22.702  1.00 75.61           C
ATOM   2123 1HB  ALA A 149     -13.429  -8.200 -22.082  1.00 75.61           H
ATOM   2124 2HB  ALA A 149     -14.096  -6.556 -22.216  1.00 75.61           H
ATOM   2125 3HB  ALA A 149     -15.023  -7.945 -22.832  1.00 75.61           H
ATOM   2126  HN  ALA A 149     -11.847  -6.410 -22.997  1.00 75.61           H
ATOM   2127  N   GLN A 150     -13.950  -5.170 -24.854  1.00 66.72           N
ATOM   2128  CA  GLN A 150     -14.719  -4.194 -25.608  1.00 66.72           C
ATOM   2129  C   GLN A 150     -13.807  -3.429 -26.570  1.00 66.72           C
ATOM   2130  O   GLN A 150     -13.973  -2.226 -26.764  1.00 66.72           O
ATOM   2131  HA  GLN A 150     -15.450  -4.773 -26.171  1.00 66.72           H
ATOM   2132  CB  GLN A 150     -15.455  -3.234 -24.671  1.00 66.72           C
ATOM   2133 1HB  GLN A 150     -14.732  -2.639 -24.112  1.00 66.72           H
ATOM   2134 2HB  GLN A 150     -16.055  -2.537 -25.256  1.00 66.72           H
ATOM   2135  CG  GLN A 150     -16.355  -3.999 -23.699  1.00 66.72           C
ATOM   2136 1HG  GLN A 150     -17.006  -4.674 -24.255  1.00 66.72           H
ATOM   2137 2HG  GLN A 150     -15.743  -4.616 -23.040  1.00 66.72           H
ATOM   2138  CD  GLN A 150     -17.202  -3.037 -22.863  1.00 66.72           C
ATOM   2139  OE1 GLN A 150     -17.100  -1.826 -22.970  1.00 66.72           O
ATOM   2140  NE2 GLN A 150     -18.042  -3.642 -22.028  1.00 66.72           N
ATOM   2141 1HE2 GLN A 150     -18.076  -4.640 -21.989  1.00 66.72           H
ATOM   2142 2HE2 GLN A 150     -18.639  -3.098 -21.439  1.00 66.72           H
ATOM   2143  HN  GLN A 150     -13.273  -4.782 -24.229  1.00 66.72           H
ATOM   2144  N   ALA A 151     -12.865  -4.160 -27.148  1.00 67.17           N
ATOM   2145  CA  ALA A 151     -11.779  -3.534 -27.884  1.00 67.17           C
ATOM   2146  C   ALA A 151     -12.361  -2.619 -28.963  1.00 67.17           C
ATOM   2147  O   ALA A 151     -11.857  -1.520 -29.188  1.00 67.17           O
ATOM   2148  HA  ALA A 151     -11.205  -2.932 -27.180  1.00 67.17           H
ATOM   2149  CB  ALA A 151     -10.867  -4.616 -28.466  1.00 67.17           C
ATOM   2150 1HB  ALA A 151     -10.457  -5.220 -27.657  1.00 67.17           H
ATOM   2151 2HB  ALA A 151     -11.442  -5.253 -29.139  1.00 67.17           H
ATOM   2152 3HB  ALA A 151     -10.053  -4.146 -29.018  1.00 67.17           H
ATOM   2153  HN  ALA A 151     -12.835  -5.159 -27.119  1.00 67.17           H
ATOM   2154  N   MET A 152     -13.415  -3.107 -29.602  1.00 56.76           N
ATOM   2155  CA  MET A 152     -14.015  -2.388 -30.713  1.00 56.76           C
ATOM   2156  C   MET A 152     -14.555  -1.030 -30.259  1.00 56.76           C
ATOM   2157  O   MET A 152     -14.316  -0.014 -30.910  1.00 56.76           O
ATOM   2158  HA  MET A 152     -13.213  -2.244 -31.437  1.00 56.76           H
ATOM   2159  CB  MET A 152     -15.156  -3.220 -31.303  1.00 56.76           C
ATOM   2160 1HB  MET A 152     -15.727  -3.683 -30.498  1.00 56.76           H
ATOM   2161 2HB  MET A 152     -15.841  -2.570 -31.847  1.00 56.76           H
ATOM   2162  CG  MET A 152     -14.617  -4.302 -32.241  1.00 56.76           C
ATOM   2163 1HG  MET A 152     -13.740  -3.931 -32.772  1.00 56.76           H
ATOM   2164 2HG  MET A 152     -14.297  -5.169 -31.663  1.00 56.76           H
ATOM   2165  SD  MET A 152     -15.878  -4.780 -33.409  1.00 56.76           S
ATOM   2166  CE  MET A 152     -16.573  -6.187 -32.557  1.00 56.76           C
ATOM   2167 1HE  MET A 152     -15.799  -6.939 -32.408  1.00 56.76           H
ATOM   2168 2HE  MET A 152     -16.962  -5.869 -31.590  1.00 56.76           H
ATOM   2169 3HE  MET A 152     -17.381  -6.610 -33.153  1.00 56.76           H
ATOM   2170  HN  MET A 152     -13.856  -3.975 -29.373  1.00 56.76           H
ATOM   2171  N   ARG A 153     -15.273  -1.057 -29.146  1.00 55.10           N
ATOM   2172  CA  ARG A 153     -15.894   0.150 -28.627  1.00 55.10           C
ATOM   2173  C   ARG A 153     -14.835   1.075 -28.024  1.00 55.10           C
ATOM   2174  O   ARG A 153     -15.022   2.290 -27.975  1.00 55.10           O
ATOM   2175  HA  ARG A 153     -16.372   0.612 -29.491  1.00 55.10           H
ATOM   2176  CB  ARG A 153     -16.938  -0.183 -27.559  1.00 55.10           C
ATOM   2177 1HB  ARG A 153     -16.523  -0.900 -26.851  1.00 55.10           H
ATOM   2178 2HB  ARG A 153     -17.186   0.716 -26.995  1.00 55.10           H
ATOM   2179  CG  ARG A 153     -18.206  -0.760 -28.192  1.00 55.10           C
ATOM   2180 1HG  ARG A 153     -18.560  -0.092 -28.978  1.00 55.10           H
ATOM   2181 2HG  ARG A 153     -17.978  -1.715 -28.665  1.00 55.10           H
ATOM   2182  CD  ARG A 153     -19.304  -0.952 -27.144  1.00 55.10           C
ATOM   2183 1HD  ARG A 153     -18.984  -1.682 -26.401  1.00 55.10           H
ATOM   2184 2HD  ARG A 153     -19.481  -0.015 -26.616  1.00 55.10           H
ATOM   2185  NE  ARG A 153     -20.552  -1.408 -27.796  1.00 55.10           N
ATOM   2186  HE  ARG A 153     -20.551  -1.507 -28.792  1.00 55.10           H
ATOM   2187  CZ  ARG A 153     -21.682  -1.696 -27.137  1.00 55.10           C
ATOM   2188  NH1 ARG A 153     -21.739  -1.581 -25.803  1.00 55.10           N
ATOM   2189 1HH1 ARG A 153     -20.935  -1.278 -25.292  1.00 55.10           H
ATOM   2190 2HH1 ARG A 153     -22.587  -1.798 -25.318  1.00 55.10           H
ATOM   2191  NH2 ARG A 153     -22.754  -2.101 -27.831  1.00 55.10           N
ATOM   2192 1HH2 ARG A 153     -23.605  -2.320 -27.354  1.00 55.10           H
ATOM   2193 2HH2 ARG A 153     -22.703  -2.185 -28.826  1.00 55.10           H
ATOM   2194  HN  ARG A 153     -15.433  -1.881 -28.603  1.00 55.10           H
ATOM   2195  N   ALA A 154     -13.746   0.465 -27.581  1.00 59.94           N
ATOM   2196  CA  ALA A 154     -12.742   1.187 -26.817  1.00 59.94           C
ATOM   2197  C   ALA A 154     -11.980   2.131 -27.748  1.00 59.94           C
ATOM   2198  O   ALA A 154     -11.449   3.149 -27.308  1.00 59.94           O
ATOM   2199  HA  ALA A 154     -13.261   1.777 -26.061  1.00 59.94           H
ATOM   2200  CB  ALA A 154     -11.819   0.189 -26.115  1.00 59.94           C
ATOM   2201 1HB  ALA A 154     -12.406  -0.438 -25.443  1.00 59.94           H
ATOM   2202 2HB  ALA A 154     -11.328  -0.437 -26.860  1.00 59.94           H
ATOM   2203 3HB  ALA A 154     -11.067   0.731 -25.542  1.00 59.94           H
ATOM   2204  HN  ALA A 154     -13.544  -0.502 -27.735  1.00 59.94           H
ATOM   2205  N   HIS A 155     -11.949   1.759 -29.020  1.00 55.55           N
ATOM   2206  CA  HIS A 155     -11.083   2.429 -29.975  1.00 55.55           C
ATOM   2207  C   HIS A 155     -11.628   3.828 -30.269  1.00 55.55           C
ATOM   2208  O   HIS A 155     -10.865   4.788 -30.365  1.00 55.55           O
ATOM   2209  HA  HIS A 155     -10.106   2.521 -29.500  1.00 55.55           H
ATOM   2210  CB  HIS A 155     -10.910   1.583 -31.238  1.00 55.55           C
ATOM   2211 1HB  HIS A 155     -11.312   0.587 -31.053  1.00 55.55           H
ATOM   2212 2HB  HIS A 155     -11.502   2.022 -32.041  1.00 55.55           H
ATOM   2213  CG  HIS A 155      -9.478   1.455 -31.700  1.00 55.55           C
ATOM   2214  ND1 HIS A 155      -8.779   2.502 -32.274  1.00 55.55           N
ATOM   2215  HD1 HIS A 155      -9.134   3.422 -32.438  1.00 55.55           H
ATOM   2216  CD2 HIS A 155      -8.622   0.393 -31.665  1.00 55.55           C
ATOM   2217  HD2 HIS A 155      -8.851  -0.598 -31.274  1.00 55.55           H
ATOM   2218  CE1 HIS A 155      -7.559   2.078 -32.569  1.00 55.55           C
ATOM   2219  HE1 HIS A 155      -6.769   2.671 -33.032  1.00 55.55           H
ATOM   2220  NE2 HIS A 155      -7.464   0.771 -32.191  1.00 55.55           N
ATOM   2221  HN  HIS A 155     -12.502   1.017 -29.399  1.00 55.55           H
ATOM   2222  N   THR A 156     -12.944   3.899 -30.403  1.00 61.65           N
ATOM   2223  CA  THR A 156     -13.590   5.139 -30.801  1.00 61.65           C
ATOM   2224  C   THR A 156     -13.552   6.152 -29.655  1.00 61.65           C
ATOM   2225  O   THR A 156     -13.613   7.358 -29.885  1.00 61.65           O
ATOM   2226  HA  THR A 156     -13.025   5.571 -31.628  1.00 61.65           H
ATOM   2227  CB  THR A 156     -15.007   4.805 -31.270  1.00 61.65           C
ATOM   2228  HB  THR A 156     -15.665   5.668 -31.169  1.00 61.65           H
ATOM   2229  OG1 THR A 156     -15.369   3.663 -30.497  1.00 61.65           O
ATOM   2230  HG1 THR A 156     -16.355   3.511 -30.552  1.00 61.65           H
ATOM   2231  CG2 THR A 156     -15.043   4.303 -32.715  1.00 61.65           C
ATOM   2232 1HG2 THR A 156     -14.439   3.399 -32.801  1.00 61.65           H
ATOM   2233 2HG2 THR A 156     -14.643   5.071 -33.376  1.00 61.65           H
ATOM   2234 3HG2 THR A 156     -16.072   4.080 -32.997  1.00 61.65           H
ATOM   2235  HN  THR A 156     -13.565   3.131 -30.246  1.00 61.65           H
ATOM   2236  N   TRP A 157     -13.452   5.623 -28.444  1.00 57.04           N
ATOM   2237  CA  TRP A 157     -13.627   6.439 -27.254  1.00 57.04           C
ATOM   2238  C   TRP A 157     -12.240   6.770 -26.700  1.00 57.04           C
ATOM   2239  O   TRP A 157     -12.098   7.078 -25.517  1.00 57.04           O
ATOM   2240  HA  TRP A 157     -14.138   7.355 -27.551  1.00 57.04           H
ATOM   2241  CB  TRP A 157     -14.527   5.737 -26.235  1.00 57.04           C
ATOM   2242 1HB  TRP A 157     -14.188   4.708 -26.116  1.00 57.04           H
ATOM   2243 2HB  TRP A 157     -14.411   6.225 -25.267  1.00 57.04           H
ATOM   2244  CG  TRP A 157     -16.009   5.731 -26.614  1.00 57.04           C
ATOM   2245  CD1 TRP A 157     -16.576   5.231 -27.720  1.00 57.04           C
ATOM   2246  HD1 TRP A 157     -16.025   4.744 -28.525  1.00 57.04           H
ATOM   2247  CD2 TRP A 157     -17.097   6.272 -25.836  1.00 57.04           C
ATOM   2248  NE1 TRP A 157     -17.944   5.410 -27.713  1.00 57.04           N
ATOM   2249  HE1 TRP A 157     -18.583   5.122 -28.427  1.00 57.04           H
ATOM   2250  CE2 TRP A 157     -18.271   6.063 -26.530  1.00 57.04           C
ATOM   2251  CE3 TRP A 157     -17.090   6.917 -24.586  1.00 57.04           C
ATOM   2252  HE3 TRP A 157     -16.177   7.093 -24.018  1.00 57.04           H
ATOM   2253  CZ2 TRP A 157     -19.525   6.468 -26.056  1.00 57.04           C
ATOM   2254  HZ2 TRP A 157     -20.438   6.291 -26.624  1.00 57.04           H
ATOM   2255  CZ3 TRP A 157     -18.351   7.316 -24.127  1.00 57.04           C
ATOM   2256  HZ3 TRP A 157     -18.402   7.821 -23.162  1.00 57.04           H
ATOM   2257  CH2 TRP A 157     -19.542   7.113 -24.814  1.00 57.04           C
ATOM   2258  HH2 TRP A 157     -20.485   7.454 -24.387  1.00 57.04           H
ATOM   2259  HN  TRP A 157     -13.256   4.658 -28.269  1.00 57.04           H
ATOM   2260  N   ARG A 158     -11.252   6.695 -27.580  1.00 57.93           N
ATOM   2261  CA  ARG A 158      -9.864   6.718 -27.151  1.00 57.93           C
ATOM   2262  C   ARG A 158      -9.557   8.025 -26.416  1.00 57.93           C
ATOM   2263  O   ARG A 158      -8.932   8.013 -25.357  1.00 57.93           O
ATOM   2264  HA  ARG A 158      -9.764   5.861 -26.485  1.00 57.93           H
ATOM   2265  CB  ARG A 158      -8.917   6.577 -28.344  1.00 57.93           C
ATOM   2266 1HB  ARG A 158      -9.438   6.097 -29.172  1.00 57.93           H
ATOM   2267 2HB  ARG A 158      -8.612   7.565 -28.689  1.00 57.93           H
ATOM   2268  CG  ARG A 158      -7.681   5.758 -27.968  1.00 57.93           C
ATOM   2269 1HG  ARG A 158      -7.137   6.259 -27.167  1.00 57.93           H
ATOM   2270 2HG  ARG A 158      -7.988   4.784 -27.585  1.00 57.93           H
ATOM   2271  CD  ARG A 158      -6.760   5.569 -29.176  1.00 57.93           C
ATOM   2272 1HD  ARG A 158      -7.326   5.163 -30.015  1.00 57.93           H
ATOM   2273 2HD  ARG A 158      -6.363   6.533 -29.495  1.00 57.93           H
ATOM   2274  NE  ARG A 158      -5.649   4.656 -28.827  1.00 57.93           N
ATOM   2275  HE  ARG A 158      -5.590   4.327 -27.884  1.00 57.93           H
ATOM   2276  CZ  ARG A 158      -4.717   4.241 -29.696  1.00 57.93           C
ATOM   2277  NH1 ARG A 158      -4.747   4.649 -30.972  1.00 57.93           N
ATOM   2278 1HH1 ARG A 158      -5.468   5.268 -31.282  1.00 57.93           H
ATOM   2279 2HH1 ARG A 158      -4.047   4.335 -31.614  1.00 57.93           H
ATOM   2280  NH2 ARG A 158      -3.754   3.412 -29.269  1.00 57.93           N
ATOM   2281 1HH2 ARG A 158      -3.051   3.094 -29.905  1.00 57.93           H
ATOM   2282 2HH2 ARG A 158      -3.739   3.112 -28.316  1.00 57.93           H
ATOM   2283  HN  ARG A 158     -11.388   6.620 -28.568  1.00 57.93           H
ATOM   2284  N   GLU A 159     -10.011   9.120 -27.008  1.00 63.97           N
ATOM   2285  CA  GLU A 159      -9.740  10.436 -26.456  1.00 63.97           C
ATOM   2286  C   GLU A 159     -10.523  10.638 -25.156  1.00 63.97           C
ATOM   2287  O   GLU A 159      -9.971  11.105 -24.161  1.00 63.97           O
ATOM   2288  HA  GLU A 159      -8.670  10.449 -26.249  1.00 63.97           H
ATOM   2289  CB  GLU A 159     -10.068  11.534 -27.469  1.00 63.97           C
ATOM   2290 1HB  GLU A 159     -11.049  11.348 -27.908  1.00 63.97           H
ATOM   2291 2HB  GLU A 159      -9.988  12.511 -26.992  1.00 63.97           H
ATOM   2292  CG  GLU A 159      -9.062  11.535 -28.622  1.00 63.97           C
ATOM   2293 1HG  GLU A 159      -8.047  11.535 -28.224  1.00 63.97           H
ATOM   2294 2HG  GLU A 159      -9.174  10.622 -29.207  1.00 63.97           H
ATOM   2295  CD  GLU A 159      -9.263  12.754 -29.524  1.00 63.97           C
ATOM   2296  OE1 GLU A 159      -8.302  13.086 -30.252  1.00 63.97           O
ATOM   2297  OE2 GLU A 159     -10.373  13.326 -29.467  1.00 63.97           O
ATOM   2298  HN  GLU A 159     -10.554   9.117 -27.848  1.00 63.97           H
ATOM   2299  N   LYS A 160     -11.796  10.276 -25.207  1.00 69.07           N
ATOM   2300  CA  LYS A 160     -12.669  10.443 -24.058  1.00 69.07           C
ATOM   2301  C   LYS A 160     -12.111   9.643 -22.879  1.00 69.07           C
ATOM   2302  O   LYS A 160     -12.251  10.050 -21.726  1.00 69.07           O
ATOM   2303  HA  LYS A 160     -12.660  11.500 -23.792  1.00 69.07           H
ATOM   2304  CB  LYS A 160     -14.110  10.079 -24.421  1.00 69.07           C
ATOM   2305 1HB  LYS A 160     -14.133   9.096 -24.891  1.00 69.07           H
ATOM   2306 2HB  LYS A 160     -14.711  10.012 -23.514  1.00 69.07           H
ATOM   2307  CG  LYS A 160     -14.716  11.118 -25.367  1.00 69.07           C
ATOM   2308 1HG  LYS A 160     -14.579  12.116 -24.952  1.00 69.07           H
ATOM   2309 2HG  LYS A 160     -14.191  11.095 -26.322  1.00 69.07           H
ATOM   2310  CD  LYS A 160     -16.206  10.852 -25.591  1.00 69.07           C
ATOM   2311 1HD  LYS A 160     -16.340   9.865 -26.034  1.00 69.07           H
ATOM   2312 2HD  LYS A 160     -16.726  10.844 -24.633  1.00 69.07           H
ATOM   2313  CE  LYS A 160     -16.821  11.915 -26.503  1.00 69.07           C
ATOM   2314 1HE  LYS A 160     -16.707  12.900 -26.052  1.00 69.07           H
ATOM   2315 2HE  LYS A 160     -16.291  11.937 -27.455  1.00 69.07           H
ATOM   2316  NZ  LYS A 160     -18.256  11.632 -26.734  1.00 69.07           N
ATOM   2317 1HZ  LYS A 160     -18.650  12.350 -27.331  1.00 69.07           H
ATOM   2318 2HZ  LYS A 160     -18.354  10.728 -27.182  1.00 69.07           H
ATOM   2319 3HZ  LYS A 160     -18.746  11.624 -25.846  1.00 69.07           H
ATOM   2320  HN  LYS A 160     -12.232   9.875 -26.014  1.00 69.07           H
ATOM   2321  N   ARG A 161     -11.490   8.520 -23.208  1.00 67.62           N
ATOM   2322  CA  ARG A 161     -10.939   7.643 -22.189  1.00 67.62           C
ATOM   2323  C   ARG A 161      -9.811   8.349 -21.434  1.00 67.62           C
ATOM   2324  O   ARG A 161      -9.620   8.121 -20.241  1.00 67.62           O
ATOM   2325  HA  ARG A 161     -11.777   7.425 -21.527  1.00 67.62           H
ATOM   2326  CB  ARG A 161     -10.400   6.351 -22.806  1.00 67.62           C
ATOM   2327 1HB  ARG A 161      -9.775   6.588 -23.667  1.00 67.62           H
ATOM   2328 2HB  ARG A 161      -9.767   5.835 -22.085  1.00 67.62           H
ATOM   2329  CG  ARG A 161     -11.544   5.431 -23.238  1.00 67.62           C
ATOM   2330 1HG  ARG A 161     -12.197   5.233 -22.388  1.00 67.62           H
ATOM   2331 2HG  ARG A 161     -12.149   5.929 -23.996  1.00 67.62           H
ATOM   2332  CD  ARG A 161     -11.006   4.111 -23.794  1.00 67.62           C
ATOM   2333 1HD  ARG A 161     -11.693   3.714 -24.541  1.00 67.62           H
ATOM   2334 2HD  ARG A 161     -10.053   4.280 -24.295  1.00 67.62           H
ATOM   2335  NE  ARG A 161     -10.834   3.133 -22.697  1.00 67.62           N
ATOM   2336  HE  ARG A 161     -11.207   3.365 -21.799  1.00 67.62           H
ATOM   2337  CZ  ARG A 161     -10.209   1.955 -22.831  1.00 67.62           C
ATOM   2338  NH1 ARG A 161      -9.689   1.592 -24.012  1.00 67.62           N
ATOM   2339 1HH1 ARG A 161      -9.766   2.202 -24.801  1.00 67.62           H
ATOM   2340 2HH1 ARG A 161      -9.224   0.712 -24.104  1.00 67.62           H
ATOM   2341  NH2 ARG A 161     -10.111   1.146 -21.767  1.00 67.62           N
ATOM   2342 1HH2 ARG A 161      -9.647   0.264 -21.851  1.00 67.62           H
ATOM   2343 2HH2 ARG A 161     -10.501   1.425 -20.890  1.00 67.62           H
ATOM   2344  HN  ARG A 161     -11.361   8.208 -24.149  1.00 67.62           H
ATOM   2345  N   LEU A 162      -9.092   9.192 -22.161  1.00 78.83           N
ATOM   2346  CA  LEU A 162      -7.969   9.909 -21.583  1.00 78.83           C
ATOM   2347  C   LEU A 162      -8.489  10.930 -20.569  1.00 78.83           C
ATOM   2348  O   LEU A 162      -7.925  11.076 -19.486  1.00 78.83           O
ATOM   2349  HA  LEU A 162      -7.353   9.181 -21.056  1.00 78.83           H
ATOM   2350  CB  LEU A 162      -7.102  10.524 -22.684  1.00 78.83           C
ATOM   2351 1HB  LEU A 162      -6.853   9.742 -23.402  1.00 78.83           H
ATOM   2352 2HB  LEU A 162      -7.697  11.266 -23.216  1.00 78.83           H
ATOM   2353  CG  LEU A 162      -5.803  11.187 -22.223  1.00 78.83           C
ATOM   2354  HG  LEU A 162      -6.043  11.890 -21.425  1.00 78.83           H
ATOM   2355  CD1 LEU A 162      -4.837  10.154 -21.640  1.00 78.83           C
ATOM   2356 1HD1 LEU A 162      -5.302   9.664 -20.784  1.00 78.83           H
ATOM   2357 2HD1 LEU A 162      -4.598   9.410 -22.399  1.00 78.83           H
ATOM   2358 3HD1 LEU A 162      -3.922  10.653 -21.320  1.00 78.83           H
ATOM   2359  CD2 LEU A 162      -5.165  11.992 -23.357  1.00 78.83           C
ATOM   2360 1HD2 LEU A 162      -4.941  11.328 -24.192  1.00 78.83           H
ATOM   2361 2HD2 LEU A 162      -5.857  12.768 -23.686  1.00 78.83           H
ATOM   2362 3HD2 LEU A 162      -4.244  12.453 -23.002  1.00 78.83           H
ATOM   2363  HN  LEU A 162      -9.267   9.386 -23.127  1.00 78.83           H
ATOM   2364  N   LEU A 163      -9.559  11.609 -20.956  1.00 81.71           N
ATOM   2365  CA  LEU A 163     -10.182  12.587 -20.080  1.00 81.71           C
ATOM   2366  C   LEU A 163     -10.688  11.885 -18.818  1.00 81.71           C
ATOM   2367  O   LEU A 163     -10.460  12.359 -17.706  1.00 81.71           O
ATOM   2368  HA  LEU A 163      -9.414  13.304 -19.792  1.00 81.71           H
ATOM   2369  CB  LEU A 163     -11.267  13.363 -20.829  1.00 81.71           C
ATOM   2370 1HB  LEU A 163     -10.828  13.781 -21.735  1.00 81.71           H
ATOM   2371 2HB  LEU A 163     -12.037  12.659 -21.144  1.00 81.71           H
ATOM   2372  CG  LEU A 163     -11.939  14.496 -20.051  1.00 81.71           C
ATOM   2373  HG  LEU A 163     -12.285  14.098 -19.097  1.00 81.71           H
ATOM   2374  CD1 LEU A 163     -10.942  15.614 -19.740  1.00 81.71           C
ATOM   2375 1HD1 LEU A 163     -10.124  15.215 -19.140  1.00 81.71           H
ATOM   2376 2HD1 LEU A 163     -10.545  16.017 -20.672  1.00 81.71           H
ATOM   2377 3HD1 LEU A 163     -11.445  16.407 -19.187  1.00 81.71           H
ATOM   2378  CD2 LEU A 163     -13.170  15.017 -20.796  1.00 81.71           C
ATOM   2379 1HD2 LEU A 163     -12.871  15.394 -21.774  1.00 81.71           H
ATOM   2380 2HD2 LEU A 163     -13.888  14.207 -20.923  1.00 81.71           H
ATOM   2381 3HD2 LEU A 163     -13.628  15.822 -20.221  1.00 81.71           H
ATOM   2382  HN  LEU A 163      -9.998  11.501 -21.848  1.00 81.71           H
ATOM   2383  N   TYR A 164     -11.365  10.766 -19.033  1.00 75.17           N
ATOM   2384  CA  TYR A 164     -11.951  10.023 -17.930  1.00 75.17           C
ATOM   2385  C   TYR A 164     -10.870   9.528 -16.967  1.00 75.17           C
ATOM   2386  O   TYR A 164     -11.086   9.481 -15.757  1.00 75.17           O
ATOM   2387  HA  TYR A 164     -12.626  10.691 -17.395  1.00 75.17           H
ATOM   2388  CB  TYR A 164     -12.648   8.815 -18.559  1.00 75.17           C
ATOM   2389 1HB  TYR A 164     -13.078   9.114 -19.515  1.00 75.17           H
ATOM   2390 2HB  TYR A 164     -11.903   8.048 -18.771  1.00 75.17           H
ATOM   2391  CG  TYR A 164     -13.750   8.209 -17.688  1.00 75.17           C
ATOM   2392  CD1 TYR A 164     -13.494   7.076 -16.941  1.00 75.17           C
ATOM   2393  HD1 TYR A 164     -12.508   6.614 -16.973  1.00 75.17           H
ATOM   2394  CD2 TYR A 164     -14.999   8.794 -17.648  1.00 75.17           C
ATOM   2395  HD2 TYR A 164     -15.200   9.689 -18.238  1.00 75.17           H
ATOM   2396  CE1 TYR A 164     -14.531   6.506 -16.121  1.00 75.17           C
ATOM   2397  HE1 TYR A 164     -14.343   5.612 -15.527  1.00 75.17           H
ATOM   2398  CE2 TYR A 164     -16.036   8.224 -16.828  1.00 75.17           C
ATOM   2399  HE2 TYR A 164     -17.026   8.676 -16.787  1.00 75.17           H
ATOM   2400  CZ  TYR A 164     -15.751   7.108 -16.105  1.00 75.17           C
ATOM   2401  OH  TYR A 164     -16.730   6.569 -15.330  1.00 75.17           O
ATOM   2402  HH  TYR A 164     -16.374   5.780 -14.829  1.00 75.17           H
ATOM   2403  HN  TYR A 164     -11.515  10.369 -19.938  1.00 75.17           H
ATOM   2404  N   SER A 165      -9.729   9.172 -17.540  1.00 86.29           N
ATOM   2405  CA  SER A 165      -8.623   8.661 -16.749  1.00 86.29           C
ATOM   2406  C   SER A 165      -8.143   9.730 -15.766  1.00 86.29           C
ATOM   2407  O   SER A 165      -7.732   9.414 -14.651  1.00 86.29           O
ATOM   2408  HA  SER A 165      -9.024   7.801 -16.213  1.00 86.29           H
ATOM   2409  CB  SER A 165      -7.469   8.208 -17.646  1.00 86.29           C
ATOM   2410 1HB  SER A 165      -6.757   7.629 -17.057  1.00 86.29           H
ATOM   2411 2HB  SER A 165      -7.851   7.546 -18.423  1.00 86.29           H
ATOM   2412  OG  SER A 165      -6.797   9.310 -18.250  1.00 86.29           O
ATOM   2413  HG  SER A 165      -7.465   9.952 -18.627  1.00 86.29           H
ATOM   2414  HN  SER A 165      -9.556   9.229 -18.523  1.00 86.29           H
ATOM   2415  N   LYS A 166      -8.210  10.975 -16.216  1.00 83.46           N
ATOM   2416  CA  LYS A 166      -7.810  12.095 -15.382  1.00 83.46           C
ATOM   2417  C   LYS A 166      -8.771  12.213 -14.198  1.00 83.46           C
ATOM   2418  O   LYS A 166      -8.341  12.375 -13.057  1.00 83.46           O
ATOM   2419  HA  LYS A 166      -6.814  11.876 -14.997  1.00 83.46           H
ATOM   2420  CB  LYS A 166      -7.701  13.373 -16.216  1.00 83.46           C
ATOM   2421 1HB  LYS A 166      -8.617  13.516 -16.790  1.00 83.46           H
ATOM   2422 2HB  LYS A 166      -7.602  14.235 -15.556  1.00 83.46           H
ATOM   2423  CG  LYS A 166      -6.502  13.308 -17.164  1.00 83.46           C
ATOM   2424 1HG  LYS A 166      -5.591  13.136 -16.592  1.00 83.46           H
ATOM   2425 2HG  LYS A 166      -6.616  12.464 -17.844  1.00 83.46           H
ATOM   2426  CD  LYS A 166      -6.370  14.603 -17.969  1.00 83.46           C
ATOM   2427 1HD  LYS A 166      -7.266  14.755 -18.571  1.00 83.46           H
ATOM   2428 2HD  LYS A 166      -6.294  15.452 -17.289  1.00 83.46           H
ATOM   2429  CE  LYS A 166      -5.140  14.560 -18.878  1.00 83.46           C
ATOM   2430 1HE  LYS A 166      -4.252  14.331 -18.288  1.00 83.46           H
ATOM   2431 2HE  LYS A 166      -5.250  13.761 -19.611  1.00 83.46           H
ATOM   2432  NZ  LYS A 166      -4.962  15.855 -19.571  1.00 83.46           N
ATOM   2433 1HZ  LYS A 166      -4.155  15.803 -20.183  1.00 83.46           H
ATOM   2434 2HZ  LYS A 166      -5.789  16.062 -20.119  1.00 83.46           H
ATOM   2435 3HZ  LYS A 166      -4.818  16.589 -18.885  1.00 83.46           H
ATOM   2436  HN  LYS A 166      -8.531  11.222 -17.130  1.00 83.46           H
ATOM   2437  N   MET A 167     -10.056  12.127 -14.510  1.00 84.78           N
ATOM   2438  CA  MET A 167     -11.084  12.244 -13.489  1.00 84.78           C
ATOM   2439  C   MET A 167     -10.961  11.121 -12.456  1.00 84.78           C
ATOM   2440  O   MET A 167     -11.040  11.367 -11.254  1.00 84.78           O
ATOM   2441  HA  MET A 167     -10.912  13.207 -13.009  1.00 84.78           H
ATOM   2442  CB  MET A 167     -12.465  12.186 -14.145  1.00 84.78           C
ATOM   2443 1HB  MET A 167     -12.550  11.278 -14.741  1.00 84.78           H
ATOM   2444 2HB  MET A 167     -13.235  12.135 -13.375  1.00 84.78           H
ATOM   2445  CG  MET A 167     -12.702  13.410 -15.031  1.00 84.78           C
ATOM   2446 1HG  MET A 167     -12.614  14.321 -14.440  1.00 84.78           H
ATOM   2447 2HG  MET A 167     -11.939  13.459 -15.809  1.00 84.78           H
ATOM   2448  SD  MET A 167     -14.323  13.320 -15.774  1.00 84.78           S
ATOM   2449  CE  MET A 167     -15.339  13.629 -14.339  1.00 84.78           C
ATOM   2450 1HE  MET A 167     -15.152  12.859 -13.590  1.00 84.78           H
ATOM   2451 2HE  MET A 167     -15.095  14.607 -13.925  1.00 84.78           H
ATOM   2452 3HE  MET A 167     -16.390  13.608 -14.627  1.00 84.78           H
ATOM   2453  HN  MET A 167     -10.398  11.980 -15.438  1.00 84.78           H
ATOM   2454  N   VAL A 168     -10.770   9.912 -12.964  1.00 92.25           N
ATOM   2455  CA  VAL A 168     -10.685   8.744 -12.104  1.00 92.25           C
ATOM   2456  C   VAL A 168      -9.497   8.902 -11.153  1.00 92.25           C
ATOM   2457  O   VAL A 168      -9.606   8.609  -9.963  1.00 92.25           O
ATOM   2458  HA  VAL A 168     -11.602   8.702 -11.515  1.00 92.25           H
ATOM   2459  CB  VAL A 168     -10.607   7.474 -12.952  1.00 92.25           C
ATOM   2460  HB  VAL A 168      -9.797   7.599 -13.671  1.00 92.25           H
ATOM   2461  CG1 VAL A 168     -10.283   6.255 -12.086  1.00 92.25           C
ATOM   2462 1HG1 VAL A 168      -9.323   6.405 -11.593  1.00 92.25           H
ATOM   2463 2HG1 VAL A 168     -11.061   6.126 -11.335  1.00 92.25           H
ATOM   2464 3HG1 VAL A 168     -10.234   5.365 -12.715  1.00 92.25           H
ATOM   2465  CG2 VAL A 168     -11.902   7.259 -13.738  1.00 92.25           C
ATOM   2466 1HG2 VAL A 168     -12.737   7.165 -13.044  1.00 92.25           H
ATOM   2467 2HG2 VAL A 168     -12.073   8.110 -14.398  1.00 92.25           H
ATOM   2468 3HG2 VAL A 168     -11.820   6.349 -14.333  1.00 92.25           H
ATOM   2469  HN  VAL A 168     -10.674   9.725 -13.941  1.00 92.25           H
ATOM   2470  N   CYS A 169      -8.388   9.363 -11.714  1.00 93.79           N
ATOM   2471  CA  CYS A 169      -7.177   9.550 -10.934  1.00 93.79           C
ATOM   2472  C   CYS A 169      -7.479  10.539  -9.806  1.00 93.79           C
ATOM   2473  O   CYS A 169      -7.126  10.298  -8.653  1.00 93.79           O
ATOM   2474  HA  CYS A 169      -6.911   8.573 -10.530  1.00 93.79           H
ATOM   2475  CB  CYS A 169      -6.009  10.017 -11.805  1.00 93.79           C
ATOM   2476 1HB  CYS A 169      -6.327  10.844 -12.441  1.00 93.79           H
ATOM   2477 2HB  CYS A 169      -5.202  10.391 -11.176  1.00 93.79           H
ATOM   2478  SG  CYS A 169      -5.405   8.632 -12.837  1.00 93.79           S
ATOM   2479  HG  CYS A 169      -6.382   8.694 -13.738  1.00 93.79           H
ATOM   2480  HN  CYS A 169      -8.310   9.607 -12.680  1.00 93.79           H
ATOM   2481  N   PHE A 170      -8.129  11.632 -10.179  1.00 93.38           N
ATOM   2482  CA  PHE A 170      -8.452  12.674  -9.220  1.00 93.38           C
ATOM   2483  C   PHE A 170      -9.341  12.132  -8.099  1.00 93.38           C
ATOM   2484  O   PHE A 170      -9.102  12.407  -6.924  1.00 93.38           O
ATOM   2485  HA  PHE A 170      -7.512  13.028  -8.797  1.00 93.38           H
ATOM   2486  CB  PHE A 170      -9.217  13.760  -9.980  1.00 93.38           C
ATOM   2487 1HB  PHE A 170      -8.612  14.095 -10.822  1.00 93.38           H
ATOM   2488 2HB  PHE A 170     -10.127  13.326 -10.394  1.00 93.38           H
ATOM   2489  CG  PHE A 170      -9.590  14.973  -9.125  1.00 93.38           C
ATOM   2490  CD1 PHE A 170     -10.861  15.112  -8.661  1.00 93.38           C
ATOM   2491  HD1 PHE A 170     -11.614  14.360  -8.898  1.00 93.38           H
ATOM   2492  CD2 PHE A 170      -8.652  15.911  -8.829  1.00 93.38           C
ATOM   2493  HD2 PHE A 170      -7.633  15.799  -9.202  1.00 93.38           H
ATOM   2494  CE1 PHE A 170     -11.208  16.238  -7.868  1.00 93.38           C
ATOM   2495  HE1 PHE A 170     -12.226  16.350  -7.496  1.00 93.38           H
ATOM   2496  CE2 PHE A 170      -8.998  17.037  -8.036  1.00 93.38           C
ATOM   2497  HE2 PHE A 170      -8.246  17.789  -7.799  1.00 93.38           H
ATOM   2498  CZ  PHE A 170     -10.269  17.176  -7.572  1.00 93.38           C
ATOM   2499  HZ  PHE A 170     -10.535  18.040  -6.963  1.00 93.38           H
ATOM   2500  HN  PHE A 170      -8.433  11.810 -11.115  1.00 93.38           H
ATOM   2501  N   THR A 171     -10.347  11.369  -8.501  1.00 92.47           N
ATOM   2502  CA  THR A 171     -11.285  10.803  -7.546  1.00 92.47           C
ATOM   2503  C   THR A 171     -10.553   9.904  -6.549  1.00 92.47           C
ATOM   2504  O   THR A 171     -10.880   9.890  -5.363  1.00 92.47           O
ATOM   2505  HA  THR A 171     -11.729  11.619  -6.976  1.00 92.47           H
ATOM   2506  CB  THR A 171     -12.378  10.075  -8.332  1.00 92.47           C
ATOM   2507  HB  THR A 171     -11.978   9.190  -8.826  1.00 92.47           H
ATOM   2508  OG1 THR A 171     -12.908  11.076  -9.198  1.00 92.47           O
ATOM   2509  HG1 THR A 171     -12.431  11.056 -10.076  1.00 92.47           H
ATOM   2510  CG2 THR A 171     -13.565   9.677  -7.453  1.00 92.47           C
ATOM   2511 1HG2 THR A 171     -14.006  10.570  -7.012  1.00 92.47           H
ATOM   2512 2HG2 THR A 171     -13.222   9.012  -6.660  1.00 92.47           H
ATOM   2513 3HG2 THR A 171     -14.311   9.164  -8.060  1.00 92.47           H
ATOM   2514  HN  THR A 171     -10.526  11.138  -9.457  1.00 92.47           H
ATOM   2515  N   ILE A 172      -9.575   9.174  -7.066  1.00 93.27           N
ATOM   2516  CA  ILE A 172      -8.818   8.247  -6.242  1.00 93.27           C
ATOM   2517  C   ILE A 172      -8.049   9.029  -5.175  1.00 93.27           C
ATOM   2518  O   ILE A 172      -8.039   8.646  -4.006  1.00 93.27           O
ATOM   2519  HA  ILE A 172      -9.533   7.593  -5.743  1.00 93.27           H
ATOM   2520  CB  ILE A 172      -7.927   7.360  -7.115  1.00 93.27           C
ATOM   2521  HB  ILE A 172      -7.441   7.990  -7.858  1.00 93.27           H
ATOM   2522  CG1 ILE A 172      -8.760   6.325  -7.874  1.00 93.27           C
ATOM   2523 1HG1 ILE A 172      -9.140   5.577  -7.179  1.00 93.27           H
ATOM   2524 2HG1 ILE A 172      -9.626   6.810  -8.325  1.00 93.27           H
ATOM   2525  CG2 ILE A 172      -6.821   6.706  -6.283  1.00 93.27           C
ATOM   2526 1HG2 ILE A 172      -6.204   7.480  -5.827  1.00 93.27           H
ATOM   2527 2HG2 ILE A 172      -7.269   6.092  -5.502  1.00 93.27           H
ATOM   2528 3HG2 ILE A 172      -6.203   6.081  -6.928  1.00 93.27           H
ATOM   2529  CD1 ILE A 172      -7.928   5.643  -8.962  1.00 93.27           C
ATOM   2530 1HD1 ILE A 172      -7.570   6.391  -9.669  1.00 93.27           H
ATOM   2531 2HD1 ILE A 172      -7.076   5.139  -8.505  1.00 93.27           H
ATOM   2532 3HD1 ILE A 172      -8.544   4.912  -9.486  1.00 93.27           H
ATOM   2533  HN  ILE A 172      -9.299   9.209  -8.026  1.00 93.27           H
ATOM   2534  N   TRP A 173      -7.424  10.111  -5.616  1.00 92.01           N
ATOM   2535  CA  TRP A 173      -6.588  10.904  -4.732  1.00 92.01           C
ATOM   2536  C   TRP A 173      -7.477  11.473  -3.624  1.00 92.01           C
ATOM   2537  O   TRP A 173      -7.115  11.429  -2.449  1.00 92.01           O
ATOM   2538  HA  TRP A 173      -5.835  10.243  -4.303  1.00 92.01           H
ATOM   2539  CB  TRP A 173      -5.838  11.987  -5.511  1.00 92.01           C
ATOM   2540 1HB  TRP A 173      -6.519  12.437  -6.234  1.00 92.01           H
ATOM   2541 2HB  TRP A 173      -5.539  12.776  -4.821  1.00 92.01           H
ATOM   2542  CG  TRP A 173      -4.598  11.477  -6.248  1.00 92.01           C
ATOM   2543  CD1 TRP A 173      -4.421  11.345  -7.570  1.00 92.01           C
ATOM   2544  HD1 TRP A 173      -5.173  11.596  -8.318  1.00 92.01           H
ATOM   2545  CD2 TRP A 173      -3.362  11.035  -5.649  1.00 92.01           C
ATOM   2546  NE1 TRP A 173      -3.166  10.851  -7.865  1.00 92.01           N
ATOM   2547  HE1 TRP A 173      -2.802  10.668  -8.778  1.00 92.01           H
ATOM   2548  CE2 TRP A 173      -2.502  10.657  -6.659  1.00 92.01           C
ATOM   2549  CE3 TRP A 173      -2.984  10.957  -4.297  1.00 92.01           C
ATOM   2550  HE3 TRP A 173      -3.645  11.250  -3.481  1.00 92.01           H
ATOM   2551  CZ2 TRP A 173      -1.209  10.175  -6.425  1.00 92.01           C
ATOM   2552  HZ2 TRP A 173      -0.548   9.882  -7.241  1.00 92.01           H
ATOM   2553  CZ3 TRP A 173      -1.689  10.473  -4.079  1.00 92.01           C
ATOM   2554  HZ3 TRP A 173      -1.344  10.392  -3.048  1.00 92.01           H
ATOM   2555  CH2 TRP A 173      -0.810  10.088  -5.086  1.00 92.01           C
ATOM   2556  HH2 TRP A 173       0.184   9.720  -4.833  1.00 92.01           H
ATOM   2557  HN  TRP A 173      -7.482  10.446  -6.556  1.00 92.01           H
ATOM   2558  N   VAL A 174      -8.623  11.992  -4.037  1.00 94.90           N
ATOM   2559  CA  VAL A 174      -9.549  12.603  -3.099  1.00 94.90           C
ATOM   2560  C   VAL A 174     -10.004  11.554  -2.082  1.00 94.90           C
ATOM   2561  O   VAL A 174     -10.045  11.824  -0.882  1.00 94.90           O
ATOM   2562  HA  VAL A 174      -9.012  13.392  -2.572  1.00 94.90           H
ATOM   2563  CB  VAL A 174     -10.714  13.245  -3.855  1.00 94.90           C
ATOM   2564  HB  VAL A 174     -11.149  12.488  -4.507  1.00 94.90           H
ATOM   2565  CG1 VAL A 174     -11.803  13.715  -2.889  1.00 94.90           C
ATOM   2566 1HG1 VAL A 174     -12.181  12.863  -2.325  1.00 94.90           H
ATOM   2567 2HG1 VAL A 174     -11.386  14.450  -2.201  1.00 94.90           H
ATOM   2568 3HG1 VAL A 174     -12.618  14.168  -3.454  1.00 94.90           H
ATOM   2569  CG2 VAL A 174     -10.226  14.398  -4.735  1.00 94.90           C
ATOM   2570 1HG2 VAL A 174      -9.754  15.157  -4.111  1.00 94.90           H
ATOM   2571 2HG2 VAL A 174      -9.503  14.022  -5.459  1.00 94.90           H
ATOM   2572 3HG2 VAL A 174     -11.074  14.837  -5.262  1.00 94.90           H
ATOM   2573  HN  VAL A 174      -8.922  12.001  -4.991  1.00 94.90           H
ATOM   2574  N   LEU A 175     -10.333  10.379  -2.598  1.00 89.22           N
ATOM   2575  CA  LEU A 175     -10.856   9.314  -1.760  1.00 89.22           C
ATOM   2576  C   LEU A 175      -9.791   8.900  -0.743  1.00 89.22           C
ATOM   2577  O   LEU A 175     -10.083   8.754   0.443  1.00 89.22           O
ATOM   2578  HA  LEU A 175     -11.713   9.715  -1.219  1.00 89.22           H
ATOM   2579  CB  LEU A 175     -11.366   8.156  -2.621  1.00 89.22           C
ATOM   2580 1HB  LEU A 175     -12.106   8.548  -3.319  1.00 89.22           H
ATOM   2581 2HB  LEU A 175     -10.535   7.779  -3.217  1.00 89.22           H
ATOM   2582  CG  LEU A 175     -11.990   6.982  -1.865  1.00 89.22           C
ATOM   2583  HG  LEU A 175     -11.279   6.645  -1.111  1.00 89.22           H
ATOM   2584  CD1 LEU A 175     -13.258   7.416  -1.128  1.00 89.22           C
ATOM   2585 1HD1 LEU A 175     -13.012   8.201  -0.412  1.00 89.22           H
ATOM   2586 2HD1 LEU A 175     -13.985   7.794  -1.846  1.00 89.22           H
ATOM   2587 3HD1 LEU A 175     -13.681   6.562  -0.598  1.00 89.22           H
ATOM   2588  CD2 LEU A 175     -12.248   5.801  -2.803  1.00 89.22           C
ATOM   2589 1HD2 LEU A 175     -12.931   6.108  -3.595  1.00 89.22           H
ATOM   2590 2HD2 LEU A 175     -11.306   5.473  -3.242  1.00 89.22           H
ATOM   2591 3HD2 LEU A 175     -12.692   4.980  -2.240  1.00 89.22           H
ATOM   2592  HN  LEU A 175     -10.247  10.151  -3.568  1.00 89.22           H
ATOM   2593  N   ALA A 176      -8.577   8.723  -1.244  1.00 94.01           N
ATOM   2594  CA  ALA A 176      -7.484   8.254  -0.409  1.00 94.01           C
ATOM   2595  C   ALA A 176      -7.217   9.277   0.697  1.00 94.01           C
ATOM   2596  O   ALA A 176      -6.936   8.906   1.835  1.00 94.01           O
ATOM   2597  HA  ALA A 176      -7.794   7.313   0.045  1.00 94.01           H
ATOM   2598  CB  ALA A 176      -6.251   7.999  -1.278  1.00 94.01           C
ATOM   2599 1HB  ALA A 176      -6.486   7.244  -2.029  1.00 94.01           H
ATOM   2600 2HB  ALA A 176      -5.958   8.924  -1.774  1.00 94.01           H
ATOM   2601 3HB  ALA A 176      -5.432   7.646  -0.652  1.00 94.01           H
ATOM   2602  HN  ALA A 176      -8.336   8.895  -2.199  1.00 94.01           H
ATOM   2603  N   ALA A 177      -7.312  10.544   0.322  1.00 94.07           N
ATOM   2604  CA  ALA A 177      -7.066  11.623   1.264  1.00 94.07           C
ATOM   2605  C   ALA A 177      -8.086  11.544   2.401  1.00 94.07           C
ATOM   2606  O   ALA A 177      -7.724  11.648   3.572  1.00 94.07           O
ATOM   2607  HA  ALA A 177      -6.065  11.484   1.673  1.00 94.07           H
ATOM   2608  CB  ALA A 177      -7.115  12.964   0.528  1.00 94.07           C
ATOM   2609 1HB  ALA A 177      -6.352  12.979  -0.250  1.00 94.07           H
ATOM   2610 2HB  ALA A 177      -8.098  13.094   0.076  1.00 94.07           H
ATOM   2611 3HB  ALA A 177      -6.930  13.773   1.235  1.00 94.07           H
ATOM   2612  HN  ALA A 177      -7.553  10.837  -0.603  1.00 94.07           H
ATOM   2613  N   ALA A 178      -9.341  11.362   2.017  1.00 93.75           N
ATOM   2614  CA  ALA A 178     -10.423  11.331   2.986  1.00 93.75           C
ATOM   2615  C   ALA A 178     -10.210  10.157   3.944  1.00 93.75           C
ATOM   2616  O   ALA A 178     -10.509  10.260   5.133  1.00 93.75           O
ATOM   2617  HA  ALA A 178     -10.389  12.262   3.552  1.00 93.75           H
ATOM   2618  CB  ALA A 178     -11.763  11.249   2.252  1.00 93.75           C
ATOM   2619 1HB  ALA A 178     -11.878  12.120   1.607  1.00 93.75           H
ATOM   2620 2HB  ALA A 178     -11.791  10.343   1.647  1.00 93.75           H
ATOM   2621 3HB  ALA A 178     -12.575  11.226   2.979  1.00 93.75           H
ATOM   2622  HN  ALA A 178      -9.621  11.237   1.065  1.00 93.75           H
ATOM   2623  N   LEU A 179      -9.696   9.069   3.391  1.00 90.11           N
ATOM   2624  CA  LEU A 179      -9.509   7.853   4.164  1.00 90.11           C
ATOM   2625  C   LEU A 179      -8.329   8.038   5.120  1.00 90.11           C
ATOM   2626  O   LEU A 179      -8.068   7.181   5.963  1.00 90.11           O
ATOM   2627  HA  LEU A 179     -10.412   7.701   4.756  1.00 90.11           H
ATOM   2628  CB  LEU A 179      -9.366   6.645   3.237  1.00 90.11           C
ATOM   2629 1HB  LEU A 179      -8.579   6.858   2.513  1.00 90.11           H
ATOM   2630 2HB  LEU A 179      -9.031   5.794   3.830  1.00 90.11           H
ATOM   2631  CG  LEU A 179     -10.625   6.233   2.472  1.00 90.11           C
ATOM   2632  HG  LEU A 179     -11.020   7.114   1.965  1.00 90.11           H
ATOM   2633  CD1 LEU A 179     -10.299   5.199   1.393  1.00 90.11           C
ATOM   2634 1HD1 LEU A 179      -9.584   5.623   0.688  1.00 90.11           H
ATOM   2635 2HD1 LEU A 179      -9.867   4.313   1.858  1.00 90.11           H
ATOM   2636 3HD1 LEU A 179     -11.211   4.924   0.865  1.00 90.11           H
ATOM   2637  CD2 LEU A 179     -11.711   5.739   3.430  1.00 90.11           C
ATOM   2638 1HD2 LEU A 179     -11.342   4.876   3.984  1.00 90.11           H
ATOM   2639 2HD2 LEU A 179     -11.971   6.535   4.127  1.00 90.11           H
ATOM   2640 3HD2 LEU A 179     -12.596   5.453   2.860  1.00 90.11           H
ATOM   2641  HN  LEU A 179      -9.409   9.010   2.435  1.00 90.11           H
ATOM   2642  N   CYS A 180      -7.647   9.162   4.957  1.00 90.40           N
ATOM   2643  CA  CYS A 180      -6.471   9.447   5.762  1.00 90.40           C
ATOM   2644  C   CYS A 180      -6.883  10.382   6.901  1.00 90.40           C
ATOM   2645  O   CYS A 180      -6.054  10.767   7.723  1.00 90.40           O
ATOM   2646  HA  CYS A 180      -6.120   8.492   6.152  1.00 90.40           H
ATOM   2647  CB  CYS A 180      -5.339  10.040   4.919  1.00 90.40           C
ATOM   2648 1HB  CYS A 180      -5.679  10.953   4.430  1.00 90.40           H
ATOM   2649 2HB  CYS A 180      -4.502  10.314   5.561  1.00 90.40           H
ATOM   2650  SG  CYS A 180      -4.792   8.825   3.664  1.00 90.40           S
ATOM   2651  HG  CYS A 180      -5.953   8.759   3.019  1.00 90.40           H
ATOM   2652  HN  CYS A 180      -7.885   9.869   4.292  1.00 90.40           H
ATOM   2653  N   ILE A 181      -8.165  10.718   6.913  1.00 89.84           N
ATOM   2654  CA  ILE A 181      -8.684  11.650   7.900  1.00 89.84           C
ATOM   2655  C   ILE A 181      -8.371  11.126   9.303  1.00 89.84           C
ATOM   2656  O   ILE A 181      -7.889  11.872  10.154  1.00 89.84           O
ATOM   2657  HA  ILE A 181      -8.164  12.597   7.761  1.00 89.84           H
ATOM   2658  CB  ILE A 181     -10.172  11.911   7.659  1.00 89.84           C
ATOM   2659  HB  ILE A 181     -10.668  10.951   7.512  1.00 89.84           H
ATOM   2660  CG1 ILE A 181     -10.386  12.730   6.384  1.00 89.84           C
ATOM   2661 1HG1 ILE A 181      -9.977  13.731   6.518  1.00 89.84           H
ATOM   2662 2HG1 ILE A 181      -9.842  12.271   5.558  1.00 89.84           H
ATOM   2663  CG2 ILE A 181     -10.818  12.571   8.879  1.00 89.84           C
ATOM   2664 1HG2 ILE A 181     -10.714  11.916   9.744  1.00 89.84           H
ATOM   2665 2HG2 ILE A 181     -10.325  13.521   9.081  1.00 89.84           H
ATOM   2666 3HG2 ILE A 181     -11.876  12.745   8.680  1.00 89.84           H
ATOM   2667  CD1 ILE A 181     -11.873  12.822   6.034  1.00 89.84           C
ATOM   2668 1HD1 ILE A 181     -12.272  11.820   5.877  1.00 89.84           H
ATOM   2669 2HD1 ILE A 181     -12.409  13.303   6.852  1.00 89.84           H
ATOM   2670 3HD1 ILE A 181     -11.996  13.409   5.124  1.00 89.84           H
ATOM   2671  HN  ILE A 181      -8.841  10.367   6.266  1.00 89.84           H
ATOM   2672  N   PRO A 182      -8.638   9.840   9.569  1.00 91.14           N
ATOM   2673  CA  PRO A 182      -8.392   9.278  10.899  1.00 91.14           C
ATOM   2674  C   PRO A 182      -6.971   9.529  11.377  1.00 91.14           C
ATOM   2675  O   PRO A 182      -6.757   9.903  12.529  1.00 91.14           O
ATOM   2676  HA  PRO A 182      -9.030   9.766  11.636  1.00 91.14           H
ATOM   2677  CB  PRO A 182      -8.676   7.785  10.720  1.00 91.14           C
ATOM   2678 1HB  PRO A 182      -7.772   7.233  10.463  1.00 91.14           H
ATOM   2679 2HB  PRO A 182      -9.072   7.340  11.632  1.00 91.14           H
ATOM   2680  CG  PRO A 182      -9.696   7.753   9.588  1.00 91.14           C
ATOM   2681 1HG  PRO A 182      -9.736   6.776   9.107  1.00 91.14           H
ATOM   2682 2HG  PRO A 182     -10.704   7.961   9.946  1.00 91.14           H
ATOM   2683  CD  PRO A 182      -9.190   8.833   8.645  1.00 91.14           C
ATOM   2684 1HD  PRO A 182      -8.428   8.453   7.966  1.00 91.14           H
ATOM   2685 2HD  PRO A 182      -9.991   9.237   8.026  1.00 91.14           H
ATOM   2686  N   GLU A 183      -6.029   9.313  10.471  1.00 87.56           N
ATOM   2687  CA  GLU A 183      -4.622   9.452  10.806  1.00 87.56           C
ATOM   2688  C   GLU A 183      -4.316  10.892  11.224  1.00 87.56           C
ATOM   2689  O   GLU A 183      -3.559  11.121  12.166  1.00 87.56           O
ATOM   2690  HA  GLU A 183      -4.457   8.780  11.647  1.00 87.56           H
ATOM   2691  CB  GLU A 183      -3.735   9.020   9.637  1.00 87.56           C
ATOM   2692 1HB  GLU A 183      -4.196   9.319   8.695  1.00 87.56           H
ATOM   2693 2HB  GLU A 183      -2.730   9.421   9.770  1.00 87.56           H
ATOM   2694  CG  GLU A 183      -3.589   7.498   9.592  1.00 87.56           C
ATOM   2695 1HG  GLU A 183      -2.953   7.214   8.754  1.00 87.56           H
ATOM   2696 2HG  GLU A 183      -3.095   7.150  10.499  1.00 87.56           H
ATOM   2697  CD  GLU A 183      -4.954   6.820   9.456  1.00 87.56           C
ATOM   2698  OE1 GLU A 183      -5.162   5.815  10.171  1.00 87.56           O
ATOM   2699  OE2 GLU A 183      -5.758   7.322   8.641  1.00 87.56           O
ATOM   2700  HN  GLU A 183      -6.214   9.049   9.524  1.00 87.56           H
ATOM   2701  N   ILE A 184      -4.918  11.825  10.501  1.00 89.61           N
ATOM   2702  CA  ILE A 184      -4.650  13.235  10.727  1.00 89.61           C
ATOM   2703  C   ILE A 184      -5.071  13.609  12.149  1.00 89.61           C
ATOM   2704  O   ILE A 184      -4.399  14.396  12.813  1.00 89.61           O
ATOM   2705  HA  ILE A 184      -3.574  13.382  10.636  1.00 89.61           H
ATOM   2706  CB  ILE A 184      -5.317  14.087   9.644  1.00 89.61           C
ATOM   2707  HB  ILE A 184      -6.373  13.822   9.603  1.00 89.61           H
ATOM   2708  CG1 ILE A 184      -4.722  13.787   8.267  1.00 89.61           C
ATOM   2709 1HG1 ILE A 184      -3.704  14.173   8.215  1.00 89.61           H
ATOM   2710 2HG1 ILE A 184      -4.661  12.708   8.120  1.00 89.61           H
ATOM   2711  CG2 ILE A 184      -5.237  15.575   9.991  1.00 89.61           C
ATOM   2712 1HG2 ILE A 184      -5.745  15.755  10.939  1.00 89.61           H
ATOM   2713 2HG2 ILE A 184      -4.192  15.873  10.076  1.00 89.61           H
ATOM   2714 3HG2 ILE A 184      -5.718  16.157   9.205  1.00 89.61           H
ATOM   2715  CD1 ILE A 184      -5.568  14.412   7.156  1.00 89.61           C
ATOM   2716 1HD1 ILE A 184      -6.579  14.005   7.197  1.00 89.61           H
ATOM   2717 2HD1 ILE A 184      -5.606  15.493   7.293  1.00 89.61           H
ATOM   2718 3HD1 ILE A 184      -5.123  14.183   6.188  1.00 89.61           H
ATOM   2719  HN  ILE A 184      -5.578  11.631   9.775  1.00 89.61           H
ATOM   2720  N   LEU A 185      -6.183  13.027  12.576  1.00 89.63           N
ATOM   2721  CA  LEU A 185      -6.814  13.438  13.818  1.00 89.63           C
ATOM   2722  C   LEU A 185      -6.056  12.824  14.998  1.00 89.63           C
ATOM   2723  O   LEU A 185      -5.688  13.528  15.937  1.00 89.63           O
ATOM   2724  HA  LEU A 185      -6.732  14.523  13.883  1.00 89.63           H
ATOM   2725  CB  LEU A 185      -8.305  13.096  13.801  1.00 89.63           C
ATOM   2726 1HB  LEU A 185      -8.411  12.034  13.578  1.00 89.63           H
ATOM   2727 2HB  LEU A 185      -8.705  13.253  14.802  1.00 89.63           H
ATOM   2728  CG  LEU A 185      -9.162  13.885  12.809  1.00 89.63           C
ATOM   2729  HG  LEU A 185      -8.780  13.700  11.805  1.00 89.63           H
ATOM   2730  CD1 LEU A 185     -10.614  13.404  12.836  1.00 89.63           C
ATOM   2731 1HD1 LEU A 185     -10.653  12.348  12.568  1.00 89.63           H
ATOM   2732 2HD1 LEU A 185     -11.024  13.540  13.837  1.00 89.63           H
ATOM   2733 3HD1 LEU A 185     -11.202  13.981  12.122  1.00 89.63           H
ATOM   2734  CD2 LEU A 185      -9.052  15.389  13.064  1.00 89.63           C
ATOM   2735 1HD2 LEU A 185      -9.392  15.612  14.076  1.00 89.63           H
ATOM   2736 2HD2 LEU A 185      -8.013  15.701  12.954  1.00 89.63           H
ATOM   2737 3HD2 LEU A 185      -9.671  15.926  12.346  1.00 89.63           H
ATOM   2738  HN  LEU A 185      -6.649  12.288  12.089  1.00 89.63           H
ATOM   2739  N   TYR A 186      -5.846  11.519  14.910  1.00 89.67           N
ATOM   2740  CA  TYR A 186      -5.544  10.729  16.092  1.00 89.67           C
ATOM   2741  C   TYR A 186      -4.065  10.337  16.126  1.00 89.67           C
ATOM   2742  O   TYR A 186      -3.623   9.650  17.045  1.00 89.67           O
ATOM   2743  HA  TYR A 186      -5.772  11.335  16.969  1.00 89.67           H
ATOM   2744  CB  TYR A 186      -6.393   9.461  15.979  1.00 89.67           C
ATOM   2745 1HB  TYR A 186      -6.066   8.893  15.109  1.00 89.67           H
ATOM   2746 2HB  TYR A 186      -6.212   8.836  16.854  1.00 89.67           H
ATOM   2747  CG  TYR A 186      -7.895   9.727  15.862  1.00 89.67           C
ATOM   2748  CD1 TYR A 186      -8.518  10.574  16.756  1.00 89.67           C
ATOM   2749  HD1 TYR A 186      -7.939  11.055  17.545  1.00 89.67           H
ATOM   2750  CD2 TYR A 186      -8.627   9.118  14.863  1.00 89.67           C
ATOM   2751  HD2 TYR A 186      -8.136   8.448  14.158  1.00 89.67           H
ATOM   2752  CE1 TYR A 186      -9.932  10.824  16.645  1.00 89.67           C
ATOM   2753  HE1 TYR A 186     -10.436  11.492  17.344  1.00 89.67           H
ATOM   2754  CE2 TYR A 186     -10.041   9.368  14.753  1.00 89.67           C
ATOM   2755  HE2 TYR A 186     -10.631   8.894  13.969  1.00 89.67           H
ATOM   2756  CZ  TYR A 186     -10.623  10.209  15.649  1.00 89.67           C
ATOM   2757  OH  TYR A 186     -11.959  10.445  15.545  1.00 89.67           O
ATOM   2758  HH  TYR A 186     -12.349   9.887  14.812  1.00 89.67           H
ATOM   2759  HN  TYR A 186      -5.879  11.003  14.054  1.00 89.67           H
ATOM   2760  N   SER A 187      -3.342  10.790  15.112  1.00 90.82           N
ATOM   2761  CA  SER A 187      -1.893  10.680  15.118  1.00 90.82           C
ATOM   2762  C   SER A 187      -1.303  11.593  16.195  1.00 90.82           C
ATOM   2763  O   SER A 187      -1.524  12.803  16.177  1.00 90.82           O
ATOM   2764  HA  SER A 187      -1.684   9.635  15.346  1.00 90.82           H
ATOM   2765  CB  SER A 187      -1.309  11.029  13.748  1.00 90.82           C
ATOM   2766 1HB  SER A 187      -1.624  12.033  13.464  1.00 90.82           H
ATOM   2767 2HB  SER A 187      -0.221  11.043  13.811  1.00 90.82           H
ATOM   2768  OG  SER A 187      -1.714  10.104  12.743  1.00 90.82           O
ATOM   2769  HG  SER A 187      -2.262  10.570  12.049  1.00 90.82           H
ATOM   2770  HN  SER A 187      -3.729  11.226  14.300  1.00 90.82           H
ATOM   2771  N   GLN A 188      -0.565  10.978  17.107  1.00 84.34           N
ATOM   2772  CA  GLN A 188       0.032  11.715  18.208  1.00 84.34           C
ATOM   2773  C   GLN A 188       1.433  11.178  18.509  1.00 84.34           C
ATOM   2774  O   GLN A 188       1.789  10.084  18.072  1.00 84.34           O
ATOM   2775  HA  GLN A 188       0.098  12.747  17.863  1.00 84.34           H
ATOM   2776  CB  GLN A 188      -0.856  11.658  19.452  1.00 84.34           C
ATOM   2777 1HB  GLN A 188      -0.978  10.622  19.769  1.00 84.34           H
ATOM   2778 2HB  GLN A 188      -0.373  12.188  20.273  1.00 84.34           H
ATOM   2779  CG  GLN A 188      -2.228  12.277  19.176  1.00 84.34           C
ATOM   2780 1HG  GLN A 188      -2.102  13.265  18.732  1.00 84.34           H
ATOM   2781 2HG  GLN A 188      -2.766  11.668  18.449  1.00 84.34           H
ATOM   2782  CD  GLN A 188      -3.048  12.390  20.462  1.00 84.34           C
ATOM   2783  OE1 GLN A 188      -2.556  12.196  21.562  1.00 84.34           O
ATOM   2784  NE2 GLN A 188      -4.322  12.715  20.265  1.00 84.34           N
ATOM   2785 1HE2 GLN A 188      -4.663  12.861  19.336  1.00 84.34           H
ATOM   2786 2HE2 GLN A 188      -4.940  12.813  21.045  1.00 84.34           H
ATOM   2787  HN  GLN A 188      -0.373   9.997  17.103  1.00 84.34           H
ATOM   2788  N   ILE A 189       2.189  11.971  19.253  1.00 88.21           N
ATOM   2789  CA  ILE A 189       3.415  11.483  19.860  1.00 88.21           C
ATOM   2790  C   ILE A 189       3.115  10.985  21.275  1.00 88.21           C
ATOM   2791  O   ILE A 189       2.587  11.729  22.100  1.00 88.21           O
ATOM   2792  HA  ILE A 189       3.762  10.639  19.263  1.00 88.21           H
ATOM   2793  CB  ILE A 189       4.505  12.555  19.804  1.00 88.21           C
ATOM   2794  HB  ILE A 189       4.127  13.452  20.293  1.00 88.21           H
ATOM   2795  CG1 ILE A 189       4.829  12.932  18.357  1.00 88.21           C
ATOM   2796 1HG1 ILE A 189       5.252  12.071  17.839  1.00 88.21           H
ATOM   2797 2HG1 ILE A 189       3.912  13.201  17.833  1.00 88.21           H
ATOM   2798  CG2 ILE A 189       5.751  12.111  20.573  1.00 88.21           C
ATOM   2799 1HG2 ILE A 189       5.490  11.933  21.616  1.00 88.21           H
ATOM   2800 2HG2 ILE A 189       6.141  11.193  20.134  1.00 88.21           H
ATOM   2801 3HG2 ILE A 189       6.510  12.892  20.517  1.00 88.21           H
ATOM   2802  CD1 ILE A 189       5.815  14.101  18.302  1.00 88.21           C
ATOM   2803 1HD1 ILE A 189       5.379  14.967  18.800  1.00 88.21           H
ATOM   2804 2HD1 ILE A 189       6.740  13.820  18.806  1.00 88.21           H
ATOM   2805 3HD1 ILE A 189       6.028  14.349  17.262  1.00 88.21           H
ATOM   2806  HN  ILE A 189       1.977  12.930  19.442  1.00 88.21           H
ATOM   2807  N   LYS A 190       3.465   9.729  21.513  1.00 84.06           N
ATOM   2808  CA  LYS A 190       3.293   9.141  22.830  1.00 84.06           C
ATOM   2809  C   LYS A 190       4.667   8.842  23.434  1.00 84.06           C
ATOM   2810  O   LYS A 190       5.523   8.252  22.776  1.00 84.06           O
ATOM   2811  HA  LYS A 190       2.795   9.881  23.456  1.00 84.06           H
ATOM   2812  CB  LYS A 190       2.375   7.919  22.756  1.00 84.06           C
ATOM   2813 1HB  LYS A 190       1.439   8.191  22.268  1.00 84.06           H
ATOM   2814 2HB  LYS A 190       2.840   7.147  22.142  1.00 84.06           H
ATOM   2815  CG  LYS A 190       2.086   7.364  24.152  1.00 84.06           C
ATOM   2816 1HG  LYS A 190       3.023   7.101  24.643  1.00 84.06           H
ATOM   2817 2HG  LYS A 190       1.612   8.133  24.761  1.00 84.06           H
ATOM   2818  CD  LYS A 190       1.181   6.133  24.076  1.00 84.06           C
ATOM   2819 1HD  LYS A 190       0.206   6.418  23.680  1.00 84.06           H
ATOM   2820 2HD  LYS A 190       1.606   5.406  23.384  1.00 84.06           H
ATOM   2821  CE  LYS A 190       1.009   5.493  25.455  1.00 84.06           C
ATOM   2822 1HE  LYS A 190       1.975   5.429  25.956  1.00 84.06           H
ATOM   2823 2HE  LYS A 190       0.369   6.120  26.076  1.00 84.06           H
ATOM   2824  NZ  LYS A 190       0.419   4.142  25.330  1.00 84.06           N
ATOM   2825 1HZ  LYS A 190       0.140   3.809  26.246  1.00 84.06           H
ATOM   2826 2HZ  LYS A 190      -0.393   4.183  24.723  1.00 84.06           H
ATOM   2827 3HZ  LYS A 190       1.105   3.509  24.934  1.00 84.06           H
ATOM   2828  HN  LYS A 190       3.859   9.119  20.825  1.00 84.06           H
ATOM   2829  N   GLU A 191       4.835   9.263  24.679  1.00 75.85           N
ATOM   2830  CA  GLU A 191       6.025   8.909  25.434  1.00 75.85           C
ATOM   2831  C   GLU A 191       5.768   7.657  26.274  1.00 75.85           C
ATOM   2832  O   GLU A 191       4.856   7.634  27.099  1.00 75.85           O
ATOM   2833  HA  GLU A 191       6.792   8.703  24.687  1.00 75.85           H
ATOM   2834  CB  GLU A 191       6.482  10.075  26.313  1.00 75.85           C
ATOM   2835 1HB  GLU A 191       5.620  10.522  26.808  1.00 75.85           H
ATOM   2836 2HB  GLU A 191       7.248   9.732  27.009  1.00 75.85           H
ATOM   2837  CG  GLU A 191       7.128  11.177  25.471  1.00 75.85           C
ATOM   2838 1HG  GLU A 191       7.893  10.746  24.826  1.00 75.85           H
ATOM   2839 2HG  GLU A 191       6.379  11.628  24.820  1.00 75.85           H
ATOM   2840  CD  GLU A 191       7.752  12.254  26.362  1.00 75.85           C
ATOM   2841  OE1 GLU A 191       8.383  13.168  25.789  1.00 75.85           O
ATOM   2842  OE2 GLU A 191       7.583  12.138  27.595  1.00 75.85           O
ATOM   2843  HN  GLU A 191       4.177   9.834  25.170  1.00 75.85           H
ATOM   2844  N   GLU A 192       6.589   6.644  26.035  1.00 71.59           N
ATOM   2845  CA  GLU A 192       6.509   5.417  26.809  1.00 71.59           C
ATOM   2846  C   GLU A 192       7.907   4.966  27.235  1.00 71.59           C
ATOM   2847  O   GLU A 192       8.782   4.765  26.394  1.00 71.59           O
ATOM   2848  HA  GLU A 192       5.917   5.668  27.689  1.00 71.59           H
ATOM   2849  CB  GLU A 192       5.795   4.318  26.020  1.00 71.59           C
ATOM   2850 1HB  GLU A 192       4.772   4.625  25.805  1.00 71.59           H
ATOM   2851 2HB  GLU A 192       6.369   4.075  25.126  1.00 71.59           H
ATOM   2852  CG  GLU A 192       5.704   3.027  26.838  1.00 71.59           C
ATOM   2853 1HG  GLU A 192       6.572   2.401  26.632  1.00 71.59           H
ATOM   2854 2HG  GLU A 192       5.727   3.264  27.902  1.00 71.59           H
ATOM   2855  CD  GLU A 192       4.423   2.258  26.508  1.00 71.59           C
ATOM   2856  OE1 GLU A 192       3.999   1.464  27.375  1.00 71.59           O
ATOM   2857  OE2 GLU A 192       3.897   2.482  25.396  1.00 71.59           O
ATOM   2858  HN  GLU A 192       7.298   6.653  25.329  1.00 71.59           H
ATOM   2859  N   SER A 193       8.075   4.820  28.542  1.00 72.04           N
ATOM   2860  CA  SER A 193       9.341   4.361  29.087  1.00 72.04           C
ATOM   2861  C   SER A 193      10.472   5.286  28.633  1.00 72.04           C
ATOM   2862  O   SER A 193      11.600   4.839  28.432  1.00 72.04           O
ATOM   2863  HA  SER A 193       9.221   4.406  30.170  1.00 72.04           H
ATOM   2864  CB  SER A 193       9.632   2.920  28.666  1.00 72.04           C
ATOM   2865 1HB  SER A 193       9.800   2.884  27.590  1.00 72.04           H
ATOM   2866 2HB  SER A 193      10.551   2.581  29.143  1.00 72.04           H
ATOM   2867  OG  SER A 193       8.567   2.038  29.009  1.00 72.04           O
ATOM   2868  HG  SER A 193       7.866   2.053  28.296  1.00 72.04           H
ATOM   2869  HN  SER A 193       7.365   5.009  29.221  1.00 72.04           H
ATOM   2870  N   GLY A 194      10.131   6.558  28.485  1.00 80.28           N
ATOM   2871  CA  GLY A 194      11.119   7.561  28.127  1.00 80.28           C
ATOM   2872  C   GLY A 194      11.427   7.517  26.629  1.00 80.28           C
ATOM   2873  O   GLY A 194      12.326   8.211  26.156  1.00 80.28           O
ATOM   2874 1HA  GLY A 194      10.752   8.551  28.398  1.00 80.28           H
ATOM   2875 2HA  GLY A 194      12.034   7.394  28.695  1.00 80.28           H
ATOM   2876  HN  GLY A 194       9.200   6.905  28.605  1.00 80.28           H
ATOM   2877  N   ILE A 195      10.664   6.695  25.924  1.00 78.61           N
ATOM   2878  CA  ILE A 195      10.796   6.605  24.480  1.00 78.61           C
ATOM   2879  C   ILE A 195       9.614   7.315  23.818  1.00 78.61           C
ATOM   2880  O   ILE A 195       8.460   7.044  24.146  1.00 78.61           O
ATOM   2881  HA  ILE A 195      11.712   7.127  24.202  1.00 78.61           H
ATOM   2882  CB  ILE A 195      10.958   5.146  24.047  1.00 78.61           C
ATOM   2883  HB  ILE A 195      10.083   4.591  24.384  1.00 78.61           H
ATOM   2884  CG1 ILE A 195      12.180   4.509  24.711  1.00 78.61           C
ATOM   2885 1HG1 ILE A 195      13.082   5.037  24.402  1.00 78.61           H
ATOM   2886 2HG1 ILE A 195      12.106   4.612  25.794  1.00 78.61           H
ATOM   2887  CG2 ILE A 195      11.008   5.029  22.522  1.00 78.61           C
ATOM   2888 1HG2 ILE A 195      10.083   5.419  22.098  1.00 78.61           H
ATOM   2889 2HG2 ILE A 195      11.853   5.602  22.141  1.00 78.61           H
ATOM   2890 3HG2 ILE A 195      11.123   3.982  22.242  1.00 78.61           H
ATOM   2891  CD1 ILE A 195      12.297   3.029  24.341  1.00 78.61           C
ATOM   2892 1HD1 ILE A 195      11.403   2.500  24.673  1.00 78.61           H
ATOM   2893 2HD1 ILE A 195      12.396   2.932  23.260  1.00 78.61           H
ATOM   2894 3HD1 ILE A 195      13.174   2.601  24.826  1.00 78.61           H
ATOM   2895  HN  ILE A 195       9.967   6.099  26.323  1.00 78.61           H
ATOM   2896  N   ALA A 196       9.942   8.211  22.899  1.00 89.32           N
ATOM   2897  CA  ALA A 196       8.921   8.914  22.141  1.00 89.32           C
ATOM   2898  C   ALA A 196       8.445   8.026  20.989  1.00 89.32           C
ATOM   2899  O   ALA A 196       9.258   7.505  20.226  1.00 89.32           O
ATOM   2900  HA  ALA A 196       8.082   9.104  22.811  1.00 89.32           H
ATOM   2901  CB  ALA A 196       9.477  10.253  21.654  1.00 89.32           C
ATOM   2902 1HB  ALA A 196       9.773  10.857  22.511  1.00 89.32           H
ATOM   2903 2HB  ALA A 196      10.345  10.076  21.017  1.00 89.32           H
ATOM   2904 3HB  ALA A 196       8.711  10.780  21.085  1.00 89.32           H
ATOM   2905  HN  ALA A 196      10.883   8.458  22.670  1.00 89.32           H
ATOM   2906  N   ILE A 197       7.131   7.881  20.898  1.00 84.99           N
ATOM   2907  CA  ILE A 197       6.543   6.990  19.914  1.00 84.99           C
ATOM   2908  C   ILE A 197       5.467   7.744  19.129  1.00 84.99           C
ATOM   2909  O   ILE A 197       4.580   8.360  19.718  1.00 84.99           O
ATOM   2910  HA  ILE A 197       7.334   6.698  19.223  1.00 84.99           H
ATOM   2911  CB  ILE A 197       6.033   5.713  20.584  1.00 84.99           C
ATOM   2912  HB  ILE A 197       5.308   5.994  21.348  1.00 84.99           H
ATOM   2913  CG1 ILE A 197       7.171   4.973  21.290  1.00 84.99           C
ATOM   2914 1HG1 ILE A 197       7.904   4.640  20.556  1.00 84.99           H
ATOM   2915 2HG1 ILE A 197       7.685   5.653  21.969  1.00 84.99           H
ATOM   2916  CG2 ILE A 197       5.305   4.818  19.578  1.00 84.99           C
ATOM   2917 1HG2 ILE A 197       4.455   5.358  19.161  1.00 84.99           H
ATOM   2918 2HG2 ILE A 197       5.989   4.543  18.775  1.00 84.99           H
ATOM   2919 3HG2 ILE A 197       4.954   3.917  20.081  1.00 84.99           H
ATOM   2920  CD1 ILE A 197       6.640   3.768  22.071  1.00 84.99           C
ATOM   2921 1HD1 ILE A 197       5.925   4.107  22.820  1.00 84.99           H
ATOM   2922 2HD1 ILE A 197       6.148   3.079  21.384  1.00 84.99           H
ATOM   2923 3HD1 ILE A 197       7.470   3.260  22.563  1.00 84.99           H
ATOM   2924  HN  ILE A 197       6.475   8.359  21.482  1.00 84.99           H
ATOM   2925  N   CYS A 198       5.581   7.670  17.810  1.00 90.65           N
ATOM   2926  CA  CYS A 198       4.534   8.176  16.939  1.00 90.65           C
ATOM   2927  C   CYS A 198       3.525   7.051  16.696  1.00 90.65           C
ATOM   2928  O   CYS A 198       3.825   6.085  15.996  1.00 90.65           O
ATOM   2929  HA  CYS A 198       4.066   9.009  17.464  1.00 90.65           H
ATOM   2930  CB  CYS A 198       5.104   8.725  15.630  1.00 90.65           C
ATOM   2931 1HB  CYS A 198       5.681   9.628  15.825  1.00 90.65           H
ATOM   2932 2HB  CYS A 198       5.787   7.999  15.189  1.00 90.65           H
ATOM   2933  SG  CYS A 198       3.744   9.093  14.462  1.00 90.65           S
ATOM   2934  HN  CYS A 198       6.369   7.274  17.338  1.00 90.65           H
ATOM   2935  N   THR A 199       2.351   7.214  17.288  1.00 88.41           N
ATOM   2936  CA  THR A 199       1.321   6.193  17.201  1.00 88.41           C
ATOM   2937  C   THR A 199      -0.058   6.839  17.048  1.00 88.41           C
ATOM   2938  O   THR A 199      -0.213   8.039  17.268  1.00 88.41           O
ATOM   2939  HA  THR A 199       1.499   5.602  16.303  1.00 88.41           H
ATOM   2940  CB  THR A 199       1.438   5.297  18.435  1.00 88.41           C
ATOM   2941  HB  THR A 199       2.477   5.025  18.621  1.00 88.41           H
ATOM   2942  OG1 THR A 199       0.558   4.211  18.160  1.00 88.41           O
ATOM   2943  HG1 THR A 199       0.709   3.473  18.818  1.00 88.41           H
ATOM   2944  CG2 THR A 199       0.849   5.946  19.689  1.00 88.41           C
ATOM   2945 1HG2 THR A 199      -0.208   6.157  19.527  1.00 88.41           H
ATOM   2946 2HG2 THR A 199       1.377   6.876  19.899  1.00 88.41           H
ATOM   2947 3HG2 THR A 199       0.959   5.268  20.535  1.00 88.41           H
ATOM   2948  HN  THR A 199       2.100   8.024  17.819  1.00 88.41           H
ATOM   2949  N   MET A 200      -1.023   6.014  16.671  1.00 87.54           N
ATOM   2950  CA  MET A 200      -2.418   6.418  16.727  1.00 87.54           C
ATOM   2951  C   MET A 200      -2.983   6.244  18.138  1.00 87.54           C
ATOM   2952  O   MET A 200      -2.817   5.190  18.751  1.00 87.54           O
ATOM   2953  HA  MET A 200      -2.429   7.473  16.452  1.00 87.54           H
ATOM   2954  CB  MET A 200      -3.233   5.578  15.742  1.00 87.54           C
ATOM   2955 1HB  MET A 200      -3.056   4.518  15.930  1.00 87.54           H
ATOM   2956 2HB  MET A 200      -4.297   5.756  15.901  1.00 87.54           H
ATOM   2957  CG  MET A 200      -2.864   5.914  14.297  1.00 87.54           C
ATOM   2958 1HG  MET A 200      -1.798   6.133  14.226  1.00 87.54           H
ATOM   2959 2HG  MET A 200      -3.056   5.055  13.654  1.00 87.54           H
ATOM   2960  SD  MET A 200      -3.812   7.318  13.735  1.00 87.54           S
ATOM   2961  CE  MET A 200      -5.378   6.526  13.412  1.00 87.54           C
ATOM   2962 1HE  MET A 200      -5.244   5.751  12.657  1.00 87.54           H
ATOM   2963 2HE  MET A 200      -5.754   6.076  14.331  1.00 87.54           H
ATOM   2964 3HE  MET A 200      -6.092   7.266  13.051  1.00 87.54           H
ATOM   2965  HN  MET A 200      -0.866   5.086  16.333  1.00 87.54           H
ATOM   2966  N   VAL A 201      -3.639   7.293  18.612  1.00 89.67           N
ATOM   2967  CA  VAL A 201      -4.343   7.224  19.881  1.00 89.67           C
ATOM   2968  C   VAL A 201      -5.828   7.514  19.652  1.00 89.67           C
ATOM   2969  O   VAL A 201      -6.189   8.594  19.188  1.00 89.67           O
ATOM   2970  HA  VAL A 201      -4.238   6.208  20.261  1.00 89.67           H
ATOM   2971  CB  VAL A 201      -3.697   8.176  20.890  1.00 89.67           C
ATOM   2972  HB  VAL A 201      -3.834   9.194  20.526  1.00 89.67           H
ATOM   2973  CG1 VAL A 201      -4.378   8.071  22.256  1.00 89.67           C
ATOM   2974 1HG1 VAL A 201      -5.433   8.329  22.158  1.00 89.67           H
ATOM   2975 2HG1 VAL A 201      -4.287   7.051  22.630  1.00 89.67           H
ATOM   2976 3HG1 VAL A 201      -3.900   8.758  22.954  1.00 89.67           H
ATOM   2977  CG2 VAL A 201      -2.194   7.916  21.005  1.00 89.67           C
ATOM   2978 1HG2 VAL A 201      -2.027   6.890  21.336  1.00 89.67           H
ATOM   2979 2HG2 VAL A 201      -1.724   8.065  20.033  1.00 89.67           H
ATOM   2980 3HG2 VAL A 201      -1.760   8.606  21.729  1.00 89.67           H
ATOM   2981  HN  VAL A 201      -3.693   8.176  18.146  1.00 89.67           H
ATOM   2982  N   TYR A 202      -6.648   6.529  19.986  1.00 89.51           N
ATOM   2983  CA  TYR A 202      -8.083   6.649  19.787  1.00 89.51           C
ATOM   2984  C   TYR A 202      -8.770   7.174  21.049  1.00 89.51           C
ATOM   2985  O   TYR A 202      -8.362   6.849  22.163  1.00 89.51           O
ATOM   2986  HA  TYR A 202      -8.251   7.353  18.971  1.00 89.51           H
ATOM   2987  CB  TYR A 202      -8.588   5.235  19.496  1.00 89.51           C
ATOM   2988 1HB  TYR A 202      -8.301   4.581  20.319  1.00 89.51           H
ATOM   2989 2HB  TYR A 202      -9.678   5.248  19.465  1.00 89.51           H
ATOM   2990  CG  TYR A 202      -8.062   4.643  18.186  1.00 89.51           C
ATOM   2991  CD1 TYR A 202      -8.733   4.880  17.004  1.00 89.51           C
ATOM   2992  HD1 TYR A 202      -9.638   5.488  17.003  1.00 89.51           H
ATOM   2993  CD2 TYR A 202      -6.917   3.873  18.188  1.00 89.51           C
ATOM   2994  HD2 TYR A 202      -6.387   3.686  19.122  1.00 89.51           H
ATOM   2995  CE1 TYR A 202      -8.239   4.323  15.771  1.00 89.51           C
ATOM   2996  HE1 TYR A 202      -8.759   4.502  14.830  1.00 89.51           H
ATOM   2997  CE2 TYR A 202      -6.422   3.316  16.955  1.00 89.51           C
ATOM   2998  HE2 TYR A 202      -5.519   2.706  16.942  1.00 89.51           H
ATOM   2999  CZ  TYR A 202      -7.107   3.569  15.808  1.00 89.51           C
ATOM   3000  OH  TYR A 202      -6.640   3.043  14.644  1.00 89.51           O
ATOM   3001  HH  TYR A 202      -7.250   3.286  13.890  1.00 89.51           H
ATOM   3002  HN  TYR A 202      -6.349   5.663  20.387  1.00 89.51           H
ATOM   3003  N   PRO A 203      -9.822   7.991  20.899  1.00 84.00           N
ATOM   3004  CA  PRO A 203     -10.495   8.574  22.062  1.00 84.00           C
ATOM   3005  C   PRO A 203     -11.244   7.533  22.878  1.00 84.00           C
ATOM   3006  O   PRO A 203     -11.699   6.526  22.337  1.00 84.00           O
ATOM   3007  HA  PRO A 203      -9.762   8.999  22.747  1.00 84.00           H
ATOM   3008  CB  PRO A 203     -11.445   9.606  21.450  1.00 84.00           C
ATOM   3009 1HB  PRO A 203     -12.358   9.709  22.037  1.00 84.00           H
ATOM   3010 2HB  PRO A 203     -10.987  10.594  21.400  1.00 84.00           H
ATOM   3011  CG  PRO A 203     -11.729   9.060  20.080  1.00 84.00           C
ATOM   3012 1HG  PRO A 203     -12.541   8.334  20.105  1.00 84.00           H
ATOM   3013 2HG  PRO A 203     -12.031   9.852  19.395  1.00 84.00           H
ATOM   3014  CD  PRO A 203     -10.446   8.421  19.635  1.00 84.00           C
ATOM   3015 1HD  PRO A 203     -10.628   7.577  18.969  1.00 84.00           H
ATOM   3016 2HD  PRO A 203      -9.813   9.124  19.093  1.00 84.00           H
ATOM   3017  N   SER A 204     -11.352   7.805  24.170  1.00 76.23           N
ATOM   3018  CA  SER A 204     -11.677   6.764  25.129  1.00 76.23           C
ATOM   3019  C   SER A 204     -13.090   6.237  24.871  1.00 76.23           C
ATOM   3020  O   SER A 204     -13.358   5.051  25.058  1.00 76.23           O
ATOM   3021  HA  SER A 204     -10.940   5.979  24.965  1.00 76.23           H
ATOM   3022  CB  SER A 204     -11.559   7.281  26.564  1.00 76.23           C
ATOM   3023 1HB  SER A 204     -11.942   6.529  27.254  1.00 76.23           H
ATOM   3024 2HB  SER A 204     -10.507   7.432  26.810  1.00 76.23           H
ATOM   3025  OG  SER A 204     -12.269   8.502  26.753  1.00 76.23           O
ATOM   3026  HG  SER A 204     -13.249   8.320  26.829  1.00 76.23           H
ATOM   3027  HN  SER A 204     -11.222   8.716  24.562  1.00 76.23           H
ATOM   3028  N   ASP A 205     -13.957   7.144  24.443  1.00 69.59           N
ATOM   3029  CA  ASP A 205     -15.388   6.914  24.538  1.00 69.59           C
ATOM   3030  C   ASP A 205     -15.757   5.675  23.720  1.00 69.59           C
ATOM   3031  O   ASP A 205     -16.441   4.781  24.214  1.00 69.59           O
ATOM   3032  HA  ASP A 205     -15.588   6.785  25.602  1.00 69.59           H
ATOM   3033  CB  ASP A 205     -16.175   8.101  23.980  1.00 69.59           C
ATOM   3034 1HB  ASP A 205     -15.861   8.300  22.955  1.00 69.59           H
ATOM   3035 2HB  ASP A 205     -17.237   7.855  23.945  1.00 69.59           H
ATOM   3036  CG  ASP A 205     -15.963   9.351  24.836  1.00 69.59           C
ATOM   3037  OD1 ASP A 205     -15.430   9.188  25.955  1.00 69.59           O
ATOM   3038  OD2 ASP A 205     -16.340  10.441  24.352  1.00 69.59           O
ATOM   3039  HN  ASP A 205     -13.696   8.020  24.039  1.00 69.59           H
ATOM   3040  N   GLU A 206     -15.287   5.662  22.481  1.00 71.97           N
ATOM   3041  CA  GLU A 206     -15.603   4.574  21.572  1.00 71.97           C
ATOM   3042  C   GLU A 206     -14.327   4.047  20.911  1.00 71.97           C
ATOM   3043  O   GLU A 206     -14.348   3.640  19.750  1.00 71.97           O
ATOM   3044  HA  GLU A 206     -16.045   3.796  22.194  1.00 71.97           H
ATOM   3045  CB  GLU A 206     -16.623   5.016  20.521  1.00 71.97           C
ATOM   3046 1HB  GLU A 206     -16.276   5.927  20.033  1.00 71.97           H
ATOM   3047 2HB  GLU A 206     -16.810   4.199  19.824  1.00 71.97           H
ATOM   3048  CG  GLU A 206     -17.968   5.348  21.168  1.00 71.97           C
ATOM   3049 1HG  GLU A 206     -18.074   4.794  22.101  1.00 71.97           H
ATOM   3050 2HG  GLU A 206     -18.003   6.408  21.421  1.00 71.97           H
ATOM   3051  CD  GLU A 206     -19.128   5.004  20.231  1.00 71.97           C
ATOM   3052  OE1 GLU A 206     -20.089   4.375  20.724  1.00 71.97           O
ATOM   3053  OE2 GLU A 206     -19.026   5.377  19.042  1.00 71.97           O
ATOM   3054  HN  GLU A 206     -14.701   6.376  22.098  1.00 71.97           H
ATOM   3055  N   SER A 207     -13.247   4.071  21.678  1.00 84.83           N
ATOM   3056  CA  SER A 207     -11.933   3.780  21.131  1.00 84.83           C
ATOM   3057  C   SER A 207     -11.965   2.452  20.372  1.00 84.83           C
ATOM   3058  O   SER A 207     -11.450   2.356  19.259  1.00 84.83           O
ATOM   3059  HA  SER A 207     -11.715   4.604  20.451  1.00 84.83           H
ATOM   3060  CB  SER A 207     -10.874   3.737  22.234  1.00 84.83           C
ATOM   3061 1HB  SER A 207      -9.921   3.424  21.809  1.00 84.83           H
ATOM   3062 2HB  SER A 207     -10.730   4.739  22.638  1.00 84.83           H
ATOM   3063  OG  SER A 207     -11.238   2.849  23.288  1.00 84.83           O
ATOM   3064  HG  SER A 207     -10.661   3.015  24.088  1.00 84.83           H
ATOM   3065  HN  SER A 207     -13.261   4.285  22.655  1.00 84.83           H
ATOM   3066  N   THR A 208     -12.574   1.460  21.005  1.00 84.54           N
ATOM   3067  CA  THR A 208     -12.570   0.112  20.464  1.00 84.54           C
ATOM   3068  C   THR A 208     -13.310   0.073  19.125  1.00 84.54           C
ATOM   3069  O   THR A 208     -12.831  -0.529  18.165  1.00 84.54           O
ATOM   3070  HA  THR A 208     -11.537  -0.176  20.267  1.00 84.54           H
ATOM   3071  CB  THR A 208     -13.169  -0.823  21.517  1.00 84.54           C
ATOM   3072  HB  THR A 208     -14.242  -0.661  21.615  1.00 84.54           H
ATOM   3073  OG1 THR A 208     -12.399  -0.566  22.687  1.00 84.54           O
ATOM   3074  HG1 THR A 208     -11.434  -0.761  22.512  1.00 84.54           H
ATOM   3075  CG2 THR A 208     -12.901  -2.298  21.211  1.00 84.54           C
ATOM   3076 1HG2 THR A 208     -11.826  -2.473  21.179  1.00 84.54           H
ATOM   3077 2HG2 THR A 208     -13.339  -2.554  20.246  1.00 84.54           H
ATOM   3078 3HG2 THR A 208     -13.348  -2.917  21.988  1.00 84.54           H
ATOM   3079  HN  THR A 208     -13.063   1.566  21.871  1.00 84.54           H
ATOM   3080  N   LYS A 209     -14.465   0.722  19.104  1.00 81.23           N
ATOM   3081  CA  LYS A 209     -15.294   0.736  17.911  1.00 81.23           C
ATOM   3082  C   LYS A 209     -14.526   1.405  16.769  1.00 81.23           C
ATOM   3083  O   LYS A 209     -14.514   0.903  15.647  1.00 81.23           O
ATOM   3084  HA  LYS A 209     -15.488  -0.301  17.636  1.00 81.23           H
ATOM   3085  CB  LYS A 209     -16.647   1.387  18.207  1.00 81.23           C
ATOM   3086 1HB  LYS A 209     -16.493   2.373  18.644  1.00 81.23           H
ATOM   3087 2HB  LYS A 209     -17.195   1.533  17.276  1.00 81.23           H
ATOM   3088  CG  LYS A 209     -17.474   0.523  19.161  1.00 81.23           C
ATOM   3089 1HG  LYS A 209     -17.529  -0.497  18.779  1.00 81.23           H
ATOM   3090 2HG  LYS A 209     -16.980   0.473  20.132  1.00 81.23           H
ATOM   3091  CD  LYS A 209     -18.885   1.088  19.329  1.00 81.23           C
ATOM   3092 1HD  LYS A 209     -18.833   2.165  19.490  1.00 81.23           H
ATOM   3093 2HD  LYS A 209     -19.455   0.931  18.413  1.00 81.23           H
ATOM   3094  CE  LYS A 209     -19.605   0.425  20.505  1.00 81.23           C
ATOM   3095 1HE  LYS A 209     -19.884  -0.595  20.240  1.00 81.23           H
ATOM   3096 2HE  LYS A 209     -18.933   0.360  21.360  1.00 81.23           H
ATOM   3097  NZ  LYS A 209     -20.814   1.196  20.874  1.00 81.23           N
ATOM   3098 1HZ  LYS A 209     -21.261   0.761  21.673  1.00 81.23           H
ATOM   3099 2HZ  LYS A 209     -20.549   2.146  21.110  1.00 81.23           H
ATOM   3100 3HZ  LYS A 209     -21.458   1.209  20.091  1.00 81.23           H
ATOM   3101  HN  LYS A 209     -14.834   1.231  19.882  1.00 81.23           H
ATOM   3102  N   LEU A 210     -13.904   2.529  17.096  1.00 87.80           N
ATOM   3103  CA  LEU A 210     -13.244   3.340  16.087  1.00 87.80           C
ATOM   3104  C   LEU A 210     -12.108   2.534  15.454  1.00 87.80           C
ATOM   3105  O   LEU A 210     -11.997   2.464  14.231  1.00 87.80           O
ATOM   3106  HA  LEU A 210     -13.981   3.562  15.314  1.00 87.80           H
ATOM   3107  CB  LEU A 210     -12.795   4.675  16.682  1.00 87.80           C
ATOM   3108 1HB  LEU A 210     -13.645   5.129  17.190  1.00 87.80           H
ATOM   3109 2HB  LEU A 210     -12.039   4.475  17.442  1.00 87.80           H
ATOM   3110  CG  LEU A 210     -12.225   5.693  15.692  1.00 87.80           C
ATOM   3111  HG  LEU A 210     -11.386   5.232  15.172  1.00 87.80           H
ATOM   3112  CD1 LEU A 210     -13.264   6.066  14.632  1.00 87.80           C
ATOM   3113 1HD1 LEU A 210     -13.559   5.172  14.083  1.00 87.80           H
ATOM   3114 2HD1 LEU A 210     -14.138   6.501  15.116  1.00 87.80           H
ATOM   3115 3HD1 LEU A 210     -12.833   6.791  13.941  1.00 87.80           H
ATOM   3116  CD2 LEU A 210     -11.684   6.924  16.422  1.00 87.80           C
ATOM   3117 1HD2 LEU A 210     -12.489   7.396  16.985  1.00 87.80           H
ATOM   3118 2HD2 LEU A 210     -10.891   6.621  17.106  1.00 87.80           H
ATOM   3119 3HD2 LEU A 210     -11.286   7.632  15.694  1.00 87.80           H
ATOM   3120  HN  LEU A 210     -13.846   2.885  18.028  1.00 87.80           H
ATOM   3121  N   LYS A 211     -11.291   1.946  16.316  1.00 91.94           N
ATOM   3122  CA  LYS A 211     -10.161   1.156  15.857  1.00 91.94           C
ATOM   3123  C   LYS A 211     -10.663   0.044  14.935  1.00 91.94           C
ATOM   3124  O   LYS A 211     -10.145  -0.136  13.834  1.00 91.94           O
ATOM   3125  HA  LYS A 211      -9.513   1.816  15.281  1.00 91.94           H
ATOM   3126  CB  LYS A 211      -9.345   0.647  17.047  1.00 91.94           C
ATOM   3127 1HB  LYS A 211      -8.974   1.491  17.627  1.00 91.94           H
ATOM   3128 2HB  LYS A 211      -9.986   0.063  17.709  1.00 91.94           H
ATOM   3129  CG  LYS A 211      -8.170  -0.213  16.578  1.00 91.94           C
ATOM   3130 1HG  LYS A 211      -8.542  -1.147  16.158  1.00 91.94           H
ATOM   3131 2HG  LYS A 211      -7.632   0.303  15.782  1.00 91.94           H
ATOM   3132  CD  LYS A 211      -7.214  -0.513  17.734  1.00 91.94           C
ATOM   3133 1HD  LYS A 211      -6.867   0.422  18.176  1.00 91.94           H
ATOM   3134 2HD  LYS A 211      -7.743  -1.058  18.516  1.00 91.94           H
ATOM   3135  CE  LYS A 211      -6.014  -1.333  17.256  1.00 91.94           C
ATOM   3136 1HE  LYS A 211      -6.350  -2.310  16.907  1.00 91.94           H
ATOM   3137 2HE  LYS A 211      -5.542  -0.837  16.408  1.00 91.94           H
ATOM   3138  NZ  LYS A 211      -5.031  -1.501  18.349  1.00 91.94           N
ATOM   3139 1HZ  LYS A 211      -4.278  -2.103  18.037  1.00 91.94           H
ATOM   3140 2HZ  LYS A 211      -4.655  -0.596  18.608  1.00 91.94           H
ATOM   3141 3HZ  LYS A 211      -5.488  -1.919  19.152  1.00 91.94           H
ATOM   3142  HN  LYS A 211     -11.391   2.003  17.310  1.00 91.94           H
ATOM   3143  N   SER A 212     -11.667  -0.674  15.418  1.00 89.74           N
ATOM   3144  CA  SER A 212     -12.194  -1.812  14.684  1.00 89.74           C
ATOM   3145  C   SER A 212     -12.682  -1.365  13.304  1.00 89.74           C
ATOM   3146  O   SER A 212     -12.422  -2.031  12.304  1.00 89.74           O
ATOM   3147  HA  SER A 212     -11.359  -2.506  14.588  1.00 89.74           H
ATOM   3148  CB  SER A 212     -13.331  -2.486  15.455  1.00 89.74           C
ATOM   3149 1HB  SER A 212     -12.987  -2.740  16.458  1.00 89.74           H
ATOM   3150 2HB  SER A 212     -14.157  -1.785  15.570  1.00 89.74           H
ATOM   3151  OG  SER A 212     -13.795  -3.664  14.801  1.00 89.74           O
ATOM   3152  HG  SER A 212     -13.040  -4.309  14.682  1.00 89.74           H
ATOM   3153  HN  SER A 212     -12.117  -0.489  16.292  1.00 89.74           H
ATOM   3154  N   ALA A 213     -13.380  -0.239  13.295  1.00 93.08           N
ATOM   3155  CA  ALA A 213     -13.942   0.283  12.061  1.00 93.08           C
ATOM   3156  C   ALA A 213     -12.806   0.647  11.102  1.00 93.08           C
ATOM   3157  O   ALA A 213     -12.861   0.320   9.917  1.00 93.08           O
ATOM   3158  HA  ALA A 213     -14.547  -0.505  11.612  1.00 93.08           H
ATOM   3159  CB  ALA A 213     -14.844   1.479  12.376  1.00 93.08           C
ATOM   3160 1HB  ALA A 213     -15.651   1.161  13.036  1.00 93.08           H
ATOM   3161 2HB  ALA A 213     -14.258   2.257  12.866  1.00 93.08           H
ATOM   3162 3HB  ALA A 213     -15.265   1.870  11.450  1.00 93.08           H
ATOM   3163  HN  ALA A 213     -13.563   0.313  14.109  1.00 93.08           H
ATOM   3164  N   VAL A 214     -11.804   1.317  11.650  1.00 90.97           N
ATOM   3165  CA  VAL A 214     -10.691   1.791  10.844  1.00 90.97           C
ATOM   3166  C   VAL A 214      -9.982   0.595  10.208  1.00 90.97           C
ATOM   3167  O   VAL A 214      -9.629   0.632   9.030  1.00 90.97           O
ATOM   3168  HA  VAL A 214     -11.102   2.417  10.052  1.00 90.97           H
ATOM   3169  CB  VAL A 214      -9.759   2.656  11.696  1.00 90.97           C
ATOM   3170  HB  VAL A 214      -9.522   2.100  12.603  1.00 90.97           H
ATOM   3171  CG1 VAL A 214      -8.447   2.935  10.960  1.00 90.97           C
ATOM   3172 1HG1 VAL A 214      -7.946   1.993  10.740  1.00 90.97           H
ATOM   3173 2HG1 VAL A 214      -8.657   3.461  10.029  1.00 90.97           H
ATOM   3174 3HG1 VAL A 214      -7.803   3.552  11.588  1.00 90.97           H
ATOM   3175  CG2 VAL A 214     -10.445   3.959  12.109  1.00 90.97           C
ATOM   3176 1HG2 VAL A 214     -10.725   4.521  11.217  1.00 90.97           H
ATOM   3177 2HG2 VAL A 214     -11.339   3.732  12.690  1.00 90.97           H
ATOM   3178 3HG2 VAL A 214      -9.761   4.555  12.713  1.00 90.97           H
ATOM   3179  HN  VAL A 214     -11.744   1.537  12.624  1.00 90.97           H
ATOM   3180  N   LEU A 215      -9.793  -0.439  11.015  1.00 90.35           N
ATOM   3181  CA  LEU A 215      -9.071  -1.617  10.567  1.00 90.35           C
ATOM   3182  C   LEU A 215      -9.901  -2.345   9.506  1.00 90.35           C
ATOM   3183  O   LEU A 215      -9.371  -2.760   8.476  1.00 90.35           O
ATOM   3184  HA  LEU A 215      -8.144  -1.277  10.106  1.00 90.35           H
ATOM   3185  CB  LEU A 215      -8.689  -2.498  11.758  1.00 90.35           C
ATOM   3186 1HB  LEU A 215      -9.578  -2.656  12.368  1.00 90.35           H
ATOM   3187 2HB  LEU A 215      -8.383  -3.473  11.380  1.00 90.35           H
ATOM   3188  CG  LEU A 215      -7.576  -1.959  12.660  1.00 90.35           C
ATOM   3189  HG  LEU A 215      -7.900  -1.001  13.067  1.00 90.35           H
ATOM   3190  CD1 LEU A 215      -7.330  -2.895  13.845  1.00 90.35           C
ATOM   3191 1HD1 LEU A 215      -8.243  -2.985  14.433  1.00 90.35           H
ATOM   3192 2HD1 LEU A 215      -7.036  -3.878  13.477  1.00 90.35           H
ATOM   3193 3HD1 LEU A 215      -6.534  -2.488  14.469  1.00 90.35           H
ATOM   3194  CD2 LEU A 215      -6.298  -1.700  11.859  1.00 90.35           C
ATOM   3195 1HD2 LEU A 215      -5.960  -2.631  11.404  1.00 90.35           H
ATOM   3196 2HD2 LEU A 215      -6.501  -0.967  11.078  1.00 90.35           H
ATOM   3197 3HD2 LEU A 215      -5.524  -1.318  12.524  1.00 90.35           H
ATOM   3198  HN  LEU A 215     -10.123  -0.479  11.959  1.00 90.35           H
ATOM   3199  N   THR A 216     -11.187  -2.477   9.795  1.00 90.21           N
ATOM   3200  CA  THR A 216     -12.086  -3.184   8.899  1.00 90.21           C
ATOM   3201  C   THR A 216     -12.099  -2.518   7.521  1.00 90.21           C
ATOM   3202  O   THR A 216     -12.041  -3.199   6.498  1.00 90.21           O
ATOM   3203  HA  THR A 216     -11.707  -4.197   8.761  1.00 90.21           H
ATOM   3204  CB  THR A 216     -13.465  -3.241   9.560  1.00 90.21           C
ATOM   3205  HB  THR A 216     -13.880  -2.240   9.681  1.00 90.21           H
ATOM   3206  OG1 THR A 216     -13.241  -3.963  10.768  1.00 90.21           O
ATOM   3207  HG1 THR A 216     -13.165  -3.329  11.537  1.00 90.21           H
ATOM   3208  CG2 THR A 216     -14.452  -4.112   8.781  1.00 90.21           C
ATOM   3209 1HG2 THR A 216     -14.068  -5.130   8.719  1.00 90.21           H
ATOM   3210 2HG2 THR A 216     -14.578  -3.709   7.776  1.00 90.21           H
ATOM   3211 3HG2 THR A 216     -15.414  -4.117   9.294  1.00 90.21           H
ATOM   3212  HN  THR A 216     -11.615  -2.111  10.621  1.00 90.21           H
ATOM   3213  N   LEU A 217     -12.177  -1.196   7.540  1.00 87.34           N
ATOM   3214  CA  LEU A 217     -12.215  -0.431   6.304  1.00 87.34           C
ATOM   3215  C   LEU A 217     -10.934  -0.690   5.510  1.00 87.34           C
ATOM   3216  O   LEU A 217     -10.972  -0.817   4.287  1.00 87.34           O
ATOM   3217  HA  LEU A 217     -13.062  -0.794   5.722  1.00 87.34           H
ATOM   3218  CB  LEU A 217     -12.468   1.049   6.598  1.00 87.34           C
ATOM   3219 1HB  LEU A 217     -13.302   1.123   7.297  1.00 87.34           H
ATOM   3220 2HB  LEU A 217     -11.592   1.454   7.104  1.00 87.34           H
ATOM   3221  CG  LEU A 217     -12.776   1.930   5.386  1.00 87.34           C
ATOM   3222  HG  LEU A 217     -12.022   1.735   4.622  1.00 87.34           H
ATOM   3223  CD1 LEU A 217     -14.135   1.575   4.780  1.00 87.34           C
ATOM   3224 1HD1 LEU A 217     -14.130   0.533   4.462  1.00 87.34           H
ATOM   3225 2HD1 LEU A 217     -14.915   1.724   5.527  1.00 87.34           H
ATOM   3226 3HD1 LEU A 217     -14.328   2.216   3.920  1.00 87.34           H
ATOM   3227  CD2 LEU A 217     -12.679   3.413   5.747  1.00 87.34           C
ATOM   3228 1HD2 LEU A 217     -13.395   3.642   6.536  1.00 87.34           H
ATOM   3229 2HD2 LEU A 217     -11.671   3.637   6.096  1.00 87.34           H
ATOM   3230 3HD2 LEU A 217     -12.902   4.017   4.868  1.00 87.34           H
ATOM   3231  HN  LEU A 217     -12.213  -0.649   8.376  1.00 87.34           H
ATOM   3232  N   LYS A 218      -9.828  -0.761   6.237  1.00 84.43           N
ATOM   3233  CA  LYS A 218      -8.532  -0.960   5.611  1.00 84.43           C
ATOM   3234  C   LYS A 218      -8.521  -2.307   4.887  1.00 84.43           C
ATOM   3235  O   LYS A 218      -8.058  -2.402   3.752  1.00 84.43           O
ATOM   3236  HA  LYS A 218      -8.402  -0.169   4.872  1.00 84.43           H
ATOM   3237  CB  LYS A 218      -7.411  -0.806   6.641  1.00 84.43           C
ATOM   3238 1HB  LYS A 218      -7.536   0.131   7.184  1.00 84.43           H
ATOM   3239 2HB  LYS A 218      -7.473  -1.609   7.375  1.00 84.43           H
ATOM   3240  CG  LYS A 218      -6.039  -0.830   5.965  1.00 84.43           C
ATOM   3241 1HG  LYS A 218      -5.937  -1.738   5.372  1.00 84.43           H
ATOM   3242 2HG  LYS A 218      -5.953   0.011   5.277  1.00 84.43           H
ATOM   3243  CD  LYS A 218      -4.915  -0.763   7.002  1.00 84.43           C
ATOM   3244 1HD  LYS A 218      -4.974   0.179   7.547  1.00 84.43           H
ATOM   3245 2HD  LYS A 218      -5.042  -1.563   7.732  1.00 84.43           H
ATOM   3246  CE  LYS A 218      -3.544  -0.887   6.334  1.00 84.43           C
ATOM   3247 1HE  LYS A 218      -3.528  -1.760   5.682  1.00 84.43           H
ATOM   3248 2HE  LYS A 218      -3.360  -0.016   5.704  1.00 84.43           H
ATOM   3249  NZ  LYS A 218      -2.479  -1.002   7.354  1.00 84.43           N
ATOM   3250 1HZ  LYS A 218      -1.611  -1.276   6.907  1.00 84.43           H
ATOM   3251 2HZ  LYS A 218      -2.354  -0.108   7.816  1.00 84.43           H
ATOM   3252 3HZ  LYS A 218      -2.742  -1.702   8.040  1.00 84.43           H
ATOM   3253  HN  LYS A 218      -9.809  -0.685   7.234  1.00 84.43           H
ATOM   3254  N   VAL A 219      -9.037  -3.316   5.574  1.00 89.26           N
ATOM   3255  CA  VAL A 219      -8.979  -4.676   5.065  1.00 89.26           C
ATOM   3256  C   VAL A 219      -9.887  -4.796   3.840  1.00 89.26           C
ATOM   3257  O   VAL A 219      -9.499  -5.381   2.830  1.00 89.26           O
ATOM   3258  HA  VAL A 219      -7.950  -4.868   4.759  1.00 89.26           H
ATOM   3259  CB  VAL A 219      -9.337  -5.666   6.175  1.00 89.26           C
ATOM   3260  HB  VAL A 219     -10.300  -5.370   6.590  1.00 89.26           H
ATOM   3261  CG1 VAL A 219      -9.481  -7.084   5.618  1.00 89.26           C
ATOM   3262 1HG1 VAL A 219     -10.270  -7.101   4.867  1.00 89.26           H
ATOM   3263 2HG1 VAL A 219      -8.540  -7.394   5.164  1.00 89.26           H
ATOM   3264 3HG1 VAL A 219      -9.736  -7.768   6.428  1.00 89.26           H
ATOM   3265  CG2 VAL A 219      -8.304  -5.622   7.303  1.00 89.26           C
ATOM   3266 1HG2 VAL A 219      -7.322  -5.881   6.907  1.00 89.26           H
ATOM   3267 2HG2 VAL A 219      -8.272  -4.619   7.727  1.00 89.26           H
ATOM   3268 3HG2 VAL A 219      -8.583  -6.336   8.078  1.00 89.26           H
ATOM   3269  HN  VAL A 219      -9.488  -3.216   6.461  1.00 89.26           H
ATOM   3270  N   ILE A 220     -11.080  -4.234   3.970  1.00 90.05           N
ATOM   3271  CA  ILE A 220     -12.084  -4.360   2.927  1.00 90.05           C
ATOM   3272  C   ILE A 220     -11.580  -3.679   1.654  1.00 90.05           C
ATOM   3273  O   ILE A 220     -11.491  -4.309   0.602  1.00 90.05           O
ATOM   3274  HA  ILE A 220     -12.212  -5.423   2.723  1.00 90.05           H
ATOM   3275  CB  ILE A 220     -13.433  -3.828   3.416  1.00 90.05           C
ATOM   3276  HB  ILE A 220     -13.271  -2.850   3.869  1.00 90.05           H
ATOM   3277  CG1 ILE A 220     -14.021  -4.735   4.499  1.00 90.05           C
ATOM   3278 1HG1 ILE A 220     -14.232  -5.719   4.079  1.00 90.05           H
ATOM   3279 2HG1 ILE A 220     -13.289  -4.879   5.294  1.00 90.05           H
ATOM   3280  CG2 ILE A 220     -14.401  -3.630   2.247  1.00 90.05           C
ATOM   3281 1HG2 ILE A 220     -13.977  -2.915   1.542  1.00 90.05           H
ATOM   3282 2HG2 ILE A 220     -14.562  -4.584   1.744  1.00 90.05           H
ATOM   3283 3HG2 ILE A 220     -15.351  -3.252   2.623  1.00 90.05           H
ATOM   3284  CD1 ILE A 220     -15.303  -4.136   5.080  1.00 90.05           C
ATOM   3285 1HD1 ILE A 220     -15.083  -3.164   5.520  1.00 90.05           H
ATOM   3286 2HD1 ILE A 220     -16.040  -4.017   4.286  1.00 90.05           H
ATOM   3287 3HD1 ILE A 220     -15.699  -4.801   5.847  1.00 90.05           H
ATOM   3288  HN  ILE A 220     -11.363  -3.701   4.767  1.00 90.05           H
ATOM   3289  N   LEU A 221     -11.262  -2.399   1.791  1.00 88.14           N
ATOM   3290  CA  LEU A 221     -10.928  -1.583   0.636  1.00 88.14           C
ATOM   3291  C   LEU A 221      -9.487  -1.874   0.212  1.00 88.14           C
ATOM   3292  O   LEU A 221      -9.123  -1.667  -0.945  1.00 88.14           O
ATOM   3293  HA  LEU A 221     -11.593  -1.878  -0.175  1.00 88.14           H
ATOM   3294  CB  LEU A 221     -11.197  -0.106   0.929  1.00 88.14           C
ATOM   3295 1HB  LEU A 221     -10.620   0.181   1.808  1.00 88.14           H
ATOM   3296 2HB  LEU A 221     -10.819   0.484   0.094  1.00 88.14           H
ATOM   3297  CG  LEU A 221     -12.659   0.276   1.165  1.00 88.14           C
ATOM   3298  HG  LEU A 221     -13.013  -0.256   2.048  1.00 88.14           H
ATOM   3299  CD1 LEU A 221     -12.796   1.772   1.454  1.00 88.14           C
ATOM   3300 1HD1 LEU A 221     -12.221   2.024   2.345  1.00 88.14           H
ATOM   3301 2HD1 LEU A 221     -12.419   2.342   0.605  1.00 88.14           H
ATOM   3302 3HD1 LEU A 221     -13.845   2.016   1.618  1.00 88.14           H
ATOM   3303  CD2 LEU A 221     -13.537  -0.164  -0.008  1.00 88.14           C
ATOM   3304 1HD2 LEU A 221     -13.193   0.321  -0.922  1.00 88.14           H
ATOM   3305 2HD2 LEU A 221     -13.473  -1.246  -0.125  1.00 88.14           H
ATOM   3306 3HD2 LEU A 221     -14.572   0.120   0.186  1.00 88.14           H
ATOM   3307  HN  LEU A 221     -11.231  -1.922   2.669  1.00 88.14           H
ATOM   3308  N   GLY A 222      -8.706  -2.349   1.171  1.00 86.48           N
ATOM   3309  CA  GLY A 222      -7.272  -2.477   0.973  1.00 86.48           C
ATOM   3310  C   GLY A 222      -6.933  -3.781   0.248  1.00 86.48           C
ATOM   3311  O   GLY A 222      -5.889  -3.886  -0.393  1.00 86.48           O
ATOM   3312 1HA  GLY A 222      -6.903  -1.630   0.395  1.00 86.48           H
ATOM   3313 2HA  GLY A 222      -6.764  -2.450   1.937  1.00 86.48           H
ATOM   3314  HN  GLY A 222      -9.037  -2.643   2.068  1.00 86.48           H
ATOM   3315  N   PHE A 223      -7.835  -4.743   0.375  1.00 80.35           N
ATOM   3316  CA  PHE A 223      -7.569  -6.088  -0.107  1.00 80.35           C
ATOM   3317  C   PHE A 223      -8.784  -6.658  -0.842  1.00 80.35           C
ATOM   3318  O   PHE A 223      -8.736  -6.877  -2.051  1.00 80.35           O
ATOM   3319  HA  PHE A 223      -6.727  -6.023  -0.797  1.00 80.35           H
ATOM   3320  CB  PHE A 223      -7.277  -6.954   1.120  1.00 80.35           C
ATOM   3321 1HB  PHE A 223      -6.495  -6.477   1.711  1.00 80.35           H
ATOM   3322 2HB  PHE A 223      -8.169  -6.994   1.744  1.00 80.35           H
ATOM   3323  CG  PHE A 223      -6.842  -8.382   0.784  1.00 80.35           C
ATOM   3324  CD1 PHE A 223      -7.630  -9.433   1.137  1.00 80.35           C
ATOM   3325  HD1 PHE A 223      -8.571  -9.258   1.659  1.00 80.35           H
ATOM   3326  CD2 PHE A 223      -5.669  -8.601   0.133  1.00 80.35           C
ATOM   3327  HD2 PHE A 223      -5.037  -7.758  -0.150  1.00 80.35           H
ATOM   3328  CE1 PHE A 223      -7.227 -10.759   0.826  1.00 80.35           C
ATOM   3329  HE1 PHE A 223      -7.858 -11.601   1.109  1.00 80.35           H
ATOM   3330  CE2 PHE A 223      -5.266  -9.926  -0.179  1.00 80.35           C
ATOM   3331  HE2 PHE A 223      -4.325 -10.101  -0.701  1.00 80.35           H
ATOM   3332  CZ  PHE A 223      -6.053 -10.977   0.174  1.00 80.35           C
ATOM   3333  HZ  PHE A 223      -5.744 -11.995  -0.065  1.00 80.35           H
ATOM   3334  HN  PHE A 223      -8.733  -4.616   0.798  1.00 80.35           H
ATOM   3335  N   PHE A 224      -9.845  -6.881  -0.080  1.00 83.66           N
ATOM   3336  CA  PHE A 224     -10.934  -7.725  -0.542  1.00 83.66           C
ATOM   3337  C   PHE A 224     -11.552  -7.167  -1.825  1.00 83.66           C
ATOM   3338  O   PHE A 224     -11.652  -7.873  -2.828  1.00 83.66           O
ATOM   3339  HA  PHE A 224     -10.516  -8.712  -0.741  1.00 83.66           H
ATOM   3340  CB  PHE A 224     -11.994  -7.730   0.561  1.00 83.66           C
ATOM   3341 1HB  PHE A 224     -12.067  -6.729   0.986  1.00 83.66           H
ATOM   3342 2HB  PHE A 224     -12.963  -7.959   0.118  1.00 83.66           H
ATOM   3343  CG  PHE A 224     -11.716  -8.728   1.687  1.00 83.66           C
ATOM   3344  CD1 PHE A 224     -11.918 -10.057   1.483  1.00 83.66           C
ATOM   3345  HD1 PHE A 224     -12.278 -10.412   0.516  1.00 83.66           H
ATOM   3346  CD2 PHE A 224     -11.268  -8.286   2.892  1.00 83.66           C
ATOM   3347  HD2 PHE A 224     -11.106  -7.220   3.056  1.00 83.66           H
ATOM   3348  CE1 PHE A 224     -11.660 -10.984   2.527  1.00 83.66           C
ATOM   3349  HE1 PHE A 224     -11.822 -12.049   2.364  1.00 83.66           H
ATOM   3350  CE2 PHE A 224     -11.010  -9.212   3.937  1.00 83.66           C
ATOM   3351  HE2 PHE A 224     -10.650  -8.858   4.903  1.00 83.66           H
ATOM   3352  CZ  PHE A 224     -11.211 -10.541   3.733  1.00 83.66           C
ATOM   3353  HZ  PHE A 224     -11.013 -11.252   4.535  1.00 83.66           H
ATOM   3354  HN  PHE A 224      -9.966  -6.498   0.836  1.00 83.66           H
ATOM   3355  N   LEU A 225     -11.952  -5.906  -1.752  1.00 89.18           N
ATOM   3356  CA  LEU A 225     -12.628  -5.269  -2.870  1.00 89.18           C
ATOM   3357  C   LEU A 225     -11.721  -5.314  -4.101  1.00 89.18           C
ATOM   3358  O   LEU A 225     -12.112  -5.832  -5.146  1.00 89.18           O
ATOM   3359  HA  LEU A 225     -13.527  -5.849  -3.081  1.00 89.18           H
ATOM   3360  CB  LEU A 225     -13.079  -3.858  -2.489  1.00 89.18           C
ATOM   3361 1HB  LEU A 225     -13.786  -3.934  -1.664  1.00 89.18           H
ATOM   3362 2HB  LEU A 225     -12.213  -3.309  -2.118  1.00 89.18           H
ATOM   3363  CG  LEU A 225     -13.727  -3.037  -3.606  1.00 89.18           C
ATOM   3364  HG  LEU A 225     -13.098  -3.110  -4.493  1.00 89.18           H
ATOM   3365  CD1 LEU A 225     -15.099  -3.603  -3.977  1.00 89.18           C
ATOM   3366 1HD1 LEU A 225     -14.987  -4.632  -4.319  1.00 89.18           H
ATOM   3367 2HD1 LEU A 225     -15.750  -3.579  -3.103  1.00 89.18           H
ATOM   3368 3HD1 LEU A 225     -15.538  -3.001  -4.773  1.00 89.18           H
ATOM   3369  CD2 LEU A 225     -13.801  -1.556  -3.226  1.00 89.18           C
ATOM   3370 1HD2 LEU A 225     -14.395  -1.443  -2.319  1.00 89.18           H
ATOM   3371 2HD2 LEU A 225     -12.795  -1.175  -3.051  1.00 89.18           H
ATOM   3372 3HD2 LEU A 225     -14.266  -0.996  -4.037  1.00 89.18           H
ATOM   3373  HN  LEU A 225     -11.821  -5.323  -0.950  1.00 89.18           H
ATOM   3374  N   PRO A 226     -10.498  -4.775  -4.002  1.00 89.83           N
ATOM   3375  CA  PRO A 226      -9.574  -4.788  -5.138  1.00 89.83           C
ATOM   3376  C   PRO A 226      -9.382  -6.183  -5.710  1.00 89.83           C
ATOM   3377  O   PRO A 226      -9.406  -6.368  -6.926  1.00 89.83           O
ATOM   3378  HA  PRO A 226      -9.981  -4.197  -5.959  1.00 89.83           H
ATOM   3379  CB  PRO A 226      -8.274  -4.229  -4.555  1.00 89.83           C
ATOM   3380 1HB  PRO A 226      -7.626  -5.024  -4.187  1.00 89.83           H
ATOM   3381 2HB  PRO A 226      -7.705  -3.674  -5.300  1.00 89.83           H
ATOM   3382  CG  PRO A 226      -8.754  -3.326  -3.425  1.00 89.83           C
ATOM   3383 1HG  PRO A 226      -7.966  -3.134  -2.697  1.00 89.83           H
ATOM   3384 2HG  PRO A 226      -9.075  -2.352  -3.794  1.00 89.83           H
ATOM   3385  CD  PRO A 226      -9.905  -4.116  -2.824  1.00 89.83           C
ATOM   3386 1HD  PRO A 226      -9.558  -4.845  -2.091  1.00 89.83           H
ATOM   3387 2HD  PRO A 226     -10.617  -3.469  -2.312  1.00 89.83           H
ATOM   3388  N   PHE A 227      -9.193  -7.136  -4.810  1.00 84.05           N
ATOM   3389  CA  PHE A 227      -8.853  -8.490  -5.213  1.00 84.05           C
ATOM   3390  C   PHE A 227      -9.980  -9.118  -6.034  1.00 84.05           C
ATOM   3391  O   PHE A 227      -9.731  -9.726  -7.074  1.00 84.05           O
ATOM   3392  HA  PHE A 227      -7.952  -8.428  -5.823  1.00 84.05           H
ATOM   3393  CB  PHE A 227      -8.658  -9.302  -3.931  1.00 84.05           C
ATOM   3394 1HB  PHE A 227      -7.920  -8.801  -3.304  1.00 84.05           H
ATOM   3395 2HB  PHE A 227      -9.595  -9.314  -3.374  1.00 84.05           H
ATOM   3396  CG  PHE A 227      -8.206 -10.744  -4.171  1.00 84.05           C
ATOM   3397  CD1 PHE A 227      -9.114 -11.757  -4.130  1.00 84.05           C
ATOM   3398  HD1 PHE A 227     -10.162 -11.541  -3.926  1.00 84.05           H
ATOM   3399  CD2 PHE A 227      -6.898 -11.014  -4.426  1.00 84.05           C
ATOM   3400  HD2 PHE A 227      -6.171 -10.203  -4.459  1.00 84.05           H
ATOM   3401  CE1 PHE A 227      -8.695 -13.095  -4.353  1.00 84.05           C
ATOM   3402  HE1 PHE A 227      -9.422 -13.906  -4.320  1.00 84.05           H
ATOM   3403  CE2 PHE A 227      -6.479 -12.352  -4.649  1.00 84.05           C
ATOM   3404  HE2 PHE A 227      -5.430 -12.568  -4.853  1.00 84.05           H
ATOM   3405  CZ  PHE A 227      -7.386 -13.365  -4.608  1.00 84.05           C
ATOM   3406  HZ  PHE A 227      -7.065 -14.392  -4.779  1.00 84.05           H
ATOM   3407  HN  PHE A 227      -9.270  -6.996  -3.822  1.00 84.05           H
ATOM   3408  N   VAL A 228     -11.197  -8.948  -5.537  1.00 91.71           N
ATOM   3409  CA  VAL A 228     -12.359  -9.532  -6.185  1.00 91.71           C
ATOM   3410  C   VAL A 228     -12.485  -8.965  -7.601  1.00 91.71           C
ATOM   3411  O   VAL A 228     -12.716  -9.709  -8.553  1.00 91.71           O
ATOM   3412  HA  VAL A 228     -12.193 -10.607  -6.251  1.00 91.71           H
ATOM   3413  CB  VAL A 228     -13.607  -9.295  -5.333  1.00 91.71           C
ATOM   3414  HB  VAL A 228     -13.658  -8.232  -5.101  1.00 91.71           H
ATOM   3415  CG1 VAL A 228     -14.875  -9.670  -6.103  1.00 91.71           C
ATOM   3416 1HG1 VAL A 228     -14.946  -9.060  -7.004  1.00 91.71           H
ATOM   3417 2HG1 VAL A 228     -14.835 -10.723  -6.380  1.00 91.71           H
ATOM   3418 3HG1 VAL A 228     -15.748  -9.492  -5.475  1.00 91.71           H
ATOM   3419  CG2 VAL A 228     -13.522 -10.061  -4.012  1.00 91.71           C
ATOM   3420 1HG2 VAL A 228     -13.435 -11.129  -4.215  1.00 91.71           H
ATOM   3421 2HG2 VAL A 228     -12.649  -9.725  -3.452  1.00 91.71           H
ATOM   3422 3HG2 VAL A 228     -14.422  -9.876  -3.426  1.00 91.71           H
ATOM   3423  HN  VAL A 228     -11.394  -8.425  -4.708  1.00 91.71           H
ATOM   3424  N   VAL A 229     -12.328  -7.653  -7.695  1.00 91.58           N
ATOM   3425  CA  VAL A 229     -12.490  -6.969  -8.967  1.00 91.58           C
ATOM   3426  C   VAL A 229     -11.424  -7.465  -9.947  1.00 91.58           C
ATOM   3427  O   VAL A 229     -11.726  -7.751 -11.105  1.00 91.58           O
ATOM   3428  HA  VAL A 229     -13.474  -7.230  -9.358  1.00 91.58           H
ATOM   3429  CB  VAL A 229     -12.449  -5.455  -8.756  1.00 91.58           C
ATOM   3430  HB  VAL A 229     -11.537  -5.217  -8.209  1.00 91.58           H
ATOM   3431  CG1 VAL A 229     -12.400  -4.716 -10.095  1.00 91.58           C
ATOM   3432 1HG1 VAL A 229     -11.507  -5.016 -10.643  1.00 91.58           H
ATOM   3433 2HG1 VAL A 229     -13.286  -4.963 -10.679  1.00 91.58           H
ATOM   3434 3HG1 VAL A 229     -12.371  -3.641  -9.916  1.00 91.58           H
ATOM   3435  CG2 VAL A 229     -13.637  -4.986  -7.914  1.00 91.58           C
ATOM   3436 1HG2 VAL A 229     -14.567  -5.243  -8.423  1.00 91.58           H
ATOM   3437 2HG2 VAL A 229     -13.609  -5.476  -6.941  1.00 91.58           H
ATOM   3438 3HG2 VAL A 229     -13.584  -3.906  -7.779  1.00 91.58           H
ATOM   3439  HN  VAL A 229     -12.095  -7.061  -6.924  1.00 91.58           H
ATOM   3440  N   MET A 230     -10.201  -7.553  -9.447  1.00 84.07           N
ATOM   3441  CA  MET A 230      -9.081  -7.964 -10.276  1.00 84.07           C
ATOM   3442  C   MET A 230      -9.279  -9.389 -10.797  1.00 84.07           C
ATOM   3443  O   MET A 230      -9.094  -9.650 -11.985  1.00 84.07           O
ATOM   3444  HA  MET A 230      -9.061  -7.264 -11.111  1.00 84.07           H
ATOM   3445  CB  MET A 230      -7.788  -7.894  -9.460  1.00 84.07           C
ATOM   3446 1HB  MET A 230      -7.940  -8.370  -8.491  1.00 84.07           H
ATOM   3447 2HB  MET A 230      -7.002  -8.451  -9.969  1.00 84.07           H
ATOM   3448  CG  MET A 230      -7.345  -6.444  -9.258  1.00 84.07           C
ATOM   3449 1HG  MET A 230      -7.323  -5.925 -10.217  1.00 84.07           H
ATOM   3450 2HG  MET A 230      -8.063  -5.919  -8.629  1.00 84.07           H
ATOM   3451  SD  MET A 230      -5.727  -6.399  -8.505  1.00 84.07           S
ATOM   3452  CE  MET A 230      -6.126  -7.015  -6.878  1.00 84.07           C
ATOM   3453 1HE  MET A 230      -6.853  -6.353  -6.407  1.00 84.07           H
ATOM   3454 2HE  MET A 230      -6.548  -8.016  -6.961  1.00 84.07           H
ATOM   3455 3HE  MET A 230      -5.222  -7.051  -6.271  1.00 84.07           H
ATOM   3456  HN  MET A 230      -9.969  -7.348  -8.495  1.00 84.07           H
ATOM   3457  N   ALA A 231      -9.652 -10.273  -9.884  1.00 89.91           N
ATOM   3458  CA  ALA A 231      -9.799 -11.679 -10.219  1.00 89.91           C
ATOM   3459  C   ALA A 231     -10.854 -11.830 -11.317  1.00 89.91           C
ATOM   3460  O   ALA A 231     -10.657 -12.579 -12.272  1.00 89.91           O
ATOM   3461  HA  ALA A 231      -8.840 -12.032 -10.597  1.00 89.91           H
ATOM   3462  CB  ALA A 231     -10.153 -12.470  -8.958  1.00 89.91           C
ATOM   3463 1HB  ALA A 231      -9.358 -12.353  -8.221  1.00 89.91           H
ATOM   3464 2HB  ALA A 231     -11.089 -12.096  -8.545  1.00 89.91           H
ATOM   3465 3HB  ALA A 231     -10.263 -13.525  -9.210  1.00 89.91           H
ATOM   3466  HN  ALA A 231      -9.853 -10.042  -8.931  1.00 89.91           H
ATOM   3467  N   CYS A 232     -11.950 -11.106 -11.143  1.00 89.37           N
ATOM   3468  CA  CYS A 232     -13.058 -11.190 -12.080  1.00 89.37           C
ATOM   3469  C   CYS A 232     -12.584 -10.653 -13.433  1.00 89.37           C
ATOM   3470  O   CYS A 232     -12.866 -11.246 -14.473  1.00 89.37           O
ATOM   3471  HA  CYS A 232     -13.326 -12.244 -12.154  1.00 89.37           H
ATOM   3472  CB  CYS A 232     -14.289 -10.440 -11.568  1.00 89.37           C
ATOM   3473 1HB  CYS A 232     -14.013  -9.428 -11.273  1.00 89.37           H
ATOM   3474 2HB  CYS A 232     -15.027 -10.350 -12.365  1.00 89.37           H
ATOM   3475  SG  CYS A 232     -15.015 -11.330 -10.143  1.00 89.37           S
ATOM   3476  HG  CYS A 232     -14.174 -10.846  -9.234  1.00 89.37           H
ATOM   3477  HN  CYS A 232     -12.088 -10.473 -10.381  1.00 89.37           H
ATOM   3478  N   CYS A 233     -11.873  -9.537 -13.374  1.00 88.12           N
ATOM   3479  CA  CYS A 233     -11.457  -8.850 -14.585  1.00 88.12           C
ATOM   3480  C   CYS A 233     -10.592  -9.808 -15.407  1.00 88.12           C
ATOM   3481  O   CYS A 233     -10.835 -10.004 -16.597  1.00 88.12           O
ATOM   3482  HA  CYS A 233     -12.367  -8.590 -15.126  1.00 88.12           H
ATOM   3483  CB  CYS A 233     -10.724  -7.544 -14.272  1.00 88.12           C
ATOM   3484 1HB  CYS A 233      -9.969  -7.717 -13.505  1.00 88.12           H
ATOM   3485 2HB  CYS A 233     -10.202  -7.189 -15.160  1.00 88.12           H
ATOM   3486  SG  CYS A 233     -11.916  -6.279 -13.701  1.00 88.12           S
ATOM   3487  HG  CYS A 233     -12.053  -6.763 -12.470  1.00 88.12           H
ATOM   3488  HN  CYS A 233     -11.582  -9.103 -12.522  1.00 88.12           H
ATOM   3489  N   TYR A 234      -9.600 -10.378 -14.740  1.00 75.54           N
ATOM   3490  CA  TYR A 234      -8.565 -11.127 -15.433  1.00 75.54           C
ATOM   3491  C   TYR A 234      -9.074 -12.509 -15.850  1.00 75.54           C
ATOM   3492  O   TYR A 234      -8.634 -13.058 -16.858  1.00 75.54           O
ATOM   3493  HA  TYR A 234      -8.285 -10.567 -16.325  1.00 75.54           H
ATOM   3494  CB  TYR A 234      -7.424 -11.299 -14.428  1.00 75.54           C
ATOM   3495 1HB  TYR A 234      -7.845 -11.370 -13.425  1.00 75.54           H
ATOM   3496 2HB  TYR A 234      -6.916 -12.243 -14.628  1.00 75.54           H
ATOM   3497  CG  TYR A 234      -6.395 -10.167 -14.455  1.00 75.54           C
ATOM   3498  CD1 TYR A 234      -5.236 -10.306 -15.191  1.00 75.54           C
ATOM   3499  HD1 TYR A 234      -5.054 -11.222 -15.753  1.00 75.54           H
ATOM   3500  CD2 TYR A 234      -6.626  -9.007 -13.744  1.00 75.54           C
ATOM   3501  HD2 TYR A 234      -7.541  -8.898 -13.162  1.00 75.54           H
ATOM   3502  CE1 TYR A 234      -4.267  -9.241 -15.217  1.00 75.54           C
ATOM   3503  HE1 TYR A 234      -3.348  -9.338 -15.794  1.00 75.54           H
ATOM   3504  CE2 TYR A 234      -5.657  -7.942 -13.770  1.00 75.54           C
ATOM   3505  HE2 TYR A 234      -5.827  -7.021 -13.212  1.00 75.54           H
ATOM   3506  CZ  TYR A 234      -4.526  -8.111 -14.505  1.00 75.54           C
ATOM   3507  OH  TYR A 234      -3.611  -7.105 -14.530  1.00 75.54           O
ATOM   3508  HH  TYR A 234      -3.945  -6.326 -13.999  1.00 75.54           H
ATOM   3509  HN  TYR A 234      -9.496 -10.335 -13.746  1.00 75.54           H
ATOM   3510  N   THR A 235      -9.994 -13.030 -15.052  1.00 85.19           N
ATOM   3511  CA  THR A 235     -10.645 -14.287 -15.381  1.00 85.19           C
ATOM   3512  C   THR A 235     -11.329 -14.192 -16.746  1.00 85.19           C
ATOM   3513  O   THR A 235     -11.219 -15.103 -17.565  1.00 85.19           O
ATOM   3514  HA  THR A 235      -9.880 -15.060 -15.460  1.00 85.19           H
ATOM   3515  CB  THR A 235     -11.606 -14.635 -14.243  1.00 85.19           C
ATOM   3516  HB  THR A 235     -12.258 -15.462 -14.523  1.00 85.19           H
ATOM   3517  OG1 THR A 235     -12.262 -13.403 -13.954  1.00 85.19           O
ATOM   3518  HG1 THR A 235     -13.049 -13.285 -14.561  1.00 85.19           H
ATOM   3519  CG2 THR A 235     -10.874 -14.980 -12.944  1.00 85.19           C
ATOM   3520 1HG2 THR A 235     -10.274 -14.128 -12.627  1.00 85.19           H
ATOM   3521 2HG2 THR A 235     -10.226 -15.840 -13.110  1.00 85.19           H
ATOM   3522 3HG2 THR A 235     -11.603 -15.219 -12.169  1.00 85.19           H
ATOM   3523  HN  THR A 235     -10.296 -12.610 -14.196  1.00 85.19           H
ATOM   3524  N   ILE A 236     -12.021 -13.080 -16.950  1.00 84.29           N
ATOM   3525  CA  ILE A 236     -12.712 -12.848 -18.206  1.00 84.29           C
ATOM   3526  C   ILE A 236     -11.683 -12.590 -19.309  1.00 84.29           C
ATOM   3527  O   ILE A 236     -11.841 -13.063 -20.433  1.00 84.29           O
ATOM   3528  HA  ILE A 236     -13.259 -13.758 -18.451  1.00 84.29           H
ATOM   3529  CB  ILE A 236     -13.742 -11.728 -18.052  1.00 84.29           C
ATOM   3530  HB  ILE A 236     -13.224 -10.832 -17.710  1.00 84.29           H
ATOM   3531  CG1 ILE A 236     -14.783 -12.082 -16.988  1.00 84.29           C
ATOM   3532 1HG1 ILE A 236     -15.454 -12.849 -17.372  1.00 84.29           H
ATOM   3533 2HG1 ILE A 236     -14.285 -12.502 -16.114  1.00 84.29           H
ATOM   3534  CG2 ILE A 236     -14.390 -11.389 -19.397  1.00 84.29           C
ATOM   3535 1HG2 ILE A 236     -13.622 -11.064 -20.098  1.00 84.29           H
ATOM   3536 2HG2 ILE A 236     -14.891 -12.273 -19.791  1.00 84.29           H
ATOM   3537 3HG2 ILE A 236     -15.118 -10.590 -19.258  1.00 84.29           H
ATOM   3538  CD1 ILE A 236     -15.590 -10.848 -16.578  1.00 84.29           C
ATOM   3539 1HD1 ILE A 236     -14.917 -10.093 -16.172  1.00 84.29           H
ATOM   3540 2HD1 ILE A 236     -16.105 -10.445 -17.450  1.00 84.29           H
ATOM   3541 3HD1 ILE A 236     -16.322 -11.128 -15.820  1.00 84.29           H
ATOM   3542  HN  ILE A 236     -12.113 -12.348 -16.275  1.00 84.29           H
ATOM   3543  N   ILE A 237     -10.652 -11.840 -18.949  1.00 80.95           N
ATOM   3544  CA  ILE A 237      -9.603 -11.505 -19.896  1.00 80.95           C
ATOM   3545  C   ILE A 237      -9.018 -12.792 -20.480  1.00 80.95           C
ATOM   3546  O   ILE A 237      -8.954 -12.953 -21.697  1.00 80.95           O
ATOM   3547  HA  ILE A 237     -10.063 -10.937 -20.705  1.00 80.95           H
ATOM   3548  CB  ILE A 237      -8.560 -10.596 -19.242  1.00 80.95           C
ATOM   3549  HB  ILE A 237      -8.380 -10.958 -18.230  1.00 80.95           H
ATOM   3550  CG1 ILE A 237      -9.079  -9.162 -19.124  1.00 80.95           C
ATOM   3551 1HG1 ILE A 237      -9.085  -8.692 -20.107  1.00 80.95           H
ATOM   3552 2HG1 ILE A 237     -10.109  -9.172 -18.769  1.00 80.95           H
ATOM   3553  CG2 ILE A 237      -7.227 -10.664 -19.990  1.00 80.95           C
ATOM   3554 1HG2 ILE A 237      -6.855 -11.689 -19.978  1.00 80.95           H
ATOM   3555 2HG2 ILE A 237      -7.373 -10.343 -21.021  1.00 80.95           H
ATOM   3556 3HG2 ILE A 237      -6.504 -10.010 -19.504  1.00 80.95           H
ATOM   3557  CD1 ILE A 237      -8.212  -8.342 -18.166  1.00 80.95           C
ATOM   3558 1HD1 ILE A 237      -8.228  -8.802 -17.178  1.00 80.95           H
ATOM   3559 2HD1 ILE A 237      -7.187  -8.314 -18.537  1.00 80.95           H
ATOM   3560 3HD1 ILE A 237      -8.603  -7.327 -18.100  1.00 80.95           H
ATOM   3561  HN  ILE A 237     -10.528 -11.464 -18.030  1.00 80.95           H
ATOM   3562  N   ILE A 238      -8.606 -13.677 -19.583  1.00 78.31           N
ATOM   3563  CA  ILE A 238      -7.942 -14.903 -19.991  1.00 78.31           C
ATOM   3564  C   ILE A 238      -8.862 -15.688 -20.928  1.00 78.31           C
ATOM   3565  O   ILE A 238      -8.420 -16.188 -21.961  1.00 78.31           O
ATOM   3566  HA  ILE A 238      -7.046 -14.620 -20.544  1.00 78.31           H
ATOM   3567  CB  ILE A 238      -7.486 -15.699 -18.767  1.00 78.31           C
ATOM   3568  HB  ILE A 238      -8.317 -15.748 -18.063  1.00 78.31           H
ATOM   3569  CG1 ILE A 238      -6.331 -14.994 -18.053  1.00 78.31           C
ATOM   3570 1HG1 ILE A 238      -5.414 -15.115 -18.631  1.00 78.31           H
ATOM   3571 2HG1 ILE A 238      -6.532 -13.924 -17.996  1.00 78.31           H
ATOM   3572  CG2 ILE A 238      -7.132 -17.137 -19.148  1.00 78.31           C
ATOM   3573 1HG2 ILE A 238      -8.008 -17.626 -19.577  1.00 78.31           H
ATOM   3574 2HG2 ILE A 238      -6.325 -17.131 -19.881  1.00 78.31           H
ATOM   3575 3HG2 ILE A 238      -6.812 -17.681 -18.260  1.00 78.31           H
ATOM   3576  CD1 ILE A 238      -6.131 -15.557 -16.645  1.00 78.31           C
ATOM   3577 1HD1 ILE A 238      -7.042 -15.412 -16.063  1.00 78.31           H
ATOM   3578 2HD1 ILE A 238      -5.906 -16.622 -16.707  1.00 78.31           H
ATOM   3579 3HD1 ILE A 238      -5.304 -15.038 -16.160  1.00 78.31           H
ATOM   3580  HN  ILE A 238      -8.719 -13.566 -18.596  1.00 78.31           H
ATOM   3581  N   HIS A 239     -10.124 -15.772 -20.533  1.00 77.55           N
ATOM   3582  CA  HIS A 239     -11.102 -16.519 -21.306  1.00 77.55           C
ATOM   3583  C   HIS A 239     -11.179 -15.949 -22.724  1.00 77.55           C
ATOM   3584  O   HIS A 239     -11.210 -16.699 -23.698  1.00 77.55           O
ATOM   3585  HA  HIS A 239     -10.742 -17.547 -21.356  1.00 77.55           H
ATOM   3586  CB  HIS A 239     -12.458 -16.533 -20.598  1.00 77.55           C
ATOM   3587 1HB  HIS A 239     -12.311 -16.825 -19.559  1.00 77.55           H
ATOM   3588 2HB  HIS A 239     -12.862 -15.520 -20.590  1.00 77.55           H
ATOM   3589  CG  HIS A 239     -13.470 -17.459 -21.228  1.00 77.55           C
ATOM   3590  ND1 HIS A 239     -13.387 -18.837 -21.132  1.00 77.55           N
ATOM   3591  HD1 HIS A 239     -12.673 -19.348 -20.653  1.00 77.55           H
ATOM   3592  CD2 HIS A 239     -14.588 -17.191 -21.962  1.00 77.55           C
ATOM   3593  HD2 HIS A 239     -14.953 -16.199 -22.229  1.00 77.55           H
ATOM   3594  CE1 HIS A 239     -14.413 -19.365 -21.784  1.00 77.55           C
ATOM   3595  HE1 HIS A 239     -14.626 -20.428 -21.890  1.00 77.55           H
ATOM   3596  NE2 HIS A 239     -15.156 -18.343 -22.298  1.00 77.55           N
ATOM   3597  HN  HIS A 239     -10.480 -15.342 -19.704  1.00 77.55           H
ATOM   3598  N   THR A 240     -11.207 -14.626 -22.795  1.00 79.26           N
ATOM   3599  CA  THR A 240     -11.342 -13.948 -24.073  1.00 79.26           C
ATOM   3600  C   THR A 240     -10.118 -14.216 -24.950  1.00 79.26           C
ATOM   3601  O   THR A 240     -10.241 -14.365 -26.165  1.00 79.26           O
ATOM   3602  HA  THR A 240     -12.205 -14.363 -24.593  1.00 79.26           H
ATOM   3603  CB  THR A 240     -11.579 -12.462 -23.797  1.00 79.26           C
ATOM   3604  HB  THR A 240     -10.676 -11.989 -23.411  1.00 79.26           H
ATOM   3605  OG1 THR A 240     -12.704 -12.446 -22.923  1.00 79.26           O
ATOM   3606  HG1 THR A 240     -12.400 -12.339 -21.976  1.00 79.26           H
ATOM   3607  CG2 THR A 240     -12.060 -11.705 -25.037  1.00 79.26           C
ATOM   3608 1HG2 THR A 240     -12.999 -12.136 -25.384  1.00 79.26           H
ATOM   3609 2HG2 THR A 240     -11.310 -11.785 -25.825  1.00 79.26           H
ATOM   3610 3HG2 THR A 240     -12.212 -10.656 -24.786  1.00 79.26           H
ATOM   3611  HN  THR A 240     -11.141 -14.022 -22.001  1.00 79.26           H
ATOM   3612  N   LEU A 241      -8.964 -14.268 -24.301  1.00 75.42           N
ATOM   3613  CA  LEU A 241      -7.707 -14.406 -25.017  1.00 75.42           C
ATOM   3614  C   LEU A 241      -7.618 -15.811 -25.616  1.00 75.42           C
ATOM   3615  O   LEU A 241      -7.186 -15.977 -26.756  1.00 75.42           O
ATOM   3616  HA  LEU A 241      -7.716 -13.683 -25.833  1.00 75.42           H
ATOM   3617  CB  LEU A 241      -6.530 -14.049 -24.108  1.00 75.42           C
ATOM   3618 1HB  LEU A 241      -6.666 -14.559 -23.154  1.00 75.42           H
ATOM   3619 2HB  LEU A 241      -5.618 -14.446 -24.554  1.00 75.42           H
ATOM   3620  CG  LEU A 241      -6.323 -12.558 -23.832  1.00 75.42           C
ATOM   3621  HG  LEU A 241      -7.267 -12.142 -23.478  1.00 75.42           H
ATOM   3622  CD1 LEU A 241      -5.291 -12.344 -22.723  1.00 75.42           C
ATOM   3623 1HD1 LEU A 241      -5.636 -12.824 -21.808  1.00 75.42           H
ATOM   3624 2HD1 LEU A 241      -4.338 -12.779 -23.025  1.00 75.42           H
ATOM   3625 3HD1 LEU A 241      -5.163 -11.276 -22.548  1.00 75.42           H
ATOM   3626  CD2 LEU A 241      -5.952 -11.810 -25.114  1.00 75.42           C
ATOM   3627 1HD2 LEU A 241      -5.028 -12.222 -25.520  1.00 75.42           H
ATOM   3628 2HD2 LEU A 241      -6.752 -11.922 -25.845  1.00 75.42           H
ATOM   3629 3HD2 LEU A 241      -5.810 -10.753 -24.889  1.00 75.42           H
ATOM   3630  HN  LEU A 241      -8.880 -14.219 -23.306  1.00 75.42           H
ATOM   3631  N   ILE A 242      -8.033 -16.786 -24.821  1.00 75.63           N
ATOM   3632  CA  ILE A 242      -8.004 -18.171 -25.258  1.00 75.63           C
ATOM   3633  C   ILE A 242      -8.851 -18.320 -26.524  1.00 75.63           C
ATOM   3634  O   ILE A 242      -8.450 -19.001 -27.467  1.00 75.63           O
ATOM   3635  HA  ILE A 242      -6.971 -18.415 -25.504  1.00 75.63           H
ATOM   3636  CB  ILE A 242      -8.431 -19.101 -24.121  1.00 75.63           C
ATOM   3637  HB  ILE A 242      -9.351 -18.710 -23.687  1.00 75.63           H
ATOM   3638  CG1 ILE A 242      -7.381 -19.124 -23.008  1.00 75.63           C
ATOM   3639 1HG1 ILE A 242      -6.503 -19.677 -23.343  1.00 75.63           H
ATOM   3640 2HG1 ILE A 242      -7.053 -18.107 -22.792  1.00 75.63           H
ATOM   3641  CG2 ILE A 242      -8.740 -20.504 -24.646  1.00 75.63           C
ATOM   3642 1HG2 ILE A 242      -9.549 -20.450 -25.375  1.00 75.63           H
ATOM   3643 2HG2 ILE A 242      -7.851 -20.919 -25.121  1.00 75.63           H
ATOM   3644 3HG2 ILE A 242      -9.041 -21.145 -23.817  1.00 75.63           H
ATOM   3645  CD1 ILE A 242      -7.942 -19.766 -21.738  1.00 75.63           C
ATOM   3646 1HD1 ILE A 242      -8.804 -19.196 -21.393  1.00 75.63           H
ATOM   3647 2HD1 ILE A 242      -8.246 -20.791 -21.953  1.00 75.63           H
ATOM   3648 3HD1 ILE A 242      -7.175 -19.770 -20.963  1.00 75.63           H
ATOM   3649  HN  ILE A 242      -8.383 -16.642 -23.895  1.00 75.63           H
ATOM   3650  N   GLN A 243     -10.006 -17.671 -26.504  1.00 71.26           N
ATOM   3651  CA  GLN A 243     -10.927 -17.748 -27.626  1.00 71.26           C
ATOM   3652  C   GLN A 243     -10.337 -17.039 -28.846  1.00 71.26           C
ATOM   3653  O   GLN A 243     -10.539 -17.474 -29.979  1.00 71.26           O
ATOM   3654  HA  GLN A 243     -11.040 -18.812 -27.835  1.00 71.26           H
ATOM   3655  CB  GLN A 243     -12.291 -17.162 -27.256  1.00 71.26           C
ATOM   3656 1HB  GLN A 243     -12.159 -16.169 -26.826  1.00 71.26           H
ATOM   3657 2HB  GLN A 243     -12.895 -17.042 -28.156  1.00 71.26           H
ATOM   3658  CG  GLN A 243     -13.023 -18.062 -26.259  1.00 71.26           C
ATOM   3659 1HG  GLN A 243     -13.104 -19.070 -26.665  1.00 71.26           H
ATOM   3660 2HG  GLN A 243     -12.446 -18.134 -25.337  1.00 71.26           H
ATOM   3661  CD  GLN A 243     -14.420 -17.517 -25.952  1.00 71.26           C
ATOM   3662  OE1 GLN A 243     -14.783 -16.417 -26.334  1.00 71.26           O
ATOM   3663  NE2 GLN A 243     -15.179 -18.347 -25.242  1.00 71.26           N
ATOM   3664 1HE2 GLN A 243     -14.820 -19.236 -24.960  1.00 71.26           H
ATOM   3665 2HE2 GLN A 243     -16.110 -18.080 -24.990  1.00 71.26           H
ATOM   3666  HN  GLN A 243     -10.315 -17.102 -25.742  1.00 71.26           H
ATOM   3667  N   ALA A 244      -9.621 -15.958 -28.574  1.00 71.90           N
ATOM   3668  CA  ALA A 244      -9.187 -15.062 -29.633  1.00 71.90           C
ATOM   3669  C   ALA A 244      -8.026 -15.703 -30.394  1.00 71.90           C
ATOM   3670  O   ALA A 244      -7.758 -15.347 -31.541  1.00 71.90           O
ATOM   3671  HA  ALA A 244     -10.026 -14.923 -30.315  1.00 71.90           H
ATOM   3672  CB  ALA A 244      -8.812 -13.706 -29.031  1.00 71.90           C
ATOM   3673 1HB  ALA A 244      -9.679 -13.279 -28.527  1.00 71.90           H
ATOM   3674 2HB  ALA A 244      -8.003 -13.838 -28.313  1.00 71.90           H
ATOM   3675 3HB  ALA A 244      -8.487 -13.034 -29.826  1.00 71.90           H
ATOM   3676  HN  ALA A 244      -9.338 -15.692 -27.653  1.00 71.90           H
ATOM   3677  N   LYS A 245      -7.367 -16.639 -29.726  1.00 60.63           N
ATOM   3678  CA  LYS A 245      -6.224 -17.315 -30.316  1.00 60.63           C
ATOM   3679  C   LYS A 245      -5.269 -16.275 -30.905  1.00 60.63           C
ATOM   3680  O   LYS A 245      -4.432 -16.601 -31.744  1.00 60.63           O
ATOM   3681  HA  LYS A 245      -5.708 -17.843 -29.515  1.00 60.63           H
ATOM   3682  CB  LYS A 245      -6.687 -18.367 -31.327  1.00 60.63           C
ATOM   3683 1HB  LYS A 245      -7.375 -17.913 -32.040  1.00 60.63           H
ATOM   3684 2HB  LYS A 245      -5.832 -18.730 -31.897  1.00 60.63           H
ATOM   3685  CG  LYS A 245      -7.373 -19.539 -30.623  1.00 60.63           C
ATOM   3686 1HG  LYS A 245      -6.765 -19.869 -29.781  1.00 60.63           H
ATOM   3687 2HG  LYS A 245      -8.331 -19.214 -30.216  1.00 60.63           H
ATOM   3688  CD  LYS A 245      -7.592 -20.706 -31.588  1.00 60.63           C
ATOM   3689 1HD  LYS A 245      -8.299 -20.412 -32.364  1.00 60.63           H
ATOM   3690 2HD  LYS A 245      -6.655 -20.951 -32.087  1.00 60.63           H
ATOM   3691  CE  LYS A 245      -8.121 -21.937 -30.849  1.00 60.63           C
ATOM   3692 1HE  LYS A 245      -7.479 -22.159 -29.996  1.00 60.63           H
ATOM   3693 2HE  LYS A 245      -9.116 -21.732 -30.455  1.00 60.63           H
ATOM   3694  NZ  LYS A 245      -8.171 -23.104 -31.757  1.00 60.63           N
ATOM   3695 1HZ  LYS A 245      -8.549 -23.903 -31.260  1.00 60.63           H
ATOM   3696 2HZ  LYS A 245      -8.763 -22.889 -32.552  1.00 60.63           H
ATOM   3697 3HZ  LYS A 245      -7.235 -23.321 -32.082  1.00 60.63           H
ATOM   3698  HN  LYS A 245      -7.602 -16.935 -28.800  1.00 60.63           H
ATOM   3699  N   LYS A 246      -5.427 -15.044 -30.441  1.00 53.08           N
ATOM   3700  CA  LYS A 246      -4.655 -13.937 -30.978  1.00 53.08           C
ATOM   3701  C   LYS A 246      -3.413 -13.719 -30.111  1.00 53.08           C
ATOM   3702  O   LYS A 246      -3.509 -13.191 -29.004  1.00 53.08           O
ATOM   3703  HA  LYS A 246      -4.331 -14.220 -31.980  1.00 53.08           H
ATOM   3704  CB  LYS A 246      -5.531 -12.691 -31.121  1.00 53.08           C
ATOM   3705 1HB  LYS A 246      -6.155 -12.576 -30.234  1.00 53.08           H
ATOM   3706 2HB  LYS A 246      -4.901 -11.804 -31.183  1.00 53.08           H
ATOM   3707  CG  LYS A 246      -6.417 -12.783 -32.365  1.00 53.08           C
ATOM   3708 1HG  LYS A 246      -5.815 -13.086 -33.222  1.00 53.08           H
ATOM   3709 2HG  LYS A 246      -7.175 -13.552 -32.220  1.00 53.08           H
ATOM   3710  CD  LYS A 246      -7.092 -11.442 -32.658  1.00 53.08           C
ATOM   3711 1HD  LYS A 246      -7.736 -11.165 -31.824  1.00 53.08           H
ATOM   3712 2HD  LYS A 246      -6.336 -10.662 -32.750  1.00 53.08           H
ATOM   3713  CE  LYS A 246      -7.917 -11.513 -33.945  1.00 53.08           C
ATOM   3714 1HE  LYS A 246      -7.303 -11.902 -34.757  1.00 53.08           H
ATOM   3715 2HE  LYS A 246      -8.748 -12.206 -33.813  1.00 53.08           H
ATOM   3716  NZ  LYS A 246      -8.434 -10.173 -34.304  1.00 53.08           N
ATOM   3717 1HZ  LYS A 246      -8.994 -10.242 -35.146  1.00 53.08           H
ATOM   3718 2HZ  LYS A 246      -9.006  -9.818 -33.546  1.00 53.08           H
ATOM   3719 3HZ  LYS A 246      -7.656  -9.543 -34.465  1.00 53.08           H
ATOM   3720  HN  LYS A 246      -6.068 -14.798 -29.713  1.00 53.08           H
ATOM   3721  N   SER A 247      -2.276 -14.137 -30.646  1.00 56.74           N
ATOM   3722  CA  SER A 247      -1.032 -14.085 -29.897  1.00 56.74           C
ATOM   3723  C   SER A 247      -0.721 -12.641 -29.498  1.00 56.74           C
ATOM   3724  O   SER A 247      -0.305 -12.380 -28.371  1.00 56.74           O
ATOM   3725  HA  SER A 247      -1.202 -14.698 -29.012  1.00 56.74           H
ATOM   3726  CB  SER A 247       0.125 -14.672 -30.708  1.00 56.74           C
ATOM   3727 1HB  SER A 247       0.017 -15.755 -30.763  1.00 56.74           H
ATOM   3728 2HB  SER A 247       0.079 -14.295 -31.730  1.00 56.74           H
ATOM   3729  OG  SER A 247       1.392 -14.350 -30.141  1.00 56.74           O
ATOM   3730  HG  SER A 247       1.503 -14.817 -29.264  1.00 56.74           H
ATOM   3731  HN  SER A 247      -2.196 -14.505 -31.573  1.00 56.74           H
ATOM   3732  N   SER A 248      -0.936 -11.740 -30.446  1.00 56.66           N
ATOM   3733  CA  SER A 248      -0.432 -10.383 -30.316  1.00 56.66           C
ATOM   3734  C   SER A 248      -0.984  -9.739 -29.042  1.00 56.66           C
ATOM   3735  O   SER A 248      -0.335  -8.881 -28.446  1.00 56.66           O
ATOM   3736  HA  SER A 248       0.652 -10.482 -30.257  1.00 56.66           H
ATOM   3737  CB  SER A 248      -0.800  -9.540 -31.539  1.00 56.66           C
ATOM   3738 1HB  SER A 248      -0.191  -8.636 -31.553  1.00 56.66           H
ATOM   3739 2HB  SER A 248      -0.566 -10.096 -32.447  1.00 56.66           H
ATOM   3740  OG  SER A 248      -2.179  -9.181 -31.545  1.00 56.66           O
ATOM   3741  HG  SER A 248      -2.379  -8.604 -32.337  1.00 56.66           H
ATOM   3742  HN  SER A 248      -1.443 -11.924 -31.288  1.00 56.66           H
ATOM   3743  N   LYS A 249      -2.175 -10.179 -28.663  1.00 52.99           N
ATOM   3744  CA  LYS A 249      -2.851  -9.607 -27.512  1.00 52.99           C
ATOM   3745  C   LYS A 249      -2.123 -10.032 -26.235  1.00 52.99           C
ATOM   3746  O   LYS A 249      -2.179  -9.334 -25.223  1.00 52.99           O
ATOM   3747  HA  LYS A 249      -2.788  -8.523 -27.601  1.00 52.99           H
ATOM   3748  CB  LYS A 249      -4.336  -9.977 -27.525  1.00 52.99           C
ATOM   3749 1HB  LYS A 249      -4.448 -11.041 -27.733  1.00 52.99           H
ATOM   3750 2HB  LYS A 249      -4.767  -9.799 -26.540  1.00 52.99           H
ATOM   3751  CG  LYS A 249      -5.095  -9.163 -28.575  1.00 52.99           C
ATOM   3752 1HG  LYS A 249      -4.834  -8.109 -28.481  1.00 52.99           H
ATOM   3753 2HG  LYS A 249      -4.792  -9.478 -29.573  1.00 52.99           H
ATOM   3754  CD  LYS A 249      -6.607  -9.336 -28.416  1.00 52.99           C
ATOM   3755 1HD  LYS A 249      -6.882 -10.369 -28.630  1.00 52.99           H
ATOM   3756 2HD  LYS A 249      -6.892  -9.138 -27.383  1.00 52.99           H
ATOM   3757  CE  LYS A 249      -7.368  -8.395 -29.351  1.00 52.99           C
ATOM   3758 1HE  LYS A 249      -6.983  -7.380 -29.247  1.00 52.99           H
ATOM   3759 2HE  LYS A 249      -7.206  -8.693 -30.387  1.00 52.99           H
ATOM   3760  NZ  LYS A 249      -8.815  -8.417 -29.043  1.00 52.99           N
ATOM   3761 1HZ  LYS A 249      -9.308  -7.813 -29.691  1.00 52.99           H
ATOM   3762 2HZ  LYS A 249      -9.165  -9.365 -29.131  1.00 52.99           H
ATOM   3763 3HZ  LYS A 249      -8.964  -8.088 -28.095  1.00 52.99           H
ATOM   3764  HN  LYS A 249      -2.674 -10.910 -29.127  1.00 52.99           H
ATOM   3765  N   HIS A 250      -1.456 -11.173 -26.324  1.00 55.78           N
ATOM   3766  CA  HIS A 250      -0.802 -11.750 -25.162  1.00 55.78           C
ATOM   3767  C   HIS A 250       0.372 -10.863 -24.741  1.00 55.78           C
ATOM   3768  O   HIS A 250       0.580 -10.624 -23.553  1.00 55.78           O
ATOM   3769  HA  HIS A 250      -1.541 -11.763 -24.361  1.00 55.78           H
ATOM   3770  CB  HIS A 250      -0.384 -13.196 -25.435  1.00 55.78           C
ATOM   3771 1HB  HIS A 250       0.118 -13.242 -26.402  1.00 55.78           H
ATOM   3772 2HB  HIS A 250       0.344 -13.501 -24.684  1.00 55.78           H
ATOM   3773  CG  HIS A 250      -1.531 -14.177 -25.432  1.00 55.78           C
ATOM   3774  ND1 HIS A 250      -1.956 -14.830 -24.288  1.00 55.78           N
ATOM   3775  HD1 HIS A 250      -1.563 -14.726 -23.375  1.00 55.78           H
ATOM   3776  CD2 HIS A 250      -2.338 -14.609 -26.444  1.00 55.78           C
ATOM   3777  HD2 HIS A 250      -2.277 -14.294 -27.485  1.00 55.78           H
ATOM   3778  CE1 HIS A 250      -2.972 -15.618 -24.609  1.00 55.78           C
ATOM   3779  HE1 HIS A 250      -3.524 -16.263 -23.925  1.00 55.78           H
ATOM   3780  NE2 HIS A 250      -3.207 -15.480 -25.946  1.00 55.78           N
ATOM   3781  HN  HIS A 250      -1.360 -11.700 -27.168  1.00 55.78           H
ATOM   3782  N   LYS A 251       1.110 -10.399 -25.740  1.00 57.88           N
ATOM   3783  CA  LYS A 251       2.325  -9.644 -25.485  1.00 57.88           C
ATOM   3784  C   LYS A 251       1.975  -8.367 -24.719  1.00 57.88           C
ATOM   3785  O   LYS A 251       2.703  -7.963 -23.814  1.00 57.88           O
ATOM   3786  HA  LYS A 251       2.966 -10.260 -24.854  1.00 57.88           H
ATOM   3787  CB  LYS A 251       3.082  -9.391 -26.790  1.00 57.88           C
ATOM   3788 1HB  LYS A 251       2.396  -9.004 -27.544  1.00 57.88           H
ATOM   3789 2HB  LYS A 251       3.844  -8.628 -26.631  1.00 57.88           H
ATOM   3790  CG  LYS A 251       3.737 -10.676 -27.302  1.00 57.88           C
ATOM   3791 1HG  LYS A 251       4.372 -11.099 -26.523  1.00 57.88           H
ATOM   3792 2HG  LYS A 251       2.969 -11.416 -27.525  1.00 57.88           H
ATOM   3793  CD  LYS A 251       4.571 -10.404 -28.555  1.00 57.88           C
ATOM   3794 1HD  LYS A 251       3.933  -9.996 -29.339  1.00 57.88           H
ATOM   3795 2HD  LYS A 251       5.329  -9.652 -28.337  1.00 57.88           H
ATOM   3796  CE  LYS A 251       5.245 -11.684 -29.054  1.00 57.88           C
ATOM   3797 1HE  LYS A 251       6.013 -11.997 -28.346  1.00 57.88           H
ATOM   3798 2HE  LYS A 251       4.513 -12.490 -29.107  1.00 57.88           H
ATOM   3799  NZ  LYS A 251       5.849 -11.467 -30.387  1.00 57.88           N
ATOM   3800 1HZ  LYS A 251       6.292 -12.323 -30.701  1.00 57.88           H
ATOM   3801 2HZ  LYS A 251       5.127 -11.198 -31.046  1.00 57.88           H
ATOM   3802 3HZ  LYS A 251       6.543 -10.730 -30.328  1.00 57.88           H
ATOM   3803  HN  LYS A 251       0.889 -10.532 -26.706  1.00 57.88           H
ATOM   3804  N   ALA A 252       0.861  -7.766 -25.111  1.00 64.81           N
ATOM   3805  CA  ALA A 252       0.466  -6.484 -24.553  1.00 64.81           C
ATOM   3806  C   ALA A 252       0.069  -6.672 -23.087  1.00 64.81           C
ATOM   3807  O   ALA A 252       0.132  -5.731 -22.298  1.00 64.81           O
ATOM   3808  HA  ALA A 252       1.328  -5.820 -24.604  1.00 64.81           H
ATOM   3809  CB  ALA A 252      -0.666  -5.889 -25.392  1.00 64.81           C
ATOM   3810 1HB  ALA A 252      -0.324  -5.748 -26.417  1.00 64.81           H
ATOM   3811 2HB  ALA A 252      -1.520  -6.567 -25.384  1.00 64.81           H
ATOM   3812 3HB  ALA A 252      -0.963  -4.927 -24.972  1.00 64.81           H
ATOM   3813  HN  ALA A 252       0.235  -8.140 -25.796  1.00 64.81           H
ATOM   3814  N   LEU A 253      -0.331  -7.894 -22.767  1.00 68.51           N
ATOM   3815  CA  LEU A 253      -0.871  -8.184 -21.450  1.00 68.51           C
ATOM   3816  C   LEU A 253       0.275  -8.543 -20.502  1.00 68.51           C
ATOM   3817  O   LEU A 253       0.126  -8.461 -19.283  1.00 68.51           O
ATOM   3818  HA  LEU A 253      -1.349  -7.275 -21.085  1.00 68.51           H
ATOM   3819  CB  LEU A 253      -1.954  -9.261 -21.540  1.00 68.51           C
ATOM   3820 1HB  LEU A 253      -1.660  -9.982 -22.303  1.00 68.51           H
ATOM   3821 2HB  LEU A 253      -1.987  -9.796 -20.591  1.00 68.51           H
ATOM   3822  CG  LEU A 253      -3.366  -8.766 -21.864  1.00 68.51           C
ATOM   3823  HG  LEU A 253      -3.306  -8.106 -22.729  1.00 68.51           H
ATOM   3824  CD1 LEU A 253      -4.281  -9.931 -22.246  1.00 68.51           C
ATOM   3825 1HD1 LEU A 253      -3.878 -10.437 -23.123  1.00 68.51           H
ATOM   3826 2HD1 LEU A 253      -4.339 -10.635 -21.415  1.00 68.51           H
ATOM   3827 3HD1 LEU A 253      -5.277  -9.552 -22.471  1.00 68.51           H
ATOM   3828  CD2 LEU A 253      -3.937  -7.944 -20.707  1.00 68.51           C
ATOM   3829 1HD2 LEU A 253      -3.980  -8.560 -19.809  1.00 68.51           H
ATOM   3830 2HD2 LEU A 253      -3.298  -7.080 -20.524  1.00 68.51           H
ATOM   3831 3HD2 LEU A 253      -4.941  -7.605 -20.963  1.00 68.51           H
ATOM   3832  HN  LEU A 253      -0.291  -8.676 -23.389  1.00 68.51           H
ATOM   3833  N   LYS A 254       1.393  -8.933 -21.096  1.00 70.93           N
ATOM   3834  CA  LYS A 254       2.461  -9.565 -20.341  1.00 70.93           C
ATOM   3835  C   LYS A 254       2.837  -8.676 -19.154  1.00 70.93           C
ATOM   3836  O   LYS A 254       3.012  -9.164 -18.039  1.00 70.93           O
ATOM   3837  HA  LYS A 254       2.074 -10.509 -19.956  1.00 70.93           H
ATOM   3838  CB  LYS A 254       3.640  -9.899 -21.257  1.00 70.93           C
ATOM   3839 1HB  LYS A 254       3.276 -10.386 -22.162  1.00 70.93           H
ATOM   3840 2HB  LYS A 254       4.135  -8.979 -21.568  1.00 70.93           H
ATOM   3841  CG  LYS A 254       4.644 -10.811 -20.549  1.00 70.93           C
ATOM   3842 1HG  LYS A 254       5.043 -10.305 -19.670  1.00 70.93           H
ATOM   3843 2HG  LYS A 254       4.138 -11.710 -20.197  1.00 70.93           H
ATOM   3844  CD  LYS A 254       5.790 -11.197 -21.486  1.00 70.93           C
ATOM   3845 1HD  LYS A 254       5.389 -11.682 -22.377  1.00 70.93           H
ATOM   3846 2HD  LYS A 254       6.311 -10.300 -21.819  1.00 70.93           H
ATOM   3847  CE  LYS A 254       6.776 -12.136 -20.789  1.00 70.93           C
ATOM   3848 1HE  LYS A 254       7.172 -11.658 -19.893  1.00 70.93           H
ATOM   3849 2HE  LYS A 254       6.259 -13.040 -20.465  1.00 70.93           H
ATOM   3850  NZ  LYS A 254       7.886 -12.492 -21.700  1.00 70.93           N
ATOM   3851 1HZ  LYS A 254       8.530 -13.114 -21.223  1.00 70.93           H
ATOM   3852 2HZ  LYS A 254       7.514 -12.957 -22.521  1.00 70.93           H
ATOM   3853 3HZ  LYS A 254       8.376 -11.650 -21.981  1.00 70.93           H
ATOM   3854  HN  LYS A 254       1.574  -8.822 -22.074  1.00 70.93           H
ATOM   3855  N   VAL A 255       2.951  -7.386 -19.435  1.00 74.86           N
ATOM   3856  CA  VAL A 255       3.361  -6.432 -18.419  1.00 74.86           C
ATOM   3857  C   VAL A 255       2.344  -6.442 -17.276  1.00 74.86           C
ATOM   3858  O   VAL A 255       2.710  -6.621 -16.116  1.00 74.86           O
ATOM   3859  HA  VAL A 255       4.326  -6.758 -18.032  1.00 74.86           H
ATOM   3860  CB  VAL A 255       3.543  -5.048 -19.044  1.00 74.86           C
ATOM   3861  HB  VAL A 255       2.587  -4.743 -19.470  1.00 74.86           H
ATOM   3862  CG1 VAL A 255       3.935  -4.015 -17.985  1.00 74.86           C
ATOM   3863 1HG1 VAL A 255       3.153  -3.957 -17.228  1.00 74.86           H
ATOM   3864 2HG1 VAL A 255       4.873  -4.314 -17.516  1.00 74.86           H
ATOM   3865 3HG1 VAL A 255       4.059  -3.040 -18.456  1.00 74.86           H
ATOM   3866  CG2 VAL A 255       4.571  -5.089 -20.177  1.00 74.86           C
ATOM   3867 1HG2 VAL A 255       5.531  -5.424 -19.784  1.00 74.86           H
ATOM   3868 2HG2 VAL A 255       4.233  -5.779 -20.949  1.00 74.86           H
ATOM   3869 3HG2 VAL A 255       4.681  -4.092 -20.603  1.00 74.86           H
ATOM   3870  HN  VAL A 255       2.768  -6.992 -20.336  1.00 74.86           H
ATOM   3871  N   THR A 256       1.086  -6.248 -17.644  1.00 72.79           N
ATOM   3872  CA  THR A 256       0.045  -6.012 -16.657  1.00 72.79           C
ATOM   3873  C   THR A 256      -0.137  -7.245 -15.769  1.00 72.79           C
ATOM   3874  O   THR A 256      -0.362  -7.120 -14.567  1.00 72.79           O
ATOM   3875  HA  THR A 256       0.364  -5.196 -16.010  1.00 72.79           H
ATOM   3876  CB  THR A 256      -1.229  -5.606 -17.401  1.00 72.79           C
ATOM   3877  HB  THR A 256      -2.051  -6.280 -17.162  1.00 72.79           H
ATOM   3878  OG1 THR A 256      -0.836  -5.577 -18.771  1.00 72.79           O
ATOM   3879  HG1 THR A 256      -1.578  -5.922 -19.347  1.00 72.79           H
ATOM   3880  CG2 THR A 256      -1.647  -4.165 -17.103  1.00 72.79           C
ATOM   3881 1HG2 THR A 256      -0.850  -3.486 -17.406  1.00 72.79           H
ATOM   3882 2HG2 THR A 256      -1.832  -4.055 -16.035  1.00 72.79           H
ATOM   3883 3HG2 THR A 256      -2.556  -3.929 -17.656  1.00 72.79           H
ATOM   3884  HN  THR A 256       0.774  -6.250 -18.594  1.00 72.79           H
ATOM   3885  N   ILE A 257      -0.032  -8.407 -16.396  1.00 76.36           N
ATOM   3886  CA  ILE A 257      -0.163  -9.662 -15.674  1.00 76.36           C
ATOM   3887  C   ILE A 257       0.926  -9.745 -14.603  1.00 76.36           C
ATOM   3888  O   ILE A 257       0.644 -10.063 -13.449  1.00 76.36           O
ATOM   3889  HA  ILE A 257      -1.134  -9.654 -15.179  1.00 76.36           H
ATOM   3890  CB  ILE A 257      -0.160 -10.843 -16.647  1.00 76.36           C
ATOM   3891  HB  ILE A 257       0.689 -10.729 -17.320  1.00 76.36           H
ATOM   3892  CG1 ILE A 257      -1.424 -10.845 -17.510  1.00 76.36           C
ATOM   3893 1HG1 ILE A 257      -2.297 -11.026 -16.882  1.00 76.36           H
ATOM   3894 2HG1 ILE A 257      -1.558  -9.865 -17.967  1.00 76.36           H
ATOM   3895  CG2 ILE A 257       0.028 -12.166 -15.902  1.00 76.36           C
ATOM   3896 1HG2 ILE A 257       0.978 -12.151 -15.369  1.00 76.36           H
ATOM   3897 2HG2 ILE A 257      -0.787 -12.301 -15.190  1.00 76.36           H
ATOM   3898 3HG2 ILE A 257       0.026 -12.989 -16.617  1.00 76.36           H
ATOM   3899  CD1 ILE A 257      -1.342 -11.916 -18.599  1.00 76.36           C
ATOM   3900 1HD1 ILE A 257      -0.482 -11.718 -19.239  1.00 76.36           H
ATOM   3901 2HD1 ILE A 257      -1.232 -12.897 -18.137  1.00 76.36           H
ATOM   3902 3HD1 ILE A 257      -2.252 -11.896 -19.198  1.00 76.36           H
ATOM   3903  HN  ILE A 257       0.139  -8.500 -17.377  1.00 76.36           H
ATOM   3904  N   THR A 258       2.148  -9.453 -15.023  1.00 81.43           N
ATOM   3905  CA  THR A 258       3.295  -9.588 -14.141  1.00 81.43           C
ATOM   3906  C   THR A 258       3.139  -8.679 -12.920  1.00 81.43           C
ATOM   3907  O   THR A 258       3.331  -9.117 -11.787  1.00 81.43           O
ATOM   3908  HA  THR A 258       3.328 -10.613 -13.774  1.00 81.43           H
ATOM   3909  CB  THR A 258       4.556  -9.297 -14.958  1.00 81.43           C
ATOM   3910  HB  THR A 258       4.604  -8.245 -15.239  1.00 81.43           H
ATOM   3911  OG1 THR A 258       4.489 -10.221 -16.041  1.00 81.43           O
ATOM   3912  HG1 THR A 258       4.138  -9.764 -16.858  1.00 81.43           H
ATOM   3913  CG2 THR A 258       5.836  -9.686 -14.215  1.00 81.43           C
ATOM   3914 1HG2 THR A 258       5.818 -10.753 -13.994  1.00 81.43           H
ATOM   3915 2HG2 THR A 258       5.902  -9.123 -13.285  1.00 81.43           H
ATOM   3916 3HG2 THR A 258       6.701  -9.459 -14.839  1.00 81.43           H
ATOM   3917  HN  THR A 258       2.360  -9.130 -15.946  1.00 81.43           H
ATOM   3918  N   VAL A 259       2.792  -7.430 -13.193  1.00 78.92           N
ATOM   3919  CA  VAL A 259       2.648  -6.444 -12.135  1.00 78.92           C
ATOM   3920  C   VAL A 259       1.595  -6.926 -11.135  1.00 78.92           C
ATOM   3921  O   VAL A 259       1.787  -6.817  -9.925  1.00 78.92           O
ATOM   3922  HA  VAL A 259       3.608  -6.368 -11.624  1.00 78.92           H
ATOM   3923  CB  VAL A 259       2.321  -5.076 -12.735  1.00 78.92           C
ATOM   3924  HB  VAL A 259       1.473  -5.199 -13.409  1.00 78.92           H
ATOM   3925  CG1 VAL A 259       1.912  -4.083 -11.645  1.00 78.92           C
ATOM   3926 1HG1 VAL A 259       1.030  -4.457 -11.125  1.00 78.92           H
ATOM   3927 2HG1 VAL A 259       2.730  -3.966 -10.934  1.00 78.92           H
ATOM   3928 3HG1 VAL A 259       1.684  -3.118 -12.099  1.00 78.92           H
ATOM   3929  CG2 VAL A 259       3.498  -4.539 -13.552  1.00 78.92           C
ATOM   3930 1HG2 VAL A 259       4.371  -4.438 -12.908  1.00 78.92           H
ATOM   3931 2HG2 VAL A 259       3.722  -5.232 -14.363  1.00 78.92           H
ATOM   3932 3HG2 VAL A 259       3.238  -3.565 -13.967  1.00 78.92           H
ATOM   3933  HN  VAL A 259       2.610  -7.088 -14.116  1.00 78.92           H
ATOM   3934  N   LEU A 260       0.506  -7.450 -11.677  1.00 75.92           N
ATOM   3935  CA  LEU A 260      -0.614  -7.868 -10.852  1.00 75.92           C
ATOM   3936  C   LEU A 260      -0.177  -9.030  -9.957  1.00 75.92           C
ATOM   3937  O   LEU A 260      -0.448  -9.030  -8.758  1.00 75.92           O
ATOM   3938  HA  LEU A 260      -0.884  -7.025 -10.215  1.00 75.92           H
ATOM   3939  CB  LEU A 260      -1.832  -8.186 -11.722  1.00 75.92           C
ATOM   3940 1HB  LEU A 260      -1.887  -7.445 -12.519  1.00 75.92           H
ATOM   3941 2HB  LEU A 260      -1.672  -9.154 -12.197  1.00 75.92           H
ATOM   3942  CG  LEU A 260      -3.181  -8.220 -11.001  1.00 75.92           C
ATOM   3943  HG  LEU A 260      -3.005  -8.492  -9.960  1.00 75.92           H
ATOM   3944  CD1 LEU A 260      -3.839  -6.839 -11.002  1.00 75.92           C
ATOM   3945 1HD1 LEU A 260      -3.189  -6.127 -10.494  1.00 75.92           H
ATOM   3946 2HD1 LEU A 260      -4.000  -6.514 -12.030  1.00 75.92           H
ATOM   3947 3HD1 LEU A 260      -4.796  -6.892 -10.484  1.00 75.92           H
ATOM   3948  CD2 LEU A 260      -4.096  -9.291 -11.600  1.00 75.92           C
ATOM   3949 1HD2 LEU A 260      -4.268  -9.074 -12.654  1.00 75.92           H
ATOM   3950 2HD2 LEU A 260      -3.623 -10.268 -11.503  1.00 75.92           H
ATOM   3951 3HD2 LEU A 260      -5.048  -9.294 -11.069  1.00 75.92           H
ATOM   3952  HN  LEU A 260       0.382  -7.589 -12.660  1.00 75.92           H
ATOM   3953  N   THR A 261       0.491  -9.992 -10.576  1.00 83.74           N
ATOM   3954  CA  THR A 261       0.895 -11.197  -9.871  1.00 83.74           C
ATOM   3955  C   THR A 261       1.830 -10.847  -8.711  1.00 83.74           C
ATOM   3956  O   THR A 261       1.672 -11.362  -7.605  1.00 83.74           O
ATOM   3957  HA  THR A 261       0.006 -11.655  -9.437  1.00 83.74           H
ATOM   3958  CB  THR A 261       1.519 -12.154 -10.888  1.00 83.74           C
ATOM   3959  HB  THR A 261       2.438 -11.737 -11.301  1.00 83.74           H
ATOM   3960  OG1 THR A 261       0.475 -12.393 -11.827  1.00 83.74           O
ATOM   3961  HG1 THR A 261       0.503 -11.705 -12.552  1.00 83.74           H
ATOM   3962  CG2 THR A 261       1.808 -13.533 -10.293  1.00 83.74           C
ATOM   3963 1HG2 THR A 261       0.878 -13.979  -9.940  1.00 83.74           H
ATOM   3964 2HG2 THR A 261       2.501 -13.431  -9.458  1.00 83.74           H
ATOM   3965 3HG2 THR A 261       2.251 -14.173 -11.056  1.00 83.74           H
ATOM   3966  HN  THR A 261       0.756  -9.958 -11.540  1.00 83.74           H
ATOM   3967  N   VAL A 262       2.783  -9.974  -9.003  1.00 86.79           N
ATOM   3968  CA  VAL A 262       3.770  -9.584  -8.011  1.00 86.79           C
ATOM   3969  C   VAL A 262       3.067  -8.878  -6.850  1.00 86.79           C
ATOM   3970  O   VAL A 262       3.397  -9.108  -5.688  1.00 86.79           O
ATOM   3971  HA  VAL A 262       4.238 -10.494  -7.637  1.00 86.79           H
ATOM   3972  CB  VAL A 262       4.856  -8.726  -8.663  1.00 86.79           C
ATOM   3973  HB  VAL A 262       4.366  -7.899  -9.177  1.00 86.79           H
ATOM   3974  CG1 VAL A 262       5.795  -8.136  -7.609  1.00 86.79           C
ATOM   3975 1HG1 VAL A 262       5.223  -7.512  -6.922  1.00 86.79           H
ATOM   3976 2HG1 VAL A 262       6.273  -8.944  -7.055  1.00 86.79           H
ATOM   3977 3HG1 VAL A 262       6.557  -7.531  -8.100  1.00 86.79           H
ATOM   3978  CG2 VAL A 262       5.637  -9.529  -9.705  1.00 86.79           C
ATOM   3979 1HG2 VAL A 262       6.110 -10.386  -9.224  1.00 86.79           H
ATOM   3980 2HG2 VAL A 262       4.955  -9.879 -10.481  1.00 86.79           H
ATOM   3981 3HG2 VAL A 262       6.403  -8.896 -10.153  1.00 86.79           H
ATOM   3982  HN  VAL A 262       2.886  -9.538  -9.897  1.00 86.79           H
ATOM   3983  N   PHE A 263       2.112  -8.031  -7.205  1.00 80.80           N
ATOM   3984  CA  PHE A 263       1.359  -7.292  -6.206  1.00 80.80           C
ATOM   3985  C   PHE A 263       0.641  -8.242  -5.245  1.00 80.80           C
ATOM   3986  O   PHE A 263       0.795  -8.135  -4.030  1.00 80.80           O
ATOM   3987  HA  PHE A 263       2.071  -6.684  -5.648  1.00 80.80           H
ATOM   3988  CB  PHE A 263       0.316  -6.461  -6.957  1.00 80.80           C
ATOM   3989 1HB  PHE A 263       0.829  -5.777  -7.633  1.00 80.80           H
ATOM   3990 2HB  PHE A 263      -0.288  -7.127  -7.575  1.00 80.80           H
ATOM   3991  CG  PHE A 263      -0.612  -5.655  -6.045  1.00 80.80           C
ATOM   3992  CD1 PHE A 263      -1.883  -6.083  -5.819  1.00 80.80           C
ATOM   3993  HD1 PHE A 263      -2.241  -7.001  -6.287  1.00 80.80           H
ATOM   3994  CD2 PHE A 263      -0.166  -4.511  -5.462  1.00 80.80           C
ATOM   3995  HD2 PHE A 263       0.853  -4.168  -5.643  1.00 80.80           H
ATOM   3996  CE1 PHE A 263      -2.744  -5.335  -4.973  1.00 80.80           C
ATOM   3997  HE1 PHE A 263      -3.762  -5.678  -4.791  1.00 80.80           H
ATOM   3998  CE2 PHE A 263      -1.026  -3.763  -4.616  1.00 80.80           C
ATOM   3999  HE2 PHE A 263      -0.669  -2.846  -4.148  1.00 80.80           H
ATOM   4000  CZ  PHE A 263      -2.297  -4.191  -4.389  1.00 80.80           C
ATOM   4001  HZ  PHE A 263      -2.958  -3.617  -3.739  1.00 80.80           H
ATOM   4002  HN  PHE A 263       1.850  -7.848  -8.152  1.00 80.80           H
ATOM   4003  N   VAL A 264      -0.128  -9.151  -5.827  1.00 85.78           N
ATOM   4004  CA  VAL A 264      -0.960 -10.043  -5.037  1.00 85.78           C
ATOM   4005  C   VAL A 264      -0.072 -10.867  -4.102  1.00 85.78           C
ATOM   4006  O   VAL A 264      -0.386 -11.027  -2.924  1.00 85.78           O
ATOM   4007  HA  VAL A 264      -1.625  -9.425  -4.435  1.00 85.78           H
ATOM   4008  CB  VAL A 264      -1.822 -10.908  -5.960  1.00 85.78           C
ATOM   4009  HB  VAL A 264      -1.162 -11.388  -6.682  1.00 85.78           H
ATOM   4010  CG1 VAL A 264      -2.534 -12.008  -5.171  1.00 85.78           C
ATOM   4011 1HG1 VAL A 264      -1.794 -12.645  -4.686  1.00 85.78           H
ATOM   4012 2HG1 VAL A 264      -3.176 -11.556  -4.415  1.00 85.78           H
ATOM   4013 3HG1 VAL A 264      -3.140 -12.608  -5.851  1.00 85.78           H
ATOM   4014  CG2 VAL A 264      -2.825 -10.051  -6.735  1.00 85.78           C
ATOM   4015 1HG2 VAL A 264      -3.477  -9.531  -6.034  1.00 85.78           H
ATOM   4016 2HG2 VAL A 264      -2.288  -9.322  -7.341  1.00 85.78           H
ATOM   4017 3HG2 VAL A 264      -3.424 -10.691  -7.383  1.00 85.78           H
ATOM   4018  HN  VAL A 264      -0.188  -9.282  -6.816  1.00 85.78           H
ATOM   4019  N   LEU A 265       1.019 -11.368  -4.663  1.00 87.76           N
ATOM   4020  CA  LEU A 265       1.892 -12.268  -3.929  1.00 87.76           C
ATOM   4021  C   LEU A 265       2.516 -11.517  -2.751  1.00 87.76           C
ATOM   4022  O   LEU A 265       2.713 -12.089  -1.680  1.00 87.76           O
ATOM   4023  HA  LEU A 265       1.273 -13.075  -3.536  1.00 87.76           H
ATOM   4024  CB  LEU A 265       2.920 -12.902  -4.868  1.00 87.76           C
ATOM   4025 1HB  LEU A 265       3.387 -12.109  -5.452  1.00 87.76           H
ATOM   4026 2HB  LEU A 265       3.704 -13.356  -4.263  1.00 87.76           H
ATOM   4027  CG  LEU A 265       2.383 -13.959  -5.835  1.00 87.76           C
ATOM   4028  HG  LEU A 265       1.571 -13.515  -6.411  1.00 87.76           H
ATOM   4029  CD1 LEU A 265       3.462 -14.390  -6.831  1.00 87.76           C
ATOM   4030 1HD1 LEU A 265       3.790 -13.525  -7.407  1.00 87.76           H
ATOM   4031 2HD1 LEU A 265       4.310 -14.809  -6.290  1.00 87.76           H
ATOM   4032 3HD1 LEU A 265       3.053 -15.142  -7.506  1.00 87.76           H
ATOM   4033  CD2 LEU A 265       1.798 -15.151  -5.074  1.00 87.76           C
ATOM   4034 1HD2 LEU A 265       2.573 -15.603  -4.456  1.00 87.76           H
ATOM   4035 2HD2 LEU A 265       0.980 -14.810  -4.439  1.00 87.76           H
ATOM   4036 3HD2 LEU A 265       1.423 -15.887  -5.784  1.00 87.76           H
ATOM   4037  HN  LEU A 265       1.308 -11.169  -5.600  1.00 87.76           H
ATOM   4038  N   SER A 266       2.810 -10.247  -2.988  1.00 89.35           N
ATOM   4039  CA  SER A 266       3.506  -9.443  -1.999  1.00 89.35           C
ATOM   4040  C   SER A 266       2.522  -8.959  -0.931  1.00 89.35           C
ATOM   4041  O   SER A 266       2.878  -8.846   0.240  1.00 89.35           O
ATOM   4042  HA  SER A 266       4.251 -10.106  -1.560  1.00 89.35           H
ATOM   4043  CB  SER A 266       4.208  -8.251  -2.653  1.00 89.35           C
ATOM   4044 1HB  SER A 266       4.711  -7.662  -1.886  1.00 89.35           H
ATOM   4045 2HB  SER A 266       4.978  -8.612  -3.334  1.00 89.35           H
ATOM   4046  OG  SER A 266       3.296  -7.420  -3.366  1.00 89.35           O
ATOM   4047  HG  SER A 266       3.288  -7.672  -4.333  1.00 89.35           H
ATOM   4048  HN  SER A 266       2.582  -9.770  -3.837  1.00 89.35           H
ATOM   4049  N   GLN A 267       1.303  -8.688  -1.375  1.00 84.40           N
ATOM   4050  CA  GLN A 267       0.327  -8.028  -0.525  1.00 84.40           C
ATOM   4051  C   GLN A 267      -0.429  -9.059   0.314  1.00 84.40           C
ATOM   4052  O   GLN A 267      -0.895  -8.752   1.410  1.00 84.40           O
ATOM   4053  HA  GLN A 267       0.906  -7.373   0.127  1.00 84.40           H
ATOM   4054  CB  GLN A 267      -0.639  -7.181  -1.355  1.00 84.40           C
ATOM   4055 1HB  GLN A 267      -1.085  -7.794  -2.139  1.00 84.40           H
ATOM   4056 2HB  GLN A 267      -1.455  -6.829  -0.724  1.00 84.40           H
ATOM   4057  CG  GLN A 267       0.079  -5.986  -1.984  1.00 84.40           C
ATOM   4058 1HG  GLN A 267       0.934  -6.334  -2.564  1.00 84.40           H
ATOM   4059 2HG  GLN A 267      -0.590  -5.477  -2.677  1.00 84.40           H
ATOM   4060  CD  GLN A 267       0.552  -5.003  -0.910  1.00 84.40           C
ATOM   4061  OE1 GLN A 267      -0.013  -4.903   0.167  1.00 84.40           O
ATOM   4062  NE2 GLN A 267       1.615  -4.287  -1.262  1.00 84.40           N
ATOM   4063 1HE2 GLN A 267       2.031  -4.418  -2.162  1.00 84.40           H
ATOM   4064 2HE2 GLN A 267       1.999  -3.617  -0.627  1.00 84.40           H
ATOM   4065  HN  GLN A 267       0.981  -8.910  -2.295  1.00 84.40           H
ATOM   4066  N   PHE A 268      -0.528 -10.262  -0.233  1.00 89.90           N
ATOM   4067  CA  PHE A 268      -1.392 -11.278   0.345  1.00 89.90           C
ATOM   4068  C   PHE A 268      -0.979 -11.596   1.783  1.00 89.90           C
ATOM   4069  O   PHE A 268      -1.791 -11.497   2.702  1.00 89.90           O
ATOM   4070  HA  PHE A 268      -2.407 -10.880   0.339  1.00 89.90           H
ATOM   4071  CB  PHE A 268      -1.234 -12.538  -0.509  1.00 89.90           C
ATOM   4072 1HB  PHE A 268      -1.466 -12.293  -1.546  1.00 89.90           H
ATOM   4073 2HB  PHE A 268      -0.191 -12.854  -0.482  1.00 89.90           H
ATOM   4074  CG  PHE A 268      -2.118 -13.705  -0.065  1.00 89.90           C
ATOM   4075  CD1 PHE A 268      -1.590 -14.711   0.683  1.00 89.90           C
ATOM   4076  HD1 PHE A 268      -0.538 -14.685   0.966  1.00 89.90           H
ATOM   4077  CD2 PHE A 268      -3.431 -13.737  -0.419  1.00 89.90           C
ATOM   4078  HD2 PHE A 268      -3.853 -12.931  -1.018  1.00 89.90           H
ATOM   4079  CE1 PHE A 268      -2.410 -15.795   1.095  1.00 89.90           C
ATOM   4080  HE1 PHE A 268      -1.988 -16.601   1.694  1.00 89.90           H
ATOM   4081  CE2 PHE A 268      -4.251 -14.821  -0.007  1.00 89.90           C
ATOM   4082  HE2 PHE A 268      -5.303 -14.846  -0.290  1.00 89.90           H
ATOM   4083  CZ  PHE A 268      -3.723 -15.827   0.741  1.00 89.90           C
ATOM   4084  HZ  PHE A 268      -4.353 -16.658   1.058  1.00 89.90           H
ATOM   4085  HN  PHE A 268      -0.032 -10.546  -1.053  1.00 89.90           H
ATOM   4086  N   PRO A 269       0.285 -11.982   2.004  1.00 93.65           N
ATOM   4087  CA  PRO A 269       0.739 -12.345   3.349  1.00 93.65           C
ATOM   4088  C   PRO A 269       0.436 -11.262   4.372  1.00 93.65           C
ATOM   4089  O   PRO A 269      -0.010 -11.557   5.480  1.00 93.65           O
ATOM   4090  HA  PRO A 269       0.202 -13.227   3.700  1.00 93.65           H
ATOM   4091  CB  PRO A 269       2.244 -12.560   3.177  1.00 93.65           C
ATOM   4092 1HB  PRO A 269       2.805 -11.647   3.378  1.00 93.65           H
ATOM   4093 2HB  PRO A 269       2.621 -13.321   3.861  1.00 93.65           H
ATOM   4094  CG  PRO A 269       2.375 -12.994   1.722  1.00 93.65           C
ATOM   4095 1HG  PRO A 269       3.388 -12.847   1.346  1.00 93.65           H
ATOM   4096 2HG  PRO A 269       2.151 -14.053   1.594  1.00 93.65           H
ATOM   4097  CD  PRO A 269       1.367 -12.107   1.011  1.00 93.65           C
ATOM   4098 1HD  PRO A 269       1.791 -11.135   0.757  1.00 93.65           H
ATOM   4099 2HD  PRO A 269       1.021 -12.553   0.079  1.00 93.65           H
ATOM   4100  N   TYR A 270       0.690 -10.026   3.970  1.00 90.91           N
ATOM   4101  CA  TYR A 270       0.516  -8.896   4.867  1.00 90.91           C
ATOM   4102  C   TYR A 270      -0.950  -8.744   5.279  1.00 90.91           C
ATOM   4103  O   TYR A 270      -1.251  -8.547   6.455  1.00 90.91           O
ATOM   4104  HA  TYR A 270       1.118  -9.078   5.757  1.00 90.91           H
ATOM   4105  CB  TYR A 270       0.942  -7.659   4.076  1.00 90.91           C
ATOM   4106 1HB  TYR A 270       2.004  -7.737   3.842  1.00 90.91           H
ATOM   4107 2HB  TYR A 270       0.407  -7.645   3.126  1.00 90.91           H
ATOM   4108  CG  TYR A 270       0.692  -6.337   4.805  1.00 90.91           C
ATOM   4109  CD1 TYR A 270      -0.133  -5.384   4.242  1.00 90.91           C
ATOM   4110  HD1 TYR A 270      -0.605  -5.573   3.278  1.00 90.91           H
ATOM   4111  CD2 TYR A 270       1.291  -6.098   6.025  1.00 90.91           C
ATOM   4112  HD2 TYR A 270       1.942  -6.851   6.469  1.00 90.91           H
ATOM   4113  CE1 TYR A 270      -0.368  -4.140   4.928  1.00 90.91           C
ATOM   4114  HE1 TYR A 270      -1.017  -3.379   4.495  1.00 90.91           H
ATOM   4115  CE2 TYR A 270       1.055  -4.854   6.711  1.00 90.91           C
ATOM   4116  HE2 TYR A 270       1.522  -4.652   7.675  1.00 90.91           H
ATOM   4117  CZ  TYR A 270       0.237  -3.936   6.129  1.00 90.91           C
ATOM   4118  OH  TYR A 270       0.015  -2.762   6.777  1.00 90.91           O
ATOM   4119  HH  TYR A 270       0.330  -2.828   7.724  1.00 90.91           H
ATOM   4120  HN  TYR A 270       1.007  -9.790   3.051  1.00 90.91           H
ATOM   4121  N   ASN A 271      -1.823  -8.840   4.287  1.00 89.07           N
ATOM   4122  CA  ASN A 271      -3.240  -8.613   4.513  1.00 89.07           C
ATOM   4123  C   ASN A 271      -3.813  -9.769   5.335  1.00 89.07           C
ATOM   4124  O   ASN A 271      -4.804  -9.600   6.044  1.00 89.07           O
ATOM   4125  HA  ASN A 271      -3.298  -7.660   5.039  1.00 89.07           H
ATOM   4126  CB  ASN A 271      -4.006  -8.548   3.190  1.00 89.07           C
ATOM   4127 1HB  ASN A 271      -3.662  -9.343   2.528  1.00 89.07           H
ATOM   4128 2HB  ASN A 271      -5.067  -8.720   3.370  1.00 89.07           H
ATOM   4129  CG  ASN A 271      -3.812  -7.192   2.510  1.00 89.07           C
ATOM   4130  OD1 ASN A 271      -4.350  -6.178   2.924  1.00 89.07           O
ATOM   4131  ND2 ASN A 271      -3.016  -7.229   1.445  1.00 89.07           N
ATOM   4132 1HD2 ASN A 271      -2.606  -8.095   1.157  1.00 89.07           H
ATOM   4133 2HD2 ASN A 271      -2.827  -6.392   0.932  1.00 89.07           H
ATOM   4134  HN  ASN A 271      -1.577  -9.068   3.345  1.00 89.07           H
ATOM   4135  N   CYS A 272      -3.165 -10.918   5.212  1.00 93.68           N
ATOM   4136  CA  CYS A 272      -3.529 -12.072   6.017  1.00 93.68           C
ATOM   4137  C   CYS A 272      -3.388 -11.692   7.492  1.00 93.68           C
ATOM   4138  O   CYS A 272      -4.271 -11.981   8.298  1.00 93.68           O
ATOM   4139  HA  CYS A 272      -4.565 -12.309   5.775  1.00 93.68           H
ATOM   4140  CB  CYS A 272      -2.686 -13.299   5.660  1.00 93.68           C
ATOM   4141 1HB  CYS A 272      -1.630 -13.030   5.635  1.00 93.68           H
ATOM   4142 2HB  CYS A 272      -2.802 -14.065   6.427  1.00 93.68           H
ATOM   4143  SG  CYS A 272      -3.201 -13.960   4.033  1.00 93.68           S
ATOM   4144  HG  CYS A 272      -2.612 -13.015   3.306  1.00 93.68           H
ATOM   4145  HN  CYS A 272      -2.406 -11.067   4.578  1.00 93.68           H
ATOM   4146  N   ILE A 273      -2.271 -11.051   7.801  1.00 92.46           N
ATOM   4147  CA  ILE A 273      -1.980 -10.673   9.174  1.00 92.46           C
ATOM   4148  C   ILE A 273      -2.900  -9.523   9.588  1.00 92.46           C
ATOM   4149  O   ILE A 273      -3.380  -9.484  10.720  1.00 92.46           O
ATOM   4150  HA  ILE A 273      -2.200 -11.535   9.803  1.00 92.46           H
ATOM   4151  CB  ILE A 273      -0.491 -10.360   9.339  1.00 92.46           C
ATOM   4152  HB  ILE A 273      -0.211  -9.625   8.585  1.00 92.46           H
ATOM   4153  CG1 ILE A 273       0.362 -11.606   9.093  1.00 92.46           C
ATOM   4154 1HG1 ILE A 273       0.016 -12.420   9.731  1.00 92.46           H
ATOM   4155 2HG1 ILE A 273       0.240 -11.937   8.061  1.00 92.46           H
ATOM   4156  CG2 ILE A 273      -0.211  -9.735  10.707  1.00 92.46           C
ATOM   4157 1HG2 ILE A 273      -0.776  -8.808  10.805  1.00 92.46           H
ATOM   4158 2HG2 ILE A 273      -0.512 -10.429  11.492  1.00 92.46           H
ATOM   4159 3HG2 ILE A 273       0.854  -9.522  10.798  1.00 92.46           H
ATOM   4160  CD1 ILE A 273       1.839 -11.324   9.373  1.00 92.46           C
ATOM   4161 1HD1 ILE A 273       2.187 -10.526   8.716  1.00 92.46           H
ATOM   4162 2HD1 ILE A 273       1.960 -11.017  10.412  1.00 92.46           H
ATOM   4163 3HD1 ILE A 273       2.423 -12.226   9.190  1.00 92.46           H
ATOM   4164  HN  ILE A 273      -1.573 -10.790   7.134  1.00 92.46           H
ATOM   4165  N   LEU A 274      -3.118  -8.615   8.648  1.00 89.72           N
ATOM   4166  CA  LEU A 274      -4.004  -7.488   8.888  1.00 89.72           C
ATOM   4167  C   LEU A 274      -5.383  -8.009   9.300  1.00 89.72           C
ATOM   4168  O   LEU A 274      -6.040  -7.423  10.159  1.00 89.72           O
ATOM   4169  HA  LEU A 274      -3.589  -6.917   9.718  1.00 89.72           H
ATOM   4170  CB  LEU A 274      -4.034  -6.562   7.671  1.00 89.72           C
ATOM   4171 1HB  LEU A 274      -4.149  -7.174   6.776  1.00 89.72           H
ATOM   4172 2HB  LEU A 274      -4.921  -5.932   7.741  1.00 89.72           H
ATOM   4173  CG  LEU A 274      -2.814  -5.659   7.485  1.00 89.72           C
ATOM   4174  HG  LEU A 274      -1.936  -6.293   7.356  1.00 89.72           H
ATOM   4175  CD1 LEU A 274      -2.947  -4.810   6.219  1.00 89.72           C
ATOM   4176 1HD1 LEU A 274      -3.034  -5.464   5.351  1.00 89.72           H
ATOM   4177 2HD1 LEU A 274      -3.837  -4.185   6.293  1.00 89.72           H
ATOM   4178 3HD1 LEU A 274      -2.066  -4.178   6.111  1.00 89.72           H
ATOM   4179  CD2 LEU A 274      -2.573  -4.800   8.728  1.00 89.72           C
ATOM   4180 1HD2 LEU A 274      -3.446  -4.174   8.912  1.00 89.72           H
ATOM   4181 2HD2 LEU A 274      -2.401  -5.446   9.588  1.00 89.72           H
ATOM   4182 3HD2 LEU A 274      -1.699  -4.167   8.569  1.00 89.72           H
ATOM   4183  HN  LEU A 274      -2.702  -8.639   7.739  1.00 89.72           H
ATOM   4184  N   LEU A 275      -5.780  -9.103   8.667  1.00 91.43           N
ATOM   4185  CA  LEU A 275      -7.072  -9.704   8.951  1.00 91.43           C
ATOM   4186  C   LEU A 275      -7.100 -10.181  10.404  1.00 91.43           C
ATOM   4187  O   LEU A 275      -8.054  -9.911  11.132  1.00 91.43           O
ATOM   4188  HA  LEU A 275      -7.828  -8.928   8.828  1.00 91.43           H
ATOM   4189  CB  LEU A 275      -7.385 -10.805   7.936  1.00 91.43           C
ATOM   4190 1HB  LEU A 275      -7.337 -10.375   6.936  1.00 91.43           H
ATOM   4191 2HB  LEU A 275      -6.602 -11.561   7.996  1.00 91.43           H
ATOM   4192  CG  LEU A 275      -8.739 -11.500   8.096  1.00 91.43           C
ATOM   4193  HG  LEU A 275      -8.804 -11.892   9.111  1.00 91.43           H
ATOM   4194  CD1 LEU A 275      -9.889 -10.507   7.921  1.00 91.43           C
ATOM   4195 1HD1 LEU A 275      -9.809  -9.721   8.673  1.00 91.43           H
ATOM   4196 2HD1 LEU A 275      -9.839 -10.064   6.926  1.00 91.43           H
ATOM   4197 3HD1 LEU A 275     -10.840 -11.027   8.040  1.00 91.43           H
ATOM   4198  CD2 LEU A 275      -8.860 -12.691   7.144  1.00 91.43           C
ATOM   4199 1HD2 LEU A 275      -8.765 -12.345   6.115  1.00 91.43           H
ATOM   4200 2HD2 LEU A 275      -8.070 -13.411   7.359  1.00 91.43           H
ATOM   4201 3HD2 LEU A 275      -9.832 -13.167   7.279  1.00 91.43           H
ATOM   4202  HN  LEU A 275      -5.237  -9.576   7.973  1.00 91.43           H
ATOM   4203  N   VAL A 276      -6.041 -10.882  10.784  1.00 93.39           N
ATOM   4204  CA  VAL A 276      -5.940 -11.414  12.132  1.00 93.39           C
ATOM   4205  C   VAL A 276      -6.022 -10.263  13.137  1.00 93.39           C
ATOM   4206  O   VAL A 276      -6.749 -10.348  14.125  1.00 93.39           O
ATOM   4207  HA  VAL A 276      -6.791 -12.077  12.288  1.00 93.39           H
ATOM   4208  CB  VAL A 276      -4.661 -12.241  12.273  1.00 93.39           C
ATOM   4209  HB  VAL A 276      -3.821 -11.613  11.978  1.00 93.39           H
ATOM   4210  CG1 VAL A 276      -4.442 -12.667  13.726  1.00 93.39           C
ATOM   4211 1HG1 VAL A 276      -4.356 -11.782  14.356  1.00 93.39           H
ATOM   4212 2HG1 VAL A 276      -5.286 -13.270  14.060  1.00 93.39           H
ATOM   4213 3HG1 VAL A 276      -3.526 -13.254  13.798  1.00 93.39           H
ATOM   4214  CG2 VAL A 276      -4.689 -13.456  11.343  1.00 93.39           C
ATOM   4215 1HG2 VAL A 276      -5.542 -14.086  11.594  1.00 93.39           H
ATOM   4216 2HG2 VAL A 276      -4.776 -13.121  10.310  1.00 93.39           H
ATOM   4217 3HG2 VAL A 276      -3.768 -14.027  11.464  1.00 93.39           H
ATOM   4218  HN  VAL A 276      -5.264 -11.086  10.189  1.00 93.39           H
ATOM   4219  N   GLN A 277      -5.266  -9.214  12.850  1.00 89.93           N
ATOM   4220  CA  GLN A 277      -5.213  -8.064  13.737  1.00 89.93           C
ATOM   4221  C   GLN A 277      -6.594  -7.415  13.847  1.00 89.93           C
ATOM   4222  O   GLN A 277      -6.965  -6.911  14.906  1.00 89.93           O
ATOM   4223  HA  GLN A 277      -4.912  -8.460  14.707  1.00 89.93           H
ATOM   4224  CB  GLN A 277      -4.168  -7.052  13.262  1.00 89.93           C
ATOM   4225 1HB  GLN A 277      -4.293  -6.869  12.195  1.00 89.93           H
ATOM   4226 2HB  GLN A 277      -4.322  -6.100  13.769  1.00 89.93           H
ATOM   4227  CG  GLN A 277      -2.751  -7.559  13.536  1.00 89.93           C
ATOM   4228 1HG  GLN A 277      -2.642  -7.792  14.595  1.00 89.93           H
ATOM   4229 2HG  GLN A 277      -2.579  -8.484  12.986  1.00 89.93           H
ATOM   4230  CD  GLN A 277      -1.708  -6.516  13.128  1.00 89.93           C
ATOM   4231  OE1 GLN A 277      -1.954  -5.638  12.318  1.00 89.93           O
ATOM   4232  NE2 GLN A 277      -0.532  -6.662  13.732  1.00 89.93           N
ATOM   4233 1HE2 GLN A 277      -0.395  -7.405  14.387  1.00 89.93           H
ATOM   4234 2HE2 GLN A 277       0.215  -6.029  13.531  1.00 89.93           H
ATOM   4235  HN  GLN A 277      -4.697  -9.142  12.030  1.00 89.93           H
ATOM   4236  N   THR A 278      -7.319  -7.448  12.738  1.00 90.31           N
ATOM   4237  CA  THR A 278      -8.632  -6.830  12.683  1.00 90.31           C
ATOM   4238  C   THR A 278      -9.617  -7.591  13.573  1.00 90.31           C
ATOM   4239  O   THR A 278     -10.400  -6.982  14.301  1.00 90.31           O
ATOM   4240  HA  THR A 278      -8.554  -5.820  13.085  1.00 90.31           H
ATOM   4241  CB  THR A 278      -9.064  -6.765  11.217  1.00 90.31           C
ATOM   4242  HB  THR A 278      -9.200  -7.766  10.807  1.00 90.31           H
ATOM   4243  OG1 THR A 278      -8.054  -5.977  10.592  1.00 90.31           O
ATOM   4244  HG1 THR A 278      -7.397  -6.569  10.127  1.00 90.31           H
ATOM   4245  CG2 THR A 278     -10.346  -5.954  11.019  1.00 90.31           C
ATOM   4246 1HG2 THR A 278     -10.187  -4.933  11.368  1.00 90.31           H
ATOM   4247 2HG2 THR A 278     -11.156  -6.410  11.587  1.00 90.31           H
ATOM   4248 3HG2 THR A 278     -10.607  -5.939   9.961  1.00 90.31           H
ATOM   4249  HN  THR A 278      -7.022  -7.886  11.889  1.00 90.31           H
ATOM   4250  N   ILE A 279      -9.546  -8.911  13.486  1.00 91.19           N
ATOM   4251  CA  ILE A 279     -10.419  -9.762  14.277  1.00 91.19           C
ATOM   4252  C   ILE A 279     -10.070  -9.605  15.759  1.00 91.19           C
ATOM   4253  O   ILE A 279     -10.959  -9.505  16.603  1.00 91.19           O
ATOM   4254  HA  ILE A 279     -11.441  -9.414  14.125  1.00 91.19           H
ATOM   4255  CB  ILE A 279     -10.354 -11.207  13.780  1.00 91.19           C
ATOM   4256  HB  ILE A 279      -9.309 -11.518  13.769  1.00 91.19           H
ATOM   4257  CG1 ILE A 279     -10.873 -11.317  12.345  1.00 91.19           C
ATOM   4258 1HG1 ILE A 279     -11.957 -11.206  12.337  1.00 91.19           H
ATOM   4259 2HG1 ILE A 279     -10.465 -10.504  11.744  1.00 91.19           H
ATOM   4260  CG2 ILE A 279     -11.095 -12.148  14.731  1.00 91.19           C
ATOM   4261 1HG2 ILE A 279     -10.640 -12.098  15.720  1.00 91.19           H
ATOM   4262 2HG2 ILE A 279     -12.141 -11.848  14.797  1.00 91.19           H
ATOM   4263 3HG2 ILE A 279     -11.033 -13.169  14.354  1.00 91.19           H
ATOM   4264  CD1 ILE A 279     -10.488 -12.661  11.724  1.00 91.19           C
ATOM   4265 1HD1 ILE A 279      -9.402 -12.757  11.711  1.00 91.19           H
ATOM   4266 2HD1 ILE A 279     -10.918 -13.470  12.314  1.00 91.19           H
ATOM   4267 3HD1 ILE A 279     -10.869 -12.712  10.704  1.00 91.19           H
ATOM   4268  HN  ILE A 279      -8.909  -9.399  12.889  1.00 91.19           H
ATOM   4269  N   ASP A 280      -8.773  -9.588  16.030  1.00 90.36           N
ATOM   4270  CA  ASP A 280      -8.296  -9.497  17.399  1.00 90.36           C
ATOM   4271  C   ASP A 280      -8.716  -8.151  17.993  1.00 90.36           C
ATOM   4272  O   ASP A 280      -9.022  -8.062  19.181  1.00 90.36           O
ATOM   4273  HA  ASP A 280      -8.749 -10.342  17.917  1.00 90.36           H
ATOM   4274  CB  ASP A 280      -6.769  -9.583  17.457  1.00 90.36           C
ATOM   4275 1HB  ASP A 280      -6.433 -10.488  16.952  1.00 90.36           H
ATOM   4276 2HB  ASP A 280      -6.333  -8.739  16.922  1.00 90.36           H
ATOM   4277  CG  ASP A 280      -6.275  -9.586  18.905  1.00 90.36           C
ATOM   4278  OD1 ASP A 280      -6.803 -10.410  19.683  1.00 90.36           O
ATOM   4279  OD2 ASP A 280      -5.380  -8.765  19.201  1.00 90.36           O
ATOM   4280  HN  ASP A 280      -8.056  -9.634  15.334  1.00 90.36           H
ATOM   4281  N   ALA A 281      -8.719  -7.138  17.139  1.00 89.37           N
ATOM   4282  CA  ALA A 281      -9.093  -5.801  17.566  1.00 89.37           C
ATOM   4283  C   ALA A 281     -10.527  -5.822  18.098  1.00 89.37           C
ATOM   4284  O   ALA A 281     -10.887  -5.018  18.956  1.00 89.37           O
ATOM   4285  HA  ALA A 281      -8.420  -5.509  18.372  1.00 89.37           H
ATOM   4286  CB  ALA A 281      -8.918  -4.825  16.400  1.00 89.37           C
ATOM   4287 1HB  ALA A 281      -7.876  -4.826  16.079  1.00 89.37           H
ATOM   4288 2HB  ALA A 281      -9.554  -5.133  15.570  1.00 89.37           H
ATOM   4289 3HB  ALA A 281      -9.199  -3.822  16.721  1.00 89.37           H
ATOM   4290  HN  ALA A 281      -8.471  -7.220  16.174  1.00 89.37           H
ATOM   4291  N   TYR A 282     -11.308  -6.752  17.566  1.00 77.28           N
ATOM   4292  CA  TYR A 282     -12.706  -6.860  17.944  1.00 77.28           C
ATOM   4293  C   TYR A 282     -12.898  -7.912  19.039  1.00 77.28           C
ATOM   4294  O   TYR A 282     -13.572  -7.659  20.036  1.00 77.28           O
ATOM   4295  HA  TYR A 282     -13.029  -5.890  18.322  1.00 77.28           H
ATOM   4296  CB  TYR A 282     -13.450  -7.310  16.685  1.00 77.28           C
ATOM   4297 1HB  TYR A 282     -13.193  -6.640  15.865  1.00 77.28           H
ATOM   4298 2HB  TYR A 282     -13.101  -8.304  16.405  1.00 77.28           H
ATOM   4299  CG  TYR A 282     -14.972  -7.344  16.840  1.00 77.28           C
ATOM   4300  CD1 TYR A 282     -15.617  -8.546  17.050  1.00 77.28           C
ATOM   4301  HD1 TYR A 282     -15.043  -9.471  17.105  1.00 77.28           H
ATOM   4302  CD2 TYR A 282     -15.699  -6.173  16.770  1.00 77.28           C
ATOM   4303  HD2 TYR A 282     -15.189  -5.224  16.604  1.00 77.28           H
ATOM   4304  CE1 TYR A 282     -17.050  -8.578  17.195  1.00 77.28           C
ATOM   4305  HE1 TYR A 282     -17.572  -9.520  17.361  1.00 77.28           H
ATOM   4306  CE2 TYR A 282     -17.131  -6.205  16.915  1.00 77.28           C
ATOM   4307  HE2 TYR A 282     -17.717  -5.288  16.862  1.00 77.28           H
ATOM   4308  CZ  TYR A 282     -17.736  -7.406  17.121  1.00 77.28           C
ATOM   4309  OH  TYR A 282     -19.088  -7.436  17.259  1.00 77.28           O
ATOM   4310  HH  TYR A 282     -19.393  -8.372  17.434  1.00 77.28           H
ATOM   4311  HN  TYR A 282     -10.999  -7.421  16.890  1.00 77.28           H
ATOM   4312  N   ALA A 283     -12.294  -9.070  18.815  1.00 87.01           N
ATOM   4313  CA  ALA A 283     -12.592 -10.239  19.625  1.00 87.01           C
ATOM   4314  C   ALA A 283     -11.599 -10.316  20.787  1.00 87.01           C
ATOM   4315  O   ALA A 283     -11.871 -10.961  21.798  1.00 87.01           O
ATOM   4316  HA  ALA A 283     -13.599 -10.117  20.026  1.00 87.01           H
ATOM   4317  CB  ALA A 283     -12.560 -11.491  18.746  1.00 87.01           C
ATOM   4318 1HB  ALA A 283     -13.303 -11.398  17.954  1.00 87.01           H
ATOM   4319 2HB  ALA A 283     -11.569 -11.599  18.304  1.00 87.01           H
ATOM   4320 3HB  ALA A 283     -12.784 -12.367  19.354  1.00 87.01           H
ATOM   4321  HN  ALA A 283     -11.613  -9.216  18.097  1.00 87.01           H
ATOM   4322  N   MET A 284     -10.470  -9.648  20.603  1.00 80.05           N
ATOM   4323  CA  MET A 284      -9.434  -9.635  21.622  1.00 80.05           C
ATOM   4324  C   MET A 284      -9.141 -11.050  22.125  1.00 80.05           C
ATOM   4325  O   MET A 284      -9.049 -11.278  23.330  1.00 80.05           O
ATOM   4326  HA  MET A 284      -8.550  -9.224  21.136  1.00 80.05           H
ATOM   4327  CB  MET A 284      -9.883  -8.759  22.794  1.00 80.05           C
ATOM   4328 1HB  MET A 284     -10.771  -9.191  23.256  1.00 80.05           H
ATOM   4329 2HB  MET A 284      -9.105  -8.741  23.557  1.00 80.05           H
ATOM   4330  CG  MET A 284     -10.184  -7.333  22.330  1.00 80.05           C
ATOM   4331 1HG  MET A 284      -9.293  -6.891  21.884  1.00 80.05           H
ATOM   4332 2HG  MET A 284     -10.953  -7.348  21.557  1.00 80.05           H
ATOM   4333  SD  MET A 284     -10.729  -6.343  23.711  1.00 80.05           S
ATOM   4334  CE  MET A 284     -11.086  -4.809  22.872  1.00 80.05           C
ATOM   4335 1HE  MET A 284     -10.180  -4.438  22.392  1.00 80.05           H
ATOM   4336 2HE  MET A 284     -11.854  -4.977  22.117  1.00 80.05           H
ATOM   4337 3HE  MET A 284     -11.441  -4.074  23.594  1.00 80.05           H
ATOM   4338  HN  MET A 284     -10.257  -9.125  19.778  1.00 80.05           H
ATOM   4339  N   PHE A 285      -9.002 -11.963  21.175  1.00 82.98           N
ATOM   4340  CA  PHE A 285      -8.886 -13.374  21.505  1.00 82.98           C
ATOM   4341  C   PHE A 285      -7.435 -13.747  21.813  1.00 82.98           C
ATOM   4342  O   PHE A 285      -7.167 -14.817  22.358  1.00 82.98           O
ATOM   4343  HA  PHE A 285      -9.500 -13.551  22.388  1.00 82.98           H
ATOM   4344  CB  PHE A 285      -9.353 -14.160  20.278  1.00 82.98           C
ATOM   4345 1HB  PHE A 285      -9.453 -15.211  20.549  1.00 82.98           H
ATOM   4346 2HB  PHE A 285     -10.345 -13.810  19.991  1.00 82.98           H
ATOM   4347  CG  PHE A 285      -8.419 -14.045  19.072  1.00 82.98           C
ATOM   4348  CD1 PHE A 285      -8.602 -13.052  18.162  1.00 82.98           C
ATOM   4349  HD1 PHE A 285      -9.415 -12.337  18.291  1.00 82.98           H
ATOM   4350  CD2 PHE A 285      -7.404 -14.936  18.911  1.00 82.98           C
ATOM   4351  HD2 PHE A 285      -7.257 -15.733  19.641  1.00 82.98           H
ATOM   4352  CE1 PHE A 285      -7.735 -12.945  17.043  1.00 82.98           C
ATOM   4353  HE1 PHE A 285      -7.882 -12.149  16.313  1.00 82.98           H
ATOM   4354  CE2 PHE A 285      -6.537 -14.830  17.792  1.00 82.98           C
ATOM   4355  HE2 PHE A 285      -5.724 -15.544  17.662  1.00 82.98           H
ATOM   4356  CZ  PHE A 285      -6.720 -13.836  16.881  1.00 82.98           C
ATOM   4357  HZ  PHE A 285      -6.054 -13.755  16.022  1.00 82.98           H
ATOM   4358  HN  PHE A 285      -8.968 -11.754  20.198  1.00 82.98           H
ATOM   4359  N   ILE A 286      -6.535 -12.845  21.449  1.00 84.66           N
ATOM   4360  CA  ILE A 286      -5.120 -13.055  21.701  1.00 84.66           C
ATOM   4361  C   ILE A 286      -4.782 -12.580  23.116  1.00 84.66           C
ATOM   4362  O   ILE A 286      -4.641 -11.381  23.354  1.00 84.66           O
ATOM   4363  HA  ILE A 286      -4.934 -14.128  21.644  1.00 84.66           H
ATOM   4364  CB  ILE A 286      -4.276 -12.391  20.611  1.00 84.66           C
ATOM   4365  HB  ILE A 286      -4.493 -11.323  20.616  1.00 84.66           H
ATOM   4366  CG1 ILE A 286      -4.653 -12.923  19.227  1.00 84.66           C
ATOM   4367 1HG1 ILE A 286      -4.426 -13.987  19.168  1.00 84.66           H
ATOM   4368 2HG1 ILE A 286      -5.726 -12.817  19.072  1.00 84.66           H
ATOM   4369  CG2 ILE A 286      -2.782 -12.550  20.900  1.00 84.66           C
ATOM   4370 1HG2 ILE A 286      -2.546 -12.085  21.857  1.00 84.66           H
ATOM   4371 2HG2 ILE A 286      -2.531 -13.610  20.939  1.00 84.66           H
ATOM   4372 3HG2 ILE A 286      -2.206 -12.069  20.110  1.00 84.66           H
ATOM   4373  CD1 ILE A 286      -3.897 -12.173  18.128  1.00 84.66           C
ATOM   4374 1HD1 ILE A 286      -4.145 -11.113  18.174  1.00 84.66           H
ATOM   4375 2HD1 ILE A 286      -2.824 -12.302  18.272  1.00 84.66           H
ATOM   4376 3HD1 ILE A 286      -4.183 -12.571  17.154  1.00 84.66           H
ATOM   4377  HN  ILE A 286      -6.759 -11.985  20.991  1.00 84.66           H
ATOM   4378  N   SER A 287      -4.661 -13.543  24.017  1.00 83.60           N
ATOM   4379  CA  SER A 287      -4.340 -13.238  25.401  1.00 83.60           C
ATOM   4380  C   SER A 287      -2.900 -13.652  25.708  1.00 83.60           C
ATOM   4381  O   SER A 287      -2.327 -13.225  26.709  1.00 83.60           O
ATOM   4382  HA  SER A 287      -4.456 -12.158  25.492  1.00 83.60           H
ATOM   4383  CB  SER A 287      -5.308 -13.937  26.358  1.00 83.60           C
ATOM   4384 1HB  SER A 287      -5.024 -13.716  27.386  1.00 83.60           H
ATOM   4385 2HB  SER A 287      -6.312 -13.538  26.212  1.00 83.60           H
ATOM   4386  OG  SER A 287      -5.326 -15.348  26.163  1.00 83.60           O
ATOM   4387  HG  SER A 287      -5.994 -15.770  26.776  1.00 83.60           H
ATOM   4388  HN  SER A 287      -4.778 -14.516  23.815  1.00 83.60           H
ATOM   4389  N   ASN A 288      -2.355 -14.478  24.827  1.00 84.87           N
ATOM   4390  CA  ASN A 288      -1.028 -15.031  25.041  1.00 84.87           C
ATOM   4391  C   ASN A 288       0.017 -14.074  24.464  1.00 84.87           C
ATOM   4392  O   ASN A 288      -0.017 -13.754  23.277  1.00 84.87           O
ATOM   4393  HA  ASN A 288      -0.936 -15.147  26.121  1.00 84.87           H
ATOM   4394  CB  ASN A 288      -0.873 -16.380  24.336  1.00 84.87           C
ATOM   4395 1HB  ASN A 288      -1.712 -17.027  24.593  1.00 84.87           H
ATOM   4396 2HB  ASN A 288      -0.902 -16.236  23.256  1.00 84.87           H
ATOM   4397  CG  ASN A 288       0.440 -17.058  24.731  1.00 84.87           C
ATOM   4398  OD1 ASN A 288       1.413 -16.419  25.097  1.00 84.87           O
ATOM   4399  ND2 ASN A 288       0.415 -18.384  24.637  1.00 84.87           N
ATOM   4400 1HD2 ASN A 288      -0.417 -18.848  24.330  1.00 84.87           H
ATOM   4401 2HD2 ASN A 288       1.226 -18.918  24.873  1.00 84.87           H
ATOM   4402  HN  ASN A 288      -2.803 -14.770  23.982  1.00 84.87           H
ATOM   4403  N   CYS A 289       0.922 -13.644  25.332  1.00 89.82           N
ATOM   4404  CA  CYS A 289       1.930 -12.673  24.943  1.00 89.82           C
ATOM   4405  C   CYS A 289       2.811 -13.302  23.862  1.00 89.82           C
ATOM   4406  O   CYS A 289       3.216 -12.629  22.916  1.00 89.82           O
ATOM   4407  HA  CYS A 289       1.396 -11.807  24.551  1.00 89.82           H
ATOM   4408  CB  CYS A 289       2.751 -12.198  26.143  1.00 89.82           C
ATOM   4409 1HB  CYS A 289       2.091 -11.784  26.905  1.00 89.82           H
ATOM   4410 2HB  CYS A 289       3.270 -13.042  26.596  1.00 89.82           H
ATOM   4411  SG  CYS A 289       3.962 -10.933  25.612  1.00 89.82           S
ATOM   4412  HN  CYS A 289       0.973 -13.948  26.283  1.00 89.82           H
ATOM   4413  N   ALA A 290       3.083 -14.587  24.038  1.00 91.99           N
ATOM   4414  CA  ALA A 290       3.977 -15.294  23.137  1.00 91.99           C
ATOM   4415  C   ALA A 290       3.401 -15.254  21.720  1.00 91.99           C
ATOM   4416  O   ALA A 290       4.133 -15.038  20.755  1.00 91.99           O
ATOM   4417  HA  ALA A 290       4.935 -14.776  23.146  1.00 91.99           H
ATOM   4418  CB  ALA A 290       4.185 -16.724  23.641  1.00 91.99           C
ATOM   4419 1HB  ALA A 290       4.622 -16.697  24.639  1.00 91.99           H
ATOM   4420 2HB  ALA A 290       3.225 -17.239  23.679  1.00 91.99           H
ATOM   4421 3HB  ALA A 290       4.855 -17.254  22.965  1.00 91.99           H
ATOM   4422  HN  ALA A 290       2.704 -15.142  24.779  1.00 91.99           H
ATOM   4423  N   VAL A 291       2.096 -15.465  21.639  1.00 92.18           N
ATOM   4424  CA  VAL A 291       1.414 -15.455  20.356  1.00 92.18           C
ATOM   4425  C   VAL A 291       1.448 -14.040  19.776  1.00 92.18           C
ATOM   4426  O   VAL A 291       1.689 -13.860  18.583  1.00 92.18           O
ATOM   4427  HA  VAL A 291       1.960 -16.122  19.689  1.00 92.18           H
ATOM   4428  CB  VAL A 291      -0.006 -16.002  20.514  1.00 92.18           C
ATOM   4429  HB  VAL A 291      -0.527 -15.378  21.241  1.00 92.18           H
ATOM   4430  CG1 VAL A 291      -0.774 -15.924  19.193  1.00 92.18           C
ATOM   4431 1HG1 VAL A 291      -0.834 -14.886  18.868  1.00 92.18           H
ATOM   4432 2HG1 VAL A 291      -0.255 -16.513  18.436  1.00 92.18           H
ATOM   4433 3HG1 VAL A 291      -1.780 -16.319  19.334  1.00 92.18           H
ATOM   4434  CG2 VAL A 291       0.014 -17.434  21.053  1.00 92.18           C
ATOM   4435 1HG2 VAL A 291       0.560 -18.075  20.361  1.00 92.18           H
ATOM   4436 2HG2 VAL A 291       0.505 -17.449  22.026  1.00 92.18           H
ATOM   4437 3HG2 VAL A 291      -1.008 -17.798  21.156  1.00 92.18           H
ATOM   4438  HN  VAL A 291       1.508 -15.640  22.429  1.00 92.18           H
ATOM   4439  N   SER A 292       1.205 -13.072  20.647  1.00 92.51           N
ATOM   4440  CA  SER A 292       1.181 -11.680  20.231  1.00 92.51           C
ATOM   4441  C   SER A 292       2.541 -11.282  19.654  1.00 92.51           C
ATOM   4442  O   SER A 292       2.611 -10.621  18.619  1.00 92.51           O
ATOM   4443  HA  SER A 292       0.408 -11.621  19.464  1.00 92.51           H
ATOM   4444  CB  SER A 292       0.811 -10.762  21.398  1.00 92.51           C
ATOM   4445 1HB  SER A 292      -0.110 -11.117  21.860  1.00 92.51           H
ATOM   4446 2HB  SER A 292       1.589 -10.812  22.159  1.00 92.51           H
ATOM   4447  OG  SER A 292       0.642  -9.410  20.981  1.00 92.51           O
ATOM   4448  HG  SER A 292      -0.183  -9.325  20.422  1.00 92.51           H
ATOM   4449  HN  SER A 292       1.026 -13.225  21.619  1.00 92.51           H
ATOM   4450  N   THR A 293       3.588 -11.703  20.348  1.00 89.08           N
ATOM   4451  CA  THR A 293       4.941 -11.355  19.947  1.00 89.08           C
ATOM   4452  C   THR A 293       5.239 -11.898  18.548  1.00 89.08           C
ATOM   4453  O   THR A 293       5.777 -11.184  17.703  1.00 89.08           O
ATOM   4454  HA  THR A 293       5.013 -10.269  19.891  1.00 89.08           H
ATOM   4455  CB  THR A 293       5.900 -11.876  21.019  1.00 89.08           C
ATOM   4456  HB  THR A 293       5.841 -12.961  21.100  1.00 89.08           H
ATOM   4457  OG1 THR A 293       5.538 -11.151  22.191  1.00 89.08           O
ATOM   4458  HG1 THR A 293       4.850 -11.659  22.709  1.00 89.08           H
ATOM   4459  CG2 THR A 293       7.350 -11.462  20.758  1.00 89.08           C
ATOM   4460 1HG2 THR A 293       7.421 -10.374  20.744  1.00 89.08           H
ATOM   4461 2HG2 THR A 293       7.674 -11.859  19.796  1.00 89.08           H
ATOM   4462 3HG2 THR A 293       7.989 -11.858  21.548  1.00 89.08           H
ATOM   4463  HN  THR A 293       3.524 -12.271  21.168  1.00 89.08           H
ATOM   4464  N   ASN A 294       4.878 -13.156  18.347  1.00 91.02           N
ATOM   4465  CA  ASN A 294       5.157 -13.823  17.087  1.00 91.02           C
ATOM   4466  C   ASN A 294       4.386 -13.126  15.964  1.00 91.02           C
ATOM   4467  O   ASN A 294       4.900 -12.969  14.858  1.00 91.02           O
ATOM   4468  HA  ASN A 294       6.237 -13.751  16.958  1.00 91.02           H
ATOM   4469  CB  ASN A 294       4.713 -15.287  17.127  1.00 91.02           C
ATOM   4470 1HB  ASN A 294       3.710 -15.354  17.548  1.00 91.02           H
ATOM   4471 2HB  ASN A 294       4.660 -15.683  16.113  1.00 91.02           H
ATOM   4472  CG  ASN A 294       5.680 -16.130  17.961  1.00 91.02           C
ATOM   4473  OD1 ASN A 294       6.816 -15.759  18.205  1.00 91.02           O
ATOM   4474  ND2 ASN A 294       5.167 -17.283  18.382  1.00 91.02           N
ATOM   4475 1HD2 ASN A 294       4.226 -17.528  18.146  1.00 91.02           H
ATOM   4476 2HD2 ASN A 294       5.722 -17.905  18.934  1.00 91.02           H
ATOM   4477  HN  ASN A 294       4.404 -13.717  19.026  1.00 91.02           H
ATOM   4478  N   ILE A 295       3.165 -12.726  16.288  1.00 91.24           N
ATOM   4479  CA  ILE A 295       2.313 -12.060  15.318  1.00 91.24           C
ATOM   4480  C   ILE A 295       2.960 -10.738  14.900  1.00 91.24           C
ATOM   4481  O   ILE A 295       2.953 -10.383  13.723  1.00 91.24           O
ATOM   4482  HA  ILE A 295       2.250 -12.705  14.441  1.00 91.24           H
ATOM   4483  CB  ILE A 295       0.894 -11.903  15.868  1.00 91.24           C
ATOM   4484  HB  ILE A 295       0.964 -11.544  16.895  1.00 91.24           H
ATOM   4485  CG1 ILE A 295       0.170 -13.250  15.908  1.00 91.24           C
ATOM   4486 1HG1 ILE A 295      -0.030 -13.590  14.892  1.00 91.24           H
ATOM   4487 2HG1 ILE A 295       0.812 -13.998  16.374  1.00 91.24           H
ATOM   4488  CG2 ILE A 295       0.111 -10.855  15.075  1.00 91.24           C
ATOM   4489 1HG2 ILE A 295       0.620  -9.893  15.142  1.00 91.24           H
ATOM   4490 2HG2 ILE A 295       0.049 -11.161  14.031  1.00 91.24           H
ATOM   4491 3HG2 ILE A 295      -0.894 -10.764  15.487  1.00 91.24           H
ATOM   4492  CD1 ILE A 295      -1.144 -13.143  16.684  1.00 91.24           C
ATOM   4493 1HD1 ILE A 295      -0.938 -12.827  17.706  1.00 91.24           H
ATOM   4494 2HD1 ILE A 295      -1.793 -12.412  16.201  1.00 91.24           H
ATOM   4495 3HD1 ILE A 295      -1.639 -14.115  16.697  1.00 91.24           H
ATOM   4496  HN  ILE A 295       2.757 -12.851  17.193  1.00 91.24           H
ATOM   4497  N   ASP A 296       3.505 -10.044  15.889  1.00 92.12           N
ATOM   4498  CA  ASP A 296       4.091  -8.736  15.652  1.00 92.12           C
ATOM   4499  C   ASP A 296       5.310  -8.886  14.739  1.00 92.12           C
ATOM   4500  O   ASP A 296       5.514  -8.081  13.832  1.00 92.12           O
ATOM   4501  HA  ASP A 296       3.298  -8.145  15.194  1.00 92.12           H
ATOM   4502  CB  ASP A 296       4.557  -8.095  16.961  1.00 92.12           C
ATOM   4503 1HB  ASP A 296       5.113  -8.825  17.549  1.00 92.12           H
ATOM   4504 2HB  ASP A 296       5.240  -7.273  16.745  1.00 92.12           H
ATOM   4505  CG  ASP A 296       3.368  -7.578  17.772  1.00 92.12           C
ATOM   4506  OD1 ASP A 296       2.274  -7.480  17.175  1.00 92.12           O
ATOM   4507  OD2 ASP A 296       3.579  -7.293  18.970  1.00 92.12           O
ATOM   4508  HN  ASP A 296       3.550 -10.362  16.837  1.00 92.12           H
ATOM   4509  N   ILE A 297       6.088  -9.924  15.011  1.00 91.21           N
ATOM   4510  CA  ILE A 297       7.269 -10.203  14.211  1.00 91.21           C
ATOM   4511  C   ILE A 297       6.844 -10.515  12.774  1.00 91.21           C
ATOM   4512  O   ILE A 297       7.431  -9.999  11.824  1.00 91.21           O
ATOM   4513  HA  ILE A 297       7.879  -9.300  14.202  1.00 91.21           H
ATOM   4514  CB  ILE A 297       8.106 -11.308  14.858  1.00 91.21           C
ATOM   4515  HB  ILE A 297       7.444 -12.139  15.104  1.00 91.21           H
ATOM   4516  CG1 ILE A 297       8.730 -10.826  16.169  1.00 91.21           C
ATOM   4517 1HG1 ILE A 297       9.491 -10.074  15.959  1.00 91.21           H
ATOM   4518 2HG1 ILE A 297       7.969 -10.346  16.784  1.00 91.21           H
ATOM   4519  CG2 ILE A 297       9.158 -11.841  13.884  1.00 91.21           C
ATOM   4520 1HG2 ILE A 297       8.663 -12.249  13.002  1.00 91.21           H
ATOM   4521 2HG2 ILE A 297       9.822 -11.030  13.586  1.00 91.21           H
ATOM   4522 3HG2 ILE A 297       9.739 -12.626  14.370  1.00 91.21           H
ATOM   4523  CD1 ILE A 297       9.357 -11.990  16.939  1.00 91.21           C
ATOM   4524 1HD1 ILE A 297       8.589 -12.729  17.169  1.00 91.21           H
ATOM   4525 2HD1 ILE A 297      10.134 -12.452  16.330  1.00 91.21           H
ATOM   4526 3HD1 ILE A 297       9.793 -11.620  17.866  1.00 91.21           H
ATOM   4527  HN  ILE A 297       5.924 -10.566  15.759  1.00 91.21           H
ATOM   4528  N   CYS A 298       5.828 -11.358  12.661  1.00 93.62           N
ATOM   4529  CA  CYS A 298       5.323 -11.751  11.357  1.00 93.62           C
ATOM   4530  C   CYS A 298       4.866 -10.491  10.619  1.00 93.62           C
ATOM   4531  O   CYS A 298       5.076 -10.362   9.414  1.00 93.62           O
ATOM   4532  HA  CYS A 298       6.151 -12.228  10.832  1.00 93.62           H
ATOM   4533  CB  CYS A 298       4.200 -12.783  11.472  1.00 93.62           C
ATOM   4534 1HB  CYS A 298       3.476 -12.463  12.222  1.00 93.62           H
ATOM   4535 2HB  CYS A 298       3.666 -12.860  10.525  1.00 93.62           H
ATOM   4536  SG  CYS A 298       4.894 -14.414  11.931  1.00 93.62           S
ATOM   4537  HG  CYS A 298       5.056 -14.138  13.222  1.00 93.62           H
ATOM   4538  HN  CYS A 298       5.353 -11.769  13.440  1.00 93.62           H
ATOM   4539  N   PHE A 299       4.250  -9.593  11.374  1.00 93.08           N
ATOM   4540  CA  PHE A 299       3.756  -8.350  10.805  1.00 93.08           C
ATOM   4541  C   PHE A 299       4.896  -7.540  10.184  1.00 93.08           C
ATOM   4542  O   PHE A 299       4.768  -7.036   9.070  1.00 93.08           O
ATOM   4543  HA  PHE A 299       3.035  -8.612  10.031  1.00 93.08           H
ATOM   4544  CB  PHE A 299       3.141  -7.546  11.953  1.00 93.08           C
ATOM   4545 1HB  PHE A 299       2.343  -8.133  12.408  1.00 93.08           H
ATOM   4546 2HB  PHE A 299       3.900  -7.391  12.721  1.00 93.08           H
ATOM   4547  CG  PHE A 299       2.579  -6.188  11.530  1.00 93.08           C
ATOM   4548  CD1 PHE A 299       3.311  -5.058  11.724  1.00 93.08           C
ATOM   4549  HD1 PHE A 299       4.299  -5.121  12.180  1.00 93.08           H
ATOM   4550  CD2 PHE A 299       1.346  -6.110  10.961  1.00 93.08           C
ATOM   4551  HD2 PHE A 299       0.759  -7.015  10.806  1.00 93.08           H
ATOM   4552  CE1 PHE A 299       2.789  -3.798  11.331  1.00 93.08           C
ATOM   4553  HE1 PHE A 299       3.375  -2.892  11.487  1.00 93.08           H
ATOM   4554  CE2 PHE A 299       0.824  -4.849  10.568  1.00 93.08           C
ATOM   4555  HE2 PHE A 299      -0.164  -4.787  10.112  1.00 93.08           H
ATOM   4556  CZ  PHE A 299       1.556  -3.720  10.762  1.00 93.08           C
ATOM   4557  HZ  PHE A 299       1.155  -2.752  10.460  1.00 93.08           H
ATOM   4558  HN  PHE A 299       4.086  -9.703  12.354  1.00 93.08           H
ATOM   4559  N   GLN A 300       5.984  -7.440  10.933  1.00 88.90           N
ATOM   4560  CA  GLN A 300       7.130  -6.665  10.488  1.00 88.90           C
ATOM   4561  C   GLN A 300       7.649  -7.204   9.153  1.00 88.90           C
ATOM   4562  O   GLN A 300       7.915  -6.435   8.231  1.00 88.90           O
ATOM   4563  HA  GLN A 300       6.759  -5.649  10.358  1.00 88.90           H
ATOM   4564  CB  GLN A 300       8.235  -6.664  11.546  1.00 88.90           C
ATOM   4565 1HB  GLN A 300       8.441  -7.686  11.864  1.00 88.90           H
ATOM   4566 2HB  GLN A 300       9.157  -6.273  11.114  1.00 88.90           H
ATOM   4567  CG  GLN A 300       7.834  -5.818  12.757  1.00 88.90           C
ATOM   4568 1HG  GLN A 300       7.569  -4.813  12.430  1.00 88.90           H
ATOM   4569 2HG  GLN A 300       6.948  -6.246  13.226  1.00 88.90           H
ATOM   4570  CD  GLN A 300       8.973  -5.745  13.776  1.00 88.90           C
ATOM   4571  OE1 GLN A 300      10.142  -5.674  13.435  1.00 88.90           O
ATOM   4572  NE2 GLN A 300       8.568  -5.768  15.042  1.00 88.90           N
ATOM   4573 1HE2 GLN A 300       7.592  -5.828  15.254  1.00 88.90           H
ATOM   4574 2HE2 GLN A 300       9.238  -5.724  15.783  1.00 88.90           H
ATOM   4575  HN  GLN A 300       6.090  -7.877  11.826  1.00 88.90           H
ATOM   4576  N   VAL A 301       7.779  -8.521   9.093  1.00 94.13           N
ATOM   4577  CA  VAL A 301       8.379  -9.162   7.936  1.00 94.13           C
ATOM   4578  C   VAL A 301       7.487  -8.936   6.713  1.00 94.13           C
ATOM   4579  O   VAL A 301       7.960  -8.491   5.669  1.00 94.13           O
ATOM   4580  HA  VAL A 301       9.343  -8.686   7.759  1.00 94.13           H
ATOM   4581  CB  VAL A 301       8.628 -10.643   8.229  1.00 94.13           C
ATOM   4582  HB  VAL A 301       7.679 -11.092   8.520  1.00 94.13           H
ATOM   4583  CG1 VAL A 301       9.129 -11.372   6.980  1.00 94.13           C
ATOM   4584 1HG1 VAL A 301       8.383 -11.293   6.189  1.00 94.13           H
ATOM   4585 2HG1 VAL A 301      10.063 -10.920   6.645  1.00 94.13           H
ATOM   4586 3HG1 VAL A 301       9.298 -12.423   7.216  1.00 94.13           H
ATOM   4587  CG2 VAL A 301       9.606 -10.815   9.393  1.00 94.13           C
ATOM   4588 1HG2 VAL A 301      10.556 -10.344   9.142  1.00 94.13           H
ATOM   4589 2HG2 VAL A 301       9.193 -10.347  10.286  1.00 94.13           H
ATOM   4590 3HG2 VAL A 301       9.765 -11.877   9.580  1.00 94.13           H
ATOM   4591  HN  VAL A 301       7.482  -9.146   9.816  1.00 94.13           H
ATOM   4592  N   THR A 302       6.212  -9.254   6.884  1.00 93.25           N
ATOM   4593  CA  THR A 302       5.281  -9.238   5.769  1.00 93.25           C
ATOM   4594  C   THR A 302       5.058  -7.805   5.281  1.00 93.25           C
ATOM   4595  O   THR A 302       4.854  -7.576   4.090  1.00 93.25           O
ATOM   4596  HA  THR A 302       5.726  -9.792   4.942  1.00 93.25           H
ATOM   4597  CB  THR A 302       3.995  -9.935   6.216  1.00 93.25           C
ATOM   4598  HB  THR A 302       3.254  -9.935   5.417  1.00 93.25           H
ATOM   4599  OG1 THR A 302       3.619  -9.241   7.403  1.00 93.25           O
ATOM   4600  HG1 THR A 302       3.304  -8.320   7.175  1.00 93.25           H
ATOM   4601  CG2 THR A 302       4.239 -11.370   6.686  1.00 93.25           C
ATOM   4602 1HG2 THR A 302       4.929 -11.365   7.530  1.00 93.25           H
ATOM   4603 2HG2 THR A 302       4.668 -11.951   5.869  1.00 93.25           H
ATOM   4604 3HG2 THR A 302       3.294 -11.818   6.992  1.00 93.25           H
ATOM   4605  HN  THR A 302       5.815  -9.519   7.763  1.00 93.25           H
ATOM   4606  N   GLN A 303       5.105  -6.878   6.226  1.00 90.05           N
ATOM   4607  CA  GLN A 303       4.970  -5.469   5.899  1.00 90.05           C
ATOM   4608  C   GLN A 303       6.128  -5.017   5.007  1.00 90.05           C
ATOM   4609  O   GLN A 303       5.925  -4.270   4.051  1.00 90.05           O
ATOM   4610  HA  GLN A 303       4.030  -5.387   5.355  1.00 90.05           H
ATOM   4611  CB  GLN A 303       4.891  -4.617   7.168  1.00 90.05           C
ATOM   4612 1HB  GLN A 303       4.031  -4.924   7.763  1.00 90.05           H
ATOM   4613 2HB  GLN A 303       5.778  -4.785   7.779  1.00 90.05           H
ATOM   4614  CG  GLN A 303       4.775  -3.131   6.824  1.00 90.05           C
ATOM   4615 1HG  GLN A 303       5.713  -2.779   6.395  1.00 90.05           H
ATOM   4616 2HG  GLN A 303       4.005  -2.988   6.067  1.00 90.05           H
ATOM   4617  CD  GLN A 303       4.436  -2.305   8.067  1.00 90.05           C
ATOM   4618  OE1 GLN A 303       5.262  -2.072   8.934  1.00 90.05           O
ATOM   4619  NE2 GLN A 303       3.177  -1.878   8.105  1.00 90.05           N
ATOM   4620 1HE2 GLN A 303       2.549  -2.105   7.360  1.00 90.05           H
ATOM   4621 2HE2 GLN A 303       2.858  -1.330   8.878  1.00 90.05           H
ATOM   4622  HN  GLN A 303       5.233  -7.076   7.198  1.00 90.05           H
ATOM   4623  N   THR A 304       7.317  -5.490   5.352  1.00 91.66           N
ATOM   4624  CA  THR A 304       8.514  -5.111   4.619  1.00 91.66           C
ATOM   4625  C   THR A 304       8.440  -5.620   3.178  1.00 91.66           C
ATOM   4626  O   THR A 304       8.768  -4.892   2.242  1.00 91.66           O
ATOM   4627  HA  THR A 304       8.558  -4.023   4.572  1.00 91.66           H
ATOM   4628  CB  THR A 304       9.726  -5.638   5.389  1.00 91.66           C
ATOM   4629  HB  THR A 304       9.743  -6.728   5.389  1.00 91.66           H
ATOM   4630  OG1 THR A 304       9.618  -5.025   6.671  1.00 91.66           O
ATOM   4631  HG1 THR A 304       9.218  -5.668   7.325  1.00 91.66           H
ATOM   4632  CG2 THR A 304      11.049  -5.108   4.833  1.00 91.66           C
ATOM   4633 1HG2 THR A 304      11.059  -4.019   4.896  1.00 91.66           H
ATOM   4634 2HG2 THR A 304      11.154  -5.412   3.792  1.00 91.66           H
ATOM   4635 3HG2 THR A 304      11.877  -5.513   5.415  1.00 91.66           H
ATOM   4636  HN  THR A 304       7.470  -6.119   6.114  1.00 91.66           H
ATOM   4637  N   ILE A 305       8.009  -6.865   3.045  1.00 91.79           N
ATOM   4638  CA  ILE A 305       7.862  -7.470   1.733  1.00 91.79           C
ATOM   4639  C   ILE A 305       6.903  -6.626   0.891  1.00 91.79           C
ATOM   4640  O   ILE A 305       7.120  -6.442  -0.306  1.00 91.79           O
ATOM   4641  HA  ILE A 305       8.842  -7.459   1.256  1.00 91.79           H
ATOM   4642  CB  ILE A 305       7.439  -8.935   1.862  1.00 91.79           C
ATOM   4643  HB  ILE A 305       6.571  -8.983   2.519  1.00 91.79           H
ATOM   4644  CG1 ILE A 305       8.544  -9.770   2.512  1.00 91.79           C
ATOM   4645 1HG1 ILE A 305       9.356  -9.921   1.801  1.00 91.79           H
ATOM   4646 2HG1 ILE A 305       8.962  -9.228   3.361  1.00 91.79           H
ATOM   4647  CG2 ILE A 305       7.012  -9.505   0.508  1.00 91.79           C
ATOM   4648 1HG2 ILE A 305       6.170  -8.931   0.121  1.00 91.79           H
ATOM   4649 2HG2 ILE A 305       7.846  -9.442  -0.192  1.00 91.79           H
ATOM   4650 3HG2 ILE A 305       6.717 -10.547   0.629  1.00 91.79           H
ATOM   4651  CD1 ILE A 305       8.007 -11.124   2.978  1.00 91.79           C
ATOM   4652 1HD1 ILE A 305       7.212 -10.969   3.707  1.00 91.79           H
ATOM   4653 2HD1 ILE A 305       7.613 -11.672   2.122  1.00 91.79           H
ATOM   4654 3HD1 ILE A 305       8.813 -11.697   3.436  1.00 91.79           H
ATOM   4655  HN  ILE A 305       7.762  -7.456   3.813  1.00 91.79           H
ATOM   4656  N   ALA A 306       5.864  -6.135   1.549  1.00 91.91           N
ATOM   4657  CA  ALA A 306       4.849  -5.350   0.867  1.00 91.91           C
ATOM   4658  C   ALA A 306       5.477  -4.059   0.339  1.00 91.91           C
ATOM   4659  O   ALA A 306       5.116  -3.582  -0.735  1.00 91.91           O
ATOM   4660  HA  ALA A 306       4.485  -5.938   0.025  1.00 91.91           H
ATOM   4661  CB  ALA A 306       3.683  -5.083   1.822  1.00 91.91           C
ATOM   4662 1HB  ALA A 306       3.253  -6.031   2.144  1.00 91.91           H
ATOM   4663 2HB  ALA A 306       4.044  -4.533   2.691  1.00 91.91           H
ATOM   4664 3HB  ALA A 306       2.922  -4.494   1.310  1.00 91.91           H
ATOM   4665  HN  ALA A 306       5.710  -6.265   2.529  1.00 91.91           H
ATOM   4666  N   PHE A 307       6.408  -3.530   1.119  1.00 90.05           N
ATOM   4667  CA  PHE A 307       7.049  -2.272   0.773  1.00 90.05           C
ATOM   4668  C   PHE A 307       7.970  -2.442  -0.437  1.00 90.05           C
ATOM   4669  O   PHE A 307       8.115  -1.525  -1.244  1.00 90.05           O
ATOM   4670  HA  PHE A 307       6.258  -1.563   0.529  1.00 90.05           H
ATOM   4671  CB  PHE A 307       7.887  -1.849   1.981  1.00 90.05           C
ATOM   4672 1HB  PHE A 307       8.500  -2.693   2.299  1.00 90.05           H
ATOM   4673 2HB  PHE A 307       8.570  -1.056   1.677  1.00 90.05           H
ATOM   4674  CG  PHE A 307       7.060  -1.361   3.172  1.00 90.05           C
ATOM   4675  CD1 PHE A 307       5.708  -1.255   3.063  1.00 90.05           C
ATOM   4676  HD1 PHE A 307       5.214  -1.518   2.128  1.00 90.05           H
ATOM   4677  CD2 PHE A 307       7.676  -1.034   4.339  1.00 90.05           C
ATOM   4678  HD2 PHE A 307       8.759  -1.118   4.427  1.00 90.05           H
ATOM   4679  CE1 PHE A 307       4.940  -0.803   4.168  1.00 90.05           C
ATOM   4680  HE1 PHE A 307       3.857  -0.718   4.081  1.00 90.05           H
ATOM   4681  CE2 PHE A 307       6.908  -0.581   5.445  1.00 90.05           C
ATOM   4682  HE2 PHE A 307       7.401  -0.318   6.380  1.00 90.05           H
ATOM   4683  CZ  PHE A 307       5.556  -0.475   5.336  1.00 90.05           C
ATOM   4684  HZ  PHE A 307       4.967  -0.127   6.184  1.00 90.05           H
ATOM   4685  HN  PHE A 307       6.725  -3.944   1.973  1.00 90.05           H
ATOM   4686  N   PHE A 308       8.568  -3.621  -0.525  1.00 87.36           N
ATOM   4687  CA  PHE A 308       9.464  -3.925  -1.628  1.00 87.36           C
ATOM   4688  C   PHE A 308       8.735  -3.827  -2.969  1.00 87.36           C
ATOM   4689  O   PHE A 308       9.360  -3.598  -4.004  1.00 87.36           O
ATOM   4690  HA  PHE A 308      10.271  -3.193  -1.601  1.00 87.36           H
ATOM   4691  CB  PHE A 308       9.948  -5.362  -1.428  1.00 87.36           C
ATOM   4692 1HB  PHE A 308       9.176  -5.925  -0.903  1.00 87.36           H
ATOM   4693 2HB  PHE A 308      10.076  -5.831  -2.403  1.00 87.36           H
ATOM   4694  CG  PHE A 308      11.260  -5.475  -0.648  1.00 87.36           C
ATOM   4695  CD1 PHE A 308      12.437  -5.152  -1.248  1.00 87.36           C
ATOM   4696  HD1 PHE A 308      12.446  -4.814  -2.284  1.00 87.36           H
ATOM   4697  CD2 PHE A 308      11.248  -5.897   0.645  1.00 87.36           C
ATOM   4698  HD2 PHE A 308      10.305  -6.155   1.126  1.00 87.36           H
ATOM   4699  CE1 PHE A 308      13.654  -5.256  -0.524  1.00 87.36           C
ATOM   4700  HE1 PHE A 308      14.598  -4.998  -1.005  1.00 87.36           H
ATOM   4701  CE2 PHE A 308      12.466  -6.001   1.369  1.00 87.36           C
ATOM   4702  HE2 PHE A 308      12.457  -6.339   2.405  1.00 87.36           H
ATOM   4703  CZ  PHE A 308      13.643  -5.678   0.769  1.00 87.36           C
ATOM   4704  HZ  PHE A 308      14.577  -5.758   1.325  1.00 87.36           H
ATOM   4705  HN  PHE A 308       8.450  -4.359   0.139  1.00 87.36           H
ATOM   4706  N   HIS A 309       7.424  -4.005  -2.908  1.00 79.60           N
ATOM   4707  CA  HIS A 309       6.604  -3.950  -4.107  1.00 79.60           C
ATOM   4708  C   HIS A 309       6.772  -2.588  -4.782  1.00 79.60           C
ATOM   4709  O   HIS A 309       6.805  -2.498  -6.008  1.00 79.60           O
ATOM   4710  HA  HIS A 309       6.977  -4.726  -4.776  1.00 79.60           H
ATOM   4711  CB  HIS A 309       5.145  -4.276  -3.783  1.00 79.60           C
ATOM   4712 1HB  HIS A 309       5.094  -5.272  -3.344  1.00 79.60           H
ATOM   4713 2HB  HIS A 309       4.786  -3.576  -3.028  1.00 79.60           H
ATOM   4714  CG  HIS A 309       4.223  -4.220  -4.978  1.00 79.60           C
ATOM   4715  ND1 HIS A 309       4.322  -5.099  -6.042  1.00 79.60           N
ATOM   4716  HD1 HIS A 309       4.990  -5.838  -6.130  1.00 79.60           H
ATOM   4717  CD2 HIS A 309       3.185  -3.384  -5.265  1.00 79.60           C
ATOM   4718  HD2 HIS A 309       2.832  -2.567  -4.635  1.00 79.60           H
ATOM   4719  CE1 HIS A 309       3.381  -4.796  -6.924  1.00 79.60           C
ATOM   4720  HE1 HIS A 309       3.201  -5.306  -7.870  1.00 79.60           H
ATOM   4721  NE2 HIS A 309       2.678  -3.732  -6.441  1.00 79.60           N
ATOM   4722  HN  HIS A 309       6.922  -4.184  -2.062  1.00 79.60           H
ATOM   4723  N   SER A 310       6.874  -1.560  -3.951  1.00 84.23           N
ATOM   4724  CA  SER A 310       6.874  -0.194  -4.447  1.00 84.23           C
ATOM   4725  C   SER A 310       8.146   0.069  -5.255  1.00 84.23           C
ATOM   4726  O   SER A 310       8.162   0.933  -6.130  1.00 84.23           O
ATOM   4727  HA  SER A 310       5.993  -0.118  -5.084  1.00 84.23           H
ATOM   4728  CB  SER A 310       6.759   0.809  -3.297  1.00 84.23           C
ATOM   4729 1HB  SER A 310       6.618   1.811  -3.703  1.00 84.23           H
ATOM   4730 2HB  SER A 310       5.875   0.579  -2.703  1.00 84.23           H
ATOM   4731  OG  SER A 310       7.911   0.795  -2.459  1.00 84.23           O
ATOM   4732  HG  SER A 310       8.222  -0.146  -2.320  1.00 84.23           H
ATOM   4733  HN  SER A 310       6.955  -1.650  -2.958  1.00 84.23           H
ATOM   4734  N   CYS A 311       9.182  -0.692  -4.933  1.00 87.07           N
ATOM   4735  CA  CYS A 311      10.468  -0.522  -5.586  1.00 87.07           C
ATOM   4736  C   CYS A 311      10.554  -1.517  -6.745  1.00 87.07           C
ATOM   4737  O   CYS A 311      11.415  -1.390  -7.615  1.00 87.07           O
ATOM   4738  HA  CYS A 311      10.499   0.504  -5.954  1.00 87.07           H
ATOM   4739  CB  CYS A 311      11.629  -0.689  -4.604  1.00 87.07           C
ATOM   4740 1HB  CYS A 311      12.547  -0.297  -5.042  1.00 87.07           H
ATOM   4741 2HB  CYS A 311      11.436  -0.112  -3.699  1.00 87.07           H
ATOM   4742  SG  CYS A 311      11.843  -2.457  -4.182  1.00 87.07           S
ATOM   4743  HG  CYS A 311      12.873  -2.280  -3.360  1.00 87.07           H
ATOM   4744  HN  CYS A 311       9.152  -1.413  -4.240  1.00 87.07           H
ATOM   4745  N   LEU A 312       9.650  -2.485  -6.720  1.00 84.86           N
ATOM   4746  CA  LEU A 312       9.711  -3.591  -7.660  1.00 84.86           C
ATOM   4747  C   LEU A 312       9.079  -3.164  -8.986  1.00 84.86           C
ATOM   4748  O   LEU A 312       9.520  -3.586 -10.053  1.00 84.86           O
ATOM   4749  HA  LEU A 312      10.764  -3.813  -7.835  1.00 84.86           H
ATOM   4750  CB  LEU A 312       9.079  -4.846  -7.054  1.00 84.86           C
ATOM   4751 1HB  LEU A 312       8.158  -4.556  -6.547  1.00 84.86           H
ATOM   4752 2HB  LEU A 312       8.798  -5.516  -7.866  1.00 84.86           H
ATOM   4753  CG  LEU A 312       9.949  -5.624  -6.065  1.00 84.86           C
ATOM   4754  HG  LEU A 312      10.249  -4.946  -5.266  1.00 84.86           H
ATOM   4755  CD1 LEU A 312       9.158  -6.763  -5.418  1.00 84.86           C
ATOM   4756 1HD1 LEU A 312       8.302  -6.352  -4.882  1.00 84.86           H
ATOM   4757 2HD1 LEU A 312       8.808  -7.448  -6.190  1.00 84.86           H
ATOM   4758 3HD1 LEU A 312       9.800  -7.300  -4.719  1.00 84.86           H
ATOM   4759  CD2 LEU A 312      11.229  -6.125  -6.737  1.00 84.86           C
ATOM   4760 1HD2 LEU A 312      10.970  -6.782  -7.567  1.00 84.86           H
ATOM   4761 2HD2 LEU A 312      11.799  -5.275  -7.110  1.00 84.86           H
ATOM   4762 3HD2 LEU A 312      11.828  -6.675  -6.012  1.00 84.86           H
ATOM   4763  HN  LEU A 312       8.887  -2.522  -6.074  1.00 84.86           H
ATOM   4764  N   ASN A 313       8.055  -2.330  -8.875  1.00 79.78           N
ATOM   4765  CA  ASN A 313       7.254  -1.970 -10.033  1.00 79.78           C
ATOM   4766  C   ASN A 313       8.173  -1.457 -11.143  1.00 79.78           C
ATOM   4767  O   ASN A 313       8.138  -1.960 -12.265  1.00 79.78           O
ATOM   4768  HA  ASN A 313       6.730  -2.883 -10.314  1.00 79.78           H
ATOM   4769  CB  ASN A 313       6.260  -0.858  -9.691  1.00 79.78           C
ATOM   4770 1HB  ASN A 313       6.742  -0.118  -9.052  1.00 79.78           H
ATOM   4771 2HB  ASN A 313       5.957  -0.344 -10.602  1.00 79.78           H
ATOM   4772  CG  ASN A 313       5.027  -1.424  -8.984  1.00 79.78           C
ATOM   4773  OD1 ASN A 313       4.641  -2.567  -9.172  1.00 79.78           O
ATOM   4774  ND2 ASN A 313       4.432  -0.564  -8.163  1.00 79.78           N
ATOM   4775 1HD2 ASN A 313       4.799   0.359  -8.054  1.00 79.78           H
ATOM   4776 2HD2 ASN A 313       3.616  -0.841  -7.654  1.00 79.78           H
ATOM   4777  HN  ASN A 313       7.771  -1.904  -8.016  1.00 79.78           H
ATOM   4778  N   PRO A 314       9.009  -0.451 -10.853  1.00 80.42           N
ATOM   4779  CA  PRO A 314       9.878   0.128 -11.881  1.00 80.42           C
ATOM   4780  C   PRO A 314      10.708  -0.926 -12.596  1.00 80.42           C
ATOM   4781  O   PRO A 314      10.860  -0.879 -13.816  1.00 80.42           O
ATOM   4782  HA  PRO A 314       9.276   0.595 -12.661  1.00 80.42           H
ATOM   4783  CB  PRO A 314      10.756   1.110 -11.102  1.00 80.42           C
ATOM   4784 1HB  PRO A 314      11.683   0.642 -10.769  1.00 80.42           H
ATOM   4785 2HB  PRO A 314      11.035   1.970 -11.712  1.00 80.42           H
ATOM   4786  CG  PRO A 314       9.876   1.515  -9.926  1.00 80.42           C
ATOM   4787 1HG  PRO A 314      10.462   1.924  -9.103  1.00 80.42           H
ATOM   4788 2HG  PRO A 314       9.159   2.288 -10.205  1.00 80.42           H
ATOM   4789  CD  PRO A 314       9.192   0.211  -9.549  1.00 80.42           C
ATOM   4790 1HD  PRO A 314       9.807  -0.389  -8.879  1.00 80.42           H
ATOM   4791 2HD  PRO A 314       8.245   0.384  -9.038  1.00 80.42           H
ATOM   4792  N   VAL A 315      11.227  -1.858 -11.810  1.00 82.14           N
ATOM   4793  CA  VAL A 315      12.109  -2.881 -12.345  1.00 82.14           C
ATOM   4794  C   VAL A 315      11.334  -3.749 -13.337  1.00 82.14           C
ATOM   4795  O   VAL A 315      11.859  -4.120 -14.386  1.00 82.14           O
ATOM   4796  HA  VAL A 315      12.915  -2.375 -12.876  1.00 82.14           H
ATOM   4797  CB  VAL A 315      12.728  -3.687 -11.201  1.00 82.14           C
ATOM   4798  HB  VAL A 315      11.918  -4.169 -10.654  1.00 82.14           H
ATOM   4799  CG1 VAL A 315      13.649  -4.784 -11.740  1.00 82.14           C
ATOM   4800 1HG1 VAL A 315      13.076  -5.461 -12.374  1.00 82.14           H
ATOM   4801 2HG1 VAL A 315      14.451  -4.332 -12.323  1.00 82.14           H
ATOM   4802 3HG1 VAL A 315      14.075  -5.342 -10.906  1.00 82.14           H
ATOM   4803  CG2 VAL A 315      13.475  -2.774 -10.228  1.00 82.14           C
ATOM   4804 1HG2 VAL A 315      14.271  -2.251 -10.758  1.00 82.14           H
ATOM   4805 2HG2 VAL A 315      12.781  -2.046  -9.806  1.00 82.14           H
ATOM   4806 3HG2 VAL A 315      13.905  -3.373  -9.425  1.00 82.14           H
ATOM   4807  HN  VAL A 315      11.053  -1.920 -10.827  1.00 82.14           H
ATOM   4808  N   LEU A 316      10.096  -4.048 -12.972  1.00 80.54           N
ATOM   4809  CA  LEU A 316       9.256  -4.899 -13.798  1.00 80.54           C
ATOM   4810  C   LEU A 316       9.112  -4.272 -15.186  1.00 80.54           C
ATOM   4811  O   LEU A 316       9.158  -4.973 -16.196  1.00 80.54           O
ATOM   4812  HA  LEU A 316       9.765  -5.857 -13.903  1.00 80.54           H
ATOM   4813  CB  LEU A 316       7.920  -5.170 -13.104  1.00 80.54           C
ATOM   4814 1HB  LEU A 316       7.456  -4.213 -12.867  1.00 80.54           H
ATOM   4815 2HB  LEU A 316       7.262  -5.677 -13.810  1.00 80.54           H
ATOM   4816  CG  LEU A 316       7.987  -6.004 -11.823  1.00 80.54           C
ATOM   4817  HG  LEU A 316       8.646  -5.496 -11.119  1.00 80.54           H
ATOM   4818  CD1 LEU A 316       6.611  -6.104 -11.161  1.00 80.54           C
ATOM   4819 1HD1 LEU A 316       6.255  -5.105 -10.910  1.00 80.54           H
ATOM   4820 2HD1 LEU A 316       5.910  -6.576 -11.850  1.00 80.54           H
ATOM   4821 3HD1 LEU A 316       6.687  -6.702 -10.253  1.00 80.54           H
ATOM   4822  CD2 LEU A 316       8.593  -7.382 -12.096  1.00 80.54           C
ATOM   4823 1HD2 LEU A 316       7.979  -7.910 -12.826  1.00 80.54           H
ATOM   4824 2HD2 LEU A 316       9.602  -7.263 -12.489  1.00 80.54           H
ATOM   4825 3HD2 LEU A 316       8.628  -7.954 -11.169  1.00 80.54           H
ATOM   4826  HN  LEU A 316       9.666  -3.720 -12.130  1.00 80.54           H
ATOM   4827  N   TYR A 317       8.939  -2.958 -15.192  1.00 71.60           N
ATOM   4828  CA  TYR A 317       8.729  -2.237 -16.436  1.00 71.60           C
ATOM   4829  C   TYR A 317       9.961  -2.327 -17.337  1.00 71.60           C
ATOM   4830  O   TYR A 317       9.837  -2.409 -18.558  1.00 71.60           O
ATOM   4831  HA  TYR A 317       7.879  -2.690 -16.948  1.00 71.60           H
ATOM   4832  CB  TYR A 317       8.505  -0.775 -16.043  1.00 71.60           C
ATOM   4833 1HB  TYR A 317       9.402  -0.401 -15.549  1.00 71.60           H
ATOM   4834 2HB  TYR A 317       8.368  -0.183 -16.948  1.00 71.60           H
ATOM   4835  CG  TYR A 317       7.304  -0.556 -15.121  1.00 71.60           C
ATOM   4836  CD1 TYR A 317       6.245  -1.441 -15.144  1.00 71.60           C
ATOM   4837  HD1 TYR A 317       6.265  -2.296 -15.819  1.00 71.60           H
ATOM   4838  CD2 TYR A 317       7.279   0.527 -14.266  1.00 71.60           C
ATOM   4839  HD2 TYR A 317       8.115   1.226 -14.247  1.00 71.60           H
ATOM   4840  CE1 TYR A 317       5.115  -1.235 -14.276  1.00 71.60           C
ATOM   4841  HE1 TYR A 317       4.272  -1.926 -14.284  1.00 71.60           H
ATOM   4842  CE2 TYR A 317       6.149   0.734 -13.398  1.00 71.60           C
ATOM   4843  HE2 TYR A 317       6.116   1.585 -12.718  1.00 71.60           H
ATOM   4844  CZ  TYR A 317       5.122  -0.157 -13.446  1.00 71.60           C
ATOM   4845  OH  TYR A 317       4.055   0.038 -12.626  1.00 71.60           O
ATOM   4846  HH  TYR A 317       4.183   0.873 -12.091  1.00 71.60           H
ATOM   4847  HN  TYR A 317       8.942  -2.390 -14.369  1.00 71.60           H
ATOM   4848  N   VAL A 318      11.123  -2.309 -16.701  1.00 73.80           N
ATOM   4849  CA  VAL A 318      12.378  -2.333 -17.433  1.00 73.80           C
ATOM   4850  C   VAL A 318      12.508  -3.668 -18.170  1.00 73.80           C
ATOM   4851  O   VAL A 318      12.807  -3.696 -19.362  1.00 73.80           O
ATOM   4852  HA  VAL A 318      12.346  -1.529 -18.168  1.00 73.80           H
ATOM   4853  CB  VAL A 318      13.545  -2.060 -16.481  1.00 73.80           C
ATOM   4854  HB  VAL A 318      13.478  -2.769 -15.656  1.00 73.80           H
ATOM   4855  CG1 VAL A 318      14.887  -2.279 -17.182  1.00 73.80           C
ATOM   4856 1HG1 VAL A 318      14.952  -3.310 -17.527  1.00 73.80           H
ATOM   4857 2HG1 VAL A 318      14.966  -1.604 -18.035  1.00 73.80           H
ATOM   4858 3HG1 VAL A 318      15.699  -2.077 -16.483  1.00 73.80           H
ATOM   4859  CG2 VAL A 318      13.455  -0.649 -15.896  1.00 73.80           C
ATOM   4860 1HG2 VAL A 318      13.485   0.082 -16.704  1.00 73.80           H
ATOM   4861 2HG2 VAL A 318      12.522  -0.543 -15.344  1.00 73.80           H
ATOM   4862 3HG2 VAL A 318      14.296  -0.481 -15.223  1.00 73.80           H
ATOM   4863  HN  VAL A 318      11.215  -2.278 -15.706  1.00 73.80           H
ATOM   4864  N   PHE A 319      12.277  -4.741 -17.428  1.00 72.48           N
ATOM   4865  CA  PHE A 319      12.553  -6.075 -17.936  1.00 72.48           C
ATOM   4866  C   PHE A 319      11.436  -6.547 -18.870  1.00 72.48           C
ATOM   4867  O   PHE A 319      11.697  -7.230 -19.859  1.00 72.48           O
ATOM   4868  HA  PHE A 319      13.490  -6.022 -18.491  1.00 72.48           H
ATOM   4869  CB  PHE A 319      12.619  -7.009 -16.726  1.00 72.48           C
ATOM   4870 1HB  PHE A 319      11.819  -6.748 -16.034  1.00 72.48           H
ATOM   4871 2HB  PHE A 319      12.433  -8.030 -17.058  1.00 72.48           H
ATOM   4872  CG  PHE A 319      13.954  -6.966 -15.980  1.00 72.48           C
ATOM   4873  CD1 PHE A 319      15.068  -7.500 -16.548  1.00 72.48           C
ATOM   4874  HD1 PHE A 319      15.010  -7.958 -17.536  1.00 72.48           H
ATOM   4875  CD2 PHE A 319      14.027  -6.394 -14.748  1.00 72.48           C
ATOM   4876  HD2 PHE A 319      13.134  -5.967 -14.293  1.00 72.48           H
ATOM   4877  CE1 PHE A 319      16.307  -7.461 -15.856  1.00 72.48           C
ATOM   4878  HE1 PHE A 319      17.200  -7.889 -16.311  1.00 72.48           H
ATOM   4879  CE2 PHE A 319      15.265  -6.355 -14.055  1.00 72.48           C
ATOM   4880  HE2 PHE A 319      15.323  -5.897 -13.068  1.00 72.48           H
ATOM   4881  CZ  PHE A 319      16.380  -6.889 -14.624  1.00 72.48           C
ATOM   4882  HZ  PHE A 319      17.331  -6.858 -14.092  1.00 72.48           H
ATOM   4883  HN  PHE A 319      11.909  -4.711 -16.499  1.00 72.48           H
ATOM   4884  N   VAL A 320      10.216  -6.165 -18.522  1.00 75.67           N
ATOM   4885  CA  VAL A 320       9.042  -6.739 -19.158  1.00 75.67           C
ATOM   4886  C   VAL A 320       8.541  -5.788 -20.247  1.00 75.67           C
ATOM   4887  O   VAL A 320       7.935  -6.223 -21.225  1.00 75.67           O
ATOM   4888  HA  VAL A 320       9.346  -7.677 -19.623  1.00 75.67           H
ATOM   4889  CB  VAL A 320       7.979  -7.055 -18.104  1.00 75.67           C
ATOM   4890  HB  VAL A 320       7.590  -6.109 -17.727  1.00 75.67           H
ATOM   4891  CG1 VAL A 320       6.812  -7.831 -18.719  1.00 75.67           C
ATOM   4892 1HG1 VAL A 320       6.355  -7.235 -19.509  1.00 75.67           H
ATOM   4893 2HG1 VAL A 320       7.179  -8.768 -19.137  1.00 75.67           H
ATOM   4894 3HG1 VAL A 320       6.071  -8.042 -17.949  1.00 75.67           H
ATOM   4895  CG2 VAL A 320       8.585  -7.818 -16.925  1.00 75.67           C
ATOM   4896 1HG2 VAL A 320       9.013  -8.755 -17.281  1.00 75.67           H
ATOM   4897 2HG2 VAL A 320       9.365  -7.214 -16.463  1.00 75.67           H
ATOM   4898 3HG2 VAL A 320       7.807  -8.030 -16.191  1.00 75.67           H
ATOM   4899  HN  VAL A 320      10.024  -5.477 -17.822  1.00 75.67           H
ATOM   4900  N   GLY A 321       8.814  -4.508 -20.042  1.00 77.45           N
ATOM   4901  CA  GLY A 321       8.253  -3.477 -20.898  1.00 77.45           C
ATOM   4902  C   GLY A 321       9.191  -3.166 -22.067  1.00 77.45           C
ATOM   4903  O   GLY A 321      10.143  -2.401 -21.917  1.00 77.45           O
ATOM   4904 1HA  GLY A 321       7.286  -3.802 -21.280  1.00 77.45           H
ATOM   4905 2HA  GLY A 321       8.078  -2.571 -20.317  1.00 77.45           H
ATOM   4906  HN  GLY A 321       9.404  -4.172 -19.307  1.00 77.45           H
ATOM   4907  N   GLU A 322       8.888  -3.774 -23.205  1.00 67.97           N
ATOM   4908  CA  GLU A 322       9.601  -3.462 -24.432  1.00 67.97           C
ATOM   4909  C   GLU A 322       9.473  -1.972 -24.756  1.00 67.97           C
ATOM   4910  O   GLU A 322      10.463  -1.314 -25.072  1.00 67.97           O
ATOM   4911  HA  GLU A 322      10.643  -3.709 -24.233  1.00 67.97           H
ATOM   4912  CB  GLU A 322       9.095  -4.320 -25.593  1.00 67.97           C
ATOM   4913 1HB  GLU A 322       8.005  -4.315 -25.606  1.00 67.97           H
ATOM   4914 2HB  GLU A 322       9.538  -3.974 -26.526  1.00 67.97           H
ATOM   4915  CG  GLU A 322       9.527  -5.779 -25.425  1.00 67.97           C
ATOM   4916 1HG  GLU A 322      10.598  -5.824 -25.232  1.00 67.97           H
ATOM   4917 2HG  GLU A 322       9.028  -6.212 -24.558  1.00 67.97           H
ATOM   4918  CD  GLU A 322       9.193  -6.596 -26.674  1.00 67.97           C
ATOM   4919  OE1 GLU A 322       9.592  -7.781 -26.701  1.00 67.97           O
ATOM   4920  OE2 GLU A 322       8.546  -6.019 -27.575  1.00 67.97           O
ATOM   4921  HN  GLU A 322       8.173  -4.466 -23.295  1.00 67.97           H
ATOM   4922  N   ARG A 323       8.244  -1.483 -24.666  1.00 64.63           N
ATOM   4923  CA  ARG A 323       7.966  -0.094 -24.992  1.00 64.63           C
ATOM   4924  C   ARG A 323       8.739   0.836 -24.056  1.00 64.63           C
ATOM   4925  O   ARG A 323       9.324   1.823 -24.499  1.00 64.63           O
ATOM   4926  HA  ARG A 323       8.300   0.022 -26.023  1.00 64.63           H
ATOM   4927  CB  ARG A 323       6.470   0.208 -24.881  1.00 64.63           C
ATOM   4928 1HB  ARG A 323       5.910  -0.471 -25.523  1.00 64.63           H
ATOM   4929 2HB  ARG A 323       6.135   0.031 -23.859  1.00 64.63           H
ATOM   4930  CG  ARG A 323       6.173   1.656 -25.277  1.00 64.63           C
ATOM   4931 1HG  ARG A 323       6.696   2.336 -24.605  1.00 64.63           H
ATOM   4932 2HG  ARG A 323       6.552   1.847 -26.282  1.00 64.63           H
ATOM   4933  CD  ARG A 323       4.670   1.939 -25.231  1.00 64.63           C
ATOM   4934 1HD  ARG A 323       4.157   1.348 -25.989  1.00 64.63           H
ATOM   4935 2HD  ARG A 323       4.265   1.640 -24.264  1.00 64.63           H
ATOM   4936  NE  ARG A 323       4.420   3.380 -25.459  1.00 64.63           N
ATOM   4937  HE  ARG A 323       5.097   3.896 -25.983  1.00 64.63           H
ATOM   4938  CZ  ARG A 323       3.343   4.036 -25.006  1.00 64.63           C
ATOM   4939  NH1 ARG A 323       2.403   3.394 -24.298  1.00 64.63           N
ATOM   4940 1HH1 ARG A 323       2.503   2.419 -24.103  1.00 64.63           H
ATOM   4941 2HH1 ARG A 323       1.603   3.891 -23.964  1.00 64.63           H
ATOM   4942  NH2 ARG A 323       3.219   5.344 -25.273  1.00 64.63           N
ATOM   4943 1HH2 ARG A 323       2.421   5.848 -24.942  1.00 64.63           H
ATOM   4944 2HH2 ARG A 323       3.924   5.815 -25.802  1.00 64.63           H
ATOM   4945  HN  ARG A 323       7.450  -2.016 -24.377  1.00 64.63           H
ATOM   4946  N   PHE A 324       8.716   0.489 -22.777  1.00 77.68           N
ATOM   4947  CA  PHE A 324       9.352   1.316 -21.766  1.00 77.68           C
ATOM   4948  C   PHE A 324      10.871   1.330 -21.944  1.00 77.68           C
ATOM   4949  O   PHE A 324      11.506   2.375 -21.812  1.00 77.68           O
ATOM   4950  HA  PHE A 324       8.965   2.328 -21.885  1.00 77.68           H
ATOM   4951  CB  PHE A 324       9.015   0.699 -20.407  1.00 77.68           C
ATOM   4952 1HB  PHE A 324       7.936   0.567 -20.336  1.00 77.68           H
ATOM   4953 2HB  PHE A 324       9.462  -0.294 -20.350  1.00 77.68           H
ATOM   4954  CG  PHE A 324       9.494   1.526 -19.212  1.00 77.68           C
ATOM   4955  CD1 PHE A 324      10.673   1.225 -18.604  1.00 77.68           C
ATOM   4956  HD1 PHE A 324      11.277   0.394 -18.969  1.00 77.68           H
ATOM   4957  CD2 PHE A 324       8.740   2.562 -18.757  1.00 77.68           C
ATOM   4958  HD2 PHE A 324       7.795   2.804 -19.243  1.00 77.68           H
ATOM   4959  CE1 PHE A 324      11.116   1.993 -17.495  1.00 77.68           C
ATOM   4960  HE1 PHE A 324      12.061   1.751 -17.009  1.00 77.68           H
ATOM   4961  CE2 PHE A 324       9.184   3.330 -17.648  1.00 77.68           C
ATOM   4962  HE2 PHE A 324       8.579   4.161 -17.283  1.00 77.68           H
ATOM   4963  CZ  PHE A 324      10.363   3.029 -17.040  1.00 77.68           C
ATOM   4964  HZ  PHE A 324      10.703   3.619 -16.189  1.00 77.68           H
ATOM   4965  HN  PHE A 324       8.274  -0.338 -22.430  1.00 77.68           H
ATOM   4966  N   ARG A 325      11.411   0.157 -22.242  1.00 74.97           N
ATOM   4967  CA  ARG A 325      12.842   0.023 -22.450  1.00 74.97           C
ATOM   4968  C   ARG A 325      13.305   0.954 -23.573  1.00 74.97           C
ATOM   4969  O   ARG A 325      14.320   1.636 -23.440  1.00 74.97           O
ATOM   4970  HA  ARG A 325      13.290   0.305 -21.497  1.00 74.97           H
ATOM   4971  CB  ARG A 325      13.215  -1.418 -22.806  1.00 74.97           C
ATOM   4972 1HB  ARG A 325      12.523  -1.802 -23.556  1.00 74.97           H
ATOM   4973 2HB  ARG A 325      14.210  -1.441 -23.249  1.00 74.97           H
ATOM   4974  CG  ARG A 325      13.181  -2.315 -21.566  1.00 74.97           C
ATOM   4975 1HG  ARG A 325      13.734  -1.841 -20.755  1.00 74.97           H
ATOM   4976 2HG  ARG A 325      12.152  -2.431 -21.225  1.00 74.97           H
ATOM   4977  CD  ARG A 325      13.782  -3.689 -21.867  1.00 74.97           C
ATOM   4978 1HD  ARG A 325      14.774  -3.573 -22.305  1.00 74.97           H
ATOM   4979 2HD  ARG A 325      13.906  -4.251 -20.942  1.00 74.97           H
ATOM   4980  NE  ARG A 325      12.904  -4.433 -22.797  1.00 74.97           N
ATOM   4981  HE  ARG A 325      12.090  -3.969 -23.146  1.00 74.97           H
ATOM   4982  CZ  ARG A 325      13.131  -5.691 -23.200  1.00 74.97           C
ATOM   4983  NH1 ARG A 325      14.206  -6.362 -22.764  1.00 74.97           N
ATOM   4984 1HH1 ARG A 325      14.846  -5.924 -22.133  1.00 74.97           H
ATOM   4985 2HH1 ARG A 325      14.368  -7.300 -23.070  1.00 74.97           H
ATOM   4986  NH2 ARG A 325      12.266  -6.268 -24.046  1.00 74.97           N
ATOM   4987 1HH2 ARG A 325      12.421  -7.206 -24.356  1.00 74.97           H
ATOM   4988 2HH2 ARG A 325      11.466  -5.761 -24.367  1.00 74.97           H
ATOM   4989  HN  ARG A 325      10.888  -0.690 -22.342  1.00 74.97           H
ATOM   4990  N   ARG A 326      12.539   0.951 -24.654  1.00 68.68           N
ATOM   4991  CA  ARG A 326      12.864   1.778 -25.803  1.00 68.68           C
ATOM   4992  C   ARG A 326      12.823   3.259 -25.421  1.00 68.68           C
ATOM   4993  O   ARG A 326      13.735   4.015 -25.752  1.00 68.68           O
ATOM   4994  HA  ARG A 326      13.871   1.475 -26.089  1.00 68.68           H
ATOM   4995  CB  ARG A 326      11.888   1.529 -26.955  1.00 68.68           C
ATOM   4996 1HB  ARG A 326      10.867   1.505 -26.573  1.00 68.68           H
ATOM   4997 2HB  ARG A 326      11.942   2.352 -27.667  1.00 68.68           H
ATOM   4998  CG  ARG A 326      12.203   0.211 -27.665  1.00 68.68           C
ATOM   4999 1HG  ARG A 326      13.227   0.231 -28.039  1.00 68.68           H
ATOM   5000 2HG  ARG A 326      12.139  -0.613 -26.955  1.00 68.68           H
ATOM   5001  CD  ARG A 326      11.235  -0.032 -28.825  1.00 68.68           C
ATOM   5002 1HD  ARG A 326      10.214  -0.101 -28.449  1.00 68.68           H
ATOM   5003 2HD  ARG A 326      11.264   0.811 -29.516  1.00 68.68           H
ATOM   5004  NE  ARG A 326      11.598  -1.279 -29.534  1.00 68.68           N
ATOM   5005  HE  ARG A 326      12.338  -1.835 -29.156  1.00 68.68           H
ATOM   5006  CZ  ARG A 326      10.996  -1.710 -30.651  1.00 68.68           C
ATOM   5007  NH1 ARG A 326       9.999  -1.005 -31.202  1.00 68.68           N
ATOM   5008 1HH1 ARG A 326       9.698  -0.151 -30.779  1.00 68.68           H
ATOM   5009 2HH1 ARG A 326       9.555  -1.334 -32.036  1.00 68.68           H
ATOM   5010  NH2 ARG A 326      11.407  -2.857 -31.209  1.00 68.68           N
ATOM   5011 1HH2 ARG A 326      10.969  -3.193 -32.043  1.00 68.68           H
ATOM   5012 2HH2 ARG A 326      12.153  -3.377 -30.792  1.00 68.68           H
ATOM   5013  HN  ARG A 326      11.711   0.399 -24.751  1.00 68.68           H
ATOM   5014  N   ASP A 327      11.755   3.629 -24.728  1.00 78.61           N
ATOM   5015  CA  ASP A 327      11.532   5.023 -24.384  1.00 78.61           C
ATOM   5016  C   ASP A 327      12.593   5.471 -23.377  1.00 78.61           C
ATOM   5017  O   ASP A 327      13.018   6.625 -23.390  1.00 78.61           O
ATOM   5018  HA  ASP A 327      11.598   5.565 -25.328  1.00 78.61           H
ATOM   5019  CB  ASP A 327      10.158   5.219 -23.742  1.00 78.61           C
ATOM   5020 1HB  ASP A 327      10.019   4.491 -22.942  1.00 78.61           H
ATOM   5021 2HB  ASP A 327      10.103   6.208 -23.286  1.00 78.61           H
ATOM   5022  CG  ASP A 327       9.042   5.066 -24.777  1.00 78.61           C
ATOM   5023  OD1 ASP A 327       9.373   5.123 -25.981  1.00 78.61           O
ATOM   5024  OD2 ASP A 327       7.883   4.896 -24.342  1.00 78.61           O
ATOM   5025  HN  ASP A 327      11.052   2.996 -24.405  1.00 78.61           H
ATOM   5026  N   LEU A 328      12.990   4.535 -22.528  1.00 80.77           N
ATOM   5027  CA  LEU A 328      14.030   4.804 -21.550  1.00 80.77           C
ATOM   5028  C   LEU A 328      15.330   5.154 -22.276  1.00 80.77           C
ATOM   5029  O   LEU A 328      15.915   6.210 -22.036  1.00 80.77           O
ATOM   5030  HA  LEU A 328      13.715   5.671 -20.968  1.00 80.77           H
ATOM   5031  CB  LEU A 328      14.167   3.632 -20.576  1.00 80.77           C
ATOM   5032 1HB  LEU A 328      13.233   3.535 -20.022  1.00 80.77           H
ATOM   5033 2HB  LEU A 328      14.289   2.717 -21.156  1.00 80.77           H
ATOM   5034  CG  LEU A 328      15.317   3.724 -19.572  1.00 80.77           C
ATOM   5035  HG  LEU A 328      16.247   3.841 -20.127  1.00 80.77           H
ATOM   5036  CD1 LEU A 328      15.166   4.956 -18.677  1.00 80.77           C
ATOM   5037 1HD1 LEU A 328      15.168   5.855 -19.294  1.00 80.77           H
ATOM   5038 2HD1 LEU A 328      14.227   4.894 -18.128  1.00 80.77           H
ATOM   5039 3HD1 LEU A 328      15.997   4.998 -17.973  1.00 80.77           H
ATOM   5040  CD2 LEU A 328      15.437   2.435 -18.756  1.00 80.77           C
ATOM   5041 1HD2 LEU A 328      14.510   2.263 -18.210  1.00 80.77           H
ATOM   5042 2HD2 LEU A 328      15.626   1.597 -19.427  1.00 80.77           H
ATOM   5043 3HD2 LEU A 328      16.262   2.528 -18.050  1.00 80.77           H
ATOM   5044  HN  LEU A 328      12.615   3.608 -22.502  1.00 80.77           H
ATOM   5045  N   VAL A 329      15.745   4.249 -23.150  1.00 81.12           N
ATOM   5046  CA  VAL A 329      17.010   4.406 -23.847  1.00 81.12           C
ATOM   5047  C   VAL A 329      16.974   5.691 -24.677  1.00 81.12           C
ATOM   5048  O   VAL A 329      17.983   6.384 -24.798  1.00 81.12           O
ATOM   5049  HA  VAL A 329      17.792   4.497 -23.094  1.00 81.12           H
ATOM   5050  CB  VAL A 329      17.303   3.160 -24.686  1.00 81.12           C
ATOM   5051  HB  VAL A 329      16.450   2.990 -25.344  1.00 81.12           H
ATOM   5052  CG1 VAL A 329      18.538   3.369 -25.564  1.00 81.12           C
ATOM   5053 1HG1 VAL A 329      18.369   4.211 -26.236  1.00 81.12           H
ATOM   5054 2HG1 VAL A 329      19.402   3.576 -24.933  1.00 81.12           H
ATOM   5055 3HG1 VAL A 329      18.724   2.469 -26.150  1.00 81.12           H
ATOM   5056  CG2 VAL A 329      17.464   1.926 -23.797  1.00 81.12           C
ATOM   5057 1HG2 VAL A 329      18.291   2.083 -23.104  1.00 81.12           H
ATOM   5058 2HG2 VAL A 329      16.545   1.760 -23.235  1.00 81.12           H
ATOM   5059 3HG2 VAL A 329      17.672   1.055 -24.419  1.00 81.12           H
ATOM   5060  HN  VAL A 329      15.233   3.422 -23.384  1.00 81.12           H
ATOM   5061  N   LYS A 330      15.802   5.969 -25.228  1.00 74.97           N
ATOM   5062  CA  LYS A 330      15.616   7.169 -26.026  1.00 74.97           C
ATOM   5063  C   LYS A 330      15.853   8.401 -25.149  1.00 74.97           C
[truncated: 117,162 more chars]
