# Supplementary material for: Noncanonical roles of chemokine regions in CCR9 activation revealed by structural modeling and mutational mapping
Source: Nat Commun. 2025 Aug 18;16:7695. doi: 10.1038/s41467-025-62321-9 (PMC12361432; doi:10.1038/s41467-025-62321-9)
Supplement: Supplementary file 5 — Supplementary Data 3 [file 41467_2025_62321_MOESM5_ESM.zip › CCR9_CCL25_01_rnk3.pdb]

ATOM      1  N   GLU A  20      -5.493  -5.807  58.430  1.00 50.29           N
ATOM      2  CA  GLU A  20      -5.575  -6.682  57.273  1.00 50.29           C
ATOM      3  C   GLU A  20      -5.968  -8.097  57.704  1.00 50.29           C
ATOM      4  O   GLU A  20      -5.122  -8.871  58.149  1.00 50.29           O
ATOM      5  HA  GLU A  20      -6.357  -6.257  56.643  1.00 50.29           H
ATOM      6  CB  GLU A  20      -4.256  -6.691  56.498  1.00 50.29           C
ATOM      7 1HB  GLU A  20      -3.422  -6.586  57.191  1.00 50.29           H
ATOM      8 2HB  GLU A  20      -4.196  -7.591  55.885  1.00 50.29           H
ATOM      9  CG  GLU A  20      -4.179  -5.507  55.532  1.00 50.29           C
ATOM     10 1HG  GLU A  20      -5.159  -5.331  55.088  1.00 50.29           H
ATOM     11 2HG  GLU A  20      -3.911  -4.604  56.080  1.00 50.29           H
ATOM     12  CD  GLU A  20      -3.151  -5.765  54.429  1.00 50.29           C
ATOM     13  OE1 GLU A  20      -3.216  -5.041  53.412  1.00 50.29           O
ATOM     14  OE2 GLU A  20      -2.323  -6.680  54.627  1.00 50.29           O
ATOM     15  HN  GLU A  20      -5.711  -6.241  59.304  1.00 50.29           H
ATOM     16  N   SER A  21      -7.251  -8.391  57.556  1.00 58.53           N
ATOM     17  CA  SER A  21      -7.763  -9.704  57.908  1.00 58.53           C
ATOM     18  C   SER A  21      -6.974 -10.788  57.171  1.00 58.53           C
ATOM     19  O   SER A  21      -6.567 -10.595  56.026  1.00 58.53           O
ATOM     20  HA  SER A  21      -7.619  -9.791  58.985  1.00 58.53           H
ATOM     21  CB  SER A  21      -9.254  -9.820  57.583  1.00 58.53           C
ATOM     22 1HB  SER A  21      -9.610 -10.812  57.861  1.00 58.53           H
ATOM     23 2HB  SER A  21      -9.813  -9.101  58.183  1.00 58.53           H
ATOM     24  OG  SER A  21      -9.519  -9.591  56.202  1.00 58.53           O
ATOM     25  HG  SER A  21      -9.807 -10.442  55.763  1.00 58.53           H
ATOM     26  HN  SER A  21      -7.935  -7.751  57.204  1.00 58.53           H
ATOM     27  N   THR A  22      -6.782 -11.905  57.857  1.00 59.99           N
ATOM     28  CA  THR A  22      -6.064 -13.027  57.275  1.00 59.99           C
ATOM     29  C   THR A  22      -6.650 -13.384  55.907  1.00 59.99           C
ATOM     30  O   THR A  22      -5.926 -13.810  55.010  1.00 59.99           O
ATOM     31  HA  THR A  22      -5.030 -12.725  57.111  1.00 59.99           H
ATOM     32  CB  THR A  22      -6.106 -14.184  58.274  1.00 59.99           C
ATOM     33  HB  THR A  22      -5.871 -15.130  57.785  1.00 59.99           H
ATOM     34  OG1 THR A  22      -7.405 -14.097  58.853  1.00 59.99           O
ATOM     35  HG1 THR A  22      -7.630 -14.953  59.318  1.00 59.99           H
ATOM     36  CG2 THR A  22      -5.157 -13.972  59.456  1.00 59.99           C
ATOM     37 1HG2 THR A  22      -5.434 -13.061  59.986  1.00 59.99           H
ATOM     38 2HG2 THR A  22      -4.134 -13.882  59.089  1.00 59.99           H
ATOM     39 3HG2 THR A  22      -5.225 -14.823  60.134  1.00 59.99           H
ATOM     40  HN  THR A  22      -7.107 -12.051  58.791  1.00 59.99           H
ATOM     41  N   SER A  23      -7.957 -13.195  55.791  1.00 63.93           N
ATOM     42  CA  SER A  23      -8.641 -13.450  54.535  1.00 63.93           C
ATOM     43  C   SER A  23      -8.074 -12.546  53.438  1.00 63.93           C
ATOM     44  O   SER A  23      -7.896 -12.981  52.301  1.00 63.93           O
ATOM     45  HA  SER A  23      -8.446 -14.497  54.307  1.00 63.93           H
ATOM     46  CB  SER A  23     -10.149 -13.232  54.675  1.00 63.93           C
ATOM     47 1HB  SER A  23     -10.648 -13.550  53.760  1.00 63.93           H
ATOM     48 2HB  SER A  23     -10.532 -13.858  55.481  1.00 63.93           H
ATOM     49  OG  SER A  23     -10.469 -11.869  54.941  1.00 63.93           O
ATOM     50  HG  SER A  23     -11.460 -11.737  54.904  1.00 63.93           H
ATOM     51  HN  SER A  23      -8.544 -12.876  56.535  1.00 63.93           H
ATOM     52  N   SER A  24      -7.805 -11.306  53.818  1.00 68.85           N
ATOM     53  CA  SER A  24      -7.306 -10.324  52.869  1.00 68.85           C
ATOM     54  C   SER A  24      -5.948 -10.768  52.323  1.00 68.85           C
ATOM     55  O   SER A  24      -5.645 -10.551  51.151  1.00 68.85           O
ATOM     56  HA  SER A  24      -8.048 -10.292  52.071  1.00 68.85           H
ATOM     57  CB  SER A  24      -7.193  -8.942  53.515  1.00 68.85           C
ATOM     58 1HB  SER A  24      -8.098  -8.370  53.310  1.00 68.85           H
ATOM     59 2HB  SER A  24      -7.125  -9.052  54.598  1.00 68.85           H
ATOM     60  OG  SER A  24      -6.059  -8.222  53.040  1.00 68.85           O
ATOM     61  HG  SER A  24      -5.991  -7.342  53.510  1.00 68.85           H
ATOM     62  HN  SER A  24      -7.923 -10.969  54.752  1.00 68.85           H
ATOM     63  N   MET A  25      -5.165 -11.382  53.199  1.00 65.76           N
ATOM     64  CA  MET A  25      -3.826 -11.810  52.834  1.00 65.76           C
ATOM     65  C   MET A  25      -3.867 -13.096  52.006  1.00 65.76           C
ATOM     66  O   MET A  25      -3.081 -13.264  51.075  1.00 65.76           O
ATOM     67  HA  MET A  25      -3.411 -10.998  52.237  1.00 65.76           H
ATOM     68  CB  MET A  25      -3.002 -12.046  54.102  1.00 65.76           C
ATOM     69 1HB  MET A  25      -3.225 -11.270  54.834  1.00 65.76           H
ATOM     70 2HB  MET A  25      -3.283 -12.998  54.551  1.00 65.76           H
ATOM     71  CG  MET A  25      -1.504 -12.045  53.790  1.00 65.76           C
ATOM     72 1HG  MET A  25      -1.215 -13.000  53.353  1.00 65.76           H
ATOM     73 2HG  MET A  25      -1.278 -11.275  53.053  1.00 65.76           H
ATOM     74  SD  MET A  25      -0.570 -11.751  55.283  1.00 65.76           S
ATOM     75  CE  MET A  25       1.089 -11.812  54.628  1.00 65.76           C
ATOM     76 1HE  MET A  25       1.267 -12.790  54.180  1.00 65.76           H
ATOM     77 2HE  MET A  25       1.209 -11.038  53.870  1.00 65.76           H
ATOM     78 3HE  MET A  25       1.804 -11.647  55.434  1.00 65.76           H
ATOM     79  HN  MET A  25      -5.433 -11.587  54.140  1.00 65.76           H
ATOM     80  N   GLU A  26      -4.793 -13.969  52.374  1.00 60.72           N
ATOM     81  CA  GLU A  26      -4.995 -15.203  51.633  1.00 60.72           C
ATOM     82  C   GLU A  26      -5.468 -14.896  50.211  1.00 60.72           C
ATOM     83  O   GLU A  26      -5.011 -15.517  49.253  1.00 60.72           O
ATOM     84  HA  GLU A  26      -4.018 -15.685  51.602  1.00 60.72           H
ATOM     85  CB  GLU A  26      -5.985 -16.120  52.354  1.00 60.72           C
ATOM     86 1HB  GLU A  26      -6.804 -15.528  52.762  1.00 60.72           H
ATOM     87 2HB  GLU A  26      -6.318 -16.906  51.676  1.00 60.72           H
ATOM     88  CG  GLU A  26      -5.317 -16.824  53.537  1.00 60.72           C
ATOM     89 1HG  GLU A  26      -4.463 -17.403  53.185  1.00 60.72           H
ATOM     90 2HG  GLU A  26      -4.933 -16.082  54.237  1.00 60.72           H
ATOM     91  CD  GLU A  26      -6.305 -17.747  54.254  1.00 60.72           C
ATOM     92  OE1 GLU A  26      -5.822 -18.645  54.976  1.00 60.72           O
ATOM     93  OE2 GLU A  26      -7.522 -17.533  54.064  1.00 60.72           O
ATOM     94  HN  GLU A  26      -5.397 -13.846  53.161  1.00 60.72           H
ATOM     95  N   ASP A  27      -6.378 -13.937  50.118  1.00 67.90           N
ATOM     96  CA  ASP A  27      -6.954 -13.574  48.834  1.00 67.90           C
ATOM     97  C   ASP A  27      -5.839 -13.124  47.888  1.00 67.90           C
ATOM     98  O   ASP A  27      -5.871 -13.427  46.697  1.00 67.90           O
ATOM     99  HA  ASP A  27      -7.461 -14.473  48.483  1.00 67.90           H
ATOM    100  CB  ASP A  27      -7.944 -12.417  48.982  1.00 67.90           C
ATOM    101 1HB  ASP A  27      -7.519 -11.651  49.631  1.00 67.90           H
ATOM    102 2HB  ASP A  27      -8.115 -11.953  48.011  1.00 67.90           H
ATOM    103  CG  ASP A  27      -9.273 -12.904  49.562  1.00 67.90           C
ATOM    104  OD1 ASP A  27      -9.525 -14.124  49.460  1.00 67.90           O
ATOM    105  OD2 ASP A  27     -10.008 -12.044  50.095  1.00 67.90           O
ATOM    106  HN  ASP A  27      -6.721 -13.414  50.898  1.00 67.90           H
ATOM    107  N   TYR A  28      -4.879 -12.408  48.455  1.00 67.15           N
ATOM    108  CA  TYR A  28      -3.771 -11.888  47.672  1.00 67.15           C
ATOM    109  C   TYR A  28      -2.817 -13.010  47.258  1.00 67.15           C
ATOM    110  O   TYR A  28      -2.294 -13.006  46.145  1.00 67.15           O
ATOM    111  HA  TYR A  28      -4.182 -11.422  46.776  1.00 67.15           H
ATOM    112  CB  TYR A  28      -3.027 -10.914  48.588  1.00 67.15           C
ATOM    113 1HB  TYR A  28      -3.719 -10.137  48.914  1.00 67.15           H
ATOM    114 2HB  TYR A  28      -2.703 -11.448  49.482  1.00 67.15           H
ATOM    115  CG  TYR A  28      -1.811 -10.254  47.937  1.00 67.15           C
ATOM    116  CD1 TYR A  28      -0.553 -10.791  48.121  1.00 67.15           C
ATOM    117  HD1 TYR A  28      -0.426 -11.686  48.730  1.00 67.15           H
ATOM    118  CD2 TYR A  28      -1.971  -9.120  47.166  1.00 67.15           C
ATOM    119  HD2 TYR A  28      -2.965  -8.696  47.020  1.00 67.15           H
ATOM    120  CE1 TYR A  28       0.592 -10.169  47.508  1.00 67.15           C
ATOM    121  HE1 TYR A  28       1.591 -10.583  47.645  1.00 67.15           H
ATOM    122  CE2 TYR A  28      -0.826  -8.498  46.553  1.00 67.15           C
ATOM    123  HE2 TYR A  28      -0.939  -7.603  45.941  1.00 67.15           H
ATOM    124  CZ  TYR A  28       0.399  -9.053  46.754  1.00 67.15           C
ATOM    125  OH  TYR A  28       1.481  -8.466  46.176  1.00 67.15           O
ATOM    126  HH  TYR A  28       1.210  -7.612  45.732  1.00 67.15           H
ATOM    127  HN  TYR A  28      -4.850 -12.184  49.429  1.00 67.15           H
ATOM    128  N   VAL A  29      -2.620 -13.945  48.177  1.00 67.41           N
ATOM    129  CA  VAL A  29      -1.670 -15.022  47.957  1.00 67.41           C
ATOM    130  C   VAL A  29      -2.242 -15.997  46.925  1.00 67.41           C
ATOM    131  O   VAL A  29      -1.508 -16.523  46.089  1.00 67.41           O
ATOM    132  HA  VAL A  29      -0.759 -14.581  47.555  1.00 67.41           H
ATOM    133  CB  VAL A  29      -1.325 -15.695  49.287  1.00 67.41           C
ATOM    134  HB  VAL A  29      -2.259 -15.961  49.781  1.00 67.41           H
ATOM    135  CG1 VAL A  29      -0.531 -16.983  49.059  1.00 67.41           C
ATOM    136 1HG1 VAL A  29      -1.124 -17.675  48.461  1.00 67.41           H
ATOM    137 2HG1 VAL A  29       0.396 -16.751  48.534  1.00 67.41           H
ATOM    138 3HG1 VAL A  29      -0.298 -17.441  50.021  1.00 67.41           H
ATOM    139  CG2 VAL A  29      -0.564 -14.737  50.205  1.00 67.41           C
ATOM    140 1HG2 VAL A  29       0.361 -14.426  49.719  1.00 67.41           H
ATOM    141 2HG2 VAL A  29      -1.180 -13.860  50.406  1.00 67.41           H
ATOM    142 3HG2 VAL A  29      -0.331 -15.240  51.143  1.00 67.41           H
ATOM    143  HN  VAL A  29      -3.094 -13.973  49.057  1.00 67.41           H
ATOM    144  N   ASN A  30      -3.547 -16.207  47.016  1.00 62.29           N
ATOM    145  CA  ASN A  30      -4.206 -17.196  46.179  1.00 62.29           C
ATOM    146  C   ASN A  30      -4.540 -16.568  44.824  1.00 62.29           C
ATOM    147  O   ASN A  30      -4.982 -17.260  43.908  1.00 62.29           O
ATOM    148  HA  ASN A  30      -3.495 -18.018  46.093  1.00 62.29           H
ATOM    149  CB  ASN A  30      -5.513 -17.673  46.815  1.00 62.29           C
ATOM    150 1HB  ASN A  30      -6.121 -16.813  47.093  1.00 62.29           H
ATOM    151 2HB  ASN A  30      -6.087 -18.247  46.088  1.00 62.29           H
ATOM    152  CG  ASN A  30      -5.239 -18.532  48.051  1.00 62.29           C
ATOM    153  OD1 ASN A  30      -4.196 -19.148  48.192  1.00 62.29           O
ATOM    154  ND2 ASN A  30      -6.233 -18.540  48.935  1.00 62.29           N
ATOM    155 1HD2 ASN A  30      -7.064 -18.012  48.758  1.00 62.29           H
ATOM    156 2HD2 ASN A  30      -6.149 -19.073  49.777  1.00 62.29           H
ATOM    157  HN  ASN A  30      -4.150 -15.718  47.646  1.00 62.29           H
ATOM    158  N   PHE A  31      -4.317 -15.265  44.740  1.00 70.38           N
ATOM    159  CA  PHE A  31      -4.580 -14.539  43.509  1.00 70.38           C
ATOM    160  C   PHE A  31      -3.669 -15.026  42.380  1.00 70.38           C
ATOM    161  O   PHE A  31      -2.449 -15.068  42.536  1.00 70.38           O
ATOM    162  HA  PHE A  31      -5.620 -14.724  43.240  1.00 70.38           H
ATOM    163  CB  PHE A  31      -4.283 -13.064  43.788  1.00 70.38           C
ATOM    164 1HB  PHE A  31      -4.807 -12.764  44.695  1.00 70.38           H
ATOM    165 2HB  PHE A  31      -3.217 -12.949  43.984  1.00 70.38           H
ATOM    166  CG  PHE A  31      -4.682 -12.123  42.650  1.00 70.38           C
ATOM    167  CD1 PHE A  31      -3.739 -11.666  41.783  1.00 70.38           C
ATOM    168  HD1 PHE A  31      -2.699 -11.970  41.899  1.00 70.38           H
ATOM    169  CD2 PHE A  31      -5.980 -11.743  42.505  1.00 70.38           C
ATOM    170  HD2 PHE A  31      -6.736 -12.109  43.199  1.00 70.38           H
ATOM    171  CE1 PHE A  31      -4.109 -10.793  40.726  1.00 70.38           C
ATOM    172  HE1 PHE A  31      -3.353 -10.426  40.032  1.00 70.38           H
ATOM    173  CE2 PHE A  31      -6.350 -10.870  41.448  1.00 70.38           C
ATOM    174  HE2 PHE A  31      -7.390 -10.565  41.332  1.00 70.38           H
ATOM    175  CZ  PHE A  31      -5.407 -10.413  40.581  1.00 70.38           C
ATOM    176  HZ  PHE A  31      -5.692  -9.742  39.770  1.00 70.38           H
ATOM    177  HN  PHE A  31      -3.964 -14.709  45.492  1.00 70.38           H
ATOM    178  N   ASN A  32      -4.296 -15.381  41.269  1.00 62.04           N
ATOM    179  CA  ASN A  32      -3.557 -15.857  40.112  1.00 62.04           C
ATOM    180  C   ASN A  32      -3.001 -14.659  39.339  1.00 62.04           C
ATOM    181  O   ASN A  32      -3.707 -14.054  38.534  1.00 62.04           O
ATOM    182  HA  ASN A  32      -2.769 -16.493  40.517  1.00 62.04           H
ATOM    183  CB  ASN A  32      -4.462 -16.650  39.167  1.00 62.04           C
ATOM    184 1HB  ASN A  32      -5.046 -17.371  39.738  1.00 62.04           H
ATOM    185 2HB  ASN A  32      -5.171 -15.976  38.686  1.00 62.04           H
ATOM    186  CG  ASN A  32      -3.640 -17.379  38.103  1.00 62.04           C
ATOM    187  OD1 ASN A  32      -2.423 -17.303  38.062  1.00 62.04           O
ATOM    188  ND2 ASN A  32      -4.370 -18.088  37.247  1.00 62.04           N
ATOM    189 1HD2 ASN A  32      -5.366 -18.109  37.337  1.00 62.04           H
ATOM    190 2HD2 ASN A  32      -3.923 -18.601  36.514  1.00 62.04           H
ATOM    191  HN  ASN A  32      -5.288 -15.348  41.151  1.00 62.04           H
ATOM    192  N   PHE A  33      -1.741 -14.352  39.612  1.00 65.68           N
ATOM    193  CA  PHE A  33      -1.051 -13.304  38.879  1.00 65.68           C
ATOM    194  C   PHE A  33      -0.561 -13.815  37.522  1.00 65.68           C
ATOM    195  O   PHE A  33       0.632 -13.763  37.229  1.00 65.68           O
ATOM    196  HA  PHE A  33      -1.764 -12.494  38.725  1.00 65.68           H
ATOM    197  CB  PHE A  33       0.158 -12.891  39.721  1.00 65.68           C
ATOM    198 1HB  PHE A  33       0.736 -13.781  39.970  1.00 65.68           H
ATOM    199 2HB  PHE A  33       0.803 -12.249  39.122  1.00 65.68           H
ATOM    200  CG  PHE A  33      -0.206 -12.160  41.015  1.00 65.68           C
ATOM    201  CD1 PHE A  33      -0.466 -10.825  40.992  1.00 65.68           C
ATOM    202  HD1 PHE A  33      -0.414 -10.276  40.051  1.00 65.68           H
ATOM    203  CD2 PHE A  33      -0.270 -12.844  42.189  1.00 65.68           C
ATOM    204  HD2 PHE A  33      -0.062 -13.914  42.207  1.00 65.68           H
ATOM    205  CE1 PHE A  33      -0.803 -10.146  42.192  1.00 65.68           C
ATOM    206  HE1 PHE A  33      -1.011  -9.076  42.173  1.00 65.68           H
ATOM    207  CE2 PHE A  33      -0.607 -12.165  43.389  1.00 65.68           C
ATOM    208  HE2 PHE A  33      -0.659 -12.714  44.330  1.00 65.68           H
ATOM    209  CZ  PHE A  33      -0.867 -10.830  43.366  1.00 65.68           C
ATOM    210  HZ  PHE A  33      -1.126 -10.309  44.287  1.00 65.68           H
ATOM    211  HN  PHE A  33      -1.195 -14.805  40.317  1.00 65.68           H
ATOM    212  N   THR A  34      -1.508 -14.296  36.731  1.00 64.13           N
ATOM    213  CA  THR A  34      -1.274 -14.476  35.308  1.00 64.13           C
ATOM    214  C   THR A  34      -0.842 -13.156  34.667  1.00 64.13           C
ATOM    215  O   THR A  34      -1.500 -12.132  34.843  1.00 64.13           O
ATOM    216  HA  THR A  34      -0.450 -15.178  35.181  1.00 64.13           H
ATOM    217  CB  THR A  34      -2.545 -15.064  34.690  1.00 64.13           C
ATOM    218  HB  THR A  34      -2.533 -14.963  33.605  1.00 64.13           H
ATOM    219  OG1 THR A  34      -3.603 -14.383  35.359  1.00 64.13           O
ATOM    220  HG1 THR A  34      -3.556 -13.403  35.165  1.00 64.13           H
ATOM    221  CG2 THR A  34      -2.752 -16.533  35.064  1.00 64.13           C
ATOM    222 1HG2 THR A  34      -2.832 -16.625  36.147  1.00 64.13           H
ATOM    223 2HG2 THR A  34      -1.905 -17.121  34.711  1.00 64.13           H
ATOM    224 3HG2 THR A  34      -3.668 -16.900  34.599  1.00 64.13           H
ATOM    225  HN  THR A  34      -2.420 -14.561  37.046  1.00 64.13           H
ATOM    226  N   ASP A  35       0.262 -13.223  33.938  1.00 68.46           N
ATOM    227  CA  ASP A  35       0.855 -12.026  33.366  1.00 68.46           C
ATOM    228  C   ASP A  35       0.185 -11.721  32.025  1.00 68.46           C
ATOM    229  O   ASP A  35       0.632 -12.195  30.981  1.00 68.46           O
ATOM    230  HA  ASP A  35       0.686 -11.242  34.104  1.00 68.46           H
ATOM    231  CB  ASP A  35       2.352 -12.219  33.114  1.00 68.46           C
ATOM    232 1HB  ASP A  35       2.785 -12.817  33.915  1.00 68.46           H
ATOM    233 2HB  ASP A  35       2.499 -12.773  32.187  1.00 68.46           H
ATOM    234  CG  ASP A  35       3.072 -10.872  33.029  1.00 68.46           C
ATOM    235  OD1 ASP A  35       2.379  -9.846  33.203  1.00 68.46           O
ATOM    236  OD2 ASP A  35       4.299 -10.898  32.791  1.00 68.46           O
ATOM    237  HN  ASP A  35       0.749 -14.073  33.736  1.00 68.46           H
ATOM    238  N   PHE A  36      -0.876 -10.931  32.096  1.00 81.90           N
ATOM    239  CA  PHE A  36      -1.564 -10.492  30.894  1.00 81.90           C
ATOM    240  C   PHE A  36      -0.879  -9.266  30.286  1.00 81.90           C
ATOM    241  O   PHE A  36      -1.227  -8.837  29.187  1.00 81.90           O
ATOM    242  HA  PHE A  36      -1.529 -11.316  30.182  1.00 81.90           H
ATOM    243  CB  PHE A  36      -2.988 -10.112  31.307  1.00 81.90           C
ATOM    244 1HB  PHE A  36      -2.939  -9.416  32.144  1.00 81.90           H
ATOM    245 2HB  PHE A  36      -3.467  -9.586  30.481  1.00 81.90           H
ATOM    246  CG  PHE A  36      -3.859 -11.305  31.705  1.00 81.90           C
ATOM    247  CD1 PHE A  36      -3.830 -12.445  30.964  1.00 81.90           C
ATOM    248  HD1 PHE A  36      -3.187 -12.509  30.087  1.00 81.90           H
ATOM    249  CD2 PHE A  36      -4.662 -11.225  32.799  1.00 81.90           C
ATOM    250  HD2 PHE A  36      -4.685 -10.312  33.393  1.00 81.90           H
ATOM    251  CE1 PHE A  36      -4.639 -13.553  31.334  1.00 81.90           C
ATOM    252  HE1 PHE A  36      -4.616 -14.467  30.740  1.00 81.90           H
ATOM    253  CE2 PHE A  36      -5.471 -12.333  33.169  1.00 81.90           C
ATOM    254  HE2 PHE A  36      -6.115 -12.269  34.046  1.00 81.90           H
ATOM    255  CZ  PHE A  36      -5.442 -13.473  32.428  1.00 81.90           C
ATOM    256  HZ  PHE A  36      -6.063 -14.323  32.712  1.00 81.90           H
ATOM    257  HN  PHE A  36      -1.265 -10.592  32.953  1.00 81.90           H
ATOM    258  N   TYR A  37       0.084  -8.738  31.027  1.00 86.32           N
ATOM    259  CA  TYR A  37       0.878  -7.623  30.540  1.00 86.32           C
ATOM    260  C   TYR A  37       2.075  -8.117  29.724  1.00 86.32           C
ATOM    261  O   TYR A  37       3.027  -8.661  30.281  1.00 86.32           O
ATOM    262  HA  TYR A  37       0.241  -7.010  29.902  1.00 86.32           H
ATOM    263  CB  TYR A  37       1.389  -6.894  31.784  1.00 86.32           C
ATOM    264 1HB  TYR A  37       0.550  -6.706  32.453  1.00 86.32           H
ATOM    265 2HB  TYR A  37       2.082  -7.546  32.316  1.00 86.32           H
ATOM    266  CG  TYR A  37       2.090  -5.567  31.483  1.00 86.32           C
ATOM    267  CD1 TYR A  37       3.465  -5.523  31.367  1.00 86.32           C
ATOM    268  HD1 TYR A  37       4.051  -6.434  31.490  1.00 86.32           H
ATOM    269  CD2 TYR A  37       1.347  -4.414  31.327  1.00 86.32           C
ATOM    270  HD2 TYR A  37       0.262  -4.449  31.419  1.00 86.32           H
ATOM    271  CE1 TYR A  37       4.124  -4.275  31.084  1.00 86.32           C
ATOM    272  HE1 TYR A  37       5.209  -4.227  30.991  1.00 86.32           H
ATOM    273  CE2 TYR A  37       2.007  -3.166  31.045  1.00 86.32           C
ATOM    274  HE2 TYR A  37       1.433  -2.248  30.919  1.00 86.32           H
ATOM    275  CZ  TYR A  37       3.363  -3.158  30.937  1.00 86.32           C
ATOM    276  OH  TYR A  37       3.985  -1.979  30.670  1.00 86.32           O
ATOM    277  HH  TYR A  37       4.974  -2.120  30.609  1.00 86.32           H
ATOM    278  HN  TYR A  37       0.324  -9.059  31.944  1.00 86.32           H
ATOM    279  N   CYS A  38       1.986  -7.910  28.419  1.00 89.74           N
ATOM    280  CA  CYS A  38       3.000  -8.418  27.510  1.00 89.74           C
ATOM    281  C   CYS A  38       4.032  -7.314  27.275  1.00 89.74           C
ATOM    282  O   CYS A  38       3.713  -6.274  26.700  1.00 89.74           O
ATOM    283  HA  CYS A  38       3.458  -9.277  28.001  1.00 89.74           H
ATOM    284  CB  CYS A  38       2.387  -8.915  26.200  1.00 89.74           C
ATOM    285 1HB  CYS A  38       1.580  -9.617  26.409  1.00 89.74           H
ATOM    286 2HB  CYS A  38       1.948  -8.080  25.654  1.00 89.74           H
ATOM    287  SG  CYS A  38       3.669  -9.725  25.176  1.00 89.74           S
ATOM    288  HN  CYS A  38       1.242  -7.406  27.982  1.00 89.74           H
ATOM    289  N   GLU A  39       5.248  -7.577  27.731  1.00 81.98           N
ATOM    290  CA  GLU A  39       6.372  -6.716  27.404  1.00 81.98           C
ATOM    291  C   GLU A  39       6.978  -7.122  26.059  1.00 81.98           C
ATOM    292  O   GLU A  39       7.365  -8.274  25.871  1.00 81.98           O
ATOM    293  HA  GLU A  39       5.957  -5.711  27.335  1.00 81.98           H
ATOM    294  CB  GLU A  39       7.427  -6.748  28.513  1.00 81.98           C
ATOM    295 1HB  GLU A  39       7.777  -7.770  28.658  1.00 81.98           H
ATOM    296 2HB  GLU A  39       8.228  -6.047  28.277  1.00 81.98           H
ATOM    297  CG  GLU A  39       6.834  -6.291  29.847  1.00 81.98           C
ATOM    298 1HG  GLU A  39       6.293  -5.355  29.707  1.00 81.98           H
ATOM    299 2HG  GLU A  39       6.111  -7.027  30.198  1.00 81.98           H
ATOM    300  CD  GLU A  39       7.929  -6.102  30.898  1.00 81.98           C
ATOM    301  OE1 GLU A  39       7.613  -5.498  31.945  1.00 81.98           O
ATOM    302  OE2 GLU A  39       9.059  -6.566  30.630  1.00 81.98           O
ATOM    303  HN  GLU A  39       5.470  -8.360  28.312  1.00 81.98           H
ATOM    304  N   LYS A  40       7.042  -6.152  25.159  1.00 87.82           N
ATOM    305  CA  LYS A  40       7.414  -6.432  23.782  1.00 87.82           C
ATOM    306  C   LYS A  40       8.821  -5.892  23.519  1.00 87.82           C
ATOM    307  O   LYS A  40       9.127  -5.462  22.408  1.00 87.82           O
ATOM    308  HA  LYS A  40       7.432  -7.515  23.663  1.00 87.82           H
ATOM    309  CB  LYS A  40       6.356  -5.888  22.820  1.00 87.82           C
ATOM    310 1HB  LYS A  40       6.228  -4.817  22.982  1.00 87.82           H
ATOM    311 2HB  LYS A  40       6.694  -6.016  21.792  1.00 87.82           H
ATOM    312  CG  LYS A  40       5.017  -6.602  23.015  1.00 87.82           C
ATOM    313 1HG  LYS A  40       5.165  -7.680  22.960  1.00 87.82           H
ATOM    314 2HG  LYS A  40       4.627  -6.385  24.010  1.00 87.82           H
ATOM    315  CD  LYS A  40       4.003  -6.165  21.957  1.00 87.82           C
ATOM    316 1HD  LYS A  40       3.799  -5.100  22.061  1.00 87.82           H
ATOM    317 2HD  LYS A  40       4.424  -6.313  20.962  1.00 87.82           H
ATOM    318  CE  LYS A  40       2.699  -6.955  22.087  1.00 87.82           C
ATOM    319 1HE  LYS A  40       2.914  -8.024  22.093  1.00 87.82           H
ATOM    320 2HE  LYS A  40       2.219  -6.721  23.038  1.00 87.82           H
ATOM    321  NZ  LYS A  40       1.784  -6.633  20.970  1.00 87.82           N
ATOM    322 1HZ  LYS A  40       0.956  -7.215  21.033  1.00 87.82           H
ATOM    323 2HZ  LYS A  40       1.515  -5.657  21.024  1.00 87.82           H
ATOM    324 3HZ  LYS A  40       2.253  -6.806  20.088  1.00 87.82           H
ATOM    325  HN  LYS A  40       6.845  -5.191  25.356  1.00 87.82           H
ATOM    326  N   ASN A  41       9.640  -5.932  24.559  1.00 83.01           N
ATOM    327  CA  ASN A  41      10.989  -5.400  24.471  1.00 83.01           C
ATOM    328  C   ASN A  41      11.742  -6.114  23.347  1.00 83.01           C
ATOM    329  O   ASN A  41      12.448  -5.478  22.566  1.00 83.01           O
ATOM    330  HA  ASN A  41      10.864  -4.334  24.278  1.00 83.01           H
ATOM    331  CB  ASN A  41      11.758  -5.628  25.774  1.00 83.01           C
ATOM    332 1HB  ASN A  41      11.678  -6.674  26.070  1.00 83.01           H
ATOM    333 2HB  ASN A  41      12.816  -5.421  25.617  1.00 83.01           H
ATOM    334  CG  ASN A  41      11.219  -4.733  26.892  1.00 83.01           C
ATOM    335  OD1 ASN A  41      10.744  -3.632  26.667  1.00 83.01           O
ATOM    336  ND2 ASN A  41      11.318  -5.266  28.107  1.00 83.01           N
ATOM    337 1HD2 ASN A  41      11.719  -6.175  28.223  1.00 83.01           H
ATOM    338 2HD2 ASN A  41      10.993  -4.758  28.904  1.00 83.01           H
ATOM    339  HN  ASN A  41       9.396  -6.319  25.449  1.00 83.01           H
ATOM    340  N   ASN A  42      11.566  -7.426  23.300  1.00 83.96           N
ATOM    341  CA  ASN A  42      12.277  -8.243  22.332  1.00 83.96           C
ATOM    342  C   ASN A  42      11.826  -7.861  20.920  1.00 83.96           C
ATOM    343  O   ASN A  42      12.624  -7.878  19.984  1.00 83.96           O
ATOM    344  HA  ASN A  42      13.333  -8.036  22.503  1.00 83.96           H
ATOM    345  CB  ASN A  42      11.976  -9.729  22.538  1.00 83.96           C
ATOM    346 1HB  ASN A  42      10.898  -9.892  22.520  1.00 83.96           H
ATOM    347 2HB  ASN A  42      12.399 -10.307  21.716  1.00 83.96           H
ATOM    348  CG  ASN A  42      12.550 -10.226  23.867  1.00 83.96           C
ATOM    349  OD1 ASN A  42      13.319  -9.551  24.531  1.00 83.96           O
ATOM    350  ND2 ASN A  42      12.135 -11.440  24.215  1.00 83.96           N
ATOM    351 1HD2 ASN A  42      11.503 -11.941  23.624  1.00 83.96           H
ATOM    352 2HD2 ASN A  42      12.454 -11.852  25.068  1.00 83.96           H
ATOM    353  HN  ASN A  42      10.952  -7.930  23.908  1.00 83.96           H
ATOM    354  N   VAL A  43      10.549  -7.526  20.812  1.00 90.87           N
ATOM    355  CA  VAL A  43       9.968  -7.198  19.521  1.00 90.87           C
ATOM    356  C   VAL A  43      10.578  -5.891  19.009  1.00 90.87           C
ATOM    357  O   VAL A  43      10.890  -5.769  17.826  1.00 90.87           O
ATOM    358  HA  VAL A  43      10.228  -8.000  18.830  1.00 90.87           H
ATOM    359  CB  VAL A  43       8.443  -7.143  19.631  1.00 90.87           C
ATOM    360  HB  VAL A  43       8.185  -6.324  20.302  1.00 90.87           H
ATOM    361  CG1 VAL A  43       7.805  -6.857  18.271  1.00 90.87           C
ATOM    362 1HG1 VAL A  43       8.163  -5.897  17.897  1.00 90.87           H
ATOM    363 2HG1 VAL A  43       8.076  -7.645  17.569  1.00 90.87           H
ATOM    364 3HG1 VAL A  43       6.721  -6.823  18.378  1.00 90.87           H
ATOM    365  CG2 VAL A  43       7.891  -8.436  20.235  1.00 90.87           C
ATOM    366 1HG2 VAL A  43       8.165  -9.279  19.601  1.00 90.87           H
ATOM    367 2HG2 VAL A  43       8.308  -8.580  21.231  1.00 90.87           H
ATOM    368 3HG2 VAL A  43       6.805  -8.371  20.302  1.00 90.87           H
ATOM    369  HN  VAL A  43       9.916  -7.477  21.585  1.00 90.87           H
ATOM    370  N   ARG A  44      10.729  -4.947  19.927  1.00 86.47           N
ATOM    371  CA  ARG A  44      11.290  -3.652  19.582  1.00 86.47           C
ATOM    372  C   ARG A  44      12.759  -3.799  19.181  1.00 86.47           C
ATOM    373  O   ARG A  44      13.232  -3.110  18.279  1.00 86.47           O
ATOM    374  HA  ARG A  44      10.688  -3.302  18.744  1.00 86.47           H
ATOM    375  CB  ARG A  44      11.184  -2.676  20.756  1.00 86.47           C
ATOM    376 1HB  ARG A  44      11.626  -3.123  21.646  1.00 86.47           H
ATOM    377 2HB  ARG A  44      11.753  -1.773  20.535  1.00 86.47           H
ATOM    378  CG  ARG A  44       9.724  -2.310  21.034  1.00 86.47           C
ATOM    379 1HG  ARG A  44       9.231  -2.034  20.102  1.00 86.47           H
ATOM    380 2HG  ARG A  44       9.197  -3.178  21.429  1.00 86.47           H
ATOM    381  CD  ARG A  44       9.630  -1.152  22.029  1.00 86.47           C
ATOM    382 1HD  ARG A  44      10.308  -0.351  21.734  1.00 86.47           H
ATOM    383 2HD  ARG A  44       8.623  -0.735  22.021  1.00 86.47           H
ATOM    384  NE  ARG A  44       9.969  -1.625  23.390  1.00 86.47           N
ATOM    385  HE  ARG A  44      10.936  -1.676  23.641  1.00 86.47           H
ATOM    386  CZ  ARG A  44       9.062  -1.989  24.307  1.00 86.47           C
ATOM    387  NH1 ARG A  44       7.753  -1.940  24.025  1.00 86.47           N
ATOM    388 1HH1 ARG A  44       7.446  -1.630  23.125  1.00 86.47           H
ATOM    389 2HH1 ARG A  44       7.082  -2.214  24.715  1.00 86.47           H
ATOM    390  NH2 ARG A  44       9.484  -2.403  25.509  1.00 86.47           N
ATOM    391 1HH2 ARG A  44       8.820  -2.678  26.205  1.00 86.47           H
ATOM    392 2HH2 ARG A  44      10.463  -2.436  25.712  1.00 86.47           H
ATOM    393  HN  ARG A  44      10.477  -5.056  20.888  1.00 86.47           H
ATOM    394  N   GLN A  45      13.440  -4.701  19.872  1.00 83.68           N
ATOM    395  CA  GLN A  45      14.852  -4.930  19.617  1.00 83.68           C
ATOM    396  C   GLN A  45      15.054  -5.484  18.205  1.00 83.68           C
ATOM    397  O   GLN A  45      15.960  -5.058  17.491  1.00 83.68           O
ATOM    398  HA  GLN A  45      15.324  -3.950  19.701  1.00 83.68           H
ATOM    399  CB  GLN A  45      15.454  -5.867  20.665  1.00 83.68           C
ATOM    400 1HB  GLN A  45      15.215  -5.504  21.664  1.00 83.68           H
ATOM    401 2HB  GLN A  45      15.009  -6.858  20.571  1.00 83.68           H
ATOM    402  CG  GLN A  45      16.973  -5.968  20.504  1.00 83.68           C
ATOM    403 1HG  GLN A  45      17.211  -6.374  19.521  1.00 83.68           H
ATOM    404 2HG  GLN A  45      17.414  -4.972  20.553  1.00 83.68           H
ATOM    405  CD  GLN A  45      17.582  -6.855  21.591  1.00 83.68           C
ATOM    406  OE1 GLN A  45      16.891  -7.525  22.341  1.00 83.68           O
ATOM    407  NE2 GLN A  45      18.911  -6.823  21.633  1.00 83.68           N
ATOM    408 1HE2 GLN A  45      19.418  -6.252  20.988  1.00 83.68           H
ATOM    409 2HE2 GLN A  45      19.403  -7.370  22.311  1.00 83.68           H
ATOM    410  HN  GLN A  45      13.044  -5.269  20.594  1.00 83.68           H
ATOM    411  N   PHE A  46      14.194  -6.425  17.845  1.00 92.06           N
ATOM    412  CA  PHE A  46      14.241  -7.015  16.518  1.00 92.06           C
ATOM    413  C   PHE A  46      14.014  -5.954  15.439  1.00 92.06           C
ATOM    414  O   PHE A  46      14.743  -5.904  14.450  1.00 92.06           O
ATOM    415  HA  PHE A  46      15.232  -7.451  16.393  1.00 92.06           H
ATOM    416  CB  PHE A  46      13.115  -8.047  16.447  1.00 92.06           C
ATOM    417 1HB  PHE A  46      13.288  -8.812  17.204  1.00 92.06           H
ATOM    418 2HB  PHE A  46      12.172  -7.560  16.696  1.00 92.06           H
ATOM    419  CG  PHE A  46      12.976  -8.724  15.081  1.00 92.06           C
ATOM    420  CD1 PHE A  46      12.012  -8.315  14.214  1.00 92.06           C
ATOM    421  HD1 PHE A  46      11.337  -7.505  14.492  1.00 92.06           H
ATOM    422  CD2 PHE A  46      13.818  -9.734  14.735  1.00 92.06           C
ATOM    423  HD2 PHE A  46      14.591 -10.062  15.430  1.00 92.06           H
ATOM    424  CE1 PHE A  46      11.883  -8.943  12.947  1.00 92.06           C
ATOM    425  HE1 PHE A  46      11.110  -8.615  12.252  1.00 92.06           H
ATOM    426  CE2 PHE A  46      13.690 -10.362  13.467  1.00 92.06           C
ATOM    427  HE2 PHE A  46      14.364 -11.172  13.190  1.00 92.06           H
ATOM    428  CZ  PHE A  46      12.725  -9.953  12.600  1.00 92.06           C
ATOM    429  HZ  PHE A  46      12.626 -10.435  11.628  1.00 92.06           H
ATOM    430  HN  PHE A  46      13.476  -6.784  18.442  1.00 92.06           H
ATOM    431  N   ALA A  47      12.999  -5.133  15.666  1.00 92.45           N
ATOM    432  CA  ALA A  47      12.625  -4.119  14.695  1.00 92.45           C
ATOM    433  C   ALA A  47      13.808  -3.175  14.468  1.00 92.45           C
ATOM    434  O   ALA A  47      14.073  -2.766  13.338  1.00 92.45           O
ATOM    435  HA  ALA A  47      12.392  -4.626  13.759  1.00 92.45           H
ATOM    436  CB  ALA A  47      11.376  -3.381  15.181  1.00 92.45           C
ATOM    437 1HB  ALA A  47      10.558  -4.091  15.298  1.00 92.45           H
ATOM    438 2HB  ALA A  47      11.585  -2.906  16.140  1.00 92.45           H
ATOM    439 3HB  ALA A  47      11.096  -2.621  14.452  1.00 92.45           H
ATOM    440  HN  ALA A  47      12.438  -5.152  16.494  1.00 92.45           H
ATOM    441  N   SER A  48      14.489  -2.858  15.560  1.00 90.74           N
ATOM    442  CA  SER A  48      15.528  -1.843  15.525  1.00 90.74           C
ATOM    443  C   SER A  48      16.691  -2.314  14.651  1.00 90.74           C
ATOM    444  O   SER A  48      17.448  -1.499  14.126  1.00 90.74           O
ATOM    445  HA  SER A  48      15.056  -0.961  15.091  1.00 90.74           H
ATOM    446  CB  SER A  48      16.022  -1.513  16.935  1.00 90.74           C
ATOM    447 1HB  SER A  48      16.640  -0.615  16.901  1.00 90.74           H
ATOM    448 2HB  SER A  48      15.169  -1.289  17.575  1.00 90.74           H
ATOM    449  OG  SER A  48      16.773  -2.583  17.501  1.00 90.74           O
ATOM    450  HG  SER A  48      16.344  -3.458  17.277  1.00 90.74           H
ATOM    451  HN  SER A  48      14.340  -3.280  16.454  1.00 90.74           H
ATOM    452  N   HIS A  49      16.798  -3.629  14.522  1.00 86.95           N
ATOM    453  CA  HIS A  49      17.895  -4.221  13.776  1.00 86.95           C
ATOM    454  C   HIS A  49      17.443  -4.513  12.343  1.00 86.95           C
ATOM    455  O   HIS A  49      18.212  -4.342  11.399  1.00 86.95           O
ATOM    456  HA  HIS A  49      18.693  -3.479  13.751  1.00 86.95           H
ATOM    457  CB  HIS A  49      18.432  -5.461  14.492  1.00 86.95           C
ATOM    458 1HB  HIS A  49      17.598  -6.122  14.728  1.00 86.95           H
ATOM    459 2HB  HIS A  49      19.087  -6.006  13.812  1.00 86.95           H
ATOM    460  CG  HIS A  49      19.190  -5.157  15.762  1.00 86.95           C
ATOM    461  ND1 HIS A  49      20.287  -4.315  15.797  1.00 86.95           N
ATOM    462  HD1 HIS A  49      20.681  -3.835  15.013  1.00 86.95           H
ATOM    463  CD2 HIS A  49      18.996  -5.590  17.041  1.00 86.95           C
ATOM    464  HD2 HIS A  49      18.212  -6.271  17.371  1.00 86.95           H
ATOM    465  CE1 HIS A  49      20.727  -4.252  17.046  1.00 86.95           C
ATOM    466  HE1 HIS A  49      21.579  -3.669  17.396  1.00 86.95           H
ATOM    467  NE2 HIS A  49      19.925  -5.043  17.815  1.00 86.95           N
ATOM    468  HN  HIS A  49      16.153  -4.283  14.916  1.00 86.95           H
ATOM    469  N   PHE A  50      16.196  -4.948  12.227  1.00 88.44           N
ATOM    470  CA  PHE A  50      15.721  -5.533  10.985  1.00 88.44           C
ATOM    471  C   PHE A  50      15.215  -4.452  10.028  1.00 88.44           C
ATOM    472  O   PHE A  50      15.533  -4.472   8.840  1.00 88.44           O
ATOM    473  HA  PHE A  50      16.563  -6.054  10.530  1.00 88.44           H
ATOM    474  CB  PHE A  50      14.559  -6.462  11.345  1.00 88.44           C
ATOM    475 1HB  PHE A  50      14.906  -7.195  12.074  1.00 88.44           H
ATOM    476 2HB  PHE A  50      13.776  -5.878  11.827  1.00 88.44           H
ATOM    477  CG  PHE A  50      13.960  -7.201  10.146  1.00 88.44           C
ATOM    478  CD1 PHE A  50      12.749  -6.827   9.654  1.00 88.44           C
ATOM    479  HD1 PHE A  50      12.205  -6.000  10.112  1.00 88.44           H
ATOM    480  CD2 PHE A  50      14.638  -8.232   9.574  1.00 88.44           C
ATOM    481  HD2 PHE A  50      15.608  -8.532   9.969  1.00 88.44           H
ATOM    482  CE1 PHE A  50      12.192  -7.512   8.541  1.00 88.44           C
ATOM    483  HE1 PHE A  50      11.221  -7.212   8.147  1.00 88.44           H
ATOM    484  CE2 PHE A  50      14.081  -8.917   8.462  1.00 88.44           C
ATOM    485  HE2 PHE A  50      14.624  -9.744   8.004  1.00 88.44           H
ATOM    486  CZ  PHE A  50      12.870  -8.543   7.969  1.00 88.44           C
ATOM    487  HZ  PHE A  50      12.443  -9.069   7.116  1.00 88.44           H
ATOM    488  HN  PHE A  50      15.519  -4.906  12.961  1.00 88.44           H
ATOM    489  N   LEU A  51      14.437  -3.533  10.581  1.00 92.43           N
ATOM    490  CA  LEU A  51      13.630  -2.645   9.763  1.00 92.43           C
ATOM    491  C   LEU A  51      14.535  -1.596   9.112  1.00 92.43           C
ATOM    492  O   LEU A  51      14.439  -1.349   7.911  1.00 92.43           O
ATOM    493  HA  LEU A  51      13.177  -3.247   8.975  1.00 92.43           H
ATOM    494  CB  LEU A  51      12.489  -2.046  10.587  1.00 92.43           C
ATOM    495 1HB  LEU A  51      12.919  -1.526  11.443  1.00 92.43           H
ATOM    496 2HB  LEU A  51      11.983  -1.295   9.979  1.00 92.43           H
ATOM    497  CG  LEU A  51      11.441  -3.035  11.101  1.00 92.43           C
ATOM    498  HG  LEU A  51      11.937  -3.743  11.766  1.00 92.43           H
ATOM    499  CD1 LEU A  51      10.367  -2.320  11.922  1.00 92.43           C
ATOM    500 1HD1 LEU A  51      10.831  -1.827  12.777  1.00 92.43           H
ATOM    501 2HD1 LEU A  51       9.870  -1.576  11.300  1.00 92.43           H
ATOM    502 3HD1 LEU A  51       9.635  -3.046  12.275  1.00 92.43           H
ATOM    503  CD2 LEU A  51      10.839  -3.843   9.950  1.00 92.43           C
ATOM    504 1HD2 LEU A  51      10.362  -3.166   9.241  1.00 92.43           H
ATOM    505 2HD2 LEU A  51      11.628  -4.400   9.445  1.00 92.43           H
ATOM    506 3HD2 LEU A  51      10.098  -4.539  10.343  1.00 92.43           H
ATOM    507  HN  LEU A  51      14.353  -3.392  11.568  1.00 92.43           H
ATOM    508  N   PRO A  52      15.425  -0.964   9.888  1.00 94.20           N
ATOM    509  CA  PRO A  52      16.133   0.226   9.410  1.00 94.20           C
ATOM    510  C   PRO A  52      16.820  -0.009   8.075  1.00 94.20           C
ATOM    511  O   PRO A  52      16.667   0.782   7.146  1.00 94.20           O
ATOM    512  HA  PRO A  52      15.425   1.035   9.227  1.00 94.20           H
ATOM    513  CB  PRO A  52      17.140   0.520  10.523  1.00 94.20           C
ATOM    514 1HB  PRO A  52      18.099   0.036  10.335  1.00 94.20           H
ATOM    515 2HB  PRO A  52      17.337   1.589  10.615  1.00 94.20           H
ATOM    516  CG  PRO A  52      16.463  -0.037  11.769  1.00 94.20           C
ATOM    517 1HG  PRO A  52      17.178  -0.225  12.570  1.00 94.20           H
ATOM    518 2HG  PRO A  52      15.726   0.657  12.174  1.00 94.20           H
ATOM    519  CD  PRO A  52      15.822  -1.319  11.263  1.00 94.20           C
ATOM    520 1HD  PRO A  52      16.523  -2.153  11.274  1.00 94.20           H
ATOM    521 2HD  PRO A  52      14.970  -1.614  11.875  1.00 94.20           H
ATOM    522  N   PRO A  53      17.590  -1.098   7.947  1.00 94.98           N
ATOM    523  CA  PRO A  53      18.385  -1.323   6.737  1.00 94.98           C
ATOM    524  C   PRO A  53      17.519  -1.623   5.525  1.00 94.98           C
ATOM    525  O   PRO A  53      17.852  -1.233   4.408  1.00 94.98           O
ATOM    526  HA  PRO A  53      18.936  -0.419   6.476  1.00 94.98           H
ATOM    527  CB  PRO A  53      19.278  -2.510   7.105  1.00 94.98           C
ATOM    528 1HB  PRO A  53      19.490  -3.136   6.239  1.00 94.98           H
ATOM    529 2HB  PRO A  53      20.239  -2.181   7.502  1.00 94.98           H
ATOM    530  CG  PRO A  53      18.478  -3.250   8.139  1.00 94.98           C
ATOM    531 1HG  PRO A  53      17.769  -3.934   7.673  1.00 94.98           H
ATOM    532 2HG  PRO A  53      19.123  -3.849   8.782  1.00 94.98           H
ATOM    533  CD  PRO A  53      17.768  -2.187   8.925  1.00 94.98           C
ATOM    534 1HD  PRO A  53      16.811  -2.543   9.308  1.00 94.98           H
ATOM    535 2HD  PRO A  53      18.355  -1.863   9.785  1.00 94.98           H
ATOM    536  N   LEU A  54      16.418  -2.316   5.782  1.00 92.53           N
ATOM    537  CA  LEU A  54      15.542  -2.753   4.708  1.00 92.53           C
ATOM    538  C   LEU A  54      14.823  -1.539   4.117  1.00 92.53           C
ATOM    539  O   LEU A  54      14.665  -1.438   2.901  1.00 92.53           O
ATOM    540  HA  LEU A  54      16.170  -3.194   3.933  1.00 92.53           H
ATOM    541  CB  LEU A  54      14.595  -3.848   5.202  1.00 92.53           C
ATOM    542 1HB  LEU A  54      14.077  -3.481   6.088  1.00 92.53           H
ATOM    543 2HB  LEU A  54      13.838  -4.018   4.437  1.00 92.53           H
ATOM    544  CG  LEU A  54      15.243  -5.191   5.545  1.00 92.53           C
ATOM    545  HG  LEU A  54      15.972  -5.026   6.339  1.00 92.53           H
ATOM    546  CD1 LEU A  54      14.206  -6.180   6.081  1.00 92.53           C
ATOM    547 1HD1 LEU A  54      13.748  -5.773   6.982  1.00 92.53           H
ATOM    548 2HD1 LEU A  54      13.438  -6.345   5.326  1.00 92.53           H
ATOM    549 3HD1 LEU A  54      14.694  -7.126   6.316  1.00 92.53           H
ATOM    550  CD2 LEU A  54      16.005  -5.755   4.343  1.00 92.53           C
ATOM    551 1HD2 LEU A  54      15.315  -5.902   3.512  1.00 92.53           H
ATOM    552 2HD2 LEU A  54      16.787  -5.055   4.048  1.00 92.53           H
ATOM    553 3HD2 LEU A  54      16.456  -6.709   4.614  1.00 92.53           H
ATOM    554  HN  LEU A  54      16.124  -2.578   6.701  1.00 92.53           H
ATOM    555  N   TYR A  55      14.406  -0.648   5.004  1.00 92.86           N
ATOM    556  CA  TYR A  55      13.675   0.537   4.588  1.00 92.86           C
ATOM    557  C   TYR A  55      14.565   1.471   3.766  1.00 92.86           C
ATOM    558  O   TYR A  55      14.112   2.069   2.792  1.00 92.86           O
ATOM    559  HA  TYR A  55      12.834   0.215   3.974  1.00 92.86           H
ATOM    560  CB  TYR A  55      13.260   1.250   5.876  1.00 92.86           C
ATOM    561 1HB  TYR A  55      14.110   1.272   6.558  1.00 92.86           H
ATOM    562 2HB  TYR A  55      13.012   2.286   5.643  1.00 92.86           H
ATOM    563  CG  TYR A  55      12.070   0.605   6.590  1.00 92.86           C
ATOM    564  CD1 TYR A  55      11.509  -0.551   6.087  1.00 92.86           C
ATOM    565  HD1 TYR A  55      11.913  -1.005   5.182  1.00 92.86           H
ATOM    566  CD2 TYR A  55      11.558   1.179   7.736  1.00 92.86           C
ATOM    567  HD2 TYR A  55      12.002   2.093   8.132  1.00 92.86           H
ATOM    568  CE1 TYR A  55      10.389  -1.159   6.758  1.00 92.86           C
ATOM    569  HE1 TYR A  55       9.936  -2.072   6.372  1.00 92.86           H
ATOM    570  CE2 TYR A  55      10.439   0.572   8.407  1.00 92.86           C
ATOM    571  HE2 TYR A  55      10.024   1.015   9.313  1.00 92.86           H
ATOM    572  CZ  TYR A  55       9.909  -0.567   7.885  1.00 92.86           C
ATOM    573  OH  TYR A  55       8.852  -1.141   8.519  1.00 92.86           O
ATOM    574  HH  TYR A  55       8.516  -1.919   7.989  1.00 92.86           H
ATOM    575  HN  TYR A  55      14.560  -0.725   5.989  1.00 92.86           H
ATOM    576  N   TRP A  56      15.818   1.566   4.189  1.00 91.58           N
ATOM    577  CA  TRP A  56      16.786   2.387   3.482  1.00 91.58           C
ATOM    578  C   TRP A  56      16.973   1.796   2.083  1.00 91.58           C
ATOM    579  O   TRP A  56      17.027   2.530   1.097  1.00 91.58           O
ATOM    580  HA  TRP A  56      16.379   3.395   3.409  1.00 91.58           H
ATOM    581  CB  TRP A  56      18.095   2.490   4.267  1.00 91.58           C
ATOM    582 1HB  TRP A  56      18.305   1.526   4.732  1.00 91.58           H
ATOM    583 2HB  TRP A  56      18.909   2.692   3.571  1.00 91.58           H
ATOM    584  CG  TRP A  56      18.088   3.571   5.350  1.00 91.58           C
ATOM    585  CD1 TRP A  56      18.158   3.409   6.678  1.00 91.58           C
ATOM    586  HD1 TRP A  56      18.234   2.442   7.175  1.00 91.58           H
ATOM    587  CD2 TRP A  56      18.002   4.996   5.140  1.00 91.58           C
ATOM    588  NE1 TRP A  56      18.124   4.621   7.338  1.00 91.58           N
ATOM    589  HE1 TRP A  56      18.163   4.757   8.328  1.00 91.58           H
ATOM    590  CE2 TRP A  56      18.026   5.617   6.373  1.00 91.58           C
ATOM    591  CE3 TRP A  56      17.906   5.737   3.949  1.00 91.58           C
ATOM    592  HE3 TRP A  56      17.886   5.271   2.964  1.00 91.58           H
ATOM    593  CZ2 TRP A  56      17.959   7.006   6.533  1.00 91.58           C
ATOM    594  HZ2 TRP A  56      17.980   7.472   7.519  1.00 91.58           H
ATOM    595  CZ3 TRP A  56      17.840   7.124   4.127  1.00 91.58           C
ATOM    596  HZ3 TRP A  56      17.765   7.746   3.235  1.00 91.58           H
ATOM    597  CH2 TRP A  56      17.863   7.764   5.360  1.00 91.58           C
ATOM    598  HH2 TRP A  56      17.808   8.851   5.414  1.00 91.58           H
ATOM    599  HN  TRP A  56      16.172   1.096   4.998  1.00 91.58           H
ATOM    600  N   LEU A  57      17.067   0.475   2.040  1.00 92.17           N
ATOM    601  CA  LEU A  57      17.271  -0.220   0.781  1.00 92.17           C
ATOM    602  C   LEU A  57      16.095   0.072  -0.154  1.00 92.17           C
ATOM    603  O   LEU A  57      16.294   0.464  -1.303  1.00 92.17           O
ATOM    604  HA  LEU A  57      18.179   0.179   0.330  1.00 92.17           H
ATOM    605  CB  LEU A  57      17.505  -1.713   1.025  1.00 92.17           C
ATOM    606 1HB  LEU A  57      18.370  -1.822   1.679  1.00 92.17           H
ATOM    607 2HB  LEU A  57      16.646  -2.112   1.563  1.00 92.17           H
ATOM    608  CG  LEU A  57      17.733  -2.568  -0.223  1.00 92.17           C
ATOM    609  HG  LEU A  57      16.906  -2.396  -0.911  1.00 92.17           H
ATOM    610  CD1 LEU A  57      19.016  -2.153  -0.945  1.00 92.17           C
ATOM    611 1HD1 LEU A  57      18.941  -1.108  -1.247  1.00 92.17           H
ATOM    612 2HD1 LEU A  57      19.867  -2.278  -0.276  1.00 92.17           H
ATOM    613 3HD1 LEU A  57      19.154  -2.777  -1.828  1.00 92.17           H
ATOM    614  CD2 LEU A  57      17.729  -4.058   0.126  1.00 92.17           C
ATOM    615 1HD2 LEU A  57      18.523  -4.266   0.843  1.00 92.17           H
ATOM    616 2HD2 LEU A  57      16.766  -4.326   0.563  1.00 92.17           H
ATOM    617 3HD2 LEU A  57      17.893  -4.644  -0.778  1.00 92.17           H
ATOM    618  HN  LEU A  57      17.007  -0.116   2.845  1.00 92.17           H
ATOM    619  N   VAL A  58      14.897  -0.129   0.374  1.00 94.18           N
ATOM    620  CA  VAL A  58      13.692   0.035  -0.422  1.00 94.18           C
ATOM    621  C   VAL A  58      13.618   1.474  -0.936  1.00 94.18           C
ATOM    622  O   VAL A  58      13.277   1.706  -2.095  1.00 94.18           O
ATOM    623  HA  VAL A  58      13.766  -0.639  -1.275  1.00 94.18           H
ATOM    624  CB  VAL A  58      12.465  -0.370   0.397  1.00 94.18           C
ATOM    625  HB  VAL A  58      12.481   0.196   1.328  1.00 94.18           H
ATOM    626  CG1 VAL A  58      11.172  -0.021  -0.343  1.00 94.18           C
ATOM    627 1HG1 VAL A  58      11.134   1.053  -0.521  1.00 94.18           H
ATOM    628 2HG1 VAL A  58      11.145  -0.549  -1.297  1.00 94.18           H
ATOM    629 3HG1 VAL A  58      10.315  -0.320   0.261  1.00 94.18           H
ATOM    630  CG2 VAL A  58      12.509  -1.858   0.752  1.00 94.18           C
ATOM    631 1HG2 VAL A  58      12.529  -2.449  -0.164  1.00 94.18           H
ATOM    632 2HG2 VAL A  58      13.405  -2.065   1.338  1.00 94.18           H
ATOM    633 3HG2 VAL A  58      11.626  -2.119   1.334  1.00 94.18           H
ATOM    634  HN  VAL A  58      14.742  -0.400   1.324  1.00 94.18           H
ATOM    635  N   PHE A  59      13.944   2.404  -0.049  1.00 95.23           N
ATOM    636  CA  PHE A  59      13.876   3.815  -0.386  1.00 95.23           C
ATOM    637  C   PHE A  59      14.772   4.138  -1.583  1.00 95.23           C
ATOM    638  O   PHE A  59      14.322   4.744  -2.554  1.00 95.23           O
ATOM    639  HA  PHE A  59      12.840   4.038  -0.639  1.00 95.23           H
ATOM    640  CB  PHE A  59      14.378   4.590   0.834  1.00 95.23           C
ATOM    641 1HB  PHE A  59      13.676   4.448   1.656  1.00 95.23           H
ATOM    642 2HB  PHE A  59      15.331   4.169   1.153  1.00 95.23           H
ATOM    643  CG  PHE A  59      14.556   6.090   0.589  1.00 95.23           C
ATOM    644  CD1 PHE A  59      15.803   6.631   0.557  1.00 95.23           C
ATOM    645  HD1 PHE A  59      16.676   5.995   0.706  1.00 95.23           H
ATOM    646  CD2 PHE A  59      13.466   6.883   0.403  1.00 95.23           C
ATOM    647  HD2 PHE A  59      12.466   6.449   0.429  1.00 95.23           H
ATOM    648  CE1 PHE A  59      15.968   8.023   0.329  1.00 95.23           C
ATOM    649  HE1 PHE A  59      16.968   8.456   0.304  1.00 95.23           H
ATOM    650  CE2 PHE A  59      13.631   8.275   0.175  1.00 95.23           C
ATOM    651  HE2 PHE A  59      12.758   8.910   0.027  1.00 95.23           H
ATOM    652  CZ  PHE A  59      14.879   8.815   0.143  1.00 95.23           C
ATOM    653  HZ  PHE A  59      15.005   9.883  -0.031  1.00 95.23           H
ATOM    654  HN  PHE A  59      14.249   2.205   0.882  1.00 95.23           H
ATOM    655  N   ILE A  60      16.024   3.717  -1.475  1.00 93.14           N
ATOM    656  CA  ILE A  60      17.027   4.092  -2.458  1.00 93.14           C
ATOM    657  C   ILE A  60      16.618   3.549  -3.829  1.00 93.14           C
ATOM    658  O   ILE A  60      16.561   4.297  -4.804  1.00 93.14           O
ATOM    659  HA  ILE A  60      17.044   5.180  -2.509  1.00 93.14           H
ATOM    660  CB  ILE A  60      18.416   3.637  -2.006  1.00 93.14           C
ATOM    661  HB  ILE A  60      18.353   2.590  -1.711  1.00 93.14           H
ATOM    662  CG1 ILE A  60      18.878   4.425  -0.779  1.00 93.14           C
ATOM    663 1HG1 ILE A  60      19.126   5.446  -1.070  1.00 93.14           H
ATOM    664 2HG1 ILE A  60      18.066   4.489  -0.055  1.00 93.14           H
ATOM    665  CG2 ILE A  60      19.422   3.723  -3.155  1.00 93.14           C
ATOM    666 1HG2 ILE A  60      19.094   3.083  -3.974  1.00 93.14           H
ATOM    667 2HG2 ILE A  60      19.488   4.754  -3.504  1.00 93.14           H
ATOM    668 3HG2 ILE A  60      20.401   3.395  -2.807  1.00 93.14           H
ATOM    669  CD1 ILE A  60      20.096   3.764  -0.130  1.00 93.14           C
ATOM    670 1HD1 ILE A  60      19.837   2.753   0.182  1.00 93.14           H
ATOM    671 2HD1 ILE A  60      20.914   3.725  -0.849  1.00 93.14           H
ATOM    672 3HD1 ILE A  60      20.404   4.345   0.740  1.00 93.14           H
ATOM    673  HN  ILE A  60      16.356   3.133  -0.735  1.00 93.14           H
ATOM    674  N   VAL A  61      16.344   2.253  -3.860  1.00 93.05           N
ATOM    675  CA  VAL A  61      16.081   1.573  -5.116  1.00 93.05           C
ATOM    676  C   VAL A  61      14.783   2.111  -5.721  1.00 93.05           C
ATOM    677  O   VAL A  61      14.714   2.369  -6.922  1.00 93.05           O
ATOM    678  HA  VAL A  61      16.905   1.803  -5.793  1.00 93.05           H
ATOM    679  CB  VAL A  61      16.056   0.059  -4.897  1.00 93.05           C
ATOM    680  HB  VAL A  61      15.295  -0.158  -4.148  1.00 93.05           H
ATOM    681  CG1 VAL A  61      15.674  -0.675  -6.184  1.00 93.05           C
ATOM    682 1HG1 VAL A  61      14.684  -0.352  -6.505  1.00 93.05           H
ATOM    683 2HG1 VAL A  61      16.401  -0.447  -6.962  1.00 93.05           H
ATOM    684 3HG1 VAL A  61      15.663  -1.749  -5.999  1.00 93.05           H
ATOM    685  CG2 VAL A  61      17.399  -0.439  -4.360  1.00 93.05           C
ATOM    686 1HG2 VAL A  61      18.187  -0.203  -5.075  1.00 93.05           H
ATOM    687 2HG2 VAL A  61      17.614   0.048  -3.409  1.00 93.05           H
ATOM    688 3HG2 VAL A  61      17.354  -1.518  -4.213  1.00 93.05           H
ATOM    689  HN  VAL A  61      16.299   1.672  -3.047  1.00 93.05           H
ATOM    690  N   GLY A  62      13.787   2.265  -4.862  1.00 94.71           N
ATOM    691  CA  GLY A  62      12.459   2.643  -5.316  1.00 94.71           C
ATOM    692  C   GLY A  62      12.446   4.082  -5.836  1.00 94.71           C
ATOM    693  O   GLY A  62      11.819   4.372  -6.854  1.00 94.71           O
ATOM    694 1HA  GLY A  62      12.133   1.964  -6.104  1.00 94.71           H
ATOM    695 2HA  GLY A  62      11.748   2.543  -4.495  1.00 94.71           H
ATOM    696  HN  GLY A  62      13.875   2.137  -3.874  1.00 94.71           H
ATOM    697  N   ALA A  63      13.145   4.945  -5.114  1.00 94.83           N
ATOM    698  CA  ALA A  63      13.182   6.355  -5.462  1.00 94.83           C
ATOM    699  C   ALA A  63      13.800   6.518  -6.852  1.00 94.83           C
ATOM    700  O   ALA A  63      13.285   7.266  -7.681  1.00 94.83           O
ATOM    701  HA  ALA A  63      12.154   6.718  -5.486  1.00 94.83           H
ATOM    702  CB  ALA A  63      13.951   7.126  -4.388  1.00 94.83           C
ATOM    703 1HB  ALA A  63      13.455   7.002  -3.425  1.00 94.83           H
ATOM    704 2HB  ALA A  63      14.969   6.742  -4.324  1.00 94.83           H
ATOM    705 3HB  ALA A  63      13.978   8.184  -4.649  1.00 94.83           H
ATOM    706  HN  ALA A  63      13.679   4.695  -4.306  1.00 94.83           H
ATOM    707  N   LEU A  64      14.896   5.804  -7.064  1.00 89.11           N
ATOM    708  CA  LEU A  64      15.597   5.870  -8.335  1.00 89.11           C
ATOM    709  C   LEU A  64      14.686   5.339  -9.444  1.00 89.11           C
ATOM    710  O   LEU A  64      14.558   5.961 -10.497  1.00 89.11           O
ATOM    711  HA  LEU A  64      15.811   6.919  -8.536  1.00 89.11           H
ATOM    712  CB  LEU A  64      16.941   5.144  -8.244  1.00 89.11           C
ATOM    713 1HB  LEU A  64      16.767   4.149  -7.833  1.00 89.11           H
ATOM    714 2HB  LEU A  64      17.328   5.008  -9.254  1.00 89.11           H
ATOM    715  CG  LEU A  64      18.019   5.831  -7.403  1.00 89.11           C
ATOM    716  HG  LEU A  64      17.601   6.041  -6.418  1.00 89.11           H
ATOM    717  CD1 LEU A  64      19.224   4.911  -7.197  1.00 89.11           C
ATOM    718 1HD1 LEU A  64      18.905   4.004  -6.683  1.00 89.11           H
ATOM    719 2HD1 LEU A  64      19.650   4.649  -8.165  1.00 89.11           H
ATOM    720 3HD1 LEU A  64      19.974   5.424  -6.596  1.00 89.11           H
ATOM    721  CD2 LEU A  64      18.421   7.173  -8.018  1.00 89.11           C
ATOM    722 1HD2 LEU A  64      18.812   7.010  -9.022  1.00 89.11           H
ATOM    723 2HD2 LEU A  64      17.549   7.825  -8.069  1.00 89.11           H
ATOM    724 3HD2 LEU A  64      19.188   7.641  -7.400  1.00 89.11           H
ATOM    725  HN  LEU A  64      15.303   5.190  -6.388  1.00 89.11           H
ATOM    726  N   GLY A  65      14.077   4.195  -9.168  1.00 92.02           N
ATOM    727  CA  GLY A  65      13.305   3.496 -10.181  1.00 92.02           C
ATOM    728  C   GLY A  65      12.108   4.335 -10.635  1.00 92.02           C
ATOM    729  O   GLY A  65      11.918   4.555 -11.830  1.00 92.02           O
ATOM    730 1HA  GLY A  65      13.941   3.270 -11.037  1.00 92.02           H
ATOM    731 2HA  GLY A  65      12.955   2.543  -9.784  1.00 92.02           H
ATOM    732  HN  GLY A  65      14.105   3.748  -8.274  1.00 92.02           H
ATOM    733  N   ASN A  66      11.333   4.780  -9.657  1.00 89.49           N
ATOM    734  CA  ASN A  66      10.091   5.476  -9.945  1.00 89.49           C
ATOM    735  C   ASN A  66      10.406   6.838 -10.566  1.00 89.49           C
ATOM    736  O   ASN A  66       9.660   7.326 -11.413  1.00 89.49           O
ATOM    737  HA  ASN A  66       9.548   4.822 -10.628  1.00 89.49           H
ATOM    738  CB  ASN A  66       9.284   5.714  -8.667  1.00 89.49           C
ATOM    739 1HB  ASN A  66       9.947   6.061  -7.874  1.00 89.49           H
ATOM    740 2HB  ASN A  66       8.551   6.503  -8.837  1.00 89.49           H
ATOM    741  CG  ASN A  66       8.571   4.436  -8.222  1.00 89.49           C
ATOM    742  OD1 ASN A  66       7.678   3.931  -8.881  1.00 89.49           O
ATOM    743  ND2 ASN A  66       9.016   3.942  -7.069  1.00 89.49           N
ATOM    744 1HD2 ASN A  66       9.753   4.406  -6.578  1.00 89.49           H
ATOM    745 2HD2 ASN A  66       8.612   3.107  -6.694  1.00 89.49           H
ATOM    746  HN  ASN A  66      11.542   4.672  -8.685  1.00 89.49           H
ATOM    747  N   SER A  67      11.513   7.414 -10.120  1.00 90.70           N
ATOM    748  CA  SER A  67      11.962   8.687 -10.657  1.00 90.70           C
ATOM    749  C   SER A  67      12.252   8.552 -12.153  1.00 90.70           C
ATOM    750  O   SER A  67      11.951   9.456 -12.932  1.00 90.70           O
ATOM    751  HA  SER A  67      11.137   9.379 -10.488  1.00 90.70           H
ATOM    752  CB  SER A  67      13.205   9.188  -9.919  1.00 90.70           C
ATOM    753 1HB  SER A  67      14.001   8.449 -10.006  1.00 90.70           H
ATOM    754 2HB  SER A  67      13.566  10.101 -10.393  1.00 90.70           H
ATOM    755  OG  SER A  67      12.943   9.442  -8.542  1.00 90.70           O
ATOM    756  HG  SER A  67      13.444   8.790  -7.972  1.00 90.70           H
ATOM    757  HN  SER A  67      12.097   7.026  -9.408  1.00 90.70           H
ATOM    758  N   LEU A  68      12.832   7.416 -12.511  1.00 85.18           N
ATOM    759  CA  LEU A  68      13.135   7.136 -13.904  1.00 85.18           C
ATOM    760  C   LEU A  68      11.828   7.020 -14.692  1.00 85.18           C
ATOM    761  O   LEU A  68      11.730   7.514 -15.814  1.00 85.18           O
ATOM    762  HA  LEU A  68      13.698   7.984 -14.293  1.00 85.18           H
ATOM    763  CB  LEU A  68      14.034   5.904 -14.020  1.00 85.18           C
ATOM    764 1HB  LEU A  68      13.661   5.141 -13.337  1.00 85.18           H
ATOM    765 2HB  LEU A  68      13.938   5.502 -15.029  1.00 85.18           H
ATOM    766  CG  LEU A  68      15.519   6.127 -13.729  1.00 85.18           C
ATOM    767  HG  LEU A  68      15.604   6.691 -12.800  1.00 85.18           H
ATOM    768  CD1 LEU A  68      16.243   4.796 -13.518  1.00 85.18           C
ATOM    769 1HD1 LEU A  68      15.797   4.270 -12.674  1.00 85.18           H
ATOM    770 2HD1 LEU A  68      16.151   4.186 -14.416  1.00 85.18           H
ATOM    771 3HD1 LEU A  68      17.297   4.984 -13.312  1.00 85.18           H
ATOM    772  CD2 LEU A  68      16.173   6.967 -14.828  1.00 85.18           C
ATOM    773 1HD2 LEU A  68      16.078   6.452 -15.784  1.00 85.18           H
ATOM    774 2HD2 LEU A  68      15.679   7.937 -14.887  1.00 85.18           H
ATOM    775 3HD2 LEU A  68      17.228   7.111 -14.596  1.00 85.18           H
ATOM    776  HN  LEU A  68      13.095   6.696 -11.868  1.00 85.18           H
ATOM    777  N   VAL A  69      10.857   6.365 -14.072  1.00 87.13           N
ATOM    778  CA  VAL A  69       9.573   6.146 -14.716  1.00 87.13           C
ATOM    779  C   VAL A  69       8.962   7.495 -15.099  1.00 87.13           C
ATOM    780  O   VAL A  69       8.542   7.689 -16.238  1.00 87.13           O
ATOM    781  HA  VAL A  69       9.755   5.573 -15.625  1.00 87.13           H
ATOM    782  CB  VAL A  69       8.666   5.315 -13.806  1.00 87.13           C
ATOM    783  HB  VAL A  69       8.623   5.809 -12.835  1.00 87.13           H
ATOM    784  CG1 VAL A  69       7.243   5.249 -14.363  1.00 87.13           C
ATOM    785 1HG1 VAL A  69       6.835   6.257 -14.438  1.00 87.13           H
ATOM    786 2HG1 VAL A  69       7.261   4.790 -15.351  1.00 87.13           H
ATOM    787 3HG1 VAL A  69       6.620   4.653 -13.697  1.00 87.13           H
ATOM    788  CG2 VAL A  69       9.239   3.912 -13.594  1.00 87.13           C
ATOM    789 1HG2 VAL A  69       9.325   3.406 -14.556  1.00 87.13           H
ATOM    790 2HG2 VAL A  69      10.223   3.987 -13.133  1.00 87.13           H
ATOM    791 3HG2 VAL A  69       8.574   3.343 -12.944  1.00 87.13           H
ATOM    792  HN  VAL A  69      10.937   5.988 -13.149  1.00 87.13           H
ATOM    793  N   ILE A  70       8.932   8.393 -14.125  1.00 88.87           N
ATOM    794  CA  ILE A  70       8.314   9.692 -14.323  1.00 88.87           C
ATOM    795  C   ILE A  70       9.040  10.432 -15.449  1.00 88.87           C
ATOM    796  O   ILE A  70       8.406  11.054 -16.298  1.00 88.87           O
ATOM    797  HA  ILE A  70       7.283   9.520 -14.633  1.00 88.87           H
ATOM    798  CB  ILE A  70       8.267  10.470 -13.006  1.00 88.87           C
ATOM    799  HB  ILE A  70       9.272  10.488 -12.584  1.00 88.87           H
ATOM    800  CG1 ILE A  70       7.362   9.773 -11.989  1.00 88.87           C
ATOM    801 1HG1 ILE A  70       6.318   9.907 -12.274  1.00 88.87           H
ATOM    802 2HG1 ILE A  70       7.559   8.701 -11.997  1.00 88.87           H
ATOM    803  CG2 ILE A  70       7.851  11.923 -13.243  1.00 88.87           C
ATOM    804 1HG2 ILE A  70       8.569  12.404 -13.907  1.00 88.87           H
ATOM    805 2HG2 ILE A  70       6.861  11.948 -13.699  1.00 88.87           H
ATOM    806 3HG2 ILE A  70       7.826  12.454 -12.290  1.00 88.87           H
ATOM    807  CD1 ILE A  70       7.588  10.329 -10.582  1.00 88.87           C
ATOM    808 1HD1 ILE A  70       8.626  10.171 -10.291  1.00 88.87           H
ATOM    809 2HD1 ILE A  70       7.366  11.396 -10.573  1.00 88.87           H
ATOM    810 3HD1 ILE A  70       6.932   9.816  -9.879  1.00 88.87           H
ATOM    811  HN  ILE A  70       9.320   8.244 -13.215  1.00 88.87           H
ATOM    812  N   LEU A  71      10.362  10.338 -15.418  1.00 84.16           N
ATOM    813  CA  LEU A  71      11.185  11.060 -16.373  1.00 84.16           C
ATOM    814  C   LEU A  71      10.866  10.570 -17.787  1.00 84.16           C
ATOM    815  O   LEU A  71      10.741  11.371 -18.712  1.00 84.16           O
ATOM    816  HA  LEU A  71      10.918  12.114 -16.305  1.00 84.16           H
ATOM    817  CB  LEU A  71      12.665  10.943 -16.001  1.00 84.16           C
ATOM    818 1HB  LEU A  71      12.758  11.066 -14.922  1.00 84.16           H
ATOM    819 2HB  LEU A  71      13.000   9.933 -16.237  1.00 84.16           H
ATOM    820  CG  LEU A  71      13.608  11.936 -16.683  1.00 84.16           C
ATOM    821  HG  LEU A  71      13.098  12.349 -17.553  1.00 84.16           H
ATOM    822  CD1 LEU A  71      13.938  13.106 -15.754  1.00 84.16           C
ATOM    823 1HD1 LEU A  71      13.018  13.626 -15.485  1.00 84.16           H
ATOM    824 2HD1 LEU A  71      14.420  12.729 -14.852  1.00 84.16           H
ATOM    825 3HD1 LEU A  71      14.610  13.796 -16.264  1.00 84.16           H
ATOM    826  CD2 LEU A  71      14.870  11.233 -17.190  1.00 84.16           C
ATOM    827 1HD2 LEU A  71      15.392  10.775 -16.351  1.00 84.16           H
ATOM    828 2HD2 LEU A  71      14.592  10.463 -17.910  1.00 84.16           H
ATOM    829 3HD2 LEU A  71      15.523  11.962 -17.670  1.00 84.16           H
ATOM    830  HN  LEU A  71      10.868   9.784 -14.757  1.00 84.16           H
ATOM    831  N   VAL A  72      10.745   9.256 -17.911  1.00 83.78           N
ATOM    832  CA  VAL A  72      10.533   8.643 -19.211  1.00 83.78           C
ATOM    833  C   VAL A  72       9.221   9.159 -19.805  1.00 83.78           C
ATOM    834  O   VAL A  72       9.164   9.508 -20.984  1.00 83.78           O
ATOM    835  HA  VAL A  72      11.355   8.950 -19.857  1.00 83.78           H
ATOM    836  CB  VAL A  72      10.573   7.119 -19.084  1.00 83.78           C
ATOM    837  HB  VAL A  72       9.882   6.830 -18.292  1.00 83.78           H
ATOM    838  CG1 VAL A  72      10.111   6.448 -20.379  1.00 83.78           C
ATOM    839 1HG1 VAL A  72       9.088   6.754 -20.601  1.00 83.78           H
ATOM    840 2HG1 VAL A  72      10.766   6.748 -21.197  1.00 83.78           H
ATOM    841 3HG1 VAL A  72      10.150   5.366 -20.261  1.00 83.78           H
ATOM    842  CG2 VAL A  72      11.970   6.639 -18.686  1.00 83.78           C
ATOM    843 1HG2 VAL A  72      12.690   6.945 -19.445  1.00 83.78           H
ATOM    844 2HG2 VAL A  72      12.246   7.077 -17.726  1.00 83.78           H
ATOM    845 3HG2 VAL A  72      11.971   5.552 -18.602  1.00 83.78           H
ATOM    846  HN  VAL A  72      10.788   8.616 -17.144  1.00 83.78           H
ATOM    847  N   TYR A  73       8.199   9.191 -18.963  1.00 80.32           N
ATOM    848  CA  TYR A  73       6.881   9.619 -19.401  1.00 80.32           C
ATOM    849  C   TYR A  73       6.875  11.111 -19.741  1.00 80.32           C
ATOM    850  O   TYR A  73       6.157  11.543 -20.642  1.00 80.32           O
ATOM    851  HA  TYR A  73       6.621   9.050 -20.293  1.00 80.32           H
ATOM    852  CB  TYR A  73       5.943   9.375 -18.217  1.00 80.32           C
ATOM    853 1HB  TYR A  73       6.515   9.447 -17.292  1.00 80.32           H
ATOM    854 2HB  TYR A  73       5.194  10.166 -18.191  1.00 80.32           H
ATOM    855  CG  TYR A  73       5.232   8.020 -18.256  1.00 80.32           C
ATOM    856  CD1 TYR A  73       4.283   7.767 -19.225  1.00 80.32           C
ATOM    857  HD1 TYR A  73       4.039   8.532 -19.962  1.00 80.32           H
ATOM    858  CD2 TYR A  73       5.541   7.052 -17.322  1.00 80.32           C
ATOM    859  HD2 TYR A  73       6.291   7.252 -16.557  1.00 80.32           H
ATOM    860  CE1 TYR A  73       3.614   6.492 -19.262  1.00 80.32           C
ATOM    861  HE1 TYR A  73       2.862   6.279 -20.021  1.00 80.32           H
ATOM    862  CE2 TYR A  73       4.872   5.777 -17.359  1.00 80.32           C
ATOM    863  HE2 TYR A  73       5.106   5.004 -16.627  1.00 80.32           H
ATOM    864  CZ  TYR A  73       3.942   5.560 -18.327  1.00 80.32           C
ATOM    865  OH  TYR A  73       3.310   4.356 -18.361  1.00 80.32           O
ATOM    866  HH  TYR A  73       2.765   4.280 -19.196  1.00 80.32           H
ATOM    867  HN  TYR A  73       8.260   8.931 -17.999  1.00 80.32           H
ATOM    868  N   TRP A  74       7.682  11.858 -19.002  1.00 72.34           N
ATOM    869  CA  TRP A  74       7.705  13.303 -19.146  1.00 72.34           C
ATOM    870  C   TRP A  74       8.267  13.632 -20.531  1.00 72.34           C
ATOM    871  O   TRP A  74       7.664  14.396 -21.283  1.00 72.34           O
ATOM    872  HA  TRP A  74       6.680  13.663 -19.065  1.00 72.34           H
ATOM    873  CB  TRP A  74       8.497  13.955 -18.010  1.00 72.34           C
ATOM    874 1HB  TRP A  74       8.102  13.602 -17.057  1.00 72.34           H
ATOM    875 2HB  TRP A  74       9.534  13.624 -18.067  1.00 72.34           H
ATOM    876  CG  TRP A  74       8.463  15.484 -18.026  1.00 72.34           C
ATOM    877  CD1 TRP A  74       9.337  16.323 -18.599  1.00 72.34           C
ATOM    878  HD1 TRP A  74      10.221  16.005 -19.151  1.00 72.34           H
ATOM    879  CD2 TRP A  74       7.465  16.328 -17.414  1.00 72.34           C
ATOM    880  NE1 TRP A  74       8.977  17.641 -18.403  1.00 72.34           N
ATOM    881  HE1 TRP A  74       9.470  18.445 -18.734  1.00 72.34           H
ATOM    882  CE2 TRP A  74       7.802  17.644 -17.659  1.00 72.34           C
ATOM    883  CE3 TRP A  74       6.315  15.991 -16.678  1.00 72.34           C
ATOM    884  HE3 TRP A  74       6.028  14.961 -16.472  1.00 72.34           H
ATOM    885  CZ2 TRP A  74       7.042  18.728 -17.204  1.00 72.34           C
ATOM    886  HZ2 TRP A  74       7.329  19.758 -17.410  1.00 72.34           H
ATOM    887  CZ3 TRP A  74       5.566  17.086 -16.230  1.00 72.34           C
ATOM    888  HZ3 TRP A  74       4.664  16.880 -15.654  1.00 72.34           H
ATOM    889  CH2 TRP A  74       5.892  18.416 -16.468  1.00 72.34           C
ATOM    890  HH2 TRP A  74       5.255  19.213 -16.084  1.00 72.34           H
ATOM    891  HN  TRP A  74       8.312  11.491 -18.317  1.00 72.34           H
ATOM    892  N   TYR A  75       9.414  13.038 -20.825  1.00 70.87           N
ATOM    893  CA  TYR A  75      10.214  13.475 -21.957  1.00 70.87           C
ATOM    894  C   TYR A  75       9.852  12.693 -23.220  1.00 70.87           C
ATOM    895  O   TYR A  75       9.931  13.223 -24.327  1.00 70.87           O
ATOM    896  HA  TYR A  75      10.011  14.533 -22.123  1.00 70.87           H
ATOM    897  CB  TYR A  75      11.668  13.177 -21.585  1.00 70.87           C
ATOM    898 1HB  TYR A  75      11.706  12.237 -21.033  1.00 70.87           H
ATOM    899 2HB  TYR A  75      12.244  13.033 -22.499  1.00 70.87           H
ATOM    900  CG  TYR A  75      12.334  14.270 -20.747  1.00 70.87           C
ATOM    901  CD1 TYR A  75      12.865  15.385 -21.364  1.00 70.87           C
ATOM    902  HD1 TYR A  75      12.810  15.486 -22.448  1.00 70.87           H
ATOM    903  CD2 TYR A  75      12.403  14.142 -19.375  1.00 70.87           C
ATOM    904  HD2 TYR A  75      11.984  13.262 -18.888  1.00 70.87           H
ATOM    905  CE1 TYR A  75      13.491  16.414 -20.576  1.00 70.87           C
ATOM    906  HE1 TYR A  75      13.915  17.299 -21.050  1.00 70.87           H
ATOM    907  CE2 TYR A  75      13.029  15.171 -18.586  1.00 70.87           C
ATOM    908  HE2 TYR A  75      13.091  15.083 -17.502  1.00 70.87           H
ATOM    909  CZ  TYR A  75      13.543  16.256 -19.226  1.00 70.87           C
ATOM    910  OH  TYR A  75      14.134  17.229 -18.481  1.00 70.87           O
ATOM    911  HH  TYR A  75      14.085  16.993 -17.510  1.00 70.87           H
ATOM    912  HN  TYR A  75       9.797  12.273 -20.308  1.00 70.87           H
ATOM    913  N   CYS A  76       9.462  11.443 -23.012  1.00 70.03           N
ATOM    914  CA  CYS A  76       9.438  10.477 -24.097  1.00 70.03           C
ATOM    915  C   CYS A  76       7.990  10.037 -24.316  1.00 70.03           C
ATOM    916  O   CYS A  76       7.377  10.384 -25.325  1.00 70.03           O
ATOM    917  HA  CYS A  76       9.826  10.986 -24.979  1.00 70.03           H
ATOM    918  CB  CYS A  76      10.360   9.288 -23.816  1.00 70.03           C
ATOM    919 1HB  CYS A  76      11.311   9.641 -23.419  1.00 70.03           H
ATOM    920 2HB  CYS A  76       9.916   8.645 -23.056  1.00 70.03           H
ATOM    921  SG  CYS A  76      10.639   8.336 -25.353  1.00 70.03           S
ATOM    922  HG  CYS A  76       9.417   7.815 -25.419  1.00 70.03           H
ATOM    923  HN  CYS A  76       9.168  11.090 -22.125  1.00 70.03           H
ATOM    924  N   THR A  77       7.483   9.278 -23.355  1.00 62.90           N
ATOM    925  CA  THR A  77       6.252   8.534 -23.559  1.00 62.90           C
ATOM    926  C   THR A  77       5.074   9.493 -23.747  1.00 62.90           C
ATOM    927  O   THR A  77       4.232   9.284 -24.619  1.00 62.90           O
ATOM    928  HA  THR A  77       6.346   7.959 -24.480  1.00 62.90           H
ATOM    929  CB  THR A  77       6.075   7.579 -22.377  1.00 62.90           C
ATOM    930  HB  THR A  77       5.824   8.127 -21.468  1.00 62.90           H
ATOM    931  OG1 THR A  77       7.297   6.847 -22.336  1.00 62.90           O
ATOM    932  HG1 THR A  77       7.356   6.237 -23.126  1.00 62.90           H
ATOM    933  CG2 THR A  77       5.010   6.513 -22.640  1.00 62.90           C
ATOM    934 1HG2 THR A  77       5.295   5.921 -23.510  1.00 62.90           H
ATOM    935 2HG2 THR A  77       4.051   6.996 -22.828  1.00 62.90           H
ATOM    936 3HG2 THR A  77       4.925   5.862 -21.770  1.00 62.90           H
ATOM    937  HN  THR A  77       7.898   9.168 -22.452  1.00 62.90           H
ATOM    938  N   ARG A  78       5.053  10.524 -22.916  1.00 57.94           N
ATOM    939  CA  ARG A  78       3.863  11.344 -22.770  1.00 57.94           C
ATOM    940  C   ARG A  78       2.647  10.466 -22.469  1.00 57.94           C
ATOM    941  O   ARG A  78       2.607   9.300 -22.859  1.00 57.94           O
ATOM    942  HA  ARG A  78       4.083  12.009 -21.935  1.00 57.94           H
ATOM    943  CB  ARG A  78       3.595  12.156 -24.039  1.00 57.94           C
ATOM    944 1HB  ARG A  78       3.423  11.482 -24.877  1.00 57.94           H
ATOM    945 2HB  ARG A  78       2.686  12.745 -23.913  1.00 57.94           H
ATOM    946  CG  ARG A  78       4.770  13.083 -24.355  1.00 57.94           C
ATOM    947 1HG  ARG A  78       5.013  13.681 -23.476  1.00 57.94           H
ATOM    948 2HG  ARG A  78       5.653  12.489 -24.590  1.00 57.94           H
ATOM    949  CD  ARG A  78       4.441  14.005 -25.530  1.00 57.94           C
ATOM    950 1HD  ARG A  78       4.219  13.412 -26.417  1.00 57.94           H
ATOM    951 2HD  ARG A  78       3.549  14.590 -25.306  1.00 57.94           H
ATOM    952  NE  ARG A  78       5.582  14.909 -25.800  1.00 57.94           N
ATOM    953  HE  ARG A  78       6.434  14.749 -25.302  1.00 57.94           H
ATOM    954  CZ  ARG A  78       5.544  15.927 -26.670  1.00 57.94           C
ATOM    955  NH1 ARG A  78       4.428  16.187 -27.366  1.00 57.94           N
ATOM    956 1HH1 ARG A  78       3.616  15.619 -27.237  1.00 57.94           H
ATOM    957 2HH1 ARG A  78       4.409  16.949 -28.013  1.00 57.94           H
ATOM    958  NH2 ARG A  78       6.639  16.682 -26.835  1.00 57.94           N
ATOM    959 1HH2 ARG A  78       6.628  17.445 -27.480  1.00 57.94           H
ATOM    960 2HH2 ARG A  78       7.468  16.481 -26.312  1.00 57.94           H
ATOM    961  HN  ARG A  78       5.829  10.801 -22.349  1.00 57.94           H
ATOM    962  N   VAL A  79       1.684  11.059 -21.778  1.00 73.04           N
ATOM    963  CA  VAL A  79       0.460  10.353 -21.442  1.00 73.04           C
ATOM    964  C   VAL A  79      -0.474  10.356 -22.654  1.00 73.04           C
ATOM    965  O   VAL A  79      -1.130  11.358 -22.935  1.00 73.04           O
ATOM    966  HA  VAL A  79       0.728   9.323 -21.208  1.00 73.04           H
ATOM    967  CB  VAL A  79      -0.176  10.972 -20.196  1.00 73.04           C
ATOM    968  HB  VAL A  79      -0.455  11.998 -20.436  1.00 73.04           H
ATOM    969  CG1 VAL A  79      -1.448  10.221 -19.799  1.00 73.04           C
ATOM    970 1HG1 VAL A  79      -2.167  10.265 -20.617  1.00 73.04           H
ATOM    971 2HG1 VAL A  79      -1.204   9.180 -19.586  1.00 73.04           H
ATOM    972 3HG1 VAL A  79      -1.880  10.681 -18.910  1.00 73.04           H
ATOM    973  CG2 VAL A  79       0.820  11.015 -19.036  1.00 73.04           C
ATOM    974 1HG2 VAL A  79       1.143  10.002 -18.796  1.00 73.04           H
ATOM    975 2HG2 VAL A  79       1.685  11.614 -19.321  1.00 73.04           H
ATOM    976 3HG2 VAL A  79       0.342  11.459 -18.163  1.00 73.04           H
ATOM    977  HN  VAL A  79       1.732  12.003 -21.450  1.00 73.04           H
ATOM    978  N   LYS A  80      -0.505   9.222 -23.340  1.00 65.93           N
ATOM    979  CA  LYS A  80      -1.284   9.107 -24.561  1.00 65.93           C
ATOM    980  C   LYS A  80      -2.528   8.260 -24.290  1.00 65.93           C
ATOM    981  O   LYS A  80      -3.551   8.423 -24.953  1.00 65.93           O
ATOM    982  HA  LYS A  80      -1.604  10.111 -24.840  1.00 65.93           H
ATOM    983  CB  LYS A  80      -0.415   8.576 -25.703  1.00 65.93           C
ATOM    984 1HB  LYS A  80       0.070   7.649 -25.395  1.00 65.93           H
ATOM    985 2HB  LYS A  80      -1.042   8.337 -26.561  1.00 65.93           H
ATOM    986  CG  LYS A  80       0.646   9.602 -26.108  1.00 65.93           C
ATOM    987 1HG  LYS A  80       0.162  10.533 -26.402  1.00 65.93           H
ATOM    988 2HG  LYS A  80       1.282   9.829 -25.253  1.00 65.93           H
ATOM    989  CD  LYS A  80       1.502   9.078 -27.263  1.00 65.93           C
ATOM    990 1HD  LYS A  80       1.957   8.129 -26.981  1.00 65.93           H
ATOM    991 2HD  LYS A  80       0.870   8.884 -28.130  1.00 65.93           H
ATOM    992  CE  LYS A  80       2.594  10.083 -27.636  1.00 65.93           C
ATOM    993 1HE  LYS A  80       2.139  11.020 -27.959  1.00 65.93           H
ATOM    994 2HE  LYS A  80       3.202  10.310 -26.760  1.00 65.93           H
ATOM    995  NZ  LYS A  80       3.449   9.542 -28.715  1.00 65.93           N
ATOM    996 1HZ  LYS A  80       4.159  10.225 -28.958  1.00 65.93           H
ATOM    997 2HZ  LYS A  80       3.896   8.689 -28.397  1.00 65.93           H
ATOM    998 3HZ  LYS A  80       2.880   9.342 -29.530  1.00 65.93           H
ATOM    999  HN  LYS A  80      -0.011   8.394 -23.074  1.00 65.93           H
ATOM   1000  N   THR A  81      -2.400   7.373 -23.313  1.00 75.51           N
ATOM   1001  CA  THR A  81      -3.443   6.397 -23.047  1.00 75.51           C
ATOM   1002  C   THR A  81      -3.890   6.479 -21.586  1.00 75.51           C
ATOM   1003  O   THR A  81      -3.207   7.078 -20.757  1.00 75.51           O
ATOM   1004  HA  THR A  81      -4.309   6.644 -23.661  1.00 75.51           H
ATOM   1005  CB  THR A  81      -2.912   5.018 -23.444  1.00 75.51           C
ATOM   1006  HB  THR A  81      -3.718   4.285 -23.475  1.00 75.51           H
ATOM   1007  OG1 THR A  81      -1.880   4.758 -22.496  1.00 75.51           O
ATOM   1008  HG1 THR A  81      -1.013   5.135 -22.822  1.00 75.51           H
ATOM   1009  CG2 THR A  81      -2.186   5.035 -24.790  1.00 75.51           C
ATOM   1010 1HG2 THR A  81      -1.338   5.719 -24.737  1.00 75.51           H
ATOM   1011 2HG2 THR A  81      -2.872   5.367 -25.569  1.00 75.51           H
ATOM   1012 3HG2 THR A  81      -1.829   4.032 -25.024  1.00 75.51           H
ATOM   1013  HN  THR A  81      -1.604   7.316 -22.711  1.00 75.51           H
ATOM   1014  N   MET A  82      -5.034   5.868 -21.316  1.00 76.16           N
ATOM   1015  CA  MET A  82      -5.546   5.806 -19.957  1.00 76.16           C
ATOM   1016  C   MET A  82      -4.572   5.068 -19.037  1.00 76.16           C
ATOM   1017  O   MET A  82      -4.415   5.433 -17.873  1.00 76.16           O
ATOM   1018  HA  MET A  82      -5.647   6.843 -19.634  1.00 76.16           H
ATOM   1019  CB  MET A  82      -6.897   5.088 -19.953  1.00 76.16           C
ATOM   1020 1HB  MET A  82      -7.522   5.477 -20.758  1.00 76.16           H
ATOM   1021 2HB  MET A  82      -6.749   4.026 -20.149  1.00 76.16           H
ATOM   1022  CG  MET A  82      -7.611   5.270 -18.612  1.00 76.16           C
ATOM   1023 1HG  MET A  82      -7.064   4.750 -17.826  1.00 76.16           H
ATOM   1024 2HG  MET A  82      -7.631   6.326 -18.342  1.00 76.16           H
ATOM   1025  SD  MET A  82      -9.276   4.637 -18.716  1.00 76.16           S
ATOM   1026  CE  MET A  82      -9.877   5.077 -17.094  1.00 76.16           C
ATOM   1027 1HE  MET A  82      -9.265   4.590 -16.335  1.00 76.16           H
ATOM   1028 2HE  MET A  82      -9.822   6.158 -16.967  1.00 76.16           H
ATOM   1029 3HE  MET A  82     -10.912   4.752 -16.989  1.00 76.16           H
ATOM   1030  HN  MET A  82      -5.606   5.422 -22.004  1.00 76.16           H
ATOM   1031  N   THR A  83      -3.945   4.042 -19.593  1.00 76.44           N
ATOM   1032  CA  THR A  83      -2.972   3.265 -18.845  1.00 76.44           C
ATOM   1033  C   THR A  83      -1.791   4.144 -18.430  1.00 76.44           C
ATOM   1034  O   THR A  83      -1.336   4.081 -17.289  1.00 76.44           O
ATOM   1035  HA  THR A  83      -3.446   2.913 -17.928  1.00 76.44           H
ATOM   1036  CB  THR A  83      -2.565   2.065 -19.702  1.00 76.44           C
ATOM   1037  HB  THR A  83      -1.756   2.330 -20.384  1.00 76.44           H
ATOM   1038  OG1 THR A  83      -3.780   1.652 -20.321  1.00 76.44           O
ATOM   1039  HG1 THR A  83      -4.557   1.884 -19.737  1.00 76.44           H
ATOM   1040  CG2 THR A  83      -2.146   0.858 -18.860  1.00 76.44           C
ATOM   1041 1HG2 THR A  83      -2.978   0.551 -18.227  1.00 76.44           H
ATOM   1042 2HG2 THR A  83      -1.295   1.129 -18.236  1.00 76.44           H
ATOM   1043 3HG2 THR A  83      -1.867   0.035 -19.518  1.00 76.44           H
ATOM   1044  HN  THR A  83      -4.091   3.742 -20.536  1.00 76.44           H
ATOM   1045  N   ASP A  84      -1.328   4.945 -19.379  1.00 79.06           N
ATOM   1046  CA  ASP A  84      -0.174   5.795 -19.144  1.00 79.06           C
ATOM   1047  C   ASP A  84      -0.465   6.729 -17.968  1.00 79.06           C
ATOM   1048  O   ASP A  84       0.420   7.015 -17.164  1.00 79.06           O
ATOM   1049  HA  ASP A  84       0.649   5.110 -18.939  1.00 79.06           H
ATOM   1050  CB  ASP A  84       0.133   6.659 -20.370  1.00 79.06           C
ATOM   1051 1HB  ASP A  84      -0.718   7.305 -20.586  1.00 79.06           H
ATOM   1052 2HB  ASP A  84       0.981   7.309 -20.157  1.00 79.06           H
ATOM   1053  CG  ASP A  84       0.442   5.789 -21.590  1.00 79.06           C
ATOM   1054  OD1 ASP A  84       1.072   4.729 -21.385  1.00 79.06           O
ATOM   1055  OD2 ASP A  84       0.043   6.204 -22.699  1.00 79.06           O
ATOM   1056  HN  ASP A  84      -1.728   5.017 -20.293  1.00 79.06           H
ATOM   1057  N   MET A  85      -1.710   7.180 -17.906  1.00 84.58           N
ATOM   1058  CA  MET A  85      -2.124   8.091 -16.852  1.00 84.58           C
ATOM   1059  C   MET A  85      -2.011   7.427 -15.478  1.00 84.58           C
ATOM   1060  O   MET A  85      -1.478   8.019 -14.541  1.00 84.58           O
ATOM   1061  HA  MET A  85      -1.440   8.938 -16.911  1.00 84.58           H
ATOM   1062  CB  MET A  85      -3.571   8.525 -17.093  1.00 84.58           C
ATOM   1063 1HB  MET A  85      -3.691   8.846 -18.127  1.00 84.58           H
ATOM   1064 2HB  MET A  85      -4.239   7.677 -16.942  1.00 84.58           H
ATOM   1065  CG  MET A  85      -3.965   9.665 -16.150  1.00 84.58           C
ATOM   1066 1HG  MET A  85      -5.039   9.840 -16.208  1.00 84.58           H
ATOM   1067 2HG  MET A  85      -3.741   9.389 -15.120  1.00 84.58           H
ATOM   1068  SD  MET A  85      -3.081  11.152 -16.589  1.00 84.58           S
ATOM   1069  CE  MET A  85      -3.556  12.207 -15.229  1.00 84.58           C
ATOM   1070 1HE  MET A  85      -4.640  12.322 -15.221  1.00 84.58           H
ATOM   1071 2HE  MET A  85      -3.231  11.759 -14.291  1.00 84.58           H
ATOM   1072 3HE  MET A  85      -3.088  13.184 -15.347  1.00 84.58           H
ATOM   1073  HN  MET A  85      -2.427   6.933 -18.558  1.00 84.58           H
ATOM   1074  N   PHE A  86      -2.522   6.207 -15.402  1.00 87.21           N
ATOM   1075  CA  PHE A  86      -2.536   5.479 -14.145  1.00 87.21           C
ATOM   1076  C   PHE A  86      -1.118   5.097 -13.716  1.00 87.21           C
ATOM   1077  O   PHE A  86      -0.785   5.162 -12.533  1.00 87.21           O
ATOM   1078  HA  PHE A  86      -2.977   6.137 -13.396  1.00 87.21           H
ATOM   1079  CB  PHE A  86      -3.347   4.202 -14.377  1.00 87.21           C
ATOM   1080 1HB  PHE A  86      -2.941   3.678 -15.242  1.00 87.21           H
ATOM   1081 2HB  PHE A  86      -3.222   3.543 -13.518  1.00 87.21           H
ATOM   1082  CG  PHE A  86      -4.841   4.446 -14.600  1.00 87.21           C
ATOM   1083  CD1 PHE A  86      -5.487   5.407 -13.888  1.00 87.21           C
ATOM   1084  HD1 PHE A  86      -4.941   6.005 -13.158  1.00 87.21           H
ATOM   1085  CD2 PHE A  86      -5.523   3.700 -15.511  1.00 87.21           C
ATOM   1086  HD2 PHE A  86      -5.005   2.930 -16.082  1.00 87.21           H
ATOM   1087  CE1 PHE A  86      -6.874   5.633 -14.096  1.00 87.21           C
ATOM   1088  HE1 PHE A  86      -7.392   6.404 -13.525  1.00 87.21           H
ATOM   1089  CE2 PHE A  86      -6.909   3.926 -15.719  1.00 87.21           C
ATOM   1090  HE2 PHE A  86      -7.456   3.329 -16.449  1.00 87.21           H
ATOM   1091  CZ  PHE A  86      -7.555   4.888 -15.007  1.00 87.21           C
ATOM   1092  HZ  PHE A  86      -8.620   5.062 -15.166  1.00 87.21           H
ATOM   1093  HN  PHE A  86      -2.919   5.718 -16.179  1.00 87.21           H
ATOM   1094  N   LEU A  87      -0.321   4.708 -14.700  1.00 81.53           N
ATOM   1095  CA  LEU A  87       1.037   4.265 -14.432  1.00 81.53           C
ATOM   1096  C   LEU A  87       1.854   5.439 -13.891  1.00 81.53           C
ATOM   1097  O   LEU A  87       2.710   5.258 -13.027  1.00 81.53           O
ATOM   1098  HA  LEU A  87       0.983   3.497 -13.660  1.00 81.53           H
ATOM   1099  CB  LEU A  87       1.643   3.614 -15.677  1.00 81.53           C
ATOM   1100 1HB  LEU A  87       1.516   4.296 -16.517  1.00 81.53           H
ATOM   1101 2HB  LEU A  87       2.716   3.502 -15.517  1.00 81.53           H
ATOM   1102  CG  LEU A  87       1.068   2.252 -16.069  1.00 81.53           C
ATOM   1103  HG  LEU A  87      -0.004   2.366 -16.225  1.00 81.53           H
ATOM   1104  CD1 LEU A  87       1.668   1.763 -17.390  1.00 81.53           C
ATOM   1105 1HD1 LEU A  87       1.440   2.480 -18.179  1.00 81.53           H
ATOM   1106 2HD1 LEU A  87       2.749   1.670 -17.285  1.00 81.53           H
ATOM   1107 3HD1 LEU A  87       1.242   0.793 -17.645  1.00 81.53           H
ATOM   1108  CD2 LEU A  87       1.256   1.233 -14.943  1.00 81.53           C
ATOM   1109 1HD2 LEU A  87       2.318   1.116 -14.732  1.00 81.53           H
ATOM   1110 2HD2 LEU A  87       0.743   1.583 -14.047  1.00 81.53           H
ATOM   1111 3HD2 LEU A  87       0.838   0.273 -15.249  1.00 81.53           H
ATOM   1112  HN  LEU A  87      -0.589   4.692 -15.663  1.00 81.53           H
ATOM   1113  N   LEU A  88       1.562   6.617 -14.423  1.00 88.00           N
ATOM   1114  CA  LEU A  88       2.249   7.823 -13.993  1.00 88.00           C
ATOM   1115  C   LEU A  88       1.883   8.122 -12.538  1.00 88.00           C
ATOM   1116  O   LEU A  88       2.761   8.365 -11.711  1.00 88.00           O
ATOM   1117  HA  LEU A  88       3.319   7.627 -14.047  1.00 88.00           H
ATOM   1118  CB  LEU A  88       1.952   8.979 -14.952  1.00 88.00           C
ATOM   1119 1HB  LEU A  88       2.309   8.703 -15.944  1.00 88.00           H
ATOM   1120 2HB  LEU A  88       0.871   9.096 -15.024  1.00 88.00           H
ATOM   1121  CG  LEU A  88       2.560  10.332 -14.579  1.00 88.00           C
ATOM   1122  HG  LEU A  88       2.223  10.593 -13.576  1.00 88.00           H
ATOM   1123  CD1 LEU A  88       4.088  10.254 -14.536  1.00 88.00           C
ATOM   1124 1HD1 LEU A  88       4.393   9.517 -13.794  1.00 88.00           H
ATOM   1125 2HD1 LEU A  88       4.464   9.960 -15.516  1.00 88.00           H
ATOM   1126 3HD1 LEU A  88       4.494  11.229 -14.269  1.00 88.00           H
ATOM   1127  CD2 LEU A  88       2.069  11.433 -15.521  1.00 88.00           C
ATOM   1128 1HD2 LEU A  88       2.356  11.190 -16.544  1.00 88.00           H
ATOM   1129 2HD2 LEU A  88       0.983  11.508 -15.457  1.00 88.00           H
ATOM   1130 3HD2 LEU A  88       2.516  12.384 -15.234  1.00 88.00           H
ATOM   1131  HN  LEU A  88       0.872   6.754 -15.133  1.00 88.00           H
ATOM   1132  N   ASN A  89       0.586   8.094 -12.269  1.00 89.79           N
ATOM   1133  CA  ASN A  89       0.089   8.422 -10.944  1.00 89.79           C
ATOM   1134  C   ASN A  89       0.570   7.365  -9.947  1.00 89.79           C
ATOM   1135  O   ASN A  89       0.805   7.670  -8.779  1.00 89.79           O
ATOM   1136  HA  ASN A  89       0.488   9.413 -10.726  1.00 89.79           H
ATOM   1137  CB  ASN A  89      -1.440   8.436 -10.917  1.00 89.79           C
ATOM   1138 1HB  ASN A  89      -1.826   7.613 -11.519  1.00 89.79           H
ATOM   1139 2HB  ASN A  89      -1.791   8.276  -9.897  1.00 89.79           H
ATOM   1140  CG  ASN A  89      -1.986   9.763 -11.448  1.00 89.79           C
ATOM   1141  OD1 ASN A  89      -2.195  10.716 -10.716  1.00 89.79           O
ATOM   1142  ND2 ASN A  89      -2.205   9.771 -12.760  1.00 89.79           N
ATOM   1143 1HD2 ASN A  89      -2.013   8.954 -13.304  1.00 89.79           H
ATOM   1144 2HD2 ASN A  89      -2.562  10.594 -13.202  1.00 89.79           H
ATOM   1145  HN  ASN A  89      -0.118   7.853 -12.937  1.00 89.79           H
ATOM   1146  N   LEU A  90       0.703   6.145 -10.446  1.00 86.61           N
ATOM   1147  CA  LEU A  90       1.180   5.047  -9.622  1.00 86.61           C
ATOM   1148  C   LEU A  90       2.613   5.338  -9.173  1.00 86.61           C
ATOM   1149  O   LEU A  90       2.953   5.150  -8.006  1.00 86.61           O
ATOM   1150  HA  LEU A  90       0.544   5.003  -8.737  1.00 86.61           H
ATOM   1151  CB  LEU A  90       1.024   3.716 -10.359  1.00 86.61           C
ATOM   1152 1HB  LEU A  90      -0.018   3.610 -10.660  1.00 86.61           H
ATOM   1153 2HB  LEU A  90       1.617   3.758 -11.273  1.00 86.61           H
ATOM   1154  CG  LEU A  90       1.431   2.465  -9.578  1.00 86.61           C
ATOM   1155  HG  LEU A  90       2.454   2.599  -9.228  1.00 86.61           H
ATOM   1156  CD1 LEU A  90       0.549   2.280  -8.341  1.00 86.61           C
ATOM   1157 1HD1 LEU A  90       0.652   3.148  -7.689  1.00 86.61           H
ATOM   1158 2HD1 LEU A  90      -0.491   2.178  -8.648  1.00 86.61           H
ATOM   1159 3HD1 LEU A  90       0.860   1.384  -7.804  1.00 86.61           H
ATOM   1160  CD2 LEU A  90       1.419   1.228 -10.479  1.00 86.61           C
ATOM   1161 1HD2 LEU A  90       0.417   1.080 -10.880  1.00 86.61           H
ATOM   1162 2HD2 LEU A  90       2.122   1.371 -11.301  1.00 86.61           H
ATOM   1163 3HD2 LEU A  90       1.712   0.353  -9.899  1.00 86.61           H
ATOM   1164  HN  LEU A  90       0.492   5.901 -11.393  1.00 86.61           H
ATOM   1165  N   ALA A  91       3.417   5.791 -10.124  1.00 90.86           N
ATOM   1166  CA  ALA A  91       4.816   6.074  -9.850  1.00 90.86           C
ATOM   1167  C   ALA A  91       4.912   7.223  -8.845  1.00 90.86           C
ATOM   1168  O   ALA A  91       5.781   7.220  -7.975  1.00 90.86           O
ATOM   1169  HA  ALA A  91       5.255   5.179  -9.409  1.00 90.86           H
ATOM   1170  CB  ALA A  91       5.540   6.383 -11.162  1.00 90.86           C
ATOM   1171 1HB  ALA A  91       5.467   5.525 -11.829  1.00 90.86           H
ATOM   1172 2HB  ALA A  91       5.080   7.251 -11.635  1.00 90.86           H
ATOM   1173 3HB  ALA A  91       6.589   6.595 -10.956  1.00 90.86           H
ATOM   1174  HN  ALA A  91       3.127   5.965 -11.065  1.00 90.86           H
ATOM   1175  N   ILE A  92       4.007   8.179  -8.999  1.00 90.94           N
ATOM   1176  CA  ILE A  92       3.967   9.322  -8.104  1.00 90.94           C
ATOM   1177  C   ILE A  92       3.618   8.847  -6.692  1.00 90.94           C
ATOM   1178  O   ILE A  92       4.237   9.274  -5.718  1.00 90.94           O
ATOM   1179  HA  ILE A  92       4.966   9.757  -8.084  1.00 90.94           H
ATOM   1180  CB  ILE A  92       3.018  10.393  -8.644  1.00 90.94           C
ATOM   1181  HB  ILE A  92       2.070   9.916  -8.892  1.00 90.94           H
ATOM   1182  CG1 ILE A  92       3.564  11.009  -9.934  1.00 90.94           C
ATOM   1183 1HG1 ILE A  92       4.418  11.645  -9.704  1.00 90.94           H
ATOM   1184 2HG1 ILE A  92       3.922  10.220 -10.595  1.00 90.94           H
ATOM   1185  CG2 ILE A  92       2.725  11.454  -7.582  1.00 90.94           C
ATOM   1186 1HG2 ILE A  92       2.262  10.982  -6.715  1.00 90.94           H
ATOM   1187 2HG2 ILE A  92       3.657  11.933  -7.280  1.00 90.94           H
ATOM   1188 3HG2 ILE A  92       2.048  12.203  -7.992  1.00 90.94           H
ATOM   1189  CD1 ILE A  92       2.488  11.830 -10.648  1.00 90.94           C
ATOM   1190 1HD1 ILE A  92       1.645  11.186 -10.898  1.00 90.94           H
ATOM   1191 2HD1 ILE A  92       2.149  12.633  -9.993  1.00 90.94           H
ATOM   1192 3HD1 ILE A  92       2.903  12.257 -11.561  1.00 90.94           H
ATOM   1193  HN  ILE A  92       3.312   8.180  -9.718  1.00 90.94           H
ATOM   1194  N   ALA A  93       2.627   7.970  -6.625  1.00 91.83           N
ATOM   1195  CA  ALA A  93       2.135   7.492  -5.344  1.00 91.83           C
ATOM   1196  C   ALA A  93       3.257   6.750  -4.617  1.00 91.83           C
ATOM   1197  O   ALA A  93       3.490   6.978  -3.431  1.00 91.83           O
ATOM   1198  HA  ALA A  93       1.844   8.362  -4.755  1.00 91.83           H
ATOM   1199  CB  ALA A  93       0.903   6.613  -5.566  1.00 91.83           C
ATOM   1200 1HB  ALA A  93       0.124   7.195  -6.060  1.00 91.83           H
ATOM   1201 2HB  ALA A  93       1.171   5.762  -6.192  1.00 91.83           H
ATOM   1202 3HB  ALA A  93       0.534   6.255  -4.605  1.00 91.83           H
ATOM   1203  HN  ALA A  93       2.163   7.588  -7.425  1.00 91.83           H
ATOM   1204  N   ASP A  94       3.924   5.877  -5.358  1.00 88.24           N
ATOM   1205  CA  ASP A  94       4.995   5.076  -4.790  1.00 88.24           C
ATOM   1206  C   ASP A  94       6.080   6.002  -4.237  1.00 88.24           C
ATOM   1207  O   ASP A  94       6.613   5.764  -3.155  1.00 88.24           O
ATOM   1208  HA  ASP A  94       4.522   4.477  -4.012  1.00 88.24           H
ATOM   1209  CB  ASP A  94       5.634   4.179  -5.851  1.00 88.24           C
ATOM   1210 1HB  ASP A  94       5.776   4.744  -6.773  1.00 88.24           H
ATOM   1211 2HB  ASP A  94       6.622   3.862  -5.517  1.00 88.24           H
ATOM   1212  CG  ASP A  94       4.765   2.951  -6.128  1.00 88.24           C
ATOM   1213  OD1 ASP A  94       4.026   2.558  -5.199  1.00 88.24           O
ATOM   1214  OD2 ASP A  94       4.858   2.433  -7.261  1.00 88.24           O
ATOM   1215  HN  ASP A  94       3.743   5.714  -6.328  1.00 88.24           H
ATOM   1216  N   LEU A  95       6.376   7.040  -5.006  1.00 90.46           N
ATOM   1217  CA  LEU A  95       7.453   7.950  -4.654  1.00 90.46           C
ATOM   1218  C   LEU A  95       7.112   8.651  -3.338  1.00 90.46           C
ATOM   1219  O   LEU A  95       7.970   8.797  -2.468  1.00 90.46           O
ATOM   1220  HA  LEU A  95       8.351   7.350  -4.504  1.00 90.46           H
ATOM   1221  CB  LEU A  95       7.739   8.913  -5.808  1.00 90.46           C
ATOM   1222 1HB  LEU A  95       7.827   8.332  -6.727  1.00 90.46           H
ATOM   1223 2HB  LEU A  95       6.879   9.571  -5.928  1.00 90.46           H
ATOM   1224  CG  LEU A  95       8.992   9.779  -5.664  1.00 90.46           C
ATOM   1225  HG  LEU A  95       8.959  10.268  -4.690  1.00 90.46           H
ATOM   1226  CD1 LEU A  95      10.259   8.920  -5.695  1.00 90.46           C
ATOM   1227 1HD1 LEU A  95      10.232   8.204  -4.874  1.00 90.46           H
ATOM   1228 2HD1 LEU A  95      10.311   8.385  -6.643  1.00 90.46           H
ATOM   1229 3HD1 LEU A  95      11.134   9.561  -5.590  1.00 90.46           H
ATOM   1230  CD2 LEU A  95       9.022  10.882  -6.723  1.00 90.46           C
ATOM   1231 1HD2 LEU A  95       9.020  10.432  -7.716  1.00 90.46           H
ATOM   1232 2HD2 LEU A  95       8.143  11.517  -6.611  1.00 90.46           H
ATOM   1233 3HD2 LEU A  95       9.922  11.483  -6.598  1.00 90.46           H
ATOM   1234  HN  LEU A  95       5.895   7.262  -5.854  1.00 90.46           H
ATOM   1235  N   LEU A  96       5.858   9.067  -3.233  1.00 87.75           N
ATOM   1236  CA  LEU A  96       5.404   9.783  -2.053  1.00 87.75           C
ATOM   1237  C   LEU A  96       5.557   8.883  -0.825  1.00 87.75           C
ATOM   1238  O   LEU A  96       5.946   9.348   0.245  1.00 87.75           O
ATOM   1239  HA  LEU A  96       6.051  10.651  -1.928  1.00 87.75           H
ATOM   1240  CB  LEU A  96       3.981  10.306  -2.259  1.00 87.75           C
ATOM   1241 1HB  LEU A  96       3.367   9.490  -2.641  1.00 87.75           H
ATOM   1242 2HB  LEU A  96       3.573  10.584  -1.287  1.00 87.75           H
ATOM   1243  CG  LEU A  96       3.835  11.501  -3.203  1.00 87.75           C
ATOM   1244  HG  LEU A  96       4.297  11.241  -4.156  1.00 87.75           H
ATOM   1245  CD1 LEU A  96       2.362  11.802  -3.483  1.00 87.75           C
ATOM   1246 1HD1 LEU A  96       1.894  10.933  -3.945  1.00 87.75           H
ATOM   1247 2HD1 LEU A  96       1.854  12.033  -2.546  1.00 87.75           H
ATOM   1248 3HD1 LEU A  96       2.287  12.656  -4.156  1.00 87.75           H
ATOM   1249  CD2 LEU A  96       4.577  12.723  -2.659  1.00 87.75           C
ATOM   1250 1HD2 LEU A  96       4.167  12.994  -1.686  1.00 87.75           H
ATOM   1251 2HD2 LEU A  96       5.636  12.488  -2.554  1.00 87.75           H
ATOM   1252 3HD2 LEU A  96       4.458  13.558  -3.350  1.00 87.75           H
ATOM   1253  HN  LEU A  96       5.161   8.922  -3.934  1.00 87.75           H
ATOM   1254  N   PHE A  97       5.242   7.611  -1.021  1.00 88.90           N
ATOM   1255  CA  PHE A  97       5.352   6.639   0.054  1.00 88.90           C
ATOM   1256  C   PHE A  97       6.802   6.501   0.523  1.00 88.90           C
ATOM   1257  O   PHE A  97       7.074   6.508   1.722  1.00 88.90           O
ATOM   1258  HA  PHE A  97       4.738   6.999   0.880  1.00 88.90           H
ATOM   1259  CB  PHE A  97       4.880   5.296  -0.507  1.00 88.90           C
ATOM   1260 1HB  PHE A  97       3.794   5.313  -0.596  1.00 88.90           H
ATOM   1261 2HB  PHE A  97       5.280   5.174  -1.513  1.00 88.90           H
ATOM   1262  CG  PHE A  97       5.289   4.090   0.340  1.00 88.90           C
ATOM   1263  CD1 PHE A  97       6.197   3.198  -0.140  1.00 88.90           C
ATOM   1264  HD1 PHE A  97       6.633   3.343  -1.129  1.00 88.90           H
ATOM   1265  CD2 PHE A  97       4.745   3.909   1.573  1.00 88.90           C
ATOM   1266  HD2 PHE A  97       4.018   4.623   1.958  1.00 88.90           H
ATOM   1267  CE1 PHE A  97       6.576   2.078   0.646  1.00 88.90           C
ATOM   1268  HE1 PHE A  97       7.304   1.363   0.261  1.00 88.90           H
ATOM   1269  CE2 PHE A  97       5.125   2.789   2.360  1.00 88.90           C
ATOM   1270  HE2 PHE A  97       4.689   2.644   3.348  1.00 88.90           H
ATOM   1271  CZ  PHE A  97       6.033   1.897   1.879  1.00 88.90           C
ATOM   1272  HZ  PHE A  97       6.324   1.038   2.483  1.00 88.90           H
ATOM   1273  HN  PHE A  97       4.917   7.242  -1.892  1.00 88.90           H
ATOM   1274  N   LEU A  98       7.695   6.380  -0.449  1.00 92.20           N
ATOM   1275  CA  LEU A  98       9.081   6.056  -0.155  1.00 92.20           C
ATOM   1276  C   LEU A  98       9.685   7.163   0.712  1.00 92.20           C
ATOM   1277  O   LEU A  98      10.522   6.894   1.573  1.00 92.20           O
ATOM   1278  HA  LEU A  98       9.086   5.128   0.416  1.00 92.20           H
ATOM   1279  CB  LEU A  98       9.856   5.796  -1.448  1.00 92.20           C
ATOM   1280 1HB  LEU A  98       9.702   6.643  -2.117  1.00 92.20           H
ATOM   1281 2HB  LEU A  98      10.919   5.767  -1.211  1.00 92.20           H
ATOM   1282  CG  LEU A  98       9.494   4.514  -2.201  1.00 92.20           C
ATOM   1283  HG  LEU A  98       8.408   4.427  -2.225  1.00 92.20           H
ATOM   1284  CD1 LEU A  98       9.975   4.577  -3.652  1.00 92.20           C
ATOM   1285 1HD1 LEU A  98       9.504   5.422  -4.155  1.00 92.20           H
ATOM   1286 2HD1 LEU A  98      11.057   4.699  -3.671  1.00 92.20           H
ATOM   1287 3HD1 LEU A  98       9.704   3.653  -4.164  1.00 92.20           H
ATOM   1288  CD2 LEU A  98      10.030   3.281  -1.472  1.00 92.20           C
ATOM   1289 1HD2 LEU A  98      11.115   3.347  -1.396  1.00 92.20           H
ATOM   1290 2HD2 LEU A  98       9.598   3.233  -0.472  1.00 92.20           H
ATOM   1291 3HD2 LEU A  98       9.759   2.383  -2.028  1.00 92.20           H
ATOM   1292  HN  LEU A  98       7.485   6.497  -1.419  1.00 92.20           H
ATOM   1293  N   VAL A  99       9.237   8.383   0.456  1.00 89.42           N
ATOM   1294  CA  VAL A  99       9.770   9.538   1.157  1.00 89.42           C
ATOM   1295  C   VAL A  99       9.500   9.389   2.656  1.00 89.42           C
ATOM   1296  O   VAL A  99      10.160  10.026   3.476  1.00 89.42           O
ATOM   1297  HA  VAL A  99      10.848   9.554   0.995  1.00 89.42           H
ATOM   1298  CB  VAL A  99       9.184  10.824   0.569  1.00 89.42           C
ATOM   1299  HB  VAL A  99       8.098  10.727   0.568  1.00 89.42           H
ATOM   1300  CG1 VAL A  99       9.547  12.036   1.430  1.00 89.42           C
ATOM   1301 1HG1 VAL A  99       9.150  11.899   2.436  1.00 89.42           H
ATOM   1302 2HG1 VAL A  99      10.632  12.136   1.477  1.00 89.42           H
ATOM   1303 3HG1 VAL A  99       9.118  12.935   0.989  1.00 89.42           H
ATOM   1304  CG2 VAL A  99       9.640  11.022  -0.878  1.00 89.42           C
ATOM   1305 1HG2 VAL A  99      10.727  11.087  -0.910  1.00 89.42           H
ATOM   1306 2HG2 VAL A  99       9.308  10.178  -1.482  1.00 89.42           H
ATOM   1307 3HG2 VAL A  99       9.209  11.943  -1.271  1.00 89.42           H
ATOM   1308  HN  VAL A  99       8.525   8.588  -0.216  1.00 89.42           H
ATOM   1309  N   THR A 100       8.528   8.544   2.968  1.00 88.64           N
ATOM   1310  CA  THR A 100       8.128   8.342   4.350  1.00 88.64           C
ATOM   1311  C   THR A 100       9.069   7.351   5.039  1.00 88.64           C
ATOM   1312  O   THR A 100       9.210   7.370   6.260  1.00 88.64           O
ATOM   1313  HA  THR A 100       8.222   9.291   4.878  1.00 88.64           H
ATOM   1314  CB  THR A 100       6.664   7.897   4.358  1.00 88.64           C
ATOM   1315  HB  THR A 100       6.235   7.987   5.356  1.00 88.64           H
ATOM   1316  OG1 THR A 100       6.700   6.577   3.822  1.00 88.64           O
ATOM   1317  HG1 THR A 100       6.653   6.612   2.824  1.00 88.64           H
ATOM   1318  CG2 THR A 100       5.808   8.680   3.362  1.00 88.64           C
ATOM   1319 1HG2 THR A 100       6.198   8.535   2.354  1.00 88.64           H
ATOM   1320 2HG2 THR A 100       5.837   9.741   3.613  1.00 88.64           H
ATOM   1321 3HG2 THR A 100       4.779   8.325   3.408  1.00 88.64           H
ATOM   1322  HN  THR A 100       8.020   8.004   2.298  1.00 88.64           H
ATOM   1323  N   LEU A 101       9.687   6.508   4.225  1.00 91.39           N
ATOM   1324  CA  LEU A 101      10.407   5.358   4.744  1.00 91.39           C
ATOM   1325  C   LEU A 101      11.565   5.841   5.621  1.00 91.39           C
ATOM   1326  O   LEU A 101      11.826   5.271   6.679  1.00 91.39           O
ATOM   1327  HA  LEU A 101       9.714   4.793   5.368  1.00 91.39           H
ATOM   1328  CB  LEU A 101      10.843   4.438   3.602  1.00 91.39           C
ATOM   1329 1HB  LEU A 101      11.358   5.040   2.853  1.00 91.39           H
ATOM   1330 2HB  LEU A 101      11.569   3.726   3.993  1.00 91.39           H
ATOM   1331  CG  LEU A 101       9.726   3.656   2.908  1.00 91.39           C
ATOM   1332  HG  LEU A 101       9.043   4.371   2.449  1.00 91.39           H
ATOM   1333  CD1 LEU A 101      10.286   2.780   1.786  1.00 91.39           C
ATOM   1334 1HD1 LEU A 101      10.783   3.409   1.047  1.00 91.39           H
ATOM   1335 2HD1 LEU A 101      11.003   2.072   2.201  1.00 91.39           H
ATOM   1336 3HD1 LEU A 101       9.471   2.235   1.309  1.00 91.39           H
ATOM   1337  CD2 LEU A 101       8.916   2.842   3.920  1.00 91.39           C
ATOM   1338 1HD2 LEU A 101       9.573   2.137   4.428  1.00 91.39           H
ATOM   1339 2HD2 LEU A 101       8.469   3.515   4.652  1.00 91.39           H
ATOM   1340 3HD2 LEU A 101       8.129   2.296   3.400  1.00 91.39           H
ATOM   1341  HN  LEU A 101       9.701   6.601   3.229  1.00 91.39           H
ATOM   1342  N   PRO A 102      12.276   6.895   5.199  1.00 93.34           N
ATOM   1343  CA  PRO A 102      13.426   7.385   5.965  1.00 93.34           C
ATOM   1344  C   PRO A 102      13.077   7.656   7.419  1.00 93.34           C
ATOM   1345  O   PRO A 102      13.845   7.319   8.318  1.00 93.34           O
ATOM   1346  HA  PRO A 102      14.206   6.624   5.996  1.00 93.34           H
ATOM   1347  CB  PRO A 102      13.832   8.663   5.230  1.00 93.34           C
ATOM   1348 1HB  PRO A 102      13.344   9.542   5.652  1.00 93.34           H
ATOM   1349 2HB  PRO A 102      14.907   8.837   5.290  1.00 93.34           H
ATOM   1350  CG  PRO A 102      13.383   8.405   3.796  1.00 93.34           C
ATOM   1351 1HG  PRO A 102      13.278   9.331   3.232  1.00 93.34           H
ATOM   1352 2HG  PRO A 102      14.103   7.794   3.251  1.00 93.34           H
ATOM   1353  CD  PRO A 102      12.053   7.693   3.980  1.00 93.34           C
ATOM   1354 1HD  PRO A 102      11.231   8.398   4.108  1.00 93.34           H
ATOM   1355 2HD  PRO A 102      11.804   7.071   3.120  1.00 93.34           H
ATOM   1356  N   PHE A 103      11.916   8.265   7.612  1.00 91.36           N
ATOM   1357  CA  PHE A 103      11.488   8.653   8.945  1.00 91.36           C
ATOM   1358  C   PHE A 103      11.202   7.423   9.809  1.00 91.36           C
ATOM   1359  O   PHE A 103      11.549   7.395  10.988  1.00 91.36           O
ATOM   1360  HA  PHE A 103      12.299   9.228   9.391  1.00 91.36           H
ATOM   1361  CB  PHE A 103      10.197   9.459   8.783  1.00 91.36           C
ATOM   1362 1HB  PHE A 103       9.474   8.861   8.229  1.00 91.36           H
ATOM   1363 2HB  PHE A 103       9.770   9.644   9.769  1.00 91.36           H
ATOM   1364  CG  PHE A 103      10.385  10.798   8.066  1.00 91.36           C
ATOM   1365  CD1 PHE A 103      10.759  11.900   8.771  1.00 91.36           C
ATOM   1366  HD1 PHE A 103      10.925  11.829   9.846  1.00 91.36           H
ATOM   1367  CD2 PHE A 103      10.178  10.886   6.725  1.00 91.36           C
ATOM   1368  HD2 PHE A 103       9.879  10.003   6.161  1.00 91.36           H
ATOM   1369  CE1 PHE A 103      10.933  13.142   8.105  1.00 91.36           C
ATOM   1370  HE1 PHE A 103      11.233  14.025   8.670  1.00 91.36           H
ATOM   1371  CE2 PHE A 103      10.353  12.128   6.060  1.00 91.36           C
ATOM   1372  HE2 PHE A 103      10.187  12.199   4.985  1.00 91.36           H
ATOM   1373  CZ  PHE A 103      10.726  13.230   6.764  1.00 91.36           C
ATOM   1374  HZ  PHE A 103      10.860  14.184   6.253  1.00 91.36           H
ATOM   1375  HN  PHE A 103      11.275   8.493   6.879  1.00 91.36           H
ATOM   1376  N   TRP A 104      10.571   6.437   9.188  1.00 85.91           N
ATOM   1377  CA  TRP A 104      10.195   5.226   9.897  1.00 85.91           C
ATOM   1378  C   TRP A 104      11.475   4.467  10.249  1.00 85.91           C
ATOM   1379  O   TRP A 104      11.540   3.793  11.276  1.00 85.91           O
ATOM   1380  HA  TRP A 104       9.674   5.522  10.808  1.00 85.91           H
ATOM   1381  CB  TRP A 104       9.212   4.392   9.073  1.00 85.91           C
ATOM   1382 1HB  TRP A 104       9.631   4.231   8.080  1.00 85.91           H
ATOM   1383 2HB  TRP A 104       9.106   3.411   9.537  1.00 85.91           H
ATOM   1384  CG  TRP A 104       7.826   5.024   8.930  1.00 85.91           C
ATOM   1385  CD1 TRP A 104       7.227   5.454   7.811  1.00 85.91           C
ATOM   1386  HD1 TRP A 104       7.674   5.404   6.818  1.00 85.91           H
ATOM   1387  CD2 TRP A 104       6.885   5.282   9.993  1.00 85.91           C
ATOM   1388  NE1 TRP A 104       5.974   5.968   8.073  1.00 85.91           N
ATOM   1389  HE1 TRP A 104       5.337   6.348   7.402  1.00 85.91           H
ATOM   1390  CE2 TRP A 104       5.759   5.861   9.443  1.00 85.91           C
ATOM   1391  CE3 TRP A 104       6.981   5.035  11.373  1.00 85.91           C
ATOM   1392  HE3 TRP A 104       7.859   4.580  11.832  1.00 85.91           H
ATOM   1393  CZ2 TRP A 104       4.644   6.240  10.200  1.00 85.91           C
ATOM   1394  HZ2 TRP A 104       3.766   6.696   9.741  1.00 85.91           H
ATOM   1395  CZ3 TRP A 104       5.859   5.421  12.116  1.00 85.91           C
ATOM   1396  HZ3 TRP A 104       5.881   5.252  13.193  1.00 85.91           H
ATOM   1397  CH2 TRP A 104       4.718   6.004  11.578  1.00 85.91           C
ATOM   1398  HH2 TRP A 104       3.884   6.276  12.225  1.00 85.91           H
ATOM   1399  HN  TRP A 104      10.319   6.457   8.221  1.00 85.91           H
ATOM   1400  N   ALA A 105      12.464   4.601   9.376  1.00 93.60           N
ATOM   1401  CA  ALA A 105      13.739   3.937   9.582  1.00 93.60           C
ATOM   1402  C   ALA A 105      14.387   4.471  10.861  1.00 93.60           C
ATOM   1403  O   ALA A 105      14.872   3.698  11.686  1.00 93.60           O
ATOM   1404  HA  ALA A 105      13.543   2.871   9.702  1.00 93.60           H
ATOM   1405  CB  ALA A 105      14.625   4.139   8.352  1.00 93.60           C
ATOM   1406 1HB  ALA A 105      14.133   3.716   7.476  1.00 93.60           H
ATOM   1407 2HB  ALA A 105      14.792   5.205   8.195  1.00 93.60           H
ATOM   1408 3HB  ALA A 105      15.582   3.641   8.507  1.00 93.60           H
ATOM   1409  HN  ALA A 105      12.403   5.150   8.543  1.00 93.60           H
ATOM   1410  N   ILE A 106      14.374   5.790  10.987  1.00 90.37           N
ATOM   1411  CA  ILE A 106      14.980   6.438  12.137  1.00 90.37           C
ATOM   1412  C   ILE A 106      14.199   6.065  13.398  1.00 90.37           C
ATOM   1413  O   ILE A 106      14.792   5.753  14.430  1.00 90.37           O
ATOM   1414  HA  ILE A 106      15.995   6.052  12.232  1.00 90.37           H
ATOM   1415  CB  ILE A 106      15.090   7.947  11.905  1.00 90.37           C
ATOM   1416  HB  ILE A 106      14.118   8.313  11.576  1.00 90.37           H
ATOM   1417  CG1 ILE A 106      16.091   8.259  10.792  1.00 90.37           C
ATOM   1418 1HG1 ILE A 106      17.107   8.116  11.160  1.00 90.37           H
ATOM   1419 2HG1 ILE A 106      15.951   7.562   9.965  1.00 90.37           H
ATOM   1420  CG2 ILE A 106      15.432   8.678  13.205  1.00 90.37           C
ATOM   1421 1HG2 ILE A 106      14.651   8.493  13.942  1.00 90.37           H
ATOM   1422 2HG2 ILE A 106      16.385   8.312  13.587  1.00 90.37           H
ATOM   1423 3HG2 ILE A 106      15.504   9.748  13.012  1.00 90.37           H
ATOM   1424  CD1 ILE A 106      15.923   9.695  10.290  1.00 90.37           C
ATOM   1425 1HD1 ILE A 106      14.914   9.827   9.900  1.00 90.37           H
ATOM   1426 2HD1 ILE A 106      16.088  10.389  11.113  1.00 90.37           H
ATOM   1427 3HD1 ILE A 106      16.647   9.890   9.499  1.00 90.37           H
ATOM   1428  HN  ILE A 106      13.960   6.411  10.321  1.00 90.37           H
ATOM   1429  N   ALA A 107      12.881   6.108  13.274  1.00 91.58           N
ATOM   1430  CA  ALA A 107      12.013   5.861  14.413  1.00 91.58           C
ATOM   1431  C   ALA A 107      12.241   4.437  14.923  1.00 91.58           C
ATOM   1432  O   ALA A 107      12.235   4.198  16.130  1.00 91.58           O
ATOM   1433  HA  ALA A 107      12.286   6.568  15.197  1.00 91.58           H
ATOM   1434  CB  ALA A 107      10.558   6.110  14.010  1.00 91.58           C
ATOM   1435 1HB  ALA A 107      10.443   7.144  13.683  1.00 91.58           H
ATOM   1436 2HB  ALA A 107      10.287   5.439  13.195  1.00 91.58           H
ATOM   1437 3HB  ALA A 107       9.908   5.925  14.864  1.00 91.58           H
ATOM   1438  HN  ALA A 107      12.406   6.308  12.416  1.00 91.58           H
ATOM   1439  N   ALA A 108      12.437   3.529  13.979  1.00 91.08           N
ATOM   1440  CA  ALA A 108      12.605   2.125  14.314  1.00 91.08           C
ATOM   1441  C   ALA A 108      13.987   1.916  14.938  1.00 91.08           C
ATOM   1442  O   ALA A 108      14.178   1.003  15.739  1.00 91.08           O
ATOM   1443  HA  ALA A 108      11.842   1.865  15.048  1.00 91.08           H
ATOM   1444  CB  ALA A 108      12.396   1.272  13.061  1.00 91.08           C
ATOM   1445 1HB  ALA A 108      11.390   1.435  12.675  1.00 91.08           H
ATOM   1446 2HB  ALA A 108      13.127   1.554  12.303  1.00 91.08           H
ATOM   1447 3HB  ALA A 108      12.522   0.219  13.313  1.00 91.08           H
ATOM   1448  HN  ALA A 108      12.482   3.738  13.002  1.00 91.08           H
ATOM   1449  N   ALA A 109      14.914   2.778  14.547  1.00 89.85           N
ATOM   1450  CA  ALA A 109      16.295   2.639  14.978  1.00 89.85           C
ATOM   1451  C   ALA A 109      16.398   2.984  16.465  1.00 89.85           C
ATOM   1452  O   ALA A 109      17.194   2.390  17.190  1.00 89.85           O
ATOM   1453  HA  ALA A 109      16.584   1.598  14.834  1.00 89.85           H
ATOM   1454  CB  ALA A 109      17.192   3.523  14.110  1.00 89.85           C
ATOM   1455 1HB  ALA A 109      17.105   3.218  13.067  1.00 89.85           H
ATOM   1456 2HB  ALA A 109      16.883   4.564  14.211  1.00 89.85           H
ATOM   1457 3HB  ALA A 109      18.228   3.419  14.434  1.00 89.85           H
ATOM   1458  HN  ALA A 109      14.735   3.558  13.948  1.00 89.85           H
ATOM   1459  N   ASP A 110      15.581   3.944  16.874  1.00 80.90           N
ATOM   1460  CA  ASP A 110      15.680   4.487  18.218  1.00 80.90           C
ATOM   1461  C   ASP A 110      14.292   4.926  18.690  1.00 80.90           C
ATOM   1462  O   ASP A 110      13.552   4.136  19.275  1.00 80.90           O
ATOM   1463  HA  ASP A 110      16.089   3.679  18.825  1.00 80.90           H
ATOM   1464  CB  ASP A 110      16.599   5.710  18.252  1.00 80.90           C
ATOM   1465 1HB  ASP A 110      17.549   5.468  17.776  1.00 80.90           H
ATOM   1466 2HB  ASP A 110      16.152   6.521  17.677  1.00 80.90           H
ATOM   1467  CG  ASP A 110      16.845   6.171  19.690  1.00 80.90           C
ATOM   1468  OD1 ASP A 110      16.487   5.397  20.603  1.00 80.90           O
ATOM   1469  OD2 ASP A 110      17.386   7.288  19.843  1.00 80.90           O
ATOM   1470  HN  ASP A 110      14.863   4.347  16.307  1.00 80.90           H
ATOM   1471  N   GLN A 111      13.980   6.184  18.417  1.00 83.18           N
ATOM   1472  CA  GLN A 111      12.708   6.748  18.837  1.00 83.18           C
ATOM   1473  C   GLN A 111      12.270   7.849  17.869  1.00 83.18           C
ATOM   1474  O   GLN A 111      13.045   8.274  17.014  1.00 83.18           O
ATOM   1475  HA  GLN A 111      11.999   5.921  18.804  1.00 83.18           H
ATOM   1476  CB  GLN A 111      12.791   7.280  20.270  1.00 83.18           C
ATOM   1477 1HB  GLN A 111      11.831   7.706  20.560  1.00 83.18           H
ATOM   1478 2HB  GLN A 111      12.995   6.457  20.955  1.00 83.18           H
ATOM   1479  CG  GLN A 111      13.886   8.341  20.399  1.00 83.18           C
ATOM   1480 1HG  GLN A 111      14.852   7.904  20.144  1.00 83.18           H
ATOM   1481 2HG  GLN A 111      13.703   9.146  19.687  1.00 83.18           H
ATOM   1482  CD  GLN A 111      13.935   8.908  21.818  1.00 83.18           C
ATOM   1483  OE1 GLN A 111      13.002   8.789  22.595  1.00 83.18           O
ATOM   1484  NE2 GLN A 111      15.073   9.531  22.113  1.00 83.18           N
ATOM   1485 1HE2 GLN A 111      15.800   9.593  21.430  1.00 83.18           H
ATOM   1486 2HE2 GLN A 111      15.201   9.936  23.018  1.00 83.18           H
ATOM   1487  HN  GLN A 111      14.577   6.813  17.919  1.00 83.18           H
ATOM   1488  N   TRP A 112      11.027   8.279  18.036  1.00 88.68           N
ATOM   1489  CA  TRP A 112      10.490   9.350  17.215  1.00 88.68           C
ATOM   1490  C   TRP A 112      11.117  10.665  17.684  1.00 88.68           C
ATOM   1491  O   TRP A 112      10.848  11.124  18.793  1.00 88.68           O
ATOM   1492  HA  TRP A 112      10.771   9.151  16.181  1.00 88.68           H
ATOM   1493  CB  TRP A 112       8.961   9.366  17.266  1.00 88.68           C
ATOM   1494 1HB  TRP A 112       8.590   8.366  17.040  1.00 88.68           H
ATOM   1495 2HB  TRP A 112       8.643   9.601  18.282  1.00 88.68           H
ATOM   1496  CG  TRP A 112       8.316  10.363  16.301  1.00 88.68           C
ATOM   1497  CD1 TRP A 112       7.870  11.598  16.568  1.00 88.68           C
ATOM   1498  HD1 TRP A 112       7.913  12.067  17.551  1.00 88.68           H
ATOM   1499  CD2 TRP A 112       8.062  10.158  14.896  1.00 88.68           C
ATOM   1500  NE1 TRP A 112       7.349  12.202  15.442  1.00 88.68           N
ATOM   1501  HE1 TRP A 112       6.957  13.120  15.390  1.00 88.68           H
ATOM   1502  CE2 TRP A 112       7.469  11.299  14.392  1.00 88.68           C
ATOM   1503  CE3 TRP A 112       8.325   9.047  14.076  1.00 88.68           C
ATOM   1504  HE3 TRP A 112       8.792   8.135  14.449  1.00 88.68           H
ATOM   1505  CZ2 TRP A 112       7.089  11.438  13.052  1.00 88.68           C
ATOM   1506  HZ2 TRP A 112       6.622  12.349  12.679  1.00 88.68           H
ATOM   1507  CZ3 TRP A 112       7.939   9.201  12.739  1.00 88.68           C
ATOM   1508  HZ3 TRP A 112       8.119   8.368  12.060  1.00 88.68           H
ATOM   1509  CH2 TRP A 112       7.341  10.343  12.217  1.00 88.68           C
ATOM   1510  HH2 TRP A 112       7.069  10.385  11.162  1.00 88.68           H
ATOM   1511  HN  TRP A 112      10.394   7.908  18.715  1.00 88.68           H
ATOM   1512  N   LYS A 113      11.941  11.233  16.816  1.00 81.23           N
ATOM   1513  CA  LYS A 113      12.742  12.386  17.189  1.00 81.23           C
ATOM   1514  C   LYS A 113      12.115  13.651  16.598  1.00 81.23           C
ATOM   1515  O   LYS A 113      12.695  14.732  16.680  1.00 81.23           O
ATOM   1516  HA  LYS A 113      12.716  12.464  18.276  1.00 81.23           H
ATOM   1517  CB  LYS A 113      14.203  12.178  16.785  1.00 81.23           C
ATOM   1518 1HB  LYS A 113      14.268  12.026  15.708  1.00 81.23           H
ATOM   1519 2HB  LYS A 113      14.779  13.073  17.016  1.00 81.23           H
ATOM   1520  CG  LYS A 113      14.806  10.974  17.512  1.00 81.23           C
ATOM   1521 1HG  LYS A 113      14.687  11.098  18.588  1.00 81.23           H
ATOM   1522 2HG  LYS A 113      14.267  10.069  17.233  1.00 81.23           H
ATOM   1523  CD  LYS A 113      16.289  10.816  17.173  1.00 81.23           C
ATOM   1524 1HD  LYS A 113      16.407  10.673  16.098  1.00 81.23           H
ATOM   1525 2HD  LYS A 113      16.825  11.729  17.433  1.00 81.23           H
ATOM   1526  CE  LYS A 113      16.899   9.629  17.921  1.00 81.23           C
ATOM   1527 1HE  LYS A 113      16.794   9.776  18.995  1.00 81.23           H
ATOM   1528 2HE  LYS A 113      16.358   8.716  17.669  1.00 81.23           H
ATOM   1529  NZ  LYS A 113      18.330   9.476  17.572  1.00 81.23           N
ATOM   1530 1HZ  LYS A 113      18.717   8.683  18.073  1.00 81.23           H
ATOM   1531 2HZ  LYS A 113      18.420   9.322  16.574  1.00 81.23           H
ATOM   1532 3HZ  LYS A 113      18.832  10.318  17.831  1.00 81.23           H
ATOM   1533  HN  LYS A 113      12.065  10.919  15.875  1.00 81.23           H
ATOM   1534  N   PHE A 114      10.939  13.472  16.015  1.00 86.76           N
ATOM   1535  CA  PHE A 114      10.309  14.541  15.258  1.00 86.76           C
ATOM   1536  C   PHE A 114       9.088  15.091  15.998  1.00 86.76           C
ATOM   1537  O   PHE A 114       8.634  14.503  16.978  1.00 86.76           O
ATOM   1538  HA  PHE A 114      11.048  15.333  15.140  1.00 86.76           H
ATOM   1539  CB  PHE A 114       9.854  13.938  13.927  1.00 86.76           C
ATOM   1540 1HB  PHE A 114       9.057  13.220  14.118  1.00 86.76           H
ATOM   1541 2HB  PHE A 114       9.429  14.728  13.308  1.00 86.76           H
ATOM   1542  CG  PHE A 114      10.971  13.243  13.145  1.00 86.76           C
ATOM   1543  CD1 PHE A 114      11.880  13.983  12.456  1.00 86.76           C
ATOM   1544  HD1 PHE A 114      11.815  15.071  12.461  1.00 86.76           H
ATOM   1545  CD2 PHE A 114      11.053  11.886  13.139  1.00 86.76           C
ATOM   1546  HD2 PHE A 114      10.324  11.293  13.691  1.00 86.76           H
ATOM   1547  CE1 PHE A 114      12.917  13.338  11.730  1.00 86.76           C
ATOM   1548  HE1 PHE A 114      13.646  13.930  11.178  1.00 86.76           H
ATOM   1549  CE2 PHE A 114      12.089  11.240  12.413  1.00 86.76           C
ATOM   1550  HE2 PHE A 114      12.155  10.152  12.408  1.00 86.76           H
ATOM   1551  CZ  PHE A 114      12.999  11.980  11.724  1.00 86.76           C
ATOM   1552  HZ  PHE A 114      13.794  11.485  11.167  1.00 86.76           H
ATOM   1553  HN  PHE A 114      10.419  12.619  16.053  1.00 86.76           H
ATOM   1554  N   GLN A 115       8.592  16.215  15.501  1.00 80.36           N
ATOM   1555  CA  GLN A 115       7.467  16.881  16.135  1.00 80.36           C
ATOM   1556  C   GLN A 115       6.172  16.115  15.858  1.00 80.36           C
ATOM   1557  O   GLN A 115       6.127  15.265  14.971  1.00 80.36           O
ATOM   1558  HA  GLN A 115       7.686  16.865  17.203  1.00 80.36           H
ATOM   1559  CB  GLN A 115       7.356  18.334  15.668  1.00 80.36           C
ATOM   1560 1HB  GLN A 115       7.305  18.367  14.580  1.00 80.36           H
ATOM   1561 2HB  GLN A 115       6.430  18.770  16.043  1.00 80.36           H
ATOM   1562  CG  GLN A 115       8.549  19.159  16.154  1.00 80.36           C
ATOM   1563 1HG  GLN A 115       8.644  19.066  17.236  1.00 80.36           H
ATOM   1564 2HG  GLN A 115       9.468  18.766  15.719  1.00 80.36           H
ATOM   1565  CD  GLN A 115       8.388  20.632  15.774  1.00 80.36           C
ATOM   1566  OE1 GLN A 115       7.486  21.018  15.049  1.00 80.36           O
ATOM   1567  NE2 GLN A 115       9.310  21.431  16.304  1.00 80.36           N
ATOM   1568 1HE2 GLN A 115      10.024  21.050  16.892  1.00 80.36           H
ATOM   1569 2HE2 GLN A 115       9.289  22.413  16.115  1.00 80.36           H
ATOM   1570  HN  GLN A 115       8.944  16.668  14.682  1.00 80.36           H
ATOM   1571  N   THR A 116       5.150  16.445  16.634  1.00 86.73           N
ATOM   1572  CA  THR A 116       3.859  15.793  16.490  1.00 86.73           C
ATOM   1573  C   THR A 116       3.312  16.000  15.076  1.00 86.73           C
ATOM   1574  O   THR A 116       2.740  15.084  14.488  1.00 86.73           O
ATOM   1575  HA  THR A 116       4.000  14.720  16.625  1.00 86.73           H
ATOM   1576  CB  THR A 116       2.934  16.328  17.584  1.00 86.73           C
ATOM   1577  HB  THR A 116       2.606  17.343  17.355  1.00 86.73           H
ATOM   1578  OG1 THR A 116       3.691  16.183  18.782  1.00 86.73           O
ATOM   1579  HG1 THR A 116       3.299  16.750  19.506  1.00 86.73           H
ATOM   1580  CG2 THR A 116       1.711  15.436  17.806  1.00 86.73           C
ATOM   1581 1HG2 THR A 116       2.038  14.439  18.101  1.00 86.73           H
ATOM   1582 2HG2 THR A 116       1.136  15.371  16.882  1.00 86.73           H
ATOM   1583 3HG2 THR A 116       1.088  15.861  18.592  1.00 86.73           H
ATOM   1584  HN  THR A 116       5.193  17.143  17.350  1.00 86.73           H
ATOM   1585  N   PHE A 117       3.507  17.210  14.572  1.00 89.54           N
ATOM   1586  CA  PHE A 117       3.029  17.553  13.243  1.00 89.54           C
ATOM   1587  C   PHE A 117       3.536  16.552  12.203  1.00 89.54           C
ATOM   1588  O   PHE A 117       2.770  16.087  11.360  1.00 89.54           O
ATOM   1589  HA  PHE A 117       1.940  17.522  13.274  1.00 89.54           H
ATOM   1590  CB  PHE A 117       3.583  18.940  12.913  1.00 89.54           C
ATOM   1591 1HB  PHE A 117       3.208  19.654  13.645  1.00 89.54           H
ATOM   1592 2HB  PHE A 117       4.668  18.920  13.015  1.00 89.54           H
ATOM   1593  CG  PHE A 117       3.227  19.434  11.509  1.00 89.54           C
ATOM   1594  CD1 PHE A 117       4.173  19.448  10.533  1.00 89.54           C
ATOM   1595  HD1 PHE A 117       5.186  19.108  10.750  1.00 89.54           H
ATOM   1596  CD2 PHE A 117       1.964  19.859  11.238  1.00 89.54           C
ATOM   1597  HD2 PHE A 117       1.205  19.848  12.021  1.00 89.54           H
ATOM   1598  CE1 PHE A 117       3.842  19.907   9.230  1.00 89.54           C
ATOM   1599  HE1 PHE A 117       4.601  19.919   8.447  1.00 89.54           H
ATOM   1600  CE2 PHE A 117       1.633  20.318   9.936  1.00 89.54           C
ATOM   1601  HE2 PHE A 117       0.620  20.658   9.719  1.00 89.54           H
ATOM   1602  CZ  PHE A 117       2.579  20.332   8.959  1.00 89.54           C
ATOM   1603  HZ  PHE A 117       2.325  20.684   7.959  1.00 89.54           H
ATOM   1604  HN  PHE A 117       3.981  17.947  15.054  1.00 89.54           H
ATOM   1605  N   MET A 118       4.823  16.251  12.296  1.00 86.89           N
ATOM   1606  CA  MET A 118       5.456  15.367  11.332  1.00 86.89           C
ATOM   1607  C   MET A 118       4.913  13.942  11.456  1.00 86.89           C
ATOM   1608  O   MET A 118       4.838  13.215  10.467  1.00 86.89           O
ATOM   1609  HA  MET A 118       5.206  15.774  10.352  1.00 86.89           H
ATOM   1610  CB  MET A 118       6.968  15.360  11.563  1.00 86.89           C
ATOM   1611 1HB  MET A 118       7.300  16.356  11.854  1.00 86.89           H
ATOM   1612 2HB  MET A 118       7.211  14.690  12.388  1.00 86.89           H
ATOM   1613  CG  MET A 118       7.713  14.915  10.303  1.00 86.89           C
ATOM   1614 1HG  MET A 118       8.785  14.878  10.498  1.00 86.89           H
ATOM   1615 2HG  MET A 118       7.405  13.908  10.024  1.00 86.89           H
ATOM   1616  SD  MET A 118       7.377  16.047   8.964  1.00 86.89           S
ATOM   1617  CE  MET A 118       8.285  15.251   7.650  1.00 86.89           C
ATOM   1618 1HE  MET A 118       9.339  15.188   7.922  1.00 86.89           H
ATOM   1619 2HE  MET A 118       7.891  14.247   7.491  1.00 86.89           H
ATOM   1620 3HE  MET A 118       8.181  15.831   6.733  1.00 86.89           H
ATOM   1621  HN  MET A 118       5.428  16.599  13.012  1.00 86.89           H
ATOM   1622  N   CYS A 119       4.549  13.586  12.679  1.00 91.83           N
ATOM   1623  CA  CYS A 119       3.939  12.291  12.931  1.00 91.83           C
ATOM   1624  C   CYS A 119       2.634  12.213  12.136  1.00 91.83           C
ATOM   1625  O   CYS A 119       2.380  11.224  11.450  1.00 91.83           O
ATOM   1626  HA  CYS A 119       4.648  11.538  12.587  1.00 91.83           H
ATOM   1627  CB  CYS A 119       3.712  12.054  14.426  1.00 91.83           C
ATOM   1628 1HB  CYS A 119       4.670  11.985  14.941  1.00 91.83           H
ATOM   1629 2HB  CYS A 119       3.177  12.899  14.859  1.00 91.83           H
ATOM   1630  SG  CYS A 119       2.755  10.515  14.677  1.00 91.83           S
ATOM   1631  HN  CYS A 119       4.665  14.163  13.488  1.00 91.83           H
ATOM   1632  N   LYS A 120       1.841  13.267  12.255  1.00 90.43           N
ATOM   1633  CA  LYS A 120       0.555  13.316  11.582  1.00 90.43           C
ATOM   1634  C   LYS A 120       0.768  13.180  10.073  1.00 90.43           C
ATOM   1635  O   LYS A 120       0.084  12.399   9.414  1.00 90.43           O
ATOM   1636  HA  LYS A 120      -0.027  12.462  11.927  1.00 90.43           H
ATOM   1637  CB  LYS A 120      -0.212  14.578  11.983  1.00 90.43           C
ATOM   1638 1HB  LYS A 120       0.433  15.450  11.879  1.00 90.43           H
ATOM   1639 2HB  LYS A 120      -1.056  14.725  11.309  1.00 90.43           H
ATOM   1640  CG  LYS A 120      -0.715  14.479  13.425  1.00 90.43           C
ATOM   1641 1HG  LYS A 120      -1.391  13.629  13.520  1.00 90.43           H
ATOM   1642 2HG  LYS A 120       0.124  14.295  14.095  1.00 90.43           H
ATOM   1643  CD  LYS A 120      -1.438  15.761  13.843  1.00 90.43           C
ATOM   1644 1HD  LYS A 120      -0.759  16.609  13.757  1.00 90.43           H
ATOM   1645 2HD  LYS A 120      -2.272  15.950  13.167  1.00 90.43           H
ATOM   1646  CE  LYS A 120      -1.953  15.656  15.280  1.00 90.43           C
ATOM   1647 1HE  LYS A 120      -1.231  15.116  15.893  1.00 90.43           H
ATOM   1648 2HE  LYS A 120      -2.053  16.653  15.710  1.00 90.43           H
ATOM   1649  NZ  LYS A 120      -3.259  14.961  15.313  1.00 90.43           N
ATOM   1650 1HZ  LYS A 120      -3.696  15.107  16.216  1.00 90.43           H
ATOM   1651 2HZ  LYS A 120      -3.858  15.332  14.583  1.00 90.43           H
ATOM   1652 3HZ  LYS A 120      -3.118  13.969  15.162  1.00 90.43           H
ATOM   1653  HN  LYS A 120       2.065  14.077  12.798  1.00 90.43           H
ATOM   1654  N   VAL A 121       1.719  13.953   9.570  1.00 91.45           N
ATOM   1655  CA  VAL A 121       1.959  14.008   8.138  1.00 91.45           C
ATOM   1656  C   VAL A 121       2.393  12.626   7.644  1.00 91.45           C
ATOM   1657  O   VAL A 121       1.830  12.102   6.684  1.00 91.45           O
ATOM   1658  HA  VAL A 121       1.018  14.273   7.656  1.00 91.45           H
ATOM   1659  CB  VAL A 121       2.979  15.103   7.820  1.00 91.45           C
ATOM   1660  HB  VAL A 121       3.858  14.934   8.442  1.00 91.45           H
ATOM   1661  CG1 VAL A 121       3.419  15.035   6.356  1.00 91.45           C
ATOM   1662 1HG1 VAL A 121       3.876  14.065   6.159  1.00 91.45           H
ATOM   1663 2HG1 VAL A 121       2.552  15.167   5.709  1.00 91.45           H
ATOM   1664 3HG1 VAL A 121       4.144  15.824   6.158  1.00 91.45           H
ATOM   1665  CG2 VAL A 121       2.422  16.487   8.161  1.00 91.45           C
ATOM   1666 1HG2 VAL A 121       1.520  16.669   7.577  1.00 91.45           H
ATOM   1667 2HG2 VAL A 121       2.181  16.530   9.223  1.00 91.45           H
ATOM   1668 3HG2 VAL A 121       3.167  17.247   7.925  1.00 91.45           H
ATOM   1669  HN  VAL A 121       2.319  14.532  10.121  1.00 91.45           H
ATOM   1670  N   VAL A 122       3.389  12.076   8.322  1.00 90.07           N
ATOM   1671  CA  VAL A 122       4.040  10.867   7.848  1.00 90.07           C
ATOM   1672  C   VAL A 122       3.032   9.716   7.852  1.00 90.07           C
ATOM   1673  O   VAL A 122       2.962   8.944   6.897  1.00 90.07           O
ATOM   1674  HA  VAL A 122       4.362  11.047   6.822  1.00 90.07           H
ATOM   1675  CB  VAL A 122       5.283  10.576   8.691  1.00 90.07           C
ATOM   1676  HB  VAL A 122       4.986  10.583   9.740  1.00 90.07           H
ATOM   1677  CG1 VAL A 122       5.850   9.191   8.373  1.00 90.07           C
ATOM   1678 1HG1 VAL A 122       5.097   8.432   8.587  1.00 90.07           H
ATOM   1679 2HG1 VAL A 122       6.124   9.144   7.319  1.00 90.07           H
ATOM   1680 3HG1 VAL A 122       6.733   9.010   8.986  1.00 90.07           H
ATOM   1681  CG2 VAL A 122       6.344  11.661   8.496  1.00 90.07           C
ATOM   1682 1HG2 VAL A 122       6.635  11.700   7.446  1.00 90.07           H
ATOM   1683 2HG2 VAL A 122       5.936  12.626   8.796  1.00 90.07           H
ATOM   1684 3HG2 VAL A 122       7.217  11.430   9.107  1.00 90.07           H
ATOM   1685  HN  VAL A 122       3.751  12.442   9.180  1.00 90.07           H
ATOM   1686  N   ASN A 123       2.277   9.636   8.938  1.00 89.36           N
ATOM   1687  CA  ASN A 123       1.273   8.596   9.077  1.00 89.36           C
ATOM   1688  C   ASN A 123       0.219   8.761   7.980  1.00 89.36           C
ATOM   1689  O   ASN A 123      -0.216   7.780   7.379  1.00 89.36           O
ATOM   1690  HA  ASN A 123       1.819   7.656   8.992  1.00 89.36           H
ATOM   1691  CB  ASN A 123       0.565   8.690  10.430  1.00 89.36           C
ATOM   1692 1HB  ASN A 123       0.709   9.685  10.851  1.00 89.36           H
ATOM   1693 2HB  ASN A 123      -0.508   8.554  10.293  1.00 89.36           H
ATOM   1694  CG  ASN A 123       1.098   7.636  11.402  1.00 89.36           C
ATOM   1695  OD1 ASN A 123       1.799   6.709  11.030  1.00 89.36           O
ATOM   1696  ND2 ASN A 123       0.728   7.828  12.665  1.00 89.36           N
ATOM   1697 1HD2 ASN A 123       0.152   8.610  12.904  1.00 89.36           H
ATOM   1698 2HD2 ASN A 123       1.027   7.192  13.376  1.00 89.36           H
ATOM   1699  HN  ASN A 123       2.344  10.265   9.713  1.00 89.36           H
ATOM   1700  N   SER A 124      -0.161  10.010   7.751  1.00 90.46           N
ATOM   1701  CA  SER A 124      -1.204  10.310   6.785  1.00 90.46           C
ATOM   1702  C   SER A 124      -0.735   9.940   5.377  1.00 90.46           C
ATOM   1703  O   SER A 124      -1.470   9.309   4.619  1.00 90.46           O
ATOM   1704  HA  SER A 124      -2.055   9.695   7.079  1.00 90.46           H
ATOM   1705  CB  SER A 124      -1.599  11.787   6.843  1.00 90.46           C
ATOM   1706 1HB  SER A 124      -0.743  12.402   6.564  1.00 90.46           H
ATOM   1707 2HB  SER A 124      -2.383  11.981   6.111  1.00 90.46           H
ATOM   1708  OG  SER A 124      -2.055  12.168   8.138  1.00 90.46           O
ATOM   1709  HG  SER A 124      -1.402  12.798   8.559  1.00 90.46           H
ATOM   1710  HN  SER A 124       0.230  10.806   8.212  1.00 90.46           H
ATOM   1711  N   MET A 125       0.487  10.349   5.068  1.00 84.15           N
ATOM   1712  CA  MET A 125       1.054  10.092   3.755  1.00 84.15           C
ATOM   1713  C   MET A 125       1.106   8.591   3.465  1.00 84.15           C
ATOM   1714  O   MET A 125       0.720   8.150   2.383  1.00 84.15           O
ATOM   1715  HA  MET A 125       0.386  10.583   3.047  1.00 84.15           H
ATOM   1716  CB  MET A 125       2.466  10.675   3.685  1.00 84.15           C
ATOM   1717 1HB  MET A 125       3.013  10.425   4.594  1.00 84.15           H
ATOM   1718 2HB  MET A 125       3.008  10.225   2.853  1.00 84.15           H
ATOM   1719  CG  MET A 125       2.424  12.194   3.511  1.00 84.15           C
ATOM   1720 1HG  MET A 125       1.825  12.452   2.638  1.00 84.15           H
ATOM   1721 2HG  MET A 125       1.944  12.655   4.374  1.00 84.15           H
ATOM   1722  SD  MET A 125       4.080  12.833   3.322  1.00 84.15           S
ATOM   1723  CE  MET A 125       4.432  12.298   1.656  1.00 84.15           C
ATOM   1724 1HE  MET A 125       4.367  11.211   1.603  1.00 84.15           H
ATOM   1725 2HE  MET A 125       3.706  12.739   0.972  1.00 84.15           H
ATOM   1726 3HE  MET A 125       5.436  12.617   1.376  1.00 84.15           H
ATOM   1727  HN  MET A 125       1.086  10.847   5.696  1.00 84.15           H
ATOM   1728  N   TYR A 126       1.585   7.846   4.451  1.00 84.25           N
ATOM   1729  CA  TYR A 126       1.711   6.406   4.308  1.00 84.25           C
ATOM   1730  C   TYR A 126       0.370   5.774   3.929  1.00 84.25           C
ATOM   1731  O   TYR A 126       0.300   4.964   3.006  1.00 84.25           O
ATOM   1732  HA  TYR A 126       2.434   6.208   3.517  1.00 84.25           H
ATOM   1733  CB  TYR A 126       2.138   5.881   5.680  1.00 84.25           C
ATOM   1734 1HB  TYR A 126       3.168   6.186   5.870  1.00 84.25           H
ATOM   1735 2HB  TYR A 126       1.521   6.352   6.446  1.00 84.25           H
ATOM   1736  CG  TYR A 126       2.036   4.362   5.826  1.00 84.25           C
ATOM   1737  CD1 TYR A 126       0.961   3.803   6.486  1.00 84.25           C
ATOM   1738  HD1 TYR A 126       0.184   4.444   6.903  1.00 84.25           H
ATOM   1739  CD2 TYR A 126       3.019   3.550   5.296  1.00 84.25           C
ATOM   1740  HD2 TYR A 126       3.868   3.992   4.775  1.00 84.25           H
ATOM   1741  CE1 TYR A 126       0.864   2.372   6.622  1.00 84.25           C
ATOM   1742  HE1 TYR A 126       0.020   1.918   7.141  1.00 84.25           H
ATOM   1743  CE2 TYR A 126       2.922   2.120   5.433  1.00 84.25           C
ATOM   1744  HE2 TYR A 126       3.692   1.468   5.020  1.00 84.25           H
ATOM   1745  CZ  TYR A 126       1.850   1.602   6.089  1.00 84.25           C
ATOM   1746  OH  TYR A 126       1.759   0.251   6.218  1.00 84.25           O
ATOM   1747  HH  TYR A 126       0.973   0.014   6.789  1.00 84.25           H
ATOM   1748  HN  TYR A 126       1.885   8.211   5.332  1.00 84.25           H
ATOM   1749  N   LYS A 127      -0.662   6.168   4.661  1.00 84.20           N
ATOM   1750  CA  LYS A 127      -1.965   5.542   4.516  1.00 84.20           C
ATOM   1751  C   LYS A 127      -2.574   5.948   3.172  1.00 84.20           C
ATOM   1752  O   LYS A 127      -3.184   5.127   2.489  1.00 84.20           O
ATOM   1753  HA  LYS A 127      -1.811   4.463   4.513  1.00 84.20           H
ATOM   1754  CB  LYS A 127      -2.854   5.869   5.717  1.00 84.20           C
ATOM   1755 1HB  LYS A 127      -2.294   5.717   6.640  1.00 84.20           H
ATOM   1756 2HB  LYS A 127      -3.138   6.921   5.688  1.00 84.20           H
ATOM   1757  CG  LYS A 127      -4.109   4.995   5.725  1.00 84.20           C
ATOM   1758 1HG  LYS A 127      -4.647   5.117   4.785  1.00 84.20           H
ATOM   1759 2HG  LYS A 127      -3.826   3.945   5.796  1.00 84.20           H
ATOM   1760  CD  LYS A 127      -5.026   5.362   6.894  1.00 84.20           C
ATOM   1761 1HD  LYS A 127      -4.488   5.239   7.834  1.00 84.20           H
ATOM   1762 2HD  LYS A 127      -5.309   6.412   6.824  1.00 84.20           H
ATOM   1763  CE  LYS A 127      -6.282   4.489   6.901  1.00 84.20           C
ATOM   1764 1HE  LYS A 127      -6.762   4.525   5.923  1.00 84.20           H
ATOM   1765 2HE  LYS A 127      -6.009   3.450   7.084  1.00 84.20           H
ATOM   1766  NZ  LYS A 127      -7.228   4.950   7.942  1.00 84.20           N
ATOM   1767 1HZ  LYS A 127      -8.080   4.404   7.890  1.00 84.20           H
ATOM   1768 2HZ  LYS A 127      -6.807   4.834   8.857  1.00 84.20           H
ATOM   1769 3HZ  LYS A 127      -7.445   5.929   7.792  1.00 84.20           H
ATOM   1770  HN  LYS A 127      -0.618   6.899   5.342  1.00 84.20           H
ATOM   1771  N   MET A 128      -2.388   7.216   2.833  1.00 84.97           N
ATOM   1772  CA  MET A 128      -2.924   7.744   1.590  1.00 84.97           C
ATOM   1773  C   MET A 128      -2.346   7.002   0.384  1.00 84.97           C
ATOM   1774  O   MET A 128      -3.073   6.666  -0.550  1.00 84.97           O
ATOM   1775  HA  MET A 128      -4.000   7.583   1.643  1.00 84.97           H
ATOM   1776  CB  MET A 128      -2.589   9.233   1.482  1.00 84.97           C
ATOM   1777 1HB  MET A 128      -2.923   9.751   2.381  1.00 84.97           H
ATOM   1778 2HB  MET A 128      -1.508   9.364   1.422  1.00 84.97           H
ATOM   1779  CG  MET A 128      -3.252   9.857   0.252  1.00 84.97           C
ATOM   1780 1HG  MET A 128      -2.874   9.384  -0.654  1.00 84.97           H
ATOM   1781 2HG  MET A 128      -4.327   9.679   0.279  1.00 84.97           H
ATOM   1782  SD  MET A 128      -2.926  11.611   0.206  1.00 84.97           S
ATOM   1783  CE  MET A 128      -1.182  11.592  -0.175  1.00 84.97           C
ATOM   1784 1HE  MET A 128      -0.644  11.062   0.611  1.00 84.97           H
ATOM   1785 2HE  MET A 128      -1.024  11.086  -1.128  1.00 84.97           H
ATOM   1786 3HE  MET A 128      -0.813  12.615  -0.241  1.00 84.97           H
ATOM   1787  HN  MET A 128      -1.882   7.875   3.389  1.00 84.97           H
ATOM   1788  N   ASN A 129      -1.043   6.769   0.442  1.00 79.44           N
ATOM   1789  CA  ASN A 129      -0.345   6.141  -0.668  1.00 79.44           C
ATOM   1790  C   ASN A 129      -0.731   4.663  -0.737  1.00 79.44           C
ATOM   1791  O   ASN A 129      -0.832   4.094  -1.823  1.00 79.44           O
ATOM   1792  HA  ASN A 129      -0.657   6.696  -1.553  1.00 79.44           H
ATOM   1793  CB  ASN A 129       1.172   6.225  -0.483  1.00 79.44           C
ATOM   1794 1HB  ASN A 129       1.439   5.881   0.516  1.00 79.44           H
ATOM   1795 2HB  ASN A 129       1.666   5.561  -1.192  1.00 79.44           H
ATOM   1796  CG  ASN A 129       1.671   7.658  -0.685  1.00 79.44           C
ATOM   1797  OD1 ASN A 129       1.257   8.364  -1.589  1.00 79.44           O
ATOM   1798  ND2 ASN A 129       2.580   8.045   0.206  1.00 79.44           N
ATOM   1799 1HD2 ASN A 129       2.876   7.415   0.924  1.00 79.44           H
ATOM   1800 2HD2 ASN A 129       2.967   8.965   0.157  1.00 79.44           H
ATOM   1801  HN  ASN A 129      -0.467   7.000   1.226  1.00 79.44           H
ATOM   1802  N   PHE A 130      -0.937   4.082   0.436  1.00 82.16           N
ATOM   1803  CA  PHE A 130      -1.352   2.692   0.520  1.00 82.16           C
ATOM   1804  C   PHE A 130      -2.606   2.442  -0.321  1.00 82.16           C
ATOM   1805  O   PHE A 130      -2.633   1.529  -1.144  1.00 82.16           O
ATOM   1806  HA  PHE A 130      -0.532   2.086   0.135  1.00 82.16           H
ATOM   1807  CB  PHE A 130      -1.673   2.409   1.989  1.00 82.16           C
ATOM   1808 1HB  PHE A 130      -0.763   2.522   2.577  1.00 82.16           H
ATOM   1809 2HB  PHE A 130      -2.378   3.160   2.347  1.00 82.16           H
ATOM   1810  CG  PHE A 130      -2.259   1.019   2.242  1.00 82.16           C
ATOM   1811  CD1 PHE A 130      -3.599   0.866   2.416  1.00 82.16           C
ATOM   1812  HD1 PHE A 130      -4.256   1.735   2.376  1.00 82.16           H
ATOM   1813  CD2 PHE A 130      -1.439  -0.065   2.292  1.00 82.16           C
ATOM   1814  HD2 PHE A 130      -0.365   0.057   2.152  1.00 82.16           H
ATOM   1815  CE1 PHE A 130      -4.142  -0.424   2.651  1.00 82.16           C
ATOM   1816  HE1 PHE A 130      -5.216  -0.547   2.791  1.00 82.16           H
ATOM   1817  CE2 PHE A 130      -1.982  -1.356   2.526  1.00 82.16           C
ATOM   1818  HE2 PHE A 130      -1.325  -2.225   2.566  1.00 82.16           H
ATOM   1819  CZ  PHE A 130      -3.322  -1.509   2.701  1.00 82.16           C
ATOM   1820  HZ  PHE A 130      -3.739  -2.499   2.881  1.00 82.16           H
ATOM   1821  HN  PHE A 130      -0.825   4.544   1.316  1.00 82.16           H
ATOM   1822  N   TYR A 131      -3.613   3.270  -0.084  1.00 89.46           N
ATOM   1823  CA  TYR A 131      -4.884   3.117  -0.771  1.00 89.46           C
ATOM   1824  C   TYR A 131      -4.757   3.489  -2.250  1.00 89.46           C
ATOM   1825  O   TYR A 131      -5.280   2.789  -3.116  1.00 89.46           O
ATOM   1826  HA  TYR A 131      -5.187   2.073  -0.691  1.00 89.46           H
ATOM   1827  CB  TYR A 131      -5.849   4.093  -0.094  1.00 89.46           C
ATOM   1828 1HB  TYR A 131      -5.339   5.044   0.059  1.00 89.46           H
ATOM   1829 2HB  TYR A 131      -6.686   4.285  -0.765  1.00 89.46           H
ATOM   1830  CG  TYR A 131      -6.393   3.600   1.248  1.00 89.46           C
ATOM   1831  CD1 TYR A 131      -7.058   2.393   1.322  1.00 89.46           C
ATOM   1832  HD1 TYR A 131      -7.196   1.791   0.424  1.00 89.46           H
ATOM   1833  CD2 TYR A 131      -6.218   4.362   2.386  1.00 89.46           C
ATOM   1834  HD2 TYR A 131      -5.692   5.315   2.327  1.00 89.46           H
ATOM   1835  CE1 TYR A 131      -7.570   1.929   2.585  1.00 89.46           C
ATOM   1836  HE1 TYR A 131      -8.097   0.978   2.658  1.00 89.46           H
ATOM   1837  CE2 TYR A 131      -6.729   3.898   3.649  1.00 89.46           C
ATOM   1838  HE2 TYR A 131      -6.598   4.490   4.555  1.00 89.46           H
ATOM   1839  CZ  TYR A 131      -7.380   2.704   3.687  1.00 89.46           C
ATOM   1840  OH  TYR A 131      -7.863   2.266   4.880  1.00 89.46           O
ATOM   1841  HH  TYR A 131      -8.233   3.034   5.402  1.00 89.46           H
ATOM   1842  HN  TYR A 131      -3.570   4.033   0.561  1.00 89.46           H
ATOM   1843  N   SER A 132      -4.058   4.588  -2.493  1.00 89.80           N
ATOM   1844  CA  SER A 132      -3.982   5.145  -3.833  1.00 89.80           C
ATOM   1845  C   SER A 132      -3.320   4.142  -4.780  1.00 89.80           C
ATOM   1846  O   SER A 132      -3.767   3.964  -5.912  1.00 89.80           O
ATOM   1847  HA  SER A 132      -5.015   5.326  -4.129  1.00 89.80           H
ATOM   1848  CB  SER A 132      -3.211   6.466  -3.837  1.00 89.80           C
ATOM   1849 1HB  SER A 132      -3.188   6.870  -4.850  1.00 89.80           H
ATOM   1850 2HB  SER A 132      -3.735   7.194  -3.217  1.00 89.80           H
ATOM   1851  OG  SER A 132      -1.878   6.308  -3.359  1.00 89.80           O
ATOM   1852  HG  SER A 132      -1.387   7.177  -3.423  1.00 89.80           H
ATOM   1853  HN  SER A 132      -3.552   5.095  -1.795  1.00 89.80           H
ATOM   1854  N   CYS A 133      -2.266   3.512  -4.281  1.00 86.43           N
ATOM   1855  CA  CYS A 133      -1.513   2.563  -5.083  1.00 86.43           C
ATOM   1856  C   CYS A 133      -2.450   1.422  -5.484  1.00 86.43           C
ATOM   1857  O   CYS A 133      -2.547   1.077  -6.660  1.00 86.43           O
ATOM   1858  HA  CYS A 133      -1.164   3.104  -5.962  1.00 86.43           H
ATOM   1859  CB  CYS A 133      -0.276   2.052  -4.341  1.00 86.43           C
ATOM   1860 1HB  CYS A 133      -0.553   1.723  -3.339  1.00 86.43           H
ATOM   1861 2HB  CYS A 133       0.136   1.185  -4.858  1.00 86.43           H
ATOM   1862  SG  CYS A 133       0.984   3.375  -4.238  1.00 86.43           S
ATOM   1863  HG  CYS A 133       0.463   3.980  -3.175  1.00 86.43           H
ATOM   1864  HN  CYS A 133      -1.927   3.642  -3.350  1.00 86.43           H
ATOM   1865  N   VAL A 134      -3.118   0.868  -4.482  1.00 85.61           N
ATOM   1866  CA  VAL A 134      -3.912  -0.332  -4.686  1.00 85.61           C
ATOM   1867  C   VAL A 134      -5.077  -0.014  -5.626  1.00 85.61           C
ATOM   1868  O   VAL A 134      -5.413  -0.815  -6.496  1.00 85.61           O
ATOM   1869  HA  VAL A 134      -3.271  -1.074  -5.160  1.00 85.61           H
ATOM   1870  CB  VAL A 134      -4.369  -0.892  -3.337  1.00 85.61           C
ATOM   1871  HB  VAL A 134      -4.935  -0.113  -2.825  1.00 85.61           H
ATOM   1872  CG1 VAL A 134      -5.293  -2.096  -3.528  1.00 85.61           C
ATOM   1873 1HG1 VAL A 134      -6.172  -1.793  -4.097  1.00 85.61           H
ATOM   1874 2HG1 VAL A 134      -4.762  -2.879  -4.070  1.00 85.61           H
ATOM   1875 3HG1 VAL A 134      -5.603  -2.474  -2.554  1.00 85.61           H
ATOM   1876  CG2 VAL A 134      -3.170  -1.254  -2.459  1.00 85.61           C
ATOM   1877 1HG2 VAL A 134      -2.565  -2.008  -2.964  1.00 85.61           H
ATOM   1878 2HG2 VAL A 134      -2.567  -0.364  -2.282  1.00 85.61           H
ATOM   1879 3HG2 VAL A 134      -3.523  -1.650  -1.507  1.00 85.61           H
ATOM   1880  HN  VAL A 134      -3.122   1.224  -3.548  1.00 85.61           H
ATOM   1881  N   LEU A 135      -5.660   1.158  -5.419  1.00 90.94           N
ATOM   1882  CA  LEU A 135      -6.809   1.572  -6.207  1.00 90.94           C
ATOM   1883  C   LEU A 135      -6.375   1.792  -7.657  1.00 90.94           C
ATOM   1884  O   LEU A 135      -7.132   1.510  -8.585  1.00 90.94           O
ATOM   1885  HA  LEU A 135      -7.532   0.756  -6.183  1.00 90.94           H
ATOM   1886  CB  LEU A 135      -7.481   2.792  -5.574  1.00 90.94           C
ATOM   1887 1HB  LEU A 135      -6.718   3.551  -5.397  1.00 90.94           H
ATOM   1888 2HB  LEU A 135      -8.184   3.209  -6.295  1.00 90.94           H
ATOM   1889  CG  LEU A 135      -8.227   2.542  -4.262  1.00 90.94           C
ATOM   1890  HG  LEU A 135      -7.535   2.077  -3.559  1.00 90.94           H
ATOM   1891  CD1 LEU A 135      -8.691   3.858  -3.635  1.00 90.94           C
ATOM   1892 1HD1 LEU A 135      -7.825   4.488  -3.431  1.00 90.94           H
ATOM   1893 2HD1 LEU A 135      -9.360   4.373  -4.325  1.00 90.94           H
ATOM   1894 3HD1 LEU A 135      -9.218   3.651  -2.704  1.00 90.94           H
ATOM   1895  CD2 LEU A 135      -9.386   1.565  -4.468  1.00 90.94           C
ATOM   1896 1HD2 LEU A 135     -10.085   1.979  -5.194  1.00 90.94           H
ATOM   1897 2HD2 LEU A 135      -8.999   0.615  -4.837  1.00 90.94           H
ATOM   1898 3HD2 LEU A 135      -9.899   1.405  -3.519  1.00 90.94           H
ATOM   1899  HN  LEU A 135      -5.361   1.817  -4.729  1.00 90.94           H
ATOM   1900  N   LEU A 136      -5.157   2.293  -7.807  1.00 90.01           N
ATOM   1901  CA  LEU A 136      -4.614   2.555  -9.129  1.00 90.01           C
ATOM   1902  C   LEU A 136      -4.410   1.228  -9.864  1.00 90.01           C
ATOM   1903  O   LEU A 136      -4.760   1.105 -11.037  1.00 90.01           O
ATOM   1904  HA  LEU A 136      -5.352   3.142  -9.675  1.00 90.01           H
ATOM   1905  CB  LEU A 136      -3.344   3.403  -9.028  1.00 90.01           C
ATOM   1906 1HB  LEU A 136      -2.727   3.002  -8.224  1.00 90.01           H
ATOM   1907 2HB  LEU A 136      -2.779   3.286  -9.953  1.00 90.01           H
ATOM   1908  CG  LEU A 136      -3.554   4.897  -8.776  1.00 90.01           C
ATOM   1909  HG  LEU A 136      -4.251   5.009  -7.946  1.00 90.01           H
ATOM   1910  CD1 LEU A 136      -2.245   5.573  -8.362  1.00 90.01           C
ATOM   1911 1HD1 LEU A 136      -1.873   5.113  -7.447  1.00 90.01           H
ATOM   1912 2HD1 LEU A 136      -1.508   5.452  -9.156  1.00 90.01           H
ATOM   1913 3HD1 LEU A 136      -2.423   6.634  -8.190  1.00 90.01           H
ATOM   1914  CD2 LEU A 136      -4.189   5.574  -9.993  1.00 90.01           C
ATOM   1915 1HD2 LEU A 136      -3.537   5.454 -10.857  1.00 90.01           H
ATOM   1916 2HD2 LEU A 136      -5.156   5.116 -10.200  1.00 90.01           H
ATOM   1917 3HD2 LEU A 136      -4.327   6.636  -9.787  1.00 90.01           H
ATOM   1918  HN  LEU A 136      -4.547   2.518  -7.048  1.00 90.01           H
ATOM   1919  N   ILE A 137      -3.846   0.270  -9.145  1.00 84.14           N
ATOM   1920  CA  ILE A 137      -3.574  -1.036  -9.720  1.00 84.14           C
ATOM   1921  C   ILE A 137      -4.889  -1.672 -10.175  1.00 84.14           C
ATOM   1922  O   ILE A 137      -4.947  -2.296 -11.233  1.00 84.14           O
ATOM   1923  HA  ILE A 137      -2.943  -0.883 -10.596  1.00 84.14           H
ATOM   1924  CB  ILE A 137      -2.781  -1.900  -8.737  1.00 84.14           C
ATOM   1925  HB  ILE A 137      -3.259  -1.832  -7.760  1.00 84.14           H
ATOM   1926  CG1 ILE A 137      -1.351  -1.378  -8.578  1.00 84.14           C
ATOM   1927 1HG1 ILE A 137      -0.785  -1.575  -9.489  1.00 84.14           H
ATOM   1928 2HG1 ILE A 137      -1.368  -0.297  -8.441  1.00 84.14           H
ATOM   1929  CG2 ILE A 137      -2.811  -3.372  -9.153  1.00 84.14           C
ATOM   1930 1HG2 ILE A 137      -3.843  -3.723  -9.172  1.00 84.14           H
ATOM   1931 2HG2 ILE A 137      -2.372  -3.478 -10.144  1.00 84.14           H
ATOM   1932 3HG2 ILE A 137      -2.240  -3.963  -8.437  1.00 84.14           H
ATOM   1933  CD1 ILE A 137      -0.656  -2.039  -7.386  1.00 84.14           C
ATOM   1934 1HD1 ILE A 137      -1.211  -1.820  -6.474  1.00 84.14           H
ATOM   1935 2HD1 ILE A 137      -0.619  -3.117  -7.539  1.00 84.14           H
ATOM   1936 3HD1 ILE A 137       0.359  -1.650  -7.296  1.00 84.14           H
ATOM   1937  HN  ILE A 137      -3.576   0.375  -8.187  1.00 84.14           H
ATOM   1938  N   MET A 138      -5.912  -1.491  -9.353  1.00 87.15           N
ATOM   1939  CA  MET A 138      -7.234  -1.997  -9.681  1.00 87.15           C
ATOM   1940  C   MET A 138      -7.756  -1.369 -10.975  1.00 87.15           C
ATOM   1941  O   MET A 138      -8.290  -2.066 -11.836  1.00 87.15           O
ATOM   1942  HA  MET A 138      -7.112  -3.072  -9.815  1.00 87.15           H
ATOM   1943  CB  MET A 138      -8.199  -1.684  -8.536  1.00 87.15           C
ATOM   1944 1HB  MET A 138      -7.807  -2.090  -7.604  1.00 87.15           H
ATOM   1945 2HB  MET A 138      -8.277  -0.605  -8.406  1.00 87.15           H
ATOM   1946  CG  MET A 138      -9.585  -2.271  -8.812  1.00 87.15           C
ATOM   1947 1HG  MET A 138      -9.956  -1.915  -9.773  1.00 87.15           H
ATOM   1948 2HG  MET A 138      -9.523  -3.357  -8.878  1.00 87.15           H
ATOM   1949  SD  MET A 138     -10.716  -1.804  -7.512  1.00 87.15           S
ATOM   1950  CE  MET A 138     -10.896  -0.064  -7.867  1.00 87.15           C
ATOM   1951 1HE  MET A 138      -9.922   0.422  -7.804  1.00 87.15           H
ATOM   1952 2HE  MET A 138     -11.300   0.061  -8.872  1.00 87.15           H
ATOM   1953 3HE  MET A 138     -11.575   0.386  -7.144  1.00 87.15           H
ATOM   1954  HN  MET A 138      -5.849  -1.011  -8.478  1.00 87.15           H
ATOM   1955  N   CYS A 139      -7.582  -0.059 -11.071  1.00 90.23           N
ATOM   1956  CA  CYS A 139      -8.095   0.682 -12.211  1.00 90.23           C
ATOM   1957  C   CYS A 139      -7.341   0.225 -13.461  1.00 90.23           C
ATOM   1958  O   CYS A 139      -7.924   0.124 -14.540  1.00 90.23           O
ATOM   1959  HA  CYS A 139      -9.156   0.442 -12.289  1.00 90.23           H
ATOM   1960  CB  CYS A 139      -7.985   2.193 -11.999  1.00 90.23           C
ATOM   1961 1HB  CYS A 139      -6.990   2.446 -11.634  1.00 90.23           H
ATOM   1962 2HB  CYS A 139      -8.118   2.713 -12.948  1.00 90.23           H
ATOM   1963  SG  CYS A 139      -9.250   2.751 -10.799  1.00 90.23           S
ATOM   1964  HG  CYS A 139      -8.617   2.311  -9.716  1.00 90.23           H
ATOM   1965  HN  CYS A 139      -7.102   0.493 -10.390  1.00 90.23           H
ATOM   1966  N   ILE A 140      -6.056  -0.040 -13.274  1.00 83.35           N
ATOM   1967  CA  ILE A 140      -5.228  -0.532 -14.362  1.00 83.35           C
ATOM   1968  C   ILE A 140      -5.823  -1.834 -14.902  1.00 83.35           C
ATOM   1969  O   ILE A 140      -5.908  -2.026 -16.114  1.00 83.35           O
ATOM   1970  HA  ILE A 140      -5.253   0.215 -15.155  1.00 83.35           H
ATOM   1971  CB  ILE A 140      -3.772  -0.662 -13.909  1.00 83.35           C
ATOM   1972  HB  ILE A 140      -3.759  -1.160 -12.940  1.00 83.35           H
ATOM   1973  CG1 ILE A 140      -3.131   0.714 -13.720  1.00 83.35           C
ATOM   1974 1HG1 ILE A 140      -2.942   1.168 -14.692  1.00 83.35           H
ATOM   1975 2HG1 ILE A 140      -3.822   1.370 -13.190  1.00 83.35           H
ATOM   1976  CG2 ILE A 140      -2.973  -1.538 -14.877  1.00 83.35           C
ATOM   1977 1HG2 ILE A 140      -3.417  -2.533 -14.918  1.00 83.35           H
ATOM   1978 2HG2 ILE A 140      -2.992  -1.091 -15.871  1.00 83.35           H
ATOM   1979 3HG2 ILE A 140      -1.942  -1.614 -14.532  1.00 83.35           H
ATOM   1980  CD1 ILE A 140      -1.821   0.606 -12.938  1.00 83.35           C
ATOM   1981 1HD1 ILE A 140      -2.018   0.174 -11.957  1.00 83.35           H
ATOM   1982 2HD1 ILE A 140      -1.124  -0.032 -13.483  1.00 83.35           H
ATOM   1983 3HD1 ILE A 140      -1.387   1.598 -12.817  1.00 83.35           H
ATOM   1984  HN  ILE A 140      -5.583   0.076 -12.401  1.00 83.35           H
ATOM   1985  N   SER A 141      -6.219  -2.695 -13.976  1.00 84.61           N
ATOM   1986  CA  SER A 141      -6.737  -4.002 -14.343  1.00 84.61           C
ATOM   1987  C   SER A 141      -8.016  -3.846 -15.167  1.00 84.61           C
ATOM   1988  O   SER A 141      -8.211  -4.549 -16.158  1.00 84.61           O
ATOM   1989  HA  SER A 141      -5.952  -4.467 -14.939  1.00 84.61           H
ATOM   1990  CB  SER A 141      -7.006  -4.856 -13.102  1.00 84.61           C
ATOM   1991 1HB  SER A 141      -7.790  -4.390 -12.505  1.00 84.61           H
ATOM   1992 2HB  SER A 141      -7.377  -5.834 -13.408  1.00 84.61           H
ATOM   1993  OG  SER A 141      -5.837  -5.021 -12.304  1.00 84.61           O
ATOM   1994  HG  SER A 141      -5.751  -4.259 -11.662  1.00 84.61           H
ATOM   1995  HN  SER A 141      -6.191  -2.512 -12.994  1.00 84.61           H
ATOM   1996  N   VAL A 142      -8.856  -2.920 -14.728  1.00 87.17           N
ATOM   1997  CA  VAL A 142     -10.112  -2.663 -15.412  1.00 87.17           C
ATOM   1998  C   VAL A 142      -9.823  -2.140 -16.821  1.00 87.17           C
ATOM   1999  O   VAL A 142     -10.475  -2.543 -17.782  1.00 87.17           O
ATOM   2000  HA  VAL A 142     -10.643  -3.612 -15.492  1.00 87.17           H
ATOM   2001  CB  VAL A 142     -10.973  -1.706 -14.585  1.00 87.17           C
ATOM   2002  HB  VAL A 142     -10.401  -0.791 -14.428  1.00 87.17           H
ATOM   2003  CG1 VAL A 142     -12.256  -1.338 -15.332  1.00 87.17           C
ATOM   2004 1HG1 VAL A 142     -12.001  -0.852 -16.274  1.00 87.17           H
ATOM   2005 2HG1 VAL A 142     -12.832  -2.241 -15.533  1.00 87.17           H
ATOM   2006 3HG1 VAL A 142     -12.849  -0.657 -14.721  1.00 87.17           H
ATOM   2007  CG2 VAL A 142     -11.290  -2.303 -13.212  1.00 87.17           C
ATOM   2008 1HG2 VAL A 142     -11.832  -3.239 -13.339  1.00 87.17           H
ATOM   2009 2HG2 VAL A 142     -10.361  -2.491 -12.674  1.00 87.17           H
ATOM   2010 3HG2 VAL A 142     -11.903  -1.602 -12.644  1.00 87.17           H
ATOM   2011  HN  VAL A 142      -8.690  -2.352 -13.922  1.00 87.17           H
ATOM   2012  N   ASP A 143      -8.843  -1.251 -16.898  1.00 82.04           N
ATOM   2013  CA  ASP A 143      -8.498  -0.626 -18.163  1.00 82.04           C
ATOM   2014  C   ASP A 143      -8.013  -1.698 -19.141  1.00 82.04           C
ATOM   2015  O   ASP A 143      -8.358  -1.668 -20.321  1.00 82.04           O
ATOM   2016  HA  ASP A 143      -9.412  -0.137 -18.500  1.00 82.04           H
ATOM   2017  CB  ASP A 143      -7.373   0.395 -17.984  1.00 82.04           C
ATOM   2018 1HB  ASP A 143      -7.682   1.163 -17.275  1.00 82.04           H
ATOM   2019 2HB  ASP A 143      -6.496  -0.095 -17.560  1.00 82.04           H
ATOM   2020  CG  ASP A 143      -7.005   1.045 -19.319  1.00 82.04           C
ATOM   2021  OD1 ASP A 143      -7.881   1.746 -19.870  1.00 82.04           O
ATOM   2022  OD2 ASP A 143      -5.855   0.827 -19.759  1.00 82.04           O
ATOM   2023  HN  ASP A 143      -8.292  -0.957 -16.117  1.00 82.04           H
ATOM   2024  N   ARG A 144      -7.220  -2.619 -18.614  1.00 71.85           N
ATOM   2025  CA  ARG A 144      -6.693  -3.705 -19.423  1.00 71.85           C
ATOM   2026  C   ARG A 144      -7.837  -4.560 -19.973  1.00 71.85           C
ATOM   2027  O   ARG A 144      -7.827  -4.935 -21.144  1.00 71.85           O
ATOM   2028  HA  ARG A 144      -6.148  -3.213 -20.229  1.00 71.85           H
ATOM   2029  CB  ARG A 144      -5.749  -4.591 -18.608  1.00 71.85           C
ATOM   2030 1HB  ARG A 144      -6.245  -4.908 -17.690  1.00 71.85           H
ATOM   2031 2HB  ARG A 144      -5.515  -5.494 -19.172  1.00 71.85           H
ATOM   2032  CG  ARG A 144      -4.457  -3.847 -18.266  1.00 71.85           C
ATOM   2033 1HG  ARG A 144      -4.690  -2.953 -17.688  1.00 71.85           H
ATOM   2034 2HG  ARG A 144      -3.826  -4.477 -17.638  1.00 71.85           H
ATOM   2035  CD  ARG A 144      -3.696  -3.458 -19.535  1.00 71.85           C
ATOM   2036 1HD  ARG A 144      -2.625  -3.440 -19.336  1.00 71.85           H
ATOM   2037 2HD  ARG A 144      -3.864  -4.203 -20.313  1.00 71.85           H
ATOM   2038  NE  ARG A 144      -4.144  -2.128 -20.005  1.00 71.85           N
ATOM   2039  HE  ARG A 144      -4.789  -1.621 -19.433  1.00 71.85           H
ATOM   2040  CZ  ARG A 144      -3.741  -1.560 -21.150  1.00 71.85           C
ATOM   2041  NH1 ARG A 144      -2.878  -2.194 -21.956  1.00 71.85           N
ATOM   2042 1HH1 ARG A 144      -2.531  -3.098 -21.705  1.00 71.85           H
ATOM   2043 2HH1 ARG A 144      -2.581  -1.764 -22.809  1.00 71.85           H
ATOM   2044  NH2 ARG A 144      -4.212  -0.350 -21.477  1.00 71.85           N
ATOM   2045 1HH2 ARG A 144      -3.921   0.088 -22.328  1.00 71.85           H
ATOM   2046 2HH2 ARG A 144      -4.856   0.117 -20.870  1.00 71.85           H
ATOM   2047  HN  ARG A 144      -6.937  -2.631 -17.655  1.00 71.85           H
ATOM   2048  N   TYR A 145      -8.794  -4.842 -19.102  1.00 83.21           N
ATOM   2049  CA  TYR A 145      -9.962  -5.611 -19.497  1.00 83.21           C
ATOM   2050  C   TYR A 145     -10.676  -4.955 -20.680  1.00 83.21           C
ATOM   2051  O   TYR A 145     -10.935  -5.606 -21.692  1.00 83.21           O
ATOM   2052  HA  TYR A 145      -9.626  -6.606 -19.790  1.00 83.21           H
ATOM   2053  CB  TYR A 145     -10.898  -5.608 -18.286  1.00 83.21           C
ATOM   2054 1HB  TYR A 145     -10.498  -6.282 -17.529  1.00 83.21           H
ATOM   2055 2HB  TYR A 145     -10.907  -4.609 -17.850  1.00 83.21           H
ATOM   2056  CG  TYR A 145     -12.335  -6.021 -18.610  1.00 83.21           C
ATOM   2057  CD1 TYR A 145     -13.338  -5.073 -18.628  1.00 83.21           C
ATOM   2058  HD1 TYR A 145     -13.106  -4.030 -18.411  1.00 83.21           H
ATOM   2059  CD2 TYR A 145     -12.628  -7.341 -18.884  1.00 83.21           C
ATOM   2060  HD2 TYR A 145     -11.836  -8.090 -18.870  1.00 83.21           H
ATOM   2061  CE1 TYR A 145     -14.691  -5.462 -18.932  1.00 83.21           C
ATOM   2062  HE1 TYR A 145     -15.492  -4.724 -18.949  1.00 83.21           H
ATOM   2063  CE2 TYR A 145     -13.981  -7.730 -19.188  1.00 83.21           C
ATOM   2064  HE2 TYR A 145     -14.226  -8.770 -19.406  1.00 83.21           H
ATOM   2065  CZ  TYR A 145     -14.945  -6.772 -19.197  1.00 83.21           C
ATOM   2066  OH  TYR A 145     -16.223  -7.139 -19.485  1.00 83.21           O
ATOM   2067  HH  TYR A 145     -16.263  -8.121 -19.668  1.00 83.21           H
ATOM   2068  HN  TYR A 145      -8.780  -4.556 -18.144  1.00 83.21           H
ATOM   2069  N   ILE A 146     -10.974  -3.675 -20.515  1.00 80.86           N
ATOM   2070  CA  ILE A 146     -11.725  -2.945 -21.522  1.00 80.86           C
ATOM   2071  C   ILE A 146     -10.954  -2.968 -22.843  1.00 80.86           C
ATOM   2072  O   ILE A 146     -11.546  -3.130 -23.909  1.00 80.86           O
ATOM   2073  HA  ILE A 146     -12.671  -3.467 -21.666  1.00 80.86           H
ATOM   2074  CB  ILE A 146     -12.056  -1.536 -21.027  1.00 80.86           C
ATOM   2075  HB  ILE A 146     -11.133  -1.069 -20.684  1.00 80.86           H
ATOM   2076  CG1 ILE A 146     -13.010  -1.584 -19.832  1.00 80.86           C
ATOM   2077 1HG1 ILE A 146     -14.001  -1.890 -20.165  1.00 80.86           H
ATOM   2078 2HG1 ILE A 146     -12.667  -2.335 -19.119  1.00 80.86           H
ATOM   2079  CG2 ILE A 146     -12.604  -0.670 -22.163  1.00 80.86           C
ATOM   2080 1HG2 ILE A 146     -11.860  -0.596 -22.956  1.00 80.86           H
ATOM   2081 2HG2 ILE A 146     -13.513  -1.124 -22.559  1.00 80.86           H
ATOM   2082 3HG2 ILE A 146     -12.831   0.326 -21.784  1.00 80.86           H
ATOM   2083  CD1 ILE A 146     -13.095  -0.220 -19.143  1.00 80.86           C
ATOM   2084 1HD1 ILE A 146     -12.106   0.071 -18.789  1.00 80.86           H
ATOM   2085 2HD1 ILE A 146     -13.461   0.522 -19.852  1.00 80.86           H
ATOM   2086 3HD1 ILE A 146     -13.779  -0.283 -18.297  1.00 80.86           H
ATOM   2087  HN  ILE A 146     -10.712  -3.139 -19.712  1.00 80.86           H
ATOM   2088  N   ALA A 147      -9.644  -2.802 -22.730  1.00 79.13           N
ATOM   2089  CA  ALA A 147      -8.803  -2.664 -23.906  1.00 79.13           C
ATOM   2090  C   ALA A 147      -8.821  -3.974 -24.698  1.00 79.13           C
ATOM   2091  O   ALA A 147      -8.680  -3.967 -25.920  1.00 79.13           O
ATOM   2092  HA  ALA A 147      -9.223  -1.870 -24.524  1.00 79.13           H
ATOM   2093  CB  ALA A 147      -7.390  -2.261 -23.479  1.00 79.13           C
ATOM   2094 1HB  ALA A 147      -7.429  -1.311 -22.947  1.00 79.13           H
ATOM   2095 2HB  ALA A 147      -6.976  -3.028 -22.825  1.00 79.13           H
ATOM   2096 3HB  ALA A 147      -6.759  -2.158 -24.362  1.00 79.13           H
ATOM   2097  HN  ALA A 147      -9.159  -2.762 -21.856  1.00 79.13           H
ATOM   2098  N   ILE A 148      -8.996  -5.066 -23.969  1.00 75.41           N
ATOM   2099  CA  ILE A 148      -8.852  -6.388 -24.555  1.00 75.41           C
ATOM   2100  C   ILE A 148     -10.230  -6.911 -24.966  1.00 75.41           C
ATOM   2101  O   ILE A 148     -10.409  -7.382 -26.089  1.00 75.41           O
ATOM   2102  HA  ILE A 148      -8.241  -6.283 -25.451  1.00 75.41           H
ATOM   2103  CB  ILE A 148      -8.101  -7.318 -23.600  1.00 75.41           C
ATOM   2104  HB  ILE A 148      -8.565  -7.246 -22.617  1.00 75.41           H
ATOM   2105  CG1 ILE A 148      -6.642  -6.882 -23.445  1.00 75.41           C
ATOM   2106 1HG1 ILE A 148      -6.114  -7.026 -24.387  1.00 75.41           H
ATOM   2107 2HG1 ILE A 148      -6.600  -5.817 -23.215  1.00 75.41           H
ATOM   2108  CG2 ILE A 148      -8.218  -8.776 -24.050  1.00 75.41           C
ATOM   2109 1HG2 ILE A 148      -9.269  -9.067 -24.067  1.00 75.41           H
ATOM   2110 2HG2 ILE A 148      -7.795  -8.884 -25.048  1.00 75.41           H
ATOM   2111 3HG2 ILE A 148      -7.675  -9.415 -23.354  1.00 75.41           H
ATOM   2112  CD1 ILE A 148      -5.948  -7.676 -22.337  1.00 75.41           C
ATOM   2113 1HD1 ILE A 148      -6.465  -7.510 -21.392  1.00 75.41           H
ATOM   2114 2HD1 ILE A 148      -5.971  -8.738 -22.582  1.00 75.41           H
ATOM   2115 3HD1 ILE A 148      -4.913  -7.347 -22.248  1.00 75.41           H
ATOM   2116  HN  ILE A 148      -9.232  -5.058 -22.997  1.00 75.41           H
ATOM   2117  N   ALA A 149     -11.167  -6.812 -24.035  1.00 75.38           N
ATOM   2118  CA  ALA A 149     -12.470  -7.430 -24.216  1.00 75.38           C
ATOM   2119  C   ALA A 149     -13.314  -6.565 -25.154  1.00 75.38           C
ATOM   2120  O   ALA A 149     -14.083  -7.086 -25.961  1.00 75.38           O
ATOM   2121  HA  ALA A 149     -12.313  -8.405 -24.678  1.00 75.38           H
ATOM   2122  CB  ALA A 149     -13.134  -7.631 -22.853  1.00 75.38           C
ATOM   2123 1HB  ALA A 149     -12.509  -8.276 -22.236  1.00 75.38           H
ATOM   2124 2HB  ALA A 149     -13.255  -6.665 -22.362  1.00 75.38           H
ATOM   2125 3HB  ALA A 149     -14.111  -8.095 -22.989  1.00 75.38           H
ATOM   2126  HN  ALA A 149     -11.049  -6.322 -23.172  1.00 75.38           H
ATOM   2127  N   GLN A 150     -13.142  -5.259 -25.018  1.00 67.18           N
ATOM   2128  CA  GLN A 150     -13.962  -4.314 -25.757  1.00 67.18           C
ATOM   2129  C   GLN A 150     -13.090  -3.468 -26.687  1.00 67.18           C
ATOM   2130  O   GLN A 150     -13.280  -2.258 -26.791  1.00 67.18           O
ATOM   2131  HA  GLN A 150     -14.647  -4.925 -26.346  1.00 67.18           H
ATOM   2132  CB  GLN A 150     -14.770  -3.428 -24.807  1.00 67.18           C
ATOM   2133 1HB  GLN A 150     -14.093  -2.812 -24.215  1.00 67.18           H
ATOM   2134 2HB  GLN A 150     -15.399  -2.749 -25.383  1.00 67.18           H
ATOM   2135  CG  GLN A 150     -15.643  -4.274 -23.877  1.00 67.18           C
ATOM   2136 1HG  GLN A 150     -16.214  -4.994 -24.463  1.00 67.18           H
ATOM   2137 2HG  GLN A 150     -15.009  -4.847 -23.199  1.00 67.18           H
ATOM   2138  CD  GLN A 150     -16.598  -3.393 -23.069  1.00 67.18           C
ATOM   2139  OE1 GLN A 150     -16.611  -2.179 -23.185  1.00 67.18           O
ATOM   2140  NE2 GLN A 150     -17.394  -4.071 -22.247  1.00 67.18           N
ATOM   2141 1HE2 GLN A 150     -17.332  -5.068 -22.200  1.00 67.18           H
ATOM   2142 2HE2 GLN A 150     -18.054  -3.583 -21.676  1.00 67.18           H
ATOM   2143  HN  GLN A 150     -12.459  -4.845 -24.417  1.00 67.18           H
ATOM   2144  N   ALA A 151     -12.153  -4.140 -27.340  1.00 67.07           N
ATOM   2145  CA  ALA A 151     -11.101  -3.445 -28.063  1.00 67.07           C
ATOM   2146  C   ALA A 151     -11.731  -2.482 -29.071  1.00 67.07           C
ATOM   2147  O   ALA A 151     -11.261  -1.358 -29.239  1.00 67.07           O
ATOM   2148  HA  ALA A 151     -10.523  -2.872 -27.338  1.00 67.07           H
ATOM   2149  CB  ALA A 151     -10.179  -4.467 -28.730  1.00 67.07           C
ATOM   2150 1HB  ALA A 151      -9.734  -5.108 -27.968  1.00 67.07           H
ATOM   2151 2HB  ALA A 151     -10.756  -5.077 -29.426  1.00 67.07           H
ATOM   2152 3HB  ALA A 151      -9.390  -3.946 -29.272  1.00 67.07           H
ATOM   2153  HN  ALA A 151     -12.105  -5.138 -27.380  1.00 67.07           H
ATOM   2154  N   MET A 152     -12.785  -2.959 -29.717  1.00 56.80           N
ATOM   2155  CA  MET A 152     -13.431  -2.188 -30.766  1.00 56.80           C
ATOM   2156  C   MET A 152     -13.985  -0.872 -30.217  1.00 56.80           C
ATOM   2157  O   MET A 152     -13.756   0.190 -30.794  1.00 56.80           O
ATOM   2158  HA  MET A 152     -12.654  -1.984 -31.502  1.00 56.80           H
ATOM   2159  CB  MET A 152     -14.572  -3.008 -31.373  1.00 56.80           C
ATOM   2160 1HB  MET A 152     -15.149  -3.479 -30.578  1.00 56.80           H
ATOM   2161 2HB  MET A 152     -15.251  -2.349 -31.913  1.00 56.80           H
ATOM   2162  CG  MET A 152     -14.031  -4.080 -32.321  1.00 56.80           C
ATOM   2163 1HG  MET A 152     -13.297  -3.643 -32.998  1.00 56.80           H
ATOM   2164 2HG  MET A 152     -13.518  -4.856 -31.753  1.00 56.80           H
ATOM   2165  SD  MET A 152     -15.370  -4.798 -33.258  1.00 56.80           S
ATOM   2166  CE  MET A 152     -14.448  -5.869 -34.348  1.00 56.80           C
ATOM   2167 1HE  MET A 152     -13.758  -5.273 -34.946  1.00 56.80           H
ATOM   2168 2HE  MET A 152     -13.885  -6.591 -33.756  1.00 56.80           H
ATOM   2169 3HE  MET A 152     -15.136  -6.398 -35.007  1.00 56.80           H
ATOM   2170  HN  MET A 152     -13.196  -3.852 -29.534  1.00 56.80           H
ATOM   2171  N   ARG A 153     -14.703  -0.985 -29.109  1.00 55.29           N
ATOM   2172  CA  ARG A 153     -15.341   0.175 -28.510  1.00 55.29           C
ATOM   2173  C   ARG A 153     -14.289   1.105 -27.902  1.00 55.29           C
ATOM   2174  O   ARG A 153     -14.506   2.312 -27.802  1.00 55.29           O
ATOM   2175  HA  ARG A 153     -15.866   0.661 -29.332  1.00 55.29           H
ATOM   2176  CB  ARG A 153     -16.332  -0.243 -27.421  1.00 55.29           C
ATOM   2177 1HB  ARG A 153     -15.885  -1.014 -26.794  1.00 55.29           H
ATOM   2178 2HB  ARG A 153     -16.549   0.608 -26.775  1.00 55.29           H
ATOM   2179  CG  ARG A 153     -17.632  -0.768 -28.035  1.00 55.29           C
ATOM   2180 1HG  ARG A 153     -18.023  -0.040 -28.745  1.00 55.29           H
ATOM   2181 2HG  ARG A 153     -17.430  -1.682 -28.594  1.00 55.29           H
ATOM   2182  CD  ARG A 153     -18.676  -1.046 -26.953  1.00 55.29           C
ATOM   2183 1HD  ARG A 153     -18.332  -1.848 -26.300  1.00 55.29           H
ATOM   2184 2HD  ARG A 153     -18.810  -0.162 -26.329  1.00 55.29           H
ATOM   2185  NE  ARG A 153     -19.965  -1.422 -27.577  1.00 55.29           N
ATOM   2186  HE  ARG A 153     -20.025  -1.401 -28.575  1.00 55.29           H
ATOM   2187  CZ  ARG A 153     -21.055  -1.787 -26.889  1.00 55.29           C
ATOM   2188  NH1 ARG A 153     -21.030  -1.832 -25.550  1.00 55.29           N
ATOM   2189 1HH1 ARG A 153     -20.194  -1.592 -25.057  1.00 55.29           H
ATOM   2190 2HH1 ARG A 153     -21.848  -2.106 -25.044  1.00 55.29           H
ATOM   2191  NH2 ARG A 153     -22.169  -2.108 -27.560  1.00 55.29           N
ATOM   2192 1HH2 ARG A 153     -22.992  -2.383 -27.062  1.00 55.29           H
ATOM   2193 2HH2 ARG A 153     -22.179  -2.071 -28.559  1.00 55.29           H
ATOM   2194  HN  ARG A 153     -14.851  -1.846 -28.624  1.00 55.29           H
ATOM   2195  N   ALA A 154     -13.173   0.508 -27.512  1.00 60.37           N
ATOM   2196  CA  ALA A 154     -12.154   1.235 -26.773  1.00 60.37           C
ATOM   2197  C   ALA A 154     -11.480   2.246 -27.703  1.00 60.37           C
ATOM   2198  O   ALA A 154     -10.982   3.275 -27.250  1.00 60.37           O
ATOM   2199  HA  ALA A 154     -12.650   1.772 -25.965  1.00 60.37           H
ATOM   2200  CB  ALA A 154     -11.158   0.244 -26.168  1.00 60.37           C
ATOM   2201 1HB  ALA A 154     -11.682  -0.432 -25.493  1.00 60.37           H
ATOM   2202 2HB  ALA A 154     -10.687  -0.331 -26.965  1.00 60.37           H
ATOM   2203 3HB  ALA A 154     -10.394   0.790 -25.614  1.00 60.37           H
ATOM   2204  HN  ALA A 154     -12.959  -0.452 -27.692  1.00 60.37           H
ATOM   2205  N   HIS A 155     -11.485   1.917 -28.986  1.00 55.75           N
ATOM   2206  CA  HIS A 155     -10.727   2.685 -29.959  1.00 55.75           C
ATOM   2207  C   HIS A 155     -11.452   4.000 -30.252  1.00 55.75           C
ATOM   2208  O   HIS A 155     -10.820   5.049 -30.364  1.00 55.75           O
ATOM   2209  HA  HIS A 155      -9.763   2.905 -29.501  1.00 55.75           H
ATOM   2210  CB  HIS A 155     -10.467   1.858 -31.220  1.00 55.75           C
ATOM   2211 1HB  HIS A 155     -10.266   0.826 -30.931  1.00 55.75           H
ATOM   2212 2HB  HIS A 155     -11.371   1.848 -31.829  1.00 55.75           H
ATOM   2213  CG  HIS A 155      -9.317   2.363 -32.059  1.00 55.75           C
ATOM   2214  ND1 HIS A 155      -9.411   3.487 -32.861  1.00 55.75           N
ATOM   2215  HD1 HIS A 155     -10.221   4.064 -32.966  1.00 55.75           H
ATOM   2216  CD2 HIS A 155      -8.048   1.887 -32.211  1.00 55.75           C
ATOM   2217  HD2 HIS A 155      -7.635   1.007 -31.719  1.00 55.75           H
ATOM   2218  CE1 HIS A 155      -8.246   3.669 -33.464  1.00 55.75           C
ATOM   2219  HE1 HIS A 155      -8.004   4.472 -34.161  1.00 55.75           H
ATOM   2220  NE2 HIS A 155      -7.403   2.676 -33.061  1.00 55.75           N
ATOM   2221  HN  HIS A 155     -11.994   1.143 -29.363  1.00 55.75           H
ATOM   2222  N   THR A 156     -12.768   3.901 -30.367  1.00 62.35           N
ATOM   2223  CA  THR A 156     -13.570   5.036 -30.791  1.00 62.35           C
ATOM   2224  C   THR A 156     -13.620   6.095 -29.688  1.00 62.35           C
ATOM   2225  O   THR A 156     -13.800   7.279 -29.967  1.00 62.35           O
ATOM   2226  HA  THR A 156     -13.088   5.495 -31.653  1.00 62.35           H
ATOM   2227  CB  THR A 156     -14.951   4.514 -31.195  1.00 62.35           C
ATOM   2228  HB  THR A 156     -15.668   5.332 -31.271  1.00 62.35           H
ATOM   2229  OG1 THR A 156     -15.249   3.524 -30.215  1.00 62.35           O
ATOM   2230  HG1 THR A 156     -16.197   3.222 -30.311  1.00 62.35           H
ATOM   2231  CG2 THR A 156     -14.920   3.737 -32.512  1.00 62.35           C
ATOM   2232 1HG2 THR A 156     -14.254   2.880 -32.414  1.00 62.35           H
ATOM   2233 2HG2 THR A 156     -14.560   4.388 -33.310  1.00 62.35           H
ATOM   2234 3HG2 THR A 156     -15.925   3.390 -32.753  1.00 62.35           H
ATOM   2235  HN  THR A 156     -13.285   3.066 -30.176  1.00 62.35           H
ATOM   2236  N   TRP A 157     -13.456   5.631 -28.458  1.00 57.58           N
ATOM   2237  CA  TRP A 157     -13.693   6.478 -27.301  1.00 57.58           C
ATOM   2238  C   TRP A 157     -12.335   6.895 -26.734  1.00 57.58           C
ATOM   2239  O   TRP A 157     -12.216   7.184 -25.545  1.00 57.58           O
ATOM   2240  HA  TRP A 157     -14.243   7.356 -27.638  1.00 57.58           H
ATOM   2241  CB  TRP A 157     -14.576   5.767 -26.273  1.00 57.58           C
ATOM   2242 1HB  TRP A 157     -14.149   4.788 -26.057  1.00 57.58           H
ATOM   2243 2HB  TRP A 157     -14.561   6.334 -25.342  1.00 57.58           H
ATOM   2244  CG  TRP A 157     -16.029   5.587 -26.719  1.00 57.58           C
ATOM   2245  CD1 TRP A 157     -16.481   5.026 -27.848  1.00 57.58           C
ATOM   2246  HD1 TRP A 157     -15.841   4.609 -28.626  1.00 57.58           H
ATOM   2247  CD2 TRP A 157     -17.208   5.995 -25.994  1.00 57.58           C
ATOM   2248  NE1 TRP A 157     -17.860   5.043 -27.904  1.00 57.58           N
ATOM   2249  HE1 TRP A 157     -18.427   4.683 -28.645  1.00 57.58           H
ATOM   2250  CE2 TRP A 157     -18.316   5.651 -26.740  1.00 57.58           C
ATOM   2251  CE3 TRP A 157     -17.334   6.634 -24.747  1.00 57.58           C
ATOM   2252  HE3 TRP A 157     -16.474   6.916 -24.139  1.00 57.58           H
ATOM   2253  CZ2 TRP A 157     -19.629   5.905 -26.326  1.00 57.58           C
ATOM   2254  HZ2 TRP A 157     -20.488   5.623 -26.934  1.00 57.58           H
ATOM   2255  CZ3 TRP A 157     -18.652   6.881 -24.348  1.00 57.58           C
ATOM   2256  HZ3 TRP A 157     -18.807   7.375 -23.388  1.00 57.58           H
ATOM   2257  CH2 TRP A 157     -19.779   6.541 -25.088  1.00 57.58           C
ATOM   2258  HH2 TRP A 157     -20.774   6.768 -24.706  1.00 57.58           H
ATOM   2259  HN  TRP A 157     -13.168   4.697 -28.246  1.00 57.58           H
ATOM   2260  N   ARG A 158     -11.343   6.914 -27.614  1.00 58.31           N
ATOM   2261  CA  ARG A 158      -9.964   7.068 -27.183  1.00 58.31           C
ATOM   2262  C   ARG A 158      -9.797   8.366 -26.390  1.00 58.31           C
ATOM   2263  O   ARG A 158      -9.199   8.368 -25.316  1.00 58.31           O
ATOM   2264  HA  ARG A 158      -9.769   6.198 -26.557  1.00 58.31           H
ATOM   2265  CB  ARG A 158      -9.012   7.084 -28.381  1.00 58.31           C
ATOM   2266 1HB  ARG A 158      -9.209   6.221 -29.018  1.00 58.31           H
ATOM   2267 2HB  ARG A 158      -9.194   7.973 -28.983  1.00 58.31           H
ATOM   2268  CG  ARG A 158      -7.553   7.063 -27.921  1.00 58.31           C
ATOM   2269 1HG  ARG A 158      -7.332   7.969 -27.356  1.00 58.31           H
ATOM   2270 2HG  ARG A 158      -7.392   6.220 -27.248  1.00 58.31           H
ATOM   2271  CD  ARG A 158      -6.603   6.956 -29.116  1.00 58.31           C
ATOM   2272 1HD  ARG A 158      -6.779   6.022 -29.649  1.00 58.31           H
ATOM   2273 2HD  ARG A 158      -6.798   7.766 -29.819  1.00 58.31           H
ATOM   2274  NE  ARG A 158      -5.199   7.017 -28.653  1.00 58.31           N
ATOM   2275  HE  ARG A 158      -5.032   7.202 -27.685  1.00 58.31           H
ATOM   2276  CZ  ARG A 158      -4.137   6.839 -29.451  1.00 58.31           C
ATOM   2277  NH1 ARG A 158      -4.301   6.588 -30.757  1.00 58.31           N
ATOM   2278 1HH1 ARG A 158      -5.222   6.532 -31.143  1.00 58.31           H
ATOM   2279 2HH1 ARG A 158      -3.503   6.456 -31.345  1.00 58.31           H
ATOM   2280  NH2 ARG A 158      -2.907   6.916 -28.923  1.00 58.31           N
ATOM   2281 1HH2 ARG A 158      -2.104   6.785 -29.504  1.00 58.31           H
ATOM   2282 2HH2 ARG A 158      -2.793   7.104 -27.947  1.00 58.31           H
ATOM   2283  HN  ARG A 158     -11.471   6.827 -28.602  1.00 58.31           H
ATOM   2284  N   GLU A 159     -10.337   9.438 -26.951  1.00 64.65           N
ATOM   2285  CA  GLU A 159     -10.167  10.756 -26.363  1.00 64.65           C
ATOM   2286  C   GLU A 159     -10.928  10.849 -25.039  1.00 64.65           C
ATOM   2287  O   GLU A 159     -10.382  11.305 -24.036  1.00 64.65           O
ATOM   2288  HA  GLU A 159      -9.097  10.856 -26.182  1.00 64.65           H
ATOM   2289  CB  GLU A 159     -10.617  11.851 -27.332  1.00 64.65           C
ATOM   2290 1HB  GLU A 159     -11.594  11.598 -27.744  1.00 64.65           H
ATOM   2291 2HB  GLU A 159     -10.598  12.817 -26.829  1.00 64.65           H
ATOM   2292  CG  GLU A 159      -9.655  11.963 -28.517  1.00 64.65           C
ATOM   2293 1HG  GLU A 159      -8.630  12.024 -28.154  1.00 64.65           H
ATOM   2294 2HG  GLU A 159      -9.723  11.065 -29.131  1.00 64.65           H
ATOM   2295  CD  GLU A 159      -9.975  13.194 -29.368  1.00 64.65           C
ATOM   2296  OE1 GLU A 159      -9.079  13.599 -30.140  1.00 64.65           O
ATOM   2297  OE2 GLU A 159     -11.108  13.702 -29.227  1.00 64.65           O
ATOM   2298  HN  GLU A 159     -10.881   9.416 -27.790  1.00 64.65           H
ATOM   2299  N   LYS A 160     -12.177  10.409 -25.080  1.00 69.57           N
ATOM   2300  CA  LYS A 160     -13.031  10.470 -23.905  1.00 69.57           C
ATOM   2301  C   LYS A 160     -12.386   9.673 -22.770  1.00 69.57           C
ATOM   2302  O   LYS A 160     -12.488  10.052 -21.604  1.00 69.57           O
ATOM   2303  HA  LYS A 160     -13.093  11.515 -23.601  1.00 69.57           H
ATOM   2304  CB  LYS A 160     -14.450  10.013 -24.250  1.00 69.57           C
ATOM   2305 1HB  LYS A 160     -14.413   9.046 -24.751  1.00 69.57           H
ATOM   2306 2HB  LYS A 160     -15.024   9.875 -23.333  1.00 69.57           H
ATOM   2307  CG  LYS A 160     -15.151  11.033 -25.149  1.00 69.57           C
ATOM   2308 1HG  LYS A 160     -15.071  12.027 -24.709  1.00 69.57           H
ATOM   2309 2HG  LYS A 160     -14.654  11.072 -26.118  1.00 69.57           H
ATOM   2310  CD  LYS A 160     -16.626  10.672 -25.341  1.00 69.57           C
ATOM   2311 1HD  LYS A 160     -16.706   9.690 -25.807  1.00 69.57           H
ATOM   2312 2HD  LYS A 160     -17.117  10.605 -24.370  1.00 69.57           H
ATOM   2313  CE  LYS A 160     -17.337  11.713 -26.207  1.00 69.57           C
ATOM   2314 1HE  LYS A 160     -17.267  12.695 -25.738  1.00 69.57           H
ATOM   2315 2HE  LYS A 160     -16.843  11.788 -27.176  1.00 69.57           H
ATOM   2316  NZ  LYS A 160     -18.758  11.347 -26.396  1.00 69.57           N
ATOM   2317 1HZ  LYS A 160     -19.216  12.051 -26.965  1.00 69.57           H
ATOM   2318 2HZ  LYS A 160     -18.817  10.447 -26.860  1.00 69.57           H
ATOM   2319 3HZ  LYS A 160     -19.216  11.292 -25.493  1.00 69.57           H
ATOM   2320  HN  LYS A 160     -12.606  10.017 -25.894  1.00 69.57           H
ATOM   2321  N   ARG A 161     -11.737   8.582 -23.150  1.00 67.71           N
ATOM   2322  CA  ARG A 161     -11.116   7.703 -22.174  1.00 67.71           C
ATOM   2323  C   ARG A 161     -10.015   8.446 -21.415  1.00 67.71           C
ATOM   2324  O   ARG A 161      -9.786   8.187 -20.235  1.00 67.71           O
ATOM   2325  HA  ARG A 161     -11.926   7.412 -21.505  1.00 67.71           H
ATOM   2326  CB  ARG A 161     -10.516   6.468 -22.849  1.00 67.71           C
ATOM   2327 1HB  ARG A 161      -9.961   6.768 -23.738  1.00 67.71           H
ATOM   2328 2HB  ARG A 161      -9.803   5.991 -22.175  1.00 67.71           H
ATOM   2329  CG  ARG A 161     -11.608   5.469 -23.235  1.00 67.71           C
ATOM   2330 1HG  ARG A 161     -12.164   5.171 -22.346  1.00 67.71           H
ATOM   2331 2HG  ARG A 161     -12.319   5.945 -23.911  1.00 67.71           H
ATOM   2332  CD  ARG A 161     -11.008   4.232 -23.906  1.00 67.71           C
ATOM   2333 1HD  ARG A 161     -11.789   3.670 -24.418  1.00 67.71           H
ATOM   2334 2HD  ARG A 161     -10.284   4.533 -24.663  1.00 67.71           H
ATOM   2335  NE  ARG A 161     -10.352   3.375 -22.893  1.00 67.71           N
ATOM   2336  HE  ARG A 161     -10.445   3.631 -21.931  1.00 67.71           H
ATOM   2337  CZ  ARG A 161      -9.642   2.276 -23.184  1.00 67.71           C
ATOM   2338  NH1 ARG A 161      -9.485   1.886 -24.457  1.00 67.71           N
ATOM   2339 1HH1 ARG A 161      -9.899   2.415 -25.197  1.00 67.71           H
ATOM   2340 2HH1 ARG A 161      -8.953   1.065 -24.665  1.00 67.71           H
ATOM   2341  NH2 ARG A 161      -9.091   1.575 -22.185  1.00 67.71           N
ATOM   2342 1HH2 ARG A 161      -8.558   0.753 -22.385  1.00 67.71           H
ATOM   2343 2HH2 ARG A 161      -9.213   1.873 -21.238  1.00 67.71           H
ATOM   2344  HN  ARG A 161     -11.632   8.297 -24.103  1.00 67.71           H
ATOM   2345  N   LEU A 162      -9.362   9.356 -22.124  1.00 78.98           N
ATOM   2346  CA  LEU A 162      -8.278  10.125 -21.537  1.00 78.98           C
ATOM   2347  C   LEU A 162      -8.848  11.093 -20.499  1.00 78.98           C
ATOM   2348  O   LEU A 162      -8.251  11.299 -19.443  1.00 78.98           O
ATOM   2349  HA  LEU A 162      -7.617   9.423 -21.029  1.00 78.98           H
ATOM   2350  CB  LEU A 162      -7.455  10.810 -22.630  1.00 78.98           C
ATOM   2351 1HB  LEU A 162      -7.171  10.060 -23.368  1.00 78.98           H
ATOM   2352 2HB  LEU A 162      -8.093  11.532 -23.139  1.00 78.98           H
ATOM   2353  CG  LEU A 162      -6.188  11.531 -22.164  1.00 78.98           C
ATOM   2354  HG  LEU A 162      -6.459  12.209 -21.354  1.00 78.98           H
ATOM   2355  CD1 LEU A 162      -5.169  10.538 -21.600  1.00 78.98           C
ATOM   2356 1HD1 LEU A 162      -5.605  10.013 -20.750  1.00 78.98           H
ATOM   2357 2HD1 LEU A 162      -4.897   9.818 -22.372  1.00 78.98           H
ATOM   2358 3HD1 LEU A 162      -4.279  11.077 -21.276  1.00 78.98           H
ATOM   2359  CD2 LEU A 162      -5.597  12.383 -23.288  1.00 78.98           C
ATOM   2360 1HD2 LEU A 162      -5.344  11.744 -24.134  1.00 78.98           H
ATOM   2361 2HD2 LEU A 162      -6.327  13.128 -23.602  1.00 78.98           H
ATOM   2362 3HD2 LEU A 162      -4.697  12.884 -22.930  1.00 78.98           H
ATOM   2363  HN  LEU A 162      -9.563   9.570 -23.080  1.00 78.98           H
ATOM   2364  N   LEU A 163      -9.997  11.662 -20.835  1.00 82.09           N
ATOM   2365  CA  LEU A 163     -10.670  12.580 -19.932  1.00 82.09           C
ATOM   2366  C   LEU A 163     -11.083  11.830 -18.664  1.00 82.09           C
ATOM   2367  O   LEU A 163     -10.807  12.281 -17.554  1.00 82.09           O
ATOM   2368  HA  LEU A 163      -9.952  13.353 -19.657  1.00 82.09           H
ATOM   2369  CB  LEU A 163     -11.833  13.275 -20.643  1.00 82.09           C
ATOM   2370 1HB  LEU A 163     -11.451  13.741 -21.551  1.00 82.09           H
ATOM   2371 2HB  LEU A 163     -12.550  12.514 -20.953  1.00 82.09           H
ATOM   2372  CG  LEU A 163     -12.577  14.337 -19.831  1.00 82.09           C
ATOM   2373  HG  LEU A 163     -12.893  13.888 -18.890  1.00 82.09           H
ATOM   2374  CD1 LEU A 163     -11.655  15.508 -19.486  1.00 82.09           C
ATOM   2375 1HD1 LEU A 163     -10.812  15.146 -18.898  1.00 82.09           H
ATOM   2376 2HD1 LEU A 163     -11.287  15.965 -20.405  1.00 82.09           H
ATOM   2377 3HD1 LEU A 163     -12.209  16.249 -18.909  1.00 82.09           H
ATOM   2378  CD2 LEU A 163     -13.841  14.798 -20.560  1.00 82.09           C
ATOM   2379 1HD2 LEU A 163     -13.569  15.223 -21.526  1.00 82.09           H
ATOM   2380 2HD2 LEU A 163     -14.504  13.946 -20.711  1.00 82.09           H
ATOM   2381 3HD2 LEU A 163     -14.350  15.553 -19.961  1.00 82.09           H
ATOM   2382  HN  LEU A 163     -10.465  11.505 -21.704  1.00 82.09           H
ATOM   2383  N   TYR A 164     -11.739  10.698 -18.873  1.00 75.30           N
ATOM   2384  CA  TYR A 164     -12.206   9.888 -17.760  1.00 75.30           C
ATOM   2385  C   TYR A 164     -11.039   9.449 -16.874  1.00 75.30           C
ATOM   2386  O   TYR A 164     -11.186   9.338 -15.658  1.00 75.30           O
ATOM   2387  HA  TYR A 164     -12.894  10.493 -17.169  1.00 75.30           H
ATOM   2388  CB  TYR A 164     -12.853   8.649 -18.383  1.00 75.30           C
ATOM   2389 1HB  TYR A 164     -12.175   8.234 -19.128  1.00 75.30           H
ATOM   2390 2HB  TYR A 164     -12.981   7.891 -17.610  1.00 75.30           H
ATOM   2391  CG  TYR A 164     -14.208   8.919 -19.041  1.00 75.30           C
ATOM   2392  CD1 TYR A 164     -15.179   9.623 -18.358  1.00 75.30           C
ATOM   2393  HD1 TYR A 164     -14.980   9.988 -17.350  1.00 75.30           H
ATOM   2394  CD2 TYR A 164     -14.459   8.457 -20.317  1.00 75.30           C
ATOM   2395  HD2 TYR A 164     -13.692   7.901 -20.856  1.00 75.30           H
ATOM   2396  CE1 TYR A 164     -16.454   9.877 -18.978  1.00 75.30           C
ATOM   2397  HE1 TYR A 164     -17.229  10.432 -18.450  1.00 75.30           H
ATOM   2398  CE2 TYR A 164     -15.734   8.711 -20.936  1.00 75.30           C
ATOM   2399  HE2 TYR A 164     -15.945   8.352 -21.944  1.00 75.30           H
ATOM   2400  CZ  TYR A 164     -16.668   9.408 -20.236  1.00 75.30           C
ATOM   2401  OH  TYR A 164     -17.872   9.648 -20.821  1.00 75.30           O
ATOM   2402  HH  TYR A 164     -18.459  10.165 -20.198  1.00 75.30           H
ATOM   2403  HN  TYR A 164     -11.952  10.333 -19.779  1.00 75.30           H
ATOM   2404  N   SER A 165      -9.906   9.211 -17.518  1.00 86.25           N
ATOM   2405  CA  SER A 165      -8.722   8.761 -16.806  1.00 86.25           C
ATOM   2406  C   SER A 165      -8.284   9.821 -15.795  1.00 86.25           C
ATOM   2407  O   SER A 165      -7.823   9.491 -14.703  1.00 86.25           O
ATOM   2408  HA  SER A 165      -9.022   7.846 -16.295  1.00 86.25           H
ATOM   2409  CB  SER A 165      -7.581   8.450 -17.777  1.00 86.25           C
ATOM   2410 1HB  SER A 165      -6.812   7.875 -17.261  1.00 86.25           H
ATOM   2411 2HB  SER A 165      -7.955   7.826 -18.589  1.00 86.25           H
ATOM   2412  OG  SER A 165      -7.003   9.635 -18.318  1.00 86.25           O
ATOM   2413  HG  SER A 165      -7.723  10.267 -18.605  1.00 86.25           H
ATOM   2414  HN  SER A 165      -9.790   9.321 -18.505  1.00 86.25           H
ATOM   2415  N   LYS A 166      -8.443  11.075 -16.194  1.00 83.46           N
ATOM   2416  CA  LYS A 166      -8.086  12.187 -15.329  1.00 83.46           C
ATOM   2417  C   LYS A 166      -9.036  12.220 -14.130  1.00 83.46           C
ATOM   2418  O   LYS A 166      -8.597  12.347 -12.988  1.00 83.46           O
ATOM   2419  HA  LYS A 166      -7.075  12.005 -14.963  1.00 83.46           H
ATOM   2420  CB  LYS A 166      -8.051  13.494 -16.123  1.00 83.46           C
ATOM   2421 1HB  LYS A 166      -8.980  13.610 -16.681  1.00 83.46           H
ATOM   2422 2HB  LYS A 166      -7.984  14.338 -15.437  1.00 83.46           H
ATOM   2423  CG  LYS A 166      -6.864  13.518 -17.088  1.00 83.46           C
ATOM   2424 1HG  LYS A 166      -5.936  13.383 -16.532  1.00 83.46           H
ATOM   2425 2HG  LYS A 166      -6.941  12.684 -17.786  1.00 83.46           H
ATOM   2426  CD  LYS A 166      -6.813  14.836 -17.862  1.00 83.46           C
ATOM   2427 1HD  LYS A 166      -7.731  14.960 -18.438  1.00 83.46           H
ATOM   2428 2HD  LYS A 166      -6.761  15.671 -17.163  1.00 83.46           H
ATOM   2429  CE  LYS A 166      -5.606  14.875 -18.801  1.00 83.46           C
ATOM   2430 1HE  LYS A 166      -4.692  14.691 -18.236  1.00 83.46           H
ATOM   2431 2HE  LYS A 166      -5.689  14.079 -19.541  1.00 83.46           H
ATOM   2432  NZ  LYS A 166      -5.520  16.186 -19.482  1.00 83.46           N
ATOM   2433 1HZ  LYS A 166      -4.723  16.190 -20.108  1.00 83.46           H
ATOM   2434 2HZ  LYS A 166      -6.368  16.347 -20.014  1.00 83.46           H
ATOM   2435 3HZ  LYS A 166      -5.412  16.919 -18.790  1.00 83.46           H
ATOM   2436  HN  LYS A 166      -8.807  11.335 -17.088  1.00 83.46           H
ATOM   2437  N   MET A 167     -10.322  12.105 -14.431  1.00 84.75           N
ATOM   2438  CA  MET A 167     -11.341  12.159 -13.397  1.00 84.75           C
ATOM   2439  C   MET A 167     -11.148  11.035 -12.377  1.00 84.75           C
ATOM   2440  O   MET A 167     -11.215  11.267 -11.172  1.00 84.75           O
ATOM   2441  HA  MET A 167     -11.213  13.126 -12.910  1.00 84.75           H
ATOM   2442  CB  MET A 167     -12.725  12.036 -14.037  1.00 84.75           C
ATOM   2443 1HB  MET A 167     -12.767  11.137 -14.652  1.00 84.75           H
ATOM   2444 2HB  MET A 167     -13.480  11.926 -13.259  1.00 84.75           H
ATOM   2445  CG  MET A 167     -13.043  13.262 -14.895  1.00 84.75           C
ATOM   2446 1HG  MET A 167     -13.006  14.164 -14.283  1.00 84.75           H
ATOM   2447 2HG  MET A 167     -12.291  13.376 -15.675  1.00 84.75           H
ATOM   2448  SD  MET A 167     -14.661  13.090 -15.629  1.00 84.75           S
ATOM   2449  CE  MET A 167     -15.684  13.337 -14.188  1.00 84.75           C
ATOM   2450 1HE  MET A 167     -15.452  12.575 -13.443  1.00 84.75           H
ATOM   2451 2HE  MET A 167     -15.490  14.324 -13.769  1.00 84.75           H
ATOM   2452 3HE  MET A 167     -16.734  13.261 -14.470  1.00 84.75           H
ATOM   2453  HN  MET A 167     -10.669  11.976 -15.360  1.00 84.75           H
ATOM   2454  N   VAL A 168     -10.912   9.840 -12.899  1.00 92.17           N
ATOM   2455  CA  VAL A 168     -10.771   8.668 -12.052  1.00 92.17           C
ATOM   2456  C   VAL A 168      -9.582   8.864 -11.110  1.00 92.17           C
ATOM   2457  O   VAL A 168      -9.670   8.558  -9.922  1.00 92.17           O
ATOM   2458  HA  VAL A 168     -11.680   8.582 -11.457  1.00 92.17           H
ATOM   2459  CB  VAL A 168     -10.649   7.410 -12.915  1.00 92.17           C
ATOM   2460  HB  VAL A 168      -9.853   7.577 -13.640  1.00 92.17           H
ATOM   2461  CG1 VAL A 168     -10.265   6.197 -12.065  1.00 92.17           C
ATOM   2462 1HG1 VAL A 168      -9.307   6.383 -11.580  1.00 92.17           H
ATOM   2463 2HG1 VAL A 168     -11.029   6.028 -11.307  1.00 92.17           H
ATOM   2464 3HG1 VAL A 168     -10.185   5.317 -12.703  1.00 92.17           H
ATOM   2465  CG2 VAL A 168     -11.943   7.149 -13.690  1.00 92.17           C
ATOM   2466 1HG2 VAL A 168     -12.765   7.013 -12.988  1.00 92.17           H
ATOM   2467 2HG2 VAL A 168     -12.156   7.999 -14.339  1.00 92.17           H
ATOM   2468 3HG2 VAL A 168     -11.829   6.250 -14.295  1.00 92.17           H
ATOM   2469  HN  VAL A 168     -10.817   9.667 -13.880  1.00 92.17           H
ATOM   2470  N   CYS A 169      -8.497   9.373 -11.676  1.00 93.58           N
ATOM   2471  CA  CYS A 169      -7.290   9.608 -10.903  1.00 93.58           C
ATOM   2472  C   CYS A 169      -7.629  10.574  -9.765  1.00 93.58           C
ATOM   2473  O   CYS A 169      -7.264  10.336  -8.615  1.00 93.58           O
ATOM   2474  HA  CYS A 169      -6.977   8.641 -10.509  1.00 93.58           H
ATOM   2475  CB  CYS A 169      -6.151  10.135 -11.778  1.00 93.58           C
ATOM   2476 1HB  CYS A 169      -6.510  10.954 -12.401  1.00 93.58           H
ATOM   2477 2HB  CYS A 169      -5.355  10.537 -11.151  1.00 93.58           H
ATOM   2478  SG  CYS A 169      -5.497   8.789 -12.831  1.00 93.58           S
ATOM   2479  HG  CYS A 169      -6.469   8.837 -13.737  1.00 93.58           H
ATOM   2480  HN  CYS A 169      -8.435   9.622 -12.642  1.00 93.58           H
ATOM   2481  N   PHE A 170      -8.323  11.643 -10.126  1.00 93.21           N
ATOM   2482  CA  PHE A 170      -8.688  12.661  -9.156  1.00 93.21           C
ATOM   2483  C   PHE A 170      -9.540  12.068  -8.032  1.00 93.21           C
ATOM   2484  O   PHE A 170      -9.297  12.335  -6.857  1.00 93.21           O
ATOM   2485  HA  PHE A 170      -7.762  13.056  -8.738  1.00 93.21           H
ATOM   2486  CB  PHE A 170      -9.509  13.716  -9.901  1.00 93.21           C
ATOM   2487 1HB  PHE A 170      -8.921  14.095 -10.737  1.00 93.21           H
ATOM   2488 2HB  PHE A 170     -10.394  13.240 -10.324  1.00 93.21           H
ATOM   2489  CG  PHE A 170      -9.949  14.893  -9.029  1.00 93.21           C
ATOM   2490  CD1 PHE A 170     -11.226  14.957  -8.567  1.00 93.21           C
ATOM   2491  HD1 PHE A 170     -11.937  14.170  -8.818  1.00 93.21           H
ATOM   2492  CD2 PHE A 170      -9.062  15.875  -8.715  1.00 93.21           C
ATOM   2493  HD2 PHE A 170      -8.038  15.824  -9.086  1.00 93.21           H
ATOM   2494  CE1 PHE A 170     -11.634  16.050  -7.757  1.00 93.21           C
ATOM   2495  HE1 PHE A 170     -12.658  16.101  -7.387  1.00 93.21           H
ATOM   2496  CE2 PHE A 170      -9.470  16.968  -7.905  1.00 93.21           C
ATOM   2497  HE2 PHE A 170      -8.760  17.756  -7.654  1.00 93.21           H
ATOM   2498  CZ  PHE A 170     -10.748  17.032  -7.443  1.00 93.21           C
ATOM   2499  HZ  PHE A 170     -11.061  17.871  -6.822  1.00 93.21           H
ATOM   2500  HN  PHE A 170      -8.635  11.818 -11.060  1.00 93.21           H
ATOM   2501  N   THR A 171     -10.522  11.275  -8.434  1.00 92.30           N
ATOM   2502  CA  THR A 171     -11.427  10.661  -7.477  1.00 92.30           C
ATOM   2503  C   THR A 171     -10.649   9.786  -6.493  1.00 92.30           C
ATOM   2504  O   THR A 171     -10.965   9.749  -5.305  1.00 92.30           O
ATOM   2505  HA  THR A 171     -11.901  11.452  -6.896  1.00 92.30           H
ATOM   2506  CB  THR A 171     -12.494   9.893  -8.261  1.00 92.30           C
ATOM   2507  HB  THR A 171     -12.059   9.034  -8.771  1.00 92.30           H
ATOM   2508  OG1 THR A 171     -13.081  10.879  -9.106  1.00 92.30           O
ATOM   2509  HG1 THR A 171     -12.613  10.895  -9.989  1.00 92.30           H
ATOM   2510  CG2 THR A 171     -13.650   9.427  -7.373  1.00 92.30           C
ATOM   2511 1HG2 THR A 171     -14.128  10.293  -6.915  1.00 92.30           H
ATOM   2512 2HG2 THR A 171     -13.267   8.768  -6.594  1.00 92.30           H
ATOM   2513 3HG2 THR A 171     -14.378   8.888  -7.979  1.00 92.30           H
ATOM   2514  HN  THR A 171     -10.703  11.050  -9.391  1.00 92.30           H
ATOM   2515  N   ILE A 172      -9.646   9.102  -7.023  1.00 92.96           N
ATOM   2516  CA  ILE A 172      -8.843   8.201  -6.214  1.00 92.96           C
ATOM   2517  C   ILE A 172      -8.109   9.004  -5.139  1.00 92.96           C
ATOM   2518  O   ILE A 172      -8.099   8.621  -3.970  1.00 92.96           O
ATOM   2519  HA  ILE A 172      -9.526   7.509  -5.721  1.00 92.96           H
ATOM   2520  CB  ILE A 172      -7.916   7.367  -7.100  1.00 92.96           C
ATOM   2521  HB  ILE A 172      -7.458   8.030  -7.834  1.00 92.96           H
ATOM   2522  CG1 ILE A 172      -8.703   6.309  -7.875  1.00 92.96           C
ATOM   2523 1HG1 ILE A 172      -9.046   5.532  -7.192  1.00 92.96           H
ATOM   2524 2HG1 ILE A 172      -9.592   6.762  -8.315  1.00 92.96           H
ATOM   2525  CG2 ILE A 172      -6.782   6.750  -6.279  1.00 92.96           C
ATOM   2526 1HG2 ILE A 172      -6.199   7.543  -5.811  1.00 92.96           H
ATOM   2527 2HG2 ILE A 172      -7.202   6.104  -5.507  1.00 92.96           H
ATOM   2528 3HG2 ILE A 172      -6.138   6.162  -6.933  1.00 92.96           H
ATOM   2529  CD1 ILE A 172      -7.845   5.684  -8.976  1.00 92.96           C
ATOM   2530 1HD1 ILE A 172      -7.524   6.460  -9.671  1.00 92.96           H
ATOM   2531 2HD1 ILE A 172      -6.969   5.211  -8.531  1.00 92.96           H
ATOM   2532 3HD1 ILE A 172      -8.429   4.935  -9.512  1.00 92.96           H
ATOM   2533  HN  ILE A 172      -9.379   9.156  -7.985  1.00 92.96           H
ATOM   2534  N   TRP A 173      -7.511  10.104  -5.573  1.00 91.65           N
ATOM   2535  CA  TRP A 173      -6.695  10.913  -4.684  1.00 91.65           C
ATOM   2536  C   TRP A 173      -7.600  11.462  -3.579  1.00 91.65           C
ATOM   2537  O   TRP A 173      -7.234  11.442  -2.405  1.00 91.65           O
ATOM   2538  HA  TRP A 173      -5.930  10.267  -4.253  1.00 91.65           H
ATOM   2539  CB  TRP A 173      -5.964  12.012  -5.458  1.00 91.65           C
ATOM   2540 1HB  TRP A 173      -6.656  12.463  -6.169  1.00 91.65           H
ATOM   2541 2HB  TRP A 173      -5.666  12.796  -4.762  1.00 91.65           H
ATOM   2542  CG  TRP A 173      -4.726  11.523  -6.213  1.00 91.65           C
ATOM   2543  CD1 TRP A 173      -4.555  11.421  -7.538  1.00 91.65           C
ATOM   2544  HD1 TRP A 173      -5.312  11.685  -8.277  1.00 91.65           H
ATOM   2545  CD2 TRP A 173      -3.486  11.072  -5.630  1.00 91.65           C
ATOM   2546  NE1 TRP A 173      -3.300  10.938  -7.850  1.00 91.65           N
ATOM   2547  HE1 TRP A 173      -2.940  10.776  -8.769  1.00 91.65           H
ATOM   2548  CE2 TRP A 173      -2.629  10.720  -6.653  1.00 91.65           C
ATOM   2549  CE3 TRP A 173      -3.100  10.966  -4.282  1.00 91.65           C
ATOM   2550  HE3 TRP A 173      -3.757  11.238  -3.456  1.00 91.65           H
ATOM   2551  CZ2 TRP A 173      -1.333  10.237  -6.436  1.00 91.65           C
ATOM   2552  HZ2 TRP A 173      -0.676   9.965  -7.261  1.00 91.65           H
ATOM   2553  CZ3 TRP A 173      -1.801  10.482  -4.082  1.00 91.65           C
ATOM   2554  HZ3 TRP A 173      -1.452  10.380  -3.054  1.00 91.65           H
ATOM   2555  CH2 TRP A 173      -0.927  10.123  -5.101  1.00 91.65           C
ATOM   2556  HH2 TRP A 173       0.070   9.753  -4.862  1.00 91.65           H
ATOM   2557  HN  TRP A 173      -7.577  10.444  -6.512  1.00 91.65           H
ATOM   2558  N   VAL A 174      -8.765  11.938  -3.995  1.00 94.69           N
ATOM   2559  CA  VAL A 174      -9.711  12.521  -3.059  1.00 94.69           C
ATOM   2560  C   VAL A 174     -10.125  11.463  -2.034  1.00 94.69           C
ATOM   2561  O   VAL A 174     -10.165  11.737  -0.835  1.00 94.69           O
ATOM   2562  HA  VAL A 174      -9.203  13.333  -2.539  1.00 94.69           H
ATOM   2563  CB  VAL A 174     -10.900  13.114  -3.818  1.00 94.69           C
ATOM   2564  HB  VAL A 174     -11.300  12.340  -4.473  1.00 94.69           H
ATOM   2565  CG1 VAL A 174     -12.011  13.536  -2.855  1.00 94.69           C
ATOM   2566 1HG1 VAL A 174     -12.354  12.667  -2.293  1.00 94.69           H
ATOM   2567 2HG1 VAL A 174     -11.627  14.287  -2.164  1.00 94.69           H
ATOM   2568 3HG1 VAL A 174     -12.843  13.954  -3.421  1.00 94.69           H
ATOM   2569  CG2 VAL A 174     -10.459  14.289  -4.695  1.00 94.69           C
ATOM   2570 1HG2 VAL A 174     -10.022  15.066  -4.068  1.00 94.69           H
ATOM   2571 2HG2 VAL A 174      -9.719  13.945  -5.417  1.00 94.69           H
ATOM   2572 3HG2 VAL A 174     -11.323  14.692  -5.223  1.00 94.69           H
ATOM   2573  HN  VAL A 174      -9.063  11.931  -4.949  1.00 94.69           H
ATOM   2574  N   LEU A 175     -10.423  10.276  -2.543  1.00 89.01           N
ATOM   2575  CA  LEU A 175     -10.896   9.196  -1.694  1.00 89.01           C
ATOM   2576  C   LEU A 175      -9.809   8.836  -0.679  1.00 89.01           C
ATOM   2577  O   LEU A 175     -10.090   8.686   0.509  1.00 89.01           O
ATOM   2578  HA  LEU A 175     -11.767   9.564  -1.152  1.00 89.01           H
ATOM   2579  CB  LEU A 175     -11.360   8.011  -2.544  1.00 89.01           C
ATOM   2580 1HB  LEU A 175     -12.141   8.358  -3.220  1.00 89.01           H
ATOM   2581 2HB  LEU A 175     -10.524   7.685  -3.164  1.00 89.01           H
ATOM   2582  CG  LEU A 175     -11.890   6.800  -1.774  1.00 89.01           C
ATOM   2583  HG  LEU A 175     -11.126   6.486  -1.063  1.00 89.01           H
ATOM   2584  CD1 LEU A 175     -13.136   7.167  -0.967  1.00 89.01           C
ATOM   2585 1HD1 LEU A 175     -12.889   7.953  -0.254  1.00 89.01           H
ATOM   2586 2HD1 LEU A 175     -13.916   7.520  -1.642  1.00 89.01           H
ATOM   2587 3HD1 LEU A 175     -13.493   6.288  -0.429  1.00 89.01           H
ATOM   2588  CD2 LEU A 175     -12.143   5.620  -2.715  1.00 89.01           C
ATOM   2589 1HD2 LEU A 175     -12.879   5.906  -3.467  1.00 89.01           H
ATOM   2590 2HD2 LEU A 175     -11.211   5.341  -3.207  1.00 89.01           H
ATOM   2591 3HD2 LEU A 175     -12.519   4.773  -2.142  1.00 89.01           H
ATOM   2592  HN  LEU A 175     -10.345  10.049  -3.513  1.00 89.01           H
ATOM   2593  N   ALA A 176      -8.591   8.709  -1.185  1.00 93.83           N
ATOM   2594  CA  ALA A 176      -7.476   8.291  -0.353  1.00 93.83           C
ATOM   2595  C   ALA A 176      -7.255   9.323   0.754  1.00 93.83           C
ATOM   2596  O   ALA A 176      -6.962   8.964   1.893  1.00 93.83           O
ATOM   2597  HA  ALA A 176      -7.740   7.335   0.100  1.00 93.83           H
ATOM   2598  CB  ALA A 176      -6.233   8.096  -1.225  1.00 93.83           C
ATOM   2599 1HB  ALA A 176      -6.433   7.332  -1.976  1.00 93.83           H
ATOM   2600 2HB  ALA A 176      -5.985   9.035  -1.719  1.00 93.83           H
ATOM   2601 3HB  ALA A 176      -5.397   7.782  -0.600  1.00 93.83           H
ATOM   2602  HN  ALA A 176      -8.361   8.886  -2.142  1.00 93.83           H
ATOM   2603  N   ALA A 177      -7.404  10.586   0.380  1.00 93.93           N
ATOM   2604  CA  ALA A 177      -7.193  11.674   1.319  1.00 93.93           C
ATOM   2605  C   ALA A 177      -8.207  11.562   2.460  1.00 93.93           C
ATOM   2606  O   ALA A 177      -7.845  11.676   3.630  1.00 93.93           O
ATOM   2607  HA  ALA A 177      -6.187  11.571   1.727  1.00 93.93           H
ATOM   2608  CB  ALA A 177      -7.291  13.011   0.581  1.00 93.93           C
ATOM   2609 1HB  ALA A 177      -6.531  13.052  -0.199  1.00 93.93           H
ATOM   2610 2HB  ALA A 177      -8.280  13.106   0.132  1.00 93.93           H
ATOM   2611 3HB  ALA A 177      -7.133  13.828   1.286  1.00 93.93           H
ATOM   2612  HN  ALA A 177      -7.664  10.869  -0.543  1.00 93.93           H
ATOM   2613  N   ALA A 178      -9.456  11.340   2.079  1.00 93.68           N
ATOM   2614  CA  ALA A 178     -10.534  11.270   3.051  1.00 93.68           C
ATOM   2615  C   ALA A 178     -10.268  10.116   4.019  1.00 93.68           C
ATOM   2616  O   ALA A 178     -10.570  10.215   5.207  1.00 93.68           O
ATOM   2617  HA  ALA A 178     -10.539  12.207   3.608  1.00 93.68           H
ATOM   2618  CB  ALA A 178     -11.871  11.123   2.321  1.00 93.68           C
ATOM   2619 1HB  ALA A 178     -12.025  11.983   1.669  1.00 93.68           H
ATOM   2620 2HB  ALA A 178     -11.861  10.211   1.724  1.00 93.68           H
ATOM   2621 3HB  ALA A 178     -12.679  11.071   3.051  1.00 93.68           H
ATOM   2622  HN  ALA A 178      -9.736  11.209   1.127  1.00 93.68           H
ATOM   2623  N   LEU A 179      -9.705   9.047   3.475  1.00 89.78           N
ATOM   2624  CA  LEU A 179      -9.464   7.848   4.258  1.00 89.78           C
ATOM   2625  C   LEU A 179      -8.299   8.097   5.218  1.00 89.78           C
ATOM   2626  O   LEU A 179      -8.004   7.261   6.072  1.00 89.78           O
ATOM   2627  HA  LEU A 179     -10.361   7.656   4.846  1.00 89.78           H
ATOM   2628  CB  LEU A 179      -9.257   6.641   3.340  1.00 89.78           C
ATOM   2629 1HB  LEU A 179      -8.469   6.883   2.627  1.00 89.78           H
ATOM   2630 2HB  LEU A 179      -8.896   5.808   3.944  1.00 89.78           H
ATOM   2631  CG  LEU A 179     -10.487   6.173   2.561  1.00 89.78           C
ATOM   2632  HG  LEU A 179     -10.913   7.034   2.045  1.00 89.78           H
ATOM   2633  CD1 LEU A 179     -10.101   5.151   1.490  1.00 89.78           C
ATOM   2634 1HD1 LEU A 179      -9.397   5.604   0.792  1.00 89.78           H
ATOM   2635 2HD1 LEU A 179      -9.638   4.285   1.963  1.00 89.78           H
ATOM   2636 3HD1 LEU A 179     -10.994   4.835   0.950  1.00 89.78           H
ATOM   2637  CD2 LEU A 179     -11.563   5.634   3.506  1.00 89.78           C
ATOM   2638 1HD2 LEU A 179     -11.164   4.790   4.068  1.00 89.78           H
ATOM   2639 2HD2 LEU A 179     -11.866   6.421   4.197  1.00 89.78           H
ATOM   2640 3HD2 LEU A 179     -12.427   5.309   2.925  1.00 89.78           H
ATOM   2641  HN  LEU A 179      -9.416   8.993   2.519  1.00 89.78           H
ATOM   2642  N   CYS A 180      -7.668   9.249   5.047  1.00 90.19           N
ATOM   2643  CA  CYS A 180      -6.502   9.590   5.844  1.00 90.19           C
ATOM   2644  C   CYS A 180      -6.962  10.448   7.025  1.00 90.19           C
ATOM   2645  O   CYS A 180      -6.160  10.806   7.886  1.00 90.19           O
ATOM   2646  HA  CYS A 180      -6.075   8.650   6.192  1.00 90.19           H
ATOM   2647  CB  CYS A 180      -5.432  10.296   5.009  1.00 90.19           C
ATOM   2648 1HB  CYS A 180      -5.849  11.194   4.552  1.00 90.19           H
ATOM   2649 2HB  CYS A 180      -4.612  10.617   5.650  1.00 90.19           H
ATOM   2650  SG  CYS A 180      -4.807   9.168   3.711  1.00 90.19           S
ATOM   2651  HG  CYS A 180      -5.967   9.030   3.075  1.00 90.19           H
ATOM   2652  HN  CYS A 180      -7.941   9.942   4.379  1.00 90.19           H
ATOM   2653  N   ILE A 181      -8.252  10.753   7.027  1.00 89.84           N
ATOM   2654  CA  ILE A 181      -8.811  11.635   8.037  1.00 89.84           C
ATOM   2655  C   ILE A 181      -8.495  11.076   9.426  1.00 89.84           C
ATOM   2656  O   ILE A 181      -8.034  11.806  10.302  1.00 89.84           O
ATOM   2657  HA  ILE A 181      -8.319  12.602   7.934  1.00 89.84           H
ATOM   2658  CB  ILE A 181     -10.304  11.856   7.788  1.00 89.84           C
ATOM   2659  HB  ILE A 181     -10.770  10.885   7.623  1.00 89.84           H
ATOM   2660  CG1 ILE A 181     -10.532  12.687   6.524  1.00 89.84           C
ATOM   2661 1HG1 ILE A 181     -10.147  13.696   6.673  1.00 89.84           H
ATOM   2662 2HG1 ILE A 181      -9.973  12.254   5.694  1.00 89.84           H
ATOM   2663  CG2 ILE A 181     -10.977  12.479   9.013  1.00 89.84           C
ATOM   2664 1HG2 ILE A 181     -10.861  11.815   9.869  1.00 89.84           H
ATOM   2665 2HG2 ILE A 181     -10.513  13.441   9.233  1.00 89.84           H
ATOM   2666 3HG2 ILE A 181     -12.038  12.626   8.808  1.00 89.84           H
ATOM   2667  CD1 ILE A 181     -12.019  12.749   6.169  1.00 89.84           C
ATOM   2668 1HD1 ILE A 181     -12.393  11.740   5.996  1.00 89.84           H
ATOM   2669 2HD1 ILE A 181     -12.570  13.206   6.991  1.00 89.84           H
ATOM   2670 3HD1 ILE A 181     -12.152  13.346   5.266  1.00 89.84           H
ATOM   2671  HN  ILE A 181      -8.909  10.409   6.355  1.00 89.84           H
ATOM   2672  N   PRO A 182      -8.736   9.778   9.652  1.00 91.28           N
ATOM   2673  CA  PRO A 182      -8.500   9.184  10.970  1.00 91.28           C
ATOM   2674  C   PRO A 182      -7.094   9.454  11.481  1.00 91.28           C
ATOM   2675  O   PRO A 182      -6.909   9.803  12.646  1.00 91.28           O
ATOM   2676  HA  PRO A 182      -9.162   9.636  11.708  1.00 91.28           H
ATOM   2677  CB  PRO A 182      -8.745   7.691  10.745  1.00 91.28           C
ATOM   2678 1HB  PRO A 182      -7.824   7.167  10.490  1.00 91.28           H
ATOM   2679 2HB  PRO A 182      -9.147   7.211  11.637  1.00 91.28           H
ATOM   2680  CG  PRO A 182      -9.744   7.667   9.594  1.00 91.28           C
ATOM   2681 1HG  PRO A 182      -9.753   6.703   9.086  1.00 91.28           H
ATOM   2682 2HG  PRO A 182     -10.763   7.841   9.939  1.00 91.28           H
ATOM   2683  CD  PRO A 182      -9.248   8.784   8.690  1.00 91.28           C
ATOM   2684 1HD  PRO A 182      -8.464   8.440   8.015  1.00 91.28           H
ATOM   2685 2HD  PRO A 182     -10.047   9.187   8.068  1.00 91.28           H
ATOM   2686  N   GLU A 183      -6.131   9.284  10.586  1.00 87.84           N
ATOM   2687  CA  GLU A 183      -4.733   9.428  10.955  1.00 87.84           C
ATOM   2688  C   GLU A 183      -4.443  10.868  11.384  1.00 87.84           C
ATOM   2689  O   GLU A 183      -3.697  11.099  12.334  1.00 87.84           O
ATOM   2690  HA  GLU A 183      -4.585   8.754  11.799  1.00 87.84           H
ATOM   2691  CB  GLU A 183      -3.816   9.003   9.807  1.00 87.84           C
ATOM   2692 1HB  GLU A 183      -4.253   9.308   8.856  1.00 87.84           H
ATOM   2693 2HB  GLU A 183      -2.815   9.402   9.969  1.00 87.84           H
ATOM   2694  CG  GLU A 183      -3.670   7.481   9.756  1.00 87.84           C
ATOM   2695 1HG  GLU A 183      -2.920   7.208   9.014  1.00 87.84           H
ATOM   2696 2HG  GLU A 183      -3.314   7.114  10.719  1.00 87.84           H
ATOM   2697  CD  GLU A 183      -5.003   6.813   9.412  1.00 87.84           C
ATOM   2698  OE1 GLU A 183      -5.115   5.597   9.680  1.00 87.84           O
ATOM   2699  OE2 GLU A 183      -5.880   7.534   8.889  1.00 87.84           O
ATOM   2700  HN  GLU A 183      -6.293   9.051   9.627  1.00 87.84           H
ATOM   2701  N   ILE A 184      -5.049  11.800  10.662  1.00 89.77           N
ATOM   2702  CA  ILE A 184      -4.813  13.211  10.912  1.00 89.77           C
ATOM   2703  C   ILE A 184      -5.246  13.552  12.339  1.00 89.77           C
ATOM   2704  O   ILE A 184      -4.580  14.324  13.027  1.00 89.77           O
ATOM   2705  HA  ILE A 184      -3.740  13.383  10.827  1.00 89.77           H
ATOM   2706  CB  ILE A 184      -5.495  14.066   9.842  1.00 89.77           C
ATOM   2707  HB  ILE A 184      -6.541  13.767   9.781  1.00 89.77           H
ATOM   2708  CG1 ILE A 184      -4.874  13.821   8.466  1.00 89.77           C
ATOM   2709 1HG1 ILE A 184      -3.867  14.237   8.438  1.00 89.77           H
ATOM   2710 2HG1 ILE A 184      -4.780  12.749   8.291  1.00 89.77           H
ATOM   2711  CG2 ILE A 184      -5.470  15.547  10.226  1.00 89.77           C
ATOM   2712 1HG2 ILE A 184      -5.995  15.687  11.171  1.00 89.77           H
ATOM   2713 2HG2 ILE A 184      -4.437  15.878  10.331  1.00 89.77           H
ATOM   2714 3HG2 ILE A 184      -5.961  16.132   9.448  1.00 89.77           H
ATOM   2715  CD1 ILE A 184      -5.723  14.451   7.360  1.00 89.77           C
ATOM   2716 1HD1 ILE A 184      -6.722  14.015   7.376  1.00 89.77           H
ATOM   2717 2HD1 ILE A 184      -5.794  15.526   7.525  1.00 89.77           H
ATOM   2718 3HD1 ILE A 184      -5.259  14.261   6.392  1.00 89.77           H
ATOM   2719  HN  ILE A 184      -5.690  11.603   9.920  1.00 89.77           H
ATOM   2720  N   LEU A 185      -6.360  12.958  12.743  1.00 89.90           N
ATOM   2721  CA  LEU A 185      -7.002  13.341  13.989  1.00 89.90           C
ATOM   2722  C   LEU A 185      -6.241  12.720  15.162  1.00 89.90           C
ATOM   2723  O   LEU A 185      -5.888  13.413  16.114  1.00 89.90           O
ATOM   2724  HA  LEU A 185      -6.937  14.426  14.071  1.00 89.90           H
ATOM   2725  CB  LEU A 185      -8.488  12.978  13.959  1.00 89.90           C
ATOM   2726 1HB  LEU A 185      -8.579  11.919  13.719  1.00 89.90           H
ATOM   2727 2HB  LEU A 185      -8.896  13.114  14.961  1.00 89.90           H
ATOM   2728  CG  LEU A 185      -9.353  13.771  12.976  1.00 89.90           C
ATOM   2729  HG  LEU A 185      -8.961  13.610  11.971  1.00 89.90           H
ATOM   2730  CD1 LEU A 185     -10.797  13.266  12.985  1.00 89.90           C
ATOM   2731 1HD1 LEU A 185     -10.816  12.214  12.698  1.00 89.90           H
ATOM   2732 2HD1 LEU A 185     -11.214  13.377  13.985  1.00 89.90           H
ATOM   2733 3HD1 LEU A 185     -11.389  13.846  12.277  1.00 89.90           H
ATOM   2734  CD2 LEU A 185      -9.268  15.272  13.259  1.00 89.90           C
ATOM   2735 1HD2 LEU A 185      -9.619  15.471  14.272  1.00 89.90           H
ATOM   2736 2HD2 LEU A 185      -8.235  15.603  13.161  1.00 89.90           H
ATOM   2737 3HD2 LEU A 185      -9.892  15.812  12.546  1.00 89.90           H
ATOM   2738  HN  LEU A 185      -6.821  12.230  12.236  1.00 89.90           H
ATOM   2739  N   TYR A 186      -6.011  11.420  15.054  1.00 90.38           N
ATOM   2740  CA  TYR A 186      -5.702  10.615  16.224  1.00 90.38           C
ATOM   2741  C   TYR A 186      -4.212  10.270  16.274  1.00 90.38           C
ATOM   2742  O   TYR A 186      -3.752   9.623  17.213  1.00 90.38           O
ATOM   2743  HA  TYR A 186      -5.963  11.195  17.110  1.00 90.38           H
ATOM   2744  CB  TYR A 186      -6.508   9.323  16.072  1.00 90.38           C
ATOM   2745 1HB  TYR A 186      -6.146   8.782  15.198  1.00 90.38           H
ATOM   2746 2HB  TYR A 186      -6.323   8.688  16.939  1.00 90.38           H
ATOM   2747  CG  TYR A 186      -8.015   9.543  15.931  1.00 90.38           C
ATOM   2748  CD1 TYR A 186      -8.676  10.377  16.809  1.00 90.38           C
ATOM   2749  HD1 TYR A 186      -8.124  10.879  17.604  1.00 90.38           H
ATOM   2750  CD2 TYR A 186      -8.713   8.907  14.924  1.00 90.38           C
ATOM   2751  HD2 TYR A 186      -8.191   8.249  14.230  1.00 90.38           H
ATOM   2752  CE1 TYR A 186     -10.095  10.584  16.676  1.00 90.38           C
ATOM   2753  HE1 TYR A 186     -10.630  11.240  17.363  1.00 90.38           H
ATOM   2754  CE2 TYR A 186     -10.132   9.114  14.791  1.00 90.38           C
ATOM   2755  HE2 TYR A 186     -10.696   8.618  14.001  1.00 90.38           H
ATOM   2756  CZ  TYR A 186     -10.753   9.942  15.673  1.00 90.38           C
ATOM   2757  OH  TYR A 186     -12.093  10.138  15.547  1.00 90.38           O
ATOM   2758  HH  TYR A 186     -12.449   9.588  14.792  1.00 90.38           H
ATOM   2759  HN  TYR A 186      -6.033  10.917  14.190  1.00 90.38           H
ATOM   2760  N   SER A 187      -3.499  10.717  15.251  1.00 91.08           N
ATOM   2761  CA  SER A 187      -2.051  10.601  15.240  1.00 91.08           C
ATOM   2762  C   SER A 187      -1.444  11.517  16.304  1.00 91.08           C
ATOM   2763  O   SER A 187      -1.644  12.730  16.272  1.00 91.08           O
ATOM   2764  HA  SER A 187      -1.844   9.556  15.471  1.00 91.08           H
ATOM   2765  CB  SER A 187      -1.481  10.939  13.861  1.00 91.08           C
ATOM   2766 1HB  SER A 187      -1.785  11.948  13.581  1.00 91.08           H
ATOM   2767 2HB  SER A 187      -0.392  10.936  13.907  1.00 91.08           H
ATOM   2768  OG  SER A 187      -1.916  10.020  12.863  1.00 91.08           O
ATOM   2769  HG  SER A 187      -2.474  10.493  12.181  1.00 91.08           H
ATOM   2770  HN  SER A 187      -3.894  11.152  14.441  1.00 91.08           H
ATOM   2771  N   GLN A 188      -0.714  10.901  17.223  1.00 84.65           N
ATOM   2772  CA  GLN A 188      -0.092  11.643  18.306  1.00 84.65           C
ATOM   2773  C   GLN A 188       1.279  11.050  18.636  1.00 84.65           C
ATOM   2774  O   GLN A 188       1.592   9.933  18.227  1.00 84.65           O
ATOM   2775  HA  GLN A 188       0.025  12.660  17.930  1.00 84.65           H
ATOM   2776  CB  GLN A 188      -0.992  11.667  19.543  1.00 84.65           C
ATOM   2777 1HB  GLN A 188      -1.190  10.647  19.872  1.00 84.65           H
ATOM   2778 2HB  GLN A 188      -0.478  12.172  20.361  1.00 84.65           H
ATOM   2779  CG  GLN A 188      -2.313  12.378  19.247  1.00 84.65           C
ATOM   2780 1HG  GLN A 188      -2.114  13.346  18.787  1.00 84.65           H
ATOM   2781 2HG  GLN A 188      -2.890  11.796  18.528  1.00 84.65           H
ATOM   2782  CD  GLN A 188      -3.129  12.574  20.526  1.00 84.65           C
ATOM   2783  OE1 GLN A 188      -2.705  12.243  21.621  1.00 84.65           O
ATOM   2784  NE2 GLN A 188      -4.322  13.129  20.327  1.00 84.65           N
ATOM   2785 1HE2 GLN A 188      -4.610  13.377  19.402  1.00 84.65           H
ATOM   2786 2HE2 GLN A 188      -4.930  13.298  21.103  1.00 84.65           H
ATOM   2787  HN  GLN A 188      -0.547   9.915  17.236  1.00 84.65           H
ATOM   2788  N   ILE A 189       2.062  11.825  19.373  1.00 88.40           N
ATOM   2789  CA  ILE A 189       3.263  11.298  19.997  1.00 88.40           C
ATOM   2790  C   ILE A 189       2.923  10.786  21.398  1.00 88.40           C
ATOM   2791  O   ILE A 189       2.428  11.539  22.235  1.00 88.40           O
ATOM   2792  HA  ILE A 189       3.602  10.456  19.394  1.00 88.40           H
ATOM   2793  CB  ILE A 189       4.379  12.345  19.980  1.00 88.40           C
ATOM   2794  HB  ILE A 189       4.017  13.239  20.489  1.00 88.40           H
ATOM   2795  CG1 ILE A 189       4.728  12.751  18.547  1.00 88.40           C
ATOM   2796 1HG1 ILE A 189       5.132  11.893  18.010  1.00 88.40           H
ATOM   2797 2HG1 ILE A 189       3.823  13.058  18.022  1.00 88.40           H
ATOM   2798  CG2 ILE A 189       5.605  11.852  20.751  1.00 88.40           C
ATOM   2799 1HG2 ILE A 189       5.328  11.654  21.786  1.00 88.40           H
ATOM   2800 2HG2 ILE A 189       5.978  10.936  20.293  1.00 88.40           H
ATOM   2801 3HG2 ILE A 189       6.383  12.615  20.723  1.00 88.40           H
ATOM   2802  CD1 ILE A 189       5.745  13.894  18.533  1.00 88.40           C
ATOM   2803 1HD1 ILE A 189       5.328  14.758  19.049  1.00 88.40           H
ATOM   2804 2HD1 ILE A 189       6.657  13.575  19.038  1.00 88.40           H
ATOM   2805 3HD1 ILE A 189       5.976  14.163  17.502  1.00 88.40           H
ATOM   2806  HN  ILE A 189       1.886  12.795  19.546  1.00 88.40           H
ATOM   2807  N   LYS A 190       3.201   9.508  21.610  1.00 84.49           N
ATOM   2808  CA  LYS A 190       3.017   8.909  22.921  1.00 84.49           C
ATOM   2809  C   LYS A 190       4.386   8.618  23.540  1.00 84.49           C
ATOM   2810  O   LYS A 190       5.247   8.020  22.898  1.00 84.49           O
ATOM   2811  HA  LYS A 190       2.504   9.641  23.545  1.00 84.49           H
ATOM   2812  CB  LYS A 190       2.111   7.680  22.826  1.00 84.49           C
ATOM   2813 1HB  LYS A 190       1.199   7.936  22.288  1.00 84.49           H
ATOM   2814 2HB  LYS A 190       2.610   6.899  22.253  1.00 84.49           H
ATOM   2815  CG  LYS A 190       1.757   7.151  24.218  1.00 84.49           C
ATOM   2816 1HG  LYS A 190       2.670   6.915  24.764  1.00 84.49           H
ATOM   2817 2HG  LYS A 190       1.239   7.925  24.783  1.00 84.49           H
ATOM   2818  CD  LYS A 190       0.876   5.904  24.122  1.00 84.49           C
ATOM   2819 1HD  LYS A 190      -0.060   6.153  23.622  1.00 84.49           H
ATOM   2820 2HD  LYS A 190       1.372   5.149  23.513  1.00 84.49           H
ATOM   2821  CE  LYS A 190       0.581   5.334  25.511  1.00 84.49           C
ATOM   2822 1HE  LYS A 190       1.489   5.344  26.115  1.00 84.49           H
ATOM   2823 2HE  LYS A 190      -0.148   5.962  26.022  1.00 84.49           H
ATOM   2824  NZ  LYS A 190       0.065   3.951  25.405  1.00 84.49           N
ATOM   2825 1HZ  LYS A 190      -0.062   3.565  26.334  1.00 84.49           H
ATOM   2826 2HZ  LYS A 190      -0.824   3.958  24.917  1.00 84.49           H
ATOM   2827 3HZ  LYS A 190       0.728   3.381  24.890  1.00 84.49           H
ATOM   2828  HN  LYS A 190       3.546   8.887  20.906  1.00 84.49           H
ATOM   2829  N   GLU A 191       4.543   9.054  24.781  1.00 76.09           N
ATOM   2830  CA  GLU A 191       5.712   8.687  25.562  1.00 76.09           C
ATOM   2831  C   GLU A 191       5.397   7.486  26.456  1.00 76.09           C
ATOM   2832  O   GLU A 191       4.530   7.564  27.325  1.00 76.09           O
ATOM   2833  HA  GLU A 191       6.474   8.414  24.831  1.00 76.09           H
ATOM   2834  CB  GLU A 191       6.212   9.871  26.391  1.00 76.09           C
ATOM   2835 1HB  GLU A 191       5.370  10.360  26.880  1.00 76.09           H
ATOM   2836 2HB  GLU A 191       6.978   9.533  27.089  1.00 76.09           H
ATOM   2837  CG  GLU A 191       6.876  10.923  25.499  1.00 76.09           C
ATOM   2838 1HG  GLU A 191       7.635  10.450  24.876  1.00 76.09           H
ATOM   2839 2HG  GLU A 191       6.134  11.354  24.827  1.00 76.09           H
ATOM   2840  CD  GLU A 191       7.515  12.030  26.340  1.00 76.09           C
ATOM   2841  OE1 GLU A 191       8.097  12.947  25.722  1.00 76.09           O
ATOM   2842  OE2 GLU A 191       7.406  11.934  27.582  1.00 76.09           O
ATOM   2843  HN  GLU A 191       3.890   9.647  25.253  1.00 76.09           H
ATOM   2844  N   GLU A 192       6.119   6.401  26.212  1.00 71.68           N
ATOM   2845  CA  GLU A 192       5.947   5.195  27.003  1.00 71.68           C
ATOM   2846  C   GLU A 192       7.308   4.576  27.330  1.00 71.68           C
ATOM   2847  O   GLU A 192       8.132   4.374  26.439  1.00 71.68           O
ATOM   2848  HA  GLU A 192       5.457   5.518  27.921  1.00 71.68           H
ATOM   2849  CB  GLU A 192       5.047   4.190  26.281  1.00 71.68           C
ATOM   2850 1HB  GLU A 192       4.169   4.700  25.886  1.00 71.68           H
ATOM   2851 2HB  GLU A 192       5.621   3.665  25.517  1.00 71.68           H
ATOM   2852  CG  GLU A 192       4.536   3.119  27.247  1.00 71.68           C
ATOM   2853 1HG  GLU A 192       5.308   2.364  27.399  1.00 71.68           H
ATOM   2854 2HG  GLU A 192       4.333   3.568  28.219  1.00 71.68           H
ATOM   2855  CD  GLU A 192       3.266   2.456  26.710  1.00 71.68           C
ATOM   2856  OE1 GLU A 192       2.383   2.162  27.544  1.00 71.68           O
ATOM   2857  OE2 GLU A 192       3.207   2.259  25.477  1.00 71.68           O
ATOM   2858  HN  GLU A 192       6.809   6.340  25.491  1.00 71.68           H
ATOM   2859  N   SER A 193       7.501   4.293  28.609  1.00 72.46           N
ATOM   2860  CA  SER A 193       8.748   3.701  29.065  1.00 72.46           C
ATOM   2861  C   SER A 193       9.925   4.597  28.676  1.00 72.46           C
ATOM   2862  O   SER A 193      11.030   4.110  28.442  1.00 72.46           O
ATOM   2863  HA  SER A 193       8.657   3.636  30.149  1.00 72.46           H
ATOM   2864  CB  SER A 193       8.935   2.298  28.485  1.00 72.46           C
ATOM   2865 1HB  SER A 193       9.092   2.368  27.408  1.00 72.46           H
ATOM   2866 2HB  SER A 193       9.832   1.846  28.909  1.00 72.46           H
ATOM   2867  OG  SER A 193       7.813   1.458  28.746  1.00 72.46           O
ATOM   2868  HG  SER A 193       7.944   0.567  28.311  1.00 72.46           H
ATOM   2869  HN  SER A 193       6.826   4.462  29.328  1.00 72.46           H
ATOM   2870  N   GLY A 194       9.649   5.892  28.620  1.00 80.49           N
ATOM   2871  CA  GLY A 194      10.690   6.867  28.343  1.00 80.49           C
ATOM   2872  C   GLY A 194      11.037   6.889  26.853  1.00 80.49           C
ATOM   2873  O   GLY A 194      12.003   7.534  26.447  1.00 80.49           O
ATOM   2874 1HA  GLY A 194      10.358   7.857  28.657  1.00 80.49           H
ATOM   2875 2HA  GLY A 194      11.580   6.630  28.924  1.00 80.49           H
ATOM   2876  HN  GLY A 194       8.737   6.276  28.760  1.00 80.49           H
ATOM   2877  N   ILE A 195      10.231   6.177  26.079  1.00 78.59           N
ATOM   2878  CA  ILE A 195      10.408   6.152  24.637  1.00 78.59           C
ATOM   2879  C   ILE A 195       9.264   6.922  23.974  1.00 78.59           C
ATOM   2880  O   ILE A 195       8.094   6.659  24.246  1.00 78.59           O
ATOM   2881  HA  ILE A 195      11.344   6.664  24.413  1.00 78.59           H
ATOM   2882  CB  ILE A 195      10.548   4.712  24.140  1.00 78.59           C
ATOM   2883  HB  ILE A 195       9.643   4.168  24.408  1.00 78.59           H
ATOM   2884  CG1 ILE A 195      11.719   4.006  24.827  1.00 78.59           C
ATOM   2885 1HG1 ILE A 195      12.649   4.522  24.589  1.00 78.59           H
ATOM   2886 2HG1 ILE A 195      11.594   4.057  25.909  1.00 78.59           H
ATOM   2887  CG2 ILE A 195      10.668   4.668  22.615  1.00 78.59           C
ATOM   2888 1HG2 ILE A 195       9.776   5.106  22.168  1.00 78.59           H
ATOM   2889 2HG2 ILE A 195      11.546   5.233  22.303  1.00 78.59           H
ATOM   2890 3HG2 ILE A 195      10.767   3.633  22.288  1.00 78.59           H
ATOM   2891  CD1 ILE A 195      11.813   2.544  24.387  1.00 78.59           C
ATOM   2892 1HD1 ILE A 195      10.891   2.026  24.648  1.00 78.59           H
ATOM   2893 2HD1 ILE A 195      11.962   2.499  23.308  1.00 78.59           H
ATOM   2894 3HD1 ILE A 195      12.654   2.066  24.890  1.00 78.59           H
ATOM   2895  HN  ILE A 195       9.471   5.626  26.422  1.00 78.59           H
ATOM   2896  N   ALA A 196       9.643   7.859  23.117  1.00 89.37           N
ATOM   2897  CA  ALA A 196       8.665   8.607  22.345  1.00 89.37           C
ATOM   2898  C   ALA A 196       8.260   7.791  21.116  1.00 89.37           C
ATOM   2899  O   ALA A 196       9.116   7.326  20.365  1.00 89.37           O
ATOM   2900  HA  ALA A 196       7.789   8.757  22.976  1.00 89.37           H
ATOM   2901  CB  ALA A 196       9.244   9.973  21.973  1.00 89.37           C
ATOM   2902 1HB  ALA A 196       9.488  10.524  22.882  1.00 89.37           H
ATOM   2903 2HB  ALA A 196      10.147   9.835  21.379  1.00 89.37           H
ATOM   2904 3HB  ALA A 196       8.510  10.534  21.394  1.00 89.37           H
ATOM   2905  HN  ALA A 196      10.596   8.110  22.948  1.00 89.37           H
ATOM   2906  N   ILE A 197       6.954   7.642  20.949  1.00 85.33           N
ATOM   2907  CA  ILE A 197       6.427   6.808  19.881  1.00 85.33           C
ATOM   2908  C   ILE A 197       5.336   7.576  19.132  1.00 85.33           C
ATOM   2909  O   ILE A 197       4.449   8.163  19.750  1.00 85.33           O
ATOM   2910  HA  ILE A 197       7.245   6.607  19.189  1.00 85.33           H
ATOM   2911  CB  ILE A 197       5.961   5.460  20.435  1.00 85.33           C
ATOM   2912  HB  ILE A 197       5.087   5.633  21.064  1.00 85.33           H
ATOM   2913  CG1 ILE A 197       7.037   4.829  21.320  1.00 85.33           C
ATOM   2914 1HG1 ILE A 197       7.931   4.633  20.727  1.00 85.33           H
ATOM   2915 2HG1 ILE A 197       7.323   5.528  22.106  1.00 85.33           H
ATOM   2916  CG2 ILE A 197       5.526   4.525  19.305  1.00 85.33           C
ATOM   2917 1HG2 ILE A 197       4.703   4.979  18.753  1.00 85.33           H
ATOM   2918 2HG2 ILE A 197       6.366   4.354  18.631  1.00 85.33           H
ATOM   2919 3HG2 ILE A 197       5.199   3.574  19.726  1.00 85.33           H
ATOM   2920  CD1 ILE A 197       6.537   3.525  21.946  1.00 85.33           C
ATOM   2921 1HD1 ILE A 197       5.658   3.729  22.556  1.00 85.33           H
ATOM   2922 2HD1 ILE A 197       6.276   2.820  21.156  1.00 85.33           H
ATOM   2923 3HD1 ILE A 197       7.322   3.097  22.570  1.00 85.33           H
ATOM   2924  HN  ILE A 197       6.263   8.077  21.526  1.00 85.33           H
ATOM   2925  N   CYS A 198       5.437   7.547  17.811  1.00 90.68           N
ATOM   2926  CA  CYS A 198       4.383   8.085  16.968  1.00 90.68           C
ATOM   2927  C   CYS A 198       3.343   6.987  16.738  1.00 90.68           C
ATOM   2928  O   CYS A 198       3.594   6.035  16.000  1.00 90.68           O
ATOM   2929  HA  CYS A 198       3.947   8.924  17.510  1.00 90.68           H
ATOM   2930  CB  CYS A 198       4.937   8.633  15.651  1.00 90.68           C
ATOM   2931 1HB  CYS A 198       5.557   9.509  15.844  1.00 90.68           H
ATOM   2932 2HB  CYS A 198       5.577   7.887  15.179  1.00 90.68           H
ATOM   2933  SG  CYS A 198       3.561   9.075  14.529  1.00 90.68           S
ATOM   2934  HN  CYS A 198       6.219   7.164  17.319  1.00 90.68           H
ATOM   2935  N   THR A 199       2.198   7.155  17.383  1.00 88.79           N
ATOM   2936  CA  THR A 199       1.123   6.186  17.264  1.00 88.79           C
ATOM   2937  C   THR A 199      -0.227   6.898  17.157  1.00 88.79           C
ATOM   2938  O   THR A 199      -0.323   8.096  17.416  1.00 88.79           O
ATOM   2939  HA  THR A 199       1.264   5.628  16.338  1.00 88.79           H
ATOM   2940  CB  THR A 199       1.213   5.231  18.455  1.00 88.79           C
ATOM   2941  HB  THR A 199       2.241   4.905  18.615  1.00 88.79           H
ATOM   2942  OG1 THR A 199       0.282   4.198  18.144  1.00 88.79           O
ATOM   2943  HG1 THR A 199       0.443   3.404  18.729  1.00 88.79           H
ATOM   2944  CG2 THR A 199       0.667   5.848  19.744  1.00 88.79           C
ATOM   2945 1HG2 THR A 199      -0.381   6.113  19.605  1.00 88.79           H
ATOM   2946 2HG2 THR A 199       1.239   6.744  19.988  1.00 88.79           H
ATOM   2947 3HG2 THR A 199       0.755   5.128  20.558  1.00 88.79           H
ATOM   2948  HN  THR A 199       2.001   7.935  17.977  1.00 88.79           H
ATOM   2949  N   MET A 200      -1.237   6.130  16.775  1.00 87.80           N
ATOM   2950  CA  MET A 200      -2.609   6.600  16.858  1.00 87.80           C
ATOM   2951  C   MET A 200      -3.205   6.311  18.237  1.00 87.80           C
ATOM   2952  O   MET A 200      -3.074   5.203  18.754  1.00 87.80           O
ATOM   2953  HA  MET A 200      -2.560   7.677  16.694  1.00 87.80           H
ATOM   2954  CB  MET A 200      -3.451   5.911  15.783  1.00 87.80           C
ATOM   2955 1HB  MET A 200      -3.330   4.831  15.858  1.00 87.80           H
ATOM   2956 2HB  MET A 200      -4.507   6.126  15.950  1.00 87.80           H
ATOM   2957  CG  MET A 200      -3.045   6.380  14.384  1.00 87.80           C
ATOM   2958 1HG  MET A 200      -2.867   7.455  14.389  1.00 87.80           H
ATOM   2959 2HG  MET A 200      -2.110   5.904  14.089  1.00 87.80           H
ATOM   2960  SD  MET A 200      -4.329   5.980  13.210  1.00 87.80           S
ATOM   2961  CE  MET A 200      -4.279   4.198  13.291  1.00 87.80           C
ATOM   2962 1HE  MET A 200      -3.288   3.848  13.000  1.00 87.80           H
ATOM   2963 2HE  MET A 200      -4.494   3.874  14.309  1.00 87.80           H
ATOM   2964 3HE  MET A 200      -5.024   3.782  12.612  1.00 87.80           H
ATOM   2965  HN  MET A 200      -1.129   5.203  16.414  1.00 87.80           H
ATOM   2966  N   VAL A 201      -3.848   7.328  18.794  1.00 90.24           N
ATOM   2967  CA  VAL A 201      -4.558   7.166  20.051  1.00 90.24           C
ATOM   2968  C   VAL A 201      -6.047   7.440  19.829  1.00 90.24           C
ATOM   2969  O   VAL A 201      -6.425   8.531  19.406  1.00 90.24           O
ATOM   2970  HA  VAL A 201      -4.435   6.130  20.367  1.00 90.24           H
ATOM   2971  CB  VAL A 201      -3.938   8.065  21.122  1.00 90.24           C
ATOM   2972  HB  VAL A 201      -4.088   9.101  20.818  1.00 90.24           H
ATOM   2973  CG1 VAL A 201      -4.629   7.866  22.472  1.00 90.24           C
ATOM   2974 1HG1 VAL A 201      -5.687   8.113  22.379  1.00 90.24           H
ATOM   2975 2HG1 VAL A 201      -4.524   6.827  22.785  1.00 90.24           H
ATOM   2976 3HG1 VAL A 201      -4.169   8.517  23.215  1.00 90.24           H
ATOM   2977  CG2 VAL A 201      -2.431   7.823  21.236  1.00 90.24           C
ATOM   2978 1HG2 VAL A 201      -2.250   6.782  21.506  1.00 90.24           H
ATOM   2979 2HG2 VAL A 201      -1.955   8.039  20.280  1.00 90.24           H
ATOM   2980 3HG2 VAL A 201      -2.016   8.475  22.005  1.00 90.24           H
ATOM   2981  HN  VAL A 201      -3.887   8.247  18.401  1.00 90.24           H
ATOM   2982  N   TYR A 202      -6.852   6.430  20.125  1.00 90.22           N
ATOM   2983  CA  TYR A 202      -8.285   6.527  19.907  1.00 90.22           C
ATOM   2984  C   TYR A 202      -8.997   7.040  21.161  1.00 90.22           C
ATOM   2985  O   TYR A 202      -8.595   6.725  22.280  1.00 90.22           O
ATOM   2986  HA  TYR A 202      -8.455   7.228  19.090  1.00 90.22           H
ATOM   2987  CB  TYR A 202      -8.764   5.105  19.609  1.00 90.22           C
ATOM   2988 1HB  TYR A 202      -8.479   4.456  20.437  1.00 90.22           H
ATOM   2989 2HB  TYR A 202      -9.853   5.101  19.562  1.00 90.22           H
ATOM   2990  CG  TYR A 202      -8.209   4.521  18.308  1.00 90.22           C
ATOM   2991  CD1 TYR A 202      -8.846   4.777  17.111  1.00 90.22           C
ATOM   2992  HD1 TYR A 202      -9.744   5.394  17.092  1.00 90.22           H
ATOM   2993  CD2 TYR A 202      -7.072   3.740  18.332  1.00 90.22           C
ATOM   2994  HD2 TYR A 202      -6.569   3.538  19.278  1.00 90.22           H
ATOM   2995  CE1 TYR A 202      -8.324   4.228  15.886  1.00 90.22           C
ATOM   2996  HE1 TYR A 202      -8.817   4.421  14.934  1.00 90.22           H
ATOM   2997  CE2 TYR A 202      -6.550   3.191  17.108  1.00 90.22           C
ATOM   2998  HE2 TYR A 202      -5.653   2.571  17.112  1.00 90.22           H
ATOM   2999  CZ  TYR A 202      -7.202   3.462  15.945  1.00 90.22           C
ATOM   3000  OH  TYR A 202      -6.709   2.943  14.789  1.00 90.22           O
ATOM   3001  HH  TYR A 202      -7.349   3.109  14.039  1.00 90.22           H
ATOM   3002  HN  TYR A 202      -6.541   5.560  20.507  1.00 90.22           H
ATOM   3003  N   PRO A 203     -10.063   7.836  20.998  1.00 84.58           N
ATOM   3004  CA  PRO A 203     -10.757   8.412  22.152  1.00 84.58           C
ATOM   3005  C   PRO A 203     -11.493   7.360  22.967  1.00 84.58           C
ATOM   3006  O   PRO A 203     -11.931   6.346  22.427  1.00 84.58           O
ATOM   3007  HA  PRO A 203     -10.039   8.854  22.842  1.00 84.58           H
ATOM   3008  CB  PRO A 203     -11.722   9.422  21.527  1.00 84.58           C
ATOM   3009 1HB  PRO A 203     -12.641   9.510  22.106  1.00 84.58           H
ATOM   3010 2HB  PRO A 203     -11.282  10.418  21.476  1.00 84.58           H
ATOM   3011  CG  PRO A 203     -11.983   8.864  20.157  1.00 84.58           C
ATOM   3012 1HG  PRO A 203     -12.782   8.123  20.180  1.00 84.58           H
ATOM   3013 2HG  PRO A 203     -12.295   9.647  19.466  1.00 84.58           H
ATOM   3014  CD  PRO A 203     -10.685   8.247  19.727  1.00 84.58           C
ATOM   3015 1HD  PRO A 203     -10.845   7.396  19.064  1.00 84.58           H
ATOM   3016 2HD  PRO A 203     -10.061   8.960  19.187  1.00 84.58           H
ATOM   3017  N   SER A 204     -11.608   7.633  24.259  1.00 76.34           N
ATOM   3018  CA  SER A 204     -11.914   6.587  25.220  1.00 76.34           C
ATOM   3019  C   SER A 204     -13.290   5.988  24.922  1.00 76.34           C
ATOM   3020  O   SER A 204     -13.484   4.780  25.043  1.00 76.34           O
ATOM   3021  HA  SER A 204     -11.134   5.837  25.088  1.00 76.34           H
ATOM   3022  CB  SER A 204     -11.867   7.124  26.652  1.00 76.34           C
ATOM   3023 1HB  SER A 204     -12.246   6.365  27.336  1.00 76.34           H
ATOM   3024 2HB  SER A 204     -10.832   7.318  26.932  1.00 76.34           H
ATOM   3025  OG  SER A 204     -12.630   8.318  26.799  1.00 76.34           O
ATOM   3026  HG  SER A 204     -13.602   8.096  26.872  1.00 76.34           H
ATOM   3027  HN  SER A 204     -11.498   8.547  24.649  1.00 76.34           H
ATOM   3028  N   ASP A 205     -14.210   6.862  24.539  1.00 69.15           N
ATOM   3029  CA  ASP A 205     -15.626   6.563  24.668  1.00 69.15           C
ATOM   3030  C   ASP A 205     -15.977   5.378  23.766  1.00 69.15           C
ATOM   3031  O   ASP A 205     -16.689   4.466  24.182  1.00 69.15           O
ATOM   3032  HA  ASP A 205     -15.776   6.341  25.725  1.00 69.15           H
ATOM   3033  CB  ASP A 205     -16.482   7.755  24.237  1.00 69.15           C
ATOM   3034 1HB  ASP A 205     -16.223   8.045  23.219  1.00 69.15           H
ATOM   3035 2HB  ASP A 205     -17.533   7.469  24.230  1.00 69.15           H
ATOM   3036  CG  ASP A 205     -16.279   8.945  25.179  1.00 69.15           C
ATOM   3037  OD1 ASP A 205     -15.648   8.730  26.236  1.00 69.15           O
ATOM   3038  OD2 ASP A 205     -16.758  10.041  24.819  1.00 69.15           O
ATOM   3039  HN  ASP A 205     -14.001   7.758  24.147  1.00 69.15           H
ATOM   3040  N   GLU A 206     -15.460   5.431  22.546  1.00 71.97           N
ATOM   3041  CA  GLU A 206     -15.751   4.399  21.566  1.00 71.97           C
ATOM   3042  C   GLU A 206     -14.455   3.894  20.927  1.00 71.97           C
ATOM   3043  O   GLU A 206     -14.448   3.495  19.763  1.00 71.97           O
ATOM   3044  HA  GLU A 206     -16.225   3.593  22.126  1.00 71.97           H
ATOM   3045  CB  GLU A 206     -16.724   4.911  20.502  1.00 71.97           C
ATOM   3046 1HB  GLU A 206     -16.342   5.836  20.070  1.00 71.97           H
ATOM   3047 2HB  GLU A 206     -16.902   4.131  19.762  1.00 71.97           H
ATOM   3048  CG  GLU A 206     -18.085   5.241  21.118  1.00 71.97           C
ATOM   3049 1HG  GLU A 206     -18.243   4.631  22.008  1.00 71.97           H
ATOM   3050 2HG  GLU A 206     -18.101   6.283  21.438  1.00 71.97           H
ATOM   3051  CD  GLU A 206     -19.215   4.992  20.116  1.00 71.97           C
ATOM   3052  OE1 GLU A 206     -20.188   4.316  20.514  1.00 71.97           O
ATOM   3053  OE2 GLU A 206     -19.079   5.483  18.974  1.00 71.97           O
ATOM   3054  HN  GLU A 206     -14.855   6.159  22.226  1.00 71.97           H
ATOM   3055  N   SER A 207     -13.391   3.929  21.715  1.00 85.03           N
ATOM   3056  CA  SER A 207     -12.063   3.655  21.193  1.00 85.03           C
ATOM   3057  C   SER A 207     -12.065   2.328  20.432  1.00 85.03           C
ATOM   3058  O   SER A 207     -11.519   2.238  19.333  1.00 85.03           O
ATOM   3059  HA  SER A 207     -11.842   4.482  20.519  1.00 85.03           H
ATOM   3060  CB  SER A 207     -11.026   3.621  22.317  1.00 85.03           C
ATOM   3061 1HB  SER A 207     -10.065   3.302  21.913  1.00 85.03           H
ATOM   3062 2HB  SER A 207     -10.887   4.627  22.712  1.00 85.03           H
ATOM   3063  OG  SER A 207     -11.410   2.745  23.373  1.00 85.03           O
ATOM   3064  HG  SER A 207     -10.839   2.908  24.177  1.00 85.03           H
ATOM   3065  HN  SER A 207     -13.426   4.140  22.692  1.00 85.03           H
ATOM   3066  N   THR A 208     -12.683   1.330  21.046  1.00 84.84           N
ATOM   3067  CA  THR A 208     -12.662  -0.015  20.498  1.00 84.84           C
ATOM   3068  C   THR A 208     -13.369  -0.049  19.141  1.00 84.84           C
ATOM   3069  O   THR A 208     -12.857  -0.627  18.184  1.00 84.84           O
ATOM   3070  HA  THR A 208     -11.625  -0.299  20.324  1.00 84.84           H
ATOM   3071  CB  THR A 208     -13.284  -0.957  21.531  1.00 84.84           C
ATOM   3072  HB  THR A 208     -14.354  -0.773  21.631  1.00 84.84           H
ATOM   3073  OG1 THR A 208     -12.510  -0.741  22.708  1.00 84.84           O
ATOM   3074  HG1 THR A 208     -11.548  -0.943  22.526  1.00 84.84           H
ATOM   3075  CG2 THR A 208     -13.049  -2.431  21.195  1.00 84.84           C
ATOM   3076 1HG2 THR A 208     -11.978  -2.630  21.162  1.00 84.84           H
ATOM   3077 2HG2 THR A 208     -13.492  -2.658  20.225  1.00 84.84           H
ATOM   3078 3HG2 THR A 208     -13.511  -3.056  21.960  1.00 84.84           H
ATOM   3079  HN  THR A 208     -13.191   1.430  21.902  1.00 84.84           H
ATOM   3080  N   LYS A 209     -14.536   0.578  19.102  1.00 81.38           N
ATOM   3081  CA  LYS A 209     -15.343   0.583  17.894  1.00 81.38           C
ATOM   3082  C   LYS A 209     -14.567   1.274  16.771  1.00 81.38           C
ATOM   3083  O   LYS A 209     -14.537   0.788  15.641  1.00 81.38           O
ATOM   3084  HA  LYS A 209     -15.511  -0.455  17.608  1.00 81.38           H
ATOM   3085  CB  LYS A 209     -16.714   1.205  18.167  1.00 81.38           C
ATOM   3086 1HB  LYS A 209     -16.587   2.192  18.613  1.00 81.38           H
ATOM   3087 2HB  LYS A 209     -17.246   1.347  17.227  1.00 81.38           H
ATOM   3088  CG  LYS A 209     -17.541   0.319  19.100  1.00 81.38           C
ATOM   3089 1HG  LYS A 209     -17.580  -0.696  18.704  1.00 81.38           H
ATOM   3090 2HG  LYS A 209     -17.060   0.263  20.076  1.00 81.38           H
ATOM   3091  CD  LYS A 209     -18.962   0.866  19.257  1.00 81.38           C
ATOM   3092 1HD  LYS A 209     -18.925   1.943  19.419  1.00 81.38           H
ATOM   3093 2HD  LYS A 209     -19.523   0.700  18.337  1.00 81.38           H
ATOM   3094  CE  LYS A 209     -19.682   0.192  20.427  1.00 81.38           C
ATOM   3095 1HE  LYS A 209     -19.974  -0.820  20.149  1.00 81.38           H
ATOM   3096 2HE  LYS A 209     -19.005   0.106  21.277  1.00 81.38           H
ATOM   3097  NZ  LYS A 209     -20.879   0.971  20.816  1.00 81.38           N
ATOM   3098 1HZ  LYS A 209     -21.314   0.541  21.625  1.00 81.38           H
ATOM   3099 2HZ  LYS A 209     -20.605   1.920  21.045  1.00 81.38           H
ATOM   3100 3HZ  LYS A 209     -21.538   0.985  20.046  1.00 81.38           H
ATOM   3101  HN  LYS A 209     -14.930   1.074  19.875  1.00 81.38           H
ATOM   3102  N   LEU A 210     -13.957   2.397  17.120  1.00 88.30           N
ATOM   3103  CA  LEU A 210     -13.292   3.227  16.130  1.00 88.30           C
ATOM   3104  C   LEU A 210     -12.133   2.445  15.510  1.00 88.30           C
ATOM   3105  O   LEU A 210     -11.996   2.394  14.289  1.00 88.30           O
ATOM   3106  HA  LEU A 210     -14.018   3.447  15.348  1.00 88.30           H
ATOM   3107  CB  LEU A 210     -12.872   4.563  16.746  1.00 88.30           C
ATOM   3108 1HB  LEU A 210     -13.734   4.993  17.257  1.00 88.30           H
ATOM   3109 2HB  LEU A 210     -12.116   4.369  17.507  1.00 88.30           H
ATOM   3110  CG  LEU A 210     -12.319   5.607  15.773  1.00 88.30           C
ATOM   3111  HG  LEU A 210     -11.486   5.160  15.230  1.00 88.30           H
ATOM   3112  CD1 LEU A 210     -13.373   6.003  14.737  1.00 88.30           C
ATOM   3113 1HD1 LEU A 210     -13.675   5.122  14.171  1.00 88.30           H
ATOM   3114 2HD1 LEU A 210     -14.241   6.423  15.245  1.00 88.30           H
ATOM   3115 3HD1 LEU A 210     -12.954   6.745  14.058  1.00 88.30           H
ATOM   3116  CD2 LEU A 210     -11.770   6.821  16.525  1.00 88.30           C
ATOM   3117 1HD2 LEU A 210     -12.568   7.277  17.110  1.00 88.30           H
ATOM   3118 2HD2 LEU A 210     -10.967   6.503  17.190  1.00 88.30           H
ATOM   3119 3HD2 LEU A 210     -11.383   7.547  15.809  1.00 88.30           H
ATOM   3120  HN  LEU A 210     -13.913   2.741  18.058  1.00 88.30           H
ATOM   3121  N   LYS A 211     -11.327   1.853  16.381  1.00 92.30           N
ATOM   3122  CA  LYS A 211     -10.184   1.076  15.934  1.00 92.30           C
ATOM   3123  C   LYS A 211     -10.660  -0.017  14.975  1.00 92.30           C
ATOM   3124  O   LYS A 211     -10.114  -0.170  13.883  1.00 92.30           O
ATOM   3125  HA  LYS A 211      -9.523   1.750  15.389  1.00 92.30           H
ATOM   3126  CB  LYS A 211      -9.397   0.542  17.133  1.00 92.30           C
ATOM   3127 1HB  LYS A 211      -9.038   1.375  17.737  1.00 92.30           H
ATOM   3128 2HB  LYS A 211     -10.054  -0.051  17.768  1.00 92.30           H
ATOM   3129  CG  LYS A 211      -8.213  -0.312  16.675  1.00 92.30           C
ATOM   3130 1HG  LYS A 211      -8.579  -1.234  16.224  1.00 92.30           H
ATOM   3131 2HG  LYS A 211      -7.653   0.219  15.906  1.00 92.30           H
ATOM   3132  CD  LYS A 211      -7.290  -0.643  17.850  1.00 92.30           C
ATOM   3133 1HD  LYS A 211      -6.945   0.280  18.317  1.00 92.30           H
ATOM   3134 2HD  LYS A 211      -7.844  -1.196  18.608  1.00 92.30           H
ATOM   3135  CE  LYS A 211      -6.087  -1.467  17.386  1.00 92.30           C
ATOM   3136 1HE  LYS A 211      -6.424  -2.431  17.006  1.00 92.30           H
ATOM   3137 2HE  LYS A 211      -5.585  -0.958  16.563  1.00 92.30           H
ATOM   3138  NZ  LYS A 211      -5.138  -1.672  18.503  1.00 92.30           N
ATOM   3139 1HZ  LYS A 211      -4.390  -2.288  18.202  1.00 92.30           H
ATOM   3140 2HZ  LYS A 211      -4.747  -0.779  18.783  1.00 92.30           H
ATOM   3141 3HZ  LYS A 211      -5.625  -2.089  19.288  1.00 92.30           H
ATOM   3142  HN  LYS A 211     -11.446   1.899  17.373  1.00 92.30           H
ATOM   3143  N   SER A 212     -11.672  -0.749  15.417  1.00 90.04           N
ATOM   3144  CA  SER A 212     -12.171  -1.877  14.650  1.00 90.04           C
ATOM   3145  C   SER A 212     -12.646  -1.405  13.274  1.00 90.04           C
ATOM   3146  O   SER A 212     -12.367  -2.048  12.263  1.00 90.04           O
ATOM   3147  HA  SER A 212     -11.324  -2.556  14.550  1.00 90.04           H
ATOM   3148  CB  SER A 212     -13.307  -2.586  15.389  1.00 90.04           C
ATOM   3149 1HB  SER A 212     -12.976  -2.853  16.392  1.00 90.04           H
ATOM   3150 2HB  SER A 212     -14.149  -1.902  15.503  1.00 90.04           H
ATOM   3151  OG  SER A 212     -13.739  -3.759  14.705  1.00 90.04           O
ATOM   3152  HG  SER A 212     -12.958  -4.355  14.521  1.00 90.04           H
ATOM   3153  HN  SER A 212     -12.147  -0.582  16.281  1.00 90.04           H
ATOM   3154  N   ALA A 213     -13.355  -0.286  13.280  1.00 93.34           N
ATOM   3155  CA  ALA A 213     -13.908   0.256  12.051  1.00 93.34           C
ATOM   3156  C   ALA A 213     -12.766   0.641  11.109  1.00 93.34           C
ATOM   3157  O   ALA A 213     -12.803   0.326   9.921  1.00 93.34           O
ATOM   3158  HA  ALA A 213     -14.506  -0.526  11.582  1.00 93.34           H
ATOM   3159  CB  ALA A 213     -14.818   1.442  12.379  1.00 93.34           C
ATOM   3160 1HB  ALA A 213     -15.629   1.109  13.026  1.00 93.34           H
ATOM   3161 2HB  ALA A 213     -14.240   2.213  12.888  1.00 93.34           H
ATOM   3162 3HB  ALA A 213     -15.232   1.849  11.456  1.00 93.34           H
ATOM   3163  HN  ALA A 213     -13.553   0.246  14.103  1.00 93.34           H
ATOM   3164  N   VAL A 214     -11.777   1.318  11.675  1.00 91.34           N
ATOM   3165  CA  VAL A 214     -10.661   1.813  10.887  1.00 91.34           C
ATOM   3166  C   VAL A 214      -9.945   0.634  10.226  1.00 91.34           C
ATOM   3167  O   VAL A 214      -9.607   0.691   9.045  1.00 91.34           O
ATOM   3168  HA  VAL A 214     -11.070   2.457  10.107  1.00 91.34           H
ATOM   3169  CB  VAL A 214      -9.736   2.659  11.764  1.00 91.34           C
ATOM   3170  HB  VAL A 214      -9.502   2.082  12.658  1.00 91.34           H
ATOM   3171  CG1 VAL A 214      -8.421   2.961  11.041  1.00 91.34           C
ATOM   3172 1HG1 VAL A 214      -7.916   2.026  10.800  1.00 91.34           H
ATOM   3173 2HG1 VAL A 214      -8.629   3.509  10.122  1.00 91.34           H
ATOM   3174 3HG1 VAL A 214      -7.782   3.564  11.687  1.00 91.34           H
ATOM   3175  CG2 VAL A 214     -10.428   3.950  12.205  1.00 91.34           C
ATOM   3176 1HG2 VAL A 214     -10.706   4.533  11.327  1.00 91.34           H
ATOM   3177 2HG2 VAL A 214     -11.324   3.705  12.777  1.00 91.34           H
ATOM   3178 3HG2 VAL A 214      -9.748   4.532  12.827  1.00 91.34           H
ATOM   3179  HN  VAL A 214     -11.730   1.527  12.652  1.00 91.34           H
ATOM   3180  N   LEU A 215      -9.736  -0.408  11.017  1.00 90.74           N
ATOM   3181  CA  LEU A 215      -8.995  -1.567  10.548  1.00 90.74           C
ATOM   3182  C   LEU A 215      -9.809  -2.285   9.469  1.00 90.74           C
ATOM   3183  O   LEU A 215      -9.267  -2.684   8.440  1.00 90.74           O
ATOM   3184  HA  LEU A 215      -8.071  -1.204  10.099  1.00 90.74           H
ATOM   3185  CB  LEU A 215      -8.605  -2.466  11.723  1.00 90.74           C
ATOM   3186 1HB  LEU A 215      -9.498  -2.664  12.316  1.00 90.74           H
ATOM   3187 2HB  LEU A 215      -8.267  -3.423  11.326  1.00 90.74           H
ATOM   3188  CG  LEU A 215      -7.520  -1.919  12.654  1.00 90.74           C
ATOM   3189  HG  LEU A 215      -7.881  -0.987  13.089  1.00 90.74           H
ATOM   3190  CD1 LEU A 215      -7.253  -2.884  13.810  1.00 90.74           C
ATOM   3191 1HD1 LEU A 215      -8.168  -3.025  14.385  1.00 90.74           H
ATOM   3192 2HD1 LEU A 215      -6.922  -3.844  13.413  1.00 90.74           H
ATOM   3193 3HD1 LEU A 215      -6.478  -2.472  14.456  1.00 90.74           H
ATOM   3194  CD2 LEU A 215      -6.245  -1.590  11.876  1.00 90.74           C
ATOM   3195 1HD2 LEU A 215      -5.870  -2.493  11.394  1.00 90.74           H
ATOM   3196 2HD2 LEU A 215      -6.466  -0.838  11.117  1.00 90.74           H
ATOM   3197 3HD2 LEU A 215      -5.490  -1.203  12.561  1.00 90.74           H
ATOM   3198  HN  LEU A 215     -10.061  -0.469  11.961  1.00 90.74           H
ATOM   3199  N   THR A 216     -11.098  -2.427   9.742  1.00 90.37           N
ATOM   3200  CA  THR A 216     -11.983  -3.128   8.828  1.00 90.37           C
ATOM   3201  C   THR A 216     -11.990  -2.442   7.461  1.00 90.37           C
ATOM   3202  O   THR A 216     -11.907  -3.106   6.428  1.00 90.37           O
ATOM   3203  HA  THR A 216     -11.595  -4.136   8.678  1.00 90.37           H
ATOM   3204  CB  THR A 216     -13.367  -3.205   9.476  1.00 90.37           C
ATOM   3205  HB  THR A 216     -13.790  -2.209   9.610  1.00 90.37           H
ATOM   3206  OG1 THR A 216     -13.149  -3.946  10.673  1.00 90.37           O
ATOM   3207  HG1 THR A 216     -13.108  -3.327  11.457  1.00 90.37           H
ATOM   3208  CG2 THR A 216     -14.342  -4.069   8.674  1.00 90.37           C
ATOM   3209 1HG2 THR A 216     -13.950  -5.084   8.598  1.00 90.37           H
ATOM   3210 2HG2 THR A 216     -14.462  -3.650   7.675  1.00 90.37           H
ATOM   3211 3HG2 THR A 216     -15.308  -4.090   9.178  1.00 90.37           H
ATOM   3212  HN  THR A 216     -11.537  -2.074  10.569  1.00 90.37           H
ATOM   3213  N   LEU A 217     -12.089  -1.121   7.497  1.00 87.37           N
ATOM   3214  CA  LEU A 217     -12.128  -0.339   6.273  1.00 87.37           C
ATOM   3215  C   LEU A 217     -10.835  -0.567   5.486  1.00 87.37           C
ATOM   3216  O   LEU A 217     -10.859  -0.660   4.260  1.00 87.37           O
ATOM   3217  HA  LEU A 217     -12.964  -0.706   5.678  1.00 87.37           H
ATOM   3218  CB  LEU A 217     -12.406   1.132   6.586  1.00 87.37           C
ATOM   3219 1HB  LEU A 217     -13.248   1.184   7.276  1.00 87.37           H
ATOM   3220 2HB  LEU A 217     -11.541   1.542   7.107  1.00 87.37           H
ATOM   3221  CG  LEU A 217     -12.713   2.027   5.384  1.00 87.37           C
ATOM   3222  HG  LEU A 217     -11.957   1.845   4.620  1.00 87.37           H
ATOM   3223  CD1 LEU A 217     -14.069   1.673   4.769  1.00 87.37           C
ATOM   3224 1HD1 LEU A 217     -14.058   0.635   4.438  1.00 87.37           H
ATOM   3225 2HD1 LEU A 217     -14.853   1.809   5.515  1.00 87.37           H
ATOM   3226 3HD1 LEU A 217     -14.262   2.324   3.916  1.00 87.37           H
ATOM   3227  CD2 LEU A 217     -12.625   3.506   5.764  1.00 87.37           C
ATOM   3228 1HD2 LEU A 217     -13.345   3.722   6.553  1.00 87.37           H
ATOM   3229 2HD2 LEU A 217     -11.619   3.731   6.119  1.00 87.37           H
ATOM   3230 3HD2 LEU A 217     -12.848   4.120   4.891  1.00 87.37           H
ATOM   3231  HN  LEU A 217     -12.142  -0.588   8.341  1.00 87.37           H
ATOM   3232  N   LYS A 218      -9.738  -0.650   6.224  1.00 84.49           N
ATOM   3233  CA  LYS A 218      -8.433  -0.819   5.608  1.00 84.49           C
ATOM   3234  C   LYS A 218      -8.398  -2.150   4.855  1.00 84.49           C
ATOM   3235  O   LYS A 218      -7.926  -2.213   3.721  1.00 84.49           O
ATOM   3236  HA  LYS A 218      -8.305  -0.011   4.887  1.00 84.49           H
ATOM   3237  CB  LYS A 218      -7.324  -0.674   6.652  1.00 84.49           C
ATOM   3238 1HB  LYS A 218      -7.475   0.242   7.224  1.00 84.49           H
ATOM   3239 2HB  LYS A 218      -7.375  -1.502   7.359  1.00 84.49           H
ATOM   3240  CG  LYS A 218      -5.946  -0.646   5.989  1.00 84.49           C
ATOM   3241 1HG  LYS A 218      -5.808  -1.548   5.392  1.00 84.49           H
ATOM   3242 2HG  LYS A 218      -5.884   0.201   5.305  1.00 84.49           H
ATOM   3243  CD  LYS A 218      -4.835  -0.546   7.036  1.00 84.49           C
ATOM   3244 1HD  LYS A 218      -4.938   0.386   7.592  1.00 84.49           H
ATOM   3245 2HD  LYS A 218      -4.934  -1.358   7.756  1.00 84.49           H
ATOM   3246  CE  LYS A 218      -3.455  -0.604   6.379  1.00 84.49           C
ATOM   3247 1HE  LYS A 218      -3.389  -1.482   5.736  1.00 84.49           H
ATOM   3248 2HE  LYS A 218      -3.312   0.269   5.742  1.00 84.49           H
ATOM   3249  NZ  LYS A 218      -2.392  -0.654   7.408  1.00 84.49           N
ATOM   3250 1HZ  LYS A 218      -1.504  -0.864   6.966  1.00 84.49           H
ATOM   3251 2HZ  LYS A 218      -2.333   0.243   7.877  1.00 84.49           H
ATOM   3252 3HZ  LYS A 218      -2.612  -1.376   8.085  1.00 84.49           H
ATOM   3253  HN  LYS A 218      -9.731  -0.603   7.223  1.00 84.49           H
ATOM   3254  N   VAL A 219      -8.904  -3.181   5.516  1.00 89.35           N
ATOM   3255  CA  VAL A 219      -8.828  -4.527   4.974  1.00 89.35           C
ATOM   3256  C   VAL A 219      -9.718  -4.623   3.733  1.00 89.35           C
ATOM   3257  O   VAL A 219      -9.307  -5.168   2.710  1.00 89.35           O
ATOM   3258  HA  VAL A 219      -7.794  -4.705   4.678  1.00 89.35           H
ATOM   3259  CB  VAL A 219      -9.195  -5.547   6.054  1.00 89.35           C
ATOM   3260  HB  VAL A 219     -10.172  -5.274   6.454  1.00 89.35           H
ATOM   3261  CG1 VAL A 219      -9.305  -6.954   5.464  1.00 89.35           C
ATOM   3262 1HG1 VAL A 219     -10.077  -6.967   4.694  1.00 89.35           H
ATOM   3263 2HG1 VAL A 219      -8.349  -7.239   5.024  1.00 89.35           H
ATOM   3264 3HG1 VAL A 219      -9.567  -7.659   6.253  1.00 89.35           H
ATOM   3265  CG2 VAL A 219      -8.189  -5.512   7.206  1.00 89.35           C
ATOM   3266 1HG2 VAL A 219      -7.195  -5.747   6.826  1.00 89.35           H
ATOM   3267 2HG2 VAL A 219      -8.182  -4.517   7.652  1.00 89.35           H
ATOM   3268 3HG2 VAL A 219      -8.474  -6.246   7.959  1.00 89.35           H
ATOM   3269  HN  VAL A 219      -9.358  -3.107   6.404  1.00 89.35           H
ATOM   3270  N   ILE A 220     -10.922  -4.086   3.865  1.00 89.83           N
ATOM   3271  CA  ILE A 220     -11.917  -4.213   2.813  1.00 89.83           C
ATOM   3272  C   ILE A 220     -11.417  -3.501   1.555  1.00 89.83           C
ATOM   3273  O   ILE A 220     -11.299  -4.115   0.495  1.00 89.83           O
ATOM   3274  HA  ILE A 220     -12.024  -5.274   2.590  1.00 89.83           H
ATOM   3275  CB  ILE A 220     -13.279  -3.714   3.301  1.00 89.83           C
ATOM   3276  HB  ILE A 220     -13.138  -2.741   3.773  1.00 89.83           H
ATOM   3277  CG1 ILE A 220     -13.858  -4.651   4.363  1.00 89.83           C
ATOM   3278 1HG1 ILE A 220     -14.038  -5.634   3.927  1.00 89.83           H
ATOM   3279 2HG1 ILE A 220     -13.134  -4.787   5.167  1.00 89.83           H
ATOM   3280  CG2 ILE A 220     -14.241  -3.512   2.129  1.00 89.83           C
ATOM   3281 1HG2 ILE A 220     -13.826  -2.776   1.440  1.00 89.83           H
ATOM   3282 2HG2 ILE A 220     -14.382  -4.459   1.607  1.00 89.83           H
ATOM   3283 3HG2 ILE A 220     -15.201  -3.157   2.504  1.00 89.83           H
ATOM   3284  CD1 ILE A 220     -15.163  -4.093   4.934  1.00 89.83           C
ATOM   3285 1HD1 ILE A 220     -14.974  -3.122   5.390  1.00 89.83           H
ATOM   3286 2HD1 ILE A 220     -15.892  -3.982   4.131  1.00 89.83           H
ATOM   3287 3HD1 ILE A 220     -15.553  -4.779   5.686  1.00 89.83           H
ATOM   3288  HN  ILE A 220     -11.221  -3.573   4.669  1.00 89.83           H
ATOM   3289  N   LEU A 221     -11.135  -2.216   1.713  1.00 88.03           N
ATOM   3290  CA  LEU A 221     -10.826  -1.371   0.571  1.00 88.03           C
ATOM   3291  C   LEU A 221      -9.373  -1.601   0.151  1.00 88.03           C
ATOM   3292  O   LEU A 221      -9.017  -1.391  -1.007  1.00 88.03           O
ATOM   3293  HA  LEU A 221     -11.475  -1.679  -0.248  1.00 88.03           H
ATOM   3294  CB  LEU A 221     -11.152   0.091   0.882  1.00 88.03           C
ATOM   3295 1HB  LEU A 221     -10.592   0.386   1.769  1.00 88.03           H
ATOM   3296 2HB  LEU A 221     -10.792   0.706   0.058  1.00 88.03           H
ATOM   3297  CG  LEU A 221     -12.629   0.413   1.115  1.00 88.03           C
ATOM   3298  HG  LEU A 221     -12.969  -0.150   1.984  1.00 88.03           H
ATOM   3299  CD1 LEU A 221     -12.823   1.897   1.435  1.00 88.03           C
ATOM   3300 1HD1 LEU A 221     -12.263   2.151   2.335  1.00 88.03           H
ATOM   3301 2HD1 LEU A 221     -12.461   2.499   0.601  1.00 88.03           H
ATOM   3302 3HD1 LEU A 221     -13.881   2.099   1.596  1.00 88.03           H
ATOM   3303  CD2 LEU A 221     -13.482  -0.033  -0.074  1.00 88.03           C
ATOM   3304 1HD2 LEU A 221     -13.149   0.484  -0.974  1.00 88.03           H
ATOM   3305 2HD2 LEU A 221     -13.377  -1.109  -0.213  1.00 88.03           H
ATOM   3306 3HD2 LEU A 221     -14.528   0.209   0.118  1.00 88.03           H
ATOM   3307  HN  LEU A 221     -11.116  -1.752   2.599  1.00 88.03           H
ATOM   3308  N   GLY A 222      -8.572  -2.031   1.115  1.00 86.50           N
ATOM   3309  CA  GLY A 222      -7.134  -2.095   0.921  1.00 86.50           C
ATOM   3310  C   GLY A 222      -6.736  -3.384   0.197  1.00 86.50           C
ATOM   3311  O   GLY A 222      -5.665  -3.457  -0.404  1.00 86.50           O
ATOM   3312 1HA  GLY A 222      -6.802  -1.233   0.343  1.00 86.50           H
ATOM   3313 2HA  GLY A 222      -6.630  -2.046   1.886  1.00 86.50           H
ATOM   3314  HN  GLY A 222      -8.891  -2.330   2.015  1.00 86.50           H
ATOM   3315  N   PHE A 223      -7.619  -4.368   0.280  1.00 81.01           N
ATOM   3316  CA  PHE A 223      -7.312  -5.693  -0.231  1.00 81.01           C
ATOM   3317  C   PHE A 223      -8.516  -6.291  -0.961  1.00 81.01           C
ATOM   3318  O   PHE A 223      -8.477  -6.483  -2.176  1.00 81.01           O
ATOM   3319  HA  PHE A 223      -6.482  -5.587  -0.929  1.00 81.01           H
ATOM   3320  CB  PHE A 223      -6.976  -6.571   0.976  1.00 81.01           C
ATOM   3321 1HB  PHE A 223      -6.201  -6.080   1.565  1.00 81.01           H
ATOM   3322 2HB  PHE A 223      -7.857  -6.650   1.612  1.00 81.01           H
ATOM   3323  CG  PHE A 223      -6.502  -7.979   0.609  1.00 81.01           C
ATOM   3324  CD1 PHE A 223      -7.271  -9.057   0.918  1.00 81.01           C
ATOM   3325  HD1 PHE A 223      -8.225  -8.919   1.427  1.00 81.01           H
ATOM   3326  CD2 PHE A 223      -5.312  -8.152  -0.026  1.00 81.01           C
ATOM   3327  HD2 PHE A 223      -4.695  -7.287  -0.273  1.00 81.01           H
ATOM   3328  CE1 PHE A 223      -6.831 -10.364   0.577  1.00 81.01           C
ATOM   3329  HE1 PHE A 223      -7.447 -11.228   0.825  1.00 81.01           H
ATOM   3330  CE2 PHE A 223      -4.872  -9.458  -0.367  1.00 81.01           C
ATOM   3331  HE2 PHE A 223      -3.918  -9.597  -0.876  1.00 81.01           H
ATOM   3332  CZ  PHE A 223      -5.641 -10.536  -0.058  1.00 81.01           C
ATOM   3333  HZ  PHE A 223      -5.303 -11.539  -0.319  1.00 81.01           H
ATOM   3334  HN  PHE A 223      -8.528  -4.271   0.686  1.00 81.01           H
ATOM   3335  N   PHE A 224      -9.558  -6.569  -0.191  1.00 83.80           N
ATOM   3336  CA  PHE A 224     -10.620  -7.445  -0.655  1.00 83.80           C
ATOM   3337  C   PHE A 224     -11.254  -6.905  -1.938  1.00 83.80           C
ATOM   3338  O   PHE A 224     -11.356  -7.621  -2.934  1.00 83.80           O
ATOM   3339  HA  PHE A 224     -10.172  -8.418  -0.855  1.00 83.80           H
ATOM   3340  CB  PHE A 224     -11.681  -7.485   0.447  1.00 83.80           C
ATOM   3341 1HB  PHE A 224     -11.754  -6.497   0.902  1.00 83.80           H
ATOM   3342 2HB  PHE A 224     -12.649  -7.701  -0.003  1.00 83.80           H
ATOM   3343  CG  PHE A 224     -11.402  -8.516   1.542  1.00 83.80           C
ATOM   3344  CD1 PHE A 224     -11.608  -9.838   1.300  1.00 83.80           C
ATOM   3345  HD1 PHE A 224     -11.972 -10.163   0.326  1.00 83.80           H
ATOM   3346  CD2 PHE A 224     -10.947  -8.110   2.758  1.00 83.80           C
ATOM   3347  HD2 PHE A 224     -10.782  -7.050   2.952  1.00 83.80           H
ATOM   3348  CE1 PHE A 224     -11.349 -10.795   2.317  1.00 83.80           C
ATOM   3349  HE1 PHE A 224     -11.515 -11.854   2.123  1.00 83.80           H
ATOM   3350  CE2 PHE A 224     -10.688  -9.067   3.775  1.00 83.80           C
ATOM   3351  HE2 PHE A 224     -10.324  -8.741   4.750  1.00 83.80           H
ATOM   3352  CZ  PHE A 224     -10.895 -10.389   3.533  1.00 83.80           C
ATOM   3353  HZ  PHE A 224     -10.696 -11.123   4.314  1.00 83.80           H
ATOM   3354  HN  PHE A 224      -9.682  -6.207   0.733  1.00 83.80           H
ATOM   3355  N   LEU A 225     -11.665  -5.647  -1.874  1.00 88.92           N
ATOM   3356  CA  LEU A 225     -12.355  -5.027  -2.992  1.00 88.92           C
ATOM   3357  C   LEU A 225     -11.455  -5.067  -4.228  1.00 88.92           C
ATOM   3358  O   LEU A 225     -11.846  -5.593  -5.269  1.00 88.92           O
ATOM   3359  HA  LEU A 225     -13.247  -5.621  -3.195  1.00 88.92           H
ATOM   3360  CB  LEU A 225     -12.824  -3.619  -2.618  1.00 88.92           C
ATOM   3361 1HB  LEU A 225     -13.534  -3.701  -1.795  1.00 88.92           H
ATOM   3362 2HB  LEU A 225     -11.967  -3.060  -2.245  1.00 88.92           H
ATOM   3363  CG  LEU A 225     -13.477  -2.810  -3.740  1.00 88.92           C
ATOM   3364  HG  LEU A 225     -12.838  -2.870  -4.621  1.00 88.92           H
ATOM   3365  CD1 LEU A 225     -14.835  -3.402  -4.125  1.00 88.92           C
ATOM   3366 1HD1 LEU A 225     -14.699  -4.428  -4.467  1.00 88.92           H
ATOM   3367 2HD1 LEU A 225     -15.494  -3.393  -3.257  1.00 88.92           H
ATOM   3368 3HD1 LEU A 225     -15.277  -2.808  -4.924  1.00 88.92           H
ATOM   3369  CD2 LEU A 225     -13.585  -1.332  -3.359  1.00 88.92           C
ATOM   3370 1HD2 LEU A 225     -14.190  -1.232  -2.458  1.00 88.92           H
ATOM   3371 2HD2 LEU A 225     -12.588  -0.931  -3.173  1.00 88.92           H
ATOM   3372 3HD2 LEU A 225     -14.052  -0.780  -4.174  1.00 88.92           H
ATOM   3373  HN  LEU A 225     -11.533  -5.056  -1.078  1.00 88.92           H
ATOM   3374  N   PRO A 226     -10.237  -4.515  -4.137  1.00 89.20           N
ATOM   3375  CA  PRO A 226      -9.315  -4.530  -5.275  1.00 89.20           C
ATOM   3376  C   PRO A 226      -9.110  -5.930  -5.832  1.00 89.20           C
ATOM   3377  O   PRO A 226      -9.126  -6.127  -7.047  1.00 89.20           O
ATOM   3378  HA  PRO A 226      -9.729  -3.953  -6.101  1.00 89.20           H
ATOM   3379  CB  PRO A 226      -8.020  -3.953  -4.700  1.00 89.20           C
ATOM   3380 1HB  PRO A 226      -7.362  -4.738  -4.325  1.00 89.20           H
ATOM   3381 2HB  PRO A 226      -7.458  -3.401  -5.453  1.00 89.20           H
ATOM   3382  CG  PRO A 226      -8.506  -3.043  -3.579  1.00 89.20           C
ATOM   3383 1HG  PRO A 226      -7.718  -2.836  -2.855  1.00 89.20           H
ATOM   3384 2HG  PRO A 226      -8.837  -2.076  -3.957  1.00 89.20           H
ATOM   3385  CD  PRO A 226      -9.648  -3.838  -2.967  1.00 89.20           C
ATOM   3386 1HD  PRO A 226      -9.292  -4.555  -2.228  1.00 89.20           H
ATOM   3387 2HD  PRO A 226     -10.365  -3.192  -2.461  1.00 89.20           H
ATOM   3388  N   PHE A 227      -8.921  -6.873  -4.922  1.00 83.92           N
ATOM   3389  CA  PHE A 227      -8.571  -8.229  -5.310  1.00 83.92           C
ATOM   3390  C   PHE A 227      -9.687  -8.866  -6.142  1.00 83.92           C
ATOM   3391  O   PHE A 227      -9.425  -9.458  -7.188  1.00 83.92           O
ATOM   3392  HA  PHE A 227      -7.663  -8.170  -5.909  1.00 83.92           H
ATOM   3393  CB  PHE A 227      -8.391  -9.032  -4.020  1.00 83.92           C
ATOM   3394 1HB  PHE A 227      -7.632  -8.547  -3.406  1.00 83.92           H
ATOM   3395 2HB  PHE A 227      -9.323  -9.005  -3.455  1.00 83.92           H
ATOM   3396  CG  PHE A 227      -7.990 -10.491  -4.246  1.00 83.92           C
ATOM   3397  CD1 PHE A 227      -8.925 -11.474  -4.161  1.00 83.92           C
ATOM   3398  HD1 PHE A 227      -9.961 -11.223  -3.932  1.00 83.92           H
ATOM   3399  CD2 PHE A 227      -6.698 -10.804  -4.531  1.00 83.92           C
ATOM   3400  HD2 PHE A 227      -5.948 -10.016  -4.599  1.00 83.92           H
ATOM   3401  CE1 PHE A 227      -8.553 -12.828  -4.370  1.00 83.92           C
ATOM   3402  HE1 PHE A 227      -9.303 -13.617  -4.302  1.00 83.92           H
ATOM   3403  CE2 PHE A 227      -6.325 -12.158  -4.741  1.00 83.92           C
ATOM   3404  HE2 PHE A 227      -5.290 -12.410  -4.969  1.00 83.92           H
ATOM   3405  CZ  PHE A 227      -7.261 -13.142  -4.656  1.00 83.92           C
ATOM   3406  HZ  PHE A 227      -6.975 -14.181  -4.817  1.00 83.92           H
ATOM   3407  HN  PHE A 227      -9.002  -6.724  -3.936  1.00 83.92           H
ATOM   3408  N   VAL A 228     -10.907  -8.723  -5.645  1.00 91.23           N
ATOM   3409  CA  VAL A 228     -12.056  -9.325  -6.299  1.00 91.23           C
ATOM   3410  C   VAL A 228     -12.179  -8.770  -7.719  1.00 91.23           C
ATOM   3411  O   VAL A 228     -12.405  -9.522  -8.666  1.00 91.23           O
ATOM   3412  HA  VAL A 228     -11.877 -10.399  -6.356  1.00 91.23           H
ATOM   3413  CB  VAL A 228     -13.314  -9.099  -5.458  1.00 91.23           C
ATOM   3414  HB  VAL A 228     -13.382  -8.034  -5.236  1.00 91.23           H
ATOM   3415  CG1 VAL A 228     -14.571  -9.499  -6.233  1.00 91.23           C
ATOM   3416 1HG1 VAL A 228     -14.644  -8.899  -7.140  1.00 91.23           H
ATOM   3417 2HG1 VAL A 228     -14.514 -10.554  -6.499  1.00 91.23           H
ATOM   3418 3HG1 VAL A 228     -15.451  -9.328  -5.613  1.00 91.23           H
ATOM   3419  CG2 VAL A 228     -13.228  -9.852  -4.128  1.00 91.23           C
ATOM   3420 1HG2 VAL A 228     -13.124 -10.919  -4.321  1.00 91.23           H
ATOM   3421 2HG2 VAL A 228     -12.363  -9.498  -3.566  1.00 91.23           H
ATOM   3422 3HG2 VAL A 228     -14.135  -9.674  -3.550  1.00 91.23           H
ATOM   3423  HN  VAL A 228     -11.115  -8.207  -4.814  1.00 91.23           H
ATOM   3424  N   VAL A 229     -12.024  -7.458  -7.823  1.00 90.97           N
ATOM   3425  CA  VAL A 229     -12.190  -6.784  -9.099  1.00 90.97           C
ATOM   3426  C   VAL A 229     -11.134  -7.293 -10.082  1.00 90.97           C
ATOM   3427  O   VAL A 229     -11.445  -7.595 -11.232  1.00 90.97           O
ATOM   3428  HA  VAL A 229     -13.178  -7.042  -9.481  1.00 90.97           H
ATOM   3429  CB  VAL A 229     -12.141  -5.268  -8.900  1.00 90.97           C
ATOM   3430  HB  VAL A 229     -11.223  -5.030  -8.363  1.00 90.97           H
ATOM   3431  CG1 VAL A 229     -12.100  -4.539 -10.245  1.00 90.97           C
ATOM   3432 1HG1 VAL A 229     -11.213  -4.848 -10.799  1.00 90.97           H
ATOM   3433 2HG1 VAL A 229     -12.992  -4.787 -10.820  1.00 90.97           H
ATOM   3434 3HG1 VAL A 229     -12.065  -3.463 -10.074  1.00 90.97           H
ATOM   3435  CG2 VAL A 229     -13.320  -4.787  -8.052  1.00 90.97           C
ATOM   3436 1HG2 VAL A 229     -14.254  -5.044  -8.551  1.00 90.97           H
ATOM   3437 2HG2 VAL A 229     -13.285  -5.269  -7.075  1.00 90.97           H
ATOM   3438 3HG2 VAL A 229     -13.260  -3.706  -7.926  1.00 90.97           H
ATOM   3439  HN  VAL A 229     -11.790  -6.860  -7.056  1.00 90.97           H
ATOM   3440  N   MET A 230      -9.905  -7.372  -9.591  1.00 83.12           N
ATOM   3441  CA  MET A 230      -8.795  -7.807 -10.421  1.00 83.12           C
ATOM   3442  C   MET A 230      -9.006  -9.240 -10.913  1.00 83.12           C
ATOM   3443  O   MET A 230      -8.863  -9.520 -12.102  1.00 83.12           O
ATOM   3444  HA  MET A 230      -8.777  -7.124 -11.270  1.00 83.12           H
ATOM   3445  CB  MET A 230      -7.495  -7.729  -9.618  1.00 83.12           C
ATOM   3446 1HB  MET A 230      -7.648  -8.163  -8.629  1.00 83.12           H
ATOM   3447 2HB  MET A 230      -6.723  -8.321 -10.110  1.00 83.12           H
ATOM   3448  CG  MET A 230      -7.023  -6.281  -9.477  1.00 83.12           C
ATOM   3449 1HG  MET A 230      -7.003  -5.799 -10.455  1.00 83.12           H
ATOM   3450 2HG  MET A 230      -7.725  -5.719  -8.860  1.00 83.12           H
ATOM   3451  SD  MET A 230      -5.397  -6.237  -8.743  1.00 83.12           S
ATOM   3452  CE  MET A 230      -5.783  -6.810  -7.097  1.00 83.12           C
ATOM   3453 1HE  MET A 230      -6.497  -6.128  -6.634  1.00 83.12           H
ATOM   3454 2HE  MET A 230      -6.218  -7.808  -7.153  1.00 83.12           H
ATOM   3455 3HE  MET A 230      -4.872  -6.843  -6.500  1.00 83.12           H
ATOM   3456  HN  MET A 230      -9.664  -7.145  -8.648  1.00 83.12           H
ATOM   3457  N   ALA A 231      -9.344 -10.111  -9.972  1.00 89.18           N
ATOM   3458  CA  ALA A 231      -9.480 -11.525 -10.276  1.00 89.18           C
ATOM   3459  C   ALA A 231     -10.514 -11.707 -11.388  1.00 89.18           C
ATOM   3460  O   ALA A 231     -10.299 -12.479 -12.321  1.00 89.18           O
ATOM   3461  HA  ALA A 231      -8.512 -11.883 -10.629  1.00 89.18           H
ATOM   3462  CB  ALA A 231      -9.852 -12.287  -9.002  1.00 89.18           C
ATOM   3463 1HB  ALA A 231      -9.071 -12.149  -8.255  1.00 89.18           H
ATOM   3464 2HB  ALA A 231     -10.797 -11.907  -8.615  1.00 89.18           H
ATOM   3465 3HB  ALA A 231      -9.954 -13.348  -9.230  1.00 89.18           H
ATOM   3466  HN  ALA A 231      -9.523  -9.864  -9.020  1.00 89.18           H
ATOM   3467  N   CYS A 232     -11.616 -10.984 -11.251  1.00 88.88           N
ATOM   3468  CA  CYS A 232     -12.694 -11.071 -12.222  1.00 88.88           C
ATOM   3469  C   CYS A 232     -12.170 -10.568 -13.568  1.00 88.88           C
ATOM   3470  O   CYS A 232     -12.372 -11.212 -14.597  1.00 88.88           O
ATOM   3471  HA  CYS A 232     -12.974 -12.123 -12.284  1.00 88.88           H
ATOM   3472  CB  CYS A 232     -13.931 -10.295 -11.765  1.00 88.88           C
ATOM   3473 1HB  CYS A 232     -13.651  -9.279 -11.489  1.00 88.88           H
ATOM   3474 2HB  CYS A 232     -14.645 -10.218 -12.585  1.00 88.88           H
ATOM   3475  SG  CYS A 232     -14.707 -11.139 -10.338  1.00 88.88           S
ATOM   3476  HG  CYS A 232     -13.893 -10.632  -9.417  1.00 88.88           H
ATOM   3477  HN  CYS A 232     -11.778 -10.348 -10.496  1.00 88.88           H
ATOM   3478  N   CYS A 233     -11.507  -9.422 -13.518  1.00 87.03           N
ATOM   3479  CA  CYS A 233     -11.066  -8.759 -14.734  1.00 87.03           C
ATOM   3480  C   CYS A 233     -10.176  -9.729 -15.514  1.00 87.03           C
ATOM   3481  O   CYS A 233     -10.398  -9.963 -16.701  1.00 87.03           O
ATOM   3482  HA  CYS A 233     -11.964  -8.516 -15.301  1.00 87.03           H
ATOM   3483  CB  CYS A 233     -10.347  -7.443 -14.431  1.00 87.03           C
ATOM   3484 1HB  CYS A 233      -9.614  -7.593 -13.639  1.00 87.03           H
ATOM   3485 2HB  CYS A 233      -9.800  -7.107 -15.312  1.00 87.03           H
ATOM   3486  SG  CYS A 233     -11.560  -6.169 -13.926  1.00 87.03           S
ATOM   3487  HG  CYS A 233     -11.711  -6.608 -12.679  1.00 87.03           H
ATOM   3488  HN  CYS A 233     -11.272  -8.949 -12.670  1.00 87.03           H
ATOM   3489  N   TYR A 234      -9.187 -10.267 -14.816  1.00 74.42           N
ATOM   3490  CA  TYR A 234      -8.173 -11.083 -15.461  1.00 74.42           C
ATOM   3491  C   TYR A 234      -8.748 -12.434 -15.891  1.00 74.42           C
ATOM   3492  O   TYR A 234      -8.316 -13.008 -16.889  1.00 74.42           O
ATOM   3493  HA  TYR A 234      -7.822 -10.549 -16.343  1.00 74.42           H
ATOM   3494  CB  TYR A 234      -7.087 -11.317 -14.408  1.00 74.42           C
ATOM   3495 1HB  TYR A 234      -7.561 -11.456 -13.437  1.00 74.42           H
ATOM   3496 2HB  TYR A 234      -6.561 -12.243 -14.642  1.00 74.42           H
ATOM   3497  CG  TYR A 234      -6.067 -10.181 -14.304  1.00 74.42           C
ATOM   3498  CD1 TYR A 234      -5.139  -9.992 -15.308  1.00 74.42           C
ATOM   3499  HD1 TYR A 234      -5.133 -10.653 -16.175  1.00 74.42           H
ATOM   3500  CD2 TYR A 234      -6.076  -9.345 -13.206  1.00 74.42           C
ATOM   3501  HD2 TYR A 234      -6.809  -9.494 -12.413  1.00 74.42           H
ATOM   3502  CE1 TYR A 234      -4.179  -8.923 -15.209  1.00 74.42           C
ATOM   3503  HE1 TYR A 234      -3.441  -8.763 -15.995  1.00 74.42           H
ATOM   3504  CE2 TYR A 234      -5.116  -8.276 -13.107  1.00 74.42           C
ATOM   3505  HE2 TYR A 234      -5.112  -7.608 -12.246  1.00 74.42           H
ATOM   3506  CZ  TYR A 234      -4.215  -8.118 -14.114  1.00 74.42           C
ATOM   3507  OH  TYR A 234      -3.309  -7.108 -14.021  1.00 74.42           O
ATOM   3508  HH  TYR A 234      -3.504  -6.546 -13.217  1.00 74.42           H
ATOM   3509  HN  TYR A 234      -9.073 -10.153 -13.829  1.00 74.42           H
ATOM   3510  N   THR A 235      -9.716 -12.903 -15.116  1.00 84.78           N
ATOM   3511  CA  THR A 235     -10.409 -14.136 -15.447  1.00 84.78           C
ATOM   3512  C   THR A 235     -11.029 -14.041 -16.843  1.00 84.78           C
ATOM   3513  O   THR A 235     -10.899 -14.962 -17.648  1.00 84.78           O
ATOM   3514  HA  THR A 235      -9.678 -14.944 -15.477  1.00 84.78           H
ATOM   3515  CB  THR A 235     -11.433 -14.414 -14.345  1.00 84.78           C
ATOM   3516  HB  THR A 235     -12.194 -13.635 -14.315  1.00 84.78           H
ATOM   3517  OG1 THR A 235     -10.645 -14.550 -13.165  1.00 84.78           O
ATOM   3518  HG1 THR A 235     -10.777 -13.755 -12.573  1.00 84.78           H
ATOM   3519  CG2 THR A 235     -12.106 -15.779 -14.502  1.00 84.78           C
ATOM   3520 1HG2 THR A 235     -11.350 -16.564 -14.464  1.00 84.78           H
ATOM   3521 2HG2 THR A 235     -12.625 -15.820 -15.460  1.00 84.78           H
ATOM   3522 3HG2 THR A 235     -12.823 -15.926 -13.694  1.00 84.78           H
ATOM   3523  HN  THR A 235     -10.026 -12.456 -14.277  1.00 84.78           H
ATOM   3524  N   ILE A 236     -11.690 -12.919 -17.086  1.00 83.71           N
ATOM   3525  CA  ILE A 236     -12.360 -12.705 -18.358  1.00 83.71           C
ATOM   3526  C   ILE A 236     -11.312 -12.490 -19.452  1.00 83.71           C
ATOM   3527  O   ILE A 236     -11.481 -12.954 -20.578  1.00 83.71           O
ATOM   3528  HA  ILE A 236     -12.918 -13.613 -18.589  1.00 83.71           H
ATOM   3529  CB  ILE A 236     -13.374 -11.566 -18.245  1.00 83.71           C
ATOM   3530  HB  ILE A 236     -12.844 -10.666 -17.934  1.00 83.71           H
ATOM   3531  CG1 ILE A 236     -14.420 -11.868 -17.169  1.00 83.71           C
ATOM   3532 1HG1 ILE A 236     -15.109 -12.632 -17.531  1.00 83.71           H
ATOM   3533 2HG1 ILE A 236     -13.930 -12.273 -16.284  1.00 83.71           H
ATOM   3534  CG2 ILE A 236     -14.016 -11.266 -19.601  1.00 83.71           C
ATOM   3535 1HG2 ILE A 236     -13.243 -10.977 -20.313  1.00 83.71           H
ATOM   3536 2HG2 ILE A 236     -14.530 -12.156 -19.964  1.00 83.71           H
ATOM   3537 3HG2 ILE A 236     -14.733 -10.452 -19.492  1.00 83.71           H
ATOM   3538  CD1 ILE A 236     -15.201 -10.606 -16.795  1.00 83.71           C
ATOM   3539 1HD1 ILE A 236     -14.513  -9.854 -16.411  1.00 83.71           H
ATOM   3540 2HD1 ILE A 236     -15.709 -10.218 -17.677  1.00 83.71           H
ATOM   3541 3HD1 ILE A 236     -15.938 -10.849 -16.029  1.00 83.71           H
ATOM   3542  HN  ILE A 236     -11.771 -12.165 -16.434  1.00 83.71           H
ATOM   3543  N   ILE A 237     -10.253 -11.784 -19.081  1.00 79.48           N
ATOM   3544  CA  ILE A 237      -9.180 -11.498 -20.018  1.00 79.48           C
ATOM   3545  C   ILE A 237      -8.626 -12.813 -20.570  1.00 79.48           C
ATOM   3546  O   ILE A 237      -8.534 -12.991 -21.783  1.00 79.48           O
ATOM   3547  HA  ILE A 237      -9.609 -10.931 -20.844  1.00 79.48           H
ATOM   3548  CB  ILE A 237      -8.119 -10.611 -19.363  1.00 79.48           C
ATOM   3549  HB  ILE A 237      -7.944 -10.979 -18.352  1.00 79.48           H
ATOM   3550  CG1 ILE A 237      -8.611  -9.168 -19.240  1.00 79.48           C
ATOM   3551 1HG1 ILE A 237      -8.614  -8.696 -20.223  1.00 79.48           H
ATOM   3552 2HG1 ILE A 237      -9.639  -9.160 -18.879  1.00 79.48           H
ATOM   3553  CG2 ILE A 237      -6.789 -10.702 -20.113  1.00 79.48           C
ATOM   3554 1HG2 ILE A 237      -6.436 -11.734 -20.104  1.00 79.48           H
ATOM   3555 2HG2 ILE A 237      -6.930 -10.375 -21.143  1.00 79.48           H
ATOM   3556 3HG2 ILE A 237      -6.053 -10.062 -19.626  1.00 79.48           H
ATOM   3557  CD1 ILE A 237      -7.723  -8.365 -18.286  1.00 79.48           C
ATOM   3558 1HD1 ILE A 237      -7.742  -8.826 -17.299  1.00 79.48           H
ATOM   3559 2HD1 ILE A 237      -6.701  -8.356 -18.663  1.00 79.48           H
ATOM   3560 3HD1 ILE A 237      -8.095  -7.343 -18.218  1.00 79.48           H
ATOM   3561  HN  ILE A 237     -10.123 -11.412 -18.163  1.00 79.48           H
ATOM   3562  N   ILE A 238      -8.273 -13.701 -19.652  1.00 77.65           N
ATOM   3563  CA  ILE A 238      -7.647 -14.958 -20.028  1.00 77.65           C
ATOM   3564  C   ILE A 238      -8.583 -15.729 -20.961  1.00 77.65           C
ATOM   3565  O   ILE A 238      -8.153 -16.241 -21.993  1.00 77.65           O
ATOM   3566  HA  ILE A 238      -6.736 -14.718 -20.575  1.00 77.65           H
ATOM   3567  CB  ILE A 238      -7.235 -15.744 -18.782  1.00 77.65           C
ATOM   3568  HB  ILE A 238      -8.077 -15.755 -18.090  1.00 77.65           H
ATOM   3569  CG1 ILE A 238      -6.069 -15.062 -18.064  1.00 77.65           C
ATOM   3570 1HG1 ILE A 238      -5.146 -15.230 -18.621  1.00 77.65           H
ATOM   3571 2HG1 ILE A 238      -6.234 -13.985 -18.038  1.00 77.65           H
ATOM   3572  CG2 ILE A 238      -6.919 -17.200 -19.133  1.00 77.65           C
ATOM   3573 1HG2 ILE A 238      -7.803 -17.669 -19.565  1.00 77.65           H
ATOM   3574 2HG2 ILE A 238      -6.102 -17.231 -19.853  1.00 77.65           H
ATOM   3575 3HG2 ILE A 238      -6.629 -17.736 -18.229  1.00 77.65           H
ATOM   3576  CD1 ILE A 238      -5.915 -15.596 -16.639  1.00 77.65           C
ATOM   3577 1HD1 ILE A 238      -6.830 -15.404 -16.078  1.00 77.65           H
ATOM   3578 2HD1 ILE A 238      -5.726 -16.669 -16.671  1.00 77.65           H
ATOM   3579 3HD1 ILE A 238      -5.079 -15.094 -16.151  1.00 77.65           H
ATOM   3580  HN  ILE A 238      -8.407 -13.573 -18.669  1.00 77.65           H
ATOM   3581  N   HIS A 239      -9.846 -15.789 -20.563  1.00 77.26           N
ATOM   3582  CA  HIS A 239     -10.837 -16.527 -21.327  1.00 77.26           C
ATOM   3583  C   HIS A 239     -10.886 -15.989 -22.759  1.00 77.26           C
ATOM   3584  O   HIS A 239     -10.929 -16.762 -23.715  1.00 77.26           O
ATOM   3585  HA  HIS A 239     -10.505 -17.565 -21.350  1.00 77.26           H
ATOM   3586  CB  HIS A 239     -12.199 -16.487 -20.632  1.00 77.26           C
ATOM   3587 1HB  HIS A 239     -12.077 -16.808 -19.597  1.00 77.26           H
ATOM   3588 2HB  HIS A 239     -12.553 -15.457 -20.606  1.00 77.26           H
ATOM   3589  CG  HIS A 239     -13.250 -17.349 -21.290  1.00 77.26           C
ATOM   3590  ND1 HIS A 239     -14.204 -16.840 -22.154  1.00 77.26           N
ATOM   3591  HD1 HIS A 239     -14.295 -15.882 -22.425  1.00 77.26           H
ATOM   3592  CD2 HIS A 239     -13.487 -18.690 -21.203  1.00 77.26           C
ATOM   3593  HD2 HIS A 239     -12.917 -19.399 -20.603  1.00 77.26           H
ATOM   3594  CE1 HIS A 239     -14.975 -17.838 -22.561  1.00 77.26           C
ATOM   3595  HE1 HIS A 239     -15.817 -17.757 -23.248  1.00 77.26           H
ATOM   3596  NE2 HIS A 239     -14.529 -18.983 -21.970  1.00 77.26           N
ATOM   3597  HN  HIS A 239     -10.194 -15.345 -19.737  1.00 77.26           H
ATOM   3598  N   THR A 240     -10.879 -14.668 -22.861  1.00 78.88           N
ATOM   3599  CA  THR A 240     -10.985 -14.017 -24.156  1.00 78.88           C
ATOM   3600  C   THR A 240      -9.748 -14.315 -25.005  1.00 78.88           C
ATOM   3601  O   THR A 240      -9.851 -14.495 -26.217  1.00 78.88           O
ATOM   3602  HA  THR A 240     -11.842 -14.437 -24.683  1.00 78.88           H
ATOM   3603  CB  THR A 240     -11.214 -12.523 -23.917  1.00 78.88           C
ATOM   3604  HB  THR A 240     -10.315 -12.051 -23.522  1.00 78.88           H
ATOM   3605  OG1 THR A 240     -12.357 -12.478 -23.068  1.00 78.88           O
ATOM   3606  HG1 THR A 240     -12.072 -12.346 -22.118  1.00 78.88           H
ATOM   3607  CG2 THR A 240     -11.661 -11.790 -25.183  1.00 78.88           C
ATOM   3608 1HG2 THR A 240     -12.597 -12.219 -25.540  1.00 78.88           H
ATOM   3609 2HG2 THR A 240     -10.896 -11.893 -25.953  1.00 78.88           H
ATOM   3610 3HG2 THR A 240     -11.809 -10.733 -24.958  1.00 78.88           H
ATOM   3611  HN  THR A 240     -10.804 -14.047 -22.081  1.00 78.88           H
ATOM   3612  N   LEU A 241      -8.605 -14.356 -24.335  1.00 74.35           N
ATOM   3613  CA  LEU A 241      -7.336 -14.495 -25.027  1.00 74.35           C
ATOM   3614  C   LEU A 241      -7.183 -15.935 -25.520  1.00 74.35           C
ATOM   3615  O   LEU A 241      -6.609 -16.175 -26.581  1.00 74.35           O
ATOM   3616  HA  LEU A 241      -7.362 -13.835 -25.894  1.00 74.35           H
ATOM   3617  CB  LEU A 241      -6.185 -14.025 -24.135  1.00 74.35           C
ATOM   3618 1HB  LEU A 241      -6.323 -14.453 -23.142  1.00 74.35           H
ATOM   3619 2HB  LEU A 241      -5.255 -14.433 -24.532  1.00 74.35           H
ATOM   3620  CG  LEU A 241      -6.024 -12.511 -23.990  1.00 74.35           C
ATOM   3621  HG  LEU A 241      -6.968 -12.100 -23.632  1.00 74.35           H
ATOM   3622  CD1 LEU A 241      -4.958 -12.170 -22.947  1.00 74.35           C
ATOM   3623 1HD1 LEU A 241      -5.249 -12.585 -21.982  1.00 74.35           H
ATOM   3624 2HD1 LEU A 241      -4.002 -12.595 -23.252  1.00 74.35           H
ATOM   3625 3HD1 LEU A 241      -4.864 -11.087 -22.863  1.00 74.35           H
ATOM   3626  CD2 LEU A 241      -5.731 -11.858 -25.343  1.00 74.35           C
ATOM   3627 1HD2 LEU A 241      -4.809 -12.270 -25.753  1.00 74.35           H
ATOM   3628 2HD2 LEU A 241      -6.555 -12.058 -26.028  1.00 74.35           H
ATOM   3629 3HD2 LEU A 241      -5.622 -10.782 -25.211  1.00 74.35           H
ATOM   3630  HN  LEU A 241      -8.539 -14.297 -23.339  1.00 74.35           H
ATOM   3631  N   ILE A 242      -7.708 -16.857 -24.726  1.00 75.45           N
ATOM   3632  CA  ILE A 242      -7.692 -18.262 -25.098  1.00 75.45           C
ATOM   3633  C   ILE A 242      -8.473 -18.449 -26.400  1.00 75.45           C
ATOM   3634  O   ILE A 242      -8.058 -19.209 -27.274  1.00 75.45           O
ATOM   3635  HA  ILE A 242      -6.654 -18.542 -25.275  1.00 75.45           H
ATOM   3636  CB  ILE A 242      -8.204 -19.127 -23.944  1.00 75.45           C
ATOM   3637  HB  ILE A 242      -9.121 -18.679 -23.562  1.00 75.45           H
ATOM   3638  CG1 ILE A 242      -7.199 -19.154 -22.791  1.00 75.45           C
ATOM   3639 1HG1 ILE A 242      -6.319 -19.726 -23.085  1.00 75.45           H
ATOM   3640 2HG1 ILE A 242      -6.862 -18.141 -22.574  1.00 75.45           H
ATOM   3641  CG2 ILE A 242      -8.558 -20.534 -24.430  1.00 75.45           C
ATOM   3642 1HG2 ILE A 242      -9.336 -20.471 -25.191  1.00 75.45           H
ATOM   3643 2HG2 ILE A 242      -7.672 -21.006 -24.854  1.00 75.45           H
ATOM   3644 3HG2 ILE A 242      -8.919 -21.128 -23.590  1.00 75.45           H
ATOM   3645  CD1 ILE A 242      -7.821 -19.771 -21.537  1.00 75.45           C
ATOM   3646 1HD1 ILE A 242      -8.686 -19.182 -21.232  1.00 75.45           H
ATOM   3647 2HD1 ILE A 242      -8.134 -20.793 -21.751  1.00 75.45           H
ATOM   3648 3HD1 ILE A 242      -7.085 -19.778 -20.732  1.00 75.45           H
ATOM   3649  HN  ILE A 242      -8.137 -16.658 -23.845  1.00 75.45           H
ATOM   3650  N   GLN A 243      -9.591 -17.743 -26.490  1.00 71.40           N
ATOM   3651  CA  GLN A 243     -10.424 -17.808 -27.678  1.00 71.40           C
ATOM   3652  C   GLN A 243      -9.713 -17.147 -28.861  1.00 71.40           C
ATOM   3653  O   GLN A 243      -9.876 -17.573 -30.004  1.00 71.40           O
ATOM   3654  HA  GLN A 243     -10.564 -18.870 -27.876  1.00 71.40           H
ATOM   3655  CB  GLN A 243     -11.788 -17.161 -27.427  1.00 71.40           C
ATOM   3656 1HB  GLN A 243     -11.650 -16.162 -27.015  1.00 71.40           H
ATOM   3657 2HB  GLN A 243     -12.319 -17.045 -28.372  1.00 71.40           H
ATOM   3658  CG  GLN A 243     -12.626 -18.005 -26.465  1.00 71.40           C
ATOM   3659 1HG  GLN A 243     -12.708 -19.023 -26.845  1.00 71.40           H
ATOM   3660 2HG  GLN A 243     -12.127 -18.065 -25.498  1.00 71.40           H
ATOM   3661  CD  GLN A 243     -14.024 -17.408 -26.287  1.00 71.40           C
ATOM   3662  OE1 GLN A 243     -14.307 -16.293 -26.694  1.00 71.40           O
ATOM   3663  NE2 GLN A 243     -14.878 -18.209 -25.658  1.00 71.40           N
ATOM   3664 1HE2 GLN A 243     -14.581 -19.113 -25.349  1.00 71.40           H
ATOM   3665 2HE2 GLN A 243     -15.818 -17.908 -25.493  1.00 71.40           H
ATOM   3666  HN  GLN A 243      -9.928 -17.136 -25.770  1.00 71.40           H
ATOM   3667  N   ALA A 244      -8.941 -16.118 -28.547  1.00 72.04           N
ATOM   3668  CA  ALA A 244      -8.190 -15.407 -29.568  1.00 72.04           C
ATOM   3669  C   ALA A 244      -6.908 -16.179 -29.883  1.00 72.04           C
ATOM   3670  O   ALA A 244      -5.836 -15.840 -29.384  1.00 72.04           O
ATOM   3671  HA  ALA A 244      -8.808 -15.363 -30.464  1.00 72.04           H
ATOM   3672  CB  ALA A 244      -7.909 -13.979 -29.093  1.00 72.04           C
ATOM   3673 1HB  ALA A 244      -8.853 -13.465 -28.911  1.00 72.04           H
ATOM   3674 2HB  ALA A 244      -7.329 -14.011 -28.171  1.00 72.04           H
ATOM   3675 3HB  ALA A 244      -7.346 -13.446 -29.859  1.00 72.04           H
ATOM   3676  HN  ALA A 244      -8.824 -15.770 -27.617  1.00 72.04           H
ATOM   3677  N   LYS A 245      -7.060 -17.204 -30.709  1.00 59.47           N
ATOM   3678  CA  LYS A 245      -5.959 -18.109 -30.989  1.00 59.47           C
ATOM   3679  C   LYS A 245      -4.745 -17.301 -31.451  1.00 59.47           C
ATOM   3680  O   LYS A 245      -3.690 -17.866 -31.737  1.00 59.47           O
ATOM   3681  HA  LYS A 245      -5.704 -18.612 -30.057  1.00 59.47           H
ATOM   3682  CB  LYS A 245      -6.393 -19.189 -31.983  1.00 59.47           C
ATOM   3683 1HB  LYS A 245      -6.937 -18.732 -32.809  1.00 59.47           H
ATOM   3684 2HB  LYS A 245      -5.513 -19.670 -32.409  1.00 59.47           H
ATOM   3685  CG  LYS A 245      -7.275 -20.238 -31.302  1.00 59.47           C
ATOM   3686 1HG  LYS A 245      -6.792 -20.587 -30.390  1.00 59.47           H
ATOM   3687 2HG  LYS A 245      -8.222 -19.786 -31.008  1.00 59.47           H
ATOM   3688  CD  LYS A 245      -7.536 -21.423 -32.234  1.00 59.47           C
ATOM   3689 1HD  LYS A 245      -8.124 -21.094 -33.091  1.00 59.47           H
ATOM   3690 2HD  LYS A 245      -6.590 -21.800 -32.622  1.00 59.47           H
ATOM   3691  CE  LYS A 245      -8.276 -22.543 -31.501  1.00 59.47           C
ATOM   3692 1HE  LYS A 245      -7.738 -22.809 -30.591  1.00 59.47           H
ATOM   3693 2HE  LYS A 245      -9.264 -22.197 -31.197  1.00 59.47           H
ATOM   3694  NZ  LYS A 245      -8.408 -23.733 -32.371  1.00 59.47           N
ATOM   3695 1HZ  LYS A 245      -8.895 -24.467 -31.869  1.00 59.47           H
ATOM   3696 2HZ  LYS A 245      -8.933 -23.487 -33.203  1.00 59.47           H
ATOM   3697 3HZ  LYS A 245      -7.486 -24.061 -32.638  1.00 59.47           H
ATOM   3698  HN  LYS A 245      -7.915 -17.419 -31.182  1.00 59.47           H
ATOM   3699  N   LYS A 246      -4.933 -15.991 -31.509  1.00 52.63           N
ATOM   3700  CA  LYS A 246      -3.952 -15.120 -32.134  1.00 52.63           C
ATOM   3701  C   LYS A 246      -2.797 -14.879 -31.160  1.00 52.63           C
ATOM   3702  O   LYS A 246      -3.007 -14.384 -30.054  1.00 52.63           O
ATOM   3703  HA  LYS A 246      -3.562 -15.642 -33.009  1.00 52.63           H
ATOM   3704  CB  LYS A 246      -4.616 -13.835 -32.632  1.00 52.63           C
ATOM   3705 1HB  LYS A 246      -5.323 -13.473 -31.885  1.00 52.63           H
ATOM   3706 2HB  LYS A 246      -3.862 -13.058 -32.759  1.00 52.63           H
ATOM   3707  CG  LYS A 246      -5.342 -14.071 -33.958  1.00 52.63           C
ATOM   3708 1HG  LYS A 246      -4.704 -14.647 -34.628  1.00 52.63           H
ATOM   3709 2HG  LYS A 246      -6.240 -14.664 -33.784  1.00 52.63           H
ATOM   3710  CD  LYS A 246      -5.720 -12.744 -34.620  1.00 52.63           C
ATOM   3711 1HD  LYS A 246      -6.461 -12.228 -34.010  1.00 52.63           H
ATOM   3712 2HD  LYS A 246      -4.844 -12.097 -34.672  1.00 52.63           H
ATOM   3713  CE  LYS A 246      -6.278 -12.972 -36.026  1.00 52.63           C
ATOM   3714 1HE  LYS A 246      -5.592 -13.596 -36.599  1.00 52.63           H
ATOM   3715 2HE  LYS A 246      -7.224 -13.510 -35.966  1.00 52.63           H
ATOM   3716  NZ  LYS A 246      -6.479 -11.680 -36.720  1.00 52.63           N
ATOM   3717 1HZ  LYS A 246      -6.867 -11.848 -37.641  1.00 52.63           H
ATOM   3718 2HZ  LYS A 246      -7.119 -11.105 -36.183  1.00 52.63           H
ATOM   3719 3HZ  LYS A 246      -5.589 -11.203 -36.809  1.00 52.63           H
ATOM   3720  HN  LYS A 246      -5.737 -15.525 -31.140  1.00 52.63           H
ATOM   3721  N   SER A 247      -1.603 -15.240 -31.607  1.00 54.67           N
ATOM   3722  CA  SER A 247      -0.430 -15.161 -30.753  1.00 54.67           C
ATOM   3723  C   SER A 247      -0.295 -13.750 -30.178  1.00 54.67           C
ATOM   3724  O   SER A 247      -0.036 -13.583 -28.987  1.00 54.67           O
ATOM   3725  HA  SER A 247      -0.604 -15.884 -29.956  1.00 54.67           H
ATOM   3726  CB  SER A 247       0.837 -15.545 -31.521  1.00 54.67           C
ATOM   3727 1HB  SER A 247       0.974 -16.625 -31.477  1.00 54.67           H
ATOM   3728 2HB  SER A 247       0.717 -15.281 -32.572  1.00 54.67           H
ATOM   3729  OG  SER A 247       1.994 -14.897 -30.999  1.00 54.67           O
ATOM   3730  HG  SER A 247       2.796 -15.137 -31.547  1.00 54.67           H
ATOM   3731  HN  SER A 247      -1.431 -15.580 -32.531  1.00 54.67           H
ATOM   3732  N   SER A 248      -0.475 -12.770 -31.051  1.00 56.10           N
ATOM   3733  CA  SER A 248       0.013 -11.428 -30.781  1.00 56.10           C
ATOM   3734  C   SER A 248      -0.516 -10.940 -29.431  1.00 56.10           C
ATOM   3735  O   SER A 248       0.107 -10.100 -28.783  1.00 56.10           O
ATOM   3736  HA  SER A 248       1.100 -11.516 -30.757  1.00 56.10           H
ATOM   3737  CB  SER A 248      -0.395 -10.459 -31.893  1.00 56.10           C
ATOM   3738 1HB  SER A 248       0.497  -9.999 -32.318  1.00 56.10           H
ATOM   3739 2HB  SER A 248      -0.882 -11.013 -32.696  1.00 56.10           H
ATOM   3740  OG  SER A 248      -1.273  -9.442 -31.419  1.00 56.10           O
ATOM   3741  HG  SER A 248      -1.494  -8.808 -32.160  1.00 56.10           H
ATOM   3742  HN  SER A 248      -0.945 -12.880 -31.927  1.00 56.10           H
ATOM   3743  N   LYS A 249      -1.660 -11.487 -29.047  1.00 52.94           N
ATOM   3744  CA  LYS A 249      -2.339 -11.035 -27.845  1.00 52.94           C
ATOM   3745  C   LYS A 249      -1.600 -11.567 -26.616  1.00 52.94           C
ATOM   3746  O   LYS A 249      -1.826 -11.101 -25.500  1.00 52.94           O
ATOM   3747  HA  LYS A 249      -2.290  -9.946 -27.832  1.00 52.94           H
ATOM   3748  CB  LYS A 249      -3.819 -11.421 -27.888  1.00 52.94           C
ATOM   3749 1HB  LYS A 249      -3.916 -12.474 -28.152  1.00 52.94           H
ATOM   3750 2HB  LYS A 249      -4.259 -11.299 -26.898  1.00 52.94           H
ATOM   3751  CG  LYS A 249      -4.580 -10.563 -28.900  1.00 52.94           C
ATOM   3752 1HG  LYS A 249      -4.351  -9.510 -28.736  1.00 52.94           H
ATOM   3753 2HG  LYS A 249      -4.250 -10.807 -29.910  1.00 52.94           H
ATOM   3754  CD  LYS A 249      -6.089 -10.786 -28.783  1.00 52.94           C
ATOM   3755 1HD  LYS A 249      -6.329 -11.819 -29.036  1.00 52.94           H
ATOM   3756 2HD  LYS A 249      -6.405 -10.629 -27.752  1.00 52.94           H
ATOM   3757  CE  LYS A 249      -6.857  -9.838 -29.707  1.00 52.94           C
ATOM   3758 1HE  LYS A 249      -6.555  -8.809 -29.514  1.00 52.94           H
ATOM   3759 2HE  LYS A 249      -6.609 -10.054 -30.746  1.00 52.94           H
ATOM   3760  NZ  LYS A 249      -8.316  -9.980 -29.499  1.00 52.94           N
ATOM   3761 1HZ  LYS A 249      -8.809  -9.347 -30.118  1.00 52.94           H
ATOM   3762 2HZ  LYS A 249      -8.594 -10.934 -29.700  1.00 52.94           H
ATOM   3763 3HZ  LYS A 249      -8.543  -9.757 -28.536  1.00 52.94           H
ATOM   3764  HN  LYS A 249      -2.121 -12.224 -29.541  1.00 52.94           H
ATOM   3765  N   HIS A 250      -0.731 -12.537 -26.861  1.00 53.34           N
ATOM   3766  CA  HIS A 250      -0.091 -13.261 -25.776  1.00 53.34           C
ATOM   3767  C   HIS A 250       0.875 -12.331 -25.039  1.00 53.34           C
ATOM   3768  O   HIS A 250       1.050 -12.445 -23.827  1.00 53.34           O
ATOM   3769  HA  HIS A 250      -0.883 -13.564 -25.092  1.00 53.34           H
ATOM   3770  CB  HIS A 250       0.588 -14.530 -26.296  1.00 53.34           C
ATOM   3771 1HB  HIS A 250       1.129 -14.292 -27.211  1.00 53.34           H
ATOM   3772 2HB  HIS A 250       1.327 -14.859 -25.565  1.00 53.34           H
ATOM   3773  CG  HIS A 250      -0.366 -15.667 -26.572  1.00 53.34           C
ATOM   3774  ND1 HIS A 250      -1.147 -16.247 -25.588  1.00 53.34           N
ATOM   3775  HD1 HIS A 250      -1.162 -15.985 -24.623  1.00 53.34           H
ATOM   3776  CD2 HIS A 250      -0.658 -16.324 -27.732  1.00 53.34           C
ATOM   3777  HD2 HIS A 250      -0.218 -16.119 -28.708  1.00 53.34           H
ATOM   3778  CE1 HIS A 250      -1.870 -17.210 -26.141  1.00 53.34           C
ATOM   3779  HE1 HIS A 250      -2.584 -17.852 -25.625  1.00 53.34           H
ATOM   3780  NE2 HIS A 250      -1.566 -17.256 -27.469  1.00 53.34           N
ATOM   3781  HN  HIS A 250      -0.465 -12.830 -27.780  1.00 53.34           H
ATOM   3782  N   LYS A 251       1.478 -11.431 -25.802  1.00 57.61           N
ATOM   3783  CA  LYS A 251       2.492 -10.545 -25.256  1.00 57.61           C
ATOM   3784  C   LYS A 251       1.868  -9.676 -24.162  1.00 57.61           C
ATOM   3785  O   LYS A 251       2.430  -9.542 -23.076  1.00 57.61           O
ATOM   3786  HA  LYS A 251       3.262 -11.169 -24.804  1.00 57.61           H
ATOM   3787  CB  LYS A 251       3.159  -9.741 -26.374  1.00 57.61           C
ATOM   3788 1HB  LYS A 251       2.399  -9.357 -27.055  1.00 57.61           H
ATOM   3789 2HB  LYS A 251       3.671  -8.877 -25.950  1.00 57.61           H
ATOM   3790  CG  LYS A 251       4.158 -10.603 -27.148  1.00 57.61           C
ATOM   3791 1HG  LYS A 251       4.764 -11.180 -26.450  1.00 57.61           H
ATOM   3792 2HG  LYS A 251       3.620 -11.318 -27.771  1.00 57.61           H
ATOM   3793  CD  LYS A 251       5.066  -9.737 -28.024  1.00 57.61           C
ATOM   3794 1HD  LYS A 251       4.475  -9.260 -28.807  1.00 57.61           H
ATOM   3795 2HD  LYS A 251       5.503  -8.939 -27.424  1.00 57.61           H
ATOM   3796  CE  LYS A 251       6.179 -10.575 -28.657  1.00 57.61           C
ATOM   3797 1HE  LYS A 251       6.602 -11.249 -27.913  1.00 57.61           H
ATOM   3798 2HE  LYS A 251       5.767 -11.195 -29.453  1.00 57.61           H
ATOM   3799  NZ  LYS A 251       7.240  -9.699 -29.202  1.00 57.61           N
ATOM   3800 1HZ  LYS A 251       7.957 -10.269 -29.638  1.00 57.61           H
ATOM   3801 2HZ  LYS A 251       6.841  -9.072 -29.891  1.00 57.61           H
ATOM   3802 3HZ  LYS A 251       7.651  -9.158 -28.449  1.00 57.61           H
ATOM   3803  HN  LYS A 251       1.284 -11.302 -26.775  1.00 57.61           H
ATOM   3804  N   ALA A 252       0.715  -9.109 -24.486  1.00 63.85           N
ATOM   3805  CA  ALA A 252       0.039  -8.210 -23.566  1.00 63.85           C
ATOM   3806  C   ALA A 252      -0.365  -8.983 -22.309  1.00 63.85           C
ATOM   3807  O   ALA A 252      -0.380  -8.427 -21.212  1.00 63.85           O
ATOM   3808  HA  ALA A 252       0.744  -7.426 -23.290  1.00 63.85           H
ATOM   3809  CB  ALA A 252      -1.160  -7.570 -24.268  1.00 63.85           C
ATOM   3810 1HB  ALA A 252      -0.816  -7.009 -25.137  1.00 63.85           H
ATOM   3811 2HB  ALA A 252      -1.852  -8.349 -24.589  1.00 63.85           H
ATOM   3812 3HB  ALA A 252      -1.667  -6.895 -23.577  1.00 63.85           H
ATOM   3813  HN  ALA A 252       0.246  -9.255 -25.357  1.00 63.85           H
ATOM   3814  N   LEU A 253      -0.683 -10.253 -22.511  1.00 63.59           N
ATOM   3815  CA  LEU A 253      -1.145 -11.092 -21.417  1.00 63.59           C
ATOM   3816  C   LEU A 253      -0.011 -11.273 -20.406  1.00 63.59           C
ATOM   3817  O   LEU A 253      -0.229 -11.176 -19.199  1.00 63.59           O
ATOM   3818  HA  LEU A 253      -1.964 -10.567 -20.927  1.00 63.59           H
ATOM   3819  CB  LEU A 253      -1.708 -12.410 -21.954  1.00 63.59           C
ATOM   3820 1HB  LEU A 253      -2.453 -12.180 -22.715  1.00 63.59           H
ATOM   3821 2HB  LEU A 253      -0.902 -12.951 -22.450  1.00 63.59           H
ATOM   3822  CG  LEU A 253      -2.345 -13.337 -20.918  1.00 63.59           C
ATOM   3823  HG  LEU A 253      -1.619 -13.515 -20.125  1.00 63.59           H
ATOM   3824  CD1 LEU A 253      -3.567 -12.681 -20.272  1.00 63.59           C
ATOM   3825 1HD1 LEU A 253      -3.265 -11.759 -19.776  1.00 63.59           H
ATOM   3826 2HD1 LEU A 253      -4.307 -12.454 -21.041  1.00 63.59           H
ATOM   3827 3HD1 LEU A 253      -4.002 -13.362 -19.540  1.00 63.59           H
ATOM   3828  CD2 LEU A 253      -2.683 -14.697 -21.533  1.00 63.59           C
ATOM   3829 1HD2 LEU A 253      -3.384 -14.559 -22.357  1.00 63.59           H
ATOM   3830 2HD2 LEU A 253      -1.771 -15.163 -21.906  1.00 63.59           H
ATOM   3831 3HD2 LEU A 253      -3.135 -15.337 -20.776  1.00 63.59           H
ATOM   3832  HN  LEU A 253      -0.630 -10.709 -23.399  1.00 63.59           H
ATOM   3833  N   LYS A 254       1.175 -11.535 -20.935  1.00 66.80           N
ATOM   3834  CA  LYS A 254       2.323 -11.826 -20.093  1.00 66.80           C
ATOM   3835  C   LYS A 254       2.521 -10.682 -19.097  1.00 66.80           C
ATOM   3836  O   LYS A 254       2.716 -10.918 -17.905  1.00 66.80           O
ATOM   3837  HA  LYS A 254       2.097 -12.734 -19.535  1.00 66.80           H
ATOM   3838  CB  LYS A 254       3.556 -12.116 -20.950  1.00 66.80           C
ATOM   3839 1HB  LYS A 254       3.610 -11.401 -21.771  1.00 66.80           H
ATOM   3840 2HB  LYS A 254       4.458 -11.982 -20.353  1.00 66.80           H
ATOM   3841  CG  LYS A 254       3.514 -13.540 -21.508  1.00 66.80           C
ATOM   3842 1HG  LYS A 254       3.355 -14.248 -20.695  1.00 66.80           H
ATOM   3843 2HG  LYS A 254       2.669 -13.642 -22.189  1.00 66.80           H
ATOM   3844  CD  LYS A 254       4.812 -13.880 -22.242  1.00 66.80           C
ATOM   3845 1HD  LYS A 254       4.941 -13.209 -23.091  1.00 66.80           H
ATOM   3846 2HD  LYS A 254       5.662 -13.721 -21.578  1.00 66.80           H
ATOM   3847  CE  LYS A 254       4.803 -15.331 -22.729  1.00 66.80           C
ATOM   3848 1HE  LYS A 254       4.584 -15.999 -21.896  1.00 66.80           H
ATOM   3849 2HE  LYS A 254       4.011 -15.469 -23.465  1.00 66.80           H
ATOM   3850  NZ  LYS A 254       6.110 -15.685 -23.326  1.00 66.80           N
ATOM   3851 1HZ  LYS A 254       6.081 -16.643 -23.659  1.00 66.80           H
ATOM   3852 2HZ  LYS A 254       6.308 -15.063 -24.101  1.00 66.80           H
ATOM   3853 3HZ  LYS A 254       6.838 -15.594 -22.625  1.00 66.80           H
ATOM   3854  HN  LYS A 254       1.358 -11.550 -21.918  1.00 66.80           H
ATOM   3855  N   VAL A 255       2.465  -9.466 -19.621  1.00 66.09           N
ATOM   3856  CA  VAL A 255       2.711  -8.288 -18.807  1.00 66.09           C
ATOM   3857  C   VAL A 255       1.751  -8.287 -17.615  1.00 66.09           C
ATOM   3858  O   VAL A 255       2.181  -8.184 -16.468  1.00 66.09           O
ATOM   3859  HA  VAL A 255       3.733  -8.353 -18.434  1.00 66.09           H
ATOM   3860  CB  VAL A 255       2.599  -7.026 -19.665  1.00 66.09           C
ATOM   3861  HB  VAL A 255       1.571  -6.951 -20.018  1.00 66.09           H
ATOM   3862  CG1 VAL A 255       2.907  -5.774 -18.842  1.00 66.09           C
ATOM   3863 1HG1 VAL A 255       2.198  -5.699 -18.016  1.00 66.09           H
ATOM   3864 2HG1 VAL A 255       3.920  -5.839 -18.446  1.00 66.09           H
ATOM   3865 3HG1 VAL A 255       2.820  -4.892 -19.476  1.00 66.09           H
ATOM   3866  CG2 VAL A 255       3.511  -7.114 -20.891  1.00 66.09           C
ATOM   3867 1HG2 VAL A 255       4.546  -7.226 -20.566  1.00 66.09           H
ATOM   3868 2HG2 VAL A 255       3.225  -7.975 -21.495  1.00 66.09           H
ATOM   3869 3HG2 VAL A 255       3.412  -6.205 -21.483  1.00 66.09           H
ATOM   3870  HN  VAL A 255       2.257  -9.280 -20.581  1.00 66.09           H
ATOM   3871  N   THR A 256       0.469  -8.404 -17.929  1.00 63.39           N
ATOM   3872  CA  THR A 256      -0.567  -8.184 -16.935  1.00 63.39           C
ATOM   3873  C   THR A 256      -0.533  -9.287 -15.875  1.00 63.39           C
ATOM   3874  O   THR A 256      -0.746  -9.023 -14.693  1.00 63.39           O
ATOM   3875  HA  THR A 256      -0.359  -7.243 -16.424  1.00 63.39           H
ATOM   3876  CB  THR A 256      -1.908  -8.083 -17.664  1.00 63.39           C
ATOM   3877  HB  THR A 256      -2.735  -8.040 -16.955  1.00 63.39           H
ATOM   3878  OG1 THR A 256      -1.910  -9.204 -18.544  1.00 63.39           O
ATOM   3879  HG1 THR A 256      -2.082 -10.043 -18.028  1.00 63.39           H
ATOM   3880  CG2 THR A 256      -1.977  -6.875 -18.600  1.00 63.39           C
ATOM   3881 1HG2 THR A 256      -1.191  -6.952 -19.352  1.00 63.39           H
ATOM   3882 2HG2 THR A 256      -1.839  -5.960 -18.024  1.00 63.39           H
ATOM   3883 3HG2 THR A 256      -2.949  -6.851 -19.093  1.00 63.39           H
ATOM   3884  HN  THR A 256       0.136  -8.644 -18.841  1.00 63.39           H
ATOM   3885  N   ILE A 257      -0.263 -10.499 -16.337  1.00 72.35           N
ATOM   3886  CA  ILE A 257      -0.184 -11.640 -15.442  1.00 72.35           C
ATOM   3887  C   ILE A 257       0.922 -11.401 -14.413  1.00 72.35           C
ATOM   3888  O   ILE A 257       0.714 -11.593 -13.216  1.00 72.35           O
ATOM   3889  HA  ILE A 257      -1.136 -11.709 -14.915  1.00 72.35           H
ATOM   3890  CB  ILE A 257      -0.013 -12.935 -16.239  1.00 72.35           C
ATOM   3891  HB  ILE A 257       0.770 -12.779 -16.981  1.00 72.35           H
ATOM   3892  CG1 ILE A 257      -1.293 -13.284 -17.000  1.00 72.35           C
ATOM   3893 1HG1 ILE A 257      -2.107 -13.448 -16.294  1.00 72.35           H
ATOM   3894 2HG1 ILE A 257      -1.584 -12.446 -17.633  1.00 72.35           H
ATOM   3895  CG2 ILE A 257       0.446 -14.080 -15.333  1.00 72.35           C
ATOM   3896 1HG2 ILE A 257       1.401 -13.822 -14.876  1.00 72.35           H
ATOM   3897 2HG2 ILE A 257      -0.297 -14.245 -14.552  1.00 72.35           H
ATOM   3898 3HG2 ILE A 257       0.560 -14.988 -15.925  1.00 72.35           H
ATOM   3899  CD1 ILE A 257      -1.097 -14.535 -17.859  1.00 72.35           C
ATOM   3900 1HD1 ILE A 257      -0.299 -14.359 -18.580  1.00 72.35           H
ATOM   3901 2HD1 ILE A 257      -0.830 -15.377 -17.219  1.00 72.35           H
ATOM   3902 3HD1 ILE A 257      -2.022 -14.761 -18.389  1.00 72.35           H
ATOM   3903  HN  ILE A 257      -0.100 -10.706 -17.302  1.00 72.35           H
ATOM   3904  N   THR A 258       2.075 -10.984 -14.916  1.00 77.47           N
ATOM   3905  CA  THR A 258       3.244 -10.816 -14.071  1.00 77.47           C
ATOM   3906  C   THR A 258       2.957  -9.807 -12.957  1.00 77.47           C
ATOM   3907  O   THR A 258       3.269 -10.056 -11.794  1.00 77.47           O
ATOM   3908  HA  THR A 258       3.460 -11.770 -13.590  1.00 77.47           H
ATOM   3909  CB  THR A 258       4.420 -10.417 -14.964  1.00 77.47           C
ATOM   3910  HB  THR A 258       4.256  -9.435 -15.408  1.00 77.47           H
ATOM   3911  OG1 THR A 258       4.539 -11.497 -15.886  1.00 77.47           O
ATOM   3912  HG1 THR A 258       3.986 -11.314 -16.699  1.00 77.47           H
ATOM   3913  CG2 THR A 258       5.753 -10.421 -14.213  1.00 77.47           C
ATOM   3914 1HG2 THR A 258       5.950 -11.421 -13.826  1.00 77.47           H
ATOM   3915 2HG2 THR A 258       5.706  -9.714 -13.385  1.00 77.47           H
ATOM   3916 3HG2 THR A 258       6.554 -10.130 -14.893  1.00 77.47           H
ATOM   3917  HN  THR A 258       2.216 -10.763 -15.882  1.00 77.47           H
ATOM   3918  N   VAL A 259       2.365  -8.690 -13.353  1.00 70.63           N
ATOM   3919  CA  VAL A 259       2.077  -7.621 -12.412  1.00 70.63           C
ATOM   3920  C   VAL A 259       1.134  -8.143 -11.326  1.00 70.63           C
ATOM   3921  O   VAL A 259       1.331  -7.869 -10.143  1.00 70.63           O
ATOM   3922  HA  VAL A 259       3.019  -7.330 -11.947  1.00 70.63           H
ATOM   3923  CB  VAL A 259       1.519  -6.406 -13.154  1.00 70.63           C
ATOM   3924  HB  VAL A 259       0.676  -6.740 -13.759  1.00 70.63           H
ATOM   3925  CG1 VAL A 259       1.004  -5.352 -12.172  1.00 70.63           C
ATOM   3926 1HG1 VAL A 259       0.211  -5.782 -11.560  1.00 70.63           H
ATOM   3927 2HG1 VAL A 259       1.821  -5.024 -11.530  1.00 70.63           H
ATOM   3928 3HG1 VAL A 259       0.613  -4.499 -12.727  1.00 70.63           H
ATOM   3929  CG2 VAL A 259       2.567  -5.811 -14.098  1.00 70.63           C
ATOM   3930 1HG2 VAL A 259       3.438  -5.499 -13.522  1.00 70.63           H
ATOM   3931 2HG2 VAL A 259       2.865  -6.561 -14.830  1.00 70.63           H
ATOM   3932 3HG2 VAL A 259       2.144  -4.948 -14.613  1.00 70.63           H
ATOM   3933  HN  VAL A 259       2.083  -8.510 -14.296  1.00 70.63           H
ATOM   3934  N   LEU A 260       0.130  -8.887 -11.767  1.00 70.49           N
ATOM   3935  CA  LEU A 260      -0.867  -9.416 -10.852  1.00 70.49           C
ATOM   3936  C   LEU A 260      -0.184 -10.336  -9.837  1.00 70.49           C
ATOM   3937  O   LEU A 260      -0.393 -10.201  -8.633  1.00 70.49           O
ATOM   3938  HA  LEU A 260      -1.300  -8.572 -10.315  1.00 70.49           H
ATOM   3939  CB  LEU A 260      -2.001 -10.090 -11.627  1.00 70.49           C
ATOM   3940 1HB  LEU A 260      -2.464  -9.346 -12.275  1.00 70.49           H
ATOM   3941 2HB  LEU A 260      -1.569 -10.853 -12.275  1.00 70.49           H
ATOM   3942  CG  LEU A 260      -3.097 -10.741 -10.781  1.00 70.49           C
ATOM   3943  HG  LEU A 260      -2.623 -11.414 -10.066  1.00 70.49           H
ATOM   3944  CD1 LEU A 260      -3.863  -9.691  -9.973  1.00 70.49           C
ATOM   3945 1HD1 LEU A 260      -3.173  -9.169  -9.310  1.00 70.49           H
ATOM   3946 2HD1 LEU A 260      -4.325  -8.975 -10.653  1.00 70.49           H
ATOM   3947 3HD1 LEU A 260      -4.636 -10.180  -9.381  1.00 70.49           H
ATOM   3948  CD2 LEU A 260      -4.030 -11.588 -11.649  1.00 70.49           C
ATOM   3949 1HD2 LEU A 260      -4.499 -10.955 -12.402  1.00 70.49           H
ATOM   3950 2HD2 LEU A 260      -3.455 -12.373 -12.140  1.00 70.49           H
ATOM   3951 3HD2 LEU A 260      -4.799 -12.039 -11.022  1.00 70.49           H
ATOM   3952  HN  LEU A 260      -0.008  -9.127 -12.727  1.00 70.49           H
ATOM   3953  N   THR A 261       0.618 -11.250 -10.362  1.00 81.64           N
ATOM   3954  CA  THR A 261       1.225 -12.278  -9.533  1.00 81.64           C
ATOM   3955  C   THR A 261       2.106 -11.643  -8.456  1.00 81.64           C
ATOM   3956  O   THR A 261       2.055 -12.040  -7.293  1.00 81.64           O
ATOM   3957  HA  THR A 261       0.430 -12.818  -9.018  1.00 81.64           H
ATOM   3958  CB  THR A 261       1.983 -13.239 -10.451  1.00 81.64           C
ATOM   3959  HB  THR A 261       2.813 -12.733 -10.944  1.00 81.64           H
ATOM   3960  OG1 THR A 261       0.978 -13.759 -11.317  1.00 81.64           O
ATOM   3961  HG1 THR A 261       0.893 -13.180 -12.128  1.00 81.64           H
ATOM   3962  CG2 THR A 261       2.506 -14.469  -9.706  1.00 81.64           C
ATOM   3963 1HG2 THR A 261       1.668 -15.013  -9.270  1.00 81.64           H
ATOM   3964 2HG2 THR A 261       3.186 -14.154  -8.915  1.00 81.64           H
ATOM   3965 3HG2 THR A 261       3.036 -15.118 -10.404  1.00 81.64           H
ATOM   3966  HN  THR A 261       0.855 -11.296 -11.333  1.00 81.64           H
ATOM   3967  N   VAL A 262       2.895 -10.667  -8.882  1.00 84.39           N
ATOM   3968  CA  VAL A 262       3.836 -10.020  -7.983  1.00 84.39           C
ATOM   3969  C   VAL A 262       3.065  -9.320  -6.862  1.00 84.39           C
ATOM   3970  O   VAL A 262       3.451  -9.398  -5.697  1.00 84.39           O
ATOM   3971  HA  VAL A 262       4.462 -10.798  -7.546  1.00 84.39           H
ATOM   3972  CB  VAL A 262       4.741  -9.070  -8.770  1.00 84.39           C
ATOM   3973  HB  VAL A 262       4.103  -8.399  -9.345  1.00 84.39           H
ATOM   3974  CG1 VAL A 262       5.591  -8.216  -7.826  1.00 84.39           C
ATOM   3975 1HG1 VAL A 262       4.939  -7.626  -7.184  1.00 84.39           H
ATOM   3976 2HG1 VAL A 262       6.216  -8.865  -7.212  1.00 84.39           H
ATOM   3977 3HG1 VAL A 262       6.225  -7.550  -8.411  1.00 84.39           H
ATOM   3978  CG2 VAL A 262       5.622  -9.841  -9.755  1.00 84.39           C
ATOM   3979 1HG2 VAL A 262       6.247 -10.547  -9.208  1.00 84.39           H
ATOM   3980 2HG2 VAL A 262       4.991 -10.385 -10.458  1.00 84.39           H
ATOM   3981 3HG2 VAL A 262       6.255  -9.142 -10.301  1.00 84.39           H
ATOM   3982  HN  VAL A 262       2.898 -10.320  -9.819  1.00 84.39           H
ATOM   3983  N   PHE A 263       1.989  -8.653  -7.254  1.00 75.33           N
ATOM   3984  CA  PHE A 263       1.169  -7.928  -6.298  1.00 75.33           C
ATOM   3985  C   PHE A 263       0.602  -8.872  -5.236  1.00 75.33           C
ATOM   3986  O   PHE A 263       0.741  -8.620  -4.040  1.00 75.33           O
ATOM   3987  HA  PHE A 263       1.809  -7.187  -5.820  1.00 75.33           H
ATOM   3988  CB  PHE A 263       0.011  -7.308  -7.083  1.00 75.33           C
ATOM   3989 1HB  PHE A 263       0.417  -6.635  -7.839  1.00 75.33           H
ATOM   3990 2HB  PHE A 263      -0.520  -8.098  -7.612  1.00 75.33           H
ATOM   3991  CG  PHE A 263      -0.985  -6.536  -6.216  1.00 75.33           C
ATOM   3992  CD1 PHE A 263      -2.133  -7.135  -5.801  1.00 75.33           C
ATOM   3993  HD1 PHE A 263      -2.343  -8.166  -6.086  1.00 75.33           H
ATOM   3994  CD2 PHE A 263      -0.722  -5.250  -5.859  1.00 75.33           C
ATOM   3995  HD2 PHE A 263       0.198  -4.769  -6.192  1.00 75.33           H
ATOM   3996  CE1 PHE A 263      -3.057  -6.418  -4.996  1.00 75.33           C
ATOM   3997  HE1 PHE A 263      -3.978  -6.899  -4.664  1.00 75.33           H
ATOM   3998  CE2 PHE A 263      -1.647  -4.533  -5.054  1.00 75.33           C
ATOM   3999  HE2 PHE A 263      -1.436  -3.502  -4.769  1.00 75.33           H
ATOM   4000  CZ  PHE A 263      -2.795  -5.132  -4.640  1.00 75.33           C
ATOM   4001  HZ  PHE A 263      -3.504  -4.582  -4.022  1.00 75.33           H
ATOM   4002  HN  PHE A 263       1.677  -8.603  -8.203  1.00 75.33           H
ATOM   4003  N   VAL A 264      -0.025  -9.937  -5.711  1.00 82.37           N
ATOM   4004  CA  VAL A 264      -0.719 -10.855  -4.823  1.00 82.37           C
ATOM   4005  C   VAL A 264       0.286 -11.470  -3.846  1.00 82.37           C
ATOM   4006  O   VAL A 264       0.026 -11.543  -2.646  1.00 82.37           O
ATOM   4007  HA  VAL A 264      -1.449 -10.277  -4.256  1.00 82.37           H
ATOM   4008  CB  VAL A 264      -1.476 -11.904  -5.641  1.00 82.37           C
ATOM   4009  HB  VAL A 264      -0.769 -12.364  -6.331  1.00 82.37           H
ATOM   4010  CG1 VAL A 264      -2.035 -13.004  -4.738  1.00 82.37           C
ATOM   4011 1HG1 VAL A 264      -1.215 -13.496  -4.213  1.00 82.37           H
ATOM   4012 2HG1 VAL A 264      -2.720 -12.566  -4.012  1.00 82.37           H
ATOM   4013 3HG1 VAL A 264      -2.568 -13.736  -5.344  1.00 82.37           H
ATOM   4014  CG2 VAL A 264      -2.587 -11.255  -6.468  1.00 82.37           C
ATOM   4015 1HG2 VAL A 264      -3.291 -10.756  -5.803  1.00 82.37           H
ATOM   4016 2HG2 VAL A 264      -2.153 -10.525  -7.151  1.00 82.37           H
ATOM   4017 3HG2 VAL A 264      -3.109 -12.023  -7.040  1.00 82.37           H
ATOM   4018  HN  VAL A 264      -0.065 -10.177  -6.681  1.00 82.37           H
ATOM   4019  N   LEU A 265       1.413 -11.897  -4.398  1.00 86.63           N
ATOM   4020  CA  LEU A 265       2.399 -12.625  -3.617  1.00 86.63           C
ATOM   4021  C   LEU A 265       2.955 -11.710  -2.524  1.00 86.63           C
ATOM   4022  O   LEU A 265       3.290 -12.172  -1.434  1.00 86.63           O
ATOM   4023  HA  LEU A 265       1.886 -13.461  -3.141  1.00 86.63           H
ATOM   4024  CB  LEU A 265       3.476 -13.215  -4.530  1.00 86.63           C
ATOM   4025 1HB  LEU A 265       3.824 -12.431  -5.203  1.00 86.63           H
ATOM   4026 2HB  LEU A 265       4.326 -13.508  -3.914  1.00 86.63           H
ATOM   4027  CG  LEU A 265       3.053 -14.421  -5.373  1.00 86.63           C
ATOM   4028  HG  LEU A 265       2.187 -14.134  -5.969  1.00 86.63           H
ATOM   4029  CD1 LEU A 265       4.161 -14.824  -6.348  1.00 86.63           C
ATOM   4030 1HD1 LEU A 265       4.378 -13.990  -7.015  1.00 86.63           H
ATOM   4031 2HD1 LEU A 265       5.060 -15.085  -5.789  1.00 86.63           H
ATOM   4032 3HD1 LEU A 265       3.835 -15.683  -6.934  1.00 86.63           H
ATOM   4033  CD2 LEU A 265       2.621 -15.588  -4.482  1.00 86.63           C
ATOM   4034 1HD2 LEU A 265       3.452 -15.883  -3.842  1.00 86.63           H
ATOM   4035 2HD2 LEU A 265       1.778 -15.280  -3.864  1.00 86.63           H
ATOM   4036 3HD2 LEU A 265       2.326 -16.431  -5.106  1.00 86.63           H
ATOM   4037  HN  LEU A 265       1.656 -11.753  -5.357  1.00 86.63           H
ATOM   4038  N   SER A 266       3.034 -10.429  -2.852  1.00 88.53           N
ATOM   4039  CA  SER A 266       3.652  -9.464  -1.959  1.00 88.53           C
ATOM   4040  C   SER A 266       2.638  -8.997  -0.912  1.00 88.53           C
ATOM   4041  O   SER A 266       2.988  -8.800   0.251  1.00 88.53           O
ATOM   4042  HA  SER A 266       4.475  -9.997  -1.483  1.00 88.53           H
ATOM   4043  CB  SER A 266       4.202  -8.267  -2.737  1.00 88.53           C
ATOM   4044 1HB  SER A 266       4.608  -7.536  -2.037  1.00 88.53           H
ATOM   4045 2HB  SER A 266       5.027  -8.594  -3.370  1.00 88.53           H
ATOM   4046  OG  SER A 266       3.202  -7.648  -3.542  1.00 88.53           O
ATOM   4047  HG  SER A 266       3.326  -7.907  -4.499  1.00 88.53           H
ATOM   4048  HN  SER A 266       2.686 -10.049  -3.710  1.00 88.53           H
ATOM   4049  N   GLN A 267       1.403  -8.833  -1.363  1.00 83.92           N
ATOM   4050  CA  GLN A 267       0.400  -8.148  -0.565  1.00 83.92           C
ATOM   4051  C   GLN A 267      -0.353  -9.148   0.314  1.00 83.92           C
ATOM   4052  O   GLN A 267      -0.800  -8.806   1.407  1.00 83.92           O
ATOM   4053  HA  GLN A 267       0.956  -7.450   0.062  1.00 83.92           H
ATOM   4054  CB  GLN A 267      -0.566  -7.363  -1.455  1.00 83.92           C
ATOM   4055 1HB  GLN A 267      -1.016  -8.032  -2.187  1.00 83.92           H
ATOM   4056 2HB  GLN A 267      -1.377  -6.960  -0.849  1.00 83.92           H
ATOM   4057  CG  GLN A 267       0.156  -6.222  -2.174  1.00 83.92           C
ATOM   4058 1HG  GLN A 267       0.997  -6.620  -2.743  1.00 83.92           H
ATOM   4059 2HG  GLN A 267      -0.520  -5.753  -2.889  1.00 83.92           H
ATOM   4060  CD  GLN A 267       0.658  -5.175  -1.177  1.00 83.92           C
ATOM   4061  OE1 GLN A 267       0.088  -4.965  -0.119  1.00 83.92           O
ATOM   4062  NE2 GLN A 267       1.754  -4.534  -1.572  1.00 83.92           N
ATOM   4063 1HE2 GLN A 267       2.173  -4.755  -2.453  1.00 83.92           H
ATOM   4064 2HE2 GLN A 267       2.159  -3.830  -0.988  1.00 83.92           H
ATOM   4065  HN  GLN A 267       1.085  -9.158  -2.253  1.00 83.92           H
ATOM   4066  N   PHE A 268      -0.471 -10.365  -0.198  1.00 89.65           N
ATOM   4067  CA  PHE A 268      -1.355 -11.348   0.406  1.00 89.65           C
ATOM   4068  C   PHE A 268      -0.928 -11.661   1.841  1.00 89.65           C
ATOM   4069  O   PHE A 268      -1.728 -11.553   2.768  1.00 89.65           O
ATOM   4070  HA  PHE A 268      -2.358 -10.921   0.412  1.00 89.65           H
ATOM   4071  CB  PHE A 268      -1.247 -12.622  -0.435  1.00 89.65           C
ATOM   4072 1HB  PHE A 268      -1.482 -12.381  -1.472  1.00 89.65           H
ATOM   4073 2HB  PHE A 268      -0.216 -12.973  -0.415  1.00 89.65           H
ATOM   4074  CG  PHE A 268      -2.165 -13.754   0.030  1.00 89.65           C
ATOM   4075  CD1 PHE A 268      -1.666 -14.766   0.789  1.00 89.65           C
ATOM   4076  HD1 PHE A 268      -0.611 -14.770   1.066  1.00 89.65           H
ATOM   4077  CD2 PHE A 268      -3.481 -13.749  -0.315  1.00 89.65           C
ATOM   4078  HD2 PHE A 268      -3.881 -12.938  -0.923  1.00 89.65           H
ATOM   4079  CE1 PHE A 268      -2.517 -15.816   1.222  1.00 89.65           C
ATOM   4080  HE1 PHE A 268      -2.117 -16.628   1.830  1.00 89.65           H
ATOM   4081  CE2 PHE A 268      -4.333 -14.799   0.117  1.00 89.65           C
ATOM   4082  HE2 PHE A 268      -5.387 -14.795  -0.160  1.00 89.65           H
ATOM   4083  CZ  PHE A 268      -3.833 -15.811   0.876  1.00 89.65           C
ATOM   4084  HZ  PHE A 268      -4.487 -16.618   1.208  1.00 89.65           H
ATOM   4085  HN  PHE A 268       0.023 -10.681  -1.008  1.00 89.65           H
ATOM   4086  N   PRO A 269       0.337 -12.053   2.050  1.00 93.67           N
ATOM   4087  CA  PRO A 269       0.801 -12.421   3.390  1.00 93.67           C
ATOM   4088  C   PRO A 269       0.513 -11.338   4.417  1.00 93.67           C
ATOM   4089  O   PRO A 269       0.067 -11.633   5.526  1.00 93.67           O
ATOM   4090  HA  PRO A 269       0.264 -13.300   3.744  1.00 93.67           H
ATOM   4091  CB  PRO A 269       2.304 -12.641   3.204  1.00 93.67           C
ATOM   4092 1HB  PRO A 269       2.870 -11.731   3.401  1.00 93.67           H
ATOM   4093 2HB  PRO A 269       2.684 -13.405   3.883  1.00 93.67           H
ATOM   4094  CG  PRO A 269       2.420 -13.074   1.748  1.00 93.67           C
ATOM   4095 1HG  PRO A 269       3.430 -12.930   1.362  1.00 93.67           H
ATOM   4096 2HG  PRO A 269       2.190 -14.131   1.620  1.00 93.67           H
ATOM   4097  CD  PRO A 269       1.410 -12.180   1.047  1.00 93.67           C
ATOM   4098 1HD  PRO A 269       1.836 -11.210   0.791  1.00 93.67           H
ATOM   4099 2HD  PRO A 269       1.053 -12.624   0.117  1.00 93.67           H
ATOM   4100  N   TYR A 270       0.776 -10.103   4.019  1.00 90.89           N
ATOM   4101  CA  TYR A 270       0.608  -8.974   4.918  1.00 90.89           C
ATOM   4102  C   TYR A 270      -0.856  -8.816   5.332  1.00 90.89           C
ATOM   4103  O   TYR A 270      -1.157  -8.648   6.513  1.00 90.89           O
ATOM   4104  HA  TYR A 270       1.211  -9.160   5.807  1.00 90.89           H
ATOM   4105  CB  TYR A 270       1.039  -7.737   4.128  1.00 90.89           C
ATOM   4106 1HB  TYR A 270       2.103  -7.813   3.905  1.00 90.89           H
ATOM   4107 2HB  TYR A 270       0.513  -7.727   3.173  1.00 90.89           H
ATOM   4108  CG  TYR A 270       0.778  -6.414   4.851  1.00 90.89           C
ATOM   4109  CD1 TYR A 270      -0.080  -5.485   4.301  1.00 90.89           C
ATOM   4110  HD1 TYR A 270      -0.572  -5.693   3.350  1.00 90.89           H
ATOM   4111  CD2 TYR A 270       1.401  -6.151   6.054  1.00 90.89           C
ATOM   4112  HD2 TYR A 270       2.080  -6.886   6.489  1.00 90.89           H
ATOM   4113  CE1 TYR A 270      -0.326  -4.240   4.981  1.00 90.89           C
ATOM   4114  HE1 TYR A 270      -1.001  -3.497   4.558  1.00 90.89           H
ATOM   4115  CE2 TYR A 270       1.156  -4.906   6.735  1.00 90.89           C
ATOM   4116  HE2 TYR A 270       1.641  -4.686   7.685  1.00 90.89           H
ATOM   4117  CZ  TYR A 270       0.304  -4.012   6.165  1.00 90.89           C
ATOM   4118  OH  TYR A 270       0.072  -2.836   6.808  1.00 90.89           O
ATOM   4119  HH  TYR A 270       0.375  -2.901   7.759  1.00 90.89           H
ATOM   4120  HN  TYR A 270       1.099  -9.868   3.102  1.00 90.89           H
ATOM   4121  N   ASN A 271      -1.729  -8.875   4.336  1.00 89.03           N
ATOM   4122  CA  ASN A 271      -3.142  -8.630   4.565  1.00 89.03           C
ATOM   4123  C   ASN A 271      -3.727  -9.776   5.392  1.00 89.03           C
ATOM   4124  O   ASN A 271      -4.733  -9.602   6.078  1.00 89.03           O
ATOM   4125  HA  ASN A 271      -3.186  -7.674   5.088  1.00 89.03           H
ATOM   4126  CB  ASN A 271      -3.910  -8.560   3.243  1.00 89.03           C
ATOM   4127 1HB  ASN A 271      -3.572  -9.356   2.580  1.00 89.03           H
ATOM   4128 2HB  ASN A 271      -4.972  -8.727   3.426  1.00 89.03           H
ATOM   4129  CG  ASN A 271      -3.711  -7.203   2.564  1.00 89.03           C
ATOM   4130  OD1 ASN A 271      -4.286  -6.198   2.948  1.00 89.03           O
ATOM   4131  ND2 ASN A 271      -2.867  -7.231   1.537  1.00 89.03           N
ATOM   4132 1HD2 ASN A 271      -2.428  -8.090   1.274  1.00 89.03           H
ATOM   4133 2HD2 ASN A 271      -2.671  -6.393   1.028  1.00 89.03           H
ATOM   4134  HN  ASN A 271      -1.484  -9.085   3.390  1.00 89.03           H
ATOM   4135  N   CYS A 272      -3.072 -10.924   5.300  1.00 93.86           N
ATOM   4136  CA  CYS A 272      -3.448 -12.068   6.113  1.00 93.86           C
ATOM   4137  C   CYS A 272      -3.284 -11.685   7.585  1.00 93.86           C
ATOM   4138  O   CYS A 272      -4.185 -11.908   8.392  1.00 93.86           O
ATOM   4139  HA  CYS A 272      -4.491 -12.286   5.884  1.00 93.86           H
ATOM   4140  CB  CYS A 272      -2.632 -13.311   5.752  1.00 93.86           C
ATOM   4141 1HB  CYS A 272      -1.573 -13.060   5.706  1.00 93.86           H
ATOM   4142 2HB  CYS A 272      -2.747 -14.069   6.528  1.00 93.86           H
ATOM   4143  SG  CYS A 272      -3.187 -13.978   4.141  1.00 93.86           S
ATOM   4144  HG  CYS A 272      -2.618 -13.034   3.397  1.00 93.86           H
ATOM   4145  HN  CYS A 272      -2.299 -11.079   4.684  1.00 93.86           H
ATOM   4146  N   ILE A 273      -2.127 -11.115   7.890  1.00 92.75           N
ATOM   4147  CA  ILE A 273      -1.825 -10.720   9.255  1.00 92.75           C
ATOM   4148  C   ILE A 273      -2.743  -9.566   9.663  1.00 92.75           C
ATOM   4149  O   ILE A 273      -3.218  -9.516  10.796  1.00 92.75           O
ATOM   4150  HA  ILE A 273      -2.038 -11.574   9.898  1.00 92.75           H
ATOM   4151  CB  ILE A 273      -0.336 -10.402   9.403  1.00 92.75           C
ATOM   4152  HB  ILE A 273      -0.080  -9.622   8.686  1.00 92.75           H
ATOM   4153  CG1 ILE A 273       0.522 -11.624   9.067  1.00 92.75           C
ATOM   4154 1HG1 ILE A 273       0.338 -11.928   8.036  1.00 92.75           H
ATOM   4155 2HG1 ILE A 273       1.578 -11.362   9.138  1.00 92.75           H
ATOM   4156  CG2 ILE A 273      -0.028  -9.853  10.798  1.00 92.75           C
ATOM   4157 1HG2 ILE A 273      -0.599  -8.939  10.962  1.00 92.75           H
ATOM   4158 2HG2 ILE A 273      -0.304 -10.593  11.549  1.00 92.75           H
ATOM   4159 3HG2 ILE A 273       1.037  -9.635  10.876  1.00 92.75           H
ATOM   4160  CD1 ILE A 273       0.214 -12.787  10.011  1.00 92.75           C
ATOM   4161 1HD1 ILE A 273       0.422 -12.486  11.038  1.00 92.75           H
ATOM   4162 2HD1 ILE A 273      -0.837 -13.061   9.919  1.00 92.75           H
ATOM   4163 3HD1 ILE A 273       0.837 -13.642   9.750  1.00 92.75           H
ATOM   4164  HN  ILE A 273      -1.406 -10.924   7.225  1.00 92.75           H
ATOM   4165  N   LEU A 274      -2.967  -8.667   8.716  1.00 89.98           N
ATOM   4166  CA  LEU A 274      -3.800  -7.504   8.970  1.00 89.98           C
ATOM   4167  C   LEU A 274      -5.208  -7.964   9.350  1.00 89.98           C
ATOM   4168  O   LEU A 274      -5.860  -7.349  10.192  1.00 89.98           O
ATOM   4169  HA  LEU A 274      -3.369  -6.972   9.818  1.00 89.98           H
ATOM   4170  CB  LEU A 274      -3.767  -6.550   7.774  1.00 89.98           C
ATOM   4171 1HB  LEU A 274      -3.067  -6.945   7.038  1.00 89.98           H
ATOM   4172 2HB  LEU A 274      -4.752  -6.548   7.309  1.00 89.98           H
ATOM   4173  CG  LEU A 274      -3.376  -5.103   8.081  1.00 89.98           C
ATOM   4174  HG  LEU A 274      -2.668  -5.109   8.910  1.00 89.98           H
ATOM   4175  CD1 LEU A 274      -2.667  -4.461   6.887  1.00 89.98           C
ATOM   4176 1HD1 LEU A 274      -1.763  -5.025   6.654  1.00 89.98           H
ATOM   4177 2HD1 LEU A 274      -3.331  -4.467   6.023  1.00 89.98           H
ATOM   4178 3HD1 LEU A 274      -2.400  -3.433   7.132  1.00 89.98           H
ATOM   4179  CD2 LEU A 274      -4.591  -4.290   8.530  1.00 89.98           C
ATOM   4180 1HD2 LEU A 274      -5.341  -4.289   7.739  1.00 89.98           H
ATOM   4181 2HD2 LEU A 274      -5.015  -4.736   9.430  1.00 89.98           H
ATOM   4182 3HD2 LEU A 274      -4.285  -3.265   8.742  1.00 89.98           H
ATOM   4183  HN  LEU A 274      -2.590  -8.723   7.791  1.00 89.98           H
ATOM   4184  N   LEU A 275      -5.637  -9.043   8.711  1.00 91.58           N
ATOM   4185  CA  LEU A 275      -6.953  -9.597   8.977  1.00 91.58           C
ATOM   4186  C   LEU A 275      -7.011 -10.088  10.425  1.00 91.58           C
ATOM   4187  O   LEU A 275      -7.968  -9.802  11.143  1.00 91.58           O
ATOM   4188  HA  LEU A 275      -7.678  -8.792   8.856  1.00 91.58           H
ATOM   4189  CB  LEU A 275      -7.298 -10.676   7.948  1.00 91.58           C
ATOM   4190 1HB  LEU A 275      -7.238 -10.234   6.954  1.00 91.58           H
ATOM   4191 2HB  LEU A 275      -6.537 -11.454   7.998  1.00 91.58           H
ATOM   4192  CG  LEU A 275      -8.671 -11.334   8.101  1.00 91.58           C
ATOM   4193  HG  LEU A 275      -8.747 -11.735   9.112  1.00 91.58           H
ATOM   4194  CD1 LEU A 275      -9.793 -10.306   7.937  1.00 91.58           C
ATOM   4195 1HD1 LEU A 275      -9.690  -9.532   8.697  1.00 91.58           H
ATOM   4196 2HD1 LEU A 275      -9.730  -9.855   6.947  1.00 91.58           H
ATOM   4197 3HD1 LEU A 275     -10.758 -10.801   8.051  1.00 91.58           H
ATOM   4198  CD2 LEU A 275      -8.826 -12.511   7.136  1.00 91.58           C
ATOM   4199 1HD2 LEU A 275      -8.721 -12.156   6.111  1.00 91.58           H
ATOM   4200 2HD2 LEU A 275      -8.057 -13.254   7.344  1.00 91.58           H
ATOM   4201 3HD2 LEU A 275      -9.810 -12.960   7.266  1.00 91.58           H
ATOM   4202  HN  LEU A 275      -5.102  -9.534   8.023  1.00 91.58           H
ATOM   4203  N   VAL A 276      -5.975 -10.818  10.811  1.00 93.72           N
ATOM   4204  CA  VAL A 276      -5.903 -11.362  12.157  1.00 93.72           C
ATOM   4205  C   VAL A 276      -5.984 -10.219  13.170  1.00 93.72           C
ATOM   4206  O   VAL A 276      -6.730 -10.300  14.145  1.00 93.72           O
ATOM   4207  HA  VAL A 276      -6.765 -12.015  12.294  1.00 93.72           H
ATOM   4208  CB  VAL A 276      -4.638 -12.209  12.311  1.00 93.72           C
ATOM   4209  HB  VAL A 276      -3.786 -11.595  12.021  1.00 93.72           H
ATOM   4210  CG1 VAL A 276      -4.438 -12.634  13.767  1.00 93.72           C
ATOM   4211 1HG1 VAL A 276      -4.344 -11.748  14.395  1.00 93.72           H
ATOM   4212 2HG1 VAL A 276      -5.295 -13.223  14.095  1.00 93.72           H
ATOM   4213 3HG1 VAL A 276      -3.532 -13.235  13.849  1.00 93.72           H
ATOM   4214  CG2 VAL A 276      -4.677 -13.427  11.385  1.00 93.72           C
ATOM   4215 1HG2 VAL A 276      -5.542 -14.042  11.630  1.00 93.72           H
ATOM   4216 2HG2 VAL A 276      -4.750 -13.093  10.350  1.00 93.72           H
ATOM   4217 3HG2 VAL A 276      -3.767 -14.011  11.515  1.00 93.72           H
ATOM   4218  HN  VAL A 276      -5.196 -11.038  10.224  1.00 93.72           H
ATOM   4219  N   GLN A 277      -5.207  -9.179  12.905  1.00 90.37           N
ATOM   4220  CA  GLN A 277      -5.159  -8.033  13.797  1.00 90.37           C
ATOM   4221  C   GLN A 277      -6.535  -7.369  13.881  1.00 90.37           C
ATOM   4222  O   GLN A 277      -6.924  -6.870  14.935  1.00 90.37           O
ATOM   4223  HA  GLN A 277      -4.883  -8.436  14.771  1.00 90.37           H
ATOM   4224  CB  GLN A 277      -4.093  -7.032  13.348  1.00 90.37           C
ATOM   4225 1HB  GLN A 277      -4.196  -6.840  12.280  1.00 90.37           H
ATOM   4226 2HB  GLN A 277      -4.243  -6.081  13.859  1.00 90.37           H
ATOM   4227  CG  GLN A 277      -2.687  -7.559  13.642  1.00 90.37           C
ATOM   4228 1HG  GLN A 277      -2.599  -7.799  14.702  1.00 90.37           H
ATOM   4229 2HG  GLN A 277      -2.519  -8.485  13.092  1.00 90.37           H
ATOM   4230  CD  GLN A 277      -1.623  -6.530  13.257  1.00 90.37           C
ATOM   4231  OE1 GLN A 277      -1.846  -5.641  12.451  1.00 90.37           O
ATOM   4232  NE2 GLN A 277      -0.458  -6.698  13.875  1.00 90.37           N
ATOM   4233 1HE2 GLN A 277      -0.341  -7.448  14.526  1.00 90.37           H
ATOM   4234 2HE2 GLN A 277       0.301  -6.074  13.689  1.00 90.37           H
ATOM   4235  HN  GLN A 277      -4.617  -9.113  12.100  1.00 90.37           H
ATOM   4236  N   THR A 278      -7.233  -7.384  12.755  1.00 90.75           N
ATOM   4237  CA  THR A 278      -8.537  -6.747  12.675  1.00 90.75           C
ATOM   4238  C   THR A 278      -9.549  -7.490  13.549  1.00 90.75           C
ATOM   4239  O   THR A 278     -10.327  -6.868  14.270  1.00 90.75           O
ATOM   4240  HA  THR A 278      -8.451  -5.736  13.074  1.00 90.75           H
ATOM   4241  CB  THR A 278      -8.940  -6.680  11.200  1.00 90.75           C
ATOM   4242  HB  THR A 278      -9.081  -7.680  10.790  1.00 90.75           H
ATOM   4243  OG1 THR A 278      -7.911  -5.905  10.593  1.00 90.75           O
ATOM   4244  HG1 THR A 278      -7.014  -6.264  10.853  1.00 90.75           H
ATOM   4245  CG2 THR A 278     -10.209  -5.855  10.977  1.00 90.75           C
ATOM   4246 1HG2 THR A 278     -10.045  -4.835  11.326  1.00 90.75           H
ATOM   4247 2HG2 THR A 278     -11.035  -6.301  11.532  1.00 90.75           H
ATOM   4248 3HG2 THR A 278     -10.451  -5.840   9.914  1.00 90.75           H
ATOM   4249  HN  THR A 278      -6.923  -7.820  11.910  1.00 90.75           H
ATOM   4250  N   ILE A 279      -9.505  -8.811  13.456  1.00 91.55           N
ATOM   4251  CA  ILE A 279     -10.412  -9.646  14.225  1.00 91.55           C
ATOM   4252  C   ILE A 279     -10.090  -9.504  15.714  1.00 91.55           C
ATOM   4253  O   ILE A 279     -10.994  -9.379  16.539  1.00 91.55           O
ATOM   4254  HA  ILE A 279     -11.422  -9.275  14.054  1.00 91.55           H
ATOM   4255  CB  ILE A 279     -10.368 -11.090  13.721  1.00 91.55           C
ATOM   4256  HB  ILE A 279      -9.331 -11.425  13.733  1.00 91.55           H
ATOM   4257  CG1 ILE A 279     -10.856 -11.180  12.274  1.00 91.55           C
ATOM   4258 1HG1 ILE A 279     -11.936 -11.038  12.241  1.00 91.55           H
ATOM   4259 2HG1 ILE A 279     -10.411 -10.378  11.686  1.00 91.55           H
ATOM   4260  CG2 ILE A 279     -11.153 -12.018  14.650  1.00 91.55           C
ATOM   4261 1HG2 ILE A 279     -10.720 -11.984  15.650  1.00 91.55           H
ATOM   4262 2HG2 ILE A 279     -12.193 -11.695  14.694  1.00 91.55           H
ATOM   4263 3HG2 ILE A 279     -11.106 -13.038  14.269  1.00 91.55           H
ATOM   4264  CD1 ILE A 279     -10.496 -12.534  11.658  1.00 91.55           C
ATOM   4265 1HD1 ILE A 279      -9.413 -12.662  11.670  1.00 91.55           H
ATOM   4266 2HD1 ILE A 279     -10.963 -13.332  12.235  1.00 91.55           H
ATOM   4267 3HD1 ILE A 279     -10.854 -12.571  10.629  1.00 91.55           H
ATOM   4268  HN  ILE A 279      -8.866  -9.310  12.870  1.00 91.55           H
ATOM   4269  N   ASP A 280      -8.799  -9.528  16.013  1.00 90.88           N
ATOM   4270  CA  ASP A 280      -8.349  -9.447  17.392  1.00 90.88           C
ATOM   4271  C   ASP A 280      -8.764  -8.097  17.981  1.00 90.88           C
ATOM   4272  O   ASP A 280      -9.088  -8.006  19.164  1.00 90.88           O
ATOM   4273  HA  ASP A 280      -8.824 -10.287  17.899  1.00 90.88           H
ATOM   4274  CB  ASP A 280      -6.825  -9.553  17.481  1.00 90.88           C
ATOM   4275 1HB  ASP A 280      -6.490 -10.462  16.981  1.00 90.88           H
ATOM   4276 2HB  ASP A 280      -6.367  -8.714  16.956  1.00 90.88           H
ATOM   4277  CG  ASP A 280      -6.360  -9.566  18.938  1.00 90.88           C
ATOM   4278  OD1 ASP A 280      -6.925 -10.374  19.707  1.00 90.88           O
ATOM   4279  OD2 ASP A 280      -5.451  -8.767  19.251  1.00 90.88           O
ATOM   4280  HN  ASP A 280      -8.069  -9.602  15.333  1.00 90.88           H
ATOM   4281  N   ALA A 281      -8.740  -7.083  17.128  1.00 89.97           N
ATOM   4282  CA  ALA A 281      -9.116  -5.744  17.548  1.00 89.97           C
ATOM   4283  C   ALA A 281     -10.565  -5.757  18.039  1.00 89.97           C
ATOM   4284  O   ALA A 281     -10.945  -4.948  18.884  1.00 89.97           O
ATOM   4285  HA  ALA A 281      -8.464  -5.459  18.373  1.00 89.97           H
ATOM   4286  CB  ALA A 281      -8.902  -4.767  16.390  1.00 89.97           C
ATOM   4287 1HB  ALA A 281      -7.852  -4.774  16.098  1.00 89.97           H
ATOM   4288 2HB  ALA A 281      -9.517  -5.068  15.542  1.00 89.97           H
ATOM   4289 3HB  ALA A 281      -9.184  -3.763  16.705  1.00 89.97           H
ATOM   4290  HN  ALA A 281      -8.470  -7.165  16.169  1.00 89.97           H
ATOM   4291  N   TYR A 282     -11.335  -6.684  17.488  1.00 77.50           N
ATOM   4292  CA  TYR A 282     -12.741  -6.795  17.840  1.00 77.50           C
ATOM   4293  C   TYR A 282     -12.950  -7.833  18.944  1.00 77.50           C
ATOM   4294  O   TYR A 282     -13.631  -7.564  19.932  1.00 77.50           O
ATOM   4295  HA  TYR A 282     -13.076  -5.821  18.198  1.00 77.50           H
ATOM   4296  CB  TYR A 282     -13.456  -7.265  16.572  1.00 77.50           C
ATOM   4297 1HB  TYR A 282     -13.212  -6.586  15.755  1.00 77.50           H
ATOM   4298 2HB  TYR A 282     -13.074  -8.247  16.294  1.00 77.50           H
ATOM   4299  CG  TYR A 282     -14.978  -7.347  16.710  1.00 77.50           C
ATOM   4300  CD1 TYR A 282     -15.591  -8.572  16.878  1.00 77.50           C
ATOM   4301  HD1 TYR A 282     -14.991  -9.481  16.912  1.00 77.50           H
ATOM   4302  CD2 TYR A 282     -15.738  -6.195  16.667  1.00 77.50           C
ATOM   4303  HD2 TYR A 282     -15.254  -5.228  16.534  1.00 77.50           H
ATOM   4304  CE1 TYR A 282     -17.023  -8.649  17.008  1.00 77.50           C
ATOM   4305  HE1 TYR A 282     -17.520  -9.610  17.141  1.00 77.50           H
ATOM   4306  CE2 TYR A 282     -17.170  -6.272  16.797  1.00 77.50           C
ATOM   4307  HE2 TYR A 282     -17.781  -5.371  16.764  1.00 77.50           H
ATOM   4308  CZ  TYR A 282     -17.742  -7.495  16.961  1.00 77.50           C
ATOM   4309  OH  TYR A 282     -19.094  -7.568  17.084  1.00 77.50           O
ATOM   4310  HH  TYR A 282     -19.375  -8.518  17.219  1.00 77.50           H
ATOM   4311  HN  TYR A 282     -11.014  -7.350  16.815  1.00 77.50           H
ATOM   4312  N   ALA A 283     -12.351  -8.997  18.739  1.00 87.73           N
ATOM   4313  CA  ALA A 283     -12.673 -10.158  19.551  1.00 87.73           C
ATOM   4314  C   ALA A 283     -11.706 -10.231  20.734  1.00 87.73           C
ATOM   4315  O   ALA A 283     -12.006 -10.860  21.748  1.00 87.73           O
ATOM   4316  HA  ALA A 283     -13.687 -10.027  19.929  1.00 87.73           H
ATOM   4317  CB  ALA A 283     -12.630 -11.417  18.683  1.00 87.73           C
ATOM   4318 1HB  ALA A 283     -13.356 -11.326  17.875  1.00 87.73           H
ATOM   4319 2HB  ALA A 283     -11.631 -11.534  18.262  1.00 87.73           H
ATOM   4320 3HB  ALA A 283     -12.871 -12.287  19.293  1.00 87.73           H
ATOM   4321  HN  ALA A 283     -11.659  -9.153  18.034  1.00 87.73           H
ATOM   4322  N   MET A 284     -10.564  -9.580  20.565  1.00 80.70           N
ATOM   4323  CA  MET A 284      -9.562  -9.542  21.616  1.00 80.70           C
ATOM   4324  C   MET A 284      -9.273 -10.947  22.149  1.00 80.70           C
ATOM   4325  O   MET A 284      -9.220 -11.156  23.360  1.00 80.70           O
ATOM   4326  HA  MET A 284      -8.665  -9.131  21.152  1.00 80.70           H
ATOM   4327  CB  MET A 284     -10.054  -8.653  22.760  1.00 80.70           C
ATOM   4328 1HB  MET A 284     -10.950  -9.088  23.203  1.00 80.70           H
ATOM   4329 2HB  MET A 284      -9.298  -8.611  23.544  1.00 80.70           H
ATOM   4330  CG  MET A 284     -10.360  -7.239  22.262  1.00 80.70           C
ATOM   4331 1HG  MET A 284      -9.450  -6.773  21.884  1.00 80.70           H
ATOM   4332 2HG  MET A 284     -11.065  -7.281  21.432  1.00 80.70           H
ATOM   4333  SD  MET A 284     -11.039  -6.258  23.590  1.00 80.70           S
ATOM   4334  CE  MET A 284     -11.326  -4.723  22.725  1.00 80.70           C
ATOM   4335 1HE  MET A 284     -10.382  -4.344  22.333  1.00 80.70           H
ATOM   4336 2HE  MET A 284     -12.019  -4.894  21.901  1.00 80.70           H
ATOM   4337 3HE  MET A 284     -11.753  -3.993  23.413  1.00 80.70           H
ATOM   4338  HN  MET A 284     -10.321  -9.086  19.731  1.00 80.70           H
ATOM   4339  N   PHE A 285      -9.093 -11.873  21.219  1.00 84.16           N
ATOM   4340  CA  PHE A 285      -9.003 -13.280  21.571  1.00 84.16           C
ATOM   4341  C   PHE A 285      -7.560 -13.673  21.893  1.00 84.16           C
ATOM   4342  O   PHE A 285      -7.314 -14.742  22.450  1.00 84.16           O
ATOM   4343  HA  PHE A 285      -9.625 -13.433  22.453  1.00 84.16           H
ATOM   4344  CB  PHE A 285      -9.477 -14.077  20.354  1.00 84.16           C
ATOM   4345 1HB  PHE A 285      -9.594 -15.122  20.640  1.00 84.16           H
ATOM   4346 2HB  PHE A 285     -10.461 -13.716  20.057  1.00 84.16           H
ATOM   4347  CG  PHE A 285      -8.535 -13.995  19.152  1.00 84.16           C
ATOM   4348  CD1 PHE A 285      -8.699 -13.013  18.225  1.00 84.16           C
ATOM   4349  HD1 PHE A 285      -9.501 -12.284  18.339  1.00 84.16           H
ATOM   4350  CD2 PHE A 285      -7.533 -14.904  19.009  1.00 84.16           C
ATOM   4351  HD2 PHE A 285      -7.402 -15.691  19.752  1.00 84.16           H
ATOM   4352  CE1 PHE A 285      -7.824 -12.937  17.109  1.00 84.16           C
ATOM   4353  HE1 PHE A 285      -7.956 -12.150  16.366  1.00 84.16           H
ATOM   4354  CE2 PHE A 285      -6.659 -14.828  17.893  1.00 84.16           C
ATOM   4355  HE2 PHE A 285      -5.856 -15.556  17.779  1.00 84.16           H
ATOM   4356  CZ  PHE A 285      -6.823 -13.846  16.966  1.00 84.16           C
ATOM   4357  HZ  PHE A 285      -6.151 -13.787  16.110  1.00 84.16           H
ATOM   4358  HN  PHE A 285      -9.010 -11.676  20.242  1.00 84.16           H
ATOM   4359  N   ILE A 286      -6.644 -12.787  21.530  1.00 85.47           N
ATOM   4360  CA  ILE A 286      -5.233 -13.023  21.784  1.00 85.47           C
ATOM   4361  C   ILE A 286      -4.885 -12.537  23.192  1.00 85.47           C
ATOM   4362  O   ILE A 286      -4.753 -11.336  23.423  1.00 85.47           O
ATOM   4363  HA  ILE A 286      -5.068 -14.100  21.739  1.00 85.47           H
ATOM   4364  CB  ILE A 286      -4.378 -12.389  20.685  1.00 85.47           C
ATOM   4365  HB  ILE A 286      -4.575 -11.317  20.674  1.00 85.47           H
ATOM   4366  CG1 ILE A 286      -4.762 -12.933  19.308  1.00 85.47           C
ATOM   4367 1HG1 ILE A 286      -4.544 -14.000  19.261  1.00 85.47           H
ATOM   4368 2HG1 ILE A 286      -5.835 -12.820  19.155  1.00 85.47           H
ATOM   4369  CG2 ILE A 286      -2.887 -12.570  20.977  1.00 85.47           C
ATOM   4370 1HG2 ILE A 286      -2.643 -12.096  21.928  1.00 85.47           H
ATOM   4371 2HG2 ILE A 286      -2.654 -13.634  21.032  1.00 85.47           H
ATOM   4372 3HG2 ILE A 286      -2.302 -12.110  20.181  1.00 85.47           H
ATOM   4373  CD1 ILE A 286      -4.003 -12.202  18.198  1.00 85.47           C
ATOM   4374 1HD1 ILE A 286      -4.243 -11.140  18.233  1.00 85.47           H
ATOM   4375 2HD1 ILE A 286      -2.931 -12.338  18.341  1.00 85.47           H
ATOM   4376 3HD1 ILE A 286      -4.295 -12.609  17.230  1.00 85.47           H
ATOM   4377  HN  ILE A 286      -6.852 -11.924  21.070  1.00 85.47           H
ATOM   4378  N   SER A 287      -4.745 -13.495  24.096  1.00 84.25           N
ATOM   4379  CA  SER A 287      -4.424 -13.180  25.478  1.00 84.25           C
ATOM   4380  C   SER A 287      -2.993 -13.618  25.797  1.00 84.25           C
ATOM   4381  O   SER A 287      -2.419 -13.193  26.798  1.00 84.25           O
ATOM   4382  HA  SER A 287      -4.519 -12.097  25.556  1.00 84.25           H
ATOM   4383  CB  SER A 287      -5.410 -13.847  26.439  1.00 84.25           C
ATOM   4384 1HB  SER A 287      -5.130 -13.614  27.466  1.00 84.25           H
ATOM   4385 2HB  SER A 287      -6.407 -13.436  26.279  1.00 84.25           H
ATOM   4386  OG  SER A 287      -5.448 -15.262  26.267  1.00 84.25           O
ATOM   4387  HG  SER A 287      -6.120 -15.664  26.889  1.00 84.25           H
ATOM   4388  HN  SER A 287      -4.847 -14.470  23.898  1.00 84.25           H
ATOM   4389  N   ASN A 288      -2.459 -14.462  24.926  1.00 85.46           N
ATOM   4390  CA  ASN A 288      -1.144 -15.037  25.152  1.00 85.46           C
ATOM   4391  C   ASN A 288      -0.078 -14.099  24.583  1.00 85.46           C
ATOM   4392  O   ASN A 288      -0.097 -13.779  23.396  1.00 85.46           O
ATOM   4393  HA  ASN A 288      -1.064 -15.153  26.233  1.00 85.46           H
ATOM   4394  CB  ASN A 288      -1.007 -16.390  24.450  1.00 85.46           C
ATOM   4395 1HB  ASN A 288      -1.863 -17.019  24.695  1.00 85.46           H
ATOM   4396 2HB  ASN A 288      -1.016 -16.246  23.370  1.00 85.46           H
ATOM   4397  CG  ASN A 288       0.286 -17.094  24.865  1.00 85.46           C
ATOM   4398  OD1 ASN A 288       1.323 -16.481  25.058  1.00 85.46           O
ATOM   4399  ND2 ASN A 288       0.168 -18.413  24.991  1.00 85.46           N
ATOM   4400 1HD2 ASN A 288      -0.713 -18.855  24.818  1.00 85.46           H
ATOM   4401 2HD2 ASN A 288       0.959 -18.963  25.259  1.00 85.46           H
ATOM   4402  HN  ASN A 288      -2.909 -14.753  24.081  1.00 85.46           H
ATOM   4403  N   CYS A 289       0.828 -13.686  25.458  1.00 90.33           N
ATOM   4404  CA  CYS A 289       1.840 -12.713  25.083  1.00 90.33           C
ATOM   4405  C   CYS A 289       2.734 -13.340  24.011  1.00 90.33           C
ATOM   4406  O   CYS A 289       3.149 -12.664  23.070  1.00 90.33           O
ATOM   4407  HA  CYS A 289       1.311 -11.846  24.687  1.00 90.33           H
ATOM   4408  CB  CYS A 289       2.647 -12.241  26.294  1.00 90.33           C
ATOM   4409 1HB  CYS A 289       1.977 -11.833  27.051  1.00 90.33           H
ATOM   4410 2HB  CYS A 289       3.164 -13.086  26.749  1.00 90.33           H
ATOM   4411  SG  CYS A 289       3.859 -10.969  25.782  1.00 90.33           S
ATOM   4412  HN  CYS A 289       0.876 -14.003  26.405  1.00 90.33           H
ATOM   4413  N   ALA A 290       3.005 -14.624  24.188  1.00 92.55           N
ATOM   4414  CA  ALA A 290       3.901 -15.331  23.288  1.00 92.55           C
ATOM   4415  C   ALA A 290       3.328 -15.291  21.870  1.00 92.55           C
ATOM   4416  O   ALA A 290       4.061 -15.071  20.907  1.00 92.55           O
ATOM   4417  HA  ALA A 290       4.859 -14.813  23.299  1.00 92.55           H
ATOM   4418  CB  ALA A 290       4.107 -16.761  23.793  1.00 92.55           C
ATOM   4419 1HB  ALA A 290       4.543 -16.734  24.792  1.00 92.55           H
ATOM   4420 2HB  ALA A 290       3.147 -17.276  23.829  1.00 92.55           H
ATOM   4421 3HB  ALA A 290       4.779 -17.291  23.118  1.00 92.55           H
ATOM   4422  HN  ALA A 290       2.626 -15.179  24.928  1.00 92.55           H
ATOM   4423  N   VAL A 291       2.024 -15.506  21.786  1.00 92.70           N
ATOM   4424  CA  VAL A 291       1.345 -15.502  20.501  1.00 92.70           C
ATOM   4425  C   VAL A 291       1.391 -14.091  19.911  1.00 92.70           C
ATOM   4426  O   VAL A 291       1.642 -13.921  18.719  1.00 92.70           O
ATOM   4427  HA  VAL A 291       1.889 -16.177  19.840  1.00 92.70           H
ATOM   4428  CB  VAL A 291      -0.079 -16.038  20.660  1.00 92.70           C
ATOM   4429  HB  VAL A 291      -0.596 -15.408  21.384  1.00 92.70           H
ATOM   4430  CG1 VAL A 291      -0.845 -15.958  19.337  1.00 92.70           C
ATOM   4431 1HG1 VAL A 291      -0.896 -14.920  19.009  1.00 92.70           H
ATOM   4432 2HG1 VAL A 291      -0.329 -16.553  18.583  1.00 92.70           H
ATOM   4433 3HG1 VAL A 291      -1.854 -16.346  19.478  1.00 92.70           H
ATOM   4434  CG2 VAL A 291      -0.069 -17.468  21.203  1.00 92.70           C
ATOM   4435 1HG2 VAL A 291       0.473 -18.115  20.513  1.00 92.70           H
ATOM   4436 2HG2 VAL A 291       0.420 -17.484  22.176  1.00 92.70           H
ATOM   4437 3HG2 VAL A 291      -1.094 -17.825  21.305  1.00 92.70           H
ATOM   4438  HN  VAL A 291       1.434 -15.682  22.575  1.00 92.70           H
ATOM   4439  N   SER A 292       1.144 -13.115  20.772  1.00 93.05           N
ATOM   4440  CA  SER A 292       1.122 -11.727  20.344  1.00 93.05           C
ATOM   4441  C   SER A 292       2.487 -11.331  19.779  1.00 93.05           C
ATOM   4442  O   SER A 292       2.567 -10.652  18.757  1.00 93.05           O
ATOM   4443  HA  SER A 292       0.358 -11.676  19.568  1.00 93.05           H
ATOM   4444  CB  SER A 292       0.736 -10.800  21.499  1.00 93.05           C
ATOM   4445 1HB  SER A 292      -0.197 -11.145  21.944  1.00 93.05           H
ATOM   4446 2HB  SER A 292       1.499 -10.853  22.276  1.00 93.05           H
ATOM   4447  OG  SER A 292       0.587  -9.449  21.072  1.00 93.05           O
ATOM   4448  HG  SER A 292      -0.225  -9.360  20.495  1.00 93.05           H
ATOM   4449  HN  SER A 292       0.961 -13.260  21.744  1.00 93.05           H
ATOM   4450  N   THR A 293       3.528 -11.774  20.469  1.00 89.54           N
ATOM   4451  CA  THR A 293       4.885 -11.434  20.078  1.00 89.54           C
ATOM   4452  C   THR A 293       5.189 -11.975  18.679  1.00 89.54           C
ATOM   4453  O   THR A 293       5.736 -11.263  17.839  1.00 89.54           O
ATOM   4454  HA  THR A 293       4.966 -10.348  20.024  1.00 89.54           H
ATOM   4455  CB  THR A 293       5.835 -11.964  21.154  1.00 89.54           C
ATOM   4456  HB  THR A 293       5.761 -13.048  21.238  1.00 89.54           H
ATOM   4457  OG1 THR A 293       5.480 -11.230  22.322  1.00 89.54           O
ATOM   4458  HG1 THR A 293       4.782 -11.726  22.839  1.00 89.54           H
ATOM   4459  CG2 THR A 293       7.291 -11.571  20.895  1.00 89.54           C
ATOM   4460 1HG2 THR A 293       7.377 -10.485  20.878  1.00 89.54           H
ATOM   4461 2HG2 THR A 293       7.612 -11.976  19.935  1.00 89.54           H
ATOM   4462 3HG2 THR A 293       7.922 -11.973  21.688  1.00 89.54           H
ATOM   4463  HN  THR A 293       3.455 -12.354  21.280  1.00 89.54           H
ATOM   4464  N   ASN A 294       4.820 -13.231  18.473  1.00 91.37           N
ATOM   4465  CA  ASN A 294       5.103 -13.897  17.213  1.00 91.37           C
ATOM   4466  C   ASN A 294       4.336 -13.198  16.088  1.00 91.37           C
ATOM   4467  O   ASN A 294       4.848 -13.052  14.980  1.00 91.37           O
ATOM   4468  HA  ASN A 294       6.184 -13.825  17.087  1.00 91.37           H
ATOM   4469  CB  ASN A 294       4.658 -15.360  17.250  1.00 91.37           C
ATOM   4470 1HB  ASN A 294       3.651 -15.427  17.661  1.00 91.37           H
ATOM   4471 2HB  ASN A 294       4.616 -15.757  16.236  1.00 91.37           H
ATOM   4472  CG  ASN A 294       5.616 -16.203  18.095  1.00 91.37           C
ATOM   4473  OD1 ASN A 294       6.751 -15.835  18.346  1.00 91.37           O
ATOM   4474  ND2 ASN A 294       5.096 -17.352  18.517  1.00 91.37           N
ATOM   4475 1HD2 ASN A 294       4.157 -17.595  18.275  1.00 91.37           H
ATOM   4476 2HD2 ASN A 294       5.645 -17.974  19.076  1.00 91.37           H
ATOM   4477  HN  ASN A 294       4.338 -13.791  19.147  1.00 91.37           H
ATOM   4478  N   ILE A 295       3.119 -12.785  16.413  1.00 91.58           N
ATOM   4479  CA  ILE A 295       2.271 -12.119  15.440  1.00 91.58           C
ATOM   4480  C   ILE A 295       2.924 -10.802  15.017  1.00 91.58           C
ATOM   4481  O   ILE A 295       2.920 -10.454  13.837  1.00 91.58           O
ATOM   4482  HA  ILE A 295       2.203 -12.767  14.567  1.00 91.58           H
ATOM   4483  CB  ILE A 295       0.853 -11.952  15.991  1.00 91.58           C
ATOM   4484  HB  ILE A 295       0.925 -11.597  17.019  1.00 91.58           H
ATOM   4485  CG1 ILE A 295       0.118 -13.293  16.027  1.00 91.58           C
ATOM   4486 1HG1 ILE A 295      -0.080 -13.631  15.010  1.00 91.58           H
ATOM   4487 2HG1 ILE A 295       0.751 -14.047  16.496  1.00 91.58           H
ATOM   4488  CG2 ILE A 295       0.079 -10.895  15.201  1.00 91.58           C
ATOM   4489 1HG2 ILE A 295       0.595  -9.938  15.272  1.00 91.58           H
ATOM   4490 2HG2 ILE A 295       0.014 -11.197  14.156  1.00 91.58           H
ATOM   4491 3HG2 ILE A 295      -0.926 -10.797  15.614  1.00 91.58           H
ATOM   4492  CD1 ILE A 295      -1.200 -13.176  16.796  1.00 91.58           C
ATOM   4493 1HD1 ILE A 295      -0.996 -12.861  17.819  1.00 91.58           H
ATOM   4494 2HD1 ILE A 295      -1.840 -12.439  16.310  1.00 91.58           H
ATOM   4495 3HD1 ILE A 295      -1.702 -14.143  16.806  1.00 91.58           H
ATOM   4496  HN  ILE A 295       2.714 -12.899  17.320  1.00 91.58           H
ATOM   4497  N   ASP A 296       3.470 -10.105  16.002  1.00 92.59           N
ATOM   4498  CA  ASP A 296       4.072  -8.805  15.757  1.00 92.59           C
ATOM   4499  C   ASP A 296       5.280  -8.974  14.834  1.00 92.59           C
ATOM   4500  O   ASP A 296       5.497  -8.162  13.935  1.00 92.59           O
ATOM   4501  HA  ASP A 296       3.282  -8.205  15.304  1.00 92.59           H
ATOM   4502  CB  ASP A 296       4.557  -8.168  17.060  1.00 92.59           C
ATOM   4503 1HB  ASP A 296       5.124  -8.898  17.637  1.00 92.59           H
ATOM   4504 2HB  ASP A 296       5.235  -7.344  16.835  1.00 92.59           H
ATOM   4505  CG  ASP A 296       3.380  -7.654  17.891  1.00 92.59           C
ATOM   4506  OD1 ASP A 296       2.293  -7.493  17.296  1.00 92.59           O
ATOM   4507  OD2 ASP A 296       3.594  -7.434  19.103  1.00 92.59           O
ATOM   4508  HN  ASP A 296       3.506 -10.414  16.953  1.00 92.59           H
ATOM   4509  N   ILE A 297       6.035 -10.033  15.087  1.00 91.61           N
ATOM   4510  CA  ILE A 297       7.209 -10.325  14.282  1.00 91.61           C
ATOM   4511  C   ILE A 297       6.773 -10.645  12.850  1.00 91.61           C
ATOM   4512  O   ILE A 297       7.361 -10.145  11.892  1.00 91.61           O
ATOM   4513  HA  ILE A 297       7.824  -9.426  14.262  1.00 91.61           H
ATOM   4514  CB  ILE A 297       8.043 -11.431  14.932  1.00 91.61           C
ATOM   4515  HB  ILE A 297       7.378 -12.256  15.186  1.00 91.61           H
ATOM   4516  CG1 ILE A 297       8.676 -10.944  16.237  1.00 91.61           C
ATOM   4517 1HG1 ILE A 297       9.430 -10.187  16.019  1.00 91.61           H
ATOM   4518 2HG1 ILE A 297       7.918 -10.468  16.858  1.00 91.61           H
ATOM   4519  CG2 ILE A 297       9.087 -11.976  13.956  1.00 91.61           C
ATOM   4520 1HG2 ILE A 297       8.586 -12.386  13.079  1.00 91.61           H
ATOM   4521 2HG2 ILE A 297       9.754 -11.169  13.650  1.00 91.61           H
ATOM   4522 3HG2 ILE A 297       9.666 -12.760  14.444  1.00 91.61           H
ATOM   4523  CD1 ILE A 297       9.316 -12.104  17.002  1.00 91.61           C
ATOM   4524 1HD1 ILE A 297       8.555 -12.847  17.239  1.00 91.61           H
ATOM   4525 2HD1 ILE A 297      10.091 -12.561  16.386  1.00 91.61           H
ATOM   4526 3HD1 ILE A 297       9.759 -11.730  17.925  1.00 91.61           H
ATOM   4527  HN  ILE A 297       5.856 -10.683  15.825  1.00 91.61           H
ATOM   4528  N   CYS A 298       5.746 -11.477  12.750  1.00 93.84           N
ATOM   4529  CA  CYS A 298       5.223 -11.866  11.452  1.00 93.84           C
ATOM   4530  C   CYS A 298       4.790 -10.601  10.709  1.00 93.84           C
ATOM   4531  O   CYS A 298       4.999 -10.483   9.502  1.00 93.84           O
ATOM   4532  HA  CYS A 298       6.036 -12.366  10.924  1.00 93.84           H
ATOM   4533  CB  CYS A 298       4.078 -12.872  11.582  1.00 93.84           C
ATOM   4534 1HB  CYS A 298       3.368 -12.532  12.337  1.00 93.84           H
ATOM   4535 2HB  CYS A 298       3.533 -12.940  10.640  1.00 93.84           H
ATOM   4536  SG  CYS A 298       4.737 -14.516  12.041  1.00 93.84           S
ATOM   4537  HG  CYS A 298       4.921 -14.238  13.329  1.00 93.84           H
ATOM   4538  HN  CYS A 298       5.275 -11.881  13.534  1.00 93.84           H
ATOM   4539  N   PHE A 299       4.193  -9.687  11.460  1.00 93.45           N
ATOM   4540  CA  PHE A 299       3.723  -8.437  10.887  1.00 93.45           C
ATOM   4541  C   PHE A 299       4.878  -7.653  10.261  1.00 93.45           C
ATOM   4542  O   PHE A 299       4.766  -7.166   9.137  1.00 93.45           O
ATOM   4543  HA  PHE A 299       2.997  -8.689  10.114  1.00 93.45           H
ATOM   4544  CB  PHE A 299       3.126  -7.617  12.031  1.00 93.45           C
ATOM   4545 1HB  PHE A 299       2.308  -8.180  12.480  1.00 93.45           H
ATOM   4546 2HB  PHE A 299       3.884  -7.484  12.804  1.00 93.45           H
ATOM   4547  CG  PHE A 299       2.606  -6.242  11.606  1.00 93.45           C
ATOM   4548  CD1 PHE A 299       3.383  -5.139  11.778  1.00 93.45           C
ATOM   4549  HD1 PHE A 299       4.375  -5.234  12.218  1.00 93.45           H
ATOM   4550  CD2 PHE A 299       1.368  -6.123  11.057  1.00 93.45           C
ATOM   4551  HD2 PHE A 299       0.746  -7.007  10.919  1.00 93.45           H
ATOM   4552  CE1 PHE A 299       2.901  -3.863  11.383  1.00 93.45           C
ATOM   4553  HE1 PHE A 299       3.523  -2.978  11.521  1.00 93.45           H
ATOM   4554  CE2 PHE A 299       0.886  -4.847  10.662  1.00 93.45           C
ATOM   4555  HE2 PHE A 299      -0.107  -4.752  10.222  1.00 93.45           H
ATOM   4556  CZ  PHE A 299       1.662  -3.744  10.834  1.00 93.45           C
ATOM   4557  HZ  PHE A 299       1.292  -2.764  10.531  1.00 93.45           H
ATOM   4558  HN  PHE A 299       4.030  -9.789  12.441  1.00 93.45           H
ATOM   4559  N   GLN A 300       5.963  -7.554  11.016  1.00 89.28           N
ATOM   4560  CA  GLN A 300       7.117  -6.791  10.573  1.00 89.28           C
ATOM   4561  C   GLN A 300       7.631  -7.334   9.239  1.00 89.28           C
ATOM   4562  O   GLN A 300       7.901  -6.567   8.315  1.00 89.28           O
ATOM   4563  HA  GLN A 300       6.756  -5.770  10.443  1.00 89.28           H
ATOM   4564  CB  GLN A 300       8.221  -6.802  11.632  1.00 89.28           C
ATOM   4565 1HB  GLN A 300       8.410  -7.825  11.955  1.00 89.28           H
ATOM   4566 2HB  GLN A 300       9.149  -6.428  11.199  1.00 89.28           H
ATOM   4567  CG  GLN A 300       7.832  -5.944  12.838  1.00 89.28           C
ATOM   4568 1HG  GLN A 300       7.606  -4.929  12.509  1.00 89.28           H
ATOM   4569 2HG  GLN A 300       6.926  -6.341  13.294  1.00 89.28           H
ATOM   4570  CD  GLN A 300       8.959  -5.911  13.873  1.00 89.28           C
ATOM   4571  OE1 GLN A 300      10.124  -5.737  13.556  1.00 89.28           O
ATOM   4572  NE2 GLN A 300       8.547  -6.088  15.126  1.00 89.28           N
ATOM   4573 1HE2 GLN A 300       7.576  -6.226  15.318  1.00 89.28           H
ATOM   4574 2HE2 GLN A 300       9.210  -6.083  15.875  1.00 89.28           H
ATOM   4575  HN  GLN A 300       6.060  -7.984  11.914  1.00 89.28           H
ATOM   4576  N   VAL A 301       7.753  -8.652   9.179  1.00 94.30           N
ATOM   4577  CA  VAL A 301       8.337  -9.298   8.017  1.00 94.30           C
ATOM   4578  C   VAL A 301       7.435  -9.066   6.803  1.00 94.30           C
ATOM   4579  O   VAL A 301       7.900  -8.615   5.757  1.00 94.30           O
ATOM   4580  HA  VAL A 301       9.303  -8.829   7.831  1.00 94.30           H
ATOM   4581  CB  VAL A 301       8.578 -10.781   8.308  1.00 94.30           C
ATOM   4582  HB  VAL A 301       7.625 -11.225   8.595  1.00 94.30           H
ATOM   4583  CG1 VAL A 301       9.080 -11.510   7.060  1.00 94.30           C
ATOM   4584 1HG1 VAL A 301       8.337 -11.426   6.267  1.00 94.30           H
ATOM   4585 2HG1 VAL A 301      10.017 -11.062   6.730  1.00 94.30           H
ATOM   4586 3HG1 VAL A 301       9.243 -12.562   7.295  1.00 94.30           H
ATOM   4587  CG2 VAL A 301       9.550 -10.959   9.476  1.00 94.30           C
ATOM   4588 1HG2 VAL A 301      10.504 -10.492   9.229  1.00 94.30           H
ATOM   4589 2HG2 VAL A 301       9.136 -10.490  10.369  1.00 94.30           H
ATOM   4590 3HG2 VAL A 301       9.704 -12.022   9.662  1.00 94.30           H
ATOM   4591  HN  VAL A 301       7.460  -9.273   9.906  1.00 94.30           H
ATOM   4592  N   THR A 302       6.162  -9.386   6.982  1.00 93.49           N
ATOM   4593  CA  THR A 302       5.225  -9.378   5.871  1.00 93.49           C
ATOM   4594  C   THR A 302       5.013  -7.950   5.363  1.00 93.49           C
ATOM   4595  O   THR A 302       4.824  -7.735   4.167  1.00 93.49           O
ATOM   4596  HA  THR A 302       5.660  -9.948   5.050  1.00 93.49           H
ATOM   4597  CB  THR A 302       3.934 -10.055   6.336  1.00 93.49           C
ATOM   4598  HB  THR A 302       3.186 -10.051   5.544  1.00 93.49           H
ATOM   4599  OG1 THR A 302       3.579  -9.348   7.521  1.00 93.49           O
ATOM   4600  HG1 THR A 302       3.859  -9.869   8.328  1.00 93.49           H
ATOM   4601  CG2 THR A 302       4.165 -11.490   6.814  1.00 93.49           C
ATOM   4602 1HG2 THR A 302       4.863 -11.486   7.651  1.00 93.49           H
ATOM   4603 2HG2 THR A 302       4.580 -12.082   5.998  1.00 93.49           H
ATOM   4604 3HG2 THR A 302       3.217 -11.924   7.133  1.00 93.49           H
ATOM   4605  HN  THR A 302       5.770  -9.647   7.864  1.00 93.49           H
ATOM   4606  N   GLN A 303       5.052  -7.012   6.297  1.00 90.22           N
ATOM   4607  CA  GLN A 303       4.907  -5.607   5.954  1.00 90.22           C
ATOM   4608  C   GLN A 303       6.054  -5.162   5.044  1.00 90.22           C
ATOM   4609  O   GLN A 303       5.836  -4.444   4.070  1.00 90.22           O
ATOM   4610  HA  GLN A 303       3.961  -5.536   5.418  1.00 90.22           H
ATOM   4611  CB  GLN A 303       4.837  -4.739   7.212  1.00 90.22           C
ATOM   4612 1HB  GLN A 303       3.968  -5.022   7.806  1.00 90.22           H
ATOM   4613 2HB  GLN A 303       5.717  -4.917   7.830  1.00 90.22           H
ATOM   4614  CG  GLN A 303       4.753  -3.255   6.850  1.00 90.22           C
ATOM   4615 1HG  GLN A 303       5.707  -2.923   6.439  1.00 90.22           H
ATOM   4616 2HG  GLN A 303       4.003  -3.108   6.074  1.00 90.22           H
ATOM   4617  CD  GLN A 303       4.398  -2.411   8.076  1.00 90.22           C
ATOM   4618  OE1 GLN A 303       5.187  -2.234   8.990  1.00 90.22           O
ATOM   4619  NE2 GLN A 303       3.170  -1.902   8.045  1.00 90.22           N
ATOM   4620 1HE2 GLN A 303       2.572  -2.086   7.265  1.00 90.22           H
ATOM   4621 2HE2 GLN A 303       2.844  -1.336   8.802  1.00 90.22           H
ATOM   4622  HN  GLN A 303       5.179  -7.197   7.272  1.00 90.22           H
ATOM   4623  N   THR A 304       7.252  -5.608   5.394  1.00 91.57           N
ATOM   4624  CA  THR A 304       8.442  -5.213   4.660  1.00 91.57           C
ATOM   4625  C   THR A 304       8.376  -5.730   3.221  1.00 91.57           C
ATOM   4626  O   THR A 304       8.695  -5.003   2.282  1.00 91.57           O
ATOM   4627  HA  THR A 304       8.468  -4.125   4.607  1.00 91.57           H
ATOM   4628  CB  THR A 304       9.663  -5.717   5.432  1.00 91.57           C
ATOM   4629  HB  THR A 304       9.695  -6.806   5.442  1.00 91.57           H
ATOM   4630  OG1 THR A 304       9.548  -5.093   6.708  1.00 91.57           O
ATOM   4631  HG1 THR A 304       9.131  -5.725   7.361  1.00 91.57           H
ATOM   4632  CG2 THR A 304      10.977  -5.173   4.868  1.00 91.57           C
ATOM   4633 1HG2 THR A 304      10.972  -4.084   4.921  1.00 91.57           H
ATOM   4634 2HG2 THR A 304      11.084  -5.486   3.829  1.00 91.57           H
ATOM   4635 3HG2 THR A 304      11.812  -5.561   5.452  1.00 91.57           H
ATOM   4636  HN  THR A 304       7.416  -6.226   6.163  1.00 91.57           H
ATOM   4637  N   ILE A 305       7.962  -6.982   3.095  1.00 91.75           N
ATOM   4638  CA  ILE A 305       7.829  -7.598   1.785  1.00 91.75           C
ATOM   4639  C   ILE A 305       6.865  -6.770   0.933  1.00 91.75           C
ATOM   4640  O   ILE A 305       7.088  -6.588  -0.263  1.00 91.75           O
ATOM   4641  HA  ILE A 305       8.811  -7.578   1.313  1.00 91.75           H
ATOM   4642  CB  ILE A 305       7.422  -9.066   1.922  1.00 91.75           C
ATOM   4643  HB  ILE A 305       6.552  -9.120   2.576  1.00 91.75           H
ATOM   4644  CG1 ILE A 305       8.534  -9.884   2.582  1.00 91.75           C
ATOM   4645 1HG1 ILE A 305       9.350 -10.032   1.874  1.00 91.75           H
ATOM   4646 2HG1 ILE A 305       8.943  -9.332   3.428  1.00 91.75           H
ATOM   4647  CG2 ILE A 305       7.008  -9.649   0.569  1.00 91.75           C
ATOM   4648 1HG2 ILE A 305       6.161  -9.087   0.176  1.00 91.75           H
ATOM   4649 2HG2 ILE A 305       7.844  -9.581  -0.127  1.00 91.75           H
ATOM   4650 3HG2 ILE A 305       6.724 -10.694   0.696  1.00 91.75           H
ATOM   4651  CD1 ILE A 305       8.010 -11.241   3.056  1.00 91.75           C
ATOM   4652 1HD1 ILE A 305       7.211 -11.088   3.782  1.00 91.75           H
ATOM   4653 2HD1 ILE A 305       7.624 -11.799   2.204  1.00 91.75           H
ATOM   4654 3HD1 ILE A 305       8.821 -11.801   3.521  1.00 91.75           H
ATOM   4655  HN  ILE A 305       7.719  -7.572   3.865  1.00 91.75           H
ATOM   4656  N   ALA A 306       5.814  -6.290   1.582  1.00 91.45           N
ATOM   4657  CA  ALA A 306       4.787  -5.534   0.886  1.00 91.45           C
ATOM   4658  C   ALA A 306       5.395  -4.244   0.333  1.00 91.45           C
ATOM   4659  O   ALA A 306       5.021  -3.791  -0.748  1.00 91.45           O
ATOM   4660  HA  ALA A 306       4.431  -6.144   0.056  1.00 91.45           H
ATOM   4661  CB  ALA A 306       3.618  -5.267   1.837  1.00 91.45           C
ATOM   4662 1HB  ALA A 306       3.203  -6.215   2.179  1.00 91.45           H
ATOM   4663 2HB  ALA A 306       3.972  -4.695   2.695  1.00 91.45           H
ATOM   4664 3HB  ALA A 306       2.847  -4.700   1.315  1.00 91.45           H
ATOM   4665  HN  ALA A 306       5.660  -6.410   2.562  1.00 91.45           H
ATOM   4666  N   PHE A 307       6.323  -3.689   1.099  1.00 89.65           N
ATOM   4667  CA  PHE A 307       6.932  -2.421   0.735  1.00 89.65           C
ATOM   4668  C   PHE A 307       7.849  -2.581  -0.479  1.00 89.65           C
ATOM   4669  O   PHE A 307       8.005  -1.652  -1.270  1.00 89.65           O
ATOM   4670  HA  PHE A 307       6.124  -1.732   0.490  1.00 89.65           H
ATOM   4671  CB  PHE A 307       7.768  -1.967   1.934  1.00 89.65           C
ATOM   4672 1HB  PHE A 307       8.412  -2.789   2.247  1.00 89.65           H
ATOM   4673 2HB  PHE A 307       8.422  -1.152   1.621  1.00 89.65           H
ATOM   4674  CG  PHE A 307       6.938  -1.503   3.132  1.00 89.65           C
ATOM   4675  CD1 PHE A 307       5.583  -1.432   3.034  1.00 89.65           C
ATOM   4676  HD1 PHE A 307       5.089  -1.706   2.102  1.00 89.65           H
ATOM   4677  CD2 PHE A 307       7.554  -1.162   4.295  1.00 89.65           C
ATOM   4678  HD2 PHE A 307       8.640  -1.219   4.374  1.00 89.65           H
ATOM   4679  CE1 PHE A 307       4.812  -1.002   4.146  1.00 89.65           C
ATOM   4680  HE1 PHE A 307       3.727  -0.945   4.067  1.00 89.65           H
ATOM   4681  CE2 PHE A 307       6.783  -0.731   5.408  1.00 89.65           C
ATOM   4682  HE2 PHE A 307       7.277  -0.458   6.340  1.00 89.65           H
ATOM   4683  CZ  PHE A 307       5.429  -0.660   5.309  1.00 89.65           C
ATOM   4684  HZ  PHE A 307       4.837  -0.330   6.163  1.00 89.65           H
ATOM   4685  HN  PHE A 307       6.657  -4.090   1.951  1.00 89.65           H
ATOM   4686  N   PHE A 308       8.431  -3.766  -0.589  1.00 86.35           N
ATOM   4687  CA  PHE A 308       9.310  -4.068  -1.706  1.00 86.35           C
ATOM   4688  C   PHE A 308       8.558  -3.973  -3.036  1.00 86.35           C
ATOM   4689  O   PHE A 308       9.169  -3.778  -4.085  1.00 86.35           O
ATOM   4690  HA  PHE A 308      10.114  -3.332  -1.693  1.00 86.35           H
ATOM   4691  CB  PHE A 308       9.802  -5.503  -1.513  1.00 86.35           C
ATOM   4692 1HB  PHE A 308       9.028  -6.076  -1.002  1.00 86.35           H
ATOM   4693 2HB  PHE A 308       9.945  -5.962  -2.492  1.00 86.35           H
ATOM   4694  CG  PHE A 308      11.106  -5.613  -0.720  1.00 86.35           C
ATOM   4695  CD1 PHE A 308      12.294  -5.343  -1.324  1.00 86.35           C
ATOM   4696  HD1 PHE A 308      12.318  -5.050  -2.374  1.00 86.35           H
ATOM   4697  CD2 PHE A 308      11.076  -5.979   0.589  1.00 86.35           C
ATOM   4698  HD2 PHE A 308      10.124  -6.195   1.073  1.00 86.35           H
ATOM   4699  CE1 PHE A 308      13.504  -5.445  -0.588  1.00 86.35           C
ATOM   4700  HE1 PHE A 308      14.456  -5.229  -1.072  1.00 86.35           H
ATOM   4701  CE2 PHE A 308      12.286  -6.081   1.326  1.00 86.35           C
ATOM   4702  HE2 PHE A 308      12.262  -6.375   2.375  1.00 86.35           H
ATOM   4703  CZ  PHE A 308      13.474  -5.812   0.722  1.00 86.35           C
ATOM   4704  HZ  PHE A 308      14.403  -5.890   1.287  1.00 86.35           H
ATOM   4705  HN  PHE A 308       8.311  -4.511   0.067  1.00 86.35           H
ATOM   4706  N   HIS A 309       7.244  -4.116  -2.947  1.00 77.91           N
ATOM   4707  CA  HIS A 309       6.404  -4.068  -4.133  1.00 77.91           C
ATOM   4708  C   HIS A 309       6.570  -2.713  -4.824  1.00 77.91           C
ATOM   4709  O   HIS A 309       6.544  -2.631  -6.051  1.00 77.91           O
ATOM   4710  HA  HIS A 309       6.760  -4.853  -4.800  1.00 77.91           H
ATOM   4711  CB  HIS A 309       4.949  -4.380  -3.780  1.00 77.91           C
ATOM   4712 1HB  HIS A 309       4.906  -5.346  -3.277  1.00 77.91           H
ATOM   4713 2HB  HIS A 309       4.590  -3.635  -3.070  1.00 77.91           H
ATOM   4714  CG  HIS A 309       4.021  -4.407  -4.971  1.00 77.91           C
ATOM   4715  ND1 HIS A 309       4.182  -5.288  -6.027  1.00 77.91           N
ATOM   4716  HD1 HIS A 309       4.904  -5.975  -6.111  1.00 77.91           H
ATOM   4717  CD2 HIS A 309       2.921  -3.655  -5.262  1.00 77.91           C
ATOM   4718  HD2 HIS A 309       2.509  -2.861  -4.639  1.00 77.91           H
ATOM   4719  CE1 HIS A 309       3.218  -5.066  -6.908  1.00 77.91           C
ATOM   4720  HE1 HIS A 309       3.073  -5.599  -7.848  1.00 77.91           H
ATOM   4721  NE2 HIS A 309       2.437  -4.053  -6.432  1.00 77.91           N
ATOM   4722  HN  HIS A 309       6.754  -4.262  -2.088  1.00 77.91           H
ATOM   4723  N   SER A 310       6.737  -1.684  -4.007  1.00 82.65           N
ATOM   4724  CA  SER A 310       6.759  -0.322  -4.513  1.00 82.65           C
ATOM   4725  C   SER A 310       8.011  -0.101  -5.364  1.00 82.65           C
ATOM   4726  O   SER A 310       8.005   0.716  -6.283  1.00 82.65           O
ATOM   4727  HA  SER A 310       5.861  -0.226  -5.122  1.00 82.65           H
ATOM   4728  CB  SER A 310       6.710   0.692  -3.368  1.00 82.65           C
ATOM   4729 1HB  SER A 310       6.567   1.693  -3.777  1.00 82.65           H
ATOM   4730 2HB  SER A 310       5.848   0.481  -2.734  1.00 82.65           H
ATOM   4731  OG  SER A 310       7.896   0.666  -2.580  1.00 82.65           O
ATOM   4732  HG  SER A 310       7.823  -0.038  -1.874  1.00 82.65           H
ATOM   4733  HN  SER A 310       6.855  -1.769  -3.017  1.00 82.65           H
ATOM   4734  N   CYS A 311       9.056  -0.844  -5.028  1.00 85.67           N
ATOM   4735  CA  CYS A 311      10.327  -0.703  -5.716  1.00 85.67           C
ATOM   4736  C   CYS A 311      10.365  -1.711  -6.866  1.00 85.67           C
ATOM   4737  O   CYS A 311      11.213  -1.616  -7.752  1.00 85.67           O
ATOM   4738  HA  CYS A 311      10.367   0.318  -6.095  1.00 85.67           H
ATOM   4739  CB  CYS A 311      11.510  -0.881  -4.762  1.00 85.67           C
ATOM   4740 1HB  CYS A 311      12.429  -0.542  -5.241  1.00 85.67           H
ATOM   4741 2HB  CYS A 311      11.367  -0.265  -3.874  1.00 85.67           H
ATOM   4742  SG  CYS A 311      11.668  -2.640  -4.282  1.00 85.67           S
ATOM   4743  HG  CYS A 311      12.709  -2.470  -3.472  1.00 85.67           H
ATOM   4744  HN  CYS A 311       9.042  -1.531  -4.301  1.00 85.67           H
ATOM   4745  N   LEU A 312       9.436  -2.654  -6.815  1.00 83.24           N
ATOM   4746  CA  LEU A 312       9.423  -3.745  -7.775  1.00 83.24           C
ATOM   4747  C   LEU A 312       8.736  -3.279  -9.061  1.00 83.24           C
ATOM   4748  O   LEU A 312       9.100  -3.709 -10.154  1.00 83.24           O
ATOM   4749  HA  LEU A 312      10.460  -3.989  -8.006  1.00 83.24           H
ATOM   4750  CB  LEU A 312       8.791  -4.994  -7.158  1.00 83.24           C
ATOM   4751 1HB  LEU A 312       7.897  -4.693  -6.612  1.00 83.24           H
ATOM   4752 2HB  LEU A 312       8.466  -5.650  -7.966  1.00 83.24           H
ATOM   4753  CG  LEU A 312       9.684  -5.801  -6.213  1.00 83.24           C
ATOM   4754  HG  LEU A 312      10.039  -5.134  -5.427  1.00 83.24           H
ATOM   4755  CD1 LEU A 312       8.893  -6.920  -5.533  1.00 83.24           C
ATOM   4756 1HD1 LEU A 312       8.074  -6.489  -4.958  1.00 83.24           H
ATOM   4757 2HD1 LEU A 312       8.490  -7.592  -6.291  1.00 83.24           H
ATOM   4758 3HD1 LEU A 312       9.552  -7.478  -4.867  1.00 83.24           H
ATOM   4759  CD2 LEU A 312      10.918  -6.333  -6.945  1.00 83.24           C
ATOM   4760 1HD2 LEU A 312      10.603  -6.979  -7.764  1.00 83.24           H
ATOM   4761 2HD2 LEU A 312      11.494  -5.497  -7.341  1.00 83.24           H
ATOM   4762 3HD2 LEU A 312      11.535  -6.902  -6.250  1.00 83.24           H
ATOM   4763  HN  LEU A 312       8.703  -2.681  -6.136  1.00 83.24           H
ATOM   4764  N   ASN A 313       7.755  -2.407  -8.887  1.00 77.09           N
ATOM   4765  CA  ASN A 313       6.910  -1.999  -9.997  1.00 77.09           C
ATOM   4766  C   ASN A 313       7.791  -1.517 -11.151  1.00 77.09           C
ATOM   4767  O   ASN A 313       7.689  -2.023 -12.267  1.00 77.09           O
ATOM   4768  HA  ASN A 313       6.331  -2.885 -10.256  1.00 77.09           H
ATOM   4769  CB  ASN A 313       5.988  -0.847  -9.593  1.00 77.09           C
ATOM   4770 1HB  ASN A 313       6.535  -0.139  -8.971  1.00 77.09           H
ATOM   4771 2HB  ASN A 313       5.664  -0.307 -10.482  1.00 77.09           H
ATOM   4772  CG  ASN A 313       4.766  -1.365  -8.831  1.00 77.09           C
ATOM   4773  OD1 ASN A 313       4.336  -2.495  -8.990  1.00 77.09           O
ATOM   4774  ND2 ASN A 313       4.232  -0.477  -7.997  1.00 77.09           N
ATOM   4775 1HD2 ASN A 313       4.634   0.435  -7.913  1.00 77.09           H
ATOM   4776 2HD2 ASN A 313       3.429  -0.721  -7.453  1.00 77.09           H
ATOM   4777  HN  ASN A 313       7.534  -1.981  -8.009  1.00 77.09           H
ATOM   4778  N   PRO A 314       8.667  -0.533 -10.906  1.00 76.62           N
ATOM   4779  CA  PRO A 314       9.502   0.018 -11.976  1.00 76.62           C
ATOM   4780  C   PRO A 314      10.267  -1.061 -12.724  1.00 76.62           C
ATOM   4781  O   PRO A 314      10.358  -1.026 -13.951  1.00 76.62           O
ATOM   4782  HA  PRO A 314       8.877   0.498 -12.729  1.00 76.62           H
ATOM   4783  CB  PRO A 314      10.443   0.978 -11.244  1.00 76.62           C
ATOM   4784 1HB  PRO A 314      11.371   0.486 -10.953  1.00 76.62           H
ATOM   4785 2HB  PRO A 314      10.716   1.827 -11.871  1.00 76.62           H
ATOM   4786  CG  PRO A 314       9.630   1.411 -10.030  1.00 76.62           C
ATOM   4787 1HG  PRO A 314      10.266   1.806  -9.238  1.00 76.62           H
ATOM   4788 2HG  PRO A 314       8.922   2.202 -10.278  1.00 76.62           H
ATOM   4789  CD  PRO A 314       8.930   0.128  -9.615  1.00 76.62           C
ATOM   4790 1HD  PRO A 314       9.559  -0.487  -8.971  1.00 76.62           H
ATOM   4791 2HD  PRO A 314       8.013   0.328  -9.061  1.00 76.62           H
ATOM   4792  N   VAL A 315      10.803  -2.001 -11.959  1.00 79.02           N
ATOM   4793  CA  VAL A 315      11.649  -3.036 -12.527  1.00 79.02           C
ATOM   4794  C   VAL A 315      10.821  -3.899 -13.482  1.00 79.02           C
ATOM   4795  O   VAL A 315      11.297  -4.283 -14.549  1.00 79.02           O
ATOM   4796  HA  VAL A 315      12.437  -2.542 -13.095  1.00 79.02           H
ATOM   4797  CB  VAL A 315      12.307  -3.846 -11.408  1.00 79.02           C
ATOM   4798  HB  VAL A 315      11.516  -4.308 -10.818  1.00 79.02           H
ATOM   4799  CG1 VAL A 315      13.180  -4.965 -11.982  1.00 79.02           C
ATOM   4800 1HG1 VAL A 315      12.564  -5.635 -12.582  1.00 79.02           H
ATOM   4801 2HG1 VAL A 315      13.961  -4.532 -12.606  1.00 79.02           H
ATOM   4802 3HG1 VAL A 315      13.636  -5.525 -11.165  1.00 79.02           H
ATOM   4803  CG2 VAL A 315      13.118  -2.940 -10.480  1.00 79.02           C
ATOM   4804 1HG2 VAL A 315      13.897  -2.437 -11.052  1.00 79.02           H
ATOM   4805 2HG2 VAL A 315      12.459  -2.196 -10.032  1.00 79.02           H
ATOM   4806 3HG2 VAL A 315      13.575  -3.541  -9.694  1.00 79.02           H
ATOM   4807  HN  VAL A 315      10.667  -2.061 -10.970  1.00 79.02           H
ATOM   4808  N   LEU A 316       9.595  -4.179 -13.063  1.00 76.92           N
ATOM   4809  CA  LEU A 316       8.707  -5.014 -13.853  1.00 76.92           C
ATOM   4810  C   LEU A 316       8.534  -4.395 -15.242  1.00 76.92           C
ATOM   4811  O   LEU A 316       8.571  -5.101 -16.249  1.00 76.92           O
ATOM   4812  HA  LEU A 316       9.186  -5.986 -13.966  1.00 76.92           H
ATOM   4813  CB  LEU A 316       7.387  -5.242 -13.114  1.00 76.92           C
ATOM   4814 1HB  LEU A 316       6.974  -4.271 -12.840  1.00 76.92           H
ATOM   4815 2HB  LEU A 316       6.682  -5.706 -13.804  1.00 76.92           H
ATOM   4816  CG  LEU A 316       7.466  -6.105 -11.853  1.00 76.92           C
ATOM   4817  HG  LEU A 316       8.199  -5.660 -11.179  1.00 76.92           H
ATOM   4818  CD1 LEU A 316       6.126  -6.121 -11.115  1.00 76.92           C
ATOM   4819 1HD1 LEU A 316       5.857  -5.105 -10.826  1.00 76.92           H
ATOM   4820 2HD1 LEU A 316       5.355  -6.529 -11.769  1.00 76.92           H
ATOM   4821 3HD1 LEU A 316       6.210  -6.742 -10.222  1.00 76.92           H
ATOM   4822  CD2 LEU A 316       7.955  -7.516 -12.184  1.00 76.92           C
ATOM   4823 1HD2 LEU A 316       7.265  -7.985 -12.885  1.00 76.92           H
ATOM   4824 2HD2 LEU A 316       8.947  -7.461 -12.632  1.00 76.92           H
ATOM   4825 3HD2 LEU A 316       8.002  -8.109 -11.270  1.00 76.92           H
ATOM   4826  HN  LEU A 316       9.209  -3.847 -12.203  1.00 76.92           H
ATOM   4827  N   TYR A 317       8.349  -3.083 -15.251  1.00 65.42           N
ATOM   4828  CA  TYR A 317       8.097  -2.372 -16.493  1.00 65.42           C
ATOM   4829  C   TYR A 317       9.305  -2.455 -17.428  1.00 65.42           C
ATOM   4830  O   TYR A 317       9.149  -2.504 -18.647  1.00 65.42           O
ATOM   4831  HA  TYR A 317       7.238  -2.836 -16.978  1.00 65.42           H
ATOM   4832  CB  TYR A 317       7.869  -0.910 -16.103  1.00 65.42           C
ATOM   4833 1HB  TYR A 317       8.776  -0.523 -15.639  1.00 65.42           H
ATOM   4834 2HB  TYR A 317       7.699  -0.325 -17.007  1.00 65.42           H
ATOM   4835  CG  TYR A 317       6.694  -0.697 -15.147  1.00 65.42           C
ATOM   4836  CD1 TYR A 317       5.617  -1.560 -15.173  1.00 65.42           C
ATOM   4837  HD1 TYR A 317       5.605  -2.394 -15.876  1.00 65.42           H
ATOM   4838  CD2 TYR A 317       6.710   0.358 -14.258  1.00 65.42           C
ATOM   4839  HD2 TYR A 317       7.560   1.040 -14.237  1.00 65.42           H
ATOM   4840  CE1 TYR A 317       4.511  -1.360 -14.274  1.00 65.42           C
ATOM   4841  HE1 TYR A 317       3.655  -2.034 -14.284  1.00 65.42           H
ATOM   4842  CE2 TYR A 317       5.604   0.559 -13.358  1.00 65.42           C
ATOM   4843  HE2 TYR A 317       5.604   1.388 -12.651  1.00 65.42           H
ATOM   4844  CZ  TYR A 317       4.559  -0.310 -13.410  1.00 65.42           C
ATOM   4845  OH  TYR A 317       3.514  -0.121 -12.560  1.00 65.42           O
ATOM   4846  HH  TYR A 317       2.846  -0.857 -12.671  1.00 65.42           H
ATOM   4847  HN  TYR A 317       8.370  -2.509 -14.433  1.00 65.42           H
ATOM   4848  N   VAL A 318      10.483  -2.468 -16.821  1.00 68.80           N
ATOM   4849  CA  VAL A 318      11.718  -2.511 -17.586  1.00 68.80           C
ATOM   4850  C   VAL A 318      11.804  -3.842 -18.335  1.00 68.80           C
ATOM   4851  O   VAL A 318      12.075  -3.867 -19.534  1.00 68.80           O
ATOM   4852  HA  VAL A 318      11.682  -1.700 -18.314  1.00 68.80           H
ATOM   4853  CB  VAL A 318      12.913  -2.266 -16.662  1.00 68.80           C
ATOM   4854  HB  VAL A 318      12.856  -2.983 -15.844  1.00 68.80           H
ATOM   4855  CG1 VAL A 318      14.233  -2.499 -17.401  1.00 68.80           C
ATOM   4856 1HG1 VAL A 318      14.272  -3.528 -17.758  1.00 68.80           H
ATOM   4857 2HG1 VAL A 318      14.300  -1.817 -18.248  1.00 68.80           H
ATOM   4858 3HG1 VAL A 318      15.066  -2.319 -16.721  1.00 68.80           H
ATOM   4859  CG2 VAL A 318      12.862  -0.860 -16.061  1.00 68.80           C
ATOM   4860 1HG2 VAL A 318      12.883  -0.121 -16.862  1.00 68.80           H
ATOM   4861 2HG2 VAL A 318      11.945  -0.745 -15.483  1.00 68.80           H
ATOM   4862 3HG2 VAL A 318      13.723  -0.713 -15.409  1.00 68.80           H
ATOM   4863  HN  VAL A 318      10.601  -2.451 -15.829  1.00 68.80           H
ATOM   4864  N   PHE A 319      11.567  -4.916 -17.596  1.00 68.56           N
ATOM   4865  CA  PHE A 319      11.782  -6.252 -18.127  1.00 68.56           C
ATOM   4866  C   PHE A 319      10.651  -6.653 -19.076  1.00 68.56           C
ATOM   4867  O   PHE A 319      10.889  -7.308 -20.089  1.00 68.56           O
ATOM   4868  HA  PHE A 319      12.724  -6.234 -18.676  1.00 68.56           H
ATOM   4869  CB  PHE A 319      11.797  -7.210 -16.935  1.00 68.56           C
ATOM   4870 1HB  PHE A 319      11.042  -6.892 -16.217  1.00 68.56           H
ATOM   4871 2HB  PHE A 319      11.513  -8.205 -17.278  1.00 68.56           H
ATOM   4872  CG  PHE A 319      13.150  -7.299 -16.225  1.00 68.56           C
ATOM   4873  CD1 PHE A 319      14.193  -7.932 -16.826  1.00 68.56           C
ATOM   4874  HD1 PHE A 319      14.066  -8.375 -17.813  1.00 68.56           H
ATOM   4875  CD2 PHE A 319      13.308  -6.745 -14.993  1.00 68.56           C
ATOM   4876  HD2 PHE A 319      12.472  -6.239 -14.511  1.00 68.56           H
ATOM   4877  CE1 PHE A 319      15.448  -8.014 -16.167  1.00 68.56           C
ATOM   4878  HE1 PHE A 319      16.284  -8.521 -16.648  1.00 68.56           H
ATOM   4879  CE2 PHE A 319      14.564  -6.828 -14.334  1.00 68.56           C
ATOM   4880  HE2 PHE A 319      14.691  -6.384 -13.346  1.00 68.56           H
ATOM   4881  CZ  PHE A 319      15.607  -7.461 -14.935  1.00 68.56           C
ATOM   4882  HZ  PHE A 319      16.570  -7.524 -14.429  1.00 68.56           H
ATOM   4883  HN  PHE A 319      11.236  -4.885 -16.653  1.00 68.56           H
ATOM   4884  N   VAL A 320       9.444  -6.244 -18.712  1.00 72.15           N
ATOM   4885  CA  VAL A 320       8.250  -6.789 -19.337  1.00 72.15           C
ATOM   4886  C   VAL A 320       7.757  -5.821 -20.414  1.00 72.15           C
ATOM   4887  O   VAL A 320       7.087  -6.229 -21.361  1.00 72.15           O
ATOM   4888  HA  VAL A 320       8.527  -7.730 -19.811  1.00 72.15           H
ATOM   4889  CB  VAL A 320       7.193  -7.088 -18.272  1.00 72.15           C
ATOM   4890  HB  VAL A 320       6.719  -6.145 -17.996  1.00 72.15           H
ATOM   4891  CG1 VAL A 320       6.108  -8.016 -18.822  1.00 72.15           C
ATOM   4892 1HG1 VAL A 320       5.621  -7.541 -19.674  1.00 72.15           H
ATOM   4893 2HG1 VAL A 320       6.560  -8.955 -19.139  1.00 72.15           H
ATOM   4894 3HG1 VAL A 320       5.369  -8.212 -18.045  1.00 72.15           H
ATOM   4895  CG2 VAL A 320       7.833  -7.678 -17.014  1.00 72.15           C
ATOM   4896 1HG2 VAL A 320       8.345  -8.606 -17.268  1.00 72.15           H
ATOM   4897 2HG2 VAL A 320       8.551  -6.967 -16.604  1.00 72.15           H
ATOM   4898 3HG2 VAL A 320       7.060  -7.881 -16.273  1.00 72.15           H
ATOM   4899  HN  VAL A 320       9.276  -5.556 -18.007  1.00 72.15           H
ATOM   4900  N   GLY A 321       8.107  -4.556 -20.233  1.00 74.05           N
ATOM   4901  CA  GLY A 321       7.598  -3.507 -21.100  1.00 74.05           C
ATOM   4902  C   GLY A 321       8.564  -3.235 -22.255  1.00 74.05           C
ATOM   4903  O   GLY A 321       9.508  -2.459 -22.110  1.00 74.05           O
ATOM   4904 1HA  GLY A 321       6.625  -3.797 -21.496  1.00 74.05           H
ATOM   4905 2HA  GLY A 321       7.448  -2.594 -20.524  1.00 74.05           H
ATOM   4906  HN  GLY A 321       8.724  -4.244 -19.510  1.00 74.05           H
ATOM   4907  N   GLU A 322       8.295  -3.888 -23.376  1.00 65.78           N
ATOM   4908  CA  GLU A 322       9.062  -3.645 -24.586  1.00 65.78           C
ATOM   4909  C   GLU A 322       8.994  -2.165 -24.970  1.00 65.78           C
ATOM   4910  O   GLU A 322       9.986  -1.589 -25.411  1.00 65.78           O
ATOM   4911  HA  GLU A 322      10.088  -3.916 -24.338  1.00 65.78           H
ATOM   4912  CB  GLU A 322       8.572  -4.532 -25.733  1.00 65.78           C
ATOM   4913 1HB  GLU A 322       7.483  -4.522 -25.765  1.00 65.78           H
ATOM   4914 2HB  GLU A 322       9.034  -4.212 -26.667  1.00 65.78           H
ATOM   4915  CG  GLU A 322       8.994  -5.987 -25.519  1.00 65.78           C
ATOM   4916 1HG  GLU A 322      10.068  -6.035 -25.339  1.00 65.78           H
ATOM   4917 2HG  GLU A 322       8.504  -6.385 -24.631  1.00 65.78           H
ATOM   4918  CD  GLU A 322       8.636  -6.846 -26.734  1.00 65.78           C
ATOM   4919  OE1 GLU A 322       9.014  -8.037 -26.718  1.00 65.78           O
ATOM   4920  OE2 GLU A 322       7.992  -6.291 -27.651  1.00 65.78           O
ATOM   4921  HN  GLU A 322       7.570  -4.571 -23.465  1.00 65.78           H
ATOM   4922  N   ARG A 323       7.812  -1.594 -24.788  1.00 62.99           N
ATOM   4923  CA  ARG A 323       7.595  -0.199 -25.133  1.00 62.99           C
ATOM   4924  C   ARG A 323       8.394   0.710 -24.198  1.00 62.99           C
ATOM   4925  O   ARG A 323       9.110   1.601 -24.654  1.00 62.99           O
ATOM   4926  HA  ARG A 323       7.944  -0.109 -26.161  1.00 62.99           H
ATOM   4927  CB  ARG A 323       6.112   0.165 -25.043  1.00 62.99           C
ATOM   4928 1HB  ARG A 323       5.530  -0.499 -25.682  1.00 62.99           H
ATOM   4929 2HB  ARG A 323       5.758   0.016 -24.022  1.00 62.99           H
ATOM   4930  CG  ARG A 323       5.878   1.618 -25.462  1.00 62.99           C
ATOM   4931 1HG  ARG A 323       6.426   2.285 -24.797  1.00 62.99           H
ATOM   4932 2HG  ARG A 323       6.268   1.778 -26.467  1.00 62.99           H
ATOM   4933  CD  ARG A 323       4.388   1.966 -25.426  1.00 62.99           C
ATOM   4934 1HD  ARG A 323       3.856   1.400 -26.190  1.00 62.99           H
ATOM   4935 2HD  ARG A 323       3.963   1.681 -24.464  1.00 62.99           H
ATOM   4936  NE  ARG A 323       4.202   3.417 -25.651  1.00 62.99           N
ATOM   4937  HE  ARG A 323       4.911   3.908 -26.158  1.00 62.99           H
ATOM   4938  CZ  ARG A 323       3.142   4.114 -25.218  1.00 62.99           C
ATOM   4939  NH1 ARG A 323       2.163   3.508 -24.534  1.00 62.99           N
ATOM   4940 1HH1 ARG A 323       2.218   2.528 -24.343  1.00 62.99           H
ATOM   4941 2HH1 ARG A 323       1.376   4.036 -24.215  1.00 62.99           H
ATOM   4942  NH2 ARG A 323       3.078   5.427 -25.480  1.00 62.99           N
ATOM   4943 1HH2 ARG A 323       2.294   5.962 -25.164  1.00 62.99           H
ATOM   4944 2HH2 ARG A 323       3.813   5.872 -25.991  1.00 62.99           H
ATOM   4945  HN  ARG A 323       7.015  -2.066 -24.412  1.00 62.99           H
ATOM   4946  N   PHE A 324       8.246   0.455 -22.906  1.00 74.63           N
ATOM   4947  CA  PHE A 324       8.900   1.275 -21.901  1.00 74.63           C
ATOM   4948  C   PHE A 324      10.422   1.162 -22.006  1.00 74.63           C
ATOM   4949  O   PHE A 324      11.135   2.152 -21.847  1.00 74.63           O
ATOM   4950  HA  PHE A 324       8.601   2.308 -22.082  1.00 74.63           H
ATOM   4951  CB  PHE A 324       8.454   0.750 -20.535  1.00 74.63           C
ATOM   4952 1HB  PHE A 324       7.365   0.749 -20.496  1.00 74.63           H
ATOM   4953 2HB  PHE A 324       8.777  -0.286 -20.433  1.00 74.63           H
ATOM   4954  CG  PHE A 324       8.993   1.557 -19.352  1.00 74.63           C
ATOM   4955  CD1 PHE A 324      10.119   1.149 -18.708  1.00 74.63           C
ATOM   4956  HD1 PHE A 324      10.638   0.248 -19.035  1.00 74.63           H
ATOM   4957  CD2 PHE A 324       8.345   2.681 -18.944  1.00 74.63           C
ATOM   4958  HD2 PHE A 324       7.442   3.007 -19.460  1.00 74.63           H
ATOM   4959  CE1 PHE A 324      10.619   1.898 -17.610  1.00 74.63           C
ATOM   4960  HE1 PHE A 324      11.522   1.572 -17.094  1.00 74.63           H
ATOM   4961  CE2 PHE A 324       8.845   3.429 -17.846  1.00 74.63           C
ATOM   4962  HE2 PHE A 324       8.326   4.330 -17.519  1.00 74.63           H
ATOM   4963  CZ  PHE A 324       9.971   3.022 -17.202  1.00 74.63           C
ATOM   4964  HZ  PHE A 324      10.355   3.597 -16.359  1.00 74.63           H
ATOM   4965  HN  PHE A 324       7.693  -0.296 -22.545  1.00 74.63           H
ATOM   4966  N   ARG A 325      10.876  -0.054 -22.273  1.00 73.01           N
ATOM   4967  CA  ARG A 325      12.302  -0.318 -22.361  1.00 73.01           C
ATOM   4968  C   ARG A 325      12.928   0.514 -23.482  1.00 73.01           C
ATOM   4969  O   ARG A 325      14.011   1.072 -23.315  1.00 73.01           O
ATOM   4970  HA  ARG A 325      12.700  -0.029 -21.388  1.00 73.01           H
ATOM   4971  CB  ARG A 325      12.572  -1.801 -22.625  1.00 73.01           C
ATOM   4972 1HB  ARG A 325      12.002  -2.409 -21.923  1.00 73.01           H
ATOM   4973 2HB  ARG A 325      12.230  -2.064 -23.625  1.00 73.01           H
ATOM   4974  CG  ARG A 325      14.063  -2.119 -22.489  1.00 73.01           C
ATOM   4975 1HG  ARG A 325      14.620  -1.610 -23.275  1.00 73.01           H
ATOM   4976 2HG  ARG A 325      14.434  -1.739 -21.537  1.00 73.01           H
ATOM   4977  CD  ARG A 325      14.312  -3.626 -22.574  1.00 73.01           C
ATOM   4978 1HD  ARG A 325      15.361  -3.842 -22.371  1.00 73.01           H
ATOM   4979 2HD  ARG A 325      13.727  -4.144 -21.814  1.00 73.01           H
ATOM   4980  NE  ARG A 325      13.945  -4.124 -23.919  1.00 73.01           N
ATOM   4981  HE  ARG A 325      13.972  -3.478 -24.682  1.00 73.01           H
ATOM   4982  CZ  ARG A 325      13.579  -5.387 -24.178  1.00 73.01           C
ATOM   4983  NH1 ARG A 325      13.524  -6.295 -23.195  1.00 73.01           N
ATOM   4984 1HH1 ARG A 325      13.758  -6.033 -22.259  1.00 73.01           H
ATOM   4985 2HH1 ARG A 325      13.250  -7.235 -23.397  1.00 73.01           H
ATOM   4986  NH2 ARG A 325      13.267  -5.727 -25.436  1.00 73.01           N
ATOM   4987 1HH2 ARG A 325      12.992  -6.665 -25.647  1.00 73.01           H
ATOM   4988 2HH2 ARG A 325      13.310  -5.044 -26.165  1.00 73.01           H
ATOM   4989  HN  ARG A 325      10.289  -0.849 -22.428  1.00 73.01           H
ATOM   4990  N   ARG A 326      12.219   0.572 -24.600  1.00 68.32           N
ATOM   4991  CA  ARG A 326      12.680   1.345 -25.740  1.00 68.32           C
ATOM   4992  C   ARG A 326      12.669   2.839 -25.407  1.00 68.32           C
ATOM   4993  O   ARG A 326      13.627   3.551 -25.704  1.00 68.32           O
ATOM   4994  HA  ARG A 326      13.694   0.992 -25.924  1.00 68.32           H
ATOM   4995  CB  ARG A 326      11.800   1.097 -26.966  1.00 68.32           C
ATOM   4996 1HB  ARG A 326      10.772   0.916 -26.651  1.00 68.32           H
ATOM   4997 2HB  ARG A 326      11.788   1.986 -27.596  1.00 68.32           H
ATOM   4998  CG  ARG A 326      12.309  -0.099 -27.773  1.00 68.32           C
ATOM   4999 1HG  ARG A 326      13.345   0.071 -28.068  1.00 68.32           H
ATOM   5000 2HG  ARG A 326      12.298  -0.994 -27.151  1.00 68.32           H
ATOM   5001  CD  ARG A 326      11.450  -0.327 -29.019  1.00 68.32           C
ATOM   5002 1HD  ARG A 326      11.013   0.617 -29.347  1.00 68.32           H
ATOM   5003 2HD  ARG A 326      12.070  -0.693 -29.837  1.00 68.32           H
ATOM   5004  NE  ARG A 326      10.378  -1.303 -28.722  1.00 68.32           N
ATOM   5005  HE  ARG A 326      10.444  -1.828 -27.874  1.00 68.32           H
ATOM   5006  CZ  ARG A 326       9.324  -1.527 -29.519  1.00 68.32           C
ATOM   5007  NH1 ARG A 326       9.185  -0.852 -30.668  1.00 68.32           N
ATOM   5008 1HH1 ARG A 326       9.870  -0.175 -30.936  1.00 68.32           H
ATOM   5009 2HH1 ARG A 326       8.396  -1.025 -31.257  1.00 68.32           H
ATOM   5010  NH2 ARG A 326       8.412  -2.437 -29.150  1.00 68.32           N
ATOM   5011 1HH2 ARG A 326       7.620  -2.616 -29.733  1.00 68.32           H
ATOM   5012 2HH2 ARG A 326       8.523  -2.936 -28.291  1.00 68.32           H
ATOM   5013  HN  ARG A 326      11.346   0.102 -24.733  1.00 68.32           H
ATOM   5014  N   ASP A 327      11.575   3.268 -24.796  1.00 77.89           N
ATOM   5015  CA  ASP A 327      11.387   4.679 -24.501  1.00 77.89           C
ATOM   5016  C   ASP A 327      12.426   5.122 -23.469  1.00 77.89           C
ATOM   5017  O   ASP A 327      12.891   6.260 -23.500  1.00 77.89           O
ATOM   5018  HA  ASP A 327      11.505   5.189 -25.457  1.00 77.89           H
ATOM   5019  CB  ASP A 327       9.998   4.939 -23.915  1.00 77.89           C
ATOM   5020 1HB  ASP A 327       9.802   4.234 -23.108  1.00 77.89           H
ATOM   5021 2HB  ASP A 327       9.964   5.938 -23.482  1.00 77.89           H
ATOM   5022  CG  ASP A 327       8.917   4.806 -24.990  1.00 77.89           C
ATOM   5023  OD1 ASP A 327       9.297   4.799 -26.180  1.00 77.89           O
ATOM   5024  OD2 ASP A 327       7.734   4.714 -24.596  1.00 77.89           O
ATOM   5025  HN  ASP A 327      10.827   2.672 -24.504  1.00 77.89           H
ATOM   5026  N   LEU A 328      12.760   4.199 -22.578  1.00 79.75           N
ATOM   5027  CA  LEU A 328      13.766   4.467 -21.564  1.00 79.75           C
ATOM   5028  C   LEU A 328      15.104   4.759 -22.245  1.00 79.75           C
ATOM   5029  O   LEU A 328      15.718   5.795 -21.995  1.00 79.75           O
ATOM   5030  HA  LEU A 328      13.453   5.358 -21.021  1.00 79.75           H
ATOM   5031  CB  LEU A 328      13.827   3.319 -20.554  1.00 79.75           C
ATOM   5032 1HB  LEU A 328      12.860   3.249 -20.055  1.00 79.75           H
ATOM   5033 2HB  LEU A 328      13.971   2.387 -21.101  1.00 79.75           H
ATOM   5034  CG  LEU A 328      14.916   3.424 -19.485  1.00 79.75           C
ATOM   5035  HG  LEU A 328      15.876   3.546 -19.986  1.00 79.75           H
ATOM   5036  CD1 LEU A 328      14.705   4.659 -18.607  1.00 79.75           C
ATOM   5037 1HD1 LEU A 328      14.736   5.555 -19.226  1.00 79.75           H
ATOM   5038 2HD1 LEU A 328      13.735   4.592 -18.113  1.00 79.75           H
ATOM   5039 3HD1 LEU A 328      15.492   4.709 -17.855  1.00 79.75           H
ATOM   5040  CD2 LEU A 328      14.997   2.140 -18.658  1.00 79.75           C
ATOM   5041 1HD2 LEU A 328      14.041   1.963 -18.166  1.00 79.75           H
ATOM   5042 2HD2 LEU A 328      15.231   1.300 -19.312  1.00 79.75           H
ATOM   5043 3HD2 LEU A 328      15.779   2.241 -17.905  1.00 79.75           H
ATOM   5044  HN  LEU A 328      12.357   3.285 -22.543  1.00 79.75           H
ATOM   5045  N   VAL A 329      15.518   3.827 -23.091  1.00 80.51           N
ATOM   5046  CA  VAL A 329      16.813   3.928 -23.741  1.00 80.51           C
ATOM   5047  C   VAL A 329      16.862   5.211 -24.574  1.00 80.51           C
ATOM   5048  O   VAL A 329      17.897   5.873 -24.640  1.00 80.51           O
ATOM   5049  HA  VAL A 329      17.570   3.989 -22.959  1.00 80.51           H
ATOM   5050  CB  VAL A 329      17.084   2.669 -24.567  1.00 80.51           C
ATOM   5051  HB  VAL A 329      16.246   2.530 -25.251  1.00 80.51           H
ATOM   5052  CG1 VAL A 329      18.354   2.826 -25.406  1.00 80.51           C
ATOM   5053 1HG1 VAL A 329      18.239   3.671 -26.085  1.00 80.51           H
ATOM   5054 2HG1 VAL A 329      19.205   3.002 -24.747  1.00 80.51           H
ATOM   5055 3HG1 VAL A 329      18.523   1.917 -25.983  1.00 80.51           H
ATOM   5056  CG2 VAL A 329      17.169   1.433 -23.670  1.00 80.51           C
ATOM   5057 1HG2 VAL A 329      17.978   1.560 -22.951  1.00 80.51           H
ATOM   5058 2HG2 VAL A 329      16.226   1.305 -23.137  1.00 80.51           H
ATOM   5059 3HG2 VAL A 329      17.362   0.552 -24.282  1.00 80.51           H
ATOM   5060  HN  VAL A 329      14.986   3.016 -23.333  1.00 80.51           H
ATOM   5061  N   LYS A 330      15.731   5.524 -25.188  1.00 74.77           N
ATOM   5062  CA  LYS A 330      15.633   6.712 -26.018  1.00 74.77           C
ATOM   5063  C   LYS A 330      15.883   7.952 -25.157  1.00 74.77           C
[truncated: 117,162 more chars]
