# Supplementary material for: Noncanonical roles of chemokine regions in CCR9 activation revealed by structural modeling and mutational mapping
Source: Nat Commun. 2025 Aug 18;16:7695. doi: 10.1038/s41467-025-62321-9 (PMC12361432; doi:10.1038/s41467-025-62321-9)
Supplement: Supplementary file 5 — Supplementary Data 3 [file 41467_2025_62321_MOESM5_ESM.zip › CCR9_CCL25_01_rnk4.pdb]

ATOM      1  N   GLU A  20      -5.947  -5.201  57.777  1.00 50.13           N
ATOM      2  CA  GLU A  20      -5.851  -6.265  56.792  1.00 50.13           C
ATOM      3  C   GLU A  20      -6.097  -7.623  57.452  1.00 50.13           C
ATOM      4  O   GLU A  20      -5.180  -8.217  58.019  1.00 50.13           O
ATOM      5  HA  GLU A  20      -6.637  -6.059  56.065  1.00 50.13           H
ATOM      6  CB  GLU A  20      -4.494  -6.237  56.085  1.00 50.13           C
ATOM      7 1HB  GLU A  20      -3.725  -5.897  56.779  1.00 50.13           H
ATOM      8 2HB  GLU A  20      -4.284  -7.216  55.654  1.00 50.13           H
ATOM      9  CG  GLU A  20      -4.504  -5.246  54.919  1.00 50.13           C
ATOM     10 1HG  GLU A  20      -5.479  -5.263  54.431  1.00 50.13           H
ATOM     11 2HG  GLU A  20      -4.353  -4.235  55.295  1.00 50.13           H
ATOM     12  CD  GLU A  20      -3.413  -5.586  53.901  1.00 50.13           C
ATOM     13  OE1 GLU A  20      -3.569  -5.158  52.737  1.00 50.13           O
ATOM     14  OE2 GLU A  20      -2.448  -6.266  54.311  1.00 50.13           O
ATOM     15  HN  GLU A  20      -6.170  -5.502  58.704  1.00 50.13           H
ATOM     16  N   SER A  21      -7.339  -8.075  57.358  1.00 58.26           N
ATOM     17  CA  SER A  21      -7.688  -9.405  57.826  1.00 58.26           C
ATOM     18  C   SER A  21      -6.799 -10.449  57.147  1.00 58.26           C
ATOM     19  O   SER A  21      -6.380 -10.265  56.006  1.00 58.26           O
ATOM     20  HA  SER A  21      -7.508  -9.390  58.901  1.00 58.26           H
ATOM     21  CB  SER A  21      -9.164  -9.712  57.561  1.00 58.26           C
ATOM     22 1HB  SER A  21      -9.399 -10.709  57.934  1.00 58.26           H
ATOM     23 2HB  SER A  21      -9.785  -9.009  58.116  1.00 58.26           H
ATOM     24  OG  SER A  21      -9.485  -9.636  56.175  1.00 58.26           O
ATOM     25  HG  SER A  21      -9.705 -10.546  55.825  1.00 58.26           H
ATOM     26  HN  SER A  21      -8.097  -7.550  56.972  1.00 58.26           H
ATOM     27  N   THR A  22      -6.538 -11.523  57.879  1.00 59.71           N
ATOM     28  CA  THR A  22      -5.757 -12.623  57.340  1.00 59.71           C
ATOM     29  C   THR A  22      -6.313 -13.057  55.982  1.00 59.71           C
ATOM     30  O   THR A  22      -5.560 -13.472  55.103  1.00 59.71           O
ATOM     31  HA  THR A  22      -4.739 -12.272  57.171  1.00 59.71           H
ATOM     32  CB  THR A  22      -5.744 -13.747  58.378  1.00 59.71           C
ATOM     33  HB  THR A  22      -5.548 -14.710  57.907  1.00 59.71           H
ATOM     34  OG1 THR A  22      -7.004 -13.628  59.034  1.00 59.71           O
ATOM     35  HG1 THR A  22      -7.721 -14.044  58.476  1.00 59.71           H
ATOM     36  CG2 THR A  22      -4.721 -13.505  59.490  1.00 59.71           C
ATOM     37 1HG2 THR A  22      -4.957 -12.574  60.005  1.00 59.71           H
ATOM     38 2HG2 THR A  22      -3.723 -13.437  59.056  1.00 59.71           H
ATOM     39 3HG2 THR A  22      -4.753 -14.331  60.199  1.00 59.71           H
ATOM     40  HN  THR A  22      -6.849 -11.647  58.821  1.00 59.71           H
ATOM     41  N   SER A  23      -7.627 -12.946  55.854  1.00 63.21           N
ATOM     42  CA  SER A  23      -8.292 -13.315  54.616  1.00 63.21           C
ATOM     43  C   SER A  23      -7.772 -12.450  53.465  1.00 63.21           C
ATOM     44  O   SER A  23      -7.575 -12.941  52.355  1.00 63.21           O
ATOM     45  HA  SER A  23      -8.038 -14.362  54.452  1.00 63.21           H
ATOM     46  CB  SER A  23      -9.810 -13.173  54.742  1.00 63.21           C
ATOM     47 1HB  SER A  23     -10.293 -13.693  53.915  1.00 63.21           H
ATOM     48 2HB  SER A  23     -10.144 -13.656  55.660  1.00 63.21           H
ATOM     49  OG  SER A  23     -10.220 -11.808  54.748  1.00 63.21           O
ATOM     50  HG  SER A  23     -11.217 -11.750  54.693  1.00 63.21           H
ATOM     51  HN  SER A  23      -8.233 -12.612  56.576  1.00 63.21           H
ATOM     52  N   SER A  24      -7.565 -11.177  53.771  1.00 68.28           N
ATOM     53  CA  SER A  24      -7.142 -10.224  52.759  1.00 68.28           C
ATOM     54  C   SER A  24      -5.751 -10.594  52.240  1.00 68.28           C
ATOM     55  O   SER A  24      -5.443 -10.379  51.069  1.00 68.28           O
ATOM     56  HA  SER A  24      -7.881 -10.303  51.961  1.00 68.28           H
ATOM     57  CB  SER A  24      -7.140  -8.798  53.312  1.00 68.28           C
ATOM     58 1HB  SER A  24      -7.609  -8.129  52.591  1.00 68.28           H
ATOM     59 2HB  SER A  24      -7.742  -8.760  54.220  1.00 68.28           H
ATOM     60  OG  SER A  24      -5.822  -8.338  53.598  1.00 68.28           O
ATOM     61  HG  SER A  24      -5.453  -8.826  54.389  1.00 68.28           H
ATOM     62  HN  SER A  24      -7.681 -10.796  54.688  1.00 68.28           H
ATOM     63  N   MET A  25      -4.947 -11.145  53.138  1.00 65.43           N
ATOM     64  CA  MET A  25      -3.584 -11.515  52.796  1.00 65.43           C
ATOM     65  C   MET A  25      -3.554 -12.820  51.998  1.00 65.43           C
ATOM     66  O   MET A  25      -2.755 -12.969  51.074  1.00 65.43           O
ATOM     67  HA  MET A  25      -3.203 -10.697  52.183  1.00 65.43           H
ATOM     68  CB  MET A  25      -2.762 -11.680  54.076  1.00 65.43           C
ATOM     69 1HB  MET A  25      -3.132 -10.996  54.840  1.00 65.43           H
ATOM     70 2HB  MET A  25      -2.888 -12.690  54.465  1.00 65.43           H
ATOM     71  CG  MET A  25      -1.279 -11.409  53.814  1.00 65.43           C
ATOM     72 1HG  MET A  25      -0.854 -12.214  53.216  1.00 65.43           H
ATOM     73 2HG  MET A  25      -1.165 -10.490  53.238  1.00 65.43           H
ATOM     74  SD  MET A  25      -0.402 -11.270  55.362  1.00 65.43           S
ATOM     75  CE  MET A  25       1.186 -10.710  54.770  1.00 65.43           C
ATOM     76 1HE  MET A  25       1.602 -11.453  54.089  1.00 65.43           H
ATOM     77 2HE  MET A  25       1.064  -9.763  54.243  1.00 65.43           H
ATOM     78 3HE  MET A  25       1.861 -10.571  55.614  1.00 65.43           H
ATOM     79  HN  MET A  25      -5.212 -11.338  54.083  1.00 65.43           H
ATOM     80  N   GLU A  26      -4.435 -13.732  52.383  1.00 60.02           N
ATOM     81  CA  GLU A  26      -4.577 -14.986  51.663  1.00 60.02           C
ATOM     82  C   GLU A  26      -5.061 -14.725  50.235  1.00 60.02           C
ATOM     83  O   GLU A  26      -4.573 -15.341  49.288  1.00 60.02           O
ATOM     84  HA  GLU A  26      -3.579 -15.422  51.641  1.00 60.02           H
ATOM     85  CB  GLU A  26      -5.525 -15.936  52.398  1.00 60.02           C
ATOM     86 1HB  GLU A  26      -6.397 -15.385  52.750  1.00 60.02           H
ATOM     87 2HB  GLU A  26      -5.778 -16.776  51.751  1.00 60.02           H
ATOM     88  CG  GLU A  26      -4.852 -16.532  53.636  1.00 60.02           C
ATOM     89 1HG  GLU A  26      -3.951 -17.071  53.340  1.00 60.02           H
ATOM     90 2HG  GLU A  26      -4.539 -15.731  54.306  1.00 60.02           H
ATOM     91  CD  GLU A  26      -5.801 -17.480  54.372  1.00 60.02           C
ATOM     92  OE1 GLU A  26      -5.288 -18.271  55.193  1.00 60.02           O
ATOM     93  OE2 GLU A  26      -7.017 -17.391  54.098  1.00 60.02           O
ATOM     94  HN  GLU A  26      -5.043 -13.625  53.170  1.00 60.02           H
ATOM     95  N   ASP A  27      -6.014 -13.812  50.124  1.00 67.35           N
ATOM     96  CA  ASP A  27      -6.604 -13.497  48.834  1.00 67.35           C
ATOM     97  C   ASP A  27      -5.505 -13.034  47.875  1.00 67.35           C
ATOM     98  O   ASP A  27      -5.520 -13.379  46.694  1.00 67.35           O
ATOM     99  HA  ASP A  27      -7.082 -14.420  48.505  1.00 67.35           H
ATOM    100  CB  ASP A  27      -7.630 -12.370  48.957  1.00 67.35           C
ATOM    101 1HB  ASP A  27      -7.218 -11.563  49.563  1.00 67.35           H
ATOM    102 2HB  ASP A  27      -7.839 -11.954  47.971  1.00 67.35           H
ATOM    103  CG  ASP A  27      -8.929 -12.876  49.588  1.00 67.35           C
ATOM    104  OD1 ASP A  27      -9.151 -14.104  49.519  1.00 67.35           O
ATOM    105  OD2 ASP A  27      -9.669 -12.024  50.125  1.00 67.35           O
ATOM    106  HN  ASP A  27      -6.383 -13.292  50.895  1.00 67.35           H
ATOM    107  N   TYR A  28      -4.577 -12.260  48.419  1.00 66.67           N
ATOM    108  CA  TYR A  28      -3.491 -11.718  47.620  1.00 66.67           C
ATOM    109  C   TYR A  28      -2.502 -12.816  47.223  1.00 66.67           C
ATOM    110  O   TYR A  28      -2.011 -12.836  46.096  1.00 66.67           O
ATOM    111  HA  TYR A  28      -3.922 -11.284  46.717  1.00 66.67           H
ATOM    112  CB  TYR A  28      -2.776 -10.702  48.513  1.00 66.67           C
ATOM    113 1HB  TYR A  28      -3.486  -9.929  48.806  1.00 66.67           H
ATOM    114 2HB  TYR A  28      -2.453 -11.201  49.426  1.00 66.67           H
ATOM    115  CG  TYR A  28      -1.565 -10.039  47.854  1.00 66.67           C
ATOM    116  CD1 TYR A  28      -0.293 -10.500  48.127  1.00 66.67           C
ATOM    117  HD1 TYR A  28      -0.151 -11.336  48.812  1.00 66.67           H
ATOM    118  CD2 TYR A  28      -1.744  -8.980  46.987  1.00 66.67           C
ATOM    119  HD2 TYR A  28      -2.749  -8.617  46.772  1.00 66.67           H
ATOM    120  CE1 TYR A  28       0.847  -9.875  47.507  1.00 66.67           C
ATOM    121  HE1 TYR A  28       1.857 -10.229  47.714  1.00 66.67           H
ATOM    122  CE2 TYR A  28      -0.604  -8.356  46.368  1.00 66.67           C
ATOM    123  HE2 TYR A  28      -0.732  -7.519  45.681  1.00 66.67           H
ATOM    124  CZ  TYR A  28       0.635  -8.834  46.658  1.00 66.67           C
ATOM    125  OH  TYR A  28       1.712  -8.245  46.073  1.00 66.67           O
ATOM    126  HH  TYR A  28       1.437  -7.390  45.633  1.00 66.67           H
ATOM    127  HN  TYR A  28      -4.560 -12.003  49.385  1.00 66.67           H
ATOM    128  N   VAL A  29      -2.239 -13.703  48.172  1.00 66.90           N
ATOM    129  CA  VAL A  29      -1.249 -14.746  47.968  1.00 66.90           C
ATOM    130  C   VAL A  29      -1.779 -15.755  46.948  1.00 66.90           C
ATOM    131  O   VAL A  29      -1.021 -16.272  46.129  1.00 66.90           O
ATOM    132  HA  VAL A  29      -0.353 -14.274  47.562  1.00 66.90           H
ATOM    133  CB  VAL A  29      -0.881 -15.387  49.308  1.00 66.90           C
ATOM    134  HB  VAL A  29      -1.805 -15.687  49.801  1.00 66.90           H
ATOM    135  CG1 VAL A  29      -0.031 -16.642  49.100  1.00 66.90           C
ATOM    136 1HG1 VAL A  29      -0.591 -17.366  48.508  1.00 66.90           H
ATOM    137 2HG1 VAL A  29       0.887 -16.377  48.575  1.00 66.90           H
ATOM    138 3HG1 VAL A  29       0.216 -17.078  50.068  1.00 66.90           H
ATOM    139  CG2 VAL A  29      -0.166 -14.386  50.217  1.00 66.90           C
ATOM    140 1HG2 VAL A  29       0.747 -14.042  49.732  1.00 66.90           H
ATOM    141 2HG2 VAL A  29      -0.820 -13.534  50.405  1.00 66.90           H
ATOM    142 3HG2 VAL A  29       0.084 -14.867  51.162  1.00 66.90           H
ATOM    143  HN  VAL A  29      -2.689 -13.716  49.065  1.00 66.90           H
ATOM    144  N   ASN A  30      -3.078 -16.005  47.031  1.00 61.51           N
ATOM    145  CA  ASN A  30      -3.694 -17.039  46.217  1.00 61.51           C
ATOM    146  C   ASN A  30      -4.081 -16.449  44.859  1.00 61.51           C
ATOM    147  O   ASN A  30      -4.542 -17.169  43.975  1.00 61.51           O
ATOM    148  HA  ASN A  30      -2.942 -17.823  46.132  1.00 61.51           H
ATOM    149  CB  ASN A  30      -4.965 -17.576  46.878  1.00 61.51           C
ATOM    150 1HB  ASN A  30      -5.619 -16.746  47.145  1.00 61.51           H
ATOM    151 2HB  ASN A  30      -5.512 -18.199  46.171  1.00 61.51           H
ATOM    152  CG  ASN A  30      -4.630 -18.391  48.129  1.00 61.51           C
ATOM    153  OD1 ASN A  30      -3.564 -18.971  48.256  1.00 61.51           O
ATOM    154  ND2 ASN A  30      -5.596 -18.401  49.043  1.00 61.51           N
ATOM    155 1HD2 ASN A  30      -6.447 -17.904  48.876  1.00 61.51           H
ATOM    156 2HD2 ASN A  30      -5.471 -18.907  49.897  1.00 61.51           H
ATOM    157  HN  ASN A  30      -3.704 -15.517  47.639  1.00 61.51           H
ATOM    158  N   PHE A  31      -3.878 -15.146  44.736  1.00 69.93           N
ATOM    159  CA  PHE A  31      -4.200 -14.452  43.501  1.00 69.93           C
ATOM    160  C   PHE A  31      -3.320 -14.945  42.350  1.00 69.93           C
ATOM    161  O   PHE A  31      -2.096 -14.977  42.469  1.00 69.93           O
ATOM    162  HA  PHE A  31      -5.245 -14.663  43.273  1.00 69.93           H
ATOM    163  CB  PHE A  31      -3.922 -12.966  43.737  1.00 69.93           C
ATOM    164 1HB  PHE A  31      -4.433 -12.652  44.648  1.00 69.93           H
ATOM    165 2HB  PHE A  31      -2.854 -12.828  43.907  1.00 69.93           H
ATOM    166  CG  PHE A  31      -4.361 -12.060  42.585  1.00 69.93           C
ATOM    167  CD1 PHE A  31      -3.444 -11.605  41.691  1.00 69.93           C
ATOM    168  HD1 PHE A  31      -2.396 -11.886  41.794  1.00 69.93           H
ATOM    169  CD2 PHE A  31      -5.669 -11.709  42.456  1.00 69.93           C
ATOM    170  HD2 PHE A  31      -6.404 -12.074  43.174  1.00 69.93           H
ATOM    171  CE1 PHE A  31      -3.851 -10.764  40.621  1.00 69.93           C
ATOM    172  HE1 PHE A  31      -3.116 -10.399  39.904  1.00 69.93           H
ATOM    173  CE2 PHE A  31      -6.076 -10.868  41.387  1.00 69.93           C
ATOM    174  HE2 PHE A  31      -7.125 -10.587  41.284  1.00 69.93           H
ATOM    175  CZ  PHE A  31      -5.159 -10.413  40.492  1.00 69.93           C
ATOM    176  HZ  PHE A  31      -5.472  -9.768  39.672  1.00 69.93           H
ATOM    177  HN  PHE A  31      -3.503 -14.567  45.461  1.00 69.93           H
ATOM    178  N   ASN A  32      -3.979 -15.319  41.263  1.00 62.01           N
ATOM    179  CA  ASN A  32      -3.272 -15.809  40.091  1.00 62.01           C
ATOM    180  C   ASN A  32      -2.765 -14.620  39.273  1.00 62.01           C
ATOM    181  O   ASN A  32      -3.520 -14.019  38.510  1.00 62.01           O
ATOM    182  HA  ASN A  32      -2.461 -16.423  40.482  1.00 62.01           H
ATOM    183  CB  ASN A  32      -4.197 -16.638  39.197  1.00 62.01           C
ATOM    184 1HB  ASN A  32      -4.734 -17.368  39.802  1.00 62.01           H
ATOM    185 2HB  ASN A  32      -4.945 -15.989  38.741  1.00 62.01           H
ATOM    186  CG  ASN A  32      -3.402 -17.357  38.105  1.00 62.01           C
ATOM    187  OD1 ASN A  32      -2.189 -17.266  38.021  1.00 62.01           O
ATOM    188  ND2 ASN A  32      -4.153 -18.076  37.275  1.00 62.01           N
ATOM    189 1HD2 ASN A  32      -5.145 -18.109  37.399  1.00 62.01           H
ATOM    190 2HD2 ASN A  32      -3.726 -18.583  36.527  1.00 62.01           H
ATOM    191  HN  ASN A  32      -4.974 -15.291  41.175  1.00 62.01           H
ATOM    192  N   PHE A  33      -1.489 -14.316  39.459  1.00 65.36           N
ATOM    193  CA  PHE A  33      -0.842 -13.284  38.667  1.00 65.36           C
ATOM    194  C   PHE A  33      -0.412 -13.828  37.303  1.00 65.36           C
ATOM    195  O   PHE A  33       0.779 -13.880  36.998  1.00 65.36           O
ATOM    196  HA  PHE A  33      -1.568 -12.483  38.524  1.00 65.36           H
ATOM    197  CB  PHE A  33       0.401 -12.839  39.440  1.00 65.36           C
ATOM    198 1HB  PHE A  33       1.002 -13.717  39.678  1.00 65.36           H
ATOM    199 2HB  PHE A  33       1.009 -12.202  38.797  1.00 65.36           H
ATOM    200  CG  PHE A  33       0.092 -12.085  40.735  1.00 65.36           C
ATOM    201  CD1 PHE A  33      -0.166 -10.750  40.699  1.00 65.36           C
ATOM    202  HD1 PHE A  33      -0.153 -10.218  39.748  1.00 65.36           H
ATOM    203  CD2 PHE A  33       0.076 -12.749  41.921  1.00 65.36           C
ATOM    204  HD2 PHE A  33       0.283 -13.819  41.950  1.00 65.36           H
ATOM    205  CE1 PHE A  33      -0.453 -10.050  41.900  1.00 65.36           C
ATOM    206  HE1 PHE A  33      -0.660  -8.980  41.872  1.00 65.36           H
ATOM    207  CE2 PHE A  33      -0.211 -12.049  43.123  1.00 65.36           C
ATOM    208  HE2 PHE A  33      -0.225 -12.581  44.074  1.00 65.36           H
ATOM    209  CZ  PHE A  33      -0.470 -10.714  43.087  1.00 65.36           C
ATOM    210  HZ  PHE A  33      -0.690 -10.177  44.009  1.00 65.36           H
ATOM    211  HN  PHE A  33      -0.901 -14.760  40.135  1.00 65.36           H
ATOM    212  N   THR A  34      -1.405 -14.221  36.518  1.00 64.32           N
ATOM    213  CA  THR A  34      -1.190 -14.458  35.101  1.00 64.32           C
ATOM    214  C   THR A  34      -0.659 -13.193  34.423  1.00 64.32           C
ATOM    215  O   THR A  34      -1.144 -12.094  34.687  1.00 64.32           O
ATOM    216  HA  THR A  34      -0.422 -15.225  34.994  1.00 64.32           H
ATOM    217  CB  THR A  34      -2.504 -14.964  34.502  1.00 64.32           C
ATOM    218  HB  THR A  34      -2.466 -14.947  33.413  1.00 64.32           H
ATOM    219  OG1 THR A  34      -3.498 -14.134  35.095  1.00 64.32           O
ATOM    220  HG1 THR A  34      -3.340 -13.178  34.846  1.00 64.32           H
ATOM    221  CG2 THR A  34      -2.861 -16.373  34.979  1.00 64.32           C
ATOM    222 1HG2 THR A  34      -2.965 -16.374  36.064  1.00 64.32           H
ATOM    223 2HG2 THR A  34      -2.071 -17.066  34.689  1.00 64.32           H
ATOM    224 3HG2 THR A  34      -3.802 -16.683  34.524  1.00 64.32           H
ATOM    225  HN  THR A  34      -2.340 -14.376  36.836  1.00 64.32           H
ATOM    226  N   ASP A  35       0.329 -13.392  33.563  1.00 68.14           N
ATOM    227  CA  ASP A  35       1.003 -12.273  32.927  1.00 68.14           C
ATOM    228  C   ASP A  35       0.245 -11.881  31.657  1.00 68.14           C
ATOM    229  O   ASP A  35       0.600 -12.311  30.560  1.00 68.14           O
ATOM    230  HA  ASP A  35       1.005 -11.478  33.673  1.00 68.14           H
ATOM    231  CB  ASP A  35       2.433 -12.645  32.529  1.00 68.14           C
ATOM    232 1HB  ASP A  35       2.887 -13.248  33.315  1.00 68.14           H
ATOM    233 2HB  ASP A  35       2.415 -13.258  31.627  1.00 68.14           H
ATOM    234  CG  ASP A  35       3.278 -11.394  32.285  1.00 68.14           C
ATOM    235  OD1 ASP A  35       2.748 -10.292  32.545  1.00 68.14           O
ATOM    236  OD2 ASP A  35       4.434 -11.567  31.843  1.00 68.14           O
ATOM    237  HN  ASP A  35       0.668 -14.295  33.299  1.00 68.14           H
ATOM    238  N   PHE A  36      -0.784 -11.069  31.847  1.00 81.87           N
ATOM    239  CA  PHE A  36      -1.547 -10.552  30.723  1.00 81.87           C
ATOM    240  C   PHE A  36      -0.883  -9.304  30.138  1.00 81.87           C
ATOM    241  O   PHE A  36      -1.262  -8.840  29.064  1.00 81.87           O
ATOM    242  HA  PHE A  36      -1.577 -11.334  29.965  1.00 81.87           H
ATOM    243  CB  PHE A  36      -2.930 -10.176  31.257  1.00 81.87           C
ATOM    244 1HB  PHE A  36      -2.810  -9.551  32.141  1.00 81.87           H
ATOM    245 2HB  PHE A  36      -3.446  -9.574  30.509  1.00 81.87           H
ATOM    246  CG  PHE A  36      -3.807 -11.378  31.615  1.00 81.87           C
ATOM    247  CD1 PHE A  36      -3.805 -12.482  30.820  1.00 81.87           C
ATOM    248  HD1 PHE A  36      -3.179 -12.510  29.929  1.00 81.87           H
ATOM    249  CD2 PHE A  36      -4.588 -11.343  32.728  1.00 81.87           C
ATOM    250  HD2 PHE A  36      -4.590 -10.458  33.364  1.00 81.87           H
ATOM    251  CE1 PHE A  36      -4.618 -13.597  31.153  1.00 81.87           C
ATOM    252  HE1 PHE A  36      -4.616 -14.482  30.516  1.00 81.87           H
ATOM    253  CE2 PHE A  36      -5.401 -12.458  33.060  1.00 81.87           C
ATOM    254  HE2 PHE A  36      -6.027 -12.430  33.952  1.00 81.87           H
ATOM    255  CZ  PHE A  36      -5.399 -13.562  32.266  1.00 81.87           C
ATOM    256  HZ  PHE A  36      -6.023 -14.418  32.521  1.00 81.87           H
ATOM    257  HN  PHE A  36      -1.098 -10.765  32.746  1.00 81.87           H
ATOM    258  N   TYR A  37       0.097  -8.795  30.871  1.00 86.41           N
ATOM    259  CA  TYR A  37       0.872  -7.660  30.399  1.00 86.41           C
ATOM    260  C   TYR A  37       2.066  -8.121  29.561  1.00 86.41           C
ATOM    261  O   TYR A  37       3.034  -8.660  30.095  1.00 86.41           O
ATOM    262  HA  TYR A  37       0.221  -7.041  29.782  1.00 86.41           H
ATOM    263  CB  TYR A  37       1.389  -6.952  31.654  1.00 86.41           C
ATOM    264 1HB  TYR A  37       0.549  -6.761  32.322  1.00 86.41           H
ATOM    265 2HB  TYR A  37       2.070  -7.620  32.181  1.00 86.41           H
ATOM    266  CG  TYR A  37       2.108  -5.632  31.371  1.00 86.41           C
ATOM    267  CD1 TYR A  37       3.485  -5.602  31.280  1.00 86.41           C
ATOM    268  HD1 TYR A  37       4.060  -6.519  31.408  1.00 86.41           H
ATOM    269  CD2 TYR A  37       1.380  -4.471  31.208  1.00 86.41           C
ATOM    270  HD2 TYR A  37       0.293  -4.494  31.281  1.00 86.41           H
ATOM    271  CE1 TYR A  37       4.162  -4.359  31.014  1.00 86.41           C
ATOM    272  HE1 TYR A  37       5.249  -4.322  30.939  1.00 86.41           H
ATOM    273  CE2 TYR A  37       2.058  -3.228  30.943  1.00 86.41           C
ATOM    274  HE2 TYR A  37       1.495  -2.303  30.812  1.00 86.41           H
ATOM    275  CZ  TYR A  37       3.415  -3.234  30.859  1.00 86.41           C
ATOM    276  OH  TYR A  37       4.055  -2.060  30.607  1.00 86.41           O
ATOM    277  HH  TYR A  37       3.387  -1.342  30.410  1.00 86.41           H
ATOM    278  HN  TYR A  37       0.364  -9.145  31.769  1.00 86.41           H
ATOM    279  N   CYS A  38       1.958  -7.892  28.260  1.00 89.83           N
ATOM    280  CA  CYS A  38       2.957  -8.387  27.328  1.00 89.83           C
ATOM    281  C   CYS A  38       3.958  -7.262  27.056  1.00 89.83           C
ATOM    282  O   CYS A  38       3.605  -6.239  26.473  1.00 89.83           O
ATOM    283  HA  CYS A  38       3.446  -9.232  27.812  1.00 89.83           H
ATOM    284  CB  CYS A  38       2.319  -8.906  26.038  1.00 89.83           C
ATOM    285 1HB  CYS A  38       1.522  -9.612  26.275  1.00 89.83           H
ATOM    286 2HB  CYS A  38       1.862  -8.082  25.491  1.00 89.83           H
ATOM    287  SG  CYS A  38       3.585  -9.721  24.997  1.00 89.83           S
ATOM    288  HN  CYS A  38       1.207  -7.381  27.842  1.00 89.83           H
ATOM    289  N   GLU A  39       5.189  -7.491  27.492  1.00 81.73           N
ATOM    290  CA  GLU A  39       6.280  -6.593  27.156  1.00 81.73           C
ATOM    291  C   GLU A  39       6.838  -6.930  25.772  1.00 81.73           C
ATOM    292  O   GLU A  39       7.140  -8.087  25.485  1.00 81.73           O
ATOM    293  HA  GLU A  39       5.842  -5.595  27.146  1.00 81.73           H
ATOM    294  CB  GLU A  39       7.380  -6.646  28.219  1.00 81.73           C
ATOM    295 1HB  GLU A  39       7.757  -7.665  28.307  1.00 81.73           H
ATOM    296 2HB  GLU A  39       8.157  -5.919  27.980  1.00 81.73           H
ATOM    297  CG  GLU A  39       6.834  -6.257  29.594  1.00 81.73           C
ATOM    298 1HG  GLU A  39       6.258  -5.335  29.513  1.00 81.73           H
ATOM    299 2HG  GLU A  39       6.152  -7.029  29.950  1.00 81.73           H
ATOM    300  CD  GLU A  39       7.970  -6.068  30.601  1.00 81.73           C
ATOM    301  OE1 GLU A  39       7.701  -5.439  31.648  1.00 81.73           O
ATOM    302  OE2 GLU A  39       9.081  -6.557  30.303  1.00 81.73           O
ATOM    303  HN  GLU A  39       5.443  -8.271  28.064  1.00 81.73           H
ATOM    304  N   LYS A  40       6.958  -5.897  24.950  1.00 87.41           N
ATOM    305  CA  LYS A  40       7.272  -6.092  23.545  1.00 87.41           C
ATOM    306  C   LYS A  40       8.736  -5.722  23.298  1.00 87.41           C
ATOM    307  O   LYS A  40       9.109  -5.361  22.183  1.00 87.41           O
ATOM    308  HA  LYS A  40       7.142  -7.151  23.325  1.00 87.41           H
ATOM    309  CB  LYS A  40       6.286  -5.322  22.664  1.00 87.41           C
ATOM    310 1HB  LYS A  40       6.353  -4.256  22.882  1.00 87.41           H
ATOM    311 2HB  LYS A  40       6.553  -5.449  21.615  1.00 87.41           H
ATOM    312  CG  LYS A  40       4.853  -5.805  22.894  1.00 87.41           C
ATOM    313 1HG  LYS A  40       4.646  -5.848  23.963  1.00 87.41           H
ATOM    314 2HG  LYS A  40       4.151  -5.092  22.462  1.00 87.41           H
ATOM    315  CD  LYS A  40       4.634  -7.186  22.271  1.00 87.41           C
ATOM    316 1HD  LYS A  40       5.019  -7.194  21.252  1.00 87.41           H
ATOM    317 2HD  LYS A  40       5.195  -7.934  22.830  1.00 87.41           H
ATOM    318  CE  LYS A  40       3.149  -7.554  22.264  1.00 87.41           C
ATOM    319 1HE  LYS A  40       2.828  -7.815  23.272  1.00 87.41           H
ATOM    320 2HE  LYS A  40       2.556  -6.694  21.953  1.00 87.41           H
ATOM    321  NZ  LYS A  40       2.901  -8.691  21.349  1.00 87.41           N
ATOM    322 1HZ  LYS A  40       1.904  -8.863  21.285  1.00 87.41           H
ATOM    323 2HZ  LYS A  40       3.266  -8.470  20.429  1.00 87.41           H
ATOM    324 3HZ  LYS A  40       3.365  -9.519  21.706  1.00 87.41           H
ATOM    325  HN  LYS A  40       6.846  -4.944  25.230  1.00 87.41           H
ATOM    326  N   ASN A  41       9.526  -5.825  24.356  1.00 82.74           N
ATOM    327  CA  ASN A  41      10.909  -5.383  24.304  1.00 82.74           C
ATOM    328  C   ASN A  41      11.631  -6.115  23.170  1.00 82.74           C
ATOM    329  O   ASN A  41      12.331  -5.494  22.372  1.00 82.74           O
ATOM    330  HA  ASN A  41      10.860  -4.306  24.140  1.00 82.74           H
ATOM    331  CB  ASN A  41      11.639  -5.699  25.611  1.00 82.74           C
ATOM    332 1HB  ASN A  41      11.471  -6.741  25.882  1.00 82.74           H
ATOM    333 2HB  ASN A  41      12.713  -5.575  25.471  1.00 82.74           H
ATOM    334  CG  ASN A  41      11.157  -4.788  26.742  1.00 82.74           C
ATOM    335  OD1 ASN A  41      10.747  -3.658  26.532  1.00 82.74           O
ATOM    336  ND2 ASN A  41      11.229  -5.341  27.949  1.00 82.74           N
ATOM    337 1HD2 ASN A  41      11.575  -6.273  28.053  1.00 82.74           H
ATOM    338 2HD2 ASN A  41      10.937  -4.824  28.754  1.00 82.74           H
ATOM    339  HN  ASN A  41       9.236  -6.201  25.236  1.00 82.74           H
ATOM    340  N   ASN A  42      11.436  -7.425  23.136  1.00 83.84           N
ATOM    341  CA  ASN A  42      12.119  -8.258  22.161  1.00 83.84           C
ATOM    342  C   ASN A  42      11.679  -7.851  20.753  1.00 83.84           C
ATOM    343  O   ASN A  42      12.479  -7.874  19.818  1.00 83.84           O
ATOM    344  HA  ASN A  42      13.181  -8.087  22.331  1.00 83.84           H
ATOM    345  CB  ASN A  42      11.769  -9.735  22.357  1.00 83.84           C
ATOM    346 1HB  ASN A  42      10.687  -9.862  22.335  1.00 83.84           H
ATOM    347 2HB  ASN A  42      12.176 -10.321  21.532  1.00 83.84           H
ATOM    348  CG  ASN A  42      12.323 -10.258  23.683  1.00 83.84           C
ATOM    349  OD1 ASN A  42      13.099  -9.605  24.362  1.00 83.84           O
ATOM    350  ND2 ASN A  42      11.883 -11.468  24.014  1.00 83.84           N
ATOM    351 1HD2 ASN A  42      11.246 -11.950  23.412  1.00 83.84           H
ATOM    352 2HD2 ASN A  42      12.188 -11.897  24.864  1.00 83.84           H
ATOM    353  HN  ASN A  42      10.826  -7.916  23.758  1.00 83.84           H
ATOM    354  N   VAL A  43      10.410  -7.488  20.645  1.00 90.83           N
ATOM    355  CA  VAL A  43       9.837  -7.140  19.356  1.00 90.83           C
ATOM    356  C   VAL A  43      10.468  -5.839  18.857  1.00 90.83           C
ATOM    357  O   VAL A  43      10.785  -5.711  17.675  1.00 90.83           O
ATOM    358  HA  VAL A  43      10.086  -7.940  18.659  1.00 90.83           H
ATOM    359  CB  VAL A  43       8.313  -7.062  19.464  1.00 90.83           C
ATOM    360  HB  VAL A  43       8.066  -6.236  20.131  1.00 90.83           H
ATOM    361  CG1 VAL A  43       7.681  -6.771  18.101  1.00 90.83           C
ATOM    362 1HG1 VAL A  43       8.054  -5.818  17.724  1.00 90.83           H
ATOM    363 2HG1 VAL A  43       7.942  -7.565  17.403  1.00 90.83           H
ATOM    364 3HG1 VAL A  43       6.597  -6.721  18.207  1.00 90.83           H
ATOM    365  CG2 VAL A  43       7.740  -8.344  20.071  1.00 90.83           C
ATOM    366 1HG2 VAL A  43       8.003  -9.194  19.441  1.00 90.83           H
ATOM    367 2HG2 VAL A  43       8.154  -8.491  21.069  1.00 90.83           H
ATOM    368 3HG2 VAL A  43       6.655  -8.262  20.136  1.00 90.83           H
ATOM    369  HN  VAL A  43       9.777  -7.429  21.418  1.00 90.83           H
ATOM    370  N   ARG A  44      10.633  -4.905  19.783  1.00 86.50           N
ATOM    371  CA  ARG A  44      11.217  -3.616  19.451  1.00 86.50           C
ATOM    372  C   ARG A  44      12.680  -3.787  19.039  1.00 86.50           C
ATOM    373  O   ARG A  44      13.156  -3.112  18.128  1.00 86.50           O
ATOM    374  HA  ARG A  44      10.617  -3.244  18.620  1.00 86.50           H
ATOM    375  CB  ARG A  44      11.136  -2.653  20.637  1.00 86.50           C
ATOM    376 1HB  ARG A  44      11.561  -3.126  21.523  1.00 86.50           H
ATOM    377 2HB  ARG A  44      11.735  -1.766  20.431  1.00 86.50           H
ATOM    378  CG  ARG A  44       9.688  -2.245  20.915  1.00 86.50           C
ATOM    379 1HG  ARG A  44       9.209  -1.936  19.986  1.00 86.50           H
ATOM    380 2HG  ARG A  44       9.131  -3.103  21.291  1.00 86.50           H
ATOM    381  CD  ARG A  44       9.626  -1.104  21.931  1.00 86.50           C
ATOM    382 1HD  ARG A  44      10.331  -0.320  21.655  1.00 86.50           H
ATOM    383 2HD  ARG A  44       8.633  -0.655  21.926  1.00 86.50           H
ATOM    384  NE  ARG A  44       9.942  -1.613  23.284  1.00 86.50           N
ATOM    385  HE  ARG A  44      10.906  -1.706  23.537  1.00 86.50           H
ATOM    386  CZ  ARG A  44       9.019  -1.957  24.193  1.00 86.50           C
ATOM    387  NH1 ARG A  44       7.714  -1.853  23.909  1.00 86.50           N
ATOM    388 1HH1 ARG A  44       7.422  -1.516  23.013  1.00 86.50           H
ATOM    389 2HH1 ARG A  44       7.031  -2.112  24.592  1.00 86.50           H
ATOM    390  NH2 ARG A  44       9.421  -2.408  25.389  1.00 86.50           N
ATOM    391 1HH2 ARG A  44       8.745  -2.669  26.078  1.00 86.50           H
ATOM    392 2HH2 ARG A  44      10.397  -2.483  25.593  1.00 86.50           H
ATOM    393  HN  ARG A  44      10.375  -5.017  20.742  1.00 86.50           H
ATOM    394  N   GLN A  45      13.354  -4.694  19.731  1.00 83.69           N
ATOM    395  CA  GLN A  45      14.764  -4.936  19.474  1.00 83.69           C
ATOM    396  C   GLN A  45      14.959  -5.485  18.059  1.00 83.69           C
ATOM    397  O   GLN A  45      15.864  -5.059  17.344  1.00 83.69           O
ATOM    398  HA  GLN A  45      15.246  -3.963  19.564  1.00 83.69           H
ATOM    399  CB  GLN A  45      15.356  -5.887  20.517  1.00 83.69           C
ATOM    400 1HB  GLN A  45      15.107  -5.534  21.518  1.00 83.69           H
ATOM    401 2HB  GLN A  45      14.911  -6.876  20.408  1.00 83.69           H
ATOM    402  CG  GLN A  45      16.875  -5.986  20.368  1.00 83.69           C
ATOM    403 1HG  GLN A  45      17.122  -6.390  19.386  1.00 83.69           H
ATOM    404 2HG  GLN A  45      17.316  -4.991  20.424  1.00 83.69           H
ATOM    405  CD  GLN A  45      17.476  -6.877  21.457  1.00 83.69           C
ATOM    406  OE1 GLN A  45      16.780  -7.564  22.187  1.00 83.69           O
ATOM    407  NE2 GLN A  45      18.803  -6.828  21.526  1.00 83.69           N
ATOM    408 1HE2 GLN A  45      19.315  -6.243  20.896  1.00 83.69           H
ATOM    409 2HE2 GLN A  45      19.289  -7.376  22.206  1.00 83.69           H
ATOM    410  HN  GLN A  45      12.954  -5.257  20.455  1.00 83.69           H
ATOM    411  N   PHE A  46      14.094  -6.421  17.698  1.00 92.21           N
ATOM    412  CA  PHE A  46      14.132  -7.001  16.366  1.00 92.21           C
ATOM    413  C   PHE A  46      13.914  -5.930  15.295  1.00 92.21           C
ATOM    414  O   PHE A  46      14.640  -5.883  14.303  1.00 92.21           O
ATOM    415  HA  PHE A  46      15.118  -7.448  16.236  1.00 92.21           H
ATOM    416  CB  PHE A  46      12.994  -8.021  16.289  1.00 92.21           C
ATOM    417 1HB  PHE A  46      13.160  -8.793  17.041  1.00 92.21           H
ATOM    418 2HB  PHE A  46      12.058  -7.525  16.544  1.00 92.21           H
ATOM    419  CG  PHE A  46      12.846  -8.687  14.920  1.00 92.21           C
ATOM    420  CD1 PHE A  46      11.881  -8.265  14.060  1.00 92.21           C
ATOM    421  HD1 PHE A  46      11.213  -7.453  14.346  1.00 92.21           H
ATOM    422  CD2 PHE A  46      13.680  -9.700  14.563  1.00 92.21           C
ATOM    423  HD2 PHE A  46      14.454 -10.038  15.252  1.00 92.21           H
ATOM    424  CE1 PHE A  46      11.744  -8.883  12.788  1.00 92.21           C
ATOM    425  HE1 PHE A  46      10.970  -8.545  12.099  1.00 92.21           H
ATOM    426  CE2 PHE A  46      13.543 -10.318  13.291  1.00 92.21           C
ATOM    427  HE2 PHE A  46      14.211 -11.130  13.005  1.00 92.21           H
ATOM    428  CZ  PHE A  46      12.578  -9.896  12.431  1.00 92.21           C
ATOM    429  HZ  PHE A  46      12.473 -10.370  11.455  1.00 92.21           H
ATOM    430  HN  PHE A  46      13.379  -6.783  18.296  1.00 92.21           H
ATOM    431  N   ALA A  47      12.912  -5.097  15.533  1.00 92.52           N
ATOM    432  CA  ALA A  47      12.553  -4.066  14.574  1.00 92.52           C
ATOM    433  C   ALA A  47      13.749  -3.136  14.360  1.00 92.52           C
ATOM    434  O   ALA A  47      14.025  -2.721  13.235  1.00 92.52           O
ATOM    435  HA  ALA A  47      12.314  -4.558  13.631  1.00 92.52           H
ATOM    436  CB  ALA A  47      11.314  -3.317  15.069  1.00 92.52           C
ATOM    437 1HB  ALA A  47      10.486  -4.017  15.176  1.00 92.52           H
ATOM    438 2HB  ALA A  47      11.529  -2.857  16.034  1.00 92.52           H
ATOM    439 3HB  ALA A  47      11.045  -2.544  14.349  1.00 92.52           H
ATOM    440  HN  ALA A  47      12.351  -5.118  16.360  1.00 92.52           H
ATOM    441  N   SER A  48      14.428  -2.835  15.458  1.00 90.83           N
ATOM    442  CA  SER A  48      15.484  -1.837  15.435  1.00 90.83           C
ATOM    443  C   SER A  48      16.647  -2.326  14.569  1.00 90.83           C
ATOM    444  O   SER A  48      17.421  -1.521  14.052  1.00 90.83           O
ATOM    445  HA  SER A  48      15.030  -0.947  14.999  1.00 90.83           H
ATOM    446  CB  SER A  48      15.972  -1.520  16.849  1.00 90.83           C
ATOM    447 1HB  SER A  48      16.601  -0.630  16.825  1.00 90.83           H
ATOM    448 2HB  SER A  48      15.118  -1.288  17.485  1.00 90.83           H
ATOM    449  OG  SER A  48      16.705  -2.602  17.417  1.00 90.83           O
ATOM    450  HG  SER A  48      16.285  -3.472  17.159  1.00 90.83           H
ATOM    451  HN  SER A  48      14.268  -3.260  16.349  1.00 90.83           H
ATOM    452  N   HIS A  49      16.734  -3.641  14.438  1.00 87.07           N
ATOM    453  CA  HIS A  49      17.826  -4.249  13.697  1.00 87.07           C
ATOM    454  C   HIS A  49      17.380  -4.527  12.260  1.00 87.07           C
ATOM    455  O   HIS A  49      18.154  -4.349  11.321  1.00 87.07           O
ATOM    456  HA  HIS A  49      18.637  -3.521  13.683  1.00 87.07           H
ATOM    457  CB  HIS A  49      18.337  -5.502  14.413  1.00 87.07           C
ATOM    458 1HB  HIS A  49      17.491  -6.155  14.627  1.00 87.07           H
ATOM    459 2HB  HIS A  49      18.998  -6.048  13.740  1.00 87.07           H
ATOM    460  CG  HIS A  49      19.074  -5.217  15.699  1.00 87.07           C
ATOM    461  ND1 HIS A  49      20.167  -4.370  15.765  1.00 87.07           N
ATOM    462  HD1 HIS A  49      20.571  -3.875  14.996  1.00 87.07           H
ATOM    463  CD2 HIS A  49      18.864  -5.673  16.967  1.00 87.07           C
ATOM    464  HD2 HIS A  49      18.077  -6.363  17.273  1.00 87.07           H
ATOM    465  CE1 HIS A  49      20.588  -4.328  17.021  1.00 87.07           C
ATOM    466  HE1 HIS A  49      21.432  -3.748  17.394  1.00 87.07           H
ATOM    467  NE2 HIS A  49      19.779  -5.137  17.764  1.00 87.07           N
ATOM    468  HN  HIS A  49      16.076  -4.286  14.826  1.00 87.07           H
ATOM    469  N   PHE A  50      16.134  -4.960  12.134  1.00 88.43           N
ATOM    470  CA  PHE A  50      15.665  -5.538  10.887  1.00 88.43           C
ATOM    471  C   PHE A  50      15.162  -4.451   9.934  1.00 88.43           C
ATOM    472  O   PHE A  50      15.487  -4.461   8.748  1.00 88.43           O
ATOM    473  HA  PHE A  50      16.511  -6.054  10.431  1.00 88.43           H
ATOM    474  CB  PHE A  50      14.505  -6.472  11.235  1.00 88.43           C
ATOM    475 1HB  PHE A  50      14.850  -7.208  11.961  1.00 88.43           H
ATOM    476 2HB  PHE A  50      13.717  -5.893  11.717  1.00 88.43           H
ATOM    477  CG  PHE A  50      13.914  -7.206  10.029  1.00 88.43           C
ATOM    478  CD1 PHE A  50      12.705  -6.831   9.532  1.00 88.43           C
ATOM    479  HD1 PHE A  50      12.157  -6.009   9.991  1.00 88.43           H
ATOM    480  CD2 PHE A  50      14.597  -8.232   9.456  1.00 88.43           C
ATOM    481  HD2 PHE A  50      15.566  -8.532   9.855  1.00 88.43           H
ATOM    482  CE1 PHE A  50      12.156  -7.512   8.413  1.00 88.43           C
ATOM    483  HE1 PHE A  50      11.187  -7.212   8.014  1.00 88.43           H
ATOM    484  CE2 PHE A  50      14.048  -8.913   8.337  1.00 88.43           C
ATOM    485  HE2 PHE A  50      14.596  -9.735   7.877  1.00 88.43           H
ATOM    486  CZ  PHE A  50      12.839  -8.539   7.839  1.00 88.43           C
ATOM    487  HZ  PHE A  50      12.418  -9.061   6.980  1.00 88.43           H
ATOM    488  HN  PHE A  50      15.452  -4.920  12.865  1.00 88.43           H
ATOM    489  N   LEU A  51      14.376  -3.540  10.489  1.00 92.42           N
ATOM    490  CA  LEU A  51      13.578  -2.642   9.672  1.00 92.42           C
ATOM    491  C   LEU A  51      14.491  -1.596   9.031  1.00 92.42           C
ATOM    492  O   LEU A  51      14.405  -1.344   7.830  1.00 92.42           O
ATOM    493  HA  LEU A  51      13.125  -3.237   8.879  1.00 92.42           H
ATOM    494  CB  LEU A  51      12.436  -2.041  10.495  1.00 92.42           C
ATOM    495 1HB  LEU A  51      12.867  -1.513  11.346  1.00 92.42           H
ATOM    496 2HB  LEU A  51      11.927  -1.296   9.883  1.00 92.42           H
ATOM    497  CG  LEU A  51      11.394  -3.030  11.019  1.00 92.42           C
ATOM    498  HG  LEU A  51      11.891  -3.725  11.696  1.00 92.42           H
ATOM    499  CD1 LEU A  51      10.312  -2.310  11.826  1.00 92.42           C
ATOM    500 1HD1 LEU A  51      10.769  -1.802  12.675  1.00 92.42           H
ATOM    501 2HD1 LEU A  51       9.811  -1.578  11.192  1.00 92.42           H
ATOM    502 3HD1 LEU A  51       9.583  -3.037  12.187  1.00 92.42           H
ATOM    503  CD2 LEU A  51      10.801  -3.858   9.877  1.00 92.42           C
ATOM    504 1HD2 LEU A  51      10.322  -3.194   9.157  1.00 92.42           H
ATOM    505 2HD2 LEU A  51      11.596  -4.417   9.383  1.00 92.42           H
ATOM    506 3HD2 LEU A  51      10.063  -4.553  10.277  1.00 92.42           H
ATOM    507  HN  LEU A  51      14.280  -3.411  11.476  1.00 92.42           H
ATOM    508  N   PRO A  52      15.379  -0.970   9.816  1.00 94.33           N
ATOM    509  CA  PRO A  52      16.096   0.218   9.346  1.00 94.33           C
ATOM    510  C   PRO A  52      16.790  -0.016   8.015  1.00 94.33           C
ATOM    511  O   PRO A  52      16.645   0.778   7.087  1.00 94.33           O
ATOM    512  HA  PRO A  52      15.393   1.031   9.162  1.00 94.33           H
ATOM    513  CB  PRO A  52      17.097   0.504  10.467  1.00 94.33           C
ATOM    514 1HB  PRO A  52      18.055   0.016  10.283  1.00 94.33           H
ATOM    515 2HB  PRO A  52      17.298   1.571  10.564  1.00 94.33           H
ATOM    516  CG  PRO A  52      16.409  -0.055  11.707  1.00 94.33           C
ATOM    517 1HG  PRO A  52      17.119  -0.249  12.511  1.00 94.33           H
ATOM    518 2HG  PRO A  52      15.673   0.641  12.109  1.00 94.33           H
ATOM    519  CD  PRO A  52      15.766  -1.332  11.192  1.00 94.33           C
ATOM    520 1HD  PRO A  52      16.463  -2.170  11.204  1.00 94.33           H
ATOM    521 2HD  PRO A  52      14.909  -1.626  11.797  1.00 94.33           H
ATOM    522  N   PRO A  53      17.559  -1.106   7.889  1.00 95.16           N
ATOM    523  CA  PRO A  53      18.356  -1.332   6.681  1.00 95.16           C
ATOM    524  C   PRO A  53      17.492  -1.631   5.467  1.00 95.16           C
ATOM    525  O   PRO A  53      17.825  -1.236   4.351  1.00 95.16           O
ATOM    526  HA  PRO A  53      18.909  -0.429   6.420  1.00 95.16           H
ATOM    527  CB  PRO A  53      19.246  -2.520   7.051  1.00 95.16           C
ATOM    528 1HB  PRO A  53      19.459  -3.148   6.185  1.00 95.16           H
ATOM    529 2HB  PRO A  53      20.206  -2.194   7.450  1.00 95.16           H
ATOM    530  CG  PRO A  53      18.443  -3.259   8.083  1.00 95.16           C
ATOM    531 1HG  PRO A  53      17.733  -3.942   7.616  1.00 95.16           H
ATOM    532 2HG  PRO A  53      19.085  -3.859   8.728  1.00 95.16           H
ATOM    533  CD  PRO A  53      17.732  -2.194   8.868  1.00 95.16           C
ATOM    534 1HD  PRO A  53      16.774  -2.548   9.249  1.00 95.16           H
ATOM    535 2HD  PRO A  53      18.319  -1.872   9.728  1.00 95.16           H
ATOM    536  N   LEU A  54      16.394  -2.328   5.720  1.00 92.58           N
ATOM    537  CA  LEU A  54      15.517  -2.759   4.645  1.00 92.58           C
ATOM    538  C   LEU A  54      14.795  -1.543   4.062  1.00 92.58           C
ATOM    539  O   LEU A  54      14.637  -1.433   2.847  1.00 92.58           O
ATOM    540  HA  LEU A  54      16.144  -3.194   3.866  1.00 92.58           H
ATOM    541  CB  LEU A  54      14.572  -3.859   5.132  1.00 92.58           C
ATOM    542 1HB  LEU A  54      14.037  -3.490   6.007  1.00 92.58           H
ATOM    543 2HB  LEU A  54      13.828  -4.042   4.357  1.00 92.58           H
ATOM    544  CG  LEU A  54      15.227  -5.194   5.495  1.00 92.58           C
ATOM    545  HG  LEU A  54      15.926  -5.020   6.313  1.00 92.58           H
ATOM    546  CD1 LEU A  54      14.186  -6.197   5.997  1.00 92.58           C
ATOM    547 1HD1 LEU A  54      13.693  -5.797   6.883  1.00 92.58           H
ATOM    548 2HD1 LEU A  54      13.445  -6.372   5.217  1.00 92.58           H
ATOM    549 3HD1 LEU A  54      14.678  -7.136   6.248  1.00 92.58           H
ATOM    550  CD2 LEU A  54      16.035  -5.746   4.319  1.00 92.58           C
ATOM    551 1HD2 LEU A  54      15.375  -5.901   3.466  1.00 92.58           H
ATOM    552 2HD2 LEU A  54      16.816  -5.035   4.050  1.00 92.58           H
ATOM    553 3HD2 LEU A  54      16.490  -6.695   4.605  1.00 92.58           H
ATOM    554  HN  LEU A  54      16.101  -2.597   6.638  1.00 92.58           H
ATOM    555  N   TYR A  55      14.376  -0.659   4.956  1.00 92.93           N
ATOM    556  CA  TYR A  55      13.648   0.530   4.548  1.00 92.93           C
ATOM    557  C   TYR A  55      14.540   1.467   3.731  1.00 92.93           C
ATOM    558  O   TYR A  55      14.090   2.062   2.753  1.00 92.93           O
ATOM    559  HA  TYR A  55      12.806   0.214   3.932  1.00 92.93           H
ATOM    560  CB  TYR A  55      13.235   1.237   5.841  1.00 92.93           C
ATOM    561 1HB  TYR A  55      14.087   1.253   6.521  1.00 92.93           H
ATOM    562 2HB  TYR A  55      12.989   2.274   5.614  1.00 92.93           H
ATOM    563  CG  TYR A  55      12.045   0.589   6.552  1.00 92.93           C
ATOM    564  CD1 TYR A  55      11.484  -0.565   6.045  1.00 92.93           C
ATOM    565  HD1 TYR A  55      11.888  -1.015   5.138  1.00 92.93           H
ATOM    566  CD2 TYR A  55      11.534   1.160   7.699  1.00 92.93           C
ATOM    567  HD2 TYR A  55      11.977   2.071   8.100  1.00 92.93           H
ATOM    568  CE1 TYR A  55      10.364  -1.174   6.714  1.00 92.93           C
ATOM    569  HE1 TYR A  55       9.910  -2.086   6.324  1.00 92.93           H
ATOM    570  CE2 TYR A  55      10.413   0.550   8.368  1.00 92.93           C
ATOM    571  HE2 TYR A  55       9.999   0.990   9.275  1.00 92.93           H
ATOM    572  CZ  TYR A  55       9.884  -0.587   7.842  1.00 92.93           C
ATOM    573  OH  TYR A  55       8.826  -1.162   8.474  1.00 92.93           O
ATOM    574  HH  TYR A  55       8.488  -1.937   7.939  1.00 92.93           H
ATOM    575  HN  TYR A  55      14.527  -0.745   5.940  1.00 92.93           H
ATOM    576  N   TRP A  56      15.789   1.568   4.162  1.00 91.63           N
ATOM    577  CA  TRP A  56      16.760   2.388   3.458  1.00 91.63           C
ATOM    578  C   TRP A  56      16.952   1.796   2.060  1.00 91.63           C
ATOM    579  O   TRP A  56      17.003   2.528   1.073  1.00 91.63           O
ATOM    580  HA  TRP A  56      16.353   3.396   3.383  1.00 91.63           H
ATOM    581  CB  TRP A  56      18.066   2.491   4.247  1.00 91.63           C
ATOM    582 1HB  TRP A  56      18.266   1.533   4.727  1.00 91.63           H
ATOM    583 2HB  TRP A  56      18.885   2.676   3.553  1.00 91.63           H
ATOM    584  CG  TRP A  56      18.063   3.588   5.314  1.00 91.63           C
ATOM    585  CD1 TRP A  56      18.131   3.446   6.645  1.00 91.63           C
ATOM    586  HD1 TRP A  56      18.200   2.486   7.156  1.00 91.63           H
ATOM    587  CD2 TRP A  56      17.985   5.011   5.083  1.00 91.63           C
ATOM    588  NE1 TRP A  56      18.102   4.667   7.286  1.00 91.63           N
ATOM    589  HE1 TRP A  56      18.140   4.818   8.274  1.00 91.63           H
ATOM    590  CE2 TRP A  56      18.011   5.649   6.307  1.00 91.63           C
ATOM    591  CE3 TRP A  56      17.896   5.734   3.881  1.00 91.63           C
ATOM    592  HE3 TRP A  56      17.874   5.254   2.903  1.00 91.63           H
ATOM    593  CZ2 TRP A  56      17.952   7.041   6.447  1.00 91.63           C
ATOM    594  HZ2 TRP A  56      17.974   7.521   7.425  1.00 91.63           H
ATOM    595  CZ3 TRP A  56      17.838   7.124   4.038  1.00 91.63           C
ATOM    596  HZ3 TRP A  56      17.768   7.733   3.137  1.00 91.63           H
ATOM    597  CH2 TRP A  56      17.862   7.782   5.262  1.00 91.63           C
ATOM    598  HH2 TRP A  56      17.813   8.870   5.300  1.00 91.63           H
ATOM    599  HN  TRP A  56      16.139   1.104   4.976  1.00 91.63           H
ATOM    600  N   LEU A  57      17.053   0.475   2.020  1.00 92.28           N
ATOM    601  CA  LEU A  57      17.255  -0.222   0.762  1.00 92.28           C
ATOM    602  C   LEU A  57      16.077   0.065  -0.171  1.00 92.28           C
ATOM    603  O   LEU A  57      16.271   0.448  -1.323  1.00 92.28           O
ATOM    604  HA  LEU A  57      18.161   0.179   0.307  1.00 92.28           H
ATOM    605  CB  LEU A  57      17.495  -1.713   1.008  1.00 92.28           C
ATOM    606 1HB  LEU A  57      18.363  -1.819   1.659  1.00 92.28           H
ATOM    607 2HB  LEU A  57      16.639  -2.114   1.550  1.00 92.28           H
ATOM    608  CG  LEU A  57      17.720  -2.571  -0.239  1.00 92.28           C
ATOM    609  HG  LEU A  57      16.888  -2.405  -0.923  1.00 92.28           H
ATOM    610  CD1 LEU A  57      18.997  -2.151  -0.970  1.00 92.28           C
ATOM    611 1HD1 LEU A  57      18.915  -1.108  -1.274  1.00 92.28           H
ATOM    612 2HD1 LEU A  57      19.852  -2.270  -0.305  1.00 92.28           H
ATOM    613 3HD1 LEU A  57      19.133  -2.777  -1.852  1.00 92.28           H
ATOM    614  CD2 LEU A  57      17.725  -4.060   0.114  1.00 92.28           C
ATOM    615 1HD2 LEU A  57      18.525  -4.262   0.826  1.00 92.28           H
ATOM    616 2HD2 LEU A  57      16.767  -4.332   0.556  1.00 92.28           H
ATOM    617 3HD2 LEU A  57      17.887  -4.647  -0.791  1.00 92.28           H
ATOM    618  HN  LEU A  57      17.000  -0.114   2.826  1.00 92.28           H
ATOM    619  N   VAL A  58      14.880  -0.131   0.363  1.00 94.26           N
ATOM    620  CA  VAL A  58      13.672   0.036  -0.427  1.00 94.26           C
ATOM    621  C   VAL A  58      13.593   1.479  -0.931  1.00 94.26           C
ATOM    622  O   VAL A  58      13.245   1.718  -2.087  1.00 94.26           O
ATOM    623  HA  VAL A  58      13.744  -0.632  -1.285  1.00 94.26           H
ATOM    624  CB  VAL A  58      12.448  -0.378   0.394  1.00 94.26           C
ATOM    625  HB  VAL A  58      12.468   0.180   1.330  1.00 94.26           H
ATOM    626  CG1 VAL A  58      11.152  -0.023  -0.338  1.00 94.26           C
ATOM    627 1HG1 VAL A  58      11.113   1.054  -0.505  1.00 94.26           H
ATOM    628 2HG1 VAL A  58      11.122  -0.541  -1.296  1.00 94.26           H
ATOM    629 3HG1 VAL A  58      10.299  -0.327   0.268  1.00 94.26           H
ATOM    630  CG2 VAL A  58      12.495  -1.868   0.734  1.00 94.26           C
ATOM    631 1HG2 VAL A  58      12.512  -2.451  -0.187  1.00 94.26           H
ATOM    632 2HG2 VAL A  58      13.393  -2.081   1.314  1.00 94.26           H
ATOM    633 3HG2 VAL A  58      11.614  -2.136   1.317  1.00 94.26           H
ATOM    634  HN  VAL A  58      14.729  -0.400   1.314  1.00 94.26           H
ATOM    635  N   PHE A  59      13.922   2.402  -0.040  1.00 95.25           N
ATOM    636  CA  PHE A  59      13.858   3.816  -0.369  1.00 95.25           C
ATOM    637  C   PHE A  59      14.764   4.144  -1.558  1.00 95.25           C
ATOM    638  O   PHE A  59      14.320   4.747  -2.533  1.00 95.25           O
ATOM    639  HA  PHE A  59      12.824   4.041  -0.630  1.00 95.25           H
ATOM    640  CB  PHE A  59      14.351   4.584   0.859  1.00 95.25           C
ATOM    641 1HB  PHE A  59      13.642   4.437   1.675  1.00 95.25           H
ATOM    642 2HB  PHE A  59      15.301   4.160   1.183  1.00 95.25           H
ATOM    643  CG  PHE A  59      14.531   6.085   0.624  1.00 95.25           C
ATOM    644  CD1 PHE A  59      15.780   6.624   0.599  1.00 95.25           C
ATOM    645  HD1 PHE A  59      16.651   5.986   0.746  1.00 95.25           H
ATOM    646  CD2 PHE A  59      13.443   6.880   0.440  1.00 95.25           C
ATOM    647  HD2 PHE A  59      12.443   6.448   0.461  1.00 95.25           H
ATOM    648  CE1 PHE A  59      15.947   8.017   0.380  1.00 95.25           C
ATOM    649  HE1 PHE A  59      16.948   8.449   0.360  1.00 95.25           H
ATOM    650  CE2 PHE A  59      13.611   8.273   0.222  1.00 95.25           C
ATOM    651  HE2 PHE A  59      12.739   8.910   0.075  1.00 95.25           H
ATOM    652  CZ  PHE A  59      14.859   8.812   0.196  1.00 95.25           C
ATOM    653  HZ  PHE A  59      14.988   9.881   0.029  1.00 95.25           H
ATOM    654  HN  PHE A  59      14.227   2.198   0.890  1.00 95.25           H
ATOM    655  N   ILE A  60      16.017   3.732  -1.437  1.00 93.26           N
ATOM    656  CA  ILE A  60      17.026   4.109  -2.412  1.00 93.26           C
ATOM    657  C   ILE A  60      16.625   3.573  -3.788  1.00 93.26           C
ATOM    658  O   ILE A  60      16.573   4.325  -4.760  1.00 93.26           O
ATOM    659  HA  ILE A  60      17.045   5.198  -2.458  1.00 93.26           H
ATOM    660  CB  ILE A  60      18.412   3.651  -1.954  1.00 93.26           C
ATOM    661  HB  ILE A  60      18.345   2.605  -1.656  1.00 93.26           H
ATOM    662  CG1 ILE A  60      18.873   4.441  -0.727  1.00 93.26           C
ATOM    663 1HG1 ILE A  60      19.128   5.459  -1.021  1.00 93.26           H
ATOM    664 2HG1 ILE A  60      18.057   4.512  -0.008  1.00 93.26           H
ATOM    665  CG2 ILE A  60      19.423   3.730  -3.099  1.00 93.26           C
ATOM    666 1HG2 ILE A  60      19.096   3.089  -3.918  1.00 93.26           H
ATOM    667 2HG2 ILE A  60      19.494   4.760  -3.451  1.00 93.26           H
ATOM    668 3HG2 ILE A  60      20.399   3.399  -2.746  1.00 93.26           H
ATOM    669  CD1 ILE A  60      20.084   3.776  -0.069  1.00 93.26           C
ATOM    670 1HD1 ILE A  60      19.817   2.766   0.245  1.00 93.26           H
ATOM    671 2HD1 ILE A  60      20.905   3.729  -0.784  1.00 93.26           H
ATOM    672 3HD1 ILE A  60      20.390   4.358   0.800  1.00 93.26           H
ATOM    673  HN  ILE A  60      16.346   3.152  -0.691  1.00 93.26           H
ATOM    674  N   VAL A  61      16.352   2.277  -3.826  1.00 93.06           N
ATOM    675  CA  VAL A  61      16.089   1.605  -5.087  1.00 93.06           C
ATOM    676  C   VAL A  61      14.784   2.137  -5.681  1.00 93.06           C
ATOM    677  O   VAL A  61      14.703   2.393  -6.881  1.00 93.06           O
ATOM    678  HA  VAL A  61      16.907   1.845  -5.765  1.00 93.06           H
ATOM    679  CB  VAL A  61      16.076   0.089  -4.879  1.00 93.06           C
ATOM    680  HB  VAL A  61      15.319  -0.140  -4.129  1.00 93.06           H
ATOM    681  CG1 VAL A  61      15.695  -0.639  -6.169  1.00 93.06           C
ATOM    682 1HG1 VAL A  61      14.701  -0.321  -6.485  1.00 93.06           H
ATOM    683 2HG1 VAL A  61      16.418  -0.399  -6.949  1.00 93.06           H
ATOM    684 3HG1 VAL A  61      15.693  -1.714  -5.993  1.00 93.06           H
ATOM    685  CG2 VAL A  61      17.425  -0.403  -4.350  1.00 93.06           C
ATOM    686 1HG2 VAL A  61      18.208  -0.156  -5.066  1.00 93.06           H
ATOM    687 2HG2 VAL A  61      17.639   0.078  -3.396  1.00 93.06           H
ATOM    688 3HG2 VAL A  61      17.388  -1.484  -4.211  1.00 93.06           H
ATOM    689  HN  VAL A  61      16.310   1.690  -3.017  1.00 93.06           H
ATOM    690  N   GLY A  62      13.794   2.289  -4.813  1.00 94.52           N
ATOM    691  CA  GLY A  62      12.465   2.678  -5.253  1.00 94.52           C
ATOM    692  C   GLY A  62      12.456   4.120  -5.765  1.00 94.52           C
ATOM    693  O   GLY A  62      11.834   4.417  -6.784  1.00 94.52           O
ATOM    694 1HA  GLY A  62      12.129   2.006  -6.043  1.00 94.52           H
ATOM    695 2HA  GLY A  62      11.760   2.577  -4.428  1.00 94.52           H
ATOM    696  HN  GLY A  62      13.889   2.152  -3.827  1.00 94.52           H
ATOM    697  N   ALA A  63      13.154   4.977  -5.035  1.00 94.74           N
ATOM    698  CA  ALA A  63      13.190   6.390  -5.370  1.00 94.74           C
ATOM    699  C   ALA A  63      13.816   6.565  -6.755  1.00 94.74           C
ATOM    700  O   ALA A  63      13.303   7.319  -7.581  1.00 94.74           O
ATOM    701  HA  ALA A  63      12.162   6.751  -5.397  1.00 94.74           H
ATOM    702  CB  ALA A  63      13.952   7.154  -4.285  1.00 94.74           C
ATOM    703 1HB  ALA A  63      13.450   7.021  -3.327  1.00 94.74           H
ATOM    704 2HB  ALA A  63      14.970   6.771  -4.219  1.00 94.74           H
ATOM    705 3HB  ALA A  63      13.978   8.214  -4.538  1.00 94.74           H
ATOM    706  HN  ALA A  63      13.687   4.721  -4.228  1.00 94.74           H
ATOM    707  N   LEU A  64      14.915   5.856  -6.967  1.00 88.85           N
ATOM    708  CA  LEU A  64      15.618   5.927  -8.236  1.00 88.85           C
ATOM    709  C   LEU A  64      14.710   5.399  -9.348  1.00 88.85           C
ATOM    710  O   LEU A  64      14.574   6.030 -10.395  1.00 88.85           O
ATOM    711  HA  LEU A  64      15.831   6.978  -8.434  1.00 88.85           H
ATOM    712  CB  LEU A  64      16.963   5.203  -8.145  1.00 88.85           C
ATOM    713 1HB  LEU A  64      16.788   4.203  -7.747  1.00 88.85           H
ATOM    714 2HB  LEU A  64      17.357   5.080  -9.154  1.00 88.85           H
ATOM    715  CG  LEU A  64      18.034   5.882  -7.288  1.00 88.85           C
ATOM    716  HG  LEU A  64      17.611   6.073  -6.302  1.00 88.85           H
ATOM    717  CD1 LEU A  64      19.242   4.964  -7.092  1.00 88.85           C
ATOM    718 1HD1 LEU A  64      18.925   4.048  -6.594  1.00 88.85           H
ATOM    719 2HD1 LEU A  64      19.674   4.719  -8.062  1.00 88.85           H
ATOM    720 3HD1 LEU A  64      19.988   5.471  -6.480  1.00 88.85           H
ATOM    721  CD2 LEU A  64      18.432   7.235  -7.880  1.00 88.85           C
ATOM    722 1HD2 LEU A  64      18.828   7.090  -8.885  1.00 88.85           H
ATOM    723 2HD2 LEU A  64      17.557   7.884  -7.925  1.00 88.85           H
ATOM    724 3HD2 LEU A  64      19.194   7.696  -7.252  1.00 88.85           H
ATOM    725  HN  LEU A  64      15.323   5.243  -6.291  1.00 88.85           H
ATOM    726  N   GLY A  65      14.112   4.247  -9.083  1.00 91.62           N
ATOM    727  CA  GLY A  65      13.340   3.553 -10.100  1.00 91.62           C
ATOM    728  C   GLY A  65      12.138   4.390 -10.542  1.00 91.62           C
ATOM    729  O   GLY A  65      11.945   4.626 -11.734  1.00 91.62           O
ATOM    730 1HA  GLY A  65      13.974   3.339 -10.960  1.00 91.62           H
ATOM    731 2HA  GLY A  65      12.996   2.595  -9.710  1.00 91.62           H
ATOM    732  HN  GLY A  65      14.149   3.789  -8.195  1.00 91.62           H
ATOM    733  N   ASN A  66      11.360   4.817  -9.558  1.00 89.06           N
ATOM    734  CA  ASN A  66      10.113   5.509  -9.835  1.00 89.06           C
ATOM    735  C   ASN A  66      10.420   6.880 -10.442  1.00 89.06           C
ATOM    736  O   ASN A  66       9.670   7.371 -11.284  1.00 89.06           O
ATOM    737  HA  ASN A  66       9.573   4.860 -10.524  1.00 89.06           H
ATOM    738  CB  ASN A  66       9.308   5.729  -8.553  1.00 89.06           C
ATOM    739 1HB  ASN A  66       9.969   6.073  -7.758  1.00 89.06           H
ATOM    740 2HB  ASN A  66       8.568   6.513  -8.714  1.00 89.06           H
ATOM    741  CG  ASN A  66       8.607   4.440  -8.118  1.00 89.06           C
ATOM    742  OD1 ASN A  66       7.710   3.938  -8.776  1.00 89.06           O
ATOM    743  ND2 ASN A  66       9.064   3.934  -6.976  1.00 89.06           N
ATOM    744 1HD2 ASN A  66       9.803   4.396  -6.486  1.00 89.06           H
ATOM    745 2HD2 ASN A  66       8.669   3.092  -6.609  1.00 89.06           H
ATOM    746  HN  ASN A  66      11.570   4.697  -8.587  1.00 89.06           H
ATOM    747  N   SER A  67      11.522   7.458  -9.989  1.00 90.56           N
ATOM    748  CA  SER A  67      11.966   8.738 -10.516  1.00 90.56           C
ATOM    749  C   SER A  67      12.250   8.617 -12.014  1.00 90.56           C
ATOM    750  O   SER A  67      11.933   9.522 -12.784  1.00 90.56           O
ATOM    751  HA  SER A  67      11.140   9.426 -10.337  1.00 90.56           H
ATOM    752  CB  SER A  67      13.211   9.235  -9.778  1.00 90.56           C
ATOM    753 1HB  SER A  67      14.006   8.494  -9.868  1.00 90.56           H
ATOM    754 2HB  SER A  67      13.572  10.148 -10.251  1.00 90.56           H
ATOM    755  OG  SER A  67      12.950   9.486  -8.400  1.00 90.56           O
ATOM    756  HG  SER A  67      13.459   8.839  -7.832  1.00 90.56           H
ATOM    757  HN  SER A  67      12.107   7.068  -9.278  1.00 90.56           H
ATOM    758  N   LEU A  68      12.844   7.492 -12.383  1.00 84.88           N
ATOM    759  CA  LEU A  68      13.153   7.231 -13.778  1.00 84.88           C
ATOM    760  C   LEU A  68      11.849   7.099 -14.568  1.00 84.88           C
ATOM    761  O   LEU A  68      11.740   7.607 -15.683  1.00 84.88           O
ATOM    762  HA  LEU A  68      13.701   8.092 -14.159  1.00 84.88           H
ATOM    763  CB  LEU A  68      14.074   6.016 -13.905  1.00 84.88           C
ATOM    764 1HB  LEU A  68      13.688   5.223 -13.264  1.00 84.88           H
ATOM    765 2HB  LEU A  68      14.022   5.650 -14.931  1.00 84.88           H
ATOM    766  CG  LEU A  68      15.544   6.249 -13.551  1.00 84.88           C
ATOM    767  HG  LEU A  68      15.588   6.740 -12.579  1.00 84.88           H
ATOM    768  CD1 LEU A  68      16.294   4.922 -13.421  1.00 84.88           C
ATOM    769 1HD1 LEU A  68      15.836   4.321 -12.635  1.00 84.88           H
ATOM    770 2HD1 LEU A  68      16.244   4.382 -14.366  1.00 84.88           H
ATOM    771 3HD1 LEU A  68      17.337   5.117 -13.169  1.00 84.88           H
ATOM    772  CD2 LEU A  68      16.209   7.186 -14.561  1.00 84.88           C
ATOM    773 1HD2 LEU A  68      16.155   6.746 -15.557  1.00 84.88           H
ATOM    774 2HD2 LEU A  68      15.693   8.146 -14.560  1.00 84.88           H
ATOM    775 3HD2 LEU A  68      17.254   7.335 -14.286  1.00 84.88           H
ATOM    776  HN  LEU A  68      13.113   6.768 -11.748  1.00 84.88           H
ATOM    777  N   VAL A  69      10.893   6.413 -13.960  1.00 86.84           N
ATOM    778  CA  VAL A  69       9.614   6.176 -14.607  1.00 86.84           C
ATOM    779  C   VAL A  69       8.973   7.518 -14.967  1.00 86.84           C
ATOM    780  O   VAL A  69       8.560   7.727 -16.107  1.00 86.84           O
ATOM    781  HA  VAL A  69       9.808   5.623 -15.526  1.00 86.84           H
ATOM    782  CB  VAL A  69       8.726   5.311 -13.711  1.00 86.84           C
ATOM    783  HB  VAL A  69       8.673   5.786 -12.732  1.00 86.84           H
ATOM    784  CG1 VAL A  69       7.303   5.224 -14.269  1.00 86.84           C
ATOM    785 1HG1 VAL A  69       6.874   6.224 -14.325  1.00 86.84           H
ATOM    786 2HG1 VAL A  69       7.330   4.783 -15.265  1.00 86.84           H
ATOM    787 3HG1 VAL A  69       6.693   4.603 -13.613  1.00 86.84           H
ATOM    788  CG2 VAL A  69       9.328   3.916 -13.525  1.00 86.84           C
ATOM    789 1HG2 VAL A  69       9.424   3.430 -14.496  1.00 86.84           H
ATOM    790 2HG2 VAL A  69      10.311   4.004 -13.063  1.00 86.84           H
ATOM    791 3HG2 VAL A  69       8.677   3.322 -12.885  1.00 86.84           H
ATOM    792  HN  VAL A  69      10.980   6.024 -13.043  1.00 86.84           H
ATOM    793  N   ILE A  70       8.910   8.393 -13.974  1.00 88.79           N
ATOM    794  CA  ILE A  70       8.255   9.678 -14.149  1.00 88.79           C
ATOM    795  C   ILE A  70       8.957  10.456 -15.263  1.00 88.79           C
ATOM    796  O   ILE A  70       8.303  11.079 -16.098  1.00 88.79           O
ATOM    797  HA  ILE A  70       7.228   9.482 -14.459  1.00 88.79           H
ATOM    798  CB  ILE A  70       8.190  10.432 -12.819  1.00 88.79           C
ATOM    799  HB  ILE A  70       9.192  10.457 -12.392  1.00 88.79           H
ATOM    800  CG1 ILE A  70       7.291   9.703 -11.819  1.00 88.79           C
ATOM    801 1HG1 ILE A  70       6.246   9.837 -12.099  1.00 88.79           H
ATOM    802 2HG1 ILE A  70       7.495   8.633 -11.853  1.00 88.79           H
ATOM    803  CG2 ILE A  70       7.753  11.882 -13.032  1.00 88.79           C
ATOM    804 1HG2 ILE A  70       8.467  12.385 -13.684  1.00 88.79           H
ATOM    805 2HG2 ILE A  70       6.765  11.900 -13.492  1.00 88.79           H
ATOM    806 3HG2 ILE A  70       7.715  12.395 -12.071  1.00 88.79           H
ATOM    807  CD1 ILE A  70       7.514  10.225 -10.398  1.00 88.79           C
ATOM    808 1HD1 ILE A  70       8.554  10.067 -10.113  1.00 88.79           H
ATOM    809 2HD1 ILE A  70       7.286  11.290 -10.362  1.00 88.79           H
ATOM    810 3HD1 ILE A  70       6.863   9.690  -9.707  1.00 88.79           H
ATOM    811  HN  ILE A  70       9.296   8.236 -13.065  1.00 88.79           H
ATOM    812  N   LEU A  71      10.280  10.395 -15.241  1.00 84.09           N
ATOM    813  CA  LEU A  71      11.082  11.194 -16.151  1.00 84.09           C
ATOM    814  C   LEU A  71      10.862  10.703 -17.584  1.00 84.09           C
ATOM    815  O   LEU A  71      10.792  11.504 -18.514  1.00 84.09           O
ATOM    816  HA  LEU A  71      10.729  12.223 -16.081  1.00 84.09           H
ATOM    817  CB  LEU A  71      12.550  11.189 -15.719  1.00 84.09           C
ATOM    818 1HB  LEU A  71      12.593  11.387 -14.648  1.00 84.09           H
ATOM    819 2HB  LEU A  71      12.950  10.188 -15.875  1.00 84.09           H
ATOM    820  CG  LEU A  71      13.462  12.190 -16.430  1.00 84.09           C
ATOM    821  HG  LEU A  71      12.843  12.996 -16.825  1.00 84.09           H
ATOM    822  CD1 LEU A  71      14.454  12.820 -15.451  1.00 84.09           C
ATOM    823 1HD1 LEU A  71      13.908  13.343 -14.666  1.00 84.09           H
ATOM    824 2HD1 LEU A  71      15.071  12.040 -15.006  1.00 84.09           H
ATOM    825 3HD1 LEU A  71      15.091  13.528 -15.983  1.00 84.09           H
ATOM    826  CD2 LEU A  71      14.168  11.538 -17.621  1.00 84.09           C
ATOM    827 1HD2 LEU A  71      14.773  10.701 -17.271  1.00 84.09           H
ATOM    828 2HD2 LEU A  71      13.424  11.177 -18.331  1.00 84.09           H
ATOM    829 3HD2 LEU A  71      14.810  12.271 -18.109  1.00 84.09           H
ATOM    830  HN  LEU A  71      10.803   9.814 -14.617  1.00 84.09           H
ATOM    831  N   VAL A  72      10.758   9.389 -17.715  1.00 83.55           N
ATOM    832  CA  VAL A  72      10.570   8.780 -19.021  1.00 83.55           C
ATOM    833  C   VAL A  72       9.244   9.259 -19.615  1.00 83.55           C
ATOM    834  O   VAL A  72       9.185   9.643 -20.782  1.00 83.55           O
ATOM    835  HA  VAL A  72      11.384   9.118 -19.662  1.00 83.55           H
ATOM    836  CB  VAL A  72      10.658   7.257 -18.906  1.00 83.55           C
ATOM    837  HB  VAL A  72       9.980   6.941 -18.113  1.00 83.55           H
ATOM    838  CG1 VAL A  72      10.211   6.582 -20.204  1.00 83.55           C
ATOM    839 1HG1 VAL A  72       9.178   6.857 -20.419  1.00 83.55           H
ATOM    840 2HG1 VAL A  72      10.852   6.909 -21.023  1.00 83.55           H
ATOM    841 3HG1 VAL A  72      10.284   5.500 -20.095  1.00 83.55           H
ATOM    842  CG2 VAL A  72      12.072   6.818 -18.519  1.00 83.55           C
ATOM    843 1HG2 VAL A  72      12.777   7.152 -19.279  1.00 83.55           H
ATOM    844 2HG2 VAL A  72      12.338   7.257 -17.557  1.00 83.55           H
ATOM    845 3HG2 VAL A  72      12.107   5.731 -18.444  1.00 83.55           H
ATOM    846  HN  VAL A  72      10.801   8.745 -16.951  1.00 83.55           H
ATOM    847  N   TYR A  73       8.211   9.220 -18.785  1.00 80.09           N
ATOM    848  CA  TYR A  73       6.879   9.591 -19.230  1.00 80.09           C
ATOM    849  C   TYR A  73       6.802  11.088 -19.540  1.00 80.09           C
ATOM    850  O   TYR A  73       6.068  11.503 -20.436  1.00 80.09           O
ATOM    851  HA  TYR A  73       6.658   9.028 -20.137  1.00 80.09           H
ATOM    852  CB  TYR A  73       5.941   9.275 -18.063  1.00 80.09           C
ATOM    853 1HB  TYR A  73       6.499   9.358 -17.130  1.00 80.09           H
ATOM    854 2HB  TYR A  73       5.152  10.026 -18.031  1.00 80.09           H
ATOM    855  CG  TYR A  73       5.302   7.887 -18.137  1.00 80.09           C
ATOM    856  CD1 TYR A  73       4.377   7.604 -19.121  1.00 80.09           C
ATOM    857  HD1 TYR A  73       4.102   8.370 -19.846  1.00 80.09           H
ATOM    858  CD2 TYR A  73       5.652   6.917 -17.219  1.00 80.09           C
ATOM    859  HD2 TYR A  73       6.382   7.140 -16.442  1.00 80.09           H
ATOM    860  CE1 TYR A  73       3.776   6.298 -19.190  1.00 80.09           C
ATOM    861  HE1 TYR A  73       3.044   6.062 -19.962  1.00 80.09           H
ATOM    862  CE2 TYR A  73       5.050   5.611 -17.288  1.00 80.09           C
ATOM    863  HE2 TYR A  73       5.317   4.835 -16.570  1.00 80.09           H
ATOM    864  CZ  TYR A  73       4.142   5.365 -18.270  1.00 80.09           C
ATOM    865  OH  TYR A  73       3.574   4.131 -18.336  1.00 80.09           O
ATOM    866  HH  TYR A  73       3.007   4.059 -19.156  1.00 80.09           H
ATOM    867  HN  TYR A  73       8.275   8.941 -17.827  1.00 80.09           H
ATOM    868  N   TRP A  74       7.569  11.857 -18.781  1.00 71.93           N
ATOM    869  CA  TRP A  74       7.525  13.304 -18.897  1.00 71.93           C
ATOM    870  C   TRP A  74       8.084  13.686 -20.269  1.00 71.93           C
ATOM    871  O   TRP A  74       7.451  14.430 -21.017  1.00 71.93           O
ATOM    872  HA  TRP A  74       6.482  13.613 -18.821  1.00 71.93           H
ATOM    873  CB  TRP A  74       8.273  13.970 -17.741  1.00 71.93           C
ATOM    874 1HB  TRP A  74       7.924  13.541 -16.801  1.00 71.93           H
ATOM    875 2HB  TRP A  74       9.334  13.735 -17.824  1.00 71.93           H
ATOM    876  CG  TRP A  74       8.105  15.490 -17.684  1.00 71.93           C
ATOM    877  CD1 TRP A  74       8.555  16.403 -18.556  1.00 71.93           C
ATOM    878  HD1 TRP A  74       9.122  16.164 -19.456  1.00 71.93           H
ATOM    879  CD2 TRP A  74       7.418  16.242 -16.662  1.00 71.93           C
ATOM    880  NE1 TRP A  74       8.210  17.682 -18.172  1.00 71.93           N
ATOM    881  HE1 TRP A  74       8.432  18.527 -18.660  1.00 71.93           H
ATOM    882  CE2 TRP A  74       7.497  17.581 -16.984  1.00 71.93           C
ATOM    883  CE3 TRP A  74       6.753  15.804 -15.503  1.00 71.93           C
ATOM    884  HE3 TRP A  74       6.677  14.753 -15.227  1.00 71.93           H
ATOM    885  CZ2 TRP A  74       6.931  18.593 -16.198  1.00 71.93           C
ATOM    886  HZ2 TRP A  74       7.007  19.645 -16.474  1.00 71.93           H
ATOM    887  CZ3 TRP A  74       6.193  16.828 -14.729  1.00 71.93           C
ATOM    888  HZ3 TRP A  74       5.665  16.543 -13.819  1.00 71.93           H
ATOM    889  CH2 TRP A  74       6.263  18.181 -15.039  1.00 71.93           C
ATOM    890  HH2 TRP A  74       5.800  18.918 -14.383  1.00 71.93           H
ATOM    891  HN  TRP A  74       8.210  11.507 -18.099  1.00 71.93           H
ATOM    892  N   TYR A  75       9.265  13.159 -20.559  1.00 70.54           N
ATOM    893  CA  TYR A  75      10.063  13.670 -21.661  1.00 70.54           C
ATOM    894  C   TYR A  75       9.809  12.869 -22.939  1.00 70.54           C
ATOM    895  O   TYR A  75       9.899  13.408 -24.041  1.00 70.54           O
ATOM    896  HA  TYR A  75       9.778  14.708 -21.829  1.00 70.54           H
ATOM    897  CB  TYR A  75      11.524  13.490 -21.242  1.00 70.54           C
ATOM    898 1HB  TYR A  75      11.627  12.540 -20.717  1.00 70.54           H
ATOM    899 2HB  TYR A  75      12.142  13.428 -22.137  1.00 70.54           H
ATOM    900  CG  TYR A  75      12.057  14.611 -20.347  1.00 70.54           C
ATOM    901  CD1 TYR A  75      12.501  15.790 -20.909  1.00 70.54           C
ATOM    902  HD1 TYR A  75      12.472  15.923 -21.991  1.00 70.54           H
ATOM    903  CD2 TYR A  75      12.094  14.442 -18.978  1.00 70.54           C
ATOM    904  HD2 TYR A  75      11.743  13.510 -18.534  1.00 70.54           H
ATOM    905  CE1 TYR A  75      13.003  16.845 -20.067  1.00 70.54           C
ATOM    906  HE1 TYR A  75      13.357  17.781 -20.498  1.00 70.54           H
ATOM    907  CE2 TYR A  75      12.596  15.497 -18.136  1.00 70.54           C
ATOM    908  HE2 TYR A  75      12.630  15.377 -17.053  1.00 70.54           H
ATOM    909  CZ  TYR A  75      13.026  16.646 -18.722  1.00 70.54           C
ATOM    910  OH  TYR A  75      13.499  17.642 -17.927  1.00 70.54           O
ATOM    911  HH  TYR A  75      13.443  17.369 -16.966  1.00 70.54           H
ATOM    912  HN  TYR A  75       9.676  12.398 -20.057  1.00 70.54           H
ATOM    913  N   CYS A  76       9.497  11.595 -22.750  1.00 69.76           N
ATOM    914  CA  CYS A  76       9.552  10.641 -23.844  1.00 69.76           C
ATOM    915  C   CYS A  76       8.126  10.175 -24.146  1.00 69.76           C
ATOM    916  O   CYS A  76       7.563  10.522 -25.183  1.00 69.76           O
ATOM    917  HA  CYS A  76       9.976  11.168 -24.698  1.00 69.76           H
ATOM    918  CB  CYS A  76      10.480   9.467 -23.525  1.00 69.76           C
ATOM    919 1HB  CYS A  76      11.413   9.836 -23.097  1.00 69.76           H
ATOM    920 2HB  CYS A  76      10.020   8.822 -22.776  1.00 69.76           H
ATOM    921  SG  CYS A  76      10.826   8.511 -25.046  1.00 69.76           S
ATOM    922  HG  CYS A  76       9.614   7.974 -25.151  1.00 69.76           H
ATOM    923  HN  CYS A  76       9.212  11.214 -21.870  1.00 69.76           H
ATOM    924  N   THR A  77       7.584   9.395 -23.222  1.00 62.18           N
ATOM    925  CA  THR A  77       6.363   8.655 -23.490  1.00 62.18           C
ATOM    926  C   THR A  77       5.178   9.613 -23.632  1.00 62.18           C
ATOM    927  O   THR A  77       4.343   9.446 -24.519  1.00 62.18           O
ATOM    928  HA  THR A  77       6.474   8.142 -24.445  1.00 62.18           H
ATOM    929  CB  THR A  77       6.180   7.624 -22.375  1.00 62.18           C
ATOM    930  HB  THR A  77       5.915   8.109 -21.436  1.00 62.18           H
ATOM    931  OG1 THR A  77       7.407   6.899 -22.367  1.00 62.18           O
ATOM    932  HG1 THR A  77       7.494   6.365 -23.208  1.00 62.18           H
ATOM    933  CG2 THR A  77       5.127   6.569 -22.719  1.00 62.18           C
ATOM    934 1HG2 THR A  77       5.427   6.037 -23.622  1.00 62.18           H
ATOM    935 2HG2 THR A  77       4.166   7.056 -22.886  1.00 62.18           H
ATOM    936 3HG2 THR A  77       5.037   5.862 -21.894  1.00 62.18           H
ATOM    937  HN  THR A  77       7.964   9.265 -22.306  1.00 62.18           H
ATOM    938  N   ARG A  78       5.144  10.596 -22.744  1.00 57.40           N
ATOM    939  CA  ARG A  78       3.953  11.410 -22.574  1.00 57.40           C
ATOM    940  C   ARG A  78       2.730  10.520 -22.343  1.00 57.40           C
ATOM    941  O   ARG A  78       2.687   9.384 -22.815  1.00 57.40           O
ATOM    942  HA  ARG A  78       4.159  12.027 -21.699  1.00 57.40           H
ATOM    943  CB  ARG A  78       3.709  12.292 -23.800  1.00 57.40           C
ATOM    944 1HB  ARG A  78       3.565  11.665 -24.680  1.00 57.40           H
ATOM    945 2HB  ARG A  78       2.792  12.866 -23.664  1.00 57.40           H
ATOM    946  CG  ARG A  78       4.883  13.245 -24.032  1.00 57.40           C
ATOM    947 1HG  ARG A  78       5.111  13.779 -23.110  1.00 57.40           H
ATOM    948 2HG  ARG A  78       5.773  12.674 -24.298  1.00 57.40           H
ATOM    949  CD  ARG A  78       4.564  14.248 -25.143  1.00 57.40           C
ATOM    950 1HD  ARG A  78       4.356  13.719 -26.073  1.00 57.40           H
ATOM    951 2HD  ARG A  78       3.666  14.811 -24.888  1.00 57.40           H
ATOM    952  NE  ARG A  78       5.704  15.173 -25.332  1.00 57.40           N
ATOM    953  HE  ARG A  78       6.558  14.969 -24.854  1.00 57.40           H
ATOM    954  CZ  ARG A  78       5.663  16.267 -26.104  1.00 57.40           C
ATOM    955  NH1 ARG A  78       4.544  16.590 -26.768  1.00 57.40           N
ATOM    956 1HH1 ARG A  78       3.732  16.012 -26.690  1.00 57.40           H
ATOM    957 2HH1 ARG A  78       4.522  17.408 -27.342  1.00 57.40           H
ATOM    958  NH2 ARG A  78       6.757  17.035 -26.202  1.00 57.40           N
ATOM    959 1HH2 ARG A  78       6.743  17.855 -26.775  1.00 57.40           H
ATOM    960 2HH2 ARG A  78       7.587  16.787 -25.704  1.00 57.40           H
ATOM    961  HN  ARG A  78       5.910  10.839 -22.148  1.00 57.40           H
ATOM    962  N   VAL A  79       1.766  11.069 -21.618  1.00 72.77           N
ATOM    963  CA  VAL A  79       0.553  10.333 -21.306  1.00 72.77           C
ATOM    964  C   VAL A  79      -0.382  10.363 -22.517  1.00 72.77           C
ATOM    965  O   VAL A  79      -1.053  11.365 -22.762  1.00 72.77           O
ATOM    966  HA  VAL A  79       0.837   9.299 -21.108  1.00 72.77           H
ATOM    967  CB  VAL A  79      -0.091  10.898 -20.039  1.00 72.77           C
ATOM    968  HB  VAL A  79      -0.401  11.922 -20.249  1.00 72.77           H
ATOM    969  CG1 VAL A  79      -1.337  10.099 -19.653  1.00 72.77           C
ATOM    970 1HG1 VAL A  79      -2.064  10.145 -20.465  1.00 72.77           H
ATOM    971 2HG1 VAL A  79      -1.061   9.061 -19.471  1.00 72.77           H
ATOM    972 3HG1 VAL A  79      -1.775  10.523 -18.749  1.00 72.77           H
ATOM    973  CG2 VAL A  79       0.913  10.939 -18.885  1.00 72.77           C
ATOM    974 1HG2 VAL A  79       1.268   9.929 -18.676  1.00 72.77           H
ATOM    975 2HG2 VAL A  79       1.758  11.571 -19.160  1.00 72.77           H
ATOM    976 3HG2 VAL A  79       0.430  11.345 -17.997  1.00 72.77           H
ATOM    977  HN  VAL A  79       1.805  11.997 -21.247  1.00 72.77           H
ATOM    978  N   LYS A  80      -0.397   9.254 -23.241  1.00 65.55           N
ATOM    979  CA  LYS A  80      -1.179   9.168 -24.463  1.00 65.55           C
ATOM    980  C   LYS A  80      -2.373   8.239 -24.235  1.00 65.55           C
ATOM    981  O   LYS A  80      -3.392   8.354 -24.915  1.00 65.55           O
ATOM    982  HA  LYS A  80      -1.556  10.168 -24.680  1.00 65.55           H
ATOM    983  CB  LYS A  80      -0.292   8.753 -25.638  1.00 65.55           C
ATOM    984 1HB  LYS A  80       0.252   7.843 -25.384  1.00 65.55           H
ATOM    985 2HB  LYS A  80      -0.914   8.521 -26.503  1.00 65.55           H
ATOM    986  CG  LYS A  80       0.698   9.863 -25.997  1.00 65.55           C
ATOM    987 1HG  LYS A  80       0.154  10.780 -26.223  1.00 65.55           H
ATOM    988 2HG  LYS A  80       1.339  10.074 -25.141  1.00 65.55           H
ATOM    989  CD  LYS A  80       1.557   9.464 -27.199  1.00 65.55           C
ATOM    990 1HD  LYS A  80       2.081   8.533 -26.982  1.00 65.55           H
ATOM    991 2HD  LYS A  80       0.917   9.276 -28.061  1.00 65.55           H
ATOM    992  CE  LYS A  80       2.569  10.559 -27.537  1.00 65.55           C
ATOM    993 1HE  LYS A  80       2.046  11.483 -27.783  1.00 65.55           H
ATOM    994 2HE  LYS A  80       3.192  10.768 -26.667  1.00 65.55           H
ATOM    995  NZ  LYS A  80       3.420  10.146 -28.675  1.00 65.55           N
ATOM    996 1HZ  LYS A  80       4.080  10.885 -28.890  1.00 65.55           H
ATOM    997 2HZ  LYS A  80       3.926   9.302 -28.429  1.00 65.55           H
ATOM    998 3HZ  LYS A  80       2.838   9.966 -29.485  1.00 65.55           H
ATOM    999  HN  LYS A  80       0.111   8.425 -23.005  1.00 65.55           H
ATOM   1000  N   THR A  81      -2.209   7.340 -23.276  1.00 75.21           N
ATOM   1001  CA  THR A  81      -3.202   6.306 -23.041  1.00 75.21           C
ATOM   1002  C   THR A  81      -3.673   6.340 -21.585  1.00 75.21           C
ATOM   1003  O   THR A  81      -3.036   6.962 -20.737  1.00 75.21           O
ATOM   1004  HA  THR A  81      -4.071   6.517 -23.663  1.00 75.21           H
ATOM   1005  CB  THR A  81      -2.593   4.964 -23.451  1.00 75.21           C
ATOM   1006  HB  THR A  81      -3.364   4.200 -23.546  1.00 75.21           H
ATOM   1007  OG1 THR A  81      -1.600   4.715 -22.460  1.00 75.21           O
ATOM   1008  HG1 THR A  81      -1.298   3.763 -22.509  1.00 75.21           H
ATOM   1009  CG2 THR A  81      -1.801   5.055 -24.757  1.00 75.21           C
ATOM   1010 1HG2 THR A  81      -0.987   5.771 -24.639  1.00 75.21           H
ATOM   1011 2HG2 THR A  81      -2.461   5.384 -25.560  1.00 75.21           H
ATOM   1012 3HG2 THR A  81      -1.391   4.075 -25.002  1.00 75.21           H
ATOM   1013  HN  THR A  81      -1.416   7.311 -22.666  1.00 75.21           H
ATOM   1014  N   MET A  82      -4.785   5.663 -21.341  1.00 75.63           N
ATOM   1015  CA  MET A  82      -5.315   5.555 -19.992  1.00 75.63           C
ATOM   1016  C   MET A  82      -4.328   4.835 -19.072  1.00 75.63           C
ATOM   1017  O   MET A  82      -4.172   5.207 -17.910  1.00 75.63           O
ATOM   1018  HA  MET A  82      -5.459   6.580 -19.651  1.00 75.63           H
ATOM   1019  CB  MET A  82      -6.638   4.787 -20.023  1.00 75.63           C
ATOM   1020 1HB  MET A  82      -7.272   5.181 -20.817  1.00 75.63           H
ATOM   1021 2HB  MET A  82      -6.449   3.739 -20.255  1.00 75.63           H
ATOM   1022  CG  MET A  82      -7.366   4.895 -18.681  1.00 75.63           C
ATOM   1023 1HG  MET A  82      -6.794   4.385 -17.906  1.00 75.63           H
ATOM   1024 2HG  MET A  82      -7.444   5.941 -18.384  1.00 75.63           H
ATOM   1025  SD  MET A  82      -8.994   4.175 -18.810  1.00 75.63           S
ATOM   1026  CE  MET A  82      -9.640   4.578 -17.196  1.00 75.63           C
ATOM   1027 1HE  MET A  82      -9.013   4.122 -16.429  1.00 75.63           H
ATOM   1028 2HE  MET A  82      -9.643   5.660 -17.065  1.00 75.63           H
ATOM   1029 3HE  MET A  82     -10.657   4.198 -17.106  1.00 75.63           H
ATOM   1030  HN  MET A  82      -5.321   5.195 -22.044  1.00 75.63           H
ATOM   1031  N   THR A  83      -3.687   3.816 -19.626  1.00 75.88           N
ATOM   1032  CA  THR A  83      -2.698   3.058 -18.878  1.00 75.88           C
ATOM   1033  C   THR A  83      -1.543   3.966 -18.449  1.00 75.88           C
ATOM   1034  O   THR A  83      -1.084   3.896 -17.310  1.00 75.88           O
ATOM   1035  HA  THR A  83      -3.167   2.686 -17.967  1.00 75.88           H
ATOM   1036  CB  THR A  83      -2.253   1.878 -19.744  1.00 75.88           C
ATOM   1037  HB  THR A  83      -1.540   2.199 -20.503  1.00 75.88           H
ATOM   1038  OG1 THR A  83      -3.472   1.331 -20.238  1.00 75.88           O
ATOM   1039  HG1 THR A  83      -4.046   1.031 -19.476  1.00 75.88           H
ATOM   1040  CG2 THR A  83      -1.643   0.743 -18.918  1.00 75.88           C
ATOM   1041 1HG2 THR A  83      -2.380   0.377 -18.204  1.00 75.88           H
ATOM   1042 2HG2 THR A  83      -0.770   1.114 -18.381  1.00 75.88           H
ATOM   1043 3HG2 THR A  83      -1.344  -0.069 -19.581  1.00 75.88           H
ATOM   1044  HN  THR A  83      -3.834   3.507 -20.565  1.00 75.88           H
ATOM   1045  N   ASP A  84      -1.108   4.798 -19.384  1.00 78.96           N
ATOM   1046  CA  ASP A  84       0.012   5.688 -19.131  1.00 78.96           C
ATOM   1047  C   ASP A  84      -0.327   6.605 -17.953  1.00 78.96           C
ATOM   1048  O   ASP A  84       0.537   6.913 -17.134  1.00 78.96           O
ATOM   1049  HA  ASP A  84       0.857   5.033 -18.919  1.00 78.96           H
ATOM   1050  CB  ASP A  84       0.301   6.569 -20.348  1.00 78.96           C
ATOM   1051 1HB  ASP A  84      -0.571   7.183 -20.572  1.00 78.96           H
ATOM   1052 2HB  ASP A  84       1.121   7.251 -20.121  1.00 78.96           H
ATOM   1053  CG  ASP A  84       0.661   5.719 -21.568  1.00 78.96           C
ATOM   1054  OD1 ASP A  84       1.299   4.665 -21.356  1.00 78.96           O
ATOM   1055  OD2 ASP A  84       0.289   6.142 -22.684  1.00 78.96           O
ATOM   1056  HN  ASP A  84      -1.505   4.869 -20.299  1.00 78.96           H
ATOM   1057  N   MET A  85      -1.586   7.014 -17.907  1.00 84.29           N
ATOM   1058  CA  MET A  85      -2.042   7.913 -16.860  1.00 84.29           C
ATOM   1059  C   MET A  85      -1.923   7.256 -15.483  1.00 84.29           C
ATOM   1060  O   MET A  85      -1.418   7.867 -14.542  1.00 84.29           O
ATOM   1061  HA  MET A  85      -1.387   8.782 -16.913  1.00 84.29           H
ATOM   1062  CB  MET A  85      -3.501   8.297 -17.118  1.00 84.29           C
ATOM   1063 1HB  MET A  85      -3.614   8.637 -18.147  1.00 84.29           H
ATOM   1064 2HB  MET A  85      -4.138   7.421 -16.998  1.00 84.29           H
ATOM   1065  CG  MET A  85      -3.954   9.400 -16.158  1.00 84.29           C
ATOM   1066 1HG  MET A  85      -5.033   9.536 -16.232  1.00 84.29           H
ATOM   1067 2HG  MET A  85      -3.739   9.109 -15.130  1.00 84.29           H
ATOM   1068  SD  MET A  85      -3.120  10.929 -16.547  1.00 84.29           S
ATOM   1069  CE  MET A  85      -3.649  11.930 -15.167  1.00 84.29           C
ATOM   1070 1HE  MET A  85      -4.736  12.006 -15.169  1.00 84.29           H
ATOM   1071 2HE  MET A  85      -3.319  11.469 -14.236  1.00 84.29           H
ATOM   1072 3HE  MET A  85      -3.215  12.926 -15.253  1.00 84.29           H
ATOM   1073  HN  MET A  85      -2.287   6.743 -18.566  1.00 84.29           H
ATOM   1074  N   PHE A  86      -2.396   6.021 -15.409  1.00 86.73           N
ATOM   1075  CA  PHE A  86      -2.397   5.294 -14.151  1.00 86.73           C
ATOM   1076  C   PHE A  86      -0.972   4.944 -13.718  1.00 86.73           C
ATOM   1077  O   PHE A  86      -0.646   5.004 -12.534  1.00 86.73           O
ATOM   1078  HA  PHE A  86      -2.853   5.943 -13.403  1.00 86.73           H
ATOM   1079  CB  PHE A  86      -3.179   4.000 -14.382  1.00 86.73           C
ATOM   1080 1HB  PHE A  86      -2.769   3.490 -15.254  1.00 86.73           H
ATOM   1081 2HB  PHE A  86      -3.030   3.339 -13.528  1.00 86.73           H
ATOM   1082  CG  PHE A  86      -4.680   4.208 -14.592  1.00 86.73           C
ATOM   1083  CD1 PHE A  86      -5.351   5.124 -13.841  1.00 86.73           C
ATOM   1084  HD1 PHE A  86      -4.818   5.708 -13.091  1.00 86.73           H
ATOM   1085  CD2 PHE A  86      -5.345   3.479 -15.528  1.00 86.73           C
ATOM   1086  HD2 PHE A  86      -4.807   2.746 -16.129  1.00 86.73           H
ATOM   1087  CE1 PHE A  86      -6.744   5.317 -14.035  1.00 86.73           C
ATOM   1088  HE1 PHE A  86      -7.281   6.051 -13.434  1.00 86.73           H
ATOM   1089  CE2 PHE A  86      -6.738   3.673 -15.722  1.00 86.73           C
ATOM   1090  HE2 PHE A  86      -7.270   3.088 -16.472  1.00 86.73           H
ATOM   1091  CZ  PHE A  86      -7.408   4.588 -14.972  1.00 86.73           C
ATOM   1092  HZ  PHE A  86      -8.477   4.737 -15.121  1.00 86.73           H
ATOM   1093  HN  PHE A  86      -2.773   5.518 -16.187  1.00 86.73           H
ATOM   1094  N   LEU A  87      -0.160   4.587 -14.702  1.00 81.15           N
ATOM   1095  CA  LEU A  87       1.209   4.180 -14.433  1.00 81.15           C
ATOM   1096  C   LEU A  87       1.993   5.374 -13.885  1.00 81.15           C
ATOM   1097  O   LEU A  87       2.848   5.213 -13.016  1.00 81.15           O
ATOM   1098  HA  LEU A  87       1.175   3.407 -13.665  1.00 81.15           H
ATOM   1099  CB  LEU A  87       1.836   3.552 -15.679  1.00 81.15           C
ATOM   1100 1HB  LEU A  87       1.671   4.223 -16.522  1.00 81.15           H
ATOM   1101 2HB  LEU A  87       2.914   3.490 -15.527  1.00 81.15           H
ATOM   1102  CG  LEU A  87       1.323   2.162 -16.061  1.00 81.15           C
ATOM   1103  HG  LEU A  87       0.245   2.225 -16.209  1.00 81.15           H
ATOM   1104  CD1 LEU A  87       1.934   1.696 -17.384  1.00 81.15           C
ATOM   1105 1HD1 LEU A  87       1.666   2.397 -18.175  1.00 81.15           H
ATOM   1106 2HD1 LEU A  87       3.019   1.654 -17.288  1.00 81.15           H
ATOM   1107 3HD1 LEU A  87       1.552   0.706 -17.632  1.00 81.15           H
ATOM   1108  CD2 LEU A  87       1.566   1.158 -14.932  1.00 81.15           C
ATOM   1109 1HD2 LEU A  87       2.635   1.092 -14.729  1.00 81.15           H
ATOM   1110 2HD2 LEU A  87       1.045   1.489 -14.034  1.00 81.15           H
ATOM   1111 3HD2 LEU A  87       1.192   0.179 -15.230  1.00 81.15           H
ATOM   1112  HN  LEU A  87      -0.423   4.572 -15.667  1.00 81.15           H
ATOM   1113  N   LEU A  88       1.673   6.545 -14.416  1.00 87.77           N
ATOM   1114  CA  LEU A  88       2.319   7.769 -13.973  1.00 87.77           C
ATOM   1115  C   LEU A  88       1.936   8.046 -12.518  1.00 87.77           C
ATOM   1116  O   LEU A  88       2.801   8.303 -11.682  1.00 87.77           O
ATOM   1117  HA  LEU A  88       3.396   7.605 -14.021  1.00 87.77           H
ATOM   1118  CB  LEU A  88       1.993   8.921 -14.925  1.00 87.77           C
ATOM   1119 1HB  LEU A  88       2.366   8.664 -15.916  1.00 87.77           H
ATOM   1120 2HB  LEU A  88       0.910   9.005 -15.004  1.00 87.77           H
ATOM   1121  CG  LEU A  88       2.557  10.290 -14.538  1.00 87.77           C
ATOM   1122  HG  LEU A  88       2.208  10.532 -13.534  1.00 87.77           H
ATOM   1123  CD1 LEU A  88       4.086  10.261 -14.491  1.00 87.77           C
ATOM   1124 1HD1 LEU A  88       4.412   9.527 -13.753  1.00 87.77           H
ATOM   1125 2HD1 LEU A  88       4.474   9.987 -15.471  1.00 87.77           H
ATOM   1126 3HD1 LEU A  88       4.460  11.246 -14.213  1.00 87.77           H
ATOM   1127  CD2 LEU A  88       2.033  11.382 -15.473  1.00 87.77           C
ATOM   1128 1HD2 LEU A  88       2.332  11.158 -16.497  1.00 87.77           H
ATOM   1129 2HD2 LEU A  88       0.946  11.422 -15.412  1.00 87.77           H
ATOM   1130 3HD2 LEU A  88       2.449  12.345 -15.176  1.00 87.77           H
ATOM   1131  HN  LEU A  88       0.987   6.665 -15.134  1.00 87.77           H
ATOM   1132  N   ASN A  89       0.638   7.983 -12.259  1.00 89.50           N
ATOM   1133  CA  ASN A  89       0.122   8.297 -10.938  1.00 89.50           C
ATOM   1134  C   ASN A  89       0.617   7.247  -9.940  1.00 89.50           C
ATOM   1135  O   ASN A  89       0.845   7.556  -8.771  1.00 89.50           O
ATOM   1136  HA  ASN A  89       0.498   9.295 -10.713  1.00 89.50           H
ATOM   1137  CB  ASN A  89      -1.408   8.278 -10.924  1.00 89.50           C
ATOM   1138 1HB  ASN A  89      -1.770   7.441 -11.522  1.00 89.50           H
ATOM   1139 2HB  ASN A  89      -1.764   8.120  -9.907  1.00 89.50           H
ATOM   1140  CG  ASN A  89      -1.977   9.588 -11.472  1.00 89.50           C
ATOM   1141  OD1 ASN A  89      -2.190  10.551 -10.754  1.00 89.50           O
ATOM   1142  ND2 ASN A  89      -2.211   9.570 -12.782  1.00 89.50           N
ATOM   1143 1HD2 ASN A  89      -2.014   8.747 -13.314  1.00 89.50           H
ATOM   1144 2HD2 ASN A  89      -2.584  10.380 -13.234  1.00 89.50           H
ATOM   1145  HN  ASN A  89      -0.055   7.725 -12.933  1.00 89.50           H
ATOM   1146  N   LEU A  90       0.767   6.029 -10.438  1.00 86.09           N
ATOM   1147  CA  LEU A  90       1.259   4.939  -9.612  1.00 86.09           C
ATOM   1148  C   LEU A  90       2.685   5.254  -9.155  1.00 86.09           C
ATOM   1149  O   LEU A  90       3.018   5.079  -7.984  1.00 86.09           O
ATOM   1150  HA  LEU A  90       0.619   4.881  -8.732  1.00 86.09           H
ATOM   1151  CB  LEU A  90       1.132   3.606 -10.353  1.00 86.09           C
ATOM   1152 1HB  LEU A  90       0.090   3.472 -10.642  1.00 86.09           H
ATOM   1153 2HB  LEU A  90       1.713   3.668 -11.273  1.00 86.09           H
ATOM   1154  CG  LEU A  90       1.582   2.364  -9.581  1.00 86.09           C
ATOM   1155  HG  LEU A  90       2.611   2.519  -9.255  1.00 86.09           H
ATOM   1156  CD1 LEU A  90       0.735   2.163  -8.324  1.00 86.09           C
ATOM   1157 1HD1 LEU A  90       0.835   3.033  -7.675  1.00 86.09           H
ATOM   1158 2HD1 LEU A  90      -0.311   2.039  -8.606  1.00 86.09           H
ATOM   1159 3HD1 LEU A  90       1.076   1.273  -7.794  1.00 86.09           H
ATOM   1160  CD2 LEU A  90       1.575   1.127 -10.481  1.00 86.09           C
ATOM   1161 1HD2 LEU A  90       0.567   0.957 -10.858  1.00 86.09           H
ATOM   1162 2HD2 LEU A  90       2.255   1.283 -11.319  1.00 86.09           H
ATOM   1163 3HD2 LEU A  90       1.899   0.258  -9.908  1.00 86.09           H
ATOM   1164  HN  LEU A  90       0.560   5.781 -11.384  1.00 86.09           H
ATOM   1165  N   ALA A  91       3.488   5.715 -10.103  1.00 90.34           N
ATOM   1166  CA  ALA A  91       4.882   6.013  -9.823  1.00 90.34           C
ATOM   1167  C   ALA A  91       4.961   7.164  -8.818  1.00 90.34           C
ATOM   1168  O   ALA A  91       5.824   7.168  -7.941  1.00 90.34           O
ATOM   1169  HA  ALA A  91       5.329   5.124  -9.380  1.00 90.34           H
ATOM   1170  CB  ALA A  91       5.609   6.331 -11.131  1.00 90.34           C
ATOM   1171 1HB  ALA A  91       5.549   5.472 -11.799  1.00 90.34           H
ATOM   1172 2HB  ALA A  91       5.142   7.194 -11.606  1.00 90.34           H
ATOM   1173 3HB  ALA A  91       6.655   6.555 -10.921  1.00 90.34           H
ATOM   1174  HN  ALA A  91       3.201   5.884 -11.046  1.00 90.34           H
ATOM   1175  N   ILE A  92       4.050   8.112  -8.979  1.00 90.71           N
ATOM   1176  CA  ILE A  92       3.989   9.252  -8.080  1.00 90.71           C
ATOM   1177  C   ILE A  92       3.639   8.768  -6.672  1.00 90.71           C
ATOM   1178  O   ILE A  92       4.259   9.188  -5.695  1.00 90.71           O
ATOM   1179  HA  ILE A  92       4.982   9.701  -8.055  1.00 90.71           H
ATOM   1180  CB  ILE A  92       3.028  10.311  -8.623  1.00 90.71           C
ATOM   1181  HB  ILE A  92       2.090   9.820  -8.883  1.00 90.71           H
ATOM   1182  CG1 ILE A  92       3.576  10.945  -9.903  1.00 90.71           C
ATOM   1183 1HG1 ILE A  92       4.418  11.593  -9.661  1.00 90.71           H
ATOM   1184 2HG1 ILE A  92       3.953  10.166 -10.566  1.00 90.71           H
ATOM   1185  CG2 ILE A  92       2.708  11.360  -7.556  1.00 90.71           C
ATOM   1186 1HG2 ILE A  92       2.245  10.875  -6.697  1.00 90.71           H
ATOM   1187 2HG2 ILE A  92       3.629  11.852  -7.242  1.00 90.71           H
ATOM   1188 3HG2 ILE A  92       2.023  12.101  -7.968  1.00 90.71           H
ATOM   1189  CD1 ILE A  92       2.493  11.754 -10.622  1.00 90.71           C
ATOM   1190 1HD1 ILE A  92       1.663  11.097 -10.884  1.00 90.71           H
ATOM   1191 2HD1 ILE A  92       2.136  12.546  -9.965  1.00 90.71           H
ATOM   1192 3HD1 ILE A  92       2.910  12.193 -11.528  1.00 90.71           H
ATOM   1193  HN  ILE A  92       3.362   8.109  -9.705  1.00 90.71           H
ATOM   1194  N   ALA A  93       2.648   7.891  -6.611  1.00 91.37           N
ATOM   1195  CA  ALA A  93       2.146   7.417  -5.332  1.00 91.37           C
ATOM   1196  C   ALA A  93       3.257   6.661  -4.602  1.00 91.37           C
ATOM   1197  O   ALA A  93       3.469   6.863  -3.407  1.00 91.37           O
ATOM   1198  HA  ALA A  93       1.863   8.289  -4.743  1.00 91.37           H
ATOM   1199  CB  ALA A  93       0.905   6.552  -5.561  1.00 91.37           C
ATOM   1200 1HB  ALA A  93       0.135   7.144  -6.056  1.00 91.37           H
ATOM   1201 2HB  ALA A  93       1.166   5.699  -6.187  1.00 91.37           H
ATOM   1202 3HB  ALA A  93       0.528   6.196  -4.601  1.00 91.37           H
ATOM   1203  HN  ALA A  93       2.191   7.507  -7.413  1.00 91.37           H
ATOM   1204  N   ASP A  94       3.938   5.805  -5.350  1.00 87.86           N
ATOM   1205  CA  ASP A  94       5.015   5.009  -4.785  1.00 87.86           C
ATOM   1206  C   ASP A  94       6.093   5.941  -4.227  1.00 87.86           C
ATOM   1207  O   ASP A  94       6.617   5.708  -3.139  1.00 87.86           O
ATOM   1208  HA  ASP A  94       4.546   4.402  -4.011  1.00 87.86           H
ATOM   1209  CB  ASP A  94       5.662   4.123  -5.851  1.00 87.86           C
ATOM   1210 1HB  ASP A  94       5.773   4.685  -6.779  1.00 87.86           H
ATOM   1211 2HB  ASP A  94       6.663   3.834  -5.531  1.00 87.86           H
ATOM   1212  CG  ASP A  94       4.821   2.870  -6.107  1.00 87.86           C
ATOM   1213  OD1 ASP A  94       4.135   2.443  -5.153  1.00 87.86           O
ATOM   1214  OD2 ASP A  94       4.884   2.367  -7.249  1.00 87.86           O
ATOM   1215  HN  ASP A  94       3.765   5.652  -6.323  1.00 87.86           H
ATOM   1216  N   LEU A  95       6.392   6.976  -4.998  1.00 90.31           N
ATOM   1217  CA  LEU A  95       7.460   7.893  -4.638  1.00 90.31           C
ATOM   1218  C   LEU A  95       7.104   8.593  -3.325  1.00 90.31           C
ATOM   1219  O   LEU A  95       7.952   8.743  -2.447  1.00 90.31           O
ATOM   1220  HA  LEU A  95       8.361   7.300  -4.479  1.00 90.31           H
ATOM   1221  CB  LEU A  95       7.750   8.857  -5.790  1.00 90.31           C
ATOM   1222 1HB  LEU A  95       7.875   8.275  -6.702  1.00 90.31           H
ATOM   1223 2HB  LEU A  95       6.876   9.492  -5.934  1.00 90.31           H
ATOM   1224  CG  LEU A  95       8.976   9.756  -5.620  1.00 90.31           C
ATOM   1225  HG  LEU A  95       8.903  10.255  -4.653  1.00 90.31           H
ATOM   1226  CD1 LEU A  95      10.264   8.930  -5.606  1.00 90.31           C
ATOM   1227 1HD1 LEU A  95      10.232   8.222  -4.778  1.00 90.31           H
ATOM   1228 2HD1 LEU A  95      10.357   8.387  -6.546  1.00 90.31           H
ATOM   1229 3HD1 LEU A  95      11.120   9.594  -5.484  1.00 90.31           H
ATOM   1230  CD2 LEU A  95       9.007  10.849  -6.690  1.00 90.31           C
ATOM   1231 1HD2 LEU A  95       9.045  10.390  -7.677  1.00 90.31           H
ATOM   1232 2HD2 LEU A  95       8.110  11.463  -6.609  1.00 90.31           H
ATOM   1233 3HD2 LEU A  95       9.889  11.474  -6.546  1.00 90.31           H
ATOM   1234  HN  LEU A  95       5.920   7.192  -5.853  1.00 90.31           H
ATOM   1235  N   LEU A  96       5.847   9.003  -3.231  1.00 87.72           N
ATOM   1236  CA  LEU A  96       5.379   9.720  -2.057  1.00 87.72           C
ATOM   1237  C   LEU A  96       5.516   8.820  -0.828  1.00 87.72           C
ATOM   1238  O   LEU A  96       5.895   9.284   0.247  1.00 87.72           O
ATOM   1239  HA  LEU A  96       6.026  10.587  -1.924  1.00 87.72           H
ATOM   1240  CB  LEU A  96       3.959  10.244  -2.281  1.00 87.72           C
ATOM   1241 1HB  LEU A  96       3.346   9.425  -2.659  1.00 87.72           H
ATOM   1242 2HB  LEU A  96       3.544  10.533  -1.315  1.00 87.72           H
ATOM   1243  CG  LEU A  96       3.824  11.429  -3.238  1.00 87.72           C
ATOM   1244  HG  LEU A  96       4.291  11.158  -4.185  1.00 87.72           H
ATOM   1245  CD1 LEU A  96       2.354  11.734  -3.530  1.00 87.72           C
ATOM   1246 1HD1 LEU A  96       1.885  10.862  -3.986  1.00 87.72           H
ATOM   1247 2HD1 LEU A  96       1.841  11.977  -2.599  1.00 87.72           H
ATOM   1248 3HD1 LEU A  96       2.287  12.581  -4.213  1.00 87.72           H
ATOM   1249  CD2 LEU A  96       4.568  12.654  -2.702  1.00 87.72           C
ATOM   1250 1HD2 LEU A  96       4.153  12.937  -1.735  1.00 87.72           H
ATOM   1251 2HD2 LEU A  96       5.626  12.416  -2.588  1.00 87.72           H
ATOM   1252 3HD2 LEU A  96       4.456  13.482  -3.402  1.00 87.72           H
ATOM   1253  HN  LEU A  96       5.156   8.853  -3.939  1.00 87.72           H
ATOM   1254  N   PHE A  97       5.200   7.548  -1.026  1.00 88.90           N
ATOM   1255  CA  PHE A  97       5.313   6.573   0.045  1.00 88.90           C
ATOM   1256  C   PHE A  97       6.763   6.443   0.517  1.00 88.90           C
ATOM   1257  O   PHE A  97       7.033   6.460   1.717  1.00 88.90           O
ATOM   1258  HA  PHE A  97       4.695   6.926   0.870  1.00 88.90           H
ATOM   1259  CB  PHE A  97       4.851   5.230  -0.522  1.00 88.90           C
ATOM   1260 1HB  PHE A  97       3.765   5.241  -0.618  1.00 88.90           H
ATOM   1261 2HB  PHE A  97       5.258   5.112  -1.526  1.00 88.90           H
ATOM   1262  CG  PHE A  97       5.261   4.023   0.324  1.00 88.90           C
ATOM   1263  CD1 PHE A  97       6.188   3.146  -0.146  1.00 88.90           C
ATOM   1264  HD1 PHE A  97       6.640   3.304  -1.126  1.00 88.90           H
ATOM   1265  CD2 PHE A  97       4.698   3.826   1.546  1.00 88.90           C
ATOM   1266  HD2 PHE A  97       3.954   4.529   1.923  1.00 88.90           H
ATOM   1267  CE1 PHE A  97       6.569   2.026   0.639  1.00 88.90           C
ATOM   1268  HE1 PHE A  97       7.312   1.323   0.262  1.00 88.90           H
ATOM   1269  CE2 PHE A  97       5.078   2.706   2.331  1.00 88.90           C
ATOM   1270  HE2 PHE A  97       4.627   2.548   3.311  1.00 88.90           H
ATOM   1271  CZ  PHE A  97       6.005   1.829   1.861  1.00 88.90           C
ATOM   1272  HZ  PHE A  97       6.297   0.969   2.464  1.00 88.90           H
ATOM   1273  HN  PHE A  97       4.873   7.183  -1.897  1.00 88.90           H
ATOM   1274  N   LEU A  98       7.658   6.315  -0.452  1.00 92.21           N
ATOM   1275  CA  LEU A  98       9.042   5.991  -0.153  1.00 92.21           C
ATOM   1276  C   LEU A  98       9.648   7.104   0.705  1.00 92.21           C
ATOM   1277  O   LEU A  98      10.490   6.842   1.562  1.00 92.21           O
ATOM   1278  HA  LEU A  98       9.044   5.068   0.426  1.00 92.21           H
ATOM   1279  CB  LEU A  98       9.818   5.717  -1.443  1.00 92.21           C
ATOM   1280 1HB  LEU A  98       9.670   6.560  -2.119  1.00 92.21           H
ATOM   1281 2HB  LEU A  98      10.881   5.684  -1.204  1.00 92.21           H
ATOM   1282  CG  LEU A  98       9.451   4.432  -2.187  1.00 92.21           C
ATOM   1283  HG  LEU A  98       8.364   4.352  -2.215  1.00 92.21           H
ATOM   1284  CD1 LEU A  98       9.938   4.479  -3.637  1.00 92.21           C
ATOM   1285 1HD1 LEU A  98       9.476   5.323  -4.148  1.00 92.21           H
ATOM   1286 2HD1 LEU A  98      11.022   4.594  -3.652  1.00 92.21           H
ATOM   1287 3HD1 LEU A  98       9.664   3.553  -4.142  1.00 92.21           H
ATOM   1288  CD2 LEU A  98       9.975   3.200  -1.446  1.00 92.21           C
ATOM   1289 1HD2 LEU A  98      11.060   3.259  -1.365  1.00 92.21           H
ATOM   1290 2HD2 LEU A  98       9.538   3.164  -0.448  1.00 92.21           H
ATOM   1291 3HD2 LEU A  98       9.700   2.301  -1.996  1.00 92.21           H
ATOM   1292  HN  LEU A  98       7.450   6.428  -1.423  1.00 92.21           H
ATOM   1293  N   VAL A  99       9.196   8.321   0.443  1.00 89.46           N
ATOM   1294  CA  VAL A  99       9.731   9.482   1.135  1.00 89.46           C
ATOM   1295  C   VAL A  99       9.459   9.347   2.634  1.00 89.46           C
ATOM   1296  O   VAL A  99      10.120   9.990   3.449  1.00 89.46           O
ATOM   1297  HA  VAL A  99      10.809   9.494   0.973  1.00 89.46           H
ATOM   1298  CB  VAL A  99       9.147  10.763   0.535  1.00 89.46           C
ATOM   1299  HB  VAL A  99       8.062  10.665   0.527  1.00 89.46           H
ATOM   1300  CG1 VAL A  99       9.503  11.981   1.390  1.00 89.46           C
ATOM   1301 1HG1 VAL A  99       9.099  11.850   2.394  1.00 89.46           H
ATOM   1302 2HG1 VAL A  99      10.587  12.082   1.445  1.00 89.46           H
ATOM   1303 3HG1 VAL A  99       9.076  12.877   0.941  1.00 89.46           H
ATOM   1304  CG2 VAL A  99       9.613  10.953  -0.910  1.00 89.46           C
ATOM   1305 1HG2 VAL A  99      10.700  11.019  -0.936  1.00 89.46           H
ATOM   1306 2HG2 VAL A  99       9.286  10.105  -1.512  1.00 89.46           H
ATOM   1307 3HG2 VAL A  99       9.183  11.871  -1.312  1.00 89.46           H
ATOM   1308  HN  VAL A  99       8.480   8.520  -0.225  1.00 89.46           H
ATOM   1309  N   THR A 100       8.486   8.507   2.954  1.00 88.70           N
ATOM   1310  CA  THR A 100       8.095   8.305   4.339  1.00 88.70           C
ATOM   1311  C   THR A 100       9.047   7.322   5.024  1.00 88.70           C
ATOM   1312  O   THR A 100       9.196   7.346   6.244  1.00 88.70           O
ATOM   1313  HA  THR A 100       8.186   9.257   4.863  1.00 88.70           H
ATOM   1314  CB  THR A 100       6.635   7.850   4.357  1.00 88.70           C
ATOM   1315  HB  THR A 100       6.205   7.961   5.352  1.00 88.70           H
ATOM   1316  OG1 THR A 100       6.680   6.519   3.851  1.00 88.70           O
ATOM   1317  HG1 THR A 100       5.824   6.045   4.058  1.00 88.70           H
ATOM   1318  CG2 THR A 100       5.773   8.605   3.342  1.00 88.70           C
ATOM   1319 1HG2 THR A 100       6.164   8.439   2.339  1.00 88.70           H
ATOM   1320 2HG2 THR A 100       5.795   9.671   3.569  1.00 88.70           H
ATOM   1321 3HG2 THR A 100       4.747   8.243   3.397  1.00 88.70           H
ATOM   1322  HN  THR A 100       7.969   7.970   2.287  1.00 88.70           H
ATOM   1323  N   LEU A 101       9.666   6.482   4.208  1.00 91.38           N
ATOM   1324  CA  LEU A 101      10.394   5.336   4.726  1.00 91.38           C
ATOM   1325  C   LEU A 101      11.555   5.825   5.594  1.00 91.38           C
ATOM   1326  O   LEU A 101      11.830   5.254   6.648  1.00 91.38           O
ATOM   1327  HA  LEU A 101       9.708   4.769   5.354  1.00 91.38           H
ATOM   1328  CB  LEU A 101      10.827   4.415   3.583  1.00 91.38           C
ATOM   1329 1HB  LEU A 101      11.334   5.018   2.829  1.00 91.38           H
ATOM   1330 2HB  LEU A 101      11.559   3.707   3.971  1.00 91.38           H
ATOM   1331  CG  LEU A 101       9.710   3.626   2.898  1.00 91.38           C
ATOM   1332  HG  LEU A 101       9.030   4.336   2.427  1.00 91.38           H
ATOM   1333  CD1 LEU A 101      10.270   2.733   1.789  1.00 91.38           C
ATOM   1334 1HD1 LEU A 101      10.770   3.351   1.043  1.00 91.38           H
ATOM   1335 2HD1 LEU A 101      10.984   2.029   2.215  1.00 91.38           H
ATOM   1336 3HD1 LEU A 101       9.454   2.184   1.318  1.00 91.38           H
ATOM   1337  CD2 LEU A 101       8.895   2.830   3.919  1.00 91.38           C
ATOM   1338 1HD2 LEU A 101       9.549   2.129   4.439  1.00 91.38           H
ATOM   1339 2HD2 LEU A 101       8.448   3.514   4.640  1.00 91.38           H
ATOM   1340 3HD2 LEU A 101       8.108   2.278   3.405  1.00 91.38           H
ATOM   1341  HN  LEU A 101       9.675   6.573   3.212  1.00 91.38           H
ATOM   1342  N   PRO A 102      12.254   6.887   5.170  1.00 93.44           N
ATOM   1343  CA  PRO A 102      13.400   7.389   5.933  1.00 93.44           C
ATOM   1344  C   PRO A 102      13.051   7.660   7.387  1.00 93.44           C
ATOM   1345  O   PRO A 102      13.818   7.322   8.287  1.00 93.44           O
ATOM   1346  HA  PRO A 102      14.188   6.637   5.964  1.00 93.44           H
ATOM   1347  CB  PRO A 102      13.792   8.671   5.195  1.00 93.44           C
ATOM   1348 1HB  PRO A 102      13.295   9.545   5.617  1.00 93.44           H
ATOM   1349 2HB  PRO A 102      14.864   8.856   5.254  1.00 93.44           H
ATOM   1350  CG  PRO A 102      13.344   8.406   3.763  1.00 93.44           C
ATOM   1351 1HG  PRO A 102      13.227   9.330   3.197  1.00 93.44           H
ATOM   1352 2HG  PRO A 102      14.069   7.802   3.217  1.00 93.44           H
ATOM   1353  CD  PRO A 102      12.021   7.681   3.950  1.00 93.44           C
ATOM   1354 1HD  PRO A 102      11.192   8.377   4.078  1.00 93.44           H
ATOM   1355 2HD  PRO A 102      11.778   7.054   3.091  1.00 93.44           H
ATOM   1356  N   PHE A 103      11.889   8.268   7.580  1.00 91.43           N
ATOM   1357  CA  PHE A 103      11.460   8.655   8.913  1.00 91.43           C
ATOM   1358  C   PHE A 103      11.190   7.424   9.782  1.00 91.43           C
ATOM   1359  O   PHE A 103      11.552   7.397  10.957  1.00 91.43           O
ATOM   1360  HA  PHE A 103      12.266   9.240   9.356  1.00 91.43           H
ATOM   1361  CB  PHE A 103      10.160   9.445   8.753  1.00 91.43           C
ATOM   1362 1HB  PHE A 103       9.442   8.836   8.203  1.00 91.43           H
ATOM   1363 2HB  PHE A 103       9.733   9.628   9.739  1.00 91.43           H
ATOM   1364  CG  PHE A 103      10.330  10.783   8.031  1.00 91.43           C
ATOM   1365  CD1 PHE A 103      10.652  11.901   8.736  1.00 91.43           C
ATOM   1366  HD1 PHE A 103      10.788  11.843   9.816  1.00 91.43           H
ATOM   1367  CD2 PHE A 103      10.160  10.856   6.683  1.00 91.43           C
ATOM   1368  HD2 PHE A 103       9.902   9.960   6.118  1.00 91.43           H
ATOM   1369  CE1 PHE A 103      10.810  13.142   8.066  1.00 91.43           C
ATOM   1370  HE1 PHE A 103      11.068  14.038   8.632  1.00 91.43           H
ATOM   1371  CE2 PHE A 103      10.318  12.097   6.013  1.00 91.43           C
ATOM   1372  HE2 PHE A 103      10.182  12.155   4.933  1.00 91.43           H
ATOM   1373  CZ  PHE A 103      10.640  13.215   6.719  1.00 91.43           C
ATOM   1374  HZ  PHE A 103      10.762  14.168   6.204  1.00 91.43           H
ATOM   1375  HN  PHE A 103      11.248   8.495   6.847  1.00 91.43           H
ATOM   1376  N   TRP A 104      10.557   6.434   9.169  1.00 85.90           N
ATOM   1377  CA  TRP A 104      10.186   5.226   9.886  1.00 85.90           C
ATOM   1378  C   TRP A 104      11.468   4.455  10.208  1.00 85.90           C
ATOM   1379  O   TRP A 104      11.543   3.766  11.224  1.00 85.90           O
ATOM   1380  HA  TRP A 104       9.689   5.525  10.808  1.00 85.90           H
ATOM   1381  CB  TRP A 104       9.178   4.401   9.084  1.00 85.90           C
ATOM   1382 1HB  TRP A 104       9.572   4.240   8.080  1.00 85.90           H
ATOM   1383 2HB  TRP A 104       9.077   3.419   9.547  1.00 85.90           H
ATOM   1384  CG  TRP A 104       7.794   5.043   8.976  1.00 85.90           C
ATOM   1385  CD1 TRP A 104       7.176   5.493   7.875  1.00 85.90           C
ATOM   1386  HD1 TRP A 104       7.604   5.455   6.873  1.00 85.90           H
ATOM   1387  CD2 TRP A 104       6.874   5.290  10.060  1.00 85.90           C
ATOM   1388  NE1 TRP A 104       5.931   6.010   8.168  1.00 85.90           N
ATOM   1389  HE1 TRP A 104       5.284   6.403   7.515  1.00 85.90           H
ATOM   1390  CE2 TRP A 104       5.741   5.883   9.539  1.00 85.90           C
ATOM   1391  CE3 TRP A 104       6.994   5.022  11.435  1.00 85.90           C
ATOM   1392  HE3 TRP A 104       7.878   4.555  11.870  1.00 85.90           H
ATOM   1393  CZ2 TRP A 104       4.643   6.257  10.323  1.00 85.90           C
ATOM   1394  HZ2 TRP A 104       3.759   6.724   9.888  1.00 85.90           H
ATOM   1395  CZ3 TRP A 104       5.888   5.402  12.204  1.00 85.90           C
ATOM   1396  HZ3 TRP A 104       5.930   5.217  13.277  1.00 85.90           H
ATOM   1397  CH2 TRP A 104       4.741   6.000  11.695  1.00 85.90           C
ATOM   1398  HH2 TRP A 104       3.921   6.267  12.362  1.00 85.90           H
ATOM   1399  HN  TRP A 104      10.299   6.449   8.203  1.00 85.90           H
ATOM   1400  N   ALA A 105      12.444   4.598   9.324  1.00 93.73           N
ATOM   1401  CA  ALA A 105      13.723   3.933   9.508  1.00 93.73           C
ATOM   1402  C   ALA A 105      14.387   4.458  10.782  1.00 93.73           C
ATOM   1403  O   ALA A 105      14.878   3.678  11.597  1.00 93.73           O
ATOM   1404  HA  ALA A 105      13.530   2.866   9.622  1.00 93.73           H
ATOM   1405  CB  ALA A 105      14.593   4.146   8.267  1.00 93.73           C
ATOM   1406 1HB  ALA A 105      14.089   3.730   7.395  1.00 93.73           H
ATOM   1407 2HB  ALA A 105      14.756   5.213   8.117  1.00 93.73           H
ATOM   1408 3HB  ALA A 105      15.552   3.647   8.406  1.00 93.73           H
ATOM   1409  HN  ALA A 105      12.372   5.154   8.496  1.00 93.73           H
ATOM   1410  N   ILE A 106      14.381   5.776  10.915  1.00 90.58           N
ATOM   1411  CA  ILE A 106      14.998   6.416  12.065  1.00 90.58           C
ATOM   1412  C   ILE A 106      14.223   6.037  13.329  1.00 90.58           C
ATOM   1413  O   ILE A 106      14.821   5.719  14.355  1.00 90.58           O
ATOM   1414  HA  ILE A 106      16.012   6.025  12.151  1.00 90.58           H
ATOM   1415  CB  ILE A 106      15.111   7.925  11.842  1.00 90.58           C
ATOM   1416  HB  ILE A 106      14.139   8.296  11.516  1.00 90.58           H
ATOM   1417  CG1 ILE A 106      16.112   8.241  10.728  1.00 90.58           C
ATOM   1418 1HG1 ILE A 106      17.128   8.098  11.097  1.00 90.58           H
ATOM   1419 2HG1 ILE A 106      15.972   7.546   9.901  1.00 90.58           H
ATOM   1420  CG2 ILE A 106      15.457   8.648  13.145  1.00 90.58           C
ATOM   1421 1HG2 ILE A 106      14.676   8.461  13.882  1.00 90.58           H
ATOM   1422 2HG2 ILE A 106      16.409   8.278  13.524  1.00 90.58           H
ATOM   1423 3HG2 ILE A 106      15.531   9.719  12.958  1.00 90.58           H
ATOM   1424  CD1 ILE A 106      15.942   9.677  10.229  1.00 90.58           C
ATOM   1425 1HD1 ILE A 106      14.932   9.809   9.840  1.00 90.58           H
ATOM   1426 2HD1 ILE A 106      16.106  10.370  11.054  1.00 90.58           H
ATOM   1427 3HD1 ILE A 106      16.665   9.875   9.439  1.00 90.58           H
ATOM   1428  HN  ILE A 106      13.967   6.403  10.255  1.00 90.58           H
ATOM   1429  N   ALA A 107      12.904   6.085  13.213  1.00 91.65           N
ATOM   1430  CA  ALA A 107      12.043   5.838  14.356  1.00 91.65           C
ATOM   1431  C   ALA A 107      12.265   4.409  14.857  1.00 91.65           C
ATOM   1432  O   ALA A 107      12.269   4.163  16.062  1.00 91.65           O
ATOM   1433  HA  ALA A 107      12.326   6.537  15.143  1.00 91.65           H
ATOM   1434  CB  ALA A 107      10.587   6.098  13.965  1.00 91.65           C
ATOM   1435 1HB  ALA A 107      10.476   7.134  13.645  1.00 91.65           H
ATOM   1436 2HB  ALA A 107      10.306   5.433  13.148  1.00 91.65           H
ATOM   1437 3HB  ALA A 107       9.941   5.912  14.823  1.00 91.65           H
ATOM   1438  HN  ALA A 107      12.425   6.288  12.359  1.00 91.65           H
ATOM   1439  N   ALA A 108      12.445   3.504  13.906  1.00 91.16           N
ATOM   1440  CA  ALA A 108      12.604   2.097  14.233  1.00 91.16           C
ATOM   1441  C   ALA A 108      13.991   1.872  14.839  1.00 91.16           C
ATOM   1442  O   ALA A 108      14.178   0.966  15.650  1.00 91.16           O
ATOM   1443  HA  ALA A 108      11.847   1.841  14.974  1.00 91.16           H
ATOM   1444  CB  ALA A 108      12.372   1.252  12.979  1.00 91.16           C
ATOM   1445 1HB  ALA A 108      11.363   1.427  12.605  1.00 91.16           H
ATOM   1446 2HB  ALA A 108      13.096   1.532  12.213  1.00 91.16           H
ATOM   1447 3HB  ALA A 108      12.491   0.197  13.224  1.00 91.16           H
ATOM   1448  HN  ALA A 108      12.484   3.718  12.930  1.00 91.16           H
ATOM   1449  N   ALA A 109      14.927   2.711  14.421  1.00 89.98           N
ATOM   1450  CA  ALA A 109      16.310   2.557  14.839  1.00 89.98           C
ATOM   1451  C   ALA A 109      16.435   2.925  16.319  1.00 89.98           C
ATOM   1452  O   ALA A 109      17.236   2.336  17.044  1.00 89.98           O
ATOM   1453  HA  ALA A 109      16.582   1.509  14.710  1.00 89.98           H
ATOM   1454  CB  ALA A 109      17.212   3.413  13.948  1.00 89.98           C
ATOM   1455 1HB  ALA A 109      17.108   3.092  12.911  1.00 89.98           H
ATOM   1456 2HB  ALA A 109      16.921   4.460  14.035  1.00 89.98           H
ATOM   1457 3HB  ALA A 109      18.249   3.297  14.262  1.00 89.98           H
ATOM   1458  HN  ALA A 109      14.754   3.483  13.810  1.00 89.98           H
ATOM   1459  N   ASP A 110      15.632   3.898  16.724  1.00 81.20           N
ATOM   1460  CA  ASP A 110      15.756   4.465  18.056  1.00 81.20           C
ATOM   1461  C   ASP A 110      14.373   4.889  18.556  1.00 81.20           C
ATOM   1462  O   ASP A 110      13.641   4.080  19.124  1.00 81.20           O
ATOM   1463  HA  ASP A 110      16.195   3.675  18.664  1.00 81.20           H
ATOM   1464  CB  ASP A 110      16.654   5.704  18.045  1.00 81.20           C
ATOM   1465 1HB  ASP A 110      17.590   5.474  17.536  1.00 81.20           H
ATOM   1466 2HB  ASP A 110      16.172   6.502  17.482  1.00 81.20           H
ATOM   1467  CG  ASP A 110      16.946   6.181  19.469  1.00 81.20           C
ATOM   1468  OD1 ASP A 110      16.586   5.434  20.404  1.00 81.20           O
ATOM   1469  OD2 ASP A 110      17.524   7.283  19.591  1.00 81.20           O
ATOM   1470  HN  ASP A 110      14.908   4.296  16.161  1.00 81.20           H
ATOM   1471  N   GLN A 111      14.058   6.155  18.327  1.00 83.44           N
ATOM   1472  CA  GLN A 111      12.776   6.695  18.746  1.00 83.44           C
ATOM   1473  C   GLN A 111      12.321   7.792  17.782  1.00 83.44           C
ATOM   1474  O   GLN A 111      13.083   8.217  16.915  1.00 83.44           O
ATOM   1475  HA  GLN A 111      12.082   5.856  18.708  1.00 83.44           H
ATOM   1476  CB  GLN A 111      12.847   7.222  20.181  1.00 83.44           C
ATOM   1477 1HB  GLN A 111      11.882   7.643  20.466  1.00 83.44           H
ATOM   1478 2HB  GLN A 111      13.049   6.398  20.866  1.00 83.44           H
ATOM   1479  CG  GLN A 111      13.935   8.287  20.321  1.00 83.44           C
ATOM   1480 1HG  GLN A 111      14.904   7.858  20.066  1.00 83.44           H
ATOM   1481 2HG  GLN A 111      13.749   9.098  19.616  1.00 83.44           H
ATOM   1482  CD  GLN A 111      13.978   8.844  21.746  1.00 83.44           C
ATOM   1483  OE1 GLN A 111      13.020   8.769  22.498  1.00 83.44           O
ATOM   1484  NE2 GLN A 111      15.139   9.403  22.074  1.00 83.44           N
ATOM   1485 1HE2 GLN A 111      15.886   9.431  21.409  1.00 83.44           H
ATOM   1486 2HE2 GLN A 111      15.266   9.796  22.985  1.00 83.44           H
ATOM   1487  HN  GLN A 111      14.660   6.806  17.864  1.00 83.44           H
ATOM   1488  N   TRP A 112      11.080   8.218  17.964  1.00 89.00           N
ATOM   1489  CA  TRP A 112      10.529   9.289  17.151  1.00 89.00           C
ATOM   1490  C   TRP A 112      11.166  10.604  17.606  1.00 89.00           C
ATOM   1491  O   TRP A 112      10.934  11.055  18.727  1.00 89.00           O
ATOM   1492  HA  TRP A 112      10.791   9.088  16.113  1.00 89.00           H
ATOM   1493  CB  TRP A 112       9.001   9.307  17.229  1.00 89.00           C
ATOM   1494 1HB  TRP A 112       8.625   8.308  17.011  1.00 89.00           H
ATOM   1495 2HB  TRP A 112       8.703   9.543  18.251  1.00 89.00           H
ATOM   1496  CG  TRP A 112       8.341  10.305  16.276  1.00 89.00           C
ATOM   1497  CD1 TRP A 112       7.904  11.542  16.550  1.00 89.00           C
ATOM   1498  HD1 TRP A 112       7.969  12.012  17.531  1.00 89.00           H
ATOM   1499  CD2 TRP A 112       8.058  10.099  14.876  1.00 89.00           C
ATOM   1500  NE1 TRP A 112       7.363  12.146  15.433  1.00 89.00           N
ATOM   1501  HE1 TRP A 112       6.973  13.065  15.387  1.00 89.00           H
ATOM   1502  CE2 TRP A 112       7.460  11.240  14.383  1.00 89.00           C
ATOM   1503  CE3 TRP A 112       8.301   8.984  14.053  1.00 89.00           C
ATOM   1504  HE3 TRP A 112       8.772   8.072  14.419  1.00 89.00           H
ATOM   1505  CZ2 TRP A 112       7.053  11.378  13.050  1.00 89.00           C
ATOM   1506  HZ2 TRP A 112       6.582  12.290  12.685  1.00 89.00           H
ATOM   1507  CZ3 TRP A 112       7.889   9.138  12.724  1.00 89.00           C
ATOM   1508  HZ3 TRP A 112       8.053   8.303  12.043  1.00 89.00           H
ATOM   1509  CH2 TRP A 112       7.285  10.280  12.212  1.00 89.00           C
ATOM   1510  HH2 TRP A 112       6.992  10.322  11.163  1.00 89.00           H
ATOM   1511  HN  TRP A 112      10.456   7.845  18.651  1.00 89.00           H
ATOM   1512  N   LYS A 113      11.958  11.181  16.714  1.00 81.79           N
ATOM   1513  CA  LYS A 113      12.771  12.331  17.069  1.00 81.79           C
ATOM   1514  C   LYS A 113      12.139  13.597  16.486  1.00 81.79           C
ATOM   1515  O   LYS A 113      12.728  14.675  16.550  1.00 81.79           O
ATOM   1516  HA  LYS A 113      12.767  12.412  18.156  1.00 81.79           H
ATOM   1517  CB  LYS A 113      14.223  12.114  16.637  1.00 81.79           C
ATOM   1518 1HB  LYS A 113      14.268  11.961  15.559  1.00 81.79           H
ATOM   1519 2HB  LYS A 113      14.809  13.007  16.857  1.00 81.79           H
ATOM   1520  CG  LYS A 113      14.834  10.908  17.354  1.00 81.79           C
ATOM   1521 1HG  LYS A 113      14.736  11.034  18.433  1.00 81.79           H
ATOM   1522 2HG  LYS A 113      14.284  10.005  17.088  1.00 81.79           H
ATOM   1523  CD  LYS A 113      16.309  10.740  16.986  1.00 81.79           C
ATOM   1524 1HD  LYS A 113      16.405  10.591  15.911  1.00 81.79           H
ATOM   1525 2HD  LYS A 113      16.855  11.652  17.231  1.00 81.79           H
ATOM   1526  CE  LYS A 113      16.928   9.554  17.728  1.00 81.79           C
ATOM   1527 1HE  LYS A 113      16.844   9.706  18.804  1.00 81.79           H
ATOM   1528 2HE  LYS A 113      16.378   8.643  17.491  1.00 81.79           H
ATOM   1529  NZ  LYS A 113      18.351   9.393  17.353  1.00 81.79           N
ATOM   1530 1HZ  LYS A 113      18.744   8.603  17.851  1.00 81.79           H
ATOM   1531 2HZ  LYS A 113      18.421   9.232  16.354  1.00 81.79           H
ATOM   1532 3HZ  LYS A 113      18.861  10.235  17.596  1.00 81.79           H
ATOM   1533  HN  LYS A 113      12.048  10.876  15.766  1.00 81.79           H
ATOM   1534  N   PHE A 114      10.949  13.423  15.930  1.00 87.17           N
ATOM   1535  CA  PHE A 114      10.309  14.492  15.183  1.00 87.17           C
ATOM   1536  C   PHE A 114       9.097  15.040  15.939  1.00 87.17           C
ATOM   1537  O   PHE A 114       8.672  14.463  16.939  1.00 87.17           O
ATOM   1538  HA  PHE A 114      11.046  15.286  15.058  1.00 87.17           H
ATOM   1539  CB  PHE A 114       9.838  13.892  13.856  1.00 87.17           C
ATOM   1540 1HB  PHE A 114       9.037  13.180  14.055  1.00 87.17           H
ATOM   1541 2HB  PHE A 114       9.414  14.685  13.241  1.00 87.17           H
ATOM   1542  CG  PHE A 114      10.943  13.188  13.066  1.00 87.17           C
ATOM   1543  CD1 PHE A 114      11.848  13.920  12.363  1.00 87.17           C
ATOM   1544  HD1 PHE A 114      11.788  15.008  12.363  1.00 87.17           H
ATOM   1545  CD2 PHE A 114      11.018  11.830  13.065  1.00 87.17           C
ATOM   1546  HD2 PHE A 114      10.292  11.244  13.628  1.00 87.17           H
ATOM   1547  CE1 PHE A 114      12.873  13.266  11.629  1.00 87.17           C
ATOM   1548  HE1 PHE A 114      13.599  13.852  11.066  1.00 87.17           H
ATOM   1549  CE2 PHE A 114      12.043  11.176  12.331  1.00 87.17           C
ATOM   1550  HE2 PHE A 114      12.104  10.088  12.331  1.00 87.17           H
ATOM   1551  CZ  PHE A 114      12.949  11.908  11.628  1.00 87.17           C
ATOM   1552  HZ  PHE A 114      13.736  11.406  11.065  1.00 87.17           H
ATOM   1553  HN  PHE A 114      10.426  12.573  15.983  1.00 87.17           H
ATOM   1554  N   GLN A 115       8.576  16.149  15.434  1.00 80.53           N
ATOM   1555  CA  GLN A 115       7.459  16.814  16.083  1.00 80.53           C
ATOM   1556  C   GLN A 115       6.159  16.052  15.815  1.00 80.53           C
ATOM   1557  O   GLN A 115       6.107  15.199  14.930  1.00 80.53           O
ATOM   1558  HA  GLN A 115       7.688  16.792  17.148  1.00 80.53           H
ATOM   1559  CB  GLN A 115       7.346  18.269  15.625  1.00 80.53           C
ATOM   1560 1HB  GLN A 115       7.281  18.307  14.537  1.00 80.53           H
ATOM   1561 2HB  GLN A 115       6.427  18.706  16.015  1.00 80.53           H
ATOM   1562  CG  GLN A 115       8.548  19.088  16.098  1.00 80.53           C
ATOM   1563 1HG  GLN A 115       8.663  18.982  17.177  1.00 80.53           H
ATOM   1564 2HG  GLN A 115       9.459  18.702  15.641  1.00 80.53           H
ATOM   1565  CD  GLN A 115       8.379  20.566  15.741  1.00 80.53           C
ATOM   1566  OE1 GLN A 115       7.449  20.965  15.059  1.00 80.53           O
ATOM   1567  NE2 GLN A 115       9.328  21.355  16.239  1.00 80.53           N
ATOM   1568 1HE2 GLN A 115      10.064  20.964  16.791  1.00 80.53           H
ATOM   1569 2HE2 GLN A 115       9.305  22.338  16.061  1.00 80.53           H
ATOM   1570  HN  GLN A 115       8.903  16.590  14.599  1.00 80.53           H
ATOM   1571  N   THR A 116       5.143  16.387  16.596  1.00 86.92           N
ATOM   1572  CA  THR A 116       3.848  15.743  16.456  1.00 86.92           C
ATOM   1573  C   THR A 116       3.301  15.946  15.041  1.00 86.92           C
ATOM   1574  O   THR A 116       2.717  15.032  14.460  1.00 86.92           O
ATOM   1575  HA  THR A 116       3.980  14.670  16.596  1.00 86.92           H
ATOM   1576  CB  THR A 116       2.926  16.292  17.547  1.00 86.92           C
ATOM   1577  HB  THR A 116       2.615  17.311  17.318  1.00 86.92           H
ATOM   1578  OG1 THR A 116       3.677  16.133  18.748  1.00 86.92           O
ATOM   1579  HG1 THR A 116       3.290  16.704  19.471  1.00 86.92           H
ATOM   1580  CG2 THR A 116       1.689  15.418  17.763  1.00 86.92           C
ATOM   1581 1HG2 THR A 116       1.999  14.415  18.058  1.00 86.92           H
ATOM   1582 2HG2 THR A 116       1.117  15.363  16.837  1.00 86.92           H
ATOM   1583 3HG2 THR A 116       1.070  15.852  18.547  1.00 86.92           H
ATOM   1584  HN  THR A 116       5.193  17.083  17.312  1.00 86.92           H
ATOM   1585  N   PHE A 117       3.512  17.149  14.526  1.00 89.76           N
ATOM   1586  CA  PHE A 117       3.031  17.489  13.198  1.00 89.76           C
ATOM   1587  C   PHE A 117       3.546  16.492  12.157  1.00 89.76           C
ATOM   1588  O   PHE A 117       2.781  16.007  11.326  1.00 89.76           O
ATOM   1589  HA  PHE A 117       1.943  17.450  13.228  1.00 89.76           H
ATOM   1590  CB  PHE A 117       3.576  18.880  12.868  1.00 89.76           C
ATOM   1591 1HB  PHE A 117       3.211  19.588  13.611  1.00 89.76           H
ATOM   1592 2HB  PHE A 117       4.663  18.862  12.952  1.00 89.76           H
ATOM   1593  CG  PHE A 117       3.195  19.383  11.474  1.00 89.76           C
ATOM   1594  CD1 PHE A 117       4.124  19.404  10.481  1.00 89.76           C
ATOM   1595  HD1 PHE A 117       5.140  19.062  10.678  1.00 89.76           H
ATOM   1596  CD2 PHE A 117       1.927  19.809  11.228  1.00 89.76           C
ATOM   1597  HD2 PHE A 117       1.183  19.792  12.024  1.00 89.76           H
ATOM   1598  CE1 PHE A 117       3.770  19.871   9.188  1.00 89.76           C
ATOM   1599  HE1 PHE A 117       4.515  19.888   8.392  1.00 89.76           H
ATOM   1600  CE2 PHE A 117       1.573  20.276   9.935  1.00 89.76           C
ATOM   1601  HE2 PHE A 117       0.557  20.618   9.738  1.00 89.76           H
ATOM   1602  CZ  PHE A 117       2.502  20.297   8.942  1.00 89.76           C
ATOM   1603  HZ  PHE A 117       2.230  20.655   7.949  1.00 89.76           H
ATOM   1604  HN  PHE A 117       3.999  17.882  15.000  1.00 89.76           H
ATOM   1605  N   MET A 118       4.840  16.217  12.237  1.00 86.88           N
ATOM   1606  CA  MET A 118       5.468  15.296  11.305  1.00 86.88           C
ATOM   1607  C   MET A 118       4.896  13.885  11.459  1.00 86.88           C
ATOM   1608  O   MET A 118       4.795  13.143  10.483  1.00 86.88           O
ATOM   1609  HA  MET A 118       5.239  15.682  10.312  1.00 86.88           H
ATOM   1610  CB  MET A 118       6.977  15.266  11.556  1.00 86.88           C
ATOM   1611 1HB  MET A 118       7.170  15.144  12.622  1.00 86.88           H
ATOM   1612 2HB  MET A 118       7.416  14.405  11.052  1.00 86.88           H
ATOM   1613  CG  MET A 118       7.642  16.550  11.056  1.00 86.88           C
ATOM   1614 1HG  MET A 118       7.293  17.401  11.639  1.00 86.88           H
ATOM   1615 2HG  MET A 118       8.721  16.489  11.196  1.00 86.88           H
ATOM   1616  SD  MET A 118       7.265  16.799   9.329  1.00 86.88           S
ATOM   1617  CE  MET A 118       8.071  15.370   8.626  1.00 86.88           C
ATOM   1618 1HE  MET A 118       9.136  15.403   8.857  1.00 86.88           H
ATOM   1619 2HE  MET A 118       7.637  14.464   9.048  1.00 86.88           H
ATOM   1620 3HE  MET A 118       7.934  15.370   7.545  1.00 86.88           H
ATOM   1621  HN  MET A 118       5.454  16.610  12.921  1.00 86.88           H
ATOM   1622  N   CYS A 119       4.537  13.558  12.691  1.00 91.93           N
ATOM   1623  CA  CYS A 119       3.920  12.273  12.975  1.00 91.93           C
ATOM   1624  C   CYS A 119       2.612  12.184  12.186  1.00 91.93           C
ATOM   1625  O   CYS A 119       2.356  11.187  11.513  1.00 91.93           O
ATOM   1626  HA  CYS A 119       4.624  11.509  12.646  1.00 91.93           H
ATOM   1627  CB  CYS A 119       3.696  12.072  14.475  1.00 91.93           C
ATOM   1628 1HB  CYS A 119       4.654  12.050  14.994  1.00 91.93           H
ATOM   1629 2HB  CYS A 119       3.132  12.911  14.883  1.00 91.93           H
ATOM   1630  SG  CYS A 119       2.790  10.509  14.768  1.00 91.93           S
ATOM   1631  HN  CYS A 119       4.661  14.152  13.486  1.00 91.93           H
ATOM   1632  N   LYS A 120       1.819  13.240  12.294  1.00 90.50           N
ATOM   1633  CA  LYS A 120       0.533  13.282  11.620  1.00 90.50           C
ATOM   1634  C   LYS A 120       0.747  13.138  10.112  1.00 90.50           C
ATOM   1635  O   LYS A 120       0.074  12.341   9.460  1.00 90.50           O
ATOM   1636  HA  LYS A 120      -0.048  12.428  11.970  1.00 90.50           H
ATOM   1637  CB  LYS A 120      -0.237  14.544  12.014  1.00 90.50           C
ATOM   1638 1HB  LYS A 120       0.405  15.417  11.901  1.00 90.50           H
ATOM   1639 2HB  LYS A 120      -1.084  14.683  11.341  1.00 90.50           H
ATOM   1640  CG  LYS A 120      -0.735  14.455  13.458  1.00 90.50           C
ATOM   1641 1HG  LYS A 120      -1.415  13.608  13.560  1.00 90.50           H
ATOM   1642 2HG  LYS A 120       0.106  14.271  14.126  1.00 90.50           H
ATOM   1643  CD  LYS A 120      -1.451  15.742  13.872  1.00 90.50           C
ATOM   1644 1HD  LYS A 120      -0.762  16.584  13.800  1.00 90.50           H
ATOM   1645 2HD  LYS A 120      -2.273  15.943  13.185  1.00 90.50           H
ATOM   1646  CE  LYS A 120      -1.987  15.636  15.301  1.00 90.50           C
ATOM   1647 1HE  LYS A 120      -1.238  15.171  15.943  1.00 90.50           H
ATOM   1648 2HE  LYS A 120      -2.174  16.633  15.701  1.00 90.50           H
ATOM   1649  NZ  LYS A 120      -3.235  14.842  15.329  1.00 90.50           N
ATOM   1650 1HZ  LYS A 120      -3.713  14.994  16.210  1.00 90.50           H
ATOM   1651 2HZ  LYS A 120      -3.836  15.130  14.565  1.00 90.50           H
ATOM   1652 3HZ  LYS A 120      -3.012  13.858  15.231  1.00 90.50           H
ATOM   1653  HN  LYS A 120       2.043  14.054  12.830  1.00 90.50           H
ATOM   1654  N   VAL A 121       1.686  13.921   9.602  1.00 91.46           N
ATOM   1655  CA  VAL A 121       1.913  13.982   8.169  1.00 91.46           C
ATOM   1656  C   VAL A 121       2.360  12.607   7.669  1.00 91.46           C
ATOM   1657  O   VAL A 121       1.809  12.084   6.702  1.00 91.46           O
ATOM   1658  HA  VAL A 121       0.964  14.235   7.696  1.00 91.46           H
ATOM   1659  CB  VAL A 121       2.915  15.091   7.844  1.00 91.46           C
ATOM   1660  HB  VAL A 121       3.795  14.942   8.470  1.00 91.46           H
ATOM   1661  CG1 VAL A 121       3.361  15.016   6.382  1.00 91.46           C
ATOM   1662 1HG1 VAL A 121       3.834  14.052   6.195  1.00 91.46           H
ATOM   1663 2HG1 VAL A 121       2.494  15.128   5.731  1.00 91.46           H
ATOM   1664 3HG1 VAL A 121       4.073  15.816   6.178  1.00 91.46           H
ATOM   1665  CG2 VAL A 121       2.334  16.468   8.170  1.00 91.46           C
ATOM   1666 1HG2 VAL A 121       1.431  16.630   7.581  1.00 91.46           H
ATOM   1667 2HG2 VAL A 121       2.090  16.517   9.231  1.00 91.46           H
ATOM   1668 3HG2 VAL A 121       3.067  17.238   7.930  1.00 91.46           H
ATOM   1669  HN  VAL A 121       2.284  14.506  10.150  1.00 91.46           H
ATOM   1670  N   VAL A 122       3.356  12.060   8.351  1.00 90.06           N
ATOM   1671  CA  VAL A 122       4.020  10.859   7.873  1.00 90.06           C
ATOM   1672  C   VAL A 122       3.027   9.695   7.881  1.00 90.06           C
ATOM   1673  O   VAL A 122       2.963   8.922   6.926  1.00 90.06           O
ATOM   1674  HA  VAL A 122       4.335  11.044   6.846  1.00 90.06           H
ATOM   1675  CB  VAL A 122       5.270  10.584   8.710  1.00 90.06           C
ATOM   1676  HB  VAL A 122       4.976  10.574   9.759  1.00 90.06           H
ATOM   1677  CG1 VAL A 122       5.863   9.213   8.376  1.00 90.06           C
ATOM   1678 1HG1 VAL A 122       5.126   8.438   8.584  1.00 90.06           H
ATOM   1679 2HG1 VAL A 122       6.135   9.183   7.321  1.00 90.06           H
ATOM   1680 3HG1 VAL A 122       6.751   9.043   8.985  1.00 90.06           H
ATOM   1681  CG2 VAL A 122       6.309  11.691   8.524  1.00 90.06           C
ATOM   1682 1HG2 VAL A 122       6.597  11.747   7.474  1.00 90.06           H
ATOM   1683 2HG2 VAL A 122       5.884  12.645   8.834  1.00 90.06           H
ATOM   1684 3HG2 VAL A 122       7.188  11.471   9.130  1.00 90.06           H
ATOM   1685  HN  VAL A 122       3.708  12.422   9.213  1.00 90.06           H
ATOM   1686  N   ASN A 123       2.276   9.607   8.969  1.00 89.42           N
ATOM   1687  CA  ASN A 123       1.274   8.563   9.104  1.00 89.42           C
ATOM   1688  C   ASN A 123       0.224   8.725   8.003  1.00 89.42           C
ATOM   1689  O   ASN A 123      -0.186   7.745   7.383  1.00 89.42           O
ATOM   1690  HA  ASN A 123       1.823   7.626   9.022  1.00 89.42           H
ATOM   1691  CB  ASN A 123       0.561   8.657  10.455  1.00 89.42           C
ATOM   1692 1HB  ASN A 123       0.571   9.689  10.805  1.00 89.42           H
ATOM   1693 2HB  ASN A 123      -0.485   8.370  10.338  1.00 89.42           H
ATOM   1694  CG  ASN A 123       1.230   7.753  11.492  1.00 89.42           C
ATOM   1695  OD1 ASN A 123       1.987   6.851  11.172  1.00 89.42           O
ATOM   1696  ND2 ASN A 123       0.910   8.044  12.750  1.00 89.42           N
ATOM   1697 1HD2 ASN A 123       0.283   8.797  12.945  1.00 89.42           H
ATOM   1698 2HD2 ASN A 123       1.298   7.509  13.501  1.00 89.42           H
ATOM   1699  HN  ASN A 123       2.345  10.230   9.748  1.00 89.42           H
ATOM   1700  N   SER A 124      -0.181   9.969   7.794  1.00 90.49           N
ATOM   1701  CA  SER A 124      -1.229  10.263   6.832  1.00 90.49           C
ATOM   1702  C   SER A 124      -0.753   9.922   5.418  1.00 90.49           C
ATOM   1703  O   SER A 124      -1.476   9.285   4.653  1.00 90.49           O
ATOM   1704  HA  SER A 124      -2.068   9.628   7.117  1.00 90.49           H
ATOM   1705  CB  SER A 124      -1.652  11.731   6.909  1.00 90.49           C
ATOM   1706 1HB  SER A 124      -0.808  12.366   6.639  1.00 90.49           H
ATOM   1707 2HB  SER A 124      -2.440  11.921   6.180  1.00 90.49           H
ATOM   1708  OG  SER A 124      -2.114  12.086   8.210  1.00 90.49           O
ATOM   1709  HG  SER A 124      -1.471  12.719   8.640  1.00 90.49           H
ATOM   1710  HN  SER A 124       0.194  10.766   8.267  1.00 90.49           H
ATOM   1711  N   MET A 125       0.460  10.360   5.114  1.00 84.11           N
ATOM   1712  CA  MET A 125       1.029  10.135   3.797  1.00 84.11           C
ATOM   1713  C   MET A 125       1.105   8.640   3.481  1.00 84.11           C
ATOM   1714  O   MET A 125       0.707   8.208   2.400  1.00 84.11           O
ATOM   1715  HA  MET A 125       0.352  10.626   3.097  1.00 84.11           H
ATOM   1716  CB  MET A 125       2.431  10.742   3.735  1.00 84.11           C
ATOM   1717 1HB  MET A 125       2.975  10.504   4.649  1.00 84.11           H
ATOM   1718 2HB  MET A 125       2.987  10.300   2.909  1.00 84.11           H
ATOM   1719  CG  MET A 125       2.364  12.261   3.557  1.00 84.11           C
ATOM   1720 1HG  MET A 125       1.758  12.506   2.685  1.00 84.11           H
ATOM   1721 2HG  MET A 125       1.879  12.715   4.421  1.00 84.11           H
ATOM   1722  SD  MET A 125       4.009  12.926   3.362  1.00 84.11           S
ATOM   1723  CE  MET A 125       4.391  12.332   1.723  1.00 84.11           C
ATOM   1724 1HE  MET A 125       4.350  11.242   1.713  1.00 84.11           H
ATOM   1725 2HE  MET A 125       3.666  12.729   1.014  1.00 84.11           H
ATOM   1726 3HE  MET A 125       5.392  12.660   1.442  1.00 84.11           H
ATOM   1727  HN  MET A 125       1.049  10.860   5.749  1.00 84.11           H
ATOM   1728  N   TYR A 126       1.620   7.890   4.444  1.00 84.36           N
ATOM   1729  CA  TYR A 126       1.772   6.454   4.276  1.00 84.36           C
ATOM   1730  C   TYR A 126       0.441   5.804   3.891  1.00 84.36           C
ATOM   1731  O   TYR A 126       0.380   5.018   2.947  1.00 84.36           O
ATOM   1732  HA  TYR A 126       2.495   6.284   3.478  1.00 84.36           H
ATOM   1733  CB  TYR A 126       2.215   5.914   5.637  1.00 84.36           C
ATOM   1734 1HB  TYR A 126       3.249   6.208   5.814  1.00 84.36           H
ATOM   1735 2HB  TYR A 126       1.613   6.383   6.416  1.00 84.36           H
ATOM   1736  CG  TYR A 126       2.101   4.394   5.770  1.00 84.36           C
ATOM   1737  CD1 TYR A 126       1.046   3.840   6.466  1.00 84.36           C
ATOM   1738  HD1 TYR A 126       0.294   4.484   6.921  1.00 84.36           H
ATOM   1739  CD2 TYR A 126       3.053   3.578   5.194  1.00 84.36           C
ATOM   1740  HD2 TYR A 126       3.886   4.016   4.644  1.00 84.36           H
ATOM   1741  CE1 TYR A 126       0.939   2.409   6.591  1.00 84.36           C
ATOM   1742  HE1 TYR A 126       0.111   1.958   7.138  1.00 84.36           H
ATOM   1743  CE2 TYR A 126       2.946   2.148   5.319  1.00 84.36           C
ATOM   1744  HE2 TYR A 126       3.691   1.491   4.870  1.00 84.36           H
ATOM   1745  CZ  TYR A 126       1.895   1.634   6.012  1.00 84.36           C
ATOM   1746  OH  TYR A 126       1.794   0.283   6.130  1.00 84.36           O
ATOM   1747  HH  TYR A 126       1.028   0.048   6.729  1.00 84.36           H
ATOM   1748  HN  TYR A 126       1.931   8.247   5.326  1.00 84.36           H
ATOM   1749  N   LYS A 127      -0.592   6.157   4.641  1.00 83.99           N
ATOM   1750  CA  LYS A 127      -1.878   5.495   4.503  1.00 83.99           C
ATOM   1751  C   LYS A 127      -2.520   5.909   3.177  1.00 83.99           C
ATOM   1752  O   LYS A 127      -3.104   5.080   2.481  1.00 83.99           O
ATOM   1753  HA  LYS A 127      -1.692   4.422   4.477  1.00 83.99           H
ATOM   1754  CB  LYS A 127      -2.757   5.772   5.724  1.00 83.99           C
ATOM   1755 1HB  LYS A 127      -2.167   5.668   6.634  1.00 83.99           H
ATOM   1756 2HB  LYS A 127      -3.115   6.801   5.694  1.00 83.99           H
ATOM   1757  CG  LYS A 127      -3.949   4.814   5.771  1.00 83.99           C
ATOM   1758 1HG  LYS A 127      -4.542   4.921   4.862  1.00 83.99           H
ATOM   1759 2HG  LYS A 127      -3.591   3.784   5.798  1.00 83.99           H
ATOM   1760  CD  LYS A 127      -4.826   5.088   6.994  1.00 83.99           C
ATOM   1761 1HD  LYS A 127      -4.221   5.029   7.899  1.00 83.99           H
ATOM   1762 2HD  LYS A 127      -5.224   6.101   6.941  1.00 83.99           H
ATOM   1763  CE  LYS A 127      -5.978   4.085   7.078  1.00 83.99           C
ATOM   1764 1HE  LYS A 127      -6.558   4.110   6.156  1.00 83.99           H
ATOM   1765 2HE  LYS A 127      -5.583   3.074   7.179  1.00 83.99           H
ATOM   1766  NZ  LYS A 127      -6.854   4.397   8.230  1.00 83.99           N
ATOM   1767 1HZ  LYS A 127      -7.702   3.844   8.170  1.00 83.99           H
ATOM   1768 2HZ  LYS A 127      -6.368   4.179   9.093  1.00 83.99           H
ATOM   1769 3HZ  LYS A 127      -7.092   5.383   8.216  1.00 83.99           H
ATOM   1770  HN  LYS A 127      -0.561   6.880   5.332  1.00 83.99           H
ATOM   1771  N   MET A 128      -2.389   7.190   2.867  1.00 84.86           N
ATOM   1772  CA  MET A 128      -2.954   7.725   1.639  1.00 84.86           C
ATOM   1773  C   MET A 128      -2.341   7.045   0.413  1.00 84.86           C
ATOM   1774  O   MET A 128      -3.052   6.694  -0.527  1.00 84.86           O
ATOM   1775  HA  MET A 128      -4.021   7.507   1.688  1.00 84.86           H
ATOM   1776  CB  MET A 128      -2.695   9.231   1.571  1.00 84.86           C
ATOM   1777 1HB  MET A 128      -3.068   9.709   2.477  1.00 84.86           H
ATOM   1778 2HB  MET A 128      -1.621   9.418   1.532  1.00 84.86           H
ATOM   1779  CG  MET A 128      -3.371   9.849   0.346  1.00 84.86           C
ATOM   1780 1HG  MET A 128      -2.967   9.406  -0.565  1.00 84.86           H
ATOM   1781 2HG  MET A 128      -4.438   9.630   0.360  1.00 84.86           H
ATOM   1782  SD  MET A 128      -3.111  11.615   0.331  1.00 84.86           S
ATOM   1783  CE  MET A 128      -1.363  11.668  -0.029  1.00 84.86           C
ATOM   1784 1HE  MET A 128      -0.815  11.146   0.755  1.00 84.86           H
ATOM   1785 2HE  MET A 128      -1.175  11.184  -0.987  1.00 84.86           H
ATOM   1786 3HE  MET A 128      -1.033  12.705  -0.075  1.00 84.86           H
ATOM   1787  HN  MET A 128      -1.909   7.857   3.437  1.00 84.86           H
ATOM   1788  N   ASN A 129      -1.027   6.880   0.463  1.00 78.90           N
ATOM   1789  CA  ASN A 129      -0.299   6.332  -0.669  1.00 78.90           C
ATOM   1790  C   ASN A 129      -0.590   4.834  -0.781  1.00 78.90           C
ATOM   1791  O   ASN A 129      -0.650   4.290  -1.883  1.00 78.90           O
ATOM   1792  HA  ASN A 129      -0.652   6.891  -1.535  1.00 78.90           H
ATOM   1793  CB  ASN A 129       1.211   6.507  -0.490  1.00 78.90           C
ATOM   1794 1HB  ASN A 129       1.517   6.095   0.472  1.00 78.90           H
ATOM   1795 2HB  ASN A 129       1.740   5.945  -1.259  1.00 78.90           H
ATOM   1796  CG  ASN A 129       1.604   7.984  -0.567  1.00 78.90           C
ATOM   1797  OD1 ASN A 129       1.026   8.770  -1.299  1.00 78.90           O
ATOM   1798  ND2 ASN A 129       2.618   8.315   0.228  1.00 78.90           N
ATOM   1799 1HD2 ASN A 129       3.049   7.622   0.805  1.00 78.90           H
ATOM   1800 2HD2 ASN A 129       2.949   9.259   0.249  1.00 78.90           H
ATOM   1801  HN  ASN A 129      -0.464   7.113   1.255  1.00 78.90           H
ATOM   1802  N   PHE A 130      -0.765   4.210   0.374  1.00 81.16           N
ATOM   1803  CA  PHE A 130      -1.105   2.798   0.418  1.00 81.16           C
ATOM   1804  C   PHE A 130      -2.365   2.511  -0.401  1.00 81.16           C
ATOM   1805  O   PHE A 130      -2.361   1.640  -1.269  1.00 81.16           O
ATOM   1806  HA  PHE A 130      -0.265   2.249  -0.008  1.00 81.16           H
ATOM   1807  CB  PHE A 130      -1.373   2.447   1.883  1.00 81.16           C
ATOM   1808 1HB  PHE A 130      -0.456   2.591   2.454  1.00 81.16           H
ATOM   1809 2HB  PHE A 130      -2.110   3.143   2.284  1.00 81.16           H
ATOM   1810  CG  PHE A 130      -1.872   1.017   2.100  1.00 81.16           C
ATOM   1811  CD1 PHE A 130      -3.198   0.782   2.291  1.00 81.16           C
ATOM   1812  HD1 PHE A 130      -3.905   1.612   2.290  1.00 81.16           H
ATOM   1813  CD2 PHE A 130      -0.991  -0.018   2.101  1.00 81.16           C
ATOM   1814  HD2 PHE A 130       0.072   0.171   1.947  1.00 81.16           H
ATOM   1815  CE1 PHE A 130      -3.662  -0.545   2.492  1.00 81.16           C
ATOM   1816  HE1 PHE A 130      -4.724  -0.734   2.646  1.00 81.16           H
ATOM   1817  CE2 PHE A 130      -1.454  -1.345   2.302  1.00 81.16           C
ATOM   1818  HE2 PHE A 130      -0.747  -2.175   2.303  1.00 81.16           H
ATOM   1819  CZ  PHE A 130      -2.780  -1.581   2.493  1.00 81.16           C
ATOM   1820  HZ  PHE A 130      -3.136  -2.600   2.647  1.00 81.16           H
ATOM   1821  HN  PHE A 130      -0.678   4.651   1.267  1.00 81.16           H
ATOM   1822  N   TYR A 131      -3.414   3.261  -0.096  1.00 89.24           N
ATOM   1823  CA  TYR A 131      -4.692   3.065  -0.758  1.00 89.24           C
ATOM   1824  C   TYR A 131      -4.602   3.426  -2.242  1.00 89.24           C
ATOM   1825  O   TYR A 131      -5.119   2.704  -3.093  1.00 89.24           O
ATOM   1826  HA  TYR A 131      -4.962   2.014  -0.663  1.00 89.24           H
ATOM   1827  CB  TYR A 131      -5.673   4.019  -0.072  1.00 89.24           C
ATOM   1828 1HB  TYR A 131      -5.173   4.970   0.107  1.00 89.24           H
ATOM   1829 2HB  TYR A 131      -6.504   4.218  -0.749  1.00 89.24           H
ATOM   1830  CG  TYR A 131      -6.228   3.493   1.253  1.00 89.24           C
ATOM   1831  CD1 TYR A 131      -6.869   2.271   1.296  1.00 89.24           C
ATOM   1832  HD1 TYR A 131      -6.980   1.681   0.386  1.00 89.24           H
ATOM   1833  CD2 TYR A 131      -6.088   4.240   2.405  1.00 89.24           C
ATOM   1834  HD2 TYR A 131      -5.582   5.205   2.370  1.00 89.24           H
ATOM   1835  CE1 TYR A 131      -7.392   1.776   2.543  1.00 89.24           C
ATOM   1836  HE1 TYR A 131      -7.900   0.813   2.592  1.00 89.24           H
ATOM   1837  CE2 TYR A 131      -6.611   3.745   3.652  1.00 89.24           C
ATOM   1838  HE2 TYR A 131      -6.507   4.325   4.569  1.00 89.24           H
ATOM   1839  CZ  TYR A 131      -7.237   2.538   3.660  1.00 89.24           C
ATOM   1840  OH  TYR A 131      -7.730   2.070   4.838  1.00 89.24           O
ATOM   1841  HH  TYR A 131      -8.074   2.830   5.390  1.00 89.24           H
ATOM   1842  HN  TYR A 131      -3.400   3.990   0.588  1.00 89.24           H
ATOM   1843  N   SER A 132      -3.941   4.544  -2.508  1.00 89.71           N
ATOM   1844  CA  SER A 132      -3.883   5.076  -3.858  1.00 89.71           C
ATOM   1845  C   SER A 132      -3.171   4.084  -4.781  1.00 89.71           C
ATOM   1846  O   SER A 132      -3.596   3.871  -5.915  1.00 89.71           O
ATOM   1847  HA  SER A 132      -4.921   5.204  -4.163  1.00 89.71           H
ATOM   1848  CB  SER A 132      -3.173   6.431  -3.886  1.00 89.71           C
ATOM   1849 1HB  SER A 132      -3.108   6.785  -4.915  1.00 89.71           H
ATOM   1850 2HB  SER A 132      -3.764   7.161  -3.335  1.00 89.71           H
ATOM   1851  OG  SER A 132      -1.864   6.359  -3.327  1.00 89.71           O
ATOM   1852  HG  SER A 132      -1.393   7.233  -3.445  1.00 89.71           H
ATOM   1853  HN  SER A 132      -3.453   5.081  -1.820  1.00 89.71           H
ATOM   1854  N   CYS A 133      -2.099   3.505  -4.260  1.00 86.48           N
ATOM   1855  CA  CYS A 133      -1.319   2.548  -5.026  1.00 86.48           C
ATOM   1856  C   CYS A 133      -2.232   1.380  -5.408  1.00 86.48           C
ATOM   1857  O   CYS A 133      -2.318   1.013  -6.579  1.00 86.48           O
ATOM   1858  HA  CYS A 133      -0.967   3.071  -5.915  1.00 86.48           H
ATOM   1859  CB  CYS A 133      -0.084   2.078  -4.254  1.00 86.48           C
ATOM   1860 1HB  CYS A 133      -0.365   1.797  -3.239  1.00 86.48           H
ATOM   1861 2HB  CYS A 133       0.333   1.189  -4.726  1.00 86.48           H
ATOM   1862  SG  CYS A 133       1.170   3.409  -4.210  1.00 86.48           S
ATOM   1863  HG  CYS A 133       0.637   4.069  -3.186  1.00 86.48           H
ATOM   1864  HN  CYS A 133      -1.763   3.679  -3.334  1.00 86.48           H
ATOM   1865  N   VAL A 134      -2.890   0.830  -4.398  1.00 85.38           N
ATOM   1866  CA  VAL A 134      -3.656  -0.391  -4.581  1.00 85.38           C
ATOM   1867  C   VAL A 134      -4.821  -0.118  -5.536  1.00 85.38           C
ATOM   1868  O   VAL A 134      -5.128  -0.942  -6.396  1.00 85.38           O
ATOM   1869  HA  VAL A 134      -2.996  -1.129  -5.035  1.00 85.38           H
ATOM   1870  CB  VAL A 134      -4.110  -0.932  -3.224  1.00 85.38           C
ATOM   1871  HB  VAL A 134      -4.664  -0.142  -2.716  1.00 85.38           H
ATOM   1872  CG1 VAL A 134      -5.048  -2.128  -3.396  1.00 85.38           C
ATOM   1873 1HG1 VAL A 134      -5.928  -1.821  -3.962  1.00 85.38           H
ATOM   1874 2HG1 VAL A 134      -4.530  -2.922  -3.934  1.00 85.38           H
ATOM   1875 3HG1 VAL A 134      -5.356  -2.493  -2.416  1.00 85.38           H
ATOM   1876  CG2 VAL A 134      -2.909  -1.299  -2.350  1.00 85.38           C
ATOM   1877 1HG2 VAL A 134      -2.316  -2.064  -2.851  1.00 85.38           H
ATOM   1878 2HG2 VAL A 134      -2.295  -0.413  -2.186  1.00 85.38           H
ATOM   1879 3HG2 VAL A 134      -3.259  -1.681  -1.392  1.00 85.38           H
ATOM   1880  HN  VAL A 134      -2.905   1.204  -3.471  1.00 85.38           H
ATOM   1881  N   LEU A 135      -5.436   1.040  -5.352  1.00 90.76           N
ATOM   1882  CA  LEU A 135      -6.595   1.407  -6.149  1.00 90.76           C
ATOM   1883  C   LEU A 135      -6.161   1.627  -7.600  1.00 90.76           C
ATOM   1884  O   LEU A 135      -6.908   1.320  -8.528  1.00 90.76           O
ATOM   1885  HA  LEU A 135      -7.290   0.568  -6.120  1.00 90.76           H
ATOM   1886  CB  LEU A 135      -7.310   2.610  -5.532  1.00 90.76           C
ATOM   1887 1HB  LEU A 135      -6.576   3.398  -5.365  1.00 90.76           H
ATOM   1888 2HB  LEU A 135      -8.028   2.992  -6.258  1.00 90.76           H
ATOM   1889  CG  LEU A 135      -8.047   2.351  -4.216  1.00 90.76           C
ATOM   1890  HG  LEU A 135      -7.338   1.922  -3.507  1.00 90.76           H
ATOM   1891  CD1 LEU A 135      -8.560   3.658  -3.608  1.00 90.76           C
ATOM   1892 1HD1 LEU A 135      -7.719   4.322  -3.413  1.00 90.76           H
ATOM   1893 2HD1 LEU A 135      -9.248   4.137  -4.305  1.00 90.76           H
ATOM   1894 3HD1 LEU A 135      -9.080   3.444  -2.674  1.00 90.76           H
ATOM   1895  CD2 LEU A 135      -9.169   1.328  -4.408  1.00 90.76           C
ATOM   1896 1HD2 LEU A 135      -9.883   1.706  -5.140  1.00 90.76           H
ATOM   1897 2HD2 LEU A 135      -8.746   0.388  -4.764  1.00 90.76           H
ATOM   1898 3HD2 LEU A 135      -9.676   1.162  -3.458  1.00 90.76           H
ATOM   1899  HN  LEU A 135      -5.157   1.721  -4.674  1.00 90.76           H
ATOM   1900  N   LEU A 136      -4.956   2.156  -7.750  1.00 89.67           N
ATOM   1901  CA  LEU A 136      -4.417   2.426  -9.072  1.00 89.67           C
ATOM   1902  C   LEU A 136      -4.172   1.102  -9.798  1.00 89.67           C
ATOM   1903  O   LEU A 136      -4.500   0.967 -10.976  1.00 89.67           O
ATOM   1904  HA  LEU A 136      -5.170   2.989  -9.623  1.00 89.67           H
ATOM   1905  CB  LEU A 136      -3.173   3.312  -8.972  1.00 89.67           C
ATOM   1906 1HB  LEU A 136      -2.548   2.937  -8.162  1.00 89.67           H
ATOM   1907 2HB  LEU A 136      -2.599   3.203  -9.893  1.00 89.67           H
ATOM   1908  CG  LEU A 136      -3.427   4.802  -8.735  1.00 89.67           C
ATOM   1909  HG  LEU A 136      -4.129   4.901  -7.907  1.00 89.67           H
ATOM   1910  CD1 LEU A 136      -2.140   5.520  -8.326  1.00 89.67           C
ATOM   1911 1HD1 LEU A 136      -1.756   5.080  -7.405  1.00 89.67           H
ATOM   1912 2HD1 LEU A 136      -1.397   5.413  -9.117  1.00 89.67           H
ATOM   1913 3HD1 LEU A 136      -2.349   6.577  -8.164  1.00 89.67           H
ATOM   1914  CD2 LEU A 136      -4.080   5.448  -9.959  1.00 89.67           C
ATOM   1915 1HD2 LEU A 136      -3.422   5.339 -10.822  1.00 89.67           H
ATOM   1916 2HD2 LEU A 136      -5.032   4.959 -10.164  1.00 89.67           H
ATOM   1917 3HD2 LEU A 136      -4.249   6.507  -9.764  1.00 89.67           H
ATOM   1918  HN  LEU A 136      -4.353   2.399  -6.990  1.00 89.67           H
ATOM   1919  N   ILE A 137      -3.599   0.159  -9.066  1.00 83.78           N
ATOM   1920  CA  ILE A 137      -3.297  -1.146  -9.629  1.00 83.78           C
ATOM   1921  C   ILE A 137      -4.597  -1.811 -10.088  1.00 83.78           C
ATOM   1922  O   ILE A 137      -4.641  -2.424 -11.154  1.00 83.78           O
ATOM   1923  HA  ILE A 137      -2.664  -0.987 -10.502  1.00 83.78           H
ATOM   1924  CB  ILE A 137      -2.495  -1.987  -8.634  1.00 83.78           C
ATOM   1925  HB  ILE A 137      -2.982  -1.921  -7.661  1.00 83.78           H
ATOM   1926  CG1 ILE A 137      -1.078  -1.435  -8.468  1.00 83.78           C
ATOM   1927 1HG1 ILE A 137      -0.500  -1.629  -9.372  1.00 83.78           H
ATOM   1928 2HG1 ILE A 137      -1.117  -0.354  -8.340  1.00 83.78           H
ATOM   1929  CG2 ILE A 137      -2.492  -3.462  -9.039  1.00 83.78           C
ATOM   1930 1HG2 ILE A 137      -3.517  -3.834  -9.065  1.00 83.78           H
ATOM   1931 2HG2 ILE A 137      -2.043  -3.567 -10.027  1.00 83.78           H
ATOM   1932 3HG2 ILE A 137      -1.915  -4.037  -8.315  1.00 83.78           H
ATOM   1933  CD1 ILE A 137      -0.379  -2.072  -7.264  1.00 83.78           C
ATOM   1934 1HD1 ILE A 137      -0.947  -1.856  -6.359  1.00 83.78           H
ATOM   1935 2HD1 ILE A 137      -0.320  -3.151  -7.407  1.00 83.78           H
ATOM   1936 3HD1 ILE A 137       0.626  -1.662  -7.169  1.00 83.78           H
ATOM   1937  HN  ILE A 137      -3.341   0.275  -8.107  1.00 83.78           H
ATOM   1938  N   MET A 138      -5.622  -1.666  -9.262  1.00 87.00           N
ATOM   1939  CA  MET A 138      -6.931  -2.203  -9.593  1.00 87.00           C
ATOM   1940  C   MET A 138      -7.458  -1.601 -10.897  1.00 87.00           C
ATOM   1941  O   MET A 138      -7.978  -2.317 -11.750  1.00 87.00           O
ATOM   1942  HA  MET A 138      -6.786  -3.277  -9.713  1.00 87.00           H
ATOM   1943  CB  MET A 138      -7.910  -1.898  -8.457  1.00 87.00           C
ATOM   1944 1HB  MET A 138      -7.518  -2.290  -7.519  1.00 87.00           H
ATOM   1945 2HB  MET A 138      -8.007  -0.820  -8.336  1.00 87.00           H
ATOM   1946  CG  MET A 138      -9.283  -2.512  -8.738  1.00 87.00           C
ATOM   1947 1HG  MET A 138      -9.647  -2.181  -9.711  1.00 87.00           H
ATOM   1948 2HG  MET A 138      -9.204  -3.598  -8.779  1.00 87.00           H
ATOM   1949  SD  MET A 138     -10.438  -2.033  -7.463  1.00 87.00           S
ATOM   1950  CE  MET A 138     -10.645  -0.306  -7.865  1.00 87.00           C
ATOM   1951 1HE  MET A 138      -9.682   0.200  -7.803  1.00 87.00           H
ATOM   1952 2HE  MET A 138     -11.040  -0.214  -8.877  1.00 87.00           H
ATOM   1953 3HE  MET A 138     -11.341   0.149  -7.161  1.00 87.00           H
ATOM   1954  HN  MET A 138      -5.569  -1.193  -8.383  1.00 87.00           H
ATOM   1955  N   CYS A 139      -7.305  -0.289 -11.009  1.00 89.76           N
ATOM   1956  CA  CYS A 139      -7.832   0.430 -12.157  1.00 89.76           C
ATOM   1957  C   CYS A 139      -7.065  -0.024 -13.401  1.00 89.76           C
ATOM   1958  O   CYS A 139      -7.640  -0.133 -14.483  1.00 89.76           O
ATOM   1959  HA  CYS A 139      -8.886   0.166 -12.234  1.00 89.76           H
ATOM   1960  CB  CYS A 139      -7.754   1.945 -11.959  1.00 89.76           C
ATOM   1961 1HB  CYS A 139      -6.763   2.223 -11.600  1.00 89.76           H
ATOM   1962 2HB  CYS A 139      -7.902   2.452 -12.913  1.00 89.76           H
ATOM   1963  SG  CYS A 139      -9.027   2.486 -10.761  1.00 89.76           S
ATOM   1964  HG  CYS A 139      -8.384   2.064  -9.675  1.00 89.76           H
ATOM   1965  HN  CYS A 139      -6.832   0.278 -10.335  1.00 89.76           H
ATOM   1966  N   ILE A 140      -5.779  -0.276 -13.206  1.00 83.09           N
ATOM   1967  CA  ILE A 140      -4.940  -0.766 -14.286  1.00 83.09           C
ATOM   1968  C   ILE A 140      -5.515  -2.081 -14.816  1.00 83.09           C
ATOM   1969  O   ILE A 140      -5.597  -2.284 -16.026  1.00 83.09           O
ATOM   1970  HA  ILE A 140      -4.973  -0.027 -15.086  1.00 83.09           H
ATOM   1971  CB  ILE A 140      -3.484  -0.871 -13.827  1.00 83.09           C
ATOM   1972  HB  ILE A 140      -3.468  -1.356 -12.851  1.00 83.09           H
ATOM   1973  CG1 ILE A 140      -2.862   0.516 -13.654  1.00 83.09           C
ATOM   1974 1HG1 ILE A 140      -2.677   0.960 -14.631  1.00 83.09           H
ATOM   1975 2HG1 ILE A 140      -3.562   1.170 -13.134  1.00 83.09           H
ATOM   1976  CG2 ILE A 140      -2.671  -1.749 -14.782  1.00 83.09           C
ATOM   1977 1HG2 ILE A 140      -3.102  -2.750 -14.811  1.00 83.09           H
ATOM   1978 2HG2 ILE A 140      -2.692  -1.315 -15.781  1.00 83.09           H
ATOM   1979 3HG2 ILE A 140      -1.640  -1.807 -14.432  1.00 83.09           H
ATOM   1980  CD1 ILE A 140      -1.552   0.434 -12.867  1.00 83.09           C
ATOM   1981 1HD1 ILE A 140      -1.746   0.012 -11.881  1.00 83.09           H
ATOM   1982 2HD1 ILE A 140      -0.846  -0.201 -13.402  1.00 83.09           H
ATOM   1983 3HD1 ILE A 140      -1.131   1.434 -12.758  1.00 83.09           H
ATOM   1984  HN  ILE A 140      -5.311  -0.150 -12.331  1.00 83.09           H
ATOM   1985  N   SER A 141      -5.898  -2.941 -13.883  1.00 84.47           N
ATOM   1986  CA  SER A 141      -6.407  -4.254 -14.240  1.00 84.47           C
ATOM   1987  C   SER A 141      -7.696  -4.113 -15.052  1.00 84.47           C
ATOM   1988  O   SER A 141      -7.900  -4.832 -16.029  1.00 84.47           O
ATOM   1989  HA  SER A 141      -5.623  -4.714 -14.842  1.00 84.47           H
ATOM   1990  CB  SER A 141      -6.655  -5.106 -12.993  1.00 84.47           C
ATOM   1991 1HB  SER A 141      -7.409  -4.624 -12.369  1.00 84.47           H
ATOM   1992 2HB  SER A 141      -7.059  -6.074 -13.290  1.00 84.47           H
ATOM   1993  OG  SER A 141      -5.465  -5.301 -12.233  1.00 84.47           O
ATOM   1994  HG  SER A 141      -5.337  -4.540 -11.597  1.00 84.47           H
ATOM   1995  HN  SER A 141      -5.864  -2.753 -12.901  1.00 84.47           H
ATOM   1996  N   VAL A 142      -8.532  -3.182 -14.617  1.00 86.90           N
ATOM   1997  CA  VAL A 142      -9.799  -2.942 -15.288  1.00 86.90           C
ATOM   1998  C   VAL A 142      -9.532  -2.422 -16.701  1.00 86.90           C
ATOM   1999  O   VAL A 142     -10.191  -2.835 -17.654  1.00 86.90           O
ATOM   2000  HA  VAL A 142     -10.320  -3.897 -15.358  1.00 86.90           H
ATOM   2001  CB  VAL A 142     -10.661  -1.992 -14.454  1.00 86.90           C
ATOM   2002  HB  VAL A 142     -10.092  -1.075 -14.296  1.00 86.90           H
ATOM   2003  CG1 VAL A 142     -11.947  -1.625 -15.196  1.00 86.90           C
ATOM   2004 1HG1 VAL A 142     -11.697  -1.135 -16.137  1.00 86.90           H
ATOM   2005 2HG1 VAL A 142     -12.520  -2.530 -15.398  1.00 86.90           H
ATOM   2006 3HG1 VAL A 142     -12.541  -0.949 -14.581  1.00 86.90           H
ATOM   2007  CG2 VAL A 142     -10.971  -2.595 -13.082  1.00 86.90           C
ATOM   2008 1HG2 VAL A 142     -11.511  -3.533 -13.211  1.00 86.90           H
ATOM   2009 2HG2 VAL A 142     -10.040  -2.782 -12.548  1.00 86.90           H
ATOM   2010 3HG2 VAL A 142     -11.585  -1.899 -12.510  1.00 86.90           H
ATOM   2011  HN  VAL A 142      -8.357  -2.599 -13.824  1.00 86.90           H
ATOM   2012  N   ASP A 143      -8.563  -1.522 -16.793  1.00 81.78           N
ATOM   2013  CA  ASP A 143      -8.238  -0.899 -18.065  1.00 81.78           C
ATOM   2014  C   ASP A 143      -7.770  -1.973 -19.049  1.00 81.78           C
ATOM   2015  O   ASP A 143      -8.149  -1.955 -20.220  1.00 81.78           O
ATOM   2016  HA  ASP A 143      -9.158  -0.410 -18.388  1.00 81.78           H
ATOM   2017  CB  ASP A 143      -7.109   0.121 -17.906  1.00 81.78           C
ATOM   2018 1HB  ASP A 143      -7.414   0.900 -17.208  1.00 81.78           H
ATOM   2019 2HB  ASP A 143      -6.232  -0.365 -17.479  1.00 81.78           H
ATOM   2020  CG  ASP A 143      -6.746   0.750 -19.253  1.00 81.78           C
ATOM   2021  OD1 ASP A 143      -7.667   1.309 -19.886  1.00 81.78           O
ATOM   2022  OD2 ASP A 143      -5.554   0.658 -19.619  1.00 81.78           O
ATOM   2023  HN  ASP A 143      -8.006  -1.219 -16.020  1.00 81.78           H
ATOM   2024  N   ARG A 144      -6.954  -2.883 -18.538  1.00 71.69           N
ATOM   2025  CA  ARG A 144      -6.420  -3.955 -19.361  1.00 71.69           C
ATOM   2026  C   ARG A 144      -7.555  -4.838 -19.885  1.00 71.69           C
ATOM   2027  O   ARG A 144      -7.559  -5.222 -21.053  1.00 71.69           O
ATOM   2028  HA  ARG A 144      -5.907  -3.450 -20.179  1.00 71.69           H
ATOM   2029  CB  ARG A 144      -5.436  -4.818 -18.570  1.00 71.69           C
ATOM   2030 1HB  ARG A 144      -5.885  -5.113 -17.621  1.00 71.69           H
ATOM   2031 2HB  ARG A 144      -5.225  -5.735 -19.121  1.00 71.69           H
ATOM   2032  CG  ARG A 144      -4.131  -4.063 -18.309  1.00 71.69           C
ATOM   2033 1HG  ARG A 144      -4.345  -3.129 -17.790  1.00 71.69           H
ATOM   2034 2HG  ARG A 144      -3.490  -4.652 -17.653  1.00 71.69           H
ATOM   2035  CD  ARG A 144      -3.397  -3.768 -19.619  1.00 71.69           C
ATOM   2036 1HD  ARG A 144      -3.160  -4.701 -20.130  1.00 71.69           H
ATOM   2037 2HD  ARG A 144      -4.041  -3.194 -20.285  1.00 71.69           H
ATOM   2038  NE  ARG A 144      -2.154  -3.014 -19.344  1.00 71.69           N
ATOM   2039  HE  ARG A 144      -1.974  -2.735 -18.400  1.00 71.69           H
ATOM   2040  CZ  ARG A 144      -1.254  -2.681 -20.280  1.00 71.69           C
ATOM   2041  NH1 ARG A 144      -1.444  -3.029 -21.560  1.00 71.69           N
ATOM   2042 1HH1 ARG A 144      -2.262  -3.541 -21.823  1.00 71.69           H
ATOM   2043 2HH1 ARG A 144      -0.768  -2.776 -22.252  1.00 71.69           H
ATOM   2044  NH2 ARG A 144      -0.162  -1.995 -19.916  1.00 71.69           N
ATOM   2045 1HH2 ARG A 144       0.519  -1.739 -20.602  1.00 71.69           H
ATOM   2046 2HH2 ARG A 144      -0.028  -1.739 -18.959  1.00 71.69           H
ATOM   2047  HN  ARG A 144      -6.658  -2.896 -17.583  1.00 71.69           H
ATOM   2048  N   TYR A 145      -8.491  -5.134 -18.994  1.00 82.93           N
ATOM   2049  CA  TYR A 145      -9.653  -5.924 -19.365  1.00 82.93           C
ATOM   2050  C   TYR A 145     -10.400  -5.284 -20.536  1.00 82.93           C
ATOM   2051  O   TYR A 145     -10.675  -5.944 -21.537  1.00 82.93           O
ATOM   2052  HA  TYR A 145      -9.306  -6.913 -19.662  1.00 82.93           H
ATOM   2053  CB  TYR A 145     -10.565  -5.933 -18.136  1.00 82.93           C
ATOM   2054 1HB  TYR A 145     -10.126  -6.577 -17.375  1.00 82.93           H
ATOM   2055 2HB  TYR A 145     -10.605  -4.927 -17.718  1.00 82.93           H
ATOM   2056  CG  TYR A 145     -11.991  -6.406 -18.424  1.00 82.93           C
ATOM   2057  CD1 TYR A 145     -13.034  -5.502 -18.412  1.00 82.93           C
ATOM   2058  HD1 TYR A 145     -12.841  -4.451 -18.198  1.00 82.93           H
ATOM   2059  CD2 TYR A 145     -12.235  -7.737 -18.695  1.00 82.93           C
ATOM   2060  HD2 TYR A 145     -11.412  -8.451 -18.704  1.00 82.93           H
ATOM   2061  CE1 TYR A 145     -14.376  -5.947 -18.683  1.00 82.93           C
ATOM   2062  HE1 TYR A 145     -15.209  -5.244 -18.677  1.00 82.93           H
ATOM   2063  CE2 TYR A 145     -13.577  -8.182 -18.966  1.00 82.93           C
ATOM   2064  HE2 TYR A 145     -13.784  -9.231 -19.182  1.00 82.93           H
ATOM   2065  CZ  TYR A 145     -14.582  -7.266 -18.947  1.00 82.93           C
ATOM   2066  OH  TYR A 145     -15.849  -7.686 -19.203  1.00 82.93           O
ATOM   2067  HH  TYR A 145     -15.853  -8.669 -19.386  1.00 82.93           H
ATOM   2068  HN  TYR A 145      -8.464  -4.844 -18.038  1.00 82.93           H
ATOM   2069  N   ILE A 146     -10.709  -4.006 -20.372  1.00 80.44           N
ATOM   2070  CA  ILE A 146     -11.492  -3.291 -21.366  1.00 80.44           C
ATOM   2071  C   ILE A 146     -10.739  -3.290 -22.698  1.00 80.44           C
ATOM   2072  O   ILE A 146     -11.340  -3.476 -23.755  1.00 80.44           O
ATOM   2073  HA  ILE A 146     -12.427  -3.836 -21.498  1.00 80.44           H
ATOM   2074  CB  ILE A 146     -11.851  -1.892 -20.861  1.00 80.44           C
ATOM   2075  HB  ILE A 146     -10.936  -1.407 -20.521  1.00 80.44           H
ATOM   2076  CG1 ILE A 146     -12.795  -1.968 -19.659  1.00 80.44           C
ATOM   2077 1HG1 ILE A 146     -13.783  -2.289 -19.989  1.00 80.44           H
ATOM   2078 2HG1 ILE A 146     -12.434  -2.718 -18.956  1.00 80.44           H
ATOM   2079  CG2 ILE A 146     -12.427  -1.033 -21.989  1.00 80.44           C
ATOM   2080 1HG2 ILE A 146     -11.689  -0.939 -22.786  1.00 80.44           H
ATOM   2081 2HG2 ILE A 146     -13.328  -1.505 -22.381  1.00 80.44           H
ATOM   2082 3HG2 ILE A 146     -12.673  -0.044 -21.603  1.00 80.44           H
ATOM   2083  CD1 ILE A 146     -12.901  -0.612 -18.958  1.00 80.44           C
ATOM   2084 1HD1 ILE A 146     -11.914  -0.306 -18.609  1.00 80.44           H
ATOM   2085 2HD1 ILE A 146     -13.285   0.130 -19.658  1.00 80.44           H
ATOM   2086 3HD1 ILE A 146     -13.578  -0.695 -18.108  1.00 80.44           H
ATOM   2087  HN  ILE A 146     -10.434  -3.461 -19.579  1.00 80.44           H
ATOM   2088  N   ALA A 147      -9.435  -3.078 -22.603  1.00 78.88           N
ATOM   2089  CA  ALA A 147      -8.614  -2.925 -23.792  1.00 78.88           C
ATOM   2090  C   ALA A 147      -8.633  -4.229 -24.591  1.00 78.88           C
ATOM   2091  O   ALA A 147      -8.507  -4.213 -25.815  1.00 78.88           O
ATOM   2092  HA  ALA A 147      -9.051  -2.131 -24.397  1.00 78.88           H
ATOM   2093  CB  ALA A 147      -7.198  -2.512 -23.385  1.00 78.88           C
ATOM   2094 1HB  ALA A 147      -7.237  -1.565 -22.846  1.00 78.88           H
ATOM   2095 2HB  ALA A 147      -6.766  -3.279 -22.742  1.00 78.88           H
ATOM   2096 3HB  ALA A 147      -6.582  -2.397 -24.277  1.00 78.88           H
ATOM   2097  HN  ALA A 147      -8.940  -3.011 -21.736  1.00 78.88           H
ATOM   2098  N   ILE A 148      -8.791  -5.328 -23.867  1.00 74.94           N
ATOM   2099  CA  ILE A 148      -8.678  -6.645 -24.471  1.00 74.94           C
ATOM   2100  C   ILE A 148     -10.065  -7.123 -24.905  1.00 74.94           C
ATOM   2101  O   ILE A 148     -10.239  -7.598 -26.026  1.00 74.94           O
ATOM   2102  HA  ILE A 148      -8.054  -6.544 -25.359  1.00 74.94           H
ATOM   2103  CB  ILE A 148      -7.964  -7.609 -23.522  1.00 74.94           C
ATOM   2104  HB  ILE A 148      -8.422  -7.521 -22.537  1.00 74.94           H
ATOM   2105  CG1 ILE A 148      -6.488  -7.235 -23.369  1.00 74.94           C
ATOM   2106 1HG1 ILE A 148      -5.965  -7.415 -24.308  1.00 74.94           H
ATOM   2107 2HG1 ILE A 148      -6.399  -6.171 -23.153  1.00 74.94           H
ATOM   2108  CG2 ILE A 148      -8.144  -9.059 -23.976  1.00 74.94           C
ATOM   2109 1HG2 ILE A 148      -9.205  -9.306 -23.991  1.00 74.94           H
ATOM   2110 2HG2 ILE A 148      -7.728  -9.181 -24.977  1.00 74.94           H
ATOM   2111 3HG2 ILE A 148      -7.626  -9.723 -23.284  1.00 74.94           H
ATOM   2112  CD1 ILE A 148      -5.830  -8.045 -22.250  1.00 74.94           C
ATOM   2113 1HD1 ILE A 148      -6.341  -7.844 -21.308  1.00 74.94           H
ATOM   2114 2HD1 ILE A 148      -5.900  -9.108 -22.481  1.00 74.94           H
ATOM   2115 3HD1 ILE A 148      -4.782  -7.760 -22.163  1.00 74.94           H
ATOM   2116  HN  ILE A 148      -8.993  -5.328 -22.888  1.00 74.94           H
ATOM   2117  N   ALA A 149     -11.017  -6.981 -23.994  1.00 73.96           N
ATOM   2118  CA  ALA A 149     -12.337  -7.554 -24.194  1.00 73.96           C
ATOM   2119  C   ALA A 149     -13.113  -6.698 -25.198  1.00 73.96           C
ATOM   2120  O   ALA A 149     -13.877  -7.222 -26.005  1.00 73.96           O
ATOM   2121  HA  ALA A 149     -12.205  -8.554 -24.608  1.00 73.96           H
ATOM   2122  CB  ALA A 149     -13.054  -7.668 -22.848  1.00 73.96           C
ATOM   2123 1HB  ALA A 149     -12.477  -8.310 -22.182  1.00 73.96           H
ATOM   2124 2HB  ALA A 149     -13.152  -6.678 -22.403  1.00 73.96           H
ATOM   2125 3HB  ALA A 149     -14.044  -8.098 -22.999  1.00 73.96           H
ATOM   2126  HN  ALA A 149     -10.897  -6.485 -23.133  1.00 73.96           H
ATOM   2127  N   GLN A 150     -12.888  -5.395 -25.113  1.00 65.33           N
ATOM   2128  CA  GLN A 150     -13.656  -4.450 -25.907  1.00 65.33           C
ATOM   2129  C   GLN A 150     -12.734  -3.684 -26.857  1.00 65.33           C
ATOM   2130  O   GLN A 150     -12.939  -2.496 -27.103  1.00 65.33           O
ATOM   2131  HA  GLN A 150     -14.357  -5.057 -26.480  1.00 65.33           H
ATOM   2132  CB  GLN A 150     -14.440  -3.490 -25.010  1.00 65.33           C
ATOM   2133 1HB  GLN A 150     -13.747  -2.895 -24.416  1.00 65.33           H
ATOM   2134 2HB  GLN A 150     -15.010  -2.795 -25.626  1.00 65.33           H
ATOM   2135  CG  GLN A 150     -15.388  -4.255 -24.084  1.00 65.33           C
ATOM   2136 1HG  GLN A 150     -15.969  -4.971 -24.665  1.00 65.33           H
ATOM   2137 2HG  GLN A 150     -14.810  -4.828 -23.359  1.00 65.33           H
ATOM   2138  CD  GLN A 150     -16.331  -3.298 -23.352  1.00 65.33           C
ATOM   2139  OE1 GLN A 150     -16.284  -2.090 -23.520  1.00 65.33           O
ATOM   2140  NE2 GLN A 150     -17.187  -3.903 -22.534  1.00 65.33           N
ATOM   2141 1HE2 GLN A 150     -17.173  -4.898 -22.443  1.00 65.33           H
ATOM   2142 2HE2 GLN A 150     -17.845  -3.361 -22.010  1.00 65.33           H
ATOM   2143  HN  GLN A 150     -12.199  -4.983 -24.517  1.00 65.33           H
ATOM   2144  N   ALA A 151     -11.739  -4.394 -27.367  1.00 65.97           N
ATOM   2145  CA  ALA A 151     -10.663  -3.754 -28.105  1.00 65.97           C
ATOM   2146  C   ALA A 151     -11.258  -2.905 -29.230  1.00 65.97           C
ATOM   2147  O   ALA A 151     -10.798  -1.792 -29.482  1.00 65.97           O
ATOM   2148  HA  ALA A 151     -10.128  -3.103 -27.414  1.00 65.97           H
ATOM   2149  CB  ALA A 151      -9.698  -4.820 -28.628  1.00 65.97           C
ATOM   2150 1HB  ALA A 151      -9.281  -5.376 -27.788  1.00 65.97           H
ATOM   2151 2HB  ALA A 151     -10.233  -5.504 -29.286  1.00 65.97           H
ATOM   2152 3HB  ALA A 151      -8.891  -4.339 -29.181  1.00 65.97           H
ATOM   2153  HN  ALA A 151     -11.660  -5.388 -27.282  1.00 65.97           H
ATOM   2154  N   MET A 152     -12.273  -3.461 -29.875  1.00 55.78           N
ATOM   2155  CA  MET A 152     -12.871  -2.812 -31.030  1.00 55.78           C
ATOM   2156  C   MET A 152     -13.434  -1.439 -30.657  1.00 55.78           C
ATOM   2157  O   MET A 152     -13.138  -0.443 -31.315  1.00 55.78           O
ATOM   2158  HA  MET A 152     -12.064  -2.698 -31.753  1.00 55.78           H
ATOM   2159  CB  MET A 152     -13.995  -3.691 -31.584  1.00 55.78           C
ATOM   2160 1HB  MET A 152     -14.640  -4.019 -30.769  1.00 55.78           H
ATOM   2161 2HB  MET A 152     -14.614  -3.109 -32.266  1.00 55.78           H
ATOM   2162  CG  MET A 152     -13.427  -4.910 -32.314  1.00 55.78           C
ATOM   2163 1HG  MET A 152     -12.453  -5.172 -31.901  1.00 55.78           H
ATOM   2164 2HG  MET A 152     -14.079  -5.771 -32.164  1.00 55.78           H
ATOM   2165  SD  MET A 152     -13.274  -4.560 -34.058  1.00 55.78           S
ATOM   2166  CE  MET A 152     -14.893  -5.062 -34.619  1.00 55.78           C
ATOM   2167 1HE  MET A 152     -15.045  -6.117 -34.390  1.00 55.78           H
ATOM   2168 2HE  MET A 152     -15.653  -4.468 -34.113  1.00 55.78           H
ATOM   2169 3HE  MET A 152     -14.968  -4.909 -35.695  1.00 55.78           H
ATOM   2170  HN  MET A 152     -12.684  -4.337 -29.622  1.00 55.78           H
ATOM   2171  N   ARG A 153     -14.236  -1.431 -29.602  1.00 53.88           N
ATOM   2172  CA  ARG A 153     -14.911  -0.213 -29.185  1.00 53.88           C
ATOM   2173  C   ARG A 153     -13.917   0.745 -28.526  1.00 53.88           C
ATOM   2174  O   ARG A 153     -14.129   1.957 -28.519  1.00 53.88           O
ATOM   2175  HA  ARG A 153     -15.314   0.211 -30.105  1.00 53.88           H
ATOM   2176  CB  ARG A 153     -16.042  -0.520 -28.201  1.00 53.88           C
ATOM   2177 1HB  ARG A 153     -15.683  -1.201 -27.430  1.00 53.88           H
ATOM   2178 2HB  ARG A 153     -16.350   0.397 -27.698  1.00 53.88           H
ATOM   2179  CG  ARG A 153     -17.241  -1.140 -28.921  1.00 53.88           C
ATOM   2180 1HG  ARG A 153     -17.535  -0.507 -29.759  1.00 53.88           H
ATOM   2181 2HG  ARG A 153     -16.960  -2.108 -29.336  1.00 53.88           H
ATOM   2182  CD  ARG A 153     -18.424  -1.312 -27.966  1.00 53.88           C
ATOM   2183 1HD  ARG A 153     -18.157  -1.999 -27.163  1.00 53.88           H
ATOM   2184 2HD  ARG A 153     -18.669  -0.357 -27.501  1.00 53.88           H
ATOM   2185  NE  ARG A 153     -19.598  -1.831 -28.703  1.00 53.88           N
ATOM   2186  HE  ARG A 153     -19.515  -1.950 -29.693  1.00 53.88           H
ATOM   2187  CZ  ARG A 153     -20.765  -2.151 -28.128  1.00 53.88           C
ATOM   2188  NH1 ARG A 153     -20.932  -2.012 -26.806  1.00 53.88           N
ATOM   2189 1HH1 ARG A 153     -20.183  -1.667 -26.241  1.00 53.88           H
ATOM   2190 2HH1 ARG A 153     -21.807  -2.253 -26.384  1.00 53.88           H
ATOM   2191  NH2 ARG A 153     -21.763  -2.613 -28.895  1.00 53.88           N
ATOM   2192 1HH2 ARG A 153     -22.640  -2.856 -28.481  1.00 53.88           H
ATOM   2193 2HH2 ARG A 153     -21.630  -2.714 -29.881  1.00 53.88           H
ATOM   2194  HN  ARG A 153     -14.427  -2.234 -29.038  1.00 53.88           H
ATOM   2195  N   ALA A 154     -12.853   0.167 -27.989  1.00 58.93           N
ATOM   2196  CA  ALA A 154     -11.931   0.921 -27.156  1.00 58.93           C
ATOM   2197  C   ALA A 154     -11.207   1.959 -28.016  1.00 58.93           C
ATOM   2198  O   ALA A 154     -10.796   3.005 -27.516  1.00 58.93           O
ATOM   2199  HA  ALA A 154     -12.517   1.436 -26.395  1.00 58.93           H
ATOM   2200  CB  ALA A 154     -10.963  -0.042 -26.465  1.00 58.93           C
ATOM   2201 1HB  ALA A 154     -11.525  -0.739 -25.845  1.00 58.93           H
ATOM   2202 2HB  ALA A 154     -10.402  -0.595 -27.218  1.00 58.93           H
ATOM   2203 3HB  ALA A 154     -10.272   0.525 -25.841  1.00 58.93           H
ATOM   2204  HN  ALA A 154     -12.617  -0.797 -28.114  1.00 58.93           H
ATOM   2205  N   HIS A 155     -11.074   1.634 -29.293  1.00 55.41           N
ATOM   2206  CA  HIS A 155     -10.287   2.456 -30.196  1.00 55.41           C
ATOM   2207  C   HIS A 155     -11.005   3.786 -30.436  1.00 55.41           C
ATOM   2208  O   HIS A 155     -10.378   4.844 -30.427  1.00 55.41           O
ATOM   2209  HA  HIS A 155      -9.338   2.650 -29.696  1.00 55.41           H
ATOM   2210  CB  HIS A 155      -9.985   1.703 -31.493  1.00 55.41           C
ATOM   2211 1HB  HIS A 155      -9.765   0.663 -31.254  1.00 55.41           H
ATOM   2212 2HB  HIS A 155     -10.879   1.704 -32.118  1.00 55.41           H
ATOM   2213  CG  HIS A 155      -8.835   2.278 -32.284  1.00 55.41           C
ATOM   2214  ND1 HIS A 155      -8.927   3.468 -32.985  1.00 55.41           N
ATOM   2215  HD1 HIS A 155      -9.736   4.053 -33.040  1.00 55.41           H
ATOM   2216  CD2 HIS A 155      -7.566   1.815 -32.477  1.00 55.41           C
ATOM   2217  HD2 HIS A 155      -7.154   0.895 -32.064  1.00 55.41           H
ATOM   2218  CE1 HIS A 155      -7.761   3.701 -33.570  1.00 55.41           C
ATOM   2219  HE1 HIS A 155      -7.518   4.561 -34.193  1.00 55.41           H
ATOM   2220  NE2 HIS A 155      -6.920   2.675 -33.254  1.00 55.41           N
ATOM   2221  HN  HIS A 155     -11.491   0.827 -29.711  1.00 55.41           H
ATOM   2222  N   THR A 156     -12.310   3.689 -30.645  1.00 62.42           N
ATOM   2223  CA  THR A 156     -13.096   4.850 -31.024  1.00 62.42           C
ATOM   2224  C   THR A 156     -13.160   5.850 -29.868  1.00 62.42           C
ATOM   2225  O   THR A 156     -13.280   7.054 -30.090  1.00 62.42           O
ATOM   2226  HA  THR A 156     -12.593   5.350 -31.852  1.00 62.42           H
ATOM   2227  CB  THR A 156     -14.471   4.361 -31.483  1.00 62.42           C
ATOM   2228  HB  THR A 156     -15.234   4.596 -30.741  1.00 62.42           H
ATOM   2229  OG1 THR A 156     -14.276   2.975 -31.748  1.00 62.42           O
ATOM   2230  HG1 THR A 156     -15.155   2.498 -31.740  1.00 62.42           H
ATOM   2231  CG2 THR A 156     -14.879   4.946 -32.836  1.00 62.42           C
ATOM   2232 1HG2 THR A 156     -14.150   4.655 -33.593  1.00 62.42           H
ATOM   2233 2HG2 THR A 156     -14.916   6.033 -32.766  1.00 62.42           H
ATOM   2234 3HG2 THR A 156     -15.863   4.567 -33.114  1.00 62.42           H
ATOM   2235  HN  THR A 156     -12.827   2.837 -30.560  1.00 62.42           H
ATOM   2236  N   TRP A 157     -13.078   5.315 -28.659  1.00 57.59           N
ATOM   2237  CA  TRP A 157     -13.380   6.097 -27.472  1.00 57.59           C
ATOM   2238  C   TRP A 157     -12.056   6.478 -26.807  1.00 57.59           C
ATOM   2239  O   TRP A 157     -12.008   6.712 -25.601  1.00 57.59           O
ATOM   2240  HA  TRP A 157     -13.910   6.995 -27.791  1.00 57.59           H
ATOM   2241  CB  TRP A 157     -14.320   5.333 -26.537  1.00 57.59           C
ATOM   2242 1HB  TRP A 157     -13.894   4.351 -26.333  1.00 57.59           H
ATOM   2243 2HB  TRP A 157     -14.377   5.860 -25.585  1.00 57.59           H
ATOM   2244  CG  TRP A 157     -15.736   5.154 -27.089  1.00 57.59           C
ATOM   2245  CD1 TRP A 157     -16.116   4.479 -28.182  1.00 57.59           C
ATOM   2246  HD1 TRP A 157     -15.432   3.949 -28.845  1.00 57.59           H
ATOM   2247  CD2 TRP A 157     -16.953   5.688 -26.525  1.00 57.59           C
ATOM   2248  NE1 TRP A 157     -17.483   4.539 -28.364  1.00 57.59           N
ATOM   2249  HE1 TRP A 157     -18.001   4.114 -29.107  1.00 57.59           H
ATOM   2250  CE2 TRP A 157     -18.008   5.297 -27.324  1.00 57.59           C
ATOM   2251  CE3 TRP A 157     -17.155   6.474 -25.377  1.00 57.59           C
ATOM   2252  HE3 TRP A 157     -16.338   6.796 -24.730  1.00 57.59           H
ATOM   2253  CZ2 TRP A 157     -19.338   5.646 -27.062  1.00 57.59           C
ATOM   2254  HZ2 TRP A 157     -20.154   5.325 -27.709  1.00 57.59           H
ATOM   2255  CZ3 TRP A 157     -18.490   6.815 -25.129  1.00 57.59           C
ATOM   2256  HZ3 TRP A 157     -18.702   7.425 -24.251  1.00 57.59           H
ATOM   2257  CH2 TRP A 157     -19.563   6.430 -25.924  1.00 57.59           C
ATOM   2258  HH2 TRP A 157     -20.576   6.736 -25.662  1.00 57.59           H
ATOM   2259  HN  TRP A 157     -12.811   4.367 -28.484  1.00 57.59           H
ATOM   2260  N   ARG A 158     -11.014   6.529 -27.624  1.00 59.07           N
ATOM   2261  CA  ARG A 158      -9.666   6.692 -27.107  1.00 59.07           C
ATOM   2262  C   ARG A 158      -9.570   7.966 -26.265  1.00 59.07           C
ATOM   2263  O   ARG A 158      -9.015   7.949 -25.168  1.00 59.07           O
ATOM   2264  HA  ARG A 158      -9.492   5.805 -26.498  1.00 59.07           H
ATOM   2265  CB  ARG A 158      -8.645   6.763 -28.245  1.00 59.07           C
ATOM   2266 1HB  ARG A 158      -8.780   5.912 -28.913  1.00 59.07           H
ATOM   2267 2HB  ARG A 158      -8.815   7.663 -28.835  1.00 59.07           H
ATOM   2268  CG  ARG A 158      -7.215   6.766 -27.699  1.00 59.07           C
ATOM   2269 1HG  ARG A 158      -7.056   7.657 -27.091  1.00 59.07           H
ATOM   2270 2HG  ARG A 158      -7.069   5.905 -27.047  1.00 59.07           H
ATOM   2271  CD  ARG A 158      -6.194   6.729 -28.837  1.00 59.07           C
ATOM   2272 1HD  ARG A 158      -6.318   5.816 -29.419  1.00 59.07           H
ATOM   2273 2HD  ARG A 158      -6.363   7.565 -29.516  1.00 59.07           H
ATOM   2274  NE  ARG A 158      -4.821   6.795 -28.288  1.00 59.07           N
ATOM   2275  HE  ARG A 158      -4.717   6.931 -27.303  1.00 59.07           H
ATOM   2276  CZ  ARG A 158      -3.710   6.684 -29.028  1.00 59.07           C
ATOM   2277  NH1 ARG A 158      -3.790   6.501 -30.353  1.00 59.07           N
ATOM   2278 1HH1 ARG A 158      -4.685   6.446 -30.796  1.00 59.07           H
ATOM   2279 2HH1 ARG A 158      -2.956   6.418 -30.898  1.00 59.07           H
ATOM   2280  NH2 ARG A 158      -2.516   6.759 -28.423  1.00 59.07           N
ATOM   2281 1HH2 ARG A 158      -1.677   6.678 -28.961  1.00 59.07           H
ATOM   2282 2HH2 ARG A 158      -2.465   6.896 -27.434  1.00 59.07           H
ATOM   2283  HN  ARG A 158     -11.080   6.461 -28.620  1.00 59.07           H
ATOM   2284  N   GLU A 159     -10.120   9.040 -26.812  1.00 65.04           N
ATOM   2285  CA  GLU A 159     -10.041  10.336 -26.158  1.00 65.04           C
ATOM   2286  C   GLU A 159     -10.858  10.328 -24.864  1.00 65.04           C
ATOM   2287  O   GLU A 159     -10.386  10.789 -23.826  1.00 65.04           O
ATOM   2288  HA  GLU A 159      -8.985  10.480 -25.929  1.00 65.04           H
ATOM   2289  CB  GLU A 159     -10.508  11.452 -27.095  1.00 65.04           C
ATOM   2290 1HB  GLU A 159     -11.453  11.170 -27.560  1.00 65.04           H
ATOM   2291 2HB  GLU A 159     -10.561  12.393 -26.547  1.00 65.04           H
ATOM   2292  CG  GLU A 159      -9.506  11.670 -28.230  1.00 65.04           C
ATOM   2293 1HG  GLU A 159      -8.498  11.741 -27.821  1.00 65.04           H
ATOM   2294 2HG  GLU A 159      -9.518  10.811 -28.901  1.00 65.04           H
ATOM   2295  CD  GLU A 159      -9.835  12.942 -29.015  1.00 65.04           C
ATOM   2296  OE1 GLU A 159      -8.914  13.442 -29.696  1.00 65.04           O
ATOM   2297  OE2 GLU A 159     -10.999  13.385 -28.915  1.00 65.04           O
ATOM   2298  HN  GLU A 159     -10.612   9.036 -27.682  1.00 65.04           H
ATOM   2299  N   LYS A 160     -12.068   9.800 -24.969  1.00 69.66           N
ATOM   2300  CA  LYS A 160     -12.964   9.749 -23.826  1.00 69.66           C
ATOM   2301  C   LYS A 160     -12.299   8.957 -22.698  1.00 69.66           C
ATOM   2302  O   LYS A 160     -12.417   9.319 -21.528  1.00 69.66           O
ATOM   2303  HA  LYS A 160     -13.118  10.772 -23.485  1.00 69.66           H
ATOM   2304  CB  LYS A 160     -14.330   9.199 -24.240  1.00 69.66           C
ATOM   2305 1HB  LYS A 160     -14.202   8.252 -24.764  1.00 69.66           H
ATOM   2306 2HB  LYS A 160     -14.928   8.993 -23.353  1.00 69.66           H
ATOM   2307  CG  LYS A 160     -15.070  10.190 -25.141  1.00 69.66           C
ATOM   2308 1HG  LYS A 160     -15.032  11.186 -24.699  1.00 69.66           H
ATOM   2309 2HG  LYS A 160     -14.570  10.251 -26.108  1.00 69.66           H
ATOM   2310  CD  LYS A 160     -16.527   9.769 -25.340  1.00 69.66           C
ATOM   2311 1HD  LYS A 160     -16.565   8.758 -25.746  1.00 69.66           H
ATOM   2312 2HD  LYS A 160     -17.037   9.745 -24.376  1.00 69.66           H
ATOM   2313  CE  LYS A 160     -17.253  10.731 -26.283  1.00 69.66           C
ATOM   2314 1HE  LYS A 160     -17.239  11.737 -25.866  1.00 69.66           H
ATOM   2315 2HE  LYS A 160     -16.730  10.775 -27.239  1.00 69.66           H
ATOM   2316  NZ  LYS A 160     -18.650  10.293 -26.495  1.00 69.66           N
ATOM   2317 1HZ  LYS A 160     -19.123  10.954 -27.102  1.00 69.66           H
ATOM   2318 2HZ  LYS A 160     -18.656   9.375 -26.925  1.00 69.66           H
ATOM   2319 3HZ  LYS A 160     -19.130  10.251 -25.602  1.00 69.66           H
ATOM   2320  HN  LYS A 160     -12.438   9.413 -25.814  1.00 69.66           H
ATOM   2321  N   ARG A 161     -11.615   7.892 -23.089  1.00 67.84           N
ATOM   2322  CA  ARG A 161     -10.957   7.029 -22.123  1.00 67.84           C
ATOM   2323  C   ARG A 161      -9.899   7.814 -21.344  1.00 67.84           C
ATOM   2324  O   ARG A 161      -9.695   7.577 -20.155  1.00 67.84           O
ATOM   2325  HA  ARG A 161     -11.755   6.688 -21.464  1.00 67.84           H
ATOM   2326  CB  ARG A 161     -10.292   5.836 -22.813  1.00 67.84           C
ATOM   2327 1HB  ARG A 161      -9.727   6.181 -23.678  1.00 67.84           H
ATOM   2328 2HB  ARG A 161      -9.580   5.369 -22.133  1.00 67.84           H
ATOM   2329  CG  ARG A 161     -11.334   4.807 -23.254  1.00 67.84           C
ATOM   2330 1HG  ARG A 161     -11.889   4.451 -22.386  1.00 67.84           H
ATOM   2331 2HG  ARG A 161     -12.056   5.278 -23.922  1.00 67.84           H
ATOM   2332  CD  ARG A 161     -10.672   3.624 -23.963  1.00 67.84           C
ATOM   2333 1HD  ARG A 161     -11.427   3.023 -24.468  1.00 67.84           H
ATOM   2334 2HD  ARG A 161      -9.987   3.987 -24.730  1.00 67.84           H
ATOM   2335  NE  ARG A 161      -9.937   2.794 -22.982  1.00 67.84           N
ATOM   2336  HE  ARG A 161     -10.013   3.034 -22.015  1.00 67.84           H
ATOM   2337  CZ  ARG A 161      -9.176   1.741 -23.310  1.00 67.84           C
ATOM   2338  NH1 ARG A 161      -9.039   1.374 -24.592  1.00 67.84           N
ATOM   2339 1HH1 ARG A 161      -9.506   1.888 -25.312  1.00 67.84           H
ATOM   2340 2HH1 ARG A 161      -8.469   0.587 -24.828  1.00 67.84           H
ATOM   2341  NH2 ARG A 161      -8.555   1.060 -22.338  1.00 67.84           N
ATOM   2342 1HH2 ARG A 161      -7.984   0.271 -22.566  1.00 67.84           H
ATOM   2343 2HH2 ARG A 161      -8.663   1.340 -21.384  1.00 67.84           H
ATOM   2344  HN  ARG A 161     -11.507   7.616 -24.044  1.00 67.84           H
ATOM   2345  N   LEU A 162      -9.253   8.733 -22.048  1.00 79.29           N
ATOM   2346  CA  LEU A 162      -8.208   9.541 -21.443  1.00 79.29           C
ATOM   2347  C   LEU A 162      -8.836  10.506 -20.434  1.00 79.29           C
ATOM   2348  O   LEU A 162      -8.266  10.758 -19.374  1.00 79.29           O
ATOM   2349  HA  LEU A 162      -7.542   8.866 -20.906  1.00 79.29           H
ATOM   2350  CB  LEU A 162      -7.375  10.236 -22.522  1.00 79.29           C
ATOM   2351 1HB  LEU A 162      -7.030   9.481 -23.229  1.00 79.29           H
ATOM   2352 2HB  LEU A 162      -8.025  10.915 -23.073  1.00 79.29           H
ATOM   2353  CG  LEU A 162      -6.161  11.024 -22.028  1.00 79.29           C
ATOM   2354  HG  LEU A 162      -6.493  11.710 -21.248  1.00 79.29           H
ATOM   2355  CD1 LEU A 162      -5.122  10.094 -21.399  1.00 79.29           C
ATOM   2356 1HD1 LEU A 162      -5.567   9.571 -20.552  1.00 79.29           H
ATOM   2357 2HD1 LEU A 162      -4.789   9.367 -22.140  1.00 79.29           H
ATOM   2358 3HD1 LEU A 162      -4.269  10.680 -21.056  1.00 79.29           H
ATOM   2359  CD2 LEU A 162      -5.564  11.873 -23.152  1.00 79.29           C
ATOM   2360 1HD2 LEU A 162      -5.250  11.224 -23.970  1.00 79.29           H
ATOM   2361 2HD2 LEU A 162      -6.314  12.576 -23.514  1.00 79.29           H
ATOM   2362 3HD2 LEU A 162      -4.702  12.423 -22.774  1.00 79.29           H
ATOM   2363  HN  LEU A 162      -9.433   8.928 -23.012  1.00 79.29           H
ATOM   2364  N   LEU A 163     -10.001  11.019 -20.801  1.00 82.25           N
ATOM   2365  CA  LEU A 163     -10.721  11.935 -19.933  1.00 82.25           C
ATOM   2366  C   LEU A 163     -11.132  11.203 -18.654  1.00 82.25           C
ATOM   2367  O   LEU A 163     -10.908  11.699 -17.551  1.00 82.25           O
ATOM   2368  HA  LEU A 163     -10.035  12.739 -19.665  1.00 82.25           H
ATOM   2369  CB  LEU A 163     -11.894  12.572 -20.681  1.00 82.25           C
ATOM   2370 1HB  LEU A 163     -11.512  13.027 -21.595  1.00 82.25           H
ATOM   2371 2HB  LEU A 163     -12.580  11.780 -20.982  1.00 82.25           H
ATOM   2372  CG  LEU A 163     -12.687  13.629 -19.910  1.00 82.25           C
ATOM   2373  HG  LEU A 163     -12.995  13.197 -18.958  1.00 82.25           H
ATOM   2374  CD1 LEU A 163     -11.816  14.846 -19.594  1.00 82.25           C
ATOM   2375 1HD1 LEU A 163     -10.965  14.536 -18.987  1.00 82.25           H
ATOM   2376 2HD1 LEU A 163     -11.457  15.287 -20.524  1.00 82.25           H
ATOM   2377 3HD1 LEU A 163     -12.404  15.582 -19.046  1.00 82.25           H
ATOM   2378  CD2 LEU A 163     -13.961  14.016 -20.664  1.00 82.25           C
ATOM   2379 1HD2 LEU A 163     -13.696  14.422 -21.641  1.00 82.25           H
ATOM   2380 2HD2 LEU A 163     -14.589  13.135 -20.794  1.00 82.25           H
ATOM   2381 3HD2 LEU A 163     -14.506  14.769 -20.094  1.00 82.25           H
ATOM   2382  HN  LEU A 163     -10.451  10.819 -21.671  1.00 82.25           H
ATOM   2383  N   TYR A 164     -11.727  10.034 -18.845  1.00 75.39           N
ATOM   2384  CA  TYR A 164     -12.170   9.228 -17.720  1.00 75.39           C
ATOM   2385  C   TYR A 164     -10.996   8.865 -16.809  1.00 75.39           C
ATOM   2386  O   TYR A 164     -11.147   8.806 -15.590  1.00 75.39           O
ATOM   2387  HA  TYR A 164     -12.894   9.812 -17.152  1.00 75.39           H
ATOM   2388  CB  TYR A 164     -12.748   7.946 -18.322  1.00 75.39           C
ATOM   2389 1HB  TYR A 164     -12.064   7.575 -19.086  1.00 75.39           H
ATOM   2390 2HB  TYR A 164     -12.801   7.183 -17.545  1.00 75.39           H
ATOM   2391  CG  TYR A 164     -14.136   8.119 -18.942  1.00 75.39           C
ATOM   2392  CD1 TYR A 164     -15.158   8.676 -18.200  1.00 75.39           C
ATOM   2393  HD1 TYR A 164     -14.976   8.993 -17.173  1.00 75.39           H
ATOM   2394  CD2 TYR A 164     -14.366   7.719 -20.242  1.00 75.39           C
ATOM   2395  HD2 TYR A 164     -13.559   7.279 -20.828  1.00 75.39           H
ATOM   2396  CE1 TYR A 164     -16.464   8.840 -18.783  1.00 75.39           C
ATOM   2397  HE1 TYR A 164     -17.280   9.279 -18.208  1.00 75.39           H
ATOM   2398  CE2 TYR A 164     -15.673   7.882 -20.825  1.00 75.39           C
ATOM   2399  HE2 TYR A 164     -15.868   7.570 -21.851  1.00 75.39           H
ATOM   2400  CZ  TYR A 164     -16.657   8.435 -20.067  1.00 75.39           C
ATOM   2401  OH  TYR A 164     -17.891   8.589 -20.618  1.00 75.39           O
ATOM   2402  HH  TYR A 164     -18.507   9.024 -19.960  1.00 75.39           H
ATOM   2403  HN  TYR A 164     -11.907   9.639 -19.745  1.00 75.39           H
ATOM   2404  N   SER A 165      -9.852   8.633 -17.435  1.00 86.07           N
ATOM   2405  CA  SER A 165      -8.662   8.241 -16.700  1.00 86.07           C
ATOM   2406  C   SER A 165      -8.258   9.351 -15.728  1.00 86.07           C
ATOM   2407  O   SER A 165      -7.796   9.075 -14.622  1.00 86.07           O
ATOM   2408  HA  SER A 165      -8.943   7.339 -16.155  1.00 86.07           H
ATOM   2409  CB  SER A 165      -7.507   7.921 -17.650  1.00 86.07           C
ATOM   2410 1HB  SER A 165      -6.726   7.390 -17.106  1.00 86.07           H
ATOM   2411 2HB  SER A 165      -7.858   7.254 -18.437  1.00 86.07           H
ATOM   2412  OG  SER A 165      -6.958   9.098 -18.238  1.00 86.07           O
ATOM   2413  HG  SER A 165      -7.693   9.699 -18.551  1.00 86.07           H
ATOM   2414  HN  SER A 165      -9.731   8.708 -18.425  1.00 86.07           H
ATOM   2415  N   LYS A 166      -8.447  10.584 -16.176  1.00 83.45           N
ATOM   2416  CA  LYS A 166      -8.123  11.737 -15.354  1.00 83.45           C
ATOM   2417  C   LYS A 166      -9.067  11.781 -14.150  1.00 83.45           C
ATOM   2418  O   LYS A 166      -8.624  11.944 -13.015  1.00 83.45           O
ATOM   2419  HA  LYS A 166      -7.105  11.603 -14.989  1.00 83.45           H
ATOM   2420  CB  LYS A 166      -8.138  13.015 -16.194  1.00 83.45           C
ATOM   2421 1HB  LYS A 166      -9.063  13.068 -16.768  1.00 83.45           H
ATOM   2422 2HB  LYS A 166      -8.121  13.886 -15.539  1.00 83.45           H
ATOM   2423  CG  LYS A 166      -6.939  13.061 -17.144  1.00 83.45           C
ATOM   2424 1HG  LYS A 166      -6.014  12.995 -16.571  1.00 83.45           H
ATOM   2425 2HG  LYS A 166      -6.965  12.198 -17.809  1.00 83.45           H
ATOM   2426  CD  LYS A 166      -6.943  14.349 -17.970  1.00 83.45           C
ATOM   2427 1HD  LYS A 166      -7.852  14.398 -18.569  1.00 83.45           H
ATOM   2428 2HD  LYS A 166      -6.953  15.212 -17.304  1.00 83.45           H
ATOM   2429  CE  LYS A 166      -5.718  14.418 -18.883  1.00 83.45           C
ATOM   2430 1HE  LYS A 166      -4.809  14.301 -18.293  1.00 83.45           H
ATOM   2431 2HE  LYS A 166      -5.742  13.594 -19.597  1.00 83.45           H
ATOM   2432  NZ  LYS A 166      -5.683  15.708 -19.608  1.00 83.45           N
ATOM   2433 1HZ  LYS A 166      -4.871  15.734 -20.214  1.00 83.45           H
ATOM   2434 2HZ  LYS A 166      -6.524  15.805 -20.165  1.00 83.45           H
ATOM   2435 3HZ  LYS A 166      -5.631  16.469 -18.940  1.00 83.45           H
ATOM   2436  HN  LYS A 166      -8.814  10.800 -17.081  1.00 83.45           H
ATOM   2437  N   MET A 167     -10.352  11.634 -14.440  1.00 84.71           N
ATOM   2438  CA  MET A 167     -11.366  11.702 -13.402  1.00 84.71           C
ATOM   2439  C   MET A 167     -11.162  10.599 -12.362  1.00 84.71           C
ATOM   2440  O   MET A 167     -11.250  10.848 -11.161  1.00 84.71           O
ATOM   2441  HA  MET A 167     -11.241  12.679 -12.934  1.00 84.71           H
ATOM   2442  CB  MET A 167     -12.753  11.560 -14.033  1.00 84.71           C
ATOM   2443 1HB  MET A 167     -12.777  10.676 -14.670  1.00 84.71           H
ATOM   2444 2HB  MET A 167     -13.498  11.411 -13.251  1.00 84.71           H
ATOM   2445  CG  MET A 167     -13.110  12.799 -14.856  1.00 84.71           C
ATOM   2446 1HG  MET A 167     -12.888  13.701 -14.286  1.00 84.71           H
ATOM   2447 2HG  MET A 167     -12.500  12.835 -15.759  1.00 84.71           H
ATOM   2448  SD  MET A 167     -14.840  12.764 -15.292  1.00 84.71           S
ATOM   2449  CE  MET A 167     -14.833  11.434 -16.483  1.00 84.71           C
ATOM   2450 1HE  MET A 167     -14.173  11.691 -17.311  1.00 84.71           H
ATOM   2451 2HE  MET A 167     -14.478  10.521 -16.005  1.00 84.71           H
ATOM   2452 3HE  MET A 167     -15.844  11.278 -16.859  1.00 84.71           H
ATOM   2453  HN  MET A 167     -10.701  11.470 -15.363  1.00 84.71           H
ATOM   2454  N   VAL A 168     -10.893   9.401 -12.862  1.00 91.91           N
ATOM   2455  CA  VAL A 168     -10.728   8.248 -11.994  1.00 91.91           C
ATOM   2456  C   VAL A 168      -9.542   8.485 -11.057  1.00 91.91           C
ATOM   2457  O   VAL A 168      -9.619   8.190  -9.866  1.00 91.91           O
ATOM   2458  HA  VAL A 168     -11.635   8.154 -11.396  1.00 91.91           H
ATOM   2459  CB  VAL A 168     -10.582   6.977 -12.835  1.00 91.91           C
ATOM   2460  HB  VAL A 168      -9.791   7.148 -13.565  1.00 91.91           H
ATOM   2461  CG1 VAL A 168     -10.170   5.789 -11.964  1.00 91.91           C
ATOM   2462 1HG1 VAL A 168      -9.214   6.003 -11.485  1.00 91.91           H
ATOM   2463 2HG1 VAL A 168     -10.929   5.617 -11.200  1.00 91.91           H
ATOM   2464 3HG1 VAL A 168     -10.073   4.899 -12.586  1.00 91.91           H
ATOM   2465  CG2 VAL A 168     -11.871   6.675 -13.601  1.00 91.91           C
ATOM   2466 1HG2 VAL A 168     -12.689   6.534 -12.894  1.00 91.91           H
ATOM   2467 2HG2 VAL A 168     -12.104   7.508 -14.264  1.00 91.91           H
ATOM   2468 3HG2 VAL A 168     -11.740   5.767 -14.190  1.00 91.91           H
ATOM   2469  HN  VAL A 168     -10.788   9.214 -13.839  1.00 91.91           H
ATOM   2470  N   CYS A 169      -8.473   9.016 -11.631  1.00 93.37           N
ATOM   2471  CA  CYS A 169      -7.272   9.297 -10.862  1.00 93.37           C
ATOM   2472  C   CYS A 169      -7.637  10.274  -9.743  1.00 93.37           C
ATOM   2473  O   CYS A 169      -7.268  10.067  -8.588  1.00 93.37           O
ATOM   2474  HA  CYS A 169      -6.934   8.346 -10.451  1.00 93.37           H
ATOM   2475  CB  CYS A 169      -6.147   9.837 -11.747  1.00 93.37           C
ATOM   2476 1HB  CYS A 169      -6.530  10.624 -12.396  1.00 93.37           H
ATOM   2477 2HB  CYS A 169      -5.370  10.285 -11.128  1.00 93.37           H
ATOM   2478  SG  CYS A 169      -5.440   8.484 -12.756  1.00 93.37           S
ATOM   2479  HG  CYS A 169      -6.408   8.470 -13.668  1.00 93.37           H
ATOM   2480  HN  CYS A 169      -8.418   9.252 -12.602  1.00 93.37           H
ATOM   2481  N   PHE A 170      -8.358  11.319 -10.124  1.00 93.18           N
ATOM   2482  CA  PHE A 170      -8.745  12.348  -9.174  1.00 93.18           C
ATOM   2483  C   PHE A 170      -9.577  11.756  -8.035  1.00 93.18           C
ATOM   2484  O   PHE A 170      -9.328  12.044  -6.865  1.00 93.18           O
ATOM   2485  HA  PHE A 170      -7.828  12.775  -8.769  1.00 93.18           H
ATOM   2486  CB  PHE A 170      -9.597  13.364  -9.938  1.00 93.18           C
ATOM   2487 1HB  PHE A 170      -9.022  13.744 -10.782  1.00 93.18           H
ATOM   2488 2HB  PHE A 170     -10.469  12.855 -10.350  1.00 93.18           H
ATOM   2489  CG  PHE A 170     -10.068  14.545  -9.088  1.00 93.18           C
ATOM   2490  CD1 PHE A 170     -11.349  14.586  -8.632  1.00 93.18           C
ATOM   2491  HD1 PHE A 170     -12.040  13.778  -8.872  1.00 93.18           H
ATOM   2492  CD2 PHE A 170      -9.207  15.554  -8.788  1.00 93.18           C
ATOM   2493  HD2 PHE A 170      -8.180  15.520  -9.153  1.00 93.18           H
ATOM   2494  CE1 PHE A 170     -11.786  15.683  -7.842  1.00 93.18           C
ATOM   2495  HE1 PHE A 170     -12.813  15.716  -7.477  1.00 93.18           H
ATOM   2496  CE2 PHE A 170      -9.644  16.650  -7.998  1.00 93.18           C
ATOM   2497  HE2 PHE A 170      -8.954  17.458  -7.758  1.00 93.18           H
ATOM   2498  CZ  PHE A 170     -10.925  16.691  -7.542  1.00 93.18           C
ATOM   2499  HZ  PHE A 170     -11.260  17.533  -6.936  1.00 93.18           H
ATOM   2500  HN  PHE A 170      -8.674  11.468 -11.061  1.00 93.18           H
ATOM   2501  N   THR A 171     -10.549  10.940  -8.416  1.00 92.23           N
ATOM   2502  CA  THR A 171     -11.435  10.325  -7.442  1.00 92.23           C
ATOM   2503  C   THR A 171     -10.632   9.487  -6.445  1.00 92.23           C
ATOM   2504  O   THR A 171     -10.933   9.477  -5.253  1.00 92.23           O
ATOM   2505  HA  THR A 171     -11.924  11.116  -6.874  1.00 92.23           H
ATOM   2506  CB  THR A 171     -12.488   9.518  -8.205  1.00 92.23           C
ATOM   2507  HB  THR A 171     -12.039   8.652  -8.690  1.00 92.23           H
ATOM   2508  OG1 THR A 171     -13.089  10.470  -9.079  1.00 92.23           O
ATOM   2509  HG1 THR A 171     -12.625  10.461  -9.965  1.00 92.23           H
ATOM   2510  CG2 THR A 171     -13.638   9.060  -7.306  1.00 92.23           C
ATOM   2511 1HG2 THR A 171     -14.131   9.931  -6.873  1.00 92.23           H
ATOM   2512 2HG2 THR A 171     -13.246   8.430  -6.507  1.00 92.23           H
ATOM   2513 3HG2 THR A 171     -14.357   8.492  -7.896  1.00 92.23           H
ATOM   2514  HN  THR A 171     -10.735  10.699  -9.369  1.00 92.23           H
ATOM   2515  N   ILE A 172      -9.625   8.805  -6.971  1.00 92.92           N
ATOM   2516  CA  ILE A 172      -8.801   7.935  -6.149  1.00 92.92           C
ATOM   2517  C   ILE A 172      -8.079   8.773  -5.091  1.00 92.92           C
ATOM   2518  O   ILE A 172      -8.059   8.412  -3.916  1.00 92.92           O
ATOM   2519  HA  ILE A 172      -9.467   7.238  -5.641  1.00 92.92           H
ATOM   2520  CB  ILE A 172      -7.858   7.106  -7.024  1.00 92.92           C
ATOM   2521  HB  ILE A 172      -7.427   7.763  -7.779  1.00 92.92           H
ATOM   2522  CG1 ILE A 172      -8.623   6.008  -7.765  1.00 92.92           C
ATOM   2523 1HG1 ILE A 172      -8.949   5.245  -7.057  1.00 92.92           H
ATOM   2524 2HG1 ILE A 172      -9.522   6.427  -8.218  1.00 92.92           H
ATOM   2525  CG2 ILE A 172      -6.700   6.541  -6.200  1.00 92.92           C
ATOM   2526 1HG2 ILE A 172      -6.134   7.362  -5.758  1.00 92.92           H
ATOM   2527 2HG2 ILE A 172      -7.093   5.904  -5.408  1.00 92.92           H
ATOM   2528 3HG2 ILE A 172      -6.045   5.956  -6.846  1.00 92.92           H
ATOM   2529  CD1 ILE A 172      -7.752   5.367  -8.847  1.00 92.92           C
ATOM   2530 1HD1 ILE A 172      -7.448   6.128  -9.566  1.00 92.92           H
ATOM   2531 2HD1 ILE A 172      -6.867   4.927  -8.387  1.00 92.92           H
ATOM   2532 3HD1 ILE A 172      -8.320   4.590  -9.358  1.00 92.92           H
ATOM   2533  HN  ILE A 172      -9.370   8.839  -7.937  1.00 92.92           H
ATOM   2534  N   TRP A 173      -7.505   9.877  -5.547  1.00 91.55           N
ATOM   2535  CA  TRP A 173      -6.698  10.715  -4.677  1.00 91.55           C
ATOM   2536  C   TRP A 173      -7.606  11.267  -3.577  1.00 91.55           C
ATOM   2537  O   TRP A 173      -7.232  11.278  -2.405  1.00 91.55           O
ATOM   2538  HA  TRP A 173      -5.920  10.089  -4.240  1.00 91.55           H
ATOM   2539  CB  TRP A 173      -5.991  11.813  -5.475  1.00 91.55           C
ATOM   2540 1HB  TRP A 173      -6.692  12.234  -6.195  1.00 91.55           H
ATOM   2541 2HB  TRP A 173      -5.709  12.617  -4.796  1.00 91.55           H
ATOM   2542  CG  TRP A 173      -4.743  11.334  -6.220  1.00 91.55           C
ATOM   2543  CD1 TRP A 173      -4.574  11.197  -7.542  1.00 91.55           C
ATOM   2544  HD1 TRP A 173      -5.340  11.419  -8.285  1.00 91.55           H
ATOM   2545  CD2 TRP A 173      -3.489  10.933  -5.629  1.00 91.55           C
ATOM   2546  NE1 TRP A 173      -3.308  10.739  -7.845  1.00 91.55           N
ATOM   2547  HE1 TRP A 173      -2.947  10.558  -8.760  1.00 91.55           H
ATOM   2548  CE2 TRP A 173      -2.627  10.573  -6.645  1.00 91.55           C
ATOM   2549  CE3 TRP A 173      -3.096  10.877  -4.280  1.00 91.55           C
ATOM   2550  HE3 TRP A 173      -3.758  11.156  -3.460  1.00 91.55           H
ATOM   2551  CZ2 TRP A 173      -1.318  10.131  -6.419  1.00 91.55           C
ATOM   2552  HZ2 TRP A 173      -0.657   9.852  -7.239  1.00 91.55           H
ATOM   2553  CZ3 TRP A 173      -1.785  10.433  -4.071  1.00 91.55           C
ATOM   2554  HZ3 TRP A 173      -1.429  10.370  -3.043  1.00 91.55           H
ATOM   2555  CH2 TRP A 173      -0.905  10.067  -5.083  1.00 91.55           C
ATOM   2556  HH2 TRP A 173       0.102   9.731  -4.837  1.00 91.55           H
ATOM   2557  HN  TRP A 173      -7.585  10.200  -6.491  1.00 91.55           H
ATOM   2558  N   VAL A 174      -8.783  11.712  -3.993  1.00 94.68           N
ATOM   2559  CA  VAL A 174      -9.734  12.296  -3.062  1.00 94.68           C
ATOM   2560  C   VAL A 174     -10.132  11.248  -2.021  1.00 94.68           C
ATOM   2561  O   VAL A 174     -10.176  11.539  -0.827  1.00 94.68           O
ATOM   2562  HA  VAL A 174      -9.234  13.121  -2.555  1.00 94.68           H
ATOM   2563  CB  VAL A 174     -10.932  12.865  -3.826  1.00 94.68           C
ATOM   2564  HB  VAL A 174     -11.324  12.077  -4.468  1.00 94.68           H
ATOM   2565  CG1 VAL A 174     -12.045  13.285  -2.864  1.00 94.68           C
ATOM   2566 1HG1 VAL A 174     -12.376  12.419  -2.290  1.00 94.68           H
ATOM   2567 2HG1 VAL A 174     -11.669  14.050  -2.185  1.00 94.68           H
ATOM   2568 3HG1 VAL A 174     -12.885  13.685  -3.433  1.00 94.68           H
ATOM   2569  CG2 VAL A 174     -10.509  14.032  -4.719  1.00 94.68           C
ATOM   2570 1HG2 VAL A 174     -10.079  14.823  -4.104  1.00 94.68           H
ATOM   2571 2HG2 VAL A 174      -9.766  13.689  -5.439  1.00 94.68           H
ATOM   2572 3HG2 VAL A 174     -11.379  14.418  -5.250  1.00 94.68           H
ATOM   2573  HN  VAL A 174      -9.089  11.679  -4.944  1.00 94.68           H
ATOM   2574  N   LEU A 175     -10.411  10.049  -2.512  1.00 89.03           N
ATOM   2575  CA  LEU A 175     -10.866   8.974  -1.647  1.00 89.03           C
ATOM   2576  C   LEU A 175      -9.774   8.649  -0.626  1.00 89.03           C
ATOM   2577  O   LEU A 175     -10.051   8.526   0.566  1.00 89.03           O
ATOM   2578  HA  LEU A 175     -11.744   9.335  -1.111  1.00 89.03           H
ATOM   2579  CB  LEU A 175     -11.309   7.768  -2.479  1.00 89.03           C
ATOM   2580 1HB  LEU A 175     -12.100   8.090  -3.157  1.00 89.03           H
ATOM   2581 2HB  LEU A 175     -10.469   7.451  -3.098  1.00 89.03           H
ATOM   2582  CG  LEU A 175     -11.812   6.558  -1.691  1.00 89.03           C
ATOM   2583  HG  LEU A 175     -11.040   6.270  -0.977  1.00 89.03           H
ATOM   2584  CD1 LEU A 175     -13.065   6.910  -0.886  1.00 89.03           C
ATOM   2585 1HD1 LEU A 175     -12.832   7.711  -0.185  1.00 89.03           H
ATOM   2586 2HD1 LEU A 175     -13.852   7.237  -1.564  1.00 89.03           H
ATOM   2587 3HD1 LEU A 175     -13.401   6.031  -0.335  1.00 89.03           H
ATOM   2588  CD2 LEU A 175     -12.042   5.359  -2.614  1.00 89.03           C
ATOM   2589 1HD2 LEU A 175     -12.785   5.619  -3.368  1.00 89.03           H
ATOM   2590 2HD2 LEU A 175     -11.105   5.093  -3.103  1.00 89.03           H
ATOM   2591 3HD2 LEU A 175     -12.399   4.512  -2.028  1.00 89.03           H
ATOM   2592  HN  LEU A 175     -10.330   9.808  -3.479  1.00 89.03           H
ATOM   2593  N   ALA A 176      -8.556   8.519  -1.131  1.00 93.77           N
ATOM   2594  CA  ALA A 176      -7.438   8.121  -0.294  1.00 93.77           C
ATOM   2595  C   ALA A 176      -7.224   9.172   0.798  1.00 93.77           C
ATOM   2596  O   ALA A 176      -6.928   8.832   1.942  1.00 93.77           O
ATOM   2597  HA  ALA A 176      -7.695   7.170   0.174  1.00 93.77           H
ATOM   2598  CB  ALA A 176      -6.194   7.922  -1.163  1.00 93.77           C
ATOM   2599 1HB  ALA A 176      -6.388   7.145  -1.902  1.00 93.77           H
ATOM   2600 2HB  ALA A 176      -5.953   8.856  -1.671  1.00 93.77           H
ATOM   2601 3HB  ALA A 176      -5.355   7.624  -0.534  1.00 93.77           H
ATOM   2602  HN  ALA A 176      -8.329   8.679  -2.092  1.00 93.77           H
ATOM   2603  N   ALA A 177      -7.383  10.427   0.405  1.00 93.93           N
ATOM   2604  CA  ALA A 177      -7.183  11.531   1.328  1.00 93.93           C
ATOM   2605  C   ALA A 177      -8.189  11.420   2.476  1.00 93.93           C
ATOM   2606  O   ALA A 177      -7.822  11.550   3.642  1.00 93.93           O
ATOM   2607  HA  ALA A 177      -6.173  11.447   1.732  1.00 93.93           H
ATOM   2608  CB  ALA A 177      -7.303  12.856   0.573  1.00 93.93           C
ATOM   2609 1HB  ALA A 177      -6.548  12.898  -0.211  1.00 93.93           H
ATOM   2610 2HB  ALA A 177      -8.295  12.932   0.127  1.00 93.93           H
ATOM   2611 3HB  ALA A 177      -7.153  13.684   1.266  1.00 93.93           H
ATOM   2612  HN  ALA A 177      -7.643  10.694  -0.523  1.00 93.93           H
ATOM   2613  N   ALA A 178      -9.438  11.180   2.104  1.00 93.69           N
ATOM   2614  CA  ALA A 178     -10.510  11.113   3.082  1.00 93.69           C
ATOM   2615  C   ALA A 178     -10.236   9.963   4.054  1.00 93.69           C
ATOM   2616  O   ALA A 178     -10.534  10.067   5.243  1.00 93.69           O
ATOM   2617  HA  ALA A 178     -10.514  12.052   3.636  1.00 93.69           H
ATOM   2618  CB  ALA A 178     -11.850  10.960   2.361  1.00 93.69           C
ATOM   2619 1HB  ALA A 178     -12.010  11.817   1.705  1.00 93.69           H
ATOM   2620 2HB  ALA A 178     -11.842  10.046   1.768  1.00 93.69           H
ATOM   2621 3HB  ALA A 178     -12.654  10.910   3.095  1.00 93.69           H
ATOM   2622  HN  ALA A 178      -9.721  11.033   1.156  1.00 93.69           H
ATOM   2623  N   LEU A 179      -9.673   8.894   3.512  1.00 89.77           N
ATOM   2624  CA  LEU A 179      -9.425   7.698   4.299  1.00 89.77           C
ATOM   2625  C   LEU A 179      -8.264   7.957   5.261  1.00 89.77           C
ATOM   2626  O   LEU A 179      -7.954   7.118   6.106  1.00 89.77           O
ATOM   2627  HA  LEU A 179     -10.322   7.501   4.886  1.00 89.77           H
ATOM   2628  CB  LEU A 179      -9.208   6.490   3.385  1.00 89.77           C
ATOM   2629 1HB  LEU A 179      -8.424   6.737   2.670  1.00 89.77           H
ATOM   2630 2HB  LEU A 179      -8.838   5.663   3.991  1.00 89.77           H
ATOM   2631  CG  LEU A 179     -10.435   6.008   2.609  1.00 89.77           C
ATOM   2632  HG  LEU A 179     -10.860   6.860   2.078  1.00 89.77           H
ATOM   2633  CD1 LEU A 179     -10.044   4.969   1.556  1.00 89.77           C
ATOM   2634 1HD1 LEU A 179      -9.337   5.411   0.854  1.00 89.77           H
ATOM   2635 2HD1 LEU A 179      -9.581   4.112   2.046  1.00 89.77           H
ATOM   2636 3HD1 LEU A 179     -10.935   4.643   1.019  1.00 89.77           H
ATOM   2637  CD2 LEU A 179     -11.514   5.484   3.558  1.00 89.77           C
ATOM   2638 1HD2 LEU A 179     -11.116   4.649   4.136  1.00 89.77           H
ATOM   2639 2HD2 LEU A 179     -11.820   6.281   4.236  1.00 89.77           H
ATOM   2640 3HD2 LEU A 179     -12.375   5.147   2.980  1.00 89.77           H
ATOM   2641  HN  LEU A 179      -9.387   8.836   2.555  1.00 89.77           H
ATOM   2642  N   CYS A 180      -7.654   9.123   5.102  1.00 90.17           N
ATOM   2643  CA  CYS A 180      -6.488   9.472   5.895  1.00 90.17           C
ATOM   2644  C   CYS A 180      -6.941  10.376   7.043  1.00 90.17           C
ATOM   2645  O   CYS A 180      -6.133  10.774   7.881  1.00 90.17           O
ATOM   2646  HA  CYS A 180      -6.078   8.537   6.277  1.00 90.17           H
ATOM   2647  CB  CYS A 180      -5.402  10.132   5.044  1.00 90.17           C
ATOM   2648 1HB  CYS A 180      -5.797  11.028   4.565  1.00 90.17           H
ATOM   2649 2HB  CYS A 180      -4.573  10.448   5.678  1.00 90.17           H
ATOM   2650  SG  CYS A 180      -4.803   8.958   3.774  1.00 90.17           S
ATOM   2651  HG  CYS A 180      -5.951   8.878   3.107  1.00 90.17           H
ATOM   2652  HN  CYS A 180      -7.944   9.820   4.446  1.00 90.17           H
ATOM   2653  N   ILE A 181      -8.232  10.674   7.045  1.00 89.78           N
ATOM   2654  CA  ILE A 181      -8.792  11.573   8.040  1.00 89.78           C
ATOM   2655  C   ILE A 181      -8.478  11.037   9.439  1.00 89.78           C
ATOM   2656  O   ILE A 181      -8.015  11.780  10.303  1.00 89.78           O
ATOM   2657  HA  ILE A 181      -8.299  12.538   7.922  1.00 89.78           H
ATOM   2658  CB  ILE A 181     -10.284  11.792   7.786  1.00 89.78           C
ATOM   2659  HB  ILE A 181     -10.751  10.818   7.635  1.00 89.78           H
ATOM   2660  CG1 ILE A 181     -10.510  12.605   6.510  1.00 89.78           C
ATOM   2661 1HG1 ILE A 181     -10.127  13.616   6.647  1.00 89.78           H
ATOM   2662 2HG1 ILE A 181      -9.950  12.160   5.688  1.00 89.78           H
ATOM   2663  CG2 ILE A 181     -10.959  12.432   9.001  1.00 89.78           C
ATOM   2664 1HG2 ILE A 181     -10.844  11.780   9.867  1.00 89.78           H
ATOM   2665 2HG2 ILE A 181     -10.495  13.396   9.208  1.00 89.78           H
ATOM   2666 3HG2 ILE A 181     -12.019  12.576   8.794  1.00 89.78           H
ATOM   2667  CD1 ILE A 181     -11.996  12.661   6.152  1.00 89.78           C
ATOM   2668 1HD1 ILE A 181     -12.370  11.650   5.992  1.00 89.78           H
ATOM   2669 2HD1 ILE A 181     -12.549  13.129   6.966  1.00 89.78           H
ATOM   2670 3HD1 ILE A 181     -12.129  13.245   5.241  1.00 89.78           H
ATOM   2671  HN  ILE A 181      -8.890  10.314   6.384  1.00 89.78           H
ATOM   2672  N   PRO A 182      -8.723   9.743   9.686  1.00 91.20           N
ATOM   2673  CA  PRO A 182      -8.477   9.169  11.011  1.00 91.20           C
ATOM   2674  C   PRO A 182      -7.065   9.439  11.504  1.00 91.20           C
ATOM   2675  O   PRO A 182      -6.868   9.809  12.661  1.00 91.20           O
ATOM   2676  HA  PRO A 182      -9.131   9.635  11.748  1.00 91.20           H
ATOM   2677  CB  PRO A 182      -8.731   7.673  10.811  1.00 91.20           C
ATOM   2678 1HB  PRO A 182      -7.815   7.141  10.555  1.00 91.20           H
ATOM   2679 2HB  PRO A 182      -9.127   7.209  11.714  1.00 91.20           H
ATOM   2680  CG  PRO A 182      -9.741   7.637   9.670  1.00 91.20           C
ATOM   2681 1HG  PRO A 182      -9.759   6.665   9.176  1.00 91.20           H
ATOM   2682 2HG  PRO A 182     -10.756   7.821  10.021  1.00 91.20           H
ATOM   2683  CD  PRO A 182      -9.248   8.738   8.745  1.00 91.20           C
ATOM   2684 1HD  PRO A 182      -8.473   8.380   8.067  1.00 91.20           H
ATOM   2685 2HD  PRO A 182     -10.051   9.135   8.124  1.00 91.20           H
ATOM   2686  N   GLU A 183      -6.111   9.246  10.605  1.00 87.83           N
ATOM   2687  CA  GLU A 183      -4.709   9.396  10.958  1.00 87.83           C
ATOM   2688  C   GLU A 183      -4.419  10.838  11.378  1.00 87.83           C
ATOM   2689  O   GLU A 183      -3.665  11.073  12.321  1.00 87.83           O
ATOM   2690  HA  GLU A 183      -4.549   8.725  11.802  1.00 87.83           H
ATOM   2691  CB  GLU A 183      -3.804   8.970   9.800  1.00 87.83           C
ATOM   2692 1HB  GLU A 183      -4.251   9.274   8.853  1.00 87.83           H
ATOM   2693 2HB  GLU A 183      -2.802   9.370   9.951  1.00 87.83           H
ATOM   2694  CG  GLU A 183      -3.658   7.448   9.749  1.00 87.83           C
ATOM   2695 1HG  GLU A 183      -2.941   7.173   8.976  1.00 87.83           H
ATOM   2696 2HG  GLU A 183      -3.259   7.086  10.697  1.00 87.83           H
ATOM   2697  CD  GLU A 183      -5.004   6.777   9.467  1.00 87.83           C
ATOM   2698  OE1 GLU A 183      -5.171   5.626   9.925  1.00 87.83           O
ATOM   2699  OE2 GLU A 183      -5.834   7.430   8.799  1.00 87.83           O
ATOM   2700  HN  GLU A 183      -6.283   8.992   9.654  1.00 87.83           H
ATOM   2701  N   ILE A 184      -5.034  11.766  10.659  1.00 89.67           N
ATOM   2702  CA  ILE A 184      -4.799  13.179  10.903  1.00 89.67           C
ATOM   2703  C   ILE A 184      -5.231  13.525  12.329  1.00 89.67           C
ATOM   2704  O   ILE A 184      -4.561  14.296  13.014  1.00 89.67           O
ATOM   2705  HA  ILE A 184      -3.726  13.351  10.815  1.00 89.67           H
ATOM   2706  CB  ILE A 184      -5.483  14.028   9.830  1.00 89.67           C
ATOM   2707  HB  ILE A 184      -6.529  13.726   9.770  1.00 89.67           H
ATOM   2708  CG1 ILE A 184      -4.862  13.778   8.454  1.00 89.67           C
ATOM   2709 1HG1 ILE A 184      -3.859  14.204   8.421  1.00 89.67           H
ATOM   2710 2HG1 ILE A 184      -4.758  12.706   8.287  1.00 89.67           H
ATOM   2711  CG2 ILE A 184      -5.462  15.510  10.208  1.00 89.67           C
ATOM   2712 1HG2 ILE A 184      -5.986  15.652  11.152  1.00 89.67           H
ATOM   2713 2HG2 ILE A 184      -4.429  15.844  10.312  1.00 89.67           H
ATOM   2714 3HG2 ILE A 184      -5.954  16.091   9.428  1.00 89.67           H
ATOM   2715  CD1 ILE A 184      -5.719  14.392   7.345  1.00 89.67           C
ATOM   2716 1HD1 ILE A 184      -6.713  13.947   7.366  1.00 89.67           H
ATOM   2717 2HD1 ILE A 184      -5.800  15.468   7.502  1.00 89.67           H
ATOM   2718 3HD1 ILE A 184      -5.254  14.200   6.378  1.00 89.67           H
ATOM   2719  HN  ILE A 184      -5.680  11.565   9.923  1.00 89.67           H
ATOM   2720  N   LEU A 185      -6.348  12.938  12.734  1.00 89.87           N
ATOM   2721  CA  LEU A 185      -6.992  13.330  13.976  1.00 89.87           C
ATOM   2722  C   LEU A 185      -6.226  12.726  15.155  1.00 89.87           C
ATOM   2723  O   LEU A 185      -5.863  13.434  16.093  1.00 89.87           O
ATOM   2724  HA  LEU A 185      -6.932  14.416  14.046  1.00 89.87           H
ATOM   2725  CB  LEU A 185      -8.475  12.958  13.951  1.00 89.87           C
ATOM   2726 1HB  LEU A 185      -8.560  11.896  13.722  1.00 89.87           H
ATOM   2727 2HB  LEU A 185      -8.882  13.102  14.952  1.00 89.87           H
ATOM   2728  CG  LEU A 185      -9.345  13.735  12.961  1.00 89.87           C
ATOM   2729  HG  LEU A 185      -8.954  13.566  11.957  1.00 89.87           H
ATOM   2730  CD1 LEU A 185     -10.786  13.222  12.977  1.00 89.87           C
ATOM   2731 1HD1 LEU A 185     -10.800  12.167  12.701  1.00 89.87           H
ATOM   2732 2HD1 LEU A 185     -11.204  13.341  13.976  1.00 89.87           H
ATOM   2733 3HD1 LEU A 185     -11.383  13.791  12.264  1.00 89.87           H
ATOM   2734  CD2 LEU A 185      -9.270  15.240  13.228  1.00 89.87           C
ATOM   2735 1HD2 LEU A 185      -9.620  15.447  14.239  1.00 89.87           H
ATOM   2736 2HD2 LEU A 185      -8.238  15.575  13.125  1.00 89.87           H
ATOM   2737 3HD2 LEU A 185      -9.897  15.768  12.510  1.00 89.87           H
ATOM   2738  HN  LEU A 185      -6.811  12.209  12.230  1.00 89.87           H
ATOM   2739  N   TYR A 186      -6.002  11.422  15.068  1.00 90.32           N
ATOM   2740  CA  TYR A 186      -5.699  10.635  16.251  1.00 90.32           C
ATOM   2741  C   TYR A 186      -4.213  10.271  16.301  1.00 90.32           C
ATOM   2742  O   TYR A 186      -3.760   9.627  17.246  1.00 90.32           O
ATOM   2743  HA  TYR A 186      -5.948  11.234  17.127  1.00 90.32           H
ATOM   2744  CB  TYR A 186      -6.522   9.352  16.127  1.00 90.32           C
ATOM   2745 1HB  TYR A 186      -6.177   8.794  15.256  1.00 90.32           H
ATOM   2746 2HB  TYR A 186      -6.336   8.727  17.000  1.00 90.32           H
ATOM   2747  CG  TYR A 186      -8.028   9.589  15.998  1.00 90.32           C
ATOM   2748  CD1 TYR A 186      -8.677  10.410  16.898  1.00 90.32           C
ATOM   2749  HD1 TYR A 186      -8.116  10.890  17.700  1.00 90.32           H
ATOM   2750  CD2 TYR A 186      -8.738   8.982  14.982  1.00 90.32           C
ATOM   2751  HD2 TYR A 186      -8.226   8.333  14.272  1.00 90.32           H
ATOM   2752  CE1 TYR A 186     -10.094  10.633  16.777  1.00 90.32           C
ATOM   2753  HE1 TYR A 186     -10.619  11.279  17.481  1.00 90.32           H
ATOM   2754  CE2 TYR A 186     -10.156   9.205  14.862  1.00 90.32           C
ATOM   2755  HE2 TYR A 186     -10.728   8.731  14.064  1.00 90.32           H
ATOM   2756  CZ  TYR A 186     -10.764  10.020  15.765  1.00 90.32           C
ATOM   2757  OH  TYR A 186     -12.102  10.230  15.651  1.00 90.32           O
ATOM   2758  HH  TYR A 186     -12.469   9.694  14.891  1.00 90.32           H
ATOM   2759  HN  TYR A 186      -6.026  10.906  14.212  1.00 90.32           H
ATOM   2760  N   SER A 187      -3.497  10.699  15.272  1.00 91.06           N
ATOM   2761  CA  SER A 187      -2.047  10.607  15.279  1.00 91.06           C
ATOM   2762  C   SER A 187      -1.465  11.592  16.295  1.00 91.06           C
ATOM   2763  O   SER A 187      -1.721  12.792  16.218  1.00 91.06           O
ATOM   2764  HA  SER A 187      -1.825   9.580  15.571  1.00 91.06           H
ATOM   2765  CB  SER A 187      -1.471  10.877  13.888  1.00 91.06           C
ATOM   2766 1HB  SER A 187      -1.778  11.868  13.555  1.00 91.06           H
ATOM   2767 2HB  SER A 187      -0.382  10.881  13.941  1.00 91.06           H
ATOM   2768  OG  SER A 187      -1.895   9.904  12.937  1.00 91.06           O
ATOM   2769  HG  SER A 187      -2.400  10.347  12.197  1.00 91.06           H
ATOM   2770  HN  SER A 187      -3.890  11.103  14.446  1.00 91.06           H
ATOM   2771  N   GLN A 188      -0.692  11.047  17.224  1.00 84.74           N
ATOM   2772  CA  GLN A 188       0.038  11.875  18.169  1.00 84.74           C
ATOM   2773  C   GLN A 188       1.314  11.162  18.623  1.00 84.74           C
ATOM   2774  O   GLN A 188       1.499   9.978  18.348  1.00 84.74           O
ATOM   2775  HA  GLN A 188       0.295  12.782  17.622  1.00 84.74           H
ATOM   2776  CB  GLN A 188      -0.839  12.244  19.367  1.00 84.74           C
ATOM   2777 1HB  GLN A 188      -0.271  12.863  20.061  1.00 84.74           H
ATOM   2778 2HB  GLN A 188      -1.688  12.839  19.031  1.00 84.74           H
ATOM   2779  CG  GLN A 188      -1.341  10.990  20.086  1.00 84.74           C
ATOM   2780 1HG  GLN A 188      -1.898  10.365  19.388  1.00 84.74           H
ATOM   2781 2HG  GLN A 188      -0.492  10.402  20.434  1.00 84.74           H
ATOM   2782  CD  GLN A 188      -2.233  11.359  21.273  1.00 84.74           C
ATOM   2783  OE1 GLN A 188      -2.249  12.484  21.745  1.00 84.74           O
ATOM   2784  NE2 GLN A 188      -2.974  10.352  21.727  1.00 84.74           N
ATOM   2785 1HE2 GLN A 188      -2.914   9.452  21.294  1.00 84.74           H
ATOM   2786 2HE2 GLN A 188      -3.590  10.494  22.501  1.00 84.74           H
ATOM   2787  HN  GLN A 188      -0.562  10.062  17.336  1.00 84.74           H
ATOM   2788  N   ILE A 189       2.161  11.914  19.310  1.00 88.50           N
ATOM   2789  CA  ILE A 189       3.338  11.336  19.935  1.00 88.50           C
ATOM   2790  C   ILE A 189       2.967  10.810  21.323  1.00 88.50           C
ATOM   2791  O   ILE A 189       2.440  11.552  22.151  1.00 88.50           O
ATOM   2792  HA  ILE A 189       3.654  10.493  19.320  1.00 88.50           H
ATOM   2793  CB  ILE A 189       4.489  12.344  19.947  1.00 88.50           C
ATOM   2794  HB  ILE A 189       4.153  13.240  20.469  1.00 88.50           H
ATOM   2795  CG1 ILE A 189       4.864  12.765  18.524  1.00 88.50           C
ATOM   2796 1HG1 ILE A 189       5.273  11.911  17.985  1.00 88.50           H
ATOM   2797 2HG1 ILE A 189       3.970  13.082  17.988  1.00 88.50           H
ATOM   2798  CG2 ILE A 189       5.691  11.795  20.718  1.00 88.50           C
ATOM   2799 1HG2 ILE A 189       5.398  11.587  21.747  1.00 88.50           H
ATOM   2800 2HG2 ILE A 189       6.037  10.876  20.245  1.00 88.50           H
ATOM   2801 3HG2 ILE A 189       6.495  12.532  20.710  1.00 88.50           H
ATOM   2802  CD1 ILE A 189       5.887  13.903  18.541  1.00 88.50           C
ATOM   2803 1HD1 ILE A 189       5.465  14.763  19.060  1.00 88.50           H
ATOM   2804 2HD1 ILE A 189       6.788  13.573  19.057  1.00 88.50           H
ATOM   2805 3HD1 ILE A 189       6.135  14.182  17.517  1.00 88.50           H
ATOM   2806  HN  ILE A 189       2.054  12.900  19.442  1.00 88.50           H
ATOM   2807  N   LYS A 190       3.257   9.535  21.535  1.00 84.52           N
ATOM   2808  CA  LYS A 190       3.085   8.936  22.848  1.00 84.52           C
ATOM   2809  C   LYS A 190       4.458   8.617  23.442  1.00 84.52           C
ATOM   2810  O   LYS A 190       5.318   8.059  22.762  1.00 84.52           O
ATOM   2811  HA  LYS A 190       2.597   9.676  23.483  1.00 84.52           H
ATOM   2812  CB  LYS A 190       2.153   7.726  22.767  1.00 84.52           C
ATOM   2813 1HB  LYS A 190       1.224   8.009  22.270  1.00 84.52           H
ATOM   2814 2HB  LYS A 190       2.614   6.947  22.158  1.00 84.52           H
ATOM   2815  CG  LYS A 190       1.845   7.176  24.161  1.00 84.52           C
ATOM   2816 1HG  LYS A 190       2.774   6.896  24.658  1.00 84.52           H
ATOM   2817 2HG  LYS A 190       1.380   7.953  24.767  1.00 84.52           H
ATOM   2818  CD  LYS A 190       0.919   5.961  24.079  1.00 84.52           C
ATOM   2819 1HD  LYS A 190      -0.042   6.260  23.660  1.00 84.52           H
ATOM   2820 2HD  LYS A 190       1.344   5.219  23.404  1.00 84.52           H
ATOM   2821  CE  LYS A 190       0.707   5.339  25.461  1.00 84.52           C
ATOM   2822 1HE  LYS A 190       1.656   5.297  25.996  1.00 84.52           H
ATOM   2823 2HE  LYS A 190       0.037   5.965  26.049  1.00 84.52           H
ATOM   2824  NZ  LYS A 190       0.141   3.977  25.335  1.00 84.52           N
ATOM   2825 1HZ  LYS A 190      -0.236   3.684  26.230  1.00 84.52           H
ATOM   2826 2HZ  LYS A 190      -0.598   3.981  24.641  1.00 84.52           H
ATOM   2827 3HZ  LYS A 190       0.870   3.334  25.048  1.00 84.52           H
ATOM   2828  HN  LYS A 190       3.603   8.915  20.830  1.00 84.52           H
ATOM   2829  N   GLU A 191       4.621   8.984  24.705  1.00 76.19           N
ATOM   2830  CA  GLU A 191       5.830   8.641  25.433  1.00 76.19           C
ATOM   2831  C   GLU A 191       5.577   7.440  26.347  1.00 76.19           C
ATOM   2832  O   GLU A 191       4.679   7.472  27.186  1.00 76.19           O
ATOM   2833  HA  GLU A 191       6.563   8.378  24.671  1.00 76.19           H
ATOM   2834  CB  GLU A 191       6.346   9.839  26.233  1.00 76.19           C
ATOM   2835 1HB  GLU A 191       6.399  10.716  25.588  1.00 76.19           H
ATOM   2836 2HB  GLU A 191       5.722   9.989  27.114  1.00 76.19           H
ATOM   2837  CG  GLU A 191       7.764   9.584  26.749  1.00 76.19           C
ATOM   2838 1HG  GLU A 191       7.756   8.749  27.450  1.00 76.19           H
ATOM   2839 2HG  GLU A 191       8.410   9.297  25.919  1.00 76.19           H
ATOM   2840  CD  GLU A 191       8.330  10.829  27.435  1.00 76.19           C
ATOM   2841  OE1 GLU A 191       9.484  10.741  27.907  1.00 76.19           O
ATOM   2842  OE2 GLU A 191       7.595  11.839  27.473  1.00 76.19           O
ATOM   2843  HN  GLU A 191       3.946   9.504  25.227  1.00 76.19           H
ATOM   2844  N   GLU A 192       6.386   6.408  26.152  1.00 71.74           N
ATOM   2845  CA  GLU A 192       6.225   5.178  26.909  1.00 71.74           C
ATOM   2846  C   GLU A 192       7.592   4.611  27.296  1.00 71.74           C
ATOM   2847  O   GLU A 192       8.436   4.373  26.434  1.00 71.74           O
ATOM   2848  HA  GLU A 192       5.674   5.460  27.806  1.00 71.74           H
ATOM   2849  CB  GLU A 192       5.409   4.152  26.120  1.00 71.74           C
ATOM   2850 1HB  GLU A 192       4.456   4.591  25.822  1.00 71.74           H
ATOM   2851 2HB  GLU A 192       5.996   3.785  25.278  1.00 71.74           H
ATOM   2852  CG  GLU A 192       5.081   2.932  26.983  1.00 71.74           C
ATOM   2853 1HG  GLU A 192       5.872   2.188  26.882  1.00 71.74           H
ATOM   2854 2HG  GLU A 192       5.050   3.222  28.033  1.00 71.74           H
ATOM   2855  CD  GLU A 192       3.740   2.317  26.577  1.00 71.74           C
ATOM   2856  OE1 GLU A 192       3.143   1.639  27.440  1.00 71.74           O
ATOM   2857  OE2 GLU A 192       3.343   2.541  25.413  1.00 71.74           O
ATOM   2858  HN  GLU A 192       7.138   6.404  25.493  1.00 71.74           H
ATOM   2859  N   SER A 193       7.768   4.410  28.594  1.00 72.44           N
ATOM   2860  CA  SER A 193       9.017   3.873  29.105  1.00 72.44           C
ATOM   2861  C   SER A 193      10.186   4.759  28.668  1.00 72.44           C
ATOM   2862  O   SER A 193      11.289   4.268  28.437  1.00 72.44           O
ATOM   2863  HA  SER A 193       8.913   3.884  30.190  1.00 72.44           H
ATOM   2864  CB  SER A 193       9.235   2.435  28.630  1.00 72.44           C
ATOM   2865 1HB  SER A 193       9.397   2.431  27.552  1.00 72.44           H
ATOM   2866 2HB  SER A 193      10.138   2.034  29.090  1.00 72.44           H
ATOM   2867  OG  SER A 193       8.128   1.595  28.946  1.00 72.44           O
ATOM   2868  HG  SER A 193       8.270   0.683  28.562  1.00 72.44           H
ATOM   2869  HN  SER A 193       7.076   4.607  29.289  1.00 72.44           H
ATOM   2870  N   GLY A 194       9.903   6.050  28.569  1.00 80.74           N
ATOM   2871  CA  GLY A 194      10.931   7.017  28.225  1.00 80.74           C
ATOM   2872  C   GLY A 194      11.239   6.979  26.727  1.00 80.74           C
ATOM   2873  O   GLY A 194      12.181   7.623  26.267  1.00 80.74           O
ATOM   2874 1HA  GLY A 194      10.604   8.017  28.508  1.00 80.74           H
ATOM   2875 2HA  GLY A 194      11.838   6.806  28.792  1.00 80.74           H
ATOM   2876  HN  GLY A 194       8.993   6.436  28.719  1.00 80.74           H
ATOM   2877  N   ILE A 195      10.427   6.219  26.007  1.00 78.78           N
ATOM   2878  CA  ILE A 195      10.556   6.146  24.561  1.00 78.78           C
ATOM   2879  C   ILE A 195       9.410   6.923  23.911  1.00 78.78           C
ATOM   2880  O   ILE A 195       8.242   6.680  24.212  1.00 78.78           O
ATOM   2881  HA  ILE A 195      11.496   6.628  24.292  1.00 78.78           H
ATOM   2882  CB  ILE A 195      10.648   4.689  24.105  1.00 78.78           C
ATOM   2883  HB  ILE A 195       9.746   4.171  24.430  1.00 78.78           H
ATOM   2884  CG1 ILE A 195      11.835   3.982  24.763  1.00 78.78           C
ATOM   2885 1HG1 ILE A 195      12.763   4.473  24.469  1.00 78.78           H
ATOM   2886 2HG1 ILE A 195      11.759   4.067  25.846  1.00 78.78           H
ATOM   2887  CG2 ILE A 195      10.699   4.594  22.579  1.00 78.78           C
ATOM   2888 1HG2 ILE A 195       9.796   5.036  22.157  1.00 78.78           H
ATOM   2889 2HG2 ILE A 195      11.573   5.132  22.210  1.00 78.78           H
ATOM   2890 3HG2 ILE A 195      10.764   3.548  22.281  1.00 78.78           H
ATOM   2891  CD1 ILE A 195      11.885   2.506  24.363  1.00 78.78           C
ATOM   2892 1HD1 ILE A 195      10.966   2.013  24.680  1.00 78.78           H
ATOM   2893 2HD1 ILE A 195      11.986   2.425  23.281  1.00 78.78           H
ATOM   2894 3HD1 ILE A 195      12.738   2.028  24.845  1.00 78.78           H
ATOM   2895  HN  ILE A 195       9.693   5.662  26.394  1.00 78.78           H
ATOM   2896  N   ALA A 196       9.783   7.841  23.032  1.00 89.48           N
ATOM   2897  CA  ALA A 196       8.799   8.597  22.276  1.00 89.48           C
ATOM   2898  C   ALA A 196       8.335   7.766  21.077  1.00 89.48           C
ATOM   2899  O   ALA A 196       9.156   7.247  20.323  1.00 89.48           O
ATOM   2900  HA  ALA A 196       7.947   8.781  22.931  1.00 89.48           H
ATOM   2901  CB  ALA A 196       9.399   9.941  21.857  1.00 89.48           C
ATOM   2902 1HB  ALA A 196       9.684  10.503  22.746  1.00 89.48           H
ATOM   2903 2HB  ALA A 196      10.279   9.768  21.237  1.00 89.48           H
ATOM   2904 3HB  ALA A 196       8.660  10.507  21.290  1.00 89.48           H
ATOM   2905  HN  ALA A 196      10.736   8.070  22.833  1.00 89.48           H
ATOM   2906  N   ILE A 197       7.021   7.667  20.939  1.00 85.23           N
ATOM   2907  CA  ILE A 197       6.438   6.817  19.916  1.00 85.23           C
ATOM   2908  C   ILE A 197       5.380   7.607  19.143  1.00 85.23           C
ATOM   2909  O   ILE A 197       4.514   8.242  19.743  1.00 85.23           O
ATOM   2910  HA  ILE A 197       7.236   6.542  19.226  1.00 85.23           H
ATOM   2911  CB  ILE A 197       5.908   5.521  20.534  1.00 85.23           C
ATOM   2912  HB  ILE A 197       5.092   5.775  21.211  1.00 85.23           H
ATOM   2913  CG1 ILE A 197       6.989   4.829  21.367  1.00 85.23           C
ATOM   2914 1HG1 ILE A 197       7.816   4.533  20.723  1.00 85.23           H
ATOM   2915 2HG1 ILE A 197       7.390   5.528  22.101  1.00 85.23           H
ATOM   2916  CG2 ILE A 197       5.333   4.596  19.459  1.00 85.23           C
ATOM   2917 1HG2 ILE A 197       4.513   5.100  18.947  1.00 85.23           H
ATOM   2918 2HG2 ILE A 197       6.113   4.347  18.740  1.00 85.23           H
ATOM   2919 3HG2 ILE A 197       4.963   3.683  19.926  1.00 85.23           H
ATOM   2920  CD1 ILE A 197       6.426   3.599  22.082  1.00 85.23           C
ATOM   2921 1HD1 ILE A 197       5.615   3.903  22.744  1.00 85.23           H
ATOM   2922 2HD1 ILE A 197       6.047   2.892  21.344  1.00 85.23           H
ATOM   2923 3HD1 ILE A 197       7.215   3.126  22.667  1.00 85.23           H
ATOM   2924  HN  ILE A 197       6.361   8.155  21.510  1.00 85.23           H
ATOM   2925  N   CYS A 198       5.486   7.543  17.824  1.00 90.73           N
ATOM   2926  CA  CYS A 198       4.449   8.086  16.963  1.00 90.73           C
ATOM   2927  C   CYS A 198       3.410   6.991  16.714  1.00 90.73           C
ATOM   2928  O   CYS A 198       3.671   6.037  15.982  1.00 90.73           O
ATOM   2929  HA  CYS A 198       4.005   8.925  17.498  1.00 90.73           H
ATOM   2930  CB  CYS A 198       5.027   8.632  15.656  1.00 90.73           C
ATOM   2931 1HB  CYS A 198       5.636   9.513  15.859  1.00 90.73           H
ATOM   2932 2HB  CYS A 198       5.682   7.890  15.200  1.00 90.73           H
ATOM   2933  SG  CYS A 198       3.672   9.061  14.503  1.00 90.73           S
ATOM   2934  HN  CYS A 198       6.260   7.130  17.344  1.00 90.73           H
ATOM   2935  N   THR A 199       2.253   7.164  17.336  1.00 88.92           N
ATOM   2936  CA  THR A 199       1.181   6.191  17.208  1.00 88.92           C
ATOM   2937  C   THR A 199      -0.172   6.899  17.106  1.00 88.92           C
ATOM   2938  O   THR A 199      -0.272   8.097  17.367  1.00 88.92           O
ATOM   2939  HA  THR A 199       1.325   5.641  16.279  1.00 88.92           H
ATOM   2940  CB  THR A 199       1.274   5.227  18.392  1.00 88.92           C
ATOM   2941  HB  THR A 199       2.305   4.911  18.556  1.00 88.92           H
ATOM   2942  OG1 THR A 199       0.356   4.187  18.067  1.00 88.92           O
ATOM   2943  HG1 THR A 199       0.514   3.395  18.656  1.00 88.92           H
ATOM   2944  CG2 THR A 199       0.714   5.829  19.683  1.00 88.92           C
ATOM   2945 1HG2 THR A 199      -0.336   6.083  19.540  1.00 88.92           H
ATOM   2946 2HG2 THR A 199       1.275   6.728  19.938  1.00 88.92           H
ATOM   2947 3HG2 THR A 199       0.805   5.103  20.491  1.00 88.92           H
ATOM   2948  HN  THR A 199       2.043   7.950  17.917  1.00 88.92           H
ATOM   2949  N   MET A 200      -1.180   6.127  16.726  1.00 87.92           N
ATOM   2950  CA  MET A 200      -2.555   6.584  16.835  1.00 87.92           C
ATOM   2951  C   MET A 200      -3.126   6.277  18.221  1.00 87.92           C
ATOM   2952  O   MET A 200      -2.940   5.179  18.744  1.00 87.92           O
ATOM   2953  HA  MET A 200      -2.519   7.662  16.680  1.00 87.92           H
ATOM   2954  CB  MET A 200      -3.408   5.896  15.767  1.00 87.92           C
ATOM   2955 1HB  MET A 200      -3.284   4.816  15.838  1.00 87.92           H
ATOM   2956 2HB  MET A 200      -4.462   6.109  15.946  1.00 87.92           H
ATOM   2957  CG  MET A 200      -3.018   6.369  14.365  1.00 87.92           C
ATOM   2958 1HG  MET A 200      -3.106   7.453  14.300  1.00 87.92           H
ATOM   2959 2HG  MET A 200      -1.975   6.122  14.167  1.00 87.92           H
ATOM   2960  SD  MET A 200      -4.069   5.598  13.147  1.00 87.92           S
ATOM   2961  CE  MET A 200      -5.638   6.327  13.585  1.00 87.92           C
ATOM   2962 1HE  MET A 200      -5.886   6.065  14.614  1.00 87.92           H
ATOM   2963 2HE  MET A 200      -5.574   7.411  13.492  1.00 87.92           H
ATOM   2964 3HE  MET A 200      -6.413   5.951  12.917  1.00 87.92           H
ATOM   2965  HN  MET A 200      -1.069   5.207  16.349  1.00 87.92           H
ATOM   2966  N   VAL A 201      -3.809   7.267  18.777  1.00 90.35           N
ATOM   2967  CA  VAL A 201      -4.521   7.075  20.029  1.00 90.35           C
ATOM   2968  C   VAL A 201      -6.003   7.391  19.822  1.00 90.35           C
ATOM   2969  O   VAL A 201      -6.355   8.501  19.426  1.00 90.35           O
ATOM   2970  HA  VAL A 201      -4.421   6.025  20.306  1.00 90.35           H
ATOM   2971  CB  VAL A 201      -3.878   7.919  21.131  1.00 90.35           C
ATOM   2972  HB  VAL A 201      -3.987   8.968  20.857  1.00 90.35           H
ATOM   2973  CG1 VAL A 201      -4.589   7.707  22.469  1.00 90.35           C
ATOM   2974 1HG1 VAL A 201      -5.636   7.995  22.374  1.00 90.35           H
ATOM   2975 2HG1 VAL A 201      -4.526   6.656  22.752  1.00 90.35           H
ATOM   2976 3HG1 VAL A 201      -4.112   8.318  23.235  1.00 90.35           H
ATOM   2977  CG2 VAL A 201      -2.383   7.617  21.251  1.00 90.35           C
ATOM   2978 1HG2 VAL A 201      -2.243   6.563  21.491  1.00 90.35           H
ATOM   2979 2HG2 VAL A 201      -1.889   7.843  20.306  1.00 90.35           H
ATOM   2980 3HG2 VAL A 201      -1.950   8.231  22.042  1.00 90.35           H
ATOM   2981  HN  VAL A 201      -3.881   8.185  18.387  1.00 90.35           H
ATOM   2982  N   TYR A 202      -6.832   6.395  20.099  1.00 90.28           N
ATOM   2983  CA  TYR A 202      -8.263   6.530  19.884  1.00 90.28           C
ATOM   2984  C   TYR A 202      -8.966   7.011  21.155  1.00 90.28           C
ATOM   2985  O   TYR A 202      -8.590   6.625  22.260  1.00 90.28           O
ATOM   2986  HA  TYR A 202      -8.416   7.264  19.093  1.00 90.28           H
ATOM   2987  CB  TYR A 202      -8.771   5.130  19.533  1.00 90.28           C
ATOM   2988 1HB  TYR A 202      -8.513   4.448  20.344  1.00 90.28           H
ATOM   2989 2HB  TYR A 202      -9.859   5.155  19.471  1.00 90.28           H
ATOM   2990  CG  TYR A 202      -8.211   4.575  18.222  1.00 90.28           C
ATOM   2991  CD1 TYR A 202      -8.833   4.871  17.026  1.00 90.28           C
ATOM   2992  HD1 TYR A 202      -9.724   5.500  17.016  1.00 90.28           H
ATOM   2993  CD2 TYR A 202      -7.084   3.780  18.235  1.00 90.28           C
ATOM   2994  HD2 TYR A 202      -6.592   3.546  19.180  1.00 90.28           H
ATOM   2995  CE1 TYR A 202      -8.306   4.349  15.792  1.00 90.28           C
ATOM   2996  HE1 TYR A 202      -8.788   4.574  14.841  1.00 90.28           H
ATOM   2997  CE2 TYR A 202      -6.557   3.257  17.001  1.00 90.28           C
ATOM   2998  HE2 TYR A 202      -5.667   2.627  16.997  1.00 90.28           H
ATOM   2999  CZ  TYR A 202      -7.194   3.568  15.840  1.00 90.28           C
ATOM   3000  OH  TYR A 202      -6.696   3.075  14.675  1.00 90.28           O
ATOM   3001  HH  TYR A 202      -5.863   2.551  14.853  1.00 90.28           H
ATOM   3002  HN  TYR A 202      -6.541   5.511  20.464  1.00 90.28           H
ATOM   3003  N   PRO A 203      -9.994   7.860  21.022  1.00 84.77           N
ATOM   3004  CA  PRO A 203     -10.674   8.411  22.197  1.00 84.77           C
ATOM   3005  C   PRO A 203     -11.462   7.355  22.955  1.00 84.77           C
ATOM   3006  O   PRO A 203     -11.966   6.404  22.359  1.00 84.77           O
ATOM   3007  HA  PRO A 203      -9.943   8.788  22.913  1.00 84.77           H
ATOM   3008  CB  PRO A 203     -11.587   9.491  21.614  1.00 84.77           C
ATOM   3009 1HB  PRO A 203     -12.508   9.592  22.189  1.00 84.77           H
ATOM   3010 2HB  PRO A 203     -11.104  10.468  21.615  1.00 84.77           H
ATOM   3011  CG  PRO A 203     -11.859   9.011  20.217  1.00 84.77           C
ATOM   3012 1HG  PRO A 203     -12.690   8.306  20.198  1.00 84.77           H
ATOM   3013 2HG  PRO A 203     -12.129   9.839  19.562  1.00 84.77           H
ATOM   3014  CD  PRO A 203     -10.584   8.359  19.767  1.00 84.77           C
ATOM   3015 1HD  PRO A 203     -10.775   7.549  19.063  1.00 84.77           H
ATOM   3016 2HD  PRO A 203      -9.925   9.069  19.267  1.00 84.77           H
ATOM   3017  N   SER A 204     -11.549   7.552  24.262  1.00 76.63           N
ATOM   3018  CA  SER A 204     -11.890   6.463  25.162  1.00 76.63           C
ATOM   3019  C   SER A 204     -13.313   5.977  24.880  1.00 76.63           C
ATOM   3020  O   SER A 204     -13.609   4.792  25.031  1.00 76.63           O
ATOM   3021  HA  SER A 204     -11.167   5.675  24.949  1.00 76.63           H
ATOM   3022  CB  SER A 204     -11.756   6.894  26.624  1.00 76.63           C
ATOM   3023 1HB  SER A 204     -12.178   6.123  27.269  1.00 76.63           H
ATOM   3024 2HB  SER A 204     -10.700   6.982  26.881  1.00 76.63           H
ATOM   3025  OG  SER A 204     -12.410   8.134  26.877  1.00 76.63           O
ATOM   3026  HG  SER A 204     -13.400   7.997  26.914  1.00 76.63           H
ATOM   3027  HN  SER A 204     -11.392   8.434  24.707  1.00 76.63           H
ATOM   3028  N   ASP A 205     -14.155   6.916  24.475  1.00 69.63           N
ATOM   3029  CA  ASP A 205     -15.592   6.698  24.512  1.00 69.63           C
ATOM   3030  C   ASP A 205     -15.945   5.503  23.624  1.00 69.63           C
ATOM   3031  O   ASP A 205     -16.676   4.608  24.045  1.00 69.63           O
ATOM   3032  HA  ASP A 205     -15.828   6.523  25.561  1.00 69.63           H
ATOM   3033  CB  ASP A 205     -16.347   7.919  23.983  1.00 69.63           C
ATOM   3034 1HB  ASP A 205     -16.000   8.159  22.978  1.00 69.63           H
ATOM   3035 2HB  ASP A 205     -17.410   7.689  23.906  1.00 69.63           H
ATOM   3036  CG  ASP A 205     -16.146   9.128  24.900  1.00 69.63           C
ATOM   3037  OD1 ASP A 205     -15.631   8.912  26.018  1.00 69.63           O
ATOM   3038  OD2 ASP A 205     -16.512  10.239  24.461  1.00 69.63           O
ATOM   3039  HN  ASP A 205     -13.872   7.810  24.128  1.00 69.63           H
ATOM   3040  N   GLU A 206     -15.409   5.527  22.413  1.00 72.02           N
ATOM   3041  CA  GLU A 206     -15.697   4.482  21.445  1.00 72.02           C
ATOM   3042  C   GLU A 206     -14.399   3.954  20.832  1.00 72.02           C
ATOM   3043  O   GLU A 206     -14.378   3.544  19.672  1.00 72.02           O
ATOM   3044  HA  GLU A 206     -16.188   3.691  22.012  1.00 72.02           H
ATOM   3045  CB  GLU A 206     -16.651   4.987  20.361  1.00 72.02           C
ATOM   3046 1HB  GLU A 206     -16.257   5.905  19.924  1.00 72.02           H
ATOM   3047 2HB  GLU A 206     -16.822   4.200  19.627  1.00 72.02           H
ATOM   3048  CG  GLU A 206     -18.020   5.332  20.951  1.00 72.02           C
ATOM   3049 1HG  GLU A 206     -18.192   4.738  21.849  1.00 72.02           H
ATOM   3050 2HG  GLU A 206     -18.037   6.379  21.253  1.00 72.02           H
ATOM   3051  CD  GLU A 206     -19.136   5.069  19.937  1.00 72.02           C
ATOM   3052  OE1 GLU A 206     -20.104   4.381  20.325  1.00 72.02           O
ATOM   3053  OE2 GLU A 206     -18.995   5.564  18.798  1.00 72.02           O
ATOM   3054  HN  GLU A 206     -14.789   6.243  22.090  1.00 72.02           H
ATOM   3055  N   SER A 207     -13.348   3.980  21.638  1.00 85.20           N
ATOM   3056  CA  SER A 207     -12.016   3.683  21.139  1.00 85.20           C
ATOM   3057  C   SER A 207     -12.028   2.362  20.368  1.00 85.20           C
ATOM   3058  O   SER A 207     -11.480   2.275  19.270  1.00 85.20           O
ATOM   3059  HA  SER A 207     -11.764   4.511  20.476  1.00 85.20           H
ATOM   3060  CB  SER A 207     -11.001   3.620  22.283  1.00 85.20           C
ATOM   3061 1HB  SER A 207     -10.040   3.282  21.896  1.00 85.20           H
ATOM   3062 2HB  SER A 207     -10.848   4.621  22.687  1.00 85.20           H
ATOM   3063  OG  SER A 207     -11.426   2.747  23.326  1.00 85.20           O
ATOM   3064  HG  SER A 207     -10.858   2.883  24.138  1.00 85.20           H
ATOM   3065  HN  SER A 207     -13.395   4.198  22.612  1.00 85.20           H
ATOM   3066  N   THR A 208     -12.659   1.366  20.972  1.00 85.03           N
ATOM   3067  CA  THR A 208     -12.643   0.023  20.417  1.00 85.03           C
ATOM   3068  C   THR A 208     -13.357  -0.003  19.064  1.00 85.03           C
ATOM   3069  O   THR A 208     -12.860  -0.595  18.107  1.00 85.03           O
ATOM   3070  HA  THR A 208     -11.607  -0.263  20.237  1.00 85.03           H
ATOM   3071  CB  THR A 208     -13.262  -0.922  21.448  1.00 85.03           C
ATOM   3072  HB  THR A 208     -14.337  -0.758  21.532  1.00 85.03           H
ATOM   3073  OG1 THR A 208     -12.510  -0.683  22.634  1.00 85.03           O
ATOM   3074  HG1 THR A 208     -11.543  -0.884  22.472  1.00 85.03           H
ATOM   3075  CG2 THR A 208     -12.996  -2.394  21.128  1.00 85.03           C
ATOM   3076 1HG2 THR A 208     -11.921  -2.574  21.111  1.00 85.03           H
ATOM   3077 2HG2 THR A 208     -13.420  -2.637  20.153  1.00 85.03           H
ATOM   3078 3HG2 THR A 208     -13.457  -3.022  21.891  1.00 85.03           H
ATOM   3079  HN  THR A 208     -13.173   1.465  21.824  1.00 85.03           H
ATOM   3080  N   LYS A 209     -14.511   0.647  19.027  1.00 81.47           N
ATOM   3081  CA  LYS A 209     -15.318   0.672  17.819  1.00 81.47           C
ATOM   3082  C   LYS A 209     -14.526   1.345  16.696  1.00 81.47           C
ATOM   3083  O   LYS A 209     -14.495   0.850  15.570  1.00 81.47           O
ATOM   3084  HA  LYS A 209     -15.510  -0.363  17.533  1.00 81.47           H
ATOM   3085  CB  LYS A 209     -16.673   1.325  18.093  1.00 81.47           C
ATOM   3086 1HB  LYS A 209     -16.524   2.303  18.552  1.00 81.47           H
ATOM   3087 2HB  LYS A 209     -17.198   1.493  17.152  1.00 81.47           H
ATOM   3088  CG  LYS A 209     -17.529   0.450  19.011  1.00 81.47           C
ATOM   3089 1HG  LYS A 209     -17.599  -0.556  18.598  1.00 81.47           H
ATOM   3090 2HG  LYS A 209     -17.049   0.362  19.986  1.00 81.47           H
ATOM   3091  CD  LYS A 209     -18.932   1.037  19.177  1.00 81.47           C
ATOM   3092 1HD  LYS A 209     -18.861   2.104  19.389  1.00 81.47           H
ATOM   3093 2HD  LYS A 209     -19.486   0.934  18.244  1.00 81.47           H
ATOM   3094  CE  LYS A 209     -19.689   0.337  20.307  1.00 81.47           C
ATOM   3095 1HE  LYS A 209     -19.986  -0.663  19.989  1.00 81.47           H
ATOM   3096 2HE  LYS A 209     -19.034   0.214  21.170  1.00 81.47           H
ATOM   3097  NZ  LYS A 209     -20.886   1.118  20.692  1.00 81.47           N
ATOM   3098 1HZ  LYS A 209     -21.330   0.684  21.493  1.00 81.47           H
ATOM   3099 2HZ  LYS A 209     -20.609   2.064  20.930  1.00 81.47           H
ATOM   3100 3HZ  LYS A 209     -21.537   1.142  19.915  1.00 81.47           H
ATOM   3101  HN  LYS A 209     -14.896   1.148  19.802  1.00 81.47           H
ATOM   3102  N   LEU A 210     -13.905   2.463  17.041  1.00 88.25           N
ATOM   3103  CA  LEU A 210     -13.232   3.283  16.048  1.00 88.25           C
ATOM   3104  C   LEU A 210     -12.080   2.487  15.432  1.00 88.25           C
ATOM   3105  O   LEU A 210     -11.952   2.420  14.210  1.00 88.25           O
ATOM   3106  HA  LEU A 210     -13.956   3.507  15.265  1.00 88.25           H
ATOM   3107  CB  LEU A 210     -12.800   4.618  16.659  1.00 88.25           C
ATOM   3108 1HB  LEU A 210     -13.664   5.069  17.146  1.00 88.25           H
ATOM   3109 2HB  LEU A 210     -12.064   4.416  17.439  1.00 88.25           H
ATOM   3110  CG  LEU A 210     -12.205   5.639  15.688  1.00 88.25           C
ATOM   3111  HG  LEU A 210     -11.346   5.183  15.196  1.00 88.25           H
ATOM   3112  CD1 LEU A 210     -13.211   6.005  14.594  1.00 88.25           C
ATOM   3113 1HD1 LEU A 210     -13.483   5.109  14.036  1.00 88.25           H
ATOM   3114 2HD1 LEU A 210     -14.103   6.434  15.049  1.00 88.25           H
ATOM   3115 3HD1 LEU A 210     -12.762   6.732  13.917  1.00 88.25           H
ATOM   3116  CD2 LEU A 210     -11.695   6.874  16.434  1.00 88.25           C
ATOM   3117 1HD2 LEU A 210     -12.521   7.341  16.970  1.00 88.25           H
ATOM   3118 2HD2 LEU A 210     -10.923   6.576  17.143  1.00 88.25           H
ATOM   3119 3HD2 LEU A 210     -11.278   7.583  15.719  1.00 88.25           H
ATOM   3120  HN  LEU A 210     -13.857   2.810  17.978  1.00 88.25           H
ATOM   3121  N   LYS A 211     -11.272   1.905  16.305  1.00 92.43           N
ATOM   3122  CA  LYS A 211     -10.133   1.118  15.861  1.00 92.43           C
ATOM   3123  C   LYS A 211     -10.619   0.011  14.922  1.00 92.43           C
ATOM   3124  O   LYS A 211     -10.082  -0.159  13.829  1.00 92.43           O
ATOM   3125  HA  LYS A 211      -9.476   1.782  15.300  1.00 92.43           H
ATOM   3126  CB  LYS A 211      -9.339   0.601  17.062  1.00 92.43           C
ATOM   3127 1HB  LYS A 211      -8.979   1.442  17.654  1.00 92.43           H
ATOM   3128 2HB  LYS A 211      -9.990   0.013  17.708  1.00 92.43           H
ATOM   3129  CG  LYS A 211      -8.154  -0.254  16.608  1.00 92.43           C
ATOM   3130 1HG  LYS A 211      -8.518  -1.187  16.179  1.00 92.43           H
ATOM   3131 2HG  LYS A 211      -7.605   0.266  15.822  1.00 92.43           H
ATOM   3132  CD  LYS A 211      -7.216  -0.556  17.778  1.00 92.43           C
ATOM   3133 1HD  LYS A 211      -6.882   0.377  18.232  1.00 92.43           H
ATOM   3134 2HD  LYS A 211      -7.755  -1.110  18.547  1.00 92.43           H
ATOM   3135  CE  LYS A 211      -6.004  -1.366  17.314  1.00 92.43           C
ATOM   3136 1HE  LYS A 211      -6.328  -2.339  16.946  1.00 92.43           H
ATOM   3137 2HE  LYS A 211      -5.515  -0.857  16.483  1.00 92.43           H
ATOM   3138  NZ  LYS A 211      -5.044  -1.545  18.426  1.00 92.43           N
ATOM   3139 1HZ  LYS A 211      -4.285  -2.147  18.124  1.00 92.43           H
ATOM   3140 2HZ  LYS A 211      -4.671  -0.643  18.700  1.00 92.43           H
ATOM   3141 3HZ  LYS A 211      -5.517  -1.969  19.217  1.00 92.43           H
ATOM   3142  HN  LYS A 211     -11.384   1.963  17.296  1.00 92.43           H
ATOM   3143  N   SER A 212     -11.628  -0.712  15.384  1.00 90.13           N
ATOM   3144  CA  SER A 212     -12.131  -1.855  14.641  1.00 90.13           C
ATOM   3145  C   SER A 212     -12.606  -1.411  13.256  1.00 90.13           C
ATOM   3146  O   SER A 212     -12.340  -2.082  12.260  1.00 90.13           O
ATOM   3147  HA  SER A 212     -11.286  -2.538  14.555  1.00 90.13           H
ATOM   3148  CB  SER A 212     -13.269  -2.545  15.396  1.00 90.13           C
ATOM   3149 1HB  SER A 212     -12.965  -2.723  16.427  1.00 90.13           H
ATOM   3150 2HB  SER A 212     -14.136  -1.884  15.429  1.00 90.13           H
ATOM   3151  OG  SER A 212     -13.639  -3.781  14.791  1.00 90.13           O
ATOM   3152  HG  SER A 212     -14.264  -3.615  14.028  1.00 90.13           H
ATOM   3153  HN  SER A 212     -12.100  -0.528  16.246  1.00 90.13           H
ATOM   3154  N   ALA A 213     -13.301  -0.283  13.236  1.00 93.29           N
ATOM   3155  CA  ALA A 213     -13.843   0.241  11.995  1.00 93.29           C
ATOM   3156  C   ALA A 213     -12.693   0.623  11.061  1.00 93.29           C
ATOM   3157  O   ALA A 213     -12.714   0.293   9.877  1.00 93.29           O
ATOM   3158  HA  ALA A 213     -14.430  -0.551  11.529  1.00 93.29           H
ATOM   3159  CB  ALA A 213     -14.765   1.424  12.299  1.00 93.29           C
ATOM   3160 1HB  ALA A 213     -15.581   1.092  12.941  1.00 93.29           H
ATOM   3161 2HB  ALA A 213     -14.199   2.205  12.805  1.00 93.29           H
ATOM   3162 3HB  ALA A 213     -15.172   1.816  11.367  1.00 93.29           H
ATOM   3163  HN  ALA A 213     -13.494   0.269  14.048  1.00 93.29           H
ATOM   3164  N   VAL A 214     -11.716   1.314  11.631  1.00 91.28           N
ATOM   3165  CA  VAL A 214     -10.594   1.806  10.850  1.00 91.28           C
ATOM   3166  C   VAL A 214      -9.869   0.623  10.205  1.00 91.28           C
ATOM   3167  O   VAL A 214      -9.511   0.675   9.029  1.00 91.28           O
ATOM   3168  HA  VAL A 214     -10.996   2.443  10.061  1.00 91.28           H
ATOM   3169  CB  VAL A 214      -9.679   2.661  11.729  1.00 91.28           C
ATOM   3170  HB  VAL A 214      -9.459   2.095  12.634  1.00 91.28           H
ATOM   3171  CG1 VAL A 214      -8.353   2.951  11.022  1.00 91.28           C
ATOM   3172 1HG1 VAL A 214      -7.847   2.011  10.801  1.00 91.28           H
ATOM   3173 2HG1 VAL A 214      -8.547   3.488  10.094  1.00 91.28           H
ATOM   3174 3HG1 VAL A 214      -7.722   3.560  11.670  1.00 91.28           H
ATOM   3175  CG2 VAL A 214     -10.375   3.959  12.144  1.00 91.28           C
ATOM   3176 1HG2 VAL A 214     -10.638   4.531  11.254  1.00 91.28           H
ATOM   3177 2HG2 VAL A 214     -11.279   3.724  12.705  1.00 91.28           H
ATOM   3178 3HG2 VAL A 214      -9.702   4.548  12.768  1.00 91.28           H
ATOM   3179  HN  VAL A 214     -11.683   1.538  12.605  1.00 91.28           H
ATOM   3180  N   LEU A 215      -9.672  -0.416  11.004  1.00 90.75           N
ATOM   3181  CA  LEU A 215      -8.925  -1.577  10.551  1.00 90.75           C
ATOM   3182  C   LEU A 215      -9.731  -2.309   9.476  1.00 90.75           C
ATOM   3183  O   LEU A 215      -9.182  -2.712   8.452  1.00 90.75           O
ATOM   3184  HA  LEU A 215      -8.000  -1.215  10.103  1.00 90.75           H
ATOM   3185  CB  LEU A 215      -8.538  -2.461  11.739  1.00 90.75           C
ATOM   3186 1HB  LEU A 215      -9.434  -2.654  12.329  1.00 90.75           H
ATOM   3187 2HB  LEU A 215      -8.197  -3.422  11.354  1.00 90.75           H
ATOM   3188  CG  LEU A 215      -7.459  -1.902  12.668  1.00 90.75           C
ATOM   3189  HG  LEU A 215      -7.824  -0.966  13.091  1.00 90.75           H
ATOM   3190  CD1 LEU A 215      -7.195  -2.853  13.836  1.00 90.75           C
ATOM   3191 1HD1 LEU A 215      -8.113  -2.989  14.409  1.00 90.75           H
ATOM   3192 2HD1 LEU A 215      -6.861  -3.817  13.452  1.00 90.75           H
ATOM   3193 3HD1 LEU A 215      -6.424  -2.432  14.481  1.00 90.75           H
ATOM   3194  CD2 LEU A 215      -6.181  -1.579  11.891  1.00 90.75           C
ATOM   3195 1HD2 LEU A 215      -5.802  -2.487  11.422  1.00 90.75           H
ATOM   3196 2HD2 LEU A 215      -6.400  -0.837  11.123  1.00 90.75           H
ATOM   3197 3HD2 LEU A 215      -5.430  -1.184  12.575  1.00 90.75           H
ATOM   3198  HN  LEU A 215     -10.013  -0.472  11.942  1.00 90.75           H
ATOM   3199  N   THR A 216     -11.019  -2.458   9.746  1.00 90.36           N
ATOM   3200  CA  THR A 216     -11.898  -3.166   8.831  1.00 90.36           C
ATOM   3201  C   THR A 216     -11.890  -2.494   7.457  1.00 90.36           C
ATOM   3202  O   THR A 216     -11.792  -3.168   6.433  1.00 90.36           O
ATOM   3203  HA  THR A 216     -11.512  -4.176   8.695  1.00 90.36           H
ATOM   3204  CB  THR A 216     -13.288  -3.232   9.467  1.00 90.36           C
ATOM   3205  HB  THR A 216     -13.708  -2.234   9.589  1.00 90.36           H
ATOM   3206  OG1 THR A 216     -13.085  -3.966  10.672  1.00 90.36           O
ATOM   3207  HG1 THR A 216     -13.050  -3.340  11.451  1.00 90.36           H
ATOM   3208  CG2 THR A 216     -14.260  -4.099   8.663  1.00 90.36           C
ATOM   3209 1HG2 THR A 216     -13.871  -5.115   8.599  1.00 90.36           H
ATOM   3210 2HG2 THR A 216     -14.369  -3.687   7.660  1.00 90.36           H
ATOM   3211 3HG2 THR A 216     -15.231  -4.112   9.158  1.00 90.36           H
ATOM   3212  HN  THR A 216     -11.462  -2.107  10.571  1.00 90.36           H
ATOM   3213  N   LEU A 217     -11.995  -1.173   7.479  1.00 87.26           N
ATOM   3214  CA  LEU A 217     -12.032  -0.405   6.246  1.00 87.26           C
ATOM   3215  C   LEU A 217     -10.731  -0.626   5.473  1.00 87.26           C
ATOM   3216  O   LEU A 217     -10.743  -0.733   4.248  1.00 87.26           O
ATOM   3217  HA  LEU A 217     -12.859  -0.788   5.647  1.00 87.26           H
ATOM   3218  CB  LEU A 217     -12.330   1.067   6.541  1.00 87.26           C
ATOM   3219 1HB  LEU A 217     -13.123   1.114   7.287  1.00 87.26           H
ATOM   3220 2HB  LEU A 217     -11.443   1.514   6.989  1.00 87.26           H
ATOM   3221  CG  LEU A 217     -12.746   1.920   5.341  1.00 87.26           C
ATOM   3222  HG  LEU A 217     -12.056   1.718   4.522  1.00 87.26           H
ATOM   3223  CD1 LEU A 217     -14.146   1.539   4.856  1.00 87.26           C
ATOM   3224 1HD1 LEU A 217     -14.155   0.490   4.559  1.00 87.26           H
ATOM   3225 2HD1 LEU A 217     -14.865   1.694   5.661  1.00 87.26           H
ATOM   3226 3HD1 LEU A 217     -14.417   2.161   4.003  1.00 87.26           H
ATOM   3227  CD2 LEU A 217     -12.638   3.411   5.665  1.00 87.26           C
ATOM   3228 1HD2 LEU A 217     -13.290   3.649   6.506  1.00 87.26           H
ATOM   3229 2HD2 LEU A 217     -11.607   3.653   5.925  1.00 87.26           H
ATOM   3230 3HD2 LEU A 217     -12.939   3.995   4.795  1.00 87.26           H
ATOM   3231  HN  LEU A 217     -12.054  -0.631   8.317  1.00 87.26           H
ATOM   3232  N   LYS A 218      -9.639  -0.688   6.221  1.00 84.29           N
ATOM   3233  CA  LYS A 218      -8.327  -0.855   5.618  1.00 84.29           C
ATOM   3234  C   LYS A 218      -8.278  -2.192   4.876  1.00 84.29           C
ATOM   3235  O   LYS A 218      -7.802  -2.261   3.744  1.00 84.29           O
ATOM   3236  HA  LYS A 218      -8.197  -0.052   4.892  1.00 84.29           H
ATOM   3237  CB  LYS A 218      -7.229  -0.696   6.671  1.00 84.29           C
ATOM   3238 1HB  LYS A 218      -7.374   0.238   7.215  1.00 84.29           H
ATOM   3239 2HB  LYS A 218      -7.300  -1.503   7.401  1.00 84.29           H
ATOM   3240  CG  LYS A 218      -5.843  -0.706   6.024  1.00 84.29           C
ATOM   3241 1HG  LYS A 218      -5.718  -1.617   5.438  1.00 84.29           H
ATOM   3242 2HG  LYS A 218      -5.754   0.132   5.333  1.00 84.29           H
ATOM   3243  CD  LYS A 218      -4.743  -0.619   7.084  1.00 84.29           C
ATOM   3244 1HD  LYS A 218      -4.827   0.324   7.624  1.00 84.29           H
ATOM   3245 2HD  LYS A 218      -4.872  -1.418   7.814  1.00 84.29           H
ATOM   3246  CE  LYS A 218      -3.357  -0.725   6.444  1.00 84.29           C
ATOM   3247 1HE  LYS A 218      -3.314  -1.601   5.797  1.00 84.29           H
ATOM   3248 2HE  LYS A 218      -3.173   0.146   5.815  1.00 84.29           H
ATOM   3249  NZ  LYS A 218      -2.311  -0.820   7.487  1.00 84.29           N
ATOM   3250 1HZ  LYS A 218      -1.420  -1.038   7.054  1.00 84.29           H
ATOM   3251 2HZ  LYS A 218      -2.240   0.065   7.977  1.00 84.29           H
ATOM   3252 3HZ  LYS A 218      -2.555  -1.552   8.145  1.00 84.29           H
ATOM   3253  HN  LYS A 218      -9.641  -0.627   7.219  1.00 84.29           H
ATOM   3254  N   VAL A 219      -8.778  -3.222   5.544  1.00 89.40           N
ATOM   3255  CA  VAL A 219      -8.681  -4.573   5.018  1.00 89.40           C
ATOM   3256  C   VAL A 219      -9.565  -4.696   3.775  1.00 89.40           C
ATOM   3257  O   VAL A 219      -9.142  -5.249   2.761  1.00 89.40           O
ATOM   3258  HA  VAL A 219      -7.643  -4.740   4.728  1.00 89.40           H
ATOM   3259  CB  VAL A 219      -9.037  -5.585   6.108  1.00 89.40           C
ATOM   3260  HB  VAL A 219     -10.016  -5.318   6.507  1.00 89.40           H
ATOM   3261  CG1 VAL A 219      -9.135  -7.000   5.532  1.00 89.40           C
ATOM   3262 1HG1 VAL A 219      -9.908  -7.026   4.764  1.00 89.40           H
ATOM   3263 2HG1 VAL A 219      -8.177  -7.280   5.094  1.00 89.40           H
ATOM   3264 3HG1 VAL A 219      -9.389  -7.699   6.328  1.00 89.40           H
ATOM   3265  CG2 VAL A 219      -8.030  -5.530   7.258  1.00 89.40           C
ATOM   3266 1HG2 VAL A 219      -7.034  -5.760   6.880  1.00 89.40           H
ATOM   3267 2HG2 VAL A 219      -8.032  -4.531   7.695  1.00 89.40           H
ATOM   3268 3HG2 VAL A 219      -8.307  -6.260   8.019  1.00 89.40           H
ATOM   3269  HN  VAL A 219      -9.241  -3.144   6.427  1.00 89.40           H
ATOM   3270  N   ILE A 220     -10.776  -4.172   3.895  1.00 89.88           N
ATOM   3271  CA  ILE A 220     -11.762  -4.319   2.838  1.00 89.88           C
ATOM   3272  C   ILE A 220     -11.263  -3.610   1.578  1.00 89.88           C
ATOM   3273  O   ILE A 220     -11.115  -4.234   0.528  1.00 89.88           O
ATOM   3274  HA  ILE A 220     -11.854  -5.383   2.623  1.00 89.88           H
ATOM   3275  CB  ILE A 220     -13.133  -3.833   3.314  1.00 89.88           C
ATOM   3276  HB  ILE A 220     -13.007  -2.854   3.775  1.00 89.88           H
ATOM   3277  CG1 ILE A 220     -13.704  -4.766   4.385  1.00 89.88           C
ATOM   3278 1HG1 ILE A 220     -13.862  -5.758   3.961  1.00 89.88           H
ATOM   3279 2HG1 ILE A 220     -12.984  -4.877   5.196  1.00 89.88           H
ATOM   3280  CG2 ILE A 220     -14.093  -3.659   2.136  1.00 89.88           C
ATOM   3281 1HG2 ILE A 220     -13.684  -2.926   1.440  1.00 89.88           H
ATOM   3282 2HG2 ILE A 220     -14.218  -4.614   1.625  1.00 89.88           H
ATOM   3283 3HG2 ILE A 220     -15.059  -3.313   2.502  1.00 89.88           H
ATOM   3284  CD1 ILE A 220     -15.024  -4.224   4.937  1.00 89.88           C
ATOM   3285 1HD1 ILE A 220     -14.856  -3.243   5.381  1.00 89.88           H
ATOM   3286 2HD1 ILE A 220     -15.748  -4.137   4.127  1.00 89.88           H
ATOM   3287 3HD1 ILE A 220     -15.407  -4.906   5.696  1.00 89.88           H
ATOM   3288  HN  ILE A 220     -11.085  -3.656   4.694  1.00 89.88           H
ATOM   3289  N   LEU A 221     -11.017  -2.317   1.723  1.00 87.99           N
ATOM   3290  CA  LEU A 221     -10.722  -1.477   0.574  1.00 87.99           C
ATOM   3291  C   LEU A 221      -9.261  -1.673   0.166  1.00 87.99           C
ATOM   3292  O   LEU A 221      -8.901  -1.455  -0.990  1.00 87.99           O
ATOM   3293  HA  LEU A 221     -11.357  -1.812  -0.246  1.00 87.99           H
ATOM   3294  CB  LEU A 221     -11.090  -0.021   0.866  1.00 87.99           C
ATOM   3295 1HB  LEU A 221     -10.522   0.309   1.736  1.00 87.99           H
ATOM   3296 2HB  LEU A 221     -10.767   0.590   0.023  1.00 87.99           H
ATOM   3297  CG  LEU A 221     -12.572   0.258   1.123  1.00 87.99           C
ATOM   3298  HG  LEU A 221     -12.879  -0.309   2.002  1.00 87.99           H
ATOM   3299  CD1 LEU A 221     -12.806   1.737   1.435  1.00 87.99           C
ATOM   3300 1HD1 LEU A 221     -12.238   2.015   2.323  1.00 87.99           H
ATOM   3301 2HD1 LEU A 221     -12.477   2.343   0.590  1.00 87.99           H
ATOM   3302 3HD1 LEU A 221     -13.867   1.908   1.614  1.00 87.99           H
ATOM   3303  CD2 LEU A 221     -13.432  -0.224  -0.048  1.00 87.99           C
ATOM   3304 1HD2 LEU A 221     -13.131   0.296  -0.957  1.00 87.99           H
ATOM   3305 2HD2 LEU A 221     -13.296  -1.297  -0.181  1.00 87.99           H
ATOM   3306 3HD2 LEU A 221     -14.481  -0.013   0.161  1.00 87.99           H
ATOM   3307  HN  LEU A 221     -11.016  -1.843   2.603  1.00 87.99           H
ATOM   3308  N   GLY A 222      -8.458  -2.081   1.138  1.00 86.64           N
ATOM   3309  CA  GLY A 222      -7.018  -2.125   0.950  1.00 86.64           C
ATOM   3310  C   GLY A 222      -6.601  -3.395   0.206  1.00 86.64           C
ATOM   3311  O   GLY A 222      -5.534  -3.440  -0.404  1.00 86.64           O
ATOM   3312 1HA  GLY A 222      -6.693  -1.248   0.390  1.00 86.64           H
ATOM   3313 2HA  GLY A 222      -6.520  -2.086   1.919  1.00 86.64           H
ATOM   3314  HN  GLY A 222      -8.776  -2.377   2.039  1.00 86.64           H
ATOM   3315  N   PHE A 223      -7.464  -4.398   0.282  1.00 81.30           N
ATOM   3316  CA  PHE A 223      -7.136  -5.710  -0.248  1.00 81.30           C
ATOM   3317  C   PHE A 223      -8.344  -6.336  -0.948  1.00 81.30           C
ATOM   3318  O   PHE A 223      -8.319  -6.557  -2.158  1.00 81.30           O
ATOM   3319  HA  PHE A 223      -6.330  -5.575  -0.970  1.00 81.30           H
ATOM   3320  CB  PHE A 223      -6.740  -6.587   0.941  1.00 81.30           C
ATOM   3321 1HB  PHE A 223      -5.973  -6.072   1.520  1.00 81.30           H
ATOM   3322 2HB  PHE A 223      -7.604  -6.709   1.594  1.00 81.30           H
ATOM   3323  CG  PHE A 223      -6.217  -7.970   0.548  1.00 81.30           C
ATOM   3324  CD1 PHE A 223      -6.943  -9.081   0.846  1.00 81.30           C
ATOM   3325  HD1 PHE A 223      -7.897  -8.986   1.365  1.00 81.30           H
ATOM   3326  CD2 PHE A 223      -5.028  -8.089  -0.100  1.00 81.30           C
ATOM   3327  HD2 PHE A 223      -4.446  -7.198  -0.339  1.00 81.30           H
ATOM   3328  CE1 PHE A 223      -6.458 -10.365   0.480  1.00 81.30           C
ATOM   3329  HE1 PHE A 223      -7.040 -11.255   0.720  1.00 81.30           H
ATOM   3330  CE2 PHE A 223      -4.543  -9.372  -0.466  1.00 81.30           C
ATOM   3331  HE2 PHE A 223      -3.589  -9.467  -0.985  1.00 81.30           H
ATOM   3332  CZ  PHE A 223      -5.268 -10.483  -0.167  1.00 81.30           C
ATOM   3333  HZ  PHE A 223      -4.896 -11.469  -0.448  1.00 81.30           H
ATOM   3334  HN  PHE A 223      -8.372  -4.324   0.696  1.00 81.30           H
ATOM   3335  N   PHE A 224      -9.372  -6.605  -0.157  1.00 83.91           N
ATOM   3336  CA  PHE A 224     -10.438  -7.492  -0.591  1.00 83.91           C
ATOM   3337  C   PHE A 224     -11.088  -6.979  -1.878  1.00 83.91           C
ATOM   3338  O   PHE A 224     -11.225  -7.723  -2.848  1.00 83.91           O
ATOM   3339  HA  PHE A 224      -9.992  -8.468  -0.776  1.00 83.91           H
ATOM   3340  CB  PHE A 224     -11.487  -7.510   0.523  1.00 83.91           C
ATOM   3341 1HB  PHE A 224     -11.543  -6.518   0.971  1.00 83.91           H
ATOM   3342 2HB  PHE A 224     -12.463  -7.718   0.086  1.00 83.91           H
ATOM   3343  CG  PHE A 224     -11.207  -8.535   1.624  1.00 83.91           C
ATOM   3344  CD1 PHE A 224     -11.469  -9.852   1.408  1.00 83.91           C
ATOM   3345  HD1 PHE A 224     -11.878 -10.177   0.452  1.00 83.91           H
ATOM   3346  CD2 PHE A 224     -10.696  -8.130   2.817  1.00 83.91           C
ATOM   3347  HD2 PHE A 224     -10.486  -7.074   2.990  1.00 83.91           H
ATOM   3348  CE1 PHE A 224     -11.210 -10.804   2.430  1.00 83.91           C
ATOM   3349  HE1 PHE A 224     -11.420 -11.860   2.257  1.00 83.91           H
ATOM   3350  CE2 PHE A 224     -10.437  -9.082   3.838  1.00 83.91           C
ATOM   3351  HE2 PHE A 224     -10.028  -8.757   4.795  1.00 83.91           H
ATOM   3352  CZ  PHE A 224     -10.699 -10.399   3.623  1.00 83.91           C
ATOM   3353  HZ  PHE A 224     -10.500 -11.129   4.407  1.00 83.91           H
ATOM   3354  HN  PHE A 224      -9.483  -6.229   0.763  1.00 83.91           H
ATOM   3355  N   LEU A 225     -11.472  -5.711  -1.845  1.00 89.10           N
ATOM   3356  CA  LEU A 225     -12.152  -5.105  -2.977  1.00 89.10           C
ATOM   3357  C   LEU A 225     -11.242  -5.169  -4.206  1.00 89.10           C
ATOM   3358  O   LEU A 225     -11.629  -5.708  -5.242  1.00 89.10           O
ATOM   3359  HA  LEU A 225     -13.045  -5.697  -3.178  1.00 89.10           H
ATOM   3360  CB  LEU A 225     -12.615  -3.689  -2.629  1.00 89.10           C
ATOM   3361 1HB  LEU A 225     -13.323  -3.753  -1.802  1.00 89.10           H
ATOM   3362 2HB  LEU A 225     -11.755  -3.125  -2.270  1.00 89.10           H
ATOM   3363  CG  LEU A 225     -13.271  -2.900  -3.764  1.00 89.10           C
ATOM   3364  HG  LEU A 225     -12.636  -2.981  -4.647  1.00 89.10           H
ATOM   3365  CD1 LEU A 225     -14.632  -3.493  -4.130  1.00 89.10           C
ATOM   3366 1HD1 LEU A 225     -14.504  -4.527  -4.452  1.00 89.10           H
ATOM   3367 2HD1 LEU A 225     -15.288  -3.463  -3.259  1.00 89.10           H
ATOM   3368 3HD1 LEU A 225     -15.076  -2.913  -4.939  1.00 89.10           H
ATOM   3369  CD2 LEU A 225     -13.369  -1.414  -3.413  1.00 89.10           C
ATOM   3370 1HD2 LEU A 225     -13.969  -1.292  -2.511  1.00 89.10           H
ATOM   3371 2HD2 LEU A 225     -12.369  -1.014  -3.241  1.00 89.10           H
ATOM   3372 3HD2 LEU A 225     -13.838  -0.876  -4.236  1.00 89.10           H
ATOM   3373  HN  LEU A 225     -11.327  -5.103  -1.064  1.00 89.10           H
ATOM   3374  N   PRO A 226     -10.022  -4.624  -4.114  1.00 89.47           N
ATOM   3375  CA  PRO A 226      -9.087  -4.672  -5.242  1.00 89.47           C
ATOM   3376  C   PRO A 226      -8.887  -6.085  -5.765  1.00 89.47           C
ATOM   3377  O   PRO A 226      -8.912  -6.313  -6.973  1.00 89.47           O
ATOM   3378  HA  PRO A 226      -9.488  -4.110  -6.085  1.00 89.47           H
ATOM   3379  CB  PRO A 226      -7.794  -4.091  -4.666  1.00 89.47           C
ATOM   3380 1HB  PRO A 226      -7.147  -4.871  -4.266  1.00 89.47           H
ATOM   3381 2HB  PRO A 226      -7.220  -3.560  -5.424  1.00 89.47           H
ATOM   3382  CG  PRO A 226      -8.286  -3.152  -3.571  1.00 89.47           C
ATOM   3383 1HG  PRO A 226      -7.504  -2.933  -2.843  1.00 89.47           H
ATOM   3384 2HG  PRO A 226      -8.606  -2.191  -3.975  1.00 89.47           H
ATOM   3385  CD  PRO A 226      -9.441  -3.924  -2.954  1.00 89.47           C
ATOM   3386 1HD  PRO A 226      -9.098  -4.627  -2.194  1.00 89.47           H
ATOM   3387 2HD  PRO A 226     -10.159  -3.262  -2.471  1.00 89.47           H
ATOM   3388  N   PHE A 227      -8.690  -7.005  -4.831  1.00 84.16           N
ATOM   3389  CA  PHE A 227      -8.334  -8.368  -5.187  1.00 84.16           C
ATOM   3390  C   PHE A 227      -9.438  -9.024  -6.018  1.00 84.16           C
ATOM   3391  O   PHE A 227      -9.164  -9.632  -7.052  1.00 84.16           O
ATOM   3392  HA  PHE A 227      -7.418  -8.319  -5.777  1.00 84.16           H
ATOM   3393  CB  PHE A 227      -8.167  -9.143  -3.879  1.00 84.16           C
ATOM   3394 1HB  PHE A 227      -7.401  -8.657  -3.275  1.00 84.16           H
ATOM   3395 2HB  PHE A 227      -9.099  -9.089  -3.315  1.00 84.16           H
ATOM   3396  CG  PHE A 227      -7.789 -10.613  -4.070  1.00 84.16           C
ATOM   3397  CD1 PHE A 227      -8.738 -11.580  -3.952  1.00 84.16           C
ATOM   3398  HD1 PHE A 227      -9.768 -11.308  -3.721  1.00 84.16           H
ATOM   3399  CD2 PHE A 227      -6.504 -10.952  -4.358  1.00 84.16           C
ATOM   3400  HD2 PHE A 227      -5.744 -10.177  -4.453  1.00 84.16           H
ATOM   3401  CE1 PHE A 227      -8.386 -12.945  -4.129  1.00 84.16           C
ATOM   3402  HE1 PHE A 227      -9.147 -13.720  -4.034  1.00 84.16           H
ATOM   3403  CE2 PHE A 227      -6.153 -12.317  -4.536  1.00 84.16           C
ATOM   3404  HE2 PHE A 227      -5.123 -12.589  -4.767  1.00 84.16           H
ATOM   3405  CZ  PHE A 227      -7.101 -13.284  -4.418  1.00 84.16           C
ATOM   3406  HZ  PHE A 227      -6.832 -14.331  -4.554  1.00 84.16           H
ATOM   3407  HN  PHE A 227      -8.771  -6.832  -3.850  1.00 84.16           H
ATOM   3408  N   VAL A 228     -10.663  -8.880  -5.535  1.00 91.34           N
ATOM   3409  CA  VAL A 228     -11.804  -9.498  -6.190  1.00 91.34           C
ATOM   3410  C   VAL A 228     -11.919  -8.962  -7.618  1.00 91.34           C
ATOM   3411  O   VAL A 228     -12.137  -9.726  -8.556  1.00 91.34           O
ATOM   3412  HA  VAL A 228     -11.617 -10.571  -6.232  1.00 91.34           H
ATOM   3413  CB  VAL A 228     -13.070  -9.269  -5.361  1.00 91.34           C
ATOM   3414  HB  VAL A 228     -13.145  -8.202  -5.151  1.00 91.34           H
ATOM   3415  CG1 VAL A 228     -14.318  -9.683  -6.143  1.00 91.34           C
ATOM   3416 1HG1 VAL A 228     -14.387  -9.092  -7.057  1.00 91.34           H
ATOM   3417 2HG1 VAL A 228     -14.254 -10.741  -6.398  1.00 91.34           H
ATOM   3418 3HG1 VAL A 228     -15.204  -9.510  -5.531  1.00 91.34           H
ATOM   3419  CG2 VAL A 228     -12.991 -10.008  -4.024  1.00 91.34           C
ATOM   3420 1HG2 VAL A 228     -12.880 -11.077  -4.205  1.00 91.34           H
ATOM   3421 2HG2 VAL A 228     -12.133  -9.644  -3.458  1.00 91.34           H
ATOM   3422 3HG2 VAL A 228     -13.903  -9.828  -3.455  1.00 91.34           H
ATOM   3423  HN  VAL A 228     -10.882  -8.353  -4.714  1.00 91.34           H
ATOM   3424  N   VAL A 229     -11.767  -7.651  -7.738  1.00 91.01           N
ATOM   3425  CA  VAL A 229     -11.920  -6.995  -9.025  1.00 91.01           C
ATOM   3426  C   VAL A 229     -10.845  -7.509  -9.985  1.00 91.01           C
ATOM   3427  O   VAL A 229     -11.140  -7.838 -11.133  1.00 91.01           O
ATOM   3428  HA  VAL A 229     -12.900  -7.265  -9.418  1.00 91.01           H
ATOM   3429  CB  VAL A 229     -11.883  -5.476  -8.846  1.00 91.01           C
ATOM   3430  HB  VAL A 229     -10.974  -5.224  -8.300  1.00 91.01           H
ATOM   3431  CG1 VAL A 229     -11.829  -4.765 -10.200  1.00 91.01           C
ATOM   3432 1HG1 VAL A 229     -10.933  -5.075 -10.738  1.00 91.01           H
ATOM   3433 2HG1 VAL A 229     -12.712  -5.027 -10.783  1.00 91.01           H
ATOM   3434 3HG1 VAL A 229     -11.804  -3.686 -10.043  1.00 91.01           H
ATOM   3435  CG2 VAL A 229     -13.076  -4.992  -8.020  1.00 91.01           C
ATOM   3436 1HG2 VAL A 229     -14.003  -5.261  -8.527  1.00 91.01           H
ATOM   3437 2HG2 VAL A 229     -13.051  -5.461  -7.036  1.00 91.01           H
ATOM   3438 3HG2 VAL A 229     -13.025  -3.909  -7.908  1.00 91.01           H
ATOM   3439  HN  VAL A 229     -11.545  -7.041  -6.977  1.00 91.01           H
ATOM   3440  N   MET A 230      -9.622  -7.563  -9.480  1.00 83.31           N
ATOM   3441  CA  MET A 230      -8.496  -7.998 -10.289  1.00 83.31           C
ATOM   3442  C   MET A 230      -8.680  -9.445 -10.751  1.00 83.31           C
ATOM   3443  O   MET A 230      -8.511  -9.750 -11.931  1.00 83.31           O
ATOM   3444  HA  MET A 230      -8.481  -7.333 -11.153  1.00 83.31           H
ATOM   3445  CB  MET A 230      -7.206  -7.882  -9.474  1.00 83.31           C
ATOM   3446 1HB  MET A 230      -7.362  -8.299  -8.479  1.00 83.31           H
ATOM   3447 2HB  MET A 230      -6.419  -8.470  -9.947  1.00 83.31           H
ATOM   3448  CG  MET A 230      -6.761  -6.423  -9.358  1.00 83.31           C
ATOM   3449 1HG  MET A 230      -6.707  -5.970 -10.348  1.00 83.31           H
ATOM   3450 2HG  MET A 230      -7.495  -5.855  -8.787  1.00 83.31           H
ATOM   3451  SD  MET A 230      -5.167  -6.333  -8.560  1.00 83.31           S
ATOM   3452  CE  MET A 230      -5.621  -6.820  -6.904  1.00 83.31           C
ATOM   3453 1HE  MET A 230      -6.355  -6.119  -6.507  1.00 83.31           H
ATOM   3454 2HE  MET A 230      -6.050  -7.822  -6.925  1.00 83.31           H
ATOM   3455 3HE  MET A 230      -4.735  -6.818  -6.269  1.00 83.31           H
ATOM   3456  HN  MET A 230      -9.395  -7.316  -8.538  1.00 83.31           H
ATOM   3457  N   ALA A 231      -9.023 -10.298  -9.797  1.00 89.20           N
ATOM   3458  CA  ALA A 231      -9.147 -11.719 -10.073  1.00 89.20           C
ATOM   3459  C   ALA A 231     -10.161 -11.929 -11.200  1.00 89.20           C
ATOM   3460  O   ALA A 231      -9.924 -12.717 -12.114  1.00 89.20           O
ATOM   3461  HA  ALA A 231      -8.172 -12.080 -10.401  1.00 89.20           H
ATOM   3462  CB  ALA A 231      -9.540 -12.456  -8.791  1.00 89.20           C
ATOM   3463 1HB  ALA A 231      -8.773 -12.299  -8.033  1.00 89.20           H
ATOM   3464 2HB  ALA A 231     -10.493 -12.072  -8.429  1.00 89.20           H
ATOM   3465 3HB  ALA A 231      -9.633 -13.522  -8.999  1.00 89.20           H
ATOM   3466  HN  ALA A 231      -9.215 -10.033  -8.852  1.00 89.20           H
ATOM   3467  N   CYS A 232     -11.269 -11.210 -11.097  1.00 88.76           N
ATOM   3468  CA  CYS A 232     -12.329 -11.323 -12.085  1.00 88.76           C
ATOM   3469  C   CYS A 232     -11.786 -10.835 -13.430  1.00 88.76           C
ATOM   3470  O   CYS A 232     -11.946 -11.507 -14.448  1.00 88.76           O
ATOM   3471  HA  CYS A 232     -12.598 -12.378 -12.136  1.00 88.76           H
ATOM   3472  CB  CYS A 232     -13.581 -10.552 -11.662  1.00 88.76           C
ATOM   3473 1HB  CYS A 232     -13.319  -9.523 -11.417  1.00 88.76           H
ATOM   3474 2HB  CYS A 232     -14.290 -10.513 -12.488  1.00 88.76           H
ATOM   3475  SG  CYS A 232     -14.354 -11.361 -10.214  1.00 88.76           S
ATOM   3476  HG  CYS A 232     -15.314 -10.456 -10.045  1.00 88.76           H
ATOM   3477  HN  CYS A 232     -11.448 -10.561 -10.358  1.00 88.76           H
ATOM   3478  N   CYS A 233     -11.155  -9.671 -13.390  1.00 86.82           N
ATOM   3479  CA  CYS A 233     -10.708  -9.020 -14.610  1.00 86.82           C
ATOM   3480  C   CYS A 233      -9.780  -9.981 -15.355  1.00 86.82           C
ATOM   3481  O   CYS A 233      -9.974 -10.242 -16.541  1.00 86.82           O
ATOM   3482  HA  CYS A 233     -11.601  -8.810 -15.198  1.00 86.82           H
ATOM   3483  CB  CYS A 233     -10.028  -7.680 -14.319  1.00 86.82           C
ATOM   3484 1HB  CYS A 233      -9.306  -7.797 -13.512  1.00 86.82           H
ATOM   3485 2HB  CYS A 233      -9.474  -7.347 -15.197  1.00 86.82           H
ATOM   3486  SG  CYS A 233     -11.281  -6.429 -13.860  1.00 86.82           S
ATOM   3487  HG  CYS A 233     -11.444  -6.848 -12.608  1.00 86.82           H
ATOM   3488  HN  CYS A 233     -10.949  -9.175 -12.546  1.00 86.82           H
ATOM   3489  N   TYR A 234      -8.792 -10.482 -14.629  1.00 74.26           N
ATOM   3490  CA  TYR A 234      -7.737 -11.270 -15.242  1.00 74.26           C
ATOM   3491  C   TYR A 234      -8.254 -12.649 -15.657  1.00 74.26           C
ATOM   3492  O   TYR A 234      -7.775 -13.228 -16.631  1.00 74.26           O
ATOM   3493  HA  TYR A 234      -7.391 -10.738 -16.128  1.00 74.26           H
ATOM   3494  CB  TYR A 234      -6.661 -11.444 -14.168  1.00 74.26           C
ATOM   3495 1HB  TYR A 234      -7.143 -11.505 -13.192  1.00 74.26           H
ATOM   3496 2HB  TYR A 234      -6.150 -12.393 -14.331  1.00 74.26           H
ATOM   3497  CG  TYR A 234      -5.623 -10.321 -14.139  1.00 74.26           C
ATOM   3498  CD1 TYR A 234      -4.453 -10.443 -14.860  1.00 74.26           C
ATOM   3499  HD1 TYR A 234      -4.269 -11.340 -15.451  1.00 74.26           H
ATOM   3500  CD2 TYR A 234      -5.857  -9.185 -13.391  1.00 74.26           C
ATOM   3501  HD2 TYR A 234      -6.782  -9.088 -12.821  1.00 74.26           H
ATOM   3502  CE1 TYR A 234      -3.476  -9.385 -14.833  1.00 74.26           C
ATOM   3503  HE1 TYR A 234      -2.548  -9.469 -15.398  1.00 74.26           H
ATOM   3504  CE2 TYR A 234      -4.881  -8.127 -13.363  1.00 74.26           C
ATOM   3505  HE2 TYR A 234      -5.053  -7.225 -12.777  1.00 74.26           H
ATOM   3506  CZ  TYR A 234      -3.738  -8.280 -14.086  1.00 74.26           C
ATOM   3507  OH  TYR A 234      -2.816  -7.281 -14.060  1.00 74.26           O
ATOM   3508  HH  TYR A 234      -3.160  -6.511 -13.521  1.00 74.26           H
ATOM   3509  HN  TYR A 234      -8.705 -10.356 -13.640  1.00 74.26           H
ATOM   3510  N   THR A 235      -9.225 -13.135 -14.898  1.00 84.63           N
ATOM   3511  CA  THR A 235      -9.874 -14.392 -15.228  1.00 84.63           C
ATOM   3512  C   THR A 235     -10.470 -14.332 -16.636  1.00 84.63           C
ATOM   3513  O   THR A 235     -10.307 -15.263 -17.423  1.00 84.63           O
ATOM   3514  HA  THR A 235      -9.119 -15.178 -15.233  1.00 84.63           H
ATOM   3515  CB  THR A 235     -10.911 -14.688 -14.141  1.00 84.63           C
ATOM   3516  HB  THR A 235     -11.686 -13.922 -14.125  1.00 84.63           H
ATOM   3517  OG1 THR A 235     -10.140 -14.808 -12.949  1.00 84.63           O
ATOM   3518  HG1 THR A 235     -10.307 -14.023 -12.353  1.00 84.63           H
ATOM   3519  CG2 THR A 235     -11.557 -16.065 -14.308  1.00 84.63           C
ATOM   3520 1HG2 THR A 235     -10.788 -16.836 -14.257  1.00 84.63           H
ATOM   3521 2HG2 THR A 235     -12.059 -16.116 -15.274  1.00 84.63           H
ATOM   3522 3HG2 THR A 235     -12.284 -16.223 -13.512  1.00 84.63           H
ATOM   3523  HN  THR A 235      -9.567 -12.686 -14.073  1.00 84.63           H
ATOM   3524  N   ILE A 236     -11.148 -13.227 -16.910  1.00 83.38           N
ATOM   3525  CA  ILE A 236     -11.794 -13.046 -18.199  1.00 83.38           C
ATOM   3526  C   ILE A 236     -10.728 -12.808 -19.270  1.00 83.38           C
ATOM   3527  O   ILE A 236     -10.850 -13.298 -20.392  1.00 83.38           O
ATOM   3528  HA  ILE A 236     -12.319 -13.971 -18.434  1.00 83.38           H
ATOM   3529  CB  ILE A 236     -12.844 -11.936 -18.120  1.00 83.38           C
ATOM   3530  HB  ILE A 236     -12.349 -11.019 -17.803  1.00 83.38           H
ATOM   3531  CG1 ILE A 236     -13.908 -12.262 -17.070  1.00 83.38           C
ATOM   3532 1HG1 ILE A 236     -14.570 -13.041 -17.447  1.00 83.38           H
ATOM   3533 2HG1 ILE A 236     -13.430 -12.655 -16.173  1.00 83.38           H
ATOM   3534  CG2 ILE A 236     -13.460 -11.666 -19.495  1.00 83.38           C
ATOM   3535 1HG2 ILE A 236     -12.678 -11.358 -20.189  1.00 83.38           H
ATOM   3536 2HG2 ILE A 236     -13.937 -12.574 -19.864  1.00 83.38           H
ATOM   3537 3HG2 ILE A 236     -14.203 -10.873 -19.410  1.00 83.38           H
ATOM   3538  CD1 ILE A 236     -14.726 -11.019 -16.714  1.00 83.38           C
ATOM   3539 1HD1 ILE A 236     -14.064 -10.250 -16.315  1.00 83.38           H
ATOM   3540 2HD1 ILE A 236     -15.222 -10.642 -17.609  1.00 83.38           H
ATOM   3541 3HD1 ILE A 236     -15.475 -11.278 -15.966  1.00 83.38           H
ATOM   3542  HN  ILE A 236     -11.259 -12.466 -16.271  1.00 83.38           H
ATOM   3543  N   ILE A 237      -9.706 -12.057 -18.886  1.00 79.31           N
ATOM   3544  CA  ILE A 237      -8.616 -11.754 -19.798  1.00 79.31           C
ATOM   3545  C   ILE A 237      -8.013 -13.061 -20.317  1.00 79.31           C
ATOM   3546  O   ILE A 237      -7.894 -13.257 -21.525  1.00 79.31           O
ATOM   3547  HA  ILE A 237      -9.038 -11.209 -20.642  1.00 79.31           H
ATOM   3548  CB  ILE A 237      -7.597 -10.831 -19.127  1.00 79.31           C
ATOM   3549  HB  ILE A 237      -7.434 -11.184 -18.108  1.00 79.31           H
ATOM   3550  CG1 ILE A 237      -8.134  -9.402 -19.028  1.00 79.31           C
ATOM   3551 1HG1 ILE A 237      -8.129  -8.938 -20.014  1.00 79.31           H
ATOM   3552 2HG1 ILE A 237      -9.170  -9.421 -18.690  1.00 79.31           H
ATOM   3553  CG2 ILE A 237      -6.248 -10.888 -19.846  1.00 79.31           C
ATOM   3554 1HG2 ILE A 237      -5.865 -11.908 -19.820  1.00 79.31           H
ATOM   3555 2HG2 ILE A 237      -6.375 -10.573 -20.882  1.00 79.31           H
ATOM   3556 3HG2 ILE A 237      -5.543 -10.222 -19.348  1.00 79.31           H
ATOM   3557  CD1 ILE A 237      -7.293  -8.565 -18.062  1.00 79.31           C
ATOM   3558 1HD1 ILE A 237      -7.320  -9.018 -17.070  1.00 79.31           H
ATOM   3559 2HD1 ILE A 237      -6.263  -8.528 -18.416  1.00 79.31           H
ATOM   3560 3HD1 ILE A 237      -7.697  -7.554 -18.010  1.00 79.31           H
ATOM   3561  HN  ILE A 237      -9.616 -11.660 -17.973  1.00 79.31           H
ATOM   3562  N   ILE A 238      -7.647 -13.921 -19.378  1.00 77.46           N
ATOM   3563  CA  ILE A 238      -6.972 -15.161 -19.720  1.00 77.46           C
ATOM   3564  C   ILE A 238      -7.846 -15.963 -20.687  1.00 77.46           C
ATOM   3565  O   ILE A 238      -7.358 -16.469 -21.696  1.00 77.46           O
ATOM   3566  HA  ILE A 238      -6.045 -14.899 -20.230  1.00 77.46           H
ATOM   3567  CB  ILE A 238      -6.590 -15.931 -18.454  1.00 77.46           C
ATOM   3568  HB  ILE A 238      -7.459 -15.958 -17.796  1.00 77.46           H
ATOM   3569  CG1 ILE A 238      -5.470 -15.217 -17.696  1.00 77.46           C
ATOM   3570 1HG1 ILE A 238      -4.521 -15.377 -18.207  1.00 77.46           H
ATOM   3571 2HG1 ILE A 238      -5.654 -14.143 -17.694  1.00 77.46           H
ATOM   3572  CG2 ILE A 238      -6.228 -17.381 -18.782  1.00 77.46           C
ATOM   3573 1HG2 ILE A 238      -7.083 -17.873 -19.246  1.00 77.46           H
ATOM   3574 2HG2 ILE A 238      -5.382 -17.397 -19.470  1.00 77.46           H
ATOM   3575 3HG2 ILE A 238      -5.961 -17.905 -17.865  1.00 77.46           H
ATOM   3576  CD1 ILE A 238      -5.371 -15.727 -16.256  1.00 77.46           C
ATOM   3577 1HD1 ILE A 238      -6.314 -15.543 -15.741  1.00 77.46           H
ATOM   3578 2HD1 ILE A 238      -5.163 -16.796 -16.263  1.00 77.46           H
ATOM   3579 3HD1 ILE A 238      -4.567 -15.203 -15.740  1.00 77.46           H
ATOM   3580  HN  ILE A 238      -7.806 -13.782 -18.400  1.00 77.46           H
ATOM   3581  N   HIS A 239      -9.123 -16.053 -20.344  1.00 77.23           N
ATOM   3582  CA  HIS A 239     -10.057 -16.833 -21.137  1.00 77.23           C
ATOM   3583  C   HIS A 239     -10.082 -16.302 -22.572  1.00 77.23           C
ATOM   3584  O   HIS A 239     -10.047 -17.077 -23.526  1.00 77.23           O
ATOM   3585  HA  HIS A 239      -9.683 -17.857 -21.145  1.00 77.23           H
ATOM   3586  CB  HIS A 239     -11.442 -16.848 -20.487  1.00 77.23           C
ATOM   3587 1HB  HIS A 239     -11.333 -17.095 -19.431  1.00 77.23           H
ATOM   3588 2HB  HIS A 239     -11.867 -15.845 -20.538  1.00 77.23           H
ATOM   3589  CG  HIS A 239     -12.408 -17.821 -21.120  1.00 77.23           C
ATOM   3590  ND1 HIS A 239     -12.281 -19.193 -20.992  1.00 77.23           N
ATOM   3591  HD1 HIS A 239     -11.563 -19.670 -20.485  1.00 77.23           H
ATOM   3592  CD2 HIS A 239     -13.516 -17.607 -21.885  1.00 77.23           C
ATOM   3593  HD2 HIS A 239     -13.907 -16.633 -22.182  1.00 77.23           H
ATOM   3594  CE1 HIS A 239     -13.273 -19.769 -21.655  1.00 77.23           C
ATOM   3595  HE1 HIS A 239     -13.449 -20.841 -21.743  1.00 77.23           H
ATOM   3596  NE2 HIS A 239     -14.037 -18.784 -22.208  1.00 77.23           N
ATOM   3597  HN  HIS A 239      -9.520 -15.605 -19.543  1.00 77.23           H
ATOM   3598  N   THR A 240     -10.142 -14.982 -22.679  1.00 78.80           N
ATOM   3599  CA  THR A 240     -10.251 -14.342 -23.979  1.00 78.80           C
ATOM   3600  C   THR A 240      -8.988 -14.594 -24.805  1.00 78.80           C
ATOM   3601  O   THR A 240      -9.065 -14.811 -26.013  1.00 78.80           O
ATOM   3602  HA  THR A 240     -11.082 -14.797 -24.518  1.00 78.80           H
ATOM   3603  CB  THR A 240     -10.542 -12.857 -23.751  1.00 78.80           C
ATOM   3604  HB  THR A 240      -9.670 -12.349 -23.338  1.00 78.80           H
ATOM   3605  OG1 THR A 240     -11.704 -12.853 -22.926  1.00 78.80           O
ATOM   3606  HG1 THR A 240     -11.444 -12.723 -21.970  1.00 78.80           H
ATOM   3607  CG2 THR A 240     -10.989 -12.145 -25.029  1.00 78.80           C
ATOM   3608 1HG2 THR A 240     -11.900 -12.611 -25.405  1.00 78.80           H
ATOM   3609 2HG2 THR A 240     -10.204 -12.222 -25.781  1.00 78.80           H
ATOM   3610 3HG2 THR A 240     -11.182 -11.094 -24.811  1.00 78.80           H
ATOM   3611  HN  THR A 240     -10.118 -14.356 -21.900  1.00 78.80           H
ATOM   3612  N   LEU A 241      -7.854 -14.556 -24.120  1.00 74.06           N
ATOM   3613  CA  LEU A 241      -6.569 -14.630 -24.795  1.00 74.06           C
ATOM   3614  C   LEU A 241      -6.346 -16.056 -25.302  1.00 74.06           C
ATOM   3615  O   LEU A 241      -5.783 -16.256 -26.377  1.00 74.06           O
ATOM   3616  HA  LEU A 241      -6.613 -13.961 -25.655  1.00 74.06           H
ATOM   3617  CB  LEU A 241      -5.454 -14.121 -23.881  1.00 74.06           C
ATOM   3618 1HB  LEU A 241      -5.559 -14.602 -22.909  1.00 74.06           H
ATOM   3619 2HB  LEU A 241      -4.497 -14.442 -24.294  1.00 74.06           H
ATOM   3620  CG  LEU A 241      -5.401 -12.607 -23.666  1.00 74.06           C
ATOM   3621  HG  LEU A 241      -6.350 -12.290 -23.233  1.00 74.06           H
ATOM   3622  CD1 LEU A 241      -4.302 -12.232 -22.671  1.00 74.06           C
ATOM   3623 1HD1 LEU A 241      -4.499 -12.714 -21.713  1.00 74.06           H
ATOM   3624 2HD1 LEU A 241      -3.337 -12.564 -23.053  1.00 74.06           H
ATOM   3625 3HD1 LEU A 241      -4.286 -11.150 -22.537  1.00 74.06           H
ATOM   3626  CD2 LEU A 241      -5.245 -11.869 -24.998  1.00 74.06           C
ATOM   3627 1HD2 LEU A 241      -4.321 -12.186 -25.482  1.00 74.06           H
ATOM   3628 2HD2 LEU A 241      -6.092 -12.102 -25.643  1.00 74.06           H
ATOM   3629 3HD2 LEU A 241      -5.210 -10.795 -24.816  1.00 74.06           H
ATOM   3630  HN  LEU A 241      -7.804 -14.477 -23.125  1.00 74.06           H
ATOM   3631  N   ILE A 242      -6.799 -17.012 -24.503  1.00 75.40           N
ATOM   3632  CA  ILE A 242      -6.682 -18.413 -24.872  1.00 75.40           C
ATOM   3633  C   ILE A 242      -7.453 -18.660 -26.170  1.00 75.40           C
ATOM   3634  O   ILE A 242      -6.963 -19.344 -27.066  1.00 75.40           O
ATOM   3635  HA  ILE A 242      -5.627 -18.616 -25.053  1.00 75.40           H
ATOM   3636  CB  ILE A 242      -7.124 -19.309 -23.713  1.00 75.40           C
ATOM   3637  HB  ILE A 242      -8.070 -18.930 -23.329  1.00 75.40           H
ATOM   3638  CG1 ILE A 242      -6.115 -19.257 -22.564  1.00 75.40           C
ATOM   3639 1HG1 ILE A 242      -5.192 -19.752 -22.863  1.00 75.40           H
ATOM   3640 2HG1 ILE A 242      -5.864 -18.219 -22.343  1.00 75.40           H
ATOM   3641  CG2 ILE A 242      -7.373 -20.741 -24.192  1.00 75.40           C
ATOM   3642 1HG2 ILE A 242      -8.155 -20.739 -24.951  1.00 75.40           H
ATOM   3643 2HG2 ILE A 242      -6.455 -21.146 -24.618  1.00 75.40           H
ATOM   3644 3HG2 ILE A 242      -7.685 -21.357 -23.349  1.00 75.40           H
ATOM   3645  CD1 ILE A 242      -6.678 -19.928 -21.310  1.00 75.40           C
ATOM   3646 1HD1 ILE A 242      -7.588 -19.415 -21.000  1.00 75.40           H
ATOM   3647 2HD1 ILE A 242      -6.906 -20.972 -21.527  1.00 75.40           H
ATOM   3648 3HD1 ILE A 242      -5.941 -19.877 -20.508  1.00 75.40           H
ATOM   3649  HN  ILE A 242      -7.238 -16.842 -23.621  1.00 75.40           H
ATOM   3650  N   GLN A 243      -8.648 -18.091 -26.228  1.00 71.46           N
ATOM   3651  CA  GLN A 243      -9.517 -18.290 -27.376  1.00 71.46           C
ATOM   3652  C   GLN A 243      -8.901 -17.654 -28.624  1.00 71.46           C
ATOM   3653  O   GLN A 243      -9.115 -18.132 -29.738  1.00 71.46           O
ATOM   3654  HA  GLN A 243      -9.582 -19.371 -27.505  1.00 71.46           H
ATOM   3655  CB  GLN A 243     -10.916 -17.731 -27.109  1.00 71.46           C
ATOM   3656 1HB  GLN A 243     -10.838 -16.714 -26.726  1.00 71.46           H
ATOM   3657 2HB  GLN A 243     -11.475 -17.679 -28.043  1.00 71.46           H
ATOM   3658  CG  GLN A 243     -11.672 -18.603 -26.104  1.00 71.46           C
ATOM   3659 1HG  GLN A 243     -11.681 -19.637 -26.449  1.00 71.46           H
ATOM   3660 2HG  GLN A 243     -11.154 -18.591 -25.145  1.00 71.46           H
ATOM   3661  CD  GLN A 243     -13.108 -18.109 -25.921  1.00 71.46           C
ATOM   3662  OE1 GLN A 243     -13.504 -17.071 -26.426  1.00 71.46           O
ATOM   3663  NE2 GLN A 243     -13.864 -18.907 -25.172  1.00 71.46           N
ATOM   3664 1HE2 GLN A 243     -13.477 -19.745 -24.788  1.00 71.46           H
ATOM   3665 2HE2 GLN A 243     -14.819 -18.669 -24.995  1.00 71.46           H
ATOM   3666  HN  GLN A 243      -9.024 -17.503 -25.511  1.00 71.46           H
ATOM   3667  N   ALA A 244      -8.150 -16.587 -28.396  1.00 72.64           N
ATOM   3668  CA  ALA A 244      -7.672 -15.761 -29.492  1.00 72.64           C
ATOM   3669  C   ALA A 244      -6.582 -16.516 -30.256  1.00 72.64           C
ATOM   3670  O   ALA A 244      -6.260 -16.169 -31.391  1.00 72.64           O
ATOM   3671  HA  ALA A 244      -8.512 -15.578 -30.162  1.00 72.64           H
ATOM   3672  CB  ALA A 244      -7.178 -14.421 -28.943  1.00 72.64           C
ATOM   3673 1HB  ALA A 244      -7.997 -13.912 -28.436  1.00 72.64           H
ATOM   3674 2HB  ALA A 244      -6.365 -14.595 -28.238  1.00 72.64           H
ATOM   3675 3HB  ALA A 244      -6.819 -13.802 -29.766  1.00 72.64           H
ATOM   3676  HN  ALA A 244      -7.870 -16.285 -27.486  1.00 72.64           H
ATOM   3677  N   LYS A 245      -6.043 -17.535 -29.602  1.00 60.95           N
ATOM   3678  CA  LYS A 245      -5.051 -18.388 -30.232  1.00 60.95           C
ATOM   3679  C   LYS A 245      -3.964 -17.517 -30.865  1.00 60.95           C
ATOM   3680  O   LYS A 245      -3.051 -18.029 -31.512  1.00 60.95           O
ATOM   3681  HA  LYS A 245      -4.595 -18.994 -29.449  1.00 60.95           H
ATOM   3682  CB  LYS A 245      -5.719 -19.350 -31.217  1.00 60.95           C
ATOM   3683 1HB  LYS A 245      -6.386 -18.796 -31.877  1.00 60.95           H
ATOM   3684 2HB  LYS A 245      -4.961 -19.815 -31.848  1.00 60.95           H
ATOM   3685  CG  LYS A 245      -6.507 -20.433 -30.477  1.00 60.95           C
ATOM   3686 1HG  LYS A 245      -5.903 -20.836 -29.664  1.00 60.95           H
ATOM   3687 2HG  LYS A 245      -7.397 -19.994 -30.025  1.00 60.95           H
ATOM   3688  CD  LYS A 245      -6.914 -21.561 -31.426  1.00 60.95           C
ATOM   3689 1HD  LYS A 245      -7.619 -21.182 -32.166  1.00 60.95           H
ATOM   3690 2HD  LYS A 245      -6.039 -21.915 -31.971  1.00 60.95           H
ATOM   3691  CE  LYS A 245      -7.547 -22.723 -30.658  1.00 60.95           C
ATOM   3692 1HE  LYS A 245      -6.896 -23.022 -29.837  1.00 60.95           H
ATOM   3693 2HE  LYS A 245      -8.491 -22.402 -30.216  1.00 60.95           H
ATOM   3694  NZ  LYS A 245      -7.780 -23.874 -31.558  1.00 60.95           N
ATOM   3695 1HZ  LYS A 245      -8.222 -24.625 -31.039  1.00 60.95           H
ATOM   3696 2HZ  LYS A 245      -8.385 -23.589 -32.321  1.00 60.95           H
ATOM   3697 3HZ  LYS A 245      -6.894 -24.196 -31.931  1.00 60.95           H
ATOM   3698  HN  LYS A 245      -6.275 -17.780 -28.660  1.00 60.95           H
ATOM   3699  N   LYS A 246      -4.098 -16.215 -30.657  1.00 53.52           N
ATOM   3700  CA  LYS A 246      -3.186 -15.262 -31.267  1.00 53.52           C
ATOM   3701  C   LYS A 246      -1.932 -15.136 -30.398  1.00 53.52           C
ATOM   3702  O   LYS A 246      -2.019 -14.773 -29.226  1.00 53.52           O
ATOM   3703  HA  LYS A 246      -2.894 -15.664 -32.237  1.00 53.52           H
ATOM   3704  CB  LYS A 246      -3.894 -13.931 -31.522  1.00 53.52           C
ATOM   3705 1HB  LYS A 246      -4.491 -13.659 -30.651  1.00 53.52           H
ATOM   3706 2HB  LYS A 246      -3.155 -13.142 -31.659  1.00 53.52           H
ATOM   3707  CG  LYS A 246      -4.793 -14.016 -32.757  1.00 53.52           C
ATOM   3708 1HG  LYS A 246      -4.269 -14.540 -33.557  1.00 53.52           H
ATOM   3709 2HG  LYS A 246      -5.684 -14.599 -32.524  1.00 53.52           H
ATOM   3710  CD  LYS A 246      -5.201 -12.621 -33.236  1.00 53.52           C
ATOM   3711 1HD  LYS A 246      -5.811 -12.135 -32.474  1.00 53.52           H
ATOM   3712 2HD  LYS A 246      -4.312 -12.005 -33.373  1.00 53.52           H
ATOM   3713  CE  LYS A 246      -5.982 -12.698 -34.549  1.00 53.52           C
ATOM   3714 1HE  LYS A 246      -5.462 -13.350 -35.250  1.00 53.52           H
ATOM   3715 2HE  LYS A 246      -6.962 -13.140 -34.370  1.00 53.52           H
ATOM   3716  NZ  LYS A 246      -6.140 -11.350 -35.139  1.00 53.52           N
ATOM   3717 1HZ  LYS A 246      -6.686 -11.415 -35.990  1.00 53.52           H
ATOM   3718 2HZ  LYS A 246      -6.614 -10.745 -34.478  1.00 53.52           H
ATOM   3719 3HZ  LYS A 246      -5.226 -10.966 -35.352  1.00 53.52           H
ATOM   3720  HN  LYS A 246      -4.812 -15.811 -30.085  1.00 53.52           H
ATOM   3721  N   SER A 247      -0.796 -15.441 -31.007  1.00 56.69           N
ATOM   3722  CA  SER A 247       0.456 -15.498 -30.271  1.00 56.69           C
ATOM   3723  C   SER A 247       0.742 -14.144 -29.620  1.00 56.69           C
ATOM   3724  O   SER A 247       1.105 -14.080 -28.446  1.00 56.69           O
ATOM   3725  HA  SER A 247       0.308 -16.265 -29.511  1.00 56.69           H
ATOM   3726  CB  SER A 247       1.614 -15.903 -31.185  1.00 56.69           C
ATOM   3727 1HB  SER A 247       1.413 -16.885 -31.612  1.00 56.69           H
ATOM   3728 2HB  SER A 247       1.682 -15.202 -32.017  1.00 56.69           H
ATOM   3729  OG  SER A 247       2.857 -15.935 -30.489  1.00 56.69           O
ATOM   3730  HG  SER A 247       3.595 -16.180 -31.118  1.00 56.69           H
ATOM   3731  HN  SER A 247      -0.722 -15.647 -31.983  1.00 56.69           H
ATOM   3732  N   SER A 248       0.567 -13.095 -30.409  1.00 58.24           N
ATOM   3733  CA  SER A 248       0.928 -11.758 -29.969  1.00 58.24           C
ATOM   3734  C   SER A 248       0.223 -11.433 -28.650  1.00 58.24           C
ATOM   3735  O   SER A 248       0.730 -10.653 -27.846  1.00 58.24           O
ATOM   3736  HA  SER A 248       2.009 -11.782 -29.828  1.00 58.24           H
ATOM   3737  CB  SER A 248       0.577 -10.714 -31.030  1.00 58.24           C
ATOM   3738 1HB  SER A 248       0.956  -9.740 -30.721  1.00 58.24           H
ATOM   3739 2HB  SER A 248       1.074 -10.967 -31.966  1.00 58.24           H
ATOM   3740  OG  SER A 248      -0.829 -10.627 -31.249  1.00 58.24           O
ATOM   3741  HG  SER A 248      -1.025  -9.936 -31.944  1.00 58.24           H
ATOM   3742  HN  SER A 248       0.188 -13.147 -31.333  1.00 58.24           H
ATOM   3743  N   LYS A 249      -0.937 -12.048 -28.470  1.00 53.72           N
ATOM   3744  CA  LYS A 249      -1.735 -11.807 -27.280  1.00 53.72           C
ATOM   3745  C   LYS A 249      -1.100 -12.531 -26.091  1.00 53.72           C
ATOM   3746  O   LYS A 249      -1.292 -12.134 -24.943  1.00 53.72           O
ATOM   3747  HA  LYS A 249      -1.712 -10.735 -27.083  1.00 53.72           H
ATOM   3748  CB  LYS A 249      -3.195 -12.192 -27.526  1.00 53.72           C
ATOM   3749 1HB  LYS A 249      -3.246 -13.205 -27.925  1.00 53.72           H
ATOM   3750 2HB  LYS A 249      -3.739 -12.194 -26.581  1.00 53.72           H
ATOM   3751  CG  LYS A 249      -3.861 -11.219 -28.502  1.00 53.72           C
ATOM   3752 1HG  LYS A 249      -3.659 -10.193 -28.192  1.00 53.72           H
ATOM   3753 2HG  LYS A 249      -3.430 -11.343 -29.495  1.00 53.72           H
ATOM   3754  CD  LYS A 249      -5.372 -11.452 -28.562  1.00 53.72           C
ATOM   3755 1HD  LYS A 249      -5.575 -12.435 -28.987  1.00 53.72           H
ATOM   3756 2HD  LYS A 249      -5.785 -11.450 -27.553  1.00 53.72           H
ATOM   3757  CE  LYS A 249      -6.060 -10.374 -29.403  1.00 53.72           C
ATOM   3758 1HE  LYS A 249      -5.721  -9.387 -29.087  1.00 53.72           H
ATOM   3759 2HE  LYS A 249      -5.780 -10.488 -30.450  1.00 53.72           H
ATOM   3760  NZ  LYS A 249      -7.530 -10.468 -29.263  1.00 53.72           N
ATOM   3761 1HZ  LYS A 249      -7.970  -9.759 -29.839  1.00 53.72           H
ATOM   3762 2HZ  LYS A 249      -7.840 -11.386 -29.562  1.00 53.72           H
ATOM   3763 3HZ  LYS A 249      -7.788 -10.323 -28.293  1.00 53.72           H
ATOM   3764  HN  LYS A 249      -1.332 -12.699 -29.118  1.00 53.72           H
ATOM   3765  N   HIS A 250      -0.357 -13.582 -26.407  1.00 52.84           N
ATOM   3766  CA  HIS A 250       0.271 -14.391 -25.376  1.00 52.84           C
ATOM   3767  C   HIS A 250       1.335 -13.564 -24.651  1.00 52.84           C
ATOM   3768  O   HIS A 250       1.531 -13.717 -23.447  1.00 52.84           O
ATOM   3769  HA  HIS A 250      -0.513 -14.660 -24.668  1.00 52.84           H
ATOM   3770  CB  HIS A 250       0.830 -15.687 -25.968  1.00 52.84           C
ATOM   3771 1HB  HIS A 250       1.277 -15.468 -26.938  1.00 52.84           H
ATOM   3772 2HB  HIS A 250       1.629 -16.053 -25.324  1.00 52.84           H
ATOM   3773  CG  HIS A 250      -0.200 -16.778 -26.139  1.00 52.84           C
ATOM   3774  ND1 HIS A 250      -0.734 -17.478 -25.072  1.00 52.84           N
ATOM   3775  HD1 HIS A 250      -0.504 -17.342 -24.109  1.00 52.84           H
ATOM   3776  CD2 HIS A 250      -0.788 -17.280 -27.263  1.00 52.84           C
ATOM   3777  HD2 HIS A 250      -0.595 -16.952 -28.284  1.00 52.84           H
ATOM   3778  CE1 HIS A 250      -1.603 -18.360 -25.544  1.00 52.84           C
ATOM   3779  HE1 HIS A 250      -2.190 -19.062 -24.951  1.00 52.84           H
ATOM   3780  NE2 HIS A 250      -1.635 -18.236 -26.902  1.00 52.84           N
ATOM   3781  HN  HIS A 250      -0.183 -13.882 -27.344  1.00 52.84           H
ATOM   3782  N   LYS A 251       1.993 -12.704 -25.416  1.00 57.11           N
ATOM   3783  CA  LYS A 251       3.060 -11.883 -24.871  1.00 57.11           C
ATOM   3784  C   LYS A 251       2.473 -10.896 -23.860  1.00 57.11           C
ATOM   3785  O   LYS A 251       3.036 -10.695 -22.785  1.00 57.11           O
ATOM   3786  HA  LYS A 251       3.747 -12.547 -24.345  1.00 57.11           H
ATOM   3787  CB  LYS A 251       3.850 -11.214 -25.997  1.00 57.11           C
ATOM   3788 1HB  LYS A 251       3.753 -11.799 -26.912  1.00 57.11           H
ATOM   3789 2HB  LYS A 251       3.432 -10.229 -26.204  1.00 57.11           H
ATOM   3790  CG  LYS A 251       5.328 -11.079 -25.626  1.00 57.11           C
ATOM   3791 1HG  LYS A 251       5.430 -10.432 -24.755  1.00 57.11           H
ATOM   3792 2HG  LYS A 251       5.727 -12.054 -25.347  1.00 57.11           H
ATOM   3793  CD  LYS A 251       6.136 -10.506 -26.791  1.00 57.11           C
ATOM   3794 1HD  LYS A 251       5.899 -11.049 -27.706  1.00 57.11           H
ATOM   3795 2HD  LYS A 251       5.855  -9.466 -26.957  1.00 57.11           H
ATOM   3796  CE  LYS A 251       7.638 -10.595 -26.514  1.00 57.11           C
ATOM   3797 1HE  LYS A 251       7.878 -10.053 -25.599  1.00 57.11           H
ATOM   3798 2HE  LYS A 251       7.923 -11.635 -26.352  1.00 57.11           H
ATOM   3799  NZ  LYS A 251       8.409 -10.035 -27.646  1.00 57.11           N
ATOM   3800 1HZ  LYS A 251       9.358 -10.390 -27.618  1.00 57.11           H
ATOM   3801 2HZ  LYS A 251       7.972 -10.307 -28.520  1.00 57.11           H
ATOM   3802 3HZ  LYS A 251       8.425  -9.023 -27.577  1.00 57.11           H
ATOM   3803  HN  LYS A 251       1.807 -12.565 -26.388  1.00 57.11           H
ATOM   3804  N   ALA A 252       1.350 -10.305 -24.242  1.00 62.78           N
ATOM   3805  CA  ALA A 252       0.670  -9.359 -23.374  1.00 62.78           C
ATOM   3806  C   ALA A 252       0.170 -10.088 -22.125  1.00 62.78           C
ATOM   3807  O   ALA A 252       0.136  -9.513 -21.038  1.00 62.78           O
ATOM   3808  HA  ALA A 252       1.394  -8.601 -23.076  1.00 62.78           H
ATOM   3809  CB  ALA A 252      -0.464  -8.681 -24.146  1.00 62.78           C
ATOM   3810 1HB  ALA A 252      -0.052  -8.154 -25.007  1.00 62.78           H
ATOM   3811 2HB  ALA A 252      -1.172  -9.436 -24.488  1.00 62.78           H
ATOM   3812 3HB  ALA A 252      -0.974  -7.972 -23.495  1.00 62.78           H
ATOM   3813  HN  ALA A 252       0.907 -10.464 -25.124  1.00 62.78           H
ATOM   3814  N   LEU A 253      -0.206 -11.343 -22.322  1.00 62.45           N
ATOM   3815  CA  LEU A 253      -0.725 -12.150 -21.230  1.00 62.45           C
ATOM   3816  C   LEU A 253       0.366 -12.330 -20.172  1.00 62.45           C
ATOM   3817  O   LEU A 253       0.115 -12.153 -18.981  1.00 62.45           O
ATOM   3818  HA  LEU A 253      -1.553 -11.599 -20.782  1.00 62.45           H
ATOM   3819  CB  LEU A 253      -1.292 -13.468 -21.760  1.00 62.45           C
ATOM   3820 1HB  LEU A 253      -2.037 -13.240 -22.522  1.00 62.45           H
ATOM   3821 2HB  LEU A 253      -0.488 -14.014 -22.254  1.00 62.45           H
ATOM   3822  CG  LEU A 253      -1.932 -14.389 -20.720  1.00 62.45           C
ATOM   3823  HG  LEU A 253      -1.205 -14.566 -19.927  1.00 62.45           H
ATOM   3824  CD1 LEU A 253      -3.151 -13.725 -20.075  1.00 62.45           C
ATOM   3825 1HD1 LEU A 253      -2.844 -12.802 -19.584  1.00 62.45           H
ATOM   3826 2HD1 LEU A 253      -3.890 -13.499 -20.844  1.00 62.45           H
ATOM   3827 3HD1 LEU A 253      -3.587 -14.401 -19.340  1.00 62.45           H
ATOM   3828  CD2 LEU A 253      -2.276 -15.750 -21.329  1.00 62.45           C
ATOM   3829 1HD2 LEU A 253      -2.977 -15.612 -22.153  1.00 62.45           H
ATOM   3830 2HD2 LEU A 253      -1.367 -16.221 -21.701  1.00 62.45           H
ATOM   3831 3HD2 LEU A 253      -2.730 -16.385 -20.568  1.00 62.45           H
ATOM   3832  HN  LEU A 253      -0.161 -11.808 -23.206  1.00 62.45           H
ATOM   3833  N   LYS A 254       1.552 -12.680 -20.646  1.00 63.68           N
ATOM   3834  CA  LYS A 254       2.669 -12.935 -19.752  1.00 63.68           C
ATOM   3835  C   LYS A 254       2.887 -11.715 -18.855  1.00 63.68           C
ATOM   3836  O   LYS A 254       3.066 -11.853 -17.646  1.00 63.68           O
ATOM   3837  HA  LYS A 254       2.398 -13.782 -19.123  1.00 63.68           H
ATOM   3838  CB  LYS A 254       3.911 -13.341 -20.549  1.00 63.68           C
ATOM   3839 1HB  LYS A 254       4.037 -12.672 -21.400  1.00 63.68           H
ATOM   3840 2HB  LYS A 254       4.799 -13.233 -19.925  1.00 63.68           H
ATOM   3841  CG  LYS A 254       3.798 -14.785 -21.041  1.00 63.68           C
ATOM   3842 1HG  LYS A 254       3.584 -15.444 -20.199  1.00 63.68           H
ATOM   3843 2HG  LYS A 254       2.963 -14.872 -21.735  1.00 63.68           H
ATOM   3844  CD  LYS A 254       5.090 -15.232 -21.729  1.00 63.68           C
ATOM   3845 1HD  LYS A 254       5.283 -14.597 -22.594  1.00 63.68           H
ATOM   3846 2HD  LYS A 254       5.931 -15.108 -21.048  1.00 63.68           H
ATOM   3847  CE  LYS A 254       4.997 -16.693 -22.173  1.00 63.68           C
ATOM   3848 1HE  LYS A 254       4.747 -17.324 -21.319  1.00 63.68           H
ATOM   3849 2HE  LYS A 254       4.193 -16.809 -22.900  1.00 63.68           H
ATOM   3850  NZ  LYS A 254       6.278 -17.137 -22.766  1.00 63.68           N
ATOM   3851 1HZ  LYS A 254       6.194 -18.101 -23.069  1.00 63.68           H
ATOM   3852 2HZ  LYS A 254       6.503 -16.551 -23.562  1.00 63.68           H
ATOM   3853 3HZ  LYS A 254       7.015 -17.063 -22.073  1.00 63.68           H
ATOM   3854  HN  LYS A 254       1.756 -12.791 -21.619  1.00 63.68           H
ATOM   3855  N   VAL A 255       2.864 -10.547 -19.481  1.00 63.52           N
ATOM   3856  CA  VAL A 255       3.111  -9.308 -18.763  1.00 63.52           C
ATOM   3857  C   VAL A 255       2.122  -9.190 -17.602  1.00 63.52           C
ATOM   3858  O   VAL A 255       2.526  -9.002 -16.455  1.00 63.52           O
ATOM   3859  HA  VAL A 255       4.122  -9.358 -18.359  1.00 63.52           H
ATOM   3860  CB  VAL A 255       3.044  -8.123 -19.728  1.00 63.52           C
ATOM   3861  HB  VAL A 255       2.053  -8.115 -20.181  1.00 63.52           H
ATOM   3862  CG1 VAL A 255       3.232  -6.799 -18.984  1.00 63.52           C
ATOM   3863 1HG1 VAL A 255       2.445  -6.687 -18.238  1.00 63.52           H
ATOM   3864 2HG1 VAL A 255       4.204  -6.794 -18.491  1.00 63.52           H
ATOM   3865 3HG1 VAL A 255       3.180  -5.973 -19.694  1.00 63.52           H
ATOM   3866  CG2 VAL A 255       4.073  -8.271 -20.851  1.00 63.52           C
ATOM   3867 1HG2 VAL A 255       5.074  -8.317 -20.423  1.00 63.52           H
ATOM   3868 2HG2 VAL A 255       3.874  -9.187 -21.408  1.00 63.52           H
ATOM   3869 3HG2 VAL A 255       4.004  -7.415 -21.522  1.00 63.52           H
ATOM   3870  HN  VAL A 255       2.680 -10.441 -20.458  1.00 63.52           H
ATOM   3871  N   THR A 256       0.846  -9.305 -17.939  1.00 61.19           N
ATOM   3872  CA  THR A 256      -0.210  -9.010 -16.986  1.00 61.19           C
ATOM   3873  C   THR A 256      -0.203 -10.033 -15.848  1.00 61.19           C
ATOM   3874  O   THR A 256      -0.417  -9.680 -14.689  1.00 61.19           O
ATOM   3875  HA  THR A 256      -0.008  -8.035 -16.540  1.00 61.19           H
ATOM   3876  CB  THR A 256      -1.535  -8.958 -17.748  1.00 61.19           C
ATOM   3877  HB  THR A 256      -2.379  -8.910 -17.060  1.00 61.19           H
ATOM   3878  OG1 THR A 256      -1.495 -10.105 -18.592  1.00 61.19           O
ATOM   3879  HG1 THR A 256      -1.692 -10.929 -18.060  1.00 61.19           H
ATOM   3880  CG2 THR A 256      -1.604  -7.781 -18.723  1.00 61.19           C
ATOM   3881 1HG2 THR A 256      -0.800  -7.866 -19.453  1.00 61.19           H
ATOM   3882 2HG2 THR A 256      -1.497  -6.846 -18.172  1.00 61.19           H
ATOM   3883 3HG2 THR A 256      -2.565  -7.791 -19.238  1.00 61.19           H
ATOM   3884  HN  THR A 256       0.530  -9.594 -18.843  1.00 61.19           H
ATOM   3885  N   ILE A 257       0.046 -11.281 -16.219  1.00 70.86           N
ATOM   3886  CA  ILE A 257       0.114 -12.352 -15.240  1.00 70.86           C
ATOM   3887  C   ILE A 257       1.209 -12.037 -14.219  1.00 70.86           C
ATOM   3888  O   ILE A 257       0.983 -12.127 -13.013  1.00 70.86           O
ATOM   3889  HA  ILE A 257      -0.844 -12.382 -14.721  1.00 70.86           H
ATOM   3890  CB  ILE A 257       0.293 -13.703 -15.936  1.00 70.86           C
ATOM   3891  HB  ILE A 257       1.078 -13.600 -16.685  1.00 70.86           H
ATOM   3892  CG1 ILE A 257      -0.983 -14.113 -16.674  1.00 70.86           C
ATOM   3893 1HG1 ILE A 257      -1.799 -14.228 -15.960  1.00 70.86           H
ATOM   3894 2HG1 ILE A 257      -1.276 -13.326 -17.368  1.00 70.86           H
ATOM   3895  CG2 ILE A 257       0.752 -14.774 -14.945  1.00 70.86           C
ATOM   3896 1HG2 ILE A 257       1.705 -14.478 -14.506  1.00 70.86           H
ATOM   3897 2HG2 ILE A 257       0.007 -14.883 -14.157  1.00 70.86           H
ATOM   3898 3HG2 ILE A 257       0.872 -15.724 -15.466  1.00 70.86           H
ATOM   3899  CD1 ILE A 257      -0.778 -15.423 -17.437  1.00 70.86           C
ATOM   3900 1HD1 ILE A 257       0.022 -15.297 -18.167  1.00 70.86           H
ATOM   3901 2HD1 ILE A 257      -0.510 -16.214 -16.736  1.00 70.86           H
ATOM   3902 3HD1 ILE A 257      -1.700 -15.692 -17.952  1.00 70.86           H
ATOM   3903  HN  ILE A 257       0.199 -11.563 -17.166  1.00 70.86           H
ATOM   3904  N   THR A 258       2.372 -11.672 -14.740  1.00 75.32           N
ATOM   3905  CA  THR A 258       3.528 -11.434 -13.894  1.00 75.32           C
ATOM   3906  C   THR A 258       3.214 -10.359 -12.852  1.00 75.32           C
ATOM   3907  O   THR A 258       3.492 -10.538 -11.667  1.00 75.32           O
ATOM   3908  HA  THR A 258       3.751 -12.351 -13.349  1.00 75.32           H
ATOM   3909  CB  THR A 258       4.710 -11.077 -14.798  1.00 75.32           C
ATOM   3910  HB  THR A 258       4.529 -10.139 -15.323  1.00 75.32           H
ATOM   3911  OG1 THR A 258       4.871 -12.224 -15.628  1.00 75.32           O
ATOM   3912  HG1 THR A 258       4.325 -12.125 -16.459  1.00 75.32           H
ATOM   3913  CG2 THR A 258       6.029 -10.985 -14.029  1.00 75.32           C
ATOM   3914 1HG2 THR A 258       6.244 -11.945 -13.559  1.00 75.32           H
ATOM   3915 2HG2 THR A 258       5.949 -10.215 -13.261  1.00 75.32           H
ATOM   3916 3HG2 THR A 258       6.834 -10.729 -14.718  1.00 75.32           H
ATOM   3917  HN  THR A 258       2.529 -11.541 -15.719  1.00 75.32           H
ATOM   3918  N   VAL A 259       2.640  -9.265 -13.331  1.00 69.74           N
ATOM   3919  CA  VAL A 259       2.346  -8.134 -12.467  1.00 69.74           C
ATOM   3920  C   VAL A 259       1.372  -8.573 -11.372  1.00 69.74           C
ATOM   3921  O   VAL A 259       1.558  -8.242 -10.202  1.00 69.74           O
ATOM   3922  HA  VAL A 259       3.282  -7.824 -12.001  1.00 69.74           H
ATOM   3923  CB  VAL A 259       1.821  -6.963 -13.300  1.00 69.74           C
ATOM   3924  HB  VAL A 259       0.979  -7.323 -13.891  1.00 69.74           H
ATOM   3925  CG1 VAL A 259       1.314  -5.834 -12.399  1.00 69.74           C
ATOM   3926 1HG1 VAL A 259       0.506  -6.206 -11.770  1.00 69.74           H
ATOM   3927 2HG1 VAL A 259       2.130  -5.478 -11.770  1.00 69.74           H
ATOM   3928 3HG1 VAL A 259       0.947  -5.014 -13.016  1.00 69.74           H
ATOM   3929  CG2 VAL A 259       2.891  -6.454 -14.267  1.00 69.74           C
ATOM   3930 1HG2 VAL A 259       3.761  -6.119 -13.703  1.00 69.74           H
ATOM   3931 2HG2 VAL A 259       3.183  -7.259 -14.942  1.00 69.74           H
ATOM   3932 3HG2 VAL A 259       2.491  -5.622 -14.846  1.00 69.74           H
ATOM   3933  HN  VAL A 259       2.376  -9.145 -14.288  1.00 69.74           H
ATOM   3934  N   LEU A 260       0.356  -9.313 -11.790  1.00 69.15           N
ATOM   3935  CA  LEU A 260      -0.669  -9.767 -10.866  1.00 69.15           C
ATOM   3936  C   LEU A 260      -0.027 -10.643  -9.788  1.00 69.15           C
ATOM   3937  O   LEU A 260      -0.257 -10.436  -8.598  1.00 69.15           O
ATOM   3938  HA  LEU A 260      -1.092  -8.884 -10.387  1.00 69.15           H
ATOM   3939  CB  LEU A 260      -1.805 -10.459 -11.623  1.00 69.15           C
ATOM   3940 1HB  LEU A 260      -2.198  -9.762 -12.364  1.00 69.15           H
ATOM   3941 2HB  LEU A 260      -1.388 -11.305 -12.170  1.00 69.15           H
ATOM   3942  CG  LEU A 260      -2.971 -10.963 -10.770  1.00 69.15           C
ATOM   3943  HG  LEU A 260      -2.560 -11.497  -9.913  1.00 69.15           H
ATOM   3944  CD1 LEU A 260      -3.795  -9.795 -10.223  1.00 69.15           C
ATOM   3945 1HD1 LEU A 260      -3.160  -9.160  -9.606  1.00 69.15           H
ATOM   3946 2HD1 LEU A 260      -4.195  -9.213 -11.053  1.00 69.15           H
ATOM   3947 3HD1 LEU A 260      -4.617 -10.182  -9.620  1.00 69.15           H
ATOM   3948  CD2 LEU A 260      -3.832 -11.957 -11.551  1.00 69.15           C
ATOM   3949 1HD2 LEU A 260      -4.235 -11.469 -12.439  1.00 69.15           H
ATOM   3950 2HD2 LEU A 260      -3.223 -12.810 -11.850  1.00 69.15           H
ATOM   3951 3HD2 LEU A 260      -4.654 -12.299 -10.922  1.00 69.15           H
ATOM   3952  HN  LEU A 260       0.227  -9.602 -12.739  1.00 69.15           H
ATOM   3953  N   THR A 261       0.766 -11.601 -10.244  1.00 80.93           N
ATOM   3954  CA  THR A 261       1.323 -12.601  -9.349  1.00 80.93           C
ATOM   3955  C   THR A 261       2.216 -11.938  -8.298  1.00 80.93           C
ATOM   3956  O   THR A 261       2.142 -12.270  -7.116  1.00 80.93           O
ATOM   3957  HA  THR A 261       0.502 -13.079  -8.815  1.00 80.93           H
ATOM   3958  CB  THR A 261       2.055 -13.642 -10.199  1.00 80.93           C
ATOM   3959  HB  THR A 261       2.904 -13.194 -10.716  1.00 80.93           H
ATOM   3960  OG1 THR A 261       1.038 -14.181 -11.038  1.00 80.93           O
ATOM   3961  HG1 THR A 261       0.961 -13.639 -11.875  1.00 80.93           H
ATOM   3962  CG2 THR A 261       2.533 -14.839  -9.375  1.00 80.93           C
ATOM   3963 1HG2 THR A 261       1.675 -15.327  -8.912  1.00 80.93           H
ATOM   3964 2HG2 THR A 261       3.218 -14.497  -8.600  1.00 80.93           H
ATOM   3965 3HG2 THR A 261       3.045 -15.547 -10.026  1.00 80.93           H
ATOM   3966  HN  THR A 261       1.028 -11.701 -11.204  1.00 80.93           H
ATOM   3967  N   VAL A 262       3.039 -11.011  -8.767  1.00 83.69           N
ATOM   3968  CA  VAL A 262       3.986 -10.340  -7.893  1.00 83.69           C
ATOM   3969  C   VAL A 262       3.222  -9.580  -6.808  1.00 83.69           C
ATOM   3970  O   VAL A 262       3.588  -9.630  -5.635  1.00 83.69           O
ATOM   3971  HA  VAL A 262       4.598 -11.108  -7.419  1.00 83.69           H
ATOM   3972  CB  VAL A 262       4.910  -9.440  -8.716  1.00 83.69           C
ATOM   3973  HB  VAL A 262       4.286  -8.783  -9.322  1.00 83.69           H
ATOM   3974  CG1 VAL A 262       5.771  -8.561  -7.806  1.00 83.69           C
ATOM   3975 1HG1 VAL A 262       5.127  -7.933  -7.192  1.00 83.69           H
ATOM   3976 2HG1 VAL A 262       6.383  -9.194  -7.163  1.00 83.69           H
ATOM   3977 3HG1 VAL A 262       6.419  -7.931  -8.417  1.00 83.69           H
ATOM   3978  CG2 VAL A 262       5.780 -10.267  -9.664  1.00 83.69           C
ATOM   3979 1HG2 VAL A 262       6.392 -10.959  -9.085  1.00 83.69           H
ATOM   3980 2HG2 VAL A 262       5.142 -10.829 -10.346  1.00 83.69           H
ATOM   3981 3HG2 VAL A 262       6.427  -9.603 -10.236  1.00 83.69           H
ATOM   3982  HN  VAL A 262       3.065 -10.719  -9.723  1.00 83.69           H
ATOM   3983  N   PHE A 263       2.173  -8.893  -7.238  1.00 75.14           N
ATOM   3984  CA  PHE A 263       1.368  -8.105  -6.321  1.00 75.14           C
ATOM   3985  C   PHE A 263       0.734  -8.992  -5.247  1.00 75.14           C
ATOM   3986  O   PHE A 263       0.860  -8.715  -4.055  1.00 75.14           O
ATOM   3987  HA  PHE A 263       2.031  -7.382  -5.847  1.00 75.14           H
ATOM   3988  CB  PHE A 263       0.257  -7.454  -7.147  1.00 75.14           C
ATOM   3989 1HB  PHE A 263       0.710  -6.831  -7.919  1.00 75.14           H
ATOM   3990 2HB  PHE A 263      -0.307  -8.234  -7.658  1.00 75.14           H
ATOM   3991  CG  PHE A 263      -0.710  -6.599  -6.326  1.00 75.14           C
ATOM   3992  CD1 PHE A 263      -1.914  -7.108  -5.949  1.00 75.14           C
ATOM   3993  HD1 PHE A 263      -2.190  -8.123  -6.233  1.00 75.14           H
ATOM   3994  CD2 PHE A 263      -0.367  -5.332  -5.972  1.00 75.14           C
ATOM   3995  HD2 PHE A 263       0.598  -4.924  -6.274  1.00 75.14           H
ATOM   3996  CE1 PHE A 263      -2.813  -6.315  -5.187  1.00 75.14           C
ATOM   3997  HE1 PHE A 263      -3.778  -6.722  -4.885  1.00 75.14           H
ATOM   3998  CE2 PHE A 263      -1.265  -4.539  -5.210  1.00 75.14           C
ATOM   3999  HE2 PHE A 263      -0.990  -3.523  -4.927  1.00 75.14           H
ATOM   4000  CZ  PHE A 263      -2.469  -5.047  -4.834  1.00 75.14           C
ATOM   4001  HZ  PHE A 263      -3.158  -4.439  -4.248  1.00 75.14           H
ATOM   4002  HN  PHE A 263       1.873  -8.870  -8.191  1.00 75.14           H
ATOM   4003  N   VAL A 264       0.066 -10.039  -5.707  1.00 82.95           N
ATOM   4004  CA  VAL A 264      -0.695 -10.894  -4.813  1.00 82.95           C
ATOM   4005  C   VAL A 264       0.252 -11.531  -3.793  1.00 82.95           C
ATOM   4006  O   VAL A 264      -0.047 -11.567  -2.601  1.00 82.95           O
ATOM   4007  HA  VAL A 264      -1.408 -10.263  -4.282  1.00 82.95           H
ATOM   4008  CB  VAL A 264      -1.484 -11.926  -5.621  1.00 82.95           C
ATOM   4009  HB  VAL A 264      -0.787 -12.435  -6.286  1.00 82.95           H
ATOM   4010  CG1 VAL A 264      -2.111 -12.978  -4.703  1.00 82.95           C
ATOM   4011 1HG1 VAL A 264      -1.325 -13.493  -4.151  1.00 82.95           H
ATOM   4012 2HG1 VAL A 264      -2.789 -12.491  -4.002  1.00 82.95           H
ATOM   4013 3HG1 VAL A 264      -2.666 -13.699  -5.303  1.00 82.95           H
ATOM   4014  CG2 VAL A 264      -2.549 -11.248  -6.485  1.00 82.95           C
ATOM   4015 1HG2 VAL A 264      -3.242 -10.701  -5.845  1.00 82.95           H
ATOM   4016 2HG2 VAL A 264      -2.069 -10.556  -7.176  1.00 82.95           H
ATOM   4017 3HG2 VAL A 264      -3.095 -12.004  -7.049  1.00 82.95           H
ATOM   4018  HN  VAL A 264       0.041 -10.306  -6.671  1.00 82.95           H
ATOM   4019  N   LEU A 265       1.376 -12.016  -4.301  1.00 86.67           N
ATOM   4020  CA  LEU A 265       2.312 -12.757  -3.472  1.00 86.67           C
ATOM   4021  C   LEU A 265       2.890 -11.825  -2.405  1.00 86.67           C
ATOM   4022  O   LEU A 265       3.218 -12.264  -1.304  1.00 86.67           O
ATOM   4023  HA  LEU A 265       1.753 -13.548  -2.973  1.00 86.67           H
ATOM   4024  CB  LEU A 265       3.377 -13.433  -4.339  1.00 86.67           C
ATOM   4025 1HB  LEU A 265       3.778 -12.692  -5.031  1.00 86.67           H
ATOM   4026 2HB  LEU A 265       4.198 -13.744  -3.694  1.00 86.67           H
ATOM   4027  CG  LEU A 265       2.912 -14.645  -5.148  1.00 86.67           C
ATOM   4028  HG  LEU A 265       2.088 -14.332  -5.790  1.00 86.67           H
ATOM   4029  CD1 LEU A 265       4.028 -15.156  -6.061  1.00 86.67           C
ATOM   4030 1HD1 LEU A 265       4.322 -14.367  -6.752  1.00 86.67           H
ATOM   4031 2HD1 LEU A 265       4.887 -15.448  -5.456  1.00 86.67           H
ATOM   4032 3HD1 LEU A 265       3.671 -16.018  -6.624  1.00 86.67           H
ATOM   4033  CD2 LEU A 265       2.375 -15.745  -4.228  1.00 86.67           C
ATOM   4034 1HD2 LEU A 265       3.162 -16.062  -3.544  1.00 86.67           H
ATOM   4035 2HD2 LEU A 265       1.530 -15.360  -3.658  1.00 86.67           H
ATOM   4036 3HD2 LEU A 265       2.052 -16.595  -4.829  1.00 86.67           H
ATOM   4037  HN  LEU A 265       1.650 -11.911  -5.257  1.00 86.67           H
ATOM   4038  N   SER A 266       2.996 -10.555  -2.768  1.00 88.34           N
ATOM   4039  CA  SER A 266       3.616  -9.575  -1.893  1.00 88.34           C
ATOM   4040  C   SER A 266       2.598  -9.068  -0.870  1.00 88.34           C
ATOM   4041  O   SER A 266       2.938  -8.841   0.290  1.00 88.34           O
ATOM   4042  HA  SER A 266       4.427 -10.106  -1.394  1.00 88.34           H
ATOM   4043  CB  SER A 266       4.191  -8.406  -2.695  1.00 88.34           C
ATOM   4044 1HB  SER A 266       4.597  -7.662  -2.010  1.00 88.34           H
ATOM   4045 2HB  SER A 266       5.020  -8.760  -3.308  1.00 88.34           H
ATOM   4046  OG  SER A 266       3.210  -7.797  -3.529  1.00 88.34           O
ATOM   4047  HG  SER A 266       3.326  -8.103  -4.474  1.00 88.34           H
ATOM   4048  HN  SER A 266       2.668 -10.194  -3.641  1.00 88.34           H
ATOM   4049  N   GLN A 267       1.369  -8.905  -1.338  1.00 83.69           N
ATOM   4050  CA  GLN A 267       0.361  -8.200  -0.564  1.00 83.69           C
ATOM   4051  C   GLN A 267      -0.402  -9.178   0.331  1.00 83.69           C
ATOM   4052  O   GLN A 267      -0.838  -8.816   1.423  1.00 83.69           O
ATOM   4053  HA  GLN A 267       0.913  -7.489   0.052  1.00 83.69           H
ATOM   4054  CB  GLN A 267      -0.596  -7.433  -1.479  1.00 83.69           C
ATOM   4055 1HB  GLN A 267      -1.049  -8.119  -2.194  1.00 83.69           H
ATOM   4056 2HB  GLN A 267      -1.406  -7.006  -0.888  1.00 83.69           H
ATOM   4057  CG  GLN A 267       0.137  -6.318  -2.228  1.00 83.69           C
ATOM   4058 1HG  GLN A 267       0.954  -6.743  -2.811  1.00 83.69           H
ATOM   4059 2HG  GLN A 267      -0.543  -5.840  -2.933  1.00 83.69           H
ATOM   4060  CD  GLN A 267       0.688  -5.274  -1.255  1.00 83.69           C
ATOM   4061  OE1 GLN A 267       0.087  -4.952  -0.243  1.00 83.69           O
ATOM   4062  NE2 GLN A 267       1.862  -4.764  -1.616  1.00 83.69           N
ATOM   4063 1HE2 GLN A 267       2.303  -5.071  -2.459  1.00 83.69           H
ATOM   4064 2HE2 GLN A 267       2.304  -4.073  -1.044  1.00 83.69           H
ATOM   4065  HN  GLN A 267       1.059  -9.244  -2.226  1.00 83.69           H
ATOM   4066  N   PHE A 268      -0.541 -10.399  -0.165  1.00 89.82           N
ATOM   4067  CA  PHE A 268      -1.441 -11.359   0.450  1.00 89.82           C
ATOM   4068  C   PHE A 268      -1.016 -11.666   1.888  1.00 89.82           C
ATOM   4069  O   PHE A 268      -1.814 -11.539   2.815  1.00 89.82           O
ATOM   4070  HA  PHE A 268      -2.436 -10.913   0.454  1.00 89.82           H
ATOM   4071  CB  PHE A 268      -1.360 -12.643  -0.378  1.00 89.82           C
ATOM   4072 1HB  PHE A 268      -1.603 -12.411  -1.415  1.00 89.82           H
ATOM   4073 2HB  PHE A 268      -0.332 -13.007  -0.365  1.00 89.82           H
ATOM   4074  CG  PHE A 268      -2.287 -13.758   0.110  1.00 89.82           C
ATOM   4075  CD1 PHE A 268      -1.792 -14.767   0.876  1.00 89.82           C
ATOM   4076  HD1 PHE A 268      -0.735 -14.782   1.142  1.00 89.82           H
ATOM   4077  CD2 PHE A 268      -3.605 -13.740  -0.222  1.00 89.82           C
ATOM   4078  HD2 PHE A 268      -4.002 -12.932  -0.836  1.00 89.82           H
ATOM   4079  CE1 PHE A 268      -2.652 -15.802   1.329  1.00 89.82           C
ATOM   4080  HE1 PHE A 268      -2.256 -16.611   1.942  1.00 89.82           H
ATOM   4081  CE2 PHE A 268      -4.466 -14.775   0.231  1.00 89.82           C
ATOM   4082  HE2 PHE A 268      -5.523 -14.761  -0.035  1.00 89.82           H
ATOM   4083  CZ  PHE A 268      -3.971 -15.784   0.997  1.00 89.82           C
ATOM   4084  HZ  PHE A 268      -4.631 -16.579   1.345  1.00 89.82           H
ATOM   4085  HN  PHE A 268      -0.052 -10.734  -0.971  1.00 89.82           H
ATOM   4086  N   PRO A 269       0.242 -12.074   2.098  1.00 93.65           N
ATOM   4087  CA  PRO A 269       0.706 -12.428   3.442  1.00 93.65           C
ATOM   4088  C   PRO A 269       0.438 -11.325   4.453  1.00 93.65           C
ATOM   4089  O   PRO A 269      -0.011 -11.594   5.567  1.00 93.65           O
ATOM   4090  HA  PRO A 269       0.157 -13.293   3.812  1.00 93.65           H
ATOM   4091  CB  PRO A 269       2.204 -12.675   3.255  1.00 93.65           C
ATOM   4092 1HB  PRO A 269       2.786 -11.771   3.436  1.00 93.65           H
ATOM   4093 2HB  PRO A 269       2.575 -13.433   3.944  1.00 93.65           H
ATOM   4094  CG  PRO A 269       2.309 -13.132   1.805  1.00 93.65           C
ATOM   4095 1HG  PRO A 269       3.319 -13.011   1.414  1.00 93.65           H
ATOM   4096 2HG  PRO A 269       2.062 -14.188   1.695  1.00 93.65           H
ATOM   4097  CD  PRO A 269       1.309 -12.234   1.094  1.00 93.65           C
ATOM   4098 1HD  PRO A 269       1.749 -11.275   0.821  1.00 93.65           H
ATOM   4099 2HD  PRO A 269       0.943 -12.687   0.172  1.00 93.65           H
ATOM   4100  N   TYR A 270       0.723 -10.100   4.035  1.00 90.89           N
ATOM   4101  CA  TYR A 270       0.580  -8.956   4.919  1.00 90.89           C
ATOM   4102  C   TYR A 270      -0.877  -8.774   5.348  1.00 90.89           C
ATOM   4103  O   TYR A 270      -1.160  -8.575   6.529  1.00 90.89           O
ATOM   4104  HA  TYR A 270       1.192  -9.134   5.803  1.00 90.89           H
ATOM   4105  CB  TYR A 270       1.015  -7.736   4.103  1.00 90.89           C
ATOM   4106 1HB  TYR A 270       2.075  -7.828   3.869  1.00 90.89           H
ATOM   4107 2HB  TYR A 270       0.477  -7.736   3.155  1.00 90.89           H
ATOM   4108  CG  TYR A 270       0.777  -6.399   4.808  1.00 90.89           C
ATOM   4109  CD1 TYR A 270      -0.030  -5.445   4.223  1.00 90.89           C
ATOM   4110  HD1 TYR A 270      -0.499  -5.644   3.259  1.00 90.89           H
ATOM   4111  CD2 TYR A 270       1.370  -6.148   6.028  1.00 90.89           C
ATOM   4112  HD2 TYR A 270       2.008  -6.902   6.490  1.00 90.89           H
ATOM   4113  CE1 TYR A 270      -0.254  -4.187   4.887  1.00 90.89           C
ATOM   4114  HE1 TYR A 270      -0.889  -3.424   4.436  1.00 90.89           H
ATOM   4115  CE2 TYR A 270       1.147  -4.889   6.692  1.00 90.89           C
ATOM   4116  HE2 TYR A 270       1.609  -4.678   7.656  1.00 90.89           H
ATOM   4117  CZ  TYR A 270       0.346  -3.971   6.088  1.00 90.89           C
ATOM   4118  OH  TYR A 270       0.134  -2.782   6.715  1.00 90.89           O
ATOM   4119  HH  TYR A 270       0.429  -2.841   7.668  1.00 90.89           H
ATOM   4120  HN  TYR A 270       1.046  -9.885   3.114  1.00 90.89           H
ATOM   4121  N   ASN A 271      -1.764  -8.849   4.366  1.00 89.09           N
ATOM   4122  CA  ASN A 271      -3.173  -8.588   4.609  1.00 89.09           C
ATOM   4123  C   ASN A 271      -3.767  -9.738   5.424  1.00 89.09           C
ATOM   4124  O   ASN A 271      -4.773  -9.562   6.110  1.00 89.09           O
ATOM   4125  HA  ASN A 271      -3.200  -7.639   5.144  1.00 89.09           H
ATOM   4126  CB  ASN A 271      -3.949  -8.490   3.294  1.00 89.09           C
ATOM   4127 1HB  ASN A 271      -3.633  -9.287   2.621  1.00 89.09           H
ATOM   4128 2HB  ASN A 271      -5.012  -8.636   3.483  1.00 89.09           H
ATOM   4129  CG  ASN A 271      -3.726  -7.132   2.625  1.00 89.09           C
ATOM   4130  OD1 ASN A 271      -4.303  -6.125   3.001  1.00 89.09           O
ATOM   4131  ND2 ASN A 271      -2.860  -7.161   1.616  1.00 89.09           N
ATOM   4132 1HD2 ASN A 271      -2.422  -8.022   1.359  1.00 89.09           H
ATOM   4133 2HD2 ASN A 271      -2.648  -6.322   1.115  1.00 89.09           H
ATOM   4134  HN  ASN A 271      -1.534  -9.083   3.422  1.00 89.09           H
ATOM   4135  N   CYS A 272      -3.120 -10.889   5.323  1.00 93.97           N
ATOM   4136  CA  CYS A 272      -3.485 -12.028   6.148  1.00 93.97           C
ATOM   4137  C   CYS A 272      -3.303 -11.636   7.616  1.00 93.97           C
ATOM   4138  O   CYS A 272      -4.185 -11.876   8.440  1.00 93.97           O
ATOM   4139  HA  CYS A 272      -4.531 -12.248   5.933  1.00 93.97           H
ATOM   4140  CB  CYS A 272      -2.673 -13.273   5.785  1.00 93.97           C
ATOM   4141 1HB  CYS A 272      -1.613 -13.024   5.733  1.00 93.97           H
ATOM   4142 2HB  CYS A 272      -2.785 -14.030   6.562  1.00 93.97           H
ATOM   4143  SG  CYS A 272      -3.237 -13.942   4.177  1.00 93.97           S
ATOM   4144  HG  CYS A 272      -2.666 -13.002   3.428  1.00 93.97           H
ATOM   4145  HN  CYS A 272      -2.360 -11.050   4.693  1.00 93.97           H
ATOM   4146  N   ILE A 273      -2.154 -11.041   7.898  1.00 92.88           N
ATOM   4147  CA  ILE A 273      -1.838 -10.629   9.255  1.00 92.88           C
ATOM   4148  C   ILE A 273      -2.768  -9.487   9.667  1.00 92.88           C
ATOM   4149  O   ILE A 273      -3.245  -9.448  10.800  1.00 92.88           O
ATOM   4150  HA  ILE A 273      -2.027 -11.482   9.907  1.00 92.88           H
ATOM   4151  CB  ILE A 273      -0.352 -10.286   9.378  1.00 92.88           C
ATOM   4152  HB  ILE A 273      -0.122  -9.499   8.661  1.00 92.88           H
ATOM   4153  CG1 ILE A 273       0.521 -11.492   9.021  1.00 92.88           C
ATOM   4154 1HG1 ILE A 273       0.333 -11.787   7.989  1.00 92.88           H
ATOM   4155 2HG1 ILE A 273       1.573 -11.216   9.087  1.00 92.88           H
ATOM   4156  CG2 ILE A 273      -0.029  -9.738  10.770  1.00 92.88           C
ATOM   4157 1HG2 ILE A 273      -0.612  -8.834  10.948  1.00 92.88           H
ATOM   4158 2HG2 ILE A 273      -0.279 -10.486  11.522  1.00 92.88           H
ATOM   4159 3HG2 ILE A 273       1.033  -9.502  10.830  1.00 92.88           H
ATOM   4160  CD1 ILE A 273       0.237 -12.670   9.955  1.00 92.88           C
ATOM   4161 1HD1 ILE A 273       0.449 -12.378  10.983  1.00 92.88           H
ATOM   4162 2HD1 ILE A 273      -0.811 -12.958   9.867  1.00 92.88           H
ATOM   4163 3HD1 ILE A 273       0.870 -13.513   9.679  1.00 92.88           H
ATOM   4164  HN  ILE A 273      -1.447 -10.839   7.220  1.00 92.88           H
ATOM   4165  N   LEU A 274      -3.000  -8.585   8.724  1.00 89.98           N
ATOM   4166  CA  LEU A 274      -3.877  -7.453   8.970  1.00 89.98           C
ATOM   4167  C   LEU A 274      -5.257  -7.965   9.389  1.00 89.98           C
ATOM   4168  O   LEU A 274      -5.897  -7.387  10.267  1.00 89.98           O
ATOM   4169  HA  LEU A 274      -3.453  -6.886   9.799  1.00 89.98           H
ATOM   4170  CB  LEU A 274      -3.908  -6.525   7.755  1.00 89.98           C
ATOM   4171 1HB  LEU A 274      -4.002  -7.137   6.857  1.00 89.98           H
ATOM   4172 2HB  LEU A 274      -4.805  -5.909   7.816  1.00 89.98           H
ATOM   4173  CG  LEU A 274      -2.699  -5.602   7.584  1.00 89.98           C
ATOM   4174  HG  LEU A 274      -1.811  -6.222   7.465  1.00 89.98           H
ATOM   4175  CD1 LEU A 274      -2.832  -4.753   6.318  1.00 89.98           C
ATOM   4176 1HD1 LEU A 274      -2.898  -5.406   5.448  1.00 89.98           H
ATOM   4177 2HD1 LEU A 274      -3.732  -4.142   6.383  1.00 89.98           H
ATOM   4178 3HD1 LEU A 274      -1.960  -4.107   6.222  1.00 89.98           H
ATOM   4179  CD2 LEU A 274      -2.486  -4.742   8.831  1.00 89.98           C
ATOM   4180 1HD2 LEU A 274      -3.371  -4.131   9.007  1.00 89.98           H
ATOM   4181 2HD2 LEU A 274      -2.314  -5.388   9.693  1.00 89.98           H
ATOM   4182 3HD2 LEU A 274      -1.621  -4.096   8.684  1.00 89.98           H
ATOM   4183  HN  LEU A 274      -2.600  -8.619   7.808  1.00 89.98           H
ATOM   4184  N   LEU A 275      -5.675  -9.042   8.742  1.00 91.79           N
ATOM   4185  CA  LEU A 275      -6.978  -9.623   9.018  1.00 91.79           C
ATOM   4186  C   LEU A 275      -7.020 -10.103  10.470  1.00 91.79           C
ATOM   4187  O   LEU A 275      -7.977  -9.825  11.191  1.00 91.79           O
ATOM   4188  HA  LEU A 275      -7.720  -8.834   8.893  1.00 91.79           H
ATOM   4189  CB  LEU A 275      -7.304 -10.716   7.999  1.00 91.79           C
ATOM   4190 1HB  LEU A 275      -7.243 -10.284   7.000  1.00 91.79           H
ATOM   4191 2HB  LEU A 275      -6.534 -11.485   8.061  1.00 91.79           H
ATOM   4192  CG  LEU A 275      -8.670 -11.389   8.151  1.00 91.79           C
ATOM   4193  HG  LEU A 275      -8.741 -11.792   9.161  1.00 91.79           H
ATOM   4194  CD1 LEU A 275      -9.803 -10.374   7.987  1.00 91.79           C
ATOM   4195 1HD1 LEU A 275      -9.708  -9.598   8.748  1.00 91.79           H
ATOM   4196 2HD1 LEU A 275      -9.744  -9.921   6.998  1.00 91.79           H
ATOM   4197 3HD1 LEU A 275     -10.762 -10.878   8.100  1.00 91.79           H
ATOM   4198  CD2 LEU A 275      -8.812 -12.567   7.184  1.00 91.79           C
ATOM   4199 1HD2 LEU A 275      -8.710 -12.210   6.159  1.00 91.79           H
ATOM   4200 2HD2 LEU A 275      -8.034 -13.302   7.391  1.00 91.79           H
ATOM   4201 3HD2 LEU A 275      -9.791 -13.027   7.313  1.00 91.79           H
ATOM   4202  HN  LEU A 275      -5.141  -9.516   8.041  1.00 91.79           H
ATOM   4203  N   VAL A 276      -5.972 -10.815  10.855  1.00 93.90           N
ATOM   4204  CA  VAL A 276      -5.883 -11.347  12.204  1.00 93.90           C
ATOM   4205  C   VAL A 276      -5.958 -10.195  13.208  1.00 93.90           C
ATOM   4206  O   VAL A 276      -6.697 -10.269  14.189  1.00 93.90           O
ATOM   4207  HA  VAL A 276      -6.742 -12.002  12.357  1.00 93.90           H
ATOM   4208  CB  VAL A 276      -4.614 -12.189  12.353  1.00 93.90           C
ATOM   4209  HB  VAL A 276      -3.766 -11.570  12.059  1.00 93.90           H
ATOM   4210  CG1 VAL A 276      -4.404 -12.612  13.808  1.00 93.90           C
ATOM   4211 1HG1 VAL A 276      -4.311 -11.726  14.435  1.00 93.90           H
ATOM   4212 2HG1 VAL A 276      -5.257 -13.205  14.140  1.00 93.90           H
ATOM   4213 3HG1 VAL A 276      -3.495 -13.209  13.885  1.00 93.90           H
ATOM   4214  CG2 VAL A 276      -4.652 -13.406  11.427  1.00 93.90           C
ATOM   4215 1HG2 VAL A 276      -5.513 -14.026  11.677  1.00 93.90           H
ATOM   4216 2HG2 VAL A 276      -4.731 -13.073  10.392  1.00 93.90           H
ATOM   4217 3HG2 VAL A 276      -3.738 -13.986  11.553  1.00 93.90           H
ATOM   4218  HN  VAL A 276      -5.194 -11.029  10.264  1.00 93.90           H
ATOM   4219  N   GLN A 277      -5.183  -9.158  12.928  1.00 90.49           N
ATOM   4220  CA  GLN A 277      -5.129  -8.005  13.811  1.00 90.49           C
ATOM   4221  C   GLN A 277      -6.504  -7.341  13.903  1.00 90.49           C
ATOM   4222  O   GLN A 277      -6.885  -6.836  14.958  1.00 90.49           O
ATOM   4223  HA  GLN A 277      -4.843  -8.400  14.786  1.00 90.49           H
ATOM   4224  CB  GLN A 277      -4.068  -7.006  13.344  1.00 90.49           C
ATOM   4225 1HB  GLN A 277      -4.186  -6.818  12.276  1.00 90.49           H
ATOM   4226 2HB  GLN A 277      -4.212  -6.053  13.853  1.00 90.49           H
ATOM   4227  CG  GLN A 277      -2.659  -7.532  13.622  1.00 90.49           C
ATOM   4228 1HG  GLN A 277      -2.547  -7.737  14.687  1.00 90.49           H
ATOM   4229 2HG  GLN A 277      -2.509  -8.476  13.099  1.00 90.49           H
ATOM   4230  CD  GLN A 277      -1.599  -6.522  13.178  1.00 90.49           C
ATOM   4231  OE1 GLN A 277      -1.823  -5.686  12.318  1.00 90.49           O
ATOM   4232  NE2 GLN A 277      -0.436  -6.645  13.811  1.00 90.49           N
ATOM   4233 1HE2 GLN A 277      -0.318  -7.353  14.507  1.00 90.49           H
ATOM   4234 2HE2 GLN A 277       0.321  -6.030  13.590  1.00 90.49           H
ATOM   4235  HN  GLN A 277      -4.601  -9.097  12.118  1.00 90.49           H
ATOM   4236  N   THR A 278      -7.213  -7.364  12.783  1.00 90.88           N
ATOM   4237  CA  THR A 278      -8.518  -6.729  12.711  1.00 90.88           C
ATOM   4238  C   THR A 278      -9.522  -7.472  13.594  1.00 90.88           C
ATOM   4239  O   THR A 278     -10.296  -6.850  14.319  1.00 90.88           O
ATOM   4240  HA  THR A 278      -8.431  -5.717  13.107  1.00 90.88           H
ATOM   4241  CB  THR A 278      -8.932  -6.667  11.239  1.00 90.88           C
ATOM   4242  HB  THR A 278      -9.072  -7.668  10.832  1.00 90.88           H
ATOM   4243  OG1 THR A 278      -7.909  -5.889  10.623  1.00 90.88           O
ATOM   4244  HG1 THR A 278      -7.010  -6.245  10.876  1.00 90.88           H
ATOM   4245  CG2 THR A 278     -10.205  -5.846  11.023  1.00 90.88           C
ATOM   4246 1HG2 THR A 278     -10.043  -4.826  11.370  1.00 90.88           H
ATOM   4247 2HG2 THR A 278     -11.026  -6.294  11.584  1.00 90.88           H
ATOM   4248 3HG2 THR A 278     -10.455  -5.835   9.962  1.00 90.88           H
ATOM   4249  HN  THR A 278      -6.909  -7.804  11.938  1.00 90.88           H
ATOM   4250  N   ILE A 279      -9.477  -8.793  13.504  1.00 91.65           N
ATOM   4251  CA  ILE A 279     -10.375  -9.628  14.283  1.00 91.65           C
ATOM   4252  C   ILE A 279     -10.046  -9.474  15.770  1.00 91.65           C
ATOM   4253  O   ILE A 279     -10.947  -9.358  16.600  1.00 91.65           O
ATOM   4254  HA  ILE A 279     -11.388  -9.264  14.115  1.00 91.65           H
ATOM   4255  CB  ILE A 279     -10.326 -11.075  13.789  1.00 91.65           C
ATOM   4256  HB  ILE A 279      -9.286 -11.401  13.790  1.00 91.65           H
ATOM   4257  CG1 ILE A 279     -10.832 -11.181  12.349  1.00 91.65           C
ATOM   4258 1HG1 ILE A 279     -11.913 -11.049  12.330  1.00 91.65           H
ATOM   4259 2HG1 ILE A 279     -10.402 -10.378  11.750  1.00 91.65           H
ATOM   4260  CG2 ILE A 279     -11.091 -12.003  14.735  1.00 91.65           C
ATOM   4261 1HG2 ILE A 279     -10.644 -11.958  15.729  1.00 91.65           H
ATOM   4262 2HG2 ILE A 279     -12.132 -11.688  14.790  1.00 91.65           H
ATOM   4263 3HG2 ILE A 279     -11.040 -13.026  14.360  1.00 91.65           H
ATOM   4264  CD1 ILE A 279     -10.465 -12.534  11.737  1.00 91.65           C
ATOM   4265 1HD1 ILE A 279      -9.382 -12.651  11.737  1.00 91.65           H
ATOM   4266 2HD1 ILE A 279     -10.917 -13.333  12.326  1.00 91.65           H
ATOM   4267 3HD1 ILE A 279     -10.837 -12.582  10.714  1.00 91.65           H
ATOM   4268  HN  ILE A 279      -8.843  -9.292  12.913  1.00 91.65           H
ATOM   4269  N   ASP A 280      -8.753  -9.477  16.060  1.00 91.08           N
ATOM   4270  CA  ASP A 280      -8.296  -9.392  17.437  1.00 91.08           C
ATOM   4271  C   ASP A 280      -8.703  -8.039  18.023  1.00 91.08           C
ATOM   4272  O   ASP A 280      -9.018  -7.940  19.208  1.00 91.08           O
ATOM   4273  HA  ASP A 280      -8.772 -10.228  17.949  1.00 91.08           H
ATOM   4274  CB  ASP A 280      -6.772  -9.504  17.519  1.00 91.08           C
ATOM   4275 1HB  ASP A 280      -6.442 -10.405  17.002  1.00 91.08           H
ATOM   4276 2HB  ASP A 280      -6.314  -8.657  17.007  1.00 91.08           H
ATOM   4277  CG  ASP A 280      -6.302  -9.543  18.974  1.00 91.08           C
ATOM   4278  OD1 ASP A 280      -6.885 -10.343  19.737  1.00 91.08           O
ATOM   4279  OD2 ASP A 280      -5.372  -8.771  19.291  1.00 91.08           O
ATOM   4280  HN  ASP A 280      -8.027  -9.536  15.376  1.00 91.08           H
ATOM   4281  N   ALA A 281      -8.683  -7.029  17.165  1.00 90.25           N
ATOM   4282  CA  ALA A 281      -9.055  -5.687  17.581  1.00 90.25           C
ATOM   4283  C   ALA A 281     -10.502  -5.694  18.076  1.00 90.25           C
ATOM   4284  O   ALA A 281     -10.876  -4.884  18.923  1.00 90.25           O
ATOM   4285  HA  ALA A 281      -8.399  -5.401  18.403  1.00 90.25           H
ATOM   4286  CB  ALA A 281      -8.841  -4.715  16.419  1.00 90.25           C
ATOM   4287 1HB  ALA A 281      -7.791  -4.726  16.124  1.00 90.25           H
ATOM   4288 2HB  ALA A 281      -9.459  -5.017  15.573  1.00 90.25           H
ATOM   4289 3HB  ALA A 281      -9.120  -3.708  16.731  1.00 90.25           H
ATOM   4290  HN  ALA A 281      -8.420  -7.116  16.204  1.00 90.25           H
ATOM   4291  N   TYR A 282     -11.278  -6.617  17.527  1.00 77.79           N
ATOM   4292  CA  TYR A 282     -12.684  -6.719  17.878  1.00 77.79           C
ATOM   4293  C   TYR A 282     -12.898  -7.742  18.995  1.00 77.79           C
ATOM   4294  O   TYR A 282     -13.587  -7.462  19.975  1.00 77.79           O
ATOM   4295  HA  TYR A 282     -13.016  -5.740  18.224  1.00 77.79           H
ATOM   4296  CB  TYR A 282     -13.400  -7.203  16.615  1.00 77.79           C
ATOM   4297 1HB  TYR A 282     -13.158  -6.530  15.792  1.00 77.79           H
ATOM   4298 2HB  TYR A 282     -13.016  -8.186  16.346  1.00 77.79           H
ATOM   4299  CG  TYR A 282     -14.921  -7.286  16.756  1.00 77.79           C
ATOM   4300  CD1 TYR A 282     -15.530  -8.509  16.953  1.00 77.79           C
ATOM   4301  HD1 TYR A 282     -14.926  -9.415  17.009  1.00 77.79           H
ATOM   4302  CD2 TYR A 282     -15.685  -6.139  16.686  1.00 77.79           C
ATOM   4303  HD2 TYR A 282     -15.204  -5.173  16.530  1.00 77.79           H
ATOM   4304  CE1 TYR A 282     -16.961  -8.588  17.086  1.00 77.79           C
ATOM   4305  HE1 TYR A 282     -17.455  -9.548  17.242  1.00 77.79           H
ATOM   4306  CE2 TYR A 282     -17.117  -6.218  16.818  1.00 77.79           C
ATOM   4307  HE2 TYR A 282     -17.732  -5.320  16.765  1.00 77.79           H
ATOM   4308  CZ  TYR A 282     -17.684  -7.439  17.012  1.00 77.79           C
ATOM   4309  OH  TYR A 282     -19.036  -7.513  17.137  1.00 77.79           O
ATOM   4310  HH  TYR A 282     -19.313  -8.460  17.303  1.00 77.79           H
ATOM   4311  HN  TYR A 282     -10.961  -7.286  16.854  1.00 77.79           H
ATOM   4312  N   ALA A 283     -12.294  -8.907  18.810  1.00 88.08           N
ATOM   4313  CA  ALA A 283     -12.622 -10.059  19.633  1.00 88.08           C
ATOM   4314  C   ALA A 283     -11.642 -10.137  20.806  1.00 88.08           C
ATOM   4315  O   ALA A 283     -11.927 -10.779  21.816  1.00 88.08           O
ATOM   4316  HA  ALA A 283     -13.630  -9.913  20.022  1.00 88.08           H
ATOM   4317  CB  ALA A 283     -12.604 -11.323  18.772  1.00 88.08           C
ATOM   4318 1HB  ALA A 283     -13.337 -11.228  17.972  1.00 88.08           H
ATOM   4319 2HB  ALA A 283     -11.611 -11.455  18.342  1.00 88.08           H
ATOM   4320 3HB  ALA A 283     -12.850 -12.187  19.390  1.00 88.08           H
ATOM   4321  HN  ALA A 283     -11.594  -9.070  18.115  1.00 88.08           H
ATOM   4322  N   MET A 284     -10.507  -9.476  20.633  1.00 81.50           N
ATOM   4323  CA  MET A 284      -9.480  -9.470  21.660  1.00 81.50           C
ATOM   4324  C   MET A 284      -9.202 -10.888  22.165  1.00 81.50           C
ATOM   4325  O   MET A 284      -9.109 -11.114  23.370  1.00 81.50           O
ATOM   4326  HA  MET A 284      -8.588  -9.066  21.182  1.00 81.50           H
ATOM   4327  CB  MET A 284      -9.931  -8.592  22.829  1.00 81.50           C
ATOM   4328 1HB  MET A 284     -10.821  -9.021  23.289  1.00 81.50           H
ATOM   4329 2HB  MET A 284      -9.155  -8.572  23.594  1.00 81.50           H
ATOM   4330  CG  MET A 284     -10.230  -7.166  22.360  1.00 81.50           C
ATOM   4331 1HG  MET A 284      -9.330  -6.717  21.939  1.00 81.50           H
ATOM   4332 2HG  MET A 284     -10.978  -7.185  21.567  1.00 81.50           H
ATOM   4333  SD  MET A 284     -10.818  -6.184  23.729  1.00 81.50           S
ATOM   4334  CE  MET A 284     -11.174  -4.653  22.882  1.00 81.50           C
ATOM   4335 1HE  MET A 284     -10.262  -4.272  22.422  1.00 81.50           H
ATOM   4336 2HE  MET A 284     -11.923  -4.831  22.111  1.00 81.50           H
ATOM   4337 3HE  MET A 284     -11.554  -3.923  23.596  1.00 81.50           H
ATOM   4338  HN  MET A 284     -10.285  -8.951  19.811  1.00 81.50           H
ATOM   4339  N   PHE A 285      -9.076 -11.805  21.217  1.00 84.81           N
ATOM   4340  CA  PHE A 285      -8.988 -13.217  21.549  1.00 84.81           C
ATOM   4341  C   PHE A 285      -7.542 -13.623  21.837  1.00 84.81           C
ATOM   4342  O   PHE A 285      -7.292 -14.699  22.379  1.00 84.81           O
ATOM   4343  HA  PHE A 285      -9.594 -13.378  22.440  1.00 84.81           H
ATOM   4344  CB  PHE A 285      -9.491 -13.994  20.331  1.00 84.81           C
ATOM   4345 1HB  PHE A 285      -9.620 -15.040  20.608  1.00 84.81           H
ATOM   4346 2HB  PHE A 285     -10.473 -13.615  20.050  1.00 84.81           H
ATOM   4347  CG  PHE A 285      -8.564 -13.915  19.116  1.00 84.81           C
ATOM   4348  CD1 PHE A 285      -8.731 -12.927  18.196  1.00 84.81           C
ATOM   4349  HD1 PHE A 285      -9.525 -12.191  18.325  1.00 84.81           H
ATOM   4350  CD2 PHE A 285      -7.573 -14.832  18.955  1.00 84.81           C
ATOM   4351  HD2 PHE A 285      -7.439 -15.625  19.692  1.00 84.81           H
ATOM   4352  CE1 PHE A 285      -7.871 -12.853  17.069  1.00 84.81           C
ATOM   4353  HE1 PHE A 285      -8.005 -12.061  16.332  1.00 84.81           H
ATOM   4354  CE2 PHE A 285      -6.713 -14.759  17.828  1.00 84.81           C
ATOM   4355  HE2 PHE A 285      -5.918 -15.494  17.700  1.00 84.81           H
ATOM   4356  CZ  PHE A 285      -6.880 -13.771  16.909  1.00 84.81           C
ATOM   4357  HZ  PHE A 285      -6.219 -13.714  16.043  1.00 84.81           H
ATOM   4358  HN  PHE A 285      -9.034 -11.597  20.240  1.00 84.81           H
ATOM   4359  N   ILE A 286      -6.627 -12.741  21.462  1.00 86.35           N
ATOM   4360  CA  ILE A 286      -5.214 -12.978  21.707  1.00 86.35           C
ATOM   4361  C   ILE A 286      -4.860 -12.510  23.120  1.00 86.35           C
ATOM   4362  O   ILE A 286      -4.687 -11.315  23.357  1.00 86.35           O
ATOM   4363  HA  ILE A 286      -5.049 -14.054  21.648  1.00 86.35           H
ATOM   4364  CB  ILE A 286      -4.365 -12.329  20.613  1.00 86.35           C
ATOM   4365  HB  ILE A 286      -4.560 -11.257  20.620  1.00 86.35           H
ATOM   4366  CG1 ILE A 286      -4.759 -12.851  19.230  1.00 86.35           C
ATOM   4367 1HG1 ILE A 286      -4.552 -13.920  19.169  1.00 86.35           H
ATOM   4368 2HG1 ILE A 286      -5.831 -12.725  19.082  1.00 86.35           H
ATOM   4369  CG2 ILE A 286      -2.872 -12.518  20.893  1.00 86.35           C
ATOM   4370 1HG2 ILE A 286      -2.621 -12.058  21.849  1.00 86.35           H
ATOM   4371 2HG2 ILE A 286      -2.641 -13.582  20.930  1.00 86.35           H
ATOM   4372 3HG2 ILE A 286      -2.291 -12.046  20.100  1.00 86.35           H
ATOM   4373  CD1 ILE A 286      -3.996 -12.114  18.128  1.00 86.35           C
ATOM   4374 1HD1 ILE A 286      -4.224 -11.050  18.177  1.00 86.35           H
ATOM   4375 2HD1 ILE A 286      -2.925 -12.263  18.265  1.00 86.35           H
ATOM   4376 3HD1 ILE A 286      -4.295 -12.505  17.155  1.00 86.35           H
ATOM   4377  HN  ILE A 286      -6.837 -11.880  21.000  1.00 86.35           H
ATOM   4378  N   SER A 287      -4.763 -13.475  24.022  1.00 84.94           N
ATOM   4379  CA  SER A 287      -4.445 -13.176  25.408  1.00 84.94           C
ATOM   4380  C   SER A 287      -3.017 -13.622  25.725  1.00 84.94           C
ATOM   4381  O   SER A 287      -2.452 -13.228  26.745  1.00 84.94           O
ATOM   4382  HA  SER A 287      -4.537 -12.093  25.497  1.00 84.94           H
ATOM   4383  CB  SER A 287      -5.436 -13.851  26.359  1.00 84.94           C
ATOM   4384 1HB  SER A 287      -5.151 -13.638  27.389  1.00 84.94           H
ATOM   4385 2HB  SER A 287      -6.429 -13.428  26.209  1.00 84.94           H
ATOM   4386  OG  SER A 287      -5.487 -15.262  26.163  1.00 84.94           O
ATOM   4387  HG  SER A 287      -6.168 -15.667  26.772  1.00 84.94           H
ATOM   4388  HN  SER A 287      -4.898 -14.446  23.820  1.00 84.94           H
ATOM   4389  N   ASN A 288      -2.473 -14.437  24.833  1.00 85.85           N
ATOM   4390  CA  ASN A 288      -1.156 -15.011  25.048  1.00 85.85           C
ATOM   4391  C   ASN A 288      -0.094 -14.067  24.480  1.00 85.85           C
ATOM   4392  O   ASN A 288      -0.118 -13.742  23.294  1.00 85.85           O
ATOM   4393  HA  ASN A 288      -1.070 -15.133  26.128  1.00 85.85           H
ATOM   4394  CB  ASN A 288      -1.019 -16.358  24.337  1.00 85.85           C
ATOM   4395 1HB  ASN A 288      -1.865 -16.996  24.594  1.00 85.85           H
ATOM   4396 2HB  ASN A 288      -1.049 -16.209  23.258  1.00 85.85           H
ATOM   4397  CG  ASN A 288       0.287 -17.053  24.726  1.00 85.85           C
ATOM   4398  OD1 ASN A 288       1.313 -16.429  24.940  1.00 85.85           O
ATOM   4399  ND2 ASN A 288       0.193 -18.378  24.804  1.00 85.85           N
ATOM   4400 1HD2 ASN A 288      -0.679 -18.829  24.615  1.00 85.85           H
ATOM   4401 2HD2 ASN A 288       0.995 -18.922  25.051  1.00 85.85           H
ATOM   4402  HN  ASN A 288      -2.916 -14.705  23.978  1.00 85.85           H
ATOM   4403  N   CYS A 289       0.812 -13.653  25.354  1.00 90.40           N
ATOM   4404  CA  CYS A 289       1.819 -12.674  24.981  1.00 90.40           C
ATOM   4405  C   CYS A 289       2.710 -13.288  23.900  1.00 90.40           C
ATOM   4406  O   CYS A 289       3.123 -12.602  22.967  1.00 90.40           O
ATOM   4407  HA  CYS A 289       1.283 -11.806  24.595  1.00 90.40           H
ATOM   4408  CB  CYS A 289       2.630 -12.207  26.192  1.00 90.40           C
ATOM   4409 1HB  CYS A 289       1.962 -11.810  26.956  1.00 90.40           H
ATOM   4410 2HB  CYS A 289       3.156 -13.052  26.635  1.00 90.40           H
ATOM   4411  SG  CYS A 289       3.830 -10.922  25.683  1.00 90.40           S
ATOM   4412  HN  CYS A 289       0.865 -13.975  26.299  1.00 90.40           H
ATOM   4413  N   ALA A 290       2.979 -14.575  24.061  1.00 92.62           N
ATOM   4414  CA  ALA A 290       3.878 -15.271  23.156  1.00 92.62           C
ATOM   4415  C   ALA A 290       3.303 -15.225  21.739  1.00 92.62           C
ATOM   4416  O   ALA A 290       4.029 -14.975  20.778  1.00 92.62           O
ATOM   4417  HA  ALA A 290       4.833 -14.747  23.168  1.00 92.62           H
ATOM   4418  CB  ALA A 290       4.095 -16.702  23.651  1.00 92.62           C
ATOM   4419 1HB  ALA A 290       4.532 -16.679  24.650  1.00 92.62           H
ATOM   4420 2HB  ALA A 290       3.138 -17.224  23.686  1.00 92.62           H
ATOM   4421 3HB  ALA A 290       4.769 -17.224  22.972  1.00 92.62           H
ATOM   4422  HN  ALA A 290       2.597 -15.139  24.793  1.00 92.62           H
ATOM   4423  N   VAL A 291       2.003 -15.471  21.654  1.00 92.75           N
ATOM   4424  CA  VAL A 291       1.322 -15.459  20.370  1.00 92.75           C
ATOM   4425  C   VAL A 291       1.352 -14.041  19.796  1.00 92.75           C
ATOM   4426  O   VAL A 291       1.614 -13.854  18.608  1.00 92.75           O
ATOM   4427  HA  VAL A 291       1.870 -16.121  19.700  1.00 92.75           H
ATOM   4428  CB  VAL A 291      -0.096 -16.011  20.526  1.00 92.75           C
ATOM   4429  HB  VAL A 291      -0.616 -15.398  21.263  1.00 92.75           H
ATOM   4430  CG1 VAL A 291      -0.869 -15.916  19.209  1.00 92.75           C
ATOM   4431 1HG1 VAL A 291      -0.932 -14.873  18.898  1.00 92.75           H
ATOM   4432 2HG1 VAL A 291      -0.352 -16.493  18.442  1.00 92.75           H
ATOM   4433 3HG1 VAL A 291      -1.874 -16.315  19.347  1.00 92.75           H
ATOM   4434  CG2 VAL A 291      -0.071 -17.450  21.044  1.00 92.75           C
ATOM   4435 1HG2 VAL A 291       0.474 -18.080  20.341  1.00 92.75           H
ATOM   4436 2HG2 VAL A 291       0.423 -17.478  22.015  1.00 92.75           H
ATOM   4437 3HG2 VAL A 291      -1.092 -17.818  21.146  1.00 92.75           H
ATOM   4438  HN  VAL A 291       1.420 -15.676  22.440  1.00 92.75           H
ATOM   4439  N   SER A 292       1.081 -13.079  20.665  1.00 93.08           N
ATOM   4440  CA  SER A 292       1.034 -11.687  20.249  1.00 93.08           C
ATOM   4441  C   SER A 292       2.397 -11.259  19.701  1.00 93.08           C
ATOM   4442  O   SER A 292       2.471 -10.539  18.706  1.00 93.08           O
ATOM   4443  HA  SER A 292       0.276 -11.644  19.467  1.00 93.08           H
ATOM   4444  CB  SER A 292       0.620 -10.780  21.410  1.00 93.08           C
ATOM   4445 1HB  SER A 292      -0.339 -11.113  21.806  1.00 93.08           H
ATOM   4446 2HB  SER A 292       1.347 -10.869  22.217  1.00 93.08           H
ATOM   4447  OG  SER A 292       0.520  -9.415  21.011  1.00 93.08           O
ATOM   4448  HG  SER A 292      -0.309  -9.278  20.468  1.00 93.08           H
ATOM   4449  HN  SER A 292       0.895 -13.237  21.634  1.00 93.08           H
ATOM   4450  N   THR A 293       3.441 -11.719  20.374  1.00 89.57           N
ATOM   4451  CA  THR A 293       4.796 -11.360  19.991  1.00 89.57           C
ATOM   4452  C   THR A 293       5.113 -11.892  18.592  1.00 89.57           C
ATOM   4453  O   THR A 293       5.664 -11.173  17.760  1.00 89.57           O
ATOM   4454  HA  THR A 293       4.862 -10.273  19.941  1.00 89.57           H
ATOM   4455  CB  THR A 293       5.747 -11.881  21.070  1.00 89.57           C
ATOM   4456  HB  THR A 293       5.674 -12.965  21.163  1.00 89.57           H
ATOM   4457  OG1 THR A 293       5.391 -11.139  22.234  1.00 89.57           O
ATOM   4458  HG1 THR A 293       4.692 -11.631  22.753  1.00 89.57           H
ATOM   4459  CG2 THR A 293       7.202 -11.488  20.808  1.00 89.57           C
ATOM   4460 1HG2 THR A 293       7.286 -10.402  20.783  1.00 89.57           H
ATOM   4461 2HG2 THR A 293       7.522 -11.900  19.851  1.00 89.57           H
ATOM   4462 3HG2 THR A 293       7.834 -11.883  21.603  1.00 89.57           H
ATOM   4463  HN  THR A 293       3.373 -12.325  21.166  1.00 89.57           H
ATOM   4464  N   ASN A 294       4.753 -13.149  18.377  1.00 91.47           N
ATOM   4465  CA  ASN A 294       5.050 -13.807  17.116  1.00 91.47           C
ATOM   4466  C   ASN A 294       4.278 -13.116  15.990  1.00 91.47           C
ATOM   4467  O   ASN A 294       4.787 -12.976  14.879  1.00 91.47           O
ATOM   4468  HA  ASN A 294       6.130 -13.720  16.995  1.00 91.47           H
ATOM   4469  CB  ASN A 294       4.626 -15.277  17.148  1.00 91.47           C
ATOM   4470 1HB  ASN A 294       3.613 -15.358  17.542  1.00 91.47           H
ATOM   4471 2HB  ASN A 294       4.606 -15.675  16.134  1.00 91.47           H
ATOM   4472  CG  ASN A 294       5.582 -16.105  18.009  1.00 91.47           C
ATOM   4473  OD1 ASN A 294       6.708 -15.720  18.277  1.00 91.47           O
ATOM   4474  ND2 ASN A 294       5.072 -17.261  18.425  1.00 91.47           N
ATOM   4475 1HD2 ASN A 294       4.140 -17.517  18.169  1.00 91.47           H
ATOM   4476 2HD2 ASN A 294       5.620 -17.873  18.994  1.00 91.47           H
ATOM   4477  HN  ASN A 294       4.267 -13.714  19.044  1.00 91.47           H
ATOM   4478  N   ILE A 295       3.062 -12.704  16.317  1.00 91.72           N
ATOM   4479  CA  ILE A 295       2.212 -12.037  15.345  1.00 91.72           C
ATOM   4480  C   ILE A 295       2.865 -10.720  14.921  1.00 91.72           C
ATOM   4481  O   ILE A 295       2.871 -10.378  13.740  1.00 91.72           O
ATOM   4482  HA  ILE A 295       2.144 -12.685  14.471  1.00 91.72           H
ATOM   4483  CB  ILE A 295       0.795 -11.871  15.897  1.00 91.72           C
ATOM   4484  HB  ILE A 295       0.869 -11.511  16.924  1.00 91.72           H
ATOM   4485  CG1 ILE A 295       0.062 -13.213  15.940  1.00 91.72           C
ATOM   4486 1HG1 ILE A 295      -0.145 -13.551  14.925  1.00 91.72           H
ATOM   4487 2HG1 ILE A 295       0.702 -13.966  16.402  1.00 91.72           H
ATOM   4488  CG2 ILE A 295       0.017 -10.818  15.105  1.00 91.72           C
ATOM   4489 1HG2 ILE A 295       0.533  -9.860  15.170  1.00 91.72           H
ATOM   4490 2HG2 ILE A 295      -0.048 -11.125  14.061  1.00 91.72           H
ATOM   4491 3HG2 ILE A 295      -0.986 -10.720  15.518  1.00 91.72           H
ATOM   4492  CD1 ILE A 295      -1.247 -13.098  16.723  1.00 91.72           C
ATOM   4493 1HD1 ILE A 295      -1.033 -12.784  17.745  1.00 91.72           H
ATOM   4494 2HD1 ILE A 295      -1.893 -12.363  16.245  1.00 91.72           H
ATOM   4495 3HD1 ILE A 295      -1.747 -14.067  16.738  1.00 91.72           H
ATOM   4496  HN  ILE A 295       2.658 -12.818  17.224  1.00 91.72           H
ATOM   4497  N   ASP A 296       3.400 -10.017  15.909  1.00 92.59           N
ATOM   4498  CA  ASP A 296       3.997  -8.715  15.663  1.00 92.59           C
ATOM   4499  C   ASP A 296       5.221  -8.882  14.761  1.00 92.59           C
ATOM   4500  O   ASP A 296       5.462  -8.061  13.877  1.00 92.59           O
ATOM   4501  HA  ASP A 296       3.211  -8.123  15.193  1.00 92.59           H
ATOM   4502  CB  ASP A 296       4.457  -8.065  16.969  1.00 92.59           C
ATOM   4503 1HB  ASP A 296       5.043  -8.778  17.548  1.00 92.59           H
ATOM   4504 2HB  ASP A 296       5.111  -7.221  16.748  1.00 92.59           H
ATOM   4505  CG  ASP A 296       3.261  -7.588  17.796  1.00 92.59           C
ATOM   4506  OD1 ASP A 296       2.179  -7.431  17.190  1.00 92.59           O
ATOM   4507  OD2 ASP A 296       3.456  -7.392  19.015  1.00 92.59           O
ATOM   4508  HN  ASP A 296       3.429 -10.322  16.861  1.00 92.59           H
ATOM   4509  N   ILE A 297       5.962  -9.951  15.015  1.00 91.69           N
ATOM   4510  CA  ILE A 297       7.138 -10.253  14.216  1.00 91.69           C
ATOM   4511  C   ILE A 297       6.707 -10.577  12.784  1.00 91.69           C
ATOM   4512  O   ILE A 297       7.300 -10.083  11.827  1.00 91.69           O
ATOM   4513  HA  ILE A 297       7.758  -9.358  14.195  1.00 91.69           H
ATOM   4514  CB  ILE A 297       7.962 -11.361  14.875  1.00 91.69           C
ATOM   4515  HB  ILE A 297       7.292 -12.182  15.128  1.00 91.69           H
ATOM   4516  CG1 ILE A 297       8.592 -10.872  16.181  1.00 91.69           C
ATOM   4517 1HG1 ILE A 297       9.353 -10.123  15.964  1.00 91.69           H
ATOM   4518 2HG1 ILE A 297       7.833 -10.387  16.795  1.00 91.69           H
ATOM   4519  CG2 ILE A 297       9.009 -11.915  13.906  1.00 91.69           C
ATOM   4520 1HG2 ILE A 297       8.511 -12.326  13.029  1.00 91.69           H
ATOM   4521 2HG2 ILE A 297       9.681 -11.113  13.600  1.00 91.69           H
ATOM   4522 3HG2 ILE A 297       9.581 -12.700  14.400  1.00 91.69           H
ATOM   4523  CD1 ILE A 297       9.217 -12.034  16.956  1.00 91.69           C
ATOM   4524 1HD1 ILE A 297       8.448 -12.769  17.192  1.00 91.69           H
ATOM   4525 2HD1 ILE A 297       9.992 -12.501  16.348  1.00 91.69           H
ATOM   4526 3HD1 ILE A 297       9.657 -11.658  17.880  1.00 91.69           H
ATOM   4527  HN  ILE A 297       5.771 -10.602  15.749  1.00 91.69           H
ATOM   4528  N   CYS A 298       5.677 -11.405  12.683  1.00 93.88           N
ATOM   4529  CA  CYS A 298       5.158 -11.798  11.384  1.00 93.88           C
ATOM   4530  C   CYS A 298       4.732 -10.535  10.634  1.00 93.88           C
ATOM   4531  O   CYS A 298       4.949 -10.421   9.428  1.00 93.88           O
ATOM   4532  HA  CYS A 298       5.971 -12.303  10.862  1.00 93.88           H
ATOM   4533  CB  CYS A 298       4.009 -12.800  11.513  1.00 93.88           C
ATOM   4534 1HB  CYS A 298       3.299 -12.456  12.266  1.00 93.88           H
ATOM   4535 2HB  CYS A 298       3.466 -12.867  10.571  1.00 93.88           H
ATOM   4536  SG  CYS A 298       4.661 -14.445  11.976  1.00 93.88           S
ATOM   4537  HG  CYS A 298       4.846 -14.165  13.263  1.00 93.88           H
ATOM   4538  HN  CYS A 298       5.201 -11.804  13.466  1.00 93.88           H
ATOM   4539  N   PHE A 299       4.135  -9.616  11.378  1.00 93.39           N
ATOM   4540  CA  PHE A 299       3.671  -8.368  10.797  1.00 93.39           C
ATOM   4541  C   PHE A 299       4.829  -7.592  10.167  1.00 93.39           C
ATOM   4542  O   PHE A 299       4.716  -7.104   9.044  1.00 93.39           O
ATOM   4543  HA  PHE A 299       2.943  -8.620  10.026  1.00 93.39           H
ATOM   4544  CB  PHE A 299       3.077  -7.537  11.937  1.00 93.39           C
ATOM   4545 1HB  PHE A 299       2.244  -8.086  12.377  1.00 93.39           H
ATOM   4546 2HB  PHE A 299       3.829  -7.420  12.717  1.00 93.39           H
ATOM   4547  CG  PHE A 299       2.588  -6.152  11.509  1.00 93.39           C
ATOM   4548  CD1 PHE A 299       3.376  -5.062  11.705  1.00 93.39           C
ATOM   4549  HD1 PHE A 299       4.356  -5.174  12.168  1.00 93.39           H
ATOM   4550  CD2 PHE A 299       1.364  -6.012  10.931  1.00 93.39           C
ATOM   4551  HD2 PHE A 299       0.732  -6.887  10.774  1.00 93.39           H
ATOM   4552  CE1 PHE A 299       2.921  -3.776  11.308  1.00 93.39           C
ATOM   4553  HE1 PHE A 299       3.553  -2.902  11.465  1.00 93.39           H
ATOM   4554  CE2 PHE A 299       0.910  -4.727  10.534  1.00 93.39           C
ATOM   4555  HE2 PHE A 299      -0.071  -4.615  10.071  1.00 93.39           H
ATOM   4556  CZ  PHE A 299       1.698  -3.636  10.730  1.00 93.39           C
ATOM   4557  HZ  PHE A 299       1.349  -2.650  10.425  1.00 93.39           H
ATOM   4558  HN  PHE A 299       3.967  -9.714  12.359  1.00 93.39           H
ATOM   4559  N   GLN A 300       5.917  -7.503  10.918  1.00 89.17           N
ATOM   4560  CA  GLN A 300       7.076  -6.748  10.470  1.00 89.17           C
ATOM   4561  C   GLN A 300       7.593  -7.307   9.143  1.00 89.17           C
ATOM   4562  O   GLN A 300       7.870  -6.551   8.213  1.00 89.17           O
ATOM   4563  HA  GLN A 300       6.719  -5.728  10.328  1.00 89.17           H
ATOM   4564  CB  GLN A 300       8.176  -6.751  11.533  1.00 89.17           C
ATOM   4565 1HB  GLN A 300       8.358  -7.772  11.870  1.00 89.17           H
ATOM   4566 2HB  GLN A 300       9.108  -6.389  11.098  1.00 89.17           H
ATOM   4567  CG  GLN A 300       7.789  -5.875  12.726  1.00 89.17           C
ATOM   4568 1HG  GLN A 300       7.575  -4.863  12.384  1.00 89.17           H
ATOM   4569 2HG  GLN A 300       6.877  -6.258  13.182  1.00 89.17           H
ATOM   4570  CD  GLN A 300       8.910  -5.840  13.767  1.00 89.17           C
ATOM   4571  OE1 GLN A 300      10.067  -5.597  13.464  1.00 89.17           O
ATOM   4572  NE2 GLN A 300       8.504  -6.096  15.007  1.00 89.17           N
ATOM   4573 1HE2 GLN A 300       7.540  -6.288  15.188  1.00 89.17           H
ATOM   4574 2HE2 GLN A 300       9.164  -6.096  15.759  1.00 89.17           H
ATOM   4575  HN  GLN A 300       6.015  -7.934  11.815  1.00 89.17           H
ATOM   4576  N   VAL A 301       7.708  -8.626   9.098  1.00 94.38           N
ATOM   4577  CA  VAL A 301       8.299  -9.287   7.947  1.00 94.38           C
ATOM   4578  C   VAL A 301       7.407  -9.066   6.724  1.00 94.38           C
ATOM   4579  O   VAL A 301       7.882  -8.632   5.675  1.00 94.38           O
ATOM   4580  HA  VAL A 301       9.268  -8.823   7.763  1.00 94.38           H
ATOM   4581  CB  VAL A 301       8.534 -10.767   8.257  1.00 94.38           C
ATOM   4582  HB  VAL A 301       7.578 -11.205   8.545  1.00 94.38           H
ATOM   4583  CG1 VAL A 301       9.038 -11.513   7.020  1.00 94.38           C
ATOM   4584 1HG1 VAL A 301       8.299 -11.435   6.222  1.00 94.38           H
ATOM   4585 2HG1 VAL A 301       9.978 -11.072   6.688  1.00 94.38           H
ATOM   4586 3HG1 VAL A 301       9.197 -12.562   7.268  1.00 94.38           H
ATOM   4587  CG2 VAL A 301       9.501 -10.935   9.431  1.00 94.38           C
ATOM   4588 1HG2 VAL A 301      10.457 -10.474   9.182  1.00 94.38           H
ATOM   4589 2HG2 VAL A 301       9.084 -10.454  10.316  1.00 94.38           H
ATOM   4590 3HG2 VAL A 301       9.650 -11.996   9.629  1.00 94.38           H
ATOM   4591  HN  VAL A 301       7.405  -9.239   9.828  1.00 94.38           H
ATOM   4592  N   THR A 302       6.131  -9.376   6.898  1.00 93.35           N
ATOM   4593  CA  THR A 302       5.199  -9.365   5.783  1.00 93.35           C
ATOM   4594  C   THR A 302       5.002  -7.939   5.266  1.00 93.35           C
ATOM   4595  O   THR A 302       4.819  -7.728   4.068  1.00 93.35           O
ATOM   4596  HA  THR A 302       5.633  -9.944   4.967  1.00 93.35           H
ATOM   4597  CB  THR A 302       3.900 -10.029   6.246  1.00 93.35           C
ATOM   4598  HB  THR A 302       3.158 -10.029   5.448  1.00 93.35           H
ATOM   4599  OG1 THR A 302       3.541  -9.306   7.420  1.00 93.35           O
ATOM   4600  HG1 THR A 302       2.609  -9.544   7.696  1.00 93.35           H
ATOM   4601  CG2 THR A 302       4.118 -11.460   6.741  1.00 93.35           C
ATOM   4602 1HG2 THR A 302       4.809 -11.452   7.583  1.00 93.35           H
ATOM   4603 2HG2 THR A 302       4.535 -12.064   5.935  1.00 93.35           H
ATOM   4604 3HG2 THR A 302       3.165 -11.884   7.057  1.00 93.35           H
ATOM   4605  HN  THR A 302       5.732  -9.630   7.779  1.00 93.35           H
ATOM   4606  N   GLN A 303       5.046  -6.995   6.196  1.00 90.07           N
ATOM   4607  CA  GLN A 303       4.920  -5.591   5.844  1.00 90.07           C
ATOM   4608  C   GLN A 303       6.081  -5.163   4.944  1.00 90.07           C
ATOM   4609  O   GLN A 303       5.881  -4.445   3.966  1.00 90.07           O
ATOM   4610  HA  GLN A 303       3.980  -5.513   5.297  1.00 90.07           H
ATOM   4611  CB  GLN A 303       4.845  -4.716   7.097  1.00 90.07           C
ATOM   4612 1HB  GLN A 303       3.969  -4.990   7.684  1.00 90.07           H
ATOM   4613 2HB  GLN A 303       5.718  -4.898   7.724  1.00 90.07           H
ATOM   4614  CG  GLN A 303       4.775  -3.233   6.727  1.00 90.07           C
ATOM   4615 1HG  GLN A 303       5.734  -2.911   6.320  1.00 90.07           H
ATOM   4616 2HG  GLN A 303       4.031  -3.085   5.944  1.00 90.07           H
ATOM   4617  CD  GLN A 303       4.419  -2.380   7.946  1.00 90.07           C
ATOM   4618  OE1 GLN A 303       5.203  -2.205   8.864  1.00 90.07           O
ATOM   4619  NE2 GLN A 303       3.195  -1.861   7.903  1.00 90.07           N
ATOM   4620 1HE2 GLN A 303       2.601  -2.044   7.119  1.00 90.07           H
ATOM   4621 2HE2 GLN A 303       2.869  -1.288   8.654  1.00 90.07           H
ATOM   4622  HN  GLN A 303       5.165  -7.177   7.172  1.00 90.07           H
ATOM   4623  N   THR A 304       7.270  -5.622   5.307  1.00 91.54           N
ATOM   4624  CA  THR A 304       8.470  -5.253   4.577  1.00 91.54           C
ATOM   4625  C   THR A 304       8.404  -5.780   3.142  1.00 91.54           C
ATOM   4626  O   THR A 304       8.736  -5.065   2.198  1.00 91.54           O
ATOM   4627  HA  THR A 304       8.514  -4.165   4.516  1.00 91.54           H
ATOM   4628  CB  THR A 304       9.678  -5.770   5.359  1.00 91.54           C
ATOM   4629  HB  THR A 304       9.689  -6.860   5.382  1.00 91.54           H
ATOM   4630  OG1 THR A 304       9.571  -5.130   6.628  1.00 91.54           O
ATOM   4631  HG1 THR A 304       9.128  -5.741   7.283  1.00 91.54           H
ATOM   4632  CG2 THR A 304      11.005  -5.258   4.795  1.00 91.54           C
ATOM   4633 1HG2 THR A 304      11.021  -4.169   4.835  1.00 91.54           H
ATOM   4634 2HG2 THR A 304      11.110  -5.586   3.760  1.00 91.54           H
ATOM   4635 3HG2 THR A 304      11.829  -5.656   5.387  1.00 91.54           H
ATOM   4636  HN  THR A 304       7.419  -6.235   6.084  1.00 91.54           H
ATOM   4637  N   ILE A 305       7.974  -7.027   3.023  1.00 91.76           N
ATOM   4638  CA  ILE A 305       7.836  -7.650   1.717  1.00 91.76           C
ATOM   4639  C   ILE A 305       6.888  -6.814   0.855  1.00 91.76           C
ATOM   4640  O   ILE A 305       7.113  -6.651  -0.343  1.00 91.76           O
ATOM   4641  HA  ILE A 305       8.820  -7.649   1.249  1.00 91.76           H
ATOM   4642  CB  ILE A 305       7.406  -9.111   1.863  1.00 91.76           C
ATOM   4643  HB  ILE A 305       6.531  -9.147   2.513  1.00 91.76           H
ATOM   4644  CG1 ILE A 305       8.502  -9.941   2.535  1.00 91.76           C
ATOM   4645 1HG1 ILE A 305       9.319 -10.107   1.834  1.00 91.76           H
ATOM   4646 2HG1 ILE A 305       8.914  -9.389   3.380  1.00 91.76           H
ATOM   4647  CG2 ILE A 305       6.989  -9.698   0.513  1.00 91.76           C
ATOM   4648 1HG2 ILE A 305       6.153  -9.126   0.111  1.00 91.76           H
ATOM   4649 2HG2 ILE A 305       7.830  -9.648  -0.179  1.00 91.76           H
ATOM   4650 3HG2 ILE A 305       6.689 -10.737   0.646  1.00 91.76           H
ATOM   4651  CD1 ILE A 305       7.954 -11.286   3.016  1.00 91.76           C
ATOM   4652 1HD1 ILE A 305       7.153 -11.116   3.736  1.00 91.76           H
ATOM   4653 2HD1 ILE A 305       7.565 -11.845   2.165  1.00 91.76           H
ATOM   4654 3HD1 ILE A 305       8.754 -11.855   3.490  1.00 91.76           H
ATOM   4655  HN  ILE A 305       7.722  -7.608   3.797  1.00 91.76           H
ATOM   4656  N   ALA A 306       5.848  -6.304   1.499  1.00 91.14           N
ATOM   4657  CA  ALA A 306       4.841  -5.526   0.798  1.00 91.14           C
ATOM   4658  C   ALA A 306       5.481  -4.248   0.250  1.00 91.14           C
ATOM   4659  O   ALA A 306       5.155  -3.810  -0.852  1.00 91.14           O
ATOM   4660  HA  ALA A 306       4.479  -6.127  -0.036  1.00 91.14           H
ATOM   4661  CB  ALA A 306       3.672  -5.234   1.741  1.00 91.14           C
ATOM   4662 1HB  ALA A 306       3.235  -6.174   2.078  1.00 91.14           H
ATOM   4663 2HB  ALA A 306       4.032  -4.671   2.602  1.00 91.14           H
ATOM   4664 3HB  ALA A 306       2.918  -4.650   1.214  1.00 91.14           H
ATOM   4665  HN  ALA A 306       5.688  -6.416   2.480  1.00 91.14           H
ATOM   4666  N   PHE A 307       6.381  -3.687   1.045  1.00 89.49           N
ATOM   4667  CA  PHE A 307       7.016  -2.430   0.686  1.00 89.49           C
ATOM   4668  C   PHE A 307       7.967  -2.615  -0.498  1.00 89.49           C
ATOM   4669  O   PHE A 307       8.144  -1.704  -1.305  1.00 89.49           O
ATOM   4670  HA  PHE A 307       6.223  -1.736   0.408  1.00 89.49           H
ATOM   4671  CB  PHE A 307       7.819  -1.972   1.905  1.00 89.49           C
ATOM   4672 1HB  PHE A 307       8.448  -2.795   2.244  1.00 89.49           H
ATOM   4673 2HB  PHE A 307       8.487  -1.164   1.604  1.00 89.49           H
ATOM   4674  CG  PHE A 307       6.957  -1.493   3.074  1.00 89.49           C
ATOM   4675  CD1 PHE A 307       5.609  -1.390   2.928  1.00 89.49           C
ATOM   4676  HD1 PHE A 307       5.143  -1.649   1.977  1.00 89.49           H
ATOM   4677  CD2 PHE A 307       7.539  -1.169   4.260  1.00 89.49           C
ATOM   4678  HD2 PHE A 307       8.619  -1.252   4.378  1.00 89.49           H
ATOM   4679  CE1 PHE A 307       4.809  -0.945   4.013  1.00 89.49           C
ATOM   4680  HE1 PHE A 307       3.728  -0.862   3.896  1.00 89.49           H
ATOM   4681  CE2 PHE A 307       6.739  -0.724   5.346  1.00 89.49           C
ATOM   4682  HE2 PHE A 307       7.205  -0.465   6.296  1.00 89.49           H
ATOM   4683  CZ  PHE A 307       5.391  -0.622   5.199  1.00 89.49           C
ATOM   4684  HZ  PHE A 307       4.776  -0.280   6.033  1.00 89.49           H
ATOM   4685  HN  PHE A 307       6.676  -4.076   1.917  1.00 89.49           H
ATOM   4686  N   PHE A 308       8.556  -3.800  -0.564  1.00 86.47           N
ATOM   4687  CA  PHE A 308       9.461  -4.127  -1.653  1.00 86.47           C
ATOM   4688  C   PHE A 308       8.742  -4.057  -3.002  1.00 86.47           C
ATOM   4689  O   PHE A 308       9.376  -3.855  -4.036  1.00 86.47           O
ATOM   4690  HA  PHE A 308      10.267  -3.394  -1.634  1.00 86.47           H
ATOM   4691  CB  PHE A 308       9.943  -5.560  -1.419  1.00 86.47           C
ATOM   4692 1HB  PHE A 308       9.168  -6.111  -0.886  1.00 86.47           H
ATOM   4693 2HB  PHE A 308      10.077  -6.049  -2.383  1.00 86.47           H
ATOM   4694  CG  PHE A 308      11.251  -5.655  -0.630  1.00 86.47           C
ATOM   4695  CD1 PHE A 308      12.429  -5.324  -1.223  1.00 86.47           C
ATOM   4696  HD1 PHE A 308      12.441  -4.990  -2.261  1.00 86.47           H
ATOM   4697  CD2 PHE A 308      11.235  -6.071   0.665  1.00 86.47           C
ATOM   4698  HD2 PHE A 308      10.291  -6.336   1.141  1.00 86.47           H
ATOM   4699  CE1 PHE A 308      13.642  -5.412  -0.491  1.00 86.47           C
ATOM   4700  HE1 PHE A 308      14.586  -5.146  -0.967  1.00 86.47           H
ATOM   4701  CE2 PHE A 308      12.448  -6.159   1.397  1.00 86.47           C
ATOM   4702  HE2 PHE A 308      12.436  -6.492   2.435  1.00 86.47           H
ATOM   4703  CZ  PHE A 308      13.626  -5.828   0.804  1.00 86.47           C
ATOM   4704  HZ  PHE A 308      14.558  -5.895   1.366  1.00 86.47           H
ATOM   4705  HN  PHE A 308       8.423  -4.529   0.108  1.00 86.47           H
ATOM   4706  N   HIS A 309       7.430  -4.229  -2.947  1.00 77.43           N
ATOM   4707  CA  HIS A 309       6.621  -4.203  -4.154  1.00 77.43           C
ATOM   4708  C   HIS A 309       6.746  -2.835  -4.827  1.00 77.43           C
ATOM   4709  O   HIS A 309       6.784  -2.743  -6.053  1.00 77.43           O
ATOM   4710  HA  HIS A 309       7.027  -4.965  -4.819  1.00 77.43           H
ATOM   4711  CB  HIS A 309       5.171  -4.580  -3.844  1.00 77.43           C
ATOM   4712 1HB  HIS A 309       5.157  -5.547  -3.341  1.00 77.43           H
ATOM   4713 2HB  HIS A 309       4.758  -3.852  -3.145  1.00 77.43           H
ATOM   4714  CG  HIS A 309       4.280  -4.650  -5.061  1.00 77.43           C
ATOM   4715  ND1 HIS A 309       4.489  -5.549  -6.092  1.00 77.43           N
ATOM   4716  HD1 HIS A 309       5.225  -6.225  -6.139  1.00 77.43           H
ATOM   4717  CD2 HIS A 309       3.177  -3.923  -5.402  1.00 77.43           C
ATOM   4718  HD2 HIS A 309       2.733  -3.124  -4.809  1.00 77.43           H
ATOM   4719  CE1 HIS A 309       3.548  -5.363  -7.007  1.00 77.43           C
ATOM   4720  HE1 HIS A 309       3.441  -5.918  -7.938  1.00 77.43           H
ATOM   4721  NE2 HIS A 309       2.736  -4.355  -6.577  1.00 77.43           N
ATOM   4722  HN  HIS A 309       6.921  -4.383  -2.100  1.00 77.43           H
ATOM   4723  N   SER A 310       6.808  -1.805  -3.995  1.00 82.26           N
ATOM   4724  CA  SER A 310       6.806  -0.440  -4.493  1.00 82.26           C
ATOM   4725  C   SER A 310       8.095  -0.163  -5.269  1.00 82.26           C
ATOM   4726  O   SER A 310       8.112   0.670  -6.174  1.00 82.26           O
ATOM   4727  HA  SER A 310       5.940  -0.375  -5.153  1.00 82.26           H
ATOM   4728  CB  SER A 310       6.649   0.563  -3.348  1.00 82.26           C
ATOM   4729 1HB  SER A 310       7.491   0.465  -2.663  1.00 82.26           H
ATOM   4730 2HB  SER A 310       6.680   1.577  -3.748  1.00 82.26           H
ATOM   4731  OG  SER A 310       5.431   0.372  -2.634  1.00 82.26           O
ATOM   4732  HG  SER A 310       4.662   0.721  -3.169  1.00 82.26           H
ATOM   4733  HN  SER A 310       6.860  -1.892  -3.000  1.00 82.26           H
ATOM   4734  N   CYS A 311       9.143  -0.878  -4.887  1.00 85.15           N
ATOM   4735  CA  CYS A 311      10.440  -0.701  -5.518  1.00 85.15           C
ATOM   4736  C   CYS A 311      10.538  -1.674  -6.694  1.00 85.15           C
ATOM   4737  O   CYS A 311      11.367  -1.495  -7.585  1.00 85.15           O
ATOM   4738  HA  CYS A 311      10.481   0.331  -5.865  1.00 85.15           H
ATOM   4739  CB  CYS A 311      11.585  -0.892  -4.521  1.00 85.15           C
ATOM   4740 1HB  CYS A 311      12.505  -0.473  -4.927  1.00 85.15           H
ATOM   4741 2HB  CYS A 311      11.369  -0.354  -3.599  1.00 85.15           H
ATOM   4742  SG  CYS A 311      11.814  -2.673  -4.166  1.00 85.15           S
ATOM   4743  HG  CYS A 311      12.859  -2.520  -3.358  1.00 85.15           H
ATOM   4744  HN  CYS A 311       9.116  -1.566  -4.161  1.00 85.15           H
ATOM   4745  N   LEU A 312       9.681  -2.684  -6.659  1.00 82.61           N
ATOM   4746  CA  LEU A 312       9.737  -3.749  -7.646  1.00 82.61           C
ATOM   4747  C   LEU A 312       9.016  -3.299  -8.917  1.00 82.61           C
ATOM   4748  O   LEU A 312       9.377  -3.709 -10.019  1.00 82.61           O
ATOM   4749  HA  LEU A 312      10.787  -3.916  -7.886  1.00 82.61           H
ATOM   4750  CB  LEU A 312       9.194  -5.053  -7.059  1.00 82.61           C
ATOM   4751 1HB  LEU A 312       8.270  -4.830  -6.524  1.00 82.61           H
ATOM   4752 2HB  LEU A 312       8.933  -5.718  -7.882  1.00 82.61           H
ATOM   4753  CG  LEU A 312      10.131  -5.804  -6.110  1.00 82.61           C
ATOM   4754  HG  LEU A 312      10.409  -5.129  -5.300  1.00 82.61           H
ATOM   4755  CD1 LEU A 312       9.424  -7.004  -5.477  1.00 82.61           C
ATOM   4756 1HD1 LEU A 312       8.558  -6.659  -4.912  1.00 82.61           H
ATOM   4757 2HD1 LEU A 312       9.098  -7.688  -6.260  1.00 82.61           H
ATOM   4758 3HD1 LEU A 312      10.112  -7.519  -4.808  1.00 82.61           H
ATOM   4759  CD2 LEU A 312      11.422  -6.210  -6.823  1.00 82.61           C
ATOM   4760 1HD2 LEU A 312      11.184  -6.859  -7.665  1.00 82.61           H
ATOM   4761 2HD2 LEU A 312      11.933  -5.318  -7.185  1.00 82.61           H
ATOM   4762 3HD2 LEU A 312      12.070  -6.742  -6.126  1.00 82.61           H
ATOM   4763  HN  LEU A 312       8.959  -2.781  -5.974  1.00 82.61           H
ATOM   4764  N   ASN A 313       8.008  -2.461  -8.722  1.00 76.43           N
ATOM   4765  CA  ASN A 313       7.147  -2.057  -9.821  1.00 76.43           C
ATOM   4766  C   ASN A 313       8.010  -1.546 -10.977  1.00 76.43           C
ATOM   4767  O   ASN A 313       7.930  -2.061 -12.091  1.00 76.43           O
ATOM   4768  HA  ASN A 313       6.582  -2.950 -10.086  1.00 76.43           H
ATOM   4769  CB  ASN A 313       6.207  -0.927  -9.398  1.00 76.43           C
ATOM   4770 1HB  ASN A 313       6.749  -0.210  -8.781  1.00 76.43           H
ATOM   4771 2HB  ASN A 313       5.859  -0.389 -10.280  1.00 76.43           H
ATOM   4772  CG  ASN A 313       5.008  -1.473  -8.621  1.00 76.43           C
ATOM   4773  OD1 ASN A 313       4.630  -2.627  -8.742  1.00 76.43           O
ATOM   4774  ND2 ASN A 313       4.432  -0.583  -7.818  1.00 76.43           N
ATOM   4775 1HD2 ASN A 313       4.792   0.349  -7.765  1.00 76.43           H
ATOM   4776 2HD2 ASN A 313       3.640  -0.845  -7.267  1.00 76.43           H
ATOM   4777  HN  ASN A 313       7.776  -2.062  -7.835  1.00 76.43           H
ATOM   4778  N   PRO A 314       8.848  -0.528 -10.735  1.00 76.03           N
ATOM   4779  CA  PRO A 314       9.665   0.047 -11.806  1.00 76.03           C
ATOM   4780  C   PRO A 314      10.474  -1.007 -12.545  1.00 76.03           C
ATOM   4781  O   PRO A 314      10.575  -0.971 -13.770  1.00 76.03           O
ATOM   4782  HA  PRO A 314       9.025   0.498 -12.565  1.00 76.03           H
ATOM   4783  CB  PRO A 314      10.565   1.047 -11.078  1.00 76.03           C
ATOM   4784 1HB  PRO A 314      11.510   0.592 -10.780  1.00 76.03           H
ATOM   4785 2HB  PRO A 314      10.809   1.902 -11.708  1.00 76.03           H
ATOM   4786  CG  PRO A 314       9.732   1.457  -9.869  1.00 76.03           C
ATOM   4787 1HG  PRO A 314      10.350   1.881  -9.077  1.00 76.03           H
ATOM   4788 2HG  PRO A 314       8.996   2.219 -10.125  1.00 76.03           H
ATOM   4789  CD  PRO A 314       9.080   0.150  -9.448  1.00 76.03           C
ATOM   4790 1HD  PRO A 314       9.730  -0.436  -8.798  1.00 76.03           H
ATOM   4791 2HD  PRO A 314       8.154   0.319  -8.898  1.00 76.03           H
ATOM   4792  N   VAL A 315      11.033  -1.927 -11.772  1.00 78.07           N
ATOM   4793  CA  VAL A 315      11.912  -2.940 -12.330  1.00 78.07           C
ATOM   4794  C   VAL A 315      11.113  -3.834 -13.281  1.00 78.07           C
ATOM   4795  O   VAL A 315      11.598  -4.197 -14.352  1.00 78.07           O
ATOM   4796  HA  VAL A 315      12.686  -2.426 -12.900  1.00 78.07           H
ATOM   4797  CB  VAL A 315      12.592  -3.721 -11.204  1.00 78.07           C
ATOM   4798  HB  VAL A 315      11.813  -4.200 -10.611  1.00 78.07           H
ATOM   4799  CG1 VAL A 315      13.496  -4.820 -11.768  1.00 78.07           C
ATOM   4800 1HG1 VAL A 315      12.899  -5.511 -12.362  1.00 78.07           H
ATOM   4801 2HG1 VAL A 315      14.265  -4.371 -12.396  1.00 78.07           H
ATOM   4802 3HG1 VAL A 315      13.966  -5.360 -10.946  1.00 78.07           H
ATOM   4803  CG2 VAL A 315      13.376  -2.785 -10.283  1.00 78.07           C
ATOM   4804 1HG2 VAL A 315      14.142  -2.265 -10.859  1.00 78.07           H
ATOM   4805 2HG2 VAL A 315      12.696  -2.056  -9.842  1.00 78.07           H
ATOM   4806 3HG2 VAL A 315      13.849  -3.366  -9.492  1.00 78.07           H
ATOM   4807  HN  VAL A 315      10.894  -1.986 -10.783  1.00 78.07           H
ATOM   4808  N   LEU A 316       9.902  -4.163 -12.856  1.00 75.76           N
ATOM   4809  CA  LEU A 316       9.038  -5.021 -13.648  1.00 75.76           C
ATOM   4810  C   LEU A 316       8.837  -4.398 -15.031  1.00 75.76           C
ATOM   4811  O   LEU A 316       8.899  -5.093 -16.044  1.00 75.76           O
ATOM   4812  HA  LEU A 316       9.550  -5.976 -13.771  1.00 75.76           H
ATOM   4813  CB  LEU A 316       7.731  -5.300 -12.903  1.00 75.76           C
ATOM   4814 1HB  LEU A 316       7.298  -4.347 -12.601  1.00 75.76           H
ATOM   4815 2HB  LEU A 316       7.032  -5.763 -13.599  1.00 75.76           H
ATOM   4816  CG  LEU A 316       7.842  -6.193 -11.666  1.00 75.76           C
ATOM   4817  HG  LEU A 316       8.571  -5.748 -10.988  1.00 75.76           H
ATOM   4818  CD1 LEU A 316       6.510  -6.260 -10.916  1.00 75.76           C
ATOM   4819 1HD1 LEU A 316       6.221  -5.257 -10.600  1.00 75.76           H
ATOM   4820 2HD1 LEU A 316       5.743  -6.668 -11.575  1.00 75.76           H
ATOM   4821 3HD1 LEU A 316       6.617  -6.901 -10.041  1.00 75.76           H
ATOM   4822  CD2 LEU A 316       8.361  -7.584 -12.037  1.00 75.76           C
ATOM   4823 1HD2 LEU A 316       7.675  -8.050 -12.745  1.00 75.76           H
ATOM   4824 2HD2 LEU A 316       9.347  -7.494 -12.493  1.00 75.76           H
ATOM   4825 3HD2 LEU A 316       8.430  -8.198 -11.139  1.00 75.76           H
ATOM   4826  HN  LEU A 316       9.511  -3.854 -11.989  1.00 75.76           H
ATOM   4827  N   TYR A 317       8.600  -3.094 -15.028  1.00 64.70           N
ATOM   4828  CA  TYR A 317       8.330  -2.380 -16.265  1.00 64.70           C
ATOM   4829  C   TYR A 317       9.554  -2.390 -17.182  1.00 64.70           C
ATOM   4830  O   TYR A 317       9.418  -2.441 -18.404  1.00 64.70           O
ATOM   4831  HA  TYR A 317       7.503  -2.882 -16.769  1.00 64.70           H
ATOM   4832  CB  TYR A 317       8.021  -0.938 -15.860  1.00 64.70           C
ATOM   4833 1HB  TYR A 317       8.894  -0.517 -15.359  1.00 64.70           H
ATOM   4834 2HB  TYR A 317       7.855  -0.346 -16.760  1.00 64.70           H
ATOM   4835  CG  TYR A 317       6.806  -0.795 -14.941  1.00 64.70           C
ATOM   4836  CD1 TYR A 317       5.740  -1.662 -15.068  1.00 64.70           C
ATOM   4837  HD1 TYR A 317       5.764  -2.448 -15.823  1.00 64.70           H
ATOM   4838  CD2 TYR A 317       6.776   0.201 -13.986  1.00 64.70           C
ATOM   4839  HD2 TYR A 317       7.619   0.885 -13.886  1.00 64.70           H
ATOM   4840  CE1 TYR A 317       4.596  -1.528 -14.204  1.00 64.70           C
ATOM   4841  HE1 TYR A 317       3.747  -2.206 -14.293  1.00 64.70           H
ATOM   4842  CE2 TYR A 317       5.633   0.335 -13.121  1.00 64.70           C
ATOM   4843  HE2 TYR A 317       5.596   1.117 -12.363  1.00 64.70           H
ATOM   4844  CZ  TYR A 317       4.599  -0.536 -13.273  1.00 64.70           C
ATOM   4845  OH  TYR A 317       3.519  -0.409 -12.456  1.00 64.70           O
ATOM   4846  HH  TYR A 317       2.855  -1.131 -12.653  1.00 64.70           H
ATOM   4847  HN  TYR A 317       8.591  -2.529 -14.203  1.00 64.70           H
ATOM   4848  N   VAL A 318      10.722  -2.339 -16.558  1.00 67.04           N
ATOM   4849  CA  VAL A 318      11.968  -2.315 -17.304  1.00 67.04           C
ATOM   4850  C   VAL A 318      12.123  -3.629 -18.073  1.00 67.04           C
ATOM   4851  O   VAL A 318      12.371  -3.621 -19.278  1.00 67.04           O
ATOM   4852  HA  VAL A 318      11.908  -1.495 -18.019  1.00 67.04           H
ATOM   4853  CB  VAL A 318      13.139  -2.036 -16.359  1.00 67.04           C
ATOM   4854  HB  VAL A 318      13.084  -2.750 -15.537  1.00 67.04           H
ATOM   4855  CG1 VAL A 318      14.478  -2.239 -17.069  1.00 67.04           C
ATOM   4856 1HG1 VAL A 318      14.551  -3.268 -17.420  1.00 67.04           H
ATOM   4857 2HG1 VAL A 318      14.545  -1.559 -17.919  1.00 67.04           H
ATOM   4858 3HG1 VAL A 318      15.293  -2.033 -16.375  1.00 67.04           H
ATOM   4859  CG2 VAL A 318      13.040  -0.629 -15.766  1.00 67.04           C
ATOM   4860 1HG2 VAL A 318      13.057   0.107 -16.570  1.00 67.04           H
ATOM   4861 2HG2 VAL A 318      12.109  -0.534 -15.207  1.00 67.04           H
ATOM   4862 3HG2 VAL A 318      13.884  -0.456 -15.098  1.00 67.04           H
ATOM   4863  HN  VAL A 318      10.824  -2.315 -15.564  1.00 67.04           H
ATOM   4864  N   PHE A 319      11.968  -4.725 -17.346  1.00 66.57           N
ATOM   4865  CA  PHE A 319      12.243  -6.039 -17.904  1.00 66.57           C
ATOM   4866  C   PHE A 319      11.119  -6.482 -18.843  1.00 66.57           C
ATOM   4867  O   PHE A 319      11.371  -7.141 -19.850  1.00 66.57           O
ATOM   4868  HA  PHE A 319      13.175  -5.963 -18.465  1.00 66.57           H
ATOM   4869  CB  PHE A 319      12.325  -7.015 -16.729  1.00 66.57           C
ATOM   4870 1HB  PHE A 319      11.539  -6.774 -16.014  1.00 66.57           H
ATOM   4871 2HB  PHE A 319      12.127  -8.023 -17.093  1.00 66.57           H
ATOM   4872  CG  PHE A 319      13.673  -7.007 -16.006  1.00 66.57           C
ATOM   4873  CD1 PHE A 319      14.771  -7.540 -16.606  1.00 66.57           C
ATOM   4874  HD1 PHE A 319      14.690  -7.974 -17.603  1.00 66.57           H
ATOM   4875  CD2 PHE A 319      13.774  -6.466 -14.762  1.00 66.57           C
ATOM   4876  HD2 PHE A 319      12.895  -6.039 -14.280  1.00 66.57           H
ATOM   4877  CE1 PHE A 319      16.022  -7.532 -15.935  1.00 66.57           C
ATOM   4878  HE1 PHE A 319      16.902  -7.960 -16.416  1.00 66.57           H
ATOM   4879  CE2 PHE A 319      15.026  -6.458 -14.090  1.00 66.57           C
ATOM   4880  HE2 PHE A 319      15.106  -6.025 -13.094  1.00 66.57           H
ATOM   4881  CZ  PHE A 319      16.123  -6.991 -14.691  1.00 66.57           C
ATOM   4882  HZ  PHE A 319      17.083  -6.985 -14.176  1.00 66.57           H
ATOM   4883  HN  PHE A 319      11.662  -4.726 -16.394  1.00 66.57           H
ATOM   4884  N   VAL A 320       9.903  -6.102 -18.479  1.00 70.11           N
ATOM   4885  CA  VAL A 320       8.723  -6.670 -19.107  1.00 70.11           C
ATOM   4886  C   VAL A 320       8.253  -5.744 -20.231  1.00 70.11           C
ATOM   4887  O   VAL A 320       7.636  -6.195 -21.195  1.00 70.11           O
ATOM   4888  HA  VAL A 320       9.009  -7.629 -19.540  1.00 70.11           H
ATOM   4889  CB  VAL A 320       7.643  -6.929 -18.055  1.00 70.11           C
ATOM   4890  HB  VAL A 320       7.272  -5.963 -17.710  1.00 70.11           H
ATOM   4891  CG1 VAL A 320       6.464  -7.697 -18.656  1.00 70.11           C
ATOM   4892 1HG1 VAL A 320       6.028  -7.116 -19.468  1.00 70.11           H
ATOM   4893 2HG1 VAL A 320       6.813  -8.655 -19.041  1.00 70.11           H
ATOM   4894 3HG1 VAL A 320       5.711  -7.868 -17.886  1.00 70.11           H
ATOM   4895  CG2 VAL A 320       8.221  -7.668 -16.846  1.00 70.11           C
ATOM   4896 1HG2 VAL A 320       8.631  -8.626 -17.169  1.00 70.11           H
ATOM   4897 2HG2 VAL A 320       9.011  -7.068 -16.396  1.00 70.11           H
ATOM   4898 3HG2 VAL A 320       7.432  -7.839 -16.114  1.00 70.11           H
ATOM   4899  HN  VAL A 320       9.719  -5.422 -17.770  1.00 70.11           H
ATOM   4900  N   GLY A 321       8.562  -4.466 -20.069  1.00 72.40           N
ATOM   4901  CA  GLY A 321       8.061  -3.453 -20.982  1.00 72.40           C
ATOM   4902  C   GLY A 321       9.086  -3.146 -22.076  1.00 72.40           C
ATOM   4903  O   GLY A 321      10.014  -2.367 -21.861  1.00 72.40           O
ATOM   4904 1HA  GLY A 321       7.131  -3.796 -21.436  1.00 72.40           H
ATOM   4905 2HA  GLY A 321       7.830  -2.542 -20.430  1.00 72.40           H
ATOM   4906  HN  GLY A 321       9.143  -4.120 -19.332  1.00 72.40           H
ATOM   4907  N   GLU A 322       8.883  -3.773 -23.226  1.00 64.09           N
ATOM   4908  CA  GLU A 322       9.688  -3.469 -24.396  1.00 64.09           C
ATOM   4909  C   GLU A 322       9.590  -1.981 -24.737  1.00 64.09           C
ATOM   4910  O   GLU A 322      10.597  -1.342 -25.039  1.00 64.09           O
ATOM   4911  HA  GLU A 322      10.712  -3.718 -24.116  1.00 64.09           H
ATOM   4912  CB  GLU A 322       9.271  -4.333 -25.588  1.00 64.09           C
ATOM   4913 1HB  GLU A 322       8.184  -4.356 -25.662  1.00 64.09           H
ATOM   4914 2HB  GLU A 322       9.757  -3.970 -26.493  1.00 64.09           H
ATOM   4915  CG  GLU A 322       9.731  -5.781 -25.403  1.00 64.09           C
ATOM   4916 1HG  GLU A 322      10.792  -5.800 -25.153  1.00 64.09           H
ATOM   4917 2HG  GLU A 322       9.198  -6.232 -24.567  1.00 64.09           H
ATOM   4918  CD  GLU A 322       9.486  -6.600 -26.672  1.00 64.09           C
ATOM   4919  OE1 GLU A 322       9.896  -7.781 -26.673  1.00 64.09           O
ATOM   4920  OE2 GLU A 322       8.895  -6.026 -27.613  1.00 64.09           O
ATOM   4921  HN  GLU A 322       8.185  -4.475 -23.364  1.00 64.09           H
ATOM   4922  N   ARG A 323       8.368  -1.472 -24.676  1.00 62.05           N
ATOM   4923  CA  ARG A 323       8.120  -0.080 -25.011  1.00 62.05           C
ATOM   4924  C   ARG A 323       8.866   0.840 -24.043  1.00 62.05           C
ATOM   4925  O   ARG A 323       9.490   1.813 -24.463  1.00 62.05           O
ATOM   4926  HA  ARG A 323       8.495   0.033 -26.028  1.00 62.05           H
ATOM   4927  CB  ARG A 323       6.625   0.241 -24.958  1.00 62.05           C
ATOM   4928 1HB  ARG A 323       6.078  -0.448 -25.602  1.00 62.05           H
ATOM   4929 2HB  ARG A 323       6.253   0.091 -23.944  1.00 62.05           H
ATOM   4930  CG  ARG A 323       6.357   1.681 -25.398  1.00 62.05           C
ATOM   4931 1HG  ARG A 323       6.872   2.371 -24.729  1.00 62.05           H
ATOM   4932 2HG  ARG A 323       6.763   1.842 -26.396  1.00 62.05           H
ATOM   4933  CD  ARG A 323       4.858   1.985 -25.397  1.00 62.05           C
ATOM   4934 1HD  ARG A 323       4.353   1.370 -26.141  1.00 62.05           H
ATOM   4935 2HD  ARG A 323       4.427   1.731 -24.428  1.00 62.05           H
ATOM   4936  NE  ARG A 323       4.631   3.418 -25.689  1.00 62.05           N
ATOM   4937  HE  ARG A 323       5.341   3.911 -26.193  1.00 62.05           H
ATOM   4938  CZ  ARG A 323       3.536   4.097 -25.321  1.00 62.05           C
ATOM   4939  NH1 ARG A 323       2.554   3.486 -24.644  1.00 62.05           N
ATOM   4940 1HH1 ARG A 323       2.635   2.517 -24.410  1.00 62.05           H
ATOM   4941 2HH1 ARG A 323       1.739   3.999 -24.374  1.00 62.05           H
ATOM   4942  NH2 ARG A 323       3.437   5.394 -25.641  1.00 62.05           N
ATOM   4943 1HH2 ARG A 323       2.626   5.915 -25.374  1.00 62.05           H
ATOM   4944 2HH2 ARG A 323       4.175   5.842 -26.146  1.00 62.05           H
ATOM   4945  HN  ARG A 323       7.559  -1.992 -24.404  1.00 62.05           H
ATOM   4946  N   PHE A 324       8.778   0.500 -22.766  1.00 74.05           N
ATOM   4947  CA  PHE A 324       9.372   1.326 -21.728  1.00 74.05           C
ATOM   4948  C   PHE A 324      10.898   1.329 -21.837  1.00 74.05           C
ATOM   4949  O   PHE A 324      11.532   2.374 -21.698  1.00 74.05           O
ATOM   4950  HA  PHE A 324       8.997   2.340 -21.868  1.00 74.05           H
ATOM   4951  CB  PHE A 324       8.969   0.714 -20.385  1.00 74.05           C
ATOM   4952 1HB  PHE A 324       7.888   0.582 -20.367  1.00 74.05           H
ATOM   4953 2HB  PHE A 324       9.413  -0.278 -20.301  1.00 74.05           H
ATOM   4954  CG  PHE A 324       9.387   1.548 -19.172  1.00 74.05           C
ATOM   4955  CD1 PHE A 324      10.543   1.261 -18.515  1.00 74.05           C
ATOM   4956  HD1 PHE A 324      11.172   0.438 -18.853  1.00 74.05           H
ATOM   4957  CD2 PHE A 324       8.602   2.576 -18.750  1.00 74.05           C
ATOM   4958  HD2 PHE A 324       7.676   2.805 -19.276  1.00 74.05           H
ATOM   4959  CE1 PHE A 324      10.931   2.035 -17.389  1.00 74.05           C
ATOM   4960  HE1 PHE A 324      11.857   1.805 -16.863  1.00 74.05           H
ATOM   4961  CE2 PHE A 324       8.990   3.349 -17.624  1.00 74.05           C
ATOM   4962  HE2 PHE A 324       8.361   4.173 -17.286  1.00 74.05           H
ATOM   4963  CZ  PHE A 324      10.146   3.063 -16.967  1.00 74.05           C
ATOM   4964  HZ  PHE A 324      10.444   3.657 -16.103  1.00 74.05           H
ATOM   4965  HN  PHE A 324       8.312  -0.322 -22.437  1.00 74.05           H
ATOM   4966  N   ARG A 325      11.445   0.147 -22.083  1.00 71.72           N
ATOM   4967  CA  ARG A 325      12.881   0.007 -22.247  1.00 71.72           C
ATOM   4968  C   ARG A 325      13.385   0.948 -23.344  1.00 71.72           C
ATOM   4969  O   ARG A 325      14.382   1.644 -23.159  1.00 71.72           O
ATOM   4970  HA  ARG A 325      13.300   0.275 -21.277  1.00 71.72           H
ATOM   4971  CB  ARG A 325      13.256  -1.432 -22.608  1.00 71.72           C
ATOM   4972 1HB  ARG A 325      12.586  -1.803 -23.384  1.00 71.72           H
ATOM   4973 2HB  ARG A 325      14.265  -1.456 -23.021  1.00 71.72           H
ATOM   4974  CG  ARG A 325      13.179  -2.343 -21.382  1.00 71.72           C
ATOM   4975 1HG  ARG A 325      13.561  -1.815 -20.508  1.00 71.72           H
ATOM   4976 2HG  ARG A 325      12.138  -2.592 -21.174  1.00 71.72           H
ATOM   4977  CD  ARG A 325      13.982  -3.627 -21.600  1.00 71.72           C
ATOM   4978 1HD  ARG A 325      15.034  -3.385 -21.756  1.00 71.72           H
ATOM   4979 2HD  ARG A 325      13.928  -4.255 -20.711  1.00 71.72           H
ATOM   4980  NE  ARG A 325      13.454  -4.361 -22.771  1.00 71.72           N
ATOM   4981  HE  ARG A 325      13.478  -3.905 -23.661  1.00 71.72           H
ATOM   4982  CZ  ARG A 325      12.945  -5.599 -22.714  1.00 71.72           C
ATOM   4983  NH1 ARG A 325      12.888  -6.258 -21.549  1.00 71.72           N
ATOM   4984 1HH1 ARG A 325      13.226  -5.826 -20.713  1.00 71.72           H
ATOM   4985 2HH1 ARG A 325      12.506  -7.182 -21.515  1.00 71.72           H
ATOM   4986  NH2 ARG A 325      12.494  -6.169 -23.840  1.00 71.72           N
ATOM   4987 1HH2 ARG A 325      12.111  -7.093 -23.815  1.00 71.72           H
ATOM   4988 2HH2 ARG A 325      12.540  -5.671 -24.706  1.00 71.72           H
ATOM   4989  HN  ARG A 325      10.924  -0.702 -22.171  1.00 71.72           H
ATOM   4990  N   ARG A 326      12.672   0.939 -24.460  1.00 67.99           N
ATOM   4991  CA  ARG A 326      13.082   1.718 -25.616  1.00 67.99           C
ATOM   4992  C   ARG A 326      13.011   3.214 -25.302  1.00 67.99           C
ATOM   4993  O   ARG A 326      13.914   3.970 -25.656  1.00 67.99           O
ATOM   4994  HA  ARG A 326      14.108   1.407 -25.812  1.00 67.99           H
ATOM   4995  CB  ARG A 326      12.196   1.416 -26.827  1.00 67.99           C
ATOM   4996 1HB  ARG A 326      11.968   0.350 -26.857  1.00 67.99           H
ATOM   4997 2HB  ARG A 326      11.247   1.943 -26.728  1.00 67.99           H
ATOM   4998  CG  ARG A 326      12.885   1.833 -28.128  1.00 67.99           C
ATOM   4999 1HG  ARG A 326      13.131   2.894 -28.089  1.00 67.99           H
ATOM   5000 2HG  ARG A 326      13.824   1.292 -28.236  1.00 67.99           H
ATOM   5001  CD  ARG A 326      11.988   1.556 -29.336  1.00 67.99           C
ATOM   5002 1HD  ARG A 326      11.118   2.213 -29.311  1.00 67.99           H
ATOM   5003 2HD  ARG A 326      12.527   1.776 -30.257  1.00 67.99           H
ATOM   5004  NE  ARG A 326      11.553   0.141 -29.330  1.00 67.99           N
ATOM   5005  HE  ARG A 326      12.134  -0.525 -28.864  1.00 67.99           H
ATOM   5006  CZ  ARG A 326      10.430  -0.302 -29.910  1.00 67.99           C
ATOM   5007  NH1 ARG A 326       9.613   0.547 -30.549  1.00 67.99           N
ATOM   5008 1HH1 ARG A 326       9.841   1.520 -30.595  1.00 67.99           H
ATOM   5009 2HH1 ARG A 326       8.777   0.208 -30.980  1.00 67.99           H
ATOM   5010  NH2 ARG A 326      10.135  -1.607 -29.842  1.00 67.99           N
ATOM   5011 1HH2 ARG A 326       9.300  -1.954 -30.270  1.00 67.99           H
ATOM   5012 2HH2 ARG A 326      10.749  -2.234 -29.364  1.00 67.99           H
ATOM   5013  HN  ARG A 326      11.830   0.414 -24.582  1.00 67.99           H
ATOM   5014  N   ASP A 327      11.929   3.595 -24.640  1.00 77.54           N
ATOM   5015  CA  ASP A 327      11.693   4.997 -24.336  1.00 77.54           C
ATOM   5016  C   ASP A 327      12.694   5.459 -23.275  1.00 77.54           C
ATOM   5017  O   ASP A 327      13.135   6.607 -23.292  1.00 77.54           O
ATOM   5018  HA  ASP A 327      11.818   5.520 -25.283  1.00 77.54           H
ATOM   5019  CB  ASP A 327      10.283   5.210 -23.781  1.00 77.54           C
ATOM   5020 1HB  ASP A 327      10.093   4.499 -22.977  1.00 77.54           H
ATOM   5021 2HB  ASP A 327      10.206   6.208 -23.348  1.00 77.54           H
ATOM   5022  CG  ASP A 327       9.230   5.041 -24.878  1.00 77.54           C
ATOM   5023  OD1 ASP A 327       9.644   4.982 -26.056  1.00 77.54           O
ATOM   5024  OD2 ASP A 327       8.036   4.975 -24.514  1.00 77.54           O
ATOM   5025  HN  ASP A 327      11.222   2.968 -24.314  1.00 77.54           H
ATOM   5026  N   LEU A 328      13.023   4.542 -22.378  1.00 79.42           N
ATOM   5027  CA  LEU A 328      13.992   4.830 -21.334  1.00 79.42           C
ATOM   5028  C   LEU A 328      15.336   5.182 -21.975  1.00 79.42           C
ATOM   5029  O   LEU A 328      15.897   6.243 -21.706  1.00 79.42           O
ATOM   5030  HA  LEU A 328      13.633   5.700 -20.785  1.00 79.42           H
ATOM   5031  CB  LEU A 328      14.070   3.669 -20.340  1.00 79.42           C
ATOM   5032 1HB  LEU A 328      13.101   3.569 -19.852  1.00 79.42           H
ATOM   5033 2HB  LEU A 328      14.242   2.749 -20.900  1.00 79.42           H
ATOM   5034  CG  LEU A 328      15.146   3.783 -19.259  1.00 79.42           C
ATOM   5035  HG  LEU A 328      16.109   3.928 -19.748  1.00 79.42           H
ATOM   5036  CD1 LEU A 328      14.902   5.004 -18.370  1.00 79.42           C
ATOM   5037 1HD1 LEU A 328      14.923   5.907 -18.980  1.00 79.42           H
ATOM   5038 2HD1 LEU A 328      13.929   4.914 -17.887  1.00 79.42           H
ATOM   5039 3HD1 LEU A 328      15.681   5.062 -17.610  1.00 79.42           H
ATOM   5040  CD2 LEU A 328      15.243   2.492 -18.444  1.00 79.42           C
ATOM   5041 1HD2 LEU A 328      14.285   2.291 -17.964  1.00 79.42           H
ATOM   5042 2HD2 LEU A 328      15.499   1.663 -19.105  1.00 79.42           H
ATOM   5043 3HD2 LEU A 328      16.015   2.600 -17.682  1.00 79.42           H
ATOM   5044  HN  LEU A 328      12.640   3.618 -22.356  1.00 79.42           H
ATOM   5045  N   VAL A 329      15.813   4.271 -22.811  1.00 80.41           N
ATOM   5046  CA  VAL A 329      17.122   4.430 -23.422  1.00 80.41           C
ATOM   5047  C   VAL A 329      17.131   5.700 -24.275  1.00 80.41           C
ATOM   5048  O   VAL A 329      18.139   6.402 -24.339  1.00 80.41           O
ATOM   5049  HA  VAL A 329      17.849   4.542 -22.619  1.00 80.41           H
ATOM   5050  CB  VAL A 329      17.483   3.174 -24.218  1.00 80.41           C
ATOM   5051  HB  VAL A 329      16.696   3.004 -24.952  1.00 80.41           H
ATOM   5052  CG1 VAL A 329      18.800   3.364 -24.974  1.00 80.41           C
ATOM   5053 1HG1 VAL A 329      18.703   4.200 -25.667  1.00 80.41           H
ATOM   5054 2HG1 VAL A 329      19.600   3.571 -24.264  1.00 80.41           H
ATOM   5055 3HG1 VAL A 329      19.033   2.456 -25.531  1.00 80.41           H
ATOM   5056  CG2 VAL A 329      17.548   1.947 -23.306  1.00 80.41           C
ATOM   5057 1HG2 VAL A 329      18.305   2.105 -22.538  1.00 80.41           H
ATOM   5058 2HG2 VAL A 329      16.577   1.794 -22.833  1.00 80.41           H
ATOM   5059 3HG2 VAL A 329      17.806   1.068 -23.896  1.00 80.41           H
ATOM   5060  HN  VAL A 329      15.323   3.439 -23.071  1.00 80.41           H
ATOM   5061  N   LYS A 330      15.996   5.958 -24.909  1.00 74.85           N
ATOM   5062  CA  LYS A 330      15.853   7.145 -25.735  1.00 74.85           C
ATOM   5063  C   LYS A 330      16.028   8.390 -24.864  1.00 74.85           C
[truncated: 117,162 more chars]
