# Supplementary material for: Noncanonical roles of chemokine regions in CCR9 activation revealed by structural modeling and mutational mapping
Source: Nat Commun. 2025 Aug 18;16:7695. doi: 10.1038/s41467-025-62321-9 (PMC12361432; doi:10.1038/s41467-025-62321-9)
Supplement: Supplementary file 5 — Supplementary Data 3 [file 41467_2025_62321_MOESM5_ESM.zip › CCR9_CCL25_02_rnk0.pdb]

ATOM      1  N   GLU A  20      -6.582  -2.353  58.889  1.00 53.72           N
ATOM      2  CA  GLU A  20      -6.714  -3.318  57.810  1.00 53.72           C
ATOM      3  C   GLU A  20      -7.323  -4.620  58.334  1.00 53.72           C
ATOM      4  O   GLU A  20      -6.619  -5.454  58.902  1.00 53.72           O
ATOM      5  HA  GLU A  20      -7.390  -2.857  57.090  1.00 53.72           H
ATOM      6  CB  GLU A  20      -5.365  -3.576  57.137  1.00 53.72           C
ATOM      7 1HB  GLU A  20      -4.567  -3.512  57.877  1.00 53.72           H
ATOM      8 2HB  GLU A  20      -5.392  -4.532  56.613  1.00 53.72           H
ATOM      9  CG  GLU A  20      -5.069  -2.513  56.077  1.00 53.72           C
ATOM     10 1HG  GLU A  20      -5.985  -2.261  55.544  1.00 53.72           H
ATOM     11 2HG  GLU A  20      -4.720  -1.600  56.560  1.00 53.72           H
ATOM     12  CD  GLU A  20      -4.014  -3.006  55.085  1.00 53.72           C
ATOM     13  OE1 GLU A  20      -4.057  -2.532  53.929  1.00 53.72           O
ATOM     14  OE2 GLU A  20      -3.189  -3.846  55.504  1.00 53.72           O
ATOM     15  HN  GLU A  20      -6.912  -2.667  59.779  1.00 53.72           H
ATOM     16  N   SER A  21      -8.624  -4.754  58.125  1.00 61.86           N
ATOM     17  CA  SER A  21      -9.311  -5.992  58.452  1.00 61.86           C
ATOM     18  C   SER A  21      -8.602  -7.175  57.790  1.00 61.86           C
ATOM     19  O   SER A  21      -8.199  -7.092  56.631  1.00 61.86           O
ATOM     20  HA  SER A  21      -9.259  -6.073  59.538  1.00 61.86           H
ATOM     21  CB  SER A  21     -10.777  -5.940  58.016  1.00 61.86           C
ATOM     22 1HB  SER A  21     -11.271  -6.871  58.293  1.00 61.86           H
ATOM     23 2HB  SER A  21     -11.286  -5.138  58.550  1.00 61.86           H
ATOM     24  OG  SER A  21     -10.909  -5.733  56.612  1.00 61.86           O
ATOM     25  HG  SER A  21     -11.360  -6.520  56.191  1.00 61.86           H
ATOM     26  HN  SER A  21      -9.205  -4.037  57.740  1.00 61.86           H
ATOM     27  N   THR A  22      -8.472  -8.249  58.555  1.00 63.51           N
ATOM     28  CA  THR A  22      -7.828  -9.451  58.054  1.00 63.51           C
ATOM     29  C   THR A  22      -8.411  -9.841  56.694  1.00 63.51           C
ATOM     30  O   THR A  22      -7.703 -10.373  55.841  1.00 63.51           O
ATOM     31  HA  THR A  22      -6.771  -9.236  57.898  1.00 63.51           H
ATOM     32  CB  THR A  22      -7.976 -10.544  59.114  1.00 63.51           C
ATOM     33  HB  THR A  22      -7.992 -11.532  58.655  1.00 63.51           H
ATOM     34  OG1 THR A  22      -9.154 -10.179  59.827  1.00 63.51           O
ATOM     35  HG1 THR A  22      -9.966 -10.453  59.310  1.00 63.51           H
ATOM     36  CG2 THR A  22      -6.870 -10.490  60.170  1.00 63.51           C
ATOM     37 1HG2 THR A  22      -6.898  -9.525  60.676  1.00 63.51           H
ATOM     38 2HG2 THR A  22      -5.901 -10.619  59.688  1.00 63.51           H
ATOM     39 3HG2 THR A  22      -7.023 -11.287  60.898  1.00 63.51           H
ATOM     40  HN  THR A  22      -8.796  -8.306  59.499  1.00 63.51           H
ATOM     41  N   SER A  23      -9.696  -9.560  56.534  1.00 66.51           N
ATOM     42  CA  SER A  23     -10.370  -9.832  55.276  1.00 66.51           C
ATOM     43  C   SER A  23      -9.709  -9.040  54.146  1.00 66.51           C
ATOM     44  O   SER A  23      -9.497  -9.568  53.056  1.00 66.51           O
ATOM     45  HA  SER A  23     -10.254 -10.903  55.112  1.00 66.51           H
ATOM     46  CB  SER A  23     -11.859  -9.489  55.364  1.00 66.51           C
ATOM     47 1HB  SER A  23     -12.372  -9.871  54.482  1.00 66.51           H
ATOM     48 2HB  SER A  23     -12.296  -9.989  56.228  1.00 66.51           H
ATOM     49  OG  SER A  23     -12.078  -8.085  55.469  1.00 66.51           O
ATOM     50  HG  SER A  23     -13.055  -7.884  55.394  1.00 66.51           H
ATOM     51  HN  SER A  23     -10.272  -9.155  57.244  1.00 66.51           H
ATOM     52  N   SER A  24      -9.402  -7.787  54.446  1.00 70.30           N
ATOM     53  CA  SER A  24      -8.859  -6.889  53.441  1.00 70.30           C
ATOM     54  C   SER A  24      -7.485  -7.384  52.985  1.00 70.30           C
ATOM     55  O   SER A  24      -7.129  -7.247  51.815  1.00 70.30           O
ATOM     56  HA  SER A  24      -9.569  -6.916  52.615  1.00 70.30           H
ATOM     57  CB  SER A  24      -8.756  -5.459  53.977  1.00 70.30           C
ATOM     58 1HB  SER A  24      -9.441  -4.815  53.426  1.00 70.30           H
ATOM     59 2HB  SER A  24      -9.071  -5.440  55.021  1.00 70.30           H
ATOM     60  OG  SER A  24      -7.432  -4.944  53.872  1.00 70.30           O
ATOM     61  HG  SER A  24      -6.863  -5.307  54.610  1.00 70.30           H
ATOM     62  HN  SER A  24      -9.519  -7.384  55.354  1.00 70.30           H
ATOM     63  N   MET A  25      -6.751  -7.951  53.931  1.00 67.15           N
ATOM     64  CA  MET A  25      -5.419  -8.454  53.644  1.00 67.15           C
ATOM     65  C   MET A  25      -5.485  -9.778  52.880  1.00 67.15           C
ATOM     66  O   MET A  25      -4.676 -10.025  51.987  1.00 67.15           O
ATOM     67  HA  MET A  25      -4.944  -7.693  53.025  1.00 67.15           H
ATOM     68  CB  MET A  25      -4.657  -8.659  54.955  1.00 67.15           C
ATOM     69 1HB  MET A  25      -4.868  -7.834  55.635  1.00 67.15           H
ATOM     70 2HB  MET A  25      -5.004  -9.570  55.443  1.00 67.15           H
ATOM     71  CG  MET A  25      -3.150  -8.750  54.706  1.00 67.15           C
ATOM     72 1HG  MET A  25      -2.785  -9.738  54.985  1.00 67.15           H
ATOM     73 2HG  MET A  25      -2.941  -8.621  53.644  1.00 67.15           H
ATOM     74  SD  MET A  25      -2.299  -7.497  55.650  1.00 67.15           S
ATOM     75  CE  MET A  25      -0.613  -8.046  55.444  1.00 67.15           C
ATOM     76 1HE  MET A  25      -0.507  -9.053  55.847  1.00 67.15           H
ATOM     77 2HE  MET A  25      -0.359  -8.050  54.384  1.00 67.15           H
ATOM     78 3HE  MET A  25       0.057  -7.370  55.975  1.00 67.15           H
ATOM     79  HN  MET A  25      -7.052  -8.068  54.878  1.00 67.15           H
ATOM     80  N   GLU A  26      -6.458 -10.594  53.258  1.00 62.15           N
ATOM     81  CA  GLU A  26      -6.683 -11.857  52.575  1.00 62.15           C
ATOM     82  C   GLU A  26      -7.106 -11.608  51.126  1.00 62.15           C
ATOM     83  O   GLU A  26      -6.655 -12.301  50.216  1.00 62.15           O
ATOM     84  HA  GLU A  26      -5.723 -12.373  52.597  1.00 62.15           H
ATOM     85  CB  GLU A  26      -7.724 -12.701  53.312  1.00 62.15           C
ATOM     86 1HB  GLU A  26      -8.544 -12.065  53.645  1.00 62.15           H
ATOM     87 2HB  GLU A  26      -8.048 -13.524  52.675  1.00 62.15           H
ATOM     88  CG  GLU A  26      -7.124 -13.339  54.567  1.00 62.15           C
ATOM     89 1HG  GLU A  26      -6.300 -13.995  54.287  1.00 62.15           H
ATOM     90 2HG  GLU A  26      -6.709 -12.563  55.211  1.00 62.15           H
ATOM     91  CD  GLU A  26      -8.179 -14.137  55.335  1.00 62.15           C
ATOM     92  OE1 GLU A  26      -7.765 -14.961  56.178  1.00 62.15           O
ATOM     93  OE2 GLU A  26      -9.377 -13.904  55.062  1.00 62.15           O
ATOM     94  HN  GLU A  26      -7.084 -10.406  54.015  1.00 62.15           H
ATOM     95  N   ASP A  27      -7.967 -10.615  50.956  1.00 68.50           N
ATOM     96  CA  ASP A  27      -8.497 -10.300  49.640  1.00 68.50           C
ATOM     97  C   ASP A  27      -7.340  -9.967  48.696  1.00 68.50           C
ATOM     98  O   ASP A  27      -7.351 -10.362  47.532  1.00 68.50           O
ATOM     99  HA  ASP A  27      -9.044 -11.191  49.331  1.00 68.50           H
ATOM    100  CB  ASP A  27      -9.426  -9.086  49.697  1.00 68.50           C
ATOM    101 1HB  ASP A  27      -8.969  -8.301  50.300  1.00 68.50           H
ATOM    102 2HB  ASP A  27      -9.560  -8.680  48.694  1.00 68.50           H
ATOM    103  CG  ASP A  27     -10.786  -9.463  50.287  1.00 68.50           C
ATOM    104  OD1 ASP A  27     -11.103 -10.672  50.255  1.00 68.50           O
ATOM    105  OD2 ASP A  27     -11.478  -8.534  50.757  1.00 68.50           O
ATOM    106  HN  ASP A  27      -8.302 -10.033  51.697  1.00 68.50           H
ATOM    107  N   TYR A  28      -6.369  -9.243  49.234  1.00 67.82           N
ATOM    108  CA  TYR A  28      -5.226  -8.819  48.444  1.00 67.82           C
ATOM    109  C   TYR A  28      -4.304 -10.000  48.136  1.00 67.82           C
ATOM    110  O   TYR A  28      -3.755 -10.095  47.039  1.00 67.82           O
ATOM    111  HA  TYR A  28      -5.600  -8.406  47.507  1.00 67.82           H
ATOM    112  CB  TYR A  28      -4.469  -7.808  49.306  1.00 67.82           C
ATOM    113 1HB  TYR A  28      -5.136  -6.980  49.548  1.00 67.82           H
ATOM    114 2HB  TYR A  28      -4.195  -8.282  50.249  1.00 67.82           H
ATOM    115  CG  TYR A  28      -3.206  -7.249  48.647  1.00 67.82           C
ATOM    116  CD1 TYR A  28      -1.975  -7.800  48.938  1.00 67.82           C
ATOM    117  HD1 TYR A  28      -1.902  -8.633  49.637  1.00 67.82           H
ATOM    118  CD2 TYR A  28      -3.299  -6.195  47.761  1.00 67.82           C
ATOM    119  HD2 TYR A  28      -4.271  -5.760  47.532  1.00 67.82           H
ATOM    120  CE1 TYR A  28      -0.786  -7.275  48.317  1.00 67.82           C
ATOM    121  HE1 TYR A  28       0.193  -7.701  48.538  1.00 67.82           H
ATOM    122  CE2 TYR A  28      -2.110  -5.670  47.141  1.00 67.82           C
ATOM    123  HE2 TYR A  28      -2.169  -4.837  46.440  1.00 67.82           H
ATOM    124  CZ  TYR A  28      -0.913  -6.236  47.449  1.00 67.82           C
ATOM    125  OH  TYR A  28       0.210  -5.740  46.863  1.00 67.82           O
ATOM    126  HH  TYR A  28       0.006  -4.869  46.415  1.00 67.82           H
ATOM    127  HN  TYR A  28      -6.355  -8.948  50.190  1.00 67.82           H
ATOM    128  N   VAL A  29      -4.161 -10.872  49.123  1.00 68.21           N
ATOM    129  CA  VAL A  29      -3.253 -11.999  49.001  1.00 68.21           C
ATOM    130  C   VAL A  29      -3.832 -13.010  48.010  1.00 68.21           C
ATOM    131  O   VAL A  29      -3.095 -13.617  47.234  1.00 68.21           O
ATOM    132  HA  VAL A  29      -2.310 -11.621  48.606  1.00 68.21           H
ATOM    133  CB  VAL A  29      -2.980 -12.604  50.380  1.00 68.21           C
ATOM    134  HB  VAL A  29      -3.941 -12.801  50.856  1.00 68.21           H
ATOM    135  CG1 VAL A  29      -2.234 -13.934  50.258  1.00 68.21           C
ATOM    136 1HG1 VAL A  29      -2.836 -14.636  49.682  1.00 68.21           H
ATOM    137 2HG1 VAL A  29      -1.282 -13.771  49.753  1.00 68.21           H
ATOM    138 3HG1 VAL A  29      -2.053 -14.341  51.253  1.00 68.21           H
ATOM    139  CG2 VAL A  29      -2.210 -11.622  51.266  1.00 68.21           C
ATOM    140 1HG2 VAL A  29      -1.257 -11.379  50.796  1.00 68.21           H
ATOM    141 2HG2 VAL A  29      -2.795 -10.711  51.393  1.00 68.21           H
ATOM    142 3HG2 VAL A  29      -2.030 -12.077  52.240  1.00 68.21           H
ATOM    143  HN  VAL A  29      -4.652 -10.817  49.993  1.00 68.21           H
ATOM    144  N   ASN A  30      -5.148 -13.161  48.068  1.00 63.57           N
ATOM    145  CA  ASN A  30      -5.820 -14.177  47.277  1.00 63.57           C
ATOM    146  C   ASN A  30      -6.102 -13.626  45.878  1.00 63.57           C
ATOM    147  O   ASN A  30      -6.567 -14.353  45.002  1.00 63.57           O
ATOM    148  HA  ASN A  30      -5.136 -15.026  47.260  1.00 63.57           H
ATOM    149  CB  ASN A  30      -7.157 -14.571  47.908  1.00 63.57           C
ATOM    150 1HB  ASN A  30      -7.745 -13.676  48.111  1.00 63.57           H
ATOM    151 2HB  ASN A  30      -7.730 -15.177  47.206  1.00 63.57           H
ATOM    152  CG  ASN A  30      -6.942 -15.352  49.206  1.00 63.57           C
ATOM    153  OD1 ASN A  30      -5.929 -16.001  49.410  1.00 63.57           O
ATOM    154  ND2 ASN A  30      -7.948 -15.253  50.070  1.00 63.57           N
ATOM    155 1HD2 ASN A  30      -8.752 -14.704  49.841  1.00 63.57           H
ATOM    156 2HD2 ASN A  30      -7.902 -15.728  50.949  1.00 63.57           H
ATOM    157  HN  ASN A  30      -5.749 -12.604  48.640  1.00 63.57           H
ATOM    158  N   PHE A  31      -5.808 -12.345  45.712  1.00 71.79           N
ATOM    159  CA  PHE A  31      -6.021 -11.688  44.433  1.00 71.79           C
ATOM    160  C   PHE A  31      -5.114 -12.282  43.354  1.00 71.79           C
ATOM    161  O   PHE A  31      -3.902 -12.380  43.541  1.00 71.79           O
ATOM    162  HA  PHE A  31      -7.064 -11.847  44.157  1.00 71.79           H
ATOM    163  CB  PHE A  31      -5.667 -10.212  44.624  1.00 71.79           C
ATOM    164 1HB  PHE A  31      -6.204  -9.829  45.492  1.00 71.79           H
ATOM    165 2HB  PHE A  31      -4.603 -10.129  44.846  1.00 71.79           H
ATOM    166  CG  PHE A  31      -5.991  -9.333  43.414  1.00 71.79           C
ATOM    167  CD1 PHE A  31      -5.007  -8.989  42.540  1.00 71.79           C
ATOM    168  HD1 PHE A  31      -3.988  -9.341  42.702  1.00 71.79           H
ATOM    169  CD2 PHE A  31      -7.263  -8.894  43.213  1.00 71.79           C
ATOM    170  HD2 PHE A  31      -8.051  -9.169  43.914  1.00 71.79           H
ATOM    171  CE1 PHE A  31      -5.308  -8.174  41.418  1.00 71.79           C
ATOM    172  HE1 PHE A  31      -4.519  -7.898  40.717  1.00 71.79           H
ATOM    173  CE2 PHE A  31      -7.563  -8.078  42.090  1.00 71.79           C
ATOM    174  HE2 PHE A  31      -8.583  -7.727  41.929  1.00 71.79           H
ATOM    175  CZ  PHE A  31      -6.580  -7.735  41.216  1.00 71.79           C
ATOM    176  HZ  PHE A  31      -6.810  -7.109  40.355  1.00 71.79           H
ATOM    177  HN  PHE A  31      -5.432 -11.759  46.430  1.00 71.79           H
ATOM    178  N   ASN A  32      -5.736 -12.663  42.247  1.00 63.86           N
ATOM    179  CA  ASN A  32      -4.999 -13.240  41.136  1.00 63.86           C
ATOM    180  C   ASN A  32      -4.372 -12.116  40.307  1.00 63.86           C
ATOM    181  O   ASN A  32      -5.038 -11.518  39.463  1.00 63.86           O
ATOM    182  HA  ASN A  32      -4.251 -13.887  41.593  1.00 63.86           H
ATOM    183  CB  ASN A  32      -5.924 -14.044  40.220  1.00 63.86           C
ATOM    184 1HB  ASN A  32      -6.541 -14.714  40.818  1.00 63.86           H
ATOM    185 2HB  ASN A  32      -6.601 -13.368  39.697  1.00 63.86           H
ATOM    186  CG  ASN A  32      -5.118 -14.855  39.203  1.00 63.86           C
ATOM    187  OD1 ASN A  32      -3.899 -14.838  39.182  1.00 63.86           O
ATOM    188  ND2 ASN A  32      -5.866 -15.565  38.363  1.00 63.86           N
ATOM    189 1HD2 ASN A  32      -6.863 -15.535  38.434  1.00 63.86           H
ATOM    190 2HD2 ASN A  32      -5.432 -16.129  37.660  1.00 63.86           H
ATOM    191  HN  ASN A  32      -6.722 -12.583  42.104  1.00 63.86           H
ATOM    192  N   PHE A  33      -3.100 -11.864  40.577  1.00 66.01           N
ATOM    193  CA  PHE A  33      -2.348 -10.894  39.799  1.00 66.01           C
ATOM    194  C   PHE A  33      -1.851 -11.508  38.489  1.00 66.01           C
ATOM    195  O   PHE A  33      -0.651 -11.517  38.219  1.00 66.01           O
ATOM    196  HA  PHE A  33      -3.021 -10.065  39.578  1.00 66.01           H
ATOM    197  CB  PHE A  33      -1.142 -10.481  40.645  1.00 66.01           C
ATOM    198 1HB  PHE A  33      -0.606 -11.377  40.957  1.00 66.01           H
ATOM    199 2HB  PHE A  33      -0.458  -9.901  40.025  1.00 66.01           H
ATOM    200  CG  PHE A  33      -1.503  -9.662  41.886  1.00 66.01           C
ATOM    201  CD1 PHE A  33      -1.713  -8.323  41.779  1.00 66.01           C
ATOM    202  HD1 PHE A  33      -1.625  -7.833  40.809  1.00 66.01           H
ATOM    203  CD2 PHE A  33      -1.613 -10.273  43.096  1.00 66.01           C
ATOM    204  HD2 PHE A  33      -1.444 -11.347  43.181  1.00 66.01           H
ATOM    205  CE1 PHE A  33      -2.048  -7.563  42.931  1.00 66.01           C
ATOM    206  HE1 PHE A  33      -2.217  -6.489  42.845  1.00 66.01           H
ATOM    207  CE2 PHE A  33      -1.948  -9.513  44.247  1.00 66.01           C
ATOM    208  HE2 PHE A  33      -2.036 -10.003  45.217  1.00 66.01           H
ATOM    209  CZ  PHE A  33      -2.158  -8.174  44.141  1.00 66.01           C
ATOM    210  HZ  PHE A  33      -2.416  -7.591  45.025  1.00 66.01           H
ATOM    211  HN  PHE A  33      -2.585 -12.309  41.309  1.00 66.01           H
ATOM    212  N   THR A  34      -2.800 -12.005  37.708  1.00 65.44           N
ATOM    213  CA  THR A  34      -2.546 -12.279  36.304  1.00 65.44           C
ATOM    214  C   THR A  34      -2.064 -11.013  35.593  1.00 65.44           C
ATOM    215  O   THR A  34      -2.705  -9.967  35.676  1.00 65.44           O
ATOM    216  HA  THR A  34      -1.741 -13.010  36.236  1.00 65.44           H
ATOM    217  CB  THR A  34      -3.823 -12.866  35.699  1.00 65.44           C
ATOM    218  HB  THR A  34      -3.822 -12.764  34.614  1.00 65.44           H
ATOM    219  OG1 THR A  34      -4.875 -12.188  36.380  1.00 65.44           O
ATOM    220  HG1 THR A  34      -4.847 -11.211  36.165  1.00 65.44           H
ATOM    221  CG2 THR A  34      -4.025 -14.336  36.072  1.00 65.44           C
ATOM    222 1HG2 THR A  34      -4.093 -14.430  37.156  1.00 65.44           H
ATOM    223 2HG2 THR A  34      -3.181 -14.923  35.710  1.00 65.44           H
ATOM    224 3HG2 THR A  34      -4.945 -14.704  35.617  1.00 65.44           H
ATOM    225  HN  THR A  34      -3.725 -12.220  38.021  1.00 65.44           H
ATOM    226  N   ASP A  35      -0.937 -11.150  34.909  1.00 69.10           N
ATOM    227  CA  ASP A  35      -0.298 -10.005  34.284  1.00 69.10           C
ATOM    228  C   ASP A  35      -0.925  -9.763  32.909  1.00 69.10           C
ATOM    229  O   ASP A  35      -0.438 -10.276  31.902  1.00 69.10           O
ATOM    230  HA  ASP A  35      -0.464  -9.174  34.969  1.00 69.10           H
ATOM    231  CB  ASP A  35       1.199 -10.251  34.084  1.00 69.10           C
ATOM    232 1HB  ASP A  35       1.591 -10.829  34.921  1.00 69.10           H
ATOM    233 2HB  ASP A  35       1.356 -10.846  33.184  1.00 69.10           H
ATOM    234  CG  ASP A  35       1.962  -8.930  33.967  1.00 69.10           C
ATOM    235  OD1 ASP A  35       1.291  -7.878  34.053  1.00 69.10           O
ATOM    236  OD2 ASP A  35       3.198  -9.001  33.795  1.00 69.10           O
ATOM    237  HN  ASP A  35      -0.464 -12.021  34.780  1.00 69.10           H
ATOM    238  N   PHE A  36      -1.995  -8.983  32.911  1.00 83.20           N
ATOM    239  CA  PHE A  36      -2.649  -8.606  31.670  1.00 83.20           C
ATOM    240  C   PHE A  36      -1.917  -7.445  30.994  1.00 83.20           C
ATOM    241  O   PHE A  36      -2.236  -7.079  29.864  1.00 83.20           O
ATOM    242  HA  PHE A  36      -2.627  -9.477  31.015  1.00 83.20           H
ATOM    243  CB  PHE A  36      -4.068  -8.159  32.029  1.00 83.20           C
ATOM    244 1HB  PHE A  36      -4.013  -7.420  32.829  1.00 83.20           H
ATOM    245 2HB  PHE A  36      -4.511  -7.662  31.166  1.00 83.20           H
ATOM    246  CG  PHE A  36      -4.987  -9.300  32.471  1.00 83.20           C
ATOM    247  CD1 PHE A  36      -5.003 -10.468  31.775  1.00 83.20           C
ATOM    248  HD1 PHE A  36      -4.361 -10.592  30.903  1.00 83.20           H
ATOM    249  CD2 PHE A  36      -5.788  -9.145  33.559  1.00 83.20           C
ATOM    250  HD2 PHE A  36      -5.775  -8.209  34.116  1.00 83.20           H
ATOM    251  CE1 PHE A  36      -5.856 -11.527  32.184  1.00 83.20           C
ATOM    252  HE1 PHE A  36      -5.869 -12.463  31.627  1.00 83.20           H
ATOM    253  CE2 PHE A  36      -6.641 -10.204  33.968  1.00 83.20           C
ATOM    254  HE2 PHE A  36      -7.283 -10.080  34.840  1.00 83.20           H
ATOM    255  CZ  PHE A  36      -6.657 -11.372  33.273  1.00 83.20           C
ATOM    256  HZ  PHE A  36      -7.312 -12.185  33.587  1.00 83.20           H
ATOM    257  HN  PHE A  36      -2.414  -8.610  33.740  1.00 83.20           H
ATOM    258  N   TYR A  37      -0.949  -6.898  31.716  1.00 86.99           N
ATOM    259  CA  TYR A  37      -0.118  -5.838  31.171  1.00 86.99           C
ATOM    260  C   TYR A  37       1.064  -6.414  30.390  1.00 86.99           C
ATOM    261  O   TYR A  37       1.993  -6.966  30.979  1.00 86.99           O
ATOM    262  HA  TYR A  37      -0.733  -5.241  30.498  1.00 86.99           H
ATOM    263  CB  TYR A  37       0.414  -5.058  32.376  1.00 86.99           C
ATOM    264 1HB  TYR A  37      -0.422  -4.802  33.027  1.00 86.99           H
ATOM    265 2HB  TYR A  37       1.078  -5.705  32.949  1.00 86.99           H
ATOM    266  CG  TYR A  37       1.165  -3.778  32.006  1.00 86.99           C
ATOM    267  CD1 TYR A  37       2.543  -3.784  31.933  1.00 86.99           C
ATOM    268  HD1 TYR A  37       3.096  -4.700  32.138  1.00 86.99           H
ATOM    269  CD2 TYR A  37       0.465  -2.618  31.745  1.00 86.99           C
ATOM    270  HD2 TYR A  37      -0.623  -2.613  31.803  1.00 86.99           H
ATOM    271  CE1 TYR A  37       3.251  -2.579  31.584  1.00 86.99           C
ATOM    272  HE1 TYR A  37       4.339  -2.569  31.523  1.00 86.99           H
ATOM    273  CE2 TYR A  37       1.173  -1.413  31.397  1.00 86.99           C
ATOM    274  HE2 TYR A  37       0.632  -0.490  31.189  1.00 86.99           H
ATOM    275  CZ  TYR A  37       2.531  -1.453  31.334  1.00 86.99           C
ATOM    276  OH  TYR A  37       3.199  -0.315  31.005  1.00 86.99           O
ATOM    277  HH  TYR A  37       2.559   0.366  30.646  1.00 86.99           H
ATOM    278  HN  TYR A  37      -0.730  -7.167  32.653  1.00 86.99           H
ATOM    279  N   CYS A  38       0.991  -6.267  29.075  1.00 90.15           N
ATOM    280  CA  CYS A  38       1.984  -6.866  28.199  1.00 90.15           C
ATOM    281  C   CYS A  38       3.046  -5.810  27.885  1.00 90.15           C
ATOM    282  O   CYS A  38       2.762  -4.818  27.216  1.00 90.15           O
ATOM    283  HA  CYS A  38       2.420  -7.703  28.745  1.00 90.15           H
ATOM    284  CB  CYS A  38       1.349  -7.432  26.927  1.00 90.15           C
ATOM    285 1HB  CYS A  38       0.528  -8.100  27.187  1.00 90.15           H
ATOM    286 2HB  CYS A  38       0.925  -6.623  26.332  1.00 90.15           H
ATOM    287  SG  CYS A  38       2.604  -8.335  25.949  1.00 90.15           S
ATOM    288  HN  CYS A  38       0.272  -5.752  28.609  1.00 90.15           H
ATOM    289  N   GLU A  39       4.248  -6.060  28.383  1.00 82.15           N
ATOM    290  CA  GLU A  39       5.402  -5.270  27.987  1.00 82.15           C
ATOM    291  C   GLU A  39       5.999  -5.815  26.689  1.00 82.15           C
ATOM    292  O   GLU A  39       6.346  -6.993  26.607  1.00 82.15           O
ATOM    293  HA  GLU A  39       5.020  -4.262  27.824  1.00 82.15           H
ATOM    294  CB  GLU A  39       6.450  -5.235  29.101  1.00 82.15           C
ATOM    295 1HB  GLU A  39       6.741  -6.252  29.363  1.00 82.15           H
ATOM    296 2HB  GLU A  39       7.291  -4.612  28.794  1.00 82.15           H
ATOM    297  CG  GLU A  39       5.882  -4.597  30.370  1.00 82.15           C
ATOM    298 1HG  GLU A  39       5.435  -3.632  30.127  1.00 82.15           H
ATOM    299 2HG  GLU A  39       5.087  -5.224  30.772  1.00 82.15           H
ATOM    300  CD  GLU A  39       6.974  -4.408  31.425  1.00 82.15           C
ATOM    301  OE1 GLU A  39       6.680  -3.724  32.429  1.00 82.15           O
ATOM    302  OE2 GLU A  39       8.077  -4.953  31.204  1.00 82.15           O
ATOM    303  HN  GLU A  39       4.440  -6.786  29.044  1.00 82.15           H
ATOM    304  N   LYS A  40       6.100  -4.933  25.705  1.00 88.66           N
ATOM    305  CA  LYS A  40       6.456  -5.351  24.359  1.00 88.66           C
ATOM    306  C   LYS A  40       7.904  -4.949  24.072  1.00 88.66           C
ATOM    307  O   LYS A  40       8.250  -4.634  22.934  1.00 88.66           O
ATOM    308  HA  LYS A  40       6.386  -6.438  24.325  1.00 88.66           H
ATOM    309  CB  LYS A  40       5.452  -4.800  23.344  1.00 88.66           C
ATOM    310 1HB  LYS A  40       5.398  -3.715  23.431  1.00 88.66           H
ATOM    311 2HB  LYS A  40       5.792  -5.022  22.333  1.00 88.66           H
ATOM    312  CG  LYS A  40       4.063  -5.404  23.564  1.00 88.66           C
ATOM    313 1HG  LYS A  40       4.139  -6.489  23.624  1.00 88.66           H
ATOM    314 2HG  LYS A  40       3.660  -5.060  24.517  1.00 88.66           H
ATOM    315  CD  LYS A  40       3.111  -5.015  22.432  1.00 88.66           C
ATOM    316 1HD  LYS A  40       2.993  -3.932  22.405  1.00 88.66           H
ATOM    317 2HD  LYS A  40       3.538  -5.313  21.474  1.00 88.66           H
ATOM    318  CE  LYS A  40       1.743  -5.678  22.613  1.00 88.66           C
ATOM    319 1HE  LYS A  40       1.866  -6.755  22.722  1.00 88.66           H
ATOM    320 2HE  LYS A  40       1.277  -5.316  23.530  1.00 88.66           H
ATOM    321  NZ  LYS A  40       0.868  -5.386  21.456  1.00 88.66           N
ATOM    322 1HZ  LYS A  40      -0.014  -5.873  21.568  1.00 88.66           H
ATOM    323 2HZ  LYS A  40       0.700  -4.388  21.402  1.00 88.66           H
ATOM    324 3HZ  LYS A  40       1.320  -5.699  20.603  1.00 88.66           H
ATOM    325  HN  LYS A  40       5.943  -3.952  25.815  1.00 88.66           H
ATOM    326  N   ASN A  41       8.711  -4.973  25.122  1.00 83.60           N
ATOM    327  CA  ASN A  41      10.101  -4.566  25.008  1.00 83.60           C
ATOM    328  C   ASN A  41      10.797  -5.437  23.960  1.00 83.60           C
ATOM    329  O   ASN A  41      11.576  -4.936  23.150  1.00 83.60           O
ATOM    330  HA  ASN A  41      10.069  -3.515  24.722  1.00 83.60           H
ATOM    331  CB  ASN A  41      10.838  -4.745  26.336  1.00 83.60           C
ATOM    332 1HB  ASN A  41      10.653  -5.745  26.728  1.00 83.60           H
ATOM    333 2HB  ASN A  41      11.913  -4.660  26.174  1.00 83.60           H
ATOM    334  CG  ASN A  41      10.387  -3.700  27.359  1.00 83.60           C
ATOM    335  OD1 ASN A  41      10.015  -2.587  27.024  1.00 83.60           O
ATOM    336  ND2 ASN A  41      10.441  -4.118  28.620  1.00 83.60           N
ATOM    337 1HD2 ASN A  41      10.756  -5.045  28.826  1.00 83.60           H
ATOM    338 2HD2 ASN A  41      10.166  -3.507  29.362  1.00 83.60           H
ATOM    339  HN  ASN A  41       8.429  -5.263  26.037  1.00 83.60           H
ATOM    340  N   ASN A  42      10.492  -6.725  24.009  1.00 84.35           N
ATOM    341  CA  ASN A  42      11.127  -7.679  23.116  1.00 84.35           C
ATOM    342  C   ASN A  42      10.709  -7.378  21.675  1.00 84.35           C
ATOM    343  O   ASN A  42      11.506  -7.526  20.750  1.00 84.35           O
ATOM    344  HA  ASN A  42      12.198  -7.552  23.274  1.00 84.35           H
ATOM    345  CB  ASN A  42      10.697  -9.111  23.443  1.00 84.35           C
ATOM    346 1HB  ASN A  42       9.609  -9.179  23.431  1.00 84.35           H
ATOM    347 2HB  ASN A  42      11.068  -9.790  22.676  1.00 84.35           H
ATOM    348  CG  ASN A  42      11.225  -9.542  24.813  1.00 84.35           C
ATOM    349  OD1 ASN A  42      12.045  -8.879  25.428  1.00 84.35           O
ATOM    350  ND2 ASN A  42      10.711 -10.686  25.255  1.00 84.35           N
ATOM    351 1HD2 ASN A  42      10.042 -11.181  24.701  1.00 84.35           H
ATOM    352 2HD2 ASN A  42      10.994 -11.052  26.142  1.00 84.35           H
ATOM    353  HN  ASN A  42       9.827  -7.118  24.644  1.00 84.35           H
ATOM    354  N   VAL A  43       9.459  -6.961  21.530  1.00 92.14           N
ATOM    355  CA  VAL A  43       8.911  -6.686  20.213  1.00 92.14           C
ATOM    356  C   VAL A  43       9.623  -5.473  19.612  1.00 92.14           C
ATOM    357  O   VAL A  43       9.960  -5.470  18.429  1.00 92.14           O
ATOM    358  HA  VAL A  43       9.108  -7.556  19.586  1.00 92.14           H
ATOM    359  CB  VAL A  43       7.394  -6.503  20.306  1.00 92.14           C
ATOM    360  HB  VAL A  43       7.199  -5.632  20.931  1.00 92.14           H
ATOM    361  CG1 VAL A  43       6.789  -6.237  18.926  1.00 92.14           C
ATOM    362 1HG1 VAL A  43       7.225  -5.330  18.507  1.00 92.14           H
ATOM    363 2HG1 VAL A  43       7.000  -7.080  18.268  1.00 92.14           H
ATOM    364 3HG1 VAL A  43       5.710  -6.111  19.021  1.00 92.14           H
ATOM    365  CG2 VAL A  43       6.736  -7.715  20.969  1.00 92.14           C
ATOM    366 1HG2 VAL A  43       6.944  -8.609  20.382  1.00 92.14           H
ATOM    367 2HG2 VAL A  43       7.135  -7.840  21.976  1.00 92.14           H
ATOM    368 3HG2 VAL A  43       5.658  -7.558  21.022  1.00 92.14           H
ATOM    369  HN  VAL A  43       8.828  -6.812  22.291  1.00 92.14           H
ATOM    370  N   ARG A  44       9.832  -4.472  20.454  1.00 87.85           N
ATOM    371  CA  ARG A  44      10.491  -3.253  20.018  1.00 87.85           C
ATOM    372  C   ARG A  44      11.946  -3.541  19.641  1.00 87.85           C
ATOM    373  O   ARG A  44      12.475  -2.952  18.700  1.00 87.85           O
ATOM    374  HA  ARG A  44       9.919  -2.921  19.151  1.00 87.85           H
ATOM    375  CB  ARG A  44      10.458  -2.186  21.115  1.00 87.85           C
ATOM    376 1HB  ARG A  44      10.849  -2.602  22.043  1.00 87.85           H
ATOM    377 2HB  ARG A  44      11.107  -1.355  20.839  1.00 87.85           H
ATOM    378  CG  ARG A  44       9.033  -1.675  21.339  1.00 87.85           C
ATOM    379 1HG  ARG A  44       8.580  -1.419  20.382  1.00 87.85           H
ATOM    380 2HG  ARG A  44       8.425  -2.465  21.779  1.00 87.85           H
ATOM    381  CD  ARG A  44       9.028  -0.450  22.256  1.00 87.85           C
ATOM    382 1HD  ARG A  44       9.777   0.268  21.921  1.00 87.85           H
ATOM    383 2HD  ARG A  44       8.061   0.049  22.204  1.00 87.85           H
ATOM    384  NE  ARG A  44       9.310  -0.860  23.650  1.00 87.85           N
ATOM    385  HE  ARG A  44      10.265  -0.993  23.916  1.00 87.85           H
ATOM    386  CZ  ARG A  44       8.366  -1.065  24.578  1.00 87.85           C
ATOM    387  NH1 ARG A  44       7.070  -0.903  24.278  1.00 87.85           N
ATOM    388 1HH1 ARG A  44       6.802  -0.627  23.355  1.00 87.85           H
ATOM    389 2HH1 ARG A  44       6.371  -1.058  24.976  1.00 87.85           H
ATOM    390  NH2 ARG A  44       8.737  -1.436  25.812  1.00 87.85           N
ATOM    391 1HH2 ARG A  44       8.044  -1.593  26.516  1.00 87.85           H
ATOM    392 2HH2 ARG A  44       9.706  -1.555  26.028  1.00 87.85           H
ATOM    393  HN  ARG A  44       9.560  -4.485  21.416  1.00 87.85           H
ATOM    394  N   GLN A  45      12.550  -4.447  20.395  1.00 84.46           N
ATOM    395  CA  GLN A  45      13.940  -4.806  20.165  1.00 84.46           C
ATOM    396  C   GLN A  45      14.096  -5.474  18.797  1.00 84.46           C
ATOM    397  O   GLN A  45      15.028  -5.169  18.056  1.00 84.46           O
ATOM    398  HA  GLN A  45      14.488  -3.864  20.181  1.00 84.46           H
ATOM    399  CB  GLN A  45      14.464  -5.711  21.281  1.00 84.46           C
ATOM    400 1HB  GLN A  45      14.256  -5.258  22.250  1.00 84.46           H
ATOM    401 2HB  GLN A  45      13.940  -6.667  21.256  1.00 84.46           H
ATOM    402  CG  GLN A  45      15.969  -5.946  21.134  1.00 84.46           C
ATOM    403 1HG  GLN A  45      16.173  -6.441  20.185  1.00 84.46           H
ATOM    404 2HG  GLN A  45      16.490  -4.988  21.113  1.00 84.46           H
ATOM    405  CD  GLN A  45      16.506  -6.798  22.286  1.00 84.46           C
ATOM    406  OE1 GLN A  45      15.764  -7.358  23.076  1.00 84.46           O
ATOM    407  NE2 GLN A  45      17.833  -6.864  22.338  1.00 84.46           N
ATOM    408 1HE2 GLN A  45      18.384  -6.380  21.658  1.00 84.46           H
ATOM    409 2HE2 GLN A  45      18.280  -7.397  23.056  1.00 84.46           H
ATOM    410  HN  GLN A  45      12.108  -4.932  21.150  1.00 84.46           H
ATOM    411  N   PHE A  46      13.168  -6.375  18.505  1.00 93.81           N
ATOM    412  CA  PHE A  46      13.164  -7.055  17.221  1.00 93.81           C
ATOM    413  C   PHE A  46      13.007  -6.056  16.072  1.00 93.81           C
ATOM    414  O   PHE A  46      13.729  -6.128  15.079  1.00 93.81           O
ATOM    415  HA  PHE A  46      14.120  -7.569  17.124  1.00 93.81           H
ATOM    416  CB  PHE A  46      11.965  -8.005  17.222  1.00 93.81           C
ATOM    417 1HB  PHE A  46      12.092  -8.732  18.024  1.00 93.81           H
ATOM    418 2HB  PHE A  46      11.063  -7.436  17.447  1.00 93.81           H
ATOM    419  CG  PHE A  46      11.763  -8.753  15.903  1.00 93.81           C
ATOM    420  CD1 PHE A  46      10.843  -8.310  15.004  1.00 93.81           C
ATOM    421  HD1 PHE A  46      10.251  -7.422  15.224  1.00 93.81           H
ATOM    422  CD2 PHE A  46      12.502  -9.862  15.629  1.00 93.81           C
ATOM    423  HD2 PHE A  46      13.239 -10.217  16.350  1.00 93.81           H
ATOM    424  CE1 PHE A  46      10.655  -9.004  13.780  1.00 93.81           C
ATOM    425  HE1 PHE A  46       9.918  -8.649  13.059  1.00 93.81           H
ATOM    426  CE2 PHE A  46      12.314 -10.556  14.405  1.00 93.81           C
ATOM    427  HE2 PHE A  46      12.907 -11.444  14.185  1.00 93.81           H
ATOM    428  CZ  PHE A  46      11.395 -10.113  13.506  1.00 93.81           C
ATOM    429  HZ  PHE A  46      11.251 -10.646  12.566  1.00 93.81           H
ATOM    430  HN  PHE A  46      12.431  -6.640  19.126  1.00 93.81           H
ATOM    431  N   ALA A  47      12.058  -5.148  16.246  1.00 93.92           N
ATOM    432  CA  ALA A  47      11.753  -4.176  15.209  1.00 93.92           C
ATOM    433  C   ALA A  47      13.001  -3.338  14.920  1.00 93.92           C
ATOM    434  O   ALA A  47      13.278  -3.009  13.767  1.00 93.92           O
ATOM    435  HA  ALA A  47      11.478  -4.726  14.309  1.00 93.92           H
ATOM    436  CB  ALA A  47      10.564  -3.319  15.647  1.00 93.92           C
ATOM    437 1HB  ALA A  47       9.696  -3.958  15.811  1.00 93.92           H
ATOM    438 2HB  ALA A  47      10.812  -2.798  16.571  1.00 93.92           H
ATOM    439 3HB  ALA A  47      10.336  -2.590  14.869  1.00 93.92           H
ATOM    440  HN  ALA A  47      11.503  -5.070  17.074  1.00 93.92           H
ATOM    441  N   SER A  48      13.720  -3.017  15.985  1.00 92.09           N
ATOM    442  CA  SER A  48      14.839  -2.096  15.883  1.00 92.09           C
ATOM    443  C   SER A  48      15.947  -2.712  15.026  1.00 92.09           C
ATOM    444  O   SER A  48      16.759  -1.993  14.446  1.00 92.09           O
ATOM    445  HA  SER A  48      14.435  -1.204  15.404  1.00 92.09           H
ATOM    446  CB  SER A  48      15.379  -1.731  17.267  1.00 92.09           C
ATOM    447 1HB  SER A  48      16.050  -0.876  17.180  1.00 92.09           H
ATOM    448 2HB  SER A  48      14.553  -1.424  17.909  1.00 92.09           H
ATOM    449  OG  SER A  48      16.073  -2.818  17.874  1.00 92.09           O
ATOM    450  HG  SER A  48      15.574  -3.670  17.719  1.00 92.09           H
ATOM    451  HN  SER A  48      13.549  -3.375  16.904  1.00 92.09           H
ATOM    452  N   HIS A  49      15.944  -4.036  14.975  1.00 88.25           N
ATOM    453  CA  HIS A  49      16.975  -4.758  14.249  1.00 88.25           C
ATOM    454  C   HIS A  49      16.468  -5.108  12.849  1.00 88.25           C
ATOM    455  O   HIS A  49      17.215  -5.024  11.875  1.00 88.25           O
ATOM    456  HA  HIS A  49      17.826  -4.083  14.160  1.00 88.25           H
ATOM    457  CB  HIS A  49      17.436  -5.986  15.037  1.00 88.25           C
ATOM    458 1HB  HIS A  49      16.562  -6.581  15.306  1.00 88.25           H
ATOM    459 2HB  HIS A  49      18.058  -6.607  14.393  1.00 88.25           H
ATOM    460  CG  HIS A  49      18.208  -5.656  16.292  1.00 88.25           C
ATOM    461  ND1 HIS A  49      19.358  -4.887  16.285  1.00 88.25           N
ATOM    462  HD1 HIS A  49      19.785  -4.481  15.476  1.00 88.25           H
ATOM    463  CD2 HIS A  49      17.983  -5.998  17.594  1.00 88.25           C
ATOM    464  HD2 HIS A  49      17.154  -6.606  17.958  1.00 88.25           H
ATOM    465  CE1 HIS A  49      19.797  -4.778  17.530  1.00 88.25           C
ATOM    466  HE1 HIS A  49      20.685  -4.233  17.851  1.00 88.25           H
ATOM    467  NE2 HIS A  49      18.943  -5.468  18.340  1.00 88.25           N
ATOM    468  HN  HIS A  49      15.256  -4.611  15.416  1.00 88.25           H
ATOM    469  N   PHE A  50      15.202  -5.494  12.792  1.00 92.94           N
ATOM    470  CA  PHE A  50      14.667  -6.135  11.603  1.00 92.94           C
ATOM    471  C   PHE A  50      14.214  -5.095  10.576  1.00 92.94           C
ATOM    472  O   PHE A  50      14.508  -5.222   9.389  1.00 92.94           O
ATOM    473  HA  PHE A  50      15.466  -6.741  11.176  1.00 92.94           H
ATOM    474  CB  PHE A  50      13.456  -6.959  12.045  1.00 92.94           C
ATOM    475 1HB  PHE A  50      13.772  -7.670  12.809  1.00 92.94           H
ATOM    476 2HB  PHE A  50      12.728  -6.295  12.510  1.00 92.94           H
ATOM    477  CG  PHE A  50      12.775  -7.724  10.908  1.00 92.94           C
ATOM    478  CD1 PHE A  50      11.610  -7.261  10.381  1.00 92.94           C
ATOM    479  HD1 PHE A  50      11.161  -6.346  10.768  1.00 92.94           H
ATOM    480  CD2 PHE A  50      13.334  -8.865  10.425  1.00 92.94           C
ATOM    481  HD2 PHE A  50      14.268  -9.236  10.848  1.00 92.94           H
ATOM    482  CE1 PHE A  50      10.977  -7.971   9.326  1.00 92.94           C
ATOM    483  HE1 PHE A  50      10.043  -7.600   8.903  1.00 92.94           H
ATOM    484  CE2 PHE A  50      12.702  -9.575   9.370  1.00 92.94           C
ATOM    485  HE2 PHE A  50      13.150 -10.489   8.983  1.00 92.94           H
ATOM    486  CZ  PHE A  50      11.537  -9.112   8.843  1.00 92.94           C
ATOM    487  HZ  PHE A  50      11.052  -9.657   8.033  1.00 92.94           H
ATOM    488  HN  PHE A  50      14.547  -5.375  13.539  1.00 92.94           H
ATOM    489  N   LEU A  51      13.506  -4.091  11.072  1.00 93.95           N
ATOM    490  CA  LEU A  51      12.728  -3.224  10.203  1.00 93.95           C
ATOM    491  C   LEU A  51      13.673  -2.308   9.425  1.00 93.95           C
ATOM    492  O   LEU A  51      13.589  -2.217   8.201  1.00 93.95           O
ATOM    493  HA  LEU A  51      12.201  -3.861   9.492  1.00 93.95           H
ATOM    494  CB  LEU A  51      11.667  -2.472  11.009  1.00 93.95           C
ATOM    495 1HB  LEU A  51      12.166  -1.925  11.809  1.00 93.95           H
ATOM    496 2HB  LEU A  51      11.203  -1.730  10.358  1.00 93.95           H
ATOM    497  CG  LEU A  51      10.561  -3.329  11.627  1.00 93.95           C
ATOM    498  HG  LEU A  51      11.019  -4.015  12.340  1.00 93.95           H
ATOM    499  CD1 LEU A  51       9.568  -2.465  12.407  1.00 93.95           C
ATOM    500 1HD1 LEU A  51      10.092  -1.940  13.206  1.00 93.95           H
ATOM    501 2HD1 LEU A  51       9.112  -1.739  11.734  1.00 93.95           H
ATOM    502 3HD1 LEU A  51       8.792  -3.099  12.836  1.00 93.95           H
ATOM    503  CD2 LEU A  51       9.867  -4.181  10.563  1.00 93.95           C
ATOM    504 1HD2 LEU A  51       9.424  -3.530   9.809  1.00 93.95           H
ATOM    505 2HD2 LEU A  51      10.597  -4.839  10.091  1.00 93.95           H
ATOM    506 3HD2 LEU A  51       9.086  -4.781  11.029  1.00 93.95           H
ATOM    507  HN  LEU A  51      13.459  -3.867  12.045  1.00 93.95           H
ATOM    508  N   PRO A  52      14.588  -1.614  10.116  1.00 95.28           N
ATOM    509  CA  PRO A  52      15.344  -0.527   9.488  1.00 95.28           C
ATOM    510  C   PRO A  52      16.022  -0.965   8.200  1.00 95.28           C
ATOM    511  O   PRO A  52      15.857  -0.330   7.160  1.00 95.28           O
ATOM    512  HA  PRO A  52      14.670   0.278   9.196  1.00 95.28           H
ATOM    513  CB  PRO A  52      16.362  -0.128  10.559  1.00 95.28           C
ATOM    514 1HB  PRO A  52      17.300  -0.671  10.443  1.00 95.28           H
ATOM    515 2HB  PRO A  52      16.601   0.934  10.509  1.00 95.28           H
ATOM    516  CG  PRO A  52      15.661  -0.487  11.864  1.00 95.28           C
ATOM    517 1HG  PRO A  52      16.368  -0.596  12.686  1.00 95.28           H
ATOM    518 2HG  PRO A  52      14.953   0.283  12.168  1.00 95.28           H
ATOM    519  CD  PRO A  52      14.970  -1.799  11.528  1.00 95.28           C
ATOM    520 1HD  PRO A  52      15.636  -2.652  11.654  1.00 95.28           H
ATOM    521 2HD  PRO A  52      14.106  -1.976  12.168  1.00 95.28           H
ATOM    522  N   PRO A  53      16.799  -2.057   8.238  1.00 95.85           N
ATOM    523  CA  PRO A  53      17.510  -2.518   7.044  1.00 95.85           C
ATOM    524  C   PRO A  53      16.584  -2.693   5.851  1.00 95.85           C
ATOM    525  O   PRO A  53      16.919  -2.295   4.737  1.00 95.85           O
ATOM    526  HA  PRO A  53      18.240  -1.771   6.731  1.00 95.85           H
ATOM    527  CB  PRO A  53      18.129  -3.847   7.481  1.00 95.85           C
ATOM    528 1HB  PRO A  53      17.474  -4.689   7.255  1.00 95.85           H
ATOM    529 2HB  PRO A  53      19.075  -4.036   6.974  1.00 95.85           H
ATOM    530  CG  PRO A  53      18.320  -3.671   8.983  1.00 95.85           C
ATOM    531 1HG  PRO A  53      18.417  -4.629   9.494  1.00 95.85           H
ATOM    532 2HG  PRO A  53      19.225  -3.108   9.212  1.00 95.85           H
ATOM    533  CD  PRO A  53      17.063  -2.925   9.400  1.00 95.85           C
ATOM    534 1HD  PRO A  53      16.233  -3.606   9.588  1.00 95.85           H
ATOM    535 2HD  PRO A  53      17.216  -2.354  10.315  1.00 95.85           H
ATOM    536  N   LEU A  54      15.431  -3.288   6.120  1.00 94.16           N
ATOM    537  CA  LEU A  54      14.519  -3.669   5.055  1.00 94.16           C
ATOM    538  C   LEU A  54      13.883  -2.410   4.461  1.00 94.16           C
ATOM    539  O   LEU A  54      13.724  -2.306   3.246  1.00 94.16           O
ATOM    540  HA  LEU A  54      15.108  -4.157   4.279  1.00 94.16           H
ATOM    541  CB  LEU A  54      13.501  -4.692   5.562  1.00 94.16           C
ATOM    542 1HB  LEU A  54      12.988  -4.267   6.425  1.00 94.16           H
ATOM    543 2HB  LEU A  54      12.749  -4.841   4.787  1.00 94.16           H
ATOM    544  CG  LEU A  54      14.063  -6.058   5.958  1.00 94.16           C
ATOM    545  HG  LEU A  54      14.811  -5.907   6.736  1.00 94.16           H
ATOM    546  CD1 LEU A  54      12.970  -6.950   6.550  1.00 94.16           C
ATOM    547 1HD1 LEU A  54      12.552  -6.474   7.437  1.00 94.16           H
ATOM    548 2HD1 LEU A  54      12.181  -7.097   5.811  1.00 94.16           H
ATOM    549 3HD1 LEU A  54      13.396  -7.915   6.823  1.00 94.16           H
ATOM    550  CD2 LEU A  54      14.769  -6.725   4.776  1.00 94.16           C
ATOM    551 1HD2 LEU A  54      14.059  -6.862   3.959  1.00 94.16           H
ATOM    552 2HD2 LEU A  54      15.591  -6.092   4.440  1.00 94.16           H
ATOM    553 3HD2 LEU A  54      15.159  -7.694   5.085  1.00 94.16           H
ATOM    554  HN  LEU A  54      15.119  -3.511   7.044  1.00 94.16           H
ATOM    555  N   TYR A  55      13.537  -1.486   5.345  1.00 94.34           N
ATOM    556  CA  TYR A  55      12.896  -0.252   4.926  1.00 94.34           C
ATOM    557  C   TYR A  55      13.831   0.579   4.044  1.00 94.34           C
ATOM    558  O   TYR A  55      13.389   1.203   3.080  1.00 94.34           O
ATOM    559  HA  TYR A  55      12.006  -0.512   4.354  1.00 94.34           H
ATOM    560  CB  TYR A  55      12.600   0.527   6.209  1.00 94.34           C
ATOM    561 1HB  TYR A  55      13.468   0.467   6.866  1.00 94.34           H
ATOM    562 2HB  TYR A  55      12.461   1.579   5.960  1.00 94.34           H
ATOM    563  CG  TYR A  55      11.368   0.030   6.968  1.00 94.34           C
ATOM    564  CD1 TYR A  55      10.672  -1.070   6.509  1.00 94.34           C
ATOM    565  HD1 TYR A  55      11.001  -1.585   5.607  1.00 94.34           H
ATOM    566  CD2 TYR A  55      10.953   0.682   8.111  1.00 94.34           C
ATOM    567  HD2 TYR A  55      11.502   1.551   8.474  1.00 94.34           H
ATOM    568  CE1 TYR A  55       9.513  -1.538   7.224  1.00 94.34           C
ATOM    569  HE1 TYR A  55       8.954  -2.406   6.872  1.00 94.34           H
ATOM    570  CE2 TYR A  55       9.793   0.214   8.826  1.00 94.34           C
ATOM    571  HE2 TYR A  55       9.454   0.719   9.730  1.00 94.34           H
ATOM    572  CZ  TYR A  55       9.131  -0.873   8.347  1.00 94.34           C
ATOM    573  OH  TYR A  55       8.036  -1.315   9.021  1.00 94.34           O
ATOM    574  HH  TYR A  55       7.602  -2.063   8.518  1.00 94.34           H
ATOM    575  HN  TYR A  55      13.688  -1.571   6.330  1.00 94.34           H
ATOM    576  N   TRP A  56      15.105   0.560   4.405  1.00 92.70           N
ATOM    577  CA  TRP A  56      16.114   1.257   3.626  1.00 92.70           C
ATOM    578  C   TRP A  56      16.224   0.565   2.266  1.00 92.70           C
ATOM    579  O   TRP A  56      16.331   1.227   1.235  1.00 92.70           O
ATOM    580  HA  TRP A  56      15.781   2.287   3.494  1.00 92.70           H
ATOM    581  CB  TRP A  56      17.446   1.313   4.377  1.00 92.70           C
ATOM    582 1HB  TRP A  56      17.596   0.368   4.899  1.00 92.70           H
ATOM    583 2HB  TRP A  56      18.256   1.411   3.654  1.00 92.70           H
ATOM    584  CG  TRP A  56      17.543   2.458   5.388  1.00 92.70           C
ATOM    585  CD1 TRP A  56      17.664   2.375   6.720  1.00 92.70           C
ATOM    586  HD1 TRP A  56      17.710   1.438   7.274  1.00 92.70           H
ATOM    587  CD2 TRP A  56      17.522   3.870   5.091  1.00 92.70           C
ATOM    588  NE1 TRP A  56      17.722   3.625   7.301  1.00 92.70           N
ATOM    589  HE1 TRP A  56      17.812   3.820   8.278  1.00 92.70           H
ATOM    590  CE2 TRP A  56      17.633   4.563   6.279  1.00 92.70           C
ATOM    591  CE3 TRP A  56      17.413   4.540   3.860  1.00 92.70           C
ATOM    592  HE3 TRP A  56      17.324   4.016   2.908  1.00 92.70           H
ATOM    593  CZ2 TRP A  56      17.646   5.961   6.353  1.00 92.70           C
ATOM    594  HZ2 TRP A  56      17.735   6.485   7.305  1.00 92.70           H
ATOM    595  CZ3 TRP A  56      17.427   5.937   3.951  1.00 92.70           C
ATOM    596  HZ3 TRP A  56      17.345   6.506   3.024  1.00 92.70           H
ATOM    597  CH2 TRP A  56      17.538   6.650   5.139  1.00 92.70           C
ATOM    598  HH2 TRP A  56      17.542   7.739   5.125  1.00 92.70           H
ATOM    599  HN  TRP A  56      15.451   0.080   5.211  1.00 92.70           H
ATOM    600  N   LEU A  57      16.194  -0.759   2.307  1.00 93.78           N
ATOM    601  CA  LEU A  57      16.298  -1.548   1.092  1.00 93.78           C
ATOM    602  C   LEU A  57      15.109  -1.233   0.181  1.00 93.78           C
ATOM    603  O   LEU A  57      15.288  -0.947  -1.002  1.00 93.78           O
ATOM    604  HA  LEU A  57      17.213  -1.246   0.583  1.00 93.78           H
ATOM    605  CB  LEU A  57      16.437  -3.034   1.428  1.00 93.78           C
ATOM    606 1HB  LEU A  57      17.322  -3.164   2.051  1.00 93.78           H
ATOM    607 2HB  LEU A  57      15.578  -3.332   2.030  1.00 93.78           H
ATOM    608  CG  LEU A  57      16.543  -3.985   0.235  1.00 93.78           C
ATOM    609  HG  LEU A  57      15.687  -3.811  -0.418  1.00 93.78           H
ATOM    610  CD1 LEU A  57      17.803  -3.698  -0.585  1.00 93.78           C
ATOM    611 1HD1 LEU A  57      17.769  -2.674  -0.956  1.00 93.78           H
ATOM    612 2HD1 LEU A  57      18.683  -3.828   0.045  1.00 93.78           H
ATOM    613 3HD1 LEU A  57      17.853  -4.389  -1.427  1.00 93.78           H
ATOM    614  CD2 LEU A  57      16.474  -5.445   0.689  1.00 93.78           C
ATOM    615 1HD2 LEU A  57      17.297  -5.651   1.374  1.00 93.78           H
ATOM    616 2HD2 LEU A  57      15.526  -5.624   1.195  1.00 93.78           H
ATOM    617 3HD2 LEU A  57      16.552  -6.099  -0.180  1.00 93.78           H
ATOM    618  HN  LEU A  57      16.100  -1.290   3.149  1.00 93.78           H
ATOM    619  N   VAL A  58      13.923  -1.296   0.766  1.00 95.29           N
ATOM    620  CA  VAL A  58      12.703  -1.063   0.012  1.00 95.29           C
ATOM    621  C   VAL A  58      12.747   0.338  -0.601  1.00 95.29           C
ATOM    622  O   VAL A  58      12.413   0.518  -1.771  1.00 95.29           O
ATOM    623  HA  VAL A  58      12.668  -1.797  -0.793  1.00 95.29           H
ATOM    624  CB  VAL A  58      11.483  -1.285   0.909  1.00 95.29           C
ATOM    625  HB  VAL A  58      11.608  -0.674   1.803  1.00 95.29           H
ATOM    626  CG1 VAL A  58      10.199  -0.835   0.208  1.00 95.29           C
ATOM    627 1HG1 VAL A  58      10.268   0.226  -0.031  1.00 95.29           H
ATOM    628 2HG1 VAL A  58      10.066  -1.407  -0.710  1.00 95.29           H
ATOM    629 3HG1 VAL A  58       9.347  -1.004   0.868  1.00 95.29           H
ATOM    630  CG2 VAL A  58      11.384  -2.747   1.348  1.00 95.29           C
ATOM    631 1HG2 VAL A  58      11.293  -3.385   0.469  1.00 95.29           H
ATOM    632 2HG2 VAL A  58      12.281  -3.021   1.904  1.00 95.29           H
ATOM    633 3HG2 VAL A  58      10.509  -2.877   1.984  1.00 95.29           H
ATOM    634  HN  VAL A  58      13.787  -1.501   1.736  1.00 95.29           H
ATOM    635  N   PHE A  59      13.161   1.295   0.217  1.00 95.87           N
ATOM    636  CA  PHE A  59      13.206   2.681  -0.215  1.00 95.87           C
ATOM    637  C   PHE A  59      14.099   2.843  -1.447  1.00 95.87           C
ATOM    638  O   PHE A  59      13.682   3.422  -2.449  1.00 95.87           O
ATOM    639  HA  PHE A  59      12.187   2.975  -0.466  1.00 95.87           H
ATOM    640  CB  PHE A  59      13.799   3.491   0.940  1.00 95.87           C
ATOM    641 1HB  PHE A  59      13.113   3.453   1.786  1.00 95.87           H
ATOM    642 2HB  PHE A  59      14.727   3.019   1.262  1.00 95.87           H
ATOM    643  CG  PHE A  59      14.080   4.954   0.594  1.00 95.87           C
ATOM    644  CD1 PHE A  59      15.363   5.389   0.472  1.00 95.87           C
ATOM    645  HD1 PHE A  59      16.190   4.696   0.619  1.00 95.87           H
ATOM    646  CD2 PHE A  59      13.048   5.820   0.410  1.00 95.87           C
ATOM    647  HD2 PHE A  59      12.020   5.471   0.509  1.00 95.87           H
ATOM    648  CE1 PHE A  59      15.624   6.748   0.151  1.00 95.87           C
ATOM    649  HE1 PHE A  59      16.652   7.097   0.052  1.00 95.87           H
ATOM    650  CE2 PHE A  59      13.309   7.178   0.089  1.00 95.87           C
ATOM    651  HE2 PHE A  59      12.481   7.872  -0.058  1.00 95.87           H
ATOM    652  CZ  PHE A  59      14.591   7.614  -0.034  1.00 95.87           C
ATOM    653  HZ  PHE A  59      14.792   8.656  -0.280  1.00 95.87           H
ATOM    654  HN  PHE A  59      13.462   1.135   1.157  1.00 95.87           H
ATOM    655  N   ILE A  60      15.312   2.322  -1.332  1.00 94.11           N
ATOM    656  CA  ILE A  60      16.320   2.539  -2.355  1.00 94.11           C
ATOM    657  C   ILE A  60      15.831   1.951  -3.680  1.00 94.11           C
ATOM    658  O   ILE A  60      15.817   2.638  -4.700  1.00 94.11           O
ATOM    659  HA  ILE A  60      16.435   3.616  -2.477  1.00 94.11           H
ATOM    660  CB  ILE A  60      17.673   1.988  -1.900  1.00 94.11           C
ATOM    661  HB  ILE A  60      17.522   0.973  -1.531  1.00 94.11           H
ATOM    662  CG1 ILE A  60      18.238   2.811  -0.740  1.00 94.11           C
ATOM    663 1HG1 ILE A  60      18.572   3.781  -1.108  1.00 94.11           H
ATOM    664 2HG1 ILE A  60      17.454   2.999  -0.007  1.00 94.11           H
ATOM    665  CG2 ILE A  60      18.652   1.901  -3.072  1.00 94.11           C
ATOM    666 1HG2 ILE A  60      18.245   1.240  -3.837  1.00 94.11           H
ATOM    667 2HG2 ILE A  60      18.804   2.895  -3.494  1.00 94.11           H
ATOM    668 3HG2 ILE A  60      19.605   1.506  -2.721  1.00 94.11           H
ATOM    669  CD1 ILE A  60      19.407   2.084  -0.071  1.00 94.11           C
ATOM    670 1HD1 ILE A  60      19.064   1.125   0.316  1.00 94.11           H
ATOM    671 2HD1 ILE A  60      20.199   1.919  -0.801  1.00 94.11           H
ATOM    672 3HD1 ILE A  60      19.790   2.691   0.750  1.00 94.11           H
ATOM    673  HN  ILE A  60      15.608   1.761  -0.559  1.00 94.11           H
ATOM    674  N   VAL A  61      15.441   0.686  -3.621  1.00 94.62           N
ATOM    675  CA  VAL A  61      15.097  -0.047  -4.828  1.00 94.62           C
ATOM    676  C   VAL A  61      13.842   0.566  -5.452  1.00 94.62           C
ATOM    677  O   VAL A  61      13.781   0.765  -6.664  1.00 94.62           O
ATOM    678  HA  VAL A  61      15.926   0.062  -5.527  1.00 94.62           H
ATOM    679  CB  VAL A  61      14.940  -1.535  -4.508  1.00 94.62           C
ATOM    680  HB  VAL A  61      14.181  -1.633  -3.732  1.00 94.62           H
ATOM    681  CG1 VAL A  61      14.459  -2.312  -5.736  1.00 94.62           C
ATOM    682 1HG1 VAL A  61      13.495  -1.920  -6.059  1.00 94.62           H
ATOM    683 2HG1 VAL A  61      15.185  -2.202  -6.542  1.00 94.62           H
ATOM    684 3HG1 VAL A  61      14.356  -3.366  -5.481  1.00 94.62           H
ATOM    685  CG2 VAL A  61      16.245  -2.120  -3.965  1.00 94.62           C
ATOM    686 1HG2 VAL A  61      17.033  -2.004  -4.710  1.00 94.62           H
ATOM    687 2HG2 VAL A  61      16.527  -1.595  -3.053  1.00 94.62           H
ATOM    688 3HG2 VAL A  61      16.105  -3.179  -3.746  1.00 94.62           H
ATOM    689  HN  VAL A  61      15.359   0.165  -2.772  1.00 94.62           H
ATOM    690  N   GLY A  62      12.871   0.849  -4.595  1.00 95.98           N
ATOM    691  CA  GLY A  62      11.586   1.343  -5.057  1.00 95.98           C
ATOM    692  C   GLY A  62      11.719   2.748  -5.650  1.00 95.98           C
ATOM    693  O   GLY A  62      11.127   3.047  -6.685  1.00 95.98           O
ATOM    694 1HA  GLY A  62      11.180   0.665  -5.808  1.00 95.98           H
ATOM    695 2HA  GLY A  62      10.879   1.360  -4.228  1.00 95.98           H
ATOM    696  HN  GLY A  62      12.953   0.746  -3.604  1.00 95.98           H
ATOM    697  N   ALA A  63      12.500   3.572  -4.967  1.00 95.59           N
ATOM    698  CA  ALA A  63      12.676   4.953  -5.382  1.00 95.59           C
ATOM    699  C   ALA A  63      13.316   4.985  -6.772  1.00 95.59           C
ATOM    700  O   ALA A  63      12.893   5.750  -7.636  1.00 95.59           O
ATOM    701  HA  ALA A  63      11.689   5.412  -5.436  1.00 95.59           H
ATOM    702  CB  ALA A  63      13.511   5.698  -4.339  1.00 95.59           C
ATOM    703 1HB  ALA A  63      12.998   5.671  -3.377  1.00 95.59           H
ATOM    704 2HB  ALA A  63      14.486   5.220  -4.244  1.00 95.59           H
ATOM    705 3HB  ALA A  63      13.642   6.734  -4.651  1.00 95.59           H
ATOM    706  HN  ALA A  63      13.006   3.310  -4.145  1.00 95.59           H
ATOM    707  N   LEU A  64      14.326   4.144  -6.943  1.00 90.15           N
ATOM    708  CA  LEU A  64      15.033   4.072  -8.210  1.00 90.15           C
ATOM    709  C   LEU A  64      14.058   3.650  -9.310  1.00 90.15           C
ATOM    710  O   LEU A  64      14.012   4.266 -10.374  1.00 90.15           O
ATOM    711  HA  LEU A  64      15.398   5.074  -8.438  1.00 90.15           H
ATOM    712  CB  LEU A  64      16.256   3.161  -8.089  1.00 90.15           C
ATOM    713 1HB  LEU A  64      15.944   2.227  -7.622  1.00 90.15           H
ATOM    714 2HB  LEU A  64      16.602   2.915  -9.094  1.00 90.15           H
ATOM    715  CG  LEU A  64      17.438   3.725  -7.298  1.00 90.15           C
ATOM    716  HG  LEU A  64      17.072   4.051  -6.324  1.00 90.15           H
ATOM    717  CD1 LEU A  64      18.494   2.647  -7.047  1.00 90.15           C
ATOM    718 1HD1 LEU A  64      18.051   1.830  -6.478  1.00 90.15           H
ATOM    719 2HD1 LEU A  64      18.862   2.269  -8.001  1.00 90.15           H
ATOM    720 3HD1 LEU A  64      19.323   3.075  -6.483  1.00 90.15           H
ATOM    721  CD2 LEU A  64      18.027   4.954  -7.994  1.00 90.15           C
ATOM    722 1HD2 LEU A  64      18.374   4.677  -8.989  1.00 90.15           H
ATOM    723 2HD2 LEU A  64      17.262   5.726  -8.078  1.00 90.15           H
ATOM    724 3HD2 LEU A  64      18.865   5.335  -7.410  1.00 90.15           H
ATOM    725  HN  LEU A  64      14.661   3.522  -6.235  1.00 90.15           H
ATOM    726  N   GLY A  65      13.302   2.602  -9.016  1.00 93.70           N
ATOM    727  CA  GLY A  65      12.425   2.009 -10.012  1.00 93.70           C
ATOM    728  C   GLY A  65      11.350   3.002 -10.457  1.00 93.70           C
ATOM    729  O   GLY A  65      11.168   3.232 -11.651  1.00 93.70           O
ATOM    730 1HA  GLY A  65      13.011   1.691 -10.874  1.00 93.70           H
ATOM    731 2HA  GLY A  65      11.953   1.117  -9.601  1.00 93.70           H
ATOM    732  HN  GLY A  65      13.282   2.161  -8.119  1.00 93.70           H
ATOM    733  N   ASN A  66      10.665   3.564  -9.472  1.00 92.36           N
ATOM    734  CA  ASN A  66       9.509   4.401  -9.746  1.00 92.36           C
ATOM    735  C   ASN A  66       9.977   5.728 -10.347  1.00 92.36           C
ATOM    736  O   ASN A  66       9.314   6.286 -11.220  1.00 92.36           O
ATOM    737  HA  ASN A  66       8.895   3.824 -10.438  1.00 92.36           H
ATOM    738  CB  ASN A  66       8.735   4.710  -8.463  1.00 92.36           C
ATOM    739 1HB  ASN A  66       9.433   4.964  -7.665  1.00 92.36           H
ATOM    740 2HB  ASN A  66       8.098   5.581  -8.619  1.00 92.36           H
ATOM    741  CG  ASN A  66       7.879   3.515  -8.038  1.00 92.36           C
ATOM    742  OD1 ASN A  66       6.924   3.138  -8.696  1.00 92.36           O
ATOM    743  ND2 ASN A  66       8.274   2.943  -6.904  1.00 92.36           N
ATOM    744 1HD2 ASN A  66       9.067   3.303  -6.412  1.00 92.36           H
ATOM    745 2HD2 ASN A  66       7.777   2.154  -6.543  1.00 92.36           H
ATOM    746  HN  ASN A  66      10.887   3.456  -8.503  1.00 92.36           H
ATOM    747  N   SER A  67      11.115   6.195  -9.856  1.00 91.92           N
ATOM    748  CA  SER A  67      11.696   7.430 -10.356  1.00 91.92           C
ATOM    749  C   SER A  67      12.015   7.292 -11.846  1.00 91.92           C
ATOM    750  O   SER A  67      11.848   8.242 -12.610  1.00 91.92           O
ATOM    751  HA  SER A  67      10.933   8.192 -10.196  1.00 91.92           H
ATOM    752  CB  SER A  67      12.958   7.801  -9.575  1.00 91.92           C
ATOM    753 1HB  SER A  67      13.692   7.001  -9.672  1.00 91.92           H
ATOM    754 2HB  SER A  67      13.403   8.696 -10.009  1.00 91.92           H
ATOM    755  OG  SER A  67      12.684   8.028  -8.195  1.00 91.92           O
ATOM    756  HG  SER A  67      13.077   7.292  -7.643  1.00 91.92           H
ATOM    757  HN  SER A  67      11.638   5.745  -9.131  1.00 91.92           H
ATOM    758  N   LEU A  68      12.467   6.103 -12.214  1.00 87.04           N
ATOM    759  CA  LEU A  68      12.816   5.831 -13.598  1.00 87.04           C
ATOM    760  C   LEU A  68      11.554   5.898 -14.461  1.00 87.04           C
ATOM    761  O   LEU A  68      11.582   6.434 -15.567  1.00 87.04           O
ATOM    762  HA  LEU A  68      13.499   6.616 -13.924  1.00 87.04           H
ATOM    763  CB  LEU A  68      13.567   4.503 -13.711  1.00 87.04           C
ATOM    764 1HB  LEU A  68      14.399   4.518 -13.006  1.00 87.04           H
ATOM    765 2HB  LEU A  68      12.898   3.702 -13.397  1.00 87.04           H
ATOM    766  CG  LEU A  68      14.116   4.158 -15.096  1.00 87.04           C
ATOM    767  HG  LEU A  68      13.305   4.253 -15.818  1.00 87.04           H
ATOM    768  CD1 LEU A  68      15.211   5.142 -15.513  1.00 87.04           C
ATOM    769 1HD1 LEU A  68      14.801   6.151 -15.541  1.00 87.04           H
ATOM    770 2HD1 LEU A  68      16.029   5.102 -14.794  1.00 87.04           H
ATOM    771 3HD1 LEU A  68      15.583   4.873 -16.502  1.00 87.04           H
ATOM    772  CD2 LEU A  68      14.599   2.707 -15.149  1.00 87.04           C
ATOM    773 1HD2 LEU A  68      15.390   2.560 -14.413  1.00 87.04           H
ATOM    774 2HD2 LEU A  68      13.768   2.039 -14.926  1.00 87.04           H
ATOM    775 3HD2 LEU A  68      14.984   2.488 -16.145  1.00 87.04           H
ATOM    776  HN  LEU A  68      12.596   5.335 -11.587  1.00 87.04           H
ATOM    777  N   VAL A  69      10.477   5.347 -13.920  1.00 90.63           N
ATOM    778  CA  VAL A  69       9.209   5.331 -14.629  1.00 90.63           C
ATOM    779  C   VAL A  69       8.794   6.768 -14.954  1.00 90.63           C
ATOM    780  O   VAL A  69       8.487   7.084 -16.103  1.00 90.63           O
ATOM    781  HA  VAL A  69       9.360   4.790 -15.563  1.00 90.63           H
ATOM    782  CB  VAL A  69       8.160   4.578 -13.809  1.00 90.63           C
ATOM    783  HB  VAL A  69       8.146   5.006 -12.807  1.00 90.63           H
ATOM    784  CG1 VAL A  69       6.764   4.749 -14.413  1.00 90.63           C
ATOM    785 1HG1 VAL A  69       6.502   5.807 -14.427  1.00 90.63           H
ATOM    786 2HG1 VAL A  69       6.759   4.359 -15.431  1.00 90.63           H
ATOM    787 3HG1 VAL A  69       6.038   4.203 -13.811  1.00 90.63           H
ATOM    788  CG2 VAL A  69       8.524   3.097 -13.682  1.00 90.63           C
ATOM    789 1HG2 VAL A  69       8.579   2.650 -14.674  1.00 90.63           H
ATOM    790 2HG2 VAL A  69       9.490   3.002 -13.186  1.00 90.63           H
ATOM    791 3HG2 VAL A  69       7.762   2.585 -13.094  1.00 90.63           H
ATOM    792  HN  VAL A  69      10.462   4.917 -13.018  1.00 90.63           H
ATOM    793  N   ILE A  70       8.798   7.599 -13.923  1.00 90.71           N
ATOM    794  CA  ILE A  70       8.326   8.967 -14.062  1.00 90.71           C
ATOM    795  C   ILE A  70       9.170   9.688 -15.114  1.00 90.71           C
ATOM    796  O   ILE A  70       8.638  10.422 -15.945  1.00 90.71           O
ATOM    797  HA  ILE A  70       7.296   8.923 -14.415  1.00 90.71           H
ATOM    798  CB  ILE A  70       8.309   9.668 -12.702  1.00 90.71           C
ATOM    799  HB  ILE A  70       9.293   9.555 -12.246  1.00 90.71           H
ATOM    800  CG1 ILE A  70       7.297   9.012 -11.760  1.00 90.71           C
ATOM    801 1HG1 ILE A  70       6.284   9.265 -12.076  1.00 90.71           H
ATOM    802 2HG1 ILE A  70       7.388   7.928 -11.820  1.00 90.71           H
ATOM    803  CG2 ILE A  70       8.055  11.168 -12.862  1.00 90.71           C
ATOM    804 1HG2 ILE A  70       8.845  11.607 -13.471  1.00 90.71           H
ATOM    805 2HG2 ILE A  70       7.092  11.324 -13.348  1.00 90.71           H
ATOM    806 3HG2 ILE A  70       8.047  11.642 -11.880  1.00 90.71           H
ATOM    807  CD1 ILE A  70       7.515   9.470 -10.316  1.00 90.71           C
ATOM    808 1HD1 ILE A  70       8.520   9.194  -9.996  1.00 90.71           H
ATOM    809 2HD1 ILE A  70       7.399  10.552 -10.256  1.00 90.71           H
ATOM    810 3HD1 ILE A  70       6.783   8.989  -9.668  1.00 90.71           H
ATOM    811  HN  ILE A  70       9.114   7.352 -13.007  1.00 90.71           H
ATOM    812  N   LEU A  71      10.472   9.453 -15.046  1.00 84.26           N
ATOM    813  CA  LEU A  71      11.408  10.169 -15.895  1.00 84.26           C
ATOM    814  C   LEU A  71      11.133   9.818 -17.359  1.00 84.26           C
ATOM    815  O   LEU A  71      11.146  10.692 -18.224  1.00 84.26           O
ATOM    816  HA  LEU A  71      11.226  11.235 -15.756  1.00 84.26           H
ATOM    817  CB  LEU A  71      12.848   9.895 -15.457  1.00 84.26           C
ATOM    818 1HB  LEU A  71      12.933  10.119 -14.394  1.00 84.26           H
ATOM    819 2HB  LEU A  71      13.046   8.829 -15.575  1.00 84.26           H
ATOM    820  CG  LEU A  71      13.936  10.672 -16.202  1.00 84.26           C
ATOM    821  HG  LEU A  71      13.483  11.567 -16.630  1.00 84.26           H
ATOM    822  CD1 LEU A  71      15.032  11.136 -15.241  1.00 84.26           C
ATOM    823 1HD1 LEU A  71      14.598  11.784 -14.480  1.00 84.26           H
ATOM    824 2HD1 LEU A  71      15.488  10.269 -14.764  1.00 84.26           H
ATOM    825 3HD1 LEU A  71      15.792  11.686 -15.796  1.00 84.26           H
ATOM    826  CD2 LEU A  71      14.500   9.851 -17.363  1.00 84.26           C
ATOM    827 1HD2 LEU A  71      14.932   8.927 -16.978  1.00 84.26           H
ATOM    828 2HD2 LEU A  71      13.699   9.613 -18.063  1.00 84.26           H
ATOM    829 3HD2 LEU A  71      15.271  10.427 -17.874  1.00 84.26           H
ATOM    830  HN  LEU A  71      10.889   8.788 -14.425  1.00 84.26           H
ATOM    831  N   VAL A  72      10.890   8.536 -17.591  1.00 85.10           N
ATOM    832  CA  VAL A  72      10.697   8.044 -18.945  1.00 85.10           C
ATOM    833  C   VAL A  72       9.435   8.675 -19.536  1.00 85.10           C
ATOM    834  O   VAL A  72       9.433   9.103 -20.689  1.00 85.10           O
ATOM    835  HA  VAL A  72      11.557   8.360 -19.535  1.00 85.10           H
ATOM    836  CB  VAL A  72      10.658   6.515 -18.945  1.00 85.10           C
ATOM    837  HB  VAL A  72       9.896   6.199 -18.232  1.00 85.10           H
ATOM    838  CG1 VAL A  72      10.265   5.977 -20.322  1.00 85.10           C
ATOM    839 1HG1 VAL A  72       9.277   6.352 -20.591  1.00 85.10           H
ATOM    840 2HG1 VAL A  72      10.993   6.308 -21.063  1.00 85.10           H
ATOM    841 3HG1 VAL A  72      10.245   4.887 -20.295  1.00 85.10           H
ATOM    842  CG2 VAL A  72      11.997   5.932 -18.490  1.00 85.10           C
ATOM    843 1HG2 VAL A  72      12.785   6.261 -19.167  1.00 85.10           H
ATOM    844 2HG2 VAL A  72      12.219   6.276 -17.480  1.00 85.10           H
ATOM    845 3HG2 VAL A  72      11.942   4.843 -18.500  1.00 85.10           H
ATOM    846  HN  VAL A  72      10.826   7.841 -16.875  1.00 85.10           H
ATOM    847  N   TYR A  73       8.392   8.712 -18.720  1.00 85.14           N
ATOM    848  CA  TYR A  73       7.122   9.271 -19.153  1.00 85.14           C
ATOM    849  C   TYR A  73       7.238  10.778 -19.389  1.00 85.14           C
ATOM    850  O   TYR A  73       6.575  11.325 -20.268  1.00 85.14           O
ATOM    851  HA  TYR A  73       6.842   8.785 -20.087  1.00 85.14           H
ATOM    852  CB  TYR A  73       6.139   9.020 -18.008  1.00 85.14           C
ATOM    853 1HB  TYR A  73       6.692   8.985 -17.069  1.00 85.14           H
ATOM    854 2HB  TYR A  73       5.451   9.863 -17.942  1.00 85.14           H
ATOM    855  CG  TYR A  73       5.330   7.730 -18.154  1.00 85.14           C
ATOM    856  CD1 TYR A  73       4.466   7.574 -19.219  1.00 85.14           C
ATOM    857  HD1 TYR A  73       4.360   8.370 -19.956  1.00 85.14           H
ATOM    858  CD2 TYR A  73       5.464   6.722 -17.221  1.00 85.14           C
ATOM    859  HD2 TYR A  73       6.146   6.844 -16.380  1.00 85.14           H
ATOM    860  CE1 TYR A  73       3.704   6.360 -19.357  1.00 85.14           C
ATOM    861  HE1 TYR A  73       3.018   6.224 -20.193  1.00 85.14           H
ATOM    862  CE2 TYR A  73       4.702   5.507 -17.359  1.00 85.14           C
ATOM    863  HE2 TYR A  73       4.798   4.703 -16.629  1.00 85.14           H
ATOM    864  CZ  TYR A  73       3.859   5.386 -18.420  1.00 85.14           C
ATOM    865  OH  TYR A  73       3.140   4.240 -18.550  1.00 85.14           O
ATOM    866  HH  TYR A  73       2.651   4.240 -19.422  1.00 85.14           H
ATOM    867  HN  TYR A  73       8.405   8.370 -17.780  1.00 85.14           H
ATOM    868  N   TRP A  74       8.086  11.407 -18.587  1.00 74.33           N
ATOM    869  CA  TRP A  74       8.233  12.851 -18.639  1.00 74.33           C
ATOM    870  C   TRP A  74       8.852  13.216 -19.990  1.00 74.33           C
ATOM    871  O   TRP A  74       8.332  14.071 -20.704  1.00 74.33           O
ATOM    872  HA  TRP A  74       7.239  13.290 -18.554  1.00 74.33           H
ATOM    873  CB  TRP A  74       9.049  13.362 -17.450  1.00 74.33           C
ATOM    874 1HB  TRP A  74       8.615  12.971 -16.530  1.00 74.33           H
ATOM    875 2HB  TRP A  74      10.061  12.964 -17.519  1.00 74.33           H
ATOM    876  CG  TRP A  74       9.122  14.887 -17.355  1.00 74.33           C
ATOM    877  CD1 TRP A  74       9.802  15.731 -18.142  1.00 74.33           C
ATOM    878  HD1 TRP A  74      10.416  15.422 -18.988  1.00 74.33           H
ATOM    879  CD2 TRP A  74       8.460  15.720 -16.380  1.00 74.33           C
ATOM    880  NE1 TRP A  74       9.628  17.042 -17.748  1.00 74.33           N
ATOM    881  HE1 TRP A  74      10.032  17.849 -18.179  1.00 74.33           H
ATOM    882  CE2 TRP A  74       8.786  17.035 -16.642  1.00 74.33           C
ATOM    883  CE3 TRP A  74       7.614  15.374 -15.311  1.00 74.33           C
ATOM    884  HE3 TRP A  74       7.342  14.344 -15.084  1.00 74.33           H
ATOM    885  CZ2 TRP A  74       8.309  18.110 -15.881  1.00 74.33           C
ATOM    886  HZ2 TRP A  74       8.581  19.140 -16.109  1.00 74.33           H
ATOM    887  CZ3 TRP A  74       7.147  16.459 -14.560  1.00 74.33           C
ATOM    888  HZ3 TRP A  74       6.487  16.247 -13.719  1.00 74.33           H
ATOM    889  CH2 TRP A  74       7.465  17.789 -14.812  1.00 74.33           C
ATOM    890  HH2 TRP A  74       7.059  18.578 -14.179  1.00 74.33           H
ATOM    891  HN  TRP A  74       8.664  10.947 -17.914  1.00 74.33           H
ATOM    892  N   TYR A  75       9.954  12.548 -20.299  1.00 70.78           N
ATOM    893  CA  TYR A  75      10.823  12.996 -21.374  1.00 70.78           C
ATOM    894  C   TYR A  75      10.370  12.423 -22.719  1.00 70.78           C
ATOM    895  O   TYR A  75      10.499  13.078 -23.752  1.00 70.78           O
ATOM    896  HA  TYR A  75      10.774  14.084 -21.416  1.00 70.78           H
ATOM    897  CB  TYR A  75      12.215  12.453 -21.045  1.00 70.78           C
ATOM    898 1HB  TYR A  75      12.109  11.506 -20.515  1.00 70.78           H
ATOM    899 2HB  TYR A  75      12.740  12.240 -21.976  1.00 70.78           H
ATOM    900  CG  TYR A  75      13.068  13.401 -20.200  1.00 70.78           C
ATOM    901  CD1 TYR A  75      13.801  14.399 -20.810  1.00 70.78           C
ATOM    902  HD1 TYR A  75      13.771  14.512 -21.894  1.00 70.78           H
ATOM    903  CD2 TYR A  75      13.106  13.258 -18.828  1.00 70.78           C
ATOM    904  HD2 TYR A  75      12.527  12.470 -18.346  1.00 70.78           H
ATOM    905  CE1 TYR A  75      14.604  15.291 -20.015  1.00 70.78           C
ATOM    906  HE1 TYR A  75      15.188  16.083 -20.484  1.00 70.78           H
ATOM    907  CE2 TYR A  75      13.909  14.150 -18.033  1.00 70.78           C
ATOM    908  HE2 TYR A  75      13.948  14.048 -16.948  1.00 70.78           H
ATOM    909  CZ  TYR A  75      14.619  15.123 -18.666  1.00 70.78           C
ATOM    910  OH  TYR A  75      15.377  15.965 -17.915  1.00 70.78           O
ATOM    911  HH  TYR A  75      15.282  15.739 -16.945  1.00 70.78           H
ATOM    912  HN  TYR A  75      10.255  11.718 -19.830  1.00 70.78           H
ATOM    913  N   CYS A  76       9.849  11.206 -22.662  1.00 70.87           N
ATOM    914  CA  CYS A  76       9.751  10.378 -23.852  1.00 70.87           C
ATOM    915  C   CYS A  76       8.283   9.991 -24.049  1.00 70.87           C
ATOM    916  O   CYS A  76       7.657  10.396 -25.026  1.00 70.87           O
ATOM    917  HA  CYS A  76      10.106  10.984 -24.685  1.00 70.87           H
ATOM    918  CB  CYS A  76      10.658   9.149 -23.763  1.00 70.87           C
ATOM    919 1HB  CYS A  76      11.596   9.414 -23.275  1.00 70.87           H
ATOM    920 2HB  CYS A  76      10.185   8.382 -23.149  1.00 70.87           H
ATOM    921  SG  CYS A  76      10.989   8.492 -25.438  1.00 70.87           S
ATOM    922  HG  CYS A  76      11.736   7.466 -25.040  1.00 70.87           H
ATOM    923  HN  CYS A  76       9.498  10.786 -21.825  1.00 70.87           H
ATOM    924  N   THR A  77       7.778   9.213 -23.103  1.00 65.01           N
ATOM    925  CA  THR A  77       6.534   8.493 -23.312  1.00 65.01           C
ATOM    926  C   THR A  77       5.363   9.472 -23.423  1.00 65.01           C
ATOM    927  O   THR A  77       4.518   9.337 -24.307  1.00 65.01           O
ATOM    928  HA  THR A  77       6.598   7.963 -24.263  1.00 65.01           H
ATOM    929  CB  THR A  77       6.375   7.482 -22.174  1.00 65.01           C
ATOM    930  HB  THR A  77       6.190   7.989 -21.227  1.00 65.01           H
ATOM    931  OG1 THR A  77       7.566   6.703 -22.233  1.00 65.01           O
ATOM    932  HG1 THR A  77       7.556   6.125 -23.049  1.00 65.01           H
ATOM    933  CG2 THR A  77       5.255   6.474 -22.439  1.00 65.01           C
ATOM    934 1HG2 THR A  77       5.474   5.919 -23.352  1.00 65.01           H
ATOM    935 2HG2 THR A  77       4.309   7.002 -22.553  1.00 65.01           H
ATOM    936 3HG2 THR A  77       5.185   5.780 -21.601  1.00 65.01           H
ATOM    937  HN  THR A  77       8.203   9.070 -22.209  1.00 65.01           H
ATOM    938  N   ARG A  78       5.351  10.436 -22.514  1.00 61.28           N
ATOM    939  CA  ARG A  78       4.174  11.265 -22.318  1.00 61.28           C
ATOM    940  C   ARG A  78       2.925  10.391 -22.188  1.00 61.28           C
ATOM    941  O   ARG A  78       2.864   9.301 -22.754  1.00 61.28           O
ATOM    942  HA  ARG A  78       4.369  11.811 -21.395  1.00 61.28           H
ATOM    943  CB  ARG A  78       3.987  12.240 -23.482  1.00 61.28           C
ATOM    944 1HB  ARG A  78       3.877  11.683 -24.413  1.00 61.28           H
ATOM    945 2HB  ARG A  78       3.069  12.809 -23.340  1.00 61.28           H
ATOM    946  CG  ARG A  78       5.175  13.197 -23.592  1.00 61.28           C
ATOM    947 1HG  ARG A  78       5.373  13.650 -22.621  1.00 61.28           H
ATOM    948 2HG  ARG A  78       6.070  12.641 -23.873  1.00 61.28           H
ATOM    949  CD  ARG A  78       4.904  14.292 -24.626  1.00 61.28           C
ATOM    950 1HD  ARG A  78       4.742  13.845 -25.607  1.00 61.28           H
ATOM    951 2HD  ARG A  78       3.992  14.830 -24.366  1.00 61.28           H
ATOM    952  NE  ARG A  78       6.046  15.231 -24.681  1.00 61.28           N
ATOM    953  HE  ARG A  78       6.880  14.984 -24.188  1.00 61.28           H
ATOM    954  CZ  ARG A  78       6.033  16.392 -25.351  1.00 61.28           C
ATOM    955  NH1 ARG A  78       4.943  16.773 -26.030  1.00 61.28           N
ATOM    956 1HH1 ARG A  78       4.130  16.190 -26.039  1.00 61.28           H
ATOM    957 2HH1 ARG A  78       4.941  17.641 -26.527  1.00 61.28           H
ATOM    958  NH2 ARG A  78       7.127  17.165 -25.332  1.00 61.28           N
ATOM    959 1HH2 ARG A  78       7.134  18.034 -25.826  1.00 61.28           H
ATOM    960 2HH2 ARG A  78       7.937  16.873 -24.823  1.00 61.28           H
ATOM    961  HN  ARG A  78       6.125  10.653 -21.919  1.00 61.28           H
ATOM    962  N   VAL A  79       1.960  10.903 -21.438  1.00 76.59           N
ATOM    963  CA  VAL A  79       0.719  10.179 -21.220  1.00 76.59           C
ATOM    964  C   VAL A  79      -0.183  10.342 -22.445  1.00 76.59           C
ATOM    965  O   VAL A  79      -0.691  11.432 -22.706  1.00 76.59           O
ATOM    966  HA  VAL A  79       0.968   9.124 -21.106  1.00 76.59           H
ATOM    967  CB  VAL A  79       0.058  10.653 -19.924  1.00 76.59           C
ATOM    968  HB  VAL A  79      -0.190  11.708 -20.040  1.00 76.59           H
ATOM    969  CG1 VAL A  79      -1.243   9.891 -19.662  1.00 76.59           C
ATOM    970 1HG1 VAL A  79      -1.934  10.057 -20.488  1.00 76.59           H
ATOM    971 2HG1 VAL A  79      -1.029   8.825 -19.576  1.00 76.59           H
ATOM    972 3HG1 VAL A  79      -1.692  10.247 -18.735  1.00 76.59           H
ATOM    973  CG2 VAL A  79       1.018  10.522 -18.739  1.00 76.59           C
ATOM    974 1HG2 VAL A  79       1.310   9.479 -18.622  1.00 76.59           H
ATOM    975 2HG2 VAL A  79       1.904  11.130 -18.922  1.00 76.59           H
ATOM    976 3HG2 VAL A  79       0.522  10.866 -17.831  1.00 76.59           H
ATOM    977  HN  VAL A  79       2.016  11.792 -20.984  1.00 76.59           H
ATOM    978  N   LYS A  80      -0.355   9.243 -23.165  1.00 68.26           N
ATOM    979  CA  LYS A  80      -1.134   9.265 -24.391  1.00 68.26           C
ATOM    980  C   LYS A  80      -2.386   8.404 -24.209  1.00 68.26           C
ATOM    981  O   LYS A  80      -3.364   8.564 -24.937  1.00 68.26           O
ATOM    982  HA  LYS A  80      -1.445  10.296 -24.561  1.00 68.26           H
ATOM    983  CB  LYS A  80      -0.270   8.850 -25.583  1.00 68.26           C
ATOM    984 1HB  LYS A  80       0.188   7.880 -25.385  1.00 68.26           H
ATOM    985 2HB  LYS A  80      -0.896   8.732 -26.467  1.00 68.26           H
ATOM    986  CG  LYS A  80       0.820   9.888 -25.858  1.00 68.26           C
ATOM    987 1HG  LYS A  80       0.367  10.871 -25.986  1.00 68.26           H
ATOM    988 2HG  LYS A  80       1.488   9.955 -24.999  1.00 68.26           H
ATOM    989  CD  LYS A  80       1.623   9.522 -27.108  1.00 68.26           C
ATOM    990 1HD  LYS A  80       2.039   8.521 -26.997  1.00 68.26           H
ATOM    991 2HD  LYS A  80       0.962   9.498 -27.975  1.00 68.26           H
ATOM    992  CE  LYS A  80       2.751  10.527 -27.348  1.00 68.26           C
ATOM    993 1HE  LYS A  80       2.337  11.530 -27.450  1.00 68.26           H
ATOM    994 2HE  LYS A  80       3.420  10.544 -26.488  1.00 68.26           H
ATOM    995  NZ  LYS A  80       3.511  10.171 -28.568  1.00 68.26           N
ATOM    996 1HZ  LYS A  80       4.254  10.846 -28.712  1.00 68.26           H
ATOM    997 2HZ  LYS A  80       3.911   9.246 -28.459  1.00 68.26           H
ATOM    998 3HZ  LYS A  80       2.888  10.177 -29.368  1.00 68.26           H
ATOM    999  HN  LYS A  80       0.028   8.351 -22.923  1.00 68.26           H
ATOM   1000  N   THR A  81      -2.315   7.510 -23.234  1.00 80.13           N
ATOM   1001  CA  THR A  81      -3.363   6.522 -23.046  1.00 80.13           C
ATOM   1002  C   THR A  81      -3.873   6.553 -21.604  1.00 80.13           C
ATOM   1003  O   THR A  81      -3.240   7.144 -20.731  1.00 80.13           O
ATOM   1004  HA  THR A  81      -4.203   6.786 -23.688  1.00 80.13           H
ATOM   1005  CB  THR A  81      -2.808   5.159 -23.466  1.00 80.13           C
ATOM   1006  HB  THR A  81      -3.609   4.426 -23.561  1.00 80.13           H
ATOM   1007  OG1 THR A  81      -1.822   4.867 -22.479  1.00 80.13           O
ATOM   1008  HG1 THR A  81      -1.565   3.902 -22.528  1.00 80.13           H
ATOM   1009  CG2 THR A  81      -2.018   5.226 -24.774  1.00 80.13           C
ATOM   1010 1HG2 THR A  81      -1.177   5.909 -24.656  1.00 80.13           H
ATOM   1011 2HG2 THR A  81      -2.668   5.584 -25.573  1.00 80.13           H
ATOM   1012 3HG2 THR A  81      -1.648   4.232 -25.026  1.00 80.13           H
ATOM   1013  HN  THR A  81      -1.560   7.455 -22.580  1.00 80.13           H
ATOM   1014  N   MET A  82      -5.013   5.909 -21.399  1.00 80.91           N
ATOM   1015  CA  MET A  82      -5.566   5.774 -20.063  1.00 80.91           C
ATOM   1016  C   MET A  82      -4.621   4.985 -19.155  1.00 80.91           C
ATOM   1017  O   MET A  82      -4.446   5.328 -17.987  1.00 80.91           O
ATOM   1018  HA  MET A  82      -5.677   6.791 -19.687  1.00 80.91           H
ATOM   1019  CB  MET A  82      -6.917   5.058 -20.139  1.00 80.91           C
ATOM   1020 1HB  MET A  82      -7.564   5.571 -20.851  1.00 80.91           H
ATOM   1021 2HB  MET A  82      -6.774   4.044 -20.511  1.00 80.91           H
ATOM   1022  CG  MET A  82      -7.592   5.014 -18.767  1.00 80.91           C
ATOM   1023 1HG  MET A  82      -7.001   4.408 -18.081  1.00 80.91           H
ATOM   1024 2HG  MET A  82      -7.641   6.018 -18.344  1.00 80.91           H
ATOM   1025  SD  MET A  82      -9.236   4.336 -18.918  1.00 80.91           S
ATOM   1026  CE  MET A  82      -9.815   4.551 -17.243  1.00 80.91           C
ATOM   1027 1HE  MET A  82      -9.168   3.998 -16.561  1.00 80.91           H
ATOM   1028 2HE  MET A  82      -9.794   5.609 -16.984  1.00 80.91           H
ATOM   1029 3HE  MET A  82     -10.835   4.176 -17.160  1.00 80.91           H
ATOM   1030  HN  MET A  82      -5.554   5.485 -22.126  1.00 80.91           H
ATOM   1031  N   THR A  83      -4.036   3.942 -19.727  1.00 83.54           N
ATOM   1032  CA  THR A  83      -3.103   3.109 -18.987  1.00 83.54           C
ATOM   1033  C   THR A  83      -1.908   3.938 -18.514  1.00 83.54           C
ATOM   1034  O   THR A  83      -1.464   3.799 -17.375  1.00 83.54           O
ATOM   1035  HA  THR A  83      -3.607   2.736 -18.095  1.00 83.54           H
ATOM   1036  CB  THR A  83      -2.710   1.931 -19.881  1.00 83.54           C
ATOM   1037  HB  THR A  83      -1.920   2.216 -20.575  1.00 83.54           H
ATOM   1038  OG1 THR A  83      -3.938   1.525 -20.480  1.00 83.54           O
ATOM   1039  HG1 THR A  83      -4.429   0.906 -19.868  1.00 83.54           H
ATOM   1040  CG2 THR A  83      -2.266   0.708 -19.077  1.00 83.54           C
ATOM   1041 1HG2 THR A  83      -3.082   0.382 -18.431  1.00 83.54           H
ATOM   1042 2HG2 THR A  83      -1.402   0.969 -18.466  1.00 83.54           H
ATOM   1043 3HG2 THR A  83      -1.999  -0.099 -19.759  1.00 83.54           H
ATOM   1044  HN  THR A  83      -4.190   3.665 -20.675  1.00 83.54           H
ATOM   1045  N   ASP A  84      -1.420   4.781 -19.412  1.00 85.75           N
ATOM   1046  CA  ASP A  84      -0.269   5.614 -19.109  1.00 85.75           C
ATOM   1047  C   ASP A  84      -0.585   6.493 -17.897  1.00 85.75           C
ATOM   1048  O   ASP A  84       0.278   6.727 -17.053  1.00 85.75           O
ATOM   1049  HA  ASP A  84       0.547   4.916 -18.916  1.00 85.75           H
ATOM   1050  CB  ASP A  84       0.071   6.533 -20.284  1.00 85.75           C
ATOM   1051 1HB  ASP A  84      -0.787   7.163 -20.517  1.00 85.75           H
ATOM   1052 2HB  ASP A  84       0.889   7.197 -20.006  1.00 85.75           H
ATOM   1053  CG  ASP A  84       0.464   5.720 -21.520  1.00 85.75           C
ATOM   1054  OD1 ASP A  84       1.036   4.627 -21.321  1.00 85.75           O
ATOM   1055  OD2 ASP A  84       0.184   6.211 -22.634  1.00 85.75           O
ATOM   1056  HN  ASP A  84      -1.798   4.900 -20.330  1.00 85.75           H
ATOM   1057  N   MET A  85      -1.825   6.956 -17.851  1.00 88.23           N
ATOM   1058  CA  MET A  85      -2.250   7.851 -16.787  1.00 88.23           C
ATOM   1059  C   MET A  85      -2.168   7.160 -15.424  1.00 88.23           C
ATOM   1060  O   MET A  85      -1.611   7.713 -14.477  1.00 88.23           O
ATOM   1061  HA  MET A  85      -1.559   8.693 -16.818  1.00 88.23           H
ATOM   1062  CB  MET A  85      -3.689   8.303 -17.045  1.00 88.23           C
ATOM   1063 1HB  MET A  85      -3.765   8.736 -18.042  1.00 88.23           H
ATOM   1064 2HB  MET A  85      -4.355   7.440 -17.020  1.00 88.23           H
ATOM   1065  CG  MET A  85      -4.137   9.329 -16.002  1.00 88.23           C
ATOM   1066 1HG  MET A  85      -5.180   9.596 -16.167  1.00 88.23           H
ATOM   1067 2HG  MET A  85      -4.073   8.896 -15.003  1.00 88.23           H
ATOM   1068  SD  MET A  85      -3.111  10.786 -16.100  1.00 88.23           S
ATOM   1069  CE  MET A  85      -3.670  11.455 -17.657  1.00 88.23           C
ATOM   1070 1HE  MET A  85      -3.487  10.730 -18.451  1.00 88.23           H
ATOM   1071 2HE  MET A  85      -4.738  11.667 -17.599  1.00 88.23           H
ATOM   1072 3HE  MET A  85      -3.128  12.375 -17.874  1.00 88.23           H
ATOM   1073  HN  MET A  85      -2.532   6.731 -18.521  1.00 88.23           H
ATOM   1074  N   PHE A  86      -2.731   5.962 -15.369  1.00 91.96           N
ATOM   1075  CA  PHE A  86      -2.773   5.212 -14.125  1.00 91.96           C
ATOM   1076  C   PHE A  86      -1.368   4.786 -13.694  1.00 91.96           C
ATOM   1077  O   PHE A  86      -1.045   4.809 -12.507  1.00 91.96           O
ATOM   1078  HA  PHE A  86      -3.200   5.868 -13.366  1.00 91.96           H
ATOM   1079  CB  PHE A  86      -3.615   3.961 -14.385  1.00 91.96           C
ATOM   1080 1HB  PHE A  86      -3.237   3.461 -15.276  1.00 91.96           H
ATOM   1081 2HB  PHE A  86      -3.486   3.270 -13.552  1.00 91.96           H
ATOM   1082  CG  PHE A  86      -5.107   4.243 -14.569  1.00 91.96           C
ATOM   1083  CD1 PHE A  86      -5.733   5.145 -13.766  1.00 91.96           C
ATOM   1084  HD1 PHE A  86      -5.171   5.667 -12.991  1.00 91.96           H
ATOM   1085  CD2 PHE A  86      -5.808   3.592 -15.535  1.00 91.96           C
ATOM   1086  HD2 PHE A  86      -5.307   2.869 -16.178  1.00 91.96           H
ATOM   1087  CE1 PHE A  86      -7.118   5.407 -13.936  1.00 91.96           C
ATOM   1088  HE1 PHE A  86      -7.620   6.130 -13.293  1.00 91.96           H
ATOM   1089  CE2 PHE A  86      -7.194   3.853 -15.705  1.00 91.96           C
ATOM   1090  HE2 PHE A  86      -7.756   3.331 -16.480  1.00 91.96           H
ATOM   1091  CZ  PHE A  86      -7.819   4.755 -14.903  1.00 91.96           C
ATOM   1092  HZ  PHE A  86      -8.883   4.956 -15.034  1.00 91.96           H
ATOM   1093  HN  PHE A  86      -3.152   5.505 -16.152  1.00 91.96           H
ATOM   1094  N   LEU A  87      -0.570   4.408 -14.681  1.00 89.65           N
ATOM   1095  CA  LEU A  87       0.766   3.903 -14.412  1.00 89.65           C
ATOM   1096  C   LEU A  87       1.626   5.030 -13.838  1.00 89.65           C
ATOM   1097  O   LEU A  87       2.454   4.797 -12.958  1.00 89.65           O
ATOM   1098  HA  LEU A  87       0.674   3.120 -13.659  1.00 89.65           H
ATOM   1099  CB  LEU A  87       1.357   3.257 -15.667  1.00 89.65           C
ATOM   1100 1HB  LEU A  87       1.267   3.963 -16.492  1.00 89.65           H
ATOM   1101 2HB  LEU A  87       2.422   3.095 -15.501  1.00 89.65           H
ATOM   1102  CG  LEU A  87       0.729   1.929 -16.097  1.00 89.65           C
ATOM   1103  HG  LEU A  87      -0.336   2.093 -16.262  1.00 89.65           H
ATOM   1104  CD1 LEU A  87       1.322   1.446 -17.422  1.00 89.65           C
ATOM   1105 1HD1 LEU A  87       1.135   2.189 -18.197  1.00 89.65           H
ATOM   1106 2HD1 LEU A  87       2.397   1.304 -17.308  1.00 89.65           H
ATOM   1107 3HD1 LEU A  87       0.859   0.501 -17.705  1.00 89.65           H
ATOM   1108  CD2 LEU A  87       0.859   0.878 -14.993  1.00 89.65           C
ATOM   1109 1HD2 LEU A  87       1.913   0.711 -14.773  1.00 89.65           H
ATOM   1110 2HD2 LEU A  87       0.352   1.230 -14.095  1.00 89.65           H
ATOM   1111 3HD2 LEU A  87       0.405  -0.055 -15.325  1.00 89.65           H
ATOM   1112  HN  LEU A  87      -0.822   4.442 -15.648  1.00 89.65           H
ATOM   1113  N   LEU A  88       1.402   6.227 -14.358  1.00 91.79           N
ATOM   1114  CA  LEU A  88       2.143   7.392 -13.904  1.00 91.79           C
ATOM   1115  C   LEU A  88       1.755   7.706 -12.458  1.00 91.79           C
ATOM   1116  O   LEU A  88       2.622   7.903 -11.608  1.00 91.79           O
ATOM   1117  HA  LEU A  88       3.202   7.135 -13.930  1.00 91.79           H
ATOM   1118  CB  LEU A  88       1.938   8.565 -14.865  1.00 91.79           C
ATOM   1119 1HB  LEU A  88       2.300   8.270 -15.850  1.00 91.79           H
ATOM   1120 2HB  LEU A  88       0.868   8.748 -14.961  1.00 91.79           H
ATOM   1121  CG  LEU A  88       2.618   9.878 -14.474  1.00 91.79           C
ATOM   1122  HG  LEU A  88       2.275  10.157 -13.477  1.00 91.79           H
ATOM   1123  CD1 LEU A  88       4.137   9.708 -14.398  1.00 91.79           C
ATOM   1124 1HD1 LEU A  88       4.381   8.952 -13.652  1.00 91.79           H
ATOM   1125 2HD1 LEU A  88       4.516   9.394 -15.371  1.00 91.79           H
ATOM   1126 3HD1 LEU A  88       4.595  10.657 -14.119  1.00 91.79           H
ATOM   1127  CD2 LEU A  88       2.215  11.009 -15.423  1.00 91.79           C
ATOM   1128 1HD2 LEU A  88       2.510  10.751 -16.440  1.00 91.79           H
ATOM   1129 2HD2 LEU A  88       1.135  11.149 -15.383  1.00 91.79           H
ATOM   1130 3HD2 LEU A  88       2.712  11.931 -15.123  1.00 91.79           H
ATOM   1131  HN  LEU A  88       0.729   6.408 -15.076  1.00 91.79           H
ATOM   1132  N   ASN A  89       0.451   7.743 -12.223  1.00 92.71           N
ATOM   1133  CA  ASN A  89      -0.063   8.100 -10.913  1.00 92.71           C
ATOM   1134  C   ASN A  89       0.356   7.036  -9.897  1.00 92.71           C
ATOM   1135  O   ASN A  89       0.618   7.349  -8.736  1.00 92.71           O
ATOM   1136  HA  ASN A  89       0.366   9.078 -10.693  1.00 92.71           H
ATOM   1137  CB  ASN A  89      -1.592   8.170 -10.921  1.00 92.71           C
ATOM   1138 1HB  ASN A  89      -1.993   7.354 -11.523  1.00 92.71           H
ATOM   1139 2HB  ASN A  89      -1.971   8.035  -9.908  1.00 92.71           H
ATOM   1140  CG  ASN A  89      -2.077   9.509 -11.478  1.00 92.71           C
ATOM   1141  OD1 ASN A  89      -2.257  10.480 -10.763  1.00 92.71           O
ATOM   1142  ND2 ASN A  89      -2.278   9.507 -12.793  1.00 92.71           N
ATOM   1143 1HD2 ASN A  89      -2.111   8.675 -13.323  1.00 92.71           H
ATOM   1144 2HD2 ASN A  89      -2.596  10.336 -13.252  1.00 92.71           H
ATOM   1145  HN  ASN A  89      -0.246   7.534 -12.909  1.00 92.71           H
ATOM   1146  N   LEU A  90       0.408   5.799 -10.371  1.00 93.99           N
ATOM   1147  CA  LEU A  90       0.825   4.692  -9.527  1.00 93.99           C
ATOM   1148  C   LEU A  90       2.266   4.921  -9.067  1.00 93.99           C
ATOM   1149  O   LEU A  90       2.579   4.755  -7.889  1.00 93.99           O
ATOM   1150  HA  LEU A  90       0.178   4.688  -8.650  1.00 93.99           H
ATOM   1151  CB  LEU A  90       0.614   3.360 -10.250  1.00 93.99           C
ATOM   1152 1HB  LEU A  90      -0.443   3.269 -10.502  1.00 93.99           H
ATOM   1153 2HB  LEU A  90       1.165   3.388 -11.190  1.00 93.99           H
ATOM   1154  CG  LEU A  90       1.036   2.106  -9.482  1.00 93.99           C
ATOM   1155  HG  LEU A  90       2.084   2.214  -9.201  1.00 93.99           H
ATOM   1156  CD1 LEU A  90       0.234   1.960  -8.187  1.00 93.99           C
ATOM   1157 1HD1 LEU A  90       0.403   2.831  -7.554  1.00 93.99           H
ATOM   1158 2HD1 LEU A  90      -0.828   1.884  -8.424  1.00 93.99           H
ATOM   1159 3HD1 LEU A  90       0.554   1.061  -7.661  1.00 93.99           H
ATOM   1160  CD2 LEU A  90       0.931   0.861 -10.364  1.00 93.99           C
ATOM   1161 1HD2 LEU A  90      -0.100   0.737 -10.697  1.00 93.99           H
ATOM   1162 2HD2 LEU A  90       1.581   0.974 -11.232  1.00 93.99           H
ATOM   1163 3HD2 LEU A  90       1.237  -0.016  -9.794  1.00 93.99           H
ATOM   1164  HN  LEU A  90       0.172   5.550 -11.310  1.00 93.99           H
ATOM   1165  N   ALA A  91       3.104   5.299 -10.021  1.00 94.93           N
ATOM   1166  CA  ALA A  91       4.519   5.484  -9.743  1.00 94.93           C
ATOM   1167  C   ALA A  91       4.694   6.649  -8.767  1.00 94.93           C
ATOM   1168  O   ALA A  91       5.571   6.614  -7.904  1.00 94.93           O
ATOM   1169  HA  ALA A  91       4.888   4.571  -9.276  1.00 94.93           H
ATOM   1170  CB  ALA A  91       5.272   5.705 -11.056  1.00 94.93           C
ATOM   1171 1HB  ALA A  91       5.140   4.837 -11.702  1.00 94.93           H
ATOM   1172 2HB  ALA A  91       4.881   6.592 -11.554  1.00 94.93           H
ATOM   1173 3HB  ALA A  91       6.333   5.844 -10.847  1.00 94.93           H
ATOM   1174  HN  ALA A  91       2.833   5.477 -10.966  1.00 94.93           H
ATOM   1175  N   ILE A  92       3.846   7.653  -8.935  1.00 93.74           N
ATOM   1176  CA  ILE A  92       3.878   8.814  -8.062  1.00 93.74           C
ATOM   1177  C   ILE A  92       3.490   8.392  -6.644  1.00 93.74           C
ATOM   1178  O   ILE A  92       4.153   8.766  -5.677  1.00 93.74           O
ATOM   1179  HA  ILE A  92       4.905   9.181  -8.044  1.00 93.74           H
ATOM   1180  CB  ILE A  92       3.006   9.936  -8.630  1.00 93.74           C
ATOM   1181  HB  ILE A  92       2.035   9.515  -8.889  1.00 93.74           H
ATOM   1182  CG1 ILE A  92       3.611  10.503  -9.916  1.00 93.74           C
ATOM   1183 1HG1 ILE A  92       4.502  11.084  -9.678  1.00 93.74           H
ATOM   1184 2HG1 ILE A  92       3.927   9.686 -10.564  1.00 93.74           H
ATOM   1185  CG2 ILE A  92       2.763  11.024  -7.583  1.00 93.74           C
ATOM   1186 1HG2 ILE A  92       2.257  10.592  -6.720  1.00 93.74           H
ATOM   1187 2HG2 ILE A  92       3.717  11.448  -7.270  1.00 93.74           H
ATOM   1188 3HG2 ILE A  92       2.140  11.809  -8.013  1.00 93.74           H
ATOM   1189  CD1 ILE A  92       2.602  11.385 -10.654  1.00 93.74           C
ATOM   1190 1HD1 ILE A  92       1.723  10.794 -10.912  1.00 93.74           H
ATOM   1191 2HD1 ILE A  92       2.307  12.215 -10.011  1.00 93.74           H
ATOM   1192 3HD1 ILE A  92       3.058  11.775 -11.564  1.00 93.74           H
ATOM   1193  HN  ILE A  92       3.147   7.681  -9.650  1.00 93.74           H
ATOM   1194  N   ALA A  93       2.418   7.618  -6.563  1.00 95.70           N
ATOM   1195  CA  ALA A  93       1.876   7.220  -5.275  1.00 95.70           C
ATOM   1196  C   ALA A  93       2.917   6.385  -4.526  1.00 95.70           C
ATOM   1197  O   ALA A  93       3.140   6.589  -3.334  1.00 95.70           O
ATOM   1198  HA  ALA A  93       1.673   8.127  -4.706  1.00 95.70           H
ATOM   1199  CB  ALA A  93       0.563   6.464  -5.484  1.00 95.70           C
ATOM   1200 1HB  ALA A  93      -0.151   7.111  -5.994  1.00 95.70           H
ATOM   1201 2HB  ALA A  93       0.747   5.577  -6.091  1.00 95.70           H
ATOM   1202 3HB  ALA A  93       0.157   6.166  -4.518  1.00 95.70           H
ATOM   1203  HN  ALA A  93       1.922   7.265  -7.357  1.00 95.70           H
ATOM   1204  N   ASP A  94       3.525   5.461  -5.256  1.00 92.33           N
ATOM   1205  CA  ASP A  94       4.528   4.587  -4.673  1.00 92.33           C
ATOM   1206  C   ASP A  94       5.677   5.432  -4.121  1.00 92.33           C
ATOM   1207  O   ASP A  94       6.157   5.189  -3.015  1.00 92.33           O
ATOM   1208  HA  ASP A  94       4.006   4.033  -3.892  1.00 92.33           H
ATOM   1209  CB  ASP A  94       5.103   3.632  -5.721  1.00 92.33           C
ATOM   1210 1HB  ASP A  94       5.213   4.154  -6.671  1.00 92.33           H
ATOM   1211 2HB  ASP A  94       6.099   3.310  -5.417  1.00 92.33           H
ATOM   1212  CG  ASP A  94       4.199   2.411  -5.905  1.00 92.33           C
ATOM   1213  OD1 ASP A  94       3.584   2.003  -4.896  1.00 92.33           O
ATOM   1214  OD2 ASP A  94       4.145   1.913  -7.050  1.00 92.33           O
ATOM   1215  HN  ASP A  94       3.343   5.307  -6.227  1.00 92.33           H
ATOM   1216  N   LEU A  95       6.086   6.408  -4.918  1.00 92.53           N
ATOM   1217  CA  LEU A  95       7.239   7.223  -4.573  1.00 92.53           C
ATOM   1218  C   LEU A  95       6.946   7.996  -3.286  1.00 92.53           C
ATOM   1219  O   LEU A  95       7.801   8.094  -2.408  1.00 92.53           O
ATOM   1220  HA  LEU A  95       8.073   6.546  -4.387  1.00 92.53           H
ATOM   1221  CB  LEU A  95       7.636   8.117  -5.750  1.00 92.53           C
ATOM   1222 1HB  LEU A  95       7.711   7.496  -6.643  1.00 92.53           H
ATOM   1223 2HB  LEU A  95       6.831   8.831  -5.925  1.00 92.53           H
ATOM   1224  CG  LEU A  95       8.944   8.894  -5.592  1.00 92.53           C
ATOM   1225  HG  LEU A  95       8.908   9.434  -4.646  1.00 92.53           H
ATOM   1226  CD1 LEU A  95      10.141   7.943  -5.524  1.00 92.53           C
ATOM   1227 1HD1 LEU A  95      10.026   7.274  -4.671  1.00 92.53           H
ATOM   1228 2HD1 LEU A  95      10.192   7.357  -6.441  1.00 92.53           H
ATOM   1229 3HD1 LEU A  95      11.058   8.522  -5.411  1.00 92.53           H
ATOM   1230  CD2 LEU A  95       9.101   9.935  -6.701  1.00 92.53           C
ATOM   1231 1HD2 LEU A  95       9.106   9.436  -7.670  1.00 92.53           H
ATOM   1232 2HD2 LEU A  95       8.270  10.639  -6.660  1.00 92.53           H
ATOM   1233 3HD2 LEU A  95      10.039  10.473  -6.565  1.00 92.53           H
ATOM   1234  HN  LEU A  95       5.646   6.645  -5.784  1.00 92.53           H
ATOM   1235  N   LEU A  96       5.733   8.524  -3.214  1.00 91.78           N
ATOM   1236  CA  LEU A  96       5.333   9.328  -2.072  1.00 91.78           C
ATOM   1237  C   LEU A  96       5.351   8.460  -0.812  1.00 91.78           C
ATOM   1238  O   LEU A  96       5.748   8.920   0.257  1.00 91.78           O
ATOM   1239  HA  LEU A  96       6.071  10.121  -1.956  1.00 91.78           H
ATOM   1240  CB  LEU A  96       3.984  10.000  -2.336  1.00 91.78           C
ATOM   1241 1HB  LEU A  96       3.288   9.244  -2.699  1.00 91.78           H
ATOM   1242 2HB  LEU A  96       3.591  10.366  -1.388  1.00 91.78           H
ATOM   1243  CG  LEU A  96       3.997  11.161  -3.333  1.00 91.78           C
ATOM   1244  HG  LEU A  96       4.441  10.807  -4.263  1.00 91.78           H
ATOM   1245  CD1 LEU A  96       2.575  11.622  -3.657  1.00 91.78           C
ATOM   1246 1HD1 LEU A  96       2.015  10.793  -4.092  1.00 91.78           H
ATOM   1247 2HD1 LEU A  96       2.082  11.952  -2.742  1.00 91.78           H
ATOM   1248 3HD1 LEU A  96       2.613  12.447  -4.368  1.00 91.78           H
ATOM   1249  CD2 LEU A  96       4.870  12.311  -2.824  1.00 91.78           C
ATOM   1250 1HD2 LEU A  96       4.478  12.671  -1.873  1.00 91.78           H
ATOM   1251 2HD2 LEU A  96       5.891  11.957  -2.686  1.00 91.78           H
ATOM   1252 3HD2 LEU A  96       4.861  13.122  -3.552  1.00 91.78           H
ATOM   1253  HN  LEU A  96       5.031   8.410  -3.918  1.00 91.78           H
ATOM   1254  N   PHE A  97       4.916   7.220  -0.980  1.00 92.80           N
ATOM   1255  CA  PHE A  97       4.933   6.266   0.116  1.00 92.80           C
ATOM   1256  C   PHE A  97       6.362   6.013   0.601  1.00 92.80           C
ATOM   1257  O   PHE A  97       6.629   6.044   1.801  1.00 92.80           O
ATOM   1258  HA  PHE A  97       4.346   6.696   0.928  1.00 92.80           H
ATOM   1259  CB  PHE A  97       4.350   4.957  -0.420  1.00 92.80           C
ATOM   1260 1HB  PHE A  97       3.263   5.038  -0.444  1.00 92.80           H
ATOM   1261 2HB  PHE A  97       4.682   4.819  -1.449  1.00 92.80           H
ATOM   1262  CG  PHE A  97       4.737   3.723   0.396  1.00 92.80           C
ATOM   1263  CD1 PHE A  97       5.601   2.809  -0.122  1.00 92.80           C
ATOM   1264  HD1 PHE A  97       6.017   2.956  -1.119  1.00 92.80           H
ATOM   1265  CD2 PHE A  97       4.218   3.539   1.639  1.00 92.80           C
ATOM   1266  HD2 PHE A  97       3.525   4.271   2.054  1.00 92.80           H
ATOM   1267  CE1 PHE A  97       5.960   1.663   0.635  1.00 92.80           C
ATOM   1268  HE1 PHE A  97       6.653   0.930   0.220  1.00 92.80           H
ATOM   1269  CE2 PHE A  97       4.577   2.393   2.397  1.00 92.80           C
ATOM   1270  HE2 PHE A  97       4.161   2.246   3.393  1.00 92.80           H
ATOM   1271  CZ  PHE A  97       5.441   1.479   1.879  1.00 92.80           C
ATOM   1272  HZ  PHE A  97       5.717   0.599   2.460  1.00 92.80           H
ATOM   1273  HN  PHE A  97       4.558   6.865  -1.843  1.00 92.80           H
ATOM   1274  N   LEU A  98       7.243   5.768  -0.358  1.00 94.64           N
ATOM   1275  CA  LEU A  98       8.586   5.313  -0.041  1.00 94.64           C
ATOM   1276  C   LEU A  98       9.310   6.394   0.765  1.00 94.64           C
ATOM   1277  O   LEU A  98      10.130   6.085   1.628  1.00 94.64           O
ATOM   1278  HA  LEU A  98       8.491   4.424   0.582  1.00 94.64           H
ATOM   1279  CB  LEU A  98       9.325   4.897  -1.314  1.00 94.64           C
ATOM   1280 1HB  LEU A  98       9.263   5.716  -2.031  1.00 94.64           H
ATOM   1281 2HB  LEU A  98      10.380   4.765  -1.072  1.00 94.64           H
ATOM   1282  CG  LEU A  98       8.823   3.622  -1.995  1.00 94.64           C
ATOM   1283  HG  LEU A  98       7.734   3.657  -2.026  1.00 94.64           H
ATOM   1284  CD1 LEU A  98       9.315   3.543  -3.442  1.00 94.64           C
ATOM   1285 1HD1 LEU A  98       8.946   4.404  -3.998  1.00 94.64           H
ATOM   1286 2HD1 LEU A  98      10.405   3.540  -3.455  1.00 94.64           H
ATOM   1287 3HD1 LEU A  98       8.944   2.627  -3.902  1.00 94.64           H
ATOM   1288  CD2 LEU A  98       9.212   2.381  -1.189  1.00 94.64           C
ATOM   1289 1HD2 LEU A  98      10.297   2.328  -1.104  1.00 94.64           H
ATOM   1290 2HD2 LEU A  98       8.772   2.442  -0.193  1.00 94.64           H
ATOM   1291 3HD2 LEU A  98       8.843   1.489  -1.695  1.00 94.64           H
ATOM   1292  HN  LEU A  98       7.053   5.876  -1.333  1.00 94.64           H
ATOM   1293  N   VAL A  99       8.979   7.639   0.454  1.00 92.00           N
ATOM   1294  CA  VAL A  99       9.631   8.768   1.095  1.00 92.00           C
ATOM   1295  C   VAL A  99       9.344   8.732   2.598  1.00 92.00           C
ATOM   1296  O   VAL A  99      10.051   9.360   3.384  1.00 92.00           O
ATOM   1297  HA  VAL A  99      10.705   8.659   0.941  1.00 92.00           H
ATOM   1298  CB  VAL A  99       9.188  10.074   0.433  1.00 92.00           C
ATOM   1299  HB  VAL A  99       8.098  10.085   0.411  1.00 92.00           H
ATOM   1300  CG1 VAL A  99       9.654  11.286   1.243  1.00 92.00           C
ATOM   1301 1HG1 VAL A  99       9.227  11.239   2.244  1.00 92.00           H
ATOM   1302 2HG1 VAL A  99      10.742  11.280   1.311  1.00 92.00           H
ATOM   1303 3HG1 VAL A  99       9.325  12.200   0.749  1.00 92.00           H
ATOM   1304  CG2 VAL A  99       9.688  10.154  -1.011  1.00 92.00           C
ATOM   1305 1HG2 VAL A  99      10.777  10.109  -1.021  1.00 92.00           H
ATOM   1306 2HG2 VAL A  99       9.285   9.317  -1.582  1.00 92.00           H
ATOM   1307 3HG2 VAL A  99       9.358  11.092  -1.458  1.00 92.00           H
ATOM   1308  HN  VAL A  99       8.282   7.881  -0.220  1.00 92.00           H
ATOM   1309  N   THR A 100       8.303   7.992   2.951  1.00 91.40           N
ATOM   1310  CA  THR A 100       7.896   7.888   4.342  1.00 91.40           C
ATOM   1311  C   THR A 100       8.767   6.867   5.077  1.00 91.40           C
ATOM   1312  O   THR A 100       8.927   6.944   6.294  1.00 91.40           O
ATOM   1313  HA  THR A 100       8.062   8.853   4.821  1.00 91.40           H
ATOM   1314  CB  THR A 100       6.405   7.550   4.374  1.00 91.40           C
ATOM   1315  HB  THR A 100       5.985   7.735   5.363  1.00 91.40           H
ATOM   1316  OG1 THR A 100       6.344   6.200   3.923  1.00 91.40           O
ATOM   1317  HG1 THR A 100       5.447   5.810   4.130  1.00 91.40           H
ATOM   1318  CG2 THR A 100       5.605   8.329   3.328  1.00 91.40           C
ATOM   1319 1HG2 THR A 100       5.981   8.092   2.333  1.00 91.40           H
ATOM   1320 2HG2 THR A 100       5.711   9.398   3.511  1.00 91.40           H
ATOM   1321 3HG2 THR A 100       4.553   8.052   3.394  1.00 91.40           H
ATOM   1322  HN  THR A 100       7.744   7.470   2.307  1.00 91.40           H
ATOM   1323  N   LEU A 101       9.306   5.933   4.308  1.00 93.27           N
ATOM   1324  CA  LEU A 101       9.940   4.760   4.886  1.00 93.27           C
ATOM   1325  C   LEU A 101      11.151   5.196   5.712  1.00 93.27           C
ATOM   1326  O   LEU A 101      11.398   4.658   6.790  1.00 93.27           O
ATOM   1327  HA  LEU A 101       9.216   4.294   5.554  1.00 93.27           H
ATOM   1328  CB  LEU A 101      10.273   3.739   3.796  1.00 93.27           C
ATOM   1329 1HB  LEU A 101      10.839   4.244   3.014  1.00 93.27           H
ATOM   1330 2HB  LEU A 101      10.929   2.981   4.225  1.00 93.27           H
ATOM   1331  CG  LEU A 101       9.079   3.034   3.149  1.00 93.27           C
ATOM   1332  HG  LEU A 101       8.482   3.783   2.629  1.00 93.27           H
ATOM   1333  CD1 LEU A 101       9.543   2.020   2.102  1.00 93.27           C
ATOM   1334 1HD1 LEU A 101      10.110   2.532   1.325  1.00 93.27           H
ATOM   1335 2HD1 LEU A 101      10.176   1.270   2.578  1.00 93.27           H
ATOM   1336 3HD1 LEU A 101       8.675   1.533   1.658  1.00 93.27           H
ATOM   1337  CD2 LEU A 101       8.180   2.394   4.209  1.00 93.27           C
ATOM   1338 1HD2 LEU A 101       8.753   1.661   4.777  1.00 93.27           H
ATOM   1339 2HD2 LEU A 101       7.808   3.166   4.883  1.00 93.27           H
ATOM   1340 3HD2 LEU A 101       7.340   1.900   3.722  1.00 93.27           H
ATOM   1341  HN  LEU A 101       9.314   5.968   3.308  1.00 93.27           H
ATOM   1342  N   PRO A 102      11.926   6.175   5.225  1.00 94.63           N
ATOM   1343  CA  PRO A 102      13.115   6.629   5.951  1.00 94.63           C
ATOM   1344  C   PRO A 102      12.802   7.006   7.390  1.00 94.63           C
ATOM   1345  O   PRO A 102      13.555   6.668   8.302  1.00 94.63           O
ATOM   1346  HA  PRO A 102      13.843   5.820   6.020  1.00 94.63           H
ATOM   1347  CB  PRO A 102      13.597   7.833   5.140  1.00 94.63           C
ATOM   1348 1HB  PRO A 102      13.173   8.765   5.515  1.00 94.63           H
ATOM   1349 2HB  PRO A 102      14.681   7.937   5.182  1.00 94.63           H
ATOM   1350  CG  PRO A 102      13.115   7.523   3.727  1.00 94.63           C
ATOM   1351 1HG  PRO A 102      13.065   8.421   3.111  1.00 94.63           H
ATOM   1352 2HG  PRO A 102      13.786   6.835   3.213  1.00 94.63           H
ATOM   1353  CD  PRO A 102      11.742   6.914   3.963  1.00 94.63           C
ATOM   1354 1HD  PRO A 102      10.971   7.679   4.056  1.00 94.63           H
ATOM   1355 2HD  PRO A 102      11.443   6.262   3.143  1.00 94.63           H
ATOM   1356  N   PHE A 103      11.689   7.705   7.556  1.00 93.21           N
ATOM   1357  CA  PHE A 103      11.296   8.186   8.870  1.00 93.21           C
ATOM   1358  C   PHE A 103      10.952   7.022   9.800  1.00 93.21           C
ATOM   1359  O   PHE A 103      11.310   7.036  10.977  1.00 93.21           O
ATOM   1360  HA  PHE A 103      12.144   8.737   9.278  1.00 93.21           H
ATOM   1361  CB  PHE A 103      10.051   9.054   8.675  1.00 93.21           C
ATOM   1362 1HB  PHE A 103       9.290   8.468   8.159  1.00 93.21           H
ATOM   1363 2HB  PHE A 103       9.645   9.313   9.652  1.00 93.21           H
ATOM   1364  CG  PHE A 103      10.306  10.340   7.886  1.00 93.21           C
ATOM   1365  CD1 PHE A 103      10.689  11.471   8.537  1.00 93.21           C
ATOM   1366  HD1 PHE A 103      10.815  11.462   9.619  1.00 93.21           H
ATOM   1367  CD2 PHE A 103      10.149  10.352   6.536  1.00 93.21           C
ATOM   1368  HD2 PHE A 103       9.842   9.445   6.015  1.00 93.21           H
ATOM   1369  CE1 PHE A 103      10.926  12.665   7.805  1.00 93.21           C
ATOM   1370  HE1 PHE A 103      11.233  13.572   8.326  1.00 93.21           H
ATOM   1371  CE2 PHE A 103      10.385  11.546   5.804  1.00 93.21           C
ATOM   1372  HE2 PHE A 103      10.260  11.555   4.721  1.00 93.21           H
ATOM   1373  CZ  PHE A 103      10.769  12.677   6.454  1.00 93.21           C
ATOM   1374  HZ  PHE A 103      10.950  13.593   5.892  1.00 93.21           H
ATOM   1375  HN  PHE A 103      11.061   7.942   6.814  1.00 93.21           H
ATOM   1376  N   TRP A 104      10.260   6.041   9.238  1.00 88.74           N
ATOM   1377  CA  TRP A 104       9.822   4.894  10.014  1.00 88.74           C
ATOM   1378  C   TRP A 104      11.057   4.067  10.374  1.00 88.74           C
ATOM   1379  O   TRP A 104      11.096   3.428  11.425  1.00 88.74           O
ATOM   1380  HA  TRP A 104       9.346   5.268  10.921  1.00 88.74           H
ATOM   1381  CB  TRP A 104       8.764   4.090   9.255  1.00 88.74           C
ATOM   1382 1HB  TRP A 104       9.159   3.827   8.273  1.00 88.74           H
ATOM   1383 2HB  TRP A 104       8.582   3.156   9.786  1.00 88.74           H
ATOM   1384  CG  TRP A 104       7.435   4.825   9.073  1.00 88.74           C
ATOM   1385  CD1 TRP A 104       6.878   5.253   7.932  1.00 88.74           C
ATOM   1386  HD1 TRP A 104       7.323   5.125   6.946  1.00 88.74           H
ATOM   1387  CD2 TRP A 104       6.512   5.204  10.117  1.00 88.74           C
ATOM   1388  NE1 TRP A 104       5.669   5.878   8.163  1.00 88.74           N
ATOM   1389  HE1 TRP A 104       5.068   6.279   7.471  1.00 88.74           H
ATOM   1390  CE2 TRP A 104       5.439   5.846   9.533  1.00 88.74           C
ATOM   1391  CE3 TRP A 104       6.582   5.009  11.507  1.00 88.74           C
ATOM   1392  HE3 TRP A 104       7.418   4.505  11.992  1.00 88.74           H
ATOM   1393  CZ2 TRP A 104       4.356   6.347  10.265  1.00 88.74           C
ATOM   1394  HZ2 TRP A 104       3.519   6.851   9.780  1.00 88.74           H
ATOM   1395  CZ3 TRP A 104       5.491   5.515  12.224  1.00 88.74           C
ATOM   1396  HZ3 TRP A 104       5.495   5.391  13.307  1.00 88.74           H
ATOM   1397  CH2 TRP A 104       4.404   6.165  11.652  1.00 88.74           C
ATOM   1398  HH2 TRP A 104       3.592   6.531  12.280  1.00 88.74           H
ATOM   1399  HN  TRP A 104      10.001   6.022   8.272  1.00 88.74           H
ATOM   1400  N   ALA A 105      12.036   4.105   9.483  1.00 94.75           N
ATOM   1401  CA  ALA A 105      13.275   3.377   9.700  1.00 94.75           C
ATOM   1402  C   ALA A 105      13.977   3.932  10.940  1.00 94.75           C
ATOM   1403  O   ALA A 105      14.424   3.172  11.798  1.00 94.75           O
ATOM   1404  HA  ALA A 105      13.019   2.332   9.875  1.00 94.75           H
ATOM   1405  CB  ALA A 105      14.147   3.468   8.446  1.00 94.75           C
ATOM   1406 1HB  ALA A 105      13.614   3.033   7.600  1.00 94.75           H
ATOM   1407 2HB  ALA A 105      14.373   4.513   8.235  1.00 94.75           H
ATOM   1408 3HB  ALA A 105      15.076   2.921   8.609  1.00 94.75           H
ATOM   1409  HN  ALA A 105      11.993   4.620   8.627  1.00 94.75           H
ATOM   1410  N   ILE A 106      14.053   5.254  10.997  1.00 91.42           N
ATOM   1411  CA  ILE A 106      14.709   5.919  12.109  1.00 91.42           C
ATOM   1412  C   ILE A 106      13.920   5.654  13.393  1.00 91.42           C
ATOM   1413  O   ILE A 106      14.504   5.353  14.433  1.00 91.42           O
ATOM   1414  HA  ILE A 106      15.700   5.478  12.215  1.00 91.42           H
ATOM   1415  CB  ILE A 106      14.905   7.406  11.804  1.00 91.42           C
ATOM   1416  HB  ILE A 106      13.952   7.815  11.470  1.00 91.42           H
ATOM   1417  CG1 ILE A 106      15.906   7.604  10.664  1.00 91.42           C
ATOM   1418 1HG1 ILE A 106      16.917   7.417  11.026  1.00 91.42           H
ATOM   1419 2HG1 ILE A 106      15.712   6.878   9.874  1.00 91.42           H
ATOM   1420  CG2 ILE A 106      15.311   8.175  13.063  1.00 91.42           C
ATOM   1421 1HG2 ILE A 106      14.531   8.073  13.818  1.00 91.42           H
ATOM   1422 2HG2 ILE A 106      16.246   7.771  13.450  1.00 91.42           H
ATOM   1423 3HG2 ILE A 106      15.444   9.229  12.817  1.00 91.42           H
ATOM   1424  CD1 ILE A 106      15.816   9.021  10.095  1.00 91.42           C
ATOM   1425 1HD1 ILE A 106      14.810   9.195   9.711  1.00 91.42           H
ATOM   1426 2HD1 ILE A 106      16.035   9.743  10.881  1.00 91.42           H
ATOM   1427 3HD1 ILE A 106      16.538   9.134   9.286  1.00 91.42           H
ATOM   1428  HN  ILE A 106      13.676   5.865  10.301  1.00 91.42           H
ATOM   1429  N   ALA A 107      12.606   5.776  13.278  1.00 92.81           N
ATOM   1430  CA  ALA A 107      11.738   5.640  14.436  1.00 92.81           C
ATOM   1431  C   ALA A 107      11.883   4.231  15.014  1.00 92.81           C
ATOM   1432  O   ALA A 107      11.865   4.051  16.231  1.00 92.81           O
ATOM   1433  HA  ALA A 107      12.063   6.365  15.181  1.00 92.81           H
ATOM   1434  CB  ALA A 107      10.297   5.959  14.033  1.00 92.81           C
ATOM   1435 1HB  ALA A 107      10.243   6.981  13.656  1.00 92.81           H
ATOM   1436 2HB  ALA A 107       9.975   5.268  13.255  1.00 92.81           H
ATOM   1437 3HB  ALA A 107       9.646   5.858  14.902  1.00 92.81           H
ATOM   1438  HN  ALA A 107      12.135   5.963  12.416  1.00 92.81           H
ATOM   1439  N   ALA A 108      12.024   3.268  14.115  1.00 92.50           N
ATOM   1440  CA  ALA A 108      12.114   1.875  14.518  1.00 92.50           C
ATOM   1441  C   ALA A 108      13.488   1.617  15.140  1.00 92.50           C
ATOM   1442  O   ALA A 108      13.627   0.761  16.013  1.00 92.50           O
ATOM   1443  HA  ALA A 108      11.345   1.697  15.270  1.00 92.50           H
ATOM   1444  CB  ALA A 108      11.842   0.975  13.311  1.00 92.50           C
ATOM   1445 1HB  ALA A 108      10.843   1.178  12.925  1.00 92.50           H
ATOM   1446 2HB  ALA A 108      12.579   1.177  12.534  1.00 92.50           H
ATOM   1447 3HB  ALA A 108      11.910  -0.069  13.614  1.00 92.50           H
ATOM   1448  HN  ALA A 108      12.076   3.427  13.129  1.00 92.50           H
ATOM   1449  N   ALA A 109      14.468   2.372  14.666  1.00 91.03           N
ATOM   1450  CA  ALA A 109      15.844   2.160  15.082  1.00 91.03           C
ATOM   1451  C   ALA A 109      16.005   2.595  16.540  1.00 91.03           C
ATOM   1452  O   ALA A 109      16.777   1.998  17.288  1.00 91.03           O
ATOM   1453  HA  ALA A 109      16.054   1.093  15.005  1.00 91.03           H
ATOM   1454  CB  ALA A 109      16.784   2.917  14.141  1.00 91.03           C
ATOM   1455 1HB  ALA A 109      16.652   2.550  13.123  1.00 91.03           H
ATOM   1456 2HB  ALA A 109      16.554   3.981  14.177  1.00 91.03           H
ATOM   1457 3HB  ALA A 109      17.816   2.757  14.453  1.00 91.03           H
ATOM   1458  HN  ALA A 109      14.334   3.116  14.011  1.00 91.03           H
ATOM   1459  N   ASP A 110      15.262   3.632  16.900  1.00 81.92           N
ATOM   1460  CA  ASP A 110      15.434   4.260  18.199  1.00 81.92           C
ATOM   1461  C   ASP A 110      14.085   4.790  18.687  1.00 81.92           C
ATOM   1462  O   ASP A 110      13.341   4.079  19.361  1.00 81.92           O
ATOM   1463  HA  ASP A 110      15.833   3.478  18.845  1.00 81.92           H
ATOM   1464  CB  ASP A 110      16.404   5.441  18.115  1.00 81.92           C
ATOM   1465 1HB  ASP A 110      17.324   5.127  17.622  1.00 81.92           H
ATOM   1466 2HB  ASP A 110      15.968   6.231  17.504  1.00 81.92           H
ATOM   1467  CG  ASP A 110      16.726   5.985  19.508  1.00 81.92           C
ATOM   1468  OD1 ASP A 110      16.292   5.337  20.485  1.00 81.92           O
ATOM   1469  OD2 ASP A 110      17.399   7.037  19.565  1.00 81.92           O
ATOM   1470  HN  ASP A 110      14.556   4.041  16.323  1.00 81.92           H
ATOM   1471  N   GLN A 111      13.809   6.035  18.327  1.00 84.84           N
ATOM   1472  CA  GLN A 111      12.556   6.665  18.710  1.00 84.84           C
ATOM   1473  C   GLN A 111      12.171   7.741  17.693  1.00 84.84           C
ATOM   1474  O   GLN A 111      12.955   8.070  16.804  1.00 84.84           O
ATOM   1475  HA  GLN A 111      11.816   5.865  18.701  1.00 84.84           H
ATOM   1476  CB  GLN A 111      12.645   7.250  20.120  1.00 84.84           C
ATOM   1477 1HB  GLN A 111      11.706   7.742  20.374  1.00 84.84           H
ATOM   1478 2HB  GLN A 111      12.788   6.447  20.843  1.00 84.84           H
ATOM   1479  CG  GLN A 111      13.797   8.251  20.227  1.00 84.84           C
ATOM   1480 1HG  GLN A 111      14.739   7.754  19.994  1.00 84.84           H
ATOM   1481 2HG  GLN A 111      13.664   9.044  19.491  1.00 84.84           H
ATOM   1482  CD  GLN A 111      13.869   8.857  21.631  1.00 84.84           C
ATOM   1483  OE1 GLN A 111      12.910   8.856  22.385  1.00 84.84           O
ATOM   1484  NE2 GLN A 111      15.056   9.372  21.937  1.00 84.84           N
ATOM   1485 1HE2 GLN A 111      15.802   9.340  21.272  1.00 84.84           H
ATOM   1486 2HE2 GLN A 111      15.202   9.792  22.833  1.00 84.84           H
ATOM   1487  HN  GLN A 111      14.423   6.610  17.786  1.00 84.84           H
ATOM   1488  N   TRP A 112      10.963   8.260  17.857  1.00 90.29           N
ATOM   1489  CA  TRP A 112      10.485   9.331  16.999  1.00 90.29           C
ATOM   1490  C   TRP A 112      11.226  10.613  17.385  1.00 90.29           C
ATOM   1491  O   TRP A 112      11.038  11.136  18.483  1.00 90.29           O
ATOM   1492  HA  TRP A 112      10.719   9.061  15.969  1.00 90.29           H
ATOM   1493  CB  TRP A 112       8.964   9.469  17.090  1.00 90.29           C
ATOM   1494 1HB  TRP A 112       8.511   8.491  16.927  1.00 90.29           H
ATOM   1495 2HB  TRP A 112       8.697   9.780  18.099  1.00 90.29           H
ATOM   1496  CG  TRP A 112       8.369  10.463  16.091  1.00 90.29           C
ATOM   1497  CD1 TRP A 112       8.031  11.742  16.302  1.00 90.29           C
ATOM   1498  HD1 TRP A 112       8.143  12.257  17.256  1.00 90.29           H
ATOM   1499  CD2 TRP A 112       8.053  10.206  14.706  1.00 90.29           C
ATOM   1500  NE1 TRP A 112       7.522  12.326  15.160  1.00 90.29           N
ATOM   1501  HE1 TRP A 112       7.202  13.270  15.069  1.00 90.29           H
ATOM   1502  CE2 TRP A 112       7.536  11.363  14.159  1.00 90.29           C
ATOM   1503  CE3 TRP A 112       8.200   9.035  13.942  1.00 90.29           C
ATOM   1504  HE3 TRP A 112       8.606   8.110  14.351  1.00 90.29           H
ATOM   1505  CZ2 TRP A 112       7.124  11.461  12.824  1.00 90.29           C
ATOM   1506  HZ2 TRP A 112       6.719  12.387  12.415  1.00 90.29           H
ATOM   1507  CZ3 TRP A 112       7.784   9.151  12.610  1.00 90.29           C
ATOM   1508  HZ3 TRP A 112       7.876   8.271  11.972  1.00 90.29           H
ATOM   1509  CH2 TRP A 112       7.261  10.307  12.043  1.00 90.29           C
ATOM   1510  HH2 TRP A 112       6.959  10.316  10.996  1.00 90.29           H
ATOM   1511  HN  TRP A 112      10.317   7.961  18.560  1.00 90.29           H
ATOM   1512  N   LYS A 113      12.052  11.082  16.462  1.00 82.31           N
ATOM   1513  CA  LYS A 113      12.958  12.179  16.757  1.00 82.31           C
ATOM   1514  C   LYS A 113      12.409  13.467  16.137  1.00 82.31           C
ATOM   1515  O   LYS A 113      13.074  14.501  16.158  1.00 82.31           O
ATOM   1516  HA  LYS A 113      12.983  12.301  17.840  1.00 82.31           H
ATOM   1517  CB  LYS A 113      14.379  11.837  16.306  1.00 82.31           C
ATOM   1518 1HB  LYS A 113      14.393  11.666  15.230  1.00 82.31           H
ATOM   1519 2HB  LYS A 113      15.040  12.682  16.502  1.00 82.31           H
ATOM   1520  CG  LYS A 113      14.900  10.595  17.032  1.00 82.31           C
ATOM   1521 1HG  LYS A 113      14.784  10.723  18.108  1.00 82.31           H
ATOM   1522 2HG  LYS A 113      14.305   9.727  16.748  1.00 82.31           H
ATOM   1523  CD  LYS A 113      16.372  10.343  16.699  1.00 82.31           C
ATOM   1524 1HD  LYS A 113      16.484  10.187  15.626  1.00 82.31           H
ATOM   1525 2HD  LYS A 113      16.963  11.222  16.957  1.00 82.31           H
ATOM   1526  CE  LYS A 113      16.904   9.124  17.456  1.00 82.31           C
ATOM   1527 1HE  LYS A 113      16.747   9.256  18.526  1.00 82.31           H
ATOM   1528 2HE  LYS A 113      16.349   8.234  17.160  1.00 82.31           H
ATOM   1529  NZ  LYS A 113      18.345   8.931  17.180  1.00 82.31           N
ATOM   1530 1HZ  LYS A 113      18.691   8.147  17.721  1.00 82.31           H
ATOM   1531 2HZ  LYS A 113      18.478   8.744  16.192  1.00 82.31           H
ATOM   1532 3HZ  LYS A 113      18.854   9.770  17.437  1.00 82.31           H
ATOM   1533  HN  LYS A 113      12.109  10.725  15.530  1.00 82.31           H
ATOM   1534  N   PHE A 114      11.202  13.361  15.602  1.00 88.06           N
ATOM   1535  CA  PHE A 114      10.638  14.439  14.808  1.00 88.06           C
ATOM   1536  C   PHE A 114       9.481  15.115  15.545  1.00 88.06           C
ATOM   1537  O   PHE A 114       9.002  14.605  16.557  1.00 88.06           O
ATOM   1538  HA  PHE A 114      11.433  15.166  14.639  1.00 88.06           H
ATOM   1539  CB  PHE A 114      10.109  13.814  13.516  1.00 88.06           C
ATOM   1540 1HB  PHE A 114       9.262  13.171  13.756  1.00 88.06           H
ATOM   1541 2HB  PHE A 114       9.733  14.606  12.868  1.00 88.06           H
ATOM   1542  CG  PHE A 114      11.150  12.998  12.747  1.00 88.06           C
ATOM   1543  CD1 PHE A 114      12.095  13.631  12.002  1.00 88.06           C
ATOM   1544  HD1 PHE A 114      12.111  14.720  11.952  1.00 88.06           H
ATOM   1545  CD2 PHE A 114      11.130  11.639  12.809  1.00 88.06           C
ATOM   1546  HD2 PHE A 114      10.372  11.132  13.407  1.00 88.06           H
ATOM   1547  CE1 PHE A 114      13.061  12.873  11.288  1.00 88.06           C
ATOM   1548  HE1 PHE A 114      13.819  13.380  10.691  1.00 88.06           H
ATOM   1549  CE2 PHE A 114      12.096  10.882  12.096  1.00 88.06           C
ATOM   1550  HE2 PHE A 114      12.080   9.793  12.146  1.00 88.06           H
ATOM   1551  CZ  PHE A 114      13.041  11.515  11.350  1.00 88.06           C
ATOM   1552  HZ  PHE A 114      13.783  10.933  10.803  1.00 88.06           H
ATOM   1553  HN  PHE A 114      10.614  12.558  15.702  1.00 88.06           H
ATOM   1554  N   GLN A 115       9.064  16.253  15.010  1.00 80.99           N
ATOM   1555  CA  GLN A 115       7.996  17.023  15.625  1.00 80.99           C
ATOM   1556  C   GLN A 115       6.649  16.331  15.407  1.00 80.99           C
ATOM   1557  O   GLN A 115       6.532  15.447  14.560  1.00 80.99           O
ATOM   1558  HA  GLN A 115       8.232  17.047  16.689  1.00 80.99           H
ATOM   1559  CB  GLN A 115       7.971  18.454  15.086  1.00 80.99           C
ATOM   1560 1HB  GLN A 115       7.881  18.436  13.999  1.00 80.99           H
ATOM   1561 2HB  GLN A 115       7.094  18.976  15.469  1.00 80.99           H
ATOM   1562  CG  GLN A 115       9.238  19.213  15.485  1.00 80.99           C
ATOM   1563 1HG  GLN A 115       9.357  19.185  16.568  1.00 80.99           H
ATOM   1564 2HG  GLN A 115      10.111  18.722  15.055  1.00 80.99           H
ATOM   1565  CD  GLN A 115       9.180  20.667  15.010  1.00 80.99           C
ATOM   1566  OE1 GLN A 115       8.273  21.081  14.307  1.00 80.99           O
ATOM   1567  NE2 GLN A 115      10.195  21.415  15.433  1.00 80.99           N
ATOM   1568 1HE2 GLN A 115      10.907  21.013  16.008  1.00 80.99           H
ATOM   1569 2HE2 GLN A 115      10.246  22.380  15.175  1.00 80.99           H
ATOM   1570  HN  GLN A 115       9.442  16.649  14.173  1.00 80.99           H
ATOM   1571  N   THR A 116       5.667  16.760  16.186  1.00 87.73           N
ATOM   1572  CA  THR A 116       4.330  16.200  16.081  1.00 87.73           C
ATOM   1573  C   THR A 116       3.783  16.388  14.664  1.00 87.73           C
ATOM   1574  O   THR A 116       3.119  15.502  14.129  1.00 87.73           O
ATOM   1575  HA  THR A 116       4.392  15.127  16.260  1.00 87.73           H
ATOM   1576  CB  THR A 116       3.460  16.848  17.159  1.00 87.73           C
ATOM   1577  HB  THR A 116       3.217  17.878  16.896  1.00 87.73           H
ATOM   1578  OG1 THR A 116       4.211  16.680  18.359  1.00 87.73           O
ATOM   1579  HG1 THR A 116       3.866  17.296  19.067  1.00 87.73           H
ATOM   1580  CG2 THR A 116       2.168  16.070  17.416  1.00 87.73           C
ATOM   1581 1HG2 THR A 116       2.412  15.059  17.744  1.00 87.73           H
ATOM   1582 2HG2 THR A 116       1.584  16.022  16.497  1.00 87.73           H
ATOM   1583 3HG2 THR A 116       1.588  16.573  18.190  1.00 87.73           H
ATOM   1584  HN  THR A 116       5.772  17.475  16.877  1.00 87.73           H
ATOM   1585  N   PHE A 117       4.082  17.548  14.098  1.00 90.92           N
ATOM   1586  CA  PHE A 117       3.620  17.867  12.758  1.00 90.92           C
ATOM   1587  C   PHE A 117       4.055  16.794  11.758  1.00 90.92           C
ATOM   1588  O   PHE A 117       3.254  16.337  10.944  1.00 90.92           O
ATOM   1589  HA  PHE A 117       2.531  17.910  12.792  1.00 90.92           H
ATOM   1590  CB  PHE A 117       4.263  19.200  12.369  1.00 90.92           C
ATOM   1591 1HB  PHE A 117       3.947  19.965  13.079  1.00 90.92           H
ATOM   1592 2HB  PHE A 117       5.345  19.110  12.459  1.00 90.92           H
ATOM   1593  CG  PHE A 117       3.920  19.667  10.953  1.00 90.92           C
ATOM   1594  CD1 PHE A 117       4.854  19.590   9.967  1.00 90.92           C
ATOM   1595  HD1 PHE A 117       5.846  19.196  10.186  1.00 90.92           H
ATOM   1596  CD2 PHE A 117       2.682  20.159  10.680  1.00 90.92           C
ATOM   1597  HD2 PHE A 117       1.934  20.221  11.470  1.00 90.92           H
ATOM   1598  CE1 PHE A 117       4.535  20.023   8.652  1.00 90.92           C
ATOM   1599  HE1 PHE A 117       5.284  19.961   7.862  1.00 90.92           H
ATOM   1600  CE2 PHE A 117       2.364  20.592   9.365  1.00 90.92           C
ATOM   1601  HE2 PHE A 117       1.371  20.986   9.147  1.00 90.92           H
ATOM   1602  CZ  PHE A 117       3.297  20.515   8.379  1.00 90.92           C
ATOM   1603  HZ  PHE A 117       3.053  20.847   7.371  1.00 90.92           H
ATOM   1604  HN  PHE A 117       4.627  18.261  14.538  1.00 90.92           H
ATOM   1605  N   MET A 118       5.324  16.424  11.851  1.00 88.79           N
ATOM   1606  CA  MET A 118       5.879  15.425  10.953  1.00 88.79           C
ATOM   1607  C   MET A 118       5.214  14.064  11.168  1.00 88.79           C
ATOM   1608  O   MET A 118       5.067  13.286  10.227  1.00 88.79           O
ATOM   1609  HA  MET A 118       5.668  15.785   9.947  1.00 88.79           H
ATOM   1610  CB  MET A 118       7.385  15.301  11.196  1.00 88.79           C
ATOM   1611 1HB  MET A 118       7.576  15.181  12.263  1.00 88.79           H
ATOM   1612 2HB  MET A 118       7.764  14.407  10.702  1.00 88.79           H
ATOM   1613  CG  MET A 118       8.127  16.533  10.675  1.00 88.79           C
ATOM   1614 1HG  MET A 118       7.822  17.416  11.236  1.00 88.79           H
ATOM   1615 2HG  MET A 118       9.200  16.413  10.829  1.00 88.79           H
ATOM   1616  SD  MET A 118       7.783  16.765   8.939  1.00 88.79           S
ATOM   1617  CE  MET A 118       8.547  15.296   8.273  1.00 88.79           C
ATOM   1618 1HE  MET A 118       9.609  15.296   8.517  1.00 88.79           H
ATOM   1619 2HE  MET A 118       8.075  14.413   8.704  1.00 88.79           H
ATOM   1620 3HE  MET A 118       8.423  15.282   7.190  1.00 88.79           H
ATOM   1621  HN  MET A 118       5.966  16.793  12.522  1.00 88.79           H
ATOM   1622  N   CYS A 119       4.829  13.819  12.412  1.00 93.49           N
ATOM   1623  CA  CYS A 119       4.121  12.596  12.749  1.00 93.49           C
ATOM   1624  C   CYS A 119       2.807  12.569  11.966  1.00 93.49           C
ATOM   1625  O   CYS A 119       2.470  11.562  11.346  1.00 93.49           O
ATOM   1626  HA  CYS A 119       4.766  11.769  12.452  1.00 93.49           H
ATOM   1627  CB  CYS A 119       3.890  12.473  14.257  1.00 93.49           C
ATOM   1628 1HB  CYS A 119       4.846  12.400  14.775  1.00 93.49           H
ATOM   1629 2HB  CYS A 119       3.392  13.368  14.630  1.00 93.49           H
ATOM   1630  SG  CYS A 119       2.870  10.996  14.615  1.00 93.49           S
ATOM   1631  HN  CYS A 119       4.993  14.438  13.180  1.00 93.49           H
ATOM   1632  N   LYS A 120       2.101  13.689  12.020  1.00 91.68           N
ATOM   1633  CA  LYS A 120       0.826  13.803  11.332  1.00 91.68           C
ATOM   1634  C   LYS A 120       1.038  13.579   9.833  1.00 91.68           C
ATOM   1635  O   LYS A 120       0.315  12.802   9.210  1.00 91.68           O
ATOM   1636  HA  LYS A 120       0.178  13.013  11.711  1.00 91.68           H
ATOM   1637  CB  LYS A 120       0.155  15.137  11.665  1.00 91.68           C
ATOM   1638 1HB  LYS A 120       0.862  15.953  11.510  1.00 91.68           H
ATOM   1639 2HB  LYS A 120      -0.681  15.308  10.987  1.00 91.68           H
ATOM   1640  CG  LYS A 120      -0.343  15.155  13.112  1.00 91.68           C
ATOM   1641 1HG  LYS A 120      -1.075  14.361  13.258  1.00 91.68           H
ATOM   1642 2HG  LYS A 120       0.487  14.951  13.788  1.00 91.68           H
ATOM   1643  CD  LYS A 120      -0.971  16.506  13.459  1.00 91.68           C
ATOM   1644 1HD  LYS A 120      -0.231  17.297  13.340  1.00 91.68           H
ATOM   1645 2HD  LYS A 120      -1.783  16.722  12.766  1.00 91.68           H
ATOM   1646  CE  LYS A 120      -1.503  16.510  14.894  1.00 91.68           C
ATOM   1647 1HE  LYS A 120      -0.773  16.051  15.560  1.00 91.68           H
ATOM   1648 2HE  LYS A 120      -1.644  17.536  15.233  1.00 91.68           H
ATOM   1649  NZ  LYS A 120      -2.786  15.775  14.973  1.00 91.68           N
ATOM   1650 1HZ  LYS A 120      -3.271  16.033  15.825  1.00 91.68           H
ATOM   1651 2HZ  LYS A 120      -3.361  16.012  14.172  1.00 91.68           H
ATOM   1652 3HZ  LYS A 120      -2.604  14.778  14.976  1.00 91.68           H
ATOM   1653  HN  LYS A 120       2.386  14.507  12.520  1.00 91.68           H
ATOM   1654  N   VAL A 121       2.031  14.272   9.298  1.00 93.63           N
ATOM   1655  CA  VAL A 121       2.273  14.250   7.865  1.00 93.63           C
ATOM   1656  C   VAL A 121       2.612  12.822   7.432  1.00 93.63           C
ATOM   1657  O   VAL A 121       2.033  12.305   6.478  1.00 93.63           O
ATOM   1658  HA  VAL A 121       1.351  14.557   7.372  1.00 93.63           H
ATOM   1659  CB  VAL A 121       3.363  15.260   7.503  1.00 93.63           C
ATOM   1660  HB  VAL A 121       4.226  15.065   8.140  1.00 93.63           H
ATOM   1661  CG1 VAL A 121       3.806  15.091   6.048  1.00 93.63           C
ATOM   1662 1HG1 VAL A 121       4.199  14.084   5.903  1.00 93.63           H
ATOM   1663 2HG1 VAL A 121       2.952  15.246   5.388  1.00 93.63           H
ATOM   1664 3HG1 VAL A 121       4.581  15.821   5.817  1.00 93.63           H
ATOM   1665  CG2 VAL A 121       2.895  16.692   7.771  1.00 93.63           C
ATOM   1666 1HG2 VAL A 121       2.010  16.903   7.171  1.00 93.63           H
ATOM   1667 2HG2 VAL A 121       2.653  16.803   8.827  1.00 93.63           H
ATOM   1668 3HG2 VAL A 121       3.689  17.389   7.504  1.00 93.63           H
ATOM   1669  HN  VAL A 121       2.664  14.841   9.824  1.00 93.63           H
ATOM   1670  N   VAL A 122       3.550  12.226   8.154  1.00 92.81           N
ATOM   1671  CA  VAL A 122       4.108  10.948   7.747  1.00 92.81           C
ATOM   1672  C   VAL A 122       3.011   9.883   7.779  1.00 92.81           C
ATOM   1673  O   VAL A 122       2.883   9.089   6.848  1.00 92.81           O
ATOM   1674  HA  VAL A 122       4.462  11.056   6.721  1.00 92.81           H
ATOM   1675  CB  VAL A 122       5.309  10.597   8.628  1.00 92.81           C
ATOM   1676  HB  VAL A 122       4.995  10.675   9.669  1.00 92.81           H
ATOM   1677  CG1 VAL A 122       5.766   9.158   8.383  1.00 92.81           C
ATOM   1678 1HG1 VAL A 122       4.951   8.473   8.614  1.00 92.81           H
ATOM   1679 2HG1 VAL A 122       6.054   9.041   7.338  1.00 92.81           H
ATOM   1680 3HG1 VAL A 122       6.621   8.934   9.022  1.00 92.81           H
ATOM   1681  CG2 VAL A 122       6.458  11.583   8.408  1.00 92.81           C
ATOM   1682 1HG2 VAL A 122       6.769  11.550   7.364  1.00 92.81           H
ATOM   1683 2HG2 VAL A 122       6.125  12.590   8.656  1.00 92.81           H
ATOM   1684 3HG2 VAL A 122       7.298  11.310   9.046  1.00 92.81           H
ATOM   1685  HN  VAL A 122       3.926  12.600   9.002  1.00 92.81           H
ATOM   1686  N   ASN A 123       2.246   9.899   8.861  1.00 91.46           N
ATOM   1687  CA  ASN A 123       1.157   8.951   9.023  1.00 91.46           C
ATOM   1688  C   ASN A 123       0.130   9.167   7.909  1.00 91.46           C
ATOM   1689  O   ASN A 123      -0.357   8.207   7.314  1.00 91.46           O
ATOM   1690  HA  ASN A 123       1.624   7.967   8.974  1.00 91.46           H
ATOM   1691  CB  ASN A 123       0.449   9.149  10.364  1.00 91.46           C
ATOM   1692 1HB  ASN A 123       0.561  10.183  10.690  1.00 91.46           H
ATOM   1693 2HB  ASN A 123      -0.620   8.967  10.246  1.00 91.46           H
ATOM   1694  CG  ASN A 123       1.017   8.208  11.428  1.00 91.46           C
ATOM   1695  OD1 ASN A 123       1.675   7.224  11.136  1.00 91.46           O
ATOM   1696  ND2 ASN A 123       0.727   8.565  12.676  1.00 91.46           N
ATOM   1697 1HD2 ASN A 123       0.181   9.386  12.848  1.00 91.46           H
ATOM   1698 2HD2 ASN A 123       1.054   8.013  13.443  1.00 91.46           H
ATOM   1699  HN  ASN A 123       2.362  10.543   9.618  1.00 91.46           H
ATOM   1700  N   SER A 124      -0.169  10.434   7.661  1.00 92.74           N
ATOM   1701  CA  SER A 124      -1.191  10.785   6.690  1.00 92.74           C
ATOM   1702  C   SER A 124      -0.745  10.367   5.287  1.00 92.74           C
ATOM   1703  O   SER A 124      -1.528   9.800   4.527  1.00 92.74           O
ATOM   1704  HA  SER A 124      -2.079  10.229   6.991  1.00 92.74           H
ATOM   1705  CB  SER A 124      -1.493  12.285   6.726  1.00 92.74           C
ATOM   1706 1HB  SER A 124      -0.605  12.841   6.424  1.00 92.74           H
ATOM   1707 2HB  SER A 124      -2.275  12.515   6.002  1.00 92.74           H
ATOM   1708  OG  SER A 124      -1.904  12.715   8.021  1.00 92.74           O
ATOM   1709  HG  SER A 124      -1.217  13.327   8.412  1.00 92.74           H
ATOM   1710  HN  SER A 124       0.273  11.211   8.110  1.00 92.74           H
ATOM   1711  N   MET A 125       0.511  10.664   4.987  1.00 87.73           N
ATOM   1712  CA  MET A 125       1.066  10.336   3.685  1.00 87.73           C
ATOM   1713  C   MET A 125       0.989   8.832   3.419  1.00 87.73           C
ATOM   1714  O   MET A 125       0.562   8.409   2.346  1.00 87.73           O
ATOM   1715  HA  MET A 125       0.453  10.872   2.961  1.00 87.73           H
ATOM   1716  CB  MET A 125       2.526  10.792   3.623  1.00 87.73           C
ATOM   1717 1HB  MET A 125       3.030  10.536   4.555  1.00 87.73           H
ATOM   1718 2HB  MET A 125       3.043  10.260   2.825  1.00 87.73           H
ATOM   1719  CG  MET A 125       2.620  12.300   3.383  1.00 87.73           C
ATOM   1720 1HG  MET A 125       2.053  12.571   2.493  1.00 87.73           H
ATOM   1721 2HG  MET A 125       2.175  12.838   4.220  1.00 87.73           H
ATOM   1722  SD  MET A 125       4.328  12.781   3.189  1.00 87.73           S
ATOM   1723  CE  MET A 125       4.665  12.084   1.581  1.00 87.73           C
ATOM   1724 1HE  MET A 125       4.510  11.005   1.613  1.00 87.73           H
ATOM   1725 2HE  MET A 125       3.994  12.525   0.845  1.00 87.73           H
ATOM   1726 3HE  MET A 125       5.698  12.294   1.303  1.00 87.73           H
ATOM   1727  HN  MET A 125       1.143  11.119   5.614  1.00 87.73           H
ATOM   1728  N   TYR A 126       1.409   8.065   4.414  1.00 90.36           N
ATOM   1729  CA  TYR A 126       1.394   6.616   4.301  1.00 90.36           C
ATOM   1730  C   TYR A 126      -0.013   6.106   3.980  1.00 90.36           C
ATOM   1731  O   TYR A 126      -0.191   5.298   3.070  1.00 90.36           O
ATOM   1732  HA  TYR A 126       2.067   6.335   3.491  1.00 90.36           H
ATOM   1733  CB  TYR A 126       1.818   6.081   5.670  1.00 90.36           C
ATOM   1734 1HB  TYR A 126       2.872   6.310   5.827  1.00 90.36           H
ATOM   1735 2HB  TYR A 126       1.258   6.608   6.443  1.00 90.36           H
ATOM   1736  CG  TYR A 126       1.605   4.576   5.843  1.00 90.36           C
ATOM   1737  CD1 TYR A 126       0.538   4.110   6.584  1.00 90.36           C
ATOM   1738  HD1 TYR A 126      -0.153   4.815   7.046  1.00 90.36           H
ATOM   1739  CD2 TYR A 126       2.481   3.684   5.258  1.00 90.36           C
ATOM   1740  HD2 TYR A 126       3.324   4.052   4.672  1.00 90.36           H
ATOM   1741  CE1 TYR A 126       0.339   2.694   6.747  1.00 90.36           C
ATOM   1742  HE1 TYR A 126      -0.500   2.312   7.330  1.00 90.36           H
ATOM   1743  CE2 TYR A 126       2.281   2.267   5.421  1.00 90.36           C
ATOM   1744  HE2 TYR A 126       2.965   1.552   4.964  1.00 90.36           H
ATOM   1745  CZ  TYR A 126       1.220   1.842   6.157  1.00 90.36           C
ATOM   1746  OH  TYR A 126       1.031   0.504   6.311  1.00 90.36           O
ATOM   1747  HH  TYR A 126       0.440   0.330   7.098  1.00 90.36           H
ATOM   1748  HN  TYR A 126       1.754   8.417   5.284  1.00 90.36           H
ATOM   1749  N   LYS A 127      -0.975   6.599   4.746  1.00 88.09           N
ATOM   1750  CA  LYS A 127      -2.334   6.092   4.659  1.00 88.09           C
ATOM   1751  C   LYS A 127      -2.923   6.453   3.294  1.00 88.09           C
ATOM   1752  O   LYS A 127      -3.556   5.621   2.647  1.00 88.09           O
ATOM   1753  HA  LYS A 127      -2.283   5.006   4.736  1.00 88.09           H
ATOM   1754  CB  LYS A 127      -3.168   6.591   5.841  1.00 88.09           C
ATOM   1755 1HB  LYS A 127      -2.609   6.460   6.767  1.00 88.09           H
ATOM   1756 2HB  LYS A 127      -3.358   7.658   5.732  1.00 88.09           H
ATOM   1757  CG  LYS A 127      -4.497   5.837   5.930  1.00 88.09           C
ATOM   1758 1HG  LYS A 127      -5.129   6.296   6.691  1.00 88.09           H
ATOM   1759 2HG  LYS A 127      -5.030   5.918   4.983  1.00 88.09           H
ATOM   1760  CD  LYS A 127      -4.270   4.363   6.270  1.00 88.09           C
ATOM   1761 1HD  LYS A 127      -3.873   3.842   5.398  1.00 88.09           H
ATOM   1762 2HD  LYS A 127      -3.522   4.279   7.059  1.00 88.09           H
ATOM   1763  CE  LYS A 127      -5.572   3.697   6.720  1.00 88.09           C
ATOM   1764 1HE  LYS A 127      -6.409   4.102   6.152  1.00 88.09           H
ATOM   1765 2HE  LYS A 127      -5.532   2.628   6.510  1.00 88.09           H
ATOM   1766  NZ  LYS A 127      -5.793   3.916   8.167  1.00 88.09           N
ATOM   1767 1HZ  LYS A 127      -6.625   3.417   8.461  1.00 88.09           H
ATOM   1768 2HZ  LYS A 127      -4.992   3.574   8.687  1.00 88.09           H
ATOM   1769 3HZ  LYS A 127      -5.913   4.907   8.344  1.00 88.09           H
ATOM   1770  HN  LYS A 127      -0.839   7.330   5.414  1.00 88.09           H
ATOM   1771  N   MET A 128      -2.694   7.697   2.897  1.00 88.84           N
ATOM   1772  CA  MET A 128      -3.239   8.194   1.645  1.00 88.84           C
ATOM   1773  C   MET A 128      -2.697   7.398   0.457  1.00 88.84           C
ATOM   1774  O   MET A 128      -3.455   7.007  -0.430  1.00 88.84           O
ATOM   1775  HA  MET A 128      -4.318   8.060   1.720  1.00 88.84           H
ATOM   1776  CB  MET A 128      -2.872   9.671   1.480  1.00 88.84           C
ATOM   1777 1HB  MET A 128      -3.227  10.236   2.342  1.00 88.84           H
ATOM   1778 2HB  MET A 128      -1.787   9.779   1.453  1.00 88.84           H
ATOM   1779  CG  MET A 128      -3.480  10.247   0.200  1.00 88.84           C
ATOM   1780 1HG  MET A 128      -3.100   9.707  -0.668  1.00 88.84           H
ATOM   1781 2HG  MET A 128      -4.561  10.115   0.210  1.00 88.84           H
ATOM   1782  SD  MET A 128      -3.079  11.981   0.060  1.00 88.84           S
ATOM   1783  CE  MET A 128      -1.326  11.869  -0.258  1.00 88.84           C
ATOM   1784 1HE  MET A 128      -0.836  11.367   0.576  1.00 88.84           H
ATOM   1785 2HE  MET A 128      -1.159  11.301  -1.173  1.00 88.84           H
ATOM   1786 3HE  MET A 128      -0.913  12.871  -0.372  1.00 88.84           H
ATOM   1787  HN  MET A 128      -2.149   8.357   3.414  1.00 88.84           H
ATOM   1788  N   ASN A 129      -1.390   7.180   0.477  1.00 87.05           N
ATOM   1789  CA  ASN A 129      -0.721   6.538  -0.642  1.00 87.05           C
ATOM   1790  C   ASN A 129      -1.054   5.045  -0.641  1.00 87.05           C
ATOM   1791  O   ASN A 129      -1.125   4.421  -1.699  1.00 87.05           O
ATOM   1792  HA  ASN A 129      -1.095   7.048  -1.530  1.00 87.05           H
ATOM   1793  CB  ASN A 129       0.798   6.684  -0.532  1.00 87.05           C
ATOM   1794 1HB  ASN A 129       1.128   6.353   0.453  1.00 87.05           H
ATOM   1795 2HB  ASN A 129       1.283   6.038  -1.264  1.00 87.05           H
ATOM   1796  CG  ASN A 129       1.228   8.134  -0.759  1.00 87.05           C
ATOM   1797  OD1 ASN A 129       0.814   8.791  -1.701  1.00 87.05           O
ATOM   1798  ND2 ASN A 129       2.078   8.596   0.153  1.00 87.05           N
ATOM   1799 1HD2 ASN A 129       2.378   8.005   0.901  1.00 87.05           H
ATOM   1800 2HD2 ASN A 129       2.417   9.535   0.091  1.00 87.05           H
ATOM   1801  HN  ASN A 129      -0.793   7.433   1.238  1.00 87.05           H
ATOM   1802  N   PHE A 130      -1.250   4.515   0.557  1.00 90.09           N
ATOM   1803  CA  PHE A 130      -1.662   3.129   0.705  1.00 90.09           C
ATOM   1804  C   PHE A 130      -2.916   2.839  -0.122  1.00 90.09           C
ATOM   1805  O   PHE A 130      -2.933   1.909  -0.926  1.00 90.09           O
ATOM   1806  HA  PHE A 130      -0.841   2.508   0.347  1.00 90.09           H
ATOM   1807  CB  PHE A 130      -1.980   2.913   2.186  1.00 90.09           C
ATOM   1808 1HB  PHE A 130      -1.060   3.008   2.762  1.00 90.09           H
ATOM   1809 2HB  PHE A 130      -2.650   3.704   2.522  1.00 90.09           H
ATOM   1810  CG  PHE A 130      -2.620   1.557   2.493  1.00 90.09           C
ATOM   1811  CD1 PHE A 130      -3.965   1.465   2.671  1.00 90.09           C
ATOM   1812  HD1 PHE A 130      -4.587   2.356   2.595  1.00 90.09           H
ATOM   1813  CD2 PHE A 130      -1.843   0.445   2.587  1.00 90.09           C
ATOM   1814  HD2 PHE A 130      -0.765   0.519   2.445  1.00 90.09           H
ATOM   1815  CE1 PHE A 130      -4.558   0.207   2.956  1.00 90.09           C
ATOM   1816  HE1 PHE A 130      -5.636   0.132   3.099  1.00 90.09           H
ATOM   1817  CE2 PHE A 130      -2.437  -0.813   2.872  1.00 90.09           C
ATOM   1818  HE2 PHE A 130      -1.814  -1.705   2.948  1.00 90.09           H
ATOM   1819  CZ  PHE A 130      -3.782  -0.906   3.051  1.00 90.09           C
ATOM   1820  HZ  PHE A 130      -4.237  -1.872   3.270  1.00 90.09           H
ATOM   1821  HN  PHE A 130      -1.132   5.014   1.415  1.00 90.09           H
ATOM   1822  N   TYR A 131      -3.937   3.654   0.104  1.00 93.43           N
ATOM   1823  CA  TYR A 131      -5.196   3.490  -0.602  1.00 93.43           C
ATOM   1824  C   TYR A 131      -5.037   3.813  -2.089  1.00 93.43           C
ATOM   1825  O   TYR A 131      -5.578   3.111  -2.942  1.00 93.43           O
ATOM   1826  HA  TYR A 131      -5.508   2.451  -0.495  1.00 93.43           H
ATOM   1827  CB  TYR A 131      -6.165   4.493   0.026  1.00 93.43           C
ATOM   1828 1HB  TYR A 131      -5.656   5.450   0.143  1.00 93.43           H
ATOM   1829 2HB  TYR A 131      -6.997   4.657  -0.659  1.00 93.43           H
ATOM   1830  CG  TYR A 131      -6.719   4.058   1.384  1.00 93.43           C
ATOM   1831  CD1 TYR A 131      -7.359   2.842   1.510  1.00 93.43           C
ATOM   1832  HD1 TYR A 131      -7.470   2.191   0.642  1.00 93.43           H
ATOM   1833  CD2 TYR A 131      -6.579   4.881   2.482  1.00 93.43           C
ATOM   1834  HD2 TYR A 131      -6.074   5.842   2.383  1.00 93.43           H
ATOM   1835  CE1 TYR A 131      -7.881   2.432   2.788  1.00 93.43           C
ATOM   1836  HE1 TYR A 131      -8.388   1.474   2.901  1.00 93.43           H
ATOM   1837  CE2 TYR A 131      -7.101   4.471   3.760  1.00 93.43           C
ATOM   1838  HE2 TYR A 131      -6.997   5.112   4.636  1.00 93.43           H
ATOM   1839  CZ  TYR A 131      -7.726   3.266   3.850  1.00 93.43           C
ATOM   1840  OH  TYR A 131      -8.218   2.879   5.057  1.00 93.43           O
ATOM   1841  HH  TYR A 131      -8.470   3.682   5.597  1.00 93.43           H
ATOM   1842  HN  TYR A 131      -3.913   4.413   0.755  1.00 93.43           H
ATOM   1843  N   SER A 132      -4.293   4.877  -2.354  1.00 93.08           N
ATOM   1844  CA  SER A 132      -4.130   5.356  -3.716  1.00 93.08           C
ATOM   1845  C   SER A 132      -3.540   4.250  -4.593  1.00 93.08           C
ATOM   1846  O   SER A 132      -4.025   4.002  -5.696  1.00 93.08           O
ATOM   1847  HA  SER A 132      -5.134   5.616  -4.052  1.00 93.08           H
ATOM   1848  CB  SER A 132      -3.240   6.600  -3.760  1.00 93.08           C
ATOM   1849 1HB  SER A 132      -2.254   6.354  -3.368  1.00 93.08           H
ATOM   1850 2HB  SER A 132      -3.103   6.911  -4.795  1.00 93.08           H
ATOM   1851  OG  SER A 132      -3.793   7.678  -3.010  1.00 93.08           O
ATOM   1852  HG  SER A 132      -3.419   7.677  -2.083  1.00 93.08           H
ATOM   1853  HN  SER A 132      -3.807   5.407  -1.659  1.00 93.08           H
ATOM   1854  N   CYS A 133      -2.502   3.615  -4.069  1.00 92.87           N
ATOM   1855  CA  CYS A 133      -1.789   2.597  -4.823  1.00 92.87           C
ATOM   1856  C   CYS A 133      -2.775   1.482  -5.177  1.00 92.87           C
ATOM   1857  O   CYS A 133      -2.883   1.089  -6.337  1.00 92.87           O
ATOM   1858  HA  CYS A 133      -1.413   3.082  -5.725  1.00 92.87           H
ATOM   1859  CB  CYS A 133      -0.579   2.066  -4.053  1.00 92.87           C
ATOM   1860 1HB  CYS A 133      -0.876   1.783  -3.043  1.00 92.87           H
ATOM   1861 2HB  CYS A 133      -0.196   1.167  -4.536  1.00 92.87           H
ATOM   1862  SG  CYS A 133       0.729   3.344  -3.983  1.00 92.87           S
ATOM   1863  HG  CYS A 133       0.210   4.018  -2.961  1.00 92.87           H
ATOM   1864  HN  CYS A 133      -2.148   3.785  -3.150  1.00 92.87           H
ATOM   1865  N   VAL A 134      -3.471   1.005  -4.155  1.00 90.88           N
ATOM   1866  CA  VAL A 134      -4.286  -0.189  -4.297  1.00 90.88           C
ATOM   1867  C   VAL A 134      -5.463   0.111  -5.228  1.00 90.88           C
ATOM   1868  O   VAL A 134      -5.849  -0.731  -6.037  1.00 90.88           O
ATOM   1869  HA  VAL A 134      -3.665  -0.959  -4.755  1.00 90.88           H
ATOM   1870  CB  VAL A 134      -4.725  -0.690  -2.920  1.00 90.88           C
ATOM   1871  HB  VAL A 134      -5.342   0.084  -2.463  1.00 90.88           H
ATOM   1872  CG1 VAL A 134      -5.575  -1.957  -3.043  1.00 90.88           C
ATOM   1873 1HG1 VAL A 134      -6.464  -1.742  -3.636  1.00 90.88           H
ATOM   1874 2HG1 VAL A 134      -4.993  -2.739  -3.530  1.00 90.88           H
ATOM   1875 3HG1 VAL A 134      -5.874  -2.291  -2.050  1.00 90.88           H
ATOM   1876  CG2 VAL A 134      -3.517  -0.926  -2.012  1.00 90.88           C
ATOM   1877 1HG2 VAL A 134      -2.864  -1.673  -2.463  1.00 90.88           H
ATOM   1878 2HG2 VAL A 134      -2.969   0.007  -1.886  1.00 90.88           H
ATOM   1879 3HG2 VAL A 134      -3.858  -1.282  -1.039  1.00 90.88           H
ATOM   1880  HN  VAL A 134      -3.482   1.419  -3.245  1.00 90.88           H
ATOM   1881  N   LEU A 135      -6.001   1.313  -5.081  1.00 94.22           N
ATOM   1882  CA  LEU A 135      -7.138   1.727  -5.886  1.00 94.22           C
ATOM   1883  C   LEU A 135      -6.698   1.878  -7.343  1.00 94.22           C
ATOM   1884  O   LEU A 135      -7.467   1.592  -8.260  1.00 94.22           O
ATOM   1885  HA  LEU A 135      -7.884   0.934  -5.830  1.00 94.22           H
ATOM   1886  CB  LEU A 135      -7.775   2.990  -5.302  1.00 94.22           C
ATOM   1887 1HB  LEU A 135      -6.994   3.738  -5.166  1.00 94.22           H
ATOM   1888 2HB  LEU A 135      -8.476   3.391  -6.035  1.00 94.22           H
ATOM   1889  CG  LEU A 135      -8.513   2.816  -3.973  1.00 94.22           C
ATOM   1890  HG  LEU A 135      -7.821   2.380  -3.253  1.00 94.22           H
ATOM   1891  CD1 LEU A 135      -8.957   4.169  -3.412  1.00 94.22           C
ATOM   1892 1HD1 LEU A 135      -8.082   4.798  -3.246  1.00 94.22           H
ATOM   1893 2HD1 LEU A 135      -9.625   4.655  -4.122  1.00 94.22           H
ATOM   1894 3HD1 LEU A 135      -9.479   4.016  -2.467  1.00 94.22           H
ATOM   1895  CD2 LEU A 135      -9.685   1.844  -4.120  1.00 94.22           C
ATOM   1896 1HD2 LEU A 135     -10.386   2.229  -4.861  1.00 94.22           H
ATOM   1897 2HD2 LEU A 135      -9.313   0.872  -4.443  1.00 94.22           H
ATOM   1898 3HD2 LEU A 135     -10.193   1.739  -3.161  1.00 94.22           H
ATOM   1899  HN  LEU A 135      -5.673   1.996  -4.429  1.00 94.22           H
ATOM   1900  N   LEU A 136      -5.462   2.326  -7.512  1.00 94.46           N
ATOM   1901  CA  LEU A 136      -4.907   2.507  -8.842  1.00 94.46           C
ATOM   1902  C   LEU A 136      -4.704   1.139  -9.496  1.00 94.46           C
ATOM   1903  O   LEU A 136      -5.017   0.956 -10.671  1.00 94.46           O
ATOM   1904  HA  LEU A 136      -5.638   3.064  -9.428  1.00 94.46           H
ATOM   1905  CB  LEU A 136      -3.635   3.354  -8.781  1.00 94.46           C
ATOM   1906 1HB  LEU A 136      -3.021   2.994  -7.956  1.00 94.46           H
ATOM   1907 2HB  LEU A 136      -3.067   3.188  -9.697  1.00 94.46           H
ATOM   1908  CG  LEU A 136      -3.840   4.861  -8.607  1.00 94.46           C
ATOM   1909  HG  LEU A 136      -4.541   5.017  -7.787  1.00 94.46           H
ATOM   1910  CD1 LEU A 136      -2.530   5.551  -8.221  1.00 94.46           C
ATOM   1911 1HD1 LEU A 136      -2.165   5.137  -7.281  1.00 94.46           H
ATOM   1912 2HD1 LEU A 136      -1.789   5.387  -9.002  1.00 94.46           H
ATOM   1913 3HD1 LEU A 136      -2.705   6.621  -8.103  1.00 94.46           H
ATOM   1914  CD2 LEU A 136      -4.465   5.477  -9.860  1.00 94.46           C
ATOM   1915 1HD2 LEU A 136      -3.808   5.310 -10.714  1.00 94.46           H
ATOM   1916 2HD2 LEU A 136      -5.432   5.012 -10.050  1.00 94.46           H
ATOM   1917 3HD2 LEU A 136      -4.600   6.548  -9.709  1.00 94.46           H
ATOM   1918  HN  LEU A 136      -4.846   2.562  -6.761  1.00 94.46           H
ATOM   1919  N   ILE A 137      -4.181   0.213  -8.706  1.00 91.95           N
ATOM   1920  CA  ILE A 137      -3.952  -1.139  -9.187  1.00 91.95           C
ATOM   1921  C   ILE A 137      -5.279  -1.743  -9.649  1.00 91.95           C
ATOM   1922  O   ILE A 137      -5.336  -2.408 -10.683  1.00 91.95           O
ATOM   1923  HA  ILE A 137      -3.285  -1.072 -10.046  1.00 91.95           H
ATOM   1924  CB  ILE A 137      -3.235  -1.972  -8.122  1.00 91.95           C
ATOM   1925  HB  ILE A 137      -3.731  -1.805  -7.166  1.00 91.95           H
ATOM   1926  CG1 ILE A 137      -1.781  -1.524  -7.962  1.00 91.95           C
ATOM   1927 1HG1 ILE A 137      -1.203  -1.832  -8.833  1.00 91.95           H
ATOM   1928 2HG1 ILE A 137      -1.735  -0.435  -7.918  1.00 91.95           H
ATOM   1929  CG2 ILE A 137      -3.343  -3.467  -8.432  1.00 91.95           C
ATOM   1930 1HG2 ILE A 137      -4.393  -3.758  -8.455  1.00 91.95           H
ATOM   1931 2HG2 ILE A 137      -2.887  -3.671  -9.400  1.00 91.95           H
ATOM   1932 3HG2 ILE A 137      -2.825  -4.036  -7.659  1.00 91.95           H
ATOM   1933  CD1 ILE A 137      -1.161  -2.117  -6.695  1.00 91.95           C
ATOM   1934 1HD1 ILE A 137      -1.727  -1.786  -5.824  1.00 91.95           H
ATOM   1935 2HD1 ILE A 137      -1.186  -3.205  -6.753  1.00 91.95           H
ATOM   1936 3HD1 ILE A 137      -0.127  -1.782  -6.605  1.00 91.95           H
ATOM   1937  HN  ILE A 137      -3.915   0.374  -7.755  1.00 91.95           H
ATOM   1938  N   MET A 138      -6.314  -1.490  -8.862  1.00 91.38           N
ATOM   1939  CA  MET A 138      -7.646  -1.963  -9.201  1.00 91.38           C
ATOM   1940  C   MET A 138      -8.111  -1.380 -10.537  1.00 91.38           C
ATOM   1941  O   MET A 138      -8.639  -2.101 -11.382  1.00 91.38           O
ATOM   1942  HA  MET A 138      -7.561  -3.047  -9.279  1.00 91.38           H
ATOM   1943  CB  MET A 138      -8.627  -1.559  -8.098  1.00 91.38           C
ATOM   1944 1HB  MET A 138      -8.283  -1.950  -7.140  1.00 91.38           H
ATOM   1945 2HB  MET A 138      -8.653  -0.473  -8.009  1.00 91.38           H
ATOM   1946  CG  MET A 138     -10.032  -2.086  -8.395  1.00 91.38           C
ATOM   1947 1HG  MET A 138     -10.361  -1.737  -9.374  1.00 91.38           H
ATOM   1948 2HG  MET A 138     -10.021  -3.175  -8.433  1.00 91.38           H
ATOM   1949  SD  MET A 138     -11.171  -1.531  -7.137  1.00 91.38           S
ATOM   1950  CE  MET A 138     -11.265   0.203  -7.547  1.00 91.38           C
ATOM   1951 1HE  MET A 138     -10.273   0.649  -7.474  1.00 91.38           H
ATOM   1952 2HE  MET A 138     -11.640   0.316  -8.565  1.00 91.38           H
ATOM   1953 3HE  MET A 138     -11.940   0.704  -6.854  1.00 91.38           H
ATOM   1954  HN  MET A 138      -6.254  -0.973  -8.008  1.00 91.38           H
ATOM   1955  N   CYS A 139      -7.898  -0.081 -10.686  1.00 94.10           N
ATOM   1956  CA  CYS A 139      -8.346   0.619 -11.877  1.00 94.10           C
ATOM   1957  C   CYS A 139      -7.575   0.067 -13.078  1.00 94.10           C
ATOM   1958  O   CYS A 139      -8.121  -0.044 -14.174  1.00 94.10           O
ATOM   1959  HA  CYS A 139      -9.413   0.417 -11.977  1.00 94.10           H
ATOM   1960  CB  CYS A 139      -8.180   2.134 -11.740  1.00 94.10           C
ATOM   1961 1HB  CYS A 139      -7.181   2.366 -11.373  1.00 94.10           H
ATOM   1962 2HB  CYS A 139      -8.280   2.609 -12.716  1.00 94.10           H
ATOM   1963  SG  CYS A 139      -9.438   2.799 -10.590  1.00 94.10           S
ATOM   1964  HG  CYS A 139      -8.841   2.385  -9.476  1.00 94.10           H
ATOM   1965  HN  CYS A 139      -7.430   0.490 -10.011  1.00 94.10           H
ATOM   1966  N   ILE A 140      -6.316  -0.266 -12.829  1.00 90.89           N
ATOM   1967  CA  ILE A 140      -5.469  -0.820 -13.872  1.00 90.89           C
ATOM   1968  C   ILE A 140      -6.075  -2.132 -14.372  1.00 90.89           C
ATOM   1969  O   ILE A 140      -6.074  -2.404 -15.571  1.00 90.89           O
ATOM   1970  HA  ILE A 140      -5.459  -0.108 -14.697  1.00 90.89           H
ATOM   1971  CB  ILE A 140      -4.029  -0.958 -13.374  1.00 90.89           C
ATOM   1972  HB  ILE A 140      -4.052  -1.402 -12.379  1.00 90.89           H
ATOM   1973  CG1 ILE A 140      -3.361   0.413 -13.242  1.00 90.89           C
ATOM   1974 1HG1 ILE A 140      -3.103   0.792 -14.231  1.00 90.89           H
ATOM   1975 2HG1 ILE A 140      -4.061   1.122 -12.801  1.00 90.89           H
ATOM   1976  CG2 ILE A 140      -3.227  -1.902 -14.272  1.00 90.89           C
ATOM   1977 1HG2 ILE A 140      -3.693  -2.887 -14.271  1.00 90.89           H
ATOM   1978 2HG2 ILE A 140      -3.210  -1.510 -15.289  1.00 90.89           H
ATOM   1979 3HG2 ILE A 140      -2.207  -1.982 -13.896  1.00 90.89           H
ATOM   1980  CD1 ILE A 140      -2.101   0.327 -12.378  1.00 90.89           C
ATOM   1981 1HD1 ILE A 140      -2.366  -0.029 -11.383  1.00 90.89           H
ATOM   1982 2HD1 ILE A 140      -1.393  -0.364 -12.835  1.00 90.89           H
ATOM   1983 3HD1 ILE A 140      -1.646   1.315 -12.301  1.00 90.89           H
ATOM   1984  HN  ILE A 140      -5.876  -0.162 -11.937  1.00 90.89           H
ATOM   1985  N   SER A 141      -6.579  -2.912 -13.426  1.00 89.42           N
ATOM   1986  CA  SER A 141      -7.148  -4.209 -13.751  1.00 89.42           C
ATOM   1987  C   SER A 141      -8.392  -4.032 -14.625  1.00 89.42           C
ATOM   1988  O   SER A 141      -8.605  -4.791 -15.569  1.00 89.42           O
ATOM   1989  HA  SER A 141      -6.368  -4.738 -14.298  1.00 89.42           H
ATOM   1990  CB  SER A 141      -7.498  -4.990 -12.482  1.00 89.42           C
ATOM   1991 1HB  SER A 141      -7.587  -6.050 -12.722  1.00 89.42           H
ATOM   1992 2HB  SER A 141      -6.687  -4.893 -11.761  1.00 89.42           H
ATOM   1993  OG  SER A 141      -8.713  -4.534 -11.893  1.00 89.42           O
ATOM   1994  HG  SER A 141      -8.549  -3.694 -11.377  1.00 89.42           H
ATOM   1995  HN  SER A 141      -6.603  -2.671 -12.456  1.00 89.42           H
ATOM   1996  N   VAL A 142      -9.180  -3.024 -14.279  1.00 90.70           N
ATOM   1997  CA  VAL A 142     -10.396  -2.738 -15.020  1.00 90.70           C
ATOM   1998  C   VAL A 142     -10.031  -2.253 -16.425  1.00 90.70           C
ATOM   1999  O   VAL A 142     -10.662  -2.647 -17.405  1.00 90.70           O
ATOM   2000  HA  VAL A 142     -10.957  -3.669 -15.105  1.00 90.70           H
ATOM   2001  CB  VAL A 142     -11.256  -1.736 -14.247  1.00 90.70           C
ATOM   2002  HB  VAL A 142     -10.666  -0.832 -14.099  1.00 90.70           H
ATOM   2003  CG1 VAL A 142     -12.506  -1.356 -15.044  1.00 90.70           C
ATOM   2004 1HG1 VAL A 142     -12.209  -0.904 -15.991  1.00 90.70           H
ATOM   2005 2HG1 VAL A 142     -13.099  -2.249 -15.237  1.00 90.70           H
ATOM   2006 3HG1 VAL A 142     -13.099  -0.643 -14.471  1.00 90.70           H
ATOM   2007  CG2 VAL A 142     -11.631  -2.284 -12.868  1.00 90.70           C
ATOM   2008 1HG2 VAL A 142     -12.194  -3.210 -12.986  1.00 90.70           H
ATOM   2009 2HG2 VAL A 142     -10.724  -2.481 -12.297  1.00 90.70           H
ATOM   2010 3HG2 VAL A 142     -12.242  -1.552 -12.340  1.00 90.70           H
ATOM   2011  HN  VAL A 142      -8.999  -2.411 -13.511  1.00 90.70           H
ATOM   2012  N   ASP A 143      -9.014  -1.405 -16.478  1.00 86.15           N
ATOM   2013  CA  ASP A 143      -8.590  -0.823 -17.740  1.00 86.15           C
ATOM   2014  C   ASP A 143      -8.161  -1.940 -18.693  1.00 86.15           C
ATOM   2015  O   ASP A 143      -8.508  -1.921 -19.873  1.00 86.15           O
ATOM   2016  HA  ASP A 143      -9.456  -0.272 -18.106  1.00 86.15           H
ATOM   2017  CB  ASP A 143      -7.397   0.113 -17.541  1.00 86.15           C
ATOM   2018 1HB  ASP A 143      -7.663   0.904 -16.840  1.00 86.15           H
ATOM   2019 2HB  ASP A 143      -6.567  -0.438 -17.099  1.00 86.15           H
ATOM   2020  CG  ASP A 143      -6.956   0.729 -18.870  1.00 86.15           C
ATOM   2021  OD1 ASP A 143      -7.809   1.391 -19.500  1.00 86.15           O
ATOM   2022  OD2 ASP A 143      -5.775   0.525 -19.226  1.00 86.15           O
ATOM   2023  HN  ASP A 143      -8.485  -1.117 -15.680  1.00 86.15           H
ATOM   2024  N   ARG A 144      -7.413  -2.887 -18.146  1.00 75.53           N
ATOM   2025  CA  ARG A 144      -6.916  -3.999 -18.938  1.00 75.53           C
ATOM   2026  C   ARG A 144      -8.082  -4.837 -19.467  1.00 75.53           C
ATOM   2027  O   ARG A 144      -8.062  -5.281 -20.614  1.00 75.53           O
ATOM   2028  HA  ARG A 144      -6.365  -3.535 -19.755  1.00 75.53           H
ATOM   2029  CB  ARG A 144      -5.989  -4.893 -18.112  1.00 75.53           C
ATOM   2030 1HB  ARG A 144      -6.430  -5.073 -17.132  1.00 75.53           H
ATOM   2031 2HB  ARG A 144      -5.885  -5.863 -18.598  1.00 75.53           H
ATOM   2032  CG  ARG A 144      -4.611  -4.248 -17.947  1.00 75.53           C
ATOM   2033 1HG  ARG A 144      -4.225  -3.951 -18.922  1.00 75.53           H
ATOM   2034 2HG  ARG A 144      -4.699  -3.342 -17.349  1.00 75.53           H
ATOM   2035  CD  ARG A 144      -3.631  -5.214 -17.278  1.00 75.53           C
ATOM   2036 1HD  ARG A 144      -3.975  -5.456 -16.273  1.00 75.53           H
ATOM   2037 2HD  ARG A 144      -3.592  -6.150 -17.836  1.00 75.53           H
ATOM   2038  NE  ARG A 144      -2.283  -4.607 -17.218  1.00 75.53           N
ATOM   2039  HE  ARG A 144      -2.209  -3.617 -17.339  1.00 75.53           H
ATOM   2040  CZ  ARG A 144      -1.155  -5.300 -17.012  1.00 75.53           C
ATOM   2041  NH1 ARG A 144      -1.194  -6.629 -16.843  1.00 75.53           N
ATOM   2042 1HH1 ARG A 144      -2.070  -7.110 -16.871  1.00 75.53           H
ATOM   2043 2HH1 ARG A 144      -0.348  -7.138 -16.689  1.00 75.53           H
ATOM   2044  NH2 ARG A 144       0.014  -4.644 -16.976  1.00 75.53           N
ATOM   2045 1HH2 ARG A 144       0.864  -5.147 -16.823  1.00 75.53           H
ATOM   2046 2HH2 ARG A 144       0.034  -3.652 -17.103  1.00 75.53           H
ATOM   2047  HN  ARG A 144      -7.147  -2.902 -17.182  1.00 75.53           H
ATOM   2048  N   TYR A 145      -9.071  -5.028 -18.606  1.00 86.35           N
ATOM   2049  CA  TYR A 145     -10.263  -5.766 -18.987  1.00 86.35           C
ATOM   2050  C   TYR A 145     -10.950  -5.115 -20.189  1.00 86.35           C
ATOM   2051  O   TYR A 145     -11.260  -5.788 -21.171  1.00 86.35           O
ATOM   2052  HA  TYR A 145      -9.961  -6.778 -19.254  1.00 86.35           H
ATOM   2053  CB  TYR A 145     -11.203  -5.700 -17.781  1.00 86.35           C
ATOM   2054 1HB  TYR A 145     -10.815  -6.349 -16.995  1.00 86.35           H
ATOM   2055 2HB  TYR A 145     -11.200  -4.684 -17.386  1.00 86.35           H
ATOM   2056  CG  TYR A 145     -12.644  -6.107 -18.093  1.00 86.35           C
ATOM   2057  CD1 TYR A 145     -13.633  -5.146 -18.159  1.00 86.35           C
ATOM   2058  HD1 TYR A 145     -13.387  -4.098 -17.989  1.00 86.35           H
ATOM   2059  CD2 TYR A 145     -12.956  -7.434 -18.307  1.00 86.35           C
ATOM   2060  HD2 TYR A 145     -12.175  -8.192 -18.255  1.00 86.35           H
ATOM   2061  CE1 TYR A 145     -14.990  -5.529 -18.452  1.00 86.35           C
ATOM   2062  HE1 TYR A 145     -15.780  -4.780 -18.508  1.00 86.35           H
ATOM   2063  CE2 TYR A 145     -14.313  -7.816 -18.601  1.00 86.35           C
ATOM   2064  HE2 TYR A 145     -14.573  -8.861 -18.772  1.00 86.35           H
ATOM   2065  CZ  TYR A 145     -15.263  -6.845 -18.659  1.00 86.35           C
ATOM   2066  OH  TYR A 145     -16.544  -7.206 -18.936  1.00 86.35           O
ATOM   2067  HH  TYR A 145     -16.600  -8.196 -19.068  1.00 86.35           H
ATOM   2068  HN  TYR A 145      -9.066  -4.688 -17.665  1.00 86.35           H
ATOM   2069  N   ILE A 146     -11.168  -3.813 -20.073  1.00 83.05           N
ATOM   2070  CA  ILE A 146     -11.872  -3.077 -21.109  1.00 83.05           C
ATOM   2071  C   ILE A 146     -11.077  -3.153 -22.413  1.00 83.05           C
ATOM   2072  O   ILE A 146     -11.654  -3.308 -23.489  1.00 83.05           O
ATOM   2073  HA  ILE A 146     -12.834  -3.568 -21.262  1.00 83.05           H
ATOM   2074  CB  ILE A 146     -12.162  -1.647 -20.647  1.00 83.05           C
ATOM   2075  HB  ILE A 146     -11.231  -1.210 -20.285  1.00 83.05           H
ATOM   2076  CG1 ILE A 146     -13.150  -1.638 -19.479  1.00 83.05           C
ATOM   2077 1HG1 ILE A 146     -14.142  -1.916 -19.835  1.00 83.05           H
ATOM   2078 2HG1 ILE A 146     -12.855  -2.385 -18.742  1.00 83.05           H
ATOM   2079  CG2 ILE A 146     -12.644  -0.782 -21.813  1.00 83.05           C
ATOM   2080 1HG2 ILE A 146     -11.875  -0.751 -22.585  1.00 83.05           H
ATOM   2081 2HG2 ILE A 146     -13.558  -1.207 -22.228  1.00 83.05           H
ATOM   2082 3HG2 ILE A 146     -12.843   0.229 -21.457  1.00 83.05           H
ATOM   2083  CD1 ILE A 146     -13.208  -0.258 -18.821  1.00 83.05           C
ATOM   2084 1HD1 ILE A 146     -12.219   0.006 -18.445  1.00 83.05           H
ATOM   2085 2HD1 ILE A 146     -13.527   0.482 -19.555  1.00 83.05           H
ATOM   2086 3HD1 ILE A 146     -13.917  -0.279 -17.994  1.00 83.05           H
ATOM   2087  HN  ILE A 146     -10.873  -3.264 -19.291  1.00 83.05           H
ATOM   2088  N   ALA A 147      -9.764  -3.040 -22.276  1.00 81.93           N
ATOM   2089  CA  ALA A 147      -8.892  -2.977 -23.437  1.00 81.93           C
ATOM   2090  C   ALA A 147      -9.004  -4.284 -24.224  1.00 81.93           C
ATOM   2091  O   ALA A 147      -8.845  -4.293 -25.444  1.00 81.93           O
ATOM   2092  HA  ALA A 147      -9.235  -2.154 -24.064  1.00 81.93           H
ATOM   2093  CB  ALA A 147      -7.459  -2.689 -22.985  1.00 81.93           C
ATOM   2094 1HB  ALA A 147      -7.429  -1.736 -22.456  1.00 81.93           H
ATOM   2095 2HB  ALA A 147      -7.121  -3.484 -22.320  1.00 81.93           H
ATOM   2096 3HB  ALA A 147      -6.806  -2.642 -23.856  1.00 81.93           H
ATOM   2097  HN  ALA A 147      -9.296  -2.992 -21.393  1.00 81.93           H
ATOM   2098  N   ILE A 148      -9.277  -5.356 -23.495  1.00 77.89           N
ATOM   2099  CA  ILE A 148      -9.305  -6.680 -24.092  1.00 77.89           C
ATOM   2100  C   ILE A 148     -10.721  -6.981 -24.587  1.00 77.89           C
ATOM   2101  O   ILE A 148     -10.906  -7.418 -25.722  1.00 77.89           O
ATOM   2102  HA  ILE A 148      -8.635  -6.665 -24.952  1.00 77.89           H
ATOM   2103  CB  ILE A 148      -8.761  -7.722 -23.112  1.00 77.89           C
ATOM   2104  HB  ILE A 148      -9.260  -7.581 -22.153  1.00 77.89           H
ATOM   2105  CG1 ILE A 148      -7.263  -7.523 -22.876  1.00 77.89           C
ATOM   2106 1HG1 ILE A 148      -6.714  -7.752 -23.789  1.00 77.89           H
ATOM   2107 2HG1 ILE A 148      -7.064  -6.477 -22.638  1.00 77.89           H
ATOM   2108  CG2 ILE A 148      -9.083  -9.141 -23.585  1.00 77.89           C
ATOM   2109 1HG2 ILE A 148     -10.164  -9.262 -23.661  1.00 77.89           H
ATOM   2110 2HG2 ILE A 148      -8.630  -9.309 -24.562  1.00 77.89           H
ATOM   2111 3HG2 ILE A 148      -8.686  -9.861 -22.871  1.00 77.89           H
ATOM   2112  CD1 ILE A 148      -6.765  -8.414 -21.736  1.00 77.89           C
ATOM   2113 1HD1 ILE A 148      -7.299  -8.165 -20.820  1.00 77.89           H
ATOM   2114 2HD1 ILE A 148      -6.943  -9.459 -21.988  1.00 77.89           H
ATOM   2115 3HD1 ILE A 148      -5.697  -8.252 -21.589  1.00 77.89           H
ATOM   2116  HN  ILE A 148      -9.475  -5.330 -22.515  1.00 77.89           H
ATOM   2117  N   ALA A 149     -11.684  -6.736 -23.711  1.00 74.90           N
ATOM   2118  CA  ALA A 149     -13.054  -7.144 -23.971  1.00 74.90           C
ATOM   2119  C   ALA A 149     -13.661  -6.230 -25.038  1.00 74.90           C
ATOM   2120  O   ALA A 149     -14.446  -6.678 -25.872  1.00 74.90           O
ATOM   2121  HA  ALA A 149     -13.030  -8.165 -24.352  1.00 74.90           H
ATOM   2122  CB  ALA A 149     -13.850  -7.123 -22.665  1.00 74.90           C
ATOM   2123 1HB  ALA A 149     -13.396  -7.811 -21.952  1.00 74.90           H
ATOM   2124 2HB  ALA A 149     -13.844  -6.115 -22.252  1.00 74.90           H
ATOM   2125 3HB  ALA A 149     -14.878  -7.429 -22.860  1.00 74.90           H
ATOM   2126  HN  ALA A 149     -11.541  -6.268 -22.839  1.00 74.90           H
ATOM   2127  N   GLN A 150     -13.273  -4.964 -24.976  1.00 64.71           N
ATOM   2128  CA  GLN A 150     -13.864  -3.957 -25.842  1.00 64.71           C
ATOM   2129  C   GLN A 150     -12.792  -3.327 -26.732  1.00 64.71           C
ATOM   2130  O   GLN A 150     -12.822  -2.125 -26.990  1.00 64.71           O
ATOM   2131  HA  GLN A 150     -14.588  -4.493 -26.456  1.00 64.71           H
ATOM   2132  CB  GLN A 150     -14.593  -2.890 -25.023  1.00 64.71           C
ATOM   2133 1HB  GLN A 150     -13.884  -2.377 -24.374  1.00 64.71           H
ATOM   2134 2HB  GLN A 150     -15.015  -2.139 -25.691  1.00 64.71           H
ATOM   2135  CG  GLN A 150     -15.708  -3.513 -24.179  1.00 64.71           C
ATOM   2136 1HG  GLN A 150     -16.308  -4.179 -24.798  1.00 64.71           H
ATOM   2137 2HG  GLN A 150     -15.272  -4.121 -23.387  1.00 64.71           H
ATOM   2138  CD  GLN A 150     -16.601  -2.432 -23.568  1.00 64.71           C
ATOM   2139  OE1 GLN A 150     -16.389  -1.243 -23.741  1.00 64.71           O
ATOM   2140  NE2 GLN A 150     -17.610  -2.910 -22.845  1.00 64.71           N
ATOM   2141 1HE2 GLN A 150     -17.728  -3.898 -22.742  1.00 64.71           H
ATOM   2142 2HE2 GLN A 150     -18.251  -2.281 -22.404  1.00 64.71           H
ATOM   2143  HN  GLN A 150     -12.570  -4.624 -24.351  1.00 64.71           H
ATOM   2144  N   ALA A 151     -11.869  -4.167 -27.178  1.00 65.75           N
ATOM   2145  CA  ALA A 151     -10.678  -3.681 -27.854  1.00 65.75           C
ATOM   2146  C   ALA A 151     -11.089  -2.749 -28.995  1.00 65.75           C
ATOM   2147  O   ALA A 151     -10.484  -1.696 -29.189  1.00 65.75           O
ATOM   2148  HA  ALA A 151     -10.091  -3.118 -27.128  1.00 65.75           H
ATOM   2149  CB  ALA A 151      -9.848  -4.870 -28.343  1.00 65.75           C
ATOM   2150 1HB  ALA A 151      -9.556  -5.485 -27.491  1.00 65.75           H
ATOM   2151 2HB  ALA A 151     -10.440  -5.467 -29.036  1.00 65.75           H
ATOM   2152 3HB  ALA A 151      -8.954  -4.505 -28.850  1.00 65.75           H
ATOM   2153  HN  ALA A 151     -11.925  -5.161 -27.083  1.00 65.75           H
ATOM   2154  N   MET A 152     -12.116  -3.169 -29.720  1.00 56.09           N
ATOM   2155  CA  MET A 152     -12.551  -2.437 -30.897  1.00 56.09           C
ATOM   2156  C   MET A 152     -13.066  -1.047 -30.518  1.00 56.09           C
ATOM   2157  O   MET A 152     -12.671  -0.049 -31.119  1.00 56.09           O
ATOM   2158  HA  MET A 152     -11.667  -2.344 -31.528  1.00 56.09           H
ATOM   2159  CB  MET A 152     -13.661  -3.218 -31.603  1.00 56.09           C
ATOM   2160 1HB  MET A 152     -14.370  -3.595 -30.866  1.00 56.09           H
ATOM   2161 2HB  MET A 152     -14.213  -2.552 -32.266  1.00 56.09           H
ATOM   2162  CG  MET A 152     -13.083  -4.384 -32.407  1.00 56.09           C
ATOM   2163 1HG  MET A 152     -12.084  -4.132 -32.764  1.00 56.09           H
ATOM   2164 2HG  MET A 152     -12.982  -5.262 -31.769  1.00 56.09           H
ATOM   2165  SD  MET A 152     -14.147  -4.757 -33.791  1.00 56.09           S
ATOM   2166  CE  MET A 152     -15.272  -5.906 -33.016  1.00 56.09           C
ATOM   2167 1HE  MET A 152     -14.714  -6.765 -32.642  1.00 56.09           H
ATOM   2168 2HE  MET A 152     -15.780  -5.414 -32.187  1.00 56.09           H
ATOM   2169 3HE  MET A 152     -16.009  -6.242 -33.746  1.00 56.09           H
ATOM   2170  HN  MET A 152     -12.645  -3.992 -29.515  1.00 56.09           H
ATOM   2171  N   ARG A 153     -13.940  -1.026 -29.522  1.00 54.41           N
ATOM   2172  CA  ARG A 153     -14.592   0.211 -29.124  1.00 54.41           C
ATOM   2173  C   ARG A 153     -13.606   1.113 -28.378  1.00 54.41           C
ATOM   2174  O   ARG A 153     -13.781   2.330 -28.339  1.00 54.41           O
ATOM   2175  HA  ARG A 153     -14.914   0.670 -30.059  1.00 54.41           H
ATOM   2176  CB  ARG A 153     -15.799  -0.067 -28.226  1.00 54.41           C
ATOM   2177 1HB  ARG A 153     -15.532  -0.805 -27.470  1.00 54.41           H
ATOM   2178 2HB  ARG A 153     -16.080   0.843 -27.697  1.00 54.41           H
ATOM   2179  CG  ARG A 153     -16.987  -0.575 -29.046  1.00 54.41           C
ATOM   2180 1HG  ARG A 153     -17.171   0.100 -29.882  1.00 54.41           H
ATOM   2181 2HG  ARG A 153     -16.750  -1.551 -29.470  1.00 54.41           H
ATOM   2182  CD  ARG A 153     -18.244  -0.680 -28.181  1.00 54.41           C
ATOM   2183 1HD  ARG A 153     -18.088  -1.408 -27.384  1.00 54.41           H
ATOM   2184 2HD  ARG A 153     -18.448   0.278 -27.702  1.00 54.41           H
ATOM   2185  NE  ARG A 153     -19.399  -1.083 -29.014  1.00 54.41           N
ATOM   2186  HE  ARG A 153     -19.253  -1.190 -29.997  1.00 54.41           H
ATOM   2187  CZ  ARG A 153     -20.629  -1.313 -28.533  1.00 54.41           C
ATOM   2188  NH1 ARG A 153     -20.882  -1.184 -27.223  1.00 54.41           N
ATOM   2189 1HH1 ARG A 153     -20.150  -0.915 -26.597  1.00 54.41           H
ATOM   2190 2HH1 ARG A 153     -21.802  -1.358 -26.873  1.00 54.41           H
ATOM   2191  NH2 ARG A 153     -21.601  -1.674 -29.381  1.00 54.41           N
ATOM   2192 1HH2 ARG A 153     -22.524  -1.849 -29.039  1.00 54.41           H
ATOM   2193 2HH2 ARG A 153     -21.404  -1.768 -30.357  1.00 54.41           H
ATOM   2194  HN  ARG A 153     -14.205  -1.832 -28.993  1.00 54.41           H
ATOM   2195  N   ALA A 154     -12.592   0.481 -27.805  1.00 59.11           N
ATOM   2196  CA  ALA A 154     -11.667   1.187 -26.935  1.00 59.11           C
ATOM   2197  C   ALA A 154     -10.859   2.189 -27.763  1.00 59.11           C
ATOM   2198  O   ALA A 154     -10.393   3.199 -27.238  1.00 59.11           O
ATOM   2199  HA  ALA A 154     -12.255   1.730 -26.196  1.00 59.11           H
ATOM   2200  CB  ALA A 154     -10.776   0.176 -26.210  1.00 59.11           C
ATOM   2201 1HB  ALA A 154     -11.396  -0.493 -25.614  1.00 59.11           H
ATOM   2202 2HB  ALA A 154     -10.215  -0.404 -26.943  1.00 59.11           H
ATOM   2203 3HB  ALA A 154     -10.082   0.706 -25.558  1.00 59.11           H
ATOM   2204  HN  ALA A 154     -12.399  -0.492 -27.927  1.00 59.11           H
ATOM   2205  N   HIS A 155     -10.717   1.873 -29.042  1.00 55.63           N
ATOM   2206  CA  HIS A 155      -9.842   2.643 -29.910  1.00 55.63           C
ATOM   2207  C   HIS A 155     -10.508   3.975 -30.259  1.00 55.63           C
ATOM   2208  O   HIS A 155      -9.851   5.015 -30.278  1.00 55.63           O
ATOM   2209  HA  HIS A 155      -8.932   2.839 -29.342  1.00 55.63           H
ATOM   2210  CB  HIS A 155      -9.455   1.831 -31.148  1.00 55.63           C
ATOM   2211 1HB  HIS A 155      -9.800   0.805 -31.020  1.00 55.63           H
ATOM   2212 2HB  HIS A 155      -9.977   2.238 -32.014  1.00 55.63           H
ATOM   2213  CG  HIS A 155      -7.972   1.817 -31.433  1.00 55.63           C
ATOM   2214  ND1 HIS A 155      -7.262   2.956 -31.771  1.00 55.63           N
ATOM   2215  HD1 HIS A 155      -7.641   3.877 -31.859  1.00 55.63           H
ATOM   2216  CD2 HIS A 155      -7.073   0.791 -31.426  1.00 55.63           C
ATOM   2217  HD2 HIS A 155      -7.297  -0.252 -31.199  1.00 55.63           H
ATOM   2218  CE1 HIS A 155      -5.994   2.618 -31.957  1.00 55.63           C
ATOM   2219  HE1 HIS A 155      -5.185   3.295 -32.233  1.00 55.63           H
ATOM   2220  NE2 HIS A 155      -5.879   1.276 -31.744  1.00 55.63           N
ATOM   2221  HN  HIS A 155     -11.187   1.110 -29.485  1.00 55.63           H
ATOM   2222  N   THR A 156     -11.803   3.901 -30.527  1.00 63.52           N
ATOM   2223  CA  THR A 156     -12.537   5.061 -31.004  1.00 63.52           C
ATOM   2224  C   THR A 156     -12.702   6.087 -29.881  1.00 63.52           C
ATOM   2225  O   THR A 156     -12.776   7.287 -30.138  1.00 63.52           O
ATOM   2226  HA  THR A 156     -11.951   5.538 -31.790  1.00 63.52           H
ATOM   2227  CB  THR A 156     -13.866   4.574 -31.583  1.00 63.52           C
ATOM   2228  HB  THR A 156     -14.600   5.380 -31.605  1.00 63.52           H
ATOM   2229  OG1 THR A 156     -14.208   3.453 -30.773  1.00 63.52           O
ATOM   2230  HG1 THR A 156     -15.158   3.188 -30.939  1.00 63.52           H
ATOM   2231  CG2 THR A 156     -13.713   3.986 -32.987  1.00 63.52           C
ATOM   2232 1HG2 THR A 156     -13.031   3.136 -32.953  1.00 63.52           H
ATOM   2233 2HG2 THR A 156     -13.313   4.746 -33.658  1.00 63.52           H
ATOM   2234 3HG2 THR A 156     -14.686   3.656 -33.351  1.00 63.52           H
ATOM   2235  HN  THR A 156     -12.349   3.069 -30.422  1.00 63.52           H
ATOM   2236  N   TRP A 157     -12.756   5.576 -28.660  1.00 59.64           N
ATOM   2237  CA  TRP A 157     -13.095   6.406 -27.516  1.00 59.64           C
ATOM   2238  C   TRP A 157     -11.798   6.753 -26.783  1.00 59.64           C
ATOM   2239  O   TRP A 157     -11.811   7.016 -25.582  1.00 59.64           O
ATOM   2240  HA  TRP A 157     -13.566   7.314 -27.892  1.00 59.64           H
ATOM   2241  CB  TRP A 157     -14.121   5.710 -26.619  1.00 59.64           C
ATOM   2242 1HB  TRP A 157     -13.768   4.704 -26.393  1.00 59.64           H
ATOM   2243 2HB  TRP A 157     -14.183   6.246 -25.672  1.00 59.64           H
ATOM   2244  CG  TRP A 157     -15.521   5.618 -27.230  1.00 59.64           C
ATOM   2245  CD1 TRP A 157     -15.901   4.946 -28.325  1.00 59.64           C
ATOM   2246  HD1 TRP A 157     -15.228   4.354 -28.945  1.00 59.64           H
ATOM   2247  CD2 TRP A 157     -16.719   6.250 -26.732  1.00 59.64           C
ATOM   2248  NE1 TRP A 157     -17.251   5.098 -28.569  1.00 59.64           N
ATOM   2249  HE1 TRP A 157     -17.765   4.694 -29.325  1.00 59.64           H
ATOM   2250  CE2 TRP A 157     -17.764   5.916 -27.569  1.00 59.64           C
ATOM   2251  CE3 TRP A 157     -16.913   7.076 -25.611  1.00 59.64           C
ATOM   2252  HE3 TRP A 157     -16.105   7.354 -24.935  1.00 59.64           H
ATOM   2253  CZ2 TRP A 157     -19.076   6.364 -27.374  1.00 59.64           C
ATOM   2254  HZ2 TRP A 157     -19.884   6.086 -28.050  1.00 59.64           H
ATOM   2255  CZ3 TRP A 157     -18.230   7.516 -25.430  1.00 59.64           C
ATOM   2256  HZ3 TRP A 157     -18.436   8.160 -24.575  1.00 59.64           H
ATOM   2257  CH2 TRP A 157     -19.293   7.189 -26.264  1.00 59.64           C
ATOM   2258  HH2 TRP A 157     -20.292   7.573 -26.054  1.00 59.64           H
ATOM   2259  HN  TRP A 157     -12.573   4.616 -28.446  1.00 59.64           H
ATOM   2260  N   ARG A 158     -10.708   6.743 -27.537  1.00 61.93           N
ATOM   2261  CA  ARG A 158      -9.388   6.869 -26.945  1.00 61.93           C
ATOM   2262  C   ARG A 158      -9.292   8.162 -26.132  1.00 61.93           C
ATOM   2263  O   ARG A 158      -8.797   8.156 -25.006  1.00 61.93           O
ATOM   2264  HA  ARG A 158      -9.284   5.994 -26.304  1.00 61.93           H
ATOM   2265  CB  ARG A 158      -8.300   6.870 -28.021  1.00 61.93           C
ATOM   2266 1HB  ARG A 158      -8.419   5.999 -28.665  1.00 61.93           H
ATOM   2267 2HB  ARG A 158      -8.409   7.751 -28.653  1.00 61.93           H
ATOM   2268  CG  ARG A 158      -6.905   6.858 -27.391  1.00 61.93           C
ATOM   2269 1HG  ARG A 158      -6.754   7.772 -26.817  1.00 61.93           H
ATOM   2270 2HG  ARG A 158      -6.826   6.026 -26.691  1.00 61.93           H
ATOM   2271  CD  ARG A 158      -5.821   6.736 -28.463  1.00 61.93           C
ATOM   2272 1HD  ARG A 158      -5.940   5.799 -29.007  1.00 61.93           H
ATOM   2273 2HD  ARG A 158      -5.923   7.542 -29.189  1.00 61.93           H
ATOM   2274  NE  ARG A 158      -4.481   6.788 -27.835  1.00 61.93           N
ATOM   2275  HE  ARG A 158      -4.429   6.988 -26.857  1.00 61.93           H
ATOM   2276  CZ  ARG A 158      -3.333   6.586 -28.497  1.00 61.93           C
ATOM   2277  NH1 ARG A 158      -3.343   6.315 -29.809  1.00 61.93           N
ATOM   2278 1HH1 ARG A 158      -4.211   6.263 -30.302  1.00 61.93           H
ATOM   2279 2HH1 ARG A 158      -2.482   6.165 -30.295  1.00 61.93           H
ATOM   2280  NH2 ARG A 158      -2.176   6.658 -27.826  1.00 61.93           N
ATOM   2281 1HH2 ARG A 158      -1.310   6.509 -28.304  1.00 61.93           H
ATOM   2282 2HH2 ARG A 158      -2.177   6.860 -26.847  1.00 61.93           H
ATOM   2283  HN  ARG A 158     -10.718   6.650 -28.533  1.00 61.93           H
ATOM   2284  N   GLU A 159      -9.774   9.239 -26.734  1.00 67.42           N
ATOM   2285  CA  GLU A 159      -9.670  10.551 -26.118  1.00 67.42           C
ATOM   2286  C   GLU A 159     -10.553  10.623 -24.871  1.00 67.42           C
ATOM   2287  O   GLU A 159     -10.116  11.093 -23.822  1.00 67.42           O
ATOM   2288  HA  GLU A 159      -8.622  10.656 -25.835  1.00 67.42           H
ATOM   2289  CB  GLU A 159     -10.034  11.655 -27.112  1.00 67.42           C
ATOM   2290 1HB  GLU A 159     -10.970  11.405 -27.612  1.00 67.42           H
ATOM   2291 2HB  GLU A 159     -10.062  12.616 -26.600  1.00 67.42           H
ATOM   2292  CG  GLU A 159      -8.971  11.780 -28.206  1.00 67.42           C
ATOM   2293 1HG  GLU A 159      -7.980  11.814 -27.752  1.00 67.42           H
ATOM   2294 2HG  GLU A 159      -8.998  10.899 -28.847  1.00 67.42           H
ATOM   2295  CD  GLU A 159      -9.196  13.038 -29.047  1.00 67.42           C
ATOM   2296  OE1 GLU A 159      -8.229  13.446 -29.727  1.00 67.42           O
ATOM   2297  OE2 GLU A 159     -10.329  13.562 -28.992  1.00 67.42           O
ATOM   2298  HN  GLU A 159     -10.227   9.226 -27.625  1.00 67.42           H
ATOM   2299  N   LYS A 160     -11.781  10.150 -25.027  1.00 71.60           N
ATOM   2300  CA  LYS A 160     -12.736  10.172 -23.932  1.00 71.60           C
ATOM   2301  C   LYS A 160     -12.177   9.369 -22.756  1.00 71.60           C
ATOM   2302  O   LYS A 160     -12.297   9.782 -21.604  1.00 71.60           O
ATOM   2303  HA  LYS A 160     -12.850  11.209 -23.618  1.00 71.60           H
ATOM   2304  CB  LYS A 160     -14.108   9.690 -24.408  1.00 71.60           C
ATOM   2305 1HB  LYS A 160     -14.009   8.719 -24.893  1.00 71.60           H
ATOM   2306 2HB  LYS A 160     -14.767   9.552 -23.551  1.00 71.60           H
ATOM   2307  CG  LYS A 160     -14.733  10.691 -25.382  1.00 71.60           C
ATOM   2308 1HG  LYS A 160     -14.633  11.701 -24.985  1.00 71.60           H
ATOM   2309 2HG  LYS A 160     -14.194  10.666 -26.330  1.00 71.60           H
ATOM   2310  CD  LYS A 160     -16.211  10.374 -25.621  1.00 71.60           C
ATOM   2311 1HD  LYS A 160     -16.317   9.337 -25.940  1.00 71.60           H
ATOM   2312 2HD  LYS A 160     -16.764  10.479 -24.688  1.00 71.60           H
ATOM   2313  CE  LYS A 160     -16.806  11.303 -26.680  1.00 71.60           C
ATOM   2314 1HE  LYS A 160     -16.762  12.336 -26.334  1.00 71.60           H
ATOM   2315 2HE  LYS A 160     -16.216  11.248 -27.595  1.00 71.60           H
ATOM   2316  NZ  LYS A 160     -18.210  10.931 -26.967  1.00 71.60           N
ATOM   2317 1HZ  LYS A 160     -18.602  11.582 -27.637  1.00 71.60           H
ATOM   2318 2HZ  LYS A 160     -18.239   9.992 -27.349  1.00 71.60           H
ATOM   2319 3HZ  LYS A 160     -18.750  10.963 -26.109  1.00 71.60           H
ATOM   2320  HN  LYS A 160     -12.125   9.757 -25.880  1.00 71.60           H
ATOM   2321  N   ARG A 161     -11.576   8.235 -23.088  1.00 70.23           N
ATOM   2322  CA  ARG A 161     -11.009   7.364 -22.072  1.00 70.23           C
ATOM   2323  C   ARG A 161      -9.916   8.098 -21.293  1.00 70.23           C
ATOM   2324  O   ARG A 161      -9.762   7.891 -20.090  1.00 70.23           O
ATOM   2325  HA  ARG A 161     -11.848   7.107 -21.425  1.00 70.23           H
ATOM   2326  CB  ARG A 161     -10.417   6.100 -22.699  1.00 70.23           C
ATOM   2327 1HB  ARG A 161      -9.789   6.370 -23.548  1.00 70.23           H
ATOM   2328 2HB  ARG A 161      -9.777   5.596 -21.976  1.00 70.23           H
ATOM   2329  CG  ARG A 161     -11.522   5.147 -23.160  1.00 70.23           C
ATOM   2330 1HG  ARG A 161     -12.185   4.921 -22.324  1.00 70.23           H
ATOM   2331 2HG  ARG A 161     -12.129   5.631 -23.926  1.00 70.23           H
ATOM   2332  CD  ARG A 161     -10.932   3.849 -23.715  1.00 70.23           C
ATOM   2333 1HD  ARG A 161     -11.709   3.269 -24.211  1.00 70.23           H
ATOM   2334 2HD  ARG A 161     -10.175   4.076 -24.466  1.00 70.23           H
ATOM   2335  NE  ARG A 161     -10.332   3.057 -22.618  1.00 70.23           N
ATOM   2336  HE  ARG A 161     -10.522   3.339 -21.677  1.00 70.23           H
ATOM   2337  CZ  ARG A 161      -9.552   1.983 -22.806  1.00 70.23           C
ATOM   2338  NH1 ARG A 161      -9.266   1.559 -24.044  1.00 70.23           N
ATOM   2339 1HH1 ARG A 161      -9.635   2.045 -24.837  1.00 70.23           H
ATOM   2340 2HH1 ARG A 161      -8.683   0.758 -24.176  1.00 70.23           H
ATOM   2341  NH2 ARG A 161      -9.063   1.341 -21.737  1.00 70.23           N
ATOM   2342 1HH2 ARG A 161      -8.479   0.538 -21.860  1.00 70.23           H
ATOM   2343 2HH2 ARG A 161      -9.282   1.663 -20.816  1.00 70.23           H
ATOM   2344  HN  ARG A 161     -11.475   7.910 -24.028  1.00 70.23           H
ATOM   2345  N   LEU A 162      -9.187   8.940 -22.010  1.00 82.60           N
ATOM   2346  CA  LEU A 162      -8.111   9.704 -21.401  1.00 82.60           C
ATOM   2347  C   LEU A 162      -8.702  10.709 -20.412  1.00 82.60           C
ATOM   2348  O   LEU A 162      -8.158  10.912 -19.327  1.00 82.60           O
ATOM   2349  HA  LEU A 162      -7.485   9.003 -20.849  1.00 82.60           H
ATOM   2350  CB  LEU A 162      -7.233  10.344 -22.478  1.00 82.60           C
ATOM   2351 1HB  LEU A 162      -6.884   9.559 -23.149  1.00 82.60           H
ATOM   2352 2HB  LEU A 162      -7.852  11.018 -23.071  1.00 82.60           H
ATOM   2353  CG  LEU A 162      -6.016  11.124 -21.975  1.00 82.60           C
ATOM   2354  HG  LEU A 162      -6.359  11.859 -21.247  1.00 82.60           H
ATOM   2355  CD1 LEU A 162      -5.032  10.200 -21.255  1.00 82.60           C
ATOM   2356 1HD1 LEU A 162      -5.527   9.736 -20.401  1.00 82.60           H
ATOM   2357 2HD1 LEU A 162      -4.691   9.426 -21.942  1.00 82.60           H
ATOM   2358 3HD1 LEU A 162      -4.177  10.780 -20.907  1.00 82.60           H
ATOM   2359  CD2 LEU A 162      -5.349  11.895 -23.116  1.00 82.60           C
ATOM   2360 1HD2 LEU A 162      -5.022  11.194 -23.885  1.00 82.60           H
ATOM   2361 2HD2 LEU A 162      -6.062  12.598 -23.545  1.00 82.60           H
ATOM   2362 3HD2 LEU A 162      -4.487  12.440 -22.731  1.00 82.60           H
ATOM   2363  HN  LEU A 162      -9.320   9.103 -22.988  1.00 82.60           H
ATOM   2364  N   LEU A 163      -9.809  11.313 -20.821  1.00 83.98           N
ATOM   2365  CA  LEU A 163     -10.481  12.291 -19.983  1.00 83.98           C
ATOM   2366  C   LEU A 163     -10.960  11.613 -18.698  1.00 83.98           C
ATOM   2367  O   LEU A 163     -10.694  12.097 -17.599  1.00 83.98           O
ATOM   2368  HA  LEU A 163      -9.748  13.053 -19.718  1.00 83.98           H
ATOM   2369  CB  LEU A 163     -11.597  12.989 -20.763  1.00 83.98           C
ATOM   2370 1HB  LEU A 163     -11.168  13.413 -21.671  1.00 83.98           H
ATOM   2371 2HB  LEU A 163     -12.321  12.236 -21.074  1.00 83.98           H
ATOM   2372  CG  LEU A 163     -12.344  14.097 -20.019  1.00 83.98           C
ATOM   2373  HG  LEU A 163     -12.716  13.687 -19.080  1.00 83.98           H
ATOM   2374  CD1 LEU A 163     -11.404  15.252 -19.667  1.00 83.98           C
ATOM   2375 1HD1 LEU A 163     -10.600  14.884 -19.030  1.00 83.98           H
ATOM   2376 2HD1 LEU A 163     -10.982  15.668 -20.582  1.00 83.98           H
ATOM   2377 3HD1 LEU A 163     -11.961  16.026 -19.139  1.00 83.98           H
ATOM   2378  CD2 LEU A 163     -13.560  14.571 -20.818  1.00 83.98           C
ATOM   2379 1HD2 LEU A 163     -13.232  14.957 -21.783  1.00 83.98           H
ATOM   2380 2HD2 LEU A 163     -14.241  13.734 -20.974  1.00 83.98           H
ATOM   2381 3HD2 LEU A 163     -14.073  15.359 -20.267  1.00 83.98           H
ATOM   2382  HN  LEU A 163     -10.245  11.143 -21.704  1.00 83.98           H
ATOM   2383  N   TYR A 164     -11.660  10.502 -18.879  1.00 77.49           N
ATOM   2384  CA  TYR A 164     -12.188   9.758 -17.748  1.00 77.49           C
ATOM   2385  C   TYR A 164     -11.062   9.301 -16.818  1.00 77.49           C
ATOM   2386  O   TYR A 164     -11.229   9.276 -15.600  1.00 77.49           O
ATOM   2387  HA  TYR A 164     -12.859  10.416 -17.196  1.00 77.49           H
ATOM   2388  CB  TYR A 164     -12.877   8.526 -18.338  1.00 77.49           C
ATOM   2389 1HB  TYR A 164     -12.239   8.102 -19.113  1.00 77.49           H
ATOM   2390 2HB  TYR A 164     -12.978   7.771 -17.559  1.00 77.49           H
ATOM   2391  CG  TYR A 164     -14.257   8.811 -18.935  1.00 77.49           C
ATOM   2392  CD1 TYR A 164     -15.238   9.393 -18.157  1.00 77.49           C
ATOM   2393  HD1 TYR A 164     -15.029   9.650 -17.119  1.00 77.49           H
ATOM   2394  CD2 TYR A 164     -14.521   8.487 -20.250  1.00 77.49           C
ATOM   2395  HD2 TYR A 164     -13.746   8.027 -20.864  1.00 77.49           H
ATOM   2396  CE1 TYR A 164     -16.536   9.662 -18.718  1.00 77.49           C
ATOM   2397  HE1 TYR A 164     -17.320  10.121 -18.116  1.00 77.49           H
ATOM   2398  CE2 TYR A 164     -15.819   8.755 -20.811  1.00 77.49           C
ATOM   2399  HE2 TYR A 164     -16.041   8.504 -21.848  1.00 77.49           H
ATOM   2400  CZ  TYR A 164     -16.763   9.330 -20.018  1.00 77.49           C
ATOM   2401  OH  TYR A 164     -17.990   9.583 -20.548  1.00 77.49           O
ATOM   2402  HH  TYR A 164     -18.578  10.010 -19.860  1.00 77.49           H
ATOM   2403  HN  TYR A 164     -11.867  10.111 -19.775  1.00 77.49           H
ATOM   2404  N   SER A 165      -9.939   8.950 -17.429  1.00 88.80           N
ATOM   2405  CA  SER A 165      -8.792   8.476 -16.673  1.00 88.80           C
ATOM   2406  C   SER A 165      -8.293   9.577 -15.735  1.00 88.80           C
ATOM   2407  O   SER A 165      -7.842   9.295 -14.626  1.00 88.80           O
ATOM   2408  HA  SER A 165      -9.156   7.623 -16.101  1.00 88.80           H
ATOM   2409  CB  SER A 165      -7.667   8.022 -17.605  1.00 88.80           C
ATOM   2410 1HB  SER A 165      -6.929   7.458 -17.035  1.00 88.80           H
ATOM   2411 2HB  SER A 165      -8.071   7.347 -18.359  1.00 88.80           H
ATOM   2412  OG  SER A 165      -7.030   9.123 -18.248  1.00 88.80           O
ATOM   2413  HG  SER A 165      -7.710   9.808 -18.508  1.00 88.80           H
ATOM   2414  HN  SER A 165      -9.807   8.986 -18.420  1.00 88.80           H
ATOM   2415  N   LYS A 166      -8.390  10.808 -16.215  1.00 85.86           N
ATOM   2416  CA  LYS A 166      -7.996  11.956 -15.416  1.00 85.86           C
ATOM   2417  C   LYS A 166      -8.937  12.086 -14.217  1.00 85.86           C
ATOM   2418  O   LYS A 166      -8.487  12.243 -13.084  1.00 85.86           O
ATOM   2419  HA  LYS A 166      -6.989  11.765 -15.045  1.00 85.86           H
ATOM   2420  CB  LYS A 166      -7.927  13.215 -16.284  1.00 85.86           C
ATOM   2421 1HB  LYS A 166      -8.848  13.315 -16.858  1.00 85.86           H
ATOM   2422 2HB  LYS A 166      -7.852  14.096 -15.647  1.00 85.86           H
ATOM   2423  CG  LYS A 166      -6.730  13.161 -17.234  1.00 85.86           C
ATOM   2424 1HG  LYS A 166      -5.808  13.070 -16.659  1.00 85.86           H
ATOM   2425 2HG  LYS A 166      -6.801  12.275 -17.865  1.00 85.86           H
ATOM   2426  CD  LYS A 166      -6.669  14.414 -18.110  1.00 85.86           C
ATOM   2427 1HD  LYS A 166      -7.583  14.496 -18.698  1.00 85.86           H
ATOM   2428 2HD  LYS A 166      -6.615  15.301 -17.479  1.00 85.86           H
ATOM   2429  CE  LYS A 166      -5.457  14.372 -19.044  1.00 85.86           C
ATOM   2430 1HE  LYS A 166      -4.547  14.223 -18.462  1.00 85.86           H
ATOM   2431 2HE  LYS A 166      -5.543  13.524 -19.723  1.00 85.86           H
ATOM   2432  NZ  LYS A 166      -5.357  15.628 -19.820  1.00 85.86           N
ATOM   2433 1HZ  LYS A 166      -4.557  15.578 -20.441  1.00 85.86           H
ATOM   2434 2HZ  LYS A 166      -6.201  15.756 -20.366  1.00 85.86           H
ATOM   2435 3HZ  LYS A 166      -5.243  16.410 -19.184  1.00 85.86           H
ATOM   2436  HN  LYS A 166      -8.731  11.027 -17.129  1.00 85.86           H
ATOM   2437  N   MET A 167     -10.228  12.015 -14.509  1.00 86.56           N
ATOM   2438  CA  MET A 167     -11.238  12.173 -13.476  1.00 86.56           C
ATOM   2439  C   MET A 167     -11.100  11.090 -12.404  1.00 86.56           C
ATOM   2440  O   MET A 167     -11.161  11.382 -11.211  1.00 86.56           O
ATOM   2441  HA  MET A 167     -11.058  13.154 -13.037  1.00 86.56           H
ATOM   2442  CB  MET A 167     -12.630  12.092 -14.107  1.00 86.56           C
ATOM   2443 1HB  MET A 167     -12.724  11.165 -14.672  1.00 86.56           H
ATOM   2444 2HB  MET A 167     -13.387  12.066 -13.324  1.00 86.56           H
ATOM   2445  CG  MET A 167     -12.884  13.287 -15.029  1.00 86.56           C
ATOM   2446 1HG  MET A 167     -12.835  14.214 -14.459  1.00 86.56           H
ATOM   2447 2HG  MET A 167     -12.106  13.340 -15.791  1.00 86.56           H
ATOM   2448  SD  MET A 167     -14.485  13.131 -15.803  1.00 86.56           S
ATOM   2449  CE  MET A 167     -15.540  13.432 -14.394  1.00 86.56           C
ATOM   2450 1HE  MET A 167     -15.344  12.683 -13.627  1.00 86.56           H
ATOM   2451 2HE  MET A 167     -15.336  14.425 -13.993  1.00 86.56           H
ATOM   2452 3HE  MET A 167     -16.583  13.372 -14.703  1.00 86.56           H
ATOM   2453  HN  MET A 167     -10.585  11.854 -15.429  1.00 86.56           H
ATOM   2454  N   VAL A 168     -10.917   9.863 -12.868  1.00 93.96           N
ATOM   2455  CA  VAL A 168     -10.831   8.727 -11.966  1.00 93.96           C
ATOM   2456  C   VAL A 168      -9.632   8.910 -11.034  1.00 93.96           C
ATOM   2457  O   VAL A 168      -9.731   8.662  -9.833  1.00 93.96           O
ATOM   2458  HA  VAL A 168     -11.742   8.713 -11.368  1.00 93.96           H
ATOM   2459  CB  VAL A 168     -10.771   7.425 -12.768  1.00 93.96           C
ATOM   2460  HB  VAL A 168      -9.973   7.521 -13.504  1.00 93.96           H
ATOM   2461  CG1 VAL A 168     -10.435   6.238 -11.863  1.00 93.96           C
ATOM   2462 1HG1 VAL A 168      -9.466   6.404 -11.392  1.00 93.96           H
ATOM   2463 2HG1 VAL A 168     -11.201   6.140 -11.094  1.00 93.96           H
ATOM   2464 3HG1 VAL A 168     -10.399   5.326 -12.458  1.00 93.96           H
ATOM   2465  CG2 VAL A 168     -12.080   7.185 -13.524  1.00 93.96           C
ATOM   2466 1HG2 VAL A 168     -12.903   7.120 -12.812  1.00 93.96           H
ATOM   2467 2HG2 VAL A 168     -12.259   8.012 -14.211  1.00 93.96           H
ATOM   2468 3HG2 VAL A 168     -12.010   6.254 -14.085  1.00 93.96           H
ATOM   2469  HN  VAL A 168     -10.828   9.639 -13.839  1.00 93.96           H
ATOM   2470  N   CYS A 169      -8.527   9.344 -11.622  1.00 95.15           N
ATOM   2471  CA  CYS A 169      -7.307   9.556 -10.861  1.00 95.15           C
ATOM   2472  C   CYS A 169      -7.592  10.598  -9.778  1.00 95.15           C
ATOM   2473  O   CYS A 169      -7.234  10.406  -8.617  1.00 95.15           O
ATOM   2474  HA  CYS A 169      -7.046   8.596 -10.415  1.00 95.15           H
ATOM   2475  CB  CYS A 169      -6.143   9.972 -11.762  1.00 95.15           C
ATOM   2476 1HB  CYS A 169      -6.457  10.777 -12.427  1.00 95.15           H
ATOM   2477 2HB  CYS A 169      -5.324  10.360 -11.156  1.00 95.15           H
ATOM   2478  SG  CYS A 169      -5.568   8.539 -12.744  1.00 95.15           S
ATOM   2479  HG  CYS A 169      -6.551   8.580 -13.639  1.00 95.15           H
ATOM   2480  HN  CYS A 169      -8.456   9.549 -12.598  1.00 95.15           H
ATOM   2481  N   PHE A 170      -8.234  11.679 -10.196  1.00 94.33           N
ATOM   2482  CA  PHE A 170      -8.548  12.764  -9.282  1.00 94.33           C
ATOM   2483  C   PHE A 170      -9.431  12.273  -8.132  1.00 94.33           C
ATOM   2484  O   PHE A 170      -9.177  12.590  -6.971  1.00 94.33           O
ATOM   2485  HA  PHE A 170      -7.604  13.133  -8.881  1.00 94.33           H
ATOM   2486  CB  PHE A 170      -9.315  13.817 -10.084  1.00 94.33           C
ATOM   2487 1HB  PHE A 170      -8.708  14.125 -10.934  1.00 94.33           H
ATOM   2488 2HB  PHE A 170     -10.221  13.364 -10.487  1.00 94.33           H
ATOM   2489  CG  PHE A 170      -9.700  15.057  -9.274  1.00 94.33           C
ATOM   2490  CD1 PHE A 170     -10.977  15.212  -8.832  1.00 94.33           C
ATOM   2491  HD1 PHE A 170     -11.726  14.452  -9.054  1.00 94.33           H
ATOM   2492  CD2 PHE A 170      -8.765  16.005  -8.997  1.00 94.33           C
ATOM   2493  HD2 PHE A 170      -7.742  15.882  -9.352  1.00 94.33           H
ATOM   2494  CE1 PHE A 170     -11.334  16.363  -8.081  1.00 94.33           C
ATOM   2495  HE1 PHE A 170     -12.357  16.486  -7.726  1.00 94.33           H
ATOM   2496  CE2 PHE A 170      -9.122  17.156  -8.246  1.00 94.33           C
ATOM   2497  HE2 PHE A 170      -8.373  17.916  -8.024  1.00 94.33           H
ATOM   2498  CZ  PHE A 170     -10.399  17.311  -7.804  1.00 94.33           C
ATOM   2499  HZ  PHE A 170     -10.673  18.194  -7.227  1.00 94.33           H
ATOM   2500  HN  PHE A 170      -8.537  11.820 -11.139  1.00 94.33           H
ATOM   2501  N   THR A 171     -10.450  11.508  -8.495  1.00 93.79           N
ATOM   2502  CA  THR A 171     -11.384  10.989  -7.511  1.00 93.79           C
ATOM   2503  C   THR A 171     -10.651  10.129  -6.481  1.00 93.79           C
ATOM   2504  O   THR A 171     -10.963  10.177  -5.292  1.00 93.79           O
ATOM   2505  HA  THR A 171     -11.819  11.832  -6.973  1.00 93.79           H
ATOM   2506  CB  THR A 171     -12.487  10.236  -8.257  1.00 93.79           C
ATOM   2507  HB  THR A 171     -12.093   9.338  -8.732  1.00 93.79           H
ATOM   2508  OG1 THR A 171     -13.035  11.210  -9.143  1.00 93.79           O
ATOM   2509  HG1 THR A 171     -12.566  11.171 -10.025  1.00 93.79           H
ATOM   2510  CG2 THR A 171     -13.658   9.860  -7.347  1.00 93.79           C
ATOM   2511 1HG2 THR A 171     -14.096  10.765  -6.926  1.00 93.79           H
ATOM   2512 2HG2 THR A 171     -13.301   9.219  -6.541  1.00 93.79           H
ATOM   2513 3HG2 THR A 171     -14.413   9.328  -7.927  1.00 93.79           H
ATOM   2514  HN  THR A 171     -10.640  11.242  -9.440  1.00 93.79           H
ATOM   2515  N   ILE A 172      -9.690   9.361  -6.974  1.00 94.79           N
ATOM   2516  CA  ILE A 172      -8.936   8.462  -6.117  1.00 94.79           C
ATOM   2517  C   ILE A 172      -8.159   9.281  -5.085  1.00 94.79           C
ATOM   2518  O   ILE A 172      -8.162   8.955  -3.898  1.00 94.79           O
ATOM   2519  HA  ILE A 172      -9.654   7.834  -5.590  1.00 94.79           H
ATOM   2520  CB  ILE A 172      -8.055   7.535  -6.957  1.00 94.79           C
ATOM   2521  HB  ILE A 172      -7.573   8.131  -7.731  1.00 94.79           H
ATOM   2522  CG1 ILE A 172      -8.896   6.471  -7.664  1.00 94.79           C
ATOM   2523 1HG1 ILE A 172      -9.282   5.761  -6.932  1.00 94.79           H
ATOM   2524 2HG1 ILE A 172      -9.758   6.940  -8.138  1.00 94.79           H
ATOM   2525  CG2 ILE A 172      -6.944   6.916  -6.106  1.00 94.79           C
ATOM   2526 1HG2 ILE A 172      -6.321   7.707  -5.690  1.00 94.79           H
ATOM   2527 2HG2 ILE A 172      -7.387   6.337  -5.295  1.00 94.79           H
ATOM   2528 3HG2 ILE A 172      -6.333   6.261  -6.728  1.00 94.79           H
ATOM   2529  CD1 ILE A 172      -8.070   5.728  -8.716  1.00 94.79           C
ATOM   2530 1HD1 ILE A 172      -7.706   6.437  -9.459  1.00 94.79           H
ATOM   2531 2HD1 ILE A 172      -7.223   5.240  -8.234  1.00 94.79           H
ATOM   2532 3HD1 ILE A 172      -8.692   4.977  -9.203  1.00 94.79           H
ATOM   2533  HN  ILE A 172      -9.425   9.347  -7.938  1.00 94.79           H
ATOM   2534  N   TRP A 173      -7.510  10.328  -5.573  1.00 93.96           N
ATOM   2535  CA  TRP A 173      -6.652  11.139  -4.727  1.00 93.96           C
ATOM   2536  C   TRP A 173      -7.524  11.783  -3.647  1.00 93.96           C
ATOM   2537  O   TRP A 173      -7.155  11.798  -2.474  1.00 93.96           O
ATOM   2538  HA  TRP A 173      -5.917  10.477  -4.267  1.00 93.96           H
ATOM   2539  CB  TRP A 173      -5.873  12.162  -5.556  1.00 93.96           C
ATOM   2540 1HB  TRP A 173      -6.545  12.608  -6.288  1.00 93.96           H
ATOM   2541 2HB  TRP A 173      -5.537  12.965  -4.900  1.00 93.96           H
ATOM   2542  CG  TRP A 173      -4.661  11.579  -6.286  1.00 93.96           C
ATOM   2543  CD1 TRP A 173      -4.500  11.399  -7.604  1.00 93.96           C
ATOM   2544  HD1 TRP A 173      -5.247  11.658  -8.354  1.00 93.96           H
ATOM   2545  CD2 TRP A 173      -3.440  11.104  -5.681  1.00 93.96           C
ATOM   2546  NE1 TRP A 173      -3.270  10.845  -7.892  1.00 93.96           N
ATOM   2547  HE1 TRP A 173      -2.921  10.618  -8.801  1.00 93.96           H
ATOM   2548  CE2 TRP A 173      -2.604  10.660  -6.686  1.00 93.96           C
ATOM   2549  CE3 TRP A 173      -3.054  11.052  -4.330  1.00 93.96           C
ATOM   2550  HE3 TRP A 173      -3.695  11.396  -3.519  1.00 93.96           H
ATOM   2551  CZ2 TRP A 173      -1.330  10.132  -6.445  1.00 93.96           C
ATOM   2552  HZ2 TRP A 173      -0.689   9.787  -7.257  1.00 93.96           H
ATOM   2553  CZ3 TRP A 173      -1.777  10.521  -4.107  1.00 93.96           C
ATOM   2554  HZ3 TRP A 173      -1.428  10.458  -3.076  1.00 93.96           H
ATOM   2555  CH2 TRP A 173      -0.924  10.070  -5.107  1.00 93.96           C
ATOM   2556  HH2 TRP A 173       0.056   9.669  -4.850  1.00 93.96           H
ATOM   2557  HN  TRP A 173      -7.565  10.624  -6.527  1.00 93.96           H
ATOM   2558  N   VAL A 174      -8.664  12.299  -4.083  1.00 96.26           N
ATOM   2559  CA  VAL A 174      -9.574  12.976  -3.175  1.00 96.26           C
ATOM   2560  C   VAL A 174     -10.053  11.989  -2.109  1.00 96.26           C
ATOM   2561  O   VAL A 174     -10.093  12.319  -0.925  1.00 96.26           O
ATOM   2562  HA  VAL A 174      -9.017  13.776  -2.687  1.00 96.26           H
ATOM   2563  CB  VAL A 174     -10.722  13.611  -3.962  1.00 96.26           C
ATOM   2564  HB  VAL A 174     -11.170  12.836  -4.585  1.00 96.26           H
ATOM   2565  CG1 VAL A 174     -11.806  14.140  -3.020  1.00 96.26           C
ATOM   2566 1HG1 VAL A 174     -12.202  13.317  -2.424  1.00 96.26           H
ATOM   2567 2HG1 VAL A 174     -11.377  14.893  -2.359  1.00 96.26           H
ATOM   2568 3HG1 VAL A 174     -12.610  14.585  -3.605  1.00 96.26           H
ATOM   2569  CG2 VAL A 174     -10.209  14.718  -4.884  1.00 96.26           C
ATOM   2570 1HG2 VAL A 174      -9.725  15.492  -4.289  1.00 96.26           H
ATOM   2571 2HG2 VAL A 174      -9.492  14.300  -5.590  1.00 96.26           H
ATOM   2572 3HG2 VAL A 174     -11.046  15.152  -5.432  1.00 96.26           H
ATOM   2573  HN  VAL A 174      -8.967  12.261  -5.035  1.00 96.26           H
ATOM   2574  N   LEU A 175     -10.404  10.797  -2.568  1.00 91.67           N
ATOM   2575  CA  LEU A 175     -10.940   9.780  -1.678  1.00 91.67           C
ATOM   2576  C   LEU A 175      -9.883   9.412  -0.636  1.00 91.67           C
ATOM   2577  O   LEU A 175     -10.180   9.336   0.555  1.00 91.67           O
ATOM   2578  HA  LEU A 175     -11.796  10.216  -1.163  1.00 91.67           H
ATOM   2579  CB  LEU A 175     -11.456   8.584  -2.481  1.00 91.67           C
ATOM   2580 1HB  LEU A 175     -12.226   8.937  -3.167  1.00 91.67           H
ATOM   2581 2HB  LEU A 175     -10.638   8.200  -3.089  1.00 91.67           H
ATOM   2582  CG  LEU A 175     -12.034   7.427  -1.663  1.00 91.67           C
ATOM   2583  HG  LEU A 175     -11.280   7.107  -0.944  1.00 91.67           H
ATOM   2584  CD1 LEU A 175     -13.258   7.878  -0.864  1.00 91.67           C
ATOM   2585 1HD1 LEU A 175     -12.972   8.679  -0.182  1.00 91.67           H
ATOM   2586 2HD1 LEU A 175     -14.026   8.240  -1.548  1.00 91.67           H
ATOM   2587 3HD1 LEU A 175     -13.649   7.036  -0.292  1.00 91.67           H
ATOM   2588  CD2 LEU A 175     -12.344   6.225  -2.557  1.00 91.67           C
ATOM   2589 1HD2 LEU A 175     -13.072   6.515  -3.315  1.00 91.67           H
ATOM   2590 2HD2 LEU A 175     -11.429   5.887  -3.043  1.00 91.67           H
ATOM   2591 3HD2 LEU A 175     -12.754   5.417  -1.951  1.00 91.67           H
ATOM   2592  HN  LEU A 175     -10.328  10.521  -3.526  1.00 91.67           H
ATOM   2593  N   ALA A 176      -8.670   9.193  -1.122  1.00 96.04           N
ATOM   2594  CA  ALA A 176      -7.589   8.741  -0.262  1.00 96.04           C
ATOM   2595  C   ALA A 176      -7.278   9.826   0.771  1.00 96.04           C
ATOM   2596  O   ALA A 176      -6.966   9.522   1.921  1.00 96.04           O
ATOM   2597  HA  ALA A 176      -7.930   7.845   0.256  1.00 96.04           H
ATOM   2598  CB  ALA A 176      -6.372   8.384  -1.117  1.00 96.04           C
ATOM   2599 1HB  ALA A 176      -6.638   7.589  -1.814  1.00 96.04           H
ATOM   2600 2HB  ALA A 176      -6.049   9.262  -1.675  1.00 96.04           H
ATOM   2601 3HB  ALA A 176      -5.561   8.045  -0.471  1.00 96.04           H
ATOM   2602  HN  ALA A 176      -8.421   9.318  -2.083  1.00 96.04           H
ATOM   2603  N   ALA A 177      -7.373  11.070   0.323  1.00 95.97           N
ATOM   2604  CA  ALA A 177      -7.089  12.201   1.189  1.00 95.97           C
ATOM   2605  C   ALA A 177      -8.099  12.224   2.339  1.00 95.97           C
ATOM   2606  O   ALA A 177      -7.732  12.467   3.487  1.00 95.97           O
ATOM   2607  HA  ALA A 177      -6.089  12.063   1.598  1.00 95.97           H
ATOM   2608  CB  ALA A 177      -7.112  13.492   0.368  1.00 95.97           C
ATOM   2609 1HB  ALA A 177      -6.357  13.436  -0.417  1.00 95.97           H
ATOM   2610 2HB  ALA A 177      -8.096  13.618  -0.083  1.00 95.97           H
ATOM   2611 3HB  ALA A 177      -6.899  14.340   1.018  1.00 95.97           H
ATOM   2612  HN  ALA A 177      -7.638  11.309  -0.611  1.00 95.97           H
ATOM   2613  N   ALA A 178      -9.351  11.966   1.990  1.00 95.98           N
ATOM   2614  CA  ALA A 178     -10.420  11.984   2.973  1.00 95.98           C
ATOM   2615  C   ALA A 178     -10.211  10.841   3.968  1.00 95.98           C
ATOM   2616  O   ALA A 178     -10.489  10.990   5.157  1.00 95.98           O
ATOM   2617  HA  ALA A 178     -10.366  12.933   3.506  1.00 95.98           H
ATOM   2618  CB  ALA A 178     -11.771  11.896   2.260  1.00 95.98           C
ATOM   2619 1HB  ALA A 178     -11.883  12.746   1.586  1.00 95.98           H
ATOM   2620 2HB  ALA A 178     -11.820  10.970   1.687  1.00 95.98           H
ATOM   2621 3HB  ALA A 178     -12.573  11.909   2.997  1.00 95.98           H
ATOM   2622  HN  ALA A 178      -9.638  11.749   1.057  1.00 95.98           H
ATOM   2623  N   LEU A 179      -9.723   9.725   3.446  1.00 93.32           N
ATOM   2624  CA  LEU A 179      -9.606   8.515   4.241  1.00 93.32           C
ATOM   2625  C   LEU A 179      -8.426   8.655   5.204  1.00 93.32           C
ATOM   2626  O   LEU A 179      -8.260   7.840   6.111  1.00 93.32           O
ATOM   2627  HA  LEU A 179     -10.521   8.419   4.827  1.00 93.32           H
ATOM   2628  CB  LEU A 179      -9.518   7.285   3.335  1.00 93.32           C
ATOM   2629 1HB  LEU A 179      -8.742   7.461   2.590  1.00 93.32           H
ATOM   2630 2HB  LEU A 179      -9.195   6.436   3.938  1.00 93.32           H
ATOM   2631  CG  LEU A 179     -10.806   6.895   2.606  1.00 93.32           C
ATOM   2632  HG  LEU A 179     -11.197   7.782   2.107  1.00 93.32           H
ATOM   2633  CD1 LEU A 179     -10.528   5.851   1.523  1.00 93.32           C
ATOM   2634 1HD1 LEU A 179      -9.826   6.260   0.796  1.00 93.32           H
ATOM   2635 2HD1 LEU A 179     -10.101   4.959   1.979  1.00 93.32           H
ATOM   2636 3HD1 LEU A 179     -11.460   5.592   1.020  1.00 93.32           H
ATOM   2637  CD2 LEU A 179     -11.875   6.425   3.595  1.00 93.32           C
ATOM   2638 1HD2 LEU A 179     -11.507   5.557   4.142  1.00 93.32           H
ATOM   2639 2HD2 LEU A 179     -12.100   7.228   4.296  1.00 93.32           H
ATOM   2640 3HD2 LEU A 179     -12.779   6.154   3.050  1.00 93.32           H
ATOM   2641  HN  LEU A 179      -9.412   9.641   2.499  1.00 93.32           H
ATOM   2642  N   CYS A 180      -7.636   9.694   4.975  1.00 92.01           N
ATOM   2643  CA  CYS A 180      -6.462   9.936   5.795  1.00 92.01           C
ATOM   2644  C   CYS A 180      -6.799  11.036   6.804  1.00 92.01           C
ATOM   2645  O   CYS A 180      -5.930  11.489   7.548  1.00 92.01           O
ATOM   2646  HA  CYS A 180      -6.237   8.999   6.305  1.00 92.01           H
ATOM   2647  CB  CYS A 180      -5.242  10.296   4.944  1.00 92.01           C
ATOM   2648 1HB  CYS A 180      -4.328  10.112   5.508  1.00 92.01           H
ATOM   2649 2HB  CYS A 180      -5.205   9.659   4.060  1.00 92.01           H
ATOM   2650  SG  CYS A 180      -5.324  12.054   4.445  1.00 92.01           S
ATOM   2651  HG  CYS A 180      -4.083  12.123   3.973  1.00 92.01           H
ATOM   2652  HN  CYS A 180      -7.788  10.362   4.246  1.00 92.01           H
ATOM   2653  N   ILE A 181      -8.062  11.435   6.796  1.00 91.99           N
ATOM   2654  CA  ILE A 181      -8.528  12.463   7.712  1.00 91.99           C
ATOM   2655  C   ILE A 181      -8.254  12.020   9.150  1.00 91.99           C
ATOM   2656  O   ILE A 181      -7.727  12.790   9.951  1.00 91.99           O
ATOM   2657  HA  ILE A 181      -7.950  13.365   7.512  1.00 91.99           H
ATOM   2658  CB  ILE A 181      -9.996  12.797   7.440  1.00 91.99           C
ATOM   2659  HB  ILE A 181     -10.545  11.861   7.331  1.00 91.99           H
ATOM   2660  CG1 ILE A 181     -10.149  13.565   6.126  1.00 91.99           C
ATOM   2661 1HG1 ILE A 181      -9.677  14.543   6.215  1.00 91.99           H
ATOM   2662 2HG1 ILE A 181      -9.633  13.034   5.327  1.00 91.99           H
ATOM   2663  CG2 ILE A 181     -10.615  13.549   8.620  1.00 91.99           C
ATOM   2664 1HG2 ILE A 181     -10.557  12.931   9.515  1.00 91.99           H
ATOM   2665 2HG2 ILE A 181     -10.069  14.479   8.784  1.00 91.99           H
ATOM   2666 3HG2 ILE A 181     -11.658  13.774   8.400  1.00 91.99           H
ATOM   2667  CD1 ILE A 181     -11.625  13.738   5.760  1.00 91.99           C
ATOM   2668 1HD1 ILE A 181     -12.088  12.757   5.648  1.00 91.99           H
ATOM   2669 2HD1 ILE A 181     -12.133  14.291   6.550  1.00 91.99           H
ATOM   2670 3HD1 ILE A 181     -11.705  14.287   4.822  1.00 91.99           H
ATOM   2671  HN  ILE A 181      -8.760  11.069   6.181  1.00 91.99           H
ATOM   2672  N   PRO A 182      -8.606  10.776   9.504  1.00 93.18           N
ATOM   2673  CA  PRO A 182      -8.402  10.294  10.872  1.00 93.18           C
ATOM   2674  C   PRO A 182      -6.968  10.483  11.342  1.00 93.18           C
ATOM   2675  O   PRO A 182      -6.733  10.930  12.463  1.00 93.18           O
ATOM   2676  HA  PRO A 182      -9.008  10.873  11.568  1.00 93.18           H
ATOM   2677  CB  PRO A 182      -8.783   8.814  10.795  1.00 93.18           C
ATOM   2678 1HB  PRO A 182      -7.917   8.187  10.585  1.00 93.18           H
ATOM   2679 2HB  PRO A 182      -9.211   8.461  11.734  1.00 93.18           H
ATOM   2680  CG  PRO A 182      -9.800   8.770   9.661  1.00 93.18           C
ATOM   2681 1HG  PRO A 182      -9.904   7.766   9.249  1.00 93.18           H
ATOM   2682 2HG  PRO A 182     -10.793   9.068   9.996  1.00 93.18           H
ATOM   2683  CD  PRO A 182      -9.222   9.745   8.649  1.00 93.18           C
ATOM   2684 1HD  PRO A 182      -8.484   9.268   8.003  1.00 93.18           H
ATOM   2685 2HD  PRO A 182      -9.992  10.157   7.997  1.00 93.18           H
ATOM   2686  N   GLU A 183      -6.040  10.135  10.462  1.00 90.41           N
ATOM   2687  CA  GLU A 183      -4.628  10.200  10.799  1.00 90.41           C
ATOM   2688  C   GLU A 183      -4.226  11.640  11.125  1.00 90.41           C
ATOM   2689  O   GLU A 183      -3.428  11.875  12.031  1.00 90.41           O
ATOM   2690  HA  GLU A 183      -4.513   9.574  11.684  1.00 90.41           H
ATOM   2691  CB  GLU A 183      -3.768   9.632   9.668  1.00 90.41           C
ATOM   2692 1HB  GLU A 183      -4.166   9.957   8.707  1.00 90.41           H
ATOM   2693 2HB  GLU A 183      -2.727   9.915   9.822  1.00 90.41           H
ATOM   2694  CG  GLU A 183      -3.804   8.103   9.667  1.00 90.41           C
ATOM   2695 1HG  GLU A 183      -2.991   7.717   9.051  1.00 90.41           H
ATOM   2696 2HG  GLU A 183      -3.642   7.731  10.678  1.00 90.41           H
ATOM   2697  CD  GLU A 183      -5.143   7.586   9.136  1.00 90.41           C
ATOM   2698  OE1 GLU A 183      -5.356   6.358   9.233  1.00 90.41           O
ATOM   2699  OE2 GLU A 183      -5.923   8.431   8.645  1.00 90.41           O
ATOM   2700  HN  GLU A 183      -6.240   9.814   9.537  1.00 90.41           H
ATOM   2701  N   ILE A 184      -4.797  12.565  10.368  1.00 91.60           N
ATOM   2702  CA  ILE A 184      -4.471  13.972  10.532  1.00 91.60           C
ATOM   2703  C   ILE A 184      -4.848  14.416  11.947  1.00 91.60           C
ATOM   2704  O   ILE A 184      -4.098  15.146  12.593  1.00 91.60           O
ATOM   2705  HA  ILE A 184      -3.392  14.073  10.415  1.00 91.60           H
ATOM   2706  CB  ILE A 184      -5.126  14.806   9.430  1.00 91.60           C
ATOM   2707  HB  ILE A 184      -6.190  14.571   9.411  1.00 91.60           H
ATOM   2708  CG1 ILE A 184      -4.558  14.443   8.056  1.00 91.60           C
ATOM   2709 1HG1 ILE A 184      -3.519  14.765   7.992  1.00 91.60           H
ATOM   2710 2HG1 ILE A 184      -4.565  13.360   7.931  1.00 91.60           H
ATOM   2711  CG2 ILE A 184      -5.000  16.302   9.726  1.00 91.60           C
ATOM   2712 1HG2 ILE A 184      -5.489  16.528  10.673  1.00 91.60           H
ATOM   2713 2HG2 ILE A 184      -3.945  16.572   9.788  1.00 91.60           H
ATOM   2714 3HG2 ILE A 184      -5.474  16.872   8.927  1.00 91.60           H
ATOM   2715  CD1 ILE A 184      -5.370  15.097   6.937  1.00 91.60           C
ATOM   2716 1HD1 ILE A 184      -6.404  14.754   6.990  1.00 91.60           H
ATOM   2717 2HD1 ILE A 184      -5.341  16.181   7.052  1.00 91.60           H
ATOM   2718 3HD1 ILE A 184      -4.945  14.823   5.972  1.00 91.60           H
ATOM   2719  HN  ILE A 184      -5.469  12.368   9.654  1.00 91.60           H
ATOM   2720  N   LEU A 185      -6.010  13.957  12.387  1.00 91.40           N
ATOM   2721  CA  LEU A 185      -6.610  14.480  13.603  1.00 91.40           C
ATOM   2722  C   LEU A 185      -5.897  13.879  14.816  1.00 91.40           C
ATOM   2723  O   LEU A 185      -5.497  14.603  15.726  1.00 91.40           O
ATOM   2724  HA  LEU A 185      -6.451  15.558  13.608  1.00 91.40           H
ATOM   2725  CB  LEU A 185      -8.121  14.245  13.599  1.00 91.40           C
ATOM   2726 1HB  LEU A 185      -8.304  13.181  13.451  1.00 91.40           H
ATOM   2727 2HB  LEU A 185      -8.511  14.502  14.584  1.00 91.40           H
ATOM   2728  CG  LEU A 185      -8.918  15.021  12.548  1.00 91.40           C
ATOM   2729  HG  LEU A 185      -8.546  14.742  11.562  1.00 91.40           H
ATOM   2730  CD1 LEU A 185     -10.400  14.644  12.595  1.00 91.40           C
ATOM   2731 1HD1 LEU A 185     -10.510  13.577  12.399  1.00 91.40           H
ATOM   2732 2HD1 LEU A 185     -10.803  14.876  13.580  1.00 91.40           H
ATOM   2733 3HD1 LEU A 185     -10.943  15.210  11.838  1.00 91.40           H
ATOM   2734  CD2 LEU A 185      -8.705  16.529  12.701  1.00 91.40           C
ATOM   2735 1HD2 LEU A 185      -9.034  16.843  13.692  1.00 91.40           H
ATOM   2736 2HD2 LEU A 185      -7.647  16.760  12.579  1.00 91.40           H
ATOM   2737 3HD2 LEU A 185      -9.283  17.056  11.942  1.00 91.40           H
ATOM   2738  HN  LEU A 185      -6.539  13.243  11.928  1.00 91.40           H
ATOM   2739  N   TYR A 186      -5.761  12.562  14.790  1.00 91.37           N
ATOM   2740  CA  TYR A 186      -5.521  11.810  16.010  1.00 91.37           C
ATOM   2741  C   TYR A 186      -4.074  11.316  16.074  1.00 91.37           C
ATOM   2742  O   TYR A 186      -3.688  10.636  17.024  1.00 91.37           O
ATOM   2743  HA  TYR A 186      -5.709  12.471  16.855  1.00 91.37           H
ATOM   2744  CB  TYR A 186      -6.458  10.601  15.951  1.00 91.37           C
ATOM   2745 1HB  TYR A 186      -6.166   9.969  15.113  1.00 91.37           H
ATOM   2746 2HB  TYR A 186      -6.328  10.009  16.857  1.00 91.37           H
ATOM   2747  CG  TYR A 186      -7.936  10.967  15.806  1.00 91.37           C
ATOM   2748  CD1 TYR A 186      -8.511  11.875  16.672  1.00 91.37           C
ATOM   2749  HD1 TYR A 186      -7.911  12.332  17.459  1.00 91.37           H
ATOM   2750  CD2 TYR A 186      -8.695  10.388  14.809  1.00 91.37           C
ATOM   2751  HD2 TYR A 186      -8.242   9.670  14.126  1.00 91.37           H
ATOM   2752  CE1 TYR A 186      -9.903  12.219  16.535  1.00 91.37           C
ATOM   2753  HE1 TYR A 186     -10.369  12.935  17.212  1.00 91.37           H
ATOM   2754  CE2 TYR A 186     -10.087  10.732  14.673  1.00 91.37           C
ATOM   2755  HE2 TYR A 186     -10.698  10.282  13.890  1.00 91.37           H
ATOM   2756  CZ  TYR A 186     -10.622  11.630  15.542  1.00 91.37           C
ATOM   2757  OH  TYR A 186     -11.936  11.955  15.413  1.00 91.37           O
ATOM   2758  HH  TYR A 186     -12.348  11.425  14.672  1.00 91.37           H
ATOM   2759  HN  TYR A 186      -5.812  12.011  13.957  1.00 91.37           H
ATOM   2760  N   SER A 187      -3.313  11.677  15.051  1.00 92.26           N
ATOM   2761  CA  SER A 187      -1.881  11.435  15.063  1.00 92.26           C
ATOM   2762  C   SER A 187      -1.208  12.325  16.110  1.00 92.26           C
ATOM   2763  O   SER A 187      -1.332  13.547  16.064  1.00 92.26           O
ATOM   2764  HA  SER A 187      -1.767  10.383  15.324  1.00 92.26           H
ATOM   2765  CB  SER A 187      -1.269  11.686  13.683  1.00 92.26           C
ATOM   2766 1HB  SER A 187      -1.507  12.699  13.359  1.00 92.26           H
ATOM   2767 2HB  SER A 187      -0.183  11.619  13.750  1.00 92.26           H
ATOM   2768  OG  SER A 187      -1.742  10.755  12.713  1.00 92.26           O
ATOM   2769  HG  SER A 187      -2.166  11.242  11.949  1.00 92.26           H
ATOM   2770  HN  SER A 187      -3.660  12.126  14.228  1.00 92.26           H
ATOM   2771  N   GLN A 188      -0.511  11.676  17.031  1.00 85.51           N
ATOM   2772  CA  GLN A 188       0.152  12.389  18.109  1.00 85.51           C
ATOM   2773  C   GLN A 188       1.489  11.724  18.444  1.00 85.51           C
ATOM   2774  O   GLN A 188       1.731  10.581  18.059  1.00 85.51           O
ATOM   2775  HA  GLN A 188       0.324  13.396  17.728  1.00 85.51           H
ATOM   2776  CB  GLN A 188      -0.745  12.470  19.346  1.00 85.51           C
ATOM   2777 1HB  GLN A 188      -0.960  11.465  19.710  1.00 85.51           H
ATOM   2778 2HB  GLN A 188      -0.221  12.993  20.147  1.00 85.51           H
ATOM   2779  CG  GLN A 188      -2.055  13.194  19.028  1.00 85.51           C
ATOM   2780 1HG  GLN A 188      -1.839  14.150  18.551  1.00 85.51           H
ATOM   2781 2HG  GLN A 188      -2.635  12.607  18.316  1.00 85.51           H
ATOM   2782  CD  GLN A 188      -2.876  13.425  20.298  1.00 85.51           C
ATOM   2783  OE1 GLN A 188      -2.427  13.196  21.409  1.00 85.51           O
ATOM   2784  NE2 GLN A 188      -4.102  13.889  20.072  1.00 85.51           N
ATOM   2785 1HE2 GLN A 188      -4.409  14.056  19.135  1.00 85.51           H
ATOM   2786 2HE2 GLN A 188      -4.716  14.072  20.839  1.00 85.51           H
ATOM   2787  HN  GLN A 188      -0.395  10.682  17.048  1.00 85.51           H
ATOM   2788  N   ILE A 189       2.322  12.469  19.157  1.00 89.59           N
ATOM   2789  CA  ILE A 189       3.498  11.887  19.780  1.00 89.59           C
ATOM   2790  C   ILE A 189       3.149  11.441  21.201  1.00 89.59           C
ATOM   2791  O   ILE A 189       2.705  12.247  22.017  1.00 89.59           O
ATOM   2792  HA  ILE A 189       3.774  11.006  19.200  1.00 89.59           H
ATOM   2793  CB  ILE A 189       4.676  12.861  19.713  1.00 89.59           C
ATOM   2794  HB  ILE A 189       4.377  13.792  20.193  1.00 89.59           H
ATOM   2795  CG1 ILE A 189       5.031  13.193  18.263  1.00 89.59           C
ATOM   2796 1HG1 ILE A 189       5.370  12.292  17.751  1.00 89.59           H
ATOM   2797 2HG1 ILE A 189       4.142  13.542  17.738  1.00 89.59           H
ATOM   2798  CG2 ILE A 189       5.880  12.319  20.488  1.00 89.59           C
ATOM   2799 1HG2 ILE A 189       5.604  12.175  21.533  1.00 89.59           H
ATOM   2800 2HG2 ILE A 189       6.189  11.366  20.059  1.00 89.59           H
ATOM   2801 3HG2 ILE A 189       6.703  13.031  20.424  1.00 89.59           H
ATOM   2802  CD1 ILE A 189       6.123  14.263  18.197  1.00 89.59           C
ATOM   2803 1HD1 ILE A 189       5.771  15.171  18.687  1.00 89.59           H
ATOM   2804 2HD1 ILE A 189       7.018  13.901  18.701  1.00 89.59           H
ATOM   2805 3HD1 ILE A 189       6.356  14.481  17.154  1.00 89.59           H
ATOM   2806  HN  ILE A 189       2.203  13.450  19.310  1.00 89.59           H
ATOM   2807  N   LYS A 190       3.362  10.158  21.454  1.00 84.04           N
ATOM   2808  CA  LYS A 190       3.141   9.609  22.781  1.00 84.04           C
ATOM   2809  C   LYS A 190       4.488   9.258  23.414  1.00 84.04           C
ATOM   2810  O   LYS A 190       5.297   8.554  22.811  1.00 84.04           O
ATOM   2811  HA  LYS A 190       2.670  10.388  23.382  1.00 84.04           H
ATOM   2812  CB  LYS A 190       2.165   8.433  22.718  1.00 84.04           C
ATOM   2813 1HB  LYS A 190       1.295   8.708  22.122  1.00 84.04           H
ATOM   2814 2HB  LYS A 190       2.639   7.588  22.218  1.00 84.04           H
ATOM   2815  CG  LYS A 190       1.718   8.016  24.121  1.00 84.04           C
ATOM   2816 1HG  LYS A 190       2.587   7.736  24.716  1.00 84.04           H
ATOM   2817 2HG  LYS A 190       1.247   8.862  24.623  1.00 84.04           H
ATOM   2818  CD  LYS A 190       0.737   6.843  24.058  1.00 84.04           C
ATOM   2819 1HD  LYS A 190      -0.133   7.123  23.465  1.00 84.04           H
ATOM   2820 2HD  LYS A 190       1.207   5.998  23.555  1.00 84.04           H
ATOM   2821  CE  LYS A 190       0.292   6.425  25.461  1.00 84.04           C
ATOM   2822 1HE  LYS A 190       1.164   6.278  26.097  1.00 84.04           H
ATOM   2823 2HE  LYS A 190      -0.302   7.220  25.912  1.00 84.04           H
ATOM   2824  NZ  LYS A 190      -0.503   5.178  25.402  1.00 84.04           N
ATOM   2825 1HZ  LYS A 190      -0.866   4.965  26.325  1.00 84.04           H
ATOM   2826 2HZ  LYS A 190      -1.274   5.298  24.755  1.00 84.04           H
ATOM   2827 3HZ  LYS A 190       0.087   4.416  25.087  1.00 84.04           H
ATOM   2828  HN  LYS A 190       3.680   9.499  20.772  1.00 84.04           H
ATOM   2829  N   GLU A 191       4.688   9.764  24.622  1.00 76.21           N
ATOM   2830  CA  GLU A 191       5.842   9.375  25.415  1.00 76.21           C
ATOM   2831  C   GLU A 191       5.483   8.210  26.340  1.00 76.21           C
ATOM   2832  O   GLU A 191       4.567   8.319  27.154  1.00 76.21           O
ATOM   2833  HA  GLU A 191       6.595   9.056  24.694  1.00 76.21           H
ATOM   2834  CB  GLU A 191       6.385  10.562  26.213  1.00 76.21           C
ATOM   2835 1HB  GLU A 191       5.559  11.096  26.683  1.00 76.21           H
ATOM   2836 2HB  GLU A 191       7.134  10.215  26.925  1.00 76.21           H
ATOM   2837  CG  GLU A 191       7.092  11.563  25.297  1.00 76.21           C
ATOM   2838 1HG  GLU A 191       7.832  11.043  24.688  1.00 76.21           H
ATOM   2839 2HG  GLU A 191       6.370  12.006  24.611  1.00 76.21           H
ATOM   2840  CD  GLU A 191       7.774  12.664  26.110  1.00 76.21           C
ATOM   2841  OE1 GLU A 191       8.393  13.542  25.470  1.00 76.21           O
ATOM   2842  OE2 GLU A 191       7.661  12.604  27.353  1.00 76.21           O
ATOM   2843  HN  GLU A 191       4.080  10.427  25.059  1.00 76.21           H
ATOM   2844  N   GLU A 192       6.223   7.122  26.184  1.00 74.12           N
ATOM   2845  CA  GLU A 192       5.986   5.935  26.986  1.00 74.12           C
ATOM   2846  C   GLU A 192       7.313   5.270  27.356  1.00 74.12           C
ATOM   2847  O   GLU A 192       8.128   4.974  26.483  1.00 74.12           O
ATOM   2848  HA  GLU A 192       5.486   6.289  27.887  1.00 74.12           H
ATOM   2849  CB  GLU A 192       5.066   4.954  26.255  1.00 74.12           C
ATOM   2850 1HB  GLU A 192       4.174   5.475  25.910  1.00 74.12           H
ATOM   2851 2HB  GLU A 192       5.617   4.464  25.452  1.00 74.12           H
ATOM   2852  CG  GLU A 192       4.593   3.843  27.194  1.00 74.12           C
ATOM   2853 1HG  GLU A 192       5.408   3.142  27.374  1.00 74.12           H
ATOM   2854 2HG  GLU A 192       4.320   4.269  28.159  1.00 74.12           H
ATOM   2855  CD  GLU A 192       3.395   3.098  26.601  1.00 74.12           C
ATOM   2856  OE1 GLU A 192       2.333   3.115  27.261  1.00 74.12           O
ATOM   2857  OE2 GLU A 192       3.567   2.529  25.502  1.00 74.12           O
ATOM   2858  HN  GLU A 192       6.972   7.045  25.525  1.00 74.12           H
ATOM   2859  N   SER A 193       7.490   5.055  28.651  1.00 74.25           N
ATOM   2860  CA  SER A 193       8.696   4.413  29.146  1.00 74.25           C
ATOM   2861  C   SER A 193       9.930   5.187  28.678  1.00 74.25           C
ATOM   2862  O   SER A 193      10.989   4.601  28.459  1.00 74.25           O
ATOM   2863  HA  SER A 193       8.615   4.444  30.232  1.00 74.25           H
ATOM   2864  CB  SER A 193       8.775   2.957  28.682  1.00 74.25           C
ATOM   2865 1HB  SER A 193       8.895   2.928  27.599  1.00 74.25           H
ATOM   2866 2HB  SER A 193       9.659   2.487  29.113  1.00 74.25           H
ATOM   2867  OG  SER A 193       7.616   2.216  29.050  1.00 74.25           O
ATOM   2868  HG  SER A 193       7.625   1.322  28.603  1.00 74.25           H
ATOM   2869  HN  SER A 193       6.828   5.310  29.356  1.00 74.25           H
ATOM   2870  N   GLY A 194       9.752   6.493  28.538  1.00 82.19           N
ATOM   2871  CA  GLY A 194      10.854   7.362  28.161  1.00 82.19           C
ATOM   2872  C   GLY A 194      11.131   7.275  26.659  1.00 82.19           C
ATOM   2873  O   GLY A 194      12.125   7.814  26.175  1.00 82.19           O
ATOM   2874 1HA  GLY A 194      10.619   8.391  28.432  1.00 82.19           H
ATOM   2875 2HA  GLY A 194      11.749   7.082  28.716  1.00 82.19           H
ATOM   2876  HN  GLY A 194       8.877   6.956  28.678  1.00 82.19           H
ATOM   2877  N   ILE A 195      10.234   6.593  25.962  1.00 80.44           N
ATOM   2878  CA  ILE A 195      10.345   6.466  24.519  1.00 80.44           C
ATOM   2879  C   ILE A 195       9.237   7.285  23.853  1.00 80.44           C
ATOM   2880  O   ILE A 195       8.064   7.143  24.195  1.00 80.44           O
ATOM   2881  HA  ILE A 195      11.308   6.886  24.227  1.00 80.44           H
ATOM   2882  CB  ILE A 195      10.352   4.992  24.109  1.00 80.44           C
ATOM   2883  HB  ILE A 195       9.422   4.538  24.452  1.00 80.44           H
ATOM   2884  CG1 ILE A 195      11.498   4.240  24.787  1.00 80.44           C
ATOM   2885 1HG1 ILE A 195      12.452   4.657  24.465  1.00 80.44           H
ATOM   2886 2HG1 ILE A 195      11.439   4.376  25.867  1.00 80.44           H
ATOM   2887  CG2 ILE A 195      10.392   4.847  22.587  1.00 80.44           C
ATOM   2888 1HG2 ILE A 195       9.514   5.326  22.153  1.00 80.44           H
ATOM   2889 2HG2 ILE A 195      11.293   5.321  22.200  1.00 80.44           H
ATOM   2890 3HG2 ILE A 195      10.396   3.789  22.323  1.00 80.44           H
ATOM   2891  CD1 ILE A 195      11.449   2.748  24.452  1.00 80.44           C
ATOM   2892 1HD1 ILE A 195      10.504   2.329  24.797  1.00 80.44           H
ATOM   2893 2HD1 ILE A 195      11.533   2.615  23.374  1.00 80.44           H
ATOM   2894 3HD1 ILE A 195      12.275   2.237  24.947  1.00 80.44           H
ATOM   2895  HN  ILE A 195       9.444   6.132  26.367  1.00 80.44           H
ATOM   2896  N   ALA A 196       9.649   8.123  22.913  1.00 90.80           N
ATOM   2897  CA  ALA A 196       8.698   8.889  22.125  1.00 90.80           C
ATOM   2898  C   ALA A 196       8.195   8.028  20.964  1.00 90.80           C
ATOM   2899  O   ALA A 196       8.989   7.513  20.179  1.00 90.80           O
ATOM   2900  HA  ALA A 196       7.857   9.139  22.771  1.00 90.80           H
ATOM   2901  CB  ALA A 196       9.356  10.184  21.647  1.00 90.80           C
ATOM   2902 1HB  ALA A 196       9.669  10.772  22.510  1.00 90.80           H
ATOM   2903 2HB  ALA A 196      10.226   9.946  21.035  1.00 90.80           H
ATOM   2904 3HB  ALA A 196       8.643  10.758  21.056  1.00 90.80           H
ATOM   2905  HN  ALA A 196      10.610   8.283  22.688  1.00 90.80           H
ATOM   2906  N   ILE A 197       6.878   7.899  20.892  1.00 86.94           N
ATOM   2907  CA  ILE A 197       6.262   7.077  19.864  1.00 86.94           C
ATOM   2908  C   ILE A 197       5.235   7.913  19.097  1.00 86.94           C
ATOM   2909  O   ILE A 197       4.362   8.537  19.698  1.00 86.94           O
ATOM   2910  HA  ILE A 197       7.048   6.775  19.172  1.00 86.94           H
ATOM   2911  CB  ILE A 197       5.681   5.801  20.475  1.00 86.94           C
ATOM   2912  HB  ILE A 197       4.884   6.083  21.164  1.00 86.94           H
ATOM   2913  CG1 ILE A 197       6.738   5.053  21.290  1.00 86.94           C
ATOM   2914 1HG1 ILE A 197       7.565   4.763  20.641  1.00 86.94           H
ATOM   2915 2HG1 ILE A 197       7.150   5.714  22.053  1.00 86.94           H
ATOM   2916  CG2 ILE A 197       5.054   4.913  19.398  1.00 86.94           C
ATOM   2917 1HG2 ILE A 197       4.252   5.458  18.900  1.00 86.94           H
ATOM   2918 2HG2 ILE A 197       5.814   4.637  18.667  1.00 86.94           H
ATOM   2919 3HG2 ILE A 197       4.649   4.012  19.860  1.00 86.94           H
ATOM   2920  CD1 ILE A 197       6.142   3.810  21.953  1.00 86.94           C
ATOM   2921 1HD1 ILE A 197       5.332   4.106  22.619  1.00 86.94           H
ATOM   2922 2HD1 ILE A 197       5.754   3.140  21.185  1.00 86.94           H
ATOM   2923 3HD1 ILE A 197       6.915   3.297  22.526  1.00 86.94           H
ATOM   2924  HN  ILE A 197       6.238   8.343  21.519  1.00 86.94           H
ATOM   2925  N   CYS A 198       5.375   7.900  17.779  1.00 92.09           N
ATOM   2926  CA  CYS A 198       4.370   8.494  16.914  1.00 92.09           C
ATOM   2927  C   CYS A 198       3.239   7.481  16.724  1.00 92.09           C
ATOM   2928  O   CYS A 198       3.405   6.485  16.022  1.00 92.09           O
ATOM   2929  HA  CYS A 198       4.008   9.387  17.423  1.00 92.09           H
ATOM   2930  CB  CYS A 198       4.966   8.940  15.577  1.00 92.09           C
ATOM   2931 1HB  CYS A 198       5.651   9.773  15.736  1.00 92.09           H
ATOM   2932 2HB  CYS A 198       5.547   8.128  15.140  1.00 92.09           H
ATOM   2933  SG  CYS A 198       3.630   9.439  14.431  1.00 92.09           S
ATOM   2934  HN  CYS A 198       6.155   7.493  17.303  1.00 92.09           H
ATOM   2935  N   THR A 199       2.115   7.770  17.364  1.00 90.32           N
ATOM   2936  CA  THR A 199       0.971   6.876  17.307  1.00 90.32           C
ATOM   2937  C   THR A 199      -0.320   7.674  17.112  1.00 90.32           C
ATOM   2938  O   THR A 199      -0.323   8.898  17.240  1.00 90.32           O
ATOM   2939  HA  THR A 199       1.082   6.231  16.435  1.00 90.32           H
ATOM   2940  CB  THR A 199       0.973   6.024  18.577  1.00 90.32           C
ATOM   2941  HB  THR A 199       1.971   5.641  18.787  1.00 90.32           H
ATOM   2942  OG1 THR A 199      -0.026   5.037  18.335  1.00 90.32           O
ATOM   2943  HG1 THR A 199       0.054   4.298  19.003  1.00 90.32           H
ATOM   2944  CG2 THR A 199       0.453   6.789  19.796  1.00 90.32           C
ATOM   2945 1HG2 THR A 199      -0.571   7.114  19.611  1.00 90.32           H
ATOM   2946 2HG2 THR A 199       1.084   7.659  19.975  1.00 90.32           H
ATOM   2947 3HG2 THR A 199       0.475   6.138  20.670  1.00 90.32           H
ATOM   2948  HN  THR A 199       1.980   8.595  17.912  1.00 90.32           H
ATOM   2949  N   MET A 200      -1.386   6.949  16.806  1.00 88.92           N
ATOM   2950  CA  MET A 200      -2.719   7.526  16.844  1.00 88.92           C
ATOM   2951  C   MET A 200      -3.342   7.375  18.234  1.00 88.92           C
ATOM   2952  O   MET A 200      -3.265   6.308  18.840  1.00 88.92           O
ATOM   2953  HA  MET A 200      -2.589   8.582  16.610  1.00 88.92           H
ATOM   2954  CB  MET A 200      -3.606   6.831  15.809  1.00 88.92           C
ATOM   2955 1HB  MET A 200      -3.586   5.753  15.973  1.00 88.92           H
ATOM   2956 2HB  MET A 200      -4.639   7.153  15.936  1.00 88.92           H
ATOM   2957  CG  MET A 200      -3.138   7.145  14.387  1.00 88.92           C
ATOM   2958 1HG  MET A 200      -3.088   8.224  14.242  1.00 88.92           H
ATOM   2959 2HG  MET A 200      -2.132   6.756  14.232  1.00 88.92           H
ATOM   2960  SD  MET A 200      -4.260   6.423  13.202  1.00 88.92           S
ATOM   2961  CE  MET A 200      -5.713   7.414  13.506  1.00 88.92           C
ATOM   2962 1HE  MET A 200      -6.025   7.292  14.543  1.00 88.92           H
ATOM   2963 2HE  MET A 200      -5.483   8.463  13.317  1.00 88.92           H
ATOM   2964 3HE  MET A 200      -6.517   7.093  12.844  1.00 88.92           H
ATOM   2965  HN  MET A 200      -1.349   5.987  16.536  1.00 88.92           H
ATOM   2966  N   VAL A 201      -3.944   8.460  18.698  1.00 91.20           N
ATOM   2967  CA  VAL A 201      -4.682   8.429  19.949  1.00 91.20           C
ATOM   2968  C   VAL A 201      -6.143   8.799  19.684  1.00 91.20           C
ATOM   2969  O   VAL A 201      -6.438   9.919  19.270  1.00 91.20           O
ATOM   2970  HA  VAL A 201      -4.643   7.408  20.329  1.00 91.20           H
ATOM   2971  CB  VAL A 201      -4.011   9.343  20.976  1.00 91.20           C
ATOM   2972  HB  VAL A 201      -4.070  10.366  20.603  1.00 91.20           H
ATOM   2973  CG1 VAL A 201      -4.742   9.289  22.319  1.00 91.20           C
ATOM   2974 1HG1 VAL A 201      -5.774   9.614  22.184  1.00 91.20           H
ATOM   2975 2HG1 VAL A 201      -4.729   8.268  22.699  1.00 91.20           H
ATOM   2976 3HG1 VAL A 201      -4.245   9.948  23.030  1.00 91.20           H
ATOM   2977  CG2 VAL A 201      -2.532   8.988  21.142  1.00 91.20           C
ATOM   2978 1HG2 VAL A 201      -2.442   7.956  21.482  1.00 91.20           H
ATOM   2979 2HG2 VAL A 201      -2.021   9.102  20.186  1.00 91.20           H
ATOM   2980 3HG2 VAL A 201      -2.079   9.653  21.878  1.00 91.20           H
ATOM   2981  HN  VAL A 201      -3.933   9.347  18.236  1.00 91.20           H
ATOM   2982  N   TYR A 202      -7.019   7.836  19.932  1.00 91.31           N
ATOM   2983  CA  TYR A 202      -8.434   8.024  19.661  1.00 91.31           C
ATOM   2984  C   TYR A 202      -9.148   8.634  20.869  1.00 91.31           C
ATOM   2985  O   TYR A 202      -8.792   8.352  22.012  1.00 91.31           O
ATOM   2986  HA  TYR A 202      -8.527   8.702  18.813  1.00 91.31           H
ATOM   2987  CB  TYR A 202      -9.002   6.627  19.400  1.00 91.31           C
ATOM   2988 1HB  TYR A 202      -8.794   5.995  20.263  1.00 91.31           H
ATOM   2989 2HB  TYR A 202     -10.086   6.698  19.311  1.00 91.31           H
ATOM   2990  CG  TYR A 202      -8.444   5.953  18.145  1.00 91.31           C
ATOM   2991  CD1 TYR A 202      -9.047   6.164  16.922  1.00 91.31           C
ATOM   2992  HD1 TYR A 202      -9.922   6.811  16.851  1.00 91.31           H
ATOM   2993  CD2 TYR A 202      -7.337   5.134  18.237  1.00 91.31           C
ATOM   2994  HD2 TYR A 202      -6.860   4.967  19.203  1.00 91.31           H
ATOM   2995  CE1 TYR A 202      -8.522   5.529  15.741  1.00 91.31           C
ATOM   2996  HE1 TYR A 202      -8.989   5.687  14.769  1.00 91.31           H
ATOM   2997  CE2 TYR A 202      -6.811   4.499  17.056  1.00 91.31           C
ATOM   2998  HE2 TYR A 202      -5.938   3.850  17.113  1.00 91.31           H
ATOM   2999  CZ  TYR A 202      -7.430   4.728  15.866  1.00 91.31           C
ATOM   3000  OH  TYR A 202      -6.934   4.129  14.751  1.00 91.31           O
ATOM   3001  HH  TYR A 202      -7.483   4.382  13.954  1.00 91.31           H
ATOM   3002  HN  TYR A 202      -6.776   6.943  20.311  1.00 91.31           H
ATOM   3003  N   PRO A 203     -10.163   9.478  20.640  1.00 86.08           N
ATOM   3004  CA  PRO A 203     -10.863  10.134  21.746  1.00 86.08           C
ATOM   3005  C   PRO A 203     -11.681   9.155  22.572  1.00 86.08           C
ATOM   3006  O   PRO A 203     -12.155   8.144  22.055  1.00 86.08           O
ATOM   3007  HA  PRO A 203     -10.145  10.564  22.445  1.00 86.08           H
ATOM   3008  CB  PRO A 203     -11.750  11.169  21.051  1.00 86.08           C
ATOM   3009 1HB  PRO A 203     -12.682  11.328  21.593  1.00 86.08           H
ATOM   3010 2HB  PRO A 203     -11.255  12.138  20.980  1.00 86.08           H
ATOM   3011  CG  PRO A 203     -11.995  10.574  19.694  1.00 86.08           C
ATOM   3012 1HG  PRO A 203     -12.833   9.877  19.715  1.00 86.08           H
ATOM   3013 2HG  PRO A 203     -12.240  11.345  18.964  1.00 86.08           H
ATOM   3014  CD  PRO A 203     -10.718   9.873  19.333  1.00 86.08           C
ATOM   3015 1HD  PRO A 203     -10.902   9.008  18.696  1.00 86.08           H
ATOM   3016 2HD  PRO A 203     -10.039  10.531  18.790  1.00 86.08           H
ATOM   3017  N   SER A 204     -11.827   9.483  23.848  1.00 78.07           N
ATOM   3018  CA  SER A 204     -12.222   8.493  24.835  1.00 78.07           C
ATOM   3019  C   SER A 204     -13.631   7.981  24.528  1.00 78.07           C
ATOM   3020  O   SER A 204     -13.923   6.802  24.721  1.00 78.07           O
ATOM   3021  HA  SER A 204     -11.494   7.687  24.743  1.00 78.07           H
ATOM   3022  CB  SER A 204     -12.164   9.072  26.250  1.00 78.07           C
ATOM   3023 1HB  SER A 204     -12.597   8.359  26.951  1.00 78.07           H
ATOM   3024 2HB  SER A 204     -11.124   9.214  26.541  1.00 78.07           H
ATOM   3025  OG  SER A 204     -12.858  10.313  26.348  1.00 78.07           O
ATOM   3026  HG  SER A 204     -13.843  10.150  26.408  1.00 78.07           H
ATOM   3027  HN  SER A 204     -11.680  10.404  24.208  1.00 78.07           H
ATOM   3028  N   ASP A 205     -14.468   8.893  24.055  1.00 72.08           N
ATOM   3029  CA  ASP A 205     -15.906   8.694  24.118  1.00 72.08           C
ATOM   3030  C   ASP A 205     -16.288   7.497  23.246  1.00 72.08           C
ATOM   3031  O   ASP A 205     -17.045   6.627  23.676  1.00 72.08           O
ATOM   3032  HA  ASP A 205     -16.127   8.529  25.172  1.00 72.08           H
ATOM   3033  CB  ASP A 205     -16.655   9.920  23.592  1.00 72.08           C
ATOM   3034 1HB  ASP A 205     -16.306  10.162  22.588  1.00 72.08           H
ATOM   3035 2HB  ASP A 205     -17.718   9.695  23.514  1.00 72.08           H
ATOM   3036  CG  ASP A 205     -16.449  11.125  24.513  1.00 72.08           C
ATOM   3037  OD1 ASP A 205     -15.967  10.899  25.644  1.00 72.08           O
ATOM   3038  OD2 ASP A 205     -16.779  12.244  24.065  1.00 72.08           O
ATOM   3039  HN  ASP A 205     -14.178   9.754  23.637  1.00 72.08           H
ATOM   3040  N   GLU A 206     -15.748   7.490  22.036  1.00 76.30           N
ATOM   3041  CA  GLU A 206     -16.070   6.445  21.078  1.00 76.30           C
ATOM   3042  C   GLU A 206     -14.789   5.836  20.506  1.00 76.30           C
ATOM   3043  O   GLU A 206     -14.763   5.405  19.355  1.00 76.30           O
ATOM   3044  HA  GLU A 206     -16.618   5.692  21.645  1.00 76.30           H
ATOM   3045  CB  GLU A 206     -16.967   6.983  19.962  1.00 76.30           C
ATOM   3046 1HB  GLU A 206     -16.506   7.862  19.511  1.00 76.30           H
ATOM   3047 2HB  GLU A 206     -17.176   6.190  19.244  1.00 76.30           H
ATOM   3048  CG  GLU A 206     -18.322   7.430  20.514  1.00 76.30           C
ATOM   3049 1HG  GLU A 206     -18.537   6.894  21.438  1.00 76.30           H
ATOM   3050 2HG  GLU A 206     -18.285   8.491  20.763  1.00 76.30           H
ATOM   3051  CD  GLU A 206     -19.439   7.177  19.500  1.00 76.30           C
ATOM   3052  OE1 GLU A 206     -20.467   6.602  19.919  1.00 76.30           O
ATOM   3053  OE2 GLU A 206     -19.239   7.564  18.328  1.00 76.30           O
ATOM   3054  HN  GLU A 206     -15.102   8.179  21.708  1.00 76.30           H
ATOM   3055  N   SER A 207     -13.757   5.819  21.338  1.00 87.77           N
ATOM   3056  CA  SER A 207     -12.434   5.431  20.880  1.00 87.77           C
ATOM   3057  C   SER A 207     -12.499   4.072  20.180  1.00 87.77           C
ATOM   3058  O   SER A 207     -11.923   3.894  19.108  1.00 87.77           O
ATOM   3059  HA  SER A 207     -12.132   6.209  20.178  1.00 87.77           H
ATOM   3060  CB  SER A 207     -11.441   5.382  22.043  1.00 87.77           C
ATOM   3061 1HB  SER A 207     -10.491   4.980  21.692  1.00 87.77           H
ATOM   3062 2HB  SER A 207     -11.247   6.395  22.398  1.00 87.77           H
ATOM   3063  OG  SER A 207     -11.923   4.586  23.123  1.00 87.77           O
ATOM   3064  HG  SER A 207     -11.371   4.749  23.941  1.00 87.77           H
ATOM   3065  HN  SER A 207     -13.815   6.063  22.306  1.00 87.77           H
ATOM   3066  N   THR A 208     -13.205   3.149  20.816  1.00 87.77           N
ATOM   3067  CA  THR A 208     -13.272   1.784  20.320  1.00 87.77           C
ATOM   3068  C   THR A 208     -13.927   1.751  18.938  1.00 87.77           C
ATOM   3069  O   THR A 208     -13.425   1.097  18.024  1.00 87.77           O
ATOM   3070  HA  THR A 208     -12.254   1.412  20.200  1.00 87.77           H
ATOM   3071  CB  THR A 208     -14.006   0.938  21.361  1.00 87.77           C
ATOM   3072  HB  THR A 208     -15.061   1.208  21.408  1.00 87.77           H
ATOM   3073  OG1 THR A 208     -13.265   1.143  22.561  1.00 87.77           O
ATOM   3074  HG1 THR A 208     -12.319   0.845  22.433  1.00 87.77           H
ATOM   3075  CG2 THR A 208     -13.875  -0.563  21.094  1.00 87.77           C
ATOM   3076 1HG2 THR A 208     -12.823  -0.845  21.114  1.00 87.77           H
ATOM   3077 2HG2 THR A 208     -14.295  -0.796  20.115  1.00 87.77           H
ATOM   3078 3HG2 THR A 208     -14.415  -1.117  21.862  1.00 87.77           H
ATOM   3079  HN  THR A 208     -13.725   3.320  21.653  1.00 87.77           H
ATOM   3080  N   LYS A 209     -15.039   2.464  18.827  1.00 82.97           N
ATOM   3081  CA  LYS A 209     -15.799   2.477  17.590  1.00 82.97           C
ATOM   3082  C   LYS A 209     -14.922   3.028  16.463  1.00 82.97           C
ATOM   3083  O   LYS A 209     -14.894   2.472  15.366  1.00 82.97           O
ATOM   3084  HA  LYS A 209     -16.057   1.445  17.353  1.00 82.97           H
ATOM   3085  CB  LYS A 209     -17.112   3.240  17.776  1.00 82.97           C
ATOM   3086 1HB  LYS A 209     -16.907   4.231  18.181  1.00 82.97           H
ATOM   3087 2HB  LYS A 209     -17.593   3.386  16.808  1.00 82.97           H
ATOM   3088  CG  LYS A 209     -18.057   2.486  18.713  1.00 82.97           C
ATOM   3089 1HG  LYS A 209     -18.186   1.463  18.359  1.00 82.97           H
ATOM   3090 2HG  LYS A 209     -17.616   2.425  19.708  1.00 82.97           H
ATOM   3091  CD  LYS A 209     -19.418   3.179  18.794  1.00 82.97           C
ATOM   3092 1HD  LYS A 209     -19.277   4.250  18.939  1.00 82.97           H
ATOM   3093 2HD  LYS A 209     -19.952   3.053  17.852  1.00 82.97           H
ATOM   3094  CE  LYS A 209     -20.256   2.610  19.941  1.00 82.97           C
ATOM   3095 1HE  LYS A 209     -20.605   1.610  19.684  1.00 82.97           H
ATOM   3096 2HE  LYS A 209     -19.640   2.513  20.835  1.00 82.97           H
ATOM   3097  NZ  LYS A 209     -21.413   3.489  20.223  1.00 82.97           N
ATOM   3098 1HZ  LYS A 209     -21.929   3.124  21.016  1.00 82.97           H
ATOM   3099 2HZ  LYS A 209     -21.084   4.424  20.435  1.00 82.97           H
ATOM   3100 3HZ  LYS A 209     -22.019   3.520  19.411  1.00 82.97           H
ATOM   3101  HN  LYS A 209     -15.419   3.023  19.563  1.00 82.97           H
ATOM   3102  N   LEU A 210     -14.228   4.113  16.773  1.00 88.59           N
ATOM   3103  CA  LEU A 210     -13.462   4.825  15.765  1.00 88.59           C
ATOM   3104  C   LEU A 210     -12.348   3.917  15.241  1.00 88.59           C
ATOM   3105  O   LEU A 210     -12.180   3.768  14.032  1.00 88.59           O
ATOM   3106  HA  LEU A 210     -14.139   5.051  14.940  1.00 88.59           H
ATOM   3107  CB  LEU A 210     -12.960   6.160  16.317  1.00 88.59           C
ATOM   3108 1HB  LEU A 210     -13.804   6.689  16.758  1.00 88.59           H
ATOM   3109 2HB  LEU A 210     -12.256   5.955  17.124  1.00 88.59           H
ATOM   3110  CG  LEU A 210     -12.281   7.090  15.310  1.00 88.59           C
ATOM   3111  HG  LEU A 210     -11.447   6.554  14.857  1.00 88.59           H
ATOM   3112  CD1 LEU A 210     -13.241   7.469  14.180  1.00 88.59           C
ATOM   3113 1HD1 LEU A 210     -13.564   6.567  13.660  1.00 88.59           H
ATOM   3114 2HD1 LEU A 210     -14.110   7.979  14.596  1.00 88.59           H
ATOM   3115 3HD1 LEU A 210     -12.733   8.130  13.478  1.00 88.59           H
ATOM   3116  CD2 LEU A 210     -11.701   8.323  16.006  1.00 88.59           C
ATOM   3117 1HD2 LEU A 210     -12.502   8.871  16.502  1.00 88.59           H
ATOM   3118 2HD2 LEU A 210     -10.963   8.010  16.744  1.00 88.59           H
ATOM   3119 3HD2 LEU A 210     -11.225   8.967  15.267  1.00 88.59           H
ATOM   3120  HN  LEU A 210     -14.184   4.505  17.692  1.00 88.59           H
ATOM   3121  N   LYS A 211     -11.614   3.335  16.178  1.00 93.53           N
ATOM   3122  CA  LYS A 211     -10.515   2.452  15.827  1.00 93.53           C
ATOM   3123  C   LYS A 211     -11.037   1.326  14.932  1.00 93.53           C
ATOM   3124  O   LYS A 211     -10.473   1.058  13.872  1.00 93.53           O
ATOM   3125  HA  LYS A 211      -9.793   3.038  15.258  1.00 93.53           H
ATOM   3126  CB  LYS A 211      -9.803   1.955  17.087  1.00 93.53           C
ATOM   3127 1HB  LYS A 211      -9.411   2.804  17.647  1.00 93.53           H
ATOM   3128 2HB  LYS A 211     -10.516   1.448  17.736  1.00 93.53           H
ATOM   3129  CG  LYS A 211      -8.661   1.001  16.731  1.00 93.53           C
ATOM   3130 1HG  LYS A 211      -9.069   0.065  16.350  1.00 93.53           H
ATOM   3131 2HG  LYS A 211      -8.056   1.433  15.933  1.00 93.53           H
ATOM   3132  CD  LYS A 211      -7.781   0.721  17.951  1.00 93.53           C
ATOM   3133 1HD  LYS A 211      -7.409   1.660  18.359  1.00 93.53           H
ATOM   3134 2HD  LYS A 211      -8.375   0.247  18.732  1.00 93.53           H
ATOM   3135  CE  LYS A 211      -6.602  -0.183  17.580  1.00 93.53           C
ATOM   3136 1HE  LYS A 211      -6.969  -1.163  17.278  1.00 93.53           H
ATOM   3137 2HE  LYS A 211      -6.070   0.236  16.726  1.00 93.53           H
ATOM   3138  NZ  LYS A 211      -5.678  -0.325  18.727  1.00 93.53           N
ATOM   3139 1HZ  LYS A 211      -4.955  -0.998  18.498  1.00 93.53           H
ATOM   3140 2HZ  LYS A 211      -5.251   0.573  18.931  1.00 93.53           H
ATOM   3141 3HZ  LYS A 211      -6.193  -0.646  19.539  1.00 93.53           H
ATOM   3142  HN  LYS A 211     -11.760   3.458  17.160  1.00 93.53           H
ATOM   3143  N   SER A 212     -12.109   0.697  15.391  1.00 91.64           N
ATOM   3144  CA  SER A 212     -12.666  -0.445  14.686  1.00 91.64           C
ATOM   3145  C   SER A 212     -13.073  -0.038  13.269  1.00 91.64           C
ATOM   3146  O   SER A 212     -12.867  -0.791  12.319  1.00 91.64           O
ATOM   3147  HA  SER A 212     -11.865  -1.184  14.656  1.00 91.64           H
ATOM   3148  CB  SER A 212     -13.866  -1.025  15.438  1.00 91.64           C
ATOM   3149 1HB  SER A 212     -14.632  -0.257  15.544  1.00 91.64           H
ATOM   3150 2HB  SER A 212     -14.304  -1.833  14.853  1.00 91.64           H
ATOM   3151  OG  SER A 212     -13.504  -1.514  16.726  1.00 91.64           O
ATOM   3152  HG  SER A 212     -13.562  -0.778  17.400  1.00 91.64           H
ATOM   3153  HN  SER A 212     -12.594   0.956  16.226  1.00 91.64           H
ATOM   3154  N   ALA A 213     -13.645   1.154  13.171  1.00 94.79           N
ATOM   3155  CA  ALA A 213     -14.104   1.660  11.889  1.00 94.79           C
ATOM   3156  C   ALA A 213     -12.900   1.878  10.971  1.00 94.79           C
ATOM   3157  O   ALA A 213     -12.922   1.478   9.808  1.00 94.79           O
ATOM   3158  HA  ALA A 213     -14.756   0.906  11.448  1.00 94.79           H
ATOM   3159  CB  ALA A 213     -14.911   2.942  12.106  1.00 94.79           C
ATOM   3160 1HB  ALA A 213     -15.771   2.727  12.741  1.00 94.79           H
ATOM   3161 2HB  ALA A 213     -14.282   3.690  12.588  1.00 94.79           H
ATOM   3162 3HB  ALA A 213     -15.255   3.322  11.144  1.00 94.79           H
ATOM   3163  HN  ALA A 213     -13.796   1.767  13.947  1.00 94.79           H
ATOM   3164  N   VAL A 214     -11.878   2.511  11.528  1.00 93.30           N
ATOM   3165  CA  VAL A 214     -10.696   2.849  10.754  1.00 93.30           C
ATOM   3166  C   VAL A 214     -10.062   1.566  10.212  1.00 93.30           C
ATOM   3167  O   VAL A 214      -9.673   1.506   9.046  1.00 93.30           O
ATOM   3168  HA  VAL A 214     -11.017   3.464   9.913  1.00 93.30           H
ATOM   3169  CB  VAL A 214      -9.732   3.678  11.606  1.00 93.30           C
ATOM   3170  HB  VAL A 214      -9.585   3.154  12.551  1.00 93.30           H
ATOM   3171  CG1 VAL A 214      -8.369   3.807  10.923  1.00 93.30           C
ATOM   3172 1HG1 VAL A 214      -7.941   2.816  10.776  1.00 93.30           H
ATOM   3173 2HG1 VAL A 214      -8.492   4.297   9.957  1.00 93.30           H
ATOM   3174 3HG1 VAL A 214      -7.704   4.401  11.550  1.00 93.30           H
ATOM   3175  CG2 VAL A 214     -10.322   5.054  11.919  1.00 93.30           C
ATOM   3176 1HG2 VAL A 214     -10.512   5.588  10.987  1.00 93.30           H
ATOM   3177 2HG2 VAL A 214     -11.257   4.933  12.466  1.00 93.30           H
ATOM   3178 3HG2 VAL A 214      -9.617   5.622  12.525  1.00 93.30           H
ATOM   3179  HN  VAL A 214     -11.849   2.790  12.487  1.00 93.30           H
ATOM   3180  N   LEU A 215      -9.978   0.571  11.083  1.00 93.03           N
ATOM   3181  CA  LEU A 215      -9.329  -0.680  10.730  1.00 93.03           C
ATOM   3182  C   LEU A 215     -10.164  -1.401   9.670  1.00 93.03           C
ATOM   3183  O   LEU A 215      -9.620  -1.947   8.711  1.00 93.03           O
ATOM   3184  HA  LEU A 215      -8.359  -0.434  10.297  1.00 93.03           H
ATOM   3185  CB  LEU A 215      -9.066  -1.519  11.982  1.00 93.03           C
ATOM   3186 1HB  LEU A 215      -9.997  -1.600  12.543  1.00 93.03           H
ATOM   3187 2HB  LEU A 215      -8.795  -2.527  11.669  1.00 93.03           H
ATOM   3188  CG  LEU A 215      -7.980  -0.997  12.924  1.00 93.03           C
ATOM   3189  HG  LEU A 215      -8.277  -0.009  13.274  1.00 93.03           H
ATOM   3190  CD1 LEU A 215      -7.846  -1.893  14.157  1.00 93.03           C
ATOM   3191 1HD1 LEU A 215      -8.794  -1.914  14.695  1.00 93.03           H
ATOM   3192 2HD1 LEU A 215      -7.582  -2.903  13.845  1.00 93.03           H
ATOM   3193 3HD1 LEU A 215      -7.067  -1.499  14.809  1.00 93.03           H
ATOM   3194  CD2 LEU A 215      -6.648  -0.833  12.187  1.00 93.03           C
ATOM   3195 1HD2 LEU A 215      -6.332  -1.798  11.789  1.00 93.03           H
ATOM   3196 2HD2 LEU A 215      -6.771  -0.125  11.368  1.00 93.03           H
ATOM   3197 3HD2 LEU A 215      -5.894  -0.461  12.880  1.00 93.03           H
ATOM   3198  HN  LEU A 215     -10.342   0.611  12.014  1.00 93.03           H
ATOM   3199  N   THR A 216     -11.473  -1.380   9.879  1.00 92.59           N
ATOM   3200  CA  THR A 216     -12.384  -2.069   8.982  1.00 92.59           C
ATOM   3201  C   THR A 216     -12.273  -1.499   7.566  1.00 92.59           C
ATOM   3202  O   THR A 216     -12.204  -2.249   6.594  1.00 92.59           O
ATOM   3203  HA  THR A 216     -12.088  -3.117   8.928  1.00 92.59           H
ATOM   3204  CB  THR A 216     -13.793  -1.967   9.569  1.00 92.59           C
ATOM   3205  HB  THR A 216     -14.120  -0.928   9.617  1.00 92.59           H
ATOM   3206  OG1 THR A 216     -13.697  -2.639  10.822  1.00 92.59           O
ATOM   3207  HG1 THR A 216     -13.678  -1.973  11.567  1.00 92.59           H
ATOM   3208  CG2 THR A 216     -14.817  -2.788   8.783  1.00 92.59           C
ATOM   3209 1HG2 THR A 216     -14.525  -3.838   8.793  1.00 92.59           H
ATOM   3210 2HG2 THR A 216     -14.856  -2.431   7.754  1.00 92.59           H
ATOM   3211 3HG2 THR A 216     -15.800  -2.680   9.242  1.00 92.59           H
ATOM   3212  HN  THR A 216     -11.910  -0.905  10.642  1.00 92.59           H
ATOM   3213  N   LEU A 217     -12.259  -0.176   7.496  1.00 89.96           N
ATOM   3214  CA  LEU A 217     -12.140   0.504   6.217  1.00 89.96           C
ATOM   3215  C   LEU A 217     -10.836   0.079   5.538  1.00 89.96           C
ATOM   3216  O   LEU A 217     -10.803  -0.131   4.327  1.00 89.96           O
ATOM   3217  HA  LEU A 217     -12.975   0.180   5.595  1.00 89.96           H
ATOM   3218  CB  LEU A 217     -12.273   2.017   6.400  1.00 89.96           C
ATOM   3219 1HB  LEU A 217     -11.663   2.315   7.253  1.00 89.96           H
ATOM   3220 2HB  LEU A 217     -11.854   2.508   5.522  1.00 89.96           H
ATOM   3221  CG  LEU A 217     -13.693   2.544   6.615  1.00 89.96           C
ATOM   3222  HG  LEU A 217     -14.149   1.977   7.426  1.00 89.96           H
ATOM   3223  CD1 LEU A 217     -13.674   4.013   7.045  1.00 89.96           C
ATOM   3224 1HD1 LEU A 217     -13.120   4.110   7.979  1.00 89.96           H
ATOM   3225 2HD1 LEU A 217     -13.192   4.611   6.272  1.00 89.96           H
ATOM   3226 3HD1 LEU A 217     -14.696   4.362   7.191  1.00 89.96           H
ATOM   3227  CD2 LEU A 217     -14.554   2.323   5.370  1.00 89.96           C
ATOM   3228 1HD2 LEU A 217     -14.111   2.848   4.524  1.00 89.96           H
ATOM   3229 2HD2 LEU A 217     -14.607   1.257   5.149  1.00 89.96           H
ATOM   3230 3HD2 LEU A 217     -15.559   2.707   5.550  1.00 89.96           H
ATOM   3231  HN  LEU A 217     -12.327   0.428   8.290  1.00 89.96           H
ATOM   3232  N   LYS A 218      -9.794  -0.034   6.348  1.00 88.68           N
ATOM   3233  CA  LYS A 218      -8.477  -0.366   5.832  1.00 88.68           C
ATOM   3234  C   LYS A 218      -8.528  -1.739   5.159  1.00 88.68           C
ATOM   3235  O   LYS A 218      -7.988  -1.921   4.069  1.00 88.68           O
ATOM   3236  HA  LYS A 218      -8.226   0.379   5.076  1.00 88.68           H
ATOM   3237  CB  LYS A 218      -7.426  -0.261   6.938  1.00 88.68           C
ATOM   3238 1HB  LYS A 218      -7.548   0.680   7.474  1.00 88.68           H
ATOM   3239 2HB  LYS A 218      -7.575  -1.061   7.663  1.00 88.68           H
ATOM   3240  CG  LYS A 218      -6.011  -0.346   6.360  1.00 88.68           C
ATOM   3241 1HG  LYS A 218      -5.913  -1.252   5.762  1.00 88.68           H
ATOM   3242 2HG  LYS A 218      -5.836   0.498   5.693  1.00 88.68           H
ATOM   3243  CD  LYS A 218      -4.963  -0.348   7.475  1.00 88.68           C
ATOM   3244 1HD  LYS A 218      -5.027   0.581   8.041  1.00 88.68           H
ATOM   3245 2HD  LYS A 218      -5.169  -1.161   8.172  1.00 88.68           H
ATOM   3246  CE  LYS A 218      -3.554  -0.507   6.901  1.00 88.68           C
ATOM   3247 1HE  LYS A 218      -3.531  -1.342   6.202  1.00 88.68           H
ATOM   3248 2HE  LYS A 218      -3.281   0.387   6.339  1.00 88.68           H
ATOM   3249  NZ  LYS A 218      -2.575  -0.734   7.988  1.00 88.68           N
ATOM   3250 1HZ  LYS A 218      -1.693  -1.039   7.590  1.00 88.68           H
ATOM   3251 2HZ  LYS A 218      -2.433   0.128   8.501  1.00 88.68           H
ATOM   3252 3HZ  LYS A 218      -2.927  -1.448   8.616  1.00 88.68           H
ATOM   3253  HN  LYS A 218      -9.839   0.095   7.339  1.00 88.68           H
ATOM   3254  N   VAL A 219      -9.183  -2.670   5.838  1.00 92.38           N
ATOM   3255  CA  VAL A 219      -9.210  -4.049   5.380  1.00 92.38           C
ATOM   3256  C   VAL A 219     -10.075  -4.148   4.122  1.00 92.38           C
ATOM   3257  O   VAL A 219      -9.681  -4.777   3.141  1.00 92.38           O
ATOM   3258  HA  VAL A 219      -8.188  -4.332   5.126  1.00 92.38           H
ATOM   3259  CB  VAL A 219      -9.688  -4.966   6.508  1.00 92.38           C
ATOM   3260  HB  VAL A 219     -10.657  -4.600   6.848  1.00 92.38           H
ATOM   3261  CG1 VAL A 219      -9.876  -6.399   6.007  1.00 92.38           C
ATOM   3262 1HG1 VAL A 219     -10.618  -6.411   5.209  1.00 92.38           H
ATOM   3263 2HG1 VAL A 219      -8.928  -6.779   5.627  1.00 92.38           H
ATOM   3264 3HG1 VAL A 219     -10.217  -7.029   6.829  1.00 92.38           H
ATOM   3265  CG2 VAL A 219      -8.725  -4.921   7.696  1.00 92.38           C
ATOM   3266 1HG2 VAL A 219      -7.737  -5.250   7.375  1.00 92.38           H
ATOM   3267 2HG2 VAL A 219      -8.664  -3.902   8.076  1.00 92.38           H
ATOM   3268 3HG2 VAL A 219      -9.089  -5.582   8.483  1.00 92.38           H
ATOM   3269  HN  VAL A 219      -9.687  -2.496   6.683  1.00 92.38           H
ATOM   3270  N   ILE A 220     -11.238  -3.516   4.192  1.00 92.75           N
ATOM   3271  CA  ILE A 220     -12.216  -3.629   3.122  1.00 92.75           C
ATOM   3272  C   ILE A 220     -11.643  -3.010   1.846  1.00 92.75           C
ATOM   3273  O   ILE A 220     -11.530  -3.683   0.822  1.00 92.75           O
ATOM   3274  HA  ILE A 220     -12.385  -4.691   2.945  1.00 92.75           H
ATOM   3275  CB  ILE A 220     -13.553  -3.023   3.553  1.00 92.75           C
ATOM   3276  HB  ILE A 220     -13.360  -2.036   3.974  1.00 92.75           H
ATOM   3277  CG1 ILE A 220     -14.207  -3.863   4.651  1.00 92.75           C
ATOM   3278 1HG1 ILE A 220     -14.418  -4.863   4.273  1.00 92.75           H
ATOM   3279 2HG1 ILE A 220     -13.517  -3.977   5.487  1.00 92.75           H
ATOM   3280  CG2 ILE A 220     -14.479  -2.828   2.351  1.00 92.75           C
ATOM   3281 1HG2 ILE A 220     -14.007  -2.158   1.633  1.00 92.75           H
ATOM   3282 2HG2 ILE A 220     -14.669  -3.792   1.879  1.00 92.75           H
ATOM   3283 3HG2 ILE A 220     -15.422  -2.396   2.685  1.00 92.75           H
ATOM   3284  CD1 ILE A 220     -15.504  -3.213   5.139  1.00 92.75           C
ATOM   3285 1HD1 ILE A 220     -15.286  -2.223   5.540  1.00 92.75           H
ATOM   3286 2HD1 ILE A 220     -16.201  -3.123   4.306  1.00 92.75           H
ATOM   3287 3HD1 ILE A 220     -15.949  -3.831   5.920  1.00 92.75           H
ATOM   3288  HN  ILE A 220     -11.516  -2.938   4.959  1.00 92.75           H
ATOM   3289  N   LEU A 221     -11.295  -1.736   1.949  1.00 92.34           N
ATOM   3290  CA  LEU A 221     -10.898  -0.972   0.778  1.00 92.34           C
ATOM   3291  C   LEU A 221      -9.448  -1.307   0.423  1.00 92.34           C
ATOM   3292  O   LEU A 221      -9.031  -1.140  -0.722  1.00 92.34           O
ATOM   3293  HA  LEU A 221     -11.537  -1.284  -0.048  1.00 92.34           H
ATOM   3294  CB  LEU A 221     -11.147   0.521   1.003  1.00 92.34           C
ATOM   3295 1HB  LEU A 221     -10.540   0.847   1.849  1.00 92.34           H
ATOM   3296 2HB  LEU A 221     -10.791   1.065   0.128  1.00 92.34           H
ATOM   3297  CG  LEU A 221     -12.598   0.928   1.266  1.00 92.34           C
ATOM   3298  HG  LEU A 221     -12.951   0.386   2.143  1.00 92.34           H
ATOM   3299  CD1 LEU A 221     -12.700   2.420   1.585  1.00 92.34           C
ATOM   3300 1HD1 LEU A 221     -12.109   2.643   2.473  1.00 92.34           H
ATOM   3301 2HD1 LEU A 221     -12.322   2.999   0.742  1.00 92.34           H
ATOM   3302 3HD1 LEU A 221     -13.743   2.682   1.767  1.00 92.34           H
ATOM   3303  CD2 LEU A 221     -13.499   0.529   0.095  1.00 92.34           C
ATOM   3304 1HD2 LEU A 221     -13.156   1.024  -0.813  1.00 92.34           H
ATOM   3305 2HD2 LEU A 221     -13.458  -0.552  -0.043  1.00 92.34           H
ATOM   3306 3HD2 LEU A 221     -14.525   0.829   0.308  1.00 92.34           H
ATOM   3307  HN  LEU A 221     -11.282  -1.227   2.810  1.00 92.34           H
ATOM   3308  N   GLY A 222      -8.720  -1.774   1.427  1.00 91.72           N
ATOM   3309  CA  GLY A 222      -7.287  -1.968   1.284  1.00 91.72           C
ATOM   3310  C   GLY A 222      -6.981  -3.275   0.550  1.00 91.72           C
ATOM   3311  O   GLY A 222      -5.929  -3.410  -0.073  1.00 91.72           O
ATOM   3312 1HA  GLY A 222      -6.855  -1.130   0.737  1.00 91.72           H
ATOM   3313 2HA  GLY A 222      -6.818  -1.982   2.268  1.00 91.72           H
ATOM   3314  HN  GLY A 222      -9.092  -2.017   2.322  1.00 91.72           H
ATOM   3315  N   PHE A 223      -7.920  -4.205   0.648  1.00 91.48           N
ATOM   3316  CA  PHE A 223      -7.701  -5.547   0.134  1.00 91.48           C
ATOM   3317  C   PHE A 223      -8.953  -6.075  -0.569  1.00 91.48           C
ATOM   3318  O   PHE A 223      -8.938  -6.314  -1.775  1.00 91.48           O
ATOM   3319  HA  PHE A 223      -6.882  -5.489  -0.583  1.00 91.48           H
ATOM   3320  CB  PHE A 223      -7.389  -6.441   1.335  1.00 91.48           C
ATOM   3321 1HB  PHE A 223      -6.561  -6.005   1.895  1.00 91.48           H
ATOM   3322 2HB  PHE A 223      -8.252  -6.453   2.001  1.00 91.48           H
ATOM   3323  CG  PHE A 223      -7.031  -7.881   0.963  1.00 91.48           C
ATOM   3324  CD1 PHE A 223      -7.913  -8.886   1.207  1.00 91.48           C
ATOM   3325  HD1 PHE A 223      -8.876  -8.666   1.669  1.00 91.48           H
ATOM   3326  CD2 PHE A 223      -5.830  -8.156   0.387  1.00 91.48           C
ATOM   3327  HD2 PHE A 223      -5.122  -7.350   0.191  1.00 91.48           H
ATOM   3328  CE1 PHE A 223      -7.581 -10.223   0.861  1.00 91.48           C
ATOM   3329  HE1 PHE A 223      -8.288 -11.029   1.058  1.00 91.48           H
ATOM   3330  CE2 PHE A 223      -5.497  -9.492   0.041  1.00 91.48           C
ATOM   3331  HE2 PHE A 223      -4.534  -9.712  -0.420  1.00 91.48           H
ATOM   3332  CZ  PHE A 223      -6.380 -10.497   0.286  1.00 91.48           C
ATOM   3333  HZ  PHE A 223      -6.124 -11.523   0.020  1.00 91.48           H
ATOM   3334  HN  PHE A 223      -8.814  -4.055   1.069  1.00 91.48           H
ATOM   3335  N   PHE A 224     -10.007  -6.242   0.216  1.00 86.22           N
ATOM   3336  CA  PHE A 224     -11.132  -7.061  -0.205  1.00 86.22           C
ATOM   3337  C   PHE A 224     -11.735  -6.535  -1.509  1.00 86.22           C
ATOM   3338  O   PHE A 224     -11.914  -7.290  -2.463  1.00 86.22           O
ATOM   3339  HA  PHE A 224     -10.755  -8.071  -0.362  1.00 86.22           H
ATOM   3340  CB  PHE A 224     -12.186  -6.976   0.901  1.00 86.22           C
ATOM   3341 1HB  PHE A 224     -12.184  -5.967   1.314  1.00 86.22           H
ATOM   3342 2HB  PHE A 224     -13.170  -7.140   0.464  1.00 86.22           H
ATOM   3343  CG  PHE A 224     -11.976  -7.978   2.038  1.00 86.22           C
ATOM   3344  CD1 PHE A 224     -12.207  -9.302   1.829  1.00 86.22           C
ATOM   3345  HD1 PHE A 224     -12.541  -9.649   0.852  1.00 86.22           H
ATOM   3346  CD2 PHE A 224     -11.559  -7.545   3.258  1.00 86.22           C
ATOM   3347  HD2 PHE A 224     -11.374  -6.484   3.426  1.00 86.22           H
ATOM   3348  CE1 PHE A 224     -12.012 -10.232   2.885  1.00 86.22           C
ATOM   3349  HE1 PHE A 224     -12.197 -11.293   2.717  1.00 86.22           H
ATOM   3350  CE2 PHE A 224     -11.364  -8.475   4.314  1.00 86.22           C
ATOM   3351  HE2 PHE A 224     -11.030  -8.127   5.291  1.00 86.22           H
ATOM   3352  CZ  PHE A 224     -11.595  -9.798   4.105  1.00 86.22           C
ATOM   3353  HZ  PHE A 224     -11.446 -10.512   4.915  1.00 86.22           H
ATOM   3354  HN  PHE A 224     -10.100  -5.830   1.123  1.00 86.22           H
ATOM   3355  N   LEU A 225     -12.032  -5.244  -1.508  1.00 93.55           N
ATOM   3356  CA  LEU A 225     -12.657  -4.619  -2.661  1.00 93.55           C
ATOM   3357  C   LEU A 225     -11.737  -4.764  -3.875  1.00 93.55           C
ATOM   3358  O   LEU A 225     -12.144  -5.300  -4.905  1.00 93.55           O
ATOM   3359  HA  LEU A 225     -13.583  -5.157  -2.863  1.00 93.55           H
ATOM   3360  CB  LEU A 225     -13.034  -3.170  -2.346  1.00 93.55           C
ATOM   3361 1HB  LEU A 225     -13.779  -3.174  -1.550  1.00 93.55           H
ATOM   3362 2HB  LEU A 225     -12.153  -2.662  -1.955  1.00 93.55           H
ATOM   3363  CG  LEU A 225     -13.584  -2.351  -3.516  1.00 93.55           C
ATOM   3364  HG  LEU A 225     -12.910  -2.471  -4.364  1.00 93.55           H
ATOM   3365  CD1 LEU A 225     -14.956  -2.869  -3.952  1.00 93.55           C
ATOM   3366 1HD1 LEU A 225     -14.868  -3.910  -4.265  1.00 93.55           H
ATOM   3367 2HD1 LEU A 225     -15.653  -2.798  -3.117  1.00 93.55           H
ATOM   3368 3HD1 LEU A 225     -15.323  -2.269  -4.784  1.00 93.55           H
ATOM   3369  CD2 LEU A 225     -13.617  -0.860  -3.173  1.00 93.55           C
ATOM   3370 1HD2 LEU A 225     -14.256  -0.701  -2.304  1.00 93.55           H
ATOM   3371 2HD2 LEU A 225     -12.608  -0.516  -2.949  1.00 93.55           H
ATOM   3372 3HD2 LEU A 225     -14.012  -0.301  -4.022  1.00 93.55           H
ATOM   3373  HN  LEU A 225     -11.853  -4.629  -0.740  1.00 93.55           H
ATOM   3374  N   PRO A 226     -10.487  -4.292  -3.778  1.00 94.04           N
ATOM   3375  CA  PRO A 226      -9.544  -4.418  -4.892  1.00 94.04           C
ATOM   3376  C   PRO A 226      -9.424  -5.850  -5.388  1.00 94.04           C
ATOM   3377  O   PRO A 226      -9.420  -6.095  -6.593  1.00 94.04           O
ATOM   3378  HA  PRO A 226      -9.901  -3.848  -5.751  1.00 94.04           H
ATOM   3379  CB  PRO A 226      -8.225  -3.906  -4.310  1.00 94.04           C
ATOM   3380 1HB  PRO A 226      -7.631  -4.717  -3.889  1.00 94.04           H
ATOM   3381 2HB  PRO A 226      -7.611  -3.424  -5.071  1.00 94.04           H
ATOM   3382  CG  PRO A 226      -8.671  -2.918  -3.239  1.00 94.04           C
ATOM   3383 1HG  PRO A 226      -7.886  -2.735  -2.505  1.00 94.04           H
ATOM   3384 2HG  PRO A 226      -8.927  -1.948  -3.664  1.00 94.04           H
ATOM   3385  CD  PRO A 226      -9.878  -3.608  -2.623  1.00 94.04           C
ATOM   3386 1HD  PRO A 226      -9.587  -4.316  -1.847  1.00 94.04           H
ATOM   3387 2HD  PRO A 226     -10.560  -2.895  -2.160  1.00 94.04           H
ATOM   3388  N   PHE A 227      -9.329  -6.766  -4.435  1.00 92.49           N
ATOM   3389  CA  PHE A 227      -9.088  -8.161  -4.761  1.00 92.49           C
ATOM   3390  C   PHE A 227     -10.240  -8.739  -5.585  1.00 92.49           C
ATOM   3391  O   PHE A 227     -10.014  -9.392  -6.602  1.00 92.49           O
ATOM   3392  HA  PHE A 227      -8.169  -8.203  -5.345  1.00 92.49           H
ATOM   3393  CB  PHE A 227      -8.995  -8.920  -3.435  1.00 92.49           C
ATOM   3394 1HB  PHE A 227      -8.144  -8.539  -2.870  1.00 92.49           H
ATOM   3395 2HB  PHE A 227      -9.888  -8.712  -2.846  1.00 92.49           H
ATOM   3396  CG  PHE A 227      -8.847 -10.434  -3.594  1.00 92.49           C
ATOM   3397  CD1 PHE A 227      -9.884 -11.256  -3.277  1.00 92.49           C
ATOM   3398  HD1 PHE A 227     -10.820 -10.835  -2.909  1.00 92.49           H
ATOM   3399  CD2 PHE A 227      -7.679 -10.959  -4.052  1.00 92.49           C
ATOM   3400  HD2 PHE A 227      -6.848 -10.301  -4.307  1.00 92.49           H
ATOM   3401  CE1 PHE A 227      -9.746 -12.661  -3.424  1.00 92.49           C
ATOM   3402  HE1 PHE A 227     -10.577 -13.319  -3.170  1.00 92.49           H
ATOM   3403  CE2 PHE A 227      -7.542 -12.365  -4.200  1.00 92.49           C
ATOM   3404  HE2 PHE A 227      -6.606 -12.786  -4.567  1.00 92.49           H
ATOM   3405  CZ  PHE A 227      -8.579 -13.186  -3.882  1.00 92.49           C
ATOM   3406  HZ  PHE A 227      -8.473 -14.265  -3.996  1.00 92.49           H
ATOM   3407  HN  PHE A 227      -9.413  -6.568  -3.459  1.00 92.49           H
ATOM   3408  N   VAL A 228     -11.451  -8.476  -5.116  1.00 94.88           N
ATOM   3409  CA  VAL A 228     -12.638  -9.000  -5.771  1.00 94.88           C
ATOM   3410  C   VAL A 228     -12.677  -8.505  -7.218  1.00 94.88           C
ATOM   3411  O   VAL A 228     -12.938  -9.281  -8.136  1.00 94.88           O
ATOM   3412  HA  VAL A 228     -12.558 -10.088  -5.774  1.00 94.88           H
ATOM   3413  CB  VAL A 228     -13.887  -8.619  -4.974  1.00 94.88           C
ATOM   3414  HB  VAL A 228     -13.855  -7.544  -4.794  1.00 94.88           H
ATOM   3415  CG1 VAL A 228     -15.158  -8.925  -5.769  1.00 94.88           C
ATOM   3416 1HG1 VAL A 228     -15.150  -8.357  -6.699  1.00 94.88           H
ATOM   3417 2HG1 VAL A 228     -15.199  -9.990  -5.993  1.00 94.88           H
ATOM   3418 3HG1 VAL A 228     -16.031  -8.644  -5.179  1.00 94.88           H
ATOM   3419  CG2 VAL A 228     -13.907  -9.322  -3.615  1.00 94.88           C
ATOM   3420 1HG2 VAL A 228     -13.904 -10.402  -3.765  1.00 94.88           H
ATOM   3421 2HG2 VAL A 228     -13.026  -9.033  -3.043  1.00 94.88           H
ATOM   3422 3HG2 VAL A 228     -14.805  -9.034  -3.070  1.00 94.88           H
ATOM   3423  HN  VAL A 228     -11.628  -7.918  -4.305  1.00 94.88           H
ATOM   3424  N   VAL A 229     -12.414  -7.216  -7.376  1.00 94.92           N
ATOM   3425  CA  VAL A 229     -12.484  -6.593  -8.687  1.00 94.92           C
ATOM   3426  C   VAL A 229     -11.409  -7.198  -9.592  1.00 94.92           C
ATOM   3427  O   VAL A 229     -11.682  -7.543 -10.740  1.00 94.92           O
ATOM   3428  HA  VAL A 229     -13.464  -6.820  -9.107  1.00 94.92           H
ATOM   3429  CB  VAL A 229     -12.366  -5.074  -8.551  1.00 94.92           C
ATOM   3430  HB  VAL A 229     -11.455  -4.857  -7.993  1.00 94.92           H
ATOM   3431  CG1 VAL A 229     -12.246  -4.409  -9.924  1.00 94.92           C
ATOM   3432 1HG1 VAL A 229     -11.358  -4.784 -10.433  1.00 94.92           H
ATOM   3433 2HG1 VAL A 229     -13.130  -4.639 -10.518  1.00 94.92           H
ATOM   3434 3HG1 VAL A 229     -12.163  -3.329  -9.798  1.00 94.92           H
ATOM   3435  CG2 VAL A 229     -13.547  -4.500  -7.765  1.00 94.92           C
ATOM   3436 1HG2 VAL A 229     -14.476  -4.733  -8.284  1.00 94.92           H
ATOM   3437 2HG2 VAL A 229     -13.567  -4.939  -6.768  1.00 94.92           H
ATOM   3438 3HG2 VAL A 229     -13.437  -3.419  -7.684  1.00 94.92           H
ATOM   3439  HN  VAL A 229     -12.158  -6.602  -6.629  1.00 94.92           H
ATOM   3440  N   MET A 230     -10.209  -7.308  -9.040  1.00 89.68           N
ATOM   3441  CA  MET A 230      -9.084  -7.832  -9.795  1.00 89.68           C
ATOM   3442  C   MET A 230      -9.344  -9.273 -10.238  1.00 89.68           C
ATOM   3443  O   MET A 230      -9.123  -9.619 -11.398  1.00 89.68           O
ATOM   3444  HA  MET A 230      -8.991  -7.187 -10.669  1.00 89.68           H
ATOM   3445  CB  MET A 230      -7.822  -7.784  -8.930  1.00 89.68           C
ATOM   3446 1HB  MET A 230      -8.048  -8.154  -7.930  1.00 89.68           H
ATOM   3447 2HB  MET A 230      -7.064  -8.444  -9.351  1.00 89.68           H
ATOM   3448  CG  MET A 230      -7.274  -6.358  -8.841  1.00 89.68           C
ATOM   3449 1HG  MET A 230      -7.026  -5.992  -9.837  1.00 89.68           H
ATOM   3450 2HG  MET A 230      -8.035  -5.692  -8.436  1.00 89.68           H
ATOM   3451  SD  MET A 230      -5.822  -6.327  -7.802  1.00 89.68           S
ATOM   3452  CE  MET A 230      -4.686  -7.244  -8.830  1.00 89.68           C
ATOM   3453 1HE  MET A 230      -5.083  -8.244  -9.007  1.00 89.68           H
ATOM   3454 2HE  MET A 230      -4.561  -6.729  -9.782  1.00 89.68           H
ATOM   3455 3HE  MET A 230      -3.722  -7.319  -8.327  1.00 89.68           H
ATOM   3456  HN  MET A 230     -10.001  -7.047  -8.098  1.00 89.68           H
ATOM   3457  N   ALA A 231      -9.810 -10.075  -9.292  1.00 94.28           N
ATOM   3458  CA  ALA A 231     -10.026 -11.489  -9.548  1.00 94.28           C
ATOM   3459  C   ALA A 231     -11.030 -11.648 -10.692  1.00 94.28           C
ATOM   3460  O   ALA A 231     -10.818 -12.449 -11.601  1.00 94.28           O
ATOM   3461  HA  ALA A 231      -9.072 -11.921  -9.850  1.00 94.28           H
ATOM   3462  CB  ALA A 231     -10.492 -12.175  -8.263  1.00 94.28           C
ATOM   3463 1HB  ALA A 231      -9.731 -12.058  -7.491  1.00 94.28           H
ATOM   3464 2HB  ALA A 231     -11.424 -11.721  -7.926  1.00 94.28           H
ATOM   3465 3HB  ALA A 231     -10.654 -13.236  -8.455  1.00 94.28           H
ATOM   3466  HN  ALA A 231     -10.038  -9.773  -8.366  1.00 94.28           H
ATOM   3467  N   CYS A 232     -12.101 -10.872 -10.609  1.00 92.68           N
ATOM   3468  CA  CYS A 232     -13.149 -10.934 -11.613  1.00 92.68           C
ATOM   3469  C   CYS A 232     -12.551 -10.512 -12.957  1.00 92.68           C
ATOM   3470  O   CYS A 232     -12.722 -11.202 -13.960  1.00 92.68           O
ATOM   3471  HA  CYS A 232     -13.488 -11.969 -11.648  1.00 92.68           H
ATOM   3472  CB  CYS A 232     -14.353 -10.072 -11.228  1.00 92.68           C
ATOM   3473 1HB  CYS A 232     -14.023  -9.064 -10.975  1.00 92.68           H
ATOM   3474 2HB  CYS A 232     -15.032  -9.982 -12.076  1.00 92.68           H
ATOM   3475  SG  CYS A 232     -15.227 -10.819  -9.804  1.00 92.68           S
ATOM   3476  HG  CYS A 232     -14.416 -10.330  -8.871  1.00 92.68           H
ATOM   3477  HN  CYS A 232     -12.258 -10.213  -9.874  1.00 92.68           H
ATOM   3478  N   CYS A 233     -11.863  -9.380 -12.933  1.00 92.23           N
ATOM   3479  CA  CYS A 233     -11.364  -8.781 -14.159  1.00 92.23           C
ATOM   3480  C   CYS A 233     -10.440  -9.790 -14.845  1.00 92.23           C
ATOM   3481  O   CYS A 233     -10.613 -10.094 -16.024  1.00 92.23           O
ATOM   3482  HA  CYS A 233     -12.234  -8.569 -14.781  1.00 92.23           H
ATOM   3483  CB  CYS A 233     -10.658  -7.450 -13.893  1.00 92.23           C
ATOM   3484 1HB  CYS A 233      -9.949  -7.563 -13.073  1.00 92.23           H
ATOM   3485 2HB  CYS A 233     -10.085  -7.151 -14.770  1.00 92.23           H
ATOM   3486  SG  CYS A 233     -11.889  -6.160 -13.481  1.00 92.23           S
ATOM   3487  HG  CYS A 233     -12.078  -6.545 -12.222  1.00 92.23           H
ATOM   3488  HN  CYS A 233     -11.646  -8.875 -12.098  1.00 92.23           H
ATOM   3489  N   TYR A 234      -9.479 -10.281 -14.076  1.00 86.73           N
ATOM   3490  CA  TYR A 234      -8.431 -11.121 -14.633  1.00 86.73           C
ATOM   3491  C   TYR A 234      -8.971 -12.508 -14.987  1.00 86.73           C
ATOM   3492  O   TYR A 234      -8.451 -13.169 -15.885  1.00 86.73           O
ATOM   3493  HA  TYR A 234      -8.061 -10.640 -15.538  1.00 86.73           H
ATOM   3494  CB  TYR A 234      -7.376 -11.262 -13.534  1.00 86.73           C
ATOM   3495 1HB  TYR A 234      -7.876 -11.483 -12.591  1.00 86.73           H
ATOM   3496 2HB  TYR A 234      -6.739 -12.116 -13.764  1.00 86.73           H
ATOM   3497  CG  TYR A 234      -6.498 -10.023 -13.351  1.00 86.73           C
ATOM   3498  CD1 TYR A 234      -5.993  -9.367 -14.455  1.00 86.73           C
ATOM   3499  HD1 TYR A 234      -6.220  -9.731 -15.457  1.00 86.73           H
ATOM   3500  CD2 TYR A 234      -6.210  -9.562 -12.082  1.00 86.73           C
ATOM   3501  HD2 TYR A 234      -6.608 -10.081 -11.211  1.00 86.73           H
ATOM   3502  CE1 TYR A 234      -5.166  -8.200 -14.283  1.00 86.73           C
ATOM   3503  HE1 TYR A 234      -4.761  -7.672 -15.146  1.00 86.73           H
ATOM   3504  CE2 TYR A 234      -5.383  -8.396 -11.911  1.00 86.73           C
ATOM   3505  HE2 TYR A 234      -5.148  -8.022 -10.914  1.00 86.73           H
ATOM   3506  CZ  TYR A 234      -4.902  -7.773 -13.019  1.00 86.73           C
ATOM   3507  OH  TYR A 234      -4.121  -6.671 -12.857  1.00 86.73           O
ATOM   3508  HH  TYR A 234      -4.078  -6.422 -11.889  1.00 86.73           H
ATOM   3509  HN  TYR A 234      -9.409 -10.114 -13.093  1.00 86.73           H
ATOM   3510  N   THR A 235     -10.007 -12.907 -14.264  1.00 89.51           N
ATOM   3511  CA  THR A 235     -10.696 -14.150 -14.566  1.00 89.51           C
ATOM   3512  C   THR A 235     -11.245 -14.122 -15.994  1.00 89.51           C
ATOM   3513  O   THR A 235     -11.064 -15.073 -16.752  1.00 89.51           O
ATOM   3514  HA  THR A 235      -9.973 -14.965 -14.518  1.00 89.51           H
ATOM   3515  CB  THR A 235     -11.776 -14.363 -13.504  1.00 89.51           C
ATOM   3516  HB  THR A 235     -12.514 -13.561 -13.534  1.00 89.51           H
ATOM   3517  OG1 THR A 235     -11.046 -14.482 -12.286  1.00 89.51           O
ATOM   3518  HG1 THR A 235     -11.248 -13.705 -11.689  1.00 89.51           H
ATOM   3519  CG2 THR A 235     -12.482 -15.712 -13.648  1.00 89.51           C
ATOM   3520 1HG2 THR A 235     -11.753 -16.516 -13.551  1.00 89.51           H
ATOM   3521 2HG2 THR A 235     -12.958 -15.770 -14.627  1.00 89.51           H
ATOM   3522 3HG2 THR A 235     -13.239 -15.812 -12.870  1.00 89.51           H
ATOM   3523  HN  THR A 235     -10.374 -12.399 -13.485  1.00 89.51           H
ATOM   3524  N   ILE A 236     -11.905 -13.019 -16.318  1.00 88.12           N
ATOM   3525  CA  ILE A 236     -12.499 -12.862 -17.635  1.00 88.12           C
ATOM   3526  C   ILE A 236     -11.388 -12.702 -18.675  1.00 88.12           C
ATOM   3527  O   ILE A 236     -11.479 -13.247 -19.774  1.00 88.12           O
ATOM   3528  HA  ILE A 236     -13.049 -13.777 -17.856  1.00 88.12           H
ATOM   3529  CB  ILE A 236     -13.510 -11.714 -17.633  1.00 88.12           C
ATOM   3530  HB  ILE A 236     -12.995 -10.807 -17.318  1.00 88.12           H
ATOM   3531  CG1 ILE A 236     -14.631 -11.972 -16.625  1.00 88.12           C
ATOM   3532 1HG1 ILE A 236     -15.294 -12.750 -17.003  1.00 88.12           H
ATOM   3533 2HG1 ILE A 236     -14.207 -12.341 -15.691  1.00 88.12           H
ATOM   3534  CG2 ILE A 236     -14.053 -11.460 -19.041  1.00 88.12           C
ATOM   3535 1HG2 ILE A 236     -13.229 -11.199 -19.706  1.00 88.12           H
ATOM   3536 2HG2 ILE A 236     -14.546 -12.359 -19.408  1.00 88.12           H
ATOM   3537 3HG2 ILE A 236     -14.769 -10.639 -19.011  1.00 88.12           H
ATOM   3538  CD1 ILE A 236     -15.433 -10.697 -16.358  1.00 88.12           C
ATOM   3539 1HD1 ILE A 236     -14.771  -9.929 -15.956  1.00 88.12           H
ATOM   3540 2HD1 ILE A 236     -15.875 -10.344 -17.290  1.00 88.12           H
ATOM   3541 3HD1 ILE A 236     -16.223 -10.908 -15.638  1.00 88.12           H
ATOM   3542  HN  ILE A 236     -12.036 -12.244 -15.700  1.00 88.12           H
ATOM   3543  N   ILE A 237     -10.365 -11.953 -18.291  1.00 87.03           N
ATOM   3544  CA  ILE A 237      -9.235 -11.719 -19.174  1.00 87.03           C
ATOM   3545  C   ILE A 237      -8.629 -13.062 -19.586  1.00 87.03           C
ATOM   3546  O   ILE A 237      -8.418 -13.314 -20.771  1.00 87.03           O
ATOM   3547  HA  ILE A 237      -9.616 -11.223 -20.067  1.00 87.03           H
ATOM   3548  CB  ILE A 237      -8.232 -10.766 -18.520  1.00 87.03           C
ATOM   3549  HB  ILE A 237      -8.102 -11.068 -17.481  1.00 87.03           H
ATOM   3550  CG1 ILE A 237      -8.765  -9.332 -18.511  1.00 87.03           C
ATOM   3551 1HG1 ILE A 237      -8.732  -8.921 -19.520  1.00 87.03           H
ATOM   3552 2HG1 ILE A 237      -9.810  -9.330 -18.200  1.00 87.03           H
ATOM   3553  CG2 ILE A 237      -6.863 -10.865 -19.195  1.00 87.03           C
ATOM   3554 1HG2 ILE A 237      -6.486 -11.884 -19.106  1.00 87.03           H
ATOM   3555 2HG2 ILE A 237      -6.957 -10.603 -20.249  1.00 87.03           H
ATOM   3556 3HG2 ILE A 237      -6.169 -10.177 -18.711  1.00 87.03           H
ATOM   3557  CD1 ILE A 237      -7.945  -8.449 -17.567  1.00 87.03           C
ATOM   3558 1HD1 ILE A 237      -8.001  -8.849 -16.555  1.00 87.03           H
ATOM   3559 2HD1 ILE A 237      -6.906  -8.434 -17.896  1.00 87.03           H
ATOM   3560 3HD1 ILE A 237      -8.345  -7.435 -17.580  1.00 87.03           H
ATOM   3561  HN  ILE A 237     -10.301 -11.511 -17.396  1.00 87.03           H
ATOM   3562  N   ILE A 238      -8.366 -13.889 -18.585  1.00 87.07           N
ATOM   3563  CA  ILE A 238      -7.736 -15.176 -18.823  1.00 87.07           C
ATOM   3564  C   ILE A 238      -8.592 -15.985 -19.799  1.00 87.07           C
ATOM   3565  O   ILE A 238      -8.071 -16.578 -20.742  1.00 87.07           O
ATOM   3566  HA  ILE A 238      -6.769 -14.986 -19.288  1.00 87.07           H
ATOM   3567  CB  ILE A 238      -7.468 -15.894 -17.499  1.00 87.07           C
ATOM   3568  HB  ILE A 238      -8.355 -15.799 -16.873  1.00 87.07           H
ATOM   3569  CG1 ILE A 238      -6.310 -15.239 -16.744  1.00 87.07           C
ATOM   3570 1HG1 ILE A 238      -5.364 -15.516 -17.210  1.00 87.07           H
ATOM   3571 2HG1 ILE A 238      -6.393 -14.155 -16.813  1.00 87.07           H
ATOM   3572  CG2 ILE A 238      -7.233 -17.389 -17.724  1.00 87.07           C
ATOM   3573 1HG2 ILE A 238      -8.115 -17.830 -18.188  1.00 87.07           H
ATOM   3574 2HG2 ILE A 238      -6.371 -17.527 -18.377  1.00 87.07           H
ATOM   3575 3HG2 ILE A 238      -7.045 -17.876 -16.766  1.00 87.07           H
ATOM   3576  CD1 ILE A 238      -6.303 -15.663 -15.274  1.00 87.07           C
ATOM   3577 1HD1 ILE A 238      -7.240 -15.363 -14.805  1.00 87.07           H
ATOM   3578 2HD1 ILE A 238      -6.195 -16.746 -15.209  1.00 87.07           H
ATOM   3579 3HD1 ILE A 238      -5.470 -15.183 -14.761  1.00 87.07           H
ATOM   3580  HN  ILE A 238      -8.575 -13.691 -17.627  1.00 87.07           H
ATOM   3581  N   HIS A 239      -9.891 -15.983 -19.539  1.00 81.71           N
ATOM   3582  CA  HIS A 239     -10.819 -16.748 -20.355  1.00 81.71           C
ATOM   3583  C   HIS A 239     -10.726 -16.284 -21.810  1.00 81.71           C
ATOM   3584  O   HIS A 239     -10.670 -17.104 -22.725  1.00 81.71           O
ATOM   3585  HA  HIS A 239     -10.504 -17.790 -20.294  1.00 81.71           H
ATOM   3586  CB  HIS A 239     -12.239 -16.657 -19.793  1.00 81.71           C
ATOM   3587 1HB  HIS A 239     -12.214 -16.889 -18.729  1.00 81.71           H
ATOM   3588 2HB  HIS A 239     -12.591 -15.629 -19.887  1.00 81.71           H
ATOM   3589  CG  HIS A 239     -13.228 -17.575 -20.471  1.00 81.71           C
ATOM   3590  ND1 HIS A 239     -13.231 -18.946 -20.279  1.00 81.71           N
ATOM   3591  HD1 HIS A 239     -12.602 -19.456 -19.692  1.00 81.71           H
ATOM   3592  CD2 HIS A 239     -14.245 -17.306 -21.339  1.00 81.71           C
ATOM   3593  HD2 HIS A 239     -14.524 -16.319 -21.707  1.00 81.71           H
ATOM   3594  CE1 HIS A 239     -14.209 -19.468 -21.004  1.00 81.71           C
ATOM   3595  HE1 HIS A 239     -14.468 -20.525 -21.065  1.00 81.71           H
ATOM   3596  NE2 HIS A 239     -14.836 -18.450 -21.661  1.00 81.71           N
ATOM   3597  HN  HIS A 239     -10.311 -15.473 -18.788  1.00 81.71           H
ATOM   3598  N   THR A 240     -10.712 -14.970 -21.978  1.00 83.66           N
ATOM   3599  CA  THR A 240     -10.675 -14.386 -23.309  1.00 83.66           C
ATOM   3600  C   THR A 240      -9.364 -14.744 -24.012  1.00 83.66           C
ATOM   3601  O   THR A 240      -9.357 -15.042 -25.205  1.00 83.66           O
ATOM   3602  HA  THR A 240     -11.483 -14.822 -23.897  1.00 83.66           H
ATOM   3603  CB  THR A 240     -10.899 -12.879 -23.170  1.00 83.66           C
ATOM   3604  HB  THR A 240     -10.031 -12.396 -22.722  1.00 83.66           H
ATOM   3605  OG1 THR A 240     -12.112 -12.775 -22.430  1.00 83.66           O
ATOM   3606  HG1 THR A 240     -11.911 -12.651 -21.458  1.00 83.66           H
ATOM   3607  CG2 THR A 240     -11.221 -12.210 -24.508  1.00 83.66           C
ATOM   3608 1HG2 THR A 240     -12.128 -12.647 -24.925  1.00 83.66           H
ATOM   3609 2HG2 THR A 240     -10.392 -12.364 -25.200  1.00 83.66           H
ATOM   3610 3HG2 THR A 240     -11.370 -11.141 -24.353  1.00 83.66           H
ATOM   3611  HN  THR A 240     -10.725 -14.309 -21.228  1.00 83.66           H
ATOM   3612  N   LEU A 241      -8.287 -14.702 -23.242  1.00 83.29           N
ATOM   3613  CA  LEU A 241      -6.963 -14.932 -23.796  1.00 83.29           C
ATOM   3614  C   LEU A 241      -6.855 -16.385 -24.262  1.00 83.29           C
ATOM   3615  O   LEU A 241      -6.240 -16.667 -25.289  1.00 83.29           O
ATOM   3616  HA  LEU A 241      -6.854 -14.282 -24.664  1.00 83.29           H
ATOM   3617  CB  LEU A 241      -5.884 -14.527 -22.789  1.00 83.29           C
ATOM   3618 1HB  LEU A 241      -6.145 -14.947 -21.818  1.00 83.29           H
ATOM   3619 2HB  LEU A 241      -4.942 -14.986 -23.092  1.00 83.29           H
ATOM   3620  CG  LEU A 241      -5.655 -13.024 -22.619  1.00 83.29           C
ATOM   3621  HG  LEU A 241      -6.606 -12.562 -22.353  1.00 83.29           H
ATOM   3622  CD1 LEU A 241      -4.680 -12.744 -21.474  1.00 83.29           C
ATOM   3623 1HD1 LEU A 241      -5.087 -13.143 -20.545  1.00 83.29           H
ATOM   3624 2HD1 LEU A 241      -3.724 -13.221 -21.686  1.00 83.29           H
ATOM   3625 3HD1 LEU A 241      -4.536 -11.668 -21.375  1.00 83.29           H
ATOM   3626  CD2 LEU A 241      -5.195 -12.387 -23.932  1.00 83.29           C
ATOM   3627 1HD2 LEU A 241      -4.261 -12.849 -24.252  1.00 83.29           H
ATOM   3628 2HD2 LEU A 241      -5.957 -12.541 -24.697  1.00 83.29           H
ATOM   3629 3HD2 LEU A 241      -5.040 -11.319 -23.783  1.00 83.29           H
ATOM   3630  HN  LEU A 241      -8.308 -14.516 -22.260  1.00 83.29           H
ATOM   3631  N   ILE A 242      -7.462 -17.269 -23.484  1.00 81.93           N
ATOM   3632  CA  ILE A 242      -7.430 -18.688 -23.796  1.00 81.93           C
ATOM   3633  C   ILE A 242      -8.117 -18.925 -25.143  1.00 81.93           C
ATOM   3634  O   ILE A 242      -7.642 -19.717 -25.955  1.00 81.93           O
ATOM   3635  HA  ILE A 242      -6.383 -18.979 -23.887  1.00 81.93           H
ATOM   3636  CB  ILE A 242      -8.028 -19.503 -22.648  1.00 81.93           C
ATOM   3637  HB  ILE A 242      -8.953 -19.021 -22.333  1.00 81.93           H
ATOM   3638  CG1 ILE A 242      -7.091 -19.518 -21.439  1.00 81.93           C
ATOM   3639 1HG1 ILE A 242      -6.216 -20.130 -21.660  1.00 81.93           H
ATOM   3640 2HG1 ILE A 242      -6.731 -18.508 -21.241  1.00 81.93           H
ATOM   3641  CG2 ILE A 242      -8.390 -20.916 -23.110  1.00 81.93           C
ATOM   3642 1HG2 ILE A 242      -9.122 -20.859 -23.916  1.00 81.93           H
ATOM   3643 2HG2 ILE A 242      -7.494 -21.423 -23.468  1.00 81.93           H
ATOM   3644 3HG2 ILE A 242      -8.813 -21.474 -22.274  1.00 81.93           H
ATOM   3645  CD1 ILE A 242      -7.803 -20.064 -20.200  1.00 81.93           C
ATOM   3646 1HD1 ILE A 242      -8.662 -19.435 -19.968  1.00 81.93           H
ATOM   3647 2HD1 ILE A 242      -8.139 -21.082 -20.393  1.00 81.93           H
ATOM   3648 3HD1 ILE A 242      -7.114 -20.063 -19.355  1.00 81.93           H
ATOM   3649  HN  ILE A 242      -7.969 -17.031 -22.655  1.00 81.93           H
ATOM   3650  N   GLN A 243      -9.225 -18.224 -25.337  1.00 76.65           N
ATOM   3651  CA  GLN A 243     -10.015 -18.393 -26.545  1.00 76.65           C
ATOM   3652  C   GLN A 243      -9.311 -17.739 -27.735  1.00 76.65           C
ATOM   3653  O   GLN A 243      -9.584 -18.079 -28.886  1.00 76.65           O
ATOM   3654  HA  GLN A 243     -10.081 -19.470 -26.700  1.00 76.65           H
ATOM   3655  CB  GLN A 243     -11.424 -17.826 -26.362  1.00 76.65           C
ATOM   3656 1HB  GLN A 243     -11.362 -16.796 -26.010  1.00 76.65           H
ATOM   3657 2HB  GLN A 243     -11.939 -17.805 -27.322  1.00 76.65           H
ATOM   3658  CG  GLN A 243     -12.227 -18.664 -25.365  1.00 76.65           C
ATOM   3659 1HG  GLN A 243     -12.264 -19.700 -25.702  1.00 76.65           H
ATOM   3660 2HG  GLN A 243     -11.727 -18.661 -24.396  1.00 76.65           H
ATOM   3661  CD  GLN A 243     -13.649 -18.120 -25.212  1.00 76.65           C
ATOM   3662  OE1 GLN A 243     -14.002 -17.076 -25.736  1.00 76.65           O
ATOM   3663  NE2 GLN A 243     -14.443 -18.884 -24.467  1.00 76.65           N
ATOM   3664 1HE2 GLN A 243     -14.091 -19.729 -24.066  1.00 76.65           H
ATOM   3665 2HE2 GLN A 243     -15.392 -18.612 -24.309  1.00 76.65           H
ATOM   3666  HN  GLN A 243      -9.582 -17.553 -24.688  1.00 76.65           H
ATOM   3667  N   ALA A 244      -8.418 -16.813 -27.418  1.00 77.86           N
ATOM   3668  CA  ALA A 244      -7.719 -16.064 -28.449  1.00 77.86           C
ATOM   3669  C   ALA A 244      -6.830 -17.016 -29.251  1.00 77.86           C
ATOM   3670  O   ALA A 244      -6.163 -17.878 -28.681  1.00 77.86           O
ATOM   3671  HA  ALA A 244      -8.469 -15.634 -29.113  1.00 77.86           H
ATOM   3672  CB  ALA A 244      -6.923 -14.928 -27.803  1.00 77.86           C
ATOM   3673 1HB  ALA A 244      -7.604 -14.264 -27.270  1.00 77.86           H
ATOM   3674 2HB  ALA A 244      -6.199 -15.345 -27.102  1.00 77.86           H
ATOM   3675 3HB  ALA A 244      -6.398 -14.366 -28.576  1.00 77.86           H
ATOM   3676  HN  ALA A 244      -8.171 -16.572 -26.480  1.00 77.86           H
ATOM   3677  N   LYS A 245      -6.849 -16.828 -30.563  1.00 67.72           N
ATOM   3678  CA  LYS A 245      -6.053 -17.659 -31.449  1.00 67.72           C
ATOM   3679  C   LYS A 245      -4.631 -17.100 -31.525  1.00 67.72           C
ATOM   3680  O   LYS A 245      -3.713 -17.787 -31.970  1.00 67.72           O
ATOM   3681  HA  LYS A 245      -6.009 -18.656 -31.011  1.00 67.72           H
ATOM   3682  CB  LYS A 245      -6.734 -17.794 -32.813  1.00 67.72           C
ATOM   3683 1HB  LYS A 245      -6.984 -16.805 -33.198  1.00 67.72           H
ATOM   3684 2HB  LYS A 245      -6.044 -18.247 -33.525  1.00 67.72           H
ATOM   3685  CG  LYS A 245      -8.002 -18.644 -32.711  1.00 67.72           C
ATOM   3686 1HG  LYS A 245      -7.780 -19.573 -32.186  1.00 67.72           H
ATOM   3687 2HG  LYS A 245      -8.752 -18.116 -32.122  1.00 67.72           H
ATOM   3688  CD  LYS A 245      -8.564 -18.958 -34.099  1.00 67.72           C
ATOM   3689 1HD  LYS A 245      -8.840 -18.031 -34.602  1.00 67.72           H
ATOM   3690 2HD  LYS A 245      -7.796 -19.434 -34.708  1.00 67.72           H
ATOM   3691  CE  LYS A 245      -9.786 -19.874 -34.001  1.00 67.72           C
ATOM   3692 1HE  LYS A 245      -9.528 -20.775 -33.444  1.00 67.72           H
ATOM   3693 2HE  LYS A 245     -10.580 -19.374 -33.447  1.00 67.72           H
ATOM   3694  NZ  LYS A 245     -10.269 -20.240 -35.351  1.00 67.72           N
ATOM   3695 1HZ  LYS A 245     -11.075 -20.849 -35.268  1.00 67.72           H
ATOM   3696 2HZ  LYS A 245     -10.530 -19.400 -35.856  1.00 67.72           H
ATOM   3697 3HZ  LYS A 245      -9.532 -20.721 -35.855  1.00 67.72           H
ATOM   3698  HN  LYS A 245      -7.395 -16.126 -31.019  1.00 67.72           H
ATOM   3699  N   LYS A 246      -4.493 -15.859 -31.082  1.00 62.07           N
ATOM   3700  CA  LYS A 246      -3.253 -15.128 -31.278  1.00 62.07           C
ATOM   3701  C   LYS A 246      -2.145 -15.779 -30.447  1.00 62.07           C
ATOM   3702  O   LYS A 246      -2.369 -16.161 -29.300  1.00 62.07           O
ATOM   3703  HA  LYS A 246      -2.987 -15.211 -32.332  1.00 62.07           H
ATOM   3704  CB  LYS A 246      -3.454 -13.641 -30.978  1.00 62.07           C
ATOM   3705 1HB  LYS A 246      -3.947 -13.524 -30.013  1.00 62.07           H
ATOM   3706 2HB  LYS A 246      -2.485 -13.148 -30.901  1.00 62.07           H
ATOM   3707  CG  LYS A 246      -4.290 -12.969 -32.068  1.00 62.07           C
ATOM   3708 1HG  LYS A 246      -3.919 -13.264 -33.050  1.00 62.07           H
ATOM   3709 2HG  LYS A 246      -5.323 -13.312 -32.003  1.00 62.07           H
ATOM   3710  CD  LYS A 246      -4.243 -11.446 -31.936  1.00 62.07           C
ATOM   3711 1HD  LYS A 246      -4.716 -11.144 -31.001  1.00 62.07           H
ATOM   3712 2HD  LYS A 246      -3.206 -11.113 -31.890  1.00 62.07           H
ATOM   3713  CE  LYS A 246      -4.949 -10.771 -33.113  1.00 62.07           C
ATOM   3714 1HE  LYS A 246      -4.580 -11.184 -34.052  1.00 62.07           H
ATOM   3715 2HE  LYS A 246      -6.018 -10.978 -33.071  1.00 62.07           H
ATOM   3716  NZ  LYS A 246      -4.721  -9.309 -33.085  1.00 62.07           N
ATOM   3717 1HZ  LYS A 246      -5.221  -8.874 -33.852  1.00 62.07           H
ATOM   3718 2HZ  LYS A 246      -5.056  -8.931 -32.206  1.00 62.07           H
ATOM   3719 3HZ  LYS A 246      -3.729  -9.120 -33.178  1.00 62.07           H
ATOM   3720  HN  LYS A 246      -5.209 -15.355 -30.599  1.00 62.07           H
ATOM   3721  N   SER A 247      -0.975 -15.885 -31.059  1.00 68.57           N
ATOM   3722  CA  SER A 247       0.153 -16.532 -30.410  1.00 68.57           C
ATOM   3723  C   SER A 247       0.628 -15.689 -29.224  1.00 68.57           C
ATOM   3724  O   SER A 247       1.120 -16.227 -28.234  1.00 68.57           O
ATOM   3725  HA  SER A 247      -0.225 -17.495 -30.068  1.00 68.57           H
ATOM   3726  CB  SER A 247       1.301 -16.756 -31.396  1.00 68.57           C
ATOM   3727 1HB  SER A 247       2.143 -17.212 -30.874  1.00 68.57           H
ATOM   3728 2HB  SER A 247       0.986 -17.459 -32.166  1.00 68.57           H
ATOM   3729  OG  SER A 247       1.724 -15.541 -32.008  1.00 68.57           O
ATOM   3730  HG  SER A 247       2.466 -15.723 -32.654  1.00 68.57           H
ATOM   3731  HN  SER A 247      -0.792 -15.539 -31.979  1.00 68.57           H
ATOM   3732  N   SER A 248       0.463 -14.382 -29.365  1.00 70.62           N
ATOM   3733  CA  SER A 248       0.926 -13.456 -28.345  1.00 70.62           C
ATOM   3734  C   SER A 248       0.158 -13.686 -27.042  1.00 70.62           C
ATOM   3735  O   SER A 248       0.513 -13.131 -26.003  1.00 70.62           O
ATOM   3736  HA  SER A 248       1.984 -13.681 -28.210  1.00 70.62           H
ATOM   3737  CB  SER A 248       0.768 -12.006 -28.806  1.00 70.62           C
ATOM   3738 1HB  SER A 248       1.127 -11.336 -28.025  1.00 70.62           H
ATOM   3739 2HB  SER A 248       1.391 -11.834 -29.684  1.00 70.62           H
ATOM   3740  OG  SER A 248      -0.586 -11.689 -29.117  1.00 70.62           O
ATOM   3741  HG  SER A 248      -0.656 -10.734 -29.406  1.00 70.62           H
ATOM   3742  HN  SER A 248       0.024 -13.955 -30.155  1.00 70.62           H
ATOM   3743  N   LYS A 249      -0.879 -14.504 -27.140  1.00 67.70           N
ATOM   3744  CA  LYS A 249      -1.773 -14.717 -26.015  1.00 67.70           C
ATOM   3745  C   LYS A 249      -0.977 -15.283 -24.837  1.00 67.70           C
ATOM   3746  O   LYS A 249      -1.266 -14.973 -23.682  1.00 67.70           O
ATOM   3747  HA  LYS A 249      -2.172 -13.745 -25.726  1.00 67.70           H
ATOM   3748  CB  LYS A 249      -2.960 -15.589 -26.431  1.00 67.70           C
ATOM   3749 1HB  LYS A 249      -3.755 -15.505 -25.690  1.00 67.70           H
ATOM   3750 2HB  LYS A 249      -3.367 -15.228 -27.375  1.00 67.70           H
ATOM   3751  CG  LYS A 249      -2.541 -17.053 -26.574  1.00 67.70           C
ATOM   3752 1HG  LYS A 249      -1.681 -17.125 -27.241  1.00 67.70           H
ATOM   3753 2HG  LYS A 249      -2.227 -17.442 -25.606  1.00 67.70           H
ATOM   3754  CD  LYS A 249      -3.690 -17.901 -27.123  1.00 67.70           C
ATOM   3755 1HD  LYS A 249      -4.583 -17.745 -26.517  1.00 67.70           H
ATOM   3756 2HD  LYS A 249      -3.932 -17.580 -28.136  1.00 67.70           H
ATOM   3757  CE  LYS A 249      -3.322 -19.386 -27.127  1.00 67.70           C
ATOM   3758 1HE  LYS A 249      -2.528 -19.568 -27.850  1.00 67.70           H
ATOM   3759 2HE  LYS A 249      -2.936 -19.674 -26.149  1.00 67.70           H
ATOM   3760  NZ  LYS A 249      -4.504 -20.212 -27.462  1.00 67.70           N
ATOM   3761 1HZ  LYS A 249      -4.223 -21.181 -27.559  1.00 67.70           H
ATOM   3762 2HZ  LYS A 249      -5.193 -20.132 -26.721  1.00 67.70           H
ATOM   3763 3HZ  LYS A 249      -4.907 -19.887 -28.334  1.00 67.70           H
ATOM   3764  HN  LYS A 249      -1.112 -15.015 -27.967  1.00 67.70           H
ATOM   3765  N   HIS A 250       0.009 -16.103 -25.170  1.00 72.22           N
ATOM   3766  CA  HIS A 250       0.761 -16.820 -24.154  1.00 72.22           C
ATOM   3767  C   HIS A 250       1.530 -15.822 -23.286  1.00 72.22           C
ATOM   3768  O   HIS A 250       1.597 -15.977 -22.067  1.00 72.22           O
ATOM   3769  HA  HIS A 250       0.032 -17.341 -23.534  1.00 72.22           H
ATOM   3770  CB  HIS A 250       1.669 -17.873 -24.793  1.00 72.22           C
ATOM   3771 1HB  HIS A 250       2.271 -17.398 -25.567  1.00 72.22           H
ATOM   3772 2HB  HIS A 250       2.359 -18.249 -24.037  1.00 72.22           H
ATOM   3773  CG  HIS A 250       0.925 -19.039 -25.398  1.00 72.22           C
ATOM   3774  ND1 HIS A 250       0.295 -20.005 -24.634  1.00 72.22           N
ATOM   3775  HD1 HIS A 250       0.266 -20.033 -23.634  1.00 72.22           H
ATOM   3776  CD2 HIS A 250       0.716 -19.383 -26.702  1.00 72.22           C
ATOM   3777  HD2 HIS A 250       1.078 -18.835 -27.571  1.00 72.22           H
ATOM   3778  CE1 HIS A 250      -0.264 -20.887 -25.450  1.00 72.22           C
ATOM   3779  HE1 HIS A 250      -0.833 -21.766 -25.151  1.00 72.22           H
ATOM   3780  NE2 HIS A 250      -0.001 -20.500 -26.731  1.00 72.22           N
ATOM   3781  HN  HIS A 250       0.295 -16.280 -26.111  1.00 72.22           H
ATOM   3782  N   LYS A 251       2.092 -14.821 -23.947  1.00 71.23           N
ATOM   3783  CA  LYS A 251       2.866 -13.806 -23.252  1.00 71.23           C
ATOM   3784  C   LYS A 251       1.949 -13.033 -22.303  1.00 71.23           C
ATOM   3785  O   LYS A 251       2.291 -12.820 -21.140  1.00 71.23           O
ATOM   3786  HA  LYS A 251       3.622 -14.321 -22.659  1.00 71.23           H
ATOM   3787  CB  LYS A 251       3.605 -12.917 -24.254  1.00 71.23           C
ATOM   3788 1HB  LYS A 251       4.174 -13.537 -24.947  1.00 71.23           H
ATOM   3789 2HB  LYS A 251       2.884 -12.356 -24.849  1.00 71.23           H
ATOM   3790  CG  LYS A 251       4.547 -11.948 -23.537  1.00 71.23           C
ATOM   3791 1HG  LYS A 251       3.976 -11.318 -22.855  1.00 71.23           H
ATOM   3792 2HG  LYS A 251       5.259 -12.509 -22.932  1.00 71.23           H
ATOM   3793  CD  LYS A 251       5.300 -11.071 -24.539  1.00 71.23           C
ATOM   3794 1HD  LYS A 251       5.936 -11.695 -25.168  1.00 71.23           H
ATOM   3795 2HD  LYS A 251       4.589 -10.575 -25.200  1.00 71.23           H
ATOM   3796  CE  LYS A 251       6.153 -10.025 -23.820  1.00 71.23           C
ATOM   3797 1HE  LYS A 251       5.535  -9.460 -23.123  1.00 71.23           H
ATOM   3798 2HE  LYS A 251       6.927 -10.519 -23.233  1.00 71.23           H
ATOM   3799  NZ  LYS A 251       6.777  -9.104 -24.797  1.00 71.23           N
ATOM   3800 1HZ  LYS A 251       7.244  -8.353 -24.303  1.00 71.23           H
ATOM   3801 2HZ  LYS A 251       7.453  -9.613 -25.357  1.00 71.23           H
ATOM   3802 3HZ  LYS A 251       6.061  -8.717 -25.402  1.00 71.23           H
ATOM   3803  HN  LYS A 251       2.025 -14.697 -24.937  1.00 71.23           H
ATOM   3804  N   ALA A 252       0.803 -12.633 -22.833  1.00 81.88           N
ATOM   3805  CA  ALA A 252      -0.136 -11.830 -22.068  1.00 81.88           C
ATOM   3806  C   ALA A 252      -0.659 -12.650 -20.887  1.00 81.88           C
ATOM   3807  O   ALA A 252      -0.834 -12.123 -19.790  1.00 81.88           O
ATOM   3808  HA  ALA A 252       0.403 -10.963 -21.686  1.00 81.88           H
ATOM   3809  CB  ALA A 252      -1.261 -11.346 -22.986  1.00 81.88           C
ATOM   3810 1HB  ALA A 252      -0.839 -10.744 -23.791  1.00 81.88           H
ATOM   3811 2HB  ALA A 252      -1.779 -12.207 -23.409  1.00 81.88           H
ATOM   3812 3HB  ALA A 252      -1.964 -10.744 -22.411  1.00 81.88           H
ATOM   3813  HN  ALA A 252       0.512 -12.850 -23.765  1.00 81.88           H
ATOM   3814  N   LEU A 253      -0.894 -13.927 -21.153  1.00 79.62           N
ATOM   3815  CA  LEU A 253      -1.418 -14.819 -20.133  1.00 79.62           C
ATOM   3816  C   LEU A 253      -0.438 -14.878 -18.959  1.00 79.62           C
ATOM   3817  O   LEU A 253      -0.835 -14.722 -17.806  1.00 79.62           O
ATOM   3818  HA  LEU A 253      -2.357 -14.394 -19.778  1.00 79.62           H
ATOM   3819  CB  LEU A 253      -1.740 -16.189 -20.734  1.00 79.62           C
ATOM   3820 1HB  LEU A 253      -2.292 -16.036 -21.661  1.00 79.62           H
ATOM   3821 2HB  LEU A 253      -0.802 -16.678 -20.997  1.00 79.62           H
ATOM   3822  CG  LEU A 253      -2.546 -17.139 -19.844  1.00 79.62           C
ATOM   3823  HG  LEU A 253      -2.111 -17.122 -18.845  1.00 79.62           H
ATOM   3824  CD1 LEU A 253      -3.996 -16.670 -19.714  1.00 79.62           C
ATOM   3825 1HD1 LEU A 253      -4.018 -15.674 -19.272  1.00 79.62           H
ATOM   3826 2HD1 LEU A 253      -4.458 -16.639 -20.701  1.00 79.62           H
ATOM   3827 3HD1 LEU A 253      -4.546 -17.363 -19.077  1.00 79.62           H
ATOM   3828  CD2 LEU A 253      -2.452 -18.578 -20.354  1.00 79.62           C
ATOM   3829 1HD2 LEU A 253      -2.846 -18.631 -21.369  1.00 79.62           H
ATOM   3830 2HD2 LEU A 253      -1.410 -18.897 -20.352  1.00 79.62           H
ATOM   3831 3HD2 LEU A 253      -3.033 -19.232 -19.704  1.00 79.62           H
ATOM   3832  HN  LEU A 253      -0.732 -14.352 -22.043  1.00 79.62           H
ATOM   3833  N   LYS A 254       0.824 -15.102 -19.295  1.00 76.96           N
ATOM   3834  CA  LYS A 254       1.855 -15.240 -18.280  1.00 76.96           C
ATOM   3835  C   LYS A 254       1.869 -13.989 -17.400  1.00 76.96           C
ATOM   3836  O   LYS A 254       1.883 -14.088 -16.174  1.00 76.96           O
ATOM   3837  HA  LYS A 254       1.590 -16.096 -17.659  1.00 76.96           H
ATOM   3838  CB  LYS A 254       3.206 -15.552 -18.927  1.00 76.96           C
ATOM   3839 1HB  LYS A 254       3.103 -16.403 -19.601  1.00 76.96           H
ATOM   3840 2HB  LYS A 254       3.528 -14.704 -19.532  1.00 76.96           H
ATOM   3841  CG  LYS A 254       4.264 -15.861 -17.866  1.00 76.96           C
ATOM   3842 1HG  LYS A 254       4.445 -14.974 -17.259  1.00 76.96           H
ATOM   3843 2HG  LYS A 254       3.896 -16.637 -17.195  1.00 76.96           H
ATOM   3844  CD  LYS A 254       5.573 -16.317 -18.514  1.00 76.96           C
ATOM   3845 1HD  LYS A 254       5.389 -17.192 -19.137  1.00 76.96           H
ATOM   3846 2HD  LYS A 254       5.952 -15.533 -19.169  1.00 76.96           H
ATOM   3847  CE  LYS A 254       6.622 -16.653 -17.452  1.00 76.96           C
ATOM   3848 1HE  LYS A 254       6.873 -15.757 -16.884  1.00 76.96           H
ATOM   3849 2HE  LYS A 254       6.214 -17.375 -16.745  1.00 76.96           H
ATOM   3850  NZ  LYS A 254       7.842 -17.203 -18.084  1.00 76.96           N
ATOM   3851 1HZ  LYS A 254       8.533 -17.402 -17.369  1.00 76.96           H
ATOM   3852 2HZ  LYS A 254       7.610 -18.059 -18.578  1.00 76.96           H
ATOM   3853 3HZ  LYS A 254       8.218 -16.527 -18.739  1.00 76.96           H
ATOM   3854  HN  LYS A 254       1.145 -15.189 -20.238  1.00 76.96           H
ATOM   3855  N   VAL A 255       1.865 -12.840 -18.060  1.00 83.94           N
ATOM   3856  CA  VAL A 255       1.943 -11.572 -17.355  1.00 83.94           C
ATOM   3857  C   VAL A 255       0.756 -11.452 -16.397  1.00 83.94           C
ATOM   3858  O   VAL A 255       0.923 -11.066 -15.241  1.00 83.94           O
ATOM   3859  HA  VAL A 255       2.864 -11.574 -16.774  1.00 83.94           H
ATOM   3860  CB  VAL A 255       2.019 -10.419 -18.359  1.00 83.94           C
ATOM   3861  HB  VAL A 255       1.199 -10.537 -19.067  1.00 83.94           H
ATOM   3862  CG1 VAL A 255       1.845  -9.070 -17.658  1.00 83.94           C
ATOM   3863 1HG1 VAL A 255       0.874  -9.040 -17.164  1.00 83.94           H
ATOM   3864 2HG1 VAL A 255       2.634  -8.941 -16.918  1.00 83.94           H
ATOM   3865 3HG1 VAL A 255       1.904  -8.269 -18.395  1.00 83.94           H
ATOM   3866  CG2 VAL A 255       3.330 -10.464 -19.146  1.00 83.94           C
ATOM   3867 1HG2 VAL A 255       4.171 -10.383 -18.457  1.00 83.94           H
ATOM   3868 2HG2 VAL A 255       3.396 -11.406 -19.690  1.00 83.94           H
ATOM   3869 3HG2 VAL A 255       3.358  -9.634 -19.852  1.00 83.94           H
ATOM   3870  HN  VAL A 255       1.810 -12.767 -19.056  1.00 83.94           H
ATOM   3871  N   THR A 256      -0.416 -11.791 -16.913  1.00 82.66           N
ATOM   3872  CA  THR A 256      -1.645 -11.618 -16.156  1.00 82.66           C
ATOM   3873  C   THR A 256      -1.604 -12.452 -14.874  1.00 82.66           C
ATOM   3874  O   THR A 256      -1.934 -11.958 -13.797  1.00 82.66           O
ATOM   3875  HA  THR A 256      -1.719 -10.573 -15.856  1.00 82.66           H
ATOM   3876  CB  THR A 256      -2.818 -11.969 -17.073  1.00 82.66           C
ATOM   3877  HB  THR A 256      -2.789 -13.022 -17.356  1.00 82.66           H
ATOM   3878  OG1 THR A 256      -2.710 -11.040 -18.148  1.00 82.66           O
ATOM   3879  HG1 THR A 256      -2.261 -11.473 -18.930  1.00 82.66           H
ATOM   3880  CG2 THR A 256      -4.173 -11.649 -16.439  1.00 82.66           C
ATOM   3881 1HG2 THR A 256      -4.228 -10.583 -16.218  1.00 82.66           H
ATOM   3882 2HG2 THR A 256      -4.286 -12.218 -15.516  1.00 82.66           H
ATOM   3883 3HG2 THR A 256      -4.971 -11.918 -17.131  1.00 82.66           H
ATOM   3884  HN  THR A 256      -0.534 -12.177 -17.828  1.00 82.66           H
ATOM   3885  N   ILE A 257      -1.197 -13.703 -15.033  1.00 84.93           N
ATOM   3886  CA  ILE A 257      -1.126 -14.615 -13.905  1.00 84.93           C
ATOM   3887  C   ILE A 257      -0.127 -14.075 -12.880  1.00 84.93           C
ATOM   3888  O   ILE A 257      -0.420 -14.028 -11.686  1.00 84.93           O
ATOM   3889  HA  ILE A 257      -2.113 -14.642 -13.443  1.00 84.93           H
ATOM   3890  CB  ILE A 257      -0.811 -16.034 -14.382  1.00 84.93           C
ATOM   3891  HB  ILE A 257       0.062 -15.989 -15.034  1.00 84.93           H
ATOM   3892  CG1 ILE A 257      -1.964 -16.603 -15.210  1.00 84.93           C
ATOM   3893 1HG1 ILE A 257      -2.825 -16.784 -14.566  1.00 84.93           H
ATOM   3894 2HG1 ILE A 257      -2.274 -15.874 -15.958  1.00 84.93           H
ATOM   3895  CG2 ILE A 257      -0.448 -16.941 -13.204  1.00 84.93           C
ATOM   3896 1HG2 ILE A 257       0.428 -16.542 -12.694  1.00 84.93           H
ATOM   3897 2HG2 ILE A 257      -1.286 -16.985 -12.508  1.00 84.93           H
ATOM   3898 3HG2 ILE A 257      -0.229 -17.944 -13.572  1.00 84.93           H
ATOM   3899  CD1 ILE A 257      -1.554 -17.906 -15.900  1.00 84.93           C
ATOM   3900 1HD1 ILE A 257      -0.709 -17.716 -16.562  1.00 84.93           H
ATOM   3901 2HD1 ILE A 257      -1.268 -18.641 -15.147  1.00 84.93           H
ATOM   3902 3HD1 ILE A 257      -2.393 -18.289 -16.482  1.00 84.93           H
ATOM   3903  HN  ILE A 257      -0.920 -14.094 -15.911  1.00 84.93           H
ATOM   3904  N   THR A 258       1.034 -13.681 -13.383  1.00 87.17           N
ATOM   3905  CA  THR A 258       2.110 -13.229 -12.518  1.00 87.17           C
ATOM   3906  C   THR A 258       1.639 -12.064 -11.645  1.00 87.17           C
ATOM   3907  O   THR A 258       1.884 -12.048 -10.440  1.00 87.17           O
ATOM   3908  HA  THR A 258       2.376 -14.045 -11.846  1.00 87.17           H
ATOM   3909  CB  THR A 258       3.311 -12.881 -13.399  1.00 87.17           C
ATOM   3910  HB  THR A 258       3.074 -12.056 -14.072  1.00 87.17           H
ATOM   3911  OG1 THR A 258       3.647 -14.113 -14.032  1.00 87.17           O
ATOM   3912  HG1 THR A 258       3.131 -14.212 -14.883  1.00 87.17           H
ATOM   3913  CG2 THR A 258       4.556 -12.530 -12.582  1.00 87.17           C
ATOM   3914 1HG2 THR A 258       4.832 -13.381 -11.958  1.00 87.17           H
ATOM   3915 2HG2 THR A 258       4.344 -11.669 -11.948  1.00 87.17           H
ATOM   3916 3HG2 THR A 258       5.378 -12.291 -13.256  1.00 87.17           H
ATOM   3917  HN  THR A 258       1.244 -13.668 -14.361  1.00 87.17           H
ATOM   3918  N   VAL A 259       0.971 -11.117 -12.287  1.00 87.41           N
ATOM   3919  CA  VAL A 259       0.517  -9.922 -11.597  1.00 87.41           C
ATOM   3920  C   VAL A 259      -0.394 -10.324 -10.436  1.00 87.41           C
ATOM   3921  O   VAL A 259      -0.235  -9.834  -9.319  1.00 87.41           O
ATOM   3922  HA  VAL A 259       1.397  -9.420 -11.195  1.00 87.41           H
ATOM   3923  CB  VAL A 259      -0.160  -8.972 -12.587  1.00 87.41           C
ATOM   3924  HB  VAL A 259      -0.836  -9.560 -13.208  1.00 87.41           H
ATOM   3925  CG1 VAL A 259      -0.993  -7.919 -11.853  1.00 87.41           C
ATOM   3926 1HG1 VAL A 259      -1.763  -8.413 -11.261  1.00 87.41           H
ATOM   3927 2HG1 VAL A 259      -0.347  -7.337 -11.197  1.00 87.41           H
ATOM   3928 3HG1 VAL A 259      -1.463  -7.257 -12.580  1.00 87.41           H
ATOM   3929  CG2 VAL A 259       0.870  -8.313 -13.507  1.00 87.41           C
ATOM   3930 1HG2 VAL A 259       1.581  -7.744 -12.907  1.00 87.41           H
ATOM   3931 2HG2 VAL A 259       1.401  -9.082 -14.068  1.00 87.41           H
ATOM   3932 3HG2 VAL A 259       0.362  -7.642 -14.200  1.00 87.41           H
ATOM   3933  HN  VAL A 259       0.739 -11.158 -13.259  1.00 87.41           H
ATOM   3934  N   LEU A 260      -1.330 -11.212 -10.739  1.00 85.85           N
ATOM   3935  CA  LEU A 260      -2.330 -11.608  -9.762  1.00 85.85           C
ATOM   3936  C   LEU A 260      -1.646 -12.344  -8.608  1.00 85.85           C
ATOM   3937  O   LEU A 260      -1.926 -12.073  -7.442  1.00 85.85           O
ATOM   3938  HA  LEU A 260      -2.783 -10.698  -9.371  1.00 85.85           H
ATOM   3939  CB  LEU A 260      -3.443 -12.416 -10.433  1.00 85.85           C
ATOM   3940 1HB  LEU A 260      -3.845 -11.828 -11.258  1.00 85.85           H
ATOM   3941 2HB  LEU A 260      -3.002 -13.314 -10.866  1.00 85.85           H
ATOM   3942  CG  LEU A 260      -4.604 -12.837  -9.530  1.00 85.85           C
ATOM   3943  HG  LEU A 260      -4.194 -13.377  -8.676  1.00 85.85           H
ATOM   3944  CD1 LEU A 260      -5.341 -11.614  -8.980  1.00 85.85           C
ATOM   3945 1HD1 LEU A 260      -4.650 -11.004  -8.399  1.00 85.85           H
ATOM   3946 2HD1 LEU A 260      -5.737 -11.026  -9.807  1.00 85.85           H
ATOM   3947 3HD1 LEU A 260      -6.161 -11.941  -8.341  1.00 85.85           H
ATOM   3948  CD2 LEU A 260      -5.547 -13.795 -10.260  1.00 85.85           C
ATOM   3949 1HD2 LEU A 260      -5.953 -13.302 -11.144  1.00 85.85           H
ATOM   3950 2HD2 LEU A 260      -4.998 -14.687 -10.561  1.00 85.85           H
ATOM   3951 3HD2 LEU A 260      -6.364 -14.078  -9.595  1.00 85.85           H
ATOM   3952  HN  LEU A 260      -1.411 -11.656 -11.631  1.00 85.85           H
ATOM   3953  N   THR A 261      -0.762 -13.261  -8.974  1.00 89.00           N
ATOM   3954  CA  THR A 261      -0.106 -14.103  -7.989  1.00 89.00           C
ATOM   3955  C   THR A 261       0.723 -13.251  -7.025  1.00 89.00           C
ATOM   3956  O   THR A 261       0.684 -13.461  -5.814  1.00 89.00           O
ATOM   3957  HA  THR A 261      -0.874 -14.600  -7.396  1.00 89.00           H
ATOM   3958  CB  THR A 261       0.720 -15.152  -8.737  1.00 89.00           C
ATOM   3959  HB  THR A 261       1.521 -14.681  -9.308  1.00 89.00           H
ATOM   3960  OG1 THR A 261      -0.243 -15.869  -9.505  1.00 89.00           O
ATOM   3961  HG1 THR A 261      -0.356 -15.438 -10.400  1.00 89.00           H
ATOM   3962  CG2 THR A 261       1.312 -16.208  -7.802  1.00 89.00           C
ATOM   3963 1HG2 THR A 261       0.506 -16.725  -7.281  1.00 89.00           H
ATOM   3964 2HG2 THR A 261       1.964 -15.724  -7.074  1.00 89.00           H
ATOM   3965 3HG2 THR A 261       1.888 -16.927  -8.384  1.00 89.00           H
ATOM   3966  HN  THR A 261      -0.493 -13.431  -9.922  1.00 89.00           H
ATOM   3967  N   VAL A 262       1.455 -12.308  -7.600  1.00 91.50           N
ATOM   3968  CA  VAL A 262       2.362 -11.484  -6.819  1.00 91.50           C
ATOM   3969  C   VAL A 262       1.557 -10.661  -5.812  1.00 91.50           C
ATOM   3970  O   VAL A 262       1.954 -10.527  -4.655  1.00 91.50           O
ATOM   3971  HA  VAL A 262       3.026 -12.154  -6.273  1.00 91.50           H
ATOM   3972  CB  VAL A 262       3.218 -10.622  -7.749  1.00 91.50           C
ATOM   3973  HB  VAL A 262       2.547 -10.091  -8.425  1.00 91.50           H
ATOM   3974  CG1 VAL A 262       4.008  -9.579  -6.956  1.00 91.50           C
ATOM   3975 1HG1 VAL A 262       3.317  -8.932  -6.417  1.00 91.50           H
ATOM   3976 2HG1 VAL A 262       4.663 -10.083  -6.245  1.00 91.50           H
ATOM   3977 3HG1 VAL A 262       4.608  -8.980  -7.641  1.00 91.50           H
ATOM   3978  CG2 VAL A 262       4.150 -11.489  -8.597  1.00 91.50           C
ATOM   3979 1HG2 VAL A 262       4.811 -12.059  -7.943  1.00 91.50           H
ATOM   3980 2HG2 VAL A 262       3.558 -12.174  -9.203  1.00 91.50           H
ATOM   3981 3HG2 VAL A 262       4.747 -10.850  -9.249  1.00 91.50           H
ATOM   3982  HN  VAL A 262       1.434 -12.103  -8.579  1.00 91.50           H
ATOM   3983  N   PHE A 263       0.440 -10.130  -6.288  1.00 90.46           N
ATOM   3984  CA  PHE A 263      -0.424  -9.323  -5.443  1.00 90.46           C
ATOM   3985  C   PHE A 263      -0.921 -10.128  -4.240  1.00 90.46           C
ATOM   3986  O   PHE A 263      -0.805  -9.682  -3.100  1.00 90.46           O
ATOM   3987  HA  PHE A 263       0.165  -8.476  -5.092  1.00 90.46           H
ATOM   3988  CB  PHE A 263      -1.625  -8.911  -6.296  1.00 90.46           C
ATOM   3989 1HB  PHE A 263      -1.266  -8.378  -7.177  1.00 90.46           H
ATOM   3990 2HB  PHE A 263      -2.132  -9.808  -6.651  1.00 90.46           H
ATOM   3991  CG  PHE A 263      -2.636  -8.028  -5.562  1.00 90.46           C
ATOM   3992  CD1 PHE A 263      -3.737  -8.586  -4.990  1.00 90.46           C
ATOM   3993  HD1 PHE A 263      -3.898  -9.662  -5.055  1.00 90.46           H
ATOM   3994  CD2 PHE A 263      -2.435  -6.685  -5.481  1.00 90.46           C
ATOM   3995  HD2 PHE A 263      -1.553  -6.238  -5.940  1.00 90.46           H
ATOM   3996  CE1 PHE A 263      -4.675  -7.767  -4.308  1.00 90.46           C
ATOM   3997  HE1 PHE A 263      -5.557  -8.215  -3.850  1.00 90.46           H
ATOM   3998  CE2 PHE A 263      -3.374  -5.866  -4.800  1.00 90.46           C
ATOM   3999  HE2 PHE A 263      -3.213  -4.790  -4.735  1.00 90.46           H
ATOM   4000  CZ  PHE A 263      -4.474  -6.425  -4.228  1.00 90.46           C
ATOM   4001  HZ  PHE A 263      -5.195  -5.796  -3.705  1.00 90.46           H
ATOM   4002  HN  PHE A 263       0.125 -10.242  -7.230  1.00 90.46           H
ATOM   4003  N   VAL A 264      -1.463 -11.300  -4.536  1.00 91.18           N
ATOM   4004  CA  VAL A 264      -2.071 -12.125  -3.506  1.00 91.18           C
ATOM   4005  C   VAL A 264      -1.010 -12.508  -2.473  1.00 91.18           C
ATOM   4006  O   VAL A 264      -1.232 -12.374  -1.270  1.00 91.18           O
ATOM   4007  HA  VAL A 264      -2.838 -11.526  -3.015  1.00 91.18           H
ATOM   4008  CB  VAL A 264      -2.752 -13.339  -4.141  1.00 91.18           C
ATOM   4009  HB  VAL A 264      -2.015 -13.852  -4.759  1.00 91.18           H
ATOM   4010  CG1 VAL A 264      -3.234 -14.320  -3.071  1.00 91.18           C
ATOM   4011 1HG1 VAL A 264      -2.382 -14.665  -2.484  1.00 91.18           H
ATOM   4012 2HG1 VAL A 264      -3.948 -13.822  -2.416  1.00 91.18           H
ATOM   4013 3HG1 VAL A 264      -3.714 -15.173  -3.550  1.00 91.18           H
ATOM   4014  CG2 VAL A 264      -3.906 -12.907  -5.049  1.00 91.18           C
ATOM   4015 1HG2 VAL A 264      -4.644 -12.360  -4.462  1.00 91.18           H
ATOM   4016 2HG2 VAL A 264      -3.524 -12.265  -5.842  1.00 91.18           H
ATOM   4017 3HG2 VAL A 264      -4.373 -13.789  -5.487  1.00 91.18           H
ATOM   4018  HN  VAL A 264      -1.491 -11.687  -5.458  1.00 91.18           H
ATOM   4019  N   LEU A 265       0.121 -12.977  -2.979  1.00 89.76           N
ATOM   4020  CA  LEU A 265       1.147 -13.544  -2.121  1.00 89.76           C
ATOM   4021  C   LEU A 265       1.704 -12.450  -1.207  1.00 89.76           C
ATOM   4022  O   LEU A 265       2.129 -12.728  -0.087  1.00 89.76           O
ATOM   4023  HA  LEU A 265       0.672 -14.303  -1.500  1.00 89.76           H
ATOM   4024  CB  LEU A 265       2.217 -14.248  -2.958  1.00 89.76           C
ATOM   4025 1HB  LEU A 265       2.534 -13.571  -3.751  1.00 89.76           H
ATOM   4026 2HB  LEU A 265       3.086 -14.427  -2.325  1.00 89.76           H
ATOM   4027  CG  LEU A 265       1.803 -15.577  -3.594  1.00 89.76           C
ATOM   4028  HG  LEU A 265       0.951 -15.392  -4.248  1.00 89.76           H
ATOM   4029  CD1 LEU A 265       2.927 -16.141  -4.465  1.00 89.76           C
ATOM   4030 1HD1 LEU A 265       3.163 -15.432  -5.258  1.00 89.76           H
ATOM   4031 2HD1 LEU A 265       3.813 -16.308  -3.852  1.00 89.76           H
ATOM   4032 3HD1 LEU A 265       2.607 -17.086  -4.905  1.00 89.76           H
ATOM   4033  CD2 LEU A 265       1.346 -16.576  -2.529  1.00 89.76           C
ATOM   4034 1HD2 LEU A 265       2.163 -16.762  -1.831  1.00 89.76           H
ATOM   4035 2HD2 LEU A 265       0.493 -16.166  -1.989  1.00 89.76           H
ATOM   4036 3HD2 LEU A 265       1.058 -17.512  -3.009  1.00 89.76           H
ATOM   4037  HN  LEU A 265       0.341 -12.974  -3.955  1.00 89.76           H
ATOM   4038  N   SER A 266       1.682 -11.228  -1.719  1.00 91.74           N
ATOM   4039  CA  SER A 266       2.279 -10.109  -1.011  1.00 91.74           C
ATOM   4040  C   SER A 266       1.275  -9.523  -0.016  1.00 91.74           C
ATOM   4041  O   SER A 266       1.640  -9.176   1.106  1.00 91.74           O
ATOM   4042  HA  SER A 266       3.139 -10.525  -0.487  1.00 91.74           H
ATOM   4043  CB  SER A 266       2.751  -9.028  -1.986  1.00 91.74           C
ATOM   4044 1HB  SER A 266       3.159  -8.187  -1.426  1.00 91.74           H
ATOM   4045 2HB  SER A 266       3.560  -9.423  -2.601  1.00 91.74           H
ATOM   4046  OG  SER A 266       1.696  -8.571  -2.828  1.00 91.74           O
ATOM   4047  HG  SER A 266       1.820  -8.925  -3.755  1.00 91.74           H
ATOM   4048  HN  SER A 266       1.267 -10.998  -2.600  1.00 91.74           H
ATOM   4049  N   GLN A 267       0.032  -9.432  -0.463  1.00 89.22           N
ATOM   4050  CA  GLN A 267      -0.958  -8.629   0.235  1.00 89.22           C
ATOM   4051  C   GLN A 267      -1.737  -9.493   1.229  1.00 89.22           C
ATOM   4052  O   GLN A 267      -2.124  -9.021   2.297  1.00 89.22           O
ATOM   4053  HA  GLN A 267      -0.389  -7.870   0.771  1.00 89.22           H
ATOM   4054  CB  GLN A 267      -1.903  -7.943  -0.753  1.00 89.22           C
ATOM   4055 1HB  GLN A 267      -2.409  -8.694  -1.359  1.00 89.22           H
ATOM   4056 2HB  GLN A 267      -2.675  -7.400  -0.207  1.00 89.22           H
ATOM   4057  CG  GLN A 267      -1.139  -6.976  -1.661  1.00 89.22           C
ATOM   4058 1HG  GLN A 267      -0.384  -7.523  -2.226  1.00 89.22           H
ATOM   4059 2HG  GLN A 267      -1.823  -6.536  -2.386  1.00 89.22           H
ATOM   4060  CD  GLN A 267      -0.470  -5.869  -0.844  1.00 89.22           C
ATOM   4061  OE1 GLN A 267      -0.986  -5.405   0.160  1.00 89.22           O
ATOM   4062  NE2 GLN A 267       0.703  -5.472  -1.329  1.00 89.22           N
ATOM   4063 1HE2 GLN A 267       1.070  -5.895  -2.158  1.00 89.22           H
ATOM   4064 2HE2 GLN A 267       1.218  -4.752  -0.864  1.00 89.22           H
ATOM   4065  HN  GLN A 267      -0.302  -9.894  -1.285  1.00 89.22           H
ATOM   4066  N   PHE A 268      -1.944 -10.743   0.842  1.00 92.78           N
ATOM   4067  CA  PHE A 268      -2.863 -11.607   1.563  1.00 92.78           C
ATOM   4068  C   PHE A 268      -2.399 -11.821   3.005  1.00 92.78           C
ATOM   4069  O   PHE A 268      -3.155 -11.585   3.946  1.00 92.78           O
ATOM   4070  HA  PHE A 268      -3.836 -11.114   1.565  1.00 92.78           H
ATOM   4071  CB  PHE A 268      -2.873 -12.954   0.838  1.00 92.78           C
ATOM   4072 1HB  PHE A 268      -3.148 -12.793  -0.204  1.00 92.78           H
ATOM   4073 2HB  PHE A 268      -1.863 -13.364   0.841  1.00 92.78           H
ATOM   4074  CG  PHE A 268      -3.827 -13.983   1.448  1.00 92.78           C
ATOM   4075  CD1 PHE A 268      -3.338 -14.991   2.219  1.00 92.78           C
ATOM   4076  HD1 PHE A 268      -2.266 -15.066   2.403  1.00 92.78           H
ATOM   4077  CD2 PHE A 268      -5.165 -13.889   1.220  1.00 92.78           C
ATOM   4078  HD2 PHE A 268      -5.557 -13.082   0.602  1.00 92.78           H
ATOM   4079  CE1 PHE A 268      -4.223 -15.945   2.786  1.00 92.78           C
ATOM   4080  HE1 PHE A 268      -3.831 -16.753   3.404  1.00 92.78           H
ATOM   4081  CE2 PHE A 268      -6.050 -14.844   1.786  1.00 92.78           C
ATOM   4082  HE2 PHE A 268      -7.122 -14.769   1.603  1.00 92.78           H
ATOM   4083  CZ  PHE A 268      -5.561 -15.852   2.557  1.00 92.78           C
ATOM   4084  HZ  PHE A 268      -6.241 -16.584   2.992  1.00 92.78           H
ATOM   4085  HN  PHE A 268      -1.497 -11.166   0.054  1.00 92.78           H
ATOM   4086  N   PRO A 269      -1.152 -12.269   3.204  1.00 95.30           N
ATOM   4087  CA  PRO A 269      -0.657 -12.548   4.555  1.00 95.30           C
ATOM   4088  C   PRO A 269      -0.842 -11.366   5.492  1.00 95.30           C
ATOM   4089  O   PRO A 269      -1.269 -11.535   6.633  1.00 95.30           O
ATOM   4090  HA  PRO A 269      -1.230 -13.360   5.003  1.00 95.30           H
ATOM   4091  CB  PRO A 269       0.821 -12.875   4.338  1.00 95.30           C
ATOM   4092 1HB  PRO A 269       1.447 -11.988   4.435  1.00 95.30           H
ATOM   4093 2HB  PRO A 269       1.183 -13.600   5.068  1.00 95.30           H
ATOM   4094  CG  PRO A 269       0.855 -13.438   2.922  1.00 95.30           C
ATOM   4095 1HG  PRO A 269       1.856 -13.390   2.492  1.00 95.30           H
ATOM   4096 2HG  PRO A 269       0.560 -14.487   2.896  1.00 95.30           H
ATOM   4097  CD  PRO A 269      -0.129 -12.548   2.180  1.00 95.30           C
ATOM   4098 1HD  PRO A 269       0.342 -11.631   1.825  1.00 95.30           H
ATOM   4099 2HD  PRO A 269      -0.546 -13.048   1.306  1.00 95.30           H
ATOM   4100  N   TYR A 270      -0.513 -10.189   4.981  1.00 93.42           N
ATOM   4101  CA  TYR A 270      -0.571  -8.981   5.786  1.00 93.42           C
ATOM   4102  C   TYR A 270      -2.007  -8.677   6.216  1.00 93.42           C
ATOM   4103  O   TYR A 270      -2.257  -8.359   7.377  1.00 93.42           O
ATOM   4104  HA  TYR A 270       0.041  -9.139   6.674  1.00 93.42           H
ATOM   4105  CB  TYR A 270      -0.070  -7.850   4.885  1.00 93.42           C
ATOM   4106 1HB  TYR A 270       0.977  -8.029   4.642  1.00 93.42           H
ATOM   4107 2HB  TYR A 270      -0.624  -7.874   3.946  1.00 93.42           H
ATOM   4108  CG  TYR A 270      -0.205  -6.456   5.503  1.00 93.42           C
ATOM   4109  CD1 TYR A 270      -0.858  -5.456   4.813  1.00 93.42           C
ATOM   4110  HD1 TYR A 270      -1.279  -5.658   3.828  1.00 93.42           H
ATOM   4111  CD2 TYR A 270       0.328  -6.201   6.750  1.00 93.42           C
ATOM   4112  HD2 TYR A 270       0.844  -6.991   7.295  1.00 93.42           H
ATOM   4113  CE1 TYR A 270      -0.985  -4.145   5.395  1.00 93.42           C
ATOM   4114  HE1 TYR A 270      -1.499  -3.345   4.861  1.00 93.42           H
ATOM   4115  CE2 TYR A 270       0.202  -4.889   7.332  1.00 93.42           C
ATOM   4116  HE2 TYR A 270       0.618  -4.674   8.316  1.00 93.42           H
ATOM   4117  CZ  TYR A 270      -0.449  -3.926   6.625  1.00 93.42           C
ATOM   4118  OH  TYR A 270      -0.568  -2.688   7.175  1.00 93.42           O
ATOM   4119  HH  TYR A 270      -0.362  -2.726   8.152  1.00 93.42           H
ATOM   4120  HN  TYR A 270      -0.212 -10.054   4.037  1.00 93.42           H
ATOM   4121  N   ASN A 271      -2.914  -8.785   5.256  1.00 91.96           N
ATOM   4122  CA  ASN A 271      -4.302  -8.427   5.493  1.00 91.96           C
ATOM   4123  C   ASN A 271      -4.950  -9.483   6.390  1.00 91.96           C
ATOM   4124  O   ASN A 271      -5.952  -9.212   7.050  1.00 91.96           O
ATOM   4125  HA  ASN A 271      -4.268  -7.444   5.964  1.00 91.96           H
ATOM   4126  CB  ASN A 271      -5.089  -8.372   4.183  1.00 91.96           C
ATOM   4127 1HB  ASN A 271      -4.824  -9.226   3.559  1.00 91.96           H
ATOM   4128 2HB  ASN A 271      -6.156  -8.449   4.391  1.00 91.96           H
ATOM   4129  CG  ASN A 271      -4.804  -7.073   3.426  1.00 91.96           C
ATOM   4130  OD1 ASN A 271      -5.347  -6.021   3.719  1.00 91.96           O
ATOM   4131  ND2 ASN A 271      -3.923  -7.205   2.438  1.00 91.96           N
ATOM   4132 1HD2 ASN A 271      -3.514  -8.097   2.249  1.00 91.96           H
ATOM   4133 2HD2 ASN A 271      -3.671  -6.412   1.884  1.00 91.96           H
ATOM   4134  HN  ASN A 271      -2.714  -9.109   4.331  1.00 91.96           H
ATOM   4135  N   CYS A 272      -4.352 -10.665   6.385  1.00 95.35           N
ATOM   4136  CA  CYS A 272      -4.757 -11.713   7.307  1.00 95.35           C
ATOM   4137  C   CYS A 272      -4.545 -11.206   8.735  1.00 95.35           C
ATOM   4138  O   CYS A 272      -5.429 -11.331   9.580  1.00 95.35           O
ATOM   4139  HA  CYS A 272      -5.813 -11.905   7.118  1.00 95.35           H
ATOM   4140  CB  CYS A 272      -4.003 -13.018   7.047  1.00 95.35           C
ATOM   4141 1HB  CYS A 272      -2.935 -12.819   6.957  1.00 95.35           H
ATOM   4142 2HB  CYS A 272      -4.130 -13.696   7.891  1.00 95.35           H
ATOM   4143  SG  CYS A 272      -4.622 -13.805   5.515  1.00 95.35           S
ATOM   4144  HG  CYS A 272      -4.037 -12.955   4.676  1.00 95.35           H
ATOM   4145  HN  CYS A 272      -3.605 -10.912   5.768  1.00 95.35           H
ATOM   4146  N   ILE A 273      -3.366 -10.643   8.959  1.00 94.22           N
ATOM   4147  CA  ILE A 273      -3.014 -10.145  10.278  1.00 94.22           C
ATOM   4148  C   ILE A 273      -3.875  -8.923  10.604  1.00 94.22           C
ATOM   4149  O   ILE A 273      -4.339  -8.769  11.733  1.00 94.22           O
ATOM   4150  HA  ILE A 273      -3.245 -10.932  10.997  1.00 94.22           H
ATOM   4151  CB  ILE A 273      -1.510  -9.879  10.366  1.00 94.22           C
ATOM   4152  HB  ILE A 273      -1.244  -9.161   9.589  1.00 94.22           H
ATOM   4153  CG1 ILE A 273      -0.710 -11.155  10.095  1.00 94.22           C
ATOM   4154 1HG1 ILE A 273      -0.916 -11.510   9.086  1.00 94.22           H
ATOM   4155 2HG1 ILE A 273       0.357 -10.937  10.145  1.00 94.22           H
ATOM   4156  CG2 ILE A 273      -1.143  -9.246  11.710  1.00 94.22           C
ATOM   4157 1HG2 ILE A 273      -1.673  -8.300  11.823  1.00 94.22           H
ATOM   4158 2HG2 ILE A 273      -1.426  -9.920  12.518  1.00 94.22           H
ATOM   4159 3HG2 ILE A 273      -0.068  -9.067  11.746  1.00 94.22           H
ATOM   4160  CD1 ILE A 273      -1.062 -12.247  11.107  1.00 94.22           C
ATOM   4161 1HD1 ILE A 273      -0.832 -11.897  12.114  1.00 94.22           H
ATOM   4162 2HD1 ILE A 273      -2.124 -12.479  11.037  1.00 94.22           H
ATOM   4163 3HD1 ILE A 273      -0.479 -13.143  10.892  1.00 94.22           H
ATOM   4164  HN  ILE A 273      -2.660 -10.526   8.261  1.00 94.22           H
ATOM   4165  N   LEU A 274      -4.064  -8.086   9.595  1.00 92.37           N
ATOM   4166  CA  LEU A 274      -4.873  -6.890   9.756  1.00 92.37           C
ATOM   4167  C   LEU A 274      -6.279  -7.288  10.209  1.00 92.37           C
ATOM   4168  O   LEU A 274      -6.879  -6.616  11.046  1.00 92.37           O
ATOM   4169  HA  LEU A 274      -4.415  -6.288  10.541  1.00 92.37           H
ATOM   4170  CB  LEU A 274      -4.854  -6.053   8.475  1.00 92.37           C
ATOM   4171 1HB  LEU A 274      -5.016  -6.719   7.627  1.00 92.37           H
ATOM   4172 2HB  LEU A 274      -5.697  -5.363   8.503  1.00 92.37           H
ATOM   4173  CG  LEU A 274      -3.579  -5.248   8.219  1.00 92.37           C
ATOM   4174  HG  LEU A 274      -2.749  -5.947   8.114  1.00 92.37           H
ATOM   4175  CD1 LEU A 274      -3.679  -4.464   6.908  1.00 92.37           C
ATOM   4176 1HD1 LEU A 274      -3.826  -5.158   6.081  1.00 92.37           H
ATOM   4177 2HD1 LEU A 274      -4.523  -3.776   6.960  1.00 92.37           H
ATOM   4178 3HD1 LEU A 274      -2.760  -3.901   6.751  1.00 92.37           H
ATOM   4179  CD2 LEU A 274      -3.257  -4.339   9.407  1.00 92.37           C
ATOM   4180 1HD2 LEU A 274      -4.082  -3.645   9.568  1.00 92.37           H
ATOM   4181 2HD2 LEU A 274      -3.113  -4.947  10.300  1.00 92.37           H
ATOM   4182 3HD2 LEU A 274      -2.346  -3.778   9.198  1.00 92.37           H
ATOM   4183  HN  LEU A 274      -3.675  -8.213   8.682  1.00 92.37           H
ATOM   4184  N   LEU A 275      -6.764  -8.381   9.637  1.00 93.27           N
ATOM   4185  CA  LEU A 275      -8.099  -8.860   9.949  1.00 93.27           C
ATOM   4186  C   LEU A 275      -8.167  -9.237  11.431  1.00 93.27           C
ATOM   4187  O   LEU A 275      -9.110  -8.864  12.127  1.00 93.27           O
ATOM   4188  HA  LEU A 275      -8.792  -8.038   9.770  1.00 93.27           H
ATOM   4189  CB  LEU A 275      -8.494  -9.999   9.007  1.00 93.27           C
ATOM   4190 1HB  LEU A 275      -8.382  -9.650   7.981  1.00 93.27           H
ATOM   4191 2HB  LEU A 275      -7.788 -10.818   9.144  1.00 93.27           H
ATOM   4192  CG  LEU A 275      -9.911 -10.550   9.177  1.00 93.27           C
ATOM   4193  HG  LEU A 275     -10.033 -10.864  10.214  1.00 93.27           H
ATOM   4194  CD1 LEU A 275     -10.957  -9.466   8.908  1.00 93.27           C
ATOM   4195 1HD1 LEU A 275     -10.815  -8.643   9.608  1.00 93.27           H
ATOM   4196 2HD1 LEU A 275     -10.845  -9.098   7.888  1.00 93.27           H
ATOM   4197 3HD1 LEU A 275     -11.955  -9.884   9.036  1.00 93.27           H
ATOM   4198  CD2 LEU A 275     -10.128 -11.786   8.302  1.00 93.27           C
ATOM   4199 1HD2 LEU A 275      -9.980 -11.520   7.255  1.00 93.27           H
ATOM   4200 2HD2 LEU A 275      -9.415 -12.561   8.584  1.00 93.27           H
ATOM   4201 3HD2 LEU A 275     -11.143 -12.157   8.442  1.00 93.27           H
ATOM   4202  HN  LEU A 275      -6.261  -8.933   8.971  1.00 93.27           H
ATOM   4203  N   VAL A 276      -7.154  -9.971  11.869  1.00 94.90           N
ATOM   4204  CA  VAL A 276      -7.080 -10.388  13.259  1.00 94.90           C
ATOM   4205  C   VAL A 276      -7.097  -9.152  14.160  1.00 94.90           C
ATOM   4206  O   VAL A 276      -7.842  -9.103  15.138  1.00 94.90           O
ATOM   4207  HA  VAL A 276      -7.964 -10.989  13.470  1.00 94.90           H
ATOM   4208  CB  VAL A 276      -5.847 -11.268  13.475  1.00 94.90           C
ATOM   4209  HB  VAL A 276      -4.976 -10.719  13.119  1.00 94.90           H
ATOM   4210  CG1 VAL A 276      -5.639 -11.566  14.961  1.00 94.90           C
ATOM   4211 1HG1 VAL A 276      -5.500 -10.631  15.503  1.00 94.90           H
ATOM   4212 2HG1 VAL A 276      -6.513 -12.086  15.353  1.00 94.90           H
ATOM   4213 3HG1 VAL A 276      -4.757 -12.193  15.087  1.00 94.90           H
ATOM   4214  CG2 VAL A 276      -5.949 -12.563  12.666  1.00 94.90           C
ATOM   4215 1HG2 VAL A 276      -6.833 -13.118  12.978  1.00 94.90           H
ATOM   4216 2HG2 VAL A 276      -6.026 -12.323  11.605  1.00 94.90           H
ATOM   4217 3HG2 VAL A 276      -5.060 -13.170  12.838  1.00 94.90           H
ATOM   4218  HN  VAL A 276      -6.396 -10.278  11.294  1.00 94.90           H
ATOM   4219  N   GLN A 277      -6.267  -8.184  13.799  1.00 91.93           N
ATOM   4220  CA  GLN A 277      -6.150  -6.967  14.584  1.00 91.93           C
ATOM   4221  C   GLN A 277      -7.486  -6.223  14.613  1.00 91.93           C
ATOM   4222  O   GLN A 277      -7.838  -5.609  15.619  1.00 91.93           O
ATOM   4223  HA  GLN A 277      -5.888  -7.295  15.590  1.00 91.93           H
ATOM   4224  CB  GLN A 277      -5.035  -6.071  14.043  1.00 91.93           C
ATOM   4225 1HB  GLN A 277      -5.134  -5.973  12.962  1.00 91.93           H
ATOM   4226 2HB  GLN A 277      -5.131  -5.070  14.464  1.00 91.93           H
ATOM   4227  CG  GLN A 277      -3.657  -6.643  14.384  1.00 91.93           C
ATOM   4228 1HG  GLN A 277      -3.567  -6.763  15.464  1.00 91.93           H
ATOM   4229 2HG  GLN A 277      -3.552  -7.634  13.943  1.00 91.93           H
ATOM   4230  CD  GLN A 277      -2.542  -5.729  13.872  1.00 91.93           C
ATOM   4231  OE1 GLN A 277      -2.723  -4.934  12.965  1.00 91.93           O
ATOM   4232  NE2 GLN A 277      -1.382  -5.886  14.503  1.00 91.93           N
ATOM   4233 1HE2 GLN A 277      -1.300  -6.556  15.241  1.00 91.93           H
ATOM   4234 2HE2 GLN A 277      -0.591  -5.333  14.241  1.00 91.93           H
ATOM   4235  HN  GLN A 277      -5.683  -8.222  12.988  1.00 91.93           H
ATOM   4236  N   THR A 278      -8.195  -6.302  13.496  1.00 92.63           N
ATOM   4237  CA  THR A 278      -9.467  -5.611  13.366  1.00 92.63           C
ATOM   4238  C   THR A 278     -10.503  -6.219  14.314  1.00 92.63           C
ATOM   4239  O   THR A 278     -11.231  -5.493  14.991  1.00 92.63           O
ATOM   4240  HA  THR A 278      -9.327  -4.574  13.668  1.00 92.63           H
ATOM   4241  CB  THR A 278      -9.885  -5.664  11.895  1.00 92.63           C
ATOM   4242  HB  THR A 278     -10.087  -6.689  11.584  1.00 92.63           H
ATOM   4243  OG1 THR A 278      -8.821  -5.010  11.208  1.00 92.63           O
ATOM   4244  HG1 THR A 278      -7.941  -5.355  11.533  1.00 92.63           H
ATOM   4245  CG2 THR A 278     -11.108  -4.792  11.603  1.00 92.63           C
ATOM   4246 1HG2 THR A 278     -10.883  -3.755  11.851  1.00 92.63           H
ATOM   4247 2HG2 THR A 278     -11.951  -5.135  12.204  1.00 92.63           H
ATOM   4248 3HG2 THR A 278     -11.363  -4.865  10.546  1.00 92.63           H
ATOM   4249  HN  THR A 278      -7.914  -6.825  12.691  1.00 92.63           H
ATOM   4250  N   ILE A 279     -10.536  -7.543  14.333  1.00 92.89           N
ATOM   4251  CA  ILE A 279     -11.478  -8.256  15.180  1.00 92.89           C
ATOM   4252  C   ILE A 279     -11.125  -8.010  16.648  1.00 92.89           C
ATOM   4253  O   ILE A 279     -12.007  -7.768  17.470  1.00 92.89           O
ATOM   4254  HA  ILE A 279     -12.468  -7.841  14.989  1.00 92.89           H
ATOM   4255  CB  ILE A 279     -11.527  -9.737  14.798  1.00 92.89           C
ATOM   4256  HB  ILE A 279     -10.511 -10.131  14.829  1.00 92.89           H
ATOM   4257  CG1 ILE A 279     -12.038  -9.918  13.368  1.00 92.89           C
ATOM   4258 1HG1 ILE A 279     -13.109  -9.716  13.333  1.00 92.89           H
ATOM   4259 2HG1 ILE A 279     -11.556  -9.194  12.711  1.00 92.89           H
ATOM   4260  CG2 ILE A 279     -12.353 -10.536  15.808  1.00 92.89           C
ATOM   4261 1HG2 ILE A 279     -11.904 -10.444  16.798  1.00 92.89           H
ATOM   4262 2HG2 ILE A 279     -13.371 -10.148  15.833  1.00 92.89           H
ATOM   4263 3HG2 ILE A 279     -12.371 -11.585  15.513  1.00 92.89           H
ATOM   4264  CD1 ILE A 279     -11.764 -11.336  12.863  1.00 92.89           C
ATOM   4265 1HD1 ILE A 279     -10.691 -11.525  12.877  1.00 92.89           H
ATOM   4266 2HD1 ILE A 279     -12.268 -12.055  13.509  1.00 92.89           H
ATOM   4267 3HD1 ILE A 279     -12.138 -11.438  11.844  1.00 92.89           H
ATOM   4268  HN  ILE A 279      -9.936  -8.125  13.785  1.00 92.89           H
ATOM   4269  N   ASP A 280      -9.832  -8.081  16.932  1.00 91.88           N
ATOM   4270  CA  ASP A 280      -9.356  -7.917  18.295  1.00 91.88           C
ATOM   4271  C   ASP A 280      -9.671  -6.499  18.774  1.00 91.88           C
ATOM   4272  O   ASP A 280      -9.959  -6.286  19.951  1.00 91.88           O
ATOM   4273  HA  ASP A 280      -9.878  -8.678  18.875  1.00 91.88           H
ATOM   4274  CB  ASP A 280      -7.841  -8.119  18.377  1.00 91.88           C
ATOM   4275 1HB  ASP A 280      -7.574  -9.079  17.935  1.00 91.88           H
ATOM   4276 2HB  ASP A 280      -7.336  -7.348  17.795  1.00 91.88           H
ATOM   4277  CG  ASP A 280      -7.359  -8.067  19.828  1.00 91.88           C
ATOM   4278  OD1 ASP A 280      -7.978  -8.769  20.657  1.00 91.88           O
ATOM   4279  OD2 ASP A 280      -6.383  -7.327  20.076  1.00 91.88           O
ATOM   4280  HN  ASP A 280      -9.118  -8.247  16.252  1.00 91.88           H
ATOM   4281  N   ALA A 281      -9.605  -5.564  17.837  1.00 91.20           N
ATOM   4282  CA  ALA A 281      -9.885  -4.172  18.147  1.00 91.20           C
ATOM   4283  C   ALA A 281     -11.314  -4.051  18.680  1.00 91.20           C
ATOM   4284  O   ALA A 281     -11.608  -3.166  19.482  1.00 91.20           O
ATOM   4285  HA  ALA A 281      -9.188  -3.859  18.925  1.00 91.20           H
ATOM   4286  CB  ALA A 281      -9.652  -3.315  16.902  1.00 91.20           C
ATOM   4287 1HB  ALA A 281      -8.615  -3.414  16.581  1.00 91.20           H
ATOM   4288 2HB  ALA A 281     -10.313  -3.649  16.102  1.00 91.20           H
ATOM   4289 3HB  ALA A 281      -9.862  -2.271  17.135  1.00 91.20           H
ATOM   4290  HN  ALA A 281      -9.366  -5.745  16.883  1.00 91.20           H
ATOM   4291  N   TYR A 282     -12.165  -4.953  18.213  1.00 78.57           N
ATOM   4292  CA  TYR A 282     -13.566  -4.927  18.594  1.00 78.57           C
ATOM   4293  C   TYR A 282     -13.835  -5.882  19.759  1.00 78.57           C
ATOM   4294  O   TYR A 282     -14.493  -5.512  20.730  1.00 78.57           O
ATOM   4295  HA  TYR A 282     -13.813  -3.911  18.902  1.00 78.57           H
ATOM   4296  CB  TYR A 282     -14.346  -5.407  17.368  1.00 78.57           C
ATOM   4297 1HB  TYR A 282     -14.061  -4.799  16.509  1.00 78.57           H
ATOM   4298 2HB  TYR A 282     -14.054  -6.433  17.142  1.00 78.57           H
ATOM   4299  CG  TYR A 282     -15.865  -5.349  17.534  1.00 78.57           C
ATOM   4300  CD1 TYR A 282     -16.574  -6.502  17.803  1.00 78.57           C
ATOM   4301  HD1 TYR A 282     -16.051  -7.454  17.897  1.00 78.57           H
ATOM   4302  CD2 TYR A 282     -16.527  -4.144  17.416  1.00 78.57           C
ATOM   4303  HD2 TYR A 282     -15.967  -3.233  17.203  1.00 78.57           H
ATOM   4304  CE1 TYR A 282     -18.005  -6.448  17.960  1.00 78.57           C
ATOM   4305  HE1 TYR A 282     -18.577  -7.351  18.172  1.00 78.57           H
ATOM   4306  CE2 TYR A 282     -17.958  -4.090  17.572  1.00 78.57           C
ATOM   4307  HE2 TYR A 282     -18.493  -3.144  17.481  1.00 78.57           H
ATOM   4308  CZ  TYR A 282     -18.626  -5.244  17.837  1.00 78.57           C
ATOM   4309  OH  TYR A 282     -19.977  -5.193  17.985  1.00 78.57           O
ATOM   4310  HH  TYR A 282     -20.332  -6.103  18.196  1.00 78.57           H
ATOM   4311  HN  TYR A 282     -11.910  -5.690  17.586  1.00 78.57           H
ATOM   4312  N   ALA A 283     -13.312  -7.092  19.624  1.00 89.28           N
ATOM   4313  CA  ALA A 283     -13.696  -8.176  20.512  1.00 89.28           C
ATOM   4314  C   ALA A 283     -12.714  -8.242  21.683  1.00 89.28           C
ATOM   4315  O   ALA A 283     -13.032  -8.797  22.734  1.00 89.28           O
ATOM   4316  HA  ALA A 283     -14.692  -7.954  20.896  1.00 89.28           H
ATOM   4317  CB  ALA A 283     -13.752  -9.486  19.723  1.00 89.28           C
ATOM   4318 1HB  ALA A 283     -14.485  -9.396  18.922  1.00 89.28           H
ATOM   4319 2HB  ALA A 283     -12.771  -9.696  19.297  1.00 89.28           H
ATOM   4320 3HB  ALA A 283     -14.040 -10.299  20.390  1.00 89.28           H
ATOM   4321  HN  ALA A 283     -12.640  -7.335  18.926  1.00 89.28           H
ATOM   4322  N   MET A 284     -11.540  -7.668  21.463  1.00 83.40           N
ATOM   4323  CA  MET A 284     -10.514  -7.645  22.492  1.00 83.40           C
ATOM   4324  C   MET A 284     -10.308  -9.037  23.093  1.00 83.40           C
ATOM   4325  O   MET A 284     -10.235  -9.186  24.311  1.00 83.40           O
ATOM   4326  HA  MET A 284      -9.603  -7.320  21.989  1.00 83.40           H
ATOM   4327  CB  MET A 284     -10.920  -6.667  23.596  1.00 83.40           C
ATOM   4328 1HB  MET A 284     -11.830  -7.019  24.082  1.00 83.40           H
ATOM   4329 2HB  MET A 284     -10.144  -6.632  24.360  1.00 83.40           H
ATOM   4330  CG  MET A 284     -11.148  -5.264  23.029  1.00 83.40           C
ATOM   4331 1HG  MET A 284     -10.217  -4.874  22.617  1.00 83.40           H
ATOM   4332 2HG  MET A 284     -11.866  -5.305  22.210  1.00 83.40           H
ATOM   4333  SD  MET A 284     -11.749  -4.177  24.311  1.00 83.40           S
ATOM   4334  CE  MET A 284     -11.989  -2.683  23.365  1.00 83.40           C
ATOM   4335 1HE  MET A 284     -11.039  -2.372  22.930  1.00 83.40           H
ATOM   4336 2HE  MET A 284     -12.709  -2.869  22.568  1.00 83.40           H
ATOM   4337 3HE  MET A 284     -12.364  -1.896  24.018  1.00 83.40           H
ATOM   4338  HN  MET A 284     -11.287  -7.226  20.603  1.00 83.40           H
ATOM   4339  N   PHE A 285     -10.220 -10.020  22.210  1.00 85.64           N
ATOM   4340  CA  PHE A 285     -10.214 -11.410  22.635  1.00 85.64           C
ATOM   4341  C   PHE A 285      -8.796 -11.871  22.979  1.00 85.64           C
ATOM   4342  O   PHE A 285      -8.612 -12.923  23.590  1.00 85.64           O
ATOM   4343  HA  PHE A 285     -10.842 -11.479  23.524  1.00 85.64           H
ATOM   4344  CB  PHE A 285     -10.737 -12.240  21.461  1.00 85.64           C
ATOM   4345 1HB  PHE A 285     -10.918 -13.259  21.803  1.00 85.64           H
ATOM   4346 2HB  PHE A 285     -11.697 -11.835  21.142  1.00 85.64           H
ATOM   4347  CG  PHE A 285      -9.792 -12.281  20.259  1.00 85.64           C
ATOM   4348  CD1 PHE A 285      -9.904 -11.350  19.274  1.00 85.64           C
ATOM   4349  HD1 PHE A 285     -10.667 -10.574  19.341  1.00 85.64           H
ATOM   4350  CD2 PHE A 285      -8.840 -13.248  20.174  1.00 85.64           C
ATOM   4351  HD2 PHE A 285      -8.750 -13.995  20.964  1.00 85.64           H
ATOM   4352  CE1 PHE A 285      -9.027 -11.388  18.157  1.00 85.64           C
ATOM   4353  HE1 PHE A 285      -9.118 -10.642  17.368  1.00 85.64           H
ATOM   4354  CE2 PHE A 285      -7.963 -13.287  19.058  1.00 85.64           C
ATOM   4355  HE2 PHE A 285      -7.200 -14.062  18.990  1.00 85.64           H
ATOM   4356  CZ  PHE A 285      -8.075 -12.356  18.073  1.00 85.64           C
ATOM   4357  HZ  PHE A 285      -7.402 -12.385  17.216  1.00 85.64           H
ATOM   4358  HN  PHE A 285     -10.155  -9.881  21.222  1.00 85.64           H
ATOM   4359  N   ILE A 286      -7.829 -11.061  22.571  1.00 87.32           N
ATOM   4360  CA  ILE A 286      -6.435 -11.360  22.851  1.00 87.32           C
ATOM   4361  C   ILE A 286      -6.073 -10.832  24.241  1.00 87.32           C
ATOM   4362  O   ILE A 286      -5.892  -9.629  24.423  1.00 87.32           O
ATOM   4363  HA  ILE A 286      -6.328 -12.445  22.856  1.00 87.32           H
ATOM   4364  CB  ILE A 286      -5.538 -10.821  21.735  1.00 87.32           C
ATOM   4365  HB  ILE A 286      -5.683  -9.743  21.671  1.00 87.32           H
ATOM   4366  CG1 ILE A 286      -5.932 -11.413  20.380  1.00 87.32           C
ATOM   4367 1HG1 ILE A 286      -5.779 -12.492  20.392  1.00 87.32           H
ATOM   4368 2HG1 ILE A 286      -6.994 -11.243  20.201  1.00 87.32           H
ATOM   4369  CG2 ILE A 286      -4.061 -11.060  22.056  1.00 87.32           C
ATOM   4370 1HG2 ILE A 286      -3.805 -10.552  22.987  1.00 87.32           H
ATOM   4371 2HG2 ILE A 286      -3.880 -12.129  22.164  1.00 87.32           H
ATOM   4372 3HG2 ILE A 286      -3.445 -10.667  21.247  1.00 87.32           H
ATOM   4373  CD1 ILE A 286      -5.112 -10.788  19.250  1.00 87.32           C
ATOM   4374 1HD1 ILE A 286      -5.286  -9.712  19.226  1.00 87.32           H
ATOM   4375 2HD1 ILE A 286      -4.053 -10.981  19.420  1.00 87.32           H
ATOM   4376 3HD1 ILE A 286      -5.413 -11.226  18.298  1.00 87.32           H
ATOM   4377  HN  ILE A 286      -7.986 -10.216  22.060  1.00 87.32           H
ATOM   4378  N   SER A 287      -5.979 -11.757  25.184  1.00 85.26           N
ATOM   4379  CA  SER A 287      -5.658 -11.397  26.555  1.00 85.26           C
ATOM   4380  C   SER A 287      -4.250 -11.881  26.907  1.00 85.26           C
ATOM   4381  O   SER A 287      -3.672 -11.448  27.902  1.00 85.26           O
ATOM   4382  HA  SER A 287      -5.708 -10.309  26.587  1.00 85.26           H
ATOM   4383  CB  SER A 287      -6.680 -11.983  27.532  1.00 85.26           C
ATOM   4384 1HB  SER A 287      -6.398 -11.721  28.552  1.00 85.26           H
ATOM   4385 2HB  SER A 287      -7.656 -11.535  27.347  1.00 85.26           H
ATOM   4386  OG  SER A 287      -6.778 -13.400  27.416  1.00 85.26           O
ATOM   4387  HG  SER A 287      -7.481 -13.746  28.037  1.00 85.26           H
ATOM   4388  HN  SER A 287      -6.118 -12.734  25.025  1.00 85.26           H
ATOM   4389  N   ASN A 288      -3.739 -12.773  26.071  1.00 85.94           N
ATOM   4390  CA  ASN A 288      -2.449 -13.390  26.331  1.00 85.94           C
ATOM   4391  C   ASN A 288      -1.347 -12.551  25.681  1.00 85.94           C
ATOM   4392  O   ASN A 288      -1.364 -12.326  24.472  1.00 85.94           O
ATOM   4393  HA  ASN A 288      -2.362 -13.424  27.417  1.00 85.94           H
ATOM   4394  CB  ASN A 288      -2.383 -14.799  25.738  1.00 85.94           C
ATOM   4395 1HB  ASN A 288      -3.261 -15.368  26.045  1.00 85.94           H
ATOM   4396 2HB  ASN A 288      -2.407 -14.740  24.650  1.00 85.94           H
ATOM   4397  CG  ASN A 288      -1.114 -15.524  26.188  1.00 85.94           C
ATOM   4398  OD1 ASN A 288      -0.063 -14.933  26.375  1.00 85.94           O
ATOM   4399  ND2 ASN A 288      -1.269 -16.835  26.351  1.00 85.94           N
ATOM   4400 1HD2 ASN A 288      -2.159 -17.258  26.181  1.00 85.94           H
ATOM   4401 2HD2 ASN A 288      -0.496 -17.398  26.644  1.00 85.94           H
ATOM   4402  HN  ASN A 288      -4.189 -13.073  25.230  1.00 85.94           H
ATOM   4403  N   CYS A 289      -0.414 -12.111  26.513  1.00 90.94           N
ATOM   4404  CA  CYS A 289       0.642 -11.226  26.053  1.00 90.94           C
ATOM   4405  C   CYS A 289       1.489 -11.981  25.026  1.00 90.94           C
ATOM   4406  O   CYS A 289       1.930 -11.403  24.035  1.00 90.94           O
ATOM   4407  HA  CYS A 289       0.152 -10.367  25.593  1.00 90.94           H
ATOM   4408  CB  CYS A 289       1.487 -10.701  27.215  1.00 90.94           C
ATOM   4409 1HB  CYS A 289       0.848 -10.206  27.946  1.00 90.94           H
ATOM   4410 2HB  CYS A 289       1.972 -11.533  27.727  1.00 90.94           H
ATOM   4411  SG  CYS A 289       2.748  -9.530  26.593  1.00 90.94           S
ATOM   4412  HN  CYS A 289      -0.373 -12.350  27.483  1.00 90.94           H
ATOM   4413  N   ALA A 290       1.690 -13.262  25.300  1.00 93.03           N
ATOM   4414  CA  ALA A 290       2.536 -14.085  24.452  1.00 93.03           C
ATOM   4415  C   ALA A 290       1.951 -14.123  23.039  1.00 93.03           C
ATOM   4416  O   ALA A 290       2.686 -14.039  22.056  1.00 93.03           O
ATOM   4417  HA  ALA A 290       3.521 -13.620  24.416  1.00 93.03           H
ATOM   4418  CB  ALA A 290       2.671 -15.480  25.065  1.00 93.03           C
ATOM   4419 1HB  ALA A 290       3.118 -15.399  26.056  1.00 93.03           H
ATOM   4420 2HB  ALA A 290       1.685 -15.937  25.148  1.00 93.03           H
ATOM   4421 3HB  ALA A 290       3.306 -16.096  24.429  1.00 93.03           H
ATOM   4422  HN  ALA A 290       1.287 -13.737  26.082  1.00 93.03           H
ATOM   4423  N   VAL A 291       0.633 -14.250  22.981  1.00 93.31           N
ATOM   4424  CA  VAL A 291      -0.059 -14.295  21.705  1.00 93.31           C
ATOM   4425  C   VAL A 291       0.072 -12.938  21.010  1.00 93.31           C
ATOM   4426  O   VAL A 291       0.325 -12.874  19.808  1.00 93.31           O
ATOM   4427  HA  VAL A 291       0.430 -15.051  21.091  1.00 93.31           H
ATOM   4428  CB  VAL A 291      -1.514 -14.722  21.913  1.00 93.31           C
ATOM   4429  HB  VAL A 291      -1.978 -14.009  22.595  1.00 93.31           H
ATOM   4430  CG1 VAL A 291      -2.290 -14.685  20.595  1.00 93.31           C
ATOM   4431 1HG1 VAL A 291      -2.277 -13.672  20.194  1.00 93.31           H
ATOM   4432 2HG1 VAL A 291      -1.825 -15.365  19.881  1.00 93.31           H
ATOM   4433 3HG1 VAL A 291      -3.321 -14.993  20.772  1.00 93.31           H
ATOM   4434  CG2 VAL A 291      -1.591 -16.107  22.557  1.00 93.31           C
ATOM   4435 1HG2 VAL A 291      -1.103 -16.836  21.911  1.00 93.31           H
ATOM   4436 2HG2 VAL A 291      -1.091 -16.087  23.525  1.00 93.31           H
ATOM   4437 3HG2 VAL A 291      -2.636 -16.386  22.694  1.00 93.31           H
ATOM   4438  HN  VAL A 291       0.043 -14.321  23.785  1.00 93.31           H
ATOM   4439  N   SER A 292      -0.107 -11.887  21.797  1.00 93.62           N
ATOM   4440  CA  SER A 292      -0.045 -10.536  21.266  1.00 93.62           C
ATOM   4441  C   SER A 292       1.338 -10.272  20.667  1.00 93.62           C
ATOM   4442  O   SER A 292       1.451  -9.687  19.591  1.00 93.62           O
ATOM   4443  HA  SER A 292      -0.811 -10.494  20.492  1.00 93.62           H
ATOM   4444  CB  SER A 292      -0.359  -9.503  22.350  1.00 93.62           C
ATOM   4445 1HB  SER A 292      -1.303  -9.759  22.831  1.00 93.62           H
ATOM   4446 2HB  SER A 292       0.411  -9.539  23.120  1.00 93.62           H
ATOM   4447  OG  SER A 292      -0.440  -8.182  21.822  1.00 93.62           O
ATOM   4448  HG  SER A 292      -1.253  -8.092  21.247  1.00 93.62           H
ATOM   4449  HN  SER A 292      -0.290 -11.947  22.778  1.00 93.62           H
ATOM   4450  N   THR A 293       2.356 -10.716  21.391  1.00 89.99           N
ATOM   4451  CA  THR A 293       3.728 -10.495  20.967  1.00 89.99           C
ATOM   4452  C   THR A 293       3.981 -11.157  19.611  1.00 89.99           C
ATOM   4453  O   THR A 293       4.565 -10.547  18.717  1.00 89.99           O
ATOM   4454  HA  THR A 293       3.878  -9.423  20.832  1.00 89.99           H
ATOM   4455  CB  THR A 293       4.653 -11.004  22.074  1.00 89.99           C
ATOM   4456  HB  THR A 293       4.495 -12.068  22.254  1.00 89.99           H
ATOM   4457  OG1 THR A 293       4.377 -10.146  23.179  1.00 89.99           O
ATOM   4458  HG1 THR A 293       3.639 -10.529  23.733  1.00 89.99           H
ATOM   4459  CG2 THR A 293       6.130 -10.752  21.766  1.00 89.99           C
ATOM   4460 1HG2 THR A 293       6.300  -9.681  21.653  1.00 89.99           H
ATOM   4461 2HG2 THR A 293       6.400 -11.263  20.842  1.00 89.99           H
ATOM   4462 3HG2 THR A 293       6.742 -11.133  22.584  1.00 89.99           H
ATOM   4463  HN  THR A 293       2.254 -11.217  22.250  1.00 89.99           H
ATOM   4464  N   ASN A 294       3.529 -12.398  19.502  1.00 92.00           N
ATOM   4465  CA  ASN A 294       3.756 -13.173  18.294  1.00 92.00           C
ATOM   4466  C   ASN A 294       3.023 -12.513  17.124  1.00 92.00           C
ATOM   4467  O   ASN A 294       3.531 -12.486  16.004  1.00 92.00           O
ATOM   4468  HA  ASN A 294       4.837 -13.181  18.157  1.00 92.00           H
ATOM   4469  CB  ASN A 294       3.218 -14.598  18.444  1.00 92.00           C
ATOM   4470 1HB  ASN A 294       2.214 -14.569  18.867  1.00 92.00           H
ATOM   4471 2HB  ASN A 294       3.138 -15.066  17.463  1.00 92.00           H
ATOM   4472  CG  ASN A 294       4.131 -15.436  19.342  1.00 92.00           C
ATOM   4473  OD1 ASN A 294       5.293 -15.128  19.549  1.00 92.00           O
ATOM   4474  ND2 ASN A 294       3.542 -16.510  19.860  1.00 92.00           N
ATOM   4475 1HD2 ASN A 294       2.584 -16.705  19.650  1.00 92.00           H
ATOM   4476 2HD2 ASN A 294       4.057 -17.122  20.461  1.00 92.00           H
ATOM   4477  HN  ASN A 294       3.017 -12.872  20.218  1.00 92.00           H
ATOM   4478  N   ILE A 295       1.840 -11.996  17.425  1.00 92.74           N
ATOM   4479  CA  ILE A 295       1.028 -11.347  16.410  1.00 92.74           C
ATOM   4480  C   ILE A 295       1.765 -10.113  15.885  1.00 92.74           C
ATOM   4481  O   ILE A 295       1.780  -9.860  14.682  1.00 92.74           O
ATOM   4482  HA  ILE A 295       0.906 -12.052  15.588  1.00 92.74           H
ATOM   4483  CB  ILE A 295      -0.369 -11.043  16.956  1.00 92.74           C
ATOM   4484  HB  ILE A 295      -0.261 -10.617  17.953  1.00 92.74           H
ATOM   4485  CG1 ILE A 295      -1.193 -12.324  17.098  1.00 92.74           C
ATOM   4486 1HG1 ILE A 295      -1.441 -12.713  16.111  1.00 92.74           H
ATOM   4487 2HG1 ILE A 295      -0.600 -13.088  17.601  1.00 92.74           H
ATOM   4488  CG2 ILE A 295      -1.079  -9.998  16.093  1.00 92.74           C
ATOM   4489 1HG2 ILE A 295      -0.498  -9.076  16.087  1.00 92.74           H
ATOM   4490 2HG2 ILE A 295      -1.176 -10.373  15.074  1.00 92.74           H
ATOM   4491 3HG2 ILE A 295      -2.070  -9.800  16.503  1.00 92.74           H
ATOM   4492  CD1 ILE A 295      -2.477 -12.065  17.889  1.00 92.74           C
ATOM   4493 1HD1 ILE A 295      -2.224 -11.700  18.884  1.00 92.74           H
ATOM   4494 2HD1 ILE A 295      -3.079 -11.319  17.370  1.00 92.74           H
ATOM   4495 3HD1 ILE A 295      -3.044 -12.992  17.975  1.00 92.74           H
ATOM   4496  HN  ILE A 295       1.437 -12.017  18.339  1.00 92.74           H
ATOM   4497  N   ASP A 296       2.358  -9.378  16.814  1.00 93.80           N
ATOM   4498  CA  ASP A 296       3.036  -8.140  16.469  1.00 93.80           C
ATOM   4499  C   ASP A 296       4.234  -8.453  15.571  1.00 93.80           C
ATOM   4500  O   ASP A 296       4.522  -7.712  14.633  1.00 93.80           O
ATOM   4501  HA  ASP A 296       2.284  -7.533  15.964  1.00 93.80           H
ATOM   4502  CB  ASP A 296       3.555  -7.429  17.720  1.00 93.80           C
ATOM   4503 1HB  ASP A 296       4.077  -8.143  18.358  1.00 93.80           H
ATOM   4504 2HB  ASP A 296       4.280  -6.667  17.435  1.00 93.80           H
ATOM   4505  CG  ASP A 296       2.408  -6.784  18.501  1.00 93.80           C
ATOM   4506  OD1 ASP A 296       1.339  -6.592  17.882  1.00 93.80           O
ATOM   4507  OD2 ASP A 296       2.627  -6.497  19.697  1.00 93.80           O
ATOM   4508  HN  ASP A 296       2.380  -9.615  17.785  1.00 93.80           H
ATOM   4509  N   ILE A 297       4.902  -9.552  15.891  1.00 92.70           N
ATOM   4510  CA  ILE A 297       6.045  -9.988  15.107  1.00 92.70           C
ATOM   4511  C   ILE A 297       5.577 -10.376  13.703  1.00 92.70           C
ATOM   4512  O   ILE A 297       6.188  -9.984  12.711  1.00 92.70           O
ATOM   4513  HA  ILE A 297       6.725  -9.141  15.022  1.00 92.70           H
ATOM   4514  CB  ILE A 297       6.799 -11.104  15.834  1.00 92.70           C
ATOM   4515  HB  ILE A 297       6.075 -11.856  16.149  1.00 92.70           H
ATOM   4516  CG1 ILE A 297       7.478 -10.573  17.098  1.00 92.70           C
ATOM   4517 1HG1 ILE A 297       8.282  -9.891  16.824  1.00 92.70           H
ATOM   4518 2HG1 ILE A 297       6.761 -10.000  17.687  1.00 92.70           H
ATOM   4519  CG2 ILE A 297       7.791 -11.795  14.898  1.00 92.70           C
ATOM   4520 1HG2 ILE A 297       7.254 -12.229  14.054  1.00 92.70           H
ATOM   4521 2HG2 ILE A 297       8.514 -11.066  14.531  1.00 92.70           H
ATOM   4522 3HG2 ILE A 297       8.313 -12.584  15.440  1.00 92.70           H
ATOM   4523  CD1 ILE A 297       8.039 -11.719  17.942  1.00 92.70           C
ATOM   4524 1HD1 ILE A 297       7.228 -12.386  18.234  1.00 92.70           H
ATOM   4525 2HD1 ILE A 297       8.773 -12.275  17.358  1.00 92.70           H
ATOM   4526 3HD1 ILE A 297       8.516 -11.314  18.834  1.00 92.70           H
ATOM   4527  HN  ILE A 297       4.673 -10.139  16.668  1.00 92.70           H
ATOM   4528  N   CYS A 298       4.496 -11.142  13.665  1.00 94.80           N
ATOM   4529  CA  CYS A 298       3.938 -11.587  12.399  1.00 94.80           C
ATOM   4530  C   CYS A 298       3.576 -10.350  11.573  1.00 94.80           C
ATOM   4531  O   CYS A 298       3.785 -10.326  10.361  1.00 94.80           O
ATOM   4532  HA  CYS A 298       4.714 -12.170  11.902  1.00 94.80           H
ATOM   4533  CB  CYS A 298       2.735 -12.509  12.603  1.00 94.80           C
ATOM   4534 1HB  CYS A 298       2.056 -12.076  13.338  1.00 94.80           H
ATOM   4535 2HB  CYS A 298       2.178 -12.606  11.671  1.00 94.80           H
ATOM   4536  SG  CYS A 298       3.298 -14.156  13.168  1.00 94.80           S
ATOM   4537  HG  CYS A 298       3.509 -13.805  14.433  1.00 94.80           H
ATOM   4538  HN  CYS A 298       4.005 -11.457  14.477  1.00 94.80           H
ATOM   4539  N   PHE A 299       3.039  -9.354  12.262  1.00 94.90           N
ATOM   4540  CA  PHE A 299       2.642  -8.120  11.607  1.00 94.90           C
ATOM   4541  C   PHE A 299       3.834  -7.461  10.910  1.00 94.90           C
ATOM   4542  O   PHE A 299       3.732  -7.046   9.757  1.00 94.90           O
ATOM   4543  HA  PHE A 299       1.886  -8.376  10.865  1.00 94.90           H
ATOM   4544  CB  PHE A 299       2.122  -7.181  12.698  1.00 94.90           C
ATOM   4545 1HB  PHE A 299       1.252  -7.637  13.171  1.00 94.90           H
ATOM   4546 2HB  PHE A 299       2.886  -7.079  13.469  1.00 94.90           H
ATOM   4547  CG  PHE A 299       1.739  -5.790  12.192  1.00 94.90           C
ATOM   4548  CD1 PHE A 299       2.621  -4.760  12.300  1.00 94.90           C
ATOM   4549  HD1 PHE A 299       3.601  -4.926  12.748  1.00 94.90           H
ATOM   4550  CD2 PHE A 299       0.517  -5.582  11.633  1.00 94.90           C
ATOM   4551  HD2 PHE A 299      -0.190  -6.407  11.546  1.00 94.90           H
ATOM   4552  CE1 PHE A 299       2.265  -3.468  11.830  1.00 94.90           C
ATOM   4553  HE1 PHE A 299       2.972  -2.643  11.917  1.00 94.90           H
ATOM   4554  CE2 PHE A 299       0.161  -4.290  11.162  1.00 94.90           C
ATOM   4555  HE2 PHE A 299      -0.818  -4.124  10.714  1.00 94.90           H
ATOM   4556  CZ  PHE A 299       1.043  -3.260  11.271  1.00 94.90           C
ATOM   4557  HZ  PHE A 299       0.770  -2.269  10.910  1.00 94.90           H
ATOM   4558  HN  PHE A 299       2.875  -9.381  13.248  1.00 94.90           H
ATOM   4559  N   GLN A 300       4.938  -7.385  11.640  1.00 91.26           N
ATOM   4560  CA  GLN A 300       6.126  -6.721  11.132  1.00 91.26           C
ATOM   4561  C   GLN A 300       6.593  -7.386   9.836  1.00 91.26           C
ATOM   4562  O   GLN A 300       6.903  -6.704   8.861  1.00 91.26           O
ATOM   4563  HA  GLN A 300       5.821  -5.694  10.932  1.00 91.26           H
ATOM   4564  CB  GLN A 300       7.242  -6.717  12.180  1.00 91.26           C
ATOM   4565 1HB  GLN A 300       7.375  -7.723  12.578  1.00 91.26           H
ATOM   4566 2HB  GLN A 300       8.184  -6.432  11.712  1.00 91.26           H
ATOM   4567  CG  GLN A 300       6.919  -5.750  13.320  1.00 91.26           C
ATOM   4568 1HG  GLN A 300       6.788  -4.744  12.923  1.00 91.26           H
ATOM   4569 2HG  GLN A 300       5.977  -6.035  13.788  1.00 91.26           H
ATOM   4570  CD  GLN A 300       8.034  -5.748  14.369  1.00 91.26           C
ATOM   4571  OE1 GLN A 300       9.205  -5.584  14.067  1.00 91.26           O
ATOM   4572  NE2 GLN A 300       7.606  -5.939  15.613  1.00 91.26           N
ATOM   4573 1HE2 GLN A 300       6.631  -6.068  15.793  1.00 91.26           H
ATOM   4574 2HE2 GLN A 300       8.260  -5.954  16.370  1.00 91.26           H
ATOM   4575  HN  GLN A 300       5.027  -7.767  12.560  1.00 91.26           H
ATOM   4576  N   VAL A 301       6.629  -8.710   9.867  1.00 95.27           N
ATOM   4577  CA  VAL A 301       7.161  -9.471   8.750  1.00 95.27           C
ATOM   4578  C   VAL A 301       6.259  -9.276   7.530  1.00 95.27           C
ATOM   4579  O   VAL A 301       6.734  -8.922   6.452  1.00 95.27           O
ATOM   4580  HA  VAL A 301       8.150  -9.073   8.522  1.00 95.27           H
ATOM   4581  CB  VAL A 301       7.321 -10.940   9.146  1.00 95.27           C
ATOM   4582  HB  VAL A 301       6.346 -11.310   9.465  1.00 95.27           H
ATOM   4583  CG1 VAL A 301       7.775 -11.784   7.952  1.00 95.27           C
ATOM   4584 1HG1 VAL A 301       7.034 -11.715   7.156  1.00 95.27           H
ATOM   4585 2HG1 VAL A 301       8.734 -11.413   7.589  1.00 95.27           H
ATOM   4586 3HG1 VAL A 301       7.881 -12.823   8.262  1.00 95.27           H
ATOM   4587  CG2 VAL A 301       8.288 -11.089  10.322  1.00 95.27           C
ATOM   4588 1HG2 VAL A 301       9.265 -10.695  10.041  1.00 95.27           H
ATOM   4589 2HG2 VAL A 301       7.906 -10.536  11.179  1.00 95.27           H
ATOM   4590 3HG2 VAL A 301       8.384 -12.143  10.583  1.00 95.27           H
ATOM   4591  HN  VAL A 301       6.304  -9.261  10.636  1.00 95.27           H
ATOM   4592  N   THR A 302       4.973  -9.515   7.740  1.00 94.49           N
ATOM   4593  CA  THR A 302       4.027  -9.545   6.638  1.00 94.49           C
ATOM   4594  C   THR A 302       3.880  -8.152   6.022  1.00 94.49           C
ATOM   4595  O   THR A 302       3.695  -8.020   4.814  1.00 94.49           O
ATOM   4596  HA  THR A 302       4.425 -10.198   5.861  1.00 94.49           H
ATOM   4597  CB  THR A 302       2.709 -10.120   7.161  1.00 94.49           C
ATOM   4598  HB  THR A 302       1.954 -10.142   6.375  1.00 94.49           H
ATOM   4599  OG1 THR A 302       2.399  -9.306   8.289  1.00 94.49           O
ATOM   4600  HG1 THR A 302       2.678  -9.767   9.131  1.00 94.49           H
ATOM   4601  CG2 THR A 302       2.874 -11.523   7.749  1.00 94.49           C
ATOM   4602 1HG2 THR A 302       3.579 -11.488   8.580  1.00 94.49           H
ATOM   4603 2HG2 THR A 302       3.252 -12.197   6.980  1.00 94.49           H
ATOM   4604 3HG2 THR A 302       1.909 -11.884   8.105  1.00 94.49           H
ATOM   4605  HN  THR A 302       4.576  -9.686   8.642  1.00 94.49           H
ATOM   4606  N   GLN A 303       3.969  -7.148   6.882  1.00 92.06           N
ATOM   4607  CA  GLN A 303       3.876  -5.769   6.434  1.00 92.06           C
ATOM   4608  C   GLN A 303       5.035  -5.438   5.493  1.00 92.06           C
ATOM   4609  O   GLN A 303       4.841  -4.786   4.468  1.00 92.06           O
ATOM   4610  HA  GLN A 303       2.931  -5.702   5.895  1.00 92.06           H
ATOM   4611  CB  GLN A 303       3.843  -4.807   7.624  1.00 92.06           C
ATOM   4612 1HB  GLN A 303       2.979  -5.028   8.251  1.00 92.06           H
ATOM   4613 2HB  GLN A 303       4.730  -4.955   8.240  1.00 92.06           H
ATOM   4614  CG  GLN A 303       3.780  -3.353   7.152  1.00 92.06           C
ATOM   4615 1HG  GLN A 303       4.712  -3.088   6.653  1.00 92.06           H
ATOM   4616 2HG  GLN A 303       2.982  -3.240   6.417  1.00 92.06           H
ATOM   4617  CD  GLN A 303       3.536  -2.405   8.327  1.00 92.06           C
ATOM   4618  OE1 GLN A 303       4.405  -2.153   9.146  1.00 92.06           O
ATOM   4619  NE2 GLN A 303       2.308  -1.895   8.366  1.00 92.06           N
ATOM   4620 1HE2 GLN A 303       1.642  -2.143   7.662  1.00 92.06           H
ATOM   4621 2HE2 GLN A 303       2.052  -1.264   9.097  1.00 92.06           H
ATOM   4622  HN  GLN A 303       4.101  -7.265   7.867  1.00 92.06           H
ATOM   4623  N   THR A 304       6.217  -5.901   5.874  1.00 93.15           N
ATOM   4624  CA  THR A 304       7.418  -5.606   5.112  1.00 93.15           C
ATOM   4625  C   THR A 304       7.325  -6.217   3.713  1.00 93.15           C
ATOM   4626  O   THR A 304       7.670  -5.570   2.725  1.00 93.15           O
ATOM   4627  HA  THR A 304       7.488  -4.526   4.986  1.00 93.15           H
ATOM   4628  CB  THR A 304       8.621  -6.105   5.915  1.00 93.15           C
ATOM   4629  HB  THR A 304       8.605  -7.192   6.005  1.00 93.15           H
ATOM   4630  OG1 THR A 304       8.543  -5.385   7.142  1.00 93.15           O
ATOM   4631  HG1 THR A 304       8.132  -5.960   7.850  1.00 93.15           H
ATOM   4632  CG2 THR A 304       9.954  -5.663   5.308  1.00 93.15           C
ATOM   4633 1HG2 THR A 304       9.997  -4.574   5.280  1.00 93.15           H
ATOM   4634 2HG2 THR A 304      10.040  -6.056   4.294  1.00 93.15           H
ATOM   4635 3HG2 THR A 304      10.775  -6.044   5.916  1.00 93.15           H
ATOM   4636  HN  THR A 304       6.359  -6.467   6.686  1.00 93.15           H
ATOM   4637  N   ILE A 305       6.858  -7.456   3.673  1.00 93.33           N
ATOM   4638  CA  ILE A 305       6.683  -8.149   2.408  1.00 93.33           C
ATOM   4639  C   ILE A 305       5.744  -7.338   1.512  1.00 93.33           C
ATOM   4640  O   ILE A 305       5.957  -7.247   0.304  1.00 93.33           O
ATOM   4641  HA  ILE A 305       7.659  -8.202   1.926  1.00 93.33           H
ATOM   4642  CB  ILE A 305       6.216  -9.587   2.644  1.00 93.33           C
ATOM   4643  HB  ILE A 305       5.347  -9.560   3.302  1.00 93.33           H
ATOM   4644  CG1 ILE A 305       7.297 -10.403   3.357  1.00 93.33           C
ATOM   4645 1HG1 ILE A 305       8.107 -10.624   2.662  1.00 93.33           H
ATOM   4646 2HG1 ILE A 305       7.724  -9.817   4.170  1.00 93.33           H
ATOM   4647  CG2 ILE A 305       5.773 -10.242   1.335  1.00 93.33           C
ATOM   4648 1HG2 ILE A 305       4.948  -9.674   0.905  1.00 93.33           H
ATOM   4649 2HG2 ILE A 305       6.608 -10.257   0.635  1.00 93.33           H
ATOM   4650 3HG2 ILE A 305       5.446 -11.264   1.532  1.00 93.33           H
ATOM   4651  CD1 ILE A 305       6.722 -11.709   3.910  1.00 93.33           C
ATOM   4652 1HD1 ILE A 305       5.928 -11.483   4.622  1.00 93.33           H
ATOM   4653 2HD1 ILE A 305       6.317 -12.304   3.091  1.00 93.33           H
ATOM   4654 3HD1 ILE A 305       7.511 -12.270   4.412  1.00 93.33           H
ATOM   4655  HN  ILE A 305       6.601  -7.984   4.482  1.00 93.33           H
ATOM   4656  N   ALA A 306       4.725  -6.769   2.139  1.00 94.55           N
ATOM   4657  CA  ALA A 306       3.724  -6.012   1.407  1.00 94.55           C
ATOM   4658  C   ALA A 306       4.384  -4.792   0.762  1.00 94.55           C
ATOM   4659  O   ALA A 306       4.036  -4.412  -0.355  1.00 94.55           O
ATOM   4660  HA  ALA A 306       3.328  -6.658   0.623  1.00 94.55           H
ATOM   4661  CB  ALA A 306       2.583  -5.627   2.351  1.00 94.55           C
ATOM   4662 1HB  ALA A 306       2.129  -6.530   2.760  1.00 94.55           H
ATOM   4663 2HB  ALA A 306       2.976  -5.017   3.165  1.00 94.55           H
ATOM   4664 3HB  ALA A 306       1.832  -5.059   1.801  1.00 94.55           H
ATOM   4665  HN  ALA A 306       4.578  -6.819   3.127  1.00 94.55           H
ATOM   4666  N   PHE A 307       5.325  -4.213   1.493  1.00 92.96           N
ATOM   4667  CA  PHE A 307       5.978  -2.995   1.043  1.00 92.96           C
ATOM   4668  C   PHE A 307       6.871  -3.267  -0.169  1.00 92.96           C
ATOM   4669  O   PHE A 307       7.053  -2.396  -1.018  1.00 92.96           O
ATOM   4670  HA  PHE A 307       5.193  -2.292   0.764  1.00 92.96           H
ATOM   4671  CB  PHE A 307       6.846  -2.500   2.201  1.00 92.96           C
ATOM   4672 1HB  PHE A 307       7.462  -3.325   2.559  1.00 92.96           H
ATOM   4673 2HB  PHE A 307       7.526  -1.733   1.830  1.00 92.96           H
ATOM   4674  CG  PHE A 307       6.050  -1.929   3.377  1.00 92.96           C
ATOM   4675  CD1 PHE A 307       4.710  -1.731   3.258  1.00 92.96           C
ATOM   4676  HD1 PHE A 307       4.203  -1.979   2.325  1.00 92.96           H
ATOM   4677  CD2 PHE A 307       6.682  -1.620   4.540  1.00 92.96           C
ATOM   4678  HD2 PHE A 307       7.757  -1.779   4.636  1.00 92.96           H
ATOM   4679  CE1 PHE A 307       3.971  -1.202   4.349  1.00 92.96           C
ATOM   4680  HE1 PHE A 307       2.897  -1.043   4.253  1.00 92.96           H
ATOM   4681  CE2 PHE A 307       5.943  -1.091   5.631  1.00 92.96           C
ATOM   4682  HE2 PHE A 307       6.450  -0.843   6.564  1.00 92.96           H
ATOM   4683  CZ  PHE A 307       4.603  -0.893   5.512  1.00 92.96           C
ATOM   4684  HZ  PHE A 307       4.036  -0.487   6.350  1.00 92.96           H
ATOM   4685  HN  PHE A 307       5.641  -4.561   2.375  1.00 92.96           H
ATOM   4686  N   PHE A 308       7.406  -4.479  -0.210  1.00 88.06           N
ATOM   4687  CA  PHE A 308       8.236  -4.892  -1.328  1.00 88.06           C
ATOM   4688  C   PHE A 308       7.437  -4.896  -2.633  1.00 88.06           C
ATOM   4689  O   PHE A 308       8.015  -4.873  -3.718  1.00 88.06           O
ATOM   4690  HA  PHE A 308       9.054  -4.175  -1.406  1.00 88.06           H
ATOM   4691  CB  PHE A 308       8.710  -6.316  -1.030  1.00 88.06           C
ATOM   4692 1HB  PHE A 308       7.929  -6.841  -0.480  1.00 88.06           H
ATOM   4693 2HB  PHE A 308       8.848  -6.847  -1.972  1.00 88.06           H
ATOM   4694  CG  PHE A 308      10.011  -6.384  -0.228  1.00 88.06           C
ATOM   4695  CD1 PHE A 308      11.198  -6.104  -0.832  1.00 88.06           C
ATOM   4696  HD1 PHE A 308      11.221  -5.831  -1.887  1.00 88.06           H
ATOM   4697  CD2 PHE A 308       9.982  -6.724   1.088  1.00 88.06           C
ATOM   4698  HD2 PHE A 308       9.032  -6.949   1.572  1.00 88.06           H
ATOM   4699  CE1 PHE A 308      12.405  -6.167  -0.087  1.00 88.06           C
ATOM   4700  HE1 PHE A 308      13.356  -5.943  -0.571  1.00 88.06           H
ATOM   4701  CE2 PHE A 308      11.190  -6.787   1.833  1.00 88.06           C
ATOM   4702  HE2 PHE A 308      11.166  -7.060   2.888  1.00 88.06           H
ATOM   4703  CZ  PHE A 308      12.376  -6.507   1.229  1.00 88.06           C
ATOM   4704  HZ  PHE A 308      13.303  -6.555   1.800  1.00 88.06           H
ATOM   4705  HN  PHE A 308       7.279  -5.170   0.501  1.00 88.06           H
ATOM   4706  N   HIS A 309       6.121  -4.925  -2.483  1.00 83.11           N
ATOM   4707  CA  HIS A 309       5.237  -4.937  -3.637  1.00 83.11           C
ATOM   4708  C   HIS A 309       5.414  -3.642  -4.432  1.00 83.11           C
ATOM   4709  O   HIS A 309       5.351  -3.650  -5.660  1.00 83.11           O
ATOM   4710  HA  HIS A 309       5.544  -5.779  -4.257  1.00 83.11           H
ATOM   4711  CB  HIS A 309       3.788  -5.177  -3.208  1.00 83.11           C
ATOM   4712 1HB  HIS A 309       3.754  -6.043  -2.547  1.00 83.11           H
ATOM   4713 2HB  HIS A 309       3.445  -4.320  -2.628  1.00 83.11           H
ATOM   4714  CG  HIS A 309       2.837  -5.402  -4.359  1.00 83.11           C
ATOM   4715  ND1 HIS A 309       2.886  -6.527  -5.163  1.00 83.11           N
ATOM   4716  HD1 HIS A 309       3.533  -7.283  -5.072  1.00 83.11           H
ATOM   4717  CD2 HIS A 309       1.811  -4.636  -4.830  1.00 83.11           C
ATOM   4718  HD2 HIS A 309       1.495  -3.675  -4.425  1.00 83.11           H
ATOM   4719  CE1 HIS A 309       1.929  -6.431  -6.075  1.00 83.11           C
ATOM   4720  HE1 HIS A 309       1.712  -7.161  -6.855  1.00 83.11           H
ATOM   4721  NE2 HIS A 309       1.265  -5.258  -5.867  1.00 83.11           N
ATOM   4722  HN  HIS A 309       5.659  -4.940  -1.597  1.00 83.11           H
ATOM   4723  N   SER A 310       5.630  -2.560  -3.699  1.00 86.48           N
ATOM   4724  CA  SER A 310       5.788  -1.255  -4.319  1.00 86.48           C
ATOM   4725  C   SER A 310       7.065  -1.227  -5.161  1.00 86.48           C
ATOM   4726  O   SER A 310       7.188  -0.419  -6.081  1.00 86.48           O
ATOM   4727  HA  SER A 310       4.909  -1.129  -4.952  1.00 86.48           H
ATOM   4728  CB  SER A 310       5.821  -0.145  -3.266  1.00 86.48           C
ATOM   4729 1HB  SER A 310       6.589  -0.371  -2.526  1.00 86.48           H
ATOM   4730 2HB  SER A 310       6.101   0.796  -3.740  1.00 86.48           H
ATOM   4731  OG  SER A 310       4.564   0.008  -2.612  1.00 86.48           O
ATOM   4732  HG  SER A 310       3.939   0.531  -3.192  1.00 86.48           H
ATOM   4733  HN  SER A 310       5.698  -2.565  -2.701  1.00 86.48           H
ATOM   4734  N   CYS A 311       7.983  -2.118  -4.816  1.00 88.76           N
ATOM   4735  CA  CYS A 311       9.224  -2.240  -5.562  1.00 88.76           C
ATOM   4736  C   CYS A 311       8.926  -2.972  -6.872  1.00 88.76           C
ATOM   4737  O   CYS A 311       9.608  -2.761  -7.874  1.00 88.76           O
ATOM   4738  HA  CYS A 311       9.574  -1.226  -5.756  1.00 88.76           H
ATOM   4739  CB  CYS A 311      10.307  -2.949  -4.746  1.00 88.76           C
ATOM   4740 1HB  CYS A 311       9.987  -3.963  -4.505  1.00 88.76           H
ATOM   4741 2HB  CYS A 311      11.220  -3.034  -5.334  1.00 88.76           H
ATOM   4742  SG  CYS A 311      10.640  -2.018  -3.206  1.00 88.76           S
ATOM   4743  HG  CYS A 311      11.526  -2.878  -2.712  1.00 88.76           H
ATOM   4744  HN  CYS A 311       7.890  -2.747  -4.045  1.00 88.76           H
ATOM   4745  N   LEU A 312       7.907  -3.817  -6.823  1.00 87.01           N
ATOM   4746  CA  LEU A 312       7.646  -4.739  -7.915  1.00 87.01           C
ATOM   4747  C   LEU A 312       6.694  -4.080  -8.916  1.00 87.01           C
ATOM   4748  O   LEU A 312       6.662  -4.456 -10.087  1.00 87.01           O
ATOM   4749  HA  LEU A 312       8.595  -4.930  -8.416  1.00 87.01           H
ATOM   4750  CB  LEU A 312       7.141  -6.079  -7.376  1.00 87.01           C
ATOM   4751 1HB  LEU A 312       6.248  -5.894  -6.779  1.00 87.01           H
ATOM   4752 2HB  LEU A 312       6.836  -6.696  -8.221  1.00 87.01           H
ATOM   4753  CG  LEU A 312       8.133  -6.878  -6.528  1.00 87.01           C
ATOM   4754  HG  LEU A 312       8.429  -6.262  -5.679  1.00 87.01           H
ATOM   4755  CD1 LEU A 312       7.479  -8.141  -5.965  1.00 87.01           C
ATOM   4756 1HD1 LEU A 312       6.630  -7.863  -5.341  1.00 87.01           H
ATOM   4757 2HD1 LEU A 312       7.136  -8.770  -6.786  1.00 87.01           H
ATOM   4758 3HD1 LEU A 312       8.206  -8.690  -5.366  1.00 87.01           H
ATOM   4759  CD2 LEU A 312       9.402  -7.194  -7.321  1.00 87.01           C
ATOM   4760 1HD2 LEU A 312       9.143  -7.781  -8.202  1.00 87.01           H
ATOM   4761 2HD2 LEU A 312       9.878  -6.264  -7.632  1.00 87.01           H
ATOM   4762 3HD2 LEU A 312      10.090  -7.762  -6.695  1.00 87.01           H
ATOM   4763  HN  LEU A 312       7.268  -3.878  -6.056  1.00 87.01           H
ATOM   4764  N   ASN A 313       5.942  -3.110  -8.418  1.00 85.92           N
ATOM   4765  CA  ASN A 313       4.912  -2.474  -9.221  1.00 85.92           C
ATOM   4766  C   ASN A 313       5.523  -1.995 -10.540  1.00 85.92           C
ATOM   4767  O   ASN A 313       4.989  -2.272 -11.612  1.00 85.92           O
ATOM   4768  HA  ASN A 313       4.150  -3.240  -9.369  1.00 85.92           H
ATOM   4769  CB  ASN A 313       4.325  -1.258  -8.502  1.00 85.92           C
ATOM   4770 1HB  ASN A 313       5.123  -0.700  -8.013  1.00 85.92           H
ATOM   4771 2HB  ASN A 313       3.866  -0.587  -9.229  1.00 85.92           H
ATOM   4772  CG  ASN A 313       3.283  -1.684  -7.466  1.00 85.92           C
ATOM   4773  OD1 ASN A 313       2.744  -2.778  -7.502  1.00 85.92           O
ATOM   4774  ND2 ASN A 313       3.030  -0.761  -6.542  1.00 85.92           N
ATOM   4775 1HD2 ASN A 313       3.507   0.118  -6.570  1.00 85.92           H
ATOM   4776 2HD2 ASN A 313       2.363  -0.945  -5.821  1.00 85.92           H
ATOM   4777  HN  ASN A 313       6.028  -2.759  -7.485  1.00 85.92           H
ATOM   4778  N   PRO A 314       6.648  -1.269 -10.484  1.00 86.46           N
ATOM   4779  CA  PRO A 314       7.283  -0.767 -11.706  1.00 86.46           C
ATOM   4780  C   PRO A 314       7.533  -1.870 -12.721  1.00 86.46           C
ATOM   4781  O   PRO A 314       7.247  -1.704 -13.906  1.00 86.46           O
ATOM   4782  HA  PRO A 314       6.621  -0.061 -12.208  1.00 86.46           H
ATOM   4783  CB  PRO A 314       8.589  -0.147 -11.206  1.00 86.46           C
ATOM   4784 1HB  PRO A 314       9.409  -0.865 -11.233  1.00 86.46           H
ATOM   4785 2HB  PRO A 314       8.891   0.702 -11.819  1.00 86.46           H
ATOM   4786  CG  PRO A 314       8.257   0.276  -9.781  1.00 86.46           C
ATOM   4787 1HG  PRO A 314       9.156   0.408  -9.178  1.00 86.46           H
ATOM   4788 2HG  PRO A 314       7.728   1.229  -9.754  1.00 86.46           H
ATOM   4789  CD  PRO A 314       7.395  -0.870  -9.278  1.00 86.46           C
ATOM   4790 1HD  PRO A 314       7.999  -1.691  -8.891  1.00 86.46           H
ATOM   4791 2HD  PRO A 314       6.735  -0.556  -8.470  1.00 86.46           H
ATOM   4792  N   VAL A 315       8.066  -2.977 -12.226  1.00 85.00           N
ATOM   4793  CA  VAL A 315       8.500  -4.054 -13.099  1.00 85.00           C
ATOM   4794  C   VAL A 315       7.274  -4.746 -13.697  1.00 85.00           C
ATOM   4795  O   VAL A 315       7.250  -5.053 -14.888  1.00 85.00           O
ATOM   4796  HA  VAL A 315       9.081  -3.609 -13.907  1.00 85.00           H
ATOM   4797  CB  VAL A 315       9.413  -5.013 -12.332  1.00 85.00           C
ATOM   4798  HB  VAL A 315       8.835  -5.445 -11.515  1.00 85.00           H
ATOM   4799  CG1 VAL A 315       9.884  -6.158 -13.231  1.00 85.00           C
ATOM   4800 1HG1 VAL A 315       9.020  -6.714 -13.595  1.00 85.00           H
ATOM   4801 2HG1 VAL A 315      10.437  -5.751 -14.078  1.00 85.00           H
ATOM   4802 3HG1 VAL A 315      10.531  -6.825 -12.661  1.00 85.00           H
ATOM   4803  CG2 VAL A 315      10.603  -4.269 -11.723  1.00 85.00           C
ATOM   4804 1HG2 VAL A 315      11.181  -3.797 -12.517  1.00 85.00           H
ATOM   4805 2HG2 VAL A 315      10.240  -3.506 -11.034  1.00 85.00           H
ATOM   4806 3HG2 VAL A 315      11.235  -4.974 -11.184  1.00 85.00           H
ATOM   4807  HN  VAL A 315       8.202  -3.144 -11.249  1.00 85.00           H
ATOM   4808  N   LEU A 316       6.286  -4.970 -12.844  1.00 84.95           N
ATOM   4809  CA  LEU A 316       5.177  -5.841 -13.195  1.00 84.95           C
ATOM   4810  C   LEU A 316       4.351  -5.185 -14.304  1.00 84.95           C
ATOM   4811  O   LEU A 316       3.883  -5.863 -15.218  1.00 84.95           O
ATOM   4812  HA  LEU A 316       5.599  -6.768 -13.582  1.00 84.95           H
ATOM   4813  CB  LEU A 316       4.361  -6.199 -11.951  1.00 84.95           C
ATOM   4814 1HB  LEU A 316       4.101  -5.276 -11.433  1.00 84.95           H
ATOM   4815 2HB  LEU A 316       3.426  -6.658 -12.273  1.00 84.95           H
ATOM   4816  CG  LEU A 316       5.040  -7.138 -10.952  1.00 84.95           C
ATOM   4817  HG  LEU A 316       5.998  -6.701 -10.669  1.00 84.95           H
ATOM   4818  CD1 LEU A 316       4.209  -7.271  -9.674  1.00 84.95           C
ATOM   4819 1HD1 LEU A 316       4.095  -6.291  -9.211  1.00 84.95           H
ATOM   4820 2HD1 LEU A 316       3.227  -7.674  -9.919  1.00 84.95           H
ATOM   4821 3HD1 LEU A 316       4.715  -7.944  -8.981  1.00 84.95           H
ATOM   4822  CD2 LEU A 316       5.333  -8.498 -11.589  1.00 84.95           C
ATOM   4823 1HD2 LEU A 316       4.400  -8.953 -11.919  1.00 84.95           H
ATOM   4824 2HD2 LEU A 316       5.994  -8.362 -12.446  1.00 84.95           H
ATOM   4825 3HD2 LEU A 316       5.816  -9.145 -10.857  1.00 84.95           H
ATOM   4826  HN  LEU A 316       6.235  -4.570 -11.929  1.00 84.95           H
ATOM   4827  N   TYR A 317       4.197  -3.875 -14.187  1.00 82.47           N
ATOM   4828  CA  TYR A 317       3.202  -3.165 -14.973  1.00 82.47           C
ATOM   4829  C   TYR A 317       3.861  -2.365 -16.099  1.00 82.47           C
ATOM   4830  O   TYR A 317       3.279  -2.198 -17.170  1.00 82.47           O
ATOM   4831  HA  TYR A 317       2.528  -3.903 -15.408  1.00 82.47           H
ATOM   4832  CB  TYR A 317       2.516  -2.195 -14.009  1.00 82.47           C
ATOM   4833 1HB  TYR A 317       3.280  -1.634 -13.470  1.00 82.47           H
ATOM   4834 2HB  TYR A 317       1.938  -1.473 -14.586  1.00 82.47           H
ATOM   4835  CG  TYR A 317       1.593  -2.874 -12.996  1.00 82.47           C
ATOM   4836  CD1 TYR A 317       0.328  -3.275 -13.376  1.00 82.47           C
ATOM   4837  HD1 TYR A 317      -0.013  -3.107 -14.398  1.00 82.47           H
ATOM   4838  CD2 TYR A 317       2.024  -3.086 -11.702  1.00 82.47           C
ATOM   4839  HD2 TYR A 317       3.023  -2.769 -11.402  1.00 82.47           H
ATOM   4840  CE1 TYR A 317      -0.542  -3.914 -12.423  1.00 82.47           C
ATOM   4841  HE1 TYR A 317      -1.543  -4.235 -12.710  1.00 82.47           H
ATOM   4842  CE2 TYR A 317       1.154  -3.725 -10.749  1.00 82.47           C
ATOM   4843  HE2 TYR A 317       1.483  -3.899  -9.724  1.00 82.47           H
ATOM   4844  CZ  TYR A 317      -0.085  -4.108 -11.156  1.00 82.47           C
ATOM   4845  OH  TYR A 317      -0.907  -4.711 -10.256  1.00 82.47           O
ATOM   4846  HH  TYR A 317      -0.430  -4.832  -9.385  1.00 82.47           H
ATOM   4847  HN  TYR A 317       4.737  -3.301 -13.571  1.00 82.47           H
ATOM   4848  N   VAL A 318       5.067  -1.892 -15.818  1.00 79.23           N
ATOM   4849  CA  VAL A 318       5.661  -0.836 -16.619  1.00 79.23           C
ATOM   4850  C   VAL A 318       6.692  -1.444 -17.574  1.00 79.23           C
ATOM   4851  O   VAL A 318       6.554  -1.336 -18.791  1.00 79.23           O
ATOM   4852  HA  VAL A 318       4.865  -0.380 -17.208  1.00 79.23           H
ATOM   4853  CB  VAL A 318       6.253   0.242 -15.709  1.00 79.23           C
ATOM   4854  HB  VAL A 318       7.145  -0.171 -15.236  1.00 79.23           H
ATOM   4855  CG1 VAL A 318       6.675   1.471 -16.516  1.00 79.23           C
ATOM   4856 1HG1 VAL A 318       7.428   1.182 -17.250  1.00 79.23           H
ATOM   4857 2HG1 VAL A 318       5.807   1.885 -17.029  1.00 79.23           H
ATOM   4858 3HG1 VAL A 318       7.093   2.221 -15.844  1.00 79.23           H
ATOM   4859  CG2 VAL A 318       5.269   0.625 -14.602  1.00 79.23           C
ATOM   4860 1HG2 VAL A 318       4.352   1.010 -15.048  1.00 79.23           H
ATOM   4861 2HG2 VAL A 318       5.039  -0.254 -13.999  1.00 79.23           H
ATOM   4862 3HG2 VAL A 318       5.715   1.393 -13.969  1.00 79.23           H
ATOM   4863  HN  VAL A 318       5.633  -2.217 -15.061  1.00 79.23           H
ATOM   4864  N   PHE A 319       7.700  -2.069 -16.984  1.00 76.27           N
ATOM   4865  CA  PHE A 319       8.841  -2.538 -17.752  1.00 76.27           C
ATOM   4866  C   PHE A 319       8.448  -3.706 -18.659  1.00 76.27           C
ATOM   4867  O   PHE A 319       9.153  -4.016 -19.618  1.00 76.27           O
ATOM   4868  HA  PHE A 319       9.184  -1.705 -18.364  1.00 76.27           H
ATOM   4869  CB  PHE A 319       9.889  -3.019 -16.747  1.00 76.27           C
ATOM   4870 1HB  PHE A 319       9.451  -3.800 -16.125  1.00 76.27           H
ATOM   4871 2HB  PHE A 319      10.719  -3.472 -17.290  1.00 76.27           H
ATOM   4872  CG  PHE A 319      10.436  -1.913 -15.841  1.00 76.27           C
ATOM   4873  CD1 PHE A 319      10.462  -0.626 -16.279  1.00 76.27           C
ATOM   4874  HD1 PHE A 319      10.094  -0.382 -17.276  1.00 76.27           H
ATOM   4875  CD2 PHE A 319      10.895  -2.218 -14.598  1.00 76.27           C
ATOM   4876  HD2 PHE A 319      10.874  -3.250 -14.246  1.00 76.27           H
ATOM   4877  CE1 PHE A 319      10.969   0.400 -15.439  1.00 76.27           C
ATOM   4878  HE1 PHE A 319      10.991   1.431 -15.790  1.00 76.27           H
ATOM   4879  CE2 PHE A 319      11.402  -1.192 -13.757  1.00 76.27           C
ATOM   4880  HE2 PHE A 319      11.771  -1.436 -12.761  1.00 76.27           H
ATOM   4881  CZ  PHE A 319      11.429   0.095 -14.195  1.00 76.27           C
ATOM   4882  HZ  PHE A 319      11.818   0.883 -13.550  1.00 76.27           H
ATOM   4883  HN  PHE A 319       7.746  -2.255 -16.003  1.00 76.27           H
ATOM   4884  N   VAL A 320       7.324  -4.323 -18.323  1.00 76.00           N
ATOM   4885  CA  VAL A 320       6.781  -5.390 -19.146  1.00 76.00           C
ATOM   4886  C   VAL A 320       6.344  -4.815 -20.495  1.00 76.00           C
ATOM   4887  O   VAL A 320       6.310  -5.529 -21.496  1.00 76.00           O
ATOM   4888  HA  VAL A 320       7.578  -6.113 -19.315  1.00 76.00           H
ATOM   4889  CB  VAL A 320       5.647  -6.099 -18.403  1.00 76.00           C
ATOM   4890  HB  VAL A 320       4.890  -5.354 -18.156  1.00 76.00           H
ATOM   4891  CG1 VAL A 320       4.991  -7.160 -19.288  1.00 76.00           C
ATOM   4892 1HG1 VAL A 320       4.581  -6.687 -20.180  1.00 76.00           H
ATOM   4893 2HG1 VAL A 320       5.735  -7.901 -19.579  1.00 76.00           H
ATOM   4894 3HG1 VAL A 320       4.189  -7.649 -18.735  1.00 76.00           H
ATOM   4895  CG2 VAL A 320       6.149  -6.710 -17.093  1.00 76.00           C
ATOM   4896 1HG2 VAL A 320       6.933  -7.436 -17.308  1.00 76.00           H
ATOM   4897 2HG2 VAL A 320       6.547  -5.923 -16.453  1.00 76.00           H
ATOM   4898 3HG2 VAL A 320       5.323  -7.208 -16.585  1.00 76.00           H
ATOM   4899  HN  VAL A 320       6.789  -4.104 -17.507  1.00 76.00           H
ATOM   4900  N   GLY A 321       6.020  -3.530 -20.478  1.00 76.89           N
ATOM   4901  CA  GLY A 321       5.539  -2.864 -21.676  1.00 76.89           C
ATOM   4902  C   GLY A 321       6.654  -2.733 -22.716  1.00 76.89           C
ATOM   4903  O   GLY A 321       7.746  -2.260 -22.404  1.00 76.89           O
ATOM   4904 1HA  GLY A 321       4.706  -3.425 -22.100  1.00 76.89           H
ATOM   4905 2HA  GLY A 321       5.158  -1.875 -21.419  1.00 76.89           H
ATOM   4906  HN  GLY A 321       6.081  -2.949 -19.667  1.00 76.89           H
ATOM   4907  N   GLU A 322       6.341  -3.160 -23.930  1.00 65.12           N
ATOM   4908  CA  GLU A 322       7.284  -3.049 -25.029  1.00 65.12           C
ATOM   4909  C   GLU A 322       7.501  -1.579 -25.397  1.00 65.12           C
ATOM   4910  O   GLU A 322       8.629  -1.158 -25.647  1.00 65.12           O
ATOM   4911  HA  GLU A 322       8.215  -3.477 -24.657  1.00 65.12           H
ATOM   4912  CB  GLU A 322       6.812  -3.853 -26.242  1.00 65.12           C
ATOM   4913 1HB  GLU A 322       5.780  -3.591 -26.477  1.00 65.12           H
ATOM   4914 2HB  GLU A 322       7.496  -3.698 -27.075  1.00 65.12           H
ATOM   4915  CG  GLU A 322       6.828  -5.354 -25.944  1.00 65.12           C
ATOM   4916 1HG  GLU A 322       7.832  -5.659 -25.650  1.00 65.12           H
ATOM   4917 2HG  GLU A 322       6.170  -5.568 -25.102  1.00 65.12           H
ATOM   4918  CD  GLU A 322       6.381  -6.160 -27.165  1.00 65.12           C
ATOM   4919  OE1 GLU A 322       6.450  -7.405 -27.080  1.00 65.12           O
ATOM   4920  OE2 GLU A 322       5.980  -5.513 -28.157  1.00 65.12           O
ATOM   4921  HN  GLU A 322       5.462  -3.575 -24.168  1.00 65.12           H
ATOM   4922  N   ARG A 323       6.401  -0.840 -25.418  1.00 63.66           N
ATOM   4923  CA  ARG A 323       6.455   0.571 -25.760  1.00 63.66           C
ATOM   4924  C   ARG A 323       7.390   1.314 -24.803  1.00 63.66           C
ATOM   4925  O   ARG A 323       8.238   2.092 -25.238  1.00 63.66           O
ATOM   4926  HA  ARG A 323       6.837   0.596 -26.780  1.00 63.66           H
ATOM   4927  CB  ARG A 323       5.064   1.206 -25.699  1.00 63.66           C
ATOM   4928 1HB  ARG A 323       4.401   0.706 -26.405  1.00 63.66           H
ATOM   4929 2HB  ARG A 323       4.638   1.063 -24.706  1.00 63.66           H
ATOM   4930  CG  ARG A 323       5.129   2.700 -26.022  1.00 63.66           C
ATOM   4931 1HG  ARG A 323       5.768   3.205 -25.297  1.00 63.66           H
ATOM   4932 2HG  ARG A 323       5.583   2.845 -27.002  1.00 63.66           H
ATOM   4933  CD  ARG A 323       3.733   3.326 -26.003  1.00 63.66           C
ATOM   4934 1HD  ARG A 323       3.142   2.944 -26.835  1.00 63.66           H
ATOM   4935 2HD  ARG A 323       3.212   3.047 -25.087  1.00 63.66           H
ATOM   4936  NE  ARG A 323       3.838   4.800 -26.094  1.00 63.66           N
ATOM   4937  HE  ARG A 323       4.645   5.186 -26.540  1.00 63.66           H
ATOM   4938  CZ  ARG A 323       2.918   5.649 -25.616  1.00 63.66           C
ATOM   4939  NH1 ARG A 323       1.817   5.188 -25.008  1.00 63.66           N
ATOM   4940 1HH1 ARG A 323       1.676   4.203 -24.909  1.00 63.66           H
ATOM   4941 2HH1 ARG A 323       1.135   5.829 -24.654  1.00 63.66           H
ATOM   4942  NH2 ARG A 323       3.117   6.967 -25.754  1.00 63.66           N
ATOM   4943 1HH2 ARG A 323       2.441   7.615 -25.403  1.00 63.66           H
ATOM   4944 2HH2 ARG A 323       3.942   7.303 -26.208  1.00 63.66           H
ATOM   4945  HN  ARG A 323       5.488  -1.189 -25.206  1.00 63.66           H
ATOM   4946  N   PHE A 324       7.203   1.048 -23.519  1.00 75.50           N
ATOM   4947  CA  PHE A 324       7.975   1.730 -22.494  1.00 75.50           C
ATOM   4948  C   PHE A 324       9.452   1.339 -22.568  1.00 75.50           C
ATOM   4949  O   PHE A 324      10.330   2.193 -22.463  1.00 75.50           O
ATOM   4950  HA  PHE A 324       7.875   2.801 -22.672  1.00 75.50           H
ATOM   4951  CB  PHE A 324       7.411   1.289 -21.142  1.00 75.50           C
ATOM   4952 1HB  PHE A 324       6.338   1.481 -21.127  1.00 75.50           H
ATOM   4953 2HB  PHE A 324       7.543   0.212 -21.038  1.00 75.50           H
ATOM   4954  CG  PHE A 324       8.055   1.985 -19.941  1.00 75.50           C
ATOM   4955  CD1 PHE A 324       9.162   1.451 -19.359  1.00 75.50           C
ATOM   4956  HD1 PHE A 324       9.590   0.527 -19.748  1.00 75.50           H
ATOM   4957  CD2 PHE A 324       7.521   3.138 -19.456  1.00 75.50           C
ATOM   4958  HD2 PHE A 324       6.634   3.566 -19.922  1.00 75.50           H
ATOM   4959  CE1 PHE A 324       9.761   2.097 -18.245  1.00 75.50           C
ATOM   4960  HE1 PHE A 324      10.648   1.669 -17.779  1.00 75.50           H
ATOM   4961  CE2 PHE A 324       8.119   3.784 -18.342  1.00 75.50           C
ATOM   4962  HE2 PHE A 324       7.691   4.708 -17.953  1.00 75.50           H
ATOM   4963  CZ  PHE A 324       9.226   3.250 -17.760  1.00 75.50           C
ATOM   4964  HZ  PHE A 324       9.686   3.746 -16.905  1.00 75.50           H
ATOM   4965  HN  PHE A 324       6.541   0.382 -23.176  1.00 75.50           H
ATOM   4966  N   ARG A 325       9.681   0.046 -22.750  1.00 72.67           N
ATOM   4967  CA  ARG A 325      11.036  -0.472 -22.814  1.00 72.67           C
ATOM   4968  C   ARG A 325      11.806   0.192 -23.957  1.00 72.67           C
ATOM   4969  O   ARG A 325      12.994   0.480 -23.826  1.00 72.67           O
ATOM   4970  HA  ARG A 325      11.476  -0.222 -21.848  1.00 72.67           H
ATOM   4971  CB  ARG A 325      11.037  -1.988 -23.021  1.00 72.67           C
ATOM   4972 1HB  ARG A 325      10.329  -2.252 -23.806  1.00 72.67           H
ATOM   4973 2HB  ARG A 325      12.022  -2.313 -23.357  1.00 72.67           H
ATOM   4974  CG  ARG A 325      10.668  -2.718 -21.728  1.00 72.67           C
ATOM   4975 1HG  ARG A 325      11.271  -2.335 -20.905  1.00 72.67           H
ATOM   4976 2HG  ARG A 325       9.626  -2.519 -21.478  1.00 72.67           H
ATOM   4977  CD  ARG A 325      10.885  -4.226 -21.868  1.00 72.67           C
ATOM   4978 1HD  ARG A 325      11.885  -4.423 -22.254  1.00 72.67           H
ATOM   4979 2HD  ARG A 325      10.820  -4.704 -20.891  1.00 72.67           H
ATOM   4980  NE  ARG A 325       9.870  -4.801 -22.779  1.00 72.67           N
ATOM   4981  HE  ARG A 325       9.007  -4.309 -22.890  1.00 72.67           H
ATOM   4982  CZ  ARG A 325      10.036  -5.940 -23.466  1.00 72.67           C
ATOM   4983  NH1 ARG A 325      11.173  -6.641 -23.356  1.00 72.67           N
ATOM   4984 1HH1 ARG A 325      11.906  -6.315 -22.759  1.00 72.67           H
ATOM   4985 2HH1 ARG A 325      11.289  -7.489 -23.872  1.00 72.67           H
ATOM   4986  NH2 ARG A 325       9.048  -6.367 -24.264  1.00 72.67           N
ATOM   4987 1HH2 ARG A 325       9.156  -7.215 -24.783  1.00 72.67           H
ATOM   4988 2HH2 ARG A 325       8.203  -5.839 -24.340  1.00 72.67           H
ATOM   4989  HN  ARG A 325       8.960  -0.640 -22.853  1.00 72.67           H
ATOM   4990  N   ARG A 326      11.096   0.416 -25.054  1.00 66.37           N
ATOM   4991  CA  ARG A 326      11.687   1.076 -26.206  1.00 66.37           C
ATOM   4992  C   ARG A 326      12.022   2.530 -25.871  1.00 66.37           C
ATOM   4993  O   ARG A 326      13.102   3.015 -26.205  1.00 66.37           O
ATOM   4994  HA  ARG A 326      12.590   0.505 -26.421  1.00 66.37           H
ATOM   4995  CB  ARG A 326      10.739   1.041 -27.406  1.00 66.37           C
ATOM   4996 1HB  ARG A 326      10.378   0.024 -27.560  1.00 66.37           H
ATOM   4997 2HB  ARG A 326       9.867   1.662 -27.204  1.00 66.37           H
ATOM   4998  CG  ARG A 326      11.441   1.535 -28.673  1.00 66.37           C
ATOM   4999 1HG  ARG A 326      11.809   2.549 -28.517  1.00 66.37           H
ATOM   5000 2HG  ARG A 326      12.308   0.909 -28.880  1.00 66.37           H
ATOM   5001  CD  ARG A 326      10.490   1.511 -29.871  1.00 66.37           C
ATOM   5002 1HD  ARG A 326       9.595   2.093 -29.648  1.00 66.37           H
ATOM   5003 2HD  ARG A 326      10.966   1.977 -30.734  1.00 66.37           H
ATOM   5004  NE  ARG A 326      10.117   0.115 -30.193  1.00 66.37           N
ATOM   5005  HE  ARG A 326      10.746  -0.613 -29.922  1.00 66.37           H
ATOM   5006  CZ  ARG A 326       8.988  -0.234 -30.826  1.00 66.37           C
ATOM   5007  NH1 ARG A 326       8.108   0.700 -31.213  1.00 66.37           N
ATOM   5008 1HH1 ARG A 326       8.292   1.666 -31.030  1.00 66.37           H
ATOM   5009 2HH1 ARG A 326       7.269   0.431 -31.684  1.00 66.37           H
ATOM   5010  NH2 ARG A 326       8.753  -1.531 -31.066  1.00 66.37           N
ATOM   5011 1HH2 ARG A 326       7.915  -1.808 -31.537  1.00 66.37           H
ATOM   5012 2HH2 ARG A 326       9.414  -2.222 -30.774  1.00 66.37           H
ATOM   5013  HN  ARG A 326      10.136   0.157 -25.161  1.00 66.37           H
ATOM   5014  N   ASP A 327      11.075   3.186 -25.215  1.00 76.62           N
ATOM   5015  CA  ASP A 327      11.226   4.595 -24.895  1.00 76.62           C
ATOM   5016  C   ASP A 327      12.301   4.757 -23.818  1.00 76.62           C
ATOM   5017  O   ASP A 327      13.007   5.763 -23.786  1.00 76.62           O
ATOM   5018  HA  ASP A 327      11.502   5.075 -25.834  1.00 76.62           H
ATOM   5019  CB  ASP A 327       9.921   5.180 -24.352  1.00 76.62           C
ATOM   5020 1HB  ASP A 327       9.535   4.541 -23.557  1.00 76.62           H
ATOM   5021 2HB  ASP A 327      10.112   6.158 -23.911  1.00 76.62           H
ATOM   5022  CG  ASP A 327       8.875   5.310 -25.461  1.00 76.62           C
ATOM   5023  OD1 ASP A 327       9.293   5.296 -26.639  1.00 76.62           O
ATOM   5024  OD2 ASP A 327       7.682   5.420 -25.106  1.00 76.62           O
ATOM   5025  HN  ASP A 327      10.220   2.772 -24.905  1.00 76.62           H
ATOM   5026  N   LEU A 328      12.390   3.750 -22.961  1.00 78.39           N
ATOM   5027  CA  LEU A 328      13.416   3.732 -21.932  1.00 78.39           C
ATOM   5028  C   LEU A 328      14.795   3.778 -22.592  1.00 78.39           C
ATOM   5029  O   LEU A 328      15.609   4.645 -22.278  1.00 78.39           O
ATOM   5030  HA  LEU A 328      13.291   4.633 -21.330  1.00 78.39           H
ATOM   5031  CB  LEU A 328      13.219   2.535 -21.000  1.00 78.39           C
ATOM   5032 1HB  LEU A 328      12.279   2.666 -20.465  1.00 78.39           H
ATOM   5033 2HB  LEU A 328      13.115   1.638 -21.611  1.00 78.39           H
ATOM   5034  CG  LEU A 328      14.329   2.294 -19.974  1.00 78.39           C
ATOM   5035  HG  LEU A 328      15.272   2.187 -20.510  1.00 78.39           H
ATOM   5036  CD1 LEU A 328      14.476   3.492 -19.034  1.00 78.39           C
ATOM   5037 1HD1 LEU A 328      14.724   4.381 -19.615  1.00 78.39           H
ATOM   5038 2HD1 LEU A 328      13.538   3.655 -18.503  1.00 78.39           H
ATOM   5039 3HD1 LEU A 328      15.271   3.294 -18.316  1.00 78.39           H
ATOM   5040  CD2 LEU A 328      14.094   0.990 -19.209  1.00 78.39           C
ATOM   5041 1HD2 LEU A 328      13.139   1.043 -18.685  1.00 78.39           H
ATOM   5042 2HD2 LEU A 328      14.078   0.155 -19.909  1.00 78.39           H
ATOM   5043 3HD2 LEU A 328      14.897   0.843 -18.486  1.00 78.39           H
ATOM   5044  HN  LEU A 328      11.779   2.959 -22.962  1.00 78.39           H
ATOM   5045  N   VAL A 329      15.016   2.834 -23.495  1.00 78.69           N
ATOM   5046  CA  VAL A 329      16.303   2.718 -24.158  1.00 78.69           C
ATOM   5047  C   VAL A 329      16.599   4.013 -24.918  1.00 78.69           C
ATOM   5048  O   VAL A 329      17.746   4.454 -24.977  1.00 78.69           O
ATOM   5049  HA  VAL A 329      17.060   2.584 -23.385  1.00 78.69           H
ATOM   5050  CB  VAL A 329      16.320   1.480 -25.056  1.00 78.69           C
ATOM   5051  HB  VAL A 329      15.471   1.549 -25.737  1.00 78.69           H
ATOM   5052  CG1 VAL A 329      17.595   1.432 -25.900  1.00 78.69           C
ATOM   5053 1HG1 VAL A 329      17.649   2.321 -26.528  1.00 78.69           H
ATOM   5054 2HG1 VAL A 329      18.464   1.398 -25.243  1.00 78.69           H
ATOM   5055 3HG1 VAL A 329      17.581   0.542 -26.529  1.00 78.69           H
ATOM   5056  CG2 VAL A 329      16.159   0.201 -24.232  1.00 78.69           C
ATOM   5057 1HG2 VAL A 329      16.978   0.125 -23.517  1.00 78.69           H
ATOM   5058 2HG2 VAL A 329      15.210   0.232 -23.696  1.00 78.69           H
ATOM   5059 3HG2 VAL A 329      16.174  -0.663 -24.895  1.00 78.69           H
ATOM   5060  HN  VAL A 329      14.334   2.157 -23.774  1.00 78.69           H
ATOM   5061  N   LYS A 330      15.545   4.585 -25.480  1.00 71.89           N
ATOM   5062  CA  LYS A 330      15.675   5.825 -26.225  1.00 71.89           C
ATOM   5063  C   LYS A 330      16.170   6.929 -25.288  1.00 71.89           C
[truncated: 117,162 more chars]
