# Supplementary material for: Noncanonical roles of chemokine regions in CCR9 activation revealed by structural modeling and mutational mapping
Source: Nat Commun. 2025 Aug 18;16:7695. doi: 10.1038/s41467-025-62321-9 (PMC12361432; doi:10.1038/s41467-025-62321-9)
Supplement: Supplementary file 5 — Supplementary Data 3 [file 41467_2025_62321_MOESM5_ESM.zip › CCR9_CCL25_02_rnk1.pdb]

ATOM      1  N   GLU A  20      -4.852  -1.839  58.476  1.00 53.54           N
ATOM      2  CA  GLU A  20      -5.095  -2.957  57.579  1.00 53.54           C
ATOM      3  C   GLU A  20      -5.632  -4.157  58.360  1.00 53.54           C
ATOM      4  O   GLU A  20      -4.868  -4.880  58.998  1.00 53.54           O
ATOM      5  HA  GLU A  20      -5.850  -2.605  56.876  1.00 53.54           H
ATOM      6  CB  GLU A  20      -3.826  -3.327  56.809  1.00 53.54           C
ATOM      7 1HB  GLU A  20      -2.959  -3.237  57.464  1.00 53.54           H
ATOM      8 2HB  GLU A  20      -3.936  -4.320  56.374  1.00 53.54           H
ATOM      9  CG  GLU A  20      -3.595  -2.368  55.639  1.00 53.54           C
ATOM     10 1HG  GLU A  20      -4.546  -2.140  55.158  1.00 53.54           H
ATOM     11 2HG  GLU A  20      -3.191  -1.426  56.010  1.00 53.54           H
ATOM     12  CD  GLU A  20      -2.632  -2.974  54.615  1.00 53.54           C
ATOM     13  OE1 GLU A  20      -2.707  -2.546  53.443  1.00 53.54           O
ATOM     14  OE2 GLU A  20      -1.843  -3.851  55.028  1.00 53.54           O
ATOM     15  HN  GLU A  20      -5.084  -2.008  59.434  1.00 53.54           H
ATOM     16  N   SER A  21      -6.943  -4.334  58.285  1.00 61.50           N
ATOM     17  CA  SER A  21      -7.570  -5.525  58.829  1.00 61.50           C
ATOM     18  C   SER A  21      -6.965  -6.776  58.188  1.00 61.50           C
ATOM     19  O   SER A  21      -6.580  -6.754  57.020  1.00 61.50           O
ATOM     20  HA  SER A  21      -7.356  -5.501  59.898  1.00 61.50           H
ATOM     21  CB  SER A  21      -9.085  -5.499  58.613  1.00 61.50           C
ATOM     22 1HB  SER A  21      -9.534  -6.374  59.082  1.00 61.50           H
ATOM     23 2HB  SER A  21      -9.506  -4.622  59.105  1.00 61.50           H
ATOM     24  OG  SER A  21      -9.426  -5.475  57.229  1.00 61.50           O
ATOM     25  HG  SER A  21      -9.971  -6.280  56.998  1.00 61.50           H
ATOM     26  HN  SER A  21      -7.571  -3.681  57.862  1.00 61.50           H
ATOM     27  N   THR A  22      -6.899  -7.835  58.981  1.00 63.13           N
ATOM     28  CA  THR A  22      -6.360  -9.096  58.501  1.00 63.13           C
ATOM     29  C   THR A  22      -7.051  -9.511  57.200  1.00 63.13           C
ATOM     30  O   THR A  22      -6.418 -10.079  56.311  1.00 63.13           O
ATOM     31  HA  THR A  22      -5.304  -8.953  58.270  1.00 63.13           H
ATOM     32  CB  THR A  22      -6.503 -10.129  59.621  1.00 63.13           C
ATOM     33  HB  THR A  22      -7.032 -11.015  59.268  1.00 63.13           H
ATOM     34  OG1 THR A  22      -7.140  -9.412  60.675  1.00 63.13           O
ATOM     35  HG1 THR A  22      -7.518 -10.051  61.344  1.00 63.13           H
ATOM     36  CG2 THR A  22      -5.154 -10.542  60.212  1.00 63.13           C
ATOM     37 1HG2 THR A  22      -4.655  -9.665  60.626  1.00 63.13           H
ATOM     38 2HG2 THR A  22      -4.533 -10.979  59.431  1.00 63.13           H
ATOM     39 3HG2 THR A  22      -5.313 -11.275  61.003  1.00 63.13           H
ATOM     40  HN  THR A  22      -7.206  -7.842  59.932  1.00 63.13           H
ATOM     41  N   SER A  23      -8.340  -9.212  57.130  1.00 66.06           N
ATOM     42  CA  SER A  23      -9.121  -9.536  55.949  1.00 66.06           C
ATOM     43  C   SER A  23      -8.576  -8.777  54.737  1.00 66.06           C
ATOM     44  O   SER A  23      -8.496  -9.328  53.640  1.00 66.06           O
ATOM     45  HA  SER A  23      -9.003 -10.611  55.811  1.00 66.06           H
ATOM     46  CB  SER A  23     -10.600  -9.209  56.160  1.00 66.06           C
ATOM     47 1HB  SER A  23     -11.174  -9.552  55.298  1.00 66.06           H
ATOM     48 2HB  SER A  23     -10.972  -9.754  57.027  1.00 66.06           H
ATOM     49  OG  SER A  23     -10.817  -7.813  56.347  1.00 66.06           O
ATOM     50  HG  SER A  23     -11.797  -7.621  56.386  1.00 66.06           H
ATOM     51  HN  SER A  23      -8.848  -8.757  57.861  1.00 66.06           H
ATOM     52  N   SER A  24      -8.217  -7.525  54.976  1.00 70.16           N
ATOM     53  CA  SER A  24      -7.718  -6.673  53.910  1.00 70.16           C
ATOM     54  C   SER A  24      -6.420  -7.251  53.343  1.00 70.16           C
ATOM     55  O   SER A  24      -6.162  -7.146  52.145  1.00 70.16           O
ATOM     56  HA  SER A  24      -8.500  -6.672  53.151  1.00 70.16           H
ATOM     57  CB  SER A  24      -7.489  -5.244  54.408  1.00 70.16           C
ATOM     58 1HB  SER A  24      -8.355  -4.631  54.159  1.00 70.16           H
ATOM     59 2HB  SER A  24      -7.404  -5.248  55.495  1.00 70.16           H
ATOM     60  OG  SER A  24      -6.318  -4.663  53.843  1.00 70.16           O
ATOM     61  HG  SER A  24      -6.186  -3.739  54.203  1.00 70.16           H
ATOM     62  HN  SER A  24      -8.262  -7.092  55.877  1.00 70.16           H
ATOM     63  N   MET A  25      -5.638  -7.848  54.230  1.00 66.78           N
ATOM     64  CA  MET A  25      -4.350  -8.397  53.842  1.00 66.78           C
ATOM     65  C   MET A  25      -4.519  -9.726  53.104  1.00 66.78           C
ATOM     66  O   MET A  25      -3.794 -10.009  52.152  1.00 66.78           O
ATOM     67  HA  MET A  25      -3.904  -7.658  53.176  1.00 66.78           H
ATOM     68  CB  MET A  25      -3.490  -8.611  55.089  1.00 66.78           C
ATOM     69 1HB  MET A  25      -3.696  -7.826  55.817  1.00 66.78           H
ATOM     70 2HB  MET A  25      -3.754  -9.559  55.559  1.00 66.78           H
ATOM     71  CG  MET A  25      -2.001  -8.608  54.736  1.00 66.78           C
ATOM     72 1HG  MET A  25      -1.749  -9.511  54.179  1.00 66.78           H
ATOM     73 2HG  MET A  25      -1.774  -7.761  54.089  1.00 66.78           H
ATOM     74  SD  MET A  25      -1.020  -8.518  56.225  1.00 66.78           S
ATOM     75  CE  MET A  25       0.605  -8.323  55.514  1.00 66.78           C
ATOM     76 1HE  MET A  25       0.833  -9.184  54.885  1.00 66.78           H
ATOM     77 2HE  MET A  25       0.632  -7.416  54.911  1.00 66.78           H
ATOM     78 3HE  MET A  25       1.344  -8.251  56.312  1.00 66.78           H
ATOM     79  HN  MET A  25      -5.871  -7.960  55.196  1.00 66.78           H
ATOM     80  N   GLU A  26      -5.483 -10.507  53.572  1.00 61.49           N
ATOM     81  CA  GLU A  26      -5.808 -11.765  52.921  1.00 61.49           C
ATOM     82  C   GLU A  26      -6.317 -11.512  51.501  1.00 61.49           C
ATOM     83  O   GLU A  26      -5.941 -12.220  50.568  1.00 61.49           O
ATOM     84  HA  GLU A  26      -4.872 -12.323  52.885  1.00 61.49           H
ATOM     85  CB  GLU A  26      -6.832 -12.556  53.738  1.00 61.49           C
ATOM     86 1HB  GLU A  26      -7.556 -11.871  54.181  1.00 61.49           H
ATOM     87 2HB  GLU A  26      -7.291 -13.320  53.111  1.00 61.49           H
ATOM     88  CG  GLU A  26      -6.158 -13.295  54.895  1.00 61.49           C
ATOM     89 1HG  GLU A  26      -5.369 -13.940  54.509  1.00 61.49           H
ATOM     90 2HG  GLU A  26      -5.684 -12.576  55.564  1.00 61.49           H
ATOM     91  CD  GLU A  26      -7.173 -14.133  55.676  1.00 61.49           C
ATOM     92  OE1 GLU A  26      -6.730 -15.117  56.307  1.00 61.49           O
ATOM     93  OE2 GLU A  26      -8.368 -13.770  55.624  1.00 61.49           O
ATOM     94  HN  GLU A  26      -6.034 -10.293  54.378  1.00 61.49           H
ATOM     95  N   ASP A  27      -7.164 -10.500  51.381  1.00 67.54           N
ATOM     96  CA  ASP A  27      -7.774 -10.182  50.101  1.00 67.54           C
ATOM     97  C   ASP A  27      -6.676  -9.888  49.077  1.00 67.54           C
ATOM     98  O   ASP A  27      -6.787 -10.273  47.915  1.00 67.54           O
ATOM     99  HA  ASP A  27      -8.364 -11.060  49.839  1.00 67.54           H
ATOM    100  CB  ASP A  27      -8.665  -8.943  50.209  1.00 67.54           C
ATOM    101 1HB  ASP A  27      -8.147  -8.166  50.772  1.00 67.54           H
ATOM    102 2HB  ASP A  27      -8.856  -8.541  49.214  1.00 67.54           H
ATOM    103  CG  ASP A  27      -9.991  -9.279  50.893  1.00 67.54           C
ATOM    104  OD1 ASP A  27     -10.337 -10.480  50.902  1.00 67.54           O
ATOM    105  OD2 ASP A  27     -10.630  -8.327  51.392  1.00 67.54           O
ATOM    106  HN  ASP A  27      -7.434  -9.905  52.138  1.00 67.54           H
ATOM    107  N   TYR A  28      -5.640  -9.207  49.547  1.00 67.27           N
ATOM    108  CA  TYR A  28      -4.545  -8.816  48.675  1.00 67.27           C
ATOM    109  C   TYR A  28      -3.677 -10.021  48.310  1.00 67.27           C
ATOM    110  O   TYR A  28      -3.206 -10.132  47.179  1.00 67.27           O
ATOM    111  HA  TYR A  28      -4.973  -8.396  47.765  1.00 67.27           H
ATOM    112  CB  TYR A  28      -3.704  -7.821  49.477  1.00 67.27           C
ATOM    113 1HB  TYR A  28      -4.334  -6.982  49.773  1.00 67.27           H
ATOM    114 2HB  TYR A  28      -3.364  -8.303  50.394  1.00 67.27           H
ATOM    115  CG  TYR A  28      -2.487  -7.283  48.720  1.00 67.27           C
ATOM    116  CD1 TYR A  28      -1.241  -7.836  48.935  1.00 67.27           C
ATOM    117  HD1 TYR A  28      -1.124  -8.656  49.644  1.00 67.27           H
ATOM    118  CD2 TYR A  28      -2.636  -6.245  47.823  1.00 67.27           C
ATOM    119  HD2 TYR A  28      -3.621  -5.809  47.653  1.00 67.27           H
ATOM    120  CE1 TYR A  28      -0.096  -7.330  48.223  1.00 67.27           C
ATOM    121  HE1 TYR A  28       0.893  -7.758  48.384  1.00 67.27           H
ATOM    122  CE2 TYR A  28      -1.492  -5.740  47.111  1.00 67.27           C
ATOM    123  HE2 TYR A  28      -1.595  -4.920  46.399  1.00 67.27           H
ATOM    124  CZ  TYR A  28      -0.278  -6.307  47.346  1.00 67.27           C
ATOM    125  OH  TYR A  28       0.803  -5.829  46.673  1.00 67.27           O
ATOM    126  HH  TYR A  28       0.603  -4.921  46.305  1.00 67.27           H
ATOM    127  HN  TYR A  28      -5.543  -8.925  50.501  1.00 67.27           H
ATOM    128  N   VAL A  29      -3.492 -10.895  49.288  1.00 67.67           N
ATOM    129  CA  VAL A  29      -2.622 -12.045  49.110  1.00 67.67           C
ATOM    130  C   VAL A  29      -3.288 -13.041  48.158  1.00 67.67           C
ATOM    131  O   VAL A  29      -2.615 -13.674  47.346  1.00 67.67           O
ATOM    132  HA  VAL A  29      -1.697 -11.691  48.656  1.00 67.67           H
ATOM    133  CB  VAL A  29      -2.278 -12.657  50.470  1.00 67.67           C
ATOM    134  HB  VAL A  29      -3.211 -12.823  51.008  1.00 67.67           H
ATOM    135  CG1 VAL A  29      -1.585 -14.011  50.302  1.00 67.67           C
ATOM    136 1HG1 VAL A  29      -2.246 -14.694  49.768  1.00 67.67           H
ATOM    137 2HG1 VAL A  29      -0.664 -13.879  49.735  1.00 67.67           H
ATOM    138 3HG1 VAL A  29      -1.352 -14.423  51.284  1.00 67.67           H
ATOM    139  CG2 VAL A  29      -1.420 -11.701  51.300  1.00 67.67           C
ATOM    140 1HG2 VAL A  29      -0.493 -11.489  50.767  1.00 67.67           H
ATOM    141 2HG2 VAL A  29      -1.966 -10.771  51.463  1.00 67.67           H
ATOM    142 3HG2 VAL A  29      -1.190 -12.160  52.261  1.00 67.67           H
ATOM    143  HN  VAL A  29      -3.924 -10.827  50.188  1.00 67.67           H
ATOM    144  N   ASN A  30      -4.602 -13.148  48.289  1.00 62.90           N
ATOM    145  CA  ASN A  30      -5.351 -14.141  47.538  1.00 62.90           C
ATOM    146  C   ASN A  30      -5.693 -13.579  46.157  1.00 62.90           C
ATOM    147  O   ASN A  30      -6.234 -14.289  45.311  1.00 62.90           O
ATOM    148  HA  ASN A  30      -4.697 -15.012  47.484  1.00 62.90           H
ATOM    149  CB  ASN A  30      -6.662 -14.492  48.244  1.00 62.90           C
ATOM    150 1HB  ASN A  30      -7.208 -13.578  48.480  1.00 62.90           H
ATOM    151 2HB  ASN A  30      -7.294 -15.076  47.575  1.00 62.90           H
ATOM    152  CG  ASN A  30      -6.400 -15.283  49.527  1.00 62.90           C
ATOM    153  OD1 ASN A  30      -5.409 -15.980  49.666  1.00 62.90           O
ATOM    154  ND2 ASN A  30      -7.342 -15.136  50.455  1.00 62.90           N
ATOM    155 1HD2 ASN A  30      -8.131 -14.548  50.277  1.00 62.90           H
ATOM    156 2HD2 ASN A  30      -7.261 -15.613  51.330  1.00 62.90           H
ATOM    157  HN  ASN A  30      -5.153 -12.572  48.894  1.00 62.90           H
ATOM    158  N   PHE A  31      -5.362 -12.310  45.971  1.00 70.59           N
ATOM    159  CA  PHE A  31      -5.621 -11.646  44.705  1.00 70.59           C
ATOM    160  C   PHE A  31      -4.776 -12.254  43.584  1.00 70.59           C
ATOM    161  O   PHE A  31      -3.563 -12.399  43.725  1.00 70.59           O
ATOM    162  HA  PHE A  31      -6.678 -11.785  44.477  1.00 70.59           H
ATOM    163  CB  PHE A  31      -5.232 -10.177  44.882  1.00 70.59           C
ATOM    164 1HB  PHE A  31      -5.716  -9.788  45.778  1.00 70.59           H
ATOM    165 2HB  PHE A  31      -4.156 -10.115  45.048  1.00 70.59           H
ATOM    166  CG  PHE A  31      -5.602  -9.288  43.693  1.00 70.59           C
ATOM    167  CD1 PHE A  31      -4.655  -8.947  42.778  1.00 70.59           C
ATOM    168  HD1 PHE A  31      -3.633  -9.308  42.891  1.00 70.59           H
ATOM    169  CD2 PHE A  31      -6.877  -8.838  43.552  1.00 70.59           C
ATOM    170  HD2 PHE A  31      -7.636  -9.110  44.286  1.00 70.59           H
ATOM    171  CE1 PHE A  31      -4.999  -8.122  41.675  1.00 70.59           C
ATOM    172  HE1 PHE A  31      -4.240  -7.848  40.941  1.00 70.59           H
ATOM    173  CE2 PHE A  31      -7.221  -8.012  42.449  1.00 70.59           C
ATOM    174  HE2 PHE A  31      -8.243  -7.651  42.336  1.00 70.59           H
ATOM    175  CZ  PHE A  31      -6.275  -7.671  41.534  1.00 70.59           C
ATOM    176  HZ  PHE A  31      -6.539  -7.038  40.687  1.00 70.59           H
ATOM    177  HN  PHE A  31      -4.926 -11.738  46.666  1.00 70.59           H
ATOM    178  N   ASN A  32      -5.451 -12.594  42.496  1.00 62.85           N
ATOM    179  CA  ASN A  32      -4.776 -13.173  41.347  1.00 62.85           C
ATOM    180  C   ASN A  32      -4.163 -12.053  40.503  1.00 62.85           C
ATOM    181  O   ASN A  32      -4.858 -11.415  39.714  1.00 62.85           O
ATOM    182  HA  ASN A  32      -4.022 -13.840  41.764  1.00 62.85           H
ATOM    183  CB  ASN A  32      -5.756 -13.948  40.464  1.00 62.85           C
ATOM    184 1HB  ASN A  32      -6.341 -14.632  41.078  1.00 62.85           H
ATOM    185 2HB  ASN A  32      -6.459 -13.255  40.000  1.00 62.85           H
ATOM    186  CG  ASN A  32      -5.015 -14.733  39.380  1.00 62.85           C
ATOM    187  OD1 ASN A  32      -3.801 -14.698  39.272  1.00 62.85           O
ATOM    188  ND2 ASN A  32      -5.812 -15.441  38.584  1.00 62.85           N
ATOM    189 1HD2 ASN A  32      -6.802 -15.426  38.727  1.00 62.85           H
ATOM    190 2HD2 ASN A  32      -5.422 -15.988  37.844  1.00 62.85           H
ATOM    191  HN  ASN A  32      -6.439 -12.480  42.392  1.00 62.85           H
ATOM    192  N   PHE A  33      -2.869 -11.848  40.699  1.00 65.14           N
ATOM    193  CA  PHE A  33      -2.141 -10.861  39.920  1.00 65.14           C
ATOM    194  C   PHE A  33      -1.714 -11.437  38.568  1.00 65.14           C
ATOM    195  O   PHE A  33      -0.541 -11.370  38.204  1.00 65.14           O
ATOM    196  HA  PHE A  33      -2.812 -10.018  39.758  1.00 65.14           H
ATOM    197  CB  PHE A  33      -0.891 -10.492  40.721  1.00 65.14           C
ATOM    198 1HB  PHE A  33      -0.360 -11.405  40.989  1.00 65.14           H
ATOM    199 2HB  PHE A  33      -0.224  -9.910  40.086  1.00 65.14           H
ATOM    200  CG  PHE A  33      -1.182  -9.696  41.995  1.00 65.14           C
ATOM    201  CD1 PHE A  33      -1.362  -8.349  41.929  1.00 65.14           C
ATOM    202  HD1 PHE A  33      -1.300  -7.837  40.969  1.00 65.14           H
ATOM    203  CD2 PHE A  33      -1.260 -10.334  43.193  1.00 65.14           C
ATOM    204  HD2 PHE A  33      -1.115 -11.413  43.246  1.00 65.14           H
ATOM    205  CE1 PHE A  33      -1.632  -7.610  43.112  1.00 65.14           C
ATOM    206  HE1 PHE A  33      -1.777  -6.531  43.059  1.00 65.14           H
ATOM    207  CE2 PHE A  33      -1.530  -9.596  44.375  1.00 65.14           C
ATOM    208  HE2 PHE A  33      -1.592 -10.108  45.336  1.00 65.14           H
ATOM    209  CZ  PHE A  33      -1.710  -8.249  44.310  1.00 65.14           C
ATOM    210  HZ  PHE A  33      -1.917  -7.682  45.217  1.00 65.14           H
ATOM    211  HN  PHE A  33      -2.321 -12.342  41.374  1.00 65.14           H
ATOM    212  N   THR A  34      -2.689 -11.988  37.861  1.00 64.78           N
ATOM    213  CA  THR A  34      -2.501 -12.321  36.459  1.00 64.78           C
ATOM    214  C   THR A  34      -1.994 -11.102  35.685  1.00 64.78           C
ATOM    215  O   THR A  34      -2.579 -10.023  35.767  1.00 64.78           O
ATOM    216  HA  THR A  34      -1.730 -13.088  36.388  1.00 64.78           H
ATOM    217  CB  THR A  34      -3.823 -12.874  35.923  1.00 64.78           C
ATOM    218  HB  THR A  34      -4.587 -12.098  35.895  1.00 64.78           H
ATOM    219  OG1 THR A  34      -4.104 -13.984  36.771  1.00 64.78           O
ATOM    220  HG1 THR A  34      -3.300 -14.573  36.842  1.00 64.78           H
ATOM    221  CG2 THR A  34      -3.676 -13.496  34.532  1.00 64.78           C
ATOM    222 1HG2 THR A  34      -2.961 -14.318  34.575  1.00 64.78           H
ATOM    223 2HG2 THR A  34      -3.320 -12.741  33.832  1.00 64.78           H
ATOM    224 3HG2 THR A  34      -4.643 -13.873  34.199  1.00 64.78           H
ATOM    225  HN  THR A  34      -3.592 -12.207  38.229  1.00 64.78           H
ATOM    226  N   ASP A  35      -0.912 -11.315  34.950  1.00 68.46           N
ATOM    227  CA  ASP A  35      -0.261 -10.226  34.244  1.00 68.46           C
ATOM    228  C   ASP A  35      -0.968  -9.995  32.907  1.00 68.46           C
ATOM    229  O   ASP A  35      -0.608 -10.600  31.898  1.00 68.46           O
ATOM    230  HA  ASP A  35      -0.338  -9.366  34.909  1.00 68.46           H
ATOM    231  CB  ASP A  35       1.205 -10.556  33.953  1.00 68.46           C
ATOM    232 1HB  ASP A  35       1.641 -11.074  34.807  1.00 68.46           H
ATOM    233 2HB  ASP A  35       1.266 -11.235  33.102  1.00 68.46           H
ATOM    234  CG  ASP A  35       2.005  -9.286  33.657  1.00 68.46           C
ATOM    235  OD1 ASP A  35       1.391  -8.200  33.726  1.00 68.46           O
ATOM    236  OD2 ASP A  35       3.212  -9.431  33.368  1.00 68.46           O
ATOM    237  HN  ASP A  35      -0.483 -12.211  34.835  1.00 68.46           H
ATOM    238  N   PHE A  36      -1.962  -9.120  32.943  1.00 82.52           N
ATOM    239  CA  PHE A  36      -2.659  -8.729  31.729  1.00 82.52           C
ATOM    240  C   PHE A  36      -1.937  -7.576  31.030  1.00 82.52           C
ATOM    241  O   PHE A  36      -2.309  -7.184  29.925  1.00 82.52           O
ATOM    242  HA  PHE A  36      -2.675  -9.598  31.071  1.00 82.52           H
ATOM    243  CB  PHE A  36      -4.055  -8.263  32.146  1.00 82.52           C
ATOM    244 1HB  PHE A  36      -3.959  -7.528  32.945  1.00 82.52           H
ATOM    245 2HB  PHE A  36      -4.525  -7.757  31.302  1.00 82.52           H
ATOM    246  CG  PHE A  36      -4.973  -9.392  32.619  1.00 82.52           C
ATOM    247  CD1 PHE A  36      -5.004 -10.572  31.942  1.00 82.52           C
ATOM    248  HD1 PHE A  36      -4.376 -10.712  31.063  1.00 82.52           H
ATOM    249  CD2 PHE A  36      -5.756  -9.217  33.717  1.00 82.52           C
ATOM    250  HD2 PHE A  36      -5.731  -8.272  34.259  1.00 82.52           H
ATOM    251  CE1 PHE A  36      -5.856 -11.620  32.382  1.00 82.52           C
ATOM    252  HE1 PHE A  36      -5.881 -12.565  31.839  1.00 82.52           H
ATOM    253  CE2 PHE A  36      -6.608 -10.265  34.156  1.00 82.52           C
ATOM    254  HE2 PHE A  36      -7.236 -10.124  35.036  1.00 82.52           H
ATOM    255  CZ  PHE A  36      -6.639 -11.444  33.479  1.00 82.52           C
ATOM    256  HZ  PHE A  36      -7.293 -12.249  33.817  1.00 82.52           H
ATOM    257  HN  PHE A  36      -2.291  -8.682  33.779  1.00 82.52           H
ATOM    258  N   TYR A  37      -0.917  -7.064  31.702  1.00 86.71           N
ATOM    259  CA  TYR A  37      -0.104  -6.001  31.135  1.00 86.71           C
ATOM    260  C   TYR A  37       1.047  -6.574  30.306  1.00 86.71           C
ATOM    261  O   TYR A  37       2.019  -7.087  30.858  1.00 86.71           O
ATOM    262  HA  TYR A  37      -0.742  -5.398  30.489  1.00 86.71           H
ATOM    263  CB  TYR A  37       0.474  -5.231  32.325  1.00 86.71           C
ATOM    264 1HB  TYR A  37      -0.335  -4.986  33.013  1.00 86.71           H
ATOM    265 2HB  TYR A  37       1.165  -5.880  32.863  1.00 86.71           H
ATOM    266  CG  TYR A  37       1.204  -3.944  31.937  1.00 86.71           C
ATOM    267  CD1 TYR A  37       2.578  -3.939  31.816  1.00 86.71           C
ATOM    268  HD1 TYR A  37       3.144  -4.854  31.996  1.00 86.71           H
ATOM    269  CD2 TYR A  37       0.487  -2.786  31.710  1.00 86.71           C
ATOM    270  HD2 TYR A  37      -0.599  -2.790  31.806  1.00 86.71           H
ATOM    271  CE1 TYR A  37       3.265  -2.727  31.451  1.00 86.71           C
ATOM    272  HE1 TYR A  37       4.351  -2.710  31.352  1.00 86.71           H
ATOM    273  CE2 TYR A  37       1.174  -1.574  31.345  1.00 86.71           C
ATOM    274  HE2 TYR A  37       0.620  -0.653  31.163  1.00 86.71           H
ATOM    275  CZ  TYR A  37       2.529  -1.605  31.234  1.00 86.71           C
ATOM    276  OH  TYR A  37       3.178  -0.460  30.890  1.00 86.71           O
ATOM    277  HH  TYR A  37       2.531   0.196  30.500  1.00 86.71           H
ATOM    278  HN  TYR A  37      -0.643  -7.362  32.617  1.00 86.71           H
ATOM    279  N   CYS A  38       0.899  -6.467  28.993  1.00 89.96           N
ATOM    280  CA  CYS A  38       1.855  -7.069  28.081  1.00 89.96           C
ATOM    281  C   CYS A  38       2.939  -6.035  27.768  1.00 89.96           C
ATOM    282  O   CYS A  38       2.674  -5.035  27.103  1.00 89.96           O
ATOM    283  HA  CYS A  38       2.280  -7.931  28.596  1.00 89.96           H
ATOM    284  CB  CYS A  38       1.177  -7.586  26.811  1.00 89.96           C
ATOM    285 1HB  CYS A  38       0.331  -8.222  27.073  1.00 89.96           H
ATOM    286 2HB  CYS A  38       0.781  -6.751  26.234  1.00 89.96           H
ATOM    287  SG  CYS A  38       2.376  -8.529  25.800  1.00 89.96           S
ATOM    288  HN  CYS A  38       0.144  -5.980  28.554  1.00 89.96           H
ATOM    289  N   GLU A  39       4.136  -6.312  28.263  1.00 81.87           N
ATOM    290  CA  GLU A  39       5.304  -5.539  27.874  1.00 81.87           C
ATOM    291  C   GLU A  39       5.871  -6.064  26.554  1.00 81.87           C
ATOM    292  O   GLU A  39       6.171  -7.251  26.431  1.00 81.87           O
ATOM    293  HA  GLU A  39       4.945  -4.518  27.743  1.00 81.87           H
ATOM    294  CB  GLU A  39       6.367  -5.560  28.974  1.00 81.87           C
ATOM    295 1HB  GLU A  39       6.638  -6.590  29.204  1.00 81.87           H
ATOM    296 2HB  GLU A  39       7.217  -4.947  28.675  1.00 81.87           H
ATOM    297  CG  GLU A  39       5.828  -4.947  30.269  1.00 81.87           C
ATOM    298 1HG  GLU A  39       5.387  -3.972  30.058  1.00 81.87           H
ATOM    299 2HG  GLU A  39       5.034  -5.576  30.670  1.00 81.87           H
ATOM    300  CD  GLU A  39       6.940  -4.794  31.308  1.00 81.87           C
ATOM    301  OE1 GLU A  39       6.675  -4.126  32.330  1.00 81.87           O
ATOM    302  OE2 GLU A  39       8.031  -5.350  31.057  1.00 81.87           O
ATOM    303  HN  GLU A  39       4.315  -7.047  28.918  1.00 81.87           H
ATOM    304  N   LYS A  40       6.002  -5.154  25.599  1.00 88.46           N
ATOM    305  CA  LYS A  40       6.345  -5.539  24.241  1.00 88.46           C
ATOM    306  C   LYS A  40       7.791  -5.132  23.950  1.00 88.46           C
ATOM    307  O   LYS A  40       8.134  -4.818  22.811  1.00 88.46           O
ATOM    308  HA  LYS A  40       6.273  -6.625  24.180  1.00 88.46           H
ATOM    309  CB  LYS A  40       5.332  -4.962  23.249  1.00 88.46           C
ATOM    310 1HB  LYS A  40       5.280  -3.880  23.364  1.00 88.46           H
ATOM    311 2HB  LYS A  40       5.665  -5.158  22.229  1.00 88.46           H
ATOM    312  CG  LYS A  40       3.945  -5.571  23.465  1.00 88.46           C
ATOM    313 1HG  LYS A  40       4.018  -6.659  23.464  1.00 88.46           H
ATOM    314 2HG  LYS A  40       3.564  -5.278  24.443  1.00 88.46           H
ATOM    315  CD  LYS A  40       2.972  -5.118  22.375  1.00 88.46           C
ATOM    316 1HD  LYS A  40       2.849  -4.036  22.419  1.00 88.46           H
ATOM    317 2HD  LYS A  40       3.385  -5.352  21.393  1.00 88.46           H
ATOM    318  CE  LYS A  40       1.611  -5.798  22.538  1.00 88.46           C
ATOM    319 1HE  LYS A  40       1.743  -6.879  22.596  1.00 88.46           H
ATOM    320 2HE  LYS A  40       1.150  -5.483  23.473  1.00 88.46           H
ATOM    321  NZ  LYS A  40       0.724  -5.462  21.402  1.00 88.46           N
ATOM    322 1HZ  LYS A  40      -0.148  -5.971  21.492  1.00 88.46           H
ATOM    323 2HZ  LYS A  40       0.536  -4.465  21.404  1.00 88.46           H
ATOM    324 3HZ  LYS A  40       1.177  -5.718  20.532  1.00 88.46           H
ATOM    325  HN  LYS A  40       5.877  -4.172  25.742  1.00 88.46           H
ATOM    326  N   ASN A  41       8.600  -5.151  24.999  1.00 83.41           N
ATOM    327  CA  ASN A  41       9.988  -4.738  24.882  1.00 83.41           C
ATOM    328  C   ASN A  41      10.683  -5.597  23.824  1.00 83.41           C
ATOM    329  O   ASN A  41      11.441  -5.084  23.003  1.00 83.41           O
ATOM    330  HA  ASN A  41       9.950  -3.684  24.604  1.00 83.41           H
ATOM    331  CB  ASN A  41      10.732  -4.923  26.206  1.00 83.41           C
ATOM    332 1HB  ASN A  41      10.548  -5.926  26.593  1.00 83.41           H
ATOM    333 2HB  ASN A  41      11.805  -4.838  26.039  1.00 83.41           H
ATOM    334  CG  ASN A  41      10.286  -3.884  27.236  1.00 83.41           C
ATOM    335  OD1 ASN A  41       9.885  -2.779  26.908  1.00 83.41           O
ATOM    336  ND2 ASN A  41      10.378  -4.297  28.496  1.00 83.41           N
ATOM    337 1HD2 ASN A  41      10.715  -5.217  28.698  1.00 83.41           H
ATOM    338 2HD2 ASN A  41      10.109  -3.689  29.243  1.00 83.41           H
ATOM    339  HN  ASN A  41       8.321  -5.441  25.915  1.00 83.41           H
ATOM    340  N   ASN A  42      10.400  -6.890  23.879  1.00 84.22           N
ATOM    341  CA  ASN A  42      11.039  -7.835  22.978  1.00 84.22           C
ATOM    342  C   ASN A  42      10.613  -7.531  21.541  1.00 84.22           C
ATOM    343  O   ASN A  42      11.406  -7.675  20.611  1.00 84.22           O
ATOM    344  HA  ASN A  42      12.110  -7.699  23.134  1.00 84.22           H
ATOM    345  CB  ASN A  42      10.623  -9.271  23.301  1.00 84.22           C
ATOM    346 1HB  ASN A  42       9.536  -9.350  23.288  1.00 84.22           H
ATOM    347 2HB  ASN A  42      11.000  -9.945  22.531  1.00 84.22           H
ATOM    348  CG  ASN A  42      11.155  -9.703  24.669  1.00 84.22           C
ATOM    349  OD1 ASN A  42      11.977  -9.040  25.281  1.00 84.22           O
ATOM    350  ND2 ASN A  42      10.642 -10.846  25.113  1.00 84.22           N
ATOM    351 1HD2 ASN A  42       9.971 -11.341  24.561  1.00 84.22           H
ATOM    352 2HD2 ASN A  42      10.928 -11.212  25.999  1.00 84.22           H
ATOM    353  HN  ASN A  42       9.749  -7.293  24.521  1.00 84.22           H
ATOM    354  N   VAL A  43       9.363  -7.116  21.403  1.00 91.91           N
ATOM    355  CA  VAL A  43       8.806  -6.840  20.089  1.00 91.91           C
ATOM    356  C   VAL A  43       9.511  -5.623  19.487  1.00 91.91           C
ATOM    357  O   VAL A  43       9.844  -5.617  18.303  1.00 91.91           O
ATOM    358  HA  VAL A  43       9.004  -7.707  19.460  1.00 91.91           H
ATOM    359  CB  VAL A  43       7.290  -6.663  20.190  1.00 91.91           C
ATOM    360  HB  VAL A  43       7.094  -5.798  20.823  1.00 91.91           H
ATOM    361  CG1 VAL A  43       6.677  -6.388  18.816  1.00 91.91           C
ATOM    362 1HG1 VAL A  43       7.108  -5.476  18.402  1.00 91.91           H
ATOM    363 2HG1 VAL A  43       6.888  -7.225  18.150  1.00 91.91           H
ATOM    364 3HG1 VAL A  43       5.599  -6.266  18.916  1.00 91.91           H
ATOM    365  CG2 VAL A  43       6.638  -7.882  20.847  1.00 91.91           C
ATOM    366 1HG2 VAL A  43       6.847  -8.771  20.251  1.00 91.91           H
ATOM    367 2HG2 VAL A  43       7.042  -8.014  21.850  1.00 91.91           H
ATOM    368 3HG2 VAL A  43       5.560  -7.730  20.906  1.00 91.91           H
ATOM    369  HN  VAL A  43       8.735  -6.968  22.167  1.00 91.91           H
ATOM    370  N   ARG A  44       9.718  -4.622  20.329  1.00 87.70           N
ATOM    371  CA  ARG A  44      10.371  -3.399  19.893  1.00 87.70           C
ATOM    372  C   ARG A  44      11.827  -3.680  19.518  1.00 87.70           C
ATOM    373  O   ARG A  44      12.353  -3.093  18.573  1.00 87.70           O
ATOM    374  HA  ARG A  44       9.798  -3.072  19.025  1.00 87.70           H
ATOM    375  CB  ARG A  44      10.330  -2.332  20.989  1.00 87.70           C
ATOM    376 1HB  ARG A  44      10.724  -2.744  21.918  1.00 87.70           H
ATOM    377 2HB  ARG A  44      10.975  -1.497  20.712  1.00 87.70           H
ATOM    378  CG  ARG A  44       8.903  -1.829  21.212  1.00 87.70           C
ATOM    379 1HG  ARG A  44       8.449  -1.576  20.254  1.00 87.70           H
ATOM    380 2HG  ARG A  44       8.299  -2.623  21.651  1.00 87.70           H
ATOM    381  CD  ARG A  44       8.890  -0.605  22.129  1.00 87.70           C
ATOM    382 1HD  ARG A  44       9.624   0.125  21.786  1.00 87.70           H
ATOM    383 2HD  ARG A  44       7.915  -0.119  22.088  1.00 87.70           H
ATOM    384  NE  ARG A  44       9.193  -1.010  23.520  1.00 87.70           N
ATOM    385  HE  ARG A  44      10.154  -1.111  23.780  1.00 87.70           H
ATOM    386  CZ  ARG A  44       8.262  -1.251  24.452  1.00 87.70           C
ATOM    387  NH1 ARG A  44       6.959  -1.131  24.160  1.00 87.70           N
ATOM    388 1HH1 ARG A  44       6.677  -0.860  23.239  1.00 87.70           H
ATOM    389 2HH1 ARG A  44       6.270  -1.312  24.861  1.00 87.70           H
ATOM    390  NH2 ARG A  44       8.652  -1.613  25.682  1.00 87.70           N
ATOM    391 1HH2 ARG A  44       7.969  -1.796  26.390  1.00 87.70           H
ATOM    392 2HH2 ARG A  44       9.625  -1.700  25.892  1.00 87.70           H
ATOM    393  HN  ARG A  44       9.448  -4.636  21.292  1.00 87.70           H
ATOM    394  N   GLN A  45      12.438  -4.578  20.277  1.00 84.22           N
ATOM    395  CA  GLN A  45      13.830  -4.926  20.051  1.00 84.22           C
ATOM    396  C   GLN A  45      13.997  -5.587  18.681  1.00 84.22           C
ATOM    397  O   GLN A  45      14.924  -5.263  17.941  1.00 84.22           O
ATOM    398  HA  GLN A  45      14.373  -3.981  20.074  1.00 84.22           H
ATOM    399  CB  GLN A  45      14.356  -5.833  21.165  1.00 84.22           C
ATOM    400 1HB  GLN A  45      14.136  -5.389  22.136  1.00 84.22           H
ATOM    401 2HB  GLN A  45      13.842  -6.794  21.130  1.00 84.22           H
ATOM    402  CG  GLN A  45      15.865  -6.051  21.029  1.00 84.22           C
ATOM    403 1HG  GLN A  45      16.081  -6.538  20.079  1.00 84.22           H
ATOM    404 2HG  GLN A  45      16.375  -5.087  21.017  1.00 84.22           H
ATOM    405  CD  GLN A  45      16.402  -6.903  22.180  1.00 84.22           C
ATOM    406  OE1 GLN A  45      15.660  -7.473  22.963  1.00 84.22           O
ATOM    407  NE2 GLN A  45      17.730  -6.959  22.238  1.00 84.22           N
ATOM    408 1HE2 GLN A  45      18.281  -6.468  21.564  1.00 84.22           H
ATOM    409 2HE2 GLN A  45      18.176  -7.492  22.957  1.00 84.22           H
ATOM    410  HN  GLN A  45      11.999  -5.062  21.034  1.00 84.22           H
ATOM    411  N   PHE A  46      13.084  -6.501  18.386  1.00 93.31           N
ATOM    412  CA  PHE A  46      13.090  -7.176  17.100  1.00 93.31           C
ATOM    413  C   PHE A  46      12.939  -6.174  15.954  1.00 93.31           C
ATOM    414  O   PHE A  46      13.671  -6.238  14.967  1.00 93.31           O
ATOM    415  HA  PHE A  46      14.048  -7.689  17.008  1.00 93.31           H
ATOM    416  CB  PHE A  46      11.893  -8.129  17.089  1.00 93.31           C
ATOM    417 1HB  PHE A  46      12.015  -8.858  17.890  1.00 93.31           H
ATOM    418 2HB  PHE A  46      10.988  -7.562  17.309  1.00 93.31           H
ATOM    419  CG  PHE A  46      11.702  -8.873  15.766  1.00 93.31           C
ATOM    420  CD1 PHE A  46      10.784  -8.432  14.864  1.00 93.31           C
ATOM    421  HD1 PHE A  46      10.186  -7.548  15.083  1.00 93.31           H
ATOM    422  CD2 PHE A  46      12.449  -9.976  15.492  1.00 93.31           C
ATOM    423  HD2 PHE A  46      13.184 -10.330  16.215  1.00 93.31           H
ATOM    424  CE1 PHE A  46      10.607  -9.123  13.636  1.00 93.31           C
ATOM    425  HE1 PHE A  46       9.872  -8.769  12.913  1.00 93.31           H
ATOM    426  CE2 PHE A  46      12.271 -10.667  14.264  1.00 93.31           C
ATOM    427  HE2 PHE A  46      12.870 -11.551  14.044  1.00 93.31           H
ATOM    428  CZ  PHE A  46      11.354 -10.225  13.362  1.00 93.31           C
ATOM    429  HZ  PHE A  46      11.218 -10.756  12.419  1.00 93.31           H
ATOM    430  HN  PHE A  46      12.352  -6.781  19.007  1.00 93.31           H
ATOM    431  N   ALA A  47      11.985  -5.270  16.122  1.00 93.54           N
ATOM    432  CA  ALA A  47      11.691  -4.291  15.090  1.00 93.54           C
ATOM    433  C   ALA A  47      12.942  -3.454  14.815  1.00 93.54           C
ATOM    434  O   ALA A  47      13.230  -3.118  13.668  1.00 93.54           O
ATOM    435  HA  ALA A  47      11.422  -4.834  14.184  1.00 93.54           H
ATOM    436  CB  ALA A  47      10.500  -3.433  15.523  1.00 93.54           C
ATOM    437 1HB  ALA A  47       9.630  -4.071  15.677  1.00 93.54           H
ATOM    438 2HB  ALA A  47      10.742  -2.919  16.453  1.00 93.54           H
ATOM    439 3HB  ALA A  47      10.280  -2.699  14.749  1.00 93.54           H
ATOM    440  HN  ALA A  47      11.419  -5.201  16.944  1.00 93.54           H
ATOM    441  N   SER A  48      13.654  -3.142  15.889  1.00 91.68           N
ATOM    442  CA  SER A  48      14.775  -2.222  15.802  1.00 91.68           C
ATOM    443  C   SER A  48      15.886  -2.830  14.943  1.00 91.68           C
ATOM    444  O   SER A  48      16.709  -2.107  14.385  1.00 91.68           O
ATOM    445  HA  SER A  48      14.375  -1.324  15.331  1.00 91.68           H
ATOM    446  CB  SER A  48      15.310  -1.873  17.192  1.00 91.68           C
ATOM    447 1HB  SER A  48      15.967  -1.006  17.121  1.00 91.68           H
ATOM    448 2HB  SER A  48      14.480  -1.591  17.840  1.00 91.68           H
ATOM    449  OG  SER A  48      16.021  -2.959  17.779  1.00 91.68           O
ATOM    450  HG  SER A  48      15.518  -3.812  17.641  1.00 91.68           H
ATOM    451  HN  SER A  48      13.475  -3.505  16.803  1.00 91.68           H
ATOM    452  N   HIS A  49      15.872  -4.153  14.865  1.00 87.96           N
ATOM    453  CA  HIS A  49      16.901  -4.869  14.131  1.00 87.96           C
ATOM    454  C   HIS A  49      16.396  -5.193  12.723  1.00 87.96           C
ATOM    455  O   HIS A  49      17.149  -5.109  11.755  1.00 87.96           O
ATOM    456  HA  HIS A  49      17.756  -4.197  14.055  1.00 87.96           H
ATOM    457  CB  HIS A  49      17.352  -6.113  14.900  1.00 87.96           C
ATOM    458 1HB  HIS A  49      16.474  -6.707  15.156  1.00 87.96           H
ATOM    459 2HB  HIS A  49      17.972  -6.726  14.247  1.00 87.96           H
ATOM    460  CG  HIS A  49      18.122  -5.808  16.163  1.00 87.96           C
ATOM    461  ND1 HIS A  49      19.281  -5.053  16.170  1.00 87.96           N
ATOM    462  HD1 HIS A  49      19.718  -4.643  15.369  1.00 87.96           H
ATOM    463  CD2 HIS A  49      17.886  -6.164  17.458  1.00 87.96           C
ATOM    464  HD2 HIS A  49      17.048  -6.765  17.811  1.00 87.96           H
ATOM    465  CE1 HIS A  49      19.716  -4.965  17.419  1.00 87.96           C
ATOM    466  HE1 HIS A  49      20.608  -4.435  17.751  1.00 87.96           H
ATOM    467  NE2 HIS A  49      18.849  -5.655  18.215  1.00 87.96           N
ATOM    468  HN  HIS A  49      15.177  -4.731  15.291  1.00 87.96           H
ATOM    469  N   PHE A  50      15.124  -5.557  12.655  1.00 92.50           N
ATOM    470  CA  PHE A  50      14.581  -6.157  11.449  1.00 92.50           C
ATOM    471  C   PHE A  50      14.149  -5.083  10.448  1.00 92.50           C
ATOM    472  O   PHE A  50      14.451  -5.180   9.260  1.00 92.50           O
ATOM    473  HA  PHE A  50      15.369  -6.766  11.007  1.00 92.50           H
ATOM    474  CB  PHE A  50      13.354  -6.970  11.867  1.00 92.50           C
ATOM    475 1HB  PHE A  50      13.653  -7.697  12.622  1.00 92.50           H
ATOM    476 2HB  PHE A  50      12.631  -6.303  12.336  1.00 92.50           H
ATOM    477  CG  PHE A  50      12.672  -7.707  10.712  1.00 92.50           C
ATOM    478  CD1 PHE A  50      11.508  -7.231  10.195  1.00 92.50           C
ATOM    479  HD1 PHE A  50      11.061  -6.325  10.602  1.00 92.50           H
ATOM    480  CD2 PHE A  50      13.231  -8.838  10.203  1.00 92.50           C
ATOM    481  HD2 PHE A  50      14.164  -9.220  10.618  1.00 92.50           H
ATOM    482  CE1 PHE A  50      10.876  -7.915   9.123  1.00 92.50           C
ATOM    483  HE1 PHE A  50       9.943  -7.534   8.708  1.00 92.50           H
ATOM    484  CE2 PHE A  50      12.598  -9.522   9.132  1.00 92.50           C
ATOM    485  HE2 PHE A  50      13.045 -10.429   8.724  1.00 92.50           H
ATOM    486  CZ  PHE A  50      11.434  -9.046   8.614  1.00 92.50           C
ATOM    487  HZ  PHE A  50      10.949  -9.571   7.791  1.00 92.50           H
ATOM    488  HN  PHE A  50      14.470  -5.447  13.404  1.00 92.50           H
ATOM    489  N   LEU A  51      13.448  -4.085  10.966  1.00 93.59           N
ATOM    490  CA  LEU A  51      12.708  -3.170  10.114  1.00 93.59           C
ATOM    491  C   LEU A  51      13.688  -2.229   9.410  1.00 93.59           C
ATOM    492  O   LEU A  51      13.601  -2.028   8.200  1.00 93.59           O
ATOM    493  HA  LEU A  51      12.199  -3.767   9.357  1.00 93.59           H
ATOM    494  CB  LEU A  51      11.629  -2.443  10.919  1.00 93.59           C
ATOM    495 1HB  LEU A  51      12.109  -1.931  11.753  1.00 93.59           H
ATOM    496 2HB  LEU A  51      11.186  -1.675  10.285  1.00 93.59           H
ATOM    497  CG  LEU A  51      10.503  -3.318  11.474  1.00 93.59           C
ATOM    498  HG  LEU A  51      10.938  -4.031  12.174  1.00 93.59           H
ATOM    499  CD1 LEU A  51       9.491  -2.478  12.256  1.00 93.59           C
ATOM    500 1HD1 LEU A  51       9.993  -1.985  13.088  1.00 93.59           H
ATOM    501 2HD1 LEU A  51       9.056  -1.726  11.597  1.00 93.59           H
ATOM    502 3HD1 LEU A  51       8.701  -3.125  12.639  1.00 93.59           H
ATOM    503  CD2 LEU A  51       9.837  -4.127  10.359  1.00 93.59           C
ATOM    504 1HD2 LEU A  51       9.418  -3.448   9.618  1.00 93.59           H
ATOM    505 2HD2 LEU A  51      10.578  -4.771   9.885  1.00 93.59           H
ATOM    506 3HD2 LEU A  51       9.041  -4.740  10.782  1.00 93.59           H
ATOM    507  HN  LEU A  51      13.383  -3.897  11.946  1.00 93.59           H
ATOM    508  N   PRO A  52      14.635  -1.638  10.151  1.00 94.95           N
ATOM    509  CA  PRO A  52      15.429  -0.528   9.617  1.00 94.95           C
ATOM    510  C   PRO A  52      16.078  -0.873   8.286  1.00 94.95           C
ATOM    511  O   PRO A  52      15.968  -0.116   7.323  1.00 94.95           O
ATOM    512  HA  PRO A  52      14.785   0.326   9.407  1.00 94.95           H
ATOM    513  CB  PRO A  52      16.470  -0.270  10.707  1.00 94.95           C
ATOM    514 1HB  PRO A  52      17.385  -0.836  10.531  1.00 94.95           H
ATOM    515 2HB  PRO A  52      16.751   0.783  10.752  1.00 94.95           H
ATOM    516  CG  PRO A  52      15.766  -0.719  11.982  1.00 94.95           C
ATOM    517 1HG  PRO A  52      16.475  -0.930  12.783  1.00 94.95           H
ATOM    518 2HG  PRO A  52      15.092   0.047  12.363  1.00 94.95           H
ATOM    519  CD  PRO A  52      15.020  -1.966  11.536  1.00 94.95           C
ATOM    520 1HD  PRO A  52      15.653  -2.852  11.575  1.00 94.95           H
ATOM    521 2HD  PRO A  52      14.155  -2.168  12.167  1.00 94.95           H
ATOM    522  N   PRO A  53      16.769  -2.018   8.201  1.00 95.64           N
ATOM    523  CA  PRO A  53      17.528  -2.353   6.994  1.00 95.64           C
ATOM    524  C   PRO A  53      16.624  -2.648   5.808  1.00 95.64           C
ATOM    525  O   PRO A  53      16.963  -2.327   4.670  1.00 95.64           O
ATOM    526  HA  PRO A  53      18.136  -1.504   6.683  1.00 95.64           H
ATOM    527  CB  PRO A  53      18.341  -3.582   7.407  1.00 95.64           C
ATOM    528 1HB  PRO A  53      18.495  -4.261   6.568  1.00 95.64           H
ATOM    529 2HB  PRO A  53      19.328  -3.304   7.776  1.00 95.64           H
ATOM    530  CG  PRO A  53      17.507  -4.215   8.483  1.00 95.64           C
ATOM    531 1HG  PRO A  53      16.744  -4.868   8.059  1.00 95.64           H
ATOM    532 2HG  PRO A  53      18.118  -4.828   9.146  1.00 95.64           H
ATOM    533  CD  PRO A  53      16.884  -3.070   9.227  1.00 95.64           C
ATOM    534 1HD  PRO A  53      15.911  -3.339   9.638  1.00 95.64           H
ATOM    535 2HD  PRO A  53      17.506  -2.749  10.063  1.00 95.64           H
ATOM    536  N   LEU A  54      15.486  -3.256   6.108  1.00 93.88           N
ATOM    537  CA  LEU A  54      14.569  -3.685   5.066  1.00 93.88           C
ATOM    538  C   LEU A  54      13.909  -2.456   4.436  1.00 93.88           C
ATOM    539  O   LEU A  54      13.734  -2.396   3.220  1.00 93.88           O
ATOM    540  HA  LEU A  54      15.157  -4.191   4.301  1.00 93.88           H
ATOM    541  CB  LEU A  54      13.570  -4.704   5.617  1.00 93.88           C
ATOM    542 1HB  LEU A  54      13.079  -4.269   6.488  1.00 93.88           H
ATOM    543 2HB  LEU A  54      12.798  -4.870   4.866  1.00 93.88           H
ATOM    544  CG  LEU A  54      14.150  -6.062   6.019  1.00 93.88           C
ATOM    545  HG  LEU A  54      14.880  -5.899   6.812  1.00 93.88           H
ATOM    546  CD1 LEU A  54      13.063  -6.976   6.586  1.00 93.88           C
ATOM    547 1HD1 LEU A  54      12.619  -6.511   7.467  1.00 93.88           H
ATOM    548 2HD1 LEU A  54      12.292  -7.135   5.832  1.00 93.88           H
ATOM    549 3HD1 LEU A  54      13.502  -7.934   6.864  1.00 93.88           H
ATOM    550  CD2 LEU A  54      14.892  -6.710   4.848  1.00 93.88           C
ATOM    551 1HD2 LEU A  54      14.201  -6.857   4.018  1.00 93.88           H
ATOM    552 2HD2 LEU A  54      15.708  -6.061   4.531  1.00 93.88           H
ATOM    553 3HD2 LEU A  54      15.294  -7.673   5.162  1.00 93.88           H
ATOM    554  HN  LEU A  54      15.188  -3.456   7.041  1.00 93.88           H
ATOM    555  N   TYR A  55      13.561  -1.507   5.293  1.00 94.04           N
ATOM    556  CA  TYR A  55      12.899  -0.296   4.839  1.00 94.04           C
ATOM    557  C   TYR A  55      13.834   0.547   3.968  1.00 94.04           C
ATOM    558  O   TYR A  55      13.405   1.129   2.973  1.00 94.04           O
ATOM    559  HA  TYR A  55      12.031  -0.588   4.248  1.00 94.04           H
ATOM    560  CB  TYR A  55      12.550   0.493   6.102  1.00 94.04           C
ATOM    561 1HB  TYR A  55      13.400   0.464   6.783  1.00 94.04           H
ATOM    562 2HB  TYR A  55      12.391   1.537   5.835  1.00 94.04           H
ATOM    563  CG  TYR A  55      11.310  -0.024   6.836  1.00 94.04           C
ATOM    564  CD1 TYR A  55      10.673  -1.166   6.394  1.00 94.04           C
ATOM    565  HD1 TYR A  55      11.053  -1.699   5.522  1.00 94.04           H
ATOM    566  CD2 TYR A  55      10.830   0.651   7.939  1.00 94.04           C
ATOM    567  HD2 TYR A  55      11.333   1.552   8.288  1.00 94.04           H
ATOM    568  CE1 TYR A  55       9.507  -1.653   7.084  1.00 94.04           C
ATOM    569  HE1 TYR A  55       8.994  -2.553   6.745  1.00 94.04           H
ATOM    570  CE2 TYR A  55       9.663   0.164   8.629  1.00 94.04           C
ATOM    571  HE2 TYR A  55       9.273   0.687   9.502  1.00 94.04           H
ATOM    572  CZ  TYR A  55       9.060  -0.964   8.168  1.00 94.04           C
ATOM    573  OH  TYR A  55       7.958  -1.424   8.820  1.00 94.04           O
ATOM    574  HH  TYR A  55       7.573  -2.206   8.330  1.00 94.04           H
ATOM    575  HN  TYR A  55      13.724  -1.555   6.278  1.00 94.04           H
ATOM    576  N   TRP A  56      15.094   0.586   4.375  1.00 92.41           N
ATOM    577  CA  TRP A  56      16.103   1.308   3.619  1.00 92.41           C
ATOM    578  C   TRP A  56      16.227   0.647   2.245  1.00 92.41           C
ATOM    579  O   TRP A  56      16.313   1.334   1.228  1.00 92.41           O
ATOM    580  HA  TRP A  56      15.762   2.338   3.508  1.00 92.41           H
ATOM    581  CB  TRP A  56      17.429   1.358   4.381  1.00 92.41           C
ATOM    582 1HB  TRP A  56      17.595   0.394   4.863  1.00 92.41           H
ATOM    583 2HB  TRP A  56      18.240   1.502   3.668  1.00 92.41           H
ATOM    584  CG  TRP A  56      17.497   2.460   5.440  1.00 92.41           C
ATOM    585  CD1 TRP A  56      17.614   2.321   6.768  1.00 92.41           C
ATOM    586  HD1 TRP A  56      17.677   1.362   7.282  1.00 92.41           H
ATOM    587  CD2 TRP A  56      17.449   3.882   5.205  1.00 92.41           C
ATOM    588  NE1 TRP A  56      17.644   3.546   7.403  1.00 92.41           N
ATOM    589  HE1 TRP A  56      17.725   3.701   8.388  1.00 92.41           H
ATOM    590  CE2 TRP A  56      17.540   4.526   6.422  1.00 92.41           C
ATOM    591  CE3 TRP A  56      17.332   4.602   4.003  1.00 92.41           C
ATOM    592  HE3 TRP A  56      17.259   4.118   3.029  1.00 92.41           H
ATOM    593  CZ2 TRP A  56      17.524   5.919   6.556  1.00 92.41           C
ATOM    594  HZ2 TRP A  56      17.598   6.404   7.530  1.00 92.41           H
ATOM    595  CZ3 TRP A  56      17.317   5.994   4.154  1.00 92.41           C
ATOM    596  HZ3 TRP A  56      17.228   6.601   3.252  1.00 92.41           H
ATOM    597  CH2 TRP A  56      17.408   6.657   5.372  1.00 92.41           C
ATOM    598  HH2 TRP A  56      17.389   7.746   5.405  1.00 92.41           H
ATOM    599  HN  TRP A  56      15.429   0.135   5.203  1.00 92.41           H
ATOM    600  N   LEU A  57      16.233  -0.677   2.259  1.00 93.62           N
ATOM    601  CA  LEU A  57      16.367  -1.438   1.028  1.00 93.62           C
ATOM    602  C   LEU A  57      15.183  -1.127   0.111  1.00 93.62           C
ATOM    603  O   LEU A  57      15.369  -0.823  -1.066  1.00 93.62           O
ATOM    604  HA  LEU A  57      17.281  -1.107   0.537  1.00 93.62           H
ATOM    605  CB  LEU A  57      16.532  -2.928   1.335  1.00 93.62           C
ATOM    606 1HB  LEU A  57      17.415  -3.054   1.962  1.00 93.62           H
ATOM    607 2HB  LEU A  57      15.675  -3.255   1.923  1.00 93.62           H
ATOM    608  CG  LEU A  57      16.665  -3.852   0.123  1.00 93.62           C
ATOM    609  HG  LEU A  57      15.810  -3.683  -0.531  1.00 93.62           H
ATOM    610  CD1 LEU A  57      17.923  -3.520  -0.683  1.00 93.62           C
ATOM    611 1HD1 LEU A  57      17.869  -2.489  -1.034  1.00 93.62           H
ATOM    612 2HD1 LEU A  57      18.803  -3.644  -0.052  1.00 93.62           H
ATOM    613 3HD1 LEU A  57      17.993  -4.192  -1.539  1.00 93.62           H
ATOM    614  CD2 LEU A  57      16.627  -5.322   0.546  1.00 93.62           C
ATOM    615 1HD2 LEU A  57      17.450  -5.524   1.232  1.00 93.62           H
ATOM    616 2HD2 LEU A  57      15.680  -5.532   1.043  1.00 93.62           H
ATOM    617 3HD2 LEU A  57      16.724  -5.956  -0.335  1.00 93.62           H
ATOM    618  HN  LEU A  57      16.149  -1.228   3.089  1.00 93.62           H
ATOM    619  N   VAL A  58      13.991  -1.215   0.684  1.00 95.12           N
ATOM    620  CA  VAL A  58      12.775  -0.991  -0.079  1.00 95.12           C
ATOM    621  C   VAL A  58      12.805   0.418  -0.674  1.00 95.12           C
ATOM    622  O   VAL A  58      12.480   0.608  -1.845  1.00 95.12           O
ATOM    623  HA  VAL A  58      12.759  -1.715  -0.893  1.00 95.12           H
ATOM    624  CB  VAL A  58      11.550  -1.242   0.803  1.00 95.12           C
ATOM    625  HB  VAL A  58      11.658  -0.640   1.705  1.00 95.12           H
ATOM    626  CG1 VAL A  58      10.267  -0.803   0.096  1.00 95.12           C
ATOM    627 1HG1 VAL A  58      10.322   0.262  -0.130  1.00 95.12           H
ATOM    628 2HG1 VAL A  58      10.151  -1.366  -0.830  1.00 95.12           H
ATOM    629 3HG1 VAL A  58       9.412  -0.993   0.745  1.00 95.12           H
ATOM    630  CG2 VAL A  58      11.470  -2.711   1.224  1.00 95.12           C
ATOM    631 1HG2 VAL A  58      11.397  -3.339   0.337  1.00 95.12           H
ATOM    632 2HG2 VAL A  58      12.365  -2.977   1.786  1.00 95.12           H
ATOM    633 3HG2 VAL A  58      10.590  -2.861   1.850  1.00 95.12           H
ATOM    634  HN  VAL A  58      13.850  -1.434   1.649  1.00 95.12           H
ATOM    635  N   PHE A  59      13.196   1.371   0.160  1.00 95.76           N
ATOM    636  CA  PHE A  59      13.222   2.763  -0.254  1.00 95.76           C
ATOM    637  C   PHE A  59      14.123   2.956  -1.475  1.00 95.76           C
ATOM    638  O   PHE A  59      13.708   3.549  -2.470  1.00 95.76           O
ATOM    639  HA  PHE A  59      12.200   3.043  -0.511  1.00 95.76           H
ATOM    640  CB  PHE A  59      13.791   3.567   0.917  1.00 95.76           C
ATOM    641 1HB  PHE A  59      13.097   3.509   1.756  1.00 95.76           H
ATOM    642 2HB  PHE A  59      14.723   3.106   1.243  1.00 95.76           H
ATOM    643  CG  PHE A  59      14.053   5.039   0.593  1.00 95.76           C
ATOM    644  CD1 PHE A  59      15.330   5.496   0.492  1.00 95.76           C
ATOM    645  HD1 PHE A  59      16.167   4.813   0.642  1.00 95.76           H
ATOM    646  CD2 PHE A  59      13.010   5.891   0.405  1.00 95.76           C
ATOM    647  HD2 PHE A  59      11.986   5.525   0.486  1.00 95.76           H
ATOM    648  CE1 PHE A  59      15.574   6.862   0.190  1.00 95.76           C
ATOM    649  HE1 PHE A  59      16.598   7.228   0.109  1.00 95.76           H
ATOM    650  CE2 PHE A  59      13.253   7.257   0.104  1.00 95.76           C
ATOM    651  HE2 PHE A  59      12.417   7.939  -0.046  1.00 95.76           H
ATOM    652  CZ  PHE A  59      14.531   7.713   0.003  1.00 95.76           C
ATOM    653  HZ  PHE A  59      14.718   8.762  -0.229  1.00 95.76           H
ATOM    654  HN  PHE A  59      13.491   1.203   1.100  1.00 95.76           H
ATOM    655  N   ILE A  60      15.340   2.445  -1.359  1.00 93.99           N
ATOM    656  CA  ILE A  60      16.355   2.692  -2.369  1.00 93.99           C
ATOM    657  C   ILE A  60      15.888   2.115  -3.707  1.00 93.99           C
ATOM    658  O   ILE A  60      15.873   2.816  -4.717  1.00 93.99           O
ATOM    659  HA  ILE A  60      16.455   3.772  -2.474  1.00 93.99           H
ATOM    660  CB  ILE A  60      17.712   2.155  -1.907  1.00 93.99           C
ATOM    661  HB  ILE A  60      17.572   1.134  -1.553  1.00 93.99           H
ATOM    662  CG1 ILE A  60      18.253   2.972  -0.732  1.00 93.99           C
ATOM    663 1HG1 ILE A  60      18.573   3.953  -1.083  1.00 93.99           H
ATOM    664 2HG1 ILE A  60      17.460   3.137  -0.003  1.00 93.99           H
ATOM    665  CG2 ILE A  60      18.703   2.099  -3.071  1.00 93.99           C
ATOM    666 1HG2 ILE A  60      18.314   1.442  -3.849  1.00 93.99           H
ATOM    667 2HG2 ILE A  60      18.844   3.100  -3.478  1.00 93.99           H
ATOM    668 3HG2 ILE A  60      19.659   1.714  -2.716  1.00 93.99           H
ATOM    669  CD1 ILE A  60      19.428   2.256  -0.063  1.00 93.99           C
ATOM    670 1HD1 ILE A  60      19.098   1.285   0.308  1.00 93.99           H
ATOM    671 2HD1 ILE A  60      20.229   2.114  -0.788  1.00 93.99           H
ATOM    672 3HD1 ILE A  60      19.794   2.858   0.769  1.00 93.99           H
ATOM    673  HN  ILE A  60      15.635   1.872  -0.594  1.00 93.99           H
ATOM    674  N   VAL A  61      15.519   0.843  -3.670  1.00 94.46           N
ATOM    675  CA  VAL A  61      15.196   0.122  -4.889  1.00 94.46           C
ATOM    676  C   VAL A  61      13.935   0.723  -5.513  1.00 94.46           C
ATOM    677  O   VAL A  61      13.879   0.938  -6.723  1.00 94.46           O
ATOM    678  HA  VAL A  61      16.028   0.257  -5.581  1.00 94.46           H
ATOM    679  CB  VAL A  61      15.063  -1.373  -4.594  1.00 94.46           C
ATOM    680  HB  VAL A  61      14.298  -1.496  -3.827  1.00 94.46           H
ATOM    681  CG1 VAL A  61      14.609  -2.139  -5.838  1.00 94.46           C
ATOM    682 1HG1 VAL A  61      13.642  -1.760  -6.165  1.00 94.46           H
ATOM    683 2HG1 VAL A  61      15.341  -2.005  -6.634  1.00 94.46           H
ATOM    684 3HG1 VAL A  61      14.523  -3.200  -5.599  1.00 94.46           H
ATOM    685  CG2 VAL A  61      16.373  -1.942  -4.045  1.00 94.46           C
ATOM    686 1HG2 VAL A  61      17.166  -1.801  -4.780  1.00 94.46           H
ATOM    687 2HG2 VAL A  61      16.636  -1.425  -3.123  1.00 94.46           H
ATOM    688 3HG2 VAL A  61      16.250  -3.006  -3.844  1.00 94.46           H
ATOM    689  HN  VAL A  61      15.439   0.308  -2.829  1.00 94.46           H
ATOM    690  N   GLY A  62      12.954   0.977  -4.659  1.00 95.86           N
ATOM    691  CA  GLY A  62      11.661   1.450  -5.124  1.00 95.86           C
ATOM    692  C   GLY A  62      11.770   2.859  -5.708  1.00 95.86           C
ATOM    693  O   GLY A  62      11.175   3.154  -6.744  1.00 95.86           O
ATOM    694 1HA  GLY A  62      11.271   0.768  -5.880  1.00 95.86           H
ATOM    695 2HA  GLY A  62      10.951   1.449  -4.297  1.00 95.86           H
ATOM    696  HN  GLY A  62      13.032   0.865  -3.669  1.00 95.86           H
ATOM    697  N   ALA A  63      12.536   3.694  -5.020  1.00 95.52           N
ATOM    698  CA  ALA A  63      12.682   5.082  -5.424  1.00 95.52           C
ATOM    699  C   ALA A  63      13.316   5.139  -6.815  1.00 95.52           C
ATOM    700  O   ALA A  63      12.877   5.907  -7.670  1.00 95.52           O
ATOM    701  HA  ALA A  63      11.686   5.521  -5.469  1.00 95.52           H
ATOM    702  CB  ALA A  63      13.506   5.834  -4.377  1.00 95.52           C
ATOM    703 1HB  ALA A  63      12.998   5.788  -3.413  1.00 95.52           H
ATOM    704 2HB  ALA A  63      14.490   5.375  -4.291  1.00 95.52           H
ATOM    705 3HB  ALA A  63      13.615   6.875  -4.680  1.00 95.52           H
ATOM    706  HN  ALA A  63      13.049   3.435  -4.201  1.00 95.52           H
ATOM    707  N   LEU A  64      14.338   4.316  -7.000  1.00 89.99           N
ATOM    708  CA  LEU A  64      15.042   4.271  -8.270  1.00 89.99           C
ATOM    709  C   LEU A  64      14.072   3.839  -9.371  1.00 89.99           C
ATOM    710  O   LEU A  64      13.987   4.483 -10.416  1.00 89.99           O
ATOM    711  HA  LEU A  64      15.386   5.282  -8.489  1.00 89.99           H
ATOM    712  CB  LEU A  64      16.284   3.384  -8.162  1.00 89.99           C
ATOM    713 1HB  LEU A  64      15.992   2.438  -7.706  1.00 89.99           H
ATOM    714 2HB  LEU A  64      16.633   3.158  -9.170  1.00 89.99           H
ATOM    715  CG  LEU A  64      17.454   3.962  -7.365  1.00 89.99           C
ATOM    716  HG  LEU A  64      17.082   4.276  -6.390  1.00 89.99           H
ATOM    717  CD1 LEU A  64      18.528   2.900  -7.118  1.00 89.99           C
ATOM    718 1HD1 LEU A  64      18.097   2.072  -6.555  1.00 89.99           H
ATOM    719 2HD1 LEU A  64      18.903   2.534  -8.073  1.00 89.99           H
ATOM    720 3HD1 LEU A  64      19.348   3.338  -6.549  1.00 89.99           H
ATOM    721  CD2 LEU A  64      18.025   5.205  -8.052  1.00 89.99           C
ATOM    722 1HD2 LEU A  64      18.378   4.939  -9.048  1.00 89.99           H
ATOM    723 2HD2 LEU A  64      17.248   5.964  -8.132  1.00 89.99           H
ATOM    724 3HD2 LEU A  64      18.856   5.596  -7.464  1.00 89.99           H
ATOM    725  HN  LEU A  64      14.684   3.690  -6.301  1.00 89.99           H
ATOM    726  N   GLY A  65      13.363   2.753  -9.099  1.00 93.48           N
ATOM    727  CA  GLY A  65      12.508   2.146 -10.105  1.00 93.48           C
ATOM    728  C   GLY A  65      11.409   3.115 -10.547  1.00 93.48           C
ATOM    729  O   GLY A  65      11.225   3.347 -11.741  1.00 93.48           O
ATOM    730 1HA  GLY A  65      13.107   1.852 -10.967  1.00 93.48           H
ATOM    731 2HA  GLY A  65      12.058   1.238  -9.705  1.00 93.48           H
ATOM    732  HN  GLY A  65      13.367   2.290  -8.213  1.00 93.48           H
ATOM    733  N   ASN A  66      10.708   3.654  -9.561  1.00 92.02           N
ATOM    734  CA  ASN A  66       9.540   4.473  -9.834  1.00 92.02           C
ATOM    735  C   ASN A  66       9.986   5.807 -10.436  1.00 92.02           C
ATOM    736  O   ASN A  66       9.292   6.376 -11.277  1.00 92.02           O
ATOM    737  HA  ASN A  66       8.934   3.886 -10.525  1.00 92.02           H
ATOM    738  CB  ASN A  66       8.763   4.770  -8.550  1.00 92.02           C
ATOM    739 1HB  ASN A  66       9.457   5.044  -7.756  1.00 92.02           H
ATOM    740 2HB  ASN A  66       8.105   5.625  -8.708  1.00 92.02           H
ATOM    741  CG  ASN A  66       7.936   3.558  -8.116  1.00 92.02           C
ATOM    742  OD1 ASN A  66       6.992   3.151  -8.773  1.00 92.02           O
ATOM    743  ND2 ASN A  66       8.343   3.006  -6.977  1.00 92.02           N
ATOM    744 1HD2 ASN A  66       9.125   3.389  -6.487  1.00 92.02           H
ATOM    745 2HD2 ASN A  66       7.865   2.207  -6.610  1.00 92.02           H
ATOM    746  HN  ASN A  66      10.927   3.540  -8.592  1.00 92.02           H
ATOM    747  N   SER A  67      11.143   6.267  -9.982  1.00 91.77           N
ATOM    748  CA  SER A  67      11.702   7.511 -10.483  1.00 91.77           C
ATOM    749  C   SER A  67      11.987   7.390 -11.982  1.00 91.77           C
ATOM    750  O   SER A  67      11.775   8.339 -12.736  1.00 91.77           O
ATOM    751  HA  SER A  67      10.938   8.266 -10.298  1.00 91.77           H
ATOM    752  CB  SER A  67      12.980   7.884  -9.729  1.00 91.77           C
ATOM    753 1HB  SER A  67      13.707   7.078  -9.827  1.00 91.77           H
ATOM    754 2HB  SER A  67      13.423   8.770 -10.182  1.00 91.77           H
ATOM    755  OG  SER A  67      12.731   8.132  -8.348  1.00 91.77           O
ATOM    756  HG  SER A  67      13.147   7.413  -7.790  1.00 91.77           H
ATOM    757  HN  SER A  67      11.694   5.806  -9.286  1.00 91.77           H
ATOM    758  N   LEU A  68      12.463   6.216 -12.369  1.00 86.93           N
ATOM    759  CA  LEU A  68      12.755   5.951 -13.767  1.00 86.93           C
ATOM    760  C   LEU A  68      11.458   6.018 -14.576  1.00 86.93           C
ATOM    761  O   LEU A  68      11.438   6.561 -15.680  1.00 86.93           O
ATOM    762  HA  LEU A  68      13.421   6.739 -14.117  1.00 86.93           H
ATOM    763  CB  LEU A  68      13.504   4.625 -13.916  1.00 86.93           C
ATOM    764 1HB  LEU A  68      13.019   3.883 -13.283  1.00 86.93           H
ATOM    765 2HB  LEU A  68      13.398   4.284 -14.946  1.00 86.93           H
ATOM    766  CG  LEU A  68      14.994   4.654 -13.569  1.00 86.93           C
ATOM    767  HG  LEU A  68      15.107   5.116 -12.588  1.00 86.93           H
ATOM    768  CD1 LEU A  68      15.562   3.237 -13.471  1.00 86.93           C
ATOM    769 1HD1 LEU A  68      15.033   2.687 -12.692  1.00 86.93           H
ATOM    770 2HD1 LEU A  68      15.435   2.728 -14.426  1.00 86.93           H
ATOM    771 3HD1 LEU A  68      16.622   3.287 -13.223  1.00 86.93           H
ATOM    772  CD2 LEU A  68      15.772   5.515 -14.566  1.00 86.93           C
ATOM    773 1HD2 LEU A  68      15.655   5.106 -15.569  1.00 86.93           H
ATOM    774 2HD2 LEU A  68      15.388   6.535 -14.543  1.00 86.93           H
ATOM    775 3HD2 LEU A  68      16.828   5.519 -14.297  1.00 86.93           H
ATOM    776  HN  LEU A  68      12.649   5.455 -11.747  1.00 86.93           H
ATOM    777  N   VAL A  69      10.406   5.459 -13.995  1.00 90.41           N
ATOM    778  CA  VAL A  69       9.117   5.417 -14.664  1.00 90.41           C
ATOM    779  C   VAL A  69       8.668   6.843 -14.987  1.00 90.41           C
ATOM    780  O   VAL A  69       8.292   7.138 -16.120  1.00 90.41           O
ATOM    781  HA  VAL A  69       9.248   4.870 -15.598  1.00 90.41           H
ATOM    782  CB  VAL A  69       8.107   4.652 -13.805  1.00 90.41           C
ATOM    783  HB  VAL A  69       8.104   5.101 -12.812  1.00 90.41           H
ATOM    784  CG1 VAL A  69       6.694   4.775 -14.380  1.00 90.41           C
ATOM    785 1HG1 VAL A  69       6.404   5.825 -14.409  1.00 90.41           H
ATOM    786 2HG1 VAL A  69       6.676   4.364 -15.390  1.00 90.41           H
ATOM    787 3HG1 VAL A  69       5.997   4.222 -13.750  1.00 90.41           H
ATOM    788  CG2 VAL A  69       8.513   3.185 -13.657  1.00 90.41           C
ATOM    789 1HG2 VAL A  69       8.558   2.719 -14.641  1.00 90.41           H
ATOM    790 2HG2 VAL A  69       9.492   3.125 -13.182  1.00 90.41           H
ATOM    791 3HG2 VAL A  69       7.779   2.664 -13.042  1.00 90.41           H
ATOM    792  HN  VAL A  69      10.425   5.041 -13.087  1.00 90.41           H
ATOM    793  N   ILE A  70       8.721   7.691 -13.970  1.00 90.56           N
ATOM    794  CA  ILE A  70       8.227   9.051 -14.103  1.00 90.56           C
ATOM    795  C   ILE A  70       9.038   9.781 -15.175  1.00 90.56           C
ATOM    796  O   ILE A  70       8.476  10.488 -16.010  1.00 90.56           O
ATOM    797  HA  ILE A  70       7.191   8.991 -14.435  1.00 90.56           H
ATOM    798  CB  ILE A  70       8.228   9.756 -12.745  1.00 90.56           C
ATOM    799  HB  ILE A  70       9.224   9.663 -12.312  1.00 90.56           H
ATOM    800  CG1 ILE A  70       7.250   9.085 -11.778  1.00 90.56           C
ATOM    801 1HG1 ILE A  70       6.227   9.327 -12.065  1.00 90.56           H
ATOM    802 2HG1 ILE A  70       7.353   8.002 -11.845  1.00 90.56           H
ATOM    803  CG2 ILE A  70       7.943  11.251 -12.903  1.00 90.56           C
ATOM    804 1HG2 ILE A  70       8.710  11.703 -13.532  1.00 90.56           H
ATOM    805 2HG2 ILE A  70       6.966  11.387 -13.367  1.00 90.56           H
ATOM    806 3HG2 ILE A  70       7.949  11.728 -11.923  1.00 90.56           H
ATOM    807  CD1 ILE A  70       7.503   9.540 -10.339  1.00 90.56           C
ATOM    808 1HD1 ILE A  70       8.520   9.275 -10.048  1.00 90.56           H
ATOM    809 2HD1 ILE A  70       7.376  10.620 -10.272  1.00 90.56           H
ATOM    810 3HD1 ILE A  70       6.795   9.048  -9.673  1.00 90.56           H
ATOM    811  HN  ILE A  70       9.093   7.462 -13.070  1.00 90.56           H
ATOM    812  N   LEU A  71      10.348   9.584 -15.118  1.00 84.28           N
ATOM    813  CA  LEU A  71      11.248  10.275 -16.025  1.00 84.28           C
ATOM    814  C   LEU A  71      10.876   9.930 -17.468  1.00 84.28           C
ATOM    815  O   LEU A  71      10.803  10.813 -18.322  1.00 84.28           O
ATOM    816  HA  LEU A  71      11.103  11.345 -15.877  1.00 84.28           H
ATOM    817  CB  LEU A  71      12.705   9.963 -15.674  1.00 84.28           C
ATOM    818 1HB  LEU A  71      12.769   8.919 -15.369  1.00 84.28           H
ATOM    819 2HB  LEU A  71      13.306  10.070 -16.577  1.00 84.28           H
ATOM    820  CG  LEU A  71      13.329  10.825 -14.575  1.00 84.28           C
ATOM    821  HG  LEU A  71      12.597  10.943 -13.776  1.00 84.28           H
ATOM    822  CD1 LEU A  71      14.554  10.137 -13.968  1.00 84.28           C
ATOM    823 1HD1 LEU A  71      14.257   9.181 -13.537  1.00 84.28           H
ATOM    824 2HD1 LEU A  71      15.299   9.969 -14.746  1.00 84.28           H
ATOM    825 3HD1 LEU A  71      14.978  10.771 -13.190  1.00 84.28           H
ATOM    826  CD2 LEU A  71      13.658  12.226 -15.096  1.00 84.28           C
ATOM    827 1HD2 LEU A  71      14.363  12.149 -15.923  1.00 84.28           H
ATOM    828 2HD2 LEU A  71      12.744  12.708 -15.442  1.00 84.28           H
ATOM    829 3HD2 LEU A  71      14.100  12.817 -14.294  1.00 84.28           H
ATOM    830  HN  LEU A  71      10.792   8.967 -14.469  1.00 84.28           H
ATOM    831  N   VAL A  72      10.650   8.645 -17.696  1.00 84.73           N
ATOM    832  CA  VAL A  72      10.433   8.151 -19.045  1.00 84.73           C
ATOM    833  C   VAL A  72       9.149   8.763 -19.607  1.00 84.73           C
ATOM    834  O   VAL A  72       9.117   9.202 -20.756  1.00 84.73           O
ATOM    835  HA  VAL A  72      11.275   8.480 -19.655  1.00 84.73           H
ATOM    836  CB  VAL A  72      10.417   6.621 -19.046  1.00 84.73           C
ATOM    837  HB  VAL A  72       9.673   6.293 -18.320  1.00 84.73           H
ATOM    838  CG1 VAL A  72      10.009   6.078 -20.417  1.00 84.73           C
ATOM    839 1HG1 VAL A  72       9.011   6.438 -20.667  1.00 84.73           H
ATOM    840 2HG1 VAL A  72      10.718   6.421 -21.170  1.00 84.73           H
ATOM    841 3HG1 VAL A  72      10.005   4.988 -20.389  1.00 84.73           H
ATOM    842  CG2 VAL A  72      11.774   6.058 -18.616  1.00 84.73           C
ATOM    843 1HG2 VAL A  72      12.545   6.400 -19.306  1.00 84.73           H
ATOM    844 2HG2 VAL A  72      12.008   6.405 -17.609  1.00 84.73           H
ATOM    845 3HG2 VAL A  72      11.734   4.969 -18.625  1.00 84.73           H
ATOM    846  HN  VAL A  72      10.614   7.948 -16.980  1.00 84.73           H
ATOM    847  N   TYR A  73       8.120   8.771 -18.772  1.00 84.86           N
ATOM    848  CA  TYR A  73       6.827   9.292 -19.182  1.00 84.86           C
ATOM    849  C   TYR A  73       6.890  10.805 -19.400  1.00 84.86           C
ATOM    850  O   TYR A  73       6.206  11.339 -20.272  1.00 84.86           O
ATOM    851  HA  TYR A  73       6.551   8.808 -20.119  1.00 84.86           H
ATOM    852  CB  TYR A  73       5.868   8.995 -18.028  1.00 84.86           C
ATOM    853 1HB  TYR A  73       6.428   8.998 -17.093  1.00 84.86           H
ATOM    854 2HB  TYR A  73       5.134   9.799 -17.963  1.00 84.86           H
ATOM    855  CG  TYR A  73       5.131   7.661 -18.159  1.00 84.86           C
ATOM    856  CD1 TYR A  73       4.289   7.440 -19.230  1.00 84.86           C
ATOM    857  HD1 TYR A  73       4.149   8.217 -19.982  1.00 84.86           H
ATOM    858  CD2 TYR A  73       5.308   6.678 -17.207  1.00 84.86           C
ATOM    859  HD2 TYR A  73       5.973   6.852 -16.361  1.00 84.86           H
ATOM    860  CE1 TYR A  73       3.595   6.184 -19.354  1.00 84.86           C
ATOM    861  HE1 TYR A  73       2.927   5.997 -20.195  1.00 84.86           H
ATOM    862  CE2 TYR A  73       4.614   5.422 -17.331  1.00 84.86           C
ATOM    863  HE2 TYR A  73       4.745   4.637 -16.586  1.00 84.86           H
ATOM    864  CZ  TYR A  73       3.792   5.237 -18.398  1.00 84.86           C
ATOM    865  OH  TYR A  73       3.137   4.051 -18.515  1.00 84.86           O
ATOM    866  HH  TYR A  73       2.641   4.019 -19.383  1.00 84.86           H
ATOM    867  HN  TYR A  73       8.160   8.431 -17.832  1.00 84.86           H
ATOM    868  N   TRP A  74       7.717  11.454 -18.593  1.00 73.92           N
ATOM    869  CA  TRP A  74       7.794  12.904 -18.610  1.00 73.92           C
ATOM    870  C   TRP A  74       8.390  13.331 -19.953  1.00 73.92           C
ATOM    871  O   TRP A  74       7.817  14.165 -20.653  1.00 73.92           O
ATOM    872  HA  TRP A  74       6.781  13.293 -18.510  1.00 73.92           H
ATOM    873  CB  TRP A  74       8.590  13.425 -17.411  1.00 73.92           C
ATOM    874 1HB  TRP A  74       8.171  13.002 -16.498  1.00 73.92           H
ATOM    875 2HB  TRP A  74       9.617  13.065 -17.486  1.00 73.92           H
ATOM    876  CG  TRP A  74       8.606  14.950 -17.289  1.00 73.92           C
ATOM    877  CD1 TRP A  74       9.494  15.809 -17.806  1.00 73.92           C
ATOM    878  HD1 TRP A  74      10.355  15.515 -18.407  1.00 73.92           H
ATOM    879  CD2 TRP A  74       7.650  15.765 -16.580  1.00 73.92           C
ATOM    880  NE1 TRP A  74       9.182  17.114 -17.484  1.00 73.92           N
ATOM    881  HE1 TRP A  74       9.694  17.930 -17.755  1.00 73.92           H
ATOM    882  CE2 TRP A  74       8.025  17.087 -16.715  1.00 73.92           C
ATOM    883  CE3 TRP A  74       6.506  15.399 -15.849  1.00 73.92           C
ATOM    884  HE3 TRP A  74       6.189  14.363 -15.728  1.00 73.92           H
ATOM    885  CZ2 TRP A  74       7.310  18.148 -16.146  1.00 73.92           C
ATOM    886  HZ2 TRP A  74       7.627  19.184 -16.267  1.00 73.92           H
ATOM    887  CZ3 TRP A  74       5.803  16.471 -15.287  1.00 73.92           C
ATOM    888  HZ3 TRP A  74       4.908  16.243 -14.709  1.00 73.92           H
ATOM    889  CH2 TRP A  74       6.167  17.807 -15.413  1.00 73.92           C
ATOM    890  HH2 TRP A  74       5.566  18.585 -14.944  1.00 73.92           H
ATOM    891  HN  TRP A  74       8.326  11.005 -17.939  1.00 73.92           H
ATOM    892  N   TYR A  75       9.532  12.740 -20.272  1.00 70.17           N
ATOM    893  CA  TYR A  75      10.378  13.269 -21.329  1.00 70.17           C
ATOM    894  C   TYR A  75      10.060  12.606 -22.670  1.00 70.17           C
ATOM    895  O   TYR A  75      10.239  13.213 -23.725  1.00 70.17           O
ATOM    896  HA  TYR A  75      10.188  14.340 -21.407  1.00 70.17           H
ATOM    897  CB  TYR A  75      11.814  12.925 -20.930  1.00 70.17           C
ATOM    898 1HB  TYR A  75      11.840  11.904 -20.549  1.00 70.17           H
ATOM    899 2HB  TYR A  75      12.443  12.948 -21.821  1.00 70.17           H
ATOM    900  CG  TYR A  75      12.410  13.862 -19.878  1.00 70.17           C
ATOM    901  CD1 TYR A  75      12.799  15.138 -20.232  1.00 70.17           C
ATOM    902  HD1 TYR A  75      12.681  15.478 -21.261  1.00 70.17           H
ATOM    903  CD2 TYR A  75      12.560  13.431 -18.576  1.00 70.17           C
ATOM    904  HD2 TYR A  75      12.253  12.423 -18.296  1.00 70.17           H
ATOM    905  CE1 TYR A  75      13.360  16.021 -19.242  1.00 70.17           C
ATOM    906  HE1 TYR A  75      13.670  17.031 -19.508  1.00 70.17           H
ATOM    907  CE2 TYR A  75      13.121  14.314 -17.586  1.00 70.17           C
ATOM    908  HE2 TYR A  75      13.245  13.986 -16.553  1.00 70.17           H
ATOM    909  CZ  TYR A  75      13.493  15.565 -17.968  1.00 70.17           C
ATOM    910  OH  TYR A  75      14.023  16.398 -17.032  1.00 70.17           O
ATOM    911  HH  TYR A  75      14.037  15.946 -16.141  1.00 70.17           H
ATOM    912  HN  TYR A  75       9.880  11.917 -19.824  1.00 70.17           H
ATOM    913  N   CYS A  76       9.594  11.368 -22.586  1.00 70.45           N
ATOM    914  CA  CYS A  76       9.592  10.489 -23.743  1.00 70.45           C
ATOM    915  C   CYS A  76       8.152  10.049 -24.009  1.00 70.45           C
ATOM    916  O   CYS A  76       7.564  10.417 -25.025  1.00 70.45           O
ATOM    917  HA  CYS A  76       9.980  11.071 -24.579  1.00 70.45           H
ATOM    918  CB  CYS A  76      10.527   9.294 -23.547  1.00 70.45           C
ATOM    919 1HB  CYS A  76      11.444   9.616 -23.054  1.00 70.45           H
ATOM    920 2HB  CYS A  76      10.057   8.557 -22.896  1.00 70.45           H
ATOM    921  SG  CYS A  76      10.922   8.536 -25.165  1.00 70.45           S
ATOM    922  HG  CYS A  76      11.675   7.553 -24.678  1.00 70.45           H
ATOM    923  HN  CYS A  76       9.224  10.965 -21.749  1.00 70.45           H
ATOM    924  N   THR A  77       7.624   9.266 -23.079  1.00 64.77           N
ATOM    925  CA  THR A  77       6.409   8.512 -23.336  1.00 64.77           C
ATOM    926  C   THR A  77       5.212   9.456 -23.464  1.00 64.77           C
ATOM    927  O   THR A  77       4.378   9.290 -24.353  1.00 64.77           O
ATOM    928  HA  THR A  77       6.518   8.002 -24.294  1.00 64.77           H
ATOM    929  CB  THR A  77       6.250   7.477 -22.221  1.00 64.77           C
ATOM    930  HB  THR A  77       6.055   7.962 -21.265  1.00 64.77           H
ATOM    931  OG1 THR A  77       7.448   6.708 -22.287  1.00 64.77           O
ATOM    932  HG1 THR A  77       7.481   6.200 -23.148  1.00 64.77           H
ATOM    933  CG2 THR A  77       5.141   6.464 -22.515  1.00 64.77           C
ATOM    934 1HG2 THR A  77       5.372   5.931 -23.438  1.00 64.77           H
ATOM    935 2HG2 THR A  77       4.192   6.988 -22.626  1.00 64.77           H
ATOM    936 3HG2 THR A  77       5.071   5.753 -21.692  1.00 64.77           H
ATOM    937  HN  THR A  77       8.012   9.144 -22.165  1.00 64.77           H
ATOM    938  N   ARG A  78       5.166  10.427 -22.564  1.00 61.10           N
ATOM    939  CA  ARG A  78       3.963  11.221 -22.380  1.00 61.10           C
ATOM    940  C   ARG A  78       2.749  10.308 -22.194  1.00 61.10           C
ATOM    941  O   ARG A  78       2.731   9.184 -22.691  1.00 61.10           O
ATOM    942  HA  ARG A  78       4.152  11.810 -21.483  1.00 61.10           H
ATOM    943  CB  ARG A  78       3.722  12.141 -23.578  1.00 61.10           C
ATOM    944 1HB  ARG A  78       3.584  11.543 -24.479  1.00 61.10           H
ATOM    945 2HB  ARG A  78       2.803  12.707 -23.427  1.00 61.10           H
ATOM    946  CG  ARG A  78       4.894  13.104 -23.774  1.00 61.10           C
ATOM    947 1HG  ARG A  78       5.117  13.608 -22.833  1.00 61.10           H
ATOM    948 2HG  ARG A  78       5.786  12.545 -24.055  1.00 61.10           H
ATOM    949  CD  ARG A  78       4.577  14.142 -24.852  1.00 61.10           C
ATOM    950 1HD  ARG A  78       4.386  13.645 -25.803  1.00 61.10           H
ATOM    951 2HD  ARG A  78       3.669  14.686 -24.589  1.00 61.10           H
ATOM    952  NE  ARG A  78       5.707  15.087 -24.994  1.00 61.10           N
ATOM    953  HE  ARG A  78       6.556  14.879 -24.507  1.00 61.10           H
ATOM    954  CZ  ARG A  78       5.666  16.202 -25.735  1.00 61.10           C
ATOM    955  NH1 ARG A  78       4.555  16.530 -26.410  1.00 61.10           N
ATOM    956 1HH1 ARG A  78       3.749  15.940 -26.362  1.00 61.10           H
ATOM    957 2HH1 ARG A  78       4.532  17.364 -26.960  1.00 61.10           H
ATOM    958  NH2 ARG A  78       6.752  16.985 -25.792  1.00 61.10           N
ATOM    959 1HH2 ARG A  78       6.737  17.822 -26.340  1.00 61.10           H
ATOM    960 2HH2 ARG A  78       7.577  16.734 -25.286  1.00 61.10           H
ATOM    961  HN  ARG A  78       5.930  10.673 -21.968  1.00 61.10           H
ATOM    962  N   VAL A  79       1.763  10.827 -21.476  1.00 76.48           N
ATOM    963  CA  VAL A  79       0.542  10.080 -21.231  1.00 76.48           C
ATOM    964  C   VAL A  79      -0.383  10.210 -22.442  1.00 76.48           C
ATOM    965  O   VAL A  79      -0.954  11.274 -22.680  1.00 76.48           O
ATOM    966  HA  VAL A  79       0.816   9.032 -21.110  1.00 76.48           H
ATOM    967  CB  VAL A  79      -0.108  10.552 -19.928  1.00 76.48           C
ATOM    968  HB  VAL A  79      -0.389  11.597 -20.054  1.00 76.48           H
ATOM    969  CG1 VAL A  79      -1.380   9.756 -19.631  1.00 76.48           C
ATOM    970 1HG1 VAL A  79      -2.092   9.890 -20.445  1.00 76.48           H
ATOM    971 2HG1 VAL A  79      -1.134   8.698 -19.535  1.00 76.48           H
ATOM    972 3HG1 VAL A  79      -1.822  10.112 -18.700  1.00 76.48           H
ATOM    973  CG2 VAL A  79       0.878  10.466 -18.761  1.00 76.48           C
ATOM    974 1HG2 VAL A  79       1.203   9.434 -18.635  1.00 76.48           H
ATOM    975 2HG2 VAL A  79       1.742  11.097 -18.969  1.00 76.48           H
ATOM    976 3HG2 VAL A  79       0.390  10.808 -17.848  1.00 76.48           H
ATOM    977  HN  VAL A  79       1.790  11.739 -21.067  1.00 76.48           H
ATOM    978  N   LYS A  80      -0.503   9.113 -23.176  1.00 68.25           N
ATOM    979  CA  LYS A  80      -1.285   9.114 -24.400  1.00 68.25           C
ATOM    980  C   LYS A  80      -2.521   8.232 -24.212  1.00 68.25           C
ATOM    981  O   LYS A  80      -3.501   8.366 -24.943  1.00 68.25           O
ATOM    982  HA  LYS A  80      -1.615  10.138 -24.577  1.00 68.25           H
ATOM    983  CB  LYS A  80      -0.416   8.707 -25.592  1.00 68.25           C
ATOM    984 1HB  LYS A  80       0.069   7.753 -25.384  1.00 68.25           H
ATOM    985 2HB  LYS A  80      -1.043   8.561 -26.471  1.00 68.25           H
ATOM    986  CG  LYS A  80       0.645   9.771 -25.885  1.00 68.25           C
ATOM    987 1HG  LYS A  80       0.166  10.743 -26.007  1.00 68.25           H
ATOM    988 2HG  LYS A  80       1.325   9.854 -25.038  1.00 68.25           H
ATOM    989  CD  LYS A  80       1.435   9.424 -27.148  1.00 68.25           C
ATOM    990 1HD  LYS A  80       1.902   8.446 -27.032  1.00 68.25           H
ATOM    991 2HD  LYS A  80       0.756   9.354 -27.998  1.00 68.25           H
ATOM    992  CE  LYS A  80       2.508  10.477 -27.431  1.00 68.25           C
ATOM    993 1HE  LYS A  80       2.047  11.462 -27.511  1.00 68.25           H
ATOM    994 2HE  LYS A  80       3.211  10.521 -26.599  1.00 68.25           H
ATOM    995  NZ  LYS A  80       3.231  10.158 -28.682  1.00 68.25           N
ATOM    996 1HZ  LYS A  80       3.940  10.862 -28.852  1.00 68.25           H
ATOM    997 2HZ  LYS A  80       3.671   9.249 -28.595  1.00 68.25           H
ATOM    998 3HZ  LYS A  80       2.576  10.144 -29.456  1.00 68.25           H
ATOM    999  HN  LYS A  80      -0.079   8.238 -22.946  1.00 68.25           H
ATOM   1000  N   THR A  81      -2.435   7.350 -23.227  1.00 80.22           N
ATOM   1001  CA  THR A  81      -3.469   6.349 -23.026  1.00 80.22           C
ATOM   1002  C   THR A  81      -3.953   6.366 -21.575  1.00 80.22           C
ATOM   1003  O   THR A  81      -3.297   6.936 -20.705  1.00 80.22           O
ATOM   1004  HA  THR A  81      -4.323   6.607 -23.651  1.00 80.22           H
ATOM   1005  CB  THR A  81      -2.907   4.995 -23.464  1.00 80.22           C
ATOM   1006  HB  THR A  81      -3.702   4.254 -23.553  1.00 80.22           H
ATOM   1007  OG1 THR A  81      -1.903   4.706 -22.494  1.00 80.22           O
ATOM   1008  HG1 THR A  81      -1.627   3.747 -22.563  1.00 80.22           H
ATOM   1009  CG2 THR A  81      -2.137   5.079 -24.783  1.00 80.22           C
ATOM   1010 1HG2 THR A  81      -1.300   5.769 -24.672  1.00 80.22           H
ATOM   1011 2HG2 THR A  81      -2.801   5.436 -25.569  1.00 80.22           H
ATOM   1012 3HG2 THR A  81      -1.759   4.091 -25.047  1.00 80.22           H
ATOM   1013  HN  THR A  81      -1.678   7.312 -22.575  1.00 80.22           H
ATOM   1014  N   MET A  82      -5.097   5.734 -21.359  1.00 81.11           N
ATOM   1015  CA  MET A  82      -5.620   5.572 -20.013  1.00 81.11           C
ATOM   1016  C   MET A  82      -4.645   4.783 -19.137  1.00 81.11           C
ATOM   1017  O   MET A  82      -4.455   5.107 -17.966  1.00 81.11           O
ATOM   1018  HA  MET A  82      -5.736   6.582 -19.620  1.00 81.11           H
ATOM   1019  CB  MET A  82      -6.962   4.840 -20.071  1.00 81.11           C
ATOM   1020 1HB  MET A  82      -7.626   5.345 -20.773  1.00 81.11           H
ATOM   1021 2HB  MET A  82      -6.812   3.828 -20.447  1.00 81.11           H
ATOM   1022  CG  MET A  82      -7.617   4.786 -18.690  1.00 81.11           C
ATOM   1023 1HG  MET A  82      -7.009   4.185 -18.013  1.00 81.11           H
ATOM   1024 2HG  MET A  82      -7.672   5.788 -18.264  1.00 81.11           H
ATOM   1025  SD  MET A  82      -9.256   4.088 -18.818  1.00 81.11           S
ATOM   1026  CE  MET A  82      -9.840   4.361 -17.153  1.00 81.11           C
ATOM   1027 1HE  MET A  82      -9.190   3.839 -16.450  1.00 81.11           H
ATOM   1028 2HE  MET A  82      -9.829   5.429 -16.935  1.00 81.11           H
ATOM   1029 3HE  MET A  82     -10.857   3.981 -17.058  1.00 81.11           H
ATOM   1030  HN  MET A  82      -5.662   5.337 -22.082  1.00 81.11           H
ATOM   1031  N   THR A  83      -4.053   3.761 -19.738  1.00 83.56           N
ATOM   1032  CA  THR A  83      -3.079   2.942 -19.037  1.00 83.56           C
ATOM   1033  C   THR A  83      -1.914   3.803 -18.545  1.00 83.56           C
ATOM   1034  O   THR A  83      -1.477   3.669 -17.403  1.00 83.56           O
ATOM   1035  HA  THR A  83      -3.559   2.519 -18.154  1.00 83.56           H
ATOM   1036  CB  THR A  83      -2.648   1.813 -19.975  1.00 83.56           C
ATOM   1037  HB  THR A  83      -1.920   2.170 -20.704  1.00 83.56           H
ATOM   1038  OG1 THR A  83      -3.872   1.325 -20.516  1.00 83.56           O
ATOM   1039  HG1 THR A  83      -4.239   0.600 -19.933  1.00 83.56           H
ATOM   1040  CG2 THR A  83      -2.069   0.614 -19.221  1.00 83.56           C
ATOM   1041 1HG2 THR A  83      -2.821   0.216 -18.540  1.00 83.56           H
ATOM   1042 2HG2 THR A  83      -1.195   0.930 -18.652  1.00 83.56           H
ATOM   1043 3HG2 THR A  83      -1.779  -0.158 -19.934  1.00 83.56           H
ATOM   1044  HN  THR A  83      -4.229   3.492 -20.685  1.00 83.56           H
ATOM   1045  N   ASP A  84      -1.442   4.666 -19.432  1.00 85.66           N
ATOM   1046  CA  ASP A  84      -0.307   5.517 -19.118  1.00 85.66           C
ATOM   1047  C   ASP A  84      -0.646   6.385 -17.905  1.00 85.66           C
ATOM   1048  O   ASP A  84       0.208   6.629 -17.054  1.00 85.66           O
ATOM   1049  HA  ASP A  84       0.519   4.833 -18.924  1.00 85.66           H
ATOM   1050  CB  ASP A  84       0.024   6.448 -20.287  1.00 85.66           C
ATOM   1051 1HB  ASP A  84      -0.840   7.071 -20.517  1.00 85.66           H
ATOM   1052 2HB  ASP A  84       0.835   7.119 -20.004  1.00 85.66           H
ATOM   1053  CG  ASP A  84       0.427   5.648 -21.527  1.00 85.66           C
ATOM   1054  OD1 ASP A  84       1.066   4.590 -21.338  1.00 85.66           O
ATOM   1055  OD2 ASP A  84       0.087   6.112 -22.637  1.00 85.66           O
ATOM   1056  HN  ASP A  84      -1.822   4.789 -20.349  1.00 85.66           H
ATOM   1057  N   MET A  85      -1.894   6.828 -17.864  1.00 88.20           N
ATOM   1058  CA  MET A  85      -2.337   7.723 -16.809  1.00 88.20           C
ATOM   1059  C   MET A  85      -2.237   7.048 -15.439  1.00 88.20           C
ATOM   1060  O   MET A  85      -1.684   7.619 -14.501  1.00 88.20           O
ATOM   1061  HA  MET A  85      -1.664   8.579 -16.849  1.00 88.20           H
ATOM   1062  CB  MET A  85      -3.786   8.141 -17.067  1.00 88.20           C
ATOM   1063 1HB  MET A  85      -3.890   8.488 -18.095  1.00 88.20           H
ATOM   1064 2HB  MET A  85      -4.443   7.278 -16.955  1.00 88.20           H
ATOM   1065  CG  MET A  85      -4.218   9.247 -16.103  1.00 88.20           C
ATOM   1066 1HG  MET A  85      -5.293   9.408 -16.179  1.00 88.20           H
ATOM   1067 2HG  MET A  85      -4.013   8.947 -15.076  1.00 88.20           H
ATOM   1068  SD  MET A  85      -3.348  10.760 -16.480  1.00 88.20           S
ATOM   1069  CE  MET A  85      -3.594  11.648 -14.952  1.00 88.20           C
ATOM   1070 1HE  MET A  85      -4.662  11.783 -14.777  1.00 88.20           H
ATOM   1071 2HE  MET A  85      -3.160  11.081 -14.128  1.00 88.20           H
ATOM   1072 3HE  MET A  85      -3.111  12.623 -15.016  1.00 88.20           H
ATOM   1073  HN  MET A  85      -2.596   6.585 -18.534  1.00 88.20           H
ATOM   1074  N   PHE A  86      -2.781   5.842 -15.368  1.00 91.86           N
ATOM   1075  CA  PHE A  86      -2.807   5.105 -14.116  1.00 91.86           C
ATOM   1076  C   PHE A  86      -1.396   4.690 -13.695  1.00 91.86           C
ATOM   1077  O   PHE A  86      -1.063   4.723 -12.511  1.00 91.86           O
ATOM   1078  HA  PHE A  86      -3.230   5.767 -13.360  1.00 91.86           H
ATOM   1079  CB  PHE A  86      -3.646   3.848 -14.354  1.00 91.86           C
ATOM   1080 1HB  PHE A  86      -3.279   3.343 -15.248  1.00 91.86           H
ATOM   1081 2HB  PHE A  86      -3.501   3.163 -13.519  1.00 91.86           H
ATOM   1082  CG  PHE A  86      -5.143   4.120 -14.518  1.00 91.86           C
ATOM   1083  CD1 PHE A  86      -5.758   5.035 -13.722  1.00 91.86           C
ATOM   1084  HD1 PHE A  86      -5.186   5.574 -12.968  1.00 91.86           H
ATOM   1085  CD2 PHE A  86      -5.857   3.448 -15.460  1.00 91.86           C
ATOM   1086  HD2 PHE A  86      -5.363   2.714 -16.098  1.00 91.86           H
ATOM   1087  CE1 PHE A  86      -7.147   5.288 -13.875  1.00 91.86           C
ATOM   1088  HE1 PHE A  86      -7.641   6.021 -13.237  1.00 91.86           H
ATOM   1089  CE2 PHE A  86      -7.246   3.700 -15.612  1.00 91.86           C
ATOM   1090  HE2 PHE A  86      -7.819   3.161 -16.367  1.00 91.86           H
ATOM   1091  CZ  PHE A  86      -7.862   4.615 -14.816  1.00 91.86           C
ATOM   1092  HZ  PHE A  86      -8.928   4.809 -14.933  1.00 91.86           H
ATOM   1093  HN  PHE A  86      -3.197   5.370 -16.145  1.00 91.86           H
ATOM   1094  N   LEU A  87      -0.605   4.309 -14.687  1.00 89.39           N
ATOM   1095  CA  LEU A  87       0.735   3.810 -14.426  1.00 89.39           C
ATOM   1096  C   LEU A  87       1.596   4.944 -13.866  1.00 89.39           C
ATOM   1097  O   LEU A  87       2.435   4.719 -12.995  1.00 89.39           O
ATOM   1098  HA  LEU A  87       0.652   3.032 -13.667  1.00 89.39           H
ATOM   1099  CB  LEU A  87       1.318   3.158 -15.681  1.00 89.39           C
ATOM   1100 1HB  LEU A  87       1.217   3.858 -16.510  1.00 89.39           H
ATOM   1101 2HB  LEU A  87       2.385   3.002 -15.523  1.00 89.39           H
ATOM   1102  CG  LEU A  87       0.692   1.825 -16.096  1.00 89.39           C
ATOM   1103  HG  LEU A  87      -0.376   1.982 -16.249  1.00 89.39           H
ATOM   1104  CD1 LEU A  87       1.272   1.338 -17.426  1.00 89.39           C
ATOM   1105 1HD1 LEU A  87       1.071   2.076 -18.202  1.00 89.39           H
ATOM   1106 2HD1 LEU A  87       2.349   1.202 -17.324  1.00 89.39           H
ATOM   1107 3HD1 LEU A  87       0.810   0.389 -17.698  1.00 89.39           H
ATOM   1108  CD2 LEU A  87       0.841   0.780 -14.989  1.00 89.39           C
ATOM   1109 1HD2 LEU A  87       1.899   0.620 -14.780  1.00 89.39           H
ATOM   1110 2HD2 LEU A  87       0.342   1.134 -14.086  1.00 89.39           H
ATOM   1111 3HD2 LEU A  87       0.387  -0.157 -15.310  1.00 89.39           H
ATOM   1112  HN  LEU A  87      -0.865   4.336 -15.652  1.00 89.39           H
ATOM   1113  N   LEU A  88       1.359   6.138 -14.388  1.00 91.64           N
ATOM   1114  CA  LEU A  88       2.094   7.310 -13.943  1.00 91.64           C
ATOM   1115  C   LEU A  88       1.711   7.627 -12.496  1.00 91.64           C
ATOM   1116  O   LEU A  88       2.580   7.836 -11.652  1.00 91.64           O
ATOM   1117  HA  LEU A  88       3.154   7.061 -13.973  1.00 91.64           H
ATOM   1118  CB  LEU A  88       1.876   8.478 -14.907  1.00 91.64           C
ATOM   1119 1HB  LEU A  88       2.237   8.182 -15.892  1.00 91.64           H
ATOM   1120 2HB  LEU A  88       0.804   8.651 -15.000  1.00 91.64           H
ATOM   1121  CG  LEU A  88       2.547   9.798 -14.524  1.00 91.64           C
ATOM   1122  HG  LEU A  88       2.195  10.085 -13.533  1.00 91.64           H
ATOM   1123  CD1 LEU A  88       4.066   9.636 -14.436  1.00 91.64           C
ATOM   1124 1HD1 LEU A  88       4.308   8.889 -13.680  1.00 91.64           H
ATOM   1125 2HD1 LEU A  88       4.454   9.314 -15.402  1.00 91.64           H
ATOM   1126 3HD1 LEU A  88       4.518  10.589 -14.162  1.00 91.64           H
ATOM   1127  CD2 LEU A  88       2.145  10.917 -15.487  1.00 91.64           C
ATOM   1128 1HD2 LEU A  88       2.449  10.652 -16.500  1.00 91.64           H
ATOM   1129 2HD2 LEU A  88       1.064  11.052 -15.456  1.00 91.64           H
ATOM   1130 3HD2 LEU A  88       2.636  11.844 -15.192  1.00 91.64           H
ATOM   1131  HN  LEU A  88       0.680   6.311 -15.102  1.00 91.64           H
ATOM   1132  N   ASN A  89       0.408   7.654 -12.255  1.00 92.61           N
ATOM   1133  CA  ASN A  89      -0.103   8.018 -10.944  1.00 92.61           C
ATOM   1134  C   ASN A  89       0.327   6.963  -9.923  1.00 92.61           C
ATOM   1135  O   ASN A  89       0.589   7.285  -8.765  1.00 92.61           O
ATOM   1136  HA  ASN A  89       0.322   8.999 -10.734  1.00 92.61           H
ATOM   1137  CB  ASN A  89      -1.632   8.078 -10.946  1.00 92.61           C
ATOM   1138 1HB  ASN A  89      -2.031   7.258 -11.543  1.00 92.61           H
ATOM   1139 2HB  ASN A  89      -2.006   7.945  -9.931  1.00 92.61           H
ATOM   1140  CG  ASN A  89      -2.127   9.413 -11.507  1.00 92.61           C
ATOM   1141  OD1 ASN A  89      -2.316  10.384 -10.793  1.00 92.61           O
ATOM   1142  ND2 ASN A  89      -2.325   9.407 -12.822  1.00 92.61           N
ATOM   1143 1HD2 ASN A  89      -2.150   8.576 -13.350  1.00 92.61           H
ATOM   1144 2HD2 ASN A  89      -2.649  10.233 -13.283  1.00 92.61           H
ATOM   1145  HN  ASN A  89      -0.291   7.433 -12.934  1.00 92.61           H
ATOM   1146  N   LEU A  90       0.386   5.724 -10.389  1.00 93.76           N
ATOM   1147  CA  LEU A  90       0.817   4.625  -9.541  1.00 93.76           C
ATOM   1148  C   LEU A  90       2.259   4.868  -9.091  1.00 93.76           C
ATOM   1149  O   LEU A  90       2.581   4.711  -7.915  1.00 93.76           O
ATOM   1150  HA  LEU A  90       0.176   4.623  -8.659  1.00 93.76           H
ATOM   1151  CB  LEU A  90       0.612   3.287 -10.253  1.00 93.76           C
ATOM   1152 1HB  LEU A  90      -0.446   3.186 -10.497  1.00 93.76           H
ATOM   1153 2HB  LEU A  90       1.156   3.313 -11.197  1.00 93.76           H
ATOM   1154  CG  LEU A  90       1.049   2.041  -9.479  1.00 93.76           C
ATOM   1155  HG  LEU A  90       2.097   2.160  -9.205  1.00 93.76           H
ATOM   1156  CD1 LEU A  90       0.256   1.897  -8.179  1.00 93.76           C
ATOM   1157 1HD1 LEU A  90       0.421   2.774  -7.553  1.00 93.76           H
ATOM   1158 2HD1 LEU A  90      -0.806   1.811  -8.409  1.00 93.76           H
ATOM   1159 3HD1 LEU A  90       0.586   1.004  -7.649  1.00 93.76           H
ATOM   1160  CD2 LEU A  90       0.950   0.790 -10.353  1.00 93.76           C
ATOM   1161 1HD2 LEU A  90      -0.082   0.655 -10.679  1.00 93.76           H
ATOM   1162 2HD2 LEU A  90       1.594   0.903 -11.225  1.00 93.76           H
ATOM   1163 3HD2 LEU A  90       1.266  -0.081  -9.779  1.00 93.76           H
ATOM   1164  HN  LEU A  90       0.147   5.466 -11.325  1.00 93.76           H
ATOM   1165  N   ALA A  91       3.088   5.248 -10.052  1.00 94.78           N
ATOM   1166  CA  ALA A  91       4.501   5.453  -9.783  1.00 94.78           C
ATOM   1167  C   ALA A  91       4.665   6.615  -8.800  1.00 94.78           C
ATOM   1168  O   ALA A  91       5.541   6.583  -7.937  1.00 94.78           O
ATOM   1169  HA  ALA A  91       4.888   4.543  -9.324  1.00 94.78           H
ATOM   1170  CB  ALA A  91       5.242   5.695 -11.100  1.00 94.78           C
ATOM   1171 1HB  ALA A  91       5.119   4.829 -11.750  1.00 94.78           H
ATOM   1172 2HB  ALA A  91       4.834   6.578 -11.590  1.00 94.78           H
ATOM   1173 3HB  ALA A  91       6.302   5.849 -10.897  1.00 94.78           H
ATOM   1174  HN  ALA A  91       2.810   5.414 -10.998  1.00 94.78           H
ATOM   1175  N   ILE A  92       3.809   7.612  -8.965  1.00 93.58           N
ATOM   1176  CA  ILE A  92       3.835   8.772  -8.090  1.00 93.58           C
ATOM   1177  C   ILE A  92       3.454   8.344  -6.671  1.00 93.58           C
ATOM   1178  O   ILE A  92       4.123   8.713  -5.707  1.00 93.58           O
ATOM   1179  HA  ILE A  92       4.858   9.147  -8.074  1.00 93.58           H
ATOM   1180  CB  ILE A  92       2.952   9.888  -8.653  1.00 93.58           C
ATOM   1181  HB  ILE A  92       1.981   9.461  -8.905  1.00 93.58           H
ATOM   1182  CG1 ILE A  92       3.545  10.457  -9.944  1.00 93.58           C
ATOM   1183 1HG1 ILE A  92       4.435  11.041  -9.713  1.00 93.58           H
ATOM   1184 2HG1 ILE A  92       3.858   9.641 -10.595  1.00 93.58           H
ATOM   1185  CG2 ILE A  92       2.709  10.976  -7.606  1.00 93.58           C
ATOM   1186 1HG2 ILE A  92       2.211  10.541  -6.739  1.00 93.58           H
ATOM   1187 2HG2 ILE A  92       3.663  11.406  -7.300  1.00 93.58           H
ATOM   1188 3HG2 ILE A  92       2.079  11.757  -8.033  1.00 93.58           H
ATOM   1189  CD1 ILE A  92       2.527  11.336 -10.674  1.00 93.58           C
ATOM   1190 1HD1 ILE A  92       1.648  10.742 -10.925  1.00 93.58           H
ATOM   1191 2HD1 ILE A  92       2.234  12.164 -10.029  1.00 93.58           H
ATOM   1192 3HD1 ILE A  92       2.974  11.727 -11.588  1.00 93.58           H
ATOM   1193  HN  ILE A  92       3.109   7.637  -9.678  1.00 93.58           H
ATOM   1194  N   ALA A  93       2.381   7.572  -6.588  1.00 95.49           N
ATOM   1195  CA  ALA A  93       1.848   7.166  -5.299  1.00 95.49           C
ATOM   1196  C   ALA A  93       2.897   6.333  -4.558  1.00 95.49           C
ATOM   1197  O   ALA A  93       3.122   6.530  -3.365  1.00 95.49           O
ATOM   1198  HA  ALA A  93       1.643   8.069  -4.725  1.00 95.49           H
ATOM   1199  CB  ALA A  93       0.537   6.404  -5.504  1.00 95.49           C
ATOM   1200 1HB  ALA A  93      -0.183   7.049  -6.008  1.00 95.49           H
ATOM   1201 2HB  ALA A  93       0.723   5.520  -6.115  1.00 95.49           H
ATOM   1202 3HB  ALA A  93       0.139   6.100  -4.537  1.00 95.49           H
ATOM   1203  HN  ALA A  93       1.879   7.225  -7.381  1.00 95.49           H
ATOM   1204  N   ASP A  94       3.510   5.420  -5.297  1.00 92.01           N
ATOM   1205  CA  ASP A  94       4.524   4.552  -4.724  1.00 92.01           C
ATOM   1206  C   ASP A  94       5.664   5.405  -4.164  1.00 92.01           C
ATOM   1207  O   ASP A  94       6.136   5.166  -3.053  1.00 92.01           O
ATOM   1208  HA  ASP A  94       4.010   3.983  -3.949  1.00 92.01           H
ATOM   1209  CB  ASP A  94       5.111   3.616  -5.782  1.00 92.01           C
ATOM   1210 1HB  ASP A  94       5.227   4.153  -6.724  1.00 92.01           H
ATOM   1211 2HB  ASP A  94       6.106   3.292  -5.476  1.00 92.01           H
ATOM   1212  CG  ASP A  94       4.213   2.395  -5.993  1.00 92.01           C
ATOM   1213  OD1 ASP A  94       3.537   2.012  -5.015  1.00 92.01           O
ATOM   1214  OD2 ASP A  94       4.224   1.872  -7.129  1.00 92.01           O
ATOM   1215  HN  ASP A  94       3.325   5.270  -6.268  1.00 92.01           H
ATOM   1216  N   LEU A  95       6.073   6.384  -4.958  1.00 92.40           N
ATOM   1217  CA  LEU A  95       7.215   7.208  -4.602  1.00 92.40           C
ATOM   1218  C   LEU A  95       6.909   7.967  -3.310  1.00 92.40           C
ATOM   1219  O   LEU A  95       7.755   8.054  -2.421  1.00 92.40           O
ATOM   1220  HA  LEU A  95       8.056   6.540  -4.419  1.00 92.40           H
ATOM   1221  CB  LEU A  95       7.605   8.117  -5.771  1.00 92.40           C
ATOM   1222 1HB  LEU A  95       7.700   7.503  -6.666  1.00 92.40           H
ATOM   1223 2HB  LEU A  95       6.788   8.816  -5.949  1.00 92.40           H
ATOM   1224  CG  LEU A  95       8.896   8.918  -5.595  1.00 92.40           C
ATOM   1225  HG  LEU A  95       8.833   9.466  -4.655  1.00 92.40           H
ATOM   1226  CD1 LEU A  95      10.109   7.990  -5.498  1.00 92.40           C
ATOM   1227 1HD1 LEU A  95       9.990   7.326  -4.641  1.00 92.40           H
ATOM   1228 2HD1 LEU A  95      10.186   7.397  -6.409  1.00 92.40           H
ATOM   1229 3HD1 LEU A  95      11.013   8.586  -5.374  1.00 92.40           H
ATOM   1230  CD2 LEU A  95       9.055   9.953  -6.711  1.00 92.40           C
ATOM   1231 1HD2 LEU A  95       9.086   9.446  -7.675  1.00 92.40           H
ATOM   1232 2HD2 LEU A  95       8.210  10.642  -6.690  1.00 92.40           H
ATOM   1233 3HD2 LEU A  95       9.980  10.509  -6.562  1.00 92.40           H
ATOM   1234  HN  LEU A  95       5.639   6.616  -5.829  1.00 92.40           H
ATOM   1235  N   LEU A  96       5.696   8.497  -3.245  1.00 91.55           N
ATOM   1236  CA  LEU A  96       5.285   9.289  -2.099  1.00 91.55           C
ATOM   1237  C   LEU A  96       5.297   8.410  -0.846  1.00 91.55           C
ATOM   1238  O   LEU A  96       5.683   8.862   0.230  1.00 91.55           O
ATOM   1239  HA  LEU A  96       6.020  10.083  -1.970  1.00 91.55           H
ATOM   1240  CB  LEU A  96       3.936   9.959  -2.366  1.00 91.55           C
ATOM   1241 1HB  LEU A  96       3.242   9.201  -2.731  1.00 91.55           H
ATOM   1242 2HB  LEU A  96       3.540  10.324  -1.418  1.00 91.55           H
ATOM   1243  CG  LEU A  96       3.949  11.120  -3.362  1.00 91.55           C
ATOM   1244  HG  LEU A  96       4.384  10.764  -4.296  1.00 91.55           H
ATOM   1245  CD1 LEU A  96       2.528  11.591  -3.675  1.00 91.55           C
ATOM   1246 1HD1 LEU A  96       1.959  10.767  -4.106  1.00 91.55           H
ATOM   1247 2HD1 LEU A  96       2.044  11.924  -2.756  1.00 91.55           H
ATOM   1248 3HD1 LEU A  96       2.566  12.417  -4.385  1.00 91.55           H
ATOM   1249  CD2 LEU A  96       4.834  12.263  -2.859  1.00 91.55           C
ATOM   1250 1HD2 LEU A  96       4.452  12.626  -1.905  1.00 91.55           H
ATOM   1251 2HD2 LEU A  96       5.854  11.903  -2.729  1.00 91.55           H
ATOM   1252 3HD2 LEU A  96       4.826  13.076  -3.586  1.00 91.55           H
ATOM   1253  HN  LEU A  96       5.002   8.393  -3.958  1.00 91.55           H
ATOM   1254  N   PHE A  97       4.871   7.168  -1.029  1.00 92.36           N
ATOM   1255  CA  PHE A  97       4.877   6.207   0.060  1.00 92.36           C
ATOM   1256  C   PHE A  97       6.301   5.952   0.559  1.00 92.36           C
ATOM   1257  O   PHE A  97       6.554   5.971   1.762  1.00 92.36           O
ATOM   1258  HA  PHE A  97       4.281   6.630   0.868  1.00 92.36           H
ATOM   1259  CB  PHE A  97       4.302   4.901  -0.493  1.00 92.36           C
ATOM   1260 1HB  PHE A  97       3.219   4.997  -0.569  1.00 92.36           H
ATOM   1261 2HB  PHE A  97       4.680   4.749  -1.504  1.00 92.36           H
ATOM   1262  CG  PHE A  97       4.633   3.669   0.351  1.00 92.36           C
ATOM   1263  CD1 PHE A  97       5.547   2.766  -0.094  1.00 92.36           C
ATOM   1264  HD1 PHE A  97       6.044   2.920  -1.052  1.00 92.36           H
ATOM   1265  CD2 PHE A  97       4.013   3.476   1.546  1.00 92.36           C
ATOM   1266  HD2 PHE A  97       3.280   4.200   1.903  1.00 92.36           H
ATOM   1267  CE1 PHE A  97       5.855   1.622   0.689  1.00 92.36           C
ATOM   1268  HE1 PHE A  97       6.587   0.898   0.333  1.00 92.36           H
ATOM   1269  CE2 PHE A  97       4.320   2.332   2.329  1.00 92.36           C
ATOM   1270  HE2 PHE A  97       3.823   2.178   3.287  1.00 92.36           H
ATOM   1271  CZ  PHE A  97       5.235   1.429   1.884  1.00 92.36           C
ATOM   1272  HZ  PHE A  97       5.471   0.551   2.486  1.00 92.36           H
ATOM   1273  HN  PHE A  97       4.527   6.818  -1.900  1.00 92.36           H
ATOM   1274  N   LEU A  98       7.194   5.719  -0.392  1.00 94.45           N
ATOM   1275  CA  LEU A  98       8.536   5.270  -0.064  1.00 94.45           C
ATOM   1276  C   LEU A  98       9.242   6.347   0.761  1.00 94.45           C
ATOM   1277  O   LEU A  98      10.048   6.035   1.637  1.00 94.45           O
ATOM   1278  HA  LEU A  98       8.440   4.373   0.548  1.00 94.45           H
ATOM   1279  CB  LEU A  98       9.293   4.873  -1.333  1.00 94.45           C
ATOM   1280 1HB  LEU A  98       9.232   5.698  -2.042  1.00 94.45           H
ATOM   1281 2HB  LEU A  98      10.346   4.747  -1.080  1.00 94.45           H
ATOM   1282  CG  LEU A  98       8.810   3.600  -2.032  1.00 94.45           C
ATOM   1283  HG  LEU A  98       7.722   3.627  -2.075  1.00 94.45           H
ATOM   1284  CD1 LEU A  98       9.319   3.539  -3.473  1.00 94.45           C
ATOM   1285 1HD1 LEU A  98       8.950   4.403  -4.026  1.00 94.45           H
ATOM   1286 2HD1 LEU A  98      10.409   3.547  -3.474  1.00 94.45           H
ATOM   1287 3HD1 LEU A  98       8.962   2.625  -3.947  1.00 94.45           H
ATOM   1288  CD2 LEU A  98       9.200   2.355  -1.233  1.00 94.45           C
ATOM   1289 1HD2 LEU A  98      10.285   2.310  -1.136  1.00 94.45           H
ATOM   1290 2HD2 LEU A  98       8.748   2.403  -0.242  1.00 94.45           H
ATOM   1291 3HD2 LEU A  98       8.845   1.465  -1.752  1.00 94.45           H
ATOM   1292  HN  LEU A  98       7.013   5.832  -1.369  1.00 94.45           H
ATOM   1293  N   VAL A  99       8.915   7.594   0.453  1.00 91.79           N
ATOM   1294  CA  VAL A  99       9.555   8.720   1.110  1.00 91.79           C
ATOM   1295  C   VAL A  99       9.263   8.663   2.611  1.00 91.79           C
ATOM   1296  O   VAL A  99       9.966   9.283   3.408  1.00 91.79           O
ATOM   1297  HA  VAL A  99      10.630   8.622   0.958  1.00 91.79           H
ATOM   1298  CB  VAL A  99       9.102  10.030   0.463  1.00 91.79           C
ATOM   1299  HB  VAL A  99       8.012  10.033   0.439  1.00 91.79           H
ATOM   1300  CG1 VAL A  99       9.558  11.236   1.288  1.00 91.79           C
ATOM   1301 1HG1 VAL A  99       9.129  11.174   2.288  1.00 91.79           H
ATOM   1302 2HG1 VAL A  99      10.645  11.238   1.358  1.00 91.79           H
ATOM   1303 3HG1 VAL A  99       9.222  12.154   0.805  1.00 91.79           H
ATOM   1304  CG2 VAL A  99       9.604  10.132  -0.979  1.00 91.79           C
ATOM   1305 1HG2 VAL A  99      10.693  10.096  -0.988  1.00 91.79           H
ATOM   1306 2HG2 VAL A  99       9.208   9.299  -1.561  1.00 91.79           H
ATOM   1307 3HG2 VAL A  99       9.268  11.072  -1.415  1.00 91.79           H
ATOM   1308  HN  VAL A  99       8.227   7.838  -0.230  1.00 91.79           H
ATOM   1309  N   THR A 100       8.226   7.913   2.952  1.00 90.95           N
ATOM   1310  CA  THR A 100       7.813   7.791   4.340  1.00 90.95           C
ATOM   1311  C   THR A 100       8.691   6.772   5.069  1.00 90.95           C
ATOM   1312  O   THR A 100       8.844   6.838   6.288  1.00 90.95           O
ATOM   1313  HA  THR A 100       7.966   8.753   4.829  1.00 90.95           H
ATOM   1314  CB  THR A 100       6.325   7.437   4.362  1.00 90.95           C
ATOM   1315  HB  THR A 100       5.901   7.600   5.352  1.00 90.95           H
ATOM   1316  OG1 THR A 100       6.280   6.094   3.886  1.00 90.95           O
ATOM   1317  HG1 THR A 100       5.383   5.694   4.075  1.00 90.95           H
ATOM   1318  CG2 THR A 100       5.520   8.226   3.326  1.00 90.95           C
ATOM   1319 1HG2 THR A 100       5.902   8.010   2.328  1.00 90.95           H
ATOM   1320 2HG2 THR A 100       5.615   9.293   3.529  1.00 90.95           H
ATOM   1321 3HG2 THR A 100       4.471   7.936   3.385  1.00 90.95           H
ATOM   1322  HN  THR A 100       7.672   7.395   2.299  1.00 90.95           H
ATOM   1323  N   LEU A 101       9.245   5.852   4.292  1.00 92.96           N
ATOM   1324  CA  LEU A 101       9.887   4.680   4.862  1.00 92.96           C
ATOM   1325  C   LEU A 101      11.099   5.117   5.686  1.00 92.96           C
ATOM   1326  O   LEU A 101      11.353   4.574   6.760  1.00 92.96           O
ATOM   1327  HA  LEU A 101       9.168   4.206   5.530  1.00 92.96           H
ATOM   1328  CB  LEU A 101      10.222   3.667   3.766  1.00 92.96           C
ATOM   1329 1HB  LEU A 101      10.799   4.175   2.993  1.00 92.96           H
ATOM   1330 2HB  LEU A 101      10.868   2.899   4.192  1.00 92.96           H
ATOM   1331  CG  LEU A 101       9.028   2.977   3.102  1.00 92.96           C
ATOM   1332  HG  LEU A 101       8.442   3.735   2.582  1.00 92.96           H
ATOM   1333  CD1 LEU A 101       9.493   1.966   2.052  1.00 92.96           C
ATOM   1334 1HD1 LEU A 101      10.071   2.480   1.284  1.00 92.96           H
ATOM   1335 2HD1 LEU A 101      10.114   1.208   2.528  1.00 92.96           H
ATOM   1336 3HD1 LEU A 101       8.625   1.491   1.596  1.00 92.96           H
ATOM   1337  CD2 LEU A 101       8.113   2.338   4.148  1.00 92.96           C
ATOM   1338 1HD2 LEU A 101       8.674   1.595   4.716  1.00 92.96           H
ATOM   1339 2HD2 LEU A 101       7.741   3.107   4.824  1.00 92.96           H
ATOM   1340 3HD2 LEU A 101       7.273   1.855   3.649  1.00 92.96           H
ATOM   1341  HN  LEU A 101       9.260   5.899   3.294  1.00 92.96           H
ATOM   1342  N   PRO A 102      11.867   6.103   5.201  1.00 94.30           N
ATOM   1343  CA  PRO A 102      13.056   6.559   5.926  1.00 94.30           C
ATOM   1344  C   PRO A 102      12.747   6.926   7.368  1.00 94.30           C
ATOM   1345  O   PRO A 102      13.507   6.589   8.275  1.00 94.30           O
ATOM   1346  HA  PRO A 102      13.789   5.754   5.988  1.00 94.30           H
ATOM   1347  CB  PRO A 102      13.529   7.770   5.120  1.00 94.30           C
ATOM   1348 1HB  PRO A 102      13.102   8.698   5.502  1.00 94.30           H
ATOM   1349 2HB  PRO A 102      14.613   7.880   5.158  1.00 94.30           H
ATOM   1350  CG  PRO A 102      13.044   7.466   3.708  1.00 94.30           C
ATOM   1351 1HG  PRO A 102      12.986   8.367   3.097  1.00 94.30           H
ATOM   1352 2HG  PRO A 102      13.716   6.785   3.186  1.00 94.30           H
ATOM   1353  CD  PRO A 102      11.675   6.849   3.945  1.00 94.30           C
ATOM   1354 1HD  PRO A 102      10.900   7.609   4.045  1.00 94.30           H
ATOM   1355 2HD  PRO A 102      11.376   6.200   3.122  1.00 94.30           H
ATOM   1356  N   PHE A 103      11.629   7.615   7.543  1.00 92.85           N
ATOM   1357  CA  PHE A 103      11.243   8.094   8.859  1.00 92.85           C
ATOM   1358  C   PHE A 103      10.902   6.928   9.789  1.00 92.85           C
ATOM   1359  O   PHE A 103      11.267   6.939  10.964  1.00 92.85           O
ATOM   1360  HA  PHE A 103      12.093   8.643   9.265  1.00 92.85           H
ATOM   1361  CB  PHE A 103       9.998   8.963   8.672  1.00 92.85           C
ATOM   1362 1HB  PHE A 103       9.237   8.383   8.151  1.00 92.85           H
ATOM   1363 2HB  PHE A 103       9.592   9.214   9.652  1.00 92.85           H
ATOM   1364  CG  PHE A 103      10.253  10.257   7.896  1.00 92.85           C
ATOM   1365  CD1 PHE A 103      10.664  11.375   8.553  1.00 92.85           C
ATOM   1366  HD1 PHE A 103      10.812  11.349   9.632  1.00 92.85           H
ATOM   1367  CD2 PHE A 103      10.069  10.289   6.549  1.00 92.85           C
ATOM   1368  HD2 PHE A 103       9.740   9.394   6.022  1.00 92.85           H
ATOM   1369  CE1 PHE A 103      10.901  12.575   7.832  1.00 92.85           C
ATOM   1370  HE1 PHE A 103      11.230  13.471   8.359  1.00 92.85           H
ATOM   1371  CE2 PHE A 103      10.306  11.490   5.828  1.00 92.85           C
ATOM   1372  HE2 PHE A 103      10.158  11.516   4.749  1.00 92.85           H
ATOM   1373  CZ  PHE A 103      10.717  12.607   6.485  1.00 92.85           C
ATOM   1374  HZ  PHE A 103      10.898  13.529   5.932  1.00 92.85           H
ATOM   1375  HN  PHE A 103      10.993   7.846   6.806  1.00 92.85           H
ATOM   1376  N   TRP A 104      10.205   5.951   9.228  1.00 88.27           N
ATOM   1377  CA  TRP A 104       9.774   4.799  10.003  1.00 88.27           C
ATOM   1378  C   TRP A 104      11.014   3.976  10.357  1.00 88.27           C
ATOM   1379  O   TRP A 104      11.065   3.345  11.411  1.00 88.27           O
ATOM   1380  HA  TRP A 104       9.300   5.168  10.912  1.00 88.27           H
ATOM   1381  CB  TRP A 104       8.717   3.993   9.245  1.00 88.27           C
ATOM   1382 1HB  TRP A 104       9.109   3.735   8.261  1.00 88.27           H
ATOM   1383 2HB  TRP A 104       8.542   3.056   9.774  1.00 88.27           H
ATOM   1384  CG  TRP A 104       7.383   4.722   9.073  1.00 88.27           C
ATOM   1385  CD1 TRP A 104       6.788   5.095   7.931  1.00 88.27           C
ATOM   1386  HD1 TRP A 104       7.200   4.916   6.938  1.00 88.27           H
ATOM   1387  CD2 TRP A 104       6.497   5.155  10.126  1.00 88.27           C
ATOM   1388  NE1 TRP A 104       5.588   5.733   8.171  1.00 88.27           N
ATOM   1389  HE1 TRP A 104       4.965   6.101   7.481  1.00 88.27           H
ATOM   1390  CE2 TRP A 104       5.406   5.771   9.549  1.00 88.27           C
ATOM   1391  CE3 TRP A 104       6.614   5.029  11.522  1.00 88.27           C
ATOM   1392  HE3 TRP A 104       7.466   4.547  12.002  1.00 88.27           H
ATOM   1393  CZ2 TRP A 104       4.348   6.310  10.291  1.00 88.27           C
ATOM   1394  HZ2 TRP A 104       3.497   6.792   9.810  1.00 88.27           H
ATOM   1395  CZ3 TRP A 104       5.549   5.574  12.249  1.00 88.27           C
ATOM   1396  HZ3 TRP A 104       5.589   5.504  13.336  1.00 88.27           H
ATOM   1397  CH2 TRP A 104       4.443   6.197  11.683  1.00 88.27           C
ATOM   1398  HH2 TRP A 104       3.654   6.596  12.319  1.00 88.27           H
ATOM   1399  HN  TRP A 104       9.936   5.937   8.265  1.00 88.27           H
ATOM   1400  N   ALA A 105      11.984   4.009   9.454  1.00 94.37           N
ATOM   1401  CA  ALA A 105      13.223   3.278   9.661  1.00 94.37           C
ATOM   1402  C   ALA A 105      13.932   3.826  10.902  1.00 94.37           C
ATOM   1403  O   ALA A 105      14.383   3.060  11.752  1.00 94.37           O
ATOM   1404  HA  ALA A 105      12.967   2.233   9.831  1.00 94.37           H
ATOM   1405  CB  ALA A 105      14.089   3.376   8.404  1.00 94.37           C
ATOM   1406 1HB  ALA A 105      13.552   2.948   7.558  1.00 94.37           H
ATOM   1407 2HB  ALA A 105      14.314   4.423   8.198  1.00 94.37           H
ATOM   1408 3HB  ALA A 105      15.019   2.829   8.559  1.00 94.37           H
ATOM   1409  HN  ALA A 105      11.933   4.521   8.597  1.00 94.37           H
ATOM   1410  N   ILE A 106      14.007   5.147  10.966  1.00 91.06           N
ATOM   1411  CA  ILE A 106      14.676   5.805  12.075  1.00 91.06           C
ATOM   1412  C   ILE A 106      13.896   5.541  13.365  1.00 91.06           C
ATOM   1413  O   ILE A 106      14.487   5.243  14.402  1.00 91.06           O
ATOM   1414  HA  ILE A 106      15.665   5.358  12.172  1.00 91.06           H
ATOM   1415  CB  ILE A 106      14.879   7.291  11.773  1.00 91.06           C
ATOM   1416  HB  ILE A 106      13.926   7.706  11.444  1.00 91.06           H
ATOM   1417  CG1 ILE A 106      15.876   7.487  10.629  1.00 91.06           C
ATOM   1418 1HG1 ILE A 106      16.888   7.298  10.987  1.00 91.06           H
ATOM   1419 2HG1 ILE A 106      15.676   6.762   9.840  1.00 91.06           H
ATOM   1420  CG2 ILE A 106      15.294   8.055  13.032  1.00 91.06           C
ATOM   1421 1HG2 ILE A 106      14.517   7.956  13.790  1.00 91.06           H
ATOM   1422 2HG2 ILE A 106      16.229   7.646  13.414  1.00 91.06           H
ATOM   1423 3HG2 ILE A 106      15.432   9.109  12.789  1.00 91.06           H
ATOM   1424  CD1 ILE A 106      15.787   8.905  10.061  1.00 91.06           C
ATOM   1425 1HD1 ILE A 106      14.781   9.082   9.682  1.00 91.06           H
ATOM   1426 2HD1 ILE A 106      16.011   9.626  10.847  1.00 91.06           H
ATOM   1427 3HD1 ILE A 106      16.506   9.017   9.249  1.00 91.06           H
ATOM   1428  HN  ILE A 106      13.622   5.764  10.279  1.00 91.06           H
ATOM   1429  N   ALA A 107      12.581   5.660  13.258  1.00 92.45           N
ATOM   1430  CA  ALA A 107      11.721   5.526  14.421  1.00 92.45           C
ATOM   1431  C   ALA A 107      11.866   4.116  14.998  1.00 92.45           C
ATOM   1432  O   ALA A 107      11.864   3.936  16.214  1.00 92.45           O
ATOM   1433  HA  ALA A 107      12.053   6.249  15.165  1.00 92.45           H
ATOM   1434  CB  ALA A 107      10.278   5.850  14.029  1.00 92.45           C
ATOM   1435 1HB  ALA A 107      10.224   6.872  13.654  1.00 92.45           H
ATOM   1436 2HB  ALA A 107       9.948   5.160  13.252  1.00 92.45           H
ATOM   1437 3HB  ALA A 107       9.633   5.749  14.902  1.00 92.45           H
ATOM   1438  HN  ALA A 107      12.104   5.844  12.398  1.00 92.45           H
ATOM   1439  N   ALA A 108      11.987   3.152  14.096  1.00 92.11           N
ATOM   1440  CA  ALA A 108      12.072   1.758  14.498  1.00 92.11           C
ATOM   1441  C   ALA A 108      13.450   1.490  15.105  1.00 92.11           C
ATOM   1442  O   ALA A 108      13.599   0.612  15.954  1.00 92.11           O
ATOM   1443  HA  ALA A 108      11.310   1.585  15.258  1.00 92.11           H
ATOM   1444  CB  ALA A 108      11.781   0.861  13.293  1.00 92.11           C
ATOM   1445 1HB  ALA A 108      10.779   1.071  12.918  1.00 92.11           H
ATOM   1446 2HB  ALA A 108      12.511   1.058  12.509  1.00 92.11           H
ATOM   1447 3HB  ALA A 108      11.844  -0.184  13.595  1.00 92.11           H
ATOM   1448  HN  ALA A 108      12.028   3.311  13.110  1.00 92.11           H
ATOM   1449  N   ALA A 109      14.424   2.263  14.646  1.00 90.53           N
ATOM   1450  CA  ALA A 109      15.801   2.058  15.064  1.00 90.53           C
ATOM   1451  C   ALA A 109      15.947   2.454  16.535  1.00 90.53           C
ATOM   1452  O   ALA A 109      16.729   1.851  17.268  1.00 90.53           O
ATOM   1453  HA  ALA A 109      16.026   0.997  14.958  1.00 90.53           H
ATOM   1454  CB  ALA A 109      16.735   2.855  14.151  1.00 90.53           C
ATOM   1455 1HB  ALA A 109      16.614   2.516  13.122  1.00 90.53           H
ATOM   1456 2HB  ALA A 109      16.490   3.915  14.215  1.00 90.53           H
ATOM   1457 3HB  ALA A 109      17.768   2.701  14.464  1.00 90.53           H
ATOM   1458  HN  ALA A 109      14.285   3.015  14.003  1.00 90.53           H
ATOM   1459  N   ASP A 110      15.182   3.464  16.922  1.00 81.49           N
ATOM   1460  CA  ASP A 110      15.325   4.047  18.245  1.00 81.49           C
ATOM   1461  C   ASP A 110      13.969   4.578  18.713  1.00 81.49           C
ATOM   1462  O   ASP A 110      13.207   3.861  19.359  1.00 81.49           O
ATOM   1463  HA  ASP A 110      15.697   3.239  18.876  1.00 81.49           H
ATOM   1464  CB  ASP A 110      16.311   5.217  18.228  1.00 81.49           C
ATOM   1465 1HB  ASP A 110      17.248   4.901  17.770  1.00 81.49           H
ATOM   1466 2HB  ASP A 110      15.912   6.024  17.614  1.00 81.49           H
ATOM   1467  CG  ASP A 110      16.578   5.730  19.645  1.00 81.49           C
ATOM   1468  OD1 ASP A 110      16.144   5.036  20.590  1.00 81.49           O
ATOM   1469  OD2 ASP A 110      17.209   6.804  19.750  1.00 81.49           O
ATOM   1470  HN  ASP A 110      14.477   3.882  16.350  1.00 81.49           H
ATOM   1471  N   GLN A 111      13.710   5.831  18.369  1.00 84.37           N
ATOM   1472  CA  GLN A 111      12.462   6.469  18.753  1.00 84.37           C
ATOM   1473  C   GLN A 111      12.082   7.548  17.736  1.00 84.37           C
ATOM   1474  O   GLN A 111      12.866   7.868  16.844  1.00 84.37           O
ATOM   1475  HA  GLN A 111      11.716   5.675  18.746  1.00 84.37           H
ATOM   1476  CB  GLN A 111      12.558   7.055  20.163  1.00 84.37           C
ATOM   1477 1HB  GLN A 111      11.619   7.545  20.422  1.00 84.37           H
ATOM   1478 2HB  GLN A 111      12.708   6.253  20.885  1.00 84.37           H
ATOM   1479  CG  GLN A 111      13.707   8.060  20.263  1.00 84.37           C
ATOM   1480 1HG  GLN A 111      14.651   7.560  20.045  1.00 84.37           H
ATOM   1481 2HG  GLN A 111      13.579   8.841  19.513  1.00 84.37           H
ATOM   1482  CD  GLN A 111      13.767   8.688  21.657  1.00 84.37           C
ATOM   1483  OE1 GLN A 111      12.822   8.642  22.427  1.00 84.37           O
ATOM   1484  NE2 GLN A 111      14.927   9.276  21.936  1.00 84.37           N
ATOM   1485 1HE2 GLN A 111      15.662   9.278  21.258  1.00 84.37           H
ATOM   1486 2HE2 GLN A 111      15.063   9.716  22.823  1.00 84.37           H
ATOM   1487  HN  GLN A 111      14.333   6.406  17.838  1.00 84.37           H
ATOM   1488  N   TRP A 112      10.880   8.078  17.904  1.00 90.03           N
ATOM   1489  CA  TRP A 112      10.415   9.163  17.057  1.00 90.03           C
ATOM   1490  C   TRP A 112      11.159  10.435  17.468  1.00 90.03           C
ATOM   1491  O   TRP A 112      10.940  10.962  18.558  1.00 90.03           O
ATOM   1492  HA  TRP A 112      10.656   8.907  16.025  1.00 90.03           H
ATOM   1493  CB  TRP A 112       8.894   9.307  17.136  1.00 90.03           C
ATOM   1494 1HB  TRP A 112       8.437   8.332  16.968  1.00 90.03           H
ATOM   1495 2HB  TRP A 112       8.621   9.618  18.145  1.00 90.03           H
ATOM   1496  CG  TRP A 112       8.311  10.307  16.135  1.00 90.03           C
ATOM   1497  CD1 TRP A 112       7.986  11.590  16.344  1.00 90.03           C
ATOM   1498  HD1 TRP A 112       8.103  12.104  17.298  1.00 90.03           H
ATOM   1499  CD2 TRP A 112       7.995  10.051  14.750  1.00 90.03           C
ATOM   1500  NE1 TRP A 112       7.485  12.177  15.200  1.00 90.03           N
ATOM   1501  HE1 TRP A 112       7.176  13.124  15.108  1.00 90.03           H
ATOM   1502  CE2 TRP A 112       7.491  11.212  14.200  1.00 90.03           C
ATOM   1503  CE3 TRP A 112       8.130   8.878  13.988  1.00 90.03           C
ATOM   1504  HE3 TRP A 112       8.525   7.948  14.399  1.00 90.03           H
ATOM   1505  CZ2 TRP A 112       7.082  11.313  12.865  1.00 90.03           C
ATOM   1506  HZ2 TRP A 112       6.687  12.242  12.454  1.00 90.03           H
ATOM   1507  CZ3 TRP A 112       7.717   8.995  12.655  1.00 90.03           C
ATOM   1508  HZ3 TRP A 112       7.800   8.114  12.019  1.00 90.03           H
ATOM   1509  CH2 TRP A 112       7.207  10.157  12.087  1.00 90.03           C
ATOM   1510  HH2 TRP A 112       6.907  10.167  11.039  1.00 90.03           H
ATOM   1511  HN  TRP A 112      10.230   7.779  18.603  1.00 90.03           H
ATOM   1512  N   LYS A 113      12.023  10.893  16.574  1.00 82.08           N
ATOM   1513  CA  LYS A 113      12.922  11.988  16.894  1.00 82.08           C
ATOM   1514  C   LYS A 113      12.381  13.282  16.284  1.00 82.08           C
ATOM   1515  O   LYS A 113      13.045  14.316  16.324  1.00 82.08           O
ATOM   1516  HA  LYS A 113      12.933  12.095  17.979  1.00 82.08           H
ATOM   1517  CB  LYS A 113      14.350  11.653  16.459  1.00 82.08           C
ATOM   1518 1HB  LYS A 113      14.378  11.494  15.381  1.00 82.08           H
ATOM   1519 2HB  LYS A 113      15.007  12.496  16.673  1.00 82.08           H
ATOM   1520  CG  LYS A 113      14.864  10.404  17.178  1.00 82.08           C
ATOM   1521 1HG  LYS A 113      14.728  10.517  18.253  1.00 82.08           H
ATOM   1522 2HG  LYS A 113      14.278   9.537  16.872  1.00 82.08           H
ATOM   1523  CD  LYS A 113      16.343  10.162  16.868  1.00 82.08           C
ATOM   1524 1HD  LYS A 113      16.474  10.014  15.796  1.00 82.08           H
ATOM   1525 2HD  LYS A 113      16.924  11.042  17.142  1.00 82.08           H
ATOM   1526  CE  LYS A 113      16.869   8.940  17.625  1.00 82.08           C
ATOM   1527 1HE  LYS A 113      16.693   9.064  18.694  1.00 82.08           H
ATOM   1528 2HE  LYS A 113      16.323   8.050  17.313  1.00 82.08           H
ATOM   1529  NZ  LYS A 113      18.315   8.757  17.371  1.00 82.08           N
ATOM   1530 1HZ  LYS A 113      18.655   7.966  17.907  1.00 82.08           H
ATOM   1531 2HZ  LYS A 113      18.466   8.587  16.383  1.00 82.08           H
ATOM   1532 3HZ  LYS A 113      18.816   9.594  17.650  1.00 82.08           H
ATOM   1533  HN  LYS A 113      12.113  10.529  15.647  1.00 82.08           H
ATOM   1534  N   PHE A 114      11.180  13.182  15.734  1.00 87.65           N
ATOM   1535  CA  PHE A 114      10.617  14.277  14.962  1.00 87.65           C
ATOM   1536  C   PHE A 114       9.464  14.943  15.716  1.00 87.65           C
ATOM   1537  O   PHE A 114       8.982  14.412  16.715  1.00 87.65           O
ATOM   1538  HA  PHE A 114      11.413  15.005  14.804  1.00 87.65           H
ATOM   1539  CB  PHE A 114      10.081  13.678  13.661  1.00 87.65           C
ATOM   1540 1HB  PHE A 114       9.223  13.045  13.890  1.00 87.65           H
ATOM   1541 2HB  PHE A 114       9.720  14.485  13.023  1.00 87.65           H
ATOM   1542  CG  PHE A 114      11.110  12.855  12.884  1.00 87.65           C
ATOM   1543  CD1 PHE A 114      12.068  13.482  12.149  1.00 87.65           C
ATOM   1544  HD1 PHE A 114      12.102  14.571  12.114  1.00 87.65           H
ATOM   1545  CD2 PHE A 114      11.068  11.497  12.928  1.00 87.65           C
ATOM   1546  HD2 PHE A 114      10.301  10.994  13.516  1.00 87.65           H
ATOM   1547  CE1 PHE A 114      13.024  12.719  11.428  1.00 87.65           C
ATOM   1548  HE1 PHE A 114      13.791  13.221  10.840  1.00 87.65           H
ATOM   1549  CE2 PHE A 114      12.024  10.733  12.207  1.00 87.65           C
ATOM   1550  HE2 PHE A 114      11.990   9.644  12.242  1.00 87.65           H
ATOM   1551  CZ  PHE A 114      12.981  11.360  11.472  1.00 87.65           C
ATOM   1552  HZ  PHE A 114      13.715  10.774  10.919  1.00 87.65           H
ATOM   1553  HN  PHE A 114      10.596  12.374  15.808  1.00 87.65           H
ATOM   1554  N   GLN A 115       9.055  16.097  15.209  1.00 80.62           N
ATOM   1555  CA  GLN A 115       7.995  16.860  15.845  1.00 80.62           C
ATOM   1556  C   GLN A 115       6.639  16.198  15.591  1.00 80.62           C
ATOM   1557  O   GLN A 115       6.516  15.343  14.716  1.00 80.62           O
ATOM   1558  HA  GLN A 115       8.223  16.841  16.910  1.00 80.62           H
ATOM   1559  CB  GLN A 115       7.997  18.311  15.358  1.00 80.62           C
ATOM   1560 1HB  GLN A 115       7.925  18.334  14.271  1.00 80.62           H
ATOM   1561 2HB  GLN A 115       7.120  18.829  15.746  1.00 80.62           H
ATOM   1562  CG  GLN A 115       9.266  19.038  15.807  1.00 80.62           C
ATOM   1563 1HG  GLN A 115       9.372  18.959  16.889  1.00 80.62           H
ATOM   1564 2HG  GLN A 115      10.139  18.559  15.365  1.00 80.62           H
ATOM   1565  CD  GLN A 115       9.225  20.513  15.400  1.00 80.62           C
ATOM   1566  OE1 GLN A 115       8.346  20.962  14.684  1.00 80.62           O
ATOM   1567  NE2 GLN A 115      10.224  21.238  15.895  1.00 80.62           N
ATOM   1568 1HE2 GLN A 115      10.914  20.808  16.477  1.00 80.62           H
ATOM   1569 2HE2 GLN A 115      10.285  22.214  15.685  1.00 80.62           H
ATOM   1570  HN  GLN A 115       9.435  16.509  14.381  1.00 80.62           H
ATOM   1571  N   THR A 116       5.656  16.619  16.373  1.00 87.44           N
ATOM   1572  CA  THR A 116       4.315  16.074  16.248  1.00 87.44           C
ATOM   1573  C   THR A 116       3.780  16.295  14.832  1.00 87.44           C
ATOM   1574  O   THR A 116       3.132  15.416  14.265  1.00 87.44           O
ATOM   1575  HA  THR A 116       4.365  14.997  16.407  1.00 87.44           H
ATOM   1576  CB  THR A 116       3.443  16.710  17.333  1.00 87.44           C
ATOM   1577  HB  THR A 116       3.226  17.752  17.097  1.00 87.44           H
ATOM   1578  OG1 THR A 116       4.172  16.491  18.537  1.00 87.44           O
ATOM   1579  HG1 THR A 116       3.826  17.089  19.260  1.00 87.44           H
ATOM   1580  CG2 THR A 116       2.131  15.953  17.548  1.00 87.44           C
ATOM   1581 1HG2 THR A 116       2.348  14.928  17.850  1.00 87.44           H
ATOM   1582 2HG2 THR A 116       1.559  15.945  16.620  1.00 87.44           H
ATOM   1583 3HG2 THR A 116       1.550  16.446  18.328  1.00 87.44           H
ATOM   1584  HN  THR A 116       5.764  17.317  17.081  1.00 87.44           H
ATOM   1585  N   PHE A 117       4.071  17.473  14.300  1.00 90.75           N
ATOM   1586  CA  PHE A 117       3.616  17.826  12.966  1.00 90.75           C
ATOM   1587  C   PHE A 117       4.057  16.778  11.942  1.00 90.75           C
ATOM   1588  O   PHE A 117       3.261  16.344  11.111  1.00 90.75           O
ATOM   1589  HA  PHE A 117       2.527  17.866  12.996  1.00 90.75           H
ATOM   1590  CB  PHE A 117       4.259  19.169  12.614  1.00 90.75           C
ATOM   1591 1HB  PHE A 117       3.937  19.915  13.340  1.00 90.75           H
ATOM   1592 2HB  PHE A 117       5.341  19.077  12.709  1.00 90.75           H
ATOM   1593  CG  PHE A 117       3.925  19.669  11.207  1.00 90.75           C
ATOM   1594  CD1 PHE A 117       4.861  19.604  10.223  1.00 90.75           C
ATOM   1595  HD1 PHE A 117       5.849  19.196  10.436  1.00 90.75           H
ATOM   1596  CD2 PHE A 117       2.692  20.178  10.941  1.00 90.75           C
ATOM   1597  HD2 PHE A 117       1.942  20.230  11.730  1.00 90.75           H
ATOM   1598  CE1 PHE A 117       4.551  20.069   8.917  1.00 90.75           C
ATOM   1599  HE1 PHE A 117       5.302  20.017   8.128  1.00 90.75           H
ATOM   1600  CE2 PHE A 117       2.383  20.642   9.636  1.00 90.75           C
ATOM   1601  HE2 PHE A 117       1.395  21.050   9.422  1.00 90.75           H
ATOM   1602  CZ  PHE A 117       3.319  20.578   8.651  1.00 90.75           C
ATOM   1603  HZ  PHE A 117       3.081  20.934   7.649  1.00 90.75           H
ATOM   1604  HN  PHE A 117       4.606  18.179  14.765  1.00 90.75           H
ATOM   1605  N   MET A 118       5.324  16.403  12.036  1.00 88.54           N
ATOM   1606  CA  MET A 118       5.890  15.440  11.106  1.00 88.54           C
ATOM   1607  C   MET A 118       5.238  14.066  11.275  1.00 88.54           C
ATOM   1608  O   MET A 118       5.090  13.322  10.307  1.00 88.54           O
ATOM   1609  HA  MET A 118       5.675  15.831  10.111  1.00 88.54           H
ATOM   1610  CB  MET A 118       7.396  15.324  11.345  1.00 88.54           C
ATOM   1611 1HB  MET A 118       7.834  16.319  11.423  1.00 88.54           H
ATOM   1612 2HB  MET A 118       7.580  14.820  12.294  1.00 88.54           H
ATOM   1613  CG  MET A 118       8.073  14.551  10.211  1.00 88.54           C
ATOM   1614 1HG  MET A 118       9.142  14.465  10.406  1.00 88.54           H
ATOM   1615 2HG  MET A 118       7.676  13.537  10.163  1.00 88.54           H
ATOM   1616  SD  MET A 118       7.802  15.385   8.657  1.00 88.54           S
ATOM   1617  CE  MET A 118       8.942  16.747   8.833  1.00 88.54           C
ATOM   1618 1HE  MET A 118       8.669  17.339   9.706  1.00 88.54           H
ATOM   1619 2HE  MET A 118       9.953  16.360   8.957  1.00 88.54           H
ATOM   1620 3HE  MET A 118       8.900  17.374   7.942  1.00 88.54           H
ATOM   1621  HN  MET A 118       5.958  16.743  12.729  1.00 88.54           H
ATOM   1622  N   CYS A 119       4.866  13.771  12.512  1.00 93.06           N
ATOM   1623  CA  CYS A 119       4.166  12.533  12.808  1.00 93.06           C
ATOM   1624  C   CYS A 119       2.850  12.526  12.028  1.00 93.06           C
ATOM   1625  O   CYS A 119       2.513  11.537  11.380  1.00 93.06           O
ATOM   1626  HA  CYS A 119       4.815  11.720  12.480  1.00 93.06           H
ATOM   1627  CB  CYS A 119       3.940  12.356  14.311  1.00 93.06           C
ATOM   1628 1HB  CYS A 119       4.896  12.235  14.820  1.00 93.06           H
ATOM   1629 2HB  CYS A 119       3.470  13.249  14.724  1.00 93.06           H
ATOM   1630  SG  CYS A 119       2.881  10.896  14.617  1.00 93.06           S
ATOM   1631  HN  CYS A 119       5.035  14.360  13.302  1.00 93.06           H
ATOM   1632  N   LYS A 120       2.142  13.643  12.116  1.00 91.42           N
ATOM   1633  CA  LYS A 120       0.865  13.774  11.435  1.00 91.42           C
ATOM   1634  C   LYS A 120       1.071  13.580   9.932  1.00 91.42           C
ATOM   1635  O   LYS A 120       0.339  12.825   9.294  1.00 91.42           O
ATOM   1636  HA  LYS A 120       0.216  12.978  11.800  1.00 91.42           H
ATOM   1637  CB  LYS A 120       0.199  15.103  11.798  1.00 91.42           C
ATOM   1638 1HB  LYS A 120       0.907  15.920  11.658  1.00 91.42           H
ATOM   1639 2HB  LYS A 120      -0.638  15.290  11.125  1.00 91.42           H
ATOM   1640  CG  LYS A 120      -0.296  15.091  13.246  1.00 91.42           C
ATOM   1641 1HG  LYS A 120      -1.046  14.311  13.371  1.00 91.42           H
ATOM   1642 2HG  LYS A 120       0.531  14.849  13.914  1.00 91.42           H
ATOM   1643  CD  LYS A 120      -0.891  16.447  13.633  1.00 91.42           C
ATOM   1644 1HD  LYS A 120      -0.136  17.225  13.522  1.00 91.42           H
ATOM   1645 2HD  LYS A 120      -1.707  16.696  12.955  1.00 91.42           H
ATOM   1646  CE  LYS A 120      -1.404  16.429  15.074  1.00 91.42           C
ATOM   1647 1HE  LYS A 120      -0.677  15.936  15.719  1.00 91.42           H
ATOM   1648 2HE  LYS A 120      -1.515  17.450  15.440  1.00 91.42           H
ATOM   1649  NZ  LYS A 120      -2.704  15.724  15.152  1.00 91.42           N
ATOM   1650 1HZ  LYS A 120      -3.169  15.970  16.019  1.00 91.42           H
ATOM   1651 2HZ  LYS A 120      -3.284  15.998  14.367  1.00 91.42           H
ATOM   1652 3HZ  LYS A 120      -2.547  14.723  15.125  1.00 91.42           H
ATOM   1653  HN  LYS A 120       2.426  14.446  12.640  1.00 91.42           H
ATOM   1654  N   VAL A 121       2.072  14.274   9.410  1.00 93.34           N
ATOM   1655  CA  VAL A 121       2.315  14.275   7.977  1.00 93.34           C
ATOM   1656  C   VAL A 121       2.646  12.853   7.519  1.00 93.34           C
ATOM   1657  O   VAL A 121       2.064  12.355   6.557  1.00 93.34           O
ATOM   1658  HA  VAL A 121       1.395  14.595   7.488  1.00 93.34           H
ATOM   1659  CB  VAL A 121       3.411  15.285   7.633  1.00 93.34           C
ATOM   1660  HB  VAL A 121       4.272  15.074   8.266  1.00 93.34           H
ATOM   1661  CG1 VAL A 121       3.853  15.139   6.175  1.00 93.34           C
ATOM   1662 1HG1 VAL A 121       4.240  14.133   6.012  1.00 93.34           H
ATOM   1663 2HG1 VAL A 121       3.000  15.311   5.518  1.00 93.34           H
ATOM   1664 3HG1 VAL A 121       4.633  15.869   5.957  1.00 93.34           H
ATOM   1665  CG2 VAL A 121       2.951  16.715   7.926  1.00 93.34           C
ATOM   1666 1HG2 VAL A 121       2.067  16.941   7.329  1.00 93.34           H
ATOM   1667 2HG2 VAL A 121       2.709  16.809   8.984  1.00 93.34           H
ATOM   1668 3HG2 VAL A 121       3.749  17.412   7.672  1.00 93.34           H
ATOM   1669  HN  VAL A 121       2.709  14.827   9.947  1.00 93.34           H
ATOM   1670  N   VAL A 122       3.582  12.240   8.230  1.00 92.39           N
ATOM   1671  CA  VAL A 122       4.131  10.965   7.802  1.00 92.39           C
ATOM   1672  C   VAL A 122       3.028   9.904   7.830  1.00 92.39           C
ATOM   1673  O   VAL A 122       2.892   9.120   6.893  1.00 92.39           O
ATOM   1674  HA  VAL A 122       4.477  11.083   6.776  1.00 92.39           H
ATOM   1675  CB  VAL A 122       5.336  10.596   8.670  1.00 92.39           C
ATOM   1676  HB  VAL A 122       5.028  10.654   9.714  1.00 92.39           H
ATOM   1677  CG1 VAL A 122       5.793   9.163   8.393  1.00 92.39           C
ATOM   1678 1HG1 VAL A 122       4.979   8.473   8.616  1.00 92.39           H
ATOM   1679 2HG1 VAL A 122       6.074   9.067   7.345  1.00 92.39           H
ATOM   1680 3HG1 VAL A 122       6.651   8.927   9.023  1.00 92.39           H
ATOM   1681  CG2 VAL A 122       6.483  11.587   8.463  1.00 92.39           C
ATOM   1682 1HG2 VAL A 122       6.789  11.575   7.416  1.00 92.39           H
ATOM   1683 2HG2 VAL A 122       6.152  12.589   8.733  1.00 92.39           H
ATOM   1684 3HG2 VAL A 122       7.327  11.302   9.091  1.00 92.39           H
ATOM   1685  HN  VAL A 122       3.963  12.600   9.082  1.00 92.39           H
ATOM   1686  N   ASN A 123       2.268   9.916   8.916  1.00 90.99           N
ATOM   1687  CA  ASN A 123       1.174   8.972   9.073  1.00 90.99           C
ATOM   1688  C   ASN A 123       0.147   9.198   7.962  1.00 90.99           C
ATOM   1689  O   ASN A 123      -0.350   8.243   7.367  1.00 90.99           O
ATOM   1690  HA  ASN A 123       1.636   7.986   9.020  1.00 90.99           H
ATOM   1691  CB  ASN A 123       0.468   9.167  10.416  1.00 90.99           C
ATOM   1692 1HB  ASN A 123       0.611  10.191  10.761  1.00 90.99           H
ATOM   1693 2HB  ASN A 123      -0.605   9.020  10.292  1.00 90.99           H
ATOM   1694  CG  ASN A 123       1.004   8.190  11.465  1.00 90.99           C
ATOM   1695  OD1 ASN A 123       1.643   7.198  11.156  1.00 90.99           O
ATOM   1696  ND2 ASN A 123       0.709   8.525  12.717  1.00 90.99           N
ATOM   1697 1HD2 ASN A 123       0.180   9.354  12.902  1.00 90.99           H
ATOM   1698 2HD2 ASN A 123       1.016   7.949  13.475  1.00 90.99           H
ATOM   1699  HN  ASN A 123       2.389  10.553   9.677  1.00 90.99           H
ATOM   1700  N   SER A 124      -0.140  10.468   7.715  1.00 92.40           N
ATOM   1701  CA  SER A 124      -1.162  10.829   6.748  1.00 92.40           C
ATOM   1702  C   SER A 124      -0.719  10.423   5.341  1.00 92.40           C
ATOM   1703  O   SER A 124      -1.508   9.875   4.572  1.00 92.40           O
ATOM   1704  HA  SER A 124      -2.051  10.272   7.045  1.00 92.40           H
ATOM   1705  CB  SER A 124      -1.462  12.329   6.797  1.00 92.40           C
ATOM   1706 1HB  SER A 124      -0.569  12.886   6.513  1.00 92.40           H
ATOM   1707 2HB  SER A 124      -2.233  12.569   6.065  1.00 92.40           H
ATOM   1708  OG  SER A 124      -1.889  12.746   8.091  1.00 92.40           O
ATOM   1709  HG  SER A 124      -1.192  13.327   8.511  1.00 92.40           H
ATOM   1710  HN  SER A 124       0.311  11.241   8.161  1.00 92.40           H
ATOM   1711  N   MET A 125       0.541  10.705   5.047  1.00 87.42           N
ATOM   1712  CA  MET A 125       1.099  10.375   3.747  1.00 87.42           C
ATOM   1713  C   MET A 125       1.008   8.872   3.477  1.00 87.42           C
ATOM   1714  O   MET A 125       0.584   8.455   2.399  1.00 87.42           O
ATOM   1715  HA  MET A 125       0.493  10.919   3.021  1.00 87.42           H
ATOM   1716  CB  MET A 125       2.563  10.816   3.692  1.00 87.42           C
ATOM   1717 1HB  MET A 125       3.064  10.543   4.621  1.00 87.42           H
ATOM   1718 2HB  MET A 125       3.075  10.289   2.887  1.00 87.42           H
ATOM   1719  CG  MET A 125       2.673  12.326   3.471  1.00 87.42           C
ATOM   1720 1HG  MET A 125       2.109  12.614   2.584  1.00 87.42           H
ATOM   1721 2HG  MET A 125       2.234  12.858   4.315  1.00 87.42           H
ATOM   1722  SD  MET A 125       4.385  12.792   3.281  1.00 87.42           S
ATOM   1723  CE  MET A 125       4.714  12.114   1.663  1.00 87.42           C
ATOM   1724 1HE  MET A 125       4.547  11.037   1.679  1.00 87.42           H
ATOM   1725 2HE  MET A 125       4.046  12.574   0.934  1.00 87.42           H
ATOM   1726 3HE  MET A 125       5.748  12.318   1.387  1.00 87.42           H
ATOM   1727  HN  MET A 125       1.176  11.151   5.678  1.00 87.42           H
ATOM   1728  N   TYR A 126       1.412   8.098   4.474  1.00 89.94           N
ATOM   1729  CA  TYR A 126       1.376   6.650   4.359  1.00 89.94           C
ATOM   1730  C   TYR A 126      -0.040   6.159   4.054  1.00 89.94           C
ATOM   1731  O   TYR A 126      -0.240   5.352   3.147  1.00 89.94           O
ATOM   1732  HA  TYR A 126       2.037   6.361   3.542  1.00 89.94           H
ATOM   1733  CB  TYR A 126       1.808   6.109   5.724  1.00 89.94           C
ATOM   1734 1HB  TYR A 126       2.854   6.365   5.890  1.00 89.94           H
ATOM   1735 2HB  TYR A 126       1.230   6.608   6.501  1.00 89.94           H
ATOM   1736  CG  TYR A 126       1.639   4.596   5.874  1.00 89.94           C
ATOM   1737  CD1 TYR A 126       0.525   4.086   6.509  1.00 89.94           C
ATOM   1738  HD1 TYR A 126      -0.235   4.761   6.902  1.00 89.94           H
ATOM   1739  CD2 TYR A 126       2.601   3.741   5.376  1.00 89.94           C
ATOM   1740  HD2 TYR A 126       3.482   4.144   4.875  1.00 89.94           H
ATOM   1741  CE1 TYR A 126       0.366   2.661   6.651  1.00 89.94           C
ATOM   1742  HE1 TYR A 126      -0.510   2.245   7.150  1.00 89.94           H
ATOM   1743  CE2 TYR A 126       2.442   2.317   5.518  1.00 89.94           C
ATOM   1744  HE2 TYR A 126       3.194   1.630   5.129  1.00 89.94           H
ATOM   1745  CZ  TYR A 126       1.332   1.847   6.148  1.00 89.94           C
ATOM   1746  OH  TYR A 126       1.182   0.502   6.282  1.00 89.94           O
ATOM   1747  HH  TYR A 126       0.350   0.301   6.799  1.00 89.94           H
ATOM   1748  HN  TYR A 126       1.758   8.445   5.345  1.00 89.94           H
ATOM   1749  N   LYS A 127      -0.988   6.666   4.829  1.00 87.64           N
ATOM   1750  CA  LYS A 127      -2.357   6.186   4.749  1.00 87.64           C
ATOM   1751  C   LYS A 127      -2.932   6.525   3.373  1.00 87.64           C
ATOM   1752  O   LYS A 127      -3.565   5.684   2.736  1.00 87.64           O
ATOM   1753  HA  LYS A 127      -2.330   5.101   4.854  1.00 87.64           H
ATOM   1754  CB  LYS A 127      -3.185   6.733   5.914  1.00 87.64           C
ATOM   1755 1HB  LYS A 127      -2.661   6.556   6.853  1.00 87.64           H
ATOM   1756 2HB  LYS A 127      -3.297   7.812   5.810  1.00 87.64           H
ATOM   1757  CG  LYS A 127      -4.566   6.074   5.961  1.00 87.64           C
ATOM   1758 1HG  LYS A 127      -5.205   6.611   6.663  1.00 87.64           H
ATOM   1759 2HG  LYS A 127      -5.039   6.142   4.982  1.00 87.64           H
ATOM   1760  CD  LYS A 127      -4.458   4.606   6.381  1.00 87.64           C
ATOM   1761 1HD  LYS A 127      -4.019   4.024   5.571  1.00 87.64           H
ATOM   1762 2HD  LYS A 127      -3.790   4.517   7.237  1.00 87.64           H
ATOM   1763  CE  LYS A 127      -5.833   4.037   6.739  1.00 87.64           C
ATOM   1764 1HE  LYS A 127      -6.611   4.600   6.224  1.00 87.64           H
ATOM   1765 2HE  LYS A 127      -5.906   3.005   6.395  1.00 87.64           H
ATOM   1766  NZ  LYS A 127      -6.054   4.095   8.201  1.00 87.64           N
ATOM   1767 1HZ  LYS A 127      -6.942   3.660   8.426  1.00 87.64           H
ATOM   1768 2HZ  LYS A 127      -5.306   3.602   8.676  1.00 87.64           H
ATOM   1769 3HZ  LYS A 127      -6.065   5.063   8.502  1.00 87.64           H
ATOM   1770  HN  LYS A 127      -0.833   7.390   5.501  1.00 87.64           H
ATOM   1771  N   MET A 128      -2.691   7.759   2.954  1.00 88.41           N
ATOM   1772  CA  MET A 128      -3.219   8.235   1.687  1.00 88.41           C
ATOM   1773  C   MET A 128      -2.672   7.411   0.520  1.00 88.41           C
ATOM   1774  O   MET A 128      -3.428   6.985  -0.352  1.00 88.41           O
ATOM   1775  HA  MET A 128      -4.300   8.110   1.754  1.00 88.41           H
ATOM   1776  CB  MET A 128      -2.839   9.705   1.495  1.00 88.41           C
ATOM   1777 1HB  MET A 128      -3.205  10.291   2.338  1.00 88.41           H
ATOM   1778 2HB  MET A 128      -1.754   9.805   1.484  1.00 88.41           H
ATOM   1779  CG  MET A 128      -3.421  10.257   0.192  1.00 88.41           C
ATOM   1780 1HG  MET A 128      -3.045   9.684  -0.655  1.00 88.41           H
ATOM   1781 2HG  MET A 128      -4.506  10.148   0.194  1.00 88.41           H
ATOM   1782  SD  MET A 128      -2.982  11.977   0.007  1.00 88.41           S
ATOM   1783  CE  MET A 128      -1.226  11.819  -0.277  1.00 88.41           C
ATOM   1784 1HE  MET A 128      -0.761  11.333   0.580  1.00 88.41           H
ATOM   1785 2HE  MET A 128      -1.056  11.220  -1.172  1.00 88.41           H
ATOM   1786 3HE  MET A 128      -0.790  12.809  -0.415  1.00 88.41           H
ATOM   1787  HN  MET A 128      -2.147   8.426   3.462  1.00 88.41           H
ATOM   1788  N   ASN A 129      -1.363   7.210   0.541  1.00 86.67           N
ATOM   1789  CA  ASN A 129      -0.686   6.564  -0.571  1.00 86.67           C
ATOM   1790  C   ASN A 129      -1.017   5.070  -0.565  1.00 86.67           C
ATOM   1791  O   ASN A 129      -1.063   4.436  -1.618  1.00 86.67           O
ATOM   1792  HA  ASN A 129      -1.056   7.069  -1.464  1.00 86.67           H
ATOM   1793  CB  ASN A 129       0.832   6.713  -0.454  1.00 86.67           C
ATOM   1794 1HB  ASN A 129       1.159   6.380   0.531  1.00 86.67           H
ATOM   1795 2HB  ASN A 129       1.321   6.071  -1.186  1.00 86.67           H
ATOM   1796  CG  ASN A 129       1.259   8.165  -0.676  1.00 86.67           C
ATOM   1797  OD1 ASN A 129       0.820   8.835  -1.596  1.00 86.67           O
ATOM   1798  ND2 ASN A 129       2.137   8.613   0.217  1.00 86.67           N
ATOM   1799 1HD2 ASN A 129       2.458   8.011   0.948  1.00 86.67           H
ATOM   1800 2HD2 ASN A 129       2.478   9.551   0.157  1.00 86.67           H
ATOM   1801  HN  ASN A 129      -0.768   7.480   1.298  1.00 86.67           H
ATOM   1802  N   PHE A 130      -1.238   4.550   0.634  1.00 89.44           N
ATOM   1803  CA  PHE A 130      -1.670   3.171   0.783  1.00 89.44           C
ATOM   1804  C   PHE A 130      -2.913   2.891  -0.063  1.00 89.44           C
ATOM   1805  O   PHE A 130      -2.912   1.984  -0.894  1.00 89.44           O
ATOM   1806  HA  PHE A 130      -0.851   2.537   0.444  1.00 89.44           H
ATOM   1807  CB  PHE A 130      -2.017   2.969   2.260  1.00 89.44           C
ATOM   1808 1HB  PHE A 130      -1.111   3.090   2.855  1.00 89.44           H
ATOM   1809 2HB  PHE A 130      -2.709   3.751   2.570  1.00 89.44           H
ATOM   1810  CG  PHE A 130      -2.636   1.605   2.572  1.00 89.44           C
ATOM   1811  CD1 PHE A 130      -3.985   1.484   2.700  1.00 89.44           C
ATOM   1812  HD1 PHE A 130      -4.624   2.359   2.579  1.00 89.44           H
ATOM   1813  CD2 PHE A 130      -1.838   0.514   2.723  1.00 89.44           C
ATOM   1814  HD2 PHE A 130      -0.757   0.611   2.621  1.00 89.44           H
ATOM   1815  CE1 PHE A 130      -4.560   0.219   2.990  1.00 89.44           C
ATOM   1816  HE1 PHE A 130      -5.641   0.122   3.092  1.00 89.44           H
ATOM   1817  CE2 PHE A 130      -2.413  -0.751   3.013  1.00 89.44           C
ATOM   1818  HE2 PHE A 130      -1.774  -1.626   3.133  1.00 89.44           H
ATOM   1819  CZ  PHE A 130      -3.762  -0.872   3.140  1.00 89.44           C
ATOM   1820  HZ  PHE A 130      -4.203  -1.844   3.363  1.00 89.44           H
ATOM   1821  HN  PHE A 130      -1.126   5.054   1.491  1.00 89.44           H
ATOM   1822  N   TYR A 131      -3.945   3.688   0.177  1.00 93.21           N
ATOM   1823  CA  TYR A 131      -5.201   3.519  -0.533  1.00 93.21           C
ATOM   1824  C   TYR A 131      -5.032   3.811  -2.025  1.00 93.21           C
ATOM   1825  O   TYR A 131      -5.558   3.085  -2.867  1.00 93.21           O
ATOM   1826  HA  TYR A 131      -5.522   2.485  -0.407  1.00 93.21           H
ATOM   1827  CB  TYR A 131      -6.166   4.542   0.069  1.00 93.21           C
ATOM   1828 1HB  TYR A 131      -5.649   5.495   0.176  1.00 93.21           H
ATOM   1829 2HB  TYR A 131      -6.990   4.703  -0.627  1.00 93.21           H
ATOM   1830  CG  TYR A 131      -6.739   4.133   1.428  1.00 93.21           C
ATOM   1831  CD1 TYR A 131      -7.391   2.925   1.566  1.00 93.21           C
ATOM   1832  HD1 TYR A 131      -7.499   2.262   0.708  1.00 93.21           H
ATOM   1833  CD2 TYR A 131      -6.603   4.973   2.515  1.00 93.21           C
ATOM   1834  HD2 TYR A 131      -6.087   5.927   2.405  1.00 93.21           H
ATOM   1835  CE1 TYR A 131      -7.930   2.541   2.845  1.00 93.21           C
ATOM   1836  HE1 TYR A 131      -8.448   1.590   2.969  1.00 93.21           H
ATOM   1837  CE2 TYR A 131      -7.141   4.588   3.793  1.00 93.21           C
ATOM   1838  HE2 TYR A 131      -7.041   5.242   4.660  1.00 93.21           H
ATOM   1839  CZ  TYR A 131      -7.779   3.391   3.896  1.00 93.21           C
ATOM   1840  OH  TYR A 131      -8.287   3.028   5.103  1.00 93.21           O
ATOM   1841  HH  TYR A 131      -8.513   3.842   5.638  1.00 93.21           H
ATOM   1842  HN  TYR A 131      -3.932   4.435   0.841  1.00 93.21           H
ATOM   1843  N   SER A 132      -4.296   4.877  -2.307  1.00 92.86           N
ATOM   1844  CA  SER A 132      -4.127   5.328  -3.677  1.00 92.86           C
ATOM   1845  C   SER A 132      -3.522   4.208  -4.527  1.00 92.86           C
ATOM   1846  O   SER A 132      -3.965   3.967  -5.649  1.00 92.86           O
ATOM   1847  HA  SER A 132      -5.130   5.574  -4.026  1.00 92.86           H
ATOM   1848  CB  SER A 132      -3.246   6.577  -3.741  1.00 92.86           C
ATOM   1849 1HB  SER A 132      -2.277   6.361  -3.290  1.00 92.86           H
ATOM   1850 2HB  SER A 132      -3.061   6.838  -4.783  1.00 92.86           H
ATOM   1851  OG  SER A 132      -3.842   7.686  -3.074  1.00 92.86           O
ATOM   1852  HG  SER A 132      -3.561   7.699  -2.114  1.00 92.86           H
ATOM   1853  HN  SER A 132      -3.821   5.426  -1.619  1.00 92.86           H
ATOM   1854  N   CYS A 133      -2.520   3.554  -3.959  1.00 92.57           N
ATOM   1855  CA  CYS A 133      -1.796   2.521  -4.680  1.00 92.57           C
ATOM   1856  C   CYS A 133      -2.786   1.416  -5.058  1.00 92.57           C
ATOM   1857  O   CYS A 133      -2.879   1.033  -6.223  1.00 92.57           O
ATOM   1858  HA  CYS A 133      -1.384   2.992  -5.572  1.00 92.57           H
ATOM   1859  CB  CYS A 133      -0.620   1.979  -3.865  1.00 92.57           C
ATOM   1860 1HB  CYS A 133      -0.950   1.733  -2.856  1.00 92.57           H
ATOM   1861 2HB  CYS A 133      -0.250   1.057  -4.313  1.00 92.57           H
ATOM   1862  SG  CYS A 133       0.720   3.223  -3.799  1.00 92.57           S
ATOM   1863  HG  CYS A 133       0.167   3.973  -2.850  1.00 92.57           H
ATOM   1864  HN  CYS A 133      -2.201   3.719  -3.025  1.00 92.57           H
ATOM   1865  N   VAL A 134      -3.499   0.935  -4.051  1.00 90.42           N
ATOM   1866  CA  VAL A 134      -4.336  -0.241  -4.220  1.00 90.42           C
ATOM   1867  C   VAL A 134      -5.482   0.089  -5.178  1.00 90.42           C
ATOM   1868  O   VAL A 134      -5.862  -0.739  -6.006  1.00 90.42           O
ATOM   1869  HA  VAL A 134      -3.720  -1.021  -4.666  1.00 90.42           H
ATOM   1870  CB  VAL A 134      -4.820  -0.740  -2.858  1.00 90.42           C
ATOM   1871  HB  VAL A 134      -5.872  -0.473  -2.758  1.00 90.42           H
ATOM   1872  CG1 VAL A 134      -4.710  -2.262  -2.760  1.00 90.42           C
ATOM   1873 1HG1 VAL A 134      -5.321  -2.721  -3.538  1.00 90.42           H
ATOM   1874 2HG1 VAL A 134      -3.670  -2.560  -2.892  1.00 90.42           H
ATOM   1875 3HG1 VAL A 134      -5.060  -2.590  -1.782  1.00 90.42           H
ATOM   1876  CG2 VAL A 134      -4.053  -0.060  -1.721  1.00 90.42           C
ATOM   1877 1HG2 VAL A 134      -2.990  -0.282  -1.817  1.00 90.42           H
ATOM   1878 2HG2 VAL A 134      -4.206   1.018  -1.773  1.00 90.42           H
ATOM   1879 3HG2 VAL A 134      -4.417  -0.433  -0.764  1.00 90.42           H
ATOM   1880  HN  VAL A 134      -3.512   1.334  -3.134  1.00 90.42           H
ATOM   1881  N   LEU A 135      -6.002   1.299  -5.035  1.00 94.12           N
ATOM   1882  CA  LEU A 135      -7.131   1.730  -5.842  1.00 94.12           C
ATOM   1883  C   LEU A 135      -6.685   1.873  -7.299  1.00 94.12           C
ATOM   1884  O   LEU A 135      -7.454   1.594  -8.217  1.00 94.12           O
ATOM   1885  HA  LEU A 135      -7.888   0.948  -5.788  1.00 94.12           H
ATOM   1886  CB  LEU A 135      -7.751   3.002  -5.261  1.00 94.12           C
ATOM   1887 1HB  LEU A 135      -6.960   3.739  -5.127  1.00 94.12           H
ATOM   1888 2HB  LEU A 135      -8.447   3.410  -5.994  1.00 94.12           H
ATOM   1889  CG  LEU A 135      -8.490   2.841  -3.931  1.00 94.12           C
ATOM   1890  HG  LEU A 135      -7.800   2.408  -3.207  1.00 94.12           H
ATOM   1891  CD1 LEU A 135      -8.931   4.198  -3.381  1.00 94.12           C
ATOM   1892 1HD1 LEU A 135      -8.055   4.827  -3.220  1.00 94.12           H
ATOM   1893 2HD1 LEU A 135      -9.597   4.681  -4.095  1.00 94.12           H
ATOM   1894 3HD1 LEU A 135      -9.454   4.055  -2.435  1.00 94.12           H
ATOM   1895  CD2 LEU A 135      -9.665   1.871  -4.072  1.00 94.12           C
ATOM   1896 1HD2 LEU A 135     -10.364   2.252  -4.816  1.00 94.12           H
ATOM   1897 2HD2 LEU A 135      -9.295   0.895  -4.386  1.00 94.12           H
ATOM   1898 3HD2 LEU A 135     -10.174   1.774  -3.112  1.00 94.12           H
ATOM   1899  HN  LEU A 135      -5.666   1.978  -4.382  1.00 94.12           H
ATOM   1900  N   LEU A 136      -5.444   2.307  -7.464  1.00 94.33           N
ATOM   1901  CA  LEU A 136      -4.882   2.477  -8.793  1.00 94.33           C
ATOM   1902  C   LEU A 136      -4.676   1.103  -9.434  1.00 94.33           C
ATOM   1903  O   LEU A 136      -4.976   0.912 -10.612  1.00 94.33           O
ATOM   1904  HA  LEU A 136      -5.609   3.030  -9.388  1.00 94.33           H
ATOM   1905  CB  LEU A 136      -3.609   3.324  -8.733  1.00 94.33           C
ATOM   1906 1HB  LEU A 136      -2.997   2.965  -7.906  1.00 94.33           H
ATOM   1907 2HB  LEU A 136      -3.040   3.156  -9.647  1.00 94.33           H
ATOM   1908  CG  LEU A 136      -3.814   4.831  -8.562  1.00 94.33           C
ATOM   1909  HG  LEU A 136      -4.510   4.990  -7.739  1.00 94.33           H
ATOM   1910  CD1 LEU A 136      -2.502   5.523  -8.187  1.00 94.33           C
ATOM   1911 1HD1 LEU A 136      -2.131   5.113  -7.248  1.00 94.33           H
ATOM   1912 2HD1 LEU A 136      -1.766   5.357  -8.973  1.00 94.33           H
ATOM   1913 3HD1 LEU A 136      -2.677   6.593  -8.072  1.00 94.33           H
ATOM   1914  CD2 LEU A 136      -4.448   5.443  -9.813  1.00 94.33           C
ATOM   1915 1HD2 LEU A 136      -3.796   5.273 -10.671  1.00 94.33           H
ATOM   1916 2HD2 LEU A 136      -5.416   4.977  -9.995  1.00 94.33           H
ATOM   1917 3HD2 LEU A 136      -4.582   6.514  -9.665  1.00 94.33           H
ATOM   1918  HN  LEU A 136      -4.828   2.541  -6.712  1.00 94.33           H
ATOM   1919  N   ILE A 137      -4.165   0.181  -8.631  1.00 91.68           N
ATOM   1920  CA  ILE A 137      -3.925  -1.172  -9.102  1.00 91.68           C
ATOM   1921  C   ILE A 137      -5.247  -1.788  -9.567  1.00 91.68           C
ATOM   1922  O   ILE A 137      -5.294  -2.464 -10.593  1.00 91.68           O
ATOM   1923  HA  ILE A 137      -3.255  -1.106  -9.959  1.00 91.68           H
ATOM   1924  CB  ILE A 137      -3.208  -1.994  -8.029  1.00 91.68           C
ATOM   1925  HB  ILE A 137      -3.705  -1.818  -7.075  1.00 91.68           H
ATOM   1926  CG1 ILE A 137      -1.755  -1.541  -7.872  1.00 91.68           C
ATOM   1927 1HG1 ILE A 137      -1.176  -1.857  -8.740  1.00 91.68           H
ATOM   1928 2HG1 ILE A 137      -1.711  -0.453  -7.838  1.00 91.68           H
ATOM   1929  CG2 ILE A 137      -3.313  -3.492  -8.324  1.00 91.68           C
ATOM   1930 1HG2 ILE A 137      -4.363  -3.785  -8.346  1.00 91.68           H
ATOM   1931 2HG2 ILE A 137      -2.857  -3.705  -9.291  1.00 91.68           H
ATOM   1932 3HG2 ILE A 137      -2.795  -4.052  -7.546  1.00 91.68           H
ATOM   1933  CD1 ILE A 137      -1.134  -2.122  -6.600  1.00 91.68           C
ATOM   1934 1HD1 ILE A 137      -1.701  -1.785  -5.732  1.00 91.68           H
ATOM   1935 2HD1 ILE A 137      -1.158  -3.211  -6.649  1.00 91.68           H
ATOM   1936 3HD1 ILE A 137      -0.102  -1.785  -6.513  1.00 91.68           H
ATOM   1937  HN  ILE A 137      -3.917   0.346  -7.677  1.00 91.68           H
ATOM   1938  N   MET A 138      -6.288  -1.531  -8.789  1.00 91.36           N
ATOM   1939  CA  MET A 138      -7.617  -2.004  -9.138  1.00 91.36           C
ATOM   1940  C   MET A 138      -8.066  -1.433 -10.485  1.00 91.36           C
ATOM   1941  O   MET A 138      -8.584  -2.162 -11.329  1.00 91.36           O
ATOM   1942  HA  MET A 138      -7.535  -3.088  -9.204  1.00 91.36           H
ATOM   1943  CB  MET A 138      -8.609  -1.586  -8.050  1.00 91.36           C
ATOM   1944 1HB  MET A 138      -8.289  -1.987  -7.088  1.00 91.36           H
ATOM   1945 2HB  MET A 138      -8.616  -0.500  -7.957  1.00 91.36           H
ATOM   1946  CG  MET A 138     -10.019  -2.085  -8.373  1.00 91.36           C
ATOM   1947 1HG  MET A 138     -10.319  -1.737  -9.361  1.00 91.36           H
ATOM   1948 2HG  MET A 138     -10.030  -3.175  -8.403  1.00 91.36           H
ATOM   1949  SD  MET A 138     -11.171  -1.497  -7.143  1.00 91.36           S
ATOM   1950  CE  MET A 138     -11.230   0.233  -7.576  1.00 91.36           C
ATOM   1951 1HE  MET A 138     -10.232   0.663  -7.489  1.00 91.36           H
ATOM   1952 2HE  MET A 138     -11.583   0.340  -8.601  1.00 91.36           H
ATOM   1953 3HE  MET A 138     -11.909   0.754  -6.901  1.00 91.36           H
ATOM   1954  HN  MET A 138      -6.235  -1.011  -7.937  1.00 91.36           H
ATOM   1955  N   CYS A 139      -7.852  -0.135 -10.643  1.00 94.00           N
ATOM   1956  CA  CYS A 139      -8.284   0.553 -11.847  1.00 94.00           C
ATOM   1957  C   CYS A 139      -7.503  -0.016 -13.033  1.00 94.00           C
ATOM   1958  O   CYS A 139      -8.040  -0.141 -14.132  1.00 94.00           O
ATOM   1959  HA  CYS A 139      -9.350   0.355 -11.955  1.00 94.00           H
ATOM   1960  CB  CYS A 139      -8.112   2.069 -11.725  1.00 94.00           C
ATOM   1961 1HB  CYS A 139      -7.112   2.301 -11.358  1.00 94.00           H
ATOM   1962 2HB  CYS A 139      -8.207   2.534 -12.706  1.00 94.00           H
ATOM   1963  SG  CYS A 139      -9.370   2.751 -10.585  1.00 94.00           S
ATOM   1964  HG  CYS A 139      -8.777   2.348  -9.465  1.00 94.00           H
ATOM   1965  HN  CYS A 139      -7.393   0.442  -9.968  1.00 94.00           H
ATOM   1966  N   ILE A 140      -6.247  -0.346 -12.769  1.00 90.70           N
ATOM   1967  CA  ILE A 140      -5.393  -0.921 -13.795  1.00 90.70           C
ATOM   1968  C   ILE A 140      -6.007  -2.234 -14.286  1.00 90.70           C
ATOM   1969  O   ILE A 140      -6.015  -2.509 -15.485  1.00 90.70           O
ATOM   1970  HA  ILE A 140      -5.366  -0.219 -14.629  1.00 90.70           H
ATOM   1971  CB  ILE A 140      -3.960  -1.067 -13.280  1.00 90.70           C
ATOM   1972  HB  ILE A 140      -3.999  -1.497 -12.279  1.00 90.70           H
ATOM   1973  CG1 ILE A 140      -3.279   0.298 -13.158  1.00 90.70           C
ATOM   1974 1HG1 ILE A 140      -3.017   0.667 -14.150  1.00 90.70           H
ATOM   1975 2HG1 ILE A 140      -3.974   1.017 -12.724  1.00 90.70           H
ATOM   1976  CG2 ILE A 140      -3.158  -2.032 -14.155  1.00 90.70           C
ATOM   1977 1HG2 ILE A 140      -3.634  -3.012 -14.146  1.00 90.70           H
ATOM   1978 2HG2 ILE A 140      -3.125  -1.653 -15.177  1.00 90.70           H
ATOM   1979 3HG2 ILE A 140      -2.143  -2.117 -13.766  1.00 90.70           H
ATOM   1980  CD1 ILE A 140      -2.021   0.208 -12.292  1.00 90.70           C
ATOM   1981 1HD1 ILE A 140      -2.291  -0.137 -11.295  1.00 90.70           H
ATOM   1982 2HD1 ILE A 140      -1.319  -0.493 -12.743  1.00 90.70           H
ATOM   1983 3HD1 ILE A 140      -1.557   1.192 -12.223  1.00 90.70           H
ATOM   1984  HN  ILE A 140      -5.813  -0.227 -11.876  1.00 90.70           H
ATOM   1985  N   SER A 141      -6.505  -3.009 -13.335  1.00 89.28           N
ATOM   1986  CA  SER A 141      -7.082  -4.305 -13.651  1.00 89.28           C
ATOM   1987  C   SER A 141      -8.292  -4.129 -14.570  1.00 89.28           C
ATOM   1988  O   SER A 141      -8.484  -4.903 -15.506  1.00 89.28           O
ATOM   1989  HA  SER A 141      -6.292  -4.856 -14.161  1.00 89.28           H
ATOM   1990  CB  SER A 141      -7.485  -5.054 -12.379  1.00 89.28           C
ATOM   1991 1HB  SER A 141      -7.554  -6.120 -12.593  1.00 89.28           H
ATOM   1992 2HB  SER A 141      -6.710  -4.929 -11.623  1.00 89.28           H
ATOM   1993  OG  SER A 141      -8.730  -4.593 -11.861  1.00 89.28           O
ATOM   1994  HG  SER A 141      -8.589  -3.769 -11.312  1.00 89.28           H
ATOM   1995  HN  SER A 141      -6.519  -2.766 -12.365  1.00 89.28           H
ATOM   1996  N   VAL A 142      -9.078  -3.105 -14.270  1.00 90.86           N
ATOM   1997  CA  VAL A 142     -10.269  -2.821 -15.053  1.00 90.86           C
ATOM   1998  C   VAL A 142      -9.856  -2.370 -16.456  1.00 90.86           C
ATOM   1999  O   VAL A 142     -10.470  -2.766 -17.445  1.00 90.86           O
ATOM   2000  HA  VAL A 142     -10.837  -3.747 -15.136  1.00 90.86           H
ATOM   2001  CB  VAL A 142     -11.140  -1.794 -14.327  1.00 90.86           C
ATOM   2002  HB  VAL A 142     -10.547  -0.890 -14.188  1.00 90.86           H
ATOM   2003  CG1 VAL A 142     -12.367  -1.427 -15.164  1.00 90.86           C
ATOM   2004 1HG1 VAL A 142     -12.045  -1.002 -16.115  1.00 90.86           H
ATOM   2005 2HG1 VAL A 142     -12.962  -2.321 -15.349  1.00 90.86           H
ATOM   2006 3HG1 VAL A 142     -12.969  -0.695 -14.625  1.00 90.86           H
ATOM   2007  CG2 VAL A 142     -11.552  -2.303 -12.945  1.00 90.86           C
ATOM   2008 1HG2 VAL A 142     -12.118  -3.228 -13.052  1.00 90.86           H
ATOM   2009 2HG2 VAL A 142     -10.660  -2.491 -12.346  1.00 90.86           H
ATOM   2010 3HG2 VAL A 142     -12.170  -1.554 -12.451  1.00 90.86           H
ATOM   2011  HN  VAL A 142      -8.913  -2.477 -13.509  1.00 90.86           H
ATOM   2012  N   ASP A 143      -8.817  -1.548 -16.496  1.00 86.20           N
ATOM   2013  CA  ASP A 143      -8.332  -1.016 -17.759  1.00 86.20           C
ATOM   2014  C   ASP A 143      -7.890  -2.172 -18.658  1.00 86.20           C
ATOM   2015  O   ASP A 143      -8.179  -2.180 -19.853  1.00 86.20           O
ATOM   2016  HA  ASP A 143      -9.172  -0.461 -18.177  1.00 86.20           H
ATOM   2017  CB  ASP A 143      -7.129  -0.097 -17.543  1.00 86.20           C
ATOM   2018 1HB  ASP A 143      -7.410   0.731 -16.893  1.00 86.20           H
ATOM   2019 2HB  ASP A 143      -6.334  -0.645 -17.036  1.00 86.20           H
ATOM   2020  CG  ASP A 143      -6.609   0.447 -18.876  1.00 86.20           C
ATOM   2021  OD1 ASP A 143      -7.417   1.093 -19.578  1.00 86.20           O
ATOM   2022  OD2 ASP A 143      -5.416   0.206 -19.161  1.00 86.20           O
ATOM   2023  HN  ASP A 143      -8.311  -1.246 -15.688  1.00 86.20           H
ATOM   2024  N   ARG A 144      -7.195  -3.121 -18.048  1.00 75.35           N
ATOM   2025  CA  ARG A 144      -6.696  -4.272 -18.781  1.00 75.35           C
ATOM   2026  C   ARG A 144      -7.861  -5.082 -19.355  1.00 75.35           C
ATOM   2027  O   ARG A 144      -7.809  -5.523 -20.502  1.00 75.35           O
ATOM   2028  HA  ARG A 144      -6.082  -3.851 -19.577  1.00 75.35           H
ATOM   2029  CB  ARG A 144      -5.851  -5.176 -17.880  1.00 75.35           C
ATOM   2030 1HB  ARG A 144      -6.407  -5.413 -16.973  1.00 75.35           H
ATOM   2031 2HB  ARG A 144      -5.653  -6.119 -18.388  1.00 75.35           H
ATOM   2032  CG  ARG A 144      -4.528  -4.501 -17.513  1.00 75.35           C
ATOM   2033 1HG  ARG A 144      -4.725  -3.531 -17.056  1.00 75.35           H
ATOM   2034 2HG  ARG A 144      -4.003  -5.102 -16.770  1.00 75.35           H
ATOM   2035  CD  ARG A 144      -3.644  -4.319 -18.748  1.00 75.35           C
ATOM   2036 1HD  ARG A 144      -3.459  -5.284 -19.218  1.00 75.35           H
ATOM   2037 2HD  ARG A 144      -4.156  -3.698 -19.483  1.00 75.35           H
ATOM   2038  NE  ARG A 144      -2.360  -3.691 -18.363  1.00 75.35           N
ATOM   2039  HE  ARG A 144      -2.231  -3.438 -17.404  1.00 75.35           H
ATOM   2040  CZ  ARG A 144      -1.360  -3.441 -19.219  1.00 75.35           C
ATOM   2041  NH1 ARG A 144      -1.478  -3.760 -20.515  1.00 75.35           N
ATOM   2042 1HH1 ARG A 144      -2.317  -4.187 -20.850  1.00 75.35           H
ATOM   2043 2HH1 ARG A 144      -0.727  -3.570 -21.147  1.00 75.35           H
ATOM   2044  NH2 ARG A 144      -0.239  -2.868 -18.759  1.00 75.35           N
ATOM   2045 1HH2 ARG A 144       0.517  -2.674 -19.384  1.00 75.35           H
ATOM   2046 2HH2 ARG A 144      -0.159  -2.633 -17.790  1.00 75.35           H
ATOM   2047  HN  ARG A 144      -6.972  -3.113 -17.073  1.00 75.35           H
ATOM   2048  N   TYR A 145      -8.884  -5.252 -18.531  1.00 87.25           N
ATOM   2049  CA  TYR A 145     -10.078  -5.963 -18.956  1.00 87.25           C
ATOM   2050  C   TYR A 145     -10.673  -5.330 -20.216  1.00 87.25           C
ATOM   2051  O   TYR A 145     -10.931  -6.022 -21.200  1.00 87.25           O
ATOM   2052  HA  TYR A 145      -9.795  -6.993 -19.175  1.00 87.25           H
ATOM   2053  CB  TYR A 145     -11.081  -5.828 -17.809  1.00 87.25           C
ATOM   2054 1HB  TYR A 145     -10.774  -6.483 -16.993  1.00 87.25           H
ATOM   2055 2HB  TYR A 145     -11.046  -4.808 -17.428  1.00 87.25           H
ATOM   2056  CG  TYR A 145     -12.522  -6.163 -18.199  1.00 87.25           C
ATOM   2057  CD1 TYR A 145     -13.446  -5.151 -18.361  1.00 87.25           C
ATOM   2058  HD1 TYR A 145     -13.149  -4.113 -18.210  1.00 87.25           H
ATOM   2059  CD2 TYR A 145     -12.897  -7.478 -18.390  1.00 87.25           C
ATOM   2060  HD2 TYR A 145     -12.167  -8.277 -18.263  1.00 87.25           H
ATOM   2061  CE1 TYR A 145     -14.802  -5.467 -18.728  1.00 87.25           C
ATOM   2062  HE1 TYR A 145     -15.542  -4.677 -18.859  1.00 87.25           H
ATOM   2063  CE2 TYR A 145     -14.253  -7.793 -18.758  1.00 87.25           C
ATOM   2064  HE2 TYR A 145     -14.562  -8.827 -18.911  1.00 87.25           H
ATOM   2065  CZ  TYR A 145     -15.138  -6.772 -18.908  1.00 87.25           C
ATOM   2066  OH  TYR A 145     -16.419  -7.070 -19.256  1.00 87.25           O
ATOM   2067  HH  TYR A 145     -16.523  -8.059 -19.365  1.00 87.25           H
ATOM   2068  HN  TYR A 145      -8.907  -4.914 -17.590  1.00 87.25           H
ATOM   2069  N   ILE A 146     -10.875  -4.023 -20.144  1.00 83.84           N
ATOM   2070  CA  ILE A 146     -11.509  -3.302 -21.234  1.00 83.84           C
ATOM   2071  C   ILE A 146     -10.650  -3.432 -22.494  1.00 83.84           C
ATOM   2072  O   ILE A 146     -11.174  -3.612 -23.591  1.00 83.84           O
ATOM   2073  HA  ILE A 146     -12.472  -3.776 -21.423  1.00 83.84           H
ATOM   2074  CB  ILE A 146     -11.790  -1.854 -20.828  1.00 83.84           C
ATOM   2075  HB  ILE A 146     -10.864  -1.419 -20.450  1.00 83.84           H
ATOM   2076  CG1 ILE A 146     -12.814  -1.791 -19.693  1.00 83.84           C
ATOM   2077 1HG1 ILE A 146     -13.803  -2.044 -20.077  1.00 83.84           H
ATOM   2078 2HG1 ILE A 146     -12.567  -2.534 -18.935  1.00 83.84           H
ATOM   2079  CG2 ILE A 146     -12.221  -1.019 -22.036  1.00 83.84           C
ATOM   2080 1HG2 ILE A 146     -11.427  -1.025 -22.783  1.00 83.84           H
ATOM   2081 2HG2 ILE A 146     -13.128  -1.444 -22.466  1.00 83.84           H
ATOM   2082 3HG2 ILE A 146     -12.414   0.006 -21.719  1.00 83.84           H
ATOM   2083  CD1 ILE A 146     -12.847  -0.399 -19.060  1.00 83.84           C
ATOM   2084 1HD1 ILE A 146     -11.863  -0.160 -18.656  1.00 83.84           H
ATOM   2085 2HD1 ILE A 146     -13.117   0.338 -19.816  1.00 83.84           H
ATOM   2086 3HD1 ILE A 146     -13.583  -0.383 -18.256  1.00 83.84           H
ATOM   2087  HN  ILE A 146     -10.613  -3.459 -19.360  1.00 83.84           H
ATOM   2088  N   ALA A 147      -9.344  -3.335 -22.293  1.00 82.53           N
ATOM   2089  CA  ALA A 147      -8.415  -3.302 -23.410  1.00 82.53           C
ATOM   2090  C   ALA A 147      -8.471  -4.637 -24.155  1.00 82.53           C
ATOM   2091  O   ALA A 147      -8.270  -4.685 -25.367  1.00 82.53           O
ATOM   2092  HA  ALA A 147      -8.735  -2.506 -24.083  1.00 82.53           H
ATOM   2093  CB  ALA A 147      -7.010  -2.979 -22.897  1.00 82.53           C
ATOM   2094 1HB  ALA A 147      -7.018  -2.008 -22.402  1.00 82.53           H
ATOM   2095 2HB  ALA A 147      -6.698  -3.746 -22.188  1.00 82.53           H
ATOM   2096 3HB  ALA A 147      -6.314  -2.954 -23.735  1.00 82.53           H
ATOM   2097  HN  ALA A 147      -8.919  -3.281 -21.389  1.00 82.53           H
ATOM   2098  N   ILE A 148      -8.747  -5.689 -23.398  1.00 78.81           N
ATOM   2099  CA  ILE A 148      -8.657  -7.038 -23.930  1.00 78.81           C
ATOM   2100  C   ILE A 148     -10.041  -7.489 -24.403  1.00 78.81           C
ATOM   2101  O   ILE A 148     -10.191  -7.971 -25.524  1.00 78.81           O
ATOM   2102  HA  ILE A 148      -7.992  -7.005 -24.793  1.00 78.81           H
ATOM   2103  CB  ILE A 148      -8.021  -7.978 -22.904  1.00 78.81           C
ATOM   2104  HB  ILE A 148      -8.545  -7.853 -21.956  1.00 78.81           H
ATOM   2105  CG1 ILE A 148      -6.555  -7.615 -22.662  1.00 78.81           C
ATOM   2106 1HG1 ILE A 148      -5.975  -7.811 -23.564  1.00 78.81           H
ATOM   2107 2HG1 ILE A 148      -6.470  -6.548 -22.455  1.00 78.81           H
ATOM   2108  CG2 ILE A 148      -8.189  -9.440 -23.322  1.00 78.81           C
ATOM   2109 1HG2 ILE A 148      -9.250  -9.676 -23.402  1.00 78.81           H
ATOM   2110 2HG2 ILE A 148      -7.707  -9.599 -24.287  1.00 78.81           H
ATOM   2111 3HG2 ILE A 148      -7.728 -10.087 -22.575  1.00 78.81           H
ATOM   2112  CD1 ILE A 148      -5.977  -8.415 -21.493  1.00 78.81           C
ATOM   2113 1HD1 ILE A 148      -6.545  -8.198 -20.589  1.00 78.81           H
ATOM   2114 2HD1 ILE A 148      -6.042  -9.481 -21.715  1.00 78.81           H
ATOM   2115 3HD1 ILE A 148      -4.934  -8.138 -21.343  1.00 78.81           H
ATOM   2116  HN  ILE A 148      -9.026  -5.631 -22.439  1.00 78.81           H
ATOM   2117  N   ALA A 149     -11.017  -7.315 -23.523  1.00 77.76           N
ATOM   2118  CA  ALA A 149     -12.337  -7.876 -23.750  1.00 77.76           C
ATOM   2119  C   ALA A 149     -13.094  -7.001 -24.751  1.00 77.76           C
ATOM   2120  O   ALA A 149     -13.919  -7.497 -25.516  1.00 77.76           O
ATOM   2121  HA  ALA A 149     -12.207  -8.871 -24.177  1.00 77.76           H
ATOM   2122  CB  ALA A 149     -13.074  -8.005 -22.415  1.00 77.76           C
ATOM   2123 1HB  ALA A 149     -12.510  -8.660 -21.751  1.00 77.76           H
ATOM   2124 2HB  ALA A 149     -13.172  -7.021 -21.958  1.00 77.76           H
ATOM   2125 3HB  ALA A 149     -14.065  -8.426 -22.586  1.00 77.76           H
ATOM   2126  HN  ALA A 149     -10.916  -6.802 -22.670  1.00 77.76           H
ATOM   2127  N   GLN A 150     -12.785  -5.713 -24.714  1.00 68.77           N
ATOM   2128  CA  GLN A 150     -13.512  -4.745 -25.519  1.00 68.77           C
ATOM   2129  C   GLN A 150     -12.545  -3.967 -26.413  1.00 68.77           C
ATOM   2130  O   GLN A 150     -12.675  -2.753 -26.565  1.00 68.77           O
ATOM   2131  HA  GLN A 150     -14.193  -5.333 -26.133  1.00 68.77           H
ATOM   2132  CB  GLN A 150     -14.325  -3.797 -24.635  1.00 68.77           C
ATOM   2133 1HB  GLN A 150     -13.654  -3.227 -23.993  1.00 68.77           H
ATOM   2134 2HB  GLN A 150     -14.857  -3.079 -25.259  1.00 68.77           H
ATOM   2135  CG  GLN A 150     -15.326  -4.573 -23.775  1.00 68.77           C
ATOM   2136 1HG  GLN A 150     -15.878  -5.276 -24.398  1.00 68.77           H
ATOM   2137 2HG  GLN A 150     -14.791  -5.160 -23.029  1.00 68.77           H
ATOM   2138  CD  GLN A 150     -16.302  -3.623 -23.079  1.00 68.77           C
ATOM   2139  OE1 GLN A 150     -16.270  -2.416 -23.260  1.00 68.77           O
ATOM   2140  NE2 GLN A 150     -17.170  -4.232 -22.275  1.00 68.77           N
ATOM   2141 1HE2 GLN A 150     -17.142  -5.226 -22.172  1.00 68.77           H
ATOM   2142 2HE2 GLN A 150     -17.849  -3.695 -21.775  1.00 68.77           H
ATOM   2143  HN  GLN A 150     -12.056  -5.329 -24.148  1.00 68.77           H
ATOM   2144  N   ALA A 151     -11.597  -4.697 -26.982  1.00 68.91           N
ATOM   2145  CA  ALA A 151     -10.469  -4.070 -27.650  1.00 68.91           C
ATOM   2146  C   ALA A 151     -10.987  -3.077 -28.693  1.00 68.91           C
ATOM   2147  O   ALA A 151     -10.485  -1.959 -28.793  1.00 68.91           O
ATOM   2148  HA  ALA A 151      -9.897  -3.528 -26.897  1.00 68.91           H
ATOM   2149  CB  ALA A 151      -9.576  -5.149 -28.265  1.00 68.91           C
ATOM   2150 1HB  ALA A 151      -9.211  -5.810 -27.479  1.00 68.91           H
ATOM   2151 2HB  ALA A 151     -10.151  -5.727 -28.989  1.00 68.91           H
ATOM   2152 3HB  ALA A 151      -8.730  -4.679 -28.766  1.00 68.91           H
ATOM   2153  HN  ALA A 151     -11.592  -5.697 -26.992  1.00 68.91           H
ATOM   2154  N   MET A 152     -11.984  -3.522 -29.444  1.00 58.70           N
ATOM   2155  CA  MET A 152     -12.514  -2.723 -30.535  1.00 58.70           C
ATOM   2156  C   MET A 152     -13.080  -1.398 -30.019  1.00 58.70           C
ATOM   2157  O   MET A 152     -12.724  -0.331 -30.517  1.00 58.70           O
ATOM   2158  HA  MET A 152     -11.669  -2.532 -31.196  1.00 58.70           H
ATOM   2159  CB  MET A 152     -13.616  -3.504 -31.252  1.00 58.70           C
ATOM   2160 1HB  MET A 152     -14.224  -4.037 -30.520  1.00 58.70           H
ATOM   2161 2HB  MET A 152     -14.278  -2.812 -31.773  1.00 58.70           H
ATOM   2162  CG  MET A 152     -13.022  -4.500 -32.250  1.00 58.70           C
ATOM   2163 1HG  MET A 152     -12.253  -4.012 -32.849  1.00 58.70           H
ATOM   2164 2HG  MET A 152     -12.539  -5.318 -31.717  1.00 58.70           H
ATOM   2165  SD  MET A 152     -14.306  -5.140 -33.312  1.00 58.70           S
ATOM   2166  CE  MET A 152     -13.311  -5.996 -34.521  1.00 58.70           C
ATOM   2167 1HE  MET A 152     -12.644  -5.287 -35.011  1.00 58.70           H
ATOM   2168 2HE  MET A 152     -12.721  -6.767 -34.026  1.00 58.70           H
ATOM   2169 3HE  MET A 152     -13.960  -6.458 -35.265  1.00 58.70           H
ATOM   2170  HN  MET A 152     -12.427  -4.410 -29.316  1.00 58.70           H
ATOM   2171  N   ARG A 153     -13.951  -1.509 -29.028  1.00 57.51           N
ATOM   2172  CA  ARG A 153     -14.605  -0.337 -28.471  1.00 57.51           C
ATOM   2173  C   ARG A 153     -13.580   0.563 -27.778  1.00 57.51           C
ATOM   2174  O   ARG A 153     -13.754   1.779 -27.723  1.00 57.51           O
ATOM   2175  HA  ARG A 153     -15.053   0.166 -29.328  1.00 57.51           H
ATOM   2176  CB  ARG A 153     -15.686  -0.736 -27.464  1.00 57.51           C
ATOM   2177 1HB  ARG A 153     -15.489  -1.741 -27.092  1.00 57.51           H
ATOM   2178 2HB  ARG A 153     -15.654  -0.065 -26.606  1.00 57.51           H
ATOM   2179  CG  ARG A 153     -17.075  -0.687 -28.104  1.00 57.51           C
ATOM   2180 1HG  ARG A 153     -17.242   0.296 -28.545  1.00 57.51           H
ATOM   2181 2HG  ARG A 153     -17.132  -1.414 -28.914  1.00 57.51           H
ATOM   2182  CD  ARG A 153     -18.165  -0.980 -27.071  1.00 57.51           C
ATOM   2183 1HD  ARG A 153     -18.097  -2.017 -26.743  1.00 57.51           H
ATOM   2184 2HD  ARG A 153     -18.019  -0.356 -26.189  1.00 57.51           H
ATOM   2185  NE  ARG A 153     -19.500  -0.722 -27.657  1.00 57.51           N
ATOM   2186  HE  ARG A 153     -19.541  -0.328 -28.575  1.00 57.51           H
ATOM   2187  CZ  ARG A 153     -20.657  -0.983 -27.033  1.00 57.51           C
ATOM   2188  NH1 ARG A 153     -20.662  -1.511 -25.802  1.00 57.51           N
ATOM   2189 1HH1 ARG A 153     -19.798  -1.713 -25.341  1.00 57.51           H
ATOM   2190 2HH1 ARG A 153     -21.530  -1.703 -25.343  1.00 57.51           H
ATOM   2191  NH2 ARG A 153     -21.809  -0.708 -27.660  1.00 57.51           N
ATOM   2192 1HH2 ARG A 153     -22.681  -0.897 -27.209  1.00 57.51           H
ATOM   2193 2HH2 ARG A 153     -21.797  -0.314 -28.579  1.00 57.51           H
ATOM   2194  HN  ARG A 153     -14.212  -2.378 -28.607  1.00 57.51           H
ATOM   2195  N   ALA A 154     -12.534  -0.070 -27.266  1.00 63.17           N
ATOM   2196  CA  ALA A 154     -11.537   0.643 -26.486  1.00 63.17           C
ATOM   2197  C   ALA A 154     -10.784   1.615 -27.396  1.00 63.17           C
ATOM   2198  O   ALA A 154     -10.325   2.664 -26.944  1.00 63.17           O
ATOM   2199  HA  ALA A 154     -12.060   1.209 -25.716  1.00 63.17           H
ATOM   2200  CB  ALA A 154     -10.604  -0.364 -25.809  1.00 63.17           C
ATOM   2201 1HB  ALA A 154     -11.184  -1.012 -25.152  1.00 63.17           H
ATOM   2202 2HB  ALA A 154     -10.107  -0.967 -26.569  1.00 63.17           H
ATOM   2203 3HB  ALA A 154      -9.855   0.171 -25.224  1.00 63.17           H
ATOM   2204  HN  ALA A 154     -12.364  -1.049 -27.377  1.00 63.17           H
ATOM   2205  N   HIS A 155     -10.680   1.234 -28.660  1.00 57.88           N
ATOM   2206  CA  HIS A 155      -9.874   1.987 -29.606  1.00 57.88           C
ATOM   2207  C   HIS A 155     -10.601   3.279 -29.985  1.00 57.88           C
ATOM   2208  O   HIS A 155      -9.991   4.345 -30.045  1.00 57.88           O
ATOM   2209  HA  HIS A 155      -8.946   2.240 -29.093  1.00 57.88           H
ATOM   2210  CB  HIS A 155      -9.517   1.128 -30.821  1.00 57.88           C
ATOM   2211 1HB  HIS A 155      -9.294   0.116 -30.484  1.00 57.88           H
ATOM   2212 2HB  HIS A 155     -10.387   1.062 -31.474  1.00 57.88           H
ATOM   2213  CG  HIS A 155      -8.345   1.649 -31.618  1.00 57.88           C
ATOM   2214  ND1 HIS A 155      -8.463   2.671 -32.543  1.00 57.88           N
ATOM   2215  HD1 HIS A 155      -9.306   3.157 -32.775  1.00 57.88           H
ATOM   2216  CD2 HIS A 155      -7.032   1.279 -31.617  1.00 57.88           C
ATOM   2217  HD2 HIS A 155      -6.591   0.496 -31.000  1.00 57.88           H
ATOM   2218  CE1 HIS A 155      -7.268   2.897 -33.071  1.00 57.88           C
ATOM   2219  HE1 HIS A 155      -7.034   3.643 -33.830  1.00 57.88           H
ATOM   2220  NE2 HIS A 155      -6.383   2.033 -32.496  1.00 57.88           N
ATOM   2221  HN  HIS A 155     -11.134   0.428 -29.040  1.00 57.88           H
ATOM   2222  N   THR A 156     -11.896   3.140 -30.232  1.00 65.23           N
ATOM   2223  CA  THR A 156     -12.682   4.248 -30.748  1.00 65.23           C
ATOM   2224  C   THR A 156     -12.861   5.322 -29.673  1.00 65.23           C
ATOM   2225  O   THR A 156     -12.960   6.507 -29.985  1.00 65.23           O
ATOM   2226  HA  THR A 156     -12.131   4.707 -31.570  1.00 65.23           H
ATOM   2227  CB  THR A 156     -14.005   3.686 -31.272  1.00 65.23           C
ATOM   2228  HB  THR A 156     -14.702   4.489 -31.509  1.00 65.23           H
ATOM   2229  OG1 THR A 156     -14.427   2.785 -30.252  1.00 65.23           O
ATOM   2230  HG1 THR A 156     -15.355   2.465 -30.441  1.00 65.23           H
ATOM   2231  CG2 THR A 156     -13.816   2.795 -32.502  1.00 65.23           C
ATOM   2232 1HG2 THR A 156     -13.172   1.954 -32.246  1.00 65.23           H
ATOM   2233 2HG2 THR A 156     -13.357   3.374 -33.303  1.00 65.23           H
ATOM   2234 3HG2 THR A 156     -14.786   2.422 -32.832  1.00 65.23           H
ATOM   2235  HN  THR A 156     -12.406   2.293 -30.085  1.00 65.23           H
ATOM   2236  N   TRP A 157     -12.897   4.868 -28.429  1.00 60.47           N
ATOM   2237  CA  TRP A 157     -13.229   5.747 -27.321  1.00 60.47           C
ATOM   2238  C   TRP A 157     -11.927   6.133 -26.617  1.00 60.47           C
ATOM   2239  O   TRP A 157     -11.930   6.451 -25.429  1.00 60.47           O
ATOM   2240  HA  TRP A 157     -13.708   6.635 -27.732  1.00 60.47           H
ATOM   2241  CB  TRP A 157     -14.242   5.088 -26.383  1.00 60.47           C
ATOM   2242 1HB  TRP A 157     -13.910   4.073 -26.161  1.00 60.47           H
ATOM   2243 2HB  TRP A 157     -14.256   5.632 -25.439  1.00 60.47           H
ATOM   2244  CG  TRP A 157     -15.665   5.032 -26.943  1.00 60.47           C
ATOM   2245  CD1 TRP A 157     -16.067   4.547 -28.126  1.00 60.47           C
ATOM   2246  HD1 TRP A 157     -15.400   4.112 -28.870  1.00 60.47           H
ATOM   2247  CD2 TRP A 157     -16.864   5.500 -26.292  1.00 60.47           C
ATOM   2248  NE1 TRP A 157     -17.433   4.668 -28.284  1.00 60.47           N
ATOM   2249  HE1 TRP A 157     -17.965   4.379 -29.080  1.00 60.47           H
ATOM   2250  CE2 TRP A 157     -17.933   5.266 -27.133  1.00 60.47           C
ATOM   2251  CE3 TRP A 157     -17.041   6.101 -25.033  1.00 60.47           C
ATOM   2252  HE3 TRP A 157     -16.213   6.296 -24.350  1.00 60.47           H
ATOM   2253  CZ2 TRP A 157     -19.253   5.602 -26.807  1.00 60.47           C
ATOM   2254  HZ2 TRP A 157     -20.080   5.406 -27.490  1.00 60.47           H
ATOM   2255  CZ3 TRP A 157     -18.366   6.431 -24.722  1.00 60.47           C
ATOM   2256  HZ3 TRP A 157     -18.558   6.900 -23.758  1.00 60.47           H
ATOM   2257  CH2 TRP A 157     -19.452   6.202 -25.558  1.00 60.47           C
ATOM   2258  HH2 TRP A 157     -20.456   6.488 -25.243  1.00 60.47           H
ATOM   2259  HN  TRP A 157     -12.704   3.920 -28.174  1.00 60.47           H
ATOM   2260  N   ARG A 158     -10.844   6.094 -27.381  1.00 62.43           N
ATOM   2261  CA  ARG A 158      -9.517   6.235 -26.806  1.00 62.43           C
ATOM   2262  C   ARG A 158      -9.403   7.563 -26.056  1.00 62.43           C
ATOM   2263  O   ARG A 158      -8.885   7.608 -24.941  1.00 62.43           O
ATOM   2264  HA  ARG A 158      -9.417   5.390 -26.125  1.00 62.43           H
ATOM   2265  CB  ARG A 158      -8.439   6.174 -27.889  1.00 62.43           C
ATOM   2266 1HB  ARG A 158      -8.574   5.276 -28.492  1.00 62.43           H
ATOM   2267 2HB  ARG A 158      -8.543   7.027 -28.560  1.00 62.43           H
ATOM   2268  CG  ARG A 158      -7.040   6.173 -27.270  1.00 62.43           C
ATOM   2269 1HG  ARG A 158      -6.868   7.113 -26.747  1.00 62.43           H
ATOM   2270 2HG  ARG A 158      -6.967   5.378 -26.528  1.00 62.43           H
ATOM   2271  CD  ARG A 158      -5.966   5.976 -28.342  1.00 62.43           C
ATOM   2272 1HD  ARG A 158      -6.102   5.012 -28.833  1.00 62.43           H
ATOM   2273 2HD  ARG A 158      -6.064   6.742 -29.112  1.00 62.43           H
ATOM   2274  NE  ARG A 158      -4.620   6.046 -27.730  1.00 62.43           N
ATOM   2275  HE  ARG A 158      -4.558   6.287 -26.761  1.00 62.43           H
ATOM   2276  CZ  ARG A 158      -3.480   5.806 -28.392  1.00 62.43           C
ATOM   2277  NH1 ARG A 158      -3.504   5.479 -29.691  1.00 62.43           N
ATOM   2278 1HH1 ARG A 158      -4.377   5.412 -30.174  1.00 62.43           H
ATOM   2279 2HH1 ARG A 158      -2.649   5.301 -30.178  1.00 62.43           H
ATOM   2280  NH2 ARG A 158      -2.316   5.898 -27.735  1.00 62.43           N
ATOM   2281 1HH2 ARG A 158      -1.456   5.722 -28.215  1.00 62.43           H
ATOM   2282 2HH2 ARG A 158      -2.307   6.143 -26.766  1.00 62.43           H
ATOM   2283  HN  ARG A 158     -10.864   5.968 -28.373  1.00 62.43           H
ATOM   2284  N   GLU A 159      -9.894   8.613 -26.698  1.00 67.71           N
ATOM   2285  CA  GLU A 159      -9.762   9.953 -26.152  1.00 67.71           C
ATOM   2286  C   GLU A 159     -10.639  10.108 -24.907  1.00 67.71           C
ATOM   2287  O   GLU A 159     -10.187  10.622 -23.885  1.00 67.71           O
ATOM   2288  HA  GLU A 159      -8.712  10.053 -25.879  1.00 67.71           H
ATOM   2289  CB  GLU A 159     -10.110  11.010 -27.202  1.00 67.71           C
ATOM   2290 1HB  GLU A 159     -11.050  10.750 -27.688  1.00 67.71           H
ATOM   2291 2HB  GLU A 159     -10.122  11.997 -26.740  1.00 67.71           H
ATOM   2292  CG  GLU A 159      -9.046  11.062 -28.301  1.00 67.71           C
ATOM   2293 1HG  GLU A 159      -8.055  11.111 -27.850  1.00 67.71           H
ATOM   2294 2HG  GLU A 159      -9.082  10.146 -28.891  1.00 67.71           H
ATOM   2295  CD  GLU A 159      -9.258  12.271 -29.213  1.00 67.71           C
ATOM   2296  OE1 GLU A 159      -8.289  12.626 -29.919  1.00 67.71           O
ATOM   2297  OE2 GLU A 159     -10.383  12.814 -29.183  1.00 67.71           O
ATOM   2298  HN  GLU A 159     -10.374   8.559 -27.573  1.00 67.71           H
ATOM   2299  N   LYS A 160     -11.877   9.654 -25.035  1.00 71.40           N
ATOM   2300  CA  LYS A 160     -12.826   9.750 -23.939  1.00 71.40           C
ATOM   2301  C   LYS A 160     -12.272   9.003 -22.724  1.00 71.40           C
ATOM   2302  O   LYS A 160     -12.379   9.481 -21.595  1.00 71.40           O
ATOM   2303  HA  LYS A 160     -12.923  10.805 -23.681  1.00 71.40           H
ATOM   2304  CB  LYS A 160     -14.208   9.263 -24.382  1.00 71.40           C
ATOM   2305 1HB  LYS A 160     -14.119   8.283 -24.851  1.00 71.40           H
ATOM   2306 2HB  LYS A 160     -14.851   9.142 -23.510  1.00 71.40           H
ATOM   2307  CG  LYS A 160     -14.848  10.248 -25.362  1.00 71.40           C
ATOM   2308 1HG  LYS A 160     -14.799  11.257 -24.953  1.00 71.40           H
ATOM   2309 2HG  LYS A 160     -14.285  10.256 -26.295  1.00 71.40           H
ATOM   2310  CD  LYS A 160     -16.305   9.875 -25.641  1.00 71.40           C
ATOM   2311 1HD  LYS A 160     -16.352   8.871 -26.062  1.00 71.40           H
ATOM   2312 2HD  LYS A 160     -16.865   9.857 -24.707  1.00 71.40           H
ATOM   2313  CE  LYS A 160     -16.950  10.870 -26.609  1.00 71.40           C
ATOM   2314 1HE  LYS A 160     -16.916  11.873 -26.184  1.00 71.40           H
ATOM   2315 2HE  LYS A 160     -16.384  10.899 -27.540  1.00 71.40           H
ATOM   2316  NZ  LYS A 160     -18.352  10.488 -26.886  1.00 71.40           N
ATOM   2317 1HZ  LYS A 160     -18.765  11.158 -27.526  1.00 71.40           H
ATOM   2318 2HZ  LYS A 160     -18.376   9.564 -27.302  1.00 71.40           H
ATOM   2319 3HZ  LYS A 160     -18.878  10.482 -26.019  1.00 71.40           H
ATOM   2320  HN  LYS A 160     -12.234   9.228 -25.866  1.00 71.40           H
ATOM   2321  N   ARG A 161     -11.691   7.844 -22.995  1.00 70.50           N
ATOM   2322  CA  ARG A 161     -11.140   7.016 -21.936  1.00 70.50           C
ATOM   2323  C   ARG A 161     -10.032   7.768 -21.197  1.00 70.50           C
ATOM   2324  O   ARG A 161      -9.871   7.613 -19.987  1.00 70.50           O
ATOM   2325  HA  ARG A 161     -11.983   6.812 -21.276  1.00 70.50           H
ATOM   2326  CB  ARG A 161     -10.575   5.709 -22.495  1.00 70.50           C
ATOM   2327 1HB  ARG A 161      -9.948   5.921 -23.361  1.00 70.50           H
ATOM   2328 2HB  ARG A 161      -9.938   5.235 -21.749  1.00 70.50           H
ATOM   2329  CG  ARG A 161     -11.700   4.752 -22.895  1.00 70.50           C
ATOM   2330 1HG  ARG A 161     -12.343   4.562 -22.036  1.00 70.50           H
ATOM   2331 2HG  ARG A 161     -12.322   5.216 -23.661  1.00 70.50           H
ATOM   2332  CD  ARG A 161     -11.135   3.431 -23.420  1.00 70.50           C
ATOM   2333 1HD  ARG A 161     -11.941   2.811 -23.813  1.00 70.50           H
ATOM   2334 2HD  ARG A 161     -10.448   3.621 -24.244  1.00 70.50           H
ATOM   2335  NE  ARG A 161     -10.432   2.714 -22.332  1.00 70.50           N
ATOM   2336  HE  ARG A 161     -10.672   2.942 -21.389  1.00 70.50           H
ATOM   2337  CZ  ARG A 161      -9.495   1.777 -22.533  1.00 70.50           C
ATOM   2338  NH1 ARG A 161      -9.134   1.432 -23.777  1.00 70.50           N
ATOM   2339 1HH1 ARG A 161      -9.566   1.873 -24.563  1.00 70.50           H
ATOM   2340 2HH1 ARG A 161      -8.434   0.732 -23.918  1.00 70.50           H
ATOM   2341  NH2 ARG A 161      -8.923   1.192 -21.472  1.00 70.50           N
ATOM   2342 1HH2 ARG A 161      -8.222   0.492 -21.604  1.00 70.50           H
ATOM   2343 2HH2 ARG A 161      -9.198   1.456 -20.547  1.00 70.50           H
ATOM   2344  HN  ARG A 161     -11.594   7.470 -23.918  1.00 70.50           H
ATOM   2345  N   LEU A 162      -9.295   8.567 -21.955  1.00 82.74           N
ATOM   2346  CA  LEU A 162      -8.200   9.335 -21.389  1.00 82.74           C
ATOM   2347  C   LEU A 162      -8.762  10.386 -20.428  1.00 82.74           C
ATOM   2348  O   LEU A 162      -8.199  10.618 -19.359  1.00 82.74           O
ATOM   2349  HA  LEU A 162      -7.577   8.645 -20.820  1.00 82.74           H
ATOM   2350  CB  LEU A 162      -7.327   9.923 -22.500  1.00 82.74           C
ATOM   2351 1HB  LEU A 162      -6.963   9.104 -23.120  1.00 82.74           H
ATOM   2352 2HB  LEU A 162      -7.954  10.549 -23.135  1.00 82.74           H
ATOM   2353  CG  LEU A 162      -6.125  10.752 -22.042  1.00 82.74           C
ATOM   2354  HG  LEU A 162      -6.487  11.543 -21.385  1.00 82.74           H
ATOM   2355  CD1 LEU A 162      -5.150   9.900 -21.227  1.00 82.74           C
ATOM   2356 1HD1 LEU A 162      -5.659   9.506 -20.347  1.00 82.74           H
ATOM   2357 2HD1 LEU A 162      -4.791   9.073 -21.840  1.00 82.74           H
ATOM   2358 3HD1 LEU A 162      -4.306  10.514 -20.914  1.00 82.74           H
ATOM   2359  CD2 LEU A 162      -5.441  11.428 -23.231  1.00 82.74           C
ATOM   2360 1HD2 LEU A 162      -5.094  10.668 -23.931  1.00 82.74           H
ATOM   2361 2HD2 LEU A 162      -6.150  12.088 -23.731  1.00 82.74           H
ATOM   2362 3HD2 LEU A 162      -4.590  12.011 -22.877  1.00 82.74           H
ATOM   2363  HN  LEU A 162      -9.437   8.693 -22.937  1.00 82.74           H
ATOM   2364  N   LEU A 163      -9.864  10.992 -20.844  1.00 84.14           N
ATOM   2365  CA  LEU A 163     -10.510  12.009 -20.032  1.00 84.14           C
ATOM   2366  C   LEU A 163     -10.982  11.384 -18.718  1.00 84.14           C
ATOM   2367  O   LEU A 163     -10.689  11.899 -17.641  1.00 84.14           O
ATOM   2368  HA  LEU A 163      -9.762  12.768 -19.804  1.00 84.14           H
ATOM   2369  CB  LEU A 163     -11.626  12.696 -20.822  1.00 84.14           C
ATOM   2370 1HB  LEU A 163     -11.204  13.078 -21.752  1.00 84.14           H
ATOM   2371 2HB  LEU A 163     -12.367  11.945 -21.093  1.00 84.14           H
ATOM   2372  CG  LEU A 163     -12.342  13.846 -20.110  1.00 84.14           C
ATOM   2373  HG  LEU A 163     -12.715  13.476 -19.155  1.00 84.14           H
ATOM   2374  CD1 LEU A 163     -11.373  14.990 -19.805  1.00 84.14           C
ATOM   2375 1HD1 LEU A 163     -10.571  14.625 -19.162  1.00 84.14           H
ATOM   2376 2HD1 LEU A 163     -10.948  15.365 -20.736  1.00 84.14           H
ATOM   2377 3HD1 LEU A 163     -11.907  15.793 -19.299  1.00 84.14           H
ATOM   2378  CD2 LEU A 163     -13.553  14.320 -20.916  1.00 84.14           C
ATOM   2379 1HD2 LEU A 163     -13.224  14.667 -21.896  1.00 84.14           H
ATOM   2380 2HD2 LEU A 163     -14.253  13.495 -21.039  1.00 84.14           H
ATOM   2381 3HD2 LEU A 163     -14.043  15.138 -20.388  1.00 84.14           H
ATOM   2382  HN  LEU A 163     -10.314  10.798 -21.716  1.00 84.14           H
ATOM   2383  N   TYR A 164     -11.706  10.282 -18.851  1.00 77.84           N
ATOM   2384  CA  TYR A 164     -12.234   9.588 -17.688  1.00 77.84           C
ATOM   2385  C   TYR A 164     -11.105   9.147 -16.754  1.00 77.84           C
ATOM   2386  O   TYR A 164     -11.261   9.166 -15.534  1.00 77.84           O
ATOM   2387  HA  TYR A 164     -12.889  10.277 -17.155  1.00 77.84           H
ATOM   2388  CB  TYR A 164     -12.949   8.347 -18.226  1.00 77.84           C
ATOM   2389 1HB  TYR A 164     -12.312   7.867 -18.969  1.00 77.84           H
ATOM   2390 2HB  TYR A 164     -13.081   7.635 -17.412  1.00 77.84           H
ATOM   2391  CG  TYR A 164     -14.312   8.639 -18.856  1.00 77.84           C
ATOM   2392  CD1 TYR A 164     -15.267   9.334 -18.142  1.00 77.84           C
ATOM   2393  HD1 TYR A 164     -15.049   9.676 -17.130  1.00 77.84           H
ATOM   2394  CD2 TYR A 164     -14.588   8.205 -20.137  1.00 77.84           C
ATOM   2395  HD2 TYR A 164     -13.834   7.656 -20.700  1.00 77.84           H
ATOM   2396  CE1 TYR A 164     -16.551   9.609 -18.734  1.00 77.84           C
ATOM   2397  HE1 TYR A 164     -17.314  10.157 -18.182  1.00 77.84           H
ATOM   2398  CE2 TYR A 164     -15.871   8.480 -20.729  1.00 77.84           C
ATOM   2399  HE2 TYR A 164     -16.102   8.143 -21.740  1.00 77.84           H
ATOM   2400  CZ  TYR A 164     -16.789   9.168 -19.999  1.00 77.84           C
ATOM   2401  OH  TYR A 164     -18.002   9.427 -20.558  1.00 77.84           O
ATOM   2402  HH  TYR A 164     -18.568   9.949 -19.920  1.00 77.84           H
ATOM   2403  HN  TYR A 164     -11.932   9.864 -19.731  1.00 77.84           H
ATOM   2404  N   SER A 165      -9.993   8.761 -17.362  1.00 88.79           N
ATOM   2405  CA  SER A 165      -8.849   8.288 -16.601  1.00 88.79           C
ATOM   2406  C   SER A 165      -8.320   9.407 -15.702  1.00 88.79           C
ATOM   2407  O   SER A 165      -7.856   9.149 -14.592  1.00 88.79           O
ATOM   2408  HA  SER A 165      -9.225   7.459 -16.001  1.00 88.79           H
ATOM   2409  CB  SER A 165      -7.741   7.784 -17.528  1.00 88.79           C
ATOM   2410 1HB  SER A 165      -7.015   7.214 -16.949  1.00 88.79           H
ATOM   2411 2HB  SER A 165      -8.167   7.102 -18.265  1.00 88.79           H
ATOM   2412  OG  SER A 165      -7.079   8.853 -18.199  1.00 88.79           O
ATOM   2413  HG  SER A 165      -7.741   9.556 -18.459  1.00 88.79           H
ATOM   2414  HN  SER A 165      -9.867   8.768 -18.354  1.00 88.79           H
ATOM   2415  N   LYS A 166      -8.409  10.626 -16.213  1.00 85.93           N
ATOM   2416  CA  LYS A 166      -7.984  11.789 -15.453  1.00 85.93           C
ATOM   2417  C   LYS A 166      -8.910  11.973 -14.249  1.00 85.93           C
ATOM   2418  O   LYS A 166      -8.445  12.162 -13.127  1.00 85.93           O
ATOM   2419  HA  LYS A 166      -6.977  11.590 -15.086  1.00 85.93           H
ATOM   2420  CB  LYS A 166      -7.901  13.020 -16.358  1.00 85.93           C
ATOM   2421 1HB  LYS A 166      -8.825  13.120 -16.928  1.00 85.93           H
ATOM   2422 2HB  LYS A 166      -7.803  13.918 -15.749  1.00 85.93           H
ATOM   2423  CG  LYS A 166      -6.713  12.915 -17.317  1.00 85.93           C
ATOM   2424 1HG  LYS A 166      -5.789  12.810 -16.748  1.00 85.93           H
ATOM   2425 2HG  LYS A 166      -6.813  12.019 -17.930  1.00 85.93           H
ATOM   2426  CD  LYS A 166      -6.626  14.149 -18.218  1.00 85.93           C
ATOM   2427 1HD  LYS A 166      -7.538  14.238 -18.808  1.00 85.93           H
ATOM   2428 2HD  LYS A 166      -6.554  15.047 -17.605  1.00 85.93           H
ATOM   2429  CE  LYS A 166      -5.416  14.062 -19.151  1.00 85.93           C
ATOM   2430 1HE  LYS A 166      -4.511  13.895 -18.567  1.00 85.93           H
ATOM   2431 2HE  LYS A 166      -5.525  13.209 -19.820  1.00 85.93           H
ATOM   2432  NZ  LYS A 166      -5.281  15.306 -19.941  1.00 85.93           N
ATOM   2433 1HZ  LYS A 166      -4.484  15.227 -20.563  1.00 85.93           H
ATOM   2434 2HZ  LYS A 166      -6.122  15.453 -20.487  1.00 85.93           H
ATOM   2435 3HZ  LYS A 166      -5.143  16.092 -19.315  1.00 85.93           H
ATOM   2436  HN  LYS A 166      -8.762  10.824 -17.127  1.00 85.93           H
ATOM   2437  N   MET A 167     -10.205  11.910 -14.525  1.00 86.57           N
ATOM   2438  CA  MET A 167     -11.201  12.107 -13.485  1.00 86.57           C
ATOM   2439  C   MET A 167     -11.067  11.048 -12.389  1.00 86.57           C
ATOM   2440  O   MET A 167     -11.095  11.371 -11.203  1.00 86.57           O
ATOM   2441  HA  MET A 167     -11.002  13.095 -13.072  1.00 86.57           H
ATOM   2442  CB  MET A 167     -12.601  12.032 -14.099  1.00 86.57           C
ATOM   2443 1HB  MET A 167     -12.718  11.088 -14.632  1.00 86.57           H
ATOM   2444 2HB  MET A 167     -13.350  12.045 -13.307  1.00 86.57           H
ATOM   2445  CG  MET A 167     -12.843  13.199 -15.058  1.00 86.57           C
ATOM   2446 1HG  MET A 167     -12.763  14.144 -14.521  1.00 86.57           H
ATOM   2447 2HG  MET A 167     -12.077  13.208 -15.834  1.00 86.57           H
ATOM   2448  SD  MET A 167     -14.460  13.055 -15.800  1.00 86.57           S
ATOM   2449  CE  MET A 167     -15.483  13.444 -14.390  1.00 86.57           C
ATOM   2450 1HE  MET A 167     -15.295  12.723 -13.595  1.00 86.57           H
ATOM   2451 2HE  MET A 167     -15.247  14.447 -14.035  1.00 86.57           H
ATOM   2452 3HE  MET A 167     -16.533  13.399 -14.680  1.00 86.57           H
ATOM   2453  HN  MET A 167     -10.575  11.729 -15.436  1.00 86.57           H
ATOM   2454  N   VAL A 168     -10.923   9.805 -12.826  1.00 93.92           N
ATOM   2455  CA  VAL A 168     -10.848   8.690 -11.897  1.00 93.92           C
ATOM   2456  C   VAL A 168      -9.639   8.878 -10.978  1.00 93.92           C
ATOM   2457  O   VAL A 168      -9.731   8.656  -9.772  1.00 93.92           O
ATOM   2458  HA  VAL A 168     -11.754   8.705 -11.291  1.00 93.92           H
ATOM   2459  CB  VAL A 168     -10.814   7.369 -12.668  1.00 93.92           C
ATOM   2460  HB  VAL A 168     -10.021   7.435 -13.412  1.00 93.92           H
ATOM   2461  CG1 VAL A 168     -10.488   6.199 -11.737  1.00 93.92           C
ATOM   2462 1HG1 VAL A 168      -9.513   6.362 -11.278  1.00 93.92           H
ATOM   2463 2HG1 VAL A 168     -11.249   6.131 -10.959  1.00 93.92           H
ATOM   2464 3HG1 VAL A 168     -10.470   5.273 -12.310  1.00 93.92           H
ATOM   2465  CG2 VAL A 168     -12.133   7.131 -13.406  1.00 93.92           C
ATOM   2466 1HG2 VAL A 168     -12.951   7.094 -12.687  1.00 93.92           H
ATOM   2467 2HG2 VAL A 168     -12.306   7.943 -14.112  1.00 93.92           H
ATOM   2468 3HG2 VAL A 168     -12.081   6.185 -13.946  1.00 93.92           H
ATOM   2469  HN  VAL A 168     -10.859   9.556 -13.792  1.00 93.92           H
ATOM   2470  N   CYS A 169      -8.533   9.284 -11.584  1.00 95.10           N
ATOM   2471  CA  CYS A 169      -7.304   9.492 -10.838  1.00 95.10           C
ATOM   2472  C   CYS A 169      -7.564  10.557  -9.770  1.00 95.10           C
ATOM   2473  O   CYS A 169      -7.200  10.379  -8.609  1.00 95.10           O
ATOM   2474  HA  CYS A 169      -7.052   8.537 -10.378  1.00 95.10           H
ATOM   2475  CB  CYS A 169      -6.143   9.877 -11.757  1.00 95.10           C
ATOM   2476 1HB  CYS A 169      -6.449  10.681 -12.426  1.00 95.10           H
ATOM   2477 2HB  CYS A 169      -5.310  10.256 -11.164  1.00 95.10           H
ATOM   2478  SG  CYS A 169      -5.606   8.423 -12.730  1.00 95.10           S
ATOM   2479  HG  CYS A 169      -6.594   8.478 -13.618  1.00 95.10           H
ATOM   2480  HN  CYS A 169      -8.469   9.470 -12.565  1.00 95.10           H
ATOM   2481  N   PHE A 170      -8.193  11.641 -10.202  1.00 94.41           N
ATOM   2482  CA  PHE A 170      -8.481  12.746  -9.304  1.00 94.41           C
ATOM   2483  C   PHE A 170      -9.358  12.289  -8.136  1.00 94.41           C
ATOM   2484  O   PHE A 170      -9.082  12.616  -6.983  1.00 94.41           O
ATOM   2485  HA  PHE A 170      -7.528  13.108  -8.920  1.00 94.41           H
ATOM   2486  CB  PHE A 170      -9.242  13.796 -10.117  1.00 94.41           C
ATOM   2487 1HB  PHE A 170      -8.638  14.080 -10.979  1.00 94.41           H
ATOM   2488 2HB  PHE A 170     -10.158  13.348 -10.503  1.00 94.41           H
ATOM   2489  CG  PHE A 170      -9.601  15.055  -9.326  1.00 94.41           C
ATOM   2490  CD1 PHE A 170     -10.870  15.234  -8.872  1.00 94.41           C
ATOM   2491  HD1 PHE A 170     -11.632  14.480  -9.072  1.00 94.41           H
ATOM   2492  CD2 PHE A 170      -8.651  15.996  -9.076  1.00 94.41           C
ATOM   2493  HD2 PHE A 170      -7.633  15.852  -9.440  1.00 94.41           H
ATOM   2494  CE1 PHE A 170     -11.204  16.403  -8.138  1.00 94.41           C
ATOM   2495  HE1 PHE A 170     -12.221  16.547  -7.774  1.00 94.41           H
ATOM   2496  CE2 PHE A 170      -8.984  17.164  -8.342  1.00 94.41           C
ATOM   2497  HE2 PHE A 170      -8.222  17.918  -8.142  1.00 94.41           H
ATOM   2498  CZ  PHE A 170     -10.253  17.343  -7.888  1.00 94.41           C
ATOM   2499  HZ  PHE A 170     -10.509  18.241  -7.324  1.00 94.41           H
ATOM   2500  HN  PHE A 170      -8.502  11.770 -11.144  1.00 94.41           H
ATOM   2501  N   THR A 171     -10.397  11.540  -8.476  1.00 93.79           N
ATOM   2502  CA  THR A 171     -11.331  11.057  -7.473  1.00 93.79           C
ATOM   2503  C   THR A 171     -10.602  10.202  -6.434  1.00 93.79           C
ATOM   2504  O   THR A 171     -10.903  10.274  -5.244  1.00 93.79           O
ATOM   2505  HA  THR A 171     -11.745  11.916  -6.946  1.00 93.79           H
ATOM   2506  CB  THR A 171     -12.454  10.309  -8.194  1.00 93.79           C
ATOM   2507  HB  THR A 171     -12.082   9.392  -8.650  1.00 93.79           H
ATOM   2508  OG1 THR A 171     -12.988  11.273  -9.098  1.00 93.79           O
ATOM   2509  HG1 THR A 171     -12.531  11.201  -9.984  1.00 93.79           H
ATOM   2510  CG2 THR A 171     -13.626   9.978  -7.268  1.00 93.79           C
ATOM   2511 1HG2 THR A 171     -14.042  10.901  -6.864  1.00 93.79           H
ATOM   2512 2HG2 THR A 171     -13.276   9.349  -6.449  1.00 93.79           H
ATOM   2513 3HG2 THR A 171     -14.395   9.449  -7.830  1.00 93.79           H
ATOM   2514  HN  THR A 171     -10.605  11.264  -9.414  1.00 93.79           H
ATOM   2515  N   ILE A 172      -9.656   9.412  -6.922  1.00 94.72           N
ATOM   2516  CA  ILE A 172      -8.911   8.514  -6.057  1.00 94.72           C
ATOM   2517  C   ILE A 172      -8.114   9.335  -5.042  1.00 94.72           C
ATOM   2518  O   ILE A 172      -8.112   9.026  -3.851  1.00 94.72           O
ATOM   2519  HA  ILE A 172      -9.636   7.906  -5.515  1.00 94.72           H
ATOM   2520  CB  ILE A 172      -8.051   7.560  -6.888  1.00 94.72           C
ATOM   2521  HB  ILE A 172      -7.567   8.136  -7.677  1.00 94.72           H
ATOM   2522  CG1 ILE A 172      -8.914   6.497  -7.570  1.00 94.72           C
ATOM   2523 1HG1 ILE A 172      -9.308   5.809  -6.821  1.00 94.72           H
ATOM   2524 2HG1 ILE A 172      -9.770   6.971  -8.050  1.00 94.72           H
ATOM   2525  CG2 ILE A 172      -6.941   6.939  -6.037  1.00 94.72           C
ATOM   2526 1HG2 ILE A 172      -6.304   7.729  -5.639  1.00 94.72           H
ATOM   2527 2HG2 ILE A 172      -7.385   6.381  -5.212  1.00 94.72           H
ATOM   2528 3HG2 ILE A 172      -6.345   6.266  -6.652  1.00 94.72           H
ATOM   2529  CD1 ILE A 172      -8.105   5.718  -8.609  1.00 94.72           C
ATOM   2530 1HD1 ILE A 172      -7.732   6.406  -9.369  1.00 94.72           H
ATOM   2531 2HD1 ILE A 172      -7.264   5.226  -8.121  1.00 94.72           H
ATOM   2532 3HD1 ILE A 172      -8.742   4.969  -9.079  1.00 94.72           H
ATOM   2533  HN  ILE A 172      -9.398   9.380  -7.887  1.00 94.72           H
ATOM   2534  N   TRP A 173      -7.455  10.367  -5.550  1.00 93.95           N
ATOM   2535  CA  TRP A 173      -6.581  11.179  -4.720  1.00 93.95           C
ATOM   2536  C   TRP A 173      -7.438  11.848  -3.644  1.00 93.95           C
ATOM   2537  O   TRP A 173      -7.063  11.872  -2.473  1.00 93.95           O
ATOM   2538  HA  TRP A 173      -5.851  10.515  -4.256  1.00 93.95           H
ATOM   2539  CB  TRP A 173      -5.796  12.181  -5.568  1.00 93.95           C
ATOM   2540 1HB  TRP A 173      -6.472  12.638  -6.291  1.00 93.95           H
ATOM   2541 2HB  TRP A 173      -5.432  12.981  -4.923  1.00 93.95           H
ATOM   2542  CG  TRP A 173      -4.610  11.569  -6.317  1.00 93.95           C
ATOM   2543  CD1 TRP A 173      -4.465  11.405  -7.639  1.00 93.95           C
ATOM   2544  HD1 TRP A 173      -5.208  11.700  -8.379  1.00 93.95           H
ATOM   2545  CD2 TRP A 173      -3.401  11.044  -5.729  1.00 93.95           C
ATOM   2546  NE1 TRP A 173      -3.256  10.814  -7.945  1.00 93.95           N
ATOM   2547  HE1 TRP A 173      -2.921  10.590  -8.861  1.00 93.95           H
ATOM   2548  CE2 TRP A 173      -2.588  10.588  -6.747  1.00 93.95           C
ATOM   2549  CE3 TRP A 173      -3.007  10.958  -4.382  1.00 93.95           C
ATOM   2550  HE3 TRP A 173      -3.630  11.311  -3.561  1.00 93.95           H
ATOM   2551  CZ2 TRP A 173      -1.331  10.013  -6.525  1.00 93.95           C
ATOM   2552  HZ2 TRP A 173      -0.708   9.660  -7.347  1.00 93.95           H
ATOM   2553  CZ3 TRP A 173      -1.748  10.381  -4.177  1.00 93.95           C
ATOM   2554  HZ3 TRP A 173      -1.394  10.289  -3.151  1.00 93.95           H
ATOM   2555  CH2 TRP A 173      -0.918   9.916  -5.191  1.00 93.95           C
ATOM   2556  HH2 TRP A 173       0.051   9.479  -4.948  1.00 93.95           H
ATOM   2557  HN  TRP A 173      -7.511  10.649  -6.507  1.00 93.95           H
ATOM   2558  N   VAL A 174      -8.573  12.374  -4.079  1.00 96.14           N
ATOM   2559  CA  VAL A 174      -9.468  13.077  -3.175  1.00 96.14           C
ATOM   2560  C   VAL A 174      -9.953  12.111  -2.092  1.00 96.14           C
ATOM   2561  O   VAL A 174      -9.973  12.455  -0.912  1.00 96.14           O
ATOM   2562  HA  VAL A 174      -8.897  13.876  -2.702  1.00 96.14           H
ATOM   2563  CB  VAL A 174     -10.613  13.715  -3.963  1.00 96.14           C
ATOM   2564  HB  VAL A 174     -11.079  12.937  -4.568  1.00 96.14           H
ATOM   2565  CG1 VAL A 174     -11.679  14.280  -3.022  1.00 96.14           C
ATOM   2566 1HG1 VAL A 174     -12.083  13.476  -2.407  1.00 96.14           H
ATOM   2567 2HG1 VAL A 174     -11.231  15.038  -2.379  1.00 96.14           H
ATOM   2568 3HG1 VAL A 174     -12.481  14.728  -3.608  1.00 96.14           H
ATOM   2569  CG2 VAL A 174     -10.090  14.797  -4.911  1.00 96.14           C
ATOM   2570 1HG2 VAL A 174      -9.588  15.573  -4.334  1.00 96.14           H
ATOM   2571 2HG2 VAL A 174      -9.386  14.353  -5.615  1.00 96.14           H
ATOM   2572 3HG2 VAL A 174     -10.925  15.234  -5.459  1.00 96.14           H
ATOM   2573  HN  VAL A 174      -8.884  12.327  -5.029  1.00 96.14           H
ATOM   2574  N   LEU A 175     -10.332  10.920  -2.533  1.00 91.60           N
ATOM   2575  CA  LEU A 175     -10.883   9.927  -1.626  1.00 91.60           C
ATOM   2576  C   LEU A 175      -9.829   9.557  -0.581  1.00 91.60           C
ATOM   2577  O   LEU A 175     -10.123   9.509   0.613  1.00 91.60           O
ATOM   2578  HA  LEU A 175     -11.730  10.385  -1.116  1.00 91.60           H
ATOM   2579  CB  LEU A 175     -11.421   8.727  -2.409  1.00 91.60           C
ATOM   2580 1HB  LEU A 175     -12.184   9.082  -3.101  1.00 91.60           H
ATOM   2581 2HB  LEU A 175     -10.610   8.319  -3.011  1.00 91.60           H
ATOM   2582  CG  LEU A 175     -12.018   7.594  -1.572  1.00 91.60           C
ATOM   2583  HG  LEU A 175     -11.270   7.275  -0.846  1.00 91.60           H
ATOM   2584  CD1 LEU A 175     -13.236   8.078  -0.783  1.00 91.60           C
ATOM   2585 1HD1 LEU A 175     -12.939   8.887  -0.115  1.00 91.60           H
ATOM   2586 2HD1 LEU A 175     -13.997   8.440  -1.475  1.00 91.60           H
ATOM   2587 3HD1 LEU A 175     -13.641   7.253  -0.197  1.00 91.60           H
ATOM   2588  CD2 LEU A 175     -12.345   6.381  -2.445  1.00 91.60           C
ATOM   2589 1HD2 LEU A 175     -13.067   6.669  -3.210  1.00 91.60           H
ATOM   2590 2HD2 LEU A 175     -11.434   6.021  -2.922  1.00 91.60           H
ATOM   2591 3HD2 LEU A 175     -12.768   5.591  -1.825  1.00 91.60           H
ATOM   2592  HN  LEU A 175     -10.268  10.631  -3.488  1.00 91.60           H
ATOM   2593  N   ALA A 176      -8.622   9.305  -1.067  1.00 95.83           N
ATOM   2594  CA  ALA A 176      -7.549   8.845  -0.203  1.00 95.83           C
ATOM   2595  C   ALA A 176      -7.214   9.939   0.814  1.00 95.83           C
ATOM   2596  O   ALA A 176      -6.903   9.645   1.967  1.00 95.83           O
ATOM   2597  HA  ALA A 176      -7.905   7.963   0.329  1.00 95.83           H
ATOM   2598  CB  ALA A 176      -6.340   8.452  -1.055  1.00 95.83           C
ATOM   2599 1HB  ALA A 176      -6.623   7.653  -1.739  1.00 95.83           H
ATOM   2600 2HB  ALA A 176      -6.002   9.317  -1.626  1.00 95.83           H
ATOM   2601 3HB  ALA A 176      -5.535   8.107  -0.406  1.00 95.83           H
ATOM   2602  HN  ALA A 176      -8.374   9.410  -2.030  1.00 95.83           H
ATOM   2603  N   ALA A 177      -7.290  11.177   0.350  1.00 95.78           N
ATOM   2604  CA  ALA A 177      -6.978  12.315   1.198  1.00 95.78           C
ATOM   2605  C   ALA A 177      -7.985  12.379   2.348  1.00 95.78           C
ATOM   2606  O   ALA A 177      -7.613  12.646   3.490  1.00 95.78           O
ATOM   2607  HA  ALA A 177      -5.980  12.159   1.608  1.00 95.78           H
ATOM   2608  CB  ALA A 177      -6.971  13.593   0.357  1.00 95.78           C
ATOM   2609 1HB  ALA A 177      -6.219  13.508  -0.428  1.00 95.78           H
ATOM   2610 2HB  ALA A 177      -7.953  13.735  -0.095  1.00 95.78           H
ATOM   2611 3HB  ALA A 177      -6.738  14.446   0.994  1.00 95.78           H
ATOM   2612  HN  ALA A 177      -7.557  11.408  -0.586  1.00 95.78           H
ATOM   2613  N   ALA A 178      -9.241  12.129   2.008  1.00 95.76           N
ATOM   2614  CA  ALA A 178     -10.307  12.177   2.993  1.00 95.76           C
ATOM   2615  C   ALA A 178     -10.112  11.045   4.004  1.00 95.76           C
ATOM   2616  O   ALA A 178     -10.387  11.213   5.191  1.00 95.76           O
ATOM   2617  HA  ALA A 178     -10.236  13.132   3.513  1.00 95.76           H
ATOM   2618  CB  ALA A 178     -11.661  12.099   2.285  1.00 95.76           C
ATOM   2619 1HB  ALA A 178     -11.761  12.942   1.601  1.00 95.76           H
ATOM   2620 2HB  ALA A 178     -11.725  11.166   1.725  1.00 95.76           H
ATOM   2621 3HB  ALA A 178     -12.461  12.135   3.025  1.00 95.76           H
ATOM   2622  HN  ALA A 178      -9.533  11.898   1.080  1.00 95.76           H
ATOM   2623  N   LEU A 179      -9.640   9.916   3.496  1.00 93.00           N
ATOM   2624  CA  LEU A 179      -9.548   8.712   4.305  1.00 93.00           C
ATOM   2625  C   LEU A 179      -8.369   8.841   5.272  1.00 93.00           C
ATOM   2626  O   LEU A 179      -8.214   8.026   6.180  1.00 93.00           O
ATOM   2627  HA  LEU A 179     -10.466   8.639   4.888  1.00 93.00           H
ATOM   2628  CB  LEU A 179      -9.479   7.471   3.413  1.00 93.00           C
ATOM   2629 1HB  LEU A 179      -8.699   7.627   2.667  1.00 93.00           H
ATOM   2630 2HB  LEU A 179      -9.169   6.624   4.025  1.00 93.00           H
ATOM   2631  CG  LEU A 179     -10.772   7.093   2.687  1.00 93.00           C
ATOM   2632  HG  LEU A 179     -11.149   7.981   2.179  1.00 93.00           H
ATOM   2633  CD1 LEU A 179     -10.509   6.035   1.614  1.00 93.00           C
ATOM   2634 1HD1 LEU A 179      -9.800   6.426   0.884  1.00 93.00           H
ATOM   2635 2HD1 LEU A 179     -10.096   5.140   2.080  1.00 93.00           H
ATOM   2636 3HD1 LEU A 179     -11.445   5.785   1.114  1.00 93.00           H
ATOM   2637  CD2 LEU A 179     -11.848   6.649   3.680  1.00 93.00           C
ATOM   2638 1HD2 LEU A 179     -11.493   5.781   4.236  1.00 93.00           H
ATOM   2639 2HD2 LEU A 179     -12.061   7.462   4.374  1.00 93.00           H
ATOM   2640 3HD2 LEU A 179     -12.756   6.386   3.138  1.00 93.00           H
ATOM   2641  HN  LEU A 179      -9.324   9.816   2.553  1.00 93.00           H
ATOM   2642  N   CYS A 180      -7.568   9.871   5.043  1.00 91.81           N
ATOM   2643  CA  CYS A 180      -6.391  10.100   5.864  1.00 91.81           C
ATOM   2644  C   CYS A 180      -6.723  11.188   6.887  1.00 91.81           C
ATOM   2645  O   CYS A 180      -5.857  11.612   7.651  1.00 91.81           O
ATOM   2646  HA  CYS A 180      -6.167   9.157   6.361  1.00 91.81           H
ATOM   2647  CB  CYS A 180      -5.172  10.468   5.015  1.00 91.81           C
ATOM   2648 1HB  CYS A 180      -4.257  10.288   5.580  1.00 91.81           H
ATOM   2649 2HB  CYS A 180      -5.131   9.834   4.130  1.00 91.81           H
ATOM   2650  SG  CYS A 180      -5.263  12.227   4.519  1.00 91.81           S
ATOM   2651  HG  CYS A 180      -4.050  12.281   3.976  1.00 91.81           H
ATOM   2652  HN  CYS A 180      -7.712  10.541   4.314  1.00 91.81           H
ATOM   2653  N   ILE A 181      -7.979  11.609   6.869  1.00 91.76           N
ATOM   2654  CA  ILE A 181      -8.439  12.632   7.793  1.00 91.76           C
ATOM   2655  C   ILE A 181      -8.189  12.167   9.228  1.00 91.76           C
ATOM   2656  O   ILE A 181      -7.650  12.916  10.042  1.00 91.76           O
ATOM   2657  HA  ILE A 181      -7.844  13.528   7.611  1.00 91.76           H
ATOM   2658  CB  ILE A 181      -9.899  12.993   7.509  1.00 91.76           C
ATOM   2659  HB  ILE A 181     -10.462  12.068   7.390  1.00 91.76           H
ATOM   2660  CG1 ILE A 181     -10.026  13.772   6.198  1.00 91.76           C
ATOM   2661 1HG1 ILE A 181      -9.539  14.742   6.298  1.00 91.76           H
ATOM   2662 2HG1 ILE A 181      -9.510  13.237   5.401  1.00 91.76           H
ATOM   2663  CG2 ILE A 181     -10.515  13.750   8.687  1.00 91.76           C
ATOM   2664 1HG2 ILE A 181     -10.477  13.125   9.580  1.00 91.76           H
ATOM   2665 2HG2 ILE A 181      -9.956  14.668   8.862  1.00 91.76           H
ATOM   2666 3HG2 ILE A 181     -11.553  13.994   8.459  1.00 91.76           H
ATOM   2667  CD1 ILE A 181     -11.495  13.970   5.819  1.00 91.76           C
ATOM   2668 1HD1 ILE A 181     -11.973  12.998   5.695  1.00 91.76           H
ATOM   2669 2HD1 ILE A 181     -12.002  14.527   6.607  1.00 91.76           H
ATOM   2670 3HD1 ILE A 181     -11.557  14.526   4.883  1.00 91.76           H
ATOM   2671  HN  ILE A 181      -8.676  11.264   6.240  1.00 91.76           H
ATOM   2672  N   PRO A 182      -8.572  10.928   9.564  1.00 93.02           N
ATOM   2673  CA  PRO A 182      -8.396  10.427  10.930  1.00 93.02           C
ATOM   2674  C   PRO A 182      -6.965  10.580  11.419  1.00 93.02           C
ATOM   2675  O   PRO A 182      -6.734  10.996  12.553  1.00 93.02           O
ATOM   2676  HA  PRO A 182      -8.998  11.012  11.624  1.00 93.02           H
ATOM   2677  CB  PRO A 182      -8.809   8.957  10.833  1.00 93.02           C
ATOM   2678 1HB  PRO A 182      -7.954   8.313  10.627  1.00 93.02           H
ATOM   2679 2HB  PRO A 182      -9.256   8.604  11.762  1.00 93.02           H
ATOM   2680  CG  PRO A 182      -9.812   8.947   9.685  1.00 93.02           C
ATOM   2681 1HG  PRO A 182      -9.933   7.950   9.262  1.00 93.02           H
ATOM   2682 2HG  PRO A 182     -10.803   9.264  10.011  1.00 93.02           H
ATOM   2683  CD  PRO A 182      -9.199   9.919   8.691  1.00 93.02           C
ATOM   2684 1HD  PRO A 182      -8.464   9.433   8.049  1.00 93.02           H
ATOM   2685 2HD  PRO A 182      -9.952  10.355   8.034  1.00 93.02           H
ATOM   2686  N   GLU A 183      -6.033  10.236  10.542  1.00 90.12           N
ATOM   2687  CA  GLU A 183      -4.624  10.269  10.895  1.00 90.12           C
ATOM   2688  C   GLU A 183      -4.200  11.695  11.251  1.00 90.12           C
ATOM   2689  O   GLU A 183      -3.399  11.900  12.162  1.00 90.12           O
ATOM   2690  HA  GLU A 183      -4.529   9.626  11.770  1.00 90.12           H
ATOM   2691  CB  GLU A 183      -3.762   9.706   9.764  1.00 90.12           C
ATOM   2692 1HB  GLU A 183      -4.149  10.046   8.803  1.00 90.12           H
ATOM   2693 2HB  GLU A 183      -2.719   9.976   9.928  1.00 90.12           H
ATOM   2694  CG  GLU A 183      -3.813   8.177   9.744  1.00 90.12           C
ATOM   2695 1HG  GLU A 183      -3.017   7.791   9.107  1.00 90.12           H
ATOM   2696 2HG  GLU A 183      -3.635   7.791  10.747  1.00 90.12           H
ATOM   2697  CD  GLU A 183      -5.167   7.681   9.232  1.00 90.12           C
ATOM   2698  OE1 GLU A 183      -5.396   6.456   9.330  1.00 90.12           O
ATOM   2699  OE2 GLU A 183      -5.943   8.538   8.756  1.00 90.12           O
ATOM   2700  HN  GLU A 183      -6.228   9.939   9.607  1.00 90.12           H
ATOM   2701  N   ILE A 184      -4.755  12.645  10.513  1.00 91.48           N
ATOM   2702  CA  ILE A 184      -4.406  14.043  10.705  1.00 91.48           C
ATOM   2703  C   ILE A 184      -4.797  14.471  12.121  1.00 91.48           C
ATOM   2704  O   ILE A 184      -4.049  15.188  12.785  1.00 91.48           O
ATOM   2705  HA  ILE A 184      -3.324  14.126  10.605  1.00 91.48           H
ATOM   2706  CB  ILE A 184      -5.030  14.907   9.607  1.00 91.48           C
ATOM   2707  HB  ILE A 184      -6.097  14.690   9.567  1.00 91.48           H
ATOM   2708  CG1 ILE A 184      -4.447  14.556   8.236  1.00 91.48           C
ATOM   2709 1HG1 ILE A 184      -3.401  14.862   8.193  1.00 91.48           H
ATOM   2710 2HG1 ILE A 184      -4.470  13.476   8.093  1.00 91.48           H
ATOM   2711  CG2 ILE A 184      -4.882  16.395   9.930  1.00 91.48           C
ATOM   2712 1HG2 ILE A 184      -5.382  16.614  10.873  1.00 91.48           H
ATOM   2713 2HG2 ILE A 184      -3.824  16.645  10.013  1.00 91.48           H
ATOM   2714 3HG2 ILE A 184      -5.333  16.986   9.133  1.00 91.48           H
ATOM   2715  CD1 ILE A 184      -5.231  15.242   7.116  1.00 91.48           C
ATOM   2716 1HD1 ILE A 184      -6.270  14.916   7.147  1.00 91.48           H
ATOM   2717 2HD1 ILE A 184      -5.185  16.323   7.249  1.00 91.48           H
ATOM   2718 3HD1 ILE A 184      -4.795  14.977   6.152  1.00 91.48           H
ATOM   2719  HN  ILE A 184      -5.431  12.473   9.796  1.00 91.48           H
ATOM   2720  N   LEU A 185      -5.967  14.014  12.541  1.00 91.41           N
ATOM   2721  CA  LEU A 185      -6.576  14.524  13.758  1.00 91.41           C
ATOM   2722  C   LEU A 185      -5.881  13.901  14.971  1.00 91.41           C
ATOM   2723  O   LEU A 185      -5.487  14.609  15.896  1.00 91.41           O
ATOM   2724  HA  LEU A 185      -6.410  15.601  13.780  1.00 91.41           H
ATOM   2725  CB  LEU A 185      -8.090  14.300  13.734  1.00 91.41           C
ATOM   2726 1HB  LEU A 185      -8.277  13.240  13.564  1.00 91.41           H
ATOM   2727 2HB  LEU A 185      -8.488  14.540  14.720  1.00 91.41           H
ATOM   2728  CG  LEU A 185      -8.870  15.102  12.691  1.00 91.41           C
ATOM   2729  HG  LEU A 185      -8.491  14.837  11.704  1.00 91.41           H
ATOM   2730  CD1 LEU A 185     -10.355  14.737  12.717  1.00 91.41           C
ATOM   2731 1HD1 LEU A 185     -10.472  13.675  12.502  1.00 91.41           H
ATOM   2732 2HD1 LEU A 185     -10.766  14.954  13.703  1.00 91.41           H
ATOM   2733 3HD1 LEU A 185     -10.887  15.321  11.966  1.00 91.41           H
ATOM   2734  CD2 LEU A 185      -8.645  16.604  12.873  1.00 91.41           C
ATOM   2735 1HD2 LEU A 185      -8.981  16.904  13.866  1.00 91.41           H
ATOM   2736 2HD2 LEU A 185      -7.584  16.829  12.765  1.00 91.41           H
ATOM   2737 3HD2 LEU A 185      -9.211  17.150  12.118  1.00 91.41           H
ATOM   2738  HN  LEU A 185      -6.496  13.310  12.067  1.00 91.41           H
ATOM   2739  N   TYR A 186      -5.753  12.583  14.927  1.00 91.40           N
ATOM   2740  CA  TYR A 186      -5.526  11.813  16.137  1.00 91.40           C
ATOM   2741  C   TYR A 186      -4.083  11.308  16.204  1.00 91.40           C
ATOM   2742  O   TYR A 186      -3.708  10.612  17.146  1.00 91.40           O
ATOM   2743  HA  TYR A 186      -5.715  12.464  16.991  1.00 91.40           H
ATOM   2744  CB  TYR A 186      -6.470  10.612  16.056  1.00 91.40           C
ATOM   2745 1HB  TYR A 186      -6.170   9.983  15.218  1.00 91.40           H
ATOM   2746 2HB  TYR A 186      -6.358  10.012  16.960  1.00 91.40           H
ATOM   2747  CG  TYR A 186      -7.944  10.988  15.890  1.00 91.40           C
ATOM   2748  CD1 TYR A 186      -8.516  11.922  16.730  1.00 91.40           C
ATOM   2749  HD1 TYR A 186      -7.918  12.391  17.511  1.00 91.40           H
ATOM   2750  CD2 TYR A 186      -8.701  10.394  14.901  1.00 91.40           C
ATOM   2751  HD2 TYR A 186      -8.249   9.657  14.238  1.00 91.40           H
ATOM   2752  CE1 TYR A 186      -9.902  12.277  16.574  1.00 91.40           C
ATOM   2753  HE1 TYR A 186     -10.367  13.013  17.231  1.00 91.40           H
ATOM   2754  CE2 TYR A 186     -10.087  10.749  14.745  1.00 91.40           C
ATOM   2755  HE2 TYR A 186     -10.697  10.288  13.968  1.00 91.40           H
ATOM   2756  CZ  TYR A 186     -10.620  11.673  15.589  1.00 91.40           C
ATOM   2757  OH  TYR A 186     -11.930  12.008  15.442  1.00 91.40           O
ATOM   2758  HH  TYR A 186     -12.339  11.472  14.704  1.00 91.40           H
ATOM   2759  HN  TYR A 186      -5.801  12.045  14.086  1.00 91.40           H
ATOM   2760  N   SER A 187      -3.313  11.680  15.192  1.00 92.05           N
ATOM   2761  CA  SER A 187      -1.881  11.432  15.211  1.00 92.05           C
ATOM   2762  C   SER A 187      -1.217  12.287  16.292  1.00 92.05           C
ATOM   2763  O   SER A 187      -1.354  13.509  16.293  1.00 92.05           O
ATOM   2764  HA  SER A 187      -1.774  10.372  15.441  1.00 92.05           H
ATOM   2765  CB  SER A 187      -1.254  11.722  13.845  1.00 92.05           C
ATOM   2766 1HB  SER A 187      -1.481  12.747  13.552  1.00 92.05           H
ATOM   2767 2HB  SER A 187      -0.169  11.645  13.921  1.00 92.05           H
ATOM   2768  OG  SER A 187      -1.724  10.827  12.841  1.00 92.05           O
ATOM   2769  HG  SER A 187      -2.137  11.342  12.090  1.00 92.05           H
ATOM   2770  HN  SER A 187      -3.651  12.140  14.371  1.00 92.05           H
ATOM   2771  N   GLN A 188      -0.511  11.610  17.186  1.00 85.31           N
ATOM   2772  CA  GLN A 188       0.158  12.289  18.282  1.00 85.31           C
ATOM   2773  C   GLN A 188       1.505  11.625  18.575  1.00 85.31           C
ATOM   2774  O   GLN A 188       1.753  10.501  18.144  1.00 85.31           O
ATOM   2775  HA  GLN A 188       0.316  13.311  17.936  1.00 85.31           H
ATOM   2776  CB  GLN A 188      -0.724  12.315  19.532  1.00 85.31           C
ATOM   2777 1HB  GLN A 188      -0.851  11.301  19.912  1.00 85.31           H
ATOM   2778 2HB  GLN A 188      -0.233  12.890  20.316  1.00 85.31           H
ATOM   2779  CG  GLN A 188      -2.093  12.926  19.225  1.00 85.31           C
ATOM   2780 1HG  GLN A 188      -1.963  13.881  18.715  1.00 85.31           H
ATOM   2781 2HG  GLN A 188      -2.642  12.274  18.545  1.00 85.31           H
ATOM   2782  CD  GLN A 188      -2.902  13.131  20.507  1.00 85.31           C
ATOM   2783  OE1 GLN A 188      -2.382  13.108  21.610  1.00 85.31           O
ATOM   2784  NE2 GLN A 188      -4.200  13.333  20.301  1.00 85.31           N
ATOM   2785 1HE2 GLN A 188      -4.563  13.340  19.369  1.00 85.31           H
ATOM   2786 2HE2 GLN A 188      -4.813  13.478  21.078  1.00 85.31           H
ATOM   2787  HN  GLN A 188      -0.394  10.617  17.170  1.00 85.31           H
ATOM   2788  N   ILE A 189       2.339  12.350  19.306  1.00 89.45           N
ATOM   2789  CA  ILE A 189       3.513  11.750  19.918  1.00 89.45           C
ATOM   2790  C   ILE A 189       3.168  11.298  21.338  1.00 89.45           C
ATOM   2791  O   ILE A 189       2.767  12.109  22.171  1.00 89.45           O
ATOM   2792  HA  ILE A 189       3.774  10.871  19.329  1.00 89.45           H
ATOM   2793  CB  ILE A 189       4.702  12.711  19.850  1.00 89.45           C
ATOM   2794  HB  ILE A 189       4.416  13.644  20.335  1.00 89.45           H
ATOM   2795  CG1 ILE A 189       5.055  13.045  18.399  1.00 89.45           C
ATOM   2796 1HG1 ILE A 189       5.391  12.144  17.886  1.00 89.45           H
ATOM   2797 2HG1 ILE A 189       4.165  13.396  17.876  1.00 89.45           H
ATOM   2798  CG2 ILE A 189       5.902  12.152  20.617  1.00 89.45           C
ATOM   2799 1HG2 ILE A 189       5.630  12.007  21.662  1.00 89.45           H
ATOM   2800 2HG2 ILE A 189       6.199  11.197  20.183  1.00 89.45           H
ATOM   2801 3HG2 ILE A 189       6.734  12.854  20.552  1.00 89.45           H
ATOM   2802  CD1 ILE A 189       6.147  14.115  18.332  1.00 89.45           C
ATOM   2803 1HD1 ILE A 189       5.797  15.022  18.825  1.00 89.45           H
ATOM   2804 2HD1 ILE A 189       7.043  13.750  18.835  1.00 89.45           H
ATOM   2805 3HD1 ILE A 189       6.378  14.333  17.290  1.00 89.45           H
ATOM   2806  HN  ILE A 189       2.224  13.328  19.483  1.00 89.45           H
ATOM   2807  N   LYS A 190       3.336  10.005  21.570  1.00 83.92           N
ATOM   2808  CA  LYS A 190       3.132   9.450  22.898  1.00 83.92           C
ATOM   2809  C   LYS A 190       4.487   9.077  23.503  1.00 83.92           C
ATOM   2810  O   LYS A 190       5.277   8.372  22.878  1.00 83.92           O
ATOM   2811  HA  LYS A 190       2.682  10.230  23.512  1.00 83.92           H
ATOM   2812  CB  LYS A 190       2.141   8.286  22.845  1.00 83.92           C
ATOM   2813 1HB  LYS A 190       1.224   8.606  22.350  1.00 83.92           H
ATOM   2814 2HB  LYS A 190       2.558   7.474  22.249  1.00 83.92           H
ATOM   2815  CG  LYS A 190       1.816   7.779  24.252  1.00 83.92           C
ATOM   2816 1HG  LYS A 190       2.734   7.467  24.751  1.00 83.92           H
ATOM   2817 2HG  LYS A 190       1.390   8.588  24.845  1.00 83.92           H
ATOM   2818  CD  LYS A 190       0.835   6.606  24.199  1.00 83.92           C
ATOM   2819 1HD  LYS A 190      -0.112   6.939  23.774  1.00 83.92           H
ATOM   2820 2HD  LYS A 190       1.224   5.830  23.540  1.00 83.92           H
ATOM   2821  CE  LYS A 190       0.598   6.026  25.595  1.00 83.92           C
ATOM   2822 1HE  LYS A 190       1.549   5.908  26.113  1.00 83.92           H
ATOM   2823 2HE  LYS A 190      -0.003   6.718  26.185  1.00 83.92           H
ATOM   2824  NZ  LYS A 190      -0.089   4.719  25.503  1.00 83.92           N
ATOM   2825 1HZ  LYS A 190      -0.124   4.290  26.421  1.00 83.92           H
ATOM   2826 2HZ  LYS A 190      -1.033   4.856  25.158  1.00 83.92           H
ATOM   2827 3HZ  LYS A 190       0.419   4.114  24.867  1.00 83.92           H
ATOM   2828  HN  LYS A 190       3.606   9.342  20.872  1.00 83.92           H
ATOM   2829  N   GLU A 191       4.714   9.568  24.713  1.00 76.01           N
ATOM   2830  CA  GLU A 191       5.872   9.150  25.485  1.00 76.01           C
ATOM   2831  C   GLU A 191       5.506   7.978  26.398  1.00 76.01           C
ATOM   2832  O   GLU A 191       4.581   8.077  27.202  1.00 76.01           O
ATOM   2833  HA  GLU A 191       6.610   8.831  24.750  1.00 76.01           H
ATOM   2834  CB  GLU A 191       6.441  10.318  26.293  1.00 76.01           C
ATOM   2835 1HB  GLU A 191       5.630  10.860  26.778  1.00 76.01           H
ATOM   2836 2HB  GLU A 191       7.191   9.949  26.993  1.00 76.01           H
ATOM   2837  CG  GLU A 191       7.157  11.318  25.383  1.00 76.01           C
ATOM   2838 1HG  GLU A 191       7.854  10.789  24.733  1.00 76.01           H
ATOM   2839 2HG  GLU A 191       6.431  11.811  24.737  1.00 76.01           H
ATOM   2840  CD  GLU A 191       7.911  12.365  26.204  1.00 76.01           C
ATOM   2841  OE1 GLU A 191       8.595  13.198  25.571  1.00 76.01           O
ATOM   2842  OE2 GLU A 191       7.788  12.308  27.447  1.00 76.01           O
ATOM   2843  HN  GLU A 191       4.123  10.237  25.165  1.00 76.01           H
ATOM   2844  N   GLU A 192       6.253   6.894  26.243  1.00 73.92           N
ATOM   2845  CA  GLU A 192       6.036   5.713  27.062  1.00 73.92           C
ATOM   2846  C   GLU A 192       7.376   5.090  27.459  1.00 73.92           C
ATOM   2847  O   GLU A 192       8.190   4.760  26.599  1.00 73.92           O
ATOM   2848  HA  GLU A 192       5.515   6.069  27.951  1.00 73.92           H
ATOM   2849  CB  GLU A 192       5.153   4.697  26.335  1.00 73.92           C
ATOM   2850 1HB  GLU A 192       4.200   5.158  26.075  1.00 73.92           H
ATOM   2851 2HB  GLU A 192       5.687   4.296  25.473  1.00 73.92           H
ATOM   2852  CG  GLU A 192       4.834   3.504  27.238  1.00 73.92           C
ATOM   2853 1HG  GLU A 192       5.609   2.745  27.130  1.00 73.92           H
ATOM   2854 2HG  GLU A 192       4.840   3.820  28.281  1.00 73.92           H
ATOM   2855  CD  GLU A 192       3.471   2.902  26.889  1.00 73.92           C
ATOM   2856  OE1 GLU A 192       2.871   2.291  27.800  1.00 73.92           O
ATOM   2857  OE2 GLU A 192       3.060   3.066  25.720  1.00 73.92           O
ATOM   2858  HN  GLU A 192       6.993   6.815  25.575  1.00 73.92           H
ATOM   2859  N   SER A 193       7.562   4.949  28.763  1.00 73.84           N
ATOM   2860  CA  SER A 193       8.777   4.345  29.284  1.00 73.84           C
ATOM   2861  C   SER A 193      10.002   5.097  28.761  1.00 73.84           C
ATOM   2862  O   SER A 193      11.054   4.500  28.541  1.00 73.84           O
ATOM   2863  HA  SER A 193       8.704   4.439  30.368  1.00 73.84           H
ATOM   2864  CB  SER A 193       8.862   2.864  28.906  1.00 73.84           C
ATOM   2865 1HB  SER A 193       8.962   2.772  27.825  1.00 73.84           H
ATOM   2866 2HB  SER A 193       9.758   2.428  29.348  1.00 73.84           H
ATOM   2867  OG  SER A 193       7.717   2.136  29.340  1.00 73.84           O
ATOM   2868  HG  SER A 193       7.755   1.199  28.992  1.00 73.84           H
ATOM   2869  HN  SER A 193       6.903   5.238  29.457  1.00 73.84           H
ATOM   2870  N   GLY A 194       9.824   6.397  28.577  1.00 81.78           N
ATOM   2871  CA  GLY A 194      10.921   7.250  28.151  1.00 81.78           C
ATOM   2872  C   GLY A 194      11.164   7.120  26.646  1.00 81.78           C
ATOM   2873  O   GLY A 194      12.135   7.663  26.122  1.00 81.78           O
ATOM   2874 1HA  GLY A 194      10.697   8.287  28.399  1.00 81.78           H
ATOM   2875 2HA  GLY A 194      11.827   6.981  28.694  1.00 81.78           H
ATOM   2876  HN  GLY A 194       8.952   6.867  28.713  1.00 81.78           H
ATOM   2877  N   ILE A 195      10.265   6.397  25.994  1.00 80.12           N
ATOM   2878  CA  ILE A 195      10.331   6.246  24.550  1.00 80.12           C
ATOM   2879  C   ILE A 195       9.226   7.084  23.903  1.00 80.12           C
ATOM   2880  O   ILE A 195       8.055   6.948  24.252  1.00 80.12           O
ATOM   2881  HA  ILE A 195      11.295   6.636  24.225  1.00 80.12           H
ATOM   2882  CB  ILE A 195      10.287   4.766  24.164  1.00 80.12           C
ATOM   2883  HB  ILE A 195       9.355   4.343  24.539  1.00 80.12           H
ATOM   2884  CG1 ILE A 195      11.431   3.993  24.823  1.00 80.12           C
ATOM   2885 1HG1 ILE A 195      12.387   4.383  24.473  1.00 80.12           H
ATOM   2886 2HG1 ILE A 195      11.402   4.143  25.903  1.00 80.12           H
ATOM   2887  CG2 ILE A 195      10.282   4.596  22.644  1.00 80.12           C
ATOM   2888 1HG2 ILE A 195       9.406   5.093  22.226  1.00 80.12           H
ATOM   2889 2HG2 ILE A 195      11.185   5.040  22.225  1.00 80.12           H
ATOM   2890 3HG2 ILE A 195      10.250   3.535  22.397  1.00 80.12           H
ATOM   2891  CD1 ILE A 195      11.337   2.499  24.507  1.00 80.12           C
ATOM   2892 1HD1 ILE A 195      10.391   2.108  24.880  1.00 80.12           H
ATOM   2893 2HD1 ILE A 195      11.392   2.352  23.428  1.00 80.12           H
ATOM   2894 3HD1 ILE A 195      12.162   1.974  24.988  1.00 80.12           H
ATOM   2895  HN  ILE A 195       9.504   5.921  26.435  1.00 80.12           H
ATOM   2896  N   ALA A 196       9.639   7.931  22.972  1.00 90.52           N
ATOM   2897  CA  ALA A 196       8.690   8.713  22.198  1.00 90.52           C
ATOM   2898  C   ALA A 196       8.180   7.873  21.025  1.00 90.52           C
ATOM   2899  O   ALA A 196       8.972   7.341  20.248  1.00 90.52           O
ATOM   2900  HA  ALA A 196       7.851   8.957  22.850  1.00 90.52           H
ATOM   2901  CB  ALA A 196       9.353  10.013  21.740  1.00 90.52           C
ATOM   2902 1HB  ALA A 196       9.670  10.586  22.611  1.00 90.52           H
ATOM   2903 2HB  ALA A 196      10.220   9.781  21.122  1.00 90.52           H
ATOM   2904 3HB  ALA A 196       8.640  10.600  21.160  1.00 90.52           H
ATOM   2905  HN  ALA A 196      10.600   8.087  22.744  1.00 90.52           H
ATOM   2906  N   ILE A 197       6.862   7.781  20.934  1.00 86.68           N
ATOM   2907  CA  ILE A 197       6.238   6.965  19.906  1.00 86.68           C
ATOM   2908  C   ILE A 197       5.215   7.808  19.143  1.00 86.68           C
ATOM   2909  O   ILE A 197       4.345   8.433  19.748  1.00 86.68           O
ATOM   2910  HA  ILE A 197       7.021   6.660  19.211  1.00 86.68           H
ATOM   2911  CB  ILE A 197       5.653   5.690  20.515  1.00 86.68           C
ATOM   2912  HB  ILE A 197       4.839   5.973  21.183  1.00 86.68           H
ATOM   2913  CG1 ILE A 197       6.697   4.956  21.360  1.00 86.68           C
ATOM   2914 1HG1 ILE A 197       7.542   4.673  20.733  1.00 86.68           H
ATOM   2915 2HG1 ILE A 197       7.081   5.625  22.130  1.00 86.68           H
ATOM   2916  CG2 ILE A 197       5.055   4.789  19.433  1.00 86.68           C
ATOM   2917 1HG2 ILE A 197       4.261   5.324  18.912  1.00 86.68           H
ATOM   2918 2HG2 ILE A 197       5.833   4.511  18.721  1.00 86.68           H
ATOM   2919 3HG2 ILE A 197       4.646   3.889  19.894  1.00 86.68           H
ATOM   2920  CD1 ILE A 197       6.097   3.709  22.012  1.00 86.68           C
ATOM   2921 1HD1 ILE A 197       5.267   3.999  22.656  1.00 86.68           H
ATOM   2922 2HD1 ILE A 197       5.736   3.032  21.237  1.00 86.68           H
ATOM   2923 3HD1 ILE A 197       6.860   3.207  22.606  1.00 86.68           H
ATOM   2924  HN  ILE A 197       6.224   8.250  21.545  1.00 86.68           H
ATOM   2925  N   CYS A 198       5.352   7.798  17.825  1.00 91.75           N
ATOM   2926  CA  CYS A 198       4.350   8.403  16.964  1.00 91.75           C
ATOM   2927  C   CYS A 198       3.214   7.398  16.768  1.00 91.75           C
ATOM   2928  O   CYS A 198       3.375   6.403  16.063  1.00 91.75           O
ATOM   2929  HA  CYS A 198       3.993   9.296  17.478  1.00 91.75           H
ATOM   2930  CB  CYS A 198       4.949   8.854  15.630  1.00 91.75           C
ATOM   2931 1HB  CYS A 198       5.646   9.676  15.794  1.00 91.75           H
ATOM   2932 2HB  CYS A 198       5.517   8.039  15.182  1.00 91.75           H
ATOM   2933  SG  CYS A 198       3.616   9.384  14.493  1.00 91.75           S
ATOM   2934  HN  CYS A 198       6.128   7.387  17.346  1.00 91.75           H
ATOM   2935  N   THR A 199       2.090   7.692  17.405  1.00 90.14           N
ATOM   2936  CA  THR A 199       0.938   6.809  17.338  1.00 90.14           C
ATOM   2937  C   THR A 199      -0.345   7.619  17.143  1.00 90.14           C
ATOM   2938  O   THR A 199      -0.338   8.842  17.277  1.00 90.14           O
ATOM   2939  HA  THR A 199       1.047   6.168  16.463  1.00 90.14           H
ATOM   2940  CB  THR A 199       0.927   5.948  18.603  1.00 90.14           C
ATOM   2941  HB  THR A 199       1.922   5.557  18.816  1.00 90.14           H
ATOM   2942  OG1 THR A 199      -0.077   4.970  18.349  1.00 90.14           O
ATOM   2943  HG1 THR A 199      -0.010   4.229  19.017  1.00 90.14           H
ATOM   2944  CG2 THR A 199       0.406   6.709  19.824  1.00 90.14           C
ATOM   2945 1HG2 THR A 199      -0.614   7.042  19.636  1.00 90.14           H
ATOM   2946 2HG2 THR A 199       1.042   7.574  20.012  1.00 90.14           H
ATOM   2947 3HG2 THR A 199       0.420   6.052  20.694  1.00 90.14           H
ATOM   2948  HN  THR A 199       1.959   8.515  17.958  1.00 90.14           H
ATOM   2949  N   MET A 200      -1.417   6.905  16.830  1.00 88.82           N
ATOM   2950  CA  MET A 200      -2.747   7.486  16.890  1.00 88.82           C
ATOM   2951  C   MET A 200      -3.348   7.337  18.289  1.00 88.82           C
ATOM   2952  O   MET A 200      -3.295   6.259  18.880  1.00 88.82           O
ATOM   2953  HA  MET A 200      -2.616   8.542  16.654  1.00 88.82           H
ATOM   2954  CB  MET A 200      -3.652   6.796  15.868  1.00 88.82           C
ATOM   2955 1HB  MET A 200      -3.615   5.716  16.015  1.00 88.82           H
ATOM   2956 2HB  MET A 200      -4.686   7.103  16.027  1.00 88.82           H
ATOM   2957  CG  MET A 200      -3.226   7.136  14.439  1.00 88.82           C
ATOM   2958 1HG  MET A 200      -3.148   8.217  14.322  1.00 88.82           H
ATOM   2959 2HG  MET A 200      -2.238   6.722  14.237  1.00 88.82           H
ATOM   2960  SD  MET A 200      -4.411   6.481  13.276  1.00 88.82           S
ATOM   2961  CE  MET A 200      -5.821   7.508  13.658  1.00 88.82           C
ATOM   2962 1HE  MET A 200      -6.100   7.367  14.702  1.00 88.82           H
ATOM   2963 2HE  MET A 200      -5.565   8.554  13.489  1.00 88.82           H
ATOM   2964 3HE  MET A 200      -6.657   7.230  13.017  1.00 88.82           H
ATOM   2965  HN  MET A 200      -1.386   5.948  16.541  1.00 88.82           H
ATOM   2966  N   VAL A 201      -3.907   8.434  18.779  1.00 91.19           N
ATOM   2967  CA  VAL A 201      -4.636   8.406  20.035  1.00 91.19           C
ATOM   2968  C   VAL A 201      -6.088   8.818  19.787  1.00 91.19           C
ATOM   2969  O   VAL A 201      -6.357   9.957  19.406  1.00 91.19           O
ATOM   2970  HA  VAL A 201      -4.621   7.379  20.401  1.00 91.19           H
ATOM   2971  CB  VAL A 201      -3.932   9.288  21.068  1.00 91.19           C
ATOM   2972  HB  VAL A 201      -3.959  10.316  20.706  1.00 91.19           H
ATOM   2973  CG1 VAL A 201      -4.661   9.245  22.413  1.00 91.19           C
ATOM   2974 1HG1 VAL A 201      -5.682   9.604  22.285  1.00 91.19           H
ATOM   2975 2HG1 VAL A 201      -4.679   8.220  22.784  1.00 91.19           H
ATOM   2976 3HG1 VAL A 201      -4.139   9.881  23.129  1.00 91.19           H
ATOM   2977  CG2 VAL A 201      -2.465   8.884  21.226  1.00 91.19           C
ATOM   2978 1HG2 VAL A 201      -2.407   7.846  21.555  1.00 91.19           H
ATOM   2979 2HG2 VAL A 201      -1.954   8.990  20.269  1.00 91.19           H
ATOM   2980 3HG2 VAL A 201      -1.989   9.527  21.966  1.00 91.19           H
ATOM   2981  HN  VAL A 201      -3.867   9.328  18.333  1.00 91.19           H
ATOM   2982  N   TYR A 202      -6.986   7.871  20.012  1.00 91.34           N
ATOM   2983  CA  TYR A 202      -8.403   8.117  19.803  1.00 91.34           C
ATOM   2984  C   TYR A 202      -9.043   8.727  21.051  1.00 91.34           C
ATOM   2985  O   TYR A 202      -8.663   8.397  22.173  1.00 91.34           O
ATOM   2986  HA  TYR A 202      -8.504   8.816  18.973  1.00 91.34           H
ATOM   2987  CB  TYR A 202      -9.034   6.748  19.538  1.00 91.34           C
ATOM   2988 1HB  TYR A 202      -8.826   6.093  20.384  1.00 91.34           H
ATOM   2989 2HB  TYR A 202     -10.116   6.863  19.483  1.00 91.34           H
ATOM   2990  CG  TYR A 202      -8.541   6.074  18.256  1.00 91.34           C
ATOM   2991  CD1 TYR A 202      -9.156   6.348  17.052  1.00 91.34           C
ATOM   2992  HD1 TYR A 202      -9.993   7.046  17.014  1.00 91.34           H
ATOM   2993  CD2 TYR A 202      -7.481   5.191  18.305  1.00 91.34           C
ATOM   2994  HD2 TYR A 202      -6.996   4.974  19.256  1.00 91.34           H
ATOM   2995  CE1 TYR A 202      -8.692   5.713  15.845  1.00 91.34           C
ATOM   2996  HE1 TYR A 202      -9.169   5.921  14.887  1.00 91.34           H
ATOM   2997  CE2 TYR A 202      -7.017   4.556  17.098  1.00 91.34           C
ATOM   2998  HE2 TYR A 202      -6.182   3.857  17.122  1.00 91.34           H
ATOM   2999  CZ  TYR A 202      -7.646   4.849  15.928  1.00 91.34           C
ATOM   3000  OH  TYR A 202      -7.207   4.249  14.789  1.00 91.34           O
ATOM   3001  HH  TYR A 202      -7.725   4.588  14.003  1.00 91.34           H
ATOM   3002  HN  TYR A 202      -6.760   6.951  20.332  1.00 91.34           H
ATOM   3003  N   PRO A 203     -10.023   9.625  20.880  1.00 86.20           N
ATOM   3004  CA  PRO A 203     -10.666  10.268  22.029  1.00 86.20           C
ATOM   3005  C   PRO A 203     -11.509   9.296  22.838  1.00 86.20           C
ATOM   3006  O   PRO A 203     -12.061   8.343  22.290  1.00 86.20           O
ATOM   3007  HA  PRO A 203      -9.912  10.637  22.724  1.00 86.20           H
ATOM   3008  CB  PRO A 203     -11.520  11.369  21.397  1.00 86.20           C
ATOM   3009 1HB  PRO A 203     -12.431  11.549  21.968  1.00 86.20           H
ATOM   3010 2HB  PRO A 203     -10.982  12.317  21.350  1.00 86.20           H
ATOM   3011  CG  PRO A 203     -11.825  10.839  20.025  1.00 86.20           C
ATOM   3012 1HG  PRO A 203     -12.694  10.181  20.041  1.00 86.20           H
ATOM   3013 2HG  PRO A 203     -12.051  11.649  19.331  1.00 86.20           H
ATOM   3014  CD  PRO A 203     -10.591  10.096  19.604  1.00 86.20           C
ATOM   3015 1HD  PRO A 203     -10.829   9.265  18.940  1.00 86.20           H
ATOM   3016 2HD  PRO A 203      -9.895  10.743  19.069  1.00 86.20           H
ATOM   3017  N   SER A 204     -11.586   9.564  24.133  1.00 78.18           N
ATOM   3018  CA  SER A 204     -12.152   8.603  25.064  1.00 78.18           C
ATOM   3019  C   SER A 204     -13.561   8.209  24.616  1.00 78.18           C
ATOM   3020  O   SER A 204     -13.957   7.052  24.749  1.00 78.18           O
ATOM   3021  HA  SER A 204     -11.485   7.742  25.031  1.00 78.18           H
ATOM   3022  CB  SER A 204     -12.186   9.168  26.486  1.00 78.18           C
ATOM   3023 1HB  SER A 204     -12.732   8.484  27.135  1.00 78.18           H
ATOM   3024 2HB  SER A 204     -11.169   9.232  26.874  1.00 78.18           H
ATOM   3025  OG  SER A 204     -12.794  10.455  26.535  1.00 78.18           O
ATOM   3026  HG  SER A 204     -13.786  10.362  26.619  1.00 78.18           H
ATOM   3027  HN  SER A 204     -11.270  10.418  24.547  1.00 78.18           H
ATOM   3028  N   ASP A 205     -14.279   9.193  24.095  1.00 72.55           N
ATOM   3029  CA  ASP A 205     -15.663   8.984  23.705  1.00 72.55           C
ATOM   3030  C   ASP A 205     -15.706   8.163  22.415  1.00 72.55           C
ATOM   3031  O   ASP A 205     -15.219   8.606  21.376  1.00 72.55           O
ATOM   3032  HA  ASP A 205     -16.123   8.464  24.545  1.00 72.55           H
ATOM   3033  CB  ASP A 205     -16.368  10.316  23.441  1.00 72.55           C
ATOM   3034 1HB  ASP A 205     -15.817  10.881  22.690  1.00 72.55           H
ATOM   3035 2HB  ASP A 205     -17.363  10.131  23.035  1.00 72.55           H
ATOM   3036  CG  ASP A 205     -16.482  11.140  24.725  1.00 72.55           C
ATOM   3037  OD1 ASP A 205     -16.383  10.521  25.807  1.00 72.55           O
ATOM   3038  OD2 ASP A 205     -16.664  12.370  24.596  1.00 72.55           O
ATOM   3039  HN  ASP A 205     -13.931  10.117  23.940  1.00 72.55           H
ATOM   3040  N   GLU A 206     -16.294   6.980  22.523  1.00 76.39           N
ATOM   3041  CA  GLU A 206     -16.478   6.127  21.361  1.00 76.39           C
ATOM   3042  C   GLU A 206     -15.125   5.792  20.730  1.00 76.39           C
ATOM   3043  O   GLU A 206     -15.053   5.462  19.547  1.00 76.39           O
ATOM   3044  HA  GLU A 206     -16.945   5.218  21.741  1.00 76.39           H
ATOM   3045  CB  GLU A 206     -17.412   6.782  20.341  1.00 76.39           C
ATOM   3046 1HB  GLU A 206     -16.946   7.684  19.944  1.00 76.39           H
ATOM   3047 2HB  GLU A 206     -17.678   6.060  19.570  1.00 76.39           H
ATOM   3048  CG  GLU A 206     -18.723   7.216  20.999  1.00 76.39           C
ATOM   3049 1HG  GLU A 206     -18.967   6.537  21.816  1.00 76.39           H
ATOM   3050 2HG  GLU A 206     -18.606   8.209  21.433  1.00 76.39           H
ATOM   3051  CD  GLU A 206     -19.867   7.230  19.983  1.00 76.39           C
ATOM   3052  OE1 GLU A 206     -20.900   6.592  20.282  1.00 76.39           O
ATOM   3053  OE2 GLU A 206     -19.683   7.877  18.929  1.00 76.39           O
ATOM   3054  HN  GLU A 206     -16.641   6.605  23.382  1.00 76.39           H
ATOM   3055  N   SER A 207     -14.087   5.888  21.547  1.00 87.87           N
ATOM   3056  CA  SER A 207     -12.741   5.595  21.084  1.00 87.87           C
ATOM   3057  C   SER A 207     -12.714   4.239  20.376  1.00 87.87           C
ATOM   3058  O   SER A 207     -12.094   4.097  19.323  1.00 87.87           O
ATOM   3059  HA  SER A 207     -12.495   6.396  20.387  1.00 87.87           H
ATOM   3060  CB  SER A 207     -11.744   5.607  22.245  1.00 87.87           C
ATOM   3061 1HB  SER A 207     -10.770   5.271  21.890  1.00 87.87           H
ATOM   3062 2HB  SER A 207     -11.617   6.629  22.603  1.00 87.87           H
ATOM   3063  OG  SER A 207     -12.169   4.776  23.322  1.00 87.87           O
ATOM   3064  HG  SER A 207     -11.615   4.959  24.134  1.00 87.87           H
ATOM   3065  HN  SER A 207     -14.154   6.159  22.507  1.00 87.87           H
ATOM   3066  N   THR A 208     -13.395   3.278  20.981  1.00 87.79           N
ATOM   3067  CA  THR A 208     -13.400   1.922  20.459  1.00 87.79           C
ATOM   3068  C   THR A 208     -14.066   1.883  19.083  1.00 87.79           C
ATOM   3069  O   THR A 208     -13.572   1.225  18.168  1.00 87.79           O
ATOM   3070  HA  THR A 208     -12.367   1.601  20.324  1.00 87.79           H
ATOM   3071  CB  THR A 208     -14.084   1.021  21.490  1.00 87.79           C
ATOM   3072  HB  THR A 208     -15.145   1.256  21.570  1.00 87.79           H
ATOM   3073  OG1 THR A 208     -13.320   1.212  22.679  1.00 87.79           O
ATOM   3074  HG1 THR A 208     -12.369   0.949  22.520  1.00 87.79           H
ATOM   3075  CG2 THR A 208     -13.913  -0.466  21.173  1.00 87.79           C
ATOM   3076 1HG2 THR A 208     -12.852  -0.715  21.161  1.00 87.79           H
ATOM   3077 2HG2 THR A 208     -14.348  -0.682  20.198  1.00 87.79           H
ATOM   3078 3HG2 THR A 208     -14.416  -1.060  21.936  1.00 87.79           H
ATOM   3079  HN  THR A 208     -13.935   3.413  21.812  1.00 87.79           H
ATOM   3080  N   LYS A 209     -15.178   2.595  18.978  1.00 83.07           N
ATOM   3081  CA  LYS A 209     -15.943   2.612  17.743  1.00 83.07           C
ATOM   3082  C   LYS A 209     -15.080   3.193  16.621  1.00 83.07           C
ATOM   3083  O   LYS A 209     -15.046   2.654  15.516  1.00 83.07           O
ATOM   3084  HA  LYS A 209     -16.183   1.578  17.493  1.00 83.07           H
ATOM   3085  CB  LYS A 209     -17.269   3.349  17.944  1.00 83.07           C
ATOM   3086 1HB  LYS A 209     -17.081   4.338  18.362  1.00 83.07           H
ATOM   3087 2HB  LYS A 209     -17.756   3.498  16.980  1.00 83.07           H
ATOM   3088  CG  LYS A 209     -18.197   2.564  18.873  1.00 83.07           C
ATOM   3089 1HG  LYS A 209     -18.310   1.545  18.505  1.00 83.07           H
ATOM   3090 2HG  LYS A 209     -17.751   2.497  19.866  1.00 83.07           H
ATOM   3091  CD  LYS A 209     -19.570   3.233  18.970  1.00 83.07           C
ATOM   3092 1HD  LYS A 209     -19.447   4.298  19.166  1.00 83.07           H
ATOM   3093 2HD  LYS A 209     -20.090   3.142  18.016  1.00 83.07           H
ATOM   3094  CE  LYS A 209     -20.412   2.599  20.079  1.00 83.07           C
ATOM   3095 1HE  LYS A 209     -20.705   1.590  19.789  1.00 83.07           H
ATOM   3096 2HE  LYS A 209     -19.818   2.510  20.988  1.00 83.07           H
ATOM   3097  NZ  LYS A 209     -21.617   3.415  20.345  1.00 83.07           N
ATOM   3098 1HZ  LYS A 209     -22.136   3.010  21.116  1.00 83.07           H
ATOM   3099 2HZ  LYS A 209     -21.340   4.361  20.584  1.00 83.07           H
ATOM   3100 3HZ  LYS A 209     -22.202   3.434  19.517  1.00 83.07           H
ATOM   3101  HN  LYS A 209     -15.557   3.153  19.717  1.00 83.07           H
ATOM   3102  N   LEU A 210     -14.404   4.286  16.944  1.00 88.56           N
ATOM   3103  CA  LEU A 210     -13.645   5.019  15.945  1.00 88.56           C
ATOM   3104  C   LEU A 210     -12.529   4.124  15.402  1.00 88.56           C
ATOM   3105  O   LEU A 210     -12.367   3.994  14.190  1.00 88.56           O
ATOM   3106  HA  LEU A 210     -14.325   5.257  15.128  1.00 88.56           H
ATOM   3107  CB  LEU A 210     -13.145   6.346  16.519  1.00 88.56           C
ATOM   3108 1HB  LEU A 210     -13.992   6.869  16.964  1.00 88.56           H
ATOM   3109 2HB  LEU A 210     -12.445   6.129  17.326  1.00 88.56           H
ATOM   3110  CG  LEU A 210     -12.461   7.290  15.528  1.00 88.56           C
ATOM   3111  HG  LEU A 210     -11.614   6.767  15.087  1.00 88.56           H
ATOM   3112  CD1 LEU A 210     -13.407   7.664  14.385  1.00 88.56           C
ATOM   3113 1HD1 LEU A 210     -13.711   6.761  13.855  1.00 88.56           H
ATOM   3114 2HD1 LEU A 210     -14.289   8.161  14.791  1.00 88.56           H
ATOM   3115 3HD1 LEU A 210     -12.896   8.336  13.696  1.00 88.56           H
ATOM   3116  CD2 LEU A 210     -11.908   8.526  16.241  1.00 88.56           C
ATOM   3117 1HD2 LEU A 210     -12.724   9.060  16.728  1.00 88.56           H
ATOM   3118 2HD2 LEU A 210     -11.178   8.217  16.990  1.00 88.56           H
ATOM   3119 3HD2 LEU A 210     -11.427   9.180  15.514  1.00 88.56           H
ATOM   3120  HN  LEU A 210     -14.370   4.670  17.867  1.00 88.56           H
ATOM   3121  N   LYS A 211     -11.787   3.531  16.326  1.00 93.52           N
ATOM   3122  CA  LYS A 211     -10.687   2.657  15.955  1.00 93.52           C
ATOM   3123  C   LYS A 211     -11.208   1.547  15.042  1.00 93.52           C
ATOM   3124  O   LYS A 211     -10.639   1.291  13.982  1.00 93.52           O
ATOM   3125  HA  LYS A 211      -9.969   3.256  15.395  1.00 93.52           H
ATOM   3126  CB  LYS A 211      -9.969   2.141  17.203  1.00 93.52           C
ATOM   3127 1HB  LYS A 211      -9.564   2.980  17.769  1.00 93.52           H
ATOM   3128 2HB  LYS A 211     -10.681   1.633  17.854  1.00 93.52           H
ATOM   3129  CG  LYS A 211      -8.839   1.180  16.828  1.00 93.52           C
ATOM   3130 1HG  LYS A 211      -9.259   0.260  16.421  1.00 93.52           H
ATOM   3131 2HG  LYS A 211      -8.225   1.623  16.044  1.00 93.52           H
ATOM   3132  CD  LYS A 211      -7.968   0.855  18.043  1.00 93.52           C
ATOM   3133 1HD  LYS A 211      -7.578   1.778  18.472  1.00 93.52           H
ATOM   3134 2HD  LYS A 211      -8.575   0.378  18.813  1.00 93.52           H
ATOM   3135  CE  LYS A 211      -6.808  -0.065  17.657  1.00 93.52           C
ATOM   3136 1HE  LYS A 211      -7.196  -1.025  17.317  1.00 93.52           H
ATOM   3137 2HE  LYS A 211      -6.254   0.368  16.824  1.00 93.52           H
ATOM   3138  NZ  LYS A 211      -5.903  -0.269  18.810  1.00 93.52           N
ATOM   3139 1HZ  LYS A 211      -5.198  -0.957  18.568  1.00 93.52           H
ATOM   3140 2HZ  LYS A 211      -5.453   0.608  19.046  1.00 93.52           H
ATOM   3141 3HZ  LYS A 211      -6.438  -0.600  19.605  1.00 93.52           H
ATOM   3142  HN  LYS A 211     -11.928   3.638  17.310  1.00 93.52           H
ATOM   3143  N   SER A 212     -12.285   0.916  15.486  1.00 91.63           N
ATOM   3144  CA  SER A 212     -12.831  -0.227  14.773  1.00 91.63           C
ATOM   3145  C   SER A 212     -13.239   0.185  13.358  1.00 91.63           C
ATOM   3146  O   SER A 212     -13.030  -0.564  12.405  1.00 91.63           O
ATOM   3147  HA  SER A 212     -12.024  -0.959  14.741  1.00 91.63           H
ATOM   3148  CB  SER A 212     -14.028  -0.821  15.519  1.00 91.63           C
ATOM   3149 1HB  SER A 212     -14.819  -0.075  15.588  1.00 91.63           H
ATOM   3150 2HB  SER A 212     -14.429  -1.659  14.950  1.00 91.63           H
ATOM   3151  OG  SER A 212     -13.676  -1.262  16.828  1.00 91.63           O
ATOM   3152  HG  SER A 212     -13.916  -0.562  17.500  1.00 91.63           H
ATOM   3153  HN  SER A 212     -12.782   1.173  16.315  1.00 91.63           H
ATOM   3154  N   ALA A 213     -13.813   1.376  13.265  1.00 94.81           N
ATOM   3155  CA  ALA A 213     -14.276   1.886  11.985  1.00 94.81           C
ATOM   3156  C   ALA A 213     -13.073   2.114  11.067  1.00 94.81           C
ATOM   3157  O   ALA A 213     -13.097   1.728   9.900  1.00 94.81           O
ATOM   3158  HA  ALA A 213     -14.923   1.129  11.541  1.00 94.81           H
ATOM   3159  CB  ALA A 213     -15.090   3.162  12.208  1.00 94.81           C
ATOM   3160 1HB  ALA A 213     -15.948   2.939  12.842  1.00 94.81           H
ATOM   3161 2HB  ALA A 213     -14.465   3.911  12.693  1.00 94.81           H
ATOM   3162 3HB  ALA A 213     -15.437   3.544  11.248  1.00 94.81           H
ATOM   3163  HN  ALA A 213     -13.963   1.986  14.042  1.00 94.81           H
ATOM   3164  N   VAL A 214     -12.051   2.741  11.630  1.00 93.14           N
ATOM   3165  CA  VAL A 214     -10.869   3.087  10.859  1.00 93.14           C
ATOM   3166  C   VAL A 214     -10.241   1.811  10.296  1.00 93.14           C
ATOM   3167  O   VAL A 214      -9.860   1.765   9.127  1.00 93.14           O
ATOM   3168  HA  VAL A 214     -11.190   3.716  10.028  1.00 93.14           H
ATOM   3169  CB  VAL A 214      -9.901   3.900  11.721  1.00 93.14           C
ATOM   3170  HB  VAL A 214      -9.744   3.356  12.653  1.00 93.14           H
ATOM   3171  CG1 VAL A 214      -8.543   4.048  11.030  1.00 93.14           C
ATOM   3172 1HG1 VAL A 214      -8.114   3.061  10.858  1.00 93.14           H
ATOM   3173 2HG1 VAL A 214      -8.675   4.558  10.076  1.00 93.14           H
ATOM   3174 3HG1 VAL A 214      -7.874   4.629  11.664  1.00 93.14           H
ATOM   3175  CG2 VAL A 214     -10.491   5.268  12.068  1.00 93.14           C
ATOM   3176 1HG2 VAL A 214     -10.690   5.821  11.150  1.00 93.14           H
ATOM   3177 2HG2 VAL A 214     -11.422   5.133  12.619  1.00 93.14           H
ATOM   3178 3HG2 VAL A 214      -9.783   5.825  12.681  1.00 93.14           H
ATOM   3179  HN  VAL A 214     -12.021   3.011  12.592  1.00 93.14           H
ATOM   3180  N   LEU A 215     -10.152   0.805  11.154  1.00 92.86           N
ATOM   3181  CA  LEU A 215      -9.500  -0.440  10.783  1.00 92.86           C
ATOM   3182  C   LEU A 215     -10.339  -1.154   9.722  1.00 92.86           C
ATOM   3183  O   LEU A 215      -9.799  -1.688   8.755  1.00 92.86           O
ATOM   3184  HA  LEU A 215      -8.534  -0.185  10.346  1.00 92.86           H
ATOM   3185  CB  LEU A 215      -9.224  -1.291  12.024  1.00 92.86           C
ATOM   3186 1HB  LEU A 215     -10.152  -1.385  12.589  1.00 92.86           H
ATOM   3187 2HB  LEU A 215      -8.946  -2.293  11.699  1.00 92.86           H
ATOM   3188  CG  LEU A 215      -8.137  -0.770  12.967  1.00 92.86           C
ATOM   3189  HG  LEU A 215      -8.444   0.209  13.335  1.00 92.86           H
ATOM   3190  CD1 LEU A 215      -7.984  -1.684  14.184  1.00 92.86           C
ATOM   3191 1HD1 LEU A 215      -8.927  -1.725  14.729  1.00 92.86           H
ATOM   3192 2HD1 LEU A 215      -7.710  -2.686  13.855  1.00 92.86           H
ATOM   3193 3HD1 LEU A 215      -7.204  -1.291  14.837  1.00 92.86           H
ATOM   3194  CD2 LEU A 215      -6.814  -0.578  12.224  1.00 92.86           C
ATOM   3195 1HD2 LEU A 215      -6.489  -1.532  11.808  1.00 92.86           H
ATOM   3196 2HD2 LEU A 215      -6.951   0.142  11.417  1.00 92.86           H
ATOM   3197 3HD2 LEU A 215      -6.058  -0.208  12.917  1.00 92.86           H
ATOM   3198  HN  LEU A 215     -10.515   0.831  12.085  1.00 92.86           H
ATOM   3199  N   THR A 216     -11.646  -1.140   9.939  1.00 92.41           N
ATOM   3200  CA  THR A 216     -12.562  -1.818   9.038  1.00 92.41           C
ATOM   3201  C   THR A 216     -12.447  -1.240   7.626  1.00 92.41           C
ATOM   3202  O   THR A 216     -12.374  -1.986   6.650  1.00 92.41           O
ATOM   3203  HA  THR A 216     -12.271  -2.867   8.978  1.00 92.41           H
ATOM   3204  CB  THR A 216     -13.970  -1.711   9.625  1.00 92.41           C
ATOM   3205  HB  THR A 216     -14.292  -0.671   9.677  1.00 92.41           H
ATOM   3206  OG1 THR A 216     -13.878  -2.388  10.876  1.00 92.41           O
ATOM   3207  HG1 THR A 216     -13.835  -1.725  11.622  1.00 92.41           H
ATOM   3208  CG2 THR A 216     -14.998  -2.525   8.836  1.00 92.41           C
ATOM   3209 1HG2 THR A 216     -14.711  -3.576   8.842  1.00 92.41           H
ATOM   3210 2HG2 THR A 216     -15.035  -2.164   7.808  1.00 92.41           H
ATOM   3211 3HG2 THR A 216     -15.980  -2.413   9.296  1.00 92.41           H
ATOM   3212  HN  THR A 216     -12.080  -0.676  10.712  1.00 92.41           H
ATOM   3213  N   LEU A 217     -12.434   0.083   7.562  1.00 89.73           N
ATOM   3214  CA  LEU A 217     -12.308   0.769   6.287  1.00 89.73           C
ATOM   3215  C   LEU A 217     -11.010   0.333   5.605  1.00 89.73           C
ATOM   3216  O   LEU A 217     -10.983   0.116   4.394  1.00 89.73           O
ATOM   3217  HA  LEU A 217     -13.147   0.459   5.664  1.00 89.73           H
ATOM   3218  CB  LEU A 217     -12.423   2.283   6.480  1.00 89.73           C
ATOM   3219 1HB  LEU A 217     -11.867   2.558   7.377  1.00 89.73           H
ATOM   3220 2HB  LEU A 217     -11.934   2.774   5.639  1.00 89.73           H
ATOM   3221  CG  LEU A 217     -13.843   2.837   6.603  1.00 89.73           C
ATOM   3222  HG  LEU A 217     -14.390   2.221   7.317  1.00 89.73           H
ATOM   3223  CD1 LEU A 217     -13.829   4.264   7.156  1.00 89.73           C
ATOM   3224 1HD1 LEU A 217     -13.366   4.266   8.143  1.00 89.73           H
ATOM   3225 2HD1 LEU A 217     -13.259   4.908   6.486  1.00 89.73           H
ATOM   3226 3HD1 LEU A 217     -14.851   4.634   7.234  1.00 89.73           H
ATOM   3227  CD2 LEU A 217     -14.585   2.748   5.268  1.00 89.73           C
ATOM   3228 1HD2 LEU A 217     -14.048   3.325   4.515  1.00 89.73           H
ATOM   3229 2HD2 LEU A 217     -14.642   1.706   4.954  1.00 89.73           H
ATOM   3230 3HD2 LEU A 217     -15.592   3.148   5.384  1.00 89.73           H
ATOM   3231  HN  LEU A 217     -12.508   0.682   8.359  1.00 89.73           H
ATOM   3232  N   LYS A 218      -9.965   0.217   6.411  1.00 88.42           N
ATOM   3233  CA  LYS A 218      -8.651  -0.117   5.889  1.00 88.42           C
ATOM   3234  C   LYS A 218      -8.711  -1.484   5.205  1.00 88.42           C
ATOM   3235  O   LYS A 218      -8.179  -1.658   4.109  1.00 88.42           O
ATOM   3236  HA  LYS A 218      -8.396   0.633   5.140  1.00 88.42           H
ATOM   3237  CB  LYS A 218      -7.597  -0.029   6.995  1.00 88.42           C
ATOM   3238 1HB  LYS A 218      -7.713   0.908   7.540  1.00 88.42           H
ATOM   3239 2HB  LYS A 218      -7.748  -0.836   7.712  1.00 88.42           H
ATOM   3240  CG  LYS A 218      -6.184  -0.114   6.413  1.00 88.42           C
ATOM   3241 1HG  LYS A 218      -6.092  -1.013   5.803  1.00 88.42           H
ATOM   3242 2HG  LYS A 218      -6.005   0.737   5.757  1.00 88.42           H
ATOM   3243  CD  LYS A 218      -5.134  -0.138   7.526  1.00 88.42           C
ATOM   3244 1HD  LYS A 218      -5.184   0.790   8.097  1.00 88.42           H
ATOM   3245 2HD  LYS A 218      -5.351  -0.951   8.219  1.00 88.42           H
ATOM   3246  CE  LYS A 218      -3.728  -0.313   6.949  1.00 88.42           C
ATOM   3247 1HE  LYS A 218      -3.715  -1.153   6.255  1.00 88.42           H
ATOM   3248 2HE  LYS A 218      -3.448   0.574   6.381  1.00 88.42           H
ATOM   3249  NZ  LYS A 218      -2.748  -0.543   8.034  1.00 88.42           N
ATOM   3250 1HZ  LYS A 218      -1.883  -0.897   7.639  1.00 88.42           H
ATOM   3251 2HZ  LYS A 218      -2.567   0.330   8.517  1.00 88.42           H
ATOM   3252 3HZ  LYS A 218      -3.122  -1.221   8.689  1.00 88.42           H
ATOM   3253  HN  LYS A 218     -10.005   0.347   7.401  1.00 88.42           H
ATOM   3254  N   VAL A 219      -9.364  -2.420   5.879  1.00 92.06           N
ATOM   3255  CA  VAL A 219      -9.381  -3.798   5.421  1.00 92.06           C
ATOM   3256  C   VAL A 219     -10.249  -3.903   4.165  1.00 92.06           C
ATOM   3257  O   VAL A 219      -9.862  -4.546   3.191  1.00 92.06           O
ATOM   3258  HA  VAL A 219      -8.357  -4.072   5.164  1.00 92.06           H
ATOM   3259  CB  VAL A 219      -9.848  -4.719   6.550  1.00 92.06           C
ATOM   3260  HB  VAL A 219     -10.825  -4.370   6.884  1.00 92.06           H
ATOM   3261  CG1 VAL A 219     -10.008  -6.158   6.053  1.00 92.06           C
ATOM   3262 1HG1 VAL A 219     -10.746  -6.185   5.251  1.00 92.06           H
ATOM   3263 2HG1 VAL A 219      -9.051  -6.521   5.679  1.00 92.06           H
ATOM   3264 3HG1 VAL A 219     -10.341  -6.791   6.875  1.00 92.06           H
ATOM   3265  CG2 VAL A 219      -8.892  -4.654   7.742  1.00 92.06           C
ATOM   3266 1HG2 VAL A 219      -7.896  -4.966   7.427  1.00 92.06           H
ATOM   3267 2HG2 VAL A 219      -8.850  -3.632   8.119  1.00 92.06           H
ATOM   3268 3HG2 VAL A 219      -9.248  -5.318   8.530  1.00 92.06           H
ATOM   3269  HN  VAL A 219      -9.873  -2.248   6.723  1.00 92.06           H
ATOM   3270  N   ILE A 220     -11.406  -3.261   4.230  1.00 92.39           N
ATOM   3271  CA  ILE A 220     -12.384  -3.373   3.161  1.00 92.39           C
ATOM   3272  C   ILE A 220     -11.803  -2.771   1.879  1.00 92.39           C
ATOM   3273  O   ILE A 220     -11.701  -3.452   0.860  1.00 92.39           O
ATOM   3274  HA  ILE A 220     -12.564  -4.434   2.992  1.00 92.39           H
ATOM   3275  CB  ILE A 220     -13.715  -2.749   3.585  1.00 92.39           C
ATOM   3276  HB  ILE A 220     -13.512  -1.763   4.004  1.00 92.39           H
ATOM   3277  CG1 ILE A 220     -14.383  -3.578   4.684  1.00 92.39           C
ATOM   3278 1HG1 ILE A 220     -14.605  -4.576   4.307  1.00 92.39           H
ATOM   3279 2HG1 ILE A 220     -13.696  -3.699   5.521  1.00 92.39           H
ATOM   3280  CG2 ILE A 220     -14.635  -2.547   2.379  1.00 92.39           C
ATOM   3281 1HG2 ILE A 220     -14.152  -1.885   1.661  1.00 92.39           H
ATOM   3282 2HG2 ILE A 220     -14.834  -3.510   1.909  1.00 92.39           H
ATOM   3283 3HG2 ILE A 220     -15.574  -2.103   2.709  1.00 92.39           H
ATOM   3284  CD1 ILE A 220     -15.673  -2.911   5.167  1.00 92.39           C
ATOM   3285 1HD1 ILE A 220     -15.443  -1.922   5.565  1.00 92.39           H
ATOM   3286 2HD1 ILE A 220     -16.366  -2.813   4.331  1.00 92.39           H
ATOM   3287 3HD1 ILE A 220     -16.127  -3.521   5.947  1.00 92.39           H
ATOM   3288  HN  ILE A 220     -11.679  -2.675   4.992  1.00 92.39           H
ATOM   3289  N   LEU A 221     -11.439  -1.500   1.973  1.00 92.08           N
ATOM   3290  CA  LEU A 221     -11.040  -0.748   0.796  1.00 92.08           C
ATOM   3291  C   LEU A 221      -9.596  -1.102   0.434  1.00 92.08           C
ATOM   3292  O   LEU A 221      -9.187  -0.956  -0.717  1.00 92.08           O
ATOM   3293  HA  LEU A 221     -11.687  -1.057  -0.025  1.00 92.08           H
ATOM   3294  CB  LEU A 221     -11.269   0.749   1.014  1.00 92.08           C
ATOM   3295 1HB  LEU A 221     -10.660   1.071   1.858  1.00 92.08           H
ATOM   3296 2HB  LEU A 221     -10.906   1.284   0.136  1.00 92.08           H
ATOM   3297  CG  LEU A 221     -12.716   1.175   1.274  1.00 92.08           C
ATOM   3298  HG  LEU A 221     -13.071   0.652   2.162  1.00 92.08           H
ATOM   3299  CD1 LEU A 221     -12.802   2.674   1.567  1.00 92.08           C
ATOM   3300 1HD1 LEU A 221     -12.205   2.907   2.449  1.00 92.08           H
ATOM   3301 2HD1 LEU A 221     -12.420   3.234   0.713  1.00 92.08           H
ATOM   3302 3HD1 LEU A 221     -13.840   2.950   1.748  1.00 92.08           H
ATOM   3303  CD2 LEU A 221     -13.625   0.765   0.114  1.00 92.08           C
ATOM   3304 1HD2 LEU A 221     -13.280   1.242  -0.804  1.00 92.08           H
ATOM   3305 2HD2 LEU A 221     -13.596  -0.318  -0.006  1.00 92.08           H
ATOM   3306 3HD2 LEU A 221     -14.647   1.080   0.324  1.00 92.08           H
ATOM   3307  HN  LEU A 221     -11.413  -0.988   2.831  1.00 92.08           H
ATOM   3308  N   GLY A 222      -8.864  -1.561   1.438  1.00 91.34           N
ATOM   3309  CA  GLY A 222      -7.433  -1.766   1.288  1.00 91.34           C
ATOM   3310  C   GLY A 222      -7.140  -3.091   0.581  1.00 91.34           C
ATOM   3311  O   GLY A 222      -6.085  -3.253  -0.030  1.00 91.34           O
ATOM   3312 1HA  GLY A 222      -7.002  -0.943   0.719  1.00 91.34           H
ATOM   3313 2HA  GLY A 222      -6.956  -1.760   2.268  1.00 91.34           H
ATOM   3314  HN  GLY A 222      -9.231  -1.790   2.339  1.00 91.34           H
ATOM   3315  N   PHE A 223      -8.094  -4.005   0.688  1.00 90.68           N
ATOM   3316  CA  PHE A 223      -7.892  -5.357   0.196  1.00 90.68           C
ATOM   3317  C   PHE A 223      -9.145  -5.876  -0.513  1.00 90.68           C
ATOM   3318  O   PHE A 223      -9.123  -6.123  -1.718  1.00 90.68           O
ATOM   3319  HA  PHE A 223      -7.063  -5.324  -0.511  1.00 90.68           H
ATOM   3320  CB  PHE A 223      -7.609  -6.238   1.415  1.00 90.68           C
ATOM   3321 1HB  PHE A 223      -6.781  -5.807   1.978  1.00 90.68           H
ATOM   3322 2HB  PHE A 223      -8.480  -6.226   2.070  1.00 90.68           H
ATOM   3323  CG  PHE A 223      -7.270  -7.689   1.068  1.00 90.68           C
ATOM   3324  CD1 PHE A 223      -8.162  -8.680   1.340  1.00 90.68           C
ATOM   3325  HD1 PHE A 223      -9.118  -8.439   1.805  1.00 90.68           H
ATOM   3326  CD2 PHE A 223      -6.077  -7.989   0.489  1.00 90.68           C
ATOM   3327  HD2 PHE A 223      -5.362  -7.196   0.271  1.00 90.68           H
ATOM   3328  CE1 PHE A 223      -7.847 -10.026   1.018  1.00 90.68           C
ATOM   3329  HE1 PHE A 223      -8.562 -10.820   1.236  1.00 90.68           H
ATOM   3330  CE2 PHE A 223      -5.762  -9.336   0.167  1.00 90.68           C
ATOM   3331  HE2 PHE A 223      -4.806  -9.577  -0.297  1.00 90.68           H
ATOM   3332  CZ  PHE A 223      -6.654 -10.326   0.439  1.00 90.68           C
ATOM   3333  HZ  PHE A 223      -6.413 -11.360   0.192  1.00 90.68           H
ATOM   3334  HN  PHE A 223      -8.989  -3.834   1.100  1.00 90.68           H
ATOM   3335  N   PHE A 224     -10.207  -6.025   0.265  1.00 85.68           N
ATOM   3336  CA  PHE A 224     -11.346  -6.817  -0.168  1.00 85.68           C
ATOM   3337  C   PHE A 224     -11.916  -6.285  -1.484  1.00 85.68           C
ATOM   3338  O   PHE A 224     -12.125  -7.046  -2.427  1.00 85.68           O
ATOM   3339  HA  PHE A 224     -10.992  -7.838  -0.314  1.00 85.68           H
ATOM   3340  CB  PHE A 224     -12.413  -6.698   0.921  1.00 85.68           C
ATOM   3341 1HB  PHE A 224     -12.418  -5.677   1.301  1.00 85.68           H
ATOM   3342 2HB  PHE A 224     -13.392  -6.878   0.478  1.00 85.68           H
ATOM   3343  CG  PHE A 224     -12.216  -7.662   2.094  1.00 85.68           C
ATOM   3344  CD1 PHE A 224     -12.386  -8.999   1.911  1.00 85.68           C
ATOM   3345  HD1 PHE A 224     -12.664  -9.384   0.930  1.00 85.68           H
ATOM   3346  CD2 PHE A 224     -11.870  -7.182   3.318  1.00 85.68           C
ATOM   3347  HD2 PHE A 224     -11.733  -6.110   3.464  1.00 85.68           H
ATOM   3348  CE1 PHE A 224     -12.203  -9.893   2.999  1.00 85.68           C
ATOM   3349  HE1 PHE A 224     -12.340 -10.964   2.852  1.00 85.68           H
ATOM   3350  CE2 PHE A 224     -11.687  -8.076   4.406  1.00 85.68           C
ATOM   3351  HE2 PHE A 224     -11.410  -7.691   5.387  1.00 85.68           H
ATOM   3352  CZ  PHE A 224     -11.857  -9.413   4.223  1.00 85.68           C
ATOM   3353  HZ  PHE A 224     -11.717 -10.099   5.058  1.00 85.68           H
ATOM   3354  HN  PHE A 224     -10.297  -5.617   1.173  1.00 85.68           H
ATOM   3355  N   LEU A 225     -12.150  -4.981  -1.506  1.00 93.45           N
ATOM   3356  CA  LEU A 225     -12.737  -4.345  -2.673  1.00 93.45           C
ATOM   3357  C   LEU A 225     -11.811  -4.541  -3.875  1.00 93.45           C
ATOM   3358  O   LEU A 225     -12.224  -5.079  -4.901  1.00 93.45           O
ATOM   3359  HA  LEU A 225     -13.681  -4.850  -2.880  1.00 93.45           H
ATOM   3360  CB  LEU A 225     -13.062  -2.879  -2.379  1.00 93.45           C
ATOM   3361 1HB  LEU A 225     -13.800  -2.845  -1.578  1.00 93.45           H
ATOM   3362 2HB  LEU A 225     -12.160  -2.397  -2.003  1.00 93.45           H
ATOM   3363  CG  LEU A 225     -13.591  -2.060  -3.558  1.00 93.45           C
ATOM   3364  HG  LEU A 225     -12.925  -2.214  -4.407  1.00 93.45           H
ATOM   3365  CD1 LEU A 225     -14.981  -2.541  -3.980  1.00 93.45           C
ATOM   3366 1HD1 LEU A 225     -14.928  -3.588  -4.278  1.00 93.45           H
ATOM   3367 2HD1 LEU A 225     -15.671  -2.435  -3.143  1.00 93.45           H
ATOM   3368 3HD1 LEU A 225     -15.333  -1.941  -4.819  1.00 93.45           H
ATOM   3369  CD2 LEU A 225     -13.575  -0.564  -3.237  1.00 93.45           C
ATOM   3370 1HD2 LEU A 225     -14.203  -0.372  -2.368  1.00 93.45           H
ATOM   3371 2HD2 LEU A 225     -12.553  -0.249  -3.023  1.00 93.45           H
ATOM   3372 3HD2 LEU A 225     -13.956  -0.005  -4.092  1.00 93.45           H
ATOM   3373  HN  LEU A 225     -11.947  -4.363  -0.746  1.00 93.45           H
ATOM   3374  N   PRO A 226     -10.546  -4.110  -3.772  1.00 93.56           N
ATOM   3375  CA  PRO A 226      -9.596  -4.288  -4.872  1.00 93.56           C
ATOM   3376  C   PRO A 226      -9.519  -5.732  -5.340  1.00 93.56           C
ATOM   3377  O   PRO A 226      -9.530  -6.001  -6.540  1.00 93.56           O
ATOM   3378  HA  PRO A 226      -9.923  -3.723  -5.745  1.00 93.56           H
ATOM   3379  CB  PRO A 226      -8.267  -3.811  -4.284  1.00 93.56           C
ATOM   3380 1HB  PRO A 226      -7.705  -4.633  -3.841  1.00 93.56           H
ATOM   3381 2HB  PRO A 226      -7.628  -3.364  -5.046  1.00 93.56           H
ATOM   3382  CG  PRO A 226      -8.691  -2.789  -3.235  1.00 93.56           C
ATOM   3383 1HG  PRO A 226      -7.908  -2.618  -2.496  1.00 93.56           H
ATOM   3384 2HG  PRO A 226      -8.909  -1.818  -3.681  1.00 93.56           H
ATOM   3385  CD  PRO A 226      -9.927  -3.426  -2.622  1.00 93.56           C
ATOM   3386 1HD  PRO A 226      -9.669  -4.129  -1.829  1.00 93.56           H
ATOM   3387 2HD  PRO A 226     -10.589  -2.681  -2.180  1.00 93.56           H
ATOM   3388  N   PHE A 227      -9.442  -6.632  -4.370  1.00 91.85           N
ATOM   3389  CA  PHE A 227      -9.212  -8.035  -4.668  1.00 91.85           C
ATOM   3390  C   PHE A 227     -10.355  -8.613  -5.505  1.00 91.85           C
ATOM   3391  O   PHE A 227     -10.118  -9.279  -6.511  1.00 91.85           O
ATOM   3392  HA  PHE A 227      -8.283  -8.098  -5.234  1.00 91.85           H
ATOM   3393  CB  PHE A 227      -9.153  -8.773  -3.329  1.00 91.85           C
ATOM   3394 1HB  PHE A 227      -8.322  -8.377  -2.744  1.00 91.85           H
ATOM   3395 2HB  PHE A 227     -10.065  -8.563  -2.770  1.00 91.85           H
ATOM   3396  CG  PHE A 227      -8.990 -10.288  -3.460  1.00 91.85           C
ATOM   3397  CD1 PHE A 227     -10.045 -11.110  -3.215  1.00 91.85           C
ATOM   3398  HD1 PHE A 227     -11.008 -10.688  -2.925  1.00 91.85           H
ATOM   3399  CD2 PHE A 227      -7.788 -10.814  -3.821  1.00 91.85           C
ATOM   3400  HD2 PHE A 227      -6.942 -10.156  -4.017  1.00 91.85           H
ATOM   3401  CE1 PHE A 227      -9.894 -12.516  -3.336  1.00 91.85           C
ATOM   3402  HE1 PHE A 227     -10.740 -13.175  -3.140  1.00 91.85           H
ATOM   3403  CE2 PHE A 227      -7.637 -12.221  -3.942  1.00 91.85           C
ATOM   3404  HE2 PHE A 227      -6.674 -12.642  -4.232  1.00 91.85           H
ATOM   3405  CZ  PHE A 227      -8.693 -13.042  -3.698  1.00 91.85           C
ATOM   3406  HZ  PHE A 227      -8.576 -14.122  -3.791  1.00 91.85           H
ATOM   3407  HN  PHE A 227      -9.534  -6.415  -3.398  1.00 91.85           H
ATOM   3408  N   VAL A 228     -11.572  -8.337  -5.057  1.00 94.55           N
ATOM   3409  CA  VAL A 228     -12.751  -8.874  -5.715  1.00 94.55           C
ATOM   3410  C   VAL A 228     -12.774  -8.408  -7.172  1.00 94.55           C
ATOM   3411  O   VAL A 228     -13.028  -9.201  -8.077  1.00 94.55           O
ATOM   3412  HA  VAL A 228     -12.672  -9.961  -5.696  1.00 94.55           H
ATOM   3413  CB  VAL A 228     -14.009  -8.477  -4.940  1.00 94.55           C
ATOM   3414  HB  VAL A 228     -13.978  -7.399  -4.781  1.00 94.55           H
ATOM   3415  CG1 VAL A 228     -15.271  -8.797  -5.743  1.00 94.55           C
ATOM   3416 1HG1 VAL A 228     -15.252  -8.248  -6.684  1.00 94.55           H
ATOM   3417 2HG1 VAL A 228     -15.310  -9.867  -5.948  1.00 94.55           H
ATOM   3418 3HG1 VAL A 228     -16.151  -8.505  -5.170  1.00 94.55           H
ATOM   3419  CG2 VAL A 228     -14.045  -9.154  -3.569  1.00 94.55           C
ATOM   3420 1HG2 VAL A 228     -14.041 -10.236  -3.698  1.00 94.55           H
ATOM   3421 2HG2 VAL A 228     -13.170  -8.854  -2.992  1.00 94.55           H
ATOM   3422 3HG2 VAL A 228     -14.949  -8.854  -3.039  1.00 94.55           H
ATOM   3423  HN  VAL A 228     -11.758  -7.759  -4.262  1.00 94.55           H
ATOM   3424  N   VAL A 229     -12.505  -7.123  -7.353  1.00 94.72           N
ATOM   3425  CA  VAL A 229     -12.561  -6.526  -8.677  1.00 94.72           C
ATOM   3426  C   VAL A 229     -11.483  -7.154  -9.561  1.00 94.72           C
ATOM   3427  O   VAL A 229     -11.748  -7.518 -10.706  1.00 94.72           O
ATOM   3428  HA  VAL A 229     -13.539  -6.756  -9.100  1.00 94.72           H
ATOM   3429  CB  VAL A 229     -12.436  -5.005  -8.570  1.00 94.72           C
ATOM   3430  HB  VAL A 229     -11.527  -4.782  -8.012  1.00 94.72           H
ATOM   3431  CG1 VAL A 229     -12.306  -4.367  -9.955  1.00 94.72           C
ATOM   3432 1HG1 VAL A 229     -11.418  -4.757 -10.452  1.00 94.72           H
ATOM   3433 2HG1 VAL A 229     -13.189  -4.605 -10.549  1.00 94.72           H
ATOM   3434 3HG1 VAL A 229     -12.219  -3.286  -9.850  1.00 94.72           H
ATOM   3435  CG2 VAL A 229     -13.618  -4.410  -7.802  1.00 94.72           C
ATOM   3436 1HG2 VAL A 229     -14.546  -4.649  -8.321  1.00 94.72           H
ATOM   3437 2HG2 VAL A 229     -13.646  -4.830  -6.796  1.00 94.72           H
ATOM   3438 3HG2 VAL A 229     -13.504  -3.328  -7.741  1.00 94.72           H
ATOM   3439  HN  VAL A 229     -12.253  -6.495  -6.617  1.00 94.72           H
ATOM   3440  N   MET A 230     -10.289  -7.262  -8.997  1.00 89.29           N
ATOM   3441  CA  MET A 230      -9.159  -7.804  -9.733  1.00 89.29           C
ATOM   3442  C   MET A 230      -9.426  -9.249 -10.160  1.00 89.29           C
ATOM   3443  O   MET A 230      -9.203  -9.609 -11.315  1.00 89.29           O
ATOM   3444  HA  MET A 230      -9.052  -7.171 -10.614  1.00 89.29           H
ATOM   3445  CB  MET A 230      -7.907  -7.754  -8.856  1.00 89.29           C
ATOM   3446 1HB  MET A 230      -8.143  -8.119  -7.856  1.00 89.29           H
ATOM   3447 2HB  MET A 230      -7.145  -8.417  -9.265  1.00 89.29           H
ATOM   3448  CG  MET A 230      -7.356  -6.329  -8.767  1.00 89.29           C
ATOM   3449 1HG  MET A 230      -7.100  -5.967  -9.763  1.00 89.29           H
ATOM   3450 2HG  MET A 230      -8.120  -5.659  -8.371  1.00 89.29           H
ATOM   3451  SD  MET A 230      -5.914  -6.296  -7.716  1.00 89.29           S
ATOM   3452  CE  MET A 230      -4.765  -7.202  -8.739  1.00 89.29           C
ATOM   3453 1HE  MET A 230      -5.154  -8.203  -8.925  1.00 89.29           H
ATOM   3454 2HE  MET A 230      -4.634  -6.681  -9.688  1.00 89.29           H
ATOM   3455 3HE  MET A 230      -3.804  -7.275  -8.229  1.00 89.29           H
ATOM   3456  HN  MET A 230     -10.088  -6.988  -8.056  1.00 89.29           H
ATOM   3457  N   ALA A 231      -9.898 -10.037  -9.206  1.00 93.82           N
ATOM   3458  CA  ALA A 231     -10.115 -11.454  -9.445  1.00 93.82           C
ATOM   3459  C   ALA A 231     -11.099 -11.627 -10.604  1.00 93.82           C
ATOM   3460  O   ALA A 231     -10.881 -12.452 -11.490  1.00 93.82           O
ATOM   3461  HA  ALA A 231      -9.158 -11.894  -9.723  1.00 93.82           H
ATOM   3462  CB  ALA A 231     -10.608 -12.119  -8.158  1.00 93.82           C
ATOM   3463 1HB  ALA A 231      -9.861 -11.993  -7.375  1.00 93.82           H
ATOM   3464 2HB  ALA A 231     -11.544 -11.656  -7.845  1.00 93.82           H
ATOM   3465 3HB  ALA A 231     -10.771 -13.182  -8.338  1.00 93.82           H
ATOM   3466  HN  ALA A 231     -10.131  -9.723  -8.285  1.00 93.82           H
ATOM   3467  N   CYS A 232     -12.160 -10.834 -10.561  1.00 92.73           N
ATOM   3468  CA  CYS A 232     -13.187 -10.902 -11.587  1.00 92.73           C
ATOM   3469  C   CYS A 232     -12.557 -10.504 -12.923  1.00 92.73           C
ATOM   3470  O   CYS A 232     -12.718 -11.204 -13.922  1.00 92.73           O
ATOM   3471  HA  CYS A 232     -13.534 -11.935 -11.615  1.00 92.73           H
ATOM   3472  CB  CYS A 232     -14.392 -10.025 -11.240  1.00 92.73           C
ATOM   3473 1HB  CYS A 232     -14.060  -9.014 -11.004  1.00 92.73           H
ATOM   3474 2HB  CYS A 232     -15.057  -9.950 -12.100  1.00 92.73           H
ATOM   3475  SG  CYS A 232     -15.293 -10.735  -9.814  1.00 92.73           S
ATOM   3476  HG  CYS A 232     -14.500 -10.221  -8.879  1.00 92.73           H
ATOM   3477  HN  CYS A 232     -12.323 -10.157  -9.844  1.00 92.73           H
ATOM   3478  N   CYS A 233     -11.854  -9.382 -12.899  1.00 92.48           N
ATOM   3479  CA  CYS A 233     -11.324  -8.804 -14.123  1.00 92.48           C
ATOM   3480  C   CYS A 233     -10.406  -9.835 -14.783  1.00 92.48           C
ATOM   3481  O   CYS A 233     -10.563 -10.146 -15.962  1.00 92.48           O
ATOM   3482  HA  CYS A 233     -12.180  -8.583 -14.761  1.00 92.48           H
ATOM   3483  CB  CYS A 233     -10.600  -7.483 -13.857  1.00 92.48           C
ATOM   3484 1HB  CYS A 233      -9.911  -7.598 -13.020  1.00 92.48           H
ATOM   3485 2HB  CYS A 233     -10.003  -7.204 -14.725  1.00 92.48           H
ATOM   3486  SG  CYS A 233     -11.816  -6.166 -13.487  1.00 92.48           S
ATOM   3487  HG  CYS A 233     -12.042  -6.535 -12.230  1.00 92.48           H
ATOM   3488  HN  CYS A 233     -11.645  -8.870 -12.065  1.00 92.48           H
ATOM   3489  N   TYR A 234      -9.469 -10.337 -13.993  1.00 86.58           N
ATOM   3490  CA  TYR A 234      -8.426 -11.198 -14.523  1.00 86.58           C
ATOM   3491  C   TYR A 234      -8.986 -12.572 -14.896  1.00 86.58           C
ATOM   3492  O   TYR A 234      -8.471 -13.233 -15.797  1.00 86.58           O
ATOM   3493  HA  TYR A 234      -8.020 -10.725 -15.417  1.00 86.58           H
ATOM   3494  CB  TYR A 234      -7.404 -11.366 -13.396  1.00 86.58           C
ATOM   3495 1HB  TYR A 234      -7.936 -11.531 -12.459  1.00 86.58           H
ATOM   3496 2HB  TYR A 234      -6.811 -12.261 -13.587  1.00 86.58           H
ATOM   3497  CG  TYR A 234      -6.461 -10.173 -13.229  1.00 86.58           C
ATOM   3498  CD1 TYR A 234      -5.771  -9.680 -14.318  1.00 86.58           C
ATOM   3499  HD1 TYR A 234      -5.899 -10.141 -15.297  1.00 86.58           H
ATOM   3500  CD2 TYR A 234      -6.300  -9.590 -11.988  1.00 86.58           C
ATOM   3501  HD2 TYR A 234      -6.845  -9.979 -11.128  1.00 86.58           H
ATOM   3502  CE1 TYR A 234      -4.884  -8.557 -14.160  1.00 86.58           C
ATOM   3503  HE1 TYR A 234      -4.333  -8.158 -15.012  1.00 86.58           H
ATOM   3504  CE2 TYR A 234      -5.412  -8.467 -11.830  1.00 86.58           C
ATOM   3505  HE2 TYR A 234      -5.276  -7.997 -10.856  1.00 86.58           H
ATOM   3506  CZ  TYR A 234      -4.748  -8.006 -12.924  1.00 86.58           C
ATOM   3507  OH  TYR A 234      -3.910  -6.946 -12.775  1.00 86.58           O
ATOM   3508  HH  TYR A 234      -3.963  -6.597 -11.839  1.00 86.58           H
ATOM   3509  HN  TYR A 234      -9.415 -10.164 -13.009  1.00 86.58           H
ATOM   3510  N   THR A 235     -10.034 -12.962 -14.184  1.00 89.42           N
ATOM   3511  CA  THR A 235     -10.734 -14.196 -14.497  1.00 89.42           C
ATOM   3512  C   THR A 235     -11.261 -14.161 -15.933  1.00 89.42           C
ATOM   3513  O   THR A 235     -11.089 -15.119 -16.685  1.00 89.42           O
ATOM   3514  HA  THR A 235     -10.022 -15.019 -14.438  1.00 89.42           H
ATOM   3515  CB  THR A 235     -11.833 -14.394 -13.451  1.00 89.42           C
ATOM   3516  HB  THR A 235     -12.565 -13.588 -13.498  1.00 89.42           H
ATOM   3517  OG1 THR A 235     -11.124 -14.509 -12.220  1.00 89.42           O
ATOM   3518  HG1 THR A 235     -11.311 -13.715 -11.642  1.00 89.42           H
ATOM   3519  CG2 THR A 235     -12.545 -15.740 -13.598  1.00 89.42           C
ATOM   3520 1HG2 THR A 235     -11.822 -16.548 -13.483  1.00 89.42           H
ATOM   3521 2HG2 THR A 235     -13.005 -15.802 -14.584  1.00 89.42           H
ATOM   3522 3HG2 THR A 235     -13.315 -15.830 -12.831  1.00 89.42           H
ATOM   3523  HN  THR A 235     -10.404 -12.451 -13.408  1.00 89.42           H
ATOM   3524  N   ILE A 236     -11.893 -13.046 -16.270  1.00 88.90           N
ATOM   3525  CA  ILE A 236     -12.470 -12.885 -17.594  1.00 88.90           C
ATOM   3526  C   ILE A 236     -11.346 -12.748 -18.623  1.00 88.90           C
ATOM   3527  O   ILE A 236     -11.440 -13.286 -19.725  1.00 88.90           O
ATOM   3528  HA  ILE A 236     -13.034 -13.790 -17.817  1.00 88.90           H
ATOM   3529  CB  ILE A 236     -13.461 -11.719 -17.608  1.00 88.90           C
ATOM   3530  HB  ILE A 236     -12.936 -10.821 -17.284  1.00 88.90           H
ATOM   3531  CG1 ILE A 236     -14.602 -11.958 -16.616  1.00 88.90           C
ATOM   3532 1HG1 ILE A 236     -15.273 -12.723 -17.007  1.00 88.90           H
ATOM   3533 2HG1 ILE A 236     -14.199 -12.337 -15.677  1.00 88.90           H
ATOM   3534  CG2 ILE A 236     -13.978 -11.455 -19.023  1.00 88.90           C
ATOM   3535 1HG2 ILE A 236     -13.140 -11.209 -19.676  1.00 88.90           H
ATOM   3536 2HG2 ILE A 236     -14.481 -12.346 -19.399  1.00 88.90           H
ATOM   3537 3HG2 ILE A 236     -14.680 -10.622 -19.004  1.00 88.90           H
ATOM   3538  CD1 ILE A 236     -15.385 -10.669 -16.360  1.00 88.90           C
ATOM   3539 1HD1 ILE A 236     -14.715  -9.914 -15.947  1.00 88.90           H
ATOM   3540 2HD1 ILE A 236     -15.806 -10.307 -17.297  1.00 88.90           H
ATOM   3541 3HD1 ILE A 236     -16.189 -10.867 -15.652  1.00 88.90           H
ATOM   3542  HN  ILE A 236     -12.013 -12.264 -15.659  1.00 88.90           H
ATOM   3543  N   ILE A 237     -10.309 -12.025 -18.226  1.00 87.34           N
ATOM   3544  CA  ILE A 237      -9.170 -11.808 -19.101  1.00 87.34           C
ATOM   3545  C   ILE A 237      -8.590 -13.160 -19.523  1.00 87.34           C
ATOM   3546  O   ILE A 237      -8.391 -13.411 -20.710  1.00 87.34           O
ATOM   3547  HA  ILE A 237      -9.535 -11.296 -19.992  1.00 87.34           H
ATOM   3548  CB  ILE A 237      -8.150 -10.883 -18.434  1.00 87.34           C
ATOM   3549  HB  ILE A 237      -8.031 -11.197 -17.397  1.00 87.34           H
ATOM   3550  CG1 ILE A 237      -8.652  -9.438 -18.413  1.00 87.34           C
ATOM   3551 1HG1 ILE A 237      -8.595  -9.015 -19.416  1.00 87.34           H
ATOM   3552 2HG1 ILE A 237      -9.701  -9.418 -18.118  1.00 87.34           H
ATOM   3553  CG2 ILE A 237      -6.779 -11.004 -19.103  1.00 87.34           C
ATOM   3554 1HG2 ILE A 237      -6.425 -12.032 -19.022  1.00 87.34           H
ATOM   3555 2HG2 ILE A 237      -6.863 -10.731 -20.155  1.00 87.34           H
ATOM   3556 3HG2 ILE A 237      -6.074 -10.336 -18.609  1.00 87.34           H
ATOM   3557  CD1 ILE A 237      -7.828  -8.585 -17.446  1.00 87.34           C
ATOM   3558 1HD1 ILE A 237      -7.907  -8.997 -16.440  1.00 87.34           H
ATOM   3559 2HD1 ILE A 237      -6.783  -8.588 -17.758  1.00 87.34           H
ATOM   3560 3HD1 ILE A 237      -8.206  -7.563 -17.451  1.00 87.34           H
ATOM   3561  HN  ILE A 237     -10.239 -11.594 -17.327  1.00 87.34           H
ATOM   3562  N   ILE A 238      -8.336 -13.995 -18.526  1.00 87.17           N
ATOM   3563  CA  ILE A 238      -7.714 -15.285 -18.771  1.00 87.17           C
ATOM   3564  C   ILE A 238      -8.579 -16.087 -19.746  1.00 87.17           C
ATOM   3565  O   ILE A 238      -8.066 -16.681 -20.693  1.00 87.17           O
ATOM   3566  HA  ILE A 238      -6.748 -15.098 -19.241  1.00 87.17           H
ATOM   3567  CB  ILE A 238      -7.443 -16.009 -17.451  1.00 87.17           C
ATOM   3568  HB  ILE A 238      -8.334 -15.929 -16.829  1.00 87.17           H
ATOM   3569  CG1 ILE A 238      -6.297 -15.344 -16.686  1.00 87.17           C
ATOM   3570 1HG1 ILE A 238      -5.347 -15.594 -17.158  1.00 87.17           H
ATOM   3571 2HG1 ILE A 238      -6.402 -14.260 -16.736  1.00 87.17           H
ATOM   3572  CG2 ILE A 238      -7.187 -17.499 -17.685  1.00 87.17           C
ATOM   3573 1HG2 ILE A 238      -8.061 -17.948 -18.157  1.00 87.17           H
ATOM   3574 2HG2 ILE A 238      -6.321 -17.621 -18.335  1.00 87.17           H
ATOM   3575 3HG2 ILE A 238      -6.998 -17.990 -16.730  1.00 87.17           H
ATOM   3576  CD1 ILE A 238      -6.280 -15.793 -15.224  1.00 87.17           C
ATOM   3577 1HD1 ILE A 238      -7.222 -15.520 -14.749  1.00 87.17           H
ATOM   3578 2HD1 ILE A 238      -6.150 -16.875 -15.178  1.00 87.17           H
ATOM   3579 3HD1 ILE A 238      -5.456 -15.306 -14.703  1.00 87.17           H
ATOM   3580  HN  ILE A 238      -8.547 -13.803 -17.568  1.00 87.17           H
ATOM   3581  N   HIS A 239      -9.877 -16.077 -19.480  1.00 82.05           N
ATOM   3582  CA  HIS A 239     -10.814 -16.826 -20.301  1.00 82.05           C
ATOM   3583  C   HIS A 239     -10.710 -16.360 -21.754  1.00 82.05           C
ATOM   3584  O   HIS A 239     -10.668 -17.178 -22.671  1.00 82.05           O
ATOM   3585  HA  HIS A 239     -10.515 -17.872 -20.242  1.00 82.05           H
ATOM   3586  CB  HIS A 239     -12.234 -16.714 -19.743  1.00 82.05           C
ATOM   3587 1HB  HIS A 239     -12.220 -16.977 -18.685  1.00 82.05           H
ATOM   3588 2HB  HIS A 239     -12.559 -15.676 -19.808  1.00 82.05           H
ATOM   3589  CG  HIS A 239     -13.243 -17.588 -20.450  1.00 82.05           C
ATOM   3590  ND1 HIS A 239     -13.322 -18.955 -20.250  1.00 82.05           N
ATOM   3591  HD1 HIS A 239     -12.741 -19.491 -19.637  1.00 82.05           H
ATOM   3592  CD2 HIS A 239     -14.213 -17.275 -21.357  1.00 82.05           C
ATOM   3593  HD2 HIS A 239     -14.428 -16.278 -21.740  1.00 82.05           H
ATOM   3594  CE1 HIS A 239     -14.298 -19.433 -21.007  1.00 82.05           C
ATOM   3595  HE1 HIS A 239     -14.607 -20.476 -21.071  1.00 82.05           H
ATOM   3596  NE2 HIS A 239     -14.849 -18.390 -21.693  1.00 82.05           N
ATOM   3597  HN  HIS A 239     -10.289 -15.572 -18.722  1.00 82.05           H
ATOM   3598  N   THR A 240     -10.671 -15.046 -21.919  1.00 84.35           N
ATOM   3599  CA  THR A 240     -10.629 -14.459 -23.248  1.00 84.35           C
ATOM   3600  C   THR A 240      -9.330 -14.842 -23.960  1.00 84.35           C
ATOM   3601  O   THR A 240      -9.337 -15.149 -25.151  1.00 84.35           O
ATOM   3602  HA  THR A 240     -11.449 -14.875 -23.833  1.00 84.35           H
ATOM   3603  CB  THR A 240     -10.820 -12.948 -23.104  1.00 84.35           C
ATOM   3604  HB  THR A 240      -9.945 -12.487 -22.644  1.00 84.35           H
ATOM   3605  OG1 THR A 240     -12.038 -12.819 -22.376  1.00 84.35           O
ATOM   3606  HG1 THR A 240     -11.844 -12.707 -21.401  1.00 84.35           H
ATOM   3607  CG2 THR A 240     -11.111 -12.264 -24.442  1.00 84.35           C
ATOM   3608 1HG2 THR A 240     -12.024 -12.679 -24.870  1.00 84.35           H
ATOM   3609 2HG2 THR A 240     -10.279 -12.434 -25.125  1.00 84.35           H
ATOM   3610 3HG2 THR A 240     -11.238 -11.194 -24.282  1.00 84.35           H
ATOM   3611  HN  THR A 240     -10.667 -14.387 -21.166  1.00 84.35           H
ATOM   3612  N   LEU A 241      -8.245 -14.813 -23.199  1.00 83.64           N
ATOM   3613  CA  LEU A 241      -6.928 -15.051 -23.765  1.00 83.64           C
ATOM   3614  C   LEU A 241      -6.831 -16.507 -24.226  1.00 83.64           C
ATOM   3615  O   LEU A 241      -6.206 -16.799 -25.244  1.00 83.64           O
ATOM   3616  HA  LEU A 241      -6.825 -14.405 -24.637  1.00 83.64           H
ATOM   3617  CB  LEU A 241      -5.837 -14.647 -22.771  1.00 83.64           C
ATOM   3618 1HB  LEU A 241      -6.090 -15.062 -21.795  1.00 83.64           H
ATOM   3619 2HB  LEU A 241      -4.900 -15.110 -23.082  1.00 83.64           H
ATOM   3620  CG  LEU A 241      -5.601 -13.144 -22.609  1.00 83.64           C
ATOM   3621  HG  LEU A 241      -6.548 -12.677 -22.336  1.00 83.64           H
ATOM   3622  CD1 LEU A 241      -4.616 -12.863 -21.472  1.00 83.64           C
ATOM   3623 1HD1 LEU A 241      -5.016 -13.257 -20.538  1.00 83.64           H
ATOM   3624 2HD1 LEU A 241      -3.663 -13.345 -21.691  1.00 83.64           H
ATOM   3625 3HD1 LEU A 241      -4.466 -11.788 -21.379  1.00 83.64           H
ATOM   3626  CD2 LEU A 241      -5.149 -12.514 -23.928  1.00 83.64           C
ATOM   3627 1HD2 LEU A 241      -4.220 -12.980 -24.253  1.00 83.64           H
ATOM   3628 2HD2 LEU A 241      -5.918 -12.667 -24.685  1.00 83.64           H
ATOM   3629 3HD2 LEU A 241      -4.989 -11.445 -23.784  1.00 83.64           H
ATOM   3630  HN  LEU A 241      -8.256 -14.631 -22.216  1.00 83.64           H
ATOM   3631  N   ILE A 242      -7.459 -17.381 -23.454  1.00 82.17           N
ATOM   3632  CA  ILE A 242      -7.442 -18.801 -23.763  1.00 82.17           C
ATOM   3633  C   ILE A 242      -8.123 -19.032 -25.114  1.00 82.17           C
ATOM   3634  O   ILE A 242      -7.653 -19.833 -25.921  1.00 82.17           O
ATOM   3635  HA  ILE A 242      -6.398 -19.104 -23.847  1.00 82.17           H
ATOM   3636  CB  ILE A 242      -8.057 -19.607 -22.618  1.00 82.17           C
ATOM   3637  HB  ILE A 242      -8.977 -19.112 -22.308  1.00 82.17           H
ATOM   3638  CG1 ILE A 242      -7.127 -19.633 -21.404  1.00 82.17           C
ATOM   3639 1HG1 ILE A 242      -6.259 -20.256 -21.620  1.00 82.17           H
ATOM   3640 2HG1 ILE A 242      -6.756 -18.628 -21.204  1.00 82.17           H
ATOM   3641  CG2 ILE A 242      -8.436 -21.015 -23.080  1.00 82.17           C
ATOM   3642 1HG2 ILE A 242      -9.162 -20.949 -23.891  1.00 82.17           H
ATOM   3643 2HG2 ILE A 242      -7.545 -21.534 -23.433  1.00 82.17           H
ATOM   3644 3HG2 ILE A 242      -8.871 -21.567 -22.247  1.00 82.17           H
ATOM   3645  CD1 ILE A 242      -7.852 -20.170 -20.168  1.00 82.17           C
ATOM   3646 1HD1 ILE A 242      -8.705 -19.531 -19.941  1.00 82.17           H
ATOM   3647 2HD1 ILE A 242      -8.200 -21.185 -20.364  1.00 82.17           H
ATOM   3648 3HD1 ILE A 242      -7.168 -20.178 -19.320  1.00 82.17           H
ATOM   3649  HN  ILE A 242      -7.972 -17.135 -22.631  1.00 82.17           H
ATOM   3650  N   GLN A 243      -9.219 -18.316 -25.318  1.00 77.01           N
ATOM   3651  CA  GLN A 243     -10.000 -18.474 -26.533  1.00 77.01           C
ATOM   3652  C   GLN A 243      -9.287 -17.810 -27.712  1.00 77.01           C
ATOM   3653  O   GLN A 243      -9.571 -18.120 -28.868  1.00 77.01           O
ATOM   3654  HA  GLN A 243     -10.066 -19.549 -26.698  1.00 77.01           H
ATOM   3655  CB  GLN A 243     -11.410 -17.907 -26.355  1.00 77.01           C
ATOM   3656 1HB  GLN A 243     -11.351 -16.875 -26.010  1.00 77.01           H
ATOM   3657 2HB  GLN A 243     -11.924 -17.892 -27.317  1.00 77.01           H
ATOM   3658  CG  GLN A 243     -12.214 -18.740 -25.354  1.00 77.01           C
ATOM   3659 1HG  GLN A 243     -12.218 -19.785 -25.665  1.00 77.01           H
ATOM   3660 2HG  GLN A 243     -11.735 -18.700 -24.376  1.00 77.01           H
ATOM   3661  CD  GLN A 243     -13.652 -18.229 -25.246  1.00 77.01           C
ATOM   3662  OE1 GLN A 243     -14.026 -17.222 -25.824  1.00 77.01           O
ATOM   3663  NE2 GLN A 243     -14.436 -18.979 -24.476  1.00 77.01           N
ATOM   3664 1HE2 GLN A 243     -14.066 -19.794 -24.030  1.00 77.01           H
ATOM   3665 2HE2 GLN A 243     -15.394 -18.727 -24.343  1.00 77.01           H
ATOM   3666  HN  GLN A 243      -9.574 -17.641 -24.672  1.00 77.01           H
ATOM   3667  N   ALA A 244      -8.374 -16.909 -27.379  1.00 78.02           N
ATOM   3668  CA  ALA A 244      -7.665 -16.151 -28.396  1.00 78.02           C
ATOM   3669  C   ALA A 244      -6.775 -17.098 -29.204  1.00 78.02           C
ATOM   3670  O   ALA A 244      -6.075 -17.934 -28.635  1.00 78.02           O
ATOM   3671  HA  ALA A 244      -8.409 -15.710 -29.060  1.00 78.02           H
ATOM   3672  CB  ALA A 244      -6.869 -15.026 -27.732  1.00 78.02           C
ATOM   3673 1HB  ALA A 244      -7.550 -14.366 -27.196  1.00 78.02           H
ATOM   3674 2HB  ALA A 244      -6.151 -15.454 -27.032  1.00 78.02           H
ATOM   3675 3HB  ALA A 244      -6.337 -14.458 -28.495  1.00 78.02           H
ATOM   3676  HN  ALA A 244      -8.117 -16.695 -26.437  1.00 78.02           H
ATOM   3677  N   LYS A 245      -6.830 -16.933 -30.518  1.00 67.38           N
ATOM   3678  CA  LYS A 245      -6.023 -17.750 -31.408  1.00 67.38           C
ATOM   3679  C   LYS A 245      -4.629 -17.131 -31.537  1.00 67.38           C
ATOM   3680  O   LYS A 245      -3.739 -17.719 -32.150  1.00 67.38           O
ATOM   3681  HA  LYS A 245      -5.922 -18.733 -30.950  1.00 67.38           H
ATOM   3682  CB  LYS A 245      -6.735 -17.946 -32.748  1.00 67.38           C
ATOM   3683 1HB  LYS A 245      -7.021 -16.977 -33.158  1.00 67.38           H
ATOM   3684 2HB  LYS A 245      -6.052 -18.404 -33.464  1.00 67.38           H
ATOM   3685  CG  LYS A 245      -7.977 -18.824 -32.586  1.00 67.38           C
ATOM   3686 1HG  LYS A 245      -7.721 -19.722 -32.024  1.00 67.38           H
ATOM   3687 2HG  LYS A 245      -8.731 -18.290 -32.007  1.00 67.38           H
ATOM   3688  CD  LYS A 245      -8.554 -19.215 -33.948  1.00 67.38           C
ATOM   3689 1HD  LYS A 245      -8.872 -18.320 -34.482  1.00 67.38           H
ATOM   3690 2HD  LYS A 245      -7.781 -19.689 -34.552  1.00 67.38           H
ATOM   3691  CE  LYS A 245      -9.740 -20.168 -33.787  1.00 67.38           C
ATOM   3692 1HE  LYS A 245      -9.448 -21.021 -33.174  1.00 67.38           H
ATOM   3693 2HE  LYS A 245     -10.553 -19.663 -33.265  1.00 67.38           H
ATOM   3694  NZ  LYS A 245     -10.210 -20.638 -35.110  1.00 67.38           N
ATOM   3695 1HZ  LYS A 245     -10.994 -21.269 -34.985  1.00 67.38           H
ATOM   3696 2HZ  LYS A 245     -10.500 -19.843 -35.667  1.00 67.38           H
ATOM   3697 3HZ  LYS A 245      -9.456 -21.125 -35.582  1.00 67.38           H
ATOM   3698  HN  LYS A 245      -7.411 -16.259 -30.973  1.00 67.38           H
ATOM   3699  N   LYS A 246      -4.483 -15.952 -30.950  1.00 61.21           N
ATOM   3700  CA  LYS A 246      -3.272 -15.170 -31.132  1.00 61.21           C
ATOM   3701  C   LYS A 246      -2.101 -15.890 -30.460  1.00 61.21           C
ATOM   3702  O   LYS A 246      -2.238 -16.408 -29.353  1.00 61.21           O
ATOM   3703  HA  LYS A 246      -3.075 -15.116 -32.202  1.00 61.21           H
ATOM   3704  CB  LYS A 246      -3.479 -13.738 -30.636  1.00 61.21           C
ATOM   3705 1HB  LYS A 246      -3.904 -13.754 -29.632  1.00 61.21           H
ATOM   3706 2HB  LYS A 246      -2.517 -13.230 -30.566  1.00 61.21           H
ATOM   3707  CG  LYS A 246      -4.405 -12.961 -31.575  1.00 61.21           C
ATOM   3708 1HG  LYS A 246      -4.081 -13.099 -32.606  1.00 61.21           H
ATOM   3709 2HG  LYS A 246      -5.418 -13.359 -31.503  1.00 61.21           H
ATOM   3710  CD  LYS A 246      -4.410 -11.471 -31.230  1.00 61.21           C
ATOM   3711 1HD  LYS A 246      -4.814 -11.327 -30.228  1.00 61.21           H
ATOM   3712 2HD  LYS A 246      -3.388 -11.093 -31.219  1.00 61.21           H
ATOM   3713  CE  LYS A 246      -5.243 -10.678 -32.239  1.00 61.21           C
ATOM   3714 1HE  LYS A 246      -4.907 -10.902 -33.252  1.00 61.21           H
ATOM   3715 2HE  LYS A 246      -6.288 -10.980 -32.176  1.00 61.21           H
ATOM   3716  NZ  LYS A 246      -5.124  -9.225 -31.982  1.00 61.21           N
ATOM   3717 1HZ  LYS A 246      -5.705  -8.717 -32.639  1.00 61.21           H
ATOM   3718 2HZ  LYS A 246      -5.429  -9.024 -31.036  1.00 61.21           H
ATOM   3719 3HZ  LYS A 246      -4.157  -8.940 -32.093  1.00 61.21           H
ATOM   3720  HN  LYS A 246      -5.174 -15.532 -30.361  1.00 61.21           H
ATOM   3721  N   SER A 247      -0.975 -15.899 -31.158  1.00 67.28           N
ATOM   3722  CA  SER A 247       0.199 -16.608 -30.676  1.00 67.28           C
ATOM   3723  C   SER A 247       0.765 -15.904 -29.441  1.00 67.28           C
ATOM   3724  O   SER A 247       1.329 -16.550 -28.559  1.00 67.28           O
ATOM   3725  HA  SER A 247      -0.153 -17.607 -30.420  1.00 67.28           H
ATOM   3726  CB  SER A 247       1.268 -16.708 -31.767  1.00 67.28           C
ATOM   3727 1HB  SER A 247       1.888 -17.586 -31.586  1.00 67.28           H
ATOM   3728 2HB  SER A 247       0.786 -16.852 -32.734  1.00 67.28           H
ATOM   3729  OG  SER A 247       2.092 -15.547 -31.815  1.00 67.28           O
ATOM   3730  HG  SER A 247       2.769 -15.638 -32.545  1.00 67.28           H
ATOM   3731  HN  SER A 247      -0.857 -15.434 -32.036  1.00 67.28           H
ATOM   3732  N   SER A 248       0.595 -14.590 -29.418  1.00 70.04           N
ATOM   3733  CA  SER A 248       1.156 -13.782 -28.349  1.00 70.04           C
ATOM   3734  C   SER A 248       0.388 -14.028 -27.049  1.00 70.04           C
ATOM   3735  O   SER A 248       0.747 -13.494 -26.001  1.00 70.04           O
ATOM   3736  HA  SER A 248       2.190 -14.111 -28.250  1.00 70.04           H
ATOM   3737  CB  SER A 248       1.127 -12.295 -28.709  1.00 70.04           C
ATOM   3738 1HB  SER A 248       1.537 -11.714 -27.883  1.00 70.04           H
ATOM   3739 2HB  SER A 248       1.768 -12.119 -29.573  1.00 70.04           H
ATOM   3740  OG  SER A 248      -0.193 -11.842 -28.998  1.00 70.04           O
ATOM   3741  HG  SER A 248      -0.176 -10.872 -29.240  1.00 70.04           H
ATOM   3742  HN  SER A 248       0.087 -14.080 -30.112  1.00 70.04           H
ATOM   3743  N   LYS A 249      -0.656 -14.837 -27.160  1.00 67.59           N
ATOM   3744  CA  LYS A 249      -1.576 -15.027 -26.052  1.00 67.59           C
ATOM   3745  C   LYS A 249      -0.814 -15.596 -24.853  1.00 67.59           C
ATOM   3746  O   LYS A 249      -1.131 -15.284 -23.706  1.00 67.59           O
ATOM   3747  HA  LYS A 249      -1.966 -14.047 -25.779  1.00 67.59           H
ATOM   3748  CB  LYS A 249      -2.768 -15.883 -26.486  1.00 67.59           C
ATOM   3749 1HB  LYS A 249      -3.572 -15.791 -25.756  1.00 67.59           H
ATOM   3750 2HB  LYS A 249      -3.156 -15.517 -27.436  1.00 67.59           H
ATOM   3751  CG  LYS A 249      -2.365 -17.353 -26.626  1.00 67.59           C
ATOM   3752 1HG  LYS A 249      -1.516 -17.438 -27.304  1.00 67.59           H
ATOM   3753 2HG  LYS A 249      -2.040 -17.738 -25.659  1.00 67.59           H
ATOM   3754  CD  LYS A 249      -3.531 -18.193 -27.150  1.00 67.59           C
ATOM   3755 1HD  LYS A 249      -4.406 -18.043 -26.518  1.00 67.59           H
ATOM   3756 2HD  LYS A 249      -3.801 -17.861 -28.152  1.00 67.59           H
ATOM   3757  CE  LYS A 249      -3.166 -19.679 -27.180  1.00 67.59           C
ATOM   3758 1HE  LYS A 249      -2.375 -19.851 -27.910  1.00 67.59           H
ATOM   3759 2HE  LYS A 249      -2.775 -19.983 -26.209  1.00 67.59           H
ATOM   3760  NZ  LYS A 249      -4.351 -20.497 -27.522  1.00 67.59           N
ATOM   3761 1HZ  LYS A 249      -4.079 -21.471 -27.595  1.00 67.59           H
ATOM   3762 2HZ  LYS A 249      -5.052 -20.395 -26.797  1.00 67.59           H
ATOM   3763 3HZ  LYS A 249      -4.733 -20.185 -28.408  1.00 67.59           H
ATOM   3764  HN  LYS A 249      -0.876 -15.356 -27.986  1.00 67.59           H
ATOM   3765  N   HIS A 250       0.176 -16.422 -25.160  1.00 71.81           N
ATOM   3766  CA  HIS A 250       0.902 -17.137 -24.124  1.00 71.81           C
ATOM   3767  C   HIS A 250       1.654 -16.139 -23.241  1.00 71.81           C
ATOM   3768  O   HIS A 250       1.685 -16.286 -22.020  1.00 71.81           O
ATOM   3769  HA  HIS A 250       0.156 -17.654 -23.520  1.00 71.81           H
ATOM   3770  CB  HIS A 250       1.820 -18.196 -24.737  1.00 71.81           C
ATOM   3771 1HB  HIS A 250       2.435 -17.728 -25.506  1.00 71.81           H
ATOM   3772 2HB  HIS A 250       2.498 -18.564 -23.967  1.00 71.81           H
ATOM   3773  CG  HIS A 250       1.087 -19.368 -25.344  1.00 71.81           C
ATOM   3774  ND1 HIS A 250       0.476 -20.348 -24.581  1.00 71.81           N
ATOM   3775  HD1 HIS A 250       0.456 -20.382 -23.582  1.00 71.81           H
ATOM   3776  CD2 HIS A 250       0.872 -19.707 -26.648  1.00 71.81           C
ATOM   3777  HD2 HIS A 250       1.219 -19.148 -27.517  1.00 71.81           H
ATOM   3778  CE1 HIS A 250      -0.078 -21.231 -25.398  1.00 71.81           C
ATOM   3779  HE1 HIS A 250      -0.633 -22.120 -25.100  1.00 71.81           H
ATOM   3780  NE2 HIS A 250       0.169 -20.833 -26.679  1.00 71.81           N
ATOM   3781  HN  HIS A 250       0.484 -16.604 -26.094  1.00 71.81           H
ATOM   3782  N   LYS A 251       2.242 -15.147 -23.893  1.00 70.87           N
ATOM   3783  CA  LYS A 251       3.006 -14.135 -23.185  1.00 70.87           C
ATOM   3784  C   LYS A 251       2.070 -13.342 -22.270  1.00 70.87           C
ATOM   3785  O   LYS A 251       2.400 -13.079 -21.115  1.00 70.87           O
ATOM   3786  HA  LYS A 251       3.737 -14.653 -22.564  1.00 70.87           H
ATOM   3787  CB  LYS A 251       3.785 -13.263 -24.171  1.00 70.87           C
ATOM   3788 1HB  LYS A 251       4.364 -13.896 -24.844  1.00 70.87           H
ATOM   3789 2HB  LYS A 251       3.089 -12.696 -24.789  1.00 70.87           H
ATOM   3790  CG  LYS A 251       4.721 -12.303 -23.434  1.00 70.87           C
ATOM   3791 1HG  LYS A 251       4.139 -11.649 -22.785  1.00 70.87           H
ATOM   3792 2HG  LYS A 251       5.397 -12.869 -22.793  1.00 70.87           H
ATOM   3793  CD  LYS A 251       5.531 -11.461 -24.422  1.00 70.87           C
ATOM   3794 1HD  LYS A 251       6.143 -12.113 -25.045  1.00 70.87           H
ATOM   3795 2HD  LYS A 251       4.855 -10.925 -25.089  1.00 70.87           H
ATOM   3796  CE  LYS A 251       6.426 -10.462 -23.685  1.00 70.87           C
ATOM   3797 1HE  LYS A 251       5.819  -9.826 -23.041  1.00 70.87           H
ATOM   3798 2HE  LYS A 251       7.123 -10.997 -23.039  1.00 70.87           H
ATOM   3799  NZ  LYS A 251       7.177  -9.629 -24.650  1.00 70.87           N
ATOM   3800 1HZ  LYS A 251       7.753  -8.964 -24.147  1.00 70.87           H
ATOM   3801 2HZ  LYS A 251       7.767 -10.223 -25.223  1.00 70.87           H
ATOM   3802 3HZ  LYS A 251       6.524  -9.128 -25.244  1.00 70.87           H
ATOM   3803  HN  LYS A 251       2.202 -15.029 -24.886  1.00 70.87           H
ATOM   3804  N   ALA A 252       0.919 -12.984 -22.822  1.00 81.62           N
ATOM   3805  CA  ALA A 252      -0.037 -12.168 -22.094  1.00 81.62           C
ATOM   3806  C   ALA A 252      -0.550 -12.948 -20.882  1.00 81.62           C
ATOM   3807  O   ALA A 252      -0.707 -12.387 -19.799  1.00 81.62           O
ATOM   3808  HA  ALA A 252       0.484 -11.276 -21.747  1.00 81.62           H
ATOM   3809  CB  ALA A 252      -1.167 -11.743 -23.035  1.00 81.62           C
ATOM   3810 1HB  ALA A 252      -0.753 -11.167 -23.863  1.00 81.62           H
ATOM   3811 2HB  ALA A 252      -1.668 -12.630 -23.424  1.00 81.62           H
ATOM   3812 3HB  ALA A 252      -1.884 -11.131 -22.489  1.00 81.62           H
ATOM   3813  HN  ALA A 252       0.638 -13.242 -23.746  1.00 81.62           H
ATOM   3814  N   LEU A 253      -0.799 -14.230 -21.106  1.00 79.42           N
ATOM   3815  CA  LEU A 253      -1.268 -15.099 -20.040  1.00 79.42           C
ATOM   3816  C   LEU A 253      -0.258 -15.080 -18.891  1.00 79.42           C
ATOM   3817  O   LEU A 253      -0.630 -14.870 -17.737  1.00 79.42           O
ATOM   3818  HA  LEU A 253      -2.211 -14.691 -19.678  1.00 79.42           H
ATOM   3819  CB  LEU A 253      -1.558 -16.501 -20.580  1.00 79.42           C
ATOM   3820 1HB  LEU A 253      -0.781 -16.760 -21.299  1.00 79.42           H
ATOM   3821 2HB  LEU A 253      -1.480 -17.210 -19.756  1.00 79.42           H
ATOM   3822  CG  LEU A 253      -2.919 -16.692 -21.253  1.00 79.42           C
ATOM   3823  HG  LEU A 253      -3.068 -15.876 -21.961  1.00 79.42           H
ATOM   3824  CD1 LEU A 253      -2.958 -17.996 -22.052  1.00 79.42           C
ATOM   3825 1HD1 LEU A 253      -2.187 -17.973 -22.823  1.00 79.42           H
ATOM   3826 2HD1 LEU A 253      -2.777 -18.837 -21.384  1.00 79.42           H
ATOM   3827 3HD1 LEU A 253      -3.936 -18.107 -22.520  1.00 79.42           H
ATOM   3828  CD2 LEU A 253      -4.053 -16.614 -20.229  1.00 79.42           C
ATOM   3829 1HD2 LEU A 253      -3.921 -17.395 -19.480  1.00 79.42           H
ATOM   3830 2HD2 LEU A 253      -4.037 -15.638 -19.743  1.00 79.42           H
ATOM   3831 3HD2 LEU A 253      -5.009 -16.753 -20.734  1.00 79.42           H
ATOM   3832  HN  LEU A 253      -0.684 -14.675 -21.995  1.00 79.42           H
ATOM   3833  N   LYS A 254       0.999 -15.302 -19.246  1.00 76.55           N
ATOM   3834  CA  LYS A 254       2.050 -15.408 -18.249  1.00 76.55           C
ATOM   3835  C   LYS A 254       2.070 -14.137 -17.398  1.00 76.55           C
ATOM   3836  O   LYS A 254       2.117 -14.208 -16.171  1.00 76.55           O
ATOM   3837  HA  LYS A 254       1.805 -16.252 -17.604  1.00 76.55           H
ATOM   3838  CB  LYS A 254       3.391 -15.723 -18.916  1.00 76.55           C
ATOM   3839 1HB  LYS A 254       3.278 -16.577 -19.584  1.00 76.55           H
ATOM   3840 2HB  LYS A 254       3.703 -14.878 -19.530  1.00 76.55           H
ATOM   3841  CG  LYS A 254       4.466 -16.025 -17.870  1.00 76.55           C
ATOM   3842 1HG  LYS A 254       4.660 -15.133 -17.275  1.00 76.55           H
ATOM   3843 2HG  LYS A 254       4.107 -16.793 -17.185  1.00 76.55           H
ATOM   3844  CD  LYS A 254       5.762 -16.493 -18.535  1.00 76.55           C
ATOM   3845 1HD  LYS A 254       5.564 -17.372 -19.149  1.00 76.55           H
ATOM   3846 2HD  LYS A 254       6.134 -15.716 -19.203  1.00 76.55           H
ATOM   3847  CE  LYS A 254       6.827 -16.825 -17.488  1.00 76.55           C
ATOM   3848 1HE  LYS A 254       7.092 -15.926 -16.932  1.00 76.55           H
ATOM   3849 2HE  LYS A 254       6.427 -17.538 -16.767  1.00 76.55           H
ATOM   3850  NZ  LYS A 254       8.032 -17.389 -18.135  1.00 76.55           N
ATOM   3851 1HZ  LYS A 254       8.733 -17.588 -17.430  1.00 76.55           H
ATOM   3852 2HZ  LYS A 254       7.787 -18.245 -18.619  1.00 76.55           H
ATOM   3853 3HZ  LYS A 254       8.403 -16.719 -18.800  1.00 76.55           H
ATOM   3854  HN  LYS A 254       1.302 -15.409 -20.193  1.00 76.55           H
ATOM   3855  N   VAL A 255       2.034 -13.004 -18.083  1.00 83.05           N
ATOM   3856  CA  VAL A 255       2.106 -11.719 -17.408  1.00 83.05           C
ATOM   3857  C   VAL A 255       0.917 -11.582 -16.454  1.00 83.05           C
ATOM   3858  O   VAL A 255       1.084 -11.182 -15.303  1.00 83.05           O
ATOM   3859  HA  VAL A 255       3.027 -11.704 -16.826  1.00 83.05           H
ATOM   3860  CB  VAL A 255       2.178 -10.590 -18.439  1.00 83.05           C
ATOM   3861  HB  VAL A 255       1.350 -10.719 -19.136  1.00 83.05           H
ATOM   3862  CG1 VAL A 255       2.020  -9.224 -17.768  1.00 83.05           C
ATOM   3863 1HG1 VAL A 255       1.054  -9.176 -17.264  1.00 83.05           H
ATOM   3864 2HG1 VAL A 255       2.817  -9.083 -17.038  1.00 83.05           H
ATOM   3865 3HG1 VAL A 255       2.075  -8.440 -18.523  1.00 83.05           H
ATOM   3866  CG2 VAL A 255       3.480 -10.661 -19.239  1.00 83.05           C
ATOM   3867 1HG2 VAL A 255       4.329 -10.570 -18.560  1.00 83.05           H
ATOM   3868 2HG2 VAL A 255       3.535 -11.616 -19.762  1.00 83.05           H
ATOM   3869 3HG2 VAL A 255       3.506  -9.847 -19.964  1.00 83.05           H
ATOM   3870  HN  VAL A 255       1.958 -12.955 -19.079  1.00 83.05           H
ATOM   3871  N   THR A 256      -0.256 -11.922 -16.968  1.00 81.98           N
ATOM   3872  CA  THR A 256      -1.483 -11.748 -16.211  1.00 81.98           C
ATOM   3873  C   THR A 256      -1.429 -12.560 -14.914  1.00 81.98           C
ATOM   3874  O   THR A 256      -1.751 -12.047 -13.843  1.00 81.98           O
ATOM   3875  HA  THR A 256      -1.567 -10.699 -15.928  1.00 81.98           H
ATOM   3876  CB  THR A 256      -2.656 -12.129 -17.117  1.00 81.98           C
ATOM   3877  HB  THR A 256      -2.619 -13.186 -17.378  1.00 81.98           H
ATOM   3878  OG1 THR A 256      -2.557 -11.221 -18.211  1.00 81.98           O
ATOM   3879  HG1 THR A 256      -2.080 -11.657 -18.975  1.00 81.98           H
ATOM   3880  CG2 THR A 256      -4.012 -11.806 -16.486  1.00 81.98           C
ATOM   3881 1HG2 THR A 256      -4.075 -10.736 -16.287  1.00 81.98           H
ATOM   3882 2HG2 THR A 256      -4.118 -12.356 -15.551  1.00 81.98           H
ATOM   3883 3HG2 THR A 256      -4.809 -12.095 -17.171  1.00 81.98           H
ATOM   3884  HN  THR A 256      -0.374 -12.309 -17.883  1.00 81.98           H
ATOM   3885  N   ILE A 257      -1.020 -13.812 -15.054  1.00 84.28           N
ATOM   3886  CA  ILE A 257      -0.957 -14.711 -13.914  1.00 84.28           C
ATOM   3887  C   ILE A 257       0.044 -14.165 -12.894  1.00 84.28           C
ATOM   3888  O   ILE A 257      -0.240 -14.127 -11.698  1.00 84.28           O
ATOM   3889  HA  ILE A 257      -1.946 -14.724 -13.454  1.00 84.28           H
ATOM   3890  CB  ILE A 257      -0.653 -16.138 -14.373  1.00 84.28           C
ATOM   3891  HB  ILE A 257       0.221 -16.108 -15.024  1.00 84.28           H
ATOM   3892  CG1 ILE A 257      -1.810 -16.709 -15.195  1.00 84.28           C
ATOM   3893 1HG1 ILE A 257      -2.653 -16.926 -14.540  1.00 84.28           H
ATOM   3894 2HG1 ILE A 257      -2.150 -15.965 -15.916  1.00 84.28           H
ATOM   3895  CG2 ILE A 257      -0.299 -17.033 -13.183  1.00 84.28           C
ATOM   3896 1HG2 ILE A 257       0.580 -16.633 -12.677  1.00 84.28           H
ATOM   3897 2HG2 ILE A 257      -1.137 -17.061 -12.488  1.00 84.28           H
ATOM   3898 3HG2 ILE A 257      -0.087 -18.041 -13.538  1.00 84.28           H
ATOM   3899  CD1 ILE A 257      -1.386 -17.982 -15.929  1.00 84.28           C
ATOM   3900 1HD1 ILE A 257      -0.558 -17.755 -16.602  1.00 84.28           H
ATOM   3901 2HD1 ILE A 257      -1.069 -18.731 -15.204  1.00 84.28           H
ATOM   3902 3HD1 ILE A 257      -2.227 -18.366 -16.506  1.00 84.28           H
ATOM   3903  HN  ILE A 257      -0.734 -14.213 -15.925  1.00 84.28           H
ATOM   3904  N   THR A 258       1.197 -13.757 -13.405  1.00 86.42           N
ATOM   3905  CA  THR A 258       2.271 -13.288 -12.546  1.00 86.42           C
ATOM   3906  C   THR A 258       1.793 -12.117 -11.686  1.00 86.42           C
ATOM   3907  O   THR A 258       2.023 -12.095 -10.477  1.00 86.42           O
ATOM   3908  HA  THR A 258       2.544 -14.094 -11.866  1.00 86.42           H
ATOM   3909  CB  THR A 258       3.468 -12.941 -13.434  1.00 86.42           C
ATOM   3910  HB  THR A 258       3.221 -12.131 -14.121  1.00 86.42           H
ATOM   3911  OG1 THR A 258       3.819 -14.180 -14.044  1.00 86.42           O
ATOM   3912  HG1 THR A 258       3.297 -14.306 -14.887  1.00 86.42           H
ATOM   3913  CG2 THR A 258       4.708 -12.560 -12.622  1.00 86.42           C
ATOM   3914 1HG2 THR A 258       4.995 -13.396 -11.984  1.00 86.42           H
ATOM   3915 2HG2 THR A 258       4.485 -11.691 -12.004  1.00 86.42           H
ATOM   3916 3HG2 THR A 258       5.528 -12.324 -13.301  1.00 86.42           H
ATOM   3917  HN  THR A 258       1.401 -13.743 -14.384  1.00 86.42           H
ATOM   3918  N   VAL A 259       1.137 -11.171 -12.342  1.00 86.74           N
ATOM   3919  CA  VAL A 259       0.684  -9.968 -11.665  1.00 86.74           C
ATOM   3920  C   VAL A 259      -0.246 -10.355 -10.513  1.00 86.74           C
ATOM   3921  O   VAL A 259      -0.102  -9.854  -9.399  1.00 86.74           O
ATOM   3922  HA  VAL A 259       1.562  -9.470 -11.254  1.00 86.74           H
ATOM   3923  CB  VAL A 259       0.028  -9.018 -12.669  1.00 86.74           C
ATOM   3924  HB  VAL A 259      -0.655  -9.602 -13.286  1.00 86.74           H
ATOM   3925  CG1 VAL A 259      -0.791  -7.942 -11.952  1.00 86.74           C
ATOM   3926 1HG1 VAL A 259      -1.572  -8.416 -11.357  1.00 86.74           H
ATOM   3927 2HG1 VAL A 259      -0.137  -7.363 -11.299  1.00 86.74           H
ATOM   3928 3HG1 VAL A 259      -1.246  -7.281 -12.689  1.00 86.74           H
ATOM   3929  CG2 VAL A 259       1.073  -8.388 -13.591  1.00 86.74           C
ATOM   3930 1HG2 VAL A 259       1.791  -7.824 -12.996  1.00 86.74           H
ATOM   3931 2HG2 VAL A 259       1.593  -9.173 -14.141  1.00 86.74           H
ATOM   3932 3HG2 VAL A 259       0.580  -7.717 -14.295  1.00 86.74           H
ATOM   3933  HN  VAL A 259       0.916 -11.217 -13.316  1.00 86.74           H
ATOM   3934  N   LEU A 260      -1.179 -11.244 -10.821  1.00 85.02           N
ATOM   3935  CA  LEU A 260      -2.188 -11.637  -9.852  1.00 85.02           C
ATOM   3936  C   LEU A 260      -1.510 -12.343  -8.675  1.00 85.02           C
ATOM   3937  O   LEU A 260      -1.798 -12.042  -7.518  1.00 85.02           O
ATOM   3938  HA  LEU A 260      -2.659 -10.726  -9.483  1.00 85.02           H
ATOM   3939  CB  LEU A 260      -3.280 -12.472 -10.524  1.00 85.02           C
ATOM   3940 1HB  LEU A 260      -3.686 -11.899 -11.358  1.00 85.02           H
ATOM   3941 2HB  LEU A 260      -2.819 -13.365 -10.946  1.00 85.02           H
ATOM   3942  CG  LEU A 260      -4.440 -12.906  -9.626  1.00 85.02           C
ATOM   3943  HG  LEU A 260      -4.028 -13.438  -8.769  1.00 85.02           H
ATOM   3944  CD1 LEU A 260      -5.197 -11.692  -9.083  1.00 85.02           C
ATOM   3945 1HD1 LEU A 260      -4.517 -11.071  -8.500  1.00 85.02           H
ATOM   3946 2HD1 LEU A 260      -5.596 -11.111  -9.914  1.00 85.02           H
ATOM   3947 3HD1 LEU A 260      -6.016 -12.029  -8.448  1.00 85.02           H
ATOM   3948  CD2 LEU A 260      -5.366 -13.878 -10.359  1.00 85.02           C
ATOM   3949 1HD2 LEU A 260      -5.774 -13.393 -11.246  1.00 85.02           H
ATOM   3950 2HD2 LEU A 260      -4.803 -14.763 -10.655  1.00 85.02           H
ATOM   3951 3HD2 LEU A 260      -6.182 -14.171  -9.698  1.00 85.02           H
ATOM   3952  HN  LEU A 260      -1.252 -11.692 -11.713  1.00 85.02           H
ATOM   3953  N   THR A 261      -0.624 -13.268  -9.012  1.00 88.23           N
ATOM   3954  CA  THR A 261       0.016 -14.094  -8.003  1.00 88.23           C
ATOM   3955  C   THR A 261       0.835 -13.227  -7.045  1.00 88.23           C
ATOM   3956  O   THR A 261       0.794 -13.426  -5.832  1.00 88.23           O
ATOM   3957  HA  THR A 261      -0.761 -14.578  -7.411  1.00 88.23           H
ATOM   3958  CB  THR A 261       0.848 -15.158  -8.721  1.00 88.23           C
ATOM   3959  HB  THR A 261       1.652 -14.701  -9.298  1.00 88.23           H
ATOM   3960  OG1 THR A 261      -0.109 -15.896  -9.477  1.00 88.23           O
ATOM   3961  HG1 THR A 261      -0.226 -15.480 -10.379  1.00 88.23           H
ATOM   3962  CG2 THR A 261       1.437 -16.191  -7.757  1.00 88.23           C
ATOM   3963 1HG2 THR A 261       0.628 -16.696  -7.228  1.00 88.23           H
ATOM   3964 2HG2 THR A 261       2.083 -15.688  -7.037  1.00 88.23           H
ATOM   3965 3HG2 THR A 261       2.018 -16.922  -8.318  1.00 88.23           H
ATOM   3966  HN  THR A 261      -0.342 -13.456  -9.953  1.00 88.23           H
ATOM   3967  N   VAL A 262       1.560 -12.282  -7.625  1.00 90.85           N
ATOM   3968  CA  VAL A 262       2.459 -11.445  -6.849  1.00 90.85           C
ATOM   3969  C   VAL A 262       1.645 -10.614  -5.855  1.00 90.85           C
ATOM   3970  O   VAL A 262       2.033 -10.469  -4.697  1.00 90.85           O
ATOM   3971  HA  VAL A 262       3.124 -12.105  -6.292  1.00 90.85           H
ATOM   3972  CB  VAL A 262       3.316 -10.589  -7.784  1.00 90.85           C
ATOM   3973  HB  VAL A 262       2.647 -10.074  -8.473  1.00 90.85           H
ATOM   3974  CG1 VAL A 262       4.090  -9.528  -7.000  1.00 90.85           C
ATOM   3975 1HG1 VAL A 262       3.389  -8.879  -6.476  1.00 90.85           H
ATOM   3976 2HG1 VAL A 262       4.744 -10.016  -6.276  1.00 90.85           H
ATOM   3977 3HG1 VAL A 262       4.691  -8.934  -7.688  1.00 90.85           H
ATOM   3978  CG2 VAL A 262       4.264 -11.461  -8.611  1.00 90.85           C
ATOM   3979 1HG2 VAL A 262       4.923 -12.015  -7.943  1.00 90.85           H
ATOM   3980 2HG2 VAL A 262       3.683 -12.160  -9.212  1.00 90.85           H
ATOM   3981 3HG2 VAL A 262       4.861 -10.827  -9.267  1.00 90.85           H
ATOM   3982  HN  VAL A 262       1.541 -12.085  -8.606  1.00 90.85           H
ATOM   3983  N   PHE A 263       0.531 -10.090  -6.345  1.00 89.21           N
ATOM   3984  CA  PHE A 263      -0.340  -9.275  -5.515  1.00 89.21           C
ATOM   3985  C   PHE A 263      -0.854 -10.070  -4.313  1.00 89.21           C
ATOM   3986  O   PHE A 263      -0.751  -9.616  -3.175  1.00 89.21           O
ATOM   3987  HA  PHE A 263       0.249  -8.428  -5.163  1.00 89.21           H
ATOM   3988  CB  PHE A 263      -1.529  -8.863  -6.385  1.00 89.21           C
ATOM   3989 1HB  PHE A 263      -1.159  -8.320  -7.255  1.00 89.21           H
ATOM   3990 2HB  PHE A 263      -2.023  -9.761  -6.756  1.00 89.21           H
ATOM   3991  CG  PHE A 263      -2.559  -7.994  -5.660  1.00 89.21           C
ATOM   3992  CD1 PHE A 263      -3.677  -8.561  -5.134  1.00 89.21           C
ATOM   3993  HD1 PHE A 263      -3.840  -9.635  -5.229  1.00 89.21           H
ATOM   3994  CD2 PHE A 263      -2.356  -6.654  -5.542  1.00 89.21           C
ATOM   3995  HD2 PHE A 263      -1.459  -6.200  -5.964  1.00 89.21           H
ATOM   3996  CE1 PHE A 263      -4.633  -7.755  -4.461  1.00 89.21           C
ATOM   3997  HE1 PHE A 263      -5.529  -8.209  -4.040  1.00 89.21           H
ATOM   3998  CE2 PHE A 263      -3.312  -5.848  -4.869  1.00 89.21           C
ATOM   3999  HE2 PHE A 263      -3.149  -4.774  -4.775  1.00 89.21           H
ATOM   4000  CZ  PHE A 263      -4.430  -6.415  -4.343  1.00 89.21           C
ATOM   4001  HZ  PHE A 263      -5.163  -5.796  -3.827  1.00 89.21           H
ATOM   4002  HN  PHE A 263       0.221 -10.215  -7.287  1.00 89.21           H
ATOM   4003  N   VAL A 264      -1.396 -11.242  -4.608  1.00 90.12           N
ATOM   4004  CA  VAL A 264      -2.028 -12.054  -3.581  1.00 90.12           C
ATOM   4005  C   VAL A 264      -0.987 -12.436  -2.527  1.00 90.12           C
ATOM   4006  O   VAL A 264      -1.234 -12.307  -1.329  1.00 90.12           O
ATOM   4007  HA  VAL A 264      -2.798 -11.445  -3.108  1.00 90.12           H
ATOM   4008  CB  VAL A 264      -2.708 -13.267  -4.218  1.00 90.12           C
ATOM   4009  HB  VAL A 264      -1.966 -13.787  -4.824  1.00 90.12           H
ATOM   4010  CG1 VAL A 264      -3.206 -14.241  -3.148  1.00 90.12           C
ATOM   4011 1HG1 VAL A 264      -2.362 -14.586  -2.550  1.00 90.12           H
ATOM   4012 2HG1 VAL A 264      -3.925 -13.735  -2.503  1.00 90.12           H
ATOM   4013 3HG1 VAL A 264      -3.685 -15.094  -3.628  1.00 90.12           H
ATOM   4014  CG2 VAL A 264      -3.849 -12.835  -5.140  1.00 90.12           C
ATOM   4015 1HG2 VAL A 264      -4.591 -12.281  -4.565  1.00 90.12           H
ATOM   4016 2HG2 VAL A 264      -3.455 -12.199  -5.933  1.00 90.12           H
ATOM   4017 3HG2 VAL A 264      -4.315 -13.717  -5.579  1.00 90.12           H
ATOM   4018  HN  VAL A 264      -1.409 -11.638  -5.526  1.00 90.12           H
ATOM   4019  N   LEU A 265       0.156 -12.900  -3.012  1.00 89.27           N
ATOM   4020  CA  LEU A 265       1.173 -13.451  -2.132  1.00 89.27           C
ATOM   4021  C   LEU A 265       1.707 -12.345  -1.220  1.00 89.27           C
ATOM   4022  O   LEU A 265       2.123 -12.611  -0.094  1.00 89.27           O
ATOM   4023  HA  LEU A 265       0.693 -14.208  -1.512  1.00 89.27           H
ATOM   4024  CB  LEU A 265       2.261 -14.155  -2.946  1.00 89.27           C
ATOM   4025 1HB  LEU A 265       2.584 -13.483  -3.741  1.00 89.27           H
ATOM   4026 2HB  LEU A 265       3.122 -14.320  -2.298  1.00 89.27           H
ATOM   4027  CG  LEU A 265       1.868 -15.493  -3.575  1.00 89.27           C
ATOM   4028  HG  LEU A 265       1.016 -15.323  -4.234  1.00 89.27           H
ATOM   4029  CD1 LEU A 265       3.003 -16.048  -4.438  1.00 89.27           C
ATOM   4030 1HD1 LEU A 265       3.232 -15.340  -5.235  1.00 89.27           H
ATOM   4031 2HD1 LEU A 265       3.888 -16.198  -3.821  1.00 89.27           H
ATOM   4032 3HD1 LEU A 265       2.697 -16.999  -4.874  1.00 89.27           H
ATOM   4033  CD2 LEU A 265       1.420 -16.491  -2.506  1.00 89.27           C
ATOM   4034 1HD2 LEU A 265       2.236 -16.662  -1.804  1.00 89.27           H
ATOM   4035 2HD2 LEU A 265       0.559 -16.090  -1.972  1.00 89.27           H
ATOM   4036 3HD2 LEU A 265       1.146 -17.434  -2.980  1.00 89.27           H
ATOM   4037  HN  LEU A 265       0.391 -12.902  -3.984  1.00 89.27           H
ATOM   4038  N   SER A 266       1.677 -11.127  -1.740  1.00 91.26           N
ATOM   4039  CA  SER A 266       2.255  -9.996  -1.034  1.00 91.26           C
ATOM   4040  C   SER A 266       1.231  -9.405  -0.064  1.00 91.26           C
ATOM   4041  O   SER A 266       1.570  -9.057   1.066  1.00 91.26           O
ATOM   4042  HA  SER A 266       3.108 -10.402  -0.490  1.00 91.26           H
ATOM   4043  CB  SER A 266       2.740  -8.924  -2.013  1.00 91.26           C
ATOM   4044 1HB  SER A 266       3.131  -8.074  -1.454  1.00 91.26           H
ATOM   4045 2HB  SER A 266       3.563  -9.321  -2.607  1.00 91.26           H
ATOM   4046  OG  SER A 266       1.698  -8.484  -2.880  1.00 91.26           O
ATOM   4047  HG  SER A 266       1.786  -8.926  -3.772  1.00 91.26           H
ATOM   4048  HN  SER A 266       1.268 -10.907  -2.626  1.00 91.26           H
ATOM   4049  N   GLN A 267      -0.002  -9.311  -0.540  1.00 88.48           N
ATOM   4050  CA  GLN A 267      -1.003  -8.497   0.129  1.00 88.48           C
ATOM   4051  C   GLN A 267      -1.811  -9.350   1.109  1.00 88.48           C
ATOM   4052  O   GLN A 267      -2.215  -8.871   2.167  1.00 88.48           O
ATOM   4053  HA  GLN A 267      -0.442  -7.738   0.675  1.00 88.48           H
ATOM   4054  CB  GLN A 267      -1.920  -7.811  -0.885  1.00 88.48           C
ATOM   4055 1HB  GLN A 267      -2.414  -8.562  -1.500  1.00 88.48           H
ATOM   4056 2HB  GLN A 267      -2.702  -7.263  -0.361  1.00 88.48           H
ATOM   4057  CG  GLN A 267      -1.129  -6.852  -1.778  1.00 88.48           C
ATOM   4058 1HG  GLN A 267      -0.366  -7.406  -2.326  1.00 88.48           H
ATOM   4059 2HG  GLN A 267      -1.794  -6.407  -2.518  1.00 88.48           H
ATOM   4060  CD  GLN A 267      -0.469  -5.749  -0.949  1.00 88.48           C
ATOM   4061  OE1 GLN A 267      -0.999  -5.284   0.047  1.00 88.48           O
ATOM   4062  NE2 GLN A 267       0.714  -5.358  -1.413  1.00 88.48           N
ATOM   4063 1HE2 GLN A 267       1.093  -5.781  -2.236  1.00 88.48           H
ATOM   4064 2HE2 GLN A 267       1.225  -4.640  -0.939  1.00 88.48           H
ATOM   4065  HN  GLN A 267      -0.319  -9.776  -1.366  1.00 88.48           H
ATOM   4066  N   PHE A 268      -2.021 -10.600   0.722  1.00 92.20           N
ATOM   4067  CA  PHE A 268      -2.964 -11.453   1.426  1.00 92.20           C
ATOM   4068  C   PHE A 268      -2.521 -11.683   2.873  1.00 92.20           C
ATOM   4069  O   PHE A 268      -3.283 -11.437   3.806  1.00 92.20           O
ATOM   4070  HA  PHE A 268      -3.928 -10.944   1.420  1.00 92.20           H
ATOM   4071  CB  PHE A 268      -2.987 -12.795   0.693  1.00 92.20           C
ATOM   4072 1HB  PHE A 268      -3.246 -12.623  -0.352  1.00 92.20           H
ATOM   4073 2HB  PHE A 268      -1.984 -13.222   0.706  1.00 92.20           H
ATOM   4074  CG  PHE A 268      -3.966 -13.811   1.285  1.00 92.20           C
ATOM   4075  CD1 PHE A 268      -3.503 -14.832   2.055  1.00 92.20           C
ATOM   4076  HD1 PHE A 268      -2.435 -14.926   2.251  1.00 92.20           H
ATOM   4077  CD2 PHE A 268      -5.298 -13.693   1.041  1.00 92.20           C
ATOM   4078  HD2 PHE A 268      -5.669 -12.875   0.424  1.00 92.20           H
ATOM   4079  CE1 PHE A 268      -4.411 -15.775   2.605  1.00 92.20           C
ATOM   4080  HE1 PHE A 268      -4.041 -16.593   3.222  1.00 92.20           H
ATOM   4081  CE2 PHE A 268      -6.207 -14.636   1.591  1.00 92.20           C
ATOM   4082  HE2 PHE A 268      -7.275 -14.542   1.395  1.00 92.20           H
ATOM   4083  CZ  PHE A 268      -5.744 -15.657   2.361  1.00 92.20           C
ATOM   4084  HZ  PHE A 268      -6.442 -16.381   2.783  1.00 92.20           H
ATOM   4085  HN  PHE A 268      -1.562 -11.029  -0.055  1.00 92.20           H
ATOM   4086  N   PRO A 269      -1.285 -12.156   3.084  1.00 95.01           N
ATOM   4087  CA  PRO A 269      -0.811 -12.449   4.439  1.00 95.01           C
ATOM   4088  C   PRO A 269      -0.983 -11.267   5.379  1.00 95.01           C
ATOM   4089  O   PRO A 269      -1.434 -11.431   6.511  1.00 95.01           O
ATOM   4090  HA  PRO A 269      -1.404 -13.251   4.878  1.00 95.01           H
ATOM   4091  CB  PRO A 269       0.664 -12.804   4.238  1.00 95.01           C
ATOM   4092 1HB  PRO A 269       1.305 -11.930   4.344  1.00 95.01           H
ATOM   4093 2HB  PRO A 269       1.003 -13.538   4.969  1.00 95.01           H
ATOM   4094  CG  PRO A 269       0.703 -13.362   2.820  1.00 95.01           C
ATOM   4095 1HG  PRO A 269       1.708 -13.332   2.401  1.00 95.01           H
ATOM   4096 2HG  PRO A 269       0.387 -14.405   2.787  1.00 95.01           H
ATOM   4097  CD  PRO A 269      -0.256 -12.451   2.071  1.00 95.01           C
ATOM   4098 1HD  PRO A 269       0.237 -11.542   1.724  1.00 95.01           H
ATOM   4099 2HD  PRO A 269      -0.673 -12.939   1.190  1.00 95.01           H
ATOM   4100  N   TYR A 270      -0.616 -10.096   4.879  1.00 92.99           N
ATOM   4101  CA  TYR A 270      -0.662  -8.890   5.688  1.00 92.99           C
ATOM   4102  C   TYR A 270      -2.096  -8.575   6.121  1.00 92.99           C
ATOM   4103  O   TYR A 270      -2.345  -8.282   7.289  1.00 92.99           O
ATOM   4104  HA  TYR A 270      -0.051  -9.056   6.575  1.00 92.99           H
ATOM   4105  CB  TYR A 270      -0.154  -7.760   4.789  1.00 92.99           C
ATOM   4106 1HB  TYR A 270       0.891  -7.949   4.543  1.00 92.99           H
ATOM   4107 2HB  TYR A 270      -0.710  -7.777   3.852  1.00 92.99           H
ATOM   4108  CG  TYR A 270      -0.273  -6.368   5.412  1.00 92.99           C
ATOM   4109  CD1 TYR A 270      -0.924  -5.361   4.730  1.00 92.99           C
ATOM   4110  HD1 TYR A 270      -1.353  -5.557   3.748  1.00 92.99           H
ATOM   4111  CD2 TYR A 270       0.270  -6.120   6.657  1.00 92.99           C
ATOM   4112  HD2 TYR A 270       0.784  -6.916   7.195  1.00 92.99           H
ATOM   4113  CE1 TYR A 270      -1.036  -4.050   5.317  1.00 92.99           C
ATOM   4114  HE1 TYR A 270      -1.548  -3.245   4.789  1.00 92.99           H
ATOM   4115  CE2 TYR A 270       0.158  -4.810   7.243  1.00 92.99           C
ATOM   4116  HE2 TYR A 270       0.583  -4.600   8.225  1.00 92.99           H
ATOM   4117  CZ  TYR A 270      -0.490  -3.840   6.544  1.00 92.99           C
ATOM   4118  OH  TYR A 270      -0.596  -2.602   7.098  1.00 92.99           O
ATOM   4119  HH  TYR A 270      -0.242  -2.614   8.033  1.00 92.99           H
ATOM   4120  HN  TYR A 270      -0.292  -9.965   3.942  1.00 92.99           H
ATOM   4121  N   ASN A 271      -3.001  -8.646   5.155  1.00 91.53           N
ATOM   4122  CA  ASN A 271      -4.380  -8.256   5.393  1.00 91.53           C
ATOM   4123  C   ASN A 271      -5.059  -9.308   6.273  1.00 91.53           C
ATOM   4124  O   ASN A 271      -6.060  -9.022   6.927  1.00 91.53           O
ATOM   4125  HA  ASN A 271      -4.323  -7.281   5.877  1.00 91.53           H
ATOM   4126  CB  ASN A 271      -5.160  -8.164   4.080  1.00 91.53           C
ATOM   4127 1HB  ASN A 271      -4.916  -9.017   3.447  1.00 91.53           H
ATOM   4128 2HB  ASN A 271      -6.230  -8.214   4.284  1.00 91.53           H
ATOM   4129  CG  ASN A 271      -4.837  -6.865   3.340  1.00 91.53           C
ATOM   4130  OD1 ASN A 271      -5.350  -5.801   3.646  1.00 91.53           O
ATOM   4131  ND2 ASN A 271      -3.959  -7.009   2.351  1.00 91.53           N
ATOM   4132 1HD2 ASN A 271      -3.575  -7.911   2.151  1.00 91.53           H
ATOM   4133 2HD2 ASN A 271      -3.683  -6.217   1.807  1.00 91.53           H
ATOM   4134  HN  ASN A 271      -2.805  -8.963   4.227  1.00 91.53           H
ATOM   4135  N   CYS A 272      -4.486 -10.502   6.261  1.00 95.05           N
ATOM   4136  CA  CYS A 272      -4.923 -11.551   7.166  1.00 95.05           C
ATOM   4137  C   CYS A 272      -4.712 -11.065   8.602  1.00 95.05           C
ATOM   4138  O   CYS A 272      -5.605 -11.183   9.439  1.00 95.05           O
ATOM   4139  HA  CYS A 272      -5.981 -11.717   6.966  1.00 95.05           H
ATOM   4140  CB  CYS A 272      -4.195 -12.870   6.898  1.00 95.05           C
ATOM   4141 1HB  CYS A 272      -3.122 -12.694   6.822  1.00 95.05           H
ATOM   4142 2HB  CYS A 272      -4.347 -13.555   7.732  1.00 95.05           H
ATOM   4143  SG  CYS A 272      -4.816 -13.623   5.350  1.00 95.05           S
ATOM   4144  HG  CYS A 272      -4.199 -12.779   4.528  1.00 95.05           H
ATOM   4145  HN  CYS A 272      -3.738 -10.758   5.648  1.00 95.05           H
ATOM   4146  N   ILE A 273      -3.525 -10.528   8.842  1.00 94.05           N
ATOM   4147  CA  ILE A 273      -3.174 -10.050  10.169  1.00 94.05           C
ATOM   4148  C   ILE A 273      -4.019  -8.819  10.502  1.00 94.05           C
ATOM   4149  O   ILE A 273      -4.493  -8.673  11.628  1.00 94.05           O
ATOM   4150  HA  ILE A 273      -3.423 -10.841  10.877  1.00 94.05           H
ATOM   4151  CB  ILE A 273      -1.667  -9.808  10.271  1.00 94.05           C
ATOM   4152  HB  ILE A 273      -1.385  -9.087   9.504  1.00 94.05           H
ATOM   4153  CG1 ILE A 273      -0.885 -11.093   9.992  1.00 94.05           C
ATOM   4154 1HG1 ILE A 273      -1.101 -11.443   8.983  1.00 94.05           H
ATOM   4155 2HG1 ILE A 273       0.184 -10.890  10.038  1.00 94.05           H
ATOM   4156  CG2 ILE A 273      -1.300  -9.195  11.624  1.00 94.05           C
ATOM   4157 1HG2 ILE A 273      -1.816  -8.243  11.743  1.00 94.05           H
ATOM   4158 2HG2 ILE A 273      -1.600  -9.873  12.423  1.00 94.05           H
ATOM   4159 3HG2 ILE A 273      -0.223  -9.034  11.669  1.00 94.05           H
ATOM   4160  CD1 ILE A 273      -1.246 -12.184  11.003  1.00 94.05           C
ATOM   4161 1HD1 ILE A 273      -1.007 -11.840  12.009  1.00 94.05           H
ATOM   4162 2HD1 ILE A 273      -2.312 -12.402  10.938  1.00 94.05           H
ATOM   4163 3HD1 ILE A 273      -0.676 -13.087  10.782  1.00 94.05           H
ATOM   4164  HN  ILE A 273      -2.810 -10.418   8.151  1.00 94.05           H
ATOM   4165  N   LEU A 274      -4.181  -7.964   9.503  1.00 92.12           N
ATOM   4166  CA  LEU A 274      -4.967  -6.753   9.673  1.00 92.12           C
ATOM   4167  C   LEU A 274      -6.383  -7.128  10.114  1.00 92.12           C
ATOM   4168  O   LEU A 274      -6.980  -6.445  10.945  1.00 92.12           O
ATOM   4169  HA  LEU A 274      -4.501  -6.170  10.468  1.00 92.12           H
ATOM   4170  CB  LEU A 274      -4.923  -5.903   8.402  1.00 92.12           C
ATOM   4171 1HB  LEU A 274      -5.099  -6.555   7.546  1.00 92.12           H
ATOM   4172 2HB  LEU A 274      -5.749  -5.192   8.436  1.00 92.12           H
ATOM   4173  CG  LEU A 274      -3.628  -5.126   8.159  1.00 92.12           C
ATOM   4174  HG  LEU A 274      -2.813  -5.843   8.061  1.00 92.12           H
ATOM   4175  CD1 LEU A 274      -3.698  -4.340   6.849  1.00 92.12           C
ATOM   4176 1HD1 LEU A 274      -3.853  -5.029   6.019  1.00 92.12           H
ATOM   4177 2HD1 LEU A 274      -4.526  -3.632   6.893  1.00 92.12           H
ATOM   4178 3HD1 LEU A 274      -2.764  -3.797   6.700  1.00 92.12           H
ATOM   4179  CD2 LEU A 274      -3.296  -4.226   9.351  1.00 92.12           C
ATOM   4180 1HD2 LEU A 274      -4.107  -3.514   9.505  1.00 92.12           H
ATOM   4181 2HD2 LEU A 274      -3.175  -4.837  10.245  1.00 92.12           H
ATOM   4182 3HD2 LEU A 274      -2.371  -3.685   9.152  1.00 92.12           H
ATOM   4183  HN  LEU A 274      -3.787  -8.087   8.592  1.00 92.12           H
ATOM   4184  N   LEU A 275      -6.880  -8.213   9.538  1.00 93.12           N
ATOM   4185  CA  LEU A 275      -8.230  -8.665   9.832  1.00 93.12           C
ATOM   4186  C   LEU A 275      -8.322  -9.052  11.310  1.00 93.12           C
ATOM   4187  O   LEU A 275      -9.266  -8.668  11.998  1.00 93.12           O
ATOM   4188  HA  LEU A 275      -8.902  -7.826   9.653  1.00 93.12           H
ATOM   4189  CB  LEU A 275      -8.640  -9.787   8.876  1.00 93.12           C
ATOM   4190 1HB  LEU A 275      -8.518  -9.428   7.854  1.00 93.12           H
ATOM   4191 2HB  LEU A 275      -7.948 -10.619   9.006  1.00 93.12           H
ATOM   4192  CG  LEU A 275     -10.066 -10.316   9.035  1.00 93.12           C
ATOM   4193  HG  LEU A 275     -10.195 -10.646  10.065  1.00 93.12           H
ATOM   4194  CD1 LEU A 275     -11.093  -9.209   8.784  1.00 93.12           C
ATOM   4195 1HD1 LEU A 275     -10.938  -8.401   9.498  1.00 93.12           H
ATOM   4196 2HD1 LEU A 275     -10.973  -8.826   7.770  1.00 93.12           H
ATOM   4197 3HD1 LEU A 275     -12.098  -9.612   8.903  1.00 93.12           H
ATOM   4198  CD2 LEU A 275     -10.303 -11.532   8.137  1.00 93.12           C
ATOM   4199 1HD2 LEU A 275     -10.149 -11.250   7.095  1.00 93.12           H
ATOM   4200 2HD2 LEU A 275      -9.605 -12.324   8.406  1.00 93.12           H
ATOM   4201 3HD2 LEU A 275     -11.325 -11.888   8.270  1.00 93.12           H
ATOM   4202  HN  LEU A 275      -6.379  -8.777   8.882  1.00 93.12           H
ATOM   4203  N   VAL A 276      -7.329  -9.809  11.753  1.00 94.79           N
ATOM   4204  CA  VAL A 276      -7.282 -10.245  13.139  1.00 94.79           C
ATOM   4205  C   VAL A 276      -7.287  -9.020  14.055  1.00 94.79           C
ATOM   4206  O   VAL A 276      -8.040  -8.969  15.026  1.00 94.79           O
ATOM   4207  HA  VAL A 276      -8.181 -10.830  13.330  1.00 94.79           H
ATOM   4208  CB  VAL A 276      -6.070 -11.153  13.360  1.00 94.79           C
ATOM   4209  HB  VAL A 276      -5.183 -10.616  13.023  1.00 94.79           H
ATOM   4210  CG1 VAL A 276      -5.889 -11.472  14.846  1.00 94.79           C
ATOM   4211 1HG1 VAL A 276      -5.739 -10.546  15.401  1.00 94.79           H
ATOM   4212 2HG1 VAL A 276      -6.779 -11.979  15.219  1.00 94.79           H
ATOM   4213 3HG1 VAL A 276      -5.021 -12.119  14.975  1.00 94.79           H
ATOM   4214  CG2 VAL A 276      -6.187 -12.435  12.534  1.00 94.79           C
ATOM   4215 1HG2 VAL A 276      -7.087 -12.976  12.827  1.00 94.79           H
ATOM   4216 2HG2 VAL A 276      -6.244 -12.181  11.475  1.00 94.79           H
ATOM   4217 3HG2 VAL A 276      -5.313 -13.062  12.710  1.00 94.79           H
ATOM   4218  HN  VAL A 276      -6.568 -10.123  11.185  1.00 94.79           H
ATOM   4219  N   GLN A 277      -6.437  -8.062  13.714  1.00 91.92           N
ATOM   4220  CA  GLN A 277      -6.302  -6.860  14.518  1.00 91.92           C
ATOM   4221  C   GLN A 277      -7.625  -6.092  14.551  1.00 91.92           C
ATOM   4222  O   GLN A 277      -7.969  -5.484  15.563  1.00 91.92           O
ATOM   4223  HA  GLN A 277      -6.051  -7.208  15.520  1.00 91.92           H
ATOM   4224  CB  GLN A 277      -5.168  -5.975  13.997  1.00 91.92           C
ATOM   4225 1HB  GLN A 277      -5.263  -5.854  12.918  1.00 91.92           H
ATOM   4226 2HB  GLN A 277      -5.245  -4.981  14.437  1.00 91.92           H
ATOM   4227  CG  GLN A 277      -3.803  -6.582  14.328  1.00 91.92           C
ATOM   4228 1HG  GLN A 277      -3.713  -6.717  15.406  1.00 91.92           H
ATOM   4229 2HG  GLN A 277      -3.720  -7.570  13.875  1.00 91.92           H
ATOM   4230  CD  GLN A 277      -2.668  -5.687  13.825  1.00 91.92           C
ATOM   4231  OE1 GLN A 277      -2.838  -4.864  12.940  1.00 91.92           O
ATOM   4232  NE2 GLN A 277      -1.505  -5.893  14.437  1.00 91.92           N
ATOM   4233 1HE2 GLN A 277      -1.434  -6.584  15.156  1.00 91.92           H
ATOM   4234 2HE2 GLN A 277      -0.702  -5.356  14.177  1.00 91.92           H
ATOM   4235  HN  GLN A 277      -5.848  -8.098  12.906  1.00 91.92           H
ATOM   4236  N   THR A 278      -8.331  -6.146  13.431  1.00 92.63           N
ATOM   4237  CA  THR A 278      -9.587  -5.425  13.303  1.00 92.63           C
ATOM   4238  C   THR A 278     -10.643  -6.026  14.233  1.00 92.63           C
ATOM   4239  O   THR A 278     -11.365  -5.296  14.911  1.00 92.63           O
ATOM   4240  HA  THR A 278      -9.427  -4.396  13.623  1.00 92.63           H
ATOM   4241  CB  THR A 278      -9.994  -5.444  11.828  1.00 92.63           C
ATOM   4242  HB  THR A 278     -10.218  -6.458  11.499  1.00 92.63           H
ATOM   4243  OG1 THR A 278      -8.909  -4.806  11.160  1.00 92.63           O
ATOM   4244  HG1 THR A 278      -8.295  -5.493  10.771  1.00 92.63           H
ATOM   4245  CG2 THR A 278     -11.193  -4.538  11.541  1.00 92.63           C
ATOM   4246 1HG2 THR A 278     -10.944  -3.510  11.807  1.00 92.63           H
ATOM   4247 2HG2 THR A 278     -12.048  -4.869  12.129  1.00 92.63           H
ATOM   4248 3HG2 THR A 278     -11.440  -4.588  10.480  1.00 92.63           H
ATOM   4249  HN  THR A 278      -8.059  -6.668  12.623  1.00 92.63           H
ATOM   4250  N   ILE A 279     -10.701  -7.349  14.234  1.00 92.97           N
ATOM   4251  CA  ILE A 279     -11.667  -8.056  15.059  1.00 92.97           C
ATOM   4252  C   ILE A 279     -11.329  -7.834  16.534  1.00 92.97           C
ATOM   4253  O   ILE A 279     -12.218  -7.592  17.349  1.00 92.97           O
ATOM   4254  HA  ILE A 279     -12.646  -7.621  14.860  1.00 92.97           H
ATOM   4255  CB  ILE A 279     -11.736  -9.531  14.658  1.00 92.97           C
ATOM   4256  HB  ILE A 279     -10.728  -9.943  14.699  1.00 92.97           H
ATOM   4257  CG1 ILE A 279     -12.230  -9.685  13.218  1.00 92.97           C
ATOM   4258 1HG1 ILE A 279     -13.296  -9.461  13.170  1.00 92.97           H
ATOM   4259 2HG1 ILE A 279     -11.724  -8.964  12.577  1.00 92.97           H
ATOM   4260  CG2 ILE A 279     -12.591 -10.327  15.646  1.00 92.97           C
ATOM   4261 1HG2 ILE A 279     -12.155 -10.256  16.643  1.00 92.97           H
ATOM   4262 2HG2 ILE A 279     -13.602  -9.921  15.661  1.00 92.97           H
ATOM   4263 3HG2 ILE A 279     -12.623 -11.372  15.338  1.00 92.97           H
ATOM   4264  CD1 ILE A 279     -11.977 -11.103  12.701  1.00 92.97           C
ATOM   4265 1HD1 ILE A 279     -10.909 -11.314  12.728  1.00 92.97           H
ATOM   4266 2HD1 ILE A 279     -12.506 -11.819  13.331  1.00 92.97           H
ATOM   4267 3HD1 ILE A 279     -12.338 -11.185  11.676  1.00 92.97           H
ATOM   4268  HN  ILE A 279     -10.104  -7.936  13.686  1.00 92.97           H
ATOM   4269  N   ASP A 280     -10.042  -7.926  16.834  1.00 92.04           N
ATOM   4270  CA  ASP A 280      -9.581  -7.795  18.206  1.00 92.04           C
ATOM   4271  C   ASP A 280      -9.879  -6.380  18.706  1.00 92.04           C
ATOM   4272  O   ASP A 280     -10.175  -6.183  19.884  1.00 92.04           O
ATOM   4273  HA  ASP A 280     -10.125  -8.557  18.764  1.00 92.04           H
ATOM   4274  CB  ASP A 280      -8.072  -8.024  18.305  1.00 92.04           C
ATOM   4275 1HB  ASP A 280      -7.816  -8.983  17.855  1.00 92.04           H
ATOM   4276 2HB  ASP A 280      -7.546  -7.256  17.738  1.00 92.04           H
ATOM   4277  CG  ASP A 280      -7.608  -7.997  19.763  1.00 92.04           C
ATOM   4278  OD1 ASP A 280      -8.241  -8.707  20.573  1.00 92.04           O
ATOM   4279  OD2 ASP A 280      -6.630  -7.267  20.033  1.00 92.04           O
ATOM   4280  HN  ASP A 280      -9.321  -8.086  16.160  1.00 92.04           H
ATOM   4281  N   ALA A 281      -9.789  -5.430  17.786  1.00 91.46           N
ATOM   4282  CA  ALA A 281     -10.051  -4.040  18.117  1.00 91.46           C
ATOM   4283  C   ALA A 281     -11.481  -3.907  18.646  1.00 91.46           C
ATOM   4284  O   ALA A 281     -11.763  -3.041  19.472  1.00 91.46           O
ATOM   4285  HA  ALA A 281      -9.354  -3.749  18.903  1.00 91.46           H
ATOM   4286  CB  ALA A 281      -9.801  -3.166  16.887  1.00 91.46           C
ATOM   4287 1HB  ALA A 281      -8.764  -3.274  16.569  1.00 91.46           H
ATOM   4288 2HB  ALA A 281     -10.463  -3.478  16.079  1.00 91.46           H
ATOM   4289 3HB  ALA A 281      -9.998  -2.123  17.136  1.00 91.46           H
ATOM   4290  HN  ALA A 281      -9.544  -5.598  16.831  1.00 91.46           H
ATOM   4291  N   TYR A 282     -12.346  -4.778  18.147  1.00 79.24           N
ATOM   4292  CA  TYR A 282     -13.747  -4.744  18.529  1.00 79.24           C
ATOM   4293  C   TYR A 282     -14.023  -5.703  19.689  1.00 79.24           C
ATOM   4294  O   TYR A 282     -14.672  -5.331  20.666  1.00 79.24           O
ATOM   4295  HA  TYR A 282     -13.986  -3.728  18.844  1.00 79.24           H
ATOM   4296  CB  TYR A 282     -14.531  -5.210  17.301  1.00 79.24           C
ATOM   4297 1HB  TYR A 282     -14.242  -4.600  16.445  1.00 79.24           H
ATOM   4298 2HB  TYR A 282     -14.248  -6.237  17.070  1.00 79.24           H
ATOM   4299  CG  TYR A 282     -16.050  -5.141  17.469  1.00 79.24           C
ATOM   4300  CD1 TYR A 282     -16.770  -6.291  17.721  1.00 79.24           C
ATOM   4301  HD1 TYR A 282     -16.256  -7.249  17.800  1.00 79.24           H
ATOM   4302  CD2 TYR A 282     -16.701  -3.928  17.368  1.00 79.24           C
ATOM   4303  HD2 TYR A 282     -16.132  -3.019  17.169  1.00 79.24           H
ATOM   4304  CE1 TYR A 282     -18.200  -6.225  17.879  1.00 79.24           C
ATOM   4305  HE1 TYR A 282     -18.780  -7.126  18.078  1.00 79.24           H
ATOM   4306  CE2 TYR A 282     -18.130  -3.862  17.526  1.00 79.24           C
ATOM   4307  HE2 TYR A 282     -18.657  -2.911  17.448  1.00 79.24           H
ATOM   4308  CZ  TYR A 282     -18.809  -5.014  17.773  1.00 79.24           C
ATOM   4309  OH  TYR A 282     -20.160  -4.953  17.923  1.00 79.24           O
ATOM   4310  HH  TYR A 282     -20.469  -4.005  17.846  1.00 79.24           H
ATOM   4311  HN  TYR A 282     -12.103  -5.496  17.495  1.00 79.24           H
ATOM   4312  N   ALA A 283     -13.515  -6.918  19.544  1.00 89.54           N
ATOM   4313  CA  ALA A 283     -13.922  -8.008  20.414  1.00 89.54           C
ATOM   4314  C   ALA A 283     -12.953  -8.101  21.594  1.00 89.54           C
ATOM   4315  O   ALA A 283     -13.287  -8.667  22.634  1.00 89.54           O
ATOM   4316  HA  ALA A 283     -14.919  -7.778  20.791  1.00 89.54           H
ATOM   4317  CB  ALA A 283     -13.987  -9.308  19.609  1.00 89.54           C
ATOM   4318 1HB  ALA A 283     -14.711  -9.199  18.801  1.00 89.54           H
ATOM   4319 2HB  ALA A 283     -13.005  -9.525  19.190  1.00 89.54           H
ATOM   4320 3HB  ALA A 283     -14.292 -10.125  20.263  1.00 89.54           H
ATOM   4321  HN  ALA A 283     -12.840  -7.163  18.848  1.00 89.54           H
ATOM   4322  N   MET A 284     -11.770  -7.538  21.394  1.00 83.77           N
ATOM   4323  CA  MET A 284     -10.755  -7.538  22.433  1.00 83.77           C
ATOM   4324  C   MET A 284     -10.570  -8.939  23.018  1.00 83.77           C
ATOM   4325  O   MET A 284     -10.511  -9.105  24.236  1.00 83.77           O
ATOM   4326  HA  MET A 284      -9.836  -7.216  21.945  1.00 83.77           H
ATOM   4327  CB  MET A 284     -11.164  -6.570  23.546  1.00 83.77           C
ATOM   4328 1HB  MET A 284     -12.069  -6.932  24.033  1.00 83.77           H
ATOM   4329 2HB  MET A 284     -10.384  -6.535  24.307  1.00 83.77           H
ATOM   4330  CG  MET A 284     -11.404  -5.165  22.989  1.00 83.77           C
ATOM   4331 1HG  MET A 284     -10.483  -4.774  22.557  1.00 83.77           H
ATOM   4332 2HG  MET A 284     -12.141  -5.204  22.187  1.00 83.77           H
ATOM   4333  SD  MET A 284     -11.975  -4.083  24.289  1.00 83.77           S
ATOM   4334  CE  MET A 284     -12.340  -2.619  23.336  1.00 83.77           C
ATOM   4335 1HE  MET A 284     -11.434  -2.274  22.838  1.00 83.77           H
ATOM   4336 2HE  MET A 284     -13.099  -2.852  22.589  1.00 83.77           H
ATOM   4337 3HE  MET A 284     -12.711  -1.837  23.998  1.00 83.77           H
ATOM   4338  HN  MET A 284     -11.503  -7.088  20.542  1.00 83.77           H
ATOM   4339  N   PHE A 285     -10.483  -9.913  22.124  1.00 85.95           N
ATOM   4340  CA  PHE A 285     -10.501 -11.307  22.531  1.00 85.95           C
ATOM   4341  C   PHE A 285      -9.090 -11.801  22.860  1.00 85.95           C
ATOM   4342  O   PHE A 285      -8.924 -12.862  23.459  1.00 85.95           O
ATOM   4343  HA  PHE A 285     -11.125 -11.376  23.422  1.00 85.95           H
ATOM   4344  CB  PHE A 285     -11.047 -12.111  21.349  1.00 85.95           C
ATOM   4345 1HB  PHE A 285     -11.240 -13.133  21.676  1.00 85.95           H
ATOM   4346 2HB  PHE A 285     -12.004 -11.687  21.046  1.00 85.95           H
ATOM   4347  CG  PHE A 285     -10.114 -12.147  20.137  1.00 85.95           C
ATOM   4348  CD1 PHE A 285     -10.230 -11.207  19.161  1.00 85.95           C
ATOM   4349  HD1 PHE A 285     -10.988 -10.427  19.243  1.00 85.95           H
ATOM   4350  CD2 PHE A 285      -9.169 -13.120  20.035  1.00 85.95           C
ATOM   4351  HD2 PHE A 285      -9.076 -13.874  20.816  1.00 85.95           H
ATOM   4352  CE1 PHE A 285      -9.365 -11.240  18.036  1.00 85.95           C
ATOM   4353  HE1 PHE A 285      -9.458 -10.486  17.254  1.00 85.95           H
ATOM   4354  CE2 PHE A 285      -8.303 -13.153  18.909  1.00 85.95           C
ATOM   4355  HE2 PHE A 285      -7.546 -13.933  18.827  1.00 85.95           H
ATOM   4356  CZ  PHE A 285      -8.420 -12.213  17.934  1.00 85.95           C
ATOM   4357  HZ  PHE A 285      -7.755 -12.238  17.070  1.00 85.95           H
ATOM   4358  HN  PHE A 285     -10.402  -9.761  21.139  1.00 85.95           H
ATOM   4359  N   ILE A 286      -8.110 -11.007  22.453  1.00 87.41           N
ATOM   4360  CA  ILE A 286      -6.721 -11.335  22.723  1.00 87.41           C
ATOM   4361  C   ILE A 286      -6.341 -10.822  24.114  1.00 87.41           C
ATOM   4362  O   ILE A 286      -6.133  -9.624  24.302  1.00 87.41           O
ATOM   4363  HA  ILE A 286      -6.635 -12.421  22.721  1.00 87.41           H
ATOM   4364  CB  ILE A 286      -5.819 -10.807  21.605  1.00 87.41           C
ATOM   4365  HB  ILE A 286      -5.937  -9.724  21.554  1.00 87.41           H
ATOM   4366  CG1 ILE A 286      -6.239 -11.373  20.248  1.00 87.41           C
ATOM   4367 1HG1 ILE A 286      -6.109 -12.455  20.245  1.00 87.41           H
ATOM   4368 2HG1 ILE A 286      -7.299 -11.180  20.082  1.00 87.41           H
ATOM   4369  CG2 ILE A 286      -4.346 -11.086  21.912  1.00 87.41           C
ATOM   4370 1HG2 ILE A 286      -4.070 -10.595  22.845  1.00 87.41           H
ATOM   4371 2HG2 ILE A 286      -4.192 -12.161  22.007  1.00 87.41           H
ATOM   4372 3HG2 ILE A 286      -3.727 -10.700  21.101  1.00 87.41           H
ATOM   4373  CD1 ILE A 286      -5.418 -10.751  19.116  1.00 87.41           C
ATOM   4374 1HD1 ILE A 286      -5.571  -9.672  19.107  1.00 87.41           H
ATOM   4375 2HD1 ILE A 286      -4.361 -10.968  19.273  1.00 87.41           H
ATOM   4376 3HD1 ILE A 286      -5.737 -11.172  18.163  1.00 87.41           H
ATOM   4377  HN  ILE A 286      -8.253 -10.155  21.948  1.00 87.41           H
ATOM   4378  N   SER A 287      -6.263 -11.754  25.052  1.00 85.08           N
ATOM   4379  CA  SER A 287      -5.925 -11.409  26.423  1.00 85.08           C
ATOM   4380  C   SER A 287      -4.529 -11.933  26.765  1.00 85.08           C
ATOM   4381  O   SER A 287      -3.942 -11.536  27.770  1.00 85.08           O
ATOM   4382  HA  SER A 287      -5.945 -10.320  26.460  1.00 85.08           H
ATOM   4383  CB  SER A 287      -6.958 -11.971  27.402  1.00 85.08           C
ATOM   4384 1HB  SER A 287      -6.659 -11.727  28.422  1.00 85.08           H
ATOM   4385 2HB  SER A 287      -7.921 -11.491  27.229  1.00 85.08           H
ATOM   4386  OG  SER A 287      -7.102 -13.383  27.275  1.00 85.08           O
ATOM   4387  HG  SER A 287      -7.813 -13.711  27.896  1.00 85.08           H
ATOM   4388  HN  SER A 287      -6.426 -12.727  24.889  1.00 85.08           H
ATOM   4389  N   ASN A 288      -4.037 -12.817  25.909  1.00 85.86           N
ATOM   4390  CA  ASN A 288      -2.763 -13.470  26.157  1.00 85.86           C
ATOM   4391  C   ASN A 288      -1.639 -12.643  25.530  1.00 85.86           C
ATOM   4392  O   ASN A 288      -1.643 -12.398  24.325  1.00 85.86           O
ATOM   4393  HA  ASN A 288      -2.680 -13.532  27.242  1.00 85.86           H
ATOM   4394  CB  ASN A 288      -2.729 -14.866  25.531  1.00 85.86           C
ATOM   4395 1HB  ASN A 288      -3.615 -15.426  25.833  1.00 85.86           H
ATOM   4396 2HB  ASN A 288      -2.760 -14.782  24.445  1.00 85.86           H
ATOM   4397  CG  ASN A 288      -1.471 -15.626  25.954  1.00 85.86           C
ATOM   4398  OD1 ASN A 288      -0.399 -15.065  26.111  1.00 85.86           O
ATOM   4399  ND2 ASN A 288      -1.660 -16.931  26.129  1.00 85.86           N
ATOM   4400 1HD2 ASN A 288      -2.566 -17.329  25.984  1.00 85.86           H
ATOM   4401 2HD2 ASN A 288      -0.896 -17.514  26.407  1.00 85.86           H
ATOM   4402  HN  ASN A 288      -4.492 -13.087  25.060  1.00 85.86           H
ATOM   4403  N   CYS A 289      -0.705 -12.236  26.377  1.00 90.75           N
ATOM   4404  CA  CYS A 289       0.373 -11.365  25.939  1.00 90.75           C
ATOM   4405  C   CYS A 289       1.209 -12.120  24.903  1.00 90.75           C
ATOM   4406  O   CYS A 289       1.654 -11.537  23.916  1.00 90.75           O
ATOM   4407  HA  CYS A 289      -0.095 -10.488  25.493  1.00 90.75           H
ATOM   4408  CB  CYS A 289       1.223 -10.882  27.116  1.00 90.75           C
ATOM   4409 1HB  CYS A 289       0.590 -10.386  27.852  1.00 90.75           H
ATOM   4410 2HB  CYS A 289       1.686 -11.733  27.614  1.00 90.75           H
ATOM   4411  SG  CYS A 289       2.513  -9.727  26.523  1.00 90.75           S
ATOM   4412  HN  CYS A 289      -0.677 -12.490  27.343  1.00 90.75           H
ATOM   4413  N   ALA A 290       1.398 -13.405  25.164  1.00 92.88           N
ATOM   4414  CA  ALA A 290       2.240 -14.226  24.311  1.00 92.88           C
ATOM   4415  C   ALA A 290       1.663 -14.239  22.894  1.00 92.88           C
ATOM   4416  O   ALA A 290       2.406 -14.148  21.917  1.00 92.88           O
ATOM   4417  HA  ALA A 290       3.231 -13.773  24.287  1.00 92.88           H
ATOM   4418  CB  ALA A 290       2.354 -15.631  24.907  1.00 92.88           C
ATOM   4419 1HB  ALA A 290       2.796 -15.569  25.901  1.00 92.88           H
ATOM   4420 2HB  ALA A 290       1.362 -16.078  24.977  1.00 92.88           H
ATOM   4421 3HB  ALA A 290       2.986 -16.247  24.266  1.00 92.88           H
ATOM   4422  HN  ALA A 290       0.988 -13.884  25.941  1.00 92.88           H
ATOM   4423  N   VAL A 291       0.345 -14.354  22.826  1.00 93.18           N
ATOM   4424  CA  VAL A 291      -0.340 -14.374  21.545  1.00 93.18           C
ATOM   4425  C   VAL A 291      -0.186 -13.011  20.868  1.00 93.18           C
ATOM   4426  O   VAL A 291       0.073 -12.935  19.668  1.00 93.18           O
ATOM   4427  HA  VAL A 291       0.143 -15.130  20.926  1.00 93.18           H
ATOM   4428  CB  VAL A 291      -1.801 -14.784  21.739  1.00 93.18           C
ATOM   4429  HB  VAL A 291      -2.258 -14.077  22.433  1.00 93.18           H
ATOM   4430  CG1 VAL A 291      -2.571 -14.710  20.419  1.00 93.18           C
ATOM   4431 1HG1 VAL A 291      -2.542 -13.689  20.038  1.00 93.18           H
ATOM   4432 2HG1 VAL A 291      -2.113 -15.383  19.693  1.00 93.18           H
ATOM   4433 3HG1 VAL A 291      -3.607 -15.006  20.585  1.00 93.18           H
ATOM   4434  CG2 VAL A 291      -1.902 -16.180  22.356  1.00 93.18           C
ATOM   4435 1HG2 VAL A 291      -1.421 -16.903  21.698  1.00 93.18           H
ATOM   4436 2HG2 VAL A 291      -1.405 -16.186  23.326  1.00 93.18           H
ATOM   4437 3HG2 VAL A 291      -2.951 -16.446  22.483  1.00 93.18           H
ATOM   4438  HN  VAL A 291      -0.251 -14.431  23.625  1.00 93.18           H
ATOM   4439  N   SER A 292      -0.351 -11.967  21.667  1.00 93.49           N
ATOM   4440  CA  SER A 292      -0.270 -10.610  21.152  1.00 93.49           C
ATOM   4441  C   SER A 292       1.118 -10.357  20.561  1.00 93.49           C
ATOM   4442  O   SER A 292       1.241  -9.771  19.486  1.00 93.49           O
ATOM   4443  HA  SER A 292      -1.033 -10.550  20.377  1.00 93.49           H
ATOM   4444  CB  SER A 292      -0.575  -9.586  22.248  1.00 93.49           C
ATOM   4445 1HB  SER A 292      -1.516  -9.844  22.732  1.00 93.49           H
ATOM   4446 2HB  SER A 292       0.200  -9.632  23.013  1.00 93.49           H
ATOM   4447  OG  SER A 292      -0.654  -8.260  21.732  1.00 93.49           O
ATOM   4448  HG  SER A 292      -1.471  -8.162  21.165  1.00 93.49           H
ATOM   4449  HN  SER A 292      -0.537 -12.036  22.647  1.00 93.49           H
ATOM   4450  N   THR A 293       2.128 -10.812  21.288  1.00 89.83           N
ATOM   4451  CA  THR A 293       3.504 -10.595  20.875  1.00 89.83           C
ATOM   4452  C   THR A 293       3.762 -11.247  19.515  1.00 89.83           C
ATOM   4453  O   THR A 293       4.356 -10.632  18.631  1.00 89.83           O
ATOM   4454  HA  THR A 293       3.662  -9.524  20.751  1.00 89.83           H
ATOM   4455  CB  THR A 293       4.419 -11.121  21.983  1.00 89.83           C
ATOM   4456  HB  THR A 293       4.259 -12.187  22.146  1.00 89.83           H
ATOM   4457  OG1 THR A 293       4.134 -10.279  23.097  1.00 89.83           O
ATOM   4458  HG1 THR A 293       3.400 -10.677  23.648  1.00 89.83           H
ATOM   4459  CG2 THR A 293       5.899 -10.866  21.692  1.00 89.83           C
ATOM   4460 1HG2 THR A 293       6.070  -9.794  21.596  1.00 89.83           H
ATOM   4461 2HG2 THR A 293       6.177 -11.363  20.763  1.00 89.83           H
ATOM   4462 3HG2 THR A 293       6.503 -11.259  22.510  1.00 89.83           H
ATOM   4463  HN  THR A 293       2.018 -11.318  22.143  1.00 89.83           H
ATOM   4464  N   ASN A 294       3.302 -12.483  19.390  1.00 91.82           N
ATOM   4465  CA  ASN A 294       3.534 -13.249  18.177  1.00 91.82           C
ATOM   4466  C   ASN A 294       2.815 -12.574  17.007  1.00 91.82           C
ATOM   4467  O   ASN A 294       3.332 -12.541  15.892  1.00 91.82           O
ATOM   4468  HA  ASN A 294       4.616 -13.262  18.049  1.00 91.82           H
ATOM   4469  CB  ASN A 294       2.987 -14.671  18.311  1.00 91.82           C
ATOM   4470 1HB  ASN A 294       1.979 -14.640  18.725  1.00 91.82           H
ATOM   4471 2HB  ASN A 294       2.912 -15.130  17.325  1.00 91.82           H
ATOM   4472  CG  ASN A 294       3.887 -15.523  19.209  1.00 91.82           C
ATOM   4473  OD1 ASN A 294       5.052 -15.230  19.421  1.00 91.82           O
ATOM   4474  ND2 ASN A 294       3.284 -16.591  19.722  1.00 91.82           N
ATOM   4475 1HD2 ASN A 294       2.324 -16.774  19.508  1.00 91.82           H
ATOM   4476 2HD2 ASN A 294       3.789 -17.210  20.323  1.00 91.82           H
ATOM   4477  HN  ASN A 294       2.780 -12.960  20.097  1.00 91.82           H
ATOM   4478  N   ILE A 295       1.633 -12.052  17.302  1.00 92.55           N
ATOM   4479  CA  ILE A 295       0.835 -11.387  16.287  1.00 92.55           C
ATOM   4480  C   ILE A 295       1.587 -10.156  15.778  1.00 92.55           C
ATOM   4481  O   ILE A 295       1.611  -9.891  14.577  1.00 92.55           O
ATOM   4482  HA  ILE A 295       0.713 -12.084  15.458  1.00 92.55           H
ATOM   4483  CB  ILE A 295      -0.563 -11.074  16.825  1.00 92.55           C
ATOM   4484  HB  ILE A 295      -0.458 -10.657  17.827  1.00 92.55           H
ATOM   4485  CG1 ILE A 295      -1.400 -12.349  16.951  1.00 92.55           C
ATOM   4486 1HG1 ILE A 295      -1.639 -12.731  15.959  1.00 92.55           H
ATOM   4487 2HG1 ILE A 295      -0.820 -13.120  17.459  1.00 92.55           H
ATOM   4488  CG2 ILE A 295      -1.257 -10.015  15.965  1.00 92.55           C
ATOM   4489 1HG2 ILE A 295      -0.667  -9.099  15.971  1.00 92.55           H
ATOM   4490 2HG2 ILE A 295      -1.350 -10.381  14.943  1.00 92.55           H
ATOM   4491 3HG2 ILE A 295      -2.249  -9.812  16.370  1.00 92.55           H
ATOM   4492  CD1 ILE A 295      -2.692 -12.081  17.726  1.00 92.55           C
ATOM   4493 1HD1 ILE A 295      -2.449 -11.722  18.726  1.00 92.55           H
ATOM   4494 2HD1 ILE A 295      -3.280 -11.328  17.202  1.00 92.55           H
ATOM   4495 3HD1 ILE A 295      -3.268 -13.004  17.801  1.00 92.55           H
ATOM   4496  HN  ILE A 295       1.222 -12.079  18.213  1.00 92.55           H
ATOM   4497  N   ASP A 296       2.184  -9.436  16.716  1.00 93.62           N
ATOM   4498  CA  ASP A 296       2.873  -8.200  16.387  1.00 93.62           C
ATOM   4499  C   ASP A 296       4.075  -8.514  15.494  1.00 93.62           C
ATOM   4500  O   ASP A 296       4.368  -7.772  14.557  1.00 93.62           O
ATOM   4501  HA  ASP A 296       2.130  -7.583  15.883  1.00 93.62           H
ATOM   4502  CB  ASP A 296       3.390  -7.505  17.648  1.00 93.62           C
ATOM   4503 1HB  ASP A 296       3.899  -8.229  18.284  1.00 93.62           H
ATOM   4504 2HB  ASP A 296       4.126  -6.749  17.375  1.00 93.62           H
ATOM   4505  CG  ASP A 296       2.244  -6.852  18.423  1.00 93.62           C
ATOM   4506  OD1 ASP A 296       1.173  -6.670  17.805  1.00 93.62           O
ATOM   4507  OD2 ASP A 296       2.465  -6.551  19.616  1.00 93.62           O
ATOM   4508  HN  ASP A 296       2.202  -9.685  17.685  1.00 93.62           H
ATOM   4509  N   ILE A 297       4.739  -9.615  15.815  1.00 92.46           N
ATOM   4510  CA  ILE A 297       5.886 -10.051  15.036  1.00 92.46           C
ATOM   4511  C   ILE A 297       5.426 -10.430  13.627  1.00 92.46           C
ATOM   4512  O   ILE A 297       6.046 -10.036  12.641  1.00 92.46           O
ATOM   4513  HA  ILE A 297       6.570  -9.206  14.960  1.00 92.46           H
ATOM   4514  CB  ILE A 297       6.631 -11.173  15.762  1.00 92.46           C
ATOM   4515  HB  ILE A 297       5.904 -11.926  16.064  1.00 92.46           H
ATOM   4516  CG1 ILE A 297       7.299 -10.653  17.037  1.00 92.46           C
ATOM   4517 1HG1 ILE A 297       8.110  -9.973  16.775  1.00 92.46           H
ATOM   4518 2HG1 ILE A 297       6.579 -10.080  17.621  1.00 92.46           H
ATOM   4519  CG2 ILE A 297       7.632 -11.859  14.830  1.00 92.46           C
ATOM   4520 1HG2 ILE A 297       7.102 -12.286  13.979  1.00 92.46           H
ATOM   4521 2HG2 ILE A 297       8.359 -11.128  14.476  1.00 92.46           H
ATOM   4522 3HG2 ILE A 297       8.148 -12.652  15.371  1.00 92.46           H
ATOM   4523  CD1 ILE A 297       7.845 -11.806  17.880  1.00 92.46           C
ATOM   4524 1HD1 ILE A 297       7.028 -12.471  18.160  1.00 92.46           H
ATOM   4525 2HD1 ILE A 297       8.583 -12.362  17.301  1.00 92.46           H
ATOM   4526 3HD1 ILE A 297       8.314 -11.409  18.780  1.00 92.46           H
ATOM   4527  HN  ILE A 297       4.506 -10.203  16.589  1.00 92.46           H
ATOM   4528  N   CYS A 298       4.341 -11.190  13.577  1.00 94.55           N
ATOM   4529  CA  CYS A 298       3.791 -11.626  12.306  1.00 94.55           C
ATOM   4530  C   CYS A 298       3.438 -10.385  11.484  1.00 94.55           C
ATOM   4531  O   CYS A 298       3.640 -10.361  10.271  1.00 94.55           O
ATOM   4532  HA  CYS A 298       4.568 -12.209  11.812  1.00 94.55           H
ATOM   4533  CB  CYS A 298       2.583 -12.545  12.498  1.00 94.55           C
ATOM   4534 1HB  CYS A 298       1.902 -12.117  13.233  1.00 94.55           H
ATOM   4535 2HB  CYS A 298       2.029 -12.632  11.563  1.00 94.55           H
ATOM   4536  SG  CYS A 298       3.137 -14.200  13.050  1.00 94.55           S
ATOM   4537  HG  CYS A 298       3.337 -13.862  14.321  1.00 94.55           H
ATOM   4538  HN  CYS A 298       3.842 -11.506  14.385  1.00 94.55           H
ATOM   4539  N   PHE A 299       2.917  -9.383  12.177  1.00 94.70           N
ATOM   4540  CA  PHE A 299       2.534  -8.142  11.527  1.00 94.70           C
ATOM   4541  C   PHE A 299       3.736  -7.489  10.840  1.00 94.70           C
ATOM   4542  O   PHE A 299       3.646  -7.077   9.684  1.00 94.70           O
ATOM   4543  HA  PHE A 299       1.780  -8.387  10.779  1.00 94.70           H
ATOM   4544  CB  PHE A 299       2.016  -7.205  12.620  1.00 94.70           C
ATOM   4545 1HB  PHE A 299       1.149  -7.662  13.095  1.00 94.70           H
ATOM   4546 2HB  PHE A 299       2.783  -7.101  13.388  1.00 94.70           H
ATOM   4547  CG  PHE A 299       1.629  -5.814  12.115  1.00 94.70           C
ATOM   4548  CD1 PHE A 299       2.513  -4.785  12.211  1.00 94.70           C
ATOM   4549  HD1 PHE A 299       3.498  -4.951  12.648  1.00 94.70           H
ATOM   4550  CD2 PHE A 299       0.400  -5.606  11.570  1.00 94.70           C
ATOM   4551  HD2 PHE A 299      -0.308  -6.431  11.493  1.00 94.70           H
ATOM   4552  CE1 PHE A 299       2.153  -3.493  11.743  1.00 94.70           C
ATOM   4553  HE1 PHE A 299       2.862  -2.669  11.820  1.00 94.70           H
ATOM   4554  CE2 PHE A 299       0.040  -4.315  11.102  1.00 94.70           C
ATOM   4555  HE2 PHE A 299      -0.944  -4.148  10.665  1.00 94.70           H
ATOM   4556  CZ  PHE A 299       0.924  -3.286  11.198  1.00 94.70           C
ATOM   4557  HZ  PHE A 299       0.648  -2.294  10.838  1.00 94.70           H
ATOM   4558  HN  PHE A 299       2.756  -9.410  13.164  1.00 94.70           H
ATOM   4559  N   GLN A 300       4.832  -7.417  11.580  1.00 90.98           N
ATOM   4560  CA  GLN A 300       6.031  -6.765  11.080  1.00 90.98           C
ATOM   4561  C   GLN A 300       6.494  -7.429   9.781  1.00 90.98           C
ATOM   4562  O   GLN A 300       6.805  -6.746   8.807  1.00 90.98           O
ATOM   4563  HA  GLN A 300       5.739  -5.733  10.884  1.00 90.98           H
ATOM   4564  CB  GLN A 300       7.143  -6.781  12.130  1.00 90.98           C
ATOM   4565 1HB  GLN A 300       7.262  -7.791  12.524  1.00 90.98           H
ATOM   4566 2HB  GLN A 300       8.090  -6.506  11.667  1.00 90.98           H
ATOM   4567  CG  GLN A 300       6.830  -5.815  13.275  1.00 90.98           C
ATOM   4568 1HG  GLN A 300       6.696  -4.808  12.880  1.00 90.98           H
ATOM   4569 2HG  GLN A 300       5.890  -6.099  13.748  1.00 90.98           H
ATOM   4570  CD  GLN A 300       7.952  -5.816  14.315  1.00 90.98           C
ATOM   4571  OE1 GLN A 300       9.127  -5.730  13.999  1.00 90.98           O
ATOM   4572  NE2 GLN A 300       7.525  -5.917  15.571  1.00 90.98           N
ATOM   4573 1HE2 GLN A 300       6.546  -5.984  15.762  1.00 90.98           H
ATOM   4574 2HE2 GLN A 300       8.183  -5.926  16.324  1.00 90.98           H
ATOM   4575  HN  GLN A 300       4.910  -7.792  12.504  1.00 90.98           H
ATOM   4576  N   VAL A 301       6.525  -8.753   9.810  1.00 95.09           N
ATOM   4577  CA  VAL A 301       7.059  -9.514   8.693  1.00 95.09           C
ATOM   4578  C   VAL A 301       6.168  -9.306   7.467  1.00 95.09           C
ATOM   4579  O   VAL A 301       6.655  -8.956   6.393  1.00 95.09           O
ATOM   4580  HA  VAL A 301       8.053  -9.123   8.475  1.00 95.09           H
ATOM   4581  CB  VAL A 301       7.205 -10.986   9.084  1.00 95.09           C
ATOM   4582  HB  VAL A 301       6.225 -11.348   9.396  1.00 95.09           H
ATOM   4583  CG1 VAL A 301       7.659 -11.828   7.890  1.00 95.09           C
ATOM   4584 1HG1 VAL A 301       6.923 -11.750   7.090  1.00 95.09           H
ATOM   4585 2HG1 VAL A 301       8.623 -11.464   7.535  1.00 95.09           H
ATOM   4586 3HG1 VAL A 301       7.754 -12.870   8.196  1.00 95.09           H
ATOM   4587  CG2 VAL A 301       8.164 -11.147  10.266  1.00 95.09           C
ATOM   4588 1HG2 VAL A 301       9.145 -10.760   9.992  1.00 95.09           H
ATOM   4589 2HG2 VAL A 301       7.781 -10.594  11.123  1.00 95.09           H
ATOM   4590 3HG2 VAL A 301       8.249 -12.203  10.523  1.00 95.09           H
ATOM   4591  HN  VAL A 301       6.194  -9.304  10.576  1.00 95.09           H
ATOM   4592  N   THR A 302       4.878  -9.531   7.668  1.00 94.20           N
ATOM   4593  CA  THR A 302       3.938  -9.539   6.560  1.00 94.20           C
ATOM   4594  C   THR A 302       3.815  -8.139   5.955  1.00 94.20           C
ATOM   4595  O   THR A 302       3.637  -7.995   4.747  1.00 94.20           O
ATOM   4596  HA  THR A 302       4.332 -10.191   5.781  1.00 94.20           H
ATOM   4597  CB  THR A 302       2.609 -10.098   7.072  1.00 94.20           C
ATOM   4598  HB  THR A 302       1.859 -10.102   6.281  1.00 94.20           H
ATOM   4599  OG1 THR A 302       2.305  -9.290   8.205  1.00 94.20           O
ATOM   4600  HG1 THR A 302       2.561  -9.768   9.045  1.00 94.20           H
ATOM   4601  CG2 THR A 302       2.750 -11.509   7.648  1.00 94.20           C
ATOM   4602 1HG2 THR A 302       3.451 -11.492   8.483  1.00 94.20           H
ATOM   4603 2HG2 THR A 302       3.123 -12.181   6.875  1.00 94.20           H
ATOM   4604 3HG2 THR A 302       1.778 -11.858   7.996  1.00 94.20           H
ATOM   4605  HN  THR A 302       4.474  -9.704   8.567  1.00 94.20           H
ATOM   4606  N   GLN A 303       3.915  -7.143   6.823  1.00 91.76           N
ATOM   4607  CA  GLN A 303       3.850  -5.759   6.385  1.00 91.76           C
ATOM   4608  C   GLN A 303       5.016  -5.443   5.447  1.00 91.76           C
ATOM   4609  O   GLN A 303       4.831  -4.801   4.414  1.00 91.76           O
ATOM   4610  HA  GLN A 303       2.907  -5.670   5.845  1.00 91.76           H
ATOM   4611  CB  GLN A 303       3.835  -4.805   7.581  1.00 91.76           C
ATOM   4612 1HB  GLN A 303       2.982  -5.033   8.221  1.00 91.76           H
ATOM   4613 2HB  GLN A 303       4.732  -4.954   8.181  1.00 91.76           H
ATOM   4614  CG  GLN A 303       3.758  -3.348   7.120  1.00 91.76           C
ATOM   4615 1HG  GLN A 303       4.673  -3.082   6.591  1.00 91.76           H
ATOM   4616 2HG  GLN A 303       2.936  -3.229   6.414  1.00 91.76           H
ATOM   4617  CD  GLN A 303       3.557  -2.406   8.308  1.00 91.76           C
ATOM   4618  OE1 GLN A 303       4.358  -2.344   9.227  1.00 91.76           O
ATOM   4619  NE2 GLN A 303       2.445  -1.679   8.241  1.00 91.76           N
ATOM   4620 1HE2 GLN A 303       1.830  -1.779   7.459  1.00 91.76           H
ATOM   4621 2HE2 GLN A 303       2.225  -1.033   8.971  1.00 91.76           H
ATOM   4622  HN  GLN A 303       4.039  -7.269   7.807  1.00 91.76           H
ATOM   4623  N   THR A 304       6.193  -5.910   5.839  1.00 92.85           N
ATOM   4624  CA  THR A 304       7.401  -5.623   5.085  1.00 92.85           C
ATOM   4625  C   THR A 304       7.309  -6.225   3.681  1.00 92.85           C
ATOM   4626  O   THR A 304       7.665  -5.576   2.699  1.00 92.85           O
ATOM   4627  HA  THR A 304       7.484  -4.543   4.965  1.00 92.85           H
ATOM   4628  CB  THR A 304       8.595  -6.140   5.890  1.00 92.85           C
ATOM   4629  HB  THR A 304       8.567  -7.227   5.973  1.00 92.85           H
ATOM   4630  OG1 THR A 304       8.518  -5.428   7.122  1.00 92.85           O
ATOM   4631  HG1 THR A 304       8.073  -5.992   7.817  1.00 92.85           H
ATOM   4632  CG2 THR A 304       9.936  -5.708   5.293  1.00 92.85           C
ATOM   4633 1HG2 THR A 304       9.990  -4.620   5.273  1.00 92.85           H
ATOM   4634 2HG2 THR A 304      10.022  -6.095   4.278  1.00 92.85           H
ATOM   4635 3HG2 THR A 304      10.749  -6.102   5.903  1.00 92.85           H
ATOM   4636  HN  THR A 304       6.327  -6.472   6.655  1.00 92.85           H
ATOM   4637  N   ILE A 305       6.828  -7.459   3.631  1.00 93.01           N
ATOM   4638  CA  ILE A 305       6.662  -8.146   2.362  1.00 93.01           C
ATOM   4639  C   ILE A 305       5.736  -7.327   1.461  1.00 93.01           C
ATOM   4640  O   ILE A 305       5.961  -7.232   0.256  1.00 93.01           O
ATOM   4641  HA  ILE A 305       7.642  -8.202   1.890  1.00 93.01           H
ATOM   4642  CB  ILE A 305       6.186  -9.582   2.589  1.00 93.01           C
ATOM   4643  HB  ILE A 305       5.316  -9.554   3.245  1.00 93.01           H
ATOM   4644  CG1 ILE A 305       7.260 -10.410   3.298  1.00 93.01           C
ATOM   4645 1HG1 ILE A 305       8.069 -10.635   2.602  1.00 93.01           H
ATOM   4646 2HG1 ILE A 305       7.692  -9.830   4.113  1.00 93.01           H
ATOM   4647  CG2 ILE A 305       5.740 -10.226   1.275  1.00 93.01           C
ATOM   4648 1HG2 ILE A 305       4.920  -9.650   0.848  1.00 93.01           H
ATOM   4649 2HG2 ILE A 305       6.576 -10.242   0.576  1.00 93.01           H
ATOM   4650 3HG2 ILE A 305       5.407 -11.247   1.465  1.00 93.01           H
ATOM   4651  CD1 ILE A 305       6.675 -11.713   3.846  1.00 93.01           C
ATOM   4652 1HD1 ILE A 305       5.883 -11.484   4.560  1.00 93.01           H
ATOM   4653 2HD1 ILE A 305       6.265 -12.301   3.025  1.00 93.01           H
ATOM   4654 3HD1 ILE A 305       7.459 -12.282   4.345  1.00 93.01           H
ATOM   4655  HN  ILE A 305       6.556  -7.986   4.436  1.00 93.01           H
ATOM   4656  N   ALA A 306       4.713  -6.755   2.080  1.00 94.30           N
ATOM   4657  CA  ALA A 306       3.721  -5.994   1.341  1.00 94.30           C
ATOM   4658  C   ALA A 306       4.391  -4.774   0.705  1.00 94.30           C
ATOM   4659  O   ALA A 306       4.051  -4.386  -0.412  1.00 94.30           O
ATOM   4660  HA  ALA A 306       3.330  -6.636   0.552  1.00 94.30           H
ATOM   4661  CB  ALA A 306       2.573  -5.607   2.276  1.00 94.30           C
ATOM   4662 1HB  ALA A 306       2.113  -6.510   2.678  1.00 94.30           H
ATOM   4663 2HB  ALA A 306       2.960  -5.001   3.095  1.00 94.30           H
ATOM   4664 3HB  ALA A 306       1.829  -5.036   1.721  1.00 94.30           H
ATOM   4665  HN  ALA A 306       4.558  -6.806   3.067  1.00 94.30           H
ATOM   4666  N   PHE A 307       5.331  -4.202   1.444  1.00 92.67           N
ATOM   4667  CA  PHE A 307       5.986  -2.981   1.007  1.00 92.67           C
ATOM   4668  C   PHE A 307       6.889  -3.245  -0.200  1.00 92.67           C
ATOM   4669  O   PHE A 307       7.073  -2.371  -1.045  1.00 92.67           O
ATOM   4670  HA  PHE A 307       5.204  -2.277   0.726  1.00 92.67           H
ATOM   4671  CB  PHE A 307       6.846  -2.493   2.175  1.00 92.67           C
ATOM   4672 1HB  PHE A 307       7.456  -3.321   2.535  1.00 92.67           H
ATOM   4673 2HB  PHE A 307       7.531  -1.727   1.813  1.00 92.67           H
ATOM   4674  CG  PHE A 307       6.041  -1.925   3.345  1.00 92.67           C
ATOM   4675  CD1 PHE A 307       4.692  -1.788   3.239  1.00 92.67           C
ATOM   4676  HD1 PHE A 307       4.184  -2.084   2.321  1.00 92.67           H
ATOM   4677  CD2 PHE A 307       6.674  -1.556   4.491  1.00 92.67           C
ATOM   4678  HD2 PHE A 307       7.755  -1.665   4.575  1.00 92.67           H
ATOM   4679  CE1 PHE A 307       3.944  -1.261   4.326  1.00 92.67           C
ATOM   4680  HE1 PHE A 307       2.863  -1.151   4.241  1.00 92.67           H
ATOM   4681  CE2 PHE A 307       5.926  -1.028   5.577  1.00 92.67           C
ATOM   4682  HE2 PHE A 307       6.434  -0.733   6.495  1.00 92.67           H
ATOM   4683  CZ  PHE A 307       4.577  -0.892   5.471  1.00 92.67           C
ATOM   4684  HZ  PHE A 307       4.004  -0.487   6.305  1.00 92.67           H
ATOM   4685  HN  PHE A 307       5.644  -4.559   2.323  1.00 92.67           H
ATOM   4686  N   PHE A 308       7.428  -4.455  -0.242  1.00 87.91           N
ATOM   4687  CA  PHE A 308       8.279  -4.857  -1.349  1.00 87.91           C
ATOM   4688  C   PHE A 308       7.502  -4.854  -2.667  1.00 87.91           C
ATOM   4689  O   PHE A 308       8.098  -4.820  -3.743  1.00 87.91           O
ATOM   4690  HA  PHE A 308       9.095  -4.135  -1.408  1.00 87.91           H
ATOM   4691  CB  PHE A 308       8.755  -6.280  -1.054  1.00 87.91           C
ATOM   4692 1HB  PHE A 308       7.968  -6.812  -0.518  1.00 87.91           H
ATOM   4693 2HB  PHE A 308       8.908  -6.804  -1.997  1.00 87.91           H
ATOM   4694  CG  PHE A 308      10.045  -6.348  -0.234  1.00 87.91           C
ATOM   4695  CD1 PHE A 308      11.237  -6.051  -0.817  1.00 87.91           C
ATOM   4696  HD1 PHE A 308      11.274  -5.764  -1.868  1.00 87.91           H
ATOM   4697  CD2 PHE A 308      10.000  -6.706   1.077  1.00 87.91           C
ATOM   4698  HD2 PHE A 308       9.044  -6.945   1.544  1.00 87.91           H
ATOM   4699  CE1 PHE A 308      12.435  -6.114  -0.056  1.00 87.91           C
ATOM   4700  HE1 PHE A 308      13.390  -5.875  -0.523  1.00 87.91           H
ATOM   4701  CE2 PHE A 308      11.197  -6.769   1.838  1.00 87.91           C
ATOM   4702  HE2 PHE A 308      11.160  -7.056   2.889  1.00 87.91           H
ATOM   4703  CZ  PHE A 308      12.389  -6.472   1.255  1.00 87.91           C
ATOM   4704  HZ  PHE A 308      13.308  -6.520   1.839  1.00 87.91           H
ATOM   4705  HN  PHE A 308       7.292  -5.153   0.461  1.00 87.91           H
ATOM   4706  N   HIS A 309       6.184  -4.891  -2.540  1.00 82.91           N
ATOM   4707  CA  HIS A 309       5.320  -4.893  -3.708  1.00 82.91           C
ATOM   4708  C   HIS A 309       5.518  -3.597  -4.496  1.00 82.91           C
ATOM   4709  O   HIS A 309       5.451  -3.597  -5.725  1.00 82.91           O
ATOM   4710  HA  HIS A 309       5.631  -5.736  -4.326  1.00 82.91           H
ATOM   4711  CB  HIS A 309       3.862  -5.124  -3.304  1.00 82.91           C
ATOM   4712 1HB  HIS A 309       3.807  -6.010  -2.671  1.00 82.91           H
ATOM   4713 2HB  HIS A 309       3.524  -4.281  -2.702  1.00 82.91           H
ATOM   4714  CG  HIS A 309       2.921  -5.299  -4.473  1.00 82.91           C
ATOM   4715  ND1 HIS A 309       2.201  -4.250  -5.018  1.00 82.91           N
ATOM   4716  HD1 HIS A 309       2.226  -3.300  -4.708  1.00 82.91           H
ATOM   4717  CD2 HIS A 309       2.592  -6.409  -5.194  1.00 82.91           C
ATOM   4718  HD2 HIS A 309       2.981  -7.414  -5.030  1.00 82.91           H
ATOM   4719  CE1 HIS A 309       1.474  -4.720  -6.021  1.00 82.91           C
ATOM   4720  HE1 HIS A 309       0.799  -4.139  -6.650  1.00 82.91           H
ATOM   4721  NE2 HIS A 309       1.717  -6.058  -6.128  1.00 82.91           N
ATOM   4722  HN  HIS A 309       5.708  -4.919  -1.661  1.00 82.91           H
ATOM   4723  N   SER A 310       5.759  -2.524  -3.758  1.00 86.18           N
ATOM   4724  CA  SER A 310       5.922  -1.216  -4.369  1.00 86.18           C
ATOM   4725  C   SER A 310       7.200  -1.188  -5.211  1.00 86.18           C
ATOM   4726  O   SER A 310       7.320  -0.387  -6.136  1.00 86.18           O
ATOM   4727  HA  SER A 310       5.045  -1.081  -5.002  1.00 86.18           H
ATOM   4728  CB  SER A 310       5.960  -0.113  -3.310  1.00 86.18           C
ATOM   4729 1HB  SER A 310       6.812  -0.275  -2.649  1.00 86.18           H
ATOM   4730 2HB  SER A 310       6.112   0.851  -3.795  1.00 86.18           H
ATOM   4731  OG  SER A 310       4.763  -0.073  -2.538  1.00 86.18           O
ATOM   4732  HG  SER A 310       4.033   0.365  -3.062  1.00 86.18           H
ATOM   4733  HN  SER A 310       5.842  -2.538  -2.761  1.00 86.18           H
ATOM   4734  N   CYS A 311       8.121  -2.072  -4.859  1.00 88.54           N
ATOM   4735  CA  CYS A 311       9.367  -2.189  -5.598  1.00 88.54           C
ATOM   4736  C   CYS A 311       9.079  -2.915  -6.914  1.00 88.54           C
ATOM   4737  O   CYS A 311       9.761  -2.692  -7.912  1.00 88.54           O
ATOM   4738  HA  CYS A 311       9.717  -1.174  -5.785  1.00 88.54           H
ATOM   4739  CB  CYS A 311      10.446  -2.900  -4.779  1.00 88.54           C
ATOM   4740 1HB  CYS A 311      10.113  -3.903  -4.515  1.00 88.54           H
ATOM   4741 2HB  CYS A 311      11.352  -3.011  -5.374  1.00 88.54           H
ATOM   4742  SG  CYS A 311      10.811  -1.944  -3.261  1.00 88.54           S
ATOM   4743  HG  CYS A 311      11.667  -2.821  -2.746  1.00 88.54           H
ATOM   4744  HN  CYS A 311       8.028  -2.701  -4.087  1.00 88.54           H
ATOM   4745  N   LEU A 312       8.067  -3.770  -6.872  1.00 86.57           N
ATOM   4746  CA  LEU A 312       7.819  -4.690  -7.969  1.00 86.57           C
ATOM   4747  C   LEU A 312       6.865  -4.036  -8.971  1.00 86.57           C
ATOM   4748  O   LEU A 312       6.846  -4.402 -10.145  1.00 86.57           O
ATOM   4749  HA  LEU A 312       8.772  -4.870  -8.466  1.00 86.57           H
ATOM   4750  CB  LEU A 312       7.323  -6.036  -7.437  1.00 86.57           C
ATOM   4751 1HB  LEU A 312       6.427  -5.861  -6.840  1.00 86.57           H
ATOM   4752 2HB  LEU A 312       7.025  -6.652  -8.286  1.00 86.57           H
ATOM   4753  CG  LEU A 312       8.319  -6.831  -6.590  1.00 86.57           C
ATOM   4754  HG  LEU A 312       8.608  -6.217  -5.737  1.00 86.57           H
ATOM   4755  CD1 LEU A 312       7.674  -8.103  -6.035  1.00 86.57           C
ATOM   4756 1HD1 LEU A 312       6.821  -7.835  -5.412  1.00 86.57           H
ATOM   4757 2HD1 LEU A 312       7.339  -8.730  -6.861  1.00 86.57           H
ATOM   4758 3HD1 LEU A 312       8.404  -8.648  -5.438  1.00 86.57           H
ATOM   4759  CD2 LEU A 312       9.593  -7.132  -7.382  1.00 86.57           C
ATOM   4760 1HD2 LEU A 312       9.341  -7.717  -8.267  1.00 86.57           H
ATOM   4761 2HD2 LEU A 312      10.062  -6.196  -7.686  1.00 86.57           H
ATOM   4762 3HD2 LEU A 312      10.284  -7.698  -6.757  1.00 86.57           H
ATOM   4763  HN  LEU A 312       7.425  -3.839  -6.108  1.00 86.57           H
ATOM   4764  N   ASN A 313       6.098  -3.078  -8.471  1.00 85.35           N
ATOM   4765  CA  ASN A 313       5.064  -2.451  -9.277  1.00 85.35           C
ATOM   4766  C   ASN A 313       5.675  -1.958 -10.590  1.00 85.35           C
ATOM   4767  O   ASN A 313       5.145  -2.231 -11.666  1.00 85.35           O
ATOM   4768  HA  ASN A 313       4.312  -3.225  -9.431  1.00 85.35           H
ATOM   4769  CB  ASN A 313       4.459  -1.245  -8.555  1.00 85.35           C
ATOM   4770 1HB  ASN A 313       5.248  -0.682  -8.056  1.00 85.35           H
ATOM   4771 2HB  ASN A 313       4.001  -0.574  -9.281  1.00 85.35           H
ATOM   4772  CG  ASN A 313       3.413  -1.687  -7.530  1.00 85.35           C
ATOM   4773  OD1 ASN A 313       2.917  -2.801  -7.552  1.00 85.35           O
ATOM   4774  ND2 ASN A 313       3.108  -0.754  -6.632  1.00 85.35           N
ATOM   4775 1HD2 ASN A 313       3.552   0.141  -6.670  1.00 85.35           H
ATOM   4776 2HD2 ASN A 313       2.433  -0.948  -5.920  1.00 85.35           H
ATOM   4777  HN  ASN A 313       6.173  -2.732  -7.536  1.00 85.35           H
ATOM   4778  N   PRO A 314       6.797  -1.228 -10.527  1.00 85.94           N
ATOM   4779  CA  PRO A 314       7.430  -0.711 -11.742  1.00 85.94           C
ATOM   4780  C   PRO A 314       7.687  -1.803 -12.768  1.00 85.94           C
ATOM   4781  O   PRO A 314       7.412  -1.624 -13.953  1.00 85.94           O
ATOM   4782  HA  PRO A 314       6.765  -0.004 -12.239  1.00 85.94           H
ATOM   4783  CB  PRO A 314       8.733  -0.088 -11.236  1.00 85.94           C
ATOM   4784 1HB  PRO A 314       9.557  -0.801 -11.268  1.00 85.94           H
ATOM   4785 2HB  PRO A 314       9.030   0.768 -11.841  1.00 85.94           H
ATOM   4786  CG  PRO A 314       8.397   0.320  -9.807  1.00 85.94           C
ATOM   4787 1HG  PRO A 314       9.294   0.451  -9.202  1.00 85.94           H
ATOM   4788 2HG  PRO A 314       7.862   1.270  -9.772  1.00 85.94           H
ATOM   4789  CD  PRO A 314       7.540  -0.835  -9.316  1.00 85.94           C
ATOM   4790 1HD  PRO A 314       8.148  -1.657  -8.936  1.00 85.94           H
ATOM   4791 2HD  PRO A 314       6.877  -0.532  -8.505  1.00 85.94           H
ATOM   4792  N   VAL A 315       8.214  -2.916 -12.280  1.00 84.46           N
ATOM   4793  CA  VAL A 315       8.645  -3.989 -13.160  1.00 84.46           C
ATOM   4794  C   VAL A 315       7.416  -4.687 -13.745  1.00 84.46           C
ATOM   4795  O   VAL A 315       7.371  -4.976 -14.940  1.00 84.46           O
ATOM   4796  HA  VAL A 315       9.213  -3.538 -13.974  1.00 84.46           H
ATOM   4797  CB  VAL A 315       9.573  -4.943 -12.406  1.00 84.46           C
ATOM   4798  HB  VAL A 315       9.006  -5.384 -11.586  1.00 84.46           H
ATOM   4799  CG1 VAL A 315      10.045  -6.080 -13.315  1.00 84.46           C
ATOM   4800 1HG1 VAL A 315       9.182  -6.642 -13.673  1.00 84.46           H
ATOM   4801 2HG1 VAL A 315      10.587  -5.665 -14.165  1.00 84.46           H
ATOM   4802 3HG1 VAL A 315      10.703  -6.744 -12.754  1.00 84.46           H
ATOM   4803  CG2 VAL A 315      10.763  -4.192 -11.805  1.00 84.46           C
ATOM   4804 1HG2 VAL A 315      11.329  -3.711 -12.603  1.00 84.46           H
ATOM   4805 2HG2 VAL A 315      10.400  -3.435 -11.110  1.00 84.46           H
ATOM   4806 3HG2 VAL A 315      11.406  -4.894 -11.275  1.00 84.46           H
ATOM   4807  HN  VAL A 315       8.348  -3.090 -11.304  1.00 84.46           H
ATOM   4808  N   LEU A 316       6.448  -4.939 -12.875  1.00 84.35           N
ATOM   4809  CA  LEU A 316       5.345  -5.820 -13.218  1.00 84.35           C
ATOM   4810  C   LEU A 316       4.498  -5.168 -14.313  1.00 84.35           C
ATOM   4811  O   LEU A 316       4.061  -5.838 -15.247  1.00 84.35           O
ATOM   4812  HA  LEU A 316       5.773  -6.740 -13.615  1.00 84.35           H
ATOM   4813  CB  LEU A 316       4.549  -6.194 -11.966  1.00 84.35           C
ATOM   4814 1HB  LEU A 316       4.280  -5.276 -11.443  1.00 84.35           H
ATOM   4815 2HB  LEU A 316       3.618  -6.667 -12.279  1.00 84.35           H
ATOM   4816  CG  LEU A 316       5.253  -7.124 -10.977  1.00 84.35           C
ATOM   4817  HG  LEU A 316       6.210  -6.676 -10.708  1.00 84.35           H
ATOM   4818  CD1 LEU A 316       4.444  -7.267  -9.686  1.00 84.35           C
ATOM   4819 1HD1 LEU A 316       4.325  -6.288  -9.222  1.00 84.35           H
ATOM   4820 2HD1 LEU A 316       3.462  -7.681  -9.917  1.00 84.35           H
ATOM   4821 3HD1 LEU A 316       4.967  -7.933  -9.001  1.00 84.35           H
ATOM   4822  CD2 LEU A 316       5.554  -8.480 -11.618  1.00 84.35           C
ATOM   4823 1HD2 LEU A 316       4.621  -8.948 -11.933  1.00 84.35           H
ATOM   4824 2HD2 LEU A 316       6.200  -8.338 -12.484  1.00 84.35           H
ATOM   4825 3HD2 LEU A 316       6.055  -9.122 -10.893  1.00 84.35           H
ATOM   4826  HN  LEU A 316       6.410  -4.553 -11.954  1.00 84.35           H
ATOM   4827  N   TYR A 317       4.292  -3.867 -14.162  1.00 81.91           N
ATOM   4828  CA  TYR A 317       3.272  -3.177 -14.932  1.00 81.91           C
ATOM   4829  C   TYR A 317       3.897  -2.369 -16.071  1.00 81.91           C
ATOM   4830  O   TYR A 317       3.276  -2.178 -17.115  1.00 81.91           O
ATOM   4831  HA  TYR A 317       2.603  -3.927 -15.353  1.00 81.91           H
ATOM   4832  CB  TYR A 317       2.586  -2.216 -13.958  1.00 81.91           C
ATOM   4833 1HB  TYR A 317       3.350  -1.644 -13.430  1.00 81.91           H
ATOM   4834 2HB  TYR A 317       1.990  -1.503 -14.526  1.00 81.91           H
ATOM   4835  CG  TYR A 317       1.687  -2.908 -12.932  1.00 81.91           C
ATOM   4836  CD1 TYR A 317       0.430  -3.343 -13.298  1.00 81.91           C
ATOM   4837  HD1 TYR A 317       0.078  -3.194 -14.319  1.00 81.91           H
ATOM   4838  CD2 TYR A 317       2.133  -3.096 -11.639  1.00 81.91           C
ATOM   4839  HD2 TYR A 317       3.126  -2.752 -11.350  1.00 81.91           H
ATOM   4840  CE1 TYR A 317      -0.417  -3.994 -12.332  1.00 81.91           C
ATOM   4841  HE1 TYR A 317      -1.412  -4.343 -12.609  1.00 81.91           H
ATOM   4842  CE2 TYR A 317       1.286  -3.747 -10.673  1.00 81.91           C
ATOM   4843  HE2 TYR A 317       1.626  -3.902  -9.649  1.00 81.91           H
ATOM   4844  CZ  TYR A 317       0.053  -4.164 -11.067  1.00 81.91           C
ATOM   4845  OH  TYR A 317      -0.747  -4.779 -10.155  1.00 81.91           O
ATOM   4846  HH  TYR A 317      -0.255  -4.893  -9.292  1.00 81.91           H
ATOM   4847  HN  TYR A 317       4.807  -3.290 -13.529  1.00 81.91           H
ATOM   4848  N   VAL A 318       5.120  -1.917 -15.831  1.00 78.66           N
ATOM   4849  CA  VAL A 318       5.694  -0.850 -16.633  1.00 78.66           C
ATOM   4850  C   VAL A 318       6.745  -1.437 -17.577  1.00 78.66           C
ATOM   4851  O   VAL A 318       6.623  -1.325 -18.796  1.00 78.66           O
ATOM   4852  HA  VAL A 318       4.890  -0.418 -17.229  1.00 78.66           H
ATOM   4853  CB  VAL A 318       6.252   0.247 -15.724  1.00 78.66           C
ATOM   4854  HB  VAL A 318       7.156  -0.137 -15.252  1.00 78.66           H
ATOM   4855  CG1 VAL A 318       6.634   1.488 -16.533  1.00 78.66           C
ATOM   4856 1HG1 VAL A 318       7.394   1.222 -17.267  1.00 78.66           H
ATOM   4857 2HG1 VAL A 318       5.753   1.874 -17.045  1.00 78.66           H
ATOM   4858 3HG1 VAL A 318       7.028   2.251 -15.862  1.00 78.66           H
ATOM   4859  CG2 VAL A 318       5.257   0.599 -14.616  1.00 78.66           C
ATOM   4860 1HG2 VAL A 318       4.328   0.954 -15.062  1.00 78.66           H
ATOM   4861 2HG2 VAL A 318       5.056  -0.286 -14.013  1.00 78.66           H
ATOM   4862 3HG2 VAL A 318       5.679   1.381 -13.984  1.00 78.66           H
ATOM   4863  HN  VAL A 318       5.713  -2.266 -15.106  1.00 78.66           H
ATOM   4864  N   PHE A 319       7.755  -2.050 -16.978  1.00 75.81           N
ATOM   4865  CA  PHE A 319       8.918  -2.487 -17.731  1.00 75.81           C
ATOM   4866  C   PHE A 319       8.567  -3.659 -18.650  1.00 75.81           C
ATOM   4867  O   PHE A 319       9.282  -3.932 -19.613  1.00 75.81           O
ATOM   4868  HA  PHE A 319       9.250  -1.642 -18.334  1.00 75.81           H
ATOM   4869  CB  PHE A 319       9.963  -2.949 -16.713  1.00 75.81           C
ATOM   4870 1HB  PHE A 319       9.529  -3.731 -16.091  1.00 75.81           H
ATOM   4871 2HB  PHE A 319      10.803  -3.394 -17.246  1.00 75.81           H
ATOM   4872  CG  PHE A 319      10.487  -1.831 -15.809  1.00 75.81           C
ATOM   4873  CD1 PHE A 319      10.353  -0.531 -16.187  1.00 75.81           C
ATOM   4874  HD1 PHE A 319       9.873  -0.286 -17.134  1.00 75.81           H
ATOM   4875  CD2 PHE A 319      11.087  -2.136 -14.627  1.00 75.81           C
ATOM   4876  HD2 PHE A 319      11.194  -3.178 -14.324  1.00 75.81           H
ATOM   4877  CE1 PHE A 319      10.840   0.506 -15.349  1.00 75.81           C
ATOM   4878  HE1 PHE A 319      10.732   1.548 -15.652  1.00 75.81           H
ATOM   4879  CE2 PHE A 319      11.573  -1.099 -13.788  1.00 75.81           C
ATOM   4880  HE2 PHE A 319      12.054  -1.344 -12.841  1.00 75.81           H
ATOM   4881  CZ  PHE A 319      11.439   0.200 -14.167  1.00 75.81           C
ATOM   4882  HZ  PHE A 319      11.812   0.997 -13.523  1.00 75.81           H
ATOM   4883  HN  PHE A 319       7.787  -2.248 -15.998  1.00 75.81           H
ATOM   4884  N   VAL A 320       7.467  -4.320 -18.320  1.00 75.19           N
ATOM   4885  CA  VAL A 320       6.963  -5.398 -19.154  1.00 75.19           C
ATOM   4886  C   VAL A 320       6.500  -4.825 -20.495  1.00 75.19           C
ATOM   4887  O   VAL A 320       6.449  -5.540 -21.495  1.00 75.19           O
ATOM   4888  HA  VAL A 320       7.787  -6.088 -19.333  1.00 75.19           H
ATOM   4889  CB  VAL A 320       5.860  -6.158 -18.415  1.00 75.19           C
ATOM   4890  HB  VAL A 320       5.056  -5.455 -18.197  1.00 75.19           H
ATOM   4891  CG1 VAL A 320       5.284  -7.274 -19.290  1.00 75.19           C
ATOM   4892 1HG1 VAL A 320       4.863  -6.843 -20.198  1.00 75.19           H
ATOM   4893 2HG1 VAL A 320       6.076  -7.975 -19.553  1.00 75.19           H
ATOM   4894 3HG1 VAL A 320       4.502  -7.798 -18.740  1.00 75.19           H
ATOM   4895  CG2 VAL A 320       6.373  -6.713 -17.085  1.00 75.19           C
ATOM   4896 1HG2 VAL A 320       7.203  -7.395 -17.272  1.00 75.19           H
ATOM   4897 2HG2 VAL A 320       6.713  -5.891 -16.455  1.00 75.19           H
ATOM   4898 3HG2 VAL A 320       5.569  -7.249 -16.581  1.00 75.19           H
ATOM   4899  HN  VAL A 320       6.925  -4.129 -17.502  1.00 75.19           H
ATOM   4900  N   GLY A 321       6.173  -3.541 -20.473  1.00 76.14           N
ATOM   4901  CA  GLY A 321       5.678  -2.875 -21.665  1.00 76.14           C
ATOM   4902  C   GLY A 321       6.789  -2.712 -22.704  1.00 76.14           C
ATOM   4903  O   GLY A 321       7.847  -2.160 -22.405  1.00 76.14           O
ATOM   4904 1HA  GLY A 321       4.857  -3.450 -22.093  1.00 76.14           H
ATOM   4905 2HA  GLY A 321       5.277  -1.896 -21.399  1.00 76.14           H
ATOM   4906  HN  GLY A 321       6.243  -2.960 -19.662  1.00 76.14           H
ATOM   4907  N   GLU A 322       6.510  -3.201 -23.904  1.00 64.68           N
ATOM   4908  CA  GLU A 322       7.445  -3.056 -25.007  1.00 64.68           C
ATOM   4909  C   GLU A 322       7.634  -1.577 -25.352  1.00 64.68           C
ATOM   4910  O   GLU A 322       8.757  -1.124 -25.564  1.00 64.68           O
ATOM   4911  HA  GLU A 322       8.385  -3.474 -24.646  1.00 64.68           H
ATOM   4912  CB  GLU A 322       6.979  -3.849 -26.229  1.00 64.68           C
ATOM   4913 1HB  GLU A 322       6.741  -4.871 -25.934  1.00 64.68           H
ATOM   4914 2HB  GLU A 322       6.145  -3.333 -26.705  1.00 64.68           H
ATOM   4915  CG  GLU A 322       8.087  -3.939 -27.280  1.00 64.68           C
ATOM   4916 1HG  GLU A 322       8.580  -2.972 -27.377  1.00 64.68           H
ATOM   4917 2HG  GLU A 322       8.844  -4.652 -26.954  1.00 64.68           H
ATOM   4918  CD  GLU A 322       7.523  -4.370 -28.635  1.00 64.68           C
ATOM   4919  OE1 GLU A 322       8.159  -4.018 -29.652  1.00 64.68           O
ATOM   4920  OE2 GLU A 322       6.468  -5.040 -28.624  1.00 64.68           O
ATOM   4921  HN  GLU A 322       5.666  -3.688 -24.127  1.00 64.68           H
ATOM   4922  N   ARG A 323       6.516  -0.866 -25.398  1.00 63.28           N
ATOM   4923  CA  ARG A 323       6.542   0.547 -25.734  1.00 63.28           C
ATOM   4924  C   ARG A 323       7.453   1.306 -24.767  1.00 63.28           C
ATOM   4925  O   ARG A 323       8.271   2.122 -25.190  1.00 63.28           O
ATOM   4926  HA  ARG A 323       6.932   0.585 -26.751  1.00 63.28           H
ATOM   4927  CB  ARG A 323       5.138   1.151 -25.681  1.00 63.28           C
ATOM   4928 1HB  ARG A 323       4.495   0.650 -26.405  1.00 63.28           H
ATOM   4929 2HB  ARG A 323       4.702   0.982 -24.697  1.00 63.28           H
ATOM   4930  CG  ARG A 323       5.175   2.652 -25.977  1.00 63.28           C
ATOM   4931 1HG  ARG A 323       5.796   3.157 -25.237  1.00 63.28           H
ATOM   4932 2HG  ARG A 323       5.636   2.823 -26.950  1.00 63.28           H
ATOM   4933  CD  ARG A 323       3.766   3.249 -25.962  1.00 63.28           C
ATOM   4934 1HD  ARG A 323       3.193   2.871 -26.809  1.00 63.28           H
ATOM   4935 2HD  ARG A 323       3.241   2.941 -25.058  1.00 63.28           H
ATOM   4936  NE  ARG A 323       3.842   4.726 -26.023  1.00 63.28           N
ATOM   4937  HE  ARG A 323       4.632   5.137 -26.479  1.00 63.28           H
ATOM   4938  CZ  ARG A 323       2.918   5.547 -25.506  1.00 63.28           C
ATOM   4939  NH1 ARG A 323       1.839   5.052 -24.884  1.00 63.28           N
ATOM   4940 1HH1 ARG A 323       1.719   4.063 -24.803  1.00 63.28           H
ATOM   4941 2HH1 ARG A 323       1.155   5.672 -24.500  1.00 63.28           H
ATOM   4942  NH2 ARG A 323       3.089   6.871 -25.619  1.00 63.28           N
ATOM   4943 1HH2 ARG A 323       2.409   7.498 -25.238  1.00 63.28           H
ATOM   4944 2HH2 ARG A 323       3.897   7.233 -26.085  1.00 63.28           H
ATOM   4945  HN  ARG A 323       5.608  -1.240 -25.212  1.00 63.28           H
ATOM   4946  N   PHE A 324       7.281   1.010 -23.487  1.00 74.87           N
ATOM   4947  CA  PHE A 324       8.019   1.712 -22.451  1.00 74.87           C
ATOM   4948  C   PHE A 324       9.507   1.357 -22.501  1.00 74.87           C
ATOM   4949  O   PHE A 324      10.362   2.235 -22.405  1.00 74.87           O
ATOM   4950  HA  PHE A 324       7.897   2.780 -22.633  1.00 74.87           H
ATOM   4951  CB  PHE A 324       7.444   1.260 -21.107  1.00 74.87           C
ATOM   4952 1HB  PHE A 324       6.367   1.431 -21.109  1.00 74.87           H
ATOM   4953 2HB  PHE A 324       7.596   0.186 -21.001  1.00 74.87           H
ATOM   4954  CG  PHE A 324       8.056   1.970 -19.898  1.00 74.87           C
ATOM   4955  CD1 PHE A 324       9.162   1.457 -19.296  1.00 74.87           C
ATOM   4956  HD1 PHE A 324       9.612   0.539 -19.675  1.00 74.87           H
ATOM   4957  CD2 PHE A 324       7.494   3.115 -19.425  1.00 74.87           C
ATOM   4958  HD2 PHE A 324       6.607   3.526 -19.907  1.00 74.87           H
ATOM   4959  CE1 PHE A 324       9.730   2.115 -18.173  1.00 74.87           C
ATOM   4960  HE1 PHE A 324      10.616   1.704 -17.691  1.00 74.87           H
ATOM   4961  CE2 PHE A 324       8.062   3.773 -18.302  1.00 74.87           C
ATOM   4962  HE2 PHE A 324       7.611   4.691 -17.923  1.00 74.87           H
ATOM   4963  CZ  PHE A 324       9.168   3.260 -17.700  1.00 74.87           C
ATOM   4964  HZ  PHE A 324       9.604   3.766 -16.839  1.00 74.87           H
ATOM   4965  HN  PHE A 324       6.652   0.307 -23.155  1.00 74.87           H
ATOM   4966  N   ARG A 325       9.769   0.067 -22.651  1.00 72.31           N
ATOM   4967  CA  ARG A 325      11.138  -0.421 -22.675  1.00 72.31           C
ATOM   4968  C   ARG A 325      11.931   0.281 -23.779  1.00 72.31           C
ATOM   4969  O   ARG A 325      13.097   0.623 -23.589  1.00 72.31           O
ATOM   4970  HA  ARG A 325      11.537  -0.179 -21.691  1.00 72.31           H
ATOM   4971  CB  ARG A 325      11.180  -1.932 -22.909  1.00 72.31           C
ATOM   4972 1HB  ARG A 325      10.523  -2.195 -23.737  1.00 72.31           H
ATOM   4973 2HB  ARG A 325      12.188  -2.232 -23.194  1.00 72.31           H
ATOM   4974  CG  ARG A 325      10.753  -2.693 -21.652  1.00 72.31           C
ATOM   4975 1HG  ARG A 325      11.324  -2.336 -20.794  1.00 72.31           H
ATOM   4976 2HG  ARG A 325       9.703  -2.493 -21.440  1.00 72.31           H
ATOM   4977  CD  ARG A 325      10.967  -4.198 -21.823  1.00 72.31           C
ATOM   4978 1HD  ARG A 325      11.991  -4.394 -22.142  1.00 72.31           H
ATOM   4979 2HD  ARG A 325      10.830  -4.704 -20.867  1.00 72.31           H
ATOM   4980  NE  ARG A 325      10.015  -4.735 -22.820  1.00 72.31           N
ATOM   4981  HE  ARG A 325       9.062  -4.437 -22.766  1.00 72.31           H
ATOM   4982  CZ  ARG A 325      10.350  -5.595 -23.791  1.00 72.31           C
ATOM   4983  NH1 ARG A 325      11.612  -6.028 -23.911  1.00 72.31           N
ATOM   4984 1HH1 ARG A 325      12.313  -5.709 -23.273  1.00 72.31           H
ATOM   4985 2HH1 ARG A 325      11.854  -6.670 -24.639  1.00 72.31           H
ATOM   4986  NH2 ARG A 325       9.403  -6.016 -24.641  1.00 72.31           N
ATOM   4987 1HH2 ARG A 325       9.636  -6.658 -25.372  1.00 72.31           H
ATOM   4988 2HH2 ARG A 325       8.463  -5.688 -24.545  1.00 72.31           H
ATOM   4989  HN  ARG A 325       9.067  -0.639 -22.754  1.00 72.31           H
ATOM   4990  N   ARG A 326      11.267   0.475 -24.910  1.00 66.19           N
ATOM   4991  CA  ARG A 326      11.889   1.149 -26.037  1.00 66.19           C
ATOM   4992  C   ARG A 326      12.180   2.610 -25.687  1.00 66.19           C
ATOM   4993  O   ARG A 326      13.261   3.118 -25.978  1.00 66.19           O
ATOM   4994  HA  ARG A 326      12.812   0.597 -26.216  1.00 66.19           H
ATOM   4995  CB  ARG A 326      10.990   1.097 -27.274  1.00 66.19           C
ATOM   4996 1HB  ARG A 326      10.696   0.066 -27.471  1.00 66.19           H
ATOM   4997 2HB  ARG A 326      10.075   1.659 -27.087  1.00 66.19           H
ATOM   4998  CG  ARG A 326      11.708   1.671 -28.497  1.00 66.19           C
ATOM   4999 1HG  ARG A 326      12.042   2.687 -28.283  1.00 66.19           H
ATOM   5000 2HG  ARG A 326      12.598   1.081 -28.712  1.00 66.19           H
ATOM   5001  CD  ARG A 326      10.787   1.679 -29.719  1.00 66.19           C
ATOM   5002 1HD  ARG A 326      11.336   2.019 -30.596  1.00 66.19           H
ATOM   5003 2HD  ARG A 326      10.443   0.666 -29.931  1.00 66.19           H
ATOM   5004  NE  ARG A 326       9.627   2.565 -29.474  1.00 66.19           N
ATOM   5005  HE  ARG A 326       9.633   3.127 -28.647  1.00 66.19           H
ATOM   5006  CZ  ARG A 326       8.570   2.661 -30.291  1.00 66.19           C
ATOM   5007  NH1 ARG A 326       8.508   1.932 -31.413  1.00 66.19           N
ATOM   5008 1HH1 ARG A 326       9.256   1.309 -31.646  1.00 66.19           H
ATOM   5009 2HH1 ARG A 326       7.715   2.009 -32.018  1.00 66.19           H
ATOM   5010  NH2 ARG A 326       7.574   3.498 -29.969  1.00 66.19           N
ATOM   5011 1HH2 ARG A 326       6.778   3.582 -30.568  1.00 66.19           H
ATOM   5012 2HH2 ARG A 326       7.627   4.039 -29.129  1.00 66.19           H
ATOM   5013  HN  ARG A 326      10.324   0.180 -25.061  1.00 66.19           H
ATOM   5014  N   ASP A 327      11.195   3.244 -25.067  1.00 76.33           N
ATOM   5015  CA  ASP A 327      11.285   4.665 -24.779  1.00 76.33           C
ATOM   5016  C   ASP A 327      12.278   4.888 -23.637  1.00 76.33           C
ATOM   5017  O   ASP A 327      12.926   5.931 -23.568  1.00 76.33           O
ATOM   5018  HA  ASP A 327      11.611   5.126 -25.711  1.00 76.33           H
ATOM   5019  CB  ASP A 327       9.929   5.225 -24.342  1.00 76.33           C
ATOM   5020 1HB  ASP A 327       9.521   4.612 -23.539  1.00 76.33           H
ATOM   5021 2HB  ASP A 327      10.059   6.230 -23.942  1.00 76.33           H
ATOM   5022  CG  ASP A 327       8.947   5.259 -25.515  1.00 76.33           C
ATOM   5023  OD1 ASP A 327       9.422   5.092 -26.659  1.00 76.33           O
ATOM   5024  OD2 ASP A 327       7.743   5.452 -25.241  1.00 76.33           O
ATOM   5025  HN  ASP A 327      10.350   2.803 -24.764  1.00 76.33           H
ATOM   5026  N   LEU A 328      12.368   3.890 -22.770  1.00 78.46           N
ATOM   5027  CA  LEU A 328      13.339   3.923 -21.689  1.00 78.46           C
ATOM   5028  C   LEU A 328      14.747   4.033 -22.278  1.00 78.46           C
ATOM   5029  O   LEU A 328      15.503   4.935 -21.923  1.00 78.46           O
ATOM   5030  HA  LEU A 328      13.141   4.817 -21.099  1.00 78.46           H
ATOM   5031  CB  LEU A 328      13.151   2.718 -20.764  1.00 78.46           C
ATOM   5032 1HB  LEU A 328      12.174   2.799 -20.289  1.00 78.46           H
ATOM   5033 2HB  LEU A 328      13.136   1.815 -21.375  1.00 78.46           H
ATOM   5034  CG  LEU A 328      14.206   2.542 -19.670  1.00 78.46           C
ATOM   5035  HG  LEU A 328      15.188   2.517 -20.143  1.00 78.46           H
ATOM   5036  CD1 LEU A 328      14.200   3.731 -18.706  1.00 78.46           C
ATOM   5037 1HD1 LEU A 328      14.416   4.646 -19.257  1.00 78.46           H
ATOM   5038 2HD1 LEU A 328      13.220   3.812 -18.237  1.00 78.46           H
ATOM   5039 3HD1 LEU A 328      14.959   3.580 -17.939  1.00 78.46           H
ATOM   5040  CD2 LEU A 328      14.022   1.211 -18.940  1.00 78.46           C
ATOM   5041 1HD2 LEU A 328      13.034   1.182 -18.481  1.00 78.46           H
ATOM   5042 2HD2 LEU A 328      14.116   0.390 -19.651  1.00 78.46           H
ATOM   5043 3HD2 LEU A 328      14.785   1.111 -18.168  1.00 78.46           H
ATOM   5044  HN  LEU A 328      11.793   3.072 -22.797  1.00 78.46           H
ATOM   5045  N   VAL A 329      15.056   3.101 -23.168  1.00 78.72           N
ATOM   5046  CA  VAL A 329      16.380   3.045 -23.763  1.00 78.72           C
ATOM   5047  C   VAL A 329      16.657   4.353 -24.507  1.00 78.72           C
ATOM   5048  O   VAL A 329      17.783   4.847 -24.503  1.00 78.72           O
ATOM   5049  HA  VAL A 329      17.101   2.943 -22.952  1.00 78.72           H
ATOM   5050  CB  VAL A 329      16.499   1.811 -24.659  1.00 78.72           C
ATOM   5051  HB  VAL A 329      15.702   1.857 -25.401  1.00 78.72           H
ATOM   5052  CG1 VAL A 329      17.835   1.802 -25.406  1.00 78.72           C
ATOM   5053 1HG1 VAL A 329      17.909   2.694 -26.028  1.00 78.72           H
ATOM   5054 2HG1 VAL A 329      18.653   1.791 -24.686  1.00 78.72           H
ATOM   5055 3HG1 VAL A 329      17.893   0.914 -26.036  1.00 78.72           H
ATOM   5056  CG2 VAL A 329      16.315   0.525 -23.850  1.00 78.72           C
ATOM   5057 1HG2 VAL A 329      17.081   0.470 -23.076  1.00 78.72           H
ATOM   5058 2HG2 VAL A 329      15.329   0.526 -23.386  1.00 78.72           H
ATOM   5059 3HG2 VAL A 329      16.404  -0.337 -24.512  1.00 78.72           H
ATOM   5060  HN  VAL A 329      14.421   2.395 -23.482  1.00 78.72           H
ATOM   5061  N   LYS A 330      15.610   4.876 -25.128  1.00 71.92           N
ATOM   5062  CA  LYS A 330      15.721   6.126 -25.859  1.00 71.92           C
ATOM   5063  C   LYS A 330      16.124   7.243 -24.894  1.00 71.92           C
[truncated: 117,162 more chars]
