# Supplementary material for: Noncanonical roles of chemokine regions in CCR9 activation revealed by structural modeling and mutational mapping
Source: Nat Commun. 2025 Aug 18;16:7695. doi: 10.1038/s41467-025-62321-9 (PMC12361432; doi:10.1038/s41467-025-62321-9)
Supplement: Supplementary file 5 — Supplementary Data 3 [file 41467_2025_62321_MOESM5_ESM.zip › CCR9_CCL25_02_rnk2.pdb]

ATOM      1  N   GLU A  20      -5.813  -2.957  58.582  1.00 53.08           N
ATOM      2  CA  GLU A  20      -6.089  -3.894  57.506  1.00 53.08           C
ATOM      3  C   GLU A  20      -6.575  -5.228  58.076  1.00 53.08           C
ATOM      4  O   GLU A  20      -5.774  -6.035  58.545  1.00 53.08           O
ATOM      5  HA  GLU A  20      -6.881  -3.433  56.916  1.00 53.08           H
ATOM      6  CB  GLU A  20      -4.856  -4.092  56.622  1.00 53.08           C
ATOM      7 1HB  GLU A  20      -3.958  -4.095  57.239  1.00 53.08           H
ATOM      8 2HB  GLU A  20      -4.973  -4.997  56.026  1.00 53.08           H
ATOM      9  CG  GLU A  20      -4.703  -2.939  55.628  1.00 53.08           C
ATOM     10 1HG  GLU A  20      -5.667  -2.722  55.166  1.00 53.08           H
ATOM     11 2HG  GLU A  20      -4.393  -2.037  56.156  1.00 53.08           H
ATOM     12  CD  GLU A  20      -3.678  -3.280  54.545  1.00 53.08           C
ATOM     13  OE1 GLU A  20      -3.798  -2.698  53.446  1.00 53.08           O
ATOM     14  OE2 GLU A  20      -2.797  -4.116  54.841  1.00 53.08           O
ATOM     15  HN  GLU A  20      -5.957  -3.317  59.503  1.00 53.08           H
ATOM     16  N   SER A  21      -7.884  -5.419  58.016  1.00 61.22           N
ATOM     17  CA  SER A  21      -8.477  -6.678  58.435  1.00 61.22           C
ATOM     18  C   SER A  21      -7.783  -7.844  57.728  1.00 61.22           C
ATOM     19  O   SER A  21      -7.399  -7.729  56.565  1.00 61.22           O
ATOM     20  HA  SER A  21      -8.313  -6.730  59.511  1.00 61.22           H
ATOM     21  CB  SER A  21      -9.980  -6.702  58.147  1.00 61.22           C
ATOM     22 1HB  SER A  21     -10.394  -7.660  58.461  1.00 61.22           H
ATOM     23 2HB  SER A  21     -10.475  -5.932  58.740  1.00 61.22           H
ATOM     24  OG  SER A  21     -10.262  -6.492  56.766  1.00 61.22           O
ATOM     25  HG  SER A  21     -10.691  -7.308  56.377  1.00 61.22           H
ATOM     26  HN  SER A  21      -8.535  -4.733  57.690  1.00 61.22           H
ATOM     27  N   THR A  22      -7.643  -8.939  58.460  1.00 62.26           N
ATOM     28  CA  THR A  22      -7.011 -10.128  57.915  1.00 62.26           C
ATOM     29  C   THR A  22      -7.628 -10.487  56.561  1.00 62.26           C
ATOM     30  O   THR A  22      -6.940 -10.990  55.675  1.00 62.26           O
ATOM     31  HA  THR A  22      -5.958  -9.908  57.738  1.00 62.26           H
ATOM     32  CB  THR A  22      -7.132 -11.246  58.952  1.00 62.26           C
ATOM     33  HB  THR A  22      -7.602 -12.129  58.520  1.00 62.26           H
ATOM     34  OG1 THR A  22      -7.835 -10.641  60.034  1.00 62.26           O
ATOM     35  HG1 THR A  22      -8.184 -11.346  60.652  1.00 62.26           H
ATOM     36  CG2 THR A  22      -5.780 -11.632  59.557  1.00 62.26           C
ATOM     37 1HG2 THR A  22      -5.340 -10.764  60.048  1.00 62.26           H
ATOM     38 2HG2 THR A  22      -5.114 -11.978  58.766  1.00 62.26           H
ATOM     39 3HG2 THR A  22      -5.923 -12.429  60.287  1.00 62.26           H
ATOM     40  HN  THR A  22      -7.951  -9.021  59.408  1.00 62.26           H
ATOM     41  N   SER A  23      -8.920 -10.213  56.445  1.00 65.11           N
ATOM     42  CA  SER A  23      -9.625 -10.451  55.197  1.00 65.11           C
ATOM     43  C   SER A  23      -9.030  -9.586  54.085  1.00 65.11           C
ATOM     44  O   SER A  23      -8.849 -10.050  52.961  1.00 65.11           O
ATOM     45  HA  SER A  23      -9.477 -11.509  54.979  1.00 65.11           H
ATOM     46  CB  SER A  23     -11.121 -10.167  55.348  1.00 65.11           C
ATOM     47 1HB  SER A  23     -11.640 -10.461  54.435  1.00 65.11           H
ATOM     48 2HB  SER A  23     -11.527 -10.777  56.155  1.00 65.11           H
ATOM     49  OG  SER A  23     -11.379  -8.792  55.617  1.00 65.11           O
ATOM     50  HG  SER A  23     -12.363  -8.615  55.586  1.00 65.11           H
ATOM     51  HN  SER A  23      -9.480  -9.837  57.182  1.00 65.11           H
ATOM     52  N   SER A  24      -8.741  -8.342  54.439  1.00 69.56           N
ATOM     53  CA  SER A  24      -8.214  -7.393  53.472  1.00 69.56           C
ATOM     54  C   SER A  24      -6.853  -7.867  52.961  1.00 69.56           C
ATOM     55  O   SER A  24      -6.539  -7.708  51.782  1.00 69.56           O
ATOM     56  HA  SER A  24      -8.942  -7.373  52.661  1.00 69.56           H
ATOM     57  CB  SER A  24      -8.094  -5.995  54.083  1.00 69.56           C
ATOM     58 1HB  SER A  24      -9.086  -5.629  54.349  1.00 69.56           H
ATOM     59 2HB  SER A  24      -7.516  -6.050  55.005  1.00 69.56           H
ATOM     60  OG  SER A  24      -7.474  -5.074  53.190  1.00 69.56           O
ATOM     61  HG  SER A  24      -7.348  -4.191  53.642  1.00 69.56           H
ATOM     62  HN  SER A  24      -8.860  -7.981  55.363  1.00 69.56           H
ATOM     63  N   MET A  25      -6.081  -8.441  53.872  1.00 66.04           N
ATOM     64  CA  MET A  25      -4.762  -8.943  53.527  1.00 66.04           C
ATOM     65  C   MET A  25      -4.863 -10.223  52.695  1.00 66.04           C
ATOM     66  O   MET A  25      -4.104 -10.412  51.746  1.00 66.04           O
ATOM     67  HA  MET A  25      -4.293  -8.155  52.939  1.00 66.04           H
ATOM     68  CB  MET A  25      -3.973  -9.227  54.807  1.00 66.04           C
ATOM     69 1HB  MET A  25      -4.186  -8.457  55.549  1.00 66.04           H
ATOM     70 2HB  MET A  25      -4.294 -10.178  55.233  1.00 66.04           H
ATOM     71  CG  MET A  25      -2.470  -9.270  54.526  1.00 66.04           C
ATOM     72 1HG  MET A  25      -1.956  -9.799  55.329  1.00 66.04           H
ATOM     73 2HG  MET A  25      -2.279  -9.824  53.607  1.00 66.04           H
ATOM     74  SD  MET A  25      -1.828  -7.611  54.381  1.00 66.04           S
ATOM     75  CE  MET A  25      -0.327  -7.775  55.334  1.00 66.04           C
ATOM     76 1HE  MET A  25      -0.574  -8.067  56.354  1.00 66.04           H
ATOM     77 2HE  MET A  25       0.309  -8.537  54.882  1.00 66.04           H
ATOM     78 3HE  MET A  25       0.201  -6.822  55.346  1.00 66.04           H
ATOM     79  HN  MET A  25      -6.343  -8.565  54.829  1.00 66.04           H
ATOM     80  N   GLU A  26      -5.807 -11.069  53.081  1.00 60.29           N
ATOM     81  CA  GLU A  26      -6.033 -12.314  52.366  1.00 60.29           C
ATOM     82  C   GLU A  26      -6.504 -12.029  50.939  1.00 60.29           C
ATOM     83  O   GLU A  26      -6.073 -12.690  49.996  1.00 60.29           O
ATOM     84  HA  GLU A  26      -5.065 -12.815  52.344  1.00 60.29           H
ATOM     85  CB  GLU A  26      -7.038 -13.197  53.109  1.00 60.29           C
ATOM     86 1HB  GLU A  26      -7.850 -12.583  53.497  1.00 60.29           H
ATOM     87 2HB  GLU A  26      -7.378 -13.998  52.453  1.00 60.29           H
ATOM     88  CG  GLU A  26      -6.384 -13.877  54.314  1.00 60.29           C
ATOM     89 1HG  GLU A  26      -5.560 -14.506  53.979  1.00 60.29           H
ATOM     90 2HG  GLU A  26      -5.960 -13.121  54.976  1.00 60.29           H
ATOM     91  CD  GLU A  26      -7.400 -14.724  55.083  1.00 60.29           C
ATOM     92  OE1 GLU A  26      -6.946 -15.532  55.922  1.00 60.29           O
ATOM     93  OE2 GLU A  26      -8.607 -14.546  54.814  1.00 60.29           O
ATOM     94  HN  GLU A  26      -6.409 -10.915  53.864  1.00 60.29           H
ATOM     95  N   ASP A  27      -7.383 -11.043  50.826  1.00 66.88           N
ATOM     96  CA  ASP A  27      -7.947 -10.689  49.534  1.00 66.88           C
ATOM     97  C   ASP A  27      -6.818 -10.299  48.579  1.00 66.88           C
ATOM     98  O   ASP A  27      -6.856 -10.637  47.397  1.00 66.88           O
ATOM     99  HA  ASP A  27      -8.486 -11.577  49.204  1.00 66.88           H
ATOM    100  CB  ASP A  27      -8.896  -9.495  49.657  1.00 66.88           C
ATOM    101 1HB  ASP A  27      -8.444  -8.730  50.289  1.00 66.88           H
ATOM    102 2HB  ASP A  27      -9.050  -9.046  48.676  1.00 66.88           H
ATOM    103  CG  ASP A  27     -10.242  -9.922  50.246  1.00 66.88           C
ATOM    104  OD1 ASP A  27     -10.533 -11.135  50.175  1.00 66.88           O
ATOM    105  OD2 ASP A  27     -10.949  -9.025  50.754  1.00 66.88           O
ATOM    106  HN  ASP A  27      -7.709 -10.493  51.595  1.00 66.88           H
ATOM    107  N   TYR A  28      -5.839  -9.594  49.126  1.00 66.15           N
ATOM    108  CA  TYR A  28      -4.721  -9.120  48.328  1.00 66.15           C
ATOM    109  C   TYR A  28      -3.789 -10.273  47.951  1.00 66.15           C
ATOM    110  O   TYR A  28      -3.261 -10.311  46.841  1.00 66.15           O
ATOM    111  HA  TYR A  28      -5.122  -8.674  47.418  1.00 66.15           H
ATOM    112  CB  TYR A  28      -3.959  -8.133  49.215  1.00 66.15           C
ATOM    113 1HB  TYR A  28      -4.636  -7.334  49.518  1.00 66.15           H
ATOM    114 2HB  TYR A  28      -3.644  -8.645  50.124  1.00 66.15           H
ATOM    115  CG  TYR A  28      -2.731  -7.514  48.544  1.00 66.15           C
ATOM    116  CD1 TYR A  28      -1.471  -8.001  48.826  1.00 66.15           C
ATOM    117  HD1 TYR A  28      -1.351  -8.828  49.526  1.00 66.15           H
ATOM    118  CD2 TYR A  28      -2.884  -6.468  47.657  1.00 66.15           C
ATOM    119  HD2 TYR A  28      -3.879  -6.083  47.434  1.00 66.15           H
ATOM    120  CE1 TYR A  28      -0.316  -7.419  48.194  1.00 66.15           C
ATOM    121  HE1 TYR A  28       0.685  -7.794  48.408  1.00 66.15           H
ATOM    122  CE2 TYR A  28      -1.728  -5.885  47.025  1.00 66.15           C
ATOM    123  HE2 TYR A  28      -1.835  -5.059  46.322  1.00 66.15           H
ATOM    124  CZ  TYR A  28      -0.501  -6.389  47.325  1.00 66.15           C
ATOM    125  OH  TYR A  28       0.590  -5.839  46.728  1.00 66.15           O
ATOM    126  HH  TYR A  28       0.340  -4.977  46.287  1.00 66.15           H
ATOM    127  HN  TYR A  28      -5.802  -9.346  50.095  1.00 66.15           H
ATOM    128  N   VAL A  29      -3.615 -11.185  48.897  1.00 66.27           N
ATOM    129  CA  VAL A  29      -2.695 -12.293  48.707  1.00 66.27           C
ATOM    130  C   VAL A  29      -3.301 -13.290  47.718  1.00 66.27           C
ATOM    131  O   VAL A  29      -2.591 -13.855  46.887  1.00 66.27           O
ATOM    132  HA  VAL A  29      -1.777 -11.889  48.280  1.00 66.27           H
ATOM    133  CB  VAL A  29      -2.351 -12.925  50.058  1.00 66.27           C
ATOM    134  HB  VAL A  29      -3.287 -13.164  50.563  1.00 66.27           H
ATOM    135  CG1 VAL A  29      -1.571 -14.228  49.871  1.00 66.27           C
ATOM    136 1HG1 VAL A  29      -2.174 -14.933  49.299  1.00 66.27           H
ATOM    137 2HG1 VAL A  29      -0.644 -14.023  49.336  1.00 66.27           H
ATOM    138 3HG1 VAL A  29      -1.340 -14.656  50.847  1.00 66.27           H
ATOM    139  CG2 VAL A  29      -1.577 -11.944  50.941  1.00 66.27           C
ATOM    140 1HG2 VAL A  29      -0.651 -11.660  50.443  1.00 66.27           H
ATOM    141 2HG2 VAL A  29      -2.184 -11.055  51.115  1.00 66.27           H
ATOM    142 3HG2 VAL A  29      -1.346 -12.418  51.895  1.00 66.27           H
ATOM    143  HN  VAL A  29      -4.089 -11.175  49.777  1.00 66.27           H
ATOM    144  N   ASN A  30      -4.607 -13.476  47.839  1.00 61.74           N
ATOM    145  CA  ASN A  30      -5.296 -14.484  47.051  1.00 61.74           C
ATOM    146  C   ASN A  30      -5.644 -13.903  45.679  1.00 61.74           C
ATOM    147  O   ASN A  30      -6.116 -14.620  44.799  1.00 61.74           O
ATOM    148  HA  ASN A  30      -4.600 -15.320  46.985  1.00 61.74           H
ATOM    149  CB  ASN A  30      -6.599 -14.915  47.727  1.00 61.74           C
ATOM    150 1HB  ASN A  30      -7.193 -14.036  47.974  1.00 61.74           H
ATOM    151 2HB  ASN A  30      -7.190 -15.515  47.035  1.00 61.74           H
ATOM    152  CG  ASN A  30      -6.318 -15.721  48.997  1.00 61.74           C
ATOM    153  OD1 ASN A  30      -5.279 -16.342  49.152  1.00 61.74           O
ATOM    154  ND2 ASN A  30      -7.298 -15.676  49.894  1.00 61.74           N
ATOM    155 1HD2 ASN A  30      -8.126 -15.147  49.704  1.00 61.74           H
ATOM    156 2HD2 ASN A  30      -7.208 -16.172  50.758  1.00 61.74           H
ATOM    157  HN  ASN A  30      -5.191 -12.953  48.460  1.00 61.74           H
ATOM    158  N   PHE A  31      -5.398 -12.608  45.541  1.00 70.17           N
ATOM    159  CA  PHE A  31      -5.657 -11.927  44.283  1.00 70.17           C
ATOM    160  C   PHE A  31      -4.793 -12.503  43.160  1.00 70.17           C
ATOM    161  O   PHE A  31      -3.573 -12.589  43.292  1.00 70.17           O
ATOM    162  HA  PHE A  31      -6.710 -12.079  44.044  1.00 70.17           H
ATOM    163  CB  PHE A  31      -5.292 -10.456  44.488  1.00 70.17           C
ATOM    164 1HB  PHE A  31      -5.795 -10.088  45.382  1.00 70.17           H
ATOM    165 2HB  PHE A  31      -4.221 -10.380  44.671  1.00 70.17           H
ATOM    166  CG  PHE A  31      -5.658  -9.554  43.307  1.00 70.17           C
ATOM    167  CD1 PHE A  31      -4.700  -9.173  42.420  1.00 70.17           C
ATOM    168  HD1 PHE A  31      -3.672  -9.511  42.550  1.00 70.17           H
ATOM    169  CD2 PHE A  31      -6.941  -9.133  43.145  1.00 70.17           C
ATOM    170  HD2 PHE A  31      -7.709  -9.438  43.856  1.00 70.17           H
ATOM    171  CE1 PHE A  31      -5.039  -8.336  41.324  1.00 70.17           C
ATOM    172  HE1 PHE A  31      -4.271  -8.031  40.614  1.00 70.17           H
ATOM    173  CE2 PHE A  31      -7.280  -8.296  42.049  1.00 70.17           C
ATOM    174  HE2 PHE A  31      -8.309  -7.959  41.919  1.00 70.17           H
ATOM    175  CZ  PHE A  31      -6.322  -7.916  41.162  1.00 70.17           C
ATOM    176  HZ  PHE A  31      -6.583  -7.273  40.321  1.00 70.17           H
ATOM    177  HN  PHE A  31      -5.029 -12.028  46.267  1.00 70.17           H
ATOM    178  N   ASN A  32      -5.460 -12.884  42.080  1.00 62.10           N
ATOM    179  CA  ASN A  32      -4.768 -13.449  40.934  1.00 62.10           C
ATOM    180  C   ASN A  32      -4.166 -12.318  40.098  1.00 62.10           C
ATOM    181  O   ASN A  32      -4.844 -11.740  39.249  1.00 62.10           O
ATOM    182  HA  ASN A  32      -4.008 -14.107  41.354  1.00 62.10           H
ATOM    183  CB  ASN A  32      -5.731 -14.235  40.042  1.00 62.10           C
ATOM    184 1HB  ASN A  32      -6.342 -14.898  40.655  1.00 62.10           H
ATOM    185 2HB  ASN A  32      -6.413 -13.547  39.541  1.00 62.10           H
ATOM    186  CG  ASN A  32      -4.968 -15.055  39.000  1.00 62.10           C
ATOM    187  OD1 ASN A  32      -3.750 -15.045  38.935  1.00 62.10           O
ATOM    188  ND2 ASN A  32      -5.750 -15.765  38.191  1.00 62.10           N
ATOM    189 1HD2 ASN A  32      -6.744 -15.729  38.298  1.00 62.10           H
ATOM    190 2HD2 ASN A  32      -5.345 -16.334  37.476  1.00 62.10           H
ATOM    191  HN  ASN A  32      -6.452 -12.810  41.980  1.00 62.10           H
ATOM    192  N   PHE A  33      -2.900 -12.036  40.366  1.00 63.95           N
ATOM    193  CA  PHE A  33      -2.165 -11.064  39.575  1.00 63.95           C
ATOM    194  C   PHE A  33      -1.693 -11.676  38.254  1.00 63.95           C
ATOM    195  O   PHE A  33      -0.505 -11.640  37.939  1.00 63.95           O
ATOM    196  HA  PHE A  33      -2.844 -10.237  39.367  1.00 63.95           H
ATOM    197  CB  PHE A  33      -0.944 -10.649  40.397  1.00 63.95           C
ATOM    198 1HB  PHE A  33      -0.393 -11.544  40.688  1.00 63.95           H
ATOM    199 2HB  PHE A  33      -0.279 -10.057  39.768  1.00 63.95           H
ATOM    200  CG  PHE A  33      -1.283  -9.846  41.654  1.00 63.95           C
ATOM    201  CD1 PHE A  33      -1.489  -8.504  41.568  1.00 63.95           C
ATOM    202  HD1 PHE A  33      -1.413  -8.001  40.604  1.00 63.95           H
ATOM    203  CD2 PHE A  33      -1.378 -10.473  42.857  1.00 63.95           C
ATOM    204  HD2 PHE A  33      -1.213 -11.548  42.925  1.00 63.95           H
ATOM    205  CE1 PHE A  33      -1.804  -7.758  42.735  1.00 63.95           C
ATOM    206  HE1 PHE A  33      -1.969  -6.683  42.667  1.00 63.95           H
ATOM    207  CE2 PHE A  33      -1.693  -9.727  44.024  1.00 63.95           C
ATOM    208  HE2 PHE A  33      -1.769 -10.230  44.988  1.00 63.95           H
ATOM    209  CZ  PHE A  33      -1.899  -8.386  43.938  1.00 63.95           C
ATOM    210  HZ  PHE A  33      -2.141  -7.813  44.834  1.00 63.95           H
ATOM    211  HN  PHE A  33      -2.378 -12.459  41.107  1.00 63.95           H
ATOM    212  N   THR A  34      -2.648 -12.224  37.518  1.00 63.93           N
ATOM    213  CA  THR A  34      -2.441 -12.498  36.106  1.00 63.93           C
ATOM    214  C   THR A  34      -1.997 -11.228  35.376  1.00 63.93           C
ATOM    215  O   THR A  34      -2.655 -10.193  35.468  1.00 63.93           O
ATOM    216  HA  THR A  34      -1.630 -13.220  36.012  1.00 63.93           H
ATOM    217  CB  THR A  34      -3.731 -13.101  35.547  1.00 63.93           C
ATOM    218  HB  THR A  34      -3.752 -13.034  34.459  1.00 63.93           H
ATOM    219  OG1 THR A  34      -4.767 -12.397  36.226  1.00 63.93           O
ATOM    220  HG1 THR A  34      -4.719 -11.422  36.007  1.00 63.93           H
ATOM    221  CG2 THR A  34      -3.929 -14.557  35.972  1.00 63.93           C
ATOM    222 1HG2 THR A  34      -3.976 -14.615  37.059  1.00 63.93           H
ATOM    223 2HG2 THR A  34      -3.094 -15.157  35.611  1.00 63.93           H
ATOM    224 3HG2 THR A  34      -4.859 -14.936  35.548  1.00 63.93           H
ATOM    225  HN  THR A  34      -3.549 -12.479  37.870  1.00 63.93           H
ATOM    226  N   ASP A  35      -0.884 -11.350  34.668  1.00 68.18           N
ATOM    227  CA  ASP A  35      -0.264 -10.193  34.044  1.00 68.18           C
ATOM    228  C   ASP A  35      -0.933  -9.926  32.695  1.00 68.18           C
ATOM    229  O   ASP A  35      -0.500 -10.448  31.669  1.00 68.18           O
ATOM    230  HA  ASP A  35      -0.408  -9.375  34.750  1.00 68.18           H
ATOM    231  CB  ASP A  35       1.226 -10.435  33.793  1.00 68.18           C
ATOM    232 1HB  ASP A  35       1.639 -11.045  34.597  1.00 68.18           H
ATOM    233 2HB  ASP A  35       1.356 -10.996  32.868  1.00 68.18           H
ATOM    234  CG  ASP A  35       1.989  -9.112  33.706  1.00 68.18           C
ATOM    235  OD1 ASP A  35       1.325  -8.063  33.850  1.00 68.18           O
ATOM    236  OD2 ASP A  35       3.220  -9.180  33.497  1.00 68.18           O
ATOM    237  HN  ASP A  35      -0.409 -12.216  34.517  1.00 68.18           H
ATOM    238  N   PHE A  36      -1.979  -9.114  32.739  1.00 82.69           N
ATOM    239  CA  PHE A  36      -2.666  -8.711  31.524  1.00 82.69           C
ATOM    240  C   PHE A  36      -1.945  -7.542  30.849  1.00 82.69           C
ATOM    241  O   PHE A  36      -2.289  -7.158  29.732  1.00 82.69           O
ATOM    242  HA  PHE A  36      -2.668  -9.570  30.853  1.00 82.69           H
ATOM    243  CB  PHE A  36      -4.070  -8.261  31.932  1.00 82.69           C
ATOM    244 1HB  PHE A  36      -3.987  -7.527  32.733  1.00 82.69           H
ATOM    245 2HB  PHE A  36      -4.540  -7.758  31.086  1.00 82.69           H
ATOM    246  CG  PHE A  36      -4.978  -9.401  32.396  1.00 82.69           C
ATOM    247  CD1 PHE A  36      -5.029 -10.561  31.689  1.00 82.69           C
ATOM    248  HD1 PHE A  36      -4.423 -10.679  30.790  1.00 82.69           H
ATOM    249  CD2 PHE A  36      -5.735  -9.255  33.517  1.00 82.69           C
ATOM    250  HD2 PHE A  36      -5.694  -8.325  34.084  1.00 82.69           H
ATOM    251  CE1 PHE A  36      -5.872 -11.620  32.120  1.00 82.69           C
ATOM    252  HE1 PHE A  36      -5.913 -12.550  31.553  1.00 82.69           H
ATOM    253  CE2 PHE A  36      -6.578 -10.313  33.948  1.00 82.69           C
ATOM    254  HE2 PHE A  36      -7.184 -10.195  34.847  1.00 82.69           H
ATOM    255  CZ  PHE A  36      -6.629 -11.473  33.241  1.00 82.69           C
ATOM    256  HZ  PHE A  36      -7.275 -12.285  33.572  1.00 82.69           H
ATOM    257  HN  PHE A  36      -2.357  -8.735  33.584  1.00 82.69           H
ATOM    258  N   TYR A  37      -0.958  -7.010  31.555  1.00 86.88           N
ATOM    259  CA  TYR A  37      -0.129  -5.952  31.003  1.00 86.88           C
ATOM    260  C   TYR A  37       1.033  -6.532  30.195  1.00 86.88           C
ATOM    261  O   TYR A  37       1.964  -7.103  30.761  1.00 86.88           O
ATOM    262  HA  TYR A  37      -0.752  -5.345  30.347  1.00 86.88           H
ATOM    263  CB  TYR A  37       0.432  -5.187  32.204  1.00 86.88           C
ATOM    264 1HB  TYR A  37      -0.385  -4.949  32.884  1.00 86.88           H
ATOM    265 2HB  TYR A  37       1.120  -5.835  32.746  1.00 86.88           H
ATOM    266  CG  TYR A  37       1.160  -3.893  31.832  1.00 86.88           C
ATOM    267  CD1 TYR A  37       2.533  -3.889  31.697  1.00 86.88           C
ATOM    268  HD1 TYR A  37       3.100  -4.806  31.856  1.00 86.88           H
ATOM    269  CD2 TYR A  37       0.443  -2.731  31.631  1.00 86.88           C
ATOM    270  HD2 TYR A  37      -0.642  -2.735  31.737  1.00 86.88           H
ATOM    271  CE1 TYR A  37       3.219  -2.671  31.348  1.00 86.88           C
ATOM    272  HE1 TYR A  37       4.303  -2.654  31.238  1.00 86.88           H
ATOM    273  CE2 TYR A  37       1.128  -1.514  31.281  1.00 86.88           C
ATOM    274  HE2 TYR A  37       0.574  -0.589  31.119  1.00 86.88           H
ATOM    275  CZ  TYR A  37       2.482  -1.544  31.156  1.00 86.88           C
ATOM    276  OH  TYR A  37       3.129  -0.395  30.826  1.00 86.88           O
ATOM    277  HH  TYR A  37       2.479   0.271  30.459  1.00 86.88           H
ATOM    278  HN  TYR A  37      -0.723  -7.289  32.486  1.00 86.88           H
ATOM    279  N   CYS A  38       0.941  -6.365  28.883  1.00 90.10           N
ATOM    280  CA  CYS A  38       1.915  -6.958  27.983  1.00 90.10           C
ATOM    281  C   CYS A  38       2.983  -5.908  27.671  1.00 90.10           C
ATOM    282  O   CYS A  38       2.704  -4.916  26.999  1.00 90.10           O
ATOM    283  HA  CYS A  38       2.351  -7.808  28.510  1.00 90.10           H
ATOM    284  CB  CYS A  38       1.256  -7.498  26.713  1.00 90.10           C
ATOM    285 1HB  CYS A  38       0.425  -8.153  26.974  1.00 90.10           H
ATOM    286 2HB  CYS A  38       0.843  -6.675  26.130  1.00 90.10           H
ATOM    287  SG  CYS A  38       2.483  -8.417  25.713  1.00 90.10           S
ATOM    288  HN  CYS A  38       0.219  -5.837  28.436  1.00 90.10           H
ATOM    289  N   GLU A  39       4.182  -6.162  28.173  1.00 82.16           N
ATOM    290  CA  GLU A  39       5.341  -5.381  27.774  1.00 82.16           C
ATOM    291  C   GLU A  39       5.912  -5.912  26.458  1.00 82.16           C
ATOM    292  O   GLU A  39       6.217  -7.099  26.344  1.00 82.16           O
ATOM    293  HA  GLU A  39       4.971  -4.365  27.634  1.00 82.16           H
ATOM    294  CB  GLU A  39       6.406  -5.379  28.873  1.00 82.16           C
ATOM    295 1HB  GLU A  39       6.685  -6.405  29.115  1.00 82.16           H
ATOM    296 2HB  GLU A  39       7.251  -4.764  28.565  1.00 82.16           H
ATOM    297  CG  GLU A  39       5.864  -4.754  30.160  1.00 82.16           C
ATOM    298 1HG  GLU A  39       5.418  -3.785  29.938  1.00 82.16           H
ATOM    299 2HG  GLU A  39       5.074  -5.383  30.569  1.00 82.16           H
ATOM    300  CD  GLU A  39       6.976  -4.584  31.197  1.00 82.16           C
ATOM    301  OE1 GLU A  39       6.714  -3.888  32.202  1.00 82.16           O
ATOM    302  OE2 GLU A  39       8.064  -5.154  30.962  1.00 82.16           O
ATOM    303  HN  GLU A  39       4.369  -6.884  28.839  1.00 82.16           H
ATOM    304  N   LYS A  40       6.040  -5.009  25.497  1.00 88.64           N
ATOM    305  CA  LYS A  40       6.394  -5.400  24.144  1.00 88.64           C
ATOM    306  C   LYS A  40       7.844  -5.000  23.865  1.00 88.64           C
ATOM    307  O   LYS A  40       8.201  -4.699  22.727  1.00 88.64           O
ATOM    308  HA  LYS A  40       6.319  -6.486  24.088  1.00 88.64           H
ATOM    309  CB  LYS A  40       5.393  -4.825  23.140  1.00 88.64           C
ATOM    310 1HB  LYS A  40       5.348  -3.741  23.246  1.00 88.64           H
ATOM    311 2HB  LYS A  40       5.732  -5.031  22.125  1.00 88.64           H
ATOM    312  CG  LYS A  40       4.001  -5.423  23.350  1.00 88.64           C
ATOM    313 1HG  LYS A  40       4.066  -6.511  23.364  1.00 88.64           H
ATOM    314 2HG  LYS A  40       3.612  -5.115  24.321  1.00 88.64           H
ATOM    315  CD  LYS A  40       3.041  -4.978  22.245  1.00 88.64           C
ATOM    316 1HD  LYS A  40       2.931  -3.894  22.268  1.00 88.64           H
ATOM    317 2HD  LYS A  40       3.457  -5.236  21.271  1.00 88.64           H
ATOM    318  CE  LYS A  40       1.670  -5.638  22.411  1.00 88.64           C
ATOM    319 1HE  LYS A  40       1.788  -6.718  22.494  1.00 88.64           H
ATOM    320 2HE  LYS A  40       1.205  -5.296  23.336  1.00 88.64           H
ATOM    321  NZ  LYS A  40       0.797  -5.314  21.261  1.00 88.64           N
ATOM    322 1HZ  LYS A  40      -0.092  -5.792  21.366  1.00 88.64           H
ATOM    323 2HZ  LYS A  40       0.640  -4.313  21.227  1.00 88.64           H
ATOM    324 3HZ  LYS A  40       1.243  -5.616  20.402  1.00 88.64           H
ATOM    325  HN  LYS A  40       5.905  -4.027  25.632  1.00 88.64           H
ATOM    326  N   ASN A  41       8.641  -5.009  24.923  1.00 83.62           N
ATOM    327  CA  ASN A  41      10.033  -4.607  24.815  1.00 83.62           C
ATOM    328  C   ASN A  41      10.734  -5.486  23.778  1.00 83.62           C
ATOM    329  O   ASN A  41      11.511  -4.991  22.963  1.00 83.62           O
ATOM    330  HA  ASN A  41      10.007  -3.557  24.523  1.00 83.62           H
ATOM    331  CB  ASN A  41      10.761  -4.779  26.150  1.00 83.62           C
ATOM    332 1HB  ASN A  41      10.543  -5.764  26.563  1.00 83.62           H
ATOM    333 2HB  ASN A  41      11.839  -4.732  25.990  1.00 83.62           H
ATOM    334  CG  ASN A  41      10.341  -3.697  27.147  1.00 83.62           C
ATOM    335  OD1 ASN A  41       9.986  -2.587  26.785  1.00 83.62           O
ATOM    336  ND2 ASN A  41      10.401  -4.081  28.419  1.00 83.62           N
ATOM    337 1HD2 ASN A  41      10.701  -5.007  28.648  1.00 83.62           H
ATOM    338 2HD2 ASN A  41      10.146  -3.444  29.146  1.00 83.62           H
ATOM    339  HN  ASN A  41       8.351  -5.283  25.840  1.00 83.62           H
ATOM    340  N   ASN A  42      10.435  -6.775  23.842  1.00 84.30           N
ATOM    341  CA  ASN A  42      11.066  -7.736  22.953  1.00 84.30           C
ATOM    342  C   ASN A  42      10.653  -7.436  21.510  1.00 84.30           C
ATOM    343  O   ASN A  42      11.451  -7.594  20.587  1.00 84.30           O
ATOM    344  HA  ASN A  42      12.137  -7.614  23.114  1.00 84.30           H
ATOM    345  CB  ASN A  42      10.628  -9.164  23.284  1.00 84.30           C
ATOM    346 1HB  ASN A  42       9.540  -9.227  23.265  1.00 84.30           H
ATOM    347 2HB  ASN A  42      11.000  -9.848  22.521  1.00 84.30           H
ATOM    348  CG  ASN A  42      11.146  -9.592  24.658  1.00 84.30           C
ATOM    349  OD1 ASN A  42      11.956  -8.924  25.280  1.00 84.30           O
ATOM    350  ND2 ASN A  42      10.635 -10.739  25.095  1.00 84.30           N
ATOM    351 1HD2 ASN A  42       9.974 -11.238  24.535  1.00 84.30           H
ATOM    352 2HD2 ASN A  42      10.912 -11.103  25.985  1.00 84.30           H
ATOM    353  HN  ASN A  42       9.776  -7.165  24.485  1.00 84.30           H
ATOM    354  N   VAL A  43       9.408  -7.010  21.361  1.00 92.06           N
ATOM    355  CA  VAL A  43       8.863  -6.735  20.043  1.00 92.06           C
ATOM    356  C   VAL A  43       9.576  -5.521  19.444  1.00 92.06           C
ATOM    357  O   VAL A  43       9.915  -5.516  18.261  1.00 92.06           O
ATOM    358  HA  VAL A  43       9.065  -7.604  19.416  1.00 92.06           H
ATOM    359  CB  VAL A  43       7.346  -6.555  20.130  1.00 92.06           C
ATOM    360  HB  VAL A  43       7.148  -5.682  20.751  1.00 92.06           H
ATOM    361  CG1 VAL A  43       6.745  -6.295  18.747  1.00 92.06           C
ATOM    362 1HG1 VAL A  43       7.181  -5.389  18.326  1.00 92.06           H
ATOM    363 2HG1 VAL A  43       6.960  -7.140  18.093  1.00 92.06           H
ATOM    364 3HG1 VAL A  43       5.666  -6.170  18.838  1.00 92.06           H
ATOM    365  CG2 VAL A  43       6.688  -7.765  20.795  1.00 92.06           C
ATOM    366 1HG2 VAL A  43       6.900  -8.661  20.212  1.00 92.06           H
ATOM    367 2HG2 VAL A  43       7.084  -7.886  21.804  1.00 92.06           H
ATOM    368 3HG2 VAL A  43       5.610  -7.611  20.844  1.00 92.06           H
ATOM    369  HN  VAL A  43       8.776  -6.852  22.121  1.00 92.06           H
ATOM    370  N   ARG A  44       9.783  -4.521  20.288  1.00 87.86           N
ATOM    371  CA  ARG A  44      10.447  -3.303  19.856  1.00 87.86           C
ATOM    372  C   ARG A  44      11.903  -3.593  19.489  1.00 87.86           C
ATOM    373  O   ARG A  44      12.438  -3.010  18.547  1.00 87.86           O
ATOM    374  HA  ARG A  44       9.881  -2.971  18.985  1.00 87.86           H
ATOM    375  CB  ARG A  44      10.407  -2.236  20.952  1.00 87.86           C
ATOM    376 1HB  ARG A  44      10.791  -2.651  21.883  1.00 87.86           H
ATOM    377 2HB  ARG A  44      11.060  -1.406  20.680  1.00 87.86           H
ATOM    378  CG  ARG A  44       8.982  -1.722  21.166  1.00 87.86           C
ATOM    379 1HG  ARG A  44       8.531  -1.478  20.204  1.00 87.86           H
ATOM    380 2HG  ARG A  44       8.372  -2.507  21.613  1.00 87.86           H
ATOM    381  CD  ARG A  44       8.974  -0.486  22.067  1.00 87.86           C
ATOM    382 1HD  ARG A  44       9.716   0.233  21.719  1.00 87.86           H
ATOM    383 2HD  ARG A  44       8.003   0.007  22.014  1.00 87.86           H
ATOM    384  NE  ARG A  44       9.266  -0.877  23.464  1.00 87.86           N
ATOM    385  HE  ARG A  44      10.224  -0.988  23.729  1.00 87.86           H
ATOM    386  CZ  ARG A  44       8.328  -1.090  24.397  1.00 87.86           C
ATOM    387  NH1 ARG A  44       7.029  -0.955  24.097  1.00 87.86           N
ATOM    388 1HH1 ARG A  44       6.753  -0.693  23.172  1.00 87.86           H
ATOM    389 2HH1 ARG A  44       6.334  -1.117  24.799  1.00 87.86           H
ATOM    390  NH2 ARG A  44       8.708  -1.441  25.633  1.00 87.86           N
ATOM    391 1HH2 ARG A  44       8.020  -1.604  26.340  1.00 87.86           H
ATOM    392 2HH2 ARG A  44       9.679  -1.540  25.848  1.00 87.86           H
ATOM    393  HN  ARG A  44       9.506  -4.534  21.249  1.00 87.86           H
ATOM    394  N   GLN A  45      12.504  -4.495  20.252  1.00 84.45           N
ATOM    395  CA  GLN A  45      13.895  -4.854  20.032  1.00 84.45           C
ATOM    396  C   GLN A  45      14.061  -5.524  18.667  1.00 84.45           C
ATOM    397  O   GLN A  45      14.994  -5.213  17.929  1.00 84.45           O
ATOM    398  HA  GLN A  45      14.443  -3.912  20.052  1.00 84.45           H
ATOM    399  CB  GLN A  45      14.411  -5.759  21.153  1.00 84.45           C
ATOM    400 1HB  GLN A  45      14.188  -5.308  22.121  1.00 84.45           H
ATOM    401 2HB  GLN A  45      13.892  -6.716  21.120  1.00 84.45           H
ATOM    402  CG  GLN A  45      15.918  -5.985  21.025  1.00 84.45           C
ATOM    403 1HG  GLN A  45      16.136  -6.481  20.079  1.00 84.45           H
ATOM    404 2HG  GLN A  45      16.433  -5.024  21.007  1.00 84.45           H
ATOM    405  CD  GLN A  45      16.446  -6.831  22.185  1.00 84.45           C
ATOM    406  OE1 GLN A  45      15.699  -7.411  22.955  1.00 84.45           O
ATOM    407  NE2 GLN A  45      17.773  -6.869  22.267  1.00 84.45           N
ATOM    408 1HE2 GLN A  45      18.330  -6.369  21.603  1.00 84.45           H
ATOM    409 2HE2 GLN A  45      18.215  -7.397  22.993  1.00 84.45           H
ATOM    410  HN  GLN A  45      12.057  -4.975  21.007  1.00 84.45           H
ATOM    411  N   PHE A  46      13.141  -6.431  18.372  1.00 93.66           N
ATOM    412  CA  PHE A  46      13.143  -7.109  17.088  1.00 93.66           C
ATOM    413  C   PHE A  46      12.992  -6.110  15.939  1.00 93.66           C
ATOM    414  O   PHE A  46      13.725  -6.175  14.954  1.00 93.66           O
ATOM    415  HA  PHE A  46      14.100  -7.624  16.995  1.00 93.66           H
ATOM    416  CB  PHE A  46      11.945  -8.060  17.082  1.00 93.66           C
ATOM    417 1HB  PHE A  46      12.065  -8.785  17.887  1.00 93.66           H
ATOM    418 2HB  PHE A  46      11.041  -7.491  17.298  1.00 93.66           H
ATOM    419  CG  PHE A  46      11.754  -8.812  15.763  1.00 93.66           C
ATOM    420  CD1 PHE A  46      10.841  -8.371  14.855  1.00 93.66           C
ATOM    421  HD1 PHE A  46      10.247  -7.483  15.067  1.00 93.66           H
ATOM    422  CD2 PHE A  46      12.495  -9.921  15.498  1.00 93.66           C
ATOM    423  HD2 PHE A  46      13.226 -10.274  16.226  1.00 93.66           H
ATOM    424  CE1 PHE A  46      10.664  -9.069  13.631  1.00 93.66           C
ATOM    425  HE1 PHE A  46       9.933  -8.716  12.904  1.00 93.66           H
ATOM    426  CE2 PHE A  46      12.318 -10.618  14.274  1.00 93.66           C
ATOM    427  HE2 PHE A  46      12.912 -11.507  14.062  1.00 93.66           H
ATOM    428  CZ  PHE A  46      11.406 -10.178  13.367  1.00 93.66           C
ATOM    429  HZ  PHE A  46      11.269 -10.713  12.427  1.00 93.66           H
ATOM    430  HN  PHE A  46      12.405  -6.703  18.992  1.00 93.66           H
ATOM    431  N   ALA A  47      12.036  -5.207  16.105  1.00 93.78           N
ATOM    432  CA  ALA A  47      11.740  -4.232  15.069  1.00 93.78           C
ATOM    433  C   ALA A  47      12.989  -3.390  14.797  1.00 93.78           C
ATOM    434  O   ALA A  47      13.279  -3.058  13.649  1.00 93.78           O
ATOM    435  HA  ALA A  47      11.476  -4.778  14.164  1.00 93.78           H
ATOM    436  CB  ALA A  47      10.545  -3.379  15.498  1.00 93.78           C
ATOM    437 1HB  ALA A  47       9.677  -4.020  15.650  1.00 93.78           H
ATOM    438 2HB  ALA A  47      10.782  -2.861  16.427  1.00 93.78           H
ATOM    439 3HB  ALA A  47      10.324  -2.647  14.721  1.00 93.78           H
ATOM    440  HN  ALA A  47      11.469  -5.137  16.926  1.00 93.78           H
ATOM    441  N   SER A  48      13.694  -3.070  15.872  1.00 91.99           N
ATOM    442  CA  SER A  48      14.809  -2.142  15.786  1.00 91.99           C
ATOM    443  C   SER A  48      15.931  -2.748  14.940  1.00 91.99           C
ATOM    444  O   SER A  48      16.763  -2.024  14.396  1.00 91.99           O
ATOM    445  HA  SER A  48      14.406  -1.251  15.305  1.00 91.99           H
ATOM    446  CB  SER A  48      15.331  -1.778  17.178  1.00 91.99           C
ATOM    447 1HB  SER A  48      15.989  -0.913  17.103  1.00 91.99           H
ATOM    448 2HB  SER A  48      14.495  -1.488  17.814  1.00 91.99           H
ATOM    449  OG  SER A  48      16.035  -2.859  17.783  1.00 91.99           O
ATOM    450  HG  SER A  48      15.555  -3.719  17.611  1.00 91.99           H
ATOM    451  HN  SER A  48      13.515  -3.432  16.786  1.00 91.99           H
ATOM    452  N   HIS A  49      15.917  -4.071  14.857  1.00 88.18           N
ATOM    453  CA  HIS A  49      16.951  -4.785  14.128  1.00 88.18           C
ATOM    454  C   HIS A  49      16.447  -5.126  12.724  1.00 88.18           C
ATOM    455  O   HIS A  49      17.199  -5.048  11.754  1.00 88.18           O
ATOM    456  HA  HIS A  49      17.801  -4.107  14.044  1.00 88.18           H
ATOM    457  CB  HIS A  49      17.413  -6.018  14.908  1.00 88.18           C
ATOM    458 1HB  HIS A  49      16.543  -6.625  15.156  1.00 88.18           H
ATOM    459 2HB  HIS A  49      18.053  -6.623  14.265  1.00 88.18           H
ATOM    460  CG  HIS A  49      18.162  -5.695  16.179  1.00 88.18           C
ATOM    461  ND1 HIS A  49      19.284  -4.885  16.202  1.00 88.18           N
ATOM    462  HD1 HIS A  49      19.704  -4.443  15.409  1.00 88.18           H
ATOM    463  CD2 HIS A  49      17.939  -6.080  17.468  1.00 88.18           C
ATOM    464  HD2 HIS A  49      17.129  -6.726  17.808  1.00 88.18           H
ATOM    465  CE1 HIS A  49      19.709  -4.795  17.454  1.00 88.18           C
ATOM    466  HE1 HIS A  49      20.573  -4.227  17.799  1.00 88.18           H
ATOM    467  NE2 HIS A  49      18.873  -5.537  18.237  1.00 88.18           N
ATOM    468  HN  HIS A  49      15.219  -4.650  15.276  1.00 88.18           H
ATOM    469  N   PHE A  50      15.176  -5.498  12.661  1.00 92.74           N
ATOM    470  CA  PHE A  50      14.634  -6.106  11.458  1.00 92.74           C
ATOM    471  C   PHE A  50      14.191  -5.038  10.456  1.00 92.74           C
ATOM    472  O   PHE A  50      14.497  -5.130   9.269  1.00 92.74           O
ATOM    473  HA  PHE A  50      15.425  -6.711  11.016  1.00 92.74           H
ATOM    474  CB  PHE A  50      13.414  -6.927  11.883  1.00 92.74           C
ATOM    475 1HB  PHE A  50      13.717  -7.637  12.652  1.00 92.74           H
ATOM    476 2HB  PHE A  50      12.680  -6.260  12.336  1.00 92.74           H
ATOM    477  CG  PHE A  50      12.748  -7.690  10.736  1.00 92.74           C
ATOM    478  CD1 PHE A  50      11.592  -7.227  10.192  1.00 92.74           C
ATOM    479  HD1 PHE A  50      11.139  -6.311  10.572  1.00 92.74           H
ATOM    480  CD2 PHE A  50      13.313  -8.833  10.262  1.00 92.74           C
ATOM    481  HD2 PHE A  50      14.240  -9.205  10.699  1.00 92.74           H
ATOM    482  CE1 PHE A  50      10.974  -7.936   9.128  1.00 92.74           C
ATOM    483  HE1 PHE A  50      10.046  -7.565   8.692  1.00 92.74           H
ATOM    484  CE2 PHE A  50      12.695  -9.542   9.198  1.00 92.74           C
ATOM    485  HE2 PHE A  50      13.148 -10.458   8.818  1.00 92.74           H
ATOM    486  CZ  PHE A  50      11.539  -9.078   8.654  1.00 92.74           C
ATOM    487  HZ  PHE A  50      11.064  -9.623   7.837  1.00 92.74           H
ATOM    488  HN  PHE A  50      14.524  -5.390  13.411  1.00 92.74           H
ATOM    489  N   LEU A  51      13.476  -4.048  10.972  1.00 93.84           N
ATOM    490  CA  LEU A  51      12.730  -3.140  10.118  1.00 93.84           C
ATOM    491  C   LEU A  51      13.703  -2.193   9.413  1.00 93.84           C
ATOM    492  O   LEU A  51      13.618  -1.998   8.202  1.00 93.84           O
ATOM    493  HA  LEU A  51      12.226  -3.742   9.362  1.00 93.84           H
ATOM    494  CB  LEU A  51      11.644  -2.420  10.920  1.00 93.84           C
ATOM    495 1HB  LEU A  51      12.118  -1.909  11.758  1.00 93.84           H
ATOM    496 2HB  LEU A  51      11.201  -1.652  10.287  1.00 93.84           H
ATOM    497  CG  LEU A  51      10.519  -3.302  11.468  1.00 93.84           C
ATOM    498  HG  LEU A  51      10.955  -4.017  12.165  1.00 93.84           H
ATOM    499  CD1 LEU A  51       9.503  -2.469  12.251  1.00 93.84           C
ATOM    500 1HD1 LEU A  51      10.001  -1.979  13.087  1.00 93.84           H
ATOM    501 2HD1 LEU A  51       9.068  -1.715  11.595  1.00 93.84           H
ATOM    502 3HD1 LEU A  51       8.714  -3.120  12.629  1.00 93.84           H
ATOM    503  CD2 LEU A  51       9.859  -4.107  10.347  1.00 93.84           C
ATOM    504 1HD2 LEU A  51       9.440  -3.425   9.608  1.00 93.84           H
ATOM    505 2HD2 LEU A  51      10.604  -4.746   9.872  1.00 93.84           H
ATOM    506 3HD2 LEU A  51       9.064  -4.725  10.764  1.00 93.84           H
ATOM    507  HN  LEU A  51      13.403  -3.863  11.952  1.00 93.84           H
ATOM    508  N   PRO A  52      14.642  -1.590  10.155  1.00 95.21           N
ATOM    509  CA  PRO A  52      15.434  -0.481   9.616  1.00 95.21           C
ATOM    510  C   PRO A  52      16.094  -0.834   8.293  1.00 95.21           C
ATOM    511  O   PRO A  52      15.992  -0.082   7.325  1.00 95.21           O
ATOM    512  HA  PRO A  52      14.786   0.367   9.394  1.00 95.21           H
ATOM    513  CB  PRO A  52      16.467  -0.207  10.711  1.00 95.21           C
ATOM    514 1HB  PRO A  52      17.385  -0.770  10.545  1.00 95.21           H
ATOM    515 2HB  PRO A  52      16.742   0.847  10.748  1.00 95.21           H
ATOM    516  CG  PRO A  52      15.757  -0.649  11.985  1.00 95.21           C
ATOM    517 1HG  PRO A  52      16.462  -0.849  12.792  1.00 95.21           H
ATOM    518 2HG  PRO A  52      15.076   0.117  12.355  1.00 95.21           H
ATOM    519  CD  PRO A  52      15.021  -1.904  11.545  1.00 95.21           C
ATOM    520 1HD  PRO A  52      15.658  -2.787  11.597  1.00 95.21           H
ATOM    521 2HD  PRO A  52      14.152  -2.105  12.173  1.00 95.21           H
ATOM    522  N   PRO A  53      16.783  -1.981   8.219  1.00 95.82           N
ATOM    523  CA  PRO A  53      17.540  -2.330   7.015  1.00 95.82           C
ATOM    524  C   PRO A  53      16.635  -2.636   5.833  1.00 95.82           C
ATOM    525  O   PRO A  53      16.970  -2.322   4.692  1.00 95.82           O
ATOM    526  HA  PRO A  53      18.149  -1.484   6.695  1.00 95.82           H
ATOM    527  CB  PRO A  53      18.353  -3.555   7.440  1.00 95.82           C
ATOM    528 1HB  PRO A  53      18.506  -4.243   6.609  1.00 95.82           H
ATOM    529 2HB  PRO A  53      19.340  -3.274   7.806  1.00 95.82           H
ATOM    530  CG  PRO A  53      17.519  -4.175   8.525  1.00 95.82           C
ATOM    531 1HG  PRO A  53      16.756  -4.832   8.108  1.00 95.82           H
ATOM    532 2HG  PRO A  53      18.130  -4.781   9.194  1.00 95.82           H
ATOM    533  CD  PRO A  53      16.899  -3.021   9.257  1.00 95.82           C
ATOM    534 1HD  PRO A  53      15.926  -3.285   9.671  1.00 95.82           H
ATOM    535 2HD  PRO A  53      17.521  -2.692  10.089  1.00 95.82           H
ATOM    536  N   LEU A  54      15.501  -3.248   6.140  1.00 94.12           N
ATOM    537  CA  LEU A  54      14.576  -3.676   5.104  1.00 94.12           C
ATOM    538  C   LEU A  54      13.926  -2.446   4.468  1.00 94.12           C
ATOM    539  O   LEU A  54      13.756  -2.388   3.251  1.00 94.12           O
ATOM    540  HA  LEU A  54      15.158  -4.192   4.341  1.00 94.12           H
ATOM    541  CB  LEU A  54      13.570  -4.682   5.665  1.00 94.12           C
ATOM    542 1HB  LEU A  54      13.088  -4.237   6.536  1.00 94.12           H
ATOM    543 2HB  LEU A  54      12.793  -4.844   4.918  1.00 94.12           H
ATOM    544  CG  LEU A  54      14.139  -6.043   6.073  1.00 94.12           C
ATOM    545  HG  LEU A  54      14.873  -5.884   6.863  1.00 94.12           H
ATOM    546  CD1 LEU A  54      13.045  -6.945   6.648  1.00 94.12           C
ATOM    547 1HD1 LEU A  54      12.608  -6.471   7.527  1.00 94.12           H
ATOM    548 2HD1 LEU A  54      12.270  -7.100   5.897  1.00 94.12           H
ATOM    549 3HD1 LEU A  54      13.476  -7.905   6.929  1.00 94.12           H
ATOM    550  CD2 LEU A  54      14.870  -6.704   4.903  1.00 94.12           C
ATOM    551 1HD2 LEU A  54      14.176  -6.849   4.075  1.00 94.12           H
ATOM    552 2HD2 LEU A  54      15.692  -6.064   4.580  1.00 94.12           H
ATOM    553 3HD2 LEU A  54      15.264  -7.670   5.220  1.00 94.12           H
ATOM    554  HN  LEU A  54      15.211  -3.452   7.076  1.00 94.12           H
ATOM    555  N   TYR A  55      13.580  -1.492   5.319  1.00 94.30           N
ATOM    556  CA  TYR A  55      12.927  -0.278   4.859  1.00 94.30           C
ATOM    557  C   TYR A  55      13.868   0.553   3.984  1.00 94.30           C
ATOM    558  O   TYR A  55      13.443   1.136   2.988  1.00 94.30           O
ATOM    559  HA  TYR A  55      12.056  -0.567   4.270  1.00 94.30           H
ATOM    560  CB  TYR A  55      12.583   0.520   6.118  1.00 94.30           C
ATOM    561 1HB  TYR A  55      13.434   0.491   6.798  1.00 94.30           H
ATOM    562 2HB  TYR A  55      12.429   1.564   5.844  1.00 94.30           H
ATOM    563  CG  TYR A  55      11.342   0.014   6.856  1.00 94.30           C
ATOM    564  CD1 TYR A  55      10.692  -1.121   6.415  1.00 94.30           C
ATOM    565  HD1 TYR A  55      11.063  -1.657   5.541  1.00 94.30           H
ATOM    566  CD2 TYR A  55      10.873   0.692   7.963  1.00 94.30           C
ATOM    567  HD2 TYR A  55      11.386   1.588   8.311  1.00 94.30           H
ATOM    568  CE1 TYR A  55       9.524  -1.598   7.110  1.00 94.30           C
ATOM    569  HE1 TYR A  55       9.001  -2.493   6.772  1.00 94.30           H
ATOM    570  CE2 TYR A  55       9.705   0.215   8.657  1.00 94.30           C
ATOM    571  HE2 TYR A  55       9.323   0.741   9.532  1.00 94.30           H
ATOM    572  CZ  TYR A  55       9.088  -0.906   8.196  1.00 94.30           C
ATOM    573  OH  TYR A  55       7.985  -1.356   8.852  1.00 94.30           O
ATOM    574  HH  TYR A  55       7.589  -2.133   8.363  1.00 94.30           H
ATOM    575  HN  TYR A  55      13.738  -1.538   6.306  1.00 94.30           H
ATOM    576  N   TRP A  56      15.130   0.580   4.388  1.00 92.69           N
ATOM    577  CA  TRP A  56      16.144   1.288   3.626  1.00 92.69           C
ATOM    578  C   TRP A  56      16.264   0.613   2.258  1.00 92.69           C
ATOM    579  O   TRP A  56      16.360   1.289   1.235  1.00 92.69           O
ATOM    580  HA  TRP A  56      15.812   2.319   3.505  1.00 92.69           H
ATOM    581  CB  TRP A  56      17.470   1.334   4.388  1.00 92.69           C
ATOM    582 1HB  TRP A  56      17.617   0.382   4.899  1.00 92.69           H
ATOM    583 2HB  TRP A  56      18.285   1.441   3.673  1.00 92.69           H
ATOM    584  CG  TRP A  56      17.559   2.465   5.414  1.00 92.69           C
ATOM    585  CD1 TRP A  56      17.650   2.365   6.747  1.00 92.69           C
ATOM    586  HD1 TRP A  56      17.672   1.421   7.291  1.00 92.69           H
ATOM    587  CD2 TRP A  56      17.563   3.881   5.134  1.00 92.69           C
ATOM    588  NE1 TRP A  56      17.712   3.607   7.345  1.00 92.69           N
ATOM    589  HE1 TRP A  56      17.782   3.790   8.326  1.00 92.69           H
ATOM    590  CE2 TRP A  56      17.657   4.558   6.333  1.00 92.69           C
ATOM    591  CE3 TRP A  56      17.490   4.567   3.909  1.00 92.69           C
ATOM    592  HE3 TRP A  56      17.416   4.055   2.950  1.00 92.69           H
ATOM    593  CZ2 TRP A  56      17.686   5.955   6.424  1.00 92.69           C
ATOM    594  HZ2 TRP A  56      17.761   6.467   7.383  1.00 92.69           H
ATOM    595  CZ3 TRP A  56      17.520   5.962   4.017  1.00 92.69           C
ATOM    596  HZ3 TRP A  56      17.466   6.543   3.096  1.00 92.69           H
ATOM    597  CH2 TRP A  56      17.614   6.659   5.216  1.00 92.69           C
ATOM    598  HH2 TRP A  56      17.632   7.749   5.215  1.00 92.69           H
ATOM    599  HN  TRP A  56      15.461   0.131   5.218  1.00 92.69           H
ATOM    600  N   LEU A  57      16.254  -0.711   2.284  1.00 93.85           N
ATOM    601  CA  LEU A  57      16.372  -1.485   1.060  1.00 93.85           C
ATOM    602  C   LEU A  57      15.188  -1.166   0.145  1.00 93.85           C
ATOM    603  O   LEU A  57      15.372  -0.871  -1.035  1.00 93.85           O
ATOM    604  HA  LEU A  57      17.288  -1.170   0.561  1.00 93.85           H
ATOM    605  CB  LEU A  57      16.519  -2.974   1.379  1.00 93.85           C
ATOM    606 1HB  LEU A  57      17.397  -3.105   2.012  1.00 93.85           H
ATOM    607 2HB  LEU A  57      15.655  -3.287   1.964  1.00 93.85           H
ATOM    608  CG  LEU A  57      16.650  -3.908   0.174  1.00 93.85           C
ATOM    609  HG  LEU A  57      15.801  -3.734  -0.487  1.00 93.85           H
ATOM    610  CD1 LEU A  57      17.917  -3.598  -0.625  1.00 93.85           C
ATOM    611 1HD1 LEU A  57      17.878  -2.570  -0.983  1.00 93.85           H
ATOM    612 2HD1 LEU A  57      18.791  -3.728   0.014  1.00 93.85           H
ATOM    613 3HD1 LEU A  57      17.985  -4.277  -1.475  1.00 93.85           H
ATOM    614  CD2 LEU A  57      16.590  -5.374   0.609  1.00 93.85           C
ATOM    615 1HD2 LEU A  57      17.406  -5.581   1.302  1.00 93.85           H
ATOM    616 2HD2 LEU A  57      15.637  -5.569   1.100  1.00 93.85           H
ATOM    617 3HD2 LEU A  57      16.686  -6.017  -0.267  1.00 93.85           H
ATOM    618  HN  LEU A  57      16.168  -1.254   3.120  1.00 93.85           H
ATOM    619  N   VAL A  58      13.998  -1.237   0.723  1.00 95.32           N
ATOM    620  CA  VAL A  58      12.781  -1.008  -0.037  1.00 95.32           C
ATOM    621  C   VAL A  58      12.814   0.402  -0.631  1.00 95.32           C
ATOM    622  O   VAL A  58      12.484   0.595  -1.800  1.00 95.32           O
ATOM    623  HA  VAL A  58      12.761  -1.731  -0.852  1.00 95.32           H
ATOM    624  CB  VAL A  58      11.557  -1.256   0.847  1.00 95.32           C
ATOM    625  HB  VAL A  58      11.663  -0.646   1.744  1.00 95.32           H
ATOM    626  CG1 VAL A  58      10.272  -0.827   0.136  1.00 95.32           C
ATOM    627 1HG1 VAL A  58      10.324   0.236  -0.099  1.00 95.32           H
ATOM    628 2HG1 VAL A  58      10.159  -1.398  -0.786  1.00 95.32           H
ATOM    629 3HG1 VAL A  58       9.417  -1.015   0.786  1.00 95.32           H
ATOM    630  CG2 VAL A  58      11.482  -2.721   1.280  1.00 95.32           C
ATOM    631 1HG2 VAL A  58      11.411  -3.358   0.398  1.00 95.32           H
ATOM    632 2HG2 VAL A  58      12.378  -2.980   1.844  1.00 95.32           H
ATOM    633 3HG2 VAL A  58      10.603  -2.870   1.907  1.00 95.32           H
ATOM    634  HN  VAL A  58      13.858  -1.446   1.691  1.00 95.32           H
ATOM    635  N   PHE A  59      13.215   1.351   0.202  1.00 95.92           N
ATOM    636  CA  PHE A  59      13.252   2.744  -0.212  1.00 95.92           C
ATOM    637  C   PHE A  59      14.152   2.928  -1.435  1.00 95.92           C
ATOM    638  O   PHE A  59      13.737   3.516  -2.433  1.00 95.92           O
ATOM    639  HA  PHE A  59      12.232   3.032  -0.467  1.00 95.92           H
ATOM    640  CB  PHE A  59      13.830   3.543   0.958  1.00 95.92           C
ATOM    641 1HB  PHE A  59      13.135   3.495   1.796  1.00 95.92           H
ATOM    642 2HB  PHE A  59      14.756   3.071   1.284  1.00 95.92           H
ATOM    643  CG  PHE A  59      14.111   5.011   0.630  1.00 95.92           C
ATOM    644  CD1 PHE A  59      15.393   5.451   0.528  1.00 95.92           C
ATOM    645  HD1 PHE A  59      16.221   4.759   0.680  1.00 95.92           H
ATOM    646  CD2 PHE A  59      13.078   5.875   0.440  1.00 95.92           C
ATOM    647  HD2 PHE A  59      12.050   5.522   0.521  1.00 95.92           H
ATOM    648  CE1 PHE A  59      15.654   6.814   0.224  1.00 95.92           C
ATOM    649  HE1 PHE A  59      16.682   7.167   0.142  1.00 95.92           H
ATOM    650  CE2 PHE A  59      13.339   7.237   0.135  1.00 95.92           C
ATOM    651  HE2 PHE A  59      12.511   7.930  -0.017  1.00 95.92           H
ATOM    652  CZ  PHE A  59      14.621   7.678   0.034  1.00 95.92           C
ATOM    653  HZ  PHE A  59      14.821   8.723  -0.200  1.00 95.92           H
ATOM    654  HN  PHE A  59      13.511   1.182   1.142  1.00 95.92           H
ATOM    655  N   ILE A  60      15.368   2.416  -1.318  1.00 94.13           N
ATOM    656  CA  ILE A  60      16.381   2.653  -2.332  1.00 94.13           C
ATOM    657  C   ILE A  60      15.904   2.077  -3.667  1.00 94.13           C
ATOM    658  O   ILE A  60      15.898   2.774  -4.680  1.00 94.13           O
ATOM    659  HA  ILE A  60      16.489   3.732  -2.440  1.00 94.13           H
ATOM    660  CB  ILE A  60      17.735   2.106  -1.875  1.00 94.13           C
ATOM    661  HB  ILE A  60      17.589   1.086  -1.519  1.00 94.13           H
ATOM    662  CG1 ILE A  60      18.288   2.919  -0.703  1.00 94.13           C
ATOM    663 1HG1 ILE A  60      18.619   3.895  -1.057  1.00 94.13           H
ATOM    664 2HG1 ILE A  60      17.497   3.096   0.026  1.00 94.13           H
ATOM    665  CG2 ILE A  60      18.722   2.039  -3.042  1.00 94.13           C
ATOM    666 1HG2 ILE A  60      18.324   1.384  -3.818  1.00 94.13           H
ATOM    667 2HG2 ILE A  60      18.869   3.039  -3.451  1.00 94.13           H
ATOM    668 3HG2 ILE A  60      19.676   1.647  -2.690  1.00 94.13           H
ATOM    669  CD1 ILE A  60      19.455   2.191  -0.032  1.00 94.13           C
ATOM    670 1HD1 ILE A  60      19.114   1.226   0.342  1.00 94.13           H
ATOM    671 2HD1 ILE A  60      20.253   2.038  -0.758  1.00 94.13           H
ATOM    672 3HD1 ILE A  60      19.828   2.791   0.797  1.00 94.13           H
ATOM    673  HN  ILE A  60      15.665   1.849  -0.549  1.00 94.13           H
ATOM    674  N   VAL A  61      15.517   0.811  -3.624  1.00 94.68           N
ATOM    675  CA  VAL A  61      15.181   0.090  -4.840  1.00 94.68           C
ATOM    676  C   VAL A  61      13.918   0.696  -5.455  1.00 94.68           C
ATOM    677  O   VAL A  61      13.854   0.914  -6.664  1.00 94.68           O
ATOM    678  HA  VAL A  61      16.007   0.219  -5.539  1.00 94.68           H
ATOM    679  CB  VAL A  61      15.042  -1.404  -4.541  1.00 94.68           C
ATOM    680  HB  VAL A  61      14.282  -1.522  -3.769  1.00 94.68           H
ATOM    681  CG1 VAL A  61      14.576  -2.170  -5.781  1.00 94.68           C
ATOM    682 1HG1 VAL A  61      13.607  -1.787  -6.102  1.00 94.68           H
ATOM    683 2HG1 VAL A  61      15.302  -2.040  -6.583  1.00 94.68           H
ATOM    684 3HG1 VAL A  61      14.485  -3.230  -5.540  1.00 94.68           H
ATOM    685  CG2 VAL A  61      16.354  -1.979  -4.002  1.00 94.68           C
ATOM    686 1HG2 VAL A  61      17.142  -1.843  -4.743  1.00 94.68           H
ATOM    687 2HG2 VAL A  61      16.626  -1.463  -3.082  1.00 94.68           H
ATOM    688 3HG2 VAL A  61      16.227  -3.043  -3.798  1.00 94.68           H
ATOM    689  HN  VAL A  61      15.432   0.280  -2.781  1.00 94.68           H
ATOM    690  N   GLY A  62      12.943   0.952  -4.594  1.00 96.04           N
ATOM    691  CA  GLY A  62      11.648   1.429  -5.049  1.00 96.04           C
ATOM    692  C   GLY A  62      11.755   2.846  -5.616  1.00 96.04           C
ATOM    693  O   GLY A  62      11.148   3.156  -6.640  1.00 96.04           O
ATOM    694 1HA  GLY A  62      11.257   0.756  -5.812  1.00 96.04           H
ATOM    695 2HA  GLY A  62      10.941   1.417  -4.221  1.00 96.04           H
ATOM    696  HN  GLY A  62      13.027   0.838  -3.604  1.00 96.04           H
ATOM    697  N   ALA A  63      12.530   3.669  -4.926  1.00 95.62           N
ATOM    698  CA  ALA A  63      12.679   5.061  -5.315  1.00 95.62           C
ATOM    699  C   ALA A  63      13.317   5.132  -6.704  1.00 95.62           C
ATOM    700  O   ALA A  63      12.887   5.915  -7.549  1.00 95.62           O
ATOM    701  HA  ALA A  63      11.683   5.501  -5.359  1.00 95.62           H
ATOM    702  CB  ALA A  63      13.499   5.802  -4.257  1.00 95.62           C
ATOM    703 1HB  ALA A  63      12.988   5.746  -3.296  1.00 95.62           H
ATOM    704 2HB  ALA A  63      14.484   5.342  -4.172  1.00 95.62           H
ATOM    705 3HB  ALA A  63      13.610   6.846  -4.550  1.00 95.62           H
ATOM    706  HN  ALA A  63      13.051   3.399  -4.115  1.00 95.62           H
ATOM    707  N   LEU A  64      14.334   4.304  -6.896  1.00 90.12           N
ATOM    708  CA  LEU A  64      15.041   4.269  -8.165  1.00 90.12           C
ATOM    709  C   LEU A  64      14.075   3.836  -9.270  1.00 90.12           C
ATOM    710  O   LEU A  64      14.019   4.459 -10.329  1.00 90.12           O
ATOM    711  HA  LEU A  64      15.379   5.283  -8.379  1.00 90.12           H
ATOM    712  CB  LEU A  64      16.288   3.389  -8.059  1.00 90.12           C
ATOM    713 1HB  LEU A  64      16.001   2.439  -7.609  1.00 90.12           H
ATOM    714 2HB  LEU A  64      16.641   3.170  -9.067  1.00 90.12           H
ATOM    715  CG  LEU A  64      17.453   3.970  -7.256  1.00 90.12           C
ATOM    716  HG  LEU A  64      17.077   4.271  -6.278  1.00 90.12           H
ATOM    717  CD1 LEU A  64      18.536   2.916  -7.019  1.00 90.12           C
ATOM    718 1HD1 LEU A  64      18.113   2.079  -6.464  1.00 90.12           H
ATOM    719 2HD1 LEU A  64      18.915   2.562  -7.978  1.00 90.12           H
ATOM    720 3HD1 LEU A  64      19.352   3.356  -6.446  1.00 90.12           H
ATOM    721  CD2 LEU A  64      18.012   5.225  -7.931  1.00 90.12           C
ATOM    722 1HD2 LEU A  64      18.368   4.972  -8.930  1.00 90.12           H
ATOM    723 2HD2 LEU A  64      17.227   5.978  -8.004  1.00 90.12           H
ATOM    724 3HD2 LEU A  64      18.839   5.618  -7.339  1.00 90.12           H
ATOM    725  HN  LEU A  64      14.674   3.666  -6.205  1.00 90.12           H
ATOM    726  N   GLY A  65      13.339   2.772  -8.985  1.00 93.76           N
ATOM    727  CA  GLY A  65      12.474   2.171  -9.986  1.00 93.76           C
ATOM    728  C   GLY A  65      11.372   3.141 -10.414  1.00 93.76           C
ATOM    729  O   GLY A  65      11.178   3.381 -11.605  1.00 93.76           O
ATOM    730 1HA  GLY A  65      13.065   1.880 -10.855  1.00 93.76           H
ATOM    731 2HA  GLY A  65      12.027   1.260  -9.587  1.00 93.76           H
ATOM    732  HN  GLY A  65      13.326   2.323  -8.092  1.00 93.76           H
ATOM    733  N   ASN A  66      10.678   3.674  -9.419  1.00 92.38           N
ATOM    734  CA  ASN A  66       9.500   4.484  -9.678  1.00 92.38           C
ATOM    735  C   ASN A  66       9.930   5.832 -10.259  1.00 92.38           C
ATOM    736  O   ASN A  66       9.253   6.382 -11.127  1.00 92.38           O
ATOM    737  HA  ASN A  66       8.900   3.901 -10.376  1.00 92.38           H
ATOM    738  CB  ASN A  66       8.721   4.751  -8.388  1.00 92.38           C
ATOM    739 1HB  ASN A  66       9.414   5.017  -7.589  1.00 92.38           H
ATOM    740 2HB  ASN A  66       8.056   5.603  -8.530  1.00 92.38           H
ATOM    741  CG  ASN A  66       7.906   3.524  -7.975  1.00 92.38           C
ATOM    742  OD1 ASN A  66       6.962   3.123  -8.636  1.00 92.38           O
ATOM    743  ND2 ASN A  66       8.320   2.954  -6.847  1.00 92.38           N
ATOM    744 1HD2 ASN A  66       9.102   3.334  -6.353  1.00 92.38           H
ATOM    745 2HD2 ASN A  66       7.850   2.144  -6.495  1.00 92.38           H
ATOM    746  HN  ASN A  66      10.909   3.561  -8.453  1.00 92.38           H
ATOM    747  N   SER A  67      11.052   6.326  -9.757  1.00 91.90           N
ATOM    748  CA  SER A  67      11.602   7.579 -10.244  1.00 91.90           C
ATOM    749  C   SER A  67      11.915   7.468 -11.738  1.00 91.90           C
ATOM    750  O   SER A  67      11.712   8.419 -12.491  1.00 91.90           O
ATOM    751  HA  SER A  67      10.824   8.323 -10.071  1.00 91.90           H
ATOM    752  CB  SER A  67      12.861   7.968  -9.466  1.00 91.90           C
ATOM    753 1HB  SER A  67      13.609   7.183  -9.572  1.00 91.90           H
ATOM    754 2HB  SER A  67      13.287   8.875  -9.895  1.00 91.90           H
ATOM    755  OG  SER A  67      12.589   8.181  -8.083  1.00 91.90           O
ATOM    756  HG  SER A  67      13.019   7.463  -7.536  1.00 91.90           H
ATOM    757  HN  SER A  67      11.581   5.886  -9.031  1.00 91.90           H
ATOM    758  N   LEU A  68      12.403   6.297 -12.122  1.00 87.03           N
ATOM    759  CA  LEU A  68      12.750   6.051 -13.511  1.00 87.03           C
ATOM    760  C   LEU A  68      11.479   6.077 -14.362  1.00 87.03           C
ATOM    761  O   LEU A  68      11.477   6.622 -15.465  1.00 87.03           O
ATOM    762  HA  LEU A  68      13.399   6.864 -13.835  1.00 87.03           H
ATOM    763  CB  LEU A  68      13.551   4.753 -13.641  1.00 87.03           C
ATOM    764 1HB  LEU A  68      14.346   4.764 -12.895  1.00 87.03           H
ATOM    765 2HB  LEU A  68      12.894   3.918 -13.395  1.00 87.03           H
ATOM    766  CG  LEU A  68      14.178   4.486 -15.011  1.00 87.03           C
ATOM    767  HG  LEU A  68      13.405   4.609 -15.770  1.00 87.03           H
ATOM    768  CD1 LEU A  68      15.278   5.504 -15.317  1.00 87.03           C
ATOM    769 1HD1 LEU A  68      14.855   6.509 -15.316  1.00 87.03           H
ATOM    770 2HD1 LEU A  68      16.057   5.438 -14.557  1.00 87.03           H
ATOM    771 3HD1 LEU A  68      15.707   5.292 -16.297  1.00 87.03           H
ATOM    772  CD2 LEU A  68      14.685   3.046 -15.110  1.00 87.03           C
ATOM    773 1HD2 LEU A  68      15.438   2.872 -14.341  1.00 87.03           H
ATOM    774 2HD2 LEU A  68      13.853   2.357 -14.967  1.00 87.03           H
ATOM    775 3HD2 LEU A  68      15.126   2.884 -16.094  1.00 87.03           H
ATOM    776  HN  LEU A  68      12.561   5.527 -11.503  1.00 87.03           H
ATOM    777  N   VAL A  69      10.428   5.480 -13.818  1.00 90.65           N
ATOM    778  CA  VAL A  69       9.157   5.419 -14.519  1.00 90.65           C
ATOM    779  C   VAL A  69       8.678   6.840 -14.823  1.00 90.65           C
ATOM    780  O   VAL A  69       8.339   7.153 -15.963  1.00 90.65           O
ATOM    781  HA  VAL A  69       9.325   4.896 -15.460  1.00 90.65           H
ATOM    782  CB  VAL A  69       8.148   4.610 -13.701  1.00 90.65           C
ATOM    783  HB  VAL A  69       8.137   5.013 -12.688  1.00 90.65           H
ATOM    784  CG1 VAL A  69       6.737   4.750 -14.277  1.00 90.65           C
ATOM    785 1HG1 VAL A  69       6.440   5.799 -14.261  1.00 90.65           H
ATOM    786 2HG1 VAL A  69       6.727   4.386 -15.305  1.00 90.65           H
ATOM    787 3HG1 VAL A  69       6.040   4.166 -13.677  1.00 90.65           H
ATOM    788  CG2 VAL A  69       8.562   3.140 -13.617  1.00 90.65           C
ATOM    789 1HG2 VAL A  69       8.615   2.719 -14.621  1.00 90.65           H
ATOM    790 2HG2 VAL A  69       9.539   3.064 -13.140  1.00 90.65           H
ATOM    791 3HG2 VAL A  69       7.828   2.588 -13.031  1.00 90.65           H
ATOM    792  HN  VAL A  69      10.436   5.045 -12.918  1.00 90.65           H
ATOM    793  N   ILE A  70       8.665   7.661 -13.784  1.00 90.68           N
ATOM    794  CA  ILE A  70       8.141   9.011 -13.903  1.00 90.68           C
ATOM    795  C   ILE A  70       8.939   9.772 -14.963  1.00 90.68           C
ATOM    796  O   ILE A  70       8.363  10.473 -15.794  1.00 90.68           O
ATOM    797  HA  ILE A  70       7.107   8.931 -14.240  1.00 90.68           H
ATOM    798  CB  ILE A  70       8.119   9.700 -12.537  1.00 90.68           C
ATOM    799  HB  ILE A  70       9.110   9.606 -12.092  1.00 90.68           H
ATOM    800  CG1 ILE A  70       7.132   9.013 -11.592  1.00 90.68           C
ATOM    801 1HG1 ILE A  70       6.111   9.259 -11.885  1.00 90.68           H
ATOM    802 2HG1 ILE A  70       7.235   7.931 -11.675  1.00 90.68           H
ATOM    803  CG2 ILE A  70       7.828  11.195 -12.682  1.00 90.68           C
ATOM    804 1HG2 ILE A  70       8.602  11.658 -13.295  1.00 90.68           H
ATOM    805 2HG2 ILE A  70       6.857  11.332 -13.158  1.00 90.68           H
ATOM    806 3HG2 ILE A  70       7.819  11.660 -11.696  1.00 90.68           H
ATOM    807  CD1 ILE A  70       7.370   9.443 -10.143  1.00 90.68           C
ATOM    808 1HD1 ILE A  70       8.384   9.173  -9.846  1.00 90.68           H
ATOM    809 2HD1 ILE A  70       7.242  10.522 -10.058  1.00 90.68           H
ATOM    810 3HD1 ILE A  70       6.655   8.940  -9.492  1.00 90.68           H
ATOM    811  HN  ILE A  70       9.005   7.418 -12.875  1.00 90.68           H
ATOM    812  N   LEU A  71      10.252   9.609 -14.900  1.00 84.25           N
ATOM    813  CA  LEU A  71      11.144  10.377 -15.752  1.00 84.25           C
ATOM    814  C   LEU A  71      10.879  10.017 -17.216  1.00 84.25           C
ATOM    815  O   LEU A  71      10.844  10.894 -18.078  1.00 84.25           O
ATOM    816  HA  LEU A  71      10.906  11.431 -15.608  1.00 84.25           H
ATOM    817  CB  LEU A  71      12.599  10.177 -15.324  1.00 84.25           C
ATOM    818 1HB  LEU A  71      12.678  10.404 -14.260  1.00 84.25           H
ATOM    819 2HB  LEU A  71      12.851   9.124 -15.444  1.00 84.25           H
ATOM    820  CG  LEU A  71      13.639  11.011 -16.073  1.00 84.25           C
ATOM    821  HG  LEU A  71      13.138  11.881 -16.498  1.00 84.25           H
ATOM    822  CD1 LEU A  71      14.716  11.531 -15.119  1.00 84.25           C
ATOM    823 1HD1 LEU A  71      14.254  12.154 -14.354  1.00 84.25           H
ATOM    824 2HD1 LEU A  71      15.219  10.688 -14.645  1.00 84.25           H
ATOM    825 3HD1 LEU A  71      15.443  12.121 -15.678  1.00 84.25           H
ATOM    826  CD2 LEU A  71      14.239  10.222 -17.239  1.00 84.25           C
ATOM    827 1HD2 LEU A  71      14.721   9.322 -16.858  1.00 84.25           H
ATOM    828 2HD2 LEU A  71      13.447   9.944 -17.934  1.00 84.25           H
ATOM    829 3HD2 LEU A  71      14.975  10.838 -17.754  1.00 84.25           H
ATOM    830  HN  LEU A  71      10.707   8.967 -14.282  1.00 84.25           H
ATOM    831  N   VAL A  72      10.699   8.726 -17.451  1.00 84.87           N
ATOM    832  CA  VAL A  72      10.516   8.230 -18.805  1.00 84.87           C
ATOM    833  C   VAL A  72       9.224   8.807 -19.385  1.00 84.87           C
ATOM    834  O   VAL A  72       9.203   9.269 -20.525  1.00 84.87           O
ATOM    835  HA  VAL A  72      11.357   8.584 -19.401  1.00 84.87           H
ATOM    836  CB  VAL A  72      10.543   6.700 -18.810  1.00 84.87           C
ATOM    837  HB  VAL A  72       9.802   6.350 -18.091  1.00 84.87           H
ATOM    838  CG1 VAL A  72      10.161   6.150 -20.185  1.00 84.87           C
ATOM    839 1HG1 VAL A  72       9.156   6.483 -20.444  1.00 84.87           H
ATOM    840 2HG1 VAL A  72      10.868   6.514 -20.931  1.00 84.87           H
ATOM    841 3HG1 VAL A  72      10.188   5.060 -20.161  1.00 84.87           H
ATOM    842  CG2 VAL A  72      11.910   6.174 -18.369  1.00 84.87           C
ATOM    843 1HG2 VAL A  72      12.678   6.539 -19.052  1.00 84.87           H
ATOM    844 2HG2 VAL A  72      12.126   6.524 -17.359  1.00 84.87           H
ATOM    845 3HG2 VAL A  72      11.902   5.084 -18.381  1.00 84.87           H
ATOM    846  HN  VAL A  72      10.676   8.025 -16.738  1.00 84.87           H
ATOM    847  N   TYR A  73       8.177   8.762 -18.574  1.00 84.89           N
ATOM    848  CA  TYR A  73       6.874   9.238 -19.007  1.00 84.89           C
ATOM    849  C   TYR A  73       6.889  10.752 -19.228  1.00 84.89           C
ATOM    850  O   TYR A  73       6.205  11.260 -20.115  1.00 84.89           O
ATOM    851  HA  TYR A  73       6.631   8.743 -19.947  1.00 84.89           H
ATOM    852  CB  TYR A  73       5.906   8.911 -17.868  1.00 84.89           C
ATOM    853 1HB  TYR A  73       6.458   8.896 -16.929  1.00 84.89           H
ATOM    854 2HB  TYR A  73       5.168   9.709 -17.792  1.00 84.89           H
ATOM    855  CG  TYR A  73       5.177   7.576 -18.036  1.00 84.89           C
ATOM    856  CD1 TYR A  73       4.299   7.396 -19.085  1.00 84.89           C
ATOM    857  HD1 TYR A  73       4.125   8.205 -19.795  1.00 84.89           H
ATOM    858  CD2 TYR A  73       5.398   6.552 -17.137  1.00 84.89           C
ATOM    859  HD2 TYR A  73       6.091   6.694 -16.308  1.00 84.89           H
ATOM    860  CE1 TYR A  73       3.613   6.139 -19.243  1.00 84.89           C
ATOM    861  HE1 TYR A  73       2.917   5.984 -20.067  1.00 84.89           H
ATOM    862  CE2 TYR A  73       4.712   5.296 -17.294  1.00 84.89           C
ATOM    863  HE2 TYR A  73       4.876   4.479 -16.592  1.00 84.89           H
ATOM    864  CZ  TYR A  73       3.853   5.151 -18.340  1.00 84.89           C
ATOM    865  OH  TYR A  73       3.206   3.965 -18.488  1.00 84.89           O
ATOM    866  HH  TYR A  73       2.662   3.975 -19.328  1.00 84.89           H
ATOM    867  HN  TYR A  73       8.209   8.410 -17.639  1.00 84.89           H
ATOM    868  N   TRP A  74       7.676  11.430 -18.407  1.00 73.71           N
ATOM    869  CA  TRP A  74       7.701  12.883 -18.424  1.00 73.71           C
ATOM    870  C   TRP A  74       8.303  13.330 -19.757  1.00 73.71           C
ATOM    871  O   TRP A  74       7.714  14.146 -20.466  1.00 73.71           O
ATOM    872  HA  TRP A  74       6.673  13.235 -18.342  1.00 73.71           H
ATOM    873  CB  TRP A  74       8.458  13.432 -17.213  1.00 73.71           C
ATOM    874 1HB  TRP A  74       8.047  12.985 -16.307  1.00 73.71           H
ATOM    875 2HB  TRP A  74       9.501  13.121 -17.277  1.00 73.71           H
ATOM    876  CG  TRP A  74       8.402  14.956 -17.083  1.00 73.71           C
ATOM    877  CD1 TRP A  74       9.265  15.858 -17.570  1.00 73.71           C
ATOM    878  HD1 TRP A  74      10.155  15.606 -18.147  1.00 73.71           H
ATOM    879  CD2 TRP A  74       7.391  15.724 -16.397  1.00 73.71           C
ATOM    880  NE1 TRP A  74       8.885  17.145 -17.251  1.00 73.71           N
ATOM    881  HE1 TRP A  74       9.368  17.984 -17.502  1.00 73.71           H
ATOM    882  CE2 TRP A  74       7.709  17.061 -16.515  1.00 73.71           C
ATOM    883  CE3 TRP A  74       6.244  15.302 -15.701  1.00 73.71           C
ATOM    884  HE3 TRP A  74       5.971  14.252 -15.595  1.00 73.71           H
ATOM    885  CZ2 TRP A  74       6.932  18.086 -15.961  1.00 73.71           C
ATOM    886  HZ2 TRP A  74       7.206  19.136 -16.068  1.00 73.71           H
ATOM    887  CZ3 TRP A  74       5.478  16.338 -15.154  1.00 73.71           C
ATOM    888  HZ3 TRP A  74       4.578  16.066 -14.603  1.00 73.71           H
ATOM    889  CH2 TRP A  74       5.785  17.689 -15.263  1.00 73.71           C
ATOM    890  HH2 TRP A  74       5.136  18.437 -14.807  1.00 73.71           H
ATOM    891  HN  TRP A  74       8.288  11.005 -17.740  1.00 73.71           H
ATOM    892  N   TYR A  75       9.468  12.777 -20.060  1.00 70.26           N
ATOM    893  CA  TYR A  75      10.305  13.324 -21.114  1.00 70.26           C
ATOM    894  C   TYR A  75      10.003  12.656 -22.457  1.00 70.26           C
ATOM    895  O   TYR A  75      10.139  13.278 -23.509  1.00 70.26           O
ATOM    896  HA  TYR A  75      10.094  14.390 -21.192  1.00 70.26           H
ATOM    897  CB  TYR A  75      11.748  13.008 -20.714  1.00 70.26           C
ATOM    898 1HB  TYR A  75      11.785  12.005 -20.289  1.00 70.26           H
ATOM    899 2HB  TYR A  75      12.369  12.998 -21.609  1.00 70.26           H
ATOM    900  CG  TYR A  75      12.344  13.994 -19.707  1.00 70.26           C
ATOM    901  CD1 TYR A  75      12.808  15.221 -20.135  1.00 70.26           C
ATOM    902  HD1 TYR A  75      12.749  15.488 -21.191  1.00 70.26           H
ATOM    903  CD2 TYR A  75      12.418  13.656 -18.371  1.00 70.26           C
ATOM    904  HD2 TYR A  75      12.052  12.687 -18.033  1.00 70.26           H
ATOM    905  CE1 TYR A  75      13.370  16.149 -19.188  1.00 70.26           C
ATOM    906  HE1 TYR A  75      13.740  17.122 -19.513  1.00 70.26           H
ATOM    907  CE2 TYR A  75      12.980  14.584 -17.424  1.00 70.26           C
ATOM    908  HE2 TYR A  75      13.045  14.330 -16.366  1.00 70.26           H
ATOM    909  CZ  TYR A  75      13.428  15.785 -17.879  1.00 70.26           C
ATOM    910  OH  TYR A  75      13.958  16.661 -16.985  1.00 70.26           O
ATOM    911  HH  TYR A  75      13.925  16.272 -16.064  1.00 70.26           H
ATOM    912  HN  TYR A  75       9.841  11.971 -19.600  1.00 70.26           H
ATOM    913  N   CYS A  76       9.599  11.396 -22.377  1.00 70.49           N
ATOM    914  CA  CYS A  76       9.640  10.522 -23.537  1.00 70.49           C
ATOM    915  C   CYS A  76       8.212  10.066 -23.845  1.00 70.49           C
ATOM    916  O   CYS A  76       7.648  10.433 -24.875  1.00 70.49           O
ATOM    917  HA  CYS A  76      10.043  11.113 -24.360  1.00 70.49           H
ATOM    918  CB  CYS A  76      10.583   9.338 -23.321  1.00 70.49           C
ATOM    919 1HB  CYS A  76      11.472   9.664 -22.781  1.00 70.49           H
ATOM    920 2HB  CYS A  76      10.096   8.582 -22.704  1.00 70.49           H
ATOM    921  SG  CYS A  76      11.061   8.615 -24.933  1.00 70.49           S
ATOM    922  HG  CYS A  76      11.826   7.649 -24.431  1.00 70.49           H
ATOM    923  HN  CYS A  76       9.250  10.973 -21.541  1.00 70.49           H
ATOM    924  N   THR A  77       7.669   9.273 -22.933  1.00 64.52           N
ATOM    925  CA  THR A  77       6.459   8.521 -23.221  1.00 64.52           C
ATOM    926  C   THR A  77       5.268   9.468 -23.382  1.00 64.52           C
ATOM    927  O   THR A  77       4.459   9.304 -24.294  1.00 64.52           O
ATOM    928  HA  THR A  77       6.591   8.009 -24.174  1.00 64.52           H
ATOM    929  CB  THR A  77       6.269   7.489 -22.108  1.00 64.52           C
ATOM    930  HB  THR A  77       6.007   7.974 -21.168  1.00 64.52           H
ATOM    931  OG1 THR A  77       7.490   6.755 -22.103  1.00 64.52           O
ATOM    932  HG1 THR A  77       7.535   6.161 -22.906  1.00 64.52           H
ATOM    933  CG2 THR A  77       5.207   6.443 -22.455  1.00 64.52           C
ATOM    934 1HG2 THR A  77       5.502   5.911 -23.359  1.00 64.52           H
ATOM    935 2HG2 THR A  77       4.250   6.938 -22.621  1.00 64.52           H
ATOM    936 3HG2 THR A  77       5.111   5.735 -21.631  1.00 64.52           H
ATOM    937  HN  THR A  77       8.040   9.141 -22.014  1.00 64.52           H
ATOM    938  N   ARG A  78       5.198  10.438 -22.482  1.00 60.73           N
ATOM    939  CA  ARG A  78       3.998  11.245 -22.344  1.00 60.73           C
ATOM    940  C   ARG A  78       2.770  10.347 -22.183  1.00 60.73           C
ATOM    941  O   ARG A  78       2.715   9.257 -22.751  1.00 60.73           O
ATOM    942  HA  ARG A  78       4.166  11.843 -21.448  1.00 60.73           H
ATOM    943  CB  ARG A  78       3.801  12.153 -23.559  1.00 60.73           C
ATOM    944 1HB  ARG A  78       3.725  11.547 -24.462  1.00 60.73           H
ATOM    945 2HB  ARG A  78       2.863  12.699 -23.462  1.00 60.73           H
ATOM    946  CG  ARG A  78       4.961  13.141 -23.698  1.00 60.73           C
ATOM    947 1HG  ARG A  78       5.127  13.649 -22.748  1.00 60.73           H
ATOM    948 2HG  ARG A  78       5.878  12.601 -23.935  1.00 60.73           H
ATOM    949  CD  ARG A  78       4.674  14.173 -24.791  1.00 60.73           C
ATOM    950 1HD  ARG A  78       4.568  13.675 -25.754  1.00 60.73           H
ATOM    951 2HD  ARG A  78       3.730  14.678 -24.587  1.00 60.73           H
ATOM    952  NE  ARG A  78       5.772  15.164 -24.852  1.00 60.73           N
ATOM    953  HE  ARG A  78       6.596  14.985 -24.313  1.00 60.73           H
ATOM    954  CZ  ARG A  78       5.733  16.285 -25.585  1.00 60.73           C
ATOM    955  NH1 ARG A  78       4.655  16.575 -26.327  1.00 60.73           N
ATOM    956 1HH1 ARG A  78       3.872  15.953 -26.336  1.00 60.73           H
ATOM    957 2HH1 ARG A  78       4.633  17.414 -26.871  1.00 60.73           H
ATOM    958  NH2 ARG A  78       6.787  17.112 -25.566  1.00 60.73           N
ATOM    959 1HH2 ARG A  78       6.773  17.952 -26.107  1.00 60.73           H
ATOM    960 2HH2 ARG A  78       7.587  16.888 -25.010  1.00 60.73           H
ATOM    961  HN  ARG A  78       5.941  10.675 -21.856  1.00 60.73           H
ATOM    962  N   VAL A  79       1.814  10.838 -21.408  1.00 76.08           N
ATOM    963  CA  VAL A  79       0.589  10.094 -21.168  1.00 76.08           C
ATOM    964  C   VAL A  79      -0.343  10.254 -22.371  1.00 76.08           C
ATOM    965  O   VAL A  79      -0.875  11.336 -22.610  1.00 76.08           O
ATOM    966  HA  VAL A  79       0.856   9.042 -21.068  1.00 76.08           H
ATOM    967  CB  VAL A  79      -0.050  10.548 -19.854  1.00 76.08           C
ATOM    968  HB  VAL A  79      -0.324  11.597 -19.959  1.00 76.08           H
ATOM    969  CG1 VAL A  79      -1.325   9.755 -19.562  1.00 76.08           C
ATOM    970 1HG1 VAL A  79      -2.041   9.908 -20.369  1.00 76.08           H
ATOM    971 2HG1 VAL A  79      -1.085   8.694 -19.486  1.00 76.08           H
ATOM    972 3HG1 VAL A  79      -1.759  10.097 -18.622  1.00 76.08           H
ATOM    973  CG2 VAL A  79       0.943  10.435 -18.695  1.00 76.08           C
ATOM    974 1HG2 VAL A  79       1.262   9.399 -18.589  1.00 76.08           H
ATOM    975 2HG2 VAL A  79       1.810  11.064 -18.897  1.00 76.08           H
ATOM    976 3HG2 VAL A  79       0.463  10.764 -17.772  1.00 76.08           H
ATOM    977  HN  VAL A  79       1.867  11.724 -20.948  1.00 76.08           H
ATOM    978  N   LYS A  80      -0.511   9.158 -23.098  1.00 68.16           N
ATOM    979  CA  LYS A  80      -1.303   9.183 -24.315  1.00 68.16           C
ATOM    980  C   LYS A  80      -2.525   8.277 -24.142  1.00 68.16           C
ATOM    981  O   LYS A  80      -3.501   8.398 -24.880  1.00 68.16           O
ATOM    982  HA  LYS A  80      -1.650  10.206 -24.460  1.00 68.16           H
ATOM    983  CB  LYS A  80      -0.438   8.823 -25.525  1.00 68.16           C
ATOM    984 1HB  LYS A  80       0.068   7.875 -25.346  1.00 68.16           H
ATOM    985 2HB  LYS A  80      -1.072   8.685 -26.401  1.00 68.16           H
ATOM    986  CG  LYS A  80       0.596   9.916 -25.804  1.00 68.16           C
ATOM    987 1HG  LYS A  80       0.097  10.882 -25.883  1.00 68.16           H
ATOM    988 2HG  LYS A  80       1.292   9.984 -24.967  1.00 68.16           H
ATOM    989  CD  LYS A  80       1.367   9.625 -27.093  1.00 68.16           C
ATOM    990 1HD  LYS A  80       1.853   8.653 -27.019  1.00 68.16           H
ATOM    991 2HD  LYS A  80       0.672   9.571 -27.932  1.00 68.16           H
ATOM    992  CE  LYS A  80       2.415  10.707 -27.361  1.00 68.16           C
ATOM    993 1HE  LYS A  80       1.937  11.686 -27.389  1.00 68.16           H
ATOM    994 2HE  LYS A  80       3.139  10.730 -26.546  1.00 68.16           H
ATOM    995  NZ  LYS A  80       3.109  10.450 -28.642  1.00 68.16           N
ATOM    996 1HZ  LYS A  80       3.803  11.173 -28.802  1.00 68.16           H
ATOM    997 2HZ  LYS A  80       3.566   9.546 -28.604  1.00 68.16           H
ATOM    998 3HZ  LYS A  80       2.435  10.456 -29.399  1.00 68.16           H
ATOM    999  HN  LYS A  80      -0.118   8.268 -22.867  1.00 68.16           H
ATOM   1000  N   THR A  81      -2.430   7.391 -23.162  1.00 80.13           N
ATOM   1001  CA  THR A  81      -3.454   6.378 -22.967  1.00 80.13           C
ATOM   1002  C   THR A  81      -3.962   6.404 -21.524  1.00 80.13           C
ATOM   1003  O   THR A  81      -3.331   6.998 -20.651  1.00 80.13           O
ATOM   1004  HA  THR A  81      -4.302   6.619 -23.609  1.00 80.13           H
ATOM   1005  CB  THR A  81      -2.868   5.027 -23.381  1.00 80.13           C
ATOM   1006  HB  THR A  81      -3.651   4.275 -23.472  1.00 80.13           H
ATOM   1007  OG1 THR A  81      -1.874   4.763 -22.394  1.00 80.13           O
ATOM   1008  HG1 THR A  81      -1.577   3.810 -22.454  1.00 80.13           H
ATOM   1009  CG2 THR A  81      -2.081   5.106 -24.691  1.00 80.13           C
ATOM   1010 1HG2 THR A  81      -1.256   5.809 -24.577  1.00 80.13           H
ATOM   1011 2HG2 THR A  81      -2.740   5.445 -25.490  1.00 80.13           H
ATOM   1012 3HG2 THR A  81      -1.687   4.120 -24.938  1.00 80.13           H
ATOM   1013  HN  THR A  81      -1.673   7.357 -22.510  1.00 80.13           H
ATOM   1014  N   MET A  82      -5.097   5.754 -21.318  1.00 81.00           N
ATOM   1015  CA  MET A  82      -5.642   5.604 -19.980  1.00 81.00           C
ATOM   1016  C   MET A  82      -4.684   4.818 -19.083  1.00 81.00           C
ATOM   1017  O   MET A  82      -4.505   5.156 -17.913  1.00 81.00           O
ATOM   1018  HA  MET A  82      -5.761   6.618 -19.596  1.00 81.00           H
ATOM   1019  CB  MET A  82      -6.986   4.876 -20.054  1.00 81.00           C
ATOM   1020 1HB  MET A  82      -7.647   5.395 -20.748  1.00 81.00           H
ATOM   1021 2HB  MET A  82      -6.837   3.870 -20.446  1.00 81.00           H
ATOM   1022  CG  MET A  82      -7.645   4.800 -18.675  1.00 81.00           C
ATOM   1023 1HG  MET A  82      -7.068   4.144 -18.023  1.00 81.00           H
ATOM   1024 2HG  MET A  82      -7.650   5.786 -18.210  1.00 81.00           H
ATOM   1025  SD  MET A  82      -9.315   4.191 -18.829  1.00 81.00           S
ATOM   1026  CE  MET A  82      -9.837   4.282 -17.125  1.00 81.00           C
ATOM   1027 1HE  MET A  82      -9.191   3.652 -16.513  1.00 81.00           H
ATOM   1028 2HE  MET A  82      -9.772   5.314 -16.779  1.00 81.00           H
ATOM   1029 3HE  MET A  82     -10.867   3.935 -17.041  1.00 81.00           H
ATOM   1030  HN  MET A  82      -5.641   5.334 -22.045  1.00 81.00           H
ATOM   1031  N   THR A  83      -4.093   3.784 -19.664  1.00 83.66           N
ATOM   1032  CA  THR A  83      -3.129   2.971 -18.944  1.00 83.66           C
ATOM   1033  C   THR A  83      -1.957   3.830 -18.466  1.00 83.66           C
ATOM   1034  O   THR A  83      -1.522   3.713 -17.321  1.00 83.66           O
ATOM   1035  HA  THR A  83      -3.615   2.569 -18.054  1.00 83.66           H
ATOM   1036  CB  THR A  83      -2.705   1.819 -19.857  1.00 83.66           C
ATOM   1037  HB  THR A  83      -1.942   2.145 -20.565  1.00 83.66           H
ATOM   1038  OG1 THR A  83      -3.927   1.367 -20.435  1.00 83.66           O
ATOM   1039  HG1 THR A  83      -4.379   0.723 -19.818  1.00 83.66           H
ATOM   1040  CG2 THR A  83      -2.192   0.609 -19.075  1.00 83.66           C
ATOM   1041 1HG2 THR A  83      -2.979   0.242 -18.416  1.00 83.66           H
ATOM   1042 2HG2 THR A  83      -1.327   0.901 -18.480  1.00 83.66           H
ATOM   1043 3HG2 THR A  83      -1.905  -0.179 -19.771  1.00 83.66           H
ATOM   1044  HN  THR A  83      -4.264   3.501 -20.608  1.00 83.66           H
ATOM   1045  N   ASP A  84      -1.479   4.676 -19.367  1.00 85.68           N
ATOM   1046  CA  ASP A  84      -0.328   5.512 -19.072  1.00 85.68           C
ATOM   1047  C   ASP A  84      -0.636   6.387 -17.856  1.00 85.68           C
ATOM   1048  O   ASP A  84       0.231   6.615 -17.014  1.00 85.68           O
ATOM   1049  HA  ASP A  84       0.492   4.817 -18.889  1.00 85.68           H
ATOM   1050  CB  ASP A  84      -0.001   6.435 -20.248  1.00 85.68           C
ATOM   1051 1HB  ASP A  84      -0.864   7.061 -20.474  1.00 85.68           H
ATOM   1052 2HB  ASP A  84       0.815   7.103 -19.975  1.00 85.68           H
ATOM   1053  CG  ASP A  84       0.388   5.626 -21.488  1.00 85.68           C
ATOM   1054  OD1 ASP A  84       0.907   4.506 -21.295  1.00 85.68           O
ATOM   1055  OD2 ASP A  84       0.157   6.148 -22.600  1.00 85.68           O
ATOM   1056  HN  ASP A  84      -1.864   4.794 -20.282  1.00 85.68           H
ATOM   1057  N   MET A  85      -1.875   6.854 -17.802  1.00 88.16           N
ATOM   1058  CA  MET A  85      -2.290   7.753 -16.739  1.00 88.16           C
ATOM   1059  C   MET A  85      -2.208   7.064 -15.375  1.00 88.16           C
ATOM   1060  O   MET A  85      -1.640   7.612 -14.432  1.00 88.16           O
ATOM   1061  HA  MET A  85      -1.593   8.590 -16.773  1.00 88.16           H
ATOM   1062  CB  MET A  85      -3.727   8.214 -16.992  1.00 88.16           C
ATOM   1063 1HB  MET A  85      -3.793   8.690 -17.970  1.00 88.16           H
ATOM   1064 2HB  MET A  85      -4.392   7.351 -17.012  1.00 88.16           H
ATOM   1065  CG  MET A  85      -4.187   9.194 -15.910  1.00 88.16           C
ATOM   1066 1HG  MET A  85      -5.217   9.497 -16.096  1.00 88.16           H
ATOM   1067 2HG  MET A  85      -4.169   8.706 -14.935  1.00 88.16           H
ATOM   1068  SD  MET A  85      -3.124  10.627 -15.893  1.00 88.16           S
ATOM   1069  CE  MET A  85      -3.947  11.638 -17.112  1.00 88.16           C
ATOM   1070 1HE  MET A  85      -3.967  11.113 -18.067  1.00 88.16           H
ATOM   1071 2HE  MET A  85      -4.968  11.840 -16.787  1.00 88.16           H
ATOM   1072 3HE  MET A  85      -3.410  12.580 -17.227  1.00 88.16           H
ATOM   1073  HN  MET A  85      -2.587   6.629 -18.467  1.00 88.16           H
ATOM   1074  N   PHE A  86      -2.783   5.871 -15.314  1.00 91.95           N
ATOM   1075  CA  PHE A  86      -2.823   5.123 -14.070  1.00 91.95           C
ATOM   1076  C   PHE A  86      -1.418   4.701 -13.637  1.00 91.95           C
ATOM   1077  O   PHE A  86      -1.095   4.729 -12.451  1.00 91.95           O
ATOM   1078  HA  PHE A  86      -3.254   5.778 -13.312  1.00 91.95           H
ATOM   1079  CB  PHE A  86      -3.662   3.870 -14.329  1.00 91.95           C
ATOM   1080 1HB  PHE A  86      -3.284   3.370 -15.221  1.00 91.95           H
ATOM   1081 2HB  PHE A  86      -3.531   3.178 -13.497  1.00 91.95           H
ATOM   1082  CG  PHE A  86      -5.155   4.147 -14.512  1.00 91.95           C
ATOM   1083  CD1 PHE A  86      -5.774   5.078 -13.737  1.00 91.95           C
ATOM   1084  HD1 PHE A  86      -5.206   5.627 -12.986  1.00 91.95           H
ATOM   1085  CD2 PHE A  86      -5.864   3.463 -15.449  1.00 91.95           C
ATOM   1086  HD2 PHE A  86      -5.369   2.716 -16.070  1.00 91.95           H
ATOM   1087  CE1 PHE A  86      -7.160   5.336 -13.907  1.00 91.95           C
ATOM   1088  HE1 PHE A  86      -7.656   6.082 -13.286  1.00 91.95           H
ATOM   1089  CE2 PHE A  86      -7.251   3.720 -15.619  1.00 91.95           C
ATOM   1090  HE2 PHE A  86      -7.819   3.171 -16.370  1.00 91.95           H
ATOM   1091  CZ  PHE A  86      -7.869   4.651 -14.844  1.00 91.95           C
ATOM   1092  HZ  PHE A  86      -8.933   4.849 -14.975  1.00 91.95           H
ATOM   1093  HN  PHE A  86      -3.214   5.418 -16.095  1.00 91.95           H
ATOM   1094  N   LEU A  87      -0.619   4.319 -14.623  1.00 89.60           N
ATOM   1095  CA  LEU A  87       0.718   3.819 -14.353  1.00 89.60           C
ATOM   1096  C   LEU A  87       1.578   4.954 -13.792  1.00 89.60           C
ATOM   1097  O   LEU A  87       2.414   4.730 -12.918  1.00 89.60           O
ATOM   1098  HA  LEU A  87       0.629   3.045 -13.591  1.00 89.60           H
ATOM   1099  CB  LEU A  87       1.307   3.161 -15.602  1.00 89.60           C
ATOM   1100 1HB  LEU A  87       1.221   3.861 -16.433  1.00 89.60           H
ATOM   1101 2HB  LEU A  87       2.371   2.995 -15.434  1.00 89.60           H
ATOM   1102  CG  LEU A  87       0.672   1.833 -16.023  1.00 89.60           C
ATOM   1103  HG  LEU A  87      -0.392   2.001 -16.187  1.00 89.60           H
ATOM   1104  CD1 LEU A  87       1.262   1.339 -17.345  1.00 89.60           C
ATOM   1105 1HD1 LEU A  87       1.076   2.078 -18.125  1.00 89.60           H
ATOM   1106 2HD1 LEU A  87       2.336   1.193 -17.232  1.00 89.60           H
ATOM   1107 3HD1 LEU A  87       0.793   0.394 -17.621  1.00 89.60           H
ATOM   1108  CD2 LEU A  87       0.799   0.789 -14.912  1.00 89.60           C
ATOM   1109 1HD2 LEU A  87       1.853   0.618 -14.692  1.00 89.60           H
ATOM   1110 2HD2 LEU A  87       0.295   1.148 -14.015  1.00 89.60           H
ATOM   1111 3HD2 LEU A  87       0.340  -0.145 -15.237  1.00 89.60           H
ATOM   1112  HN  LEU A  87      -0.872   4.348 -15.590  1.00 89.60           H
ATOM   1113  N   LEU A  88       1.344   6.147 -14.318  1.00 91.76           N
ATOM   1114  CA  LEU A  88       2.078   7.319 -13.873  1.00 91.76           C
ATOM   1115  C   LEU A  88       1.699   7.633 -12.424  1.00 91.76           C
ATOM   1116  O   LEU A  88       2.571   7.829 -11.579  1.00 91.76           O
ATOM   1117  HA  LEU A  88       3.139   7.071 -13.906  1.00 91.76           H
ATOM   1118  CB  LEU A  88       1.855   8.488 -14.834  1.00 91.76           C
ATOM   1119 1HB  LEU A  88       2.222   8.198 -15.819  1.00 91.76           H
ATOM   1120 2HB  LEU A  88       0.782   8.654 -14.930  1.00 91.76           H
ATOM   1121  CG  LEU A  88       2.516   9.812 -14.444  1.00 91.76           C
ATOM   1122  HG  LEU A  88       2.161  10.091 -13.452  1.00 91.76           H
ATOM   1123  CD1 LEU A  88       4.036   9.661 -14.354  1.00 91.76           C
ATOM   1124 1HD1 LEU A  88       4.283   8.912 -13.602  1.00 91.76           H
ATOM   1125 2HD1 LEU A  88       4.427   9.346 -15.322  1.00 91.76           H
ATOM   1126 3HD1 LEU A  88       4.480  10.616 -14.076  1.00 91.76           H
ATOM   1127  CD2 LEU A  88       2.107  10.932 -15.403  1.00 91.76           C
ATOM   1128 1HD2 LEU A  88       2.414  10.673 -16.416  1.00 91.76           H
ATOM   1129 2HD2 LEU A  88       1.025  11.059 -15.372  1.00 91.76           H
ATOM   1130 3HD2 LEU A  88       2.590  11.862 -15.103  1.00 91.76           H
ATOM   1131  HN  LEU A  88       0.668   6.319 -15.035  1.00 91.76           H
ATOM   1132  N   ASN A  89       0.397   7.670 -12.182  1.00 92.74           N
ATOM   1133  CA  ASN A  89      -0.110   8.040 -10.871  1.00 92.74           C
ATOM   1134  C   ASN A  89       0.310   6.982  -9.849  1.00 92.74           C
ATOM   1135  O   ASN A  89       0.570   7.302  -8.690  1.00 92.74           O
ATOM   1136  HA  ASN A  89       0.324   9.017 -10.662  1.00 92.74           H
ATOM   1137  CB  ASN A  89      -1.639   8.114 -10.873  1.00 92.74           C
ATOM   1138 1HB  ASN A  89      -2.046   7.293 -11.463  1.00 92.74           H
ATOM   1139 2HB  ASN A  89      -2.013   7.993  -9.856  1.00 92.74           H
ATOM   1140  CG  ASN A  89      -2.122   9.449 -11.444  1.00 92.74           C
ATOM   1141  OD1 ASN A  89      -2.274  10.435 -10.742  1.00 92.74           O
ATOM   1142  ND2 ASN A  89      -2.354   9.425 -12.753  1.00 92.74           N
ATOM   1143 1HD2 ASN A  89      -2.209   8.582 -13.271  1.00 92.74           H
ATOM   1144 2HD2 ASN A  89      -2.673  10.249 -13.220  1.00 92.74           H
ATOM   1145  HN  ASN A  89      -0.305   7.453 -12.861  1.00 92.74           H
ATOM   1146  N   LEU A  90       0.364   5.743 -10.316  1.00 94.03           N
ATOM   1147  CA  LEU A  90       0.786   4.641  -9.467  1.00 94.03           C
ATOM   1148  C   LEU A  90       2.228   4.876  -9.013  1.00 94.03           C
ATOM   1149  O   LEU A  90       2.546   4.714  -7.836  1.00 94.03           O
ATOM   1150  HA  LEU A  90       0.143   4.641  -8.587  1.00 94.03           H
ATOM   1151  CB  LEU A  90       0.576   3.304 -10.181  1.00 94.03           C
ATOM   1152 1HB  LEU A  90      -0.480   3.210 -10.430  1.00 94.03           H
ATOM   1153 2HB  LEU A  90       1.125   3.328 -11.123  1.00 94.03           H
ATOM   1154  CG  LEU A  90       1.002   2.056  -9.406  1.00 94.03           C
ATOM   1155  HG  LEU A  90       2.051   2.166  -9.130  1.00 94.03           H
ATOM   1156  CD1 LEU A  90       0.206   1.919  -8.106  1.00 94.03           C
ATOM   1157 1HD1 LEU A  90       0.378   2.795  -7.481  1.00 94.03           H
ATOM   1158 2HD1 LEU A  90      -0.856   1.841  -8.338  1.00 94.03           H
ATOM   1159 3HD1 LEU A  90       0.529   1.024  -7.575  1.00 94.03           H
ATOM   1160  CD2 LEU A  90       0.894   0.804 -10.279  1.00 94.03           C
ATOM   1161 1HD2 LEU A  90      -0.138   0.678 -10.605  1.00 94.03           H
ATOM   1162 2HD2 LEU A  90       1.540   0.912 -11.150  1.00 94.03           H
ATOM   1163 3HD2 LEU A  90       1.202  -0.068  -9.703  1.00 94.03           H
ATOM   1164  HN  LEU A  90       0.126   5.487 -11.253  1.00 94.03           H
ATOM   1165  N   ALA A  91       3.062   5.255  -9.971  1.00 94.95           N
ATOM   1166  CA  ALA A  91       4.475   5.454  -9.697  1.00 94.95           C
ATOM   1167  C   ALA A  91       4.642   6.618  -8.719  1.00 94.95           C
ATOM   1168  O   ALA A  91       5.510   6.583  -7.848  1.00 94.95           O
ATOM   1169  HA  ALA A  91       4.855   4.543  -9.233  1.00 94.95           H
ATOM   1170  CB  ALA A  91       5.222   5.686 -11.012  1.00 94.95           C
ATOM   1171 1HB  ALA A  91       5.096   4.818 -11.659  1.00 94.95           H
ATOM   1172 2HB  ALA A  91       4.820   6.569 -11.507  1.00 94.95           H
ATOM   1173 3HB  ALA A  91       6.282   5.835 -10.806  1.00 94.95           H
ATOM   1174  HN  ALA A  91       2.787   5.425 -10.917  1.00 94.95           H
ATOM   1175  N   ILE A  92       3.796   7.623  -8.895  1.00 93.77           N
ATOM   1176  CA  ILE A  92       3.824   8.786  -8.024  1.00 93.77           C
ATOM   1177  C   ILE A  92       3.446   8.363  -6.603  1.00 93.77           C
ATOM   1178  O   ILE A  92       4.118   8.732  -5.642  1.00 93.77           O
ATOM   1179  HA  ILE A  92       4.847   9.161  -8.012  1.00 93.77           H
ATOM   1180  CB  ILE A  92       2.941   9.900  -8.590  1.00 93.77           C
ATOM   1181  HB  ILE A  92       1.971   9.472  -8.844  1.00 93.77           H
ATOM   1182  CG1 ILE A  92       3.535  10.469  -9.880  1.00 93.77           C
ATOM   1183 1HG1 ILE A  92       4.424  11.056  -9.647  1.00 93.77           H
ATOM   1184 2HG1 ILE A  92       3.853   9.654 -10.529  1.00 93.77           H
ATOM   1185  CG2 ILE A  92       2.694  10.988  -7.543  1.00 93.77           C
ATOM   1186 1HG2 ILE A  92       2.195  10.553  -6.677  1.00 93.77           H
ATOM   1187 2HG2 ILE A  92       3.646  11.420  -7.236  1.00 93.77           H
ATOM   1188 3HG2 ILE A  92       2.063  11.768  -7.971  1.00 93.77           H
ATOM   1189  CD1 ILE A  92       2.517  11.345 -10.613  1.00 93.77           C
ATOM   1190 1HD1 ILE A  92       1.640  10.748 -10.865  1.00 93.77           H
ATOM   1191 2HD1 ILE A  92       2.220  12.173  -9.969  1.00 93.77           H
ATOM   1192 3HD1 ILE A  92       2.965  11.737 -11.526  1.00 93.77           H
ATOM   1193  HN  ILE A  92       3.103   7.651  -9.615  1.00 93.77           H
ATOM   1194  N   ALA A  93       2.370   7.594  -6.516  1.00 95.73           N
ATOM   1195  CA  ALA A  93       1.842   7.190  -5.224  1.00 95.73           C
ATOM   1196  C   ALA A  93       2.894   6.361  -4.484  1.00 95.73           C
ATOM   1197  O   ALA A  93       3.128   6.567  -3.294  1.00 95.73           O
ATOM   1198  HA  ALA A  93       1.637   8.095  -4.651  1.00 95.73           H
ATOM   1199  CB  ALA A  93       0.532   6.425  -5.424  1.00 95.73           C
ATOM   1200 1HB  ALA A  93      -0.190   7.067  -5.926  1.00 95.73           H
ATOM   1201 2HB  ALA A  93       0.718   5.540  -6.033  1.00 95.73           H
ATOM   1202 3HB  ALA A  93       0.137   6.122  -4.454  1.00 95.73           H
ATOM   1203  HN  ALA A  93       1.863   7.249  -7.306  1.00 95.73           H
ATOM   1204  N   ASP A  94       3.502   5.442  -5.220  1.00 92.38           N
ATOM   1205  CA  ASP A  94       4.510   4.568  -4.644  1.00 92.38           C
ATOM   1206  C   ASP A  94       5.661   5.416  -4.099  1.00 92.38           C
ATOM   1207  O   ASP A  94       6.153   5.167  -2.999  1.00 92.38           O
ATOM   1208  HA  ASP A  94       3.995   4.013  -3.861  1.00 92.38           H
ATOM   1209  CB  ASP A  94       5.081   3.617  -5.697  1.00 92.38           C
ATOM   1210 1HB  ASP A  94       5.188   4.141  -6.647  1.00 92.38           H
ATOM   1211 2HB  ASP A  94       6.078   3.294  -5.398  1.00 92.38           H
ATOM   1212  CG  ASP A  94       4.177   2.397  -5.882  1.00 92.38           C
ATOM   1213  OD1 ASP A  94       3.525   2.018  -4.885  1.00 92.38           O
ATOM   1214  OD2 ASP A  94       4.158   1.870  -7.015  1.00 92.38           O
ATOM   1215  HN  ASP A  94       3.315   5.289  -6.190  1.00 92.38           H
ATOM   1216  N   LEU A  95       6.058   6.400  -4.893  1.00 92.60           N
ATOM   1217  CA  LEU A  95       7.210   7.217  -4.554  1.00 92.60           C
ATOM   1218  C   LEU A  95       6.922   7.986  -3.263  1.00 92.60           C
ATOM   1219  O   LEU A  95       7.780   8.076  -2.386  1.00 92.60           O
ATOM   1220  HA  LEU A  95       8.048   6.543  -4.375  1.00 92.60           H
ATOM   1221  CB  LEU A  95       7.595   8.115  -5.732  1.00 92.60           C
ATOM   1222 1HB  LEU A  95       7.698   7.491  -6.620  1.00 92.60           H
ATOM   1223 2HB  LEU A  95       6.774   8.805  -5.921  1.00 92.60           H
ATOM   1224  CG  LEU A  95       8.880   8.928  -5.563  1.00 92.60           C
ATOM   1225  HG  LEU A  95       8.803   9.499  -4.637  1.00 92.60           H
ATOM   1226  CD1 LEU A  95      10.097   8.011  -5.429  1.00 92.60           C
ATOM   1227 1HD1 LEU A  95       9.973   7.368  -4.557  1.00 92.60           H
ATOM   1228 2HD1 LEU A  95      10.188   7.395  -6.324  1.00 92.60           H
ATOM   1229 3HD1 LEU A  95      10.996   8.615  -5.310  1.00 92.60           H
ATOM   1230  CD2 LEU A  95       9.045   9.936  -6.703  1.00 92.60           C
ATOM   1231 1HD2 LEU A  95       9.090   9.405  -7.653  1.00 92.60           H
ATOM   1232 2HD2 LEU A  95       8.196  10.620  -6.708  1.00 92.60           H
ATOM   1233 3HD2 LEU A  95       9.966  10.501  -6.558  1.00 92.60           H
ATOM   1234  HN  LEU A  95       5.607   6.640  -5.753  1.00 92.60           H
ATOM   1235  N   LEU A  96       5.713   8.522  -3.188  1.00 91.80           N
ATOM   1236  CA  LEU A  96       5.319   9.323  -2.042  1.00 91.80           C
ATOM   1237  C   LEU A  96       5.344   8.453  -0.784  1.00 91.80           C
ATOM   1238  O   LEU A  96       5.744   8.912   0.285  1.00 91.80           O
ATOM   1239  HA  LEU A  96       6.058  10.116  -1.928  1.00 91.80           H
ATOM   1240  CB  LEU A  96       3.969   9.996  -2.297  1.00 91.80           C
ATOM   1241 1HB  LEU A  96       3.269   9.239  -2.652  1.00 91.80           H
ATOM   1242 2HB  LEU A  96       3.583  10.365  -1.347  1.00 91.80           H
ATOM   1243  CG  LEU A  96       3.975  11.154  -3.298  1.00 91.80           C
ATOM   1244  HG  LEU A  96       4.400  10.793  -4.235  1.00 91.80           H
ATOM   1245  CD1 LEU A  96       2.551  11.626  -3.599  1.00 91.80           C
ATOM   1246 1HD1 LEU A  96       1.977  10.802  -4.022  1.00 91.80           H
ATOM   1247 2HD1 LEU A  96       2.077  11.963  -2.677  1.00 91.80           H
ATOM   1248 3HD1 LEU A  96       2.585  12.449  -4.312  1.00 91.80           H
ATOM   1249  CD2 LEU A  96       4.866  12.297  -2.808  1.00 91.80           C
ATOM   1250 1HD2 LEU A  96       4.494  12.663  -1.851  1.00 91.80           H
ATOM   1251 2HD2 LEU A  96       5.887  11.935  -2.686  1.00 91.80           H
ATOM   1252 3HD2 LEU A  96       4.852  13.107  -3.537  1.00 91.80           H
ATOM   1253  HN  LEU A  96       5.009   8.415  -3.891  1.00 91.80           H
ATOM   1254  N   PHE A  97       4.911   7.212  -0.953  1.00 92.74           N
ATOM   1255  CA  PHE A  97       4.936   6.255   0.141  1.00 92.74           C
ATOM   1256  C   PHE A  97       6.367   6.010   0.623  1.00 92.74           C
ATOM   1257  O   PHE A  97       6.634   6.028   1.823  1.00 92.74           O
ATOM   1258  HA  PHE A  97       4.348   6.680   0.955  1.00 92.74           H
ATOM   1259  CB  PHE A  97       4.360   4.944  -0.398  1.00 92.74           C
ATOM   1260 1HB  PHE A  97       3.275   5.030  -0.449  1.00 92.74           H
ATOM   1261 2HB  PHE A  97       4.717   4.795  -1.418  1.00 92.74           H
ATOM   1262  CG  PHE A  97       4.722   3.715   0.438  1.00 92.74           C
ATOM   1263  CD1 PHE A  97       5.611   2.805  -0.041  1.00 92.74           C
ATOM   1264  HD1 PHE A  97       6.067   2.950  -1.020  1.00 92.74           H
ATOM   1265  CD2 PHE A  97       4.154   3.533   1.660  1.00 92.74           C
ATOM   1266  HD2 PHE A  97       3.441   4.263   2.044  1.00 92.74           H
ATOM   1267  CE1 PHE A  97       5.947   1.664   0.735  1.00 92.74           C
ATOM   1268  HE1 PHE A  97       6.660   0.934   0.352  1.00 92.74           H
ATOM   1269  CE2 PHE A  97       4.490   2.393   2.437  1.00 92.74           C
ATOM   1270  HE2 PHE A  97       4.035   2.247   3.416  1.00 92.74           H
ATOM   1271  CZ  PHE A  97       5.379   1.482   1.958  1.00 92.74           C
ATOM   1272  HZ  PHE A  97       5.637   0.607   2.554  1.00 92.74           H
ATOM   1273  HN  PHE A  97       4.550   6.858  -1.815  1.00 92.74           H
ATOM   1274  N   LEU A  98       7.251   5.787  -0.339  1.00 94.69           N
ATOM   1275  CA  LEU A  98       8.600   5.346  -0.028  1.00 94.69           C
ATOM   1276  C   LEU A  98       9.310   6.427   0.789  1.00 94.69           C
ATOM   1277  O   LEU A  98      10.129   6.120   1.653  1.00 94.69           O
ATOM   1278  HA  LEU A  98       8.517   4.449   0.586  1.00 94.69           H
ATOM   1279  CB  LEU A  98       9.344   4.952  -1.306  1.00 94.69           C
ATOM   1280 1HB  LEU A  98       9.258   5.772  -2.019  1.00 94.69           H
ATOM   1281 2HB  LEU A  98      10.402   4.846  -1.069  1.00 94.69           H
ATOM   1282  CG  LEU A  98       8.870   3.667  -1.988  1.00 94.69           C
ATOM   1283  HG  LEU A  98       7.781   3.677  -2.017  1.00 94.69           H
ATOM   1284  CD1 LEU A  98       9.360   3.604  -3.437  1.00 94.69           C
ATOM   1285 1HD1 LEU A  98       8.969   4.458  -3.990  1.00 94.69           H
ATOM   1286 2HD1 LEU A  98      10.450   3.628  -3.453  1.00 94.69           H
ATOM   1287 3HD1 LEU A  98       9.010   2.680  -3.898  1.00 94.69           H
ATOM   1288  CD2 LEU A  98       9.291   2.434  -1.187  1.00 94.69           C
ATOM   1289 1HD2 LEU A  98      10.377   2.406  -1.105  1.00 94.69           H
ATOM   1290 2HD2 LEU A  98       8.852   2.482  -0.190  1.00 94.69           H
ATOM   1291 3HD2 LEU A  98       8.942   1.534  -1.694  1.00 94.69           H
ATOM   1292  HN  LEU A  98       7.059   5.902  -1.313  1.00 94.69           H
ATOM   1293  N   VAL A  99       8.971   7.671   0.485  1.00 92.02           N
ATOM   1294  CA  VAL A  99       9.613   8.802   1.134  1.00 92.02           C
ATOM   1295  C   VAL A  99       9.343   8.741   2.639  1.00 92.02           C
ATOM   1296  O   VAL A  99      10.061   9.356   3.426  1.00 92.02           O
ATOM   1297  HA  VAL A  99      10.686   8.712   0.966  1.00 92.02           H
ATOM   1298  CB  VAL A  99       9.141  10.109   0.494  1.00 92.02           C
ATOM   1299  HB  VAL A  99       8.051  10.104   0.485  1.00 92.02           H
ATOM   1300  CG1 VAL A  99       9.598  11.317   1.315  1.00 92.02           C
ATOM   1301 1HG1 VAL A  99       9.183  11.251   2.321  1.00 92.02           H
ATOM   1302 2HG1 VAL A  99      10.686  11.328   1.371  1.00 92.02           H
ATOM   1303 3HG1 VAL A  99       9.249  12.233   0.838  1.00 92.02           H
ATOM   1304  CG2 VAL A  99       9.623  10.216  -0.954  1.00 92.02           C
ATOM   1305 1HG2 VAL A  99      10.713  10.189  -0.977  1.00 92.02           H
ATOM   1306 2HG2 VAL A  99       9.227   9.382  -1.532  1.00 92.02           H
ATOM   1307 3HG2 VAL A  99       9.274  11.155  -1.385  1.00 92.02           H
ATOM   1308  HN  VAL A  99       8.272   7.912  -0.189  1.00 92.02           H
ATOM   1309  N   THR A 100       8.308   7.995   2.993  1.00 91.31           N
ATOM   1310  CA  THR A 100       7.912   7.877   4.386  1.00 91.31           C
ATOM   1311  C   THR A 100       8.797   6.858   5.107  1.00 91.31           C
ATOM   1312  O   THR A 100       8.961   6.926   6.325  1.00 91.31           O
ATOM   1313  HA  THR A 100       8.071   8.840   4.871  1.00 91.31           H
ATOM   1314  CB  THR A 100       6.423   7.524   4.426  1.00 91.31           C
ATOM   1315  HB  THR A 100       6.015   7.674   5.425  1.00 91.31           H
ATOM   1316  OG1 THR A 100       6.369   6.188   3.933  1.00 91.31           O
ATOM   1317  HG1 THR A 100       6.295   6.195   2.936  1.00 91.31           H
ATOM   1318  CG2 THR A 100       5.604   8.328   3.414  1.00 91.31           C
ATOM   1319 1HG2 THR A 100       5.970   8.126   2.407  1.00 91.31           H
ATOM   1320 2HG2 THR A 100       5.703   9.392   3.630  1.00 91.31           H
ATOM   1321 3HG2 THR A 100       4.555   8.039   3.484  1.00 91.31           H
ATOM   1322  HN  THR A 100       7.745   7.477   2.348  1.00 91.31           H
ATOM   1323  N   LEU A 101       9.343   5.938   4.326  1.00 93.23           N
ATOM   1324  CA  LEU A 101       9.987   4.764   4.890  1.00 93.23           C
ATOM   1325  C   LEU A 101      11.200   5.200   5.715  1.00 93.23           C
ATOM   1326  O   LEU A 101      11.453   4.657   6.789  1.00 93.23           O
ATOM   1327  HA  LEU A 101       9.270   4.287   5.558  1.00 93.23           H
ATOM   1328  CB  LEU A 101      10.322   3.756   3.790  1.00 93.23           C
ATOM   1329 1HB  LEU A 101      10.885   4.271   3.012  1.00 93.23           H
ATOM   1330 2HB  LEU A 101      10.979   2.995   4.209  1.00 93.23           H
ATOM   1331  CG  LEU A 101       9.128   3.055   3.137  1.00 93.23           C
ATOM   1332  HG  LEU A 101       8.529   3.807   2.624  1.00 93.23           H
ATOM   1333  CD1 LEU A 101       9.593   2.050   2.081  1.00 93.23           C
ATOM   1334 1HD1 LEU A 101      10.158   2.571   1.308  1.00 93.23           H
ATOM   1335 2HD1 LEU A 101      10.227   1.297   2.550  1.00 93.23           H
ATOM   1336 3HD1 LEU A 101       8.725   1.566   1.633  1.00 93.23           H
ATOM   1337  CD2 LEU A 101       8.231   2.405   4.191  1.00 93.23           C
ATOM   1338 1HD2 LEU A 101       8.805   1.667   4.752  1.00 93.23           H
ATOM   1339 2HD2 LEU A 101       7.857   3.169   4.872  1.00 93.23           H
ATOM   1340 3HD2 LEU A 101       7.390   1.914   3.700  1.00 93.23           H
ATOM   1341  HN  LEU A 101       9.351   5.986   3.327  1.00 93.23           H
ATOM   1342  N   PRO A 102      11.970   6.184   5.229  1.00 94.57           N
ATOM   1343  CA  PRO A 102      13.161   6.636   5.953  1.00 94.57           C
ATOM   1344  C   PRO A 102      12.854   7.004   7.395  1.00 94.57           C
ATOM   1345  O   PRO A 102      13.609   6.656   8.302  1.00 94.57           O
ATOM   1346  HA  PRO A 102      13.892   5.830   6.014  1.00 94.57           H
ATOM   1347  CB  PRO A 102      13.636   7.847   5.147  1.00 94.57           C
ATOM   1348 1HB  PRO A 102      13.212   8.775   5.530  1.00 94.57           H
ATOM   1349 2HB  PRO A 102      14.720   7.954   5.185  1.00 94.57           H
ATOM   1350  CG  PRO A 102      13.148   7.545   3.735  1.00 94.57           C
ATOM   1351 1HG  PRO A 102      13.093   8.446   3.125  1.00 94.57           H
ATOM   1352 2HG  PRO A 102      13.818   6.862   3.213  1.00 94.57           H
ATOM   1353  CD  PRO A 102      11.778   6.931   3.973  1.00 94.57           C
ATOM   1354 1HD  PRO A 102      11.006   7.693   4.075  1.00 94.57           H
ATOM   1355 2HD  PRO A 102      11.477   6.283   3.151  1.00 94.57           H
ATOM   1356  N   PHE A 103      11.744   7.705   7.571  1.00 93.06           N
ATOM   1357  CA  PHE A 103      11.359   8.180   8.889  1.00 93.06           C
ATOM   1358  C   PHE A 103      11.002   7.013   9.811  1.00 93.06           C
ATOM   1359  O   PHE A 103      11.360   7.014  10.987  1.00 93.06           O
ATOM   1360  HA  PHE A 103      12.213   8.718   9.301  1.00 93.06           H
ATOM   1361  CB  PHE A 103      10.124   9.064   8.703  1.00 93.06           C
ATOM   1362 1HB  PHE A 103       9.357   8.493   8.179  1.00 93.06           H
ATOM   1363 2HB  PHE A 103       9.720   9.317   9.683  1.00 93.06           H
ATOM   1364  CG  PHE A 103      10.394  10.356   7.929  1.00 93.06           C
ATOM   1365  CD1 PHE A 103      10.829  11.464   8.587  1.00 93.06           C
ATOM   1366  HD1 PHE A 103      10.986  11.431   9.665  1.00 93.06           H
ATOM   1367  CD2 PHE A 103      10.198  10.397   6.584  1.00 93.06           C
ATOM   1368  HD2 PHE A 103       9.849   9.509   6.057  1.00 93.06           H
ATOM   1369  CE1 PHE A 103      11.080  12.663   7.869  1.00 93.06           C
ATOM   1370  HE1 PHE A 103      11.429  13.551   8.397  1.00 93.06           H
ATOM   1371  CE2 PHE A 103      10.449  11.596   5.866  1.00 93.06           C
ATOM   1372  HE2 PHE A 103      10.292  11.629   4.788  1.00 93.06           H
ATOM   1373  CZ  PHE A 103      10.884  12.704   6.524  1.00 93.06           C
ATOM   1374  HZ  PHE A 103      11.077  13.625   5.973  1.00 93.06           H
ATOM   1375  HN  PHE A 103      11.113   7.947   6.833  1.00 93.06           H
ATOM   1376  N   TRP A 104      10.300   6.044   9.241  1.00 88.47           N
ATOM   1377  CA  TRP A 104       9.848   4.896  10.009  1.00 88.47           C
ATOM   1378  C   TRP A 104      11.073   4.049  10.360  1.00 88.47           C
ATOM   1379  O   TRP A 104      11.102   3.393  11.400  1.00 88.47           O
ATOM   1380  HA  TRP A 104       9.379   5.268  10.919  1.00 88.47           H
ATOM   1381  CB  TRP A 104       8.779   4.112   9.245  1.00 88.47           C
ATOM   1382 1HB  TRP A 104       9.167   3.852   8.260  1.00 88.47           H
ATOM   1383 2HB  TRP A 104       8.586   3.176   9.769  1.00 88.47           H
ATOM   1384  CG  TRP A 104       7.458   4.865   9.074  1.00 88.47           C
ATOM   1385  CD1 TRP A 104       6.847   5.210   7.932  1.00 88.47           C
ATOM   1386  HD1 TRP A 104       7.233   4.987   6.938  1.00 88.47           H
ATOM   1387  CD2 TRP A 104       6.605   5.356  10.130  1.00 88.47           C
ATOM   1388  NE1 TRP A 104       5.668   5.885   8.174  1.00 88.47           N
ATOM   1389  HE1 TRP A 104       5.038   6.242   7.484  1.00 88.47           H
ATOM   1390  CE2 TRP A 104       5.516   5.976   9.553  1.00 88.47           C
ATOM   1391  CE3 TRP A 104       6.749   5.278  11.526  1.00 88.47           C
ATOM   1392  HE3 TRP A 104       7.600   4.794  12.006  1.00 88.47           H
ATOM   1393  CZ2 TRP A 104       4.487   6.566  10.296  1.00 88.47           C
ATOM   1394  HZ2 TRP A 104       3.636   7.050   9.816  1.00 88.47           H
ATOM   1395  CZ3 TRP A 104       5.713   5.872  12.255  1.00 88.47           C
ATOM   1396  HZ3 TRP A 104       5.775   5.840  13.343  1.00 88.47           H
ATOM   1397  CH2 TRP A 104       4.609   6.501  11.689  1.00 88.47           C
ATOM   1398  HH2 TRP A 104       3.843   6.940  12.327  1.00 88.47           H
ATOM   1399  HN  TRP A 104      10.042   6.034   8.275  1.00 88.47           H
ATOM   1400  N   ALA A 105      12.056   4.092   9.472  1.00 94.68           N
ATOM   1401  CA  ALA A 105      13.291   3.357   9.687  1.00 94.68           C
ATOM   1402  C   ALA A 105      13.988   3.894  10.939  1.00 94.68           C
ATOM   1403  O   ALA A 105      14.426   3.122  11.790  1.00 94.68           O
ATOM   1404  HA  ALA A 105      13.031   2.310   9.847  1.00 94.68           H
ATOM   1405  CB  ALA A 105      14.171   3.461   8.440  1.00 94.68           C
ATOM   1406 1HB  ALA A 105      13.641   3.039   7.585  1.00 94.68           H
ATOM   1407 2HB  ALA A 105      14.401   4.508   8.244  1.00 94.68           H
ATOM   1408 3HB  ALA A 105      15.097   2.909   8.602  1.00 94.68           H
ATOM   1409  HN  ALA A 105      12.019   4.615   8.620  1.00 94.68           H
ATOM   1410  N   ILE A 106      14.069   5.215  11.011  1.00 91.30           N
ATOM   1411  CA  ILE A 106      14.726   5.864  12.133  1.00 91.30           C
ATOM   1412  C   ILE A 106      13.927   5.597  13.410  1.00 91.30           C
ATOM   1413  O   ILE A 106      14.502   5.290  14.453  1.00 91.30           O
ATOM   1414  HA  ILE A 106      15.712   5.411  12.241  1.00 91.30           H
ATOM   1415  CB  ILE A 106      14.941   7.350  11.841  1.00 91.30           C
ATOM   1416  HB  ILE A 106      13.994   7.773  11.507  1.00 91.30           H
ATOM   1417  CG1 ILE A 106      15.949   7.546  10.706  1.00 91.30           C
ATOM   1418 1HG1 ILE A 106      16.957   7.349  11.072  1.00 91.30           H
ATOM   1419 2HG1 ILE A 106      15.752   6.826   9.912  1.00 91.30           H
ATOM   1420  CG2 ILE A 106      15.351   8.104  13.107  1.00 91.30           C
ATOM   1421 1HG2 ILE A 106      14.568   8.005  13.858  1.00 91.30           H
ATOM   1422 2HG2 ILE A 106      16.280   7.686  13.494  1.00 91.30           H
ATOM   1423 3HG2 ILE A 106      15.498   9.158  12.871  1.00 91.30           H
ATOM   1424  CD1 ILE A 106      15.873   8.967  10.144  1.00 91.30           C
ATOM   1425 1HD1 ILE A 106      14.870   9.151   9.757  1.00 91.30           H
ATOM   1426 2HD1 ILE A 106      16.094   9.683  10.935  1.00 91.30           H
ATOM   1427 3HD1 ILE A 106      16.599   9.079   9.339  1.00 91.30           H
ATOM   1428  HN  ILE A 106      13.697   5.836  10.322  1.00 91.30           H
ATOM   1429  N   ALA A 107      12.614   5.725  13.286  1.00 92.70           N
ATOM   1430  CA  ALA A 107      11.736   5.584  14.435  1.00 92.70           C
ATOM   1431  C   ALA A 107      11.870   4.170  15.003  1.00 92.70           C
ATOM   1432  O   ALA A 107      11.856   3.981  16.219  1.00 92.70           O
ATOM   1433  HA  ALA A 107      12.060   6.301  15.189  1.00 92.70           H
ATOM   1434  CB  ALA A 107      10.300   5.914  14.024  1.00 92.70           C
ATOM   1435 1HB  ALA A 107      10.254   6.939  13.656  1.00 92.70           H
ATOM   1436 2HB  ALA A 107       9.981   5.231  13.238  1.00 92.70           H
ATOM   1437 3HB  ALA A 107       9.642   5.809  14.887  1.00 92.70           H
ATOM   1438  HN  ALA A 107      12.150   5.920  12.421  1.00 92.70           H
ATOM   1439  N   ALA A 108      11.996   3.212  14.097  1.00 92.38           N
ATOM   1440  CA  ALA A 108      12.073   1.815  14.490  1.00 92.38           C
ATOM   1441  C   ALA A 108      13.442   1.541  15.116  1.00 92.38           C
ATOM   1442  O   ALA A 108      13.572   0.671  15.976  1.00 92.38           O
ATOM   1443  HA  ALA A 108      11.299   1.637  15.236  1.00 92.38           H
ATOM   1444  CB  ALA A 108      11.800   0.927  13.274  1.00 92.38           C
ATOM   1445 1HB  ALA A 108      10.804   1.140  12.885  1.00 92.38           H
ATOM   1446 2HB  ALA A 108      12.542   1.128  12.502  1.00 92.38           H
ATOM   1447 3HB  ALA A 108      11.857  -0.121  13.569  1.00 92.38           H
ATOM   1448  HN  ALA A 108      12.046   3.377  13.112  1.00 92.38           H
ATOM   1449  N   ALA A 109      14.429   2.298  14.660  1.00 90.90           N
ATOM   1450  CA  ALA A 109      15.800   2.078  15.086  1.00 90.90           C
ATOM   1451  C   ALA A 109      15.940   2.466  16.559  1.00 90.90           C
ATOM   1452  O   ALA A 109      16.711   1.852  17.296  1.00 90.90           O
ATOM   1453  HA  ALA A 109      16.015   1.015  14.977  1.00 90.90           H
ATOM   1454  CB  ALA A 109      16.749   2.868  14.182  1.00 90.90           C
ATOM   1455 1HB  ALA A 109      16.631   2.534  13.151  1.00 90.90           H
ATOM   1456 2HB  ALA A 109      16.514   3.930  14.249  1.00 90.90           H
ATOM   1457 3HB  ALA A 109      17.778   2.702  14.502  1.00 90.90           H
ATOM   1458  HN  ALA A 109      14.303   3.050  14.012  1.00 90.90           H
ATOM   1459  N   ASP A 110      15.183   3.482  16.945  1.00 81.62           N
ATOM   1460  CA  ASP A 110      15.323   4.058  18.272  1.00 81.62           C
ATOM   1461  C   ASP A 110      13.967   4.593  18.736  1.00 81.62           C
ATOM   1462  O   ASP A 110      13.190   3.869  19.356  1.00 81.62           O
ATOM   1463  HA  ASP A 110      15.688   3.245  18.900  1.00 81.62           H
ATOM   1464  CB  ASP A 110      16.314   5.224  18.265  1.00 81.62           C
ATOM   1465 1HB  ASP A 110      17.247   4.910  17.797  1.00 81.62           H
ATOM   1466 2HB  ASP A 110      15.916   6.041  17.664  1.00 81.62           H
ATOM   1467  CG  ASP A 110      16.591   5.717  19.686  1.00 81.62           C
ATOM   1468  OD1 ASP A 110      16.131   5.030  20.625  1.00 81.62           O
ATOM   1469  OD2 ASP A 110      17.257   6.768  19.803  1.00 81.62           O
ATOM   1470  HN  ASP A 110      14.486   3.910  16.370  1.00 81.62           H
ATOM   1471  N   GLN A 111      13.725   5.857  18.419  1.00 84.54           N
ATOM   1472  CA  GLN A 111      12.478   6.498  18.799  1.00 84.54           C
ATOM   1473  C   GLN A 111      12.122   7.600  17.799  1.00 84.54           C
ATOM   1474  O   GLN A 111      12.924   7.938  16.931  1.00 84.54           O
ATOM   1475  HA  GLN A 111      11.726   5.711  18.766  1.00 84.54           H
ATOM   1476  CB  GLN A 111      12.560   7.055  20.222  1.00 84.54           C
ATOM   1477 1HB  GLN A 111      11.622   7.550  20.477  1.00 84.54           H
ATOM   1478 2HB  GLN A 111      12.691   6.237  20.930  1.00 84.54           H
ATOM   1479  CG  GLN A 111      13.718   8.045  20.358  1.00 84.54           C
ATOM   1480 1HG  GLN A 111      14.659   7.543  20.130  1.00 84.54           H
ATOM   1481 2HG  GLN A 111      13.602   8.849  19.631  1.00 84.54           H
ATOM   1482  CD  GLN A 111      13.776   8.631  21.770  1.00 84.54           C
ATOM   1483  OE1 GLN A 111      12.819   8.591  22.526  1.00 84.54           O
ATOM   1484  NE2 GLN A 111      14.948   9.177  22.082  1.00 84.54           N
ATOM   1485 1HE2 GLN A 111      15.693   9.177  21.415  1.00 84.54           H
ATOM   1486 2HE2 GLN A 111      15.084   9.587  22.984  1.00 84.54           H
ATOM   1487  HN  GLN A 111      14.363   6.438  17.913  1.00 84.54           H
ATOM   1488  N   TRP A 112      10.917   8.128  17.954  1.00 90.08           N
ATOM   1489  CA  TRP A 112      10.468   9.228  17.117  1.00 90.08           C
ATOM   1490  C   TRP A 112      11.203  10.493  17.565  1.00 90.08           C
ATOM   1491  O   TRP A 112      10.966  10.998  18.661  1.00 90.08           O
ATOM   1492  HA  TRP A 112      10.730   8.990  16.086  1.00 90.08           H
ATOM   1493  CB  TRP A 112       8.946   9.371  17.169  1.00 90.08           C
ATOM   1494 1HB  TRP A 112       8.493   8.399  16.973  1.00 90.08           H
ATOM   1495 2HB  TRP A 112       8.652   9.662  18.177  1.00 90.08           H
ATOM   1496  CG  TRP A 112       8.383  10.389  16.175  1.00 90.08           C
ATOM   1497  CD1 TRP A 112       8.062  11.671  16.400  1.00 90.08           C
ATOM   1498  HD1 TRP A 112       8.167  12.170  17.363  1.00 90.08           H
ATOM   1499  CD2 TRP A 112       8.085  10.157  14.782  1.00 90.08           C
ATOM   1500  NE1 TRP A 112       7.581  12.279  15.259  1.00 90.08           N
ATOM   1501  HE1 TRP A 112       7.278  13.229  15.177  1.00 90.08           H
ATOM   1502  CE2 TRP A 112       7.595  11.330  14.244  1.00 90.08           C
ATOM   1503  CE3 TRP A 112       8.225   8.995  14.003  1.00 90.08           C
ATOM   1504  HE3 TRP A 112       8.609   8.058  14.405  1.00 90.08           H
ATOM   1505  CZ2 TRP A 112       7.206  11.454  12.905  1.00 90.08           C
ATOM   1506  HZ2 TRP A 112       6.822  12.392  12.503  1.00 90.08           H
ATOM   1507  CZ3 TRP A 112       7.832   9.136  12.667  1.00 90.08           C
ATOM   1508  HZ3 TRP A 112       7.919   8.265  12.018  1.00 90.08           H
ATOM   1509  CH2 TRP A 112       7.337  10.310  12.109  1.00 90.08           C
ATOM   1510  HH2 TRP A 112       7.051  10.338  11.058  1.00 90.08           H
ATOM   1511  HN  TRP A 112      10.253   7.818  18.635  1.00 90.08           H
ATOM   1512  N   LYS A 113      12.081  10.969  16.694  1.00 81.98           N
ATOM   1513  CA  LYS A 113      12.963  12.068  17.046  1.00 81.98           C
ATOM   1514  C   LYS A 113      12.437  13.360  16.418  1.00 81.98           C
ATOM   1515  O   LYS A 113      13.073  14.408  16.519  1.00 81.98           O
ATOM   1516  HA  LYS A 113      12.936  12.175  18.130  1.00 81.98           H
ATOM   1517  CB  LYS A 113      14.407  11.741  16.659  1.00 81.98           C
ATOM   1518 1HB  LYS A 113      14.471  11.574  15.584  1.00 81.98           H
ATOM   1519 2HB  LYS A 113      15.050  12.591  16.888  1.00 81.98           H
ATOM   1520  CG  LYS A 113      14.906  10.501  17.404  1.00 81.98           C
ATOM   1521 1HG  LYS A 113      14.739  10.623  18.474  1.00 81.98           H
ATOM   1522 2HG  LYS A 113      14.334   9.628  17.089  1.00 81.98           H
ATOM   1523  CD  LYS A 113      16.395  10.264  17.139  1.00 81.98           C
ATOM   1524 1HD  LYS A 113      16.557  10.108  16.073  1.00 81.98           H
ATOM   1525 2HD  LYS A 113      16.963  11.150  17.422  1.00 81.98           H
ATOM   1526  CE  LYS A 113      16.905   9.053  17.922  1.00 81.98           C
ATOM   1527 1HE  LYS A 113      16.727   9.199  18.987  1.00 81.98           H
ATOM   1528 2HE  LYS A 113      16.351   8.162  17.626  1.00 81.98           H
ATOM   1529  NZ  LYS A 113      18.350   8.849  17.677  1.00 81.98           N
ATOM   1530 1HZ  LYS A 113      18.669   8.036  18.192  1.00 81.98           H
ATOM   1531 2HZ  LYS A 113      18.508   8.705  16.686  1.00 81.98           H
ATOM   1532 3HZ  LYS A 113      18.864   9.667  17.986  1.00 81.98           H
ATOM   1533  HN  LYS A 113      12.194  10.617  15.765  1.00 81.98           H
ATOM   1534  N   PHE A 114      11.280  13.243  15.783  1.00 87.72           N
ATOM   1535  CA  PHE A 114      10.744  14.340  14.995  1.00 87.72           C
ATOM   1536  C   PHE A 114       9.592  15.031  15.728  1.00 87.72           C
ATOM   1537  O   PHE A 114       9.096  14.521  16.731  1.00 87.72           O
ATOM   1538  HA  PHE A 114      11.554  15.053  14.841  1.00 87.72           H
ATOM   1539  CB  PHE A 114      10.215  13.738  13.692  1.00 87.72           C
ATOM   1540 1HB  PHE A 114       9.362  13.099  13.919  1.00 87.72           H
ATOM   1541 2HB  PHE A 114       9.849  14.543  13.054  1.00 87.72           H
ATOM   1542  CG  PHE A 114      11.253  12.923  12.917  1.00 87.72           C
ATOM   1543  CD1 PHE A 114      12.197  13.558  12.172  1.00 87.72           C
ATOM   1544  HD1 PHE A 114      12.215  14.647  12.127  1.00 87.72           H
ATOM   1545  CD2 PHE A 114      11.230  11.565  12.972  1.00 87.72           C
ATOM   1546  HD2 PHE A 114      10.473  11.056  13.569  1.00 87.72           H
ATOM   1547  CE1 PHE A 114      13.160  12.802  11.452  1.00 87.72           C
ATOM   1548  HE1 PHE A 114      13.917  13.311  10.855  1.00 87.72           H
ATOM   1549  CE2 PHE A 114      12.193  10.809  12.253  1.00 87.72           C
ATOM   1550  HE2 PHE A 114      12.176   9.720  12.298  1.00 87.72           H
ATOM   1551  CZ  PHE A 114      13.138  11.443  11.508  1.00 87.72           C
ATOM   1552  HZ  PHE A 114      13.877  10.863  10.956  1.00 87.72           H
ATOM   1553  HN  PHE A 114      10.713  12.420  15.802  1.00 87.72           H
ATOM   1554  N   GLN A 115       9.201  16.181  15.199  1.00 80.66           N
ATOM   1555  CA  GLN A 115       8.135  16.960  15.806  1.00 80.66           C
ATOM   1556  C   GLN A 115       6.783  16.286  15.567  1.00 80.66           C
ATOM   1557  O   GLN A 115       6.664  15.412  14.710  1.00 80.66           O
ATOM   1558  HA  GLN A 115       8.358  16.974  16.873  1.00 80.66           H
ATOM   1559  CB  GLN A 115       8.135  18.395  15.275  1.00 80.66           C
ATOM   1560 1HB  GLN A 115       8.055  18.384  14.188  1.00 80.66           H
ATOM   1561 2HB  GLN A 115       7.261  18.926  15.653  1.00 80.66           H
ATOM   1562  CG  GLN A 115       9.407  19.134  15.692  1.00 80.66           C
ATOM   1563 1HG  GLN A 115       9.519  19.090  16.776  1.00 80.66           H
ATOM   1564 2HG  GLN A 115      10.278  18.639  15.261  1.00 80.66           H
ATOM   1565  CD  GLN A 115       9.367  20.595  15.237  1.00 80.66           C
ATOM   1566  OE1 GLN A 115       8.460  21.032  14.548  1.00 80.66           O
ATOM   1567  NE2 GLN A 115      10.398  21.321  15.659  1.00 80.66           N
ATOM   1568 1HE2 GLN A 115      11.109  20.900  16.222  1.00 80.66           H
ATOM   1569 2HE2 GLN A 115      10.462  22.288  15.413  1.00 80.66           H
ATOM   1570  HN  GLN A 115       9.598  16.580  14.372  1.00 80.66           H
ATOM   1571  N   THR A 116       5.797  16.719  16.340  1.00 87.51           N
ATOM   1572  CA  THR A 116       4.457  16.168  16.222  1.00 87.51           C
ATOM   1573  C   THR A 116       3.921  16.368  14.803  1.00 87.51           C
ATOM   1574  O   THR A 116       3.253  15.490  14.260  1.00 87.51           O
ATOM   1575  HA  THR A 116       4.511  15.094  16.396  1.00 87.51           H
ATOM   1576  CB  THR A 116       3.584  16.817  17.299  1.00 87.51           C
ATOM   1577  HB  THR A 116       3.352  17.850  17.041  1.00 87.51           H
ATOM   1578  OG1 THR A 116       4.324  16.634  18.503  1.00 87.51           O
ATOM   1579  HG1 THR A 116       3.980  17.249  19.212  1.00 87.51           H
ATOM   1580  CG2 THR A 116       2.284  16.047  17.540  1.00 87.51           C
ATOM   1581 1HG2 THR A 116       2.517  15.032  17.863  1.00 87.51           H
ATOM   1582 2HG2 THR A 116       1.707  16.011  16.616  1.00 87.51           H
ATOM   1583 3HG2 THR A 116       1.702  16.550  18.312  1.00 87.51           H
ATOM   1584  HN  THR A 116       5.902  17.430  17.034  1.00 87.51           H
ATOM   1585  N   PHE A 117       4.235  17.527  14.244  1.00 90.75           N
ATOM   1586  CA  PHE A 117       3.781  17.859  12.904  1.00 90.75           C
ATOM   1587  C   PHE A 117       4.207  16.786  11.900  1.00 90.75           C
ATOM   1588  O   PHE A 117       3.402  16.341  11.083  1.00 90.75           O
ATOM   1589  HA  PHE A 117       2.693  17.914  12.935  1.00 90.75           H
ATOM   1590  CB  PHE A 117       4.441  19.186  12.524  1.00 90.75           C
ATOM   1591 1HB  PHE A 117       4.134  19.950  13.238  1.00 90.75           H
ATOM   1592 2HB  PHE A 117       5.522  19.081  12.614  1.00 90.75           H
ATOM   1593  CG  PHE A 117       4.105  19.666  11.111  1.00 90.75           C
ATOM   1594  CD1 PHE A 117       5.033  19.569  10.121  1.00 90.75           C
ATOM   1595  HD1 PHE A 117       6.016  19.150  10.335  1.00 90.75           H
ATOM   1596  CD2 PHE A 117       2.878  20.189  10.844  1.00 90.75           C
ATOM   1597  HD2 PHE A 117       2.134  20.266  11.637  1.00 90.75           H
ATOM   1598  CE1 PHE A 117       4.721  20.014   8.809  1.00 90.75           C
ATOM   1599  HE1 PHE A 117       5.465  19.937   8.016  1.00 90.75           H
ATOM   1600  CE2 PHE A 117       2.566  20.634   9.532  1.00 90.75           C
ATOM   1601  HE2 PHE A 117       1.583  21.053   9.318  1.00 90.75           H
ATOM   1602  CZ  PHE A 117       3.494  20.537   8.542  1.00 90.75           C
ATOM   1603  HZ  PHE A 117       3.255  20.879   7.535  1.00 90.75           H
ATOM   1604  HN  PHE A 117       4.787  18.232  14.690  1.00 90.75           H
ATOM   1605  N   MET A 118       5.471  16.400  11.994  1.00 88.61           N
ATOM   1606  CA  MET A 118       6.018  15.401  11.093  1.00 88.61           C
ATOM   1607  C   MET A 118       5.329  14.049  11.290  1.00 88.61           C
ATOM   1608  O   MET A 118       5.175  13.282  10.341  1.00 88.61           O
ATOM   1609  HA  MET A 118       5.820  15.773  10.087  1.00 88.61           H
ATOM   1610  CB  MET A 118       7.519  15.251  11.346  1.00 88.61           C
ATOM   1611 1HB  MET A 118       7.700  15.121  12.413  1.00 88.61           H
ATOM   1612 2HB  MET A 118       7.888  14.354  10.848  1.00 88.61           H
ATOM   1613  CG  MET A 118       8.285  16.474  10.838  1.00 88.61           C
ATOM   1614 1HG  MET A 118       7.993  17.358  11.406  1.00 88.61           H
ATOM   1615 2HG  MET A 118       9.355  16.335  10.995  1.00 88.61           H
ATOM   1616  SD  MET A 118       7.951  16.727   9.103  1.00 88.61           S
ATOM   1617  CE  MET A 118       8.708  15.259   8.425  1.00 88.61           C
ATOM   1618 1HE  MET A 118       9.769  15.248   8.675  1.00 88.61           H
ATOM   1619 2HE  MET A 118       8.227  14.375   8.845  1.00 88.61           H
ATOM   1620 3HE  MET A 118       8.590  15.257   7.342  1.00 88.61           H
ATOM   1621  HN  MET A 118       6.116  16.758  12.670  1.00 88.61           H
ATOM   1622  N   CYS A 119       4.934  13.798  12.530  1.00 93.32           N
ATOM   1623  CA  CYS A 119       4.215  12.577  12.853  1.00 93.32           C
ATOM   1624  C   CYS A 119       2.901  12.571  12.069  1.00 93.32           C
ATOM   1625  O   CYS A 119       2.554  11.572  11.440  1.00 93.32           O
ATOM   1626  HA  CYS A 119       4.853  11.748  12.547  1.00 93.32           H
ATOM   1627  CB  CYS A 119       3.981  12.440  14.359  1.00 93.32           C
ATOM   1628 1HB  CYS A 119       4.935  12.332  14.875  1.00 93.32           H
ATOM   1629 2HB  CYS A 119       3.510  13.344  14.746  1.00 93.32           H
ATOM   1630  SG  CYS A 119       2.919  10.989  14.698  1.00 93.32           S
ATOM   1631  HN  CYS A 119       5.097  14.410  13.304  1.00 93.32           H
ATOM   1632  N   LYS A 120       2.206  13.697  12.132  1.00 91.43           N
ATOM   1633  CA  LYS A 120       0.928  13.827  11.452  1.00 91.43           C
ATOM   1634  C   LYS A 120       1.130  13.610   9.951  1.00 91.43           C
ATOM   1635  O   LYS A 120       0.397  12.844   9.327  1.00 91.43           O
ATOM   1636  HA  LYS A 120       0.276  13.040  11.830  1.00 91.43           H
ATOM   1637  CB  LYS A 120       0.271  15.165  11.798  1.00 91.43           C
ATOM   1638 1HB  LYS A 120       0.989  15.973  11.662  1.00 91.43           H
ATOM   1639 2HB  LYS A 120      -0.556  15.355  11.114  1.00 91.43           H
ATOM   1640  CG  LYS A 120      -0.241  15.167  13.239  1.00 91.43           C
ATOM   1641 1HG  LYS A 120      -1.014  14.407  13.356  1.00 91.43           H
ATOM   1642 2HG  LYS A 120       0.570  14.904  13.918  1.00 91.43           H
ATOM   1643  CD  LYS A 120      -0.806  16.538  13.618  1.00 91.43           C
ATOM   1644 1HD  LYS A 120      -0.022  17.292  13.542  1.00 91.43           H
ATOM   1645 2HD  LYS A 120      -1.588  16.820  12.914  1.00 91.43           H
ATOM   1646  CE  LYS A 120      -1.372  16.524  15.039  1.00 91.43           C
ATOM   1647 1HE  LYS A 120      -0.705  15.968  15.698  1.00 91.43           H
ATOM   1648 2HE  LYS A 120      -1.425  17.542  15.426  1.00 91.43           H
ATOM   1649  NZ  LYS A 120      -2.718  15.910  15.055  1.00 91.43           N
ATOM   1650 1HZ  LYS A 120      -3.188  16.147  15.922  1.00 91.43           H
ATOM   1651 2HZ  LYS A 120      -3.259  16.261  14.272  1.00 91.43           H
ATOM   1652 3HZ  LYS A 120      -2.631  14.903  14.981  1.00 91.43           H
ATOM   1653  HN  LYS A 120       2.502  14.510  12.634  1.00 91.43           H
ATOM   1654  N   VAL A 121       2.126  14.299   9.415  1.00 93.46           N
ATOM   1655  CA  VAL A 121       2.357  14.288   7.980  1.00 93.46           C
ATOM   1656  C   VAL A 121       2.679  12.861   7.530  1.00 93.46           C
ATOM   1657  O   VAL A 121       2.086  12.358   6.577  1.00 93.46           O
ATOM   1658  HA  VAL A 121       1.434  14.608   7.496  1.00 93.46           H
ATOM   1659  CB  VAL A 121       3.454  15.291   7.618  1.00 93.46           C
ATOM   1660  HB  VAL A 121       4.320  15.081   8.246  1.00 93.46           H
ATOM   1661  CG1 VAL A 121       3.882  15.132   6.158  1.00 93.46           C
ATOM   1662 1HG1 VAL A 121       4.265  14.123   5.999  1.00 93.46           H
ATOM   1663 2HG1 VAL A 121       3.025  15.302   5.507  1.00 93.46           H
ATOM   1664 3HG1 VAL A 121       4.663  15.857   5.928  1.00 93.46           H
ATOM   1665  CG2 VAL A 121       3.002  16.724   7.904  1.00 93.46           C
ATOM   1666 1HG2 VAL A 121       2.114  16.950   7.314  1.00 93.46           H
ATOM   1667 2HG2 VAL A 121       2.770  16.828   8.964  1.00 93.46           H
ATOM   1668 3HG2 VAL A 121       3.801  17.417   7.638  1.00 93.46           H
ATOM   1669  HN  VAL A 121       2.769  14.855   9.941  1.00 93.46           H
ATOM   1670  N   VAL A 122       3.617  12.249   8.238  1.00 92.59           N
ATOM   1671  CA  VAL A 122       4.169  10.977   7.807  1.00 92.59           C
ATOM   1672  C   VAL A 122       3.073   9.910   7.847  1.00 92.59           C
ATOM   1673  O   VAL A 122       2.940   9.116   6.917  1.00 92.59           O
ATOM   1674  HA  VAL A 122       4.505  11.096   6.776  1.00 92.59           H
ATOM   1675  CB  VAL A 122       5.386  10.617   8.662  1.00 92.59           C
ATOM   1676  HB  VAL A 122       5.086  10.668   9.709  1.00 92.59           H
ATOM   1677  CG1 VAL A 122       5.854   9.189   8.377  1.00 92.59           C
ATOM   1678 1HG1 VAL A 122       5.048   8.490   8.604  1.00 92.59           H
ATOM   1679 2HG1 VAL A 122       6.127   9.099   7.326  1.00 92.59           H
ATOM   1680 3HG1 VAL A 122       6.720   8.959   8.998  1.00 92.59           H
ATOM   1681  CG2 VAL A 122       6.522  11.620   8.449  1.00 92.59           C
ATOM   1682 1HG2 VAL A 122       6.819  11.615   7.400  1.00 92.59           H
ATOM   1683 2HG2 VAL A 122       6.182  12.618   8.726  1.00 92.59           H
ATOM   1684 3HG2 VAL A 122       7.374  11.341   9.069  1.00 92.59           H
ATOM   1685  HN  VAL A 122       3.998  12.608   9.090  1.00 92.59           H
ATOM   1686  N   ASN A 123       2.317   9.926   8.935  1.00 91.24           N
ATOM   1687  CA  ASN A 123       1.225   8.981   9.101  1.00 91.24           C
ATOM   1688  C   ASN A 123       0.195   9.199   7.990  1.00 91.24           C
ATOM   1689  O   ASN A 123      -0.295   8.240   7.397  1.00 91.24           O
ATOM   1690  HA  ASN A 123       1.689   7.996   9.052  1.00 91.24           H
ATOM   1691  CB  ASN A 123       0.521   9.183  10.444  1.00 91.24           C
ATOM   1692 1HB  ASN A 123       0.655  10.212  10.778  1.00 91.24           H
ATOM   1693 2HB  ASN A 123      -0.550   9.023  10.325  1.00 91.24           H
ATOM   1694  CG  ASN A 123       1.072   8.223  11.501  1.00 91.24           C
ATOM   1695  OD1 ASN A 123       1.714   7.231  11.201  1.00 91.24           O
ATOM   1696  ND2 ASN A 123       0.785   8.574  12.752  1.00 91.24           N
ATOM   1697 1HD2 ASN A 123       0.253   9.401  12.930  1.00 91.24           H
ATOM   1698 2HD2 ASN A 123       1.101   8.009  13.514  1.00 91.24           H
ATOM   1699  HN  ASN A 123       2.440  10.567   9.692  1.00 91.24           H
ATOM   1700  N   SER A 124      -0.103  10.466   7.743  1.00 92.52           N
ATOM   1701  CA  SER A 124      -1.124  10.819   6.772  1.00 92.52           C
ATOM   1702  C   SER A 124      -0.683  10.393   5.370  1.00 92.52           C
ATOM   1703  O   SER A 124      -1.468   9.821   4.616  1.00 92.52           O
ATOM   1704  HA  SER A 124      -2.014  10.269   7.077  1.00 92.52           H
ATOM   1705  CB  SER A 124      -1.417  12.321   6.802  1.00 92.52           C
ATOM   1706 1HB  SER A 124      -0.530  12.870   6.487  1.00 92.52           H
ATOM   1707 2HB  SER A 124      -2.205  12.551   6.085  1.00 92.52           H
ATOM   1708  OG  SER A 124      -1.812  12.761   8.099  1.00 92.52           O
ATOM   1709  HG  SER A 124      -1.106  13.353   8.488  1.00 92.52           H
ATOM   1710  HN  SER A 124       0.340  11.242   8.192  1.00 92.52           H
ATOM   1711  N   MET A 125       0.572  10.687   5.064  1.00 87.59           N
ATOM   1712  CA  MET A 125       1.122  10.356   3.761  1.00 87.59           C
ATOM   1713  C   MET A 125       1.034   8.852   3.495  1.00 87.59           C
ATOM   1714  O   MET A 125       0.604   8.432   2.422  1.00 87.59           O
ATOM   1715  HA  MET A 125       0.510  10.896   3.038  1.00 87.59           H
ATOM   1716  CB  MET A 125       2.584  10.801   3.695  1.00 87.59           C
ATOM   1717 1HB  MET A 125       3.092  10.531   4.621  1.00 87.59           H
ATOM   1718 2HB  MET A 125       3.093  10.275   2.887  1.00 87.59           H
ATOM   1719  CG  MET A 125       2.688  12.311   3.473  1.00 87.59           C
ATOM   1720 1HG  MET A 125       2.117  12.597   2.589  1.00 87.59           H
ATOM   1721 2HG  MET A 125       2.253  12.843   4.319  1.00 87.59           H
ATOM   1722  SD  MET A 125       4.398  12.782   3.271  1.00 87.59           S
ATOM   1723  CE  MET A 125       4.715  12.111   1.648  1.00 87.59           C
ATOM   1724 1HE  MET A 125       4.552  11.033   1.663  1.00 87.59           H
ATOM   1725 2HE  MET A 125       4.041  12.571   0.926  1.00 87.59           H
ATOM   1726 3HE  MET A 125       5.747  12.317   1.365  1.00 87.59           H
ATOM   1727  HN  MET A 125       1.208  11.143   5.688  1.00 87.59           H
ATOM   1728  N   TYR A 126       1.447   8.082   4.491  1.00 90.04           N
ATOM   1729  CA  TYR A 126       1.433   6.634   4.372  1.00 90.04           C
ATOM   1730  C   TYR A 126       0.027   6.124   4.047  1.00 90.04           C
ATOM   1731  O   TYR A 126      -0.148   5.314   3.138  1.00 90.04           O
ATOM   1732  HA  TYR A 126       2.108   6.355   3.563  1.00 90.04           H
ATOM   1733  CB  TYR A 126       1.854   6.095   5.741  1.00 90.04           C
ATOM   1734 1HB  TYR A 126       2.910   6.316   5.898  1.00 90.04           H
ATOM   1735 2HB  TYR A 126       1.299   6.624   6.515  1.00 90.04           H
ATOM   1736  CG  TYR A 126       1.632   4.591   5.913  1.00 90.04           C
ATOM   1737  CD1 TYR A 126       0.558   4.131   6.648  1.00 90.04           C
ATOM   1738  HD1 TYR A 126      -0.132   4.840   7.106  1.00 90.04           H
ATOM   1739  CD2 TYR A 126       2.506   3.694   5.332  1.00 90.04           C
ATOM   1740  HD2 TYR A 126       3.354   4.057   4.752  1.00 90.04           H
ATOM   1741  CE1 TYR A 126       0.350   2.715   6.809  1.00 90.04           C
ATOM   1742  HE1 TYR A 126      -0.494   2.339   7.387  1.00 90.04           H
ATOM   1743  CE2 TYR A 126       2.297   2.278   5.494  1.00 90.04           C
ATOM   1744  HE2 TYR A 126       2.979   1.559   5.041  1.00 90.04           H
ATOM   1745  CZ  TYR A 126       1.229   1.859   6.224  1.00 90.04           C
ATOM   1746  OH  TYR A 126       1.032   0.522   6.377  1.00 90.04           O
ATOM   1747  HH  TYR A 126       0.360   0.355   7.099  1.00 90.04           H
ATOM   1748  HN  TYR A 126       1.787   8.431   5.364  1.00 90.04           H
ATOM   1749  N   LYS A 127      -0.938   6.619   4.808  1.00 87.66           N
ATOM   1750  CA  LYS A 127      -2.299   6.122   4.708  1.00 87.66           C
ATOM   1751  C   LYS A 127      -2.871   6.485   3.336  1.00 87.66           C
ATOM   1752  O   LYS A 127      -3.502   5.655   2.684  1.00 87.66           O
ATOM   1753  HA  LYS A 127      -2.257   5.036   4.788  1.00 87.66           H
ATOM   1754  CB  LYS A 127      -3.143   6.630   5.879  1.00 87.66           C
ATOM   1755 1HB  LYS A 127      -2.573   6.550   6.805  1.00 87.66           H
ATOM   1756 2HB  LYS A 127      -3.371   7.686   5.736  1.00 87.66           H
ATOM   1757  CG  LYS A 127      -4.443   5.834   6.005  1.00 87.66           C
ATOM   1758 1HG  LYS A 127      -5.152   6.383   6.624  1.00 87.66           H
ATOM   1759 2HG  LYS A 127      -4.900   5.720   5.022  1.00 87.66           H
ATOM   1760  CD  LYS A 127      -4.185   4.455   6.615  1.00 87.66           C
ATOM   1761 1HD  LYS A 127      -3.718   3.806   5.874  1.00 87.66           H
ATOM   1762 2HD  LYS A 127      -3.484   4.546   7.445  1.00 87.66           H
ATOM   1763  CE  LYS A 127      -5.487   3.821   7.108  1.00 87.66           C
ATOM   1764 1HE  LYS A 127      -6.327   4.206   6.530  1.00 87.66           H
ATOM   1765 2HE  LYS A 127      -5.458   2.743   6.947  1.00 87.66           H
ATOM   1766  NZ  LYS A 127      -5.692   4.109   8.545  1.00 87.66           N
ATOM   1767 1HZ  LYS A 127      -6.409   3.493   8.914  1.00 87.66           H
ATOM   1768 2HZ  LYS A 127      -4.825   3.957   9.047  1.00 87.66           H
ATOM   1769 3HZ  LYS A 127      -5.985   5.073   8.658  1.00 87.66           H
ATOM   1770  HN  LYS A 127      -0.802   7.346   5.482  1.00 87.66           H
ATOM   1771  N   MET A 128      -2.628   7.725   2.938  1.00 88.57           N
ATOM   1772  CA  MET A 128      -3.162   8.227   1.684  1.00 88.57           C
ATOM   1773  C   MET A 128      -2.635   7.414   0.499  1.00 88.57           C
ATOM   1774  O   MET A 128      -3.400   7.031  -0.385  1.00 88.57           O
ATOM   1775  HA  MET A 128      -4.244   8.113   1.759  1.00 88.57           H
ATOM   1776  CB  MET A 128      -2.768   9.695   1.511  1.00 88.57           C
ATOM   1777 1HB  MET A 128      -3.093  10.267   2.380  1.00 88.57           H
ATOM   1778 2HB  MET A 128      -1.682   9.780   1.461  1.00 88.57           H
ATOM   1779  CG  MET A 128      -3.390  10.284   0.244  1.00 88.57           C
ATOM   1780 1HG  MET A 128      -3.055   9.725  -0.630  1.00 88.57           H
ATOM   1781 2HG  MET A 128      -4.475  10.192   0.285  1.00 88.57           H
ATOM   1782  SD  MET A 128      -2.930  12.001   0.080  1.00 88.57           S
ATOM   1783  CE  MET A 128      -1.198  11.823  -0.312  1.00 88.57           C
ATOM   1784 1HE  MET A 128      -0.693  11.305   0.503  1.00 88.57           H
ATOM   1785 2HE  MET A 128      -1.091  11.246  -1.231  1.00 88.57           H
ATOM   1786 3HE  MET A 128      -0.753  12.808  -0.448  1.00 88.57           H
ATOM   1787  HN  MET A 128      -2.079   8.381   3.456  1.00 88.57           H
ATOM   1788  N   ASN A 129      -1.332   7.174   0.520  1.00 86.87           N
ATOM   1789  CA  ASN A 129      -0.672   6.528  -0.601  1.00 86.87           C
ATOM   1790  C   ASN A 129      -1.032   5.041  -0.611  1.00 86.87           C
ATOM   1791  O   ASN A 129      -1.113   4.425  -1.673  1.00 86.87           O
ATOM   1792  HA  ASN A 129      -1.035   7.050  -1.487  1.00 86.87           H
ATOM   1793  CB  ASN A 129       0.849   6.645  -0.488  1.00 86.87           C
ATOM   1794 1HB  ASN A 129       1.171   6.300   0.495  1.00 86.87           H
ATOM   1795 2HB  ASN A 129       1.323   5.997  -1.225  1.00 86.87           H
ATOM   1796  CG  ASN A 129       1.305   8.090  -0.702  1.00 86.87           C
ATOM   1797  OD1 ASN A 129       0.880   8.772  -1.620  1.00 86.87           O
ATOM   1798  ND2 ASN A 129       2.191   8.516   0.194  1.00 86.87           N
ATOM   1799 1HD2 ASN A 129       2.498   7.905   0.923  1.00 86.87           H
ATOM   1800 2HD2 ASN A 129       2.549   9.448   0.138  1.00 86.87           H
ATOM   1801  HN  ASN A 129      -0.732   7.413   1.283  1.00 86.87           H
ATOM   1802  N   PHE A 130      -1.239   4.506   0.583  1.00 89.70           N
ATOM   1803  CA  PHE A 130      -1.670   3.126   0.722  1.00 89.70           C
ATOM   1804  C   PHE A 130      -2.935   2.862  -0.098  1.00 89.70           C
ATOM   1805  O   PHE A 130      -2.972   1.938  -0.909  1.00 89.70           O
ATOM   1806  HA  PHE A 130      -0.862   2.496   0.352  1.00 89.70           H
ATOM   1807  CB  PHE A 130      -1.981   2.900   2.203  1.00 89.70           C
ATOM   1808 1HB  PHE A 130      -1.060   3.003   2.776  1.00 89.70           H
ATOM   1809 2HB  PHE A 130      -2.658   3.682   2.545  1.00 89.70           H
ATOM   1810  CG  PHE A 130      -2.604   1.537   2.507  1.00 89.70           C
ATOM   1811  CD1 PHE A 130      -3.949   1.427   2.681  1.00 89.70           C
ATOM   1812  HD1 PHE A 130      -4.582   2.311   2.603  1.00 89.70           H
ATOM   1813  CD2 PHE A 130      -1.814   0.434   2.604  1.00 89.70           C
ATOM   1814  HD2 PHE A 130      -0.737   0.522   2.465  1.00 89.70           H
ATOM   1815  CE1 PHE A 130      -4.528   0.162   2.963  1.00 89.70           C
ATOM   1816  HE1 PHE A 130      -5.605   0.074   3.103  1.00 89.70           H
ATOM   1817  CE2 PHE A 130      -2.393  -0.832   2.886  1.00 89.70           C
ATOM   1818  HE2 PHE A 130      -1.760  -1.715   2.964  1.00 89.70           H
ATOM   1819  CZ  PHE A 130      -3.737  -0.941   3.060  1.00 89.70           C
ATOM   1820  HZ  PHE A 130      -4.182  -1.913   3.277  1.00 89.70           H
ATOM   1821  HN  PHE A 130      -1.117   4.999   1.445  1.00 89.70           H
ATOM   1822  N   TYR A 131      -3.941   3.690   0.142  1.00 93.27           N
ATOM   1823  CA  TYR A 131      -5.210   3.547  -0.551  1.00 93.27           C
ATOM   1824  C   TYR A 131      -5.059   3.859  -2.042  1.00 93.27           C
ATOM   1825  O   TYR A 131      -5.621   3.162  -2.885  1.00 93.27           O
ATOM   1826  HA  TYR A 131      -5.542   2.515  -0.435  1.00 93.27           H
ATOM   1827  CB  TYR A 131      -6.153   4.573   0.080  1.00 93.27           C
ATOM   1828 1HB  TYR A 131      -5.620   5.516   0.199  1.00 93.27           H
ATOM   1829 2HB  TYR A 131      -6.981   4.759  -0.604  1.00 93.27           H
ATOM   1830  CG  TYR A 131      -6.717   4.148   1.437  1.00 93.27           C
ATOM   1831  CD1 TYR A 131      -7.406   2.958   1.556  1.00 93.27           C
ATOM   1832  HD1 TYR A 131      -7.548   2.321   0.682  1.00 93.27           H
ATOM   1833  CD2 TYR A 131      -6.538   4.955   2.542  1.00 93.27           C
ATOM   1834  HD2 TYR A 131      -5.994   5.895   2.448  1.00 93.27           H
ATOM   1835  CE1 TYR A 131      -7.937   2.558   2.833  1.00 93.27           C
ATOM   1836  HE1 TYR A 131      -8.483   1.620   2.941  1.00 93.27           H
ATOM   1837  CE2 TYR A 131      -7.069   4.554   3.819  1.00 93.27           C
ATOM   1838  HE2 TYR A 131      -6.934   5.182   4.700  1.00 93.27           H
ATOM   1839  CZ  TYR A 131      -7.742   3.376   3.902  1.00 93.27           C
ATOM   1840  OH  TYR A 131      -8.243   2.998   5.108  1.00 93.27           O
ATOM   1841  HH  TYR A 131      -8.355   3.798   5.698  1.00 93.27           H
ATOM   1842  HN  TYR A 131      -3.899   4.447   0.794  1.00 93.27           H
ATOM   1843  N   SER A 132      -4.298   4.907  -2.320  1.00 93.10           N
ATOM   1844  CA  SER A 132      -4.146   5.380  -3.686  1.00 93.10           C
ATOM   1845  C   SER A 132      -3.555   4.272  -4.560  1.00 93.10           C
ATOM   1846  O   SER A 132      -4.036   4.026  -5.666  1.00 93.10           O
ATOM   1847  HA  SER A 132      -5.153   5.633  -4.017  1.00 93.10           H
ATOM   1848  CB  SER A 132      -3.263   6.628  -3.741  1.00 93.10           C
ATOM   1849 1HB  SER A 132      -2.279   6.394  -3.336  1.00 93.10           H
ATOM   1850 2HB  SER A 132      -3.118   6.923  -4.780  1.00 93.10           H
ATOM   1851  OG  SER A 132      -3.829   7.715  -3.015  1.00 93.10           O
ATOM   1852  HG  SER A 132      -3.474   7.724  -2.080  1.00 93.10           H
ATOM   1853  HN  SER A 132      -3.792   5.429  -1.634  1.00 93.10           H
ATOM   1854  N   CYS A 133      -2.522   3.633  -4.033  1.00 92.87           N
ATOM   1855  CA  CYS A 133      -1.816   2.607  -4.780  1.00 92.87           C
ATOM   1856  C   CYS A 133      -2.809   1.495  -5.124  1.00 92.87           C
ATOM   1857  O   CYS A 133      -2.921   1.094  -6.282  1.00 92.87           O
ATOM   1858  HA  CYS A 133      -1.438   3.082  -5.685  1.00 92.87           H
ATOM   1859  CB  CYS A 133      -0.608   2.074  -4.006  1.00 92.87           C
ATOM   1860 1HB  CYS A 133      -0.905   1.804  -2.993  1.00 92.87           H
ATOM   1861 2HB  CYS A 133      -0.233   1.167  -4.481  1.00 92.87           H
ATOM   1862  SG  CYS A 133       0.711   3.342  -3.954  1.00 92.87           S
ATOM   1863  HG  CYS A 133       0.207   4.023  -2.928  1.00 92.87           H
ATOM   1864  HN  CYS A 133      -2.167   3.807  -3.114  1.00 92.87           H
ATOM   1865  N   VAL A 134      -3.504   1.027  -4.097  1.00 90.72           N
ATOM   1866  CA  VAL A 134      -4.326  -0.163  -4.231  1.00 90.72           C
ATOM   1867  C   VAL A 134      -5.495   0.133  -5.172  1.00 90.72           C
ATOM   1868  O   VAL A 134      -5.873  -0.711  -5.983  1.00 90.72           O
ATOM   1869  HA  VAL A 134      -3.707  -0.943  -4.674  1.00 90.72           H
ATOM   1870  CB  VAL A 134      -4.778  -0.645  -2.850  1.00 90.72           C
ATOM   1871  HB  VAL A 134      -5.348   0.159  -2.385  1.00 90.72           H
ATOM   1872  CG1 VAL A 134      -5.695  -1.864  -2.968  1.00 90.72           C
ATOM   1873 1HG1 VAL A 134      -6.577  -1.600  -3.552  1.00 90.72           H
ATOM   1874 2HG1 VAL A 134      -5.160  -2.674  -3.463  1.00 90.72           H
ATOM   1875 3HG1 VAL A 134      -6.001  -2.185  -1.972  1.00 90.72           H
ATOM   1876  CG2 VAL A 134      -3.575  -0.947  -1.955  1.00 90.72           C
ATOM   1877 1HG2 VAL A 134      -2.966  -1.726  -2.414  1.00 90.72           H
ATOM   1878 2HG2 VAL A 134      -2.977  -0.044  -1.832  1.00 90.72           H
ATOM   1879 3HG2 VAL A 134      -3.924  -1.287  -0.980  1.00 90.72           H
ATOM   1880  HN  VAL A 134      -3.510   1.446  -3.189  1.00 90.72           H
ATOM   1881  N   LEU A 135      -6.035   1.335  -5.034  1.00 94.25           N
ATOM   1882  CA  LEU A 135      -7.170   1.744  -5.845  1.00 94.25           C
ATOM   1883  C   LEU A 135      -6.725   1.884  -7.302  1.00 94.25           C
ATOM   1884  O   LEU A 135      -7.494   1.599  -8.219  1.00 94.25           O
ATOM   1885  HA  LEU A 135      -7.916   0.951  -5.786  1.00 94.25           H
ATOM   1886  CB  LEU A 135      -7.809   3.011  -5.272  1.00 94.25           C
ATOM   1887 1HB  LEU A 135      -7.028   3.759  -5.138  1.00 94.25           H
ATOM   1888 2HB  LEU A 135      -8.507   3.407  -6.010  1.00 94.25           H
ATOM   1889  CG  LEU A 135      -8.552   2.846  -3.945  1.00 94.25           C
ATOM   1890  HG  LEU A 135      -7.862   2.417  -3.218  1.00 94.25           H
ATOM   1891  CD1 LEU A 135      -9.000   4.202  -3.396  1.00 94.25           C
ATOM   1892 1HD1 LEU A 135      -8.127   4.834  -3.232  1.00 94.25           H
ATOM   1893 2HD1 LEU A 135      -9.667   4.682  -4.112  1.00 94.25           H
ATOM   1894 3HD1 LEU A 135      -9.525   4.056  -2.452  1.00 94.25           H
ATOM   1895  CD2 LEU A 135      -9.722   1.871  -4.088  1.00 94.25           C
ATOM   1896 1HD2 LEU A 135     -10.420   2.248  -4.835  1.00 94.25           H
ATOM   1897 2HD2 LEU A 135      -9.346   0.897  -4.402  1.00 94.25           H
ATOM   1898 3HD2 LEU A 135     -10.232   1.772  -3.130  1.00 94.25           H
ATOM   1899  HN  LEU A 135      -5.711   2.022  -4.383  1.00 94.25           H
ATOM   1900  N   LEU A 136      -5.486   2.323  -7.470  1.00 94.49           N
ATOM   1901  CA  LEU A 136      -4.926   2.492  -8.800  1.00 94.49           C
ATOM   1902  C   LEU A 136      -4.715   1.118  -9.438  1.00 94.49           C
ATOM   1903  O   LEU A 136      -5.014   0.924 -10.615  1.00 94.49           O
ATOM   1904  HA  LEU A 136      -5.657   3.040  -9.395  1.00 94.49           H
ATOM   1905  CB  LEU A 136      -3.657   3.345  -8.742  1.00 94.49           C
ATOM   1906 1HB  LEU A 136      -3.038   2.985  -7.921  1.00 94.49           H
ATOM   1907 2HB  LEU A 136      -3.093   3.184  -9.661  1.00 94.49           H
ATOM   1908  CG  LEU A 136      -3.868   4.850  -8.563  1.00 94.49           C
ATOM   1909  HG  LEU A 136      -4.569   5.001  -7.742  1.00 94.49           H
ATOM   1910  CD1 LEU A 136      -2.561   5.544  -8.176  1.00 94.49           C
ATOM   1911 1HD1 LEU A 136      -2.193   5.129  -7.238  1.00 94.49           H
ATOM   1912 2HD1 LEU A 136      -1.820   5.386  -8.960  1.00 94.49           H
ATOM   1913 3HD1 LEU A 136      -2.740   6.613  -8.056  1.00 94.49           H
ATOM   1914  CD2 LEU A 136      -4.498   5.468  -9.813  1.00 94.49           C
ATOM   1915 1HD2 LEU A 136      -3.841   5.306 -10.668  1.00 94.49           H
ATOM   1916 2HD2 LEU A 136      -5.464   4.999 -10.003  1.00 94.49           H
ATOM   1917 3HD2 LEU A 136      -4.637   6.538  -9.659  1.00 94.49           H
ATOM   1918  HN  LEU A 136      -4.871   2.560  -6.718  1.00 94.49           H
ATOM   1919  N   ILE A 137      -4.201   0.199  -8.633  1.00 91.96           N
ATOM   1920  CA  ILE A 137      -3.972  -1.159  -9.097  1.00 91.96           C
ATOM   1921  C   ILE A 137      -5.297  -1.762  -9.569  1.00 91.96           C
ATOM   1922  O   ILE A 137      -5.345  -2.435 -10.597  1.00 91.96           O
ATOM   1923  HA  ILE A 137      -3.295  -1.103  -9.949  1.00 91.96           H
ATOM   1924  CB  ILE A 137      -3.272  -1.983  -8.015  1.00 91.96           C
ATOM   1925  HB  ILE A 137      -3.775  -1.798  -7.065  1.00 91.96           H
ATOM   1926  CG1 ILE A 137      -1.816  -1.546  -7.848  1.00 91.96           C
ATOM   1927 1HG1 ILE A 137      -1.234  -1.869  -8.711  1.00 91.96           H
ATOM   1928 2HG1 ILE A 137      -1.761  -0.457  -7.817  1.00 91.96           H
ATOM   1929  CG2 ILE A 137      -3.391  -3.481  -8.304  1.00 91.96           C
ATOM   1930 1HG2 ILE A 137      -4.444  -3.763  -8.332  1.00 91.96           H
ATOM   1931 2HG2 ILE A 137      -2.930  -3.703  -9.266  1.00 91.96           H
ATOM   1932 3HG2 ILE A 137      -2.885  -4.044  -7.519  1.00 91.96           H
ATOM   1933  CD1 ILE A 137      -1.210  -2.130  -6.570  1.00 91.96           C
ATOM   1934 1HD1 ILE A 137      -1.780  -1.784  -5.707  1.00 91.96           H
ATOM   1935 2HD1 ILE A 137      -1.245  -3.218  -6.616  1.00 91.96           H
ATOM   1936 3HD1 ILE A 137      -0.175  -1.803  -6.476  1.00 91.96           H
ATOM   1937  HN  ILE A 137      -3.943   0.370  -7.682  1.00 91.96           H
ATOM   1938  N   MET A 138      -6.340  -1.498  -8.795  1.00 91.54           N
ATOM   1939  CA  MET A 138      -7.669  -1.968  -9.145  1.00 91.54           C
ATOM   1940  C   MET A 138      -8.115  -1.398 -10.493  1.00 91.54           C
ATOM   1941  O   MET A 138      -8.644  -2.123 -11.333  1.00 91.54           O
ATOM   1942  HA  MET A 138      -7.589  -3.053  -9.210  1.00 91.54           H
ATOM   1943  CB  MET A 138      -8.662  -1.548  -8.059  1.00 91.54           C
ATOM   1944 1HB  MET A 138      -8.330  -1.926  -7.092  1.00 91.54           H
ATOM   1945 2HB  MET A 138      -8.687  -0.461  -7.985  1.00 91.54           H
ATOM   1946  CG  MET A 138     -10.065  -2.076  -8.365  1.00 91.54           C
ATOM   1947 1HG  MET A 138     -10.377  -1.751  -9.357  1.00 91.54           H
ATOM   1948 2HG  MET A 138     -10.058  -3.166  -8.374  1.00 91.54           H
ATOM   1949  SD  MET A 138     -11.220  -1.485  -7.139  1.00 91.54           S
ATOM   1950  CE  MET A 138     -11.290   0.242  -7.587  1.00 91.54           C
ATOM   1951 1HE  MET A 138     -10.295   0.679  -7.505  1.00 91.54           H
ATOM   1952 2HE  MET A 138     -11.645   0.337  -8.613  1.00 91.54           H
ATOM   1953 3HE  MET A 138     -11.973   0.764  -6.917  1.00 91.54           H
ATOM   1954  HN  MET A 138      -6.287  -0.975  -7.944  1.00 91.54           H
ATOM   1955  N   CYS A 139      -7.885  -0.103 -10.657  1.00 94.15           N
ATOM   1956  CA  CYS A 139      -8.316   0.587 -11.861  1.00 94.15           C
ATOM   1957  C   CYS A 139      -7.546   0.007 -13.049  1.00 94.15           C
ATOM   1958  O   CYS A 139      -8.091  -0.119 -14.144  1.00 94.15           O
ATOM   1959  HA  CYS A 139      -9.385   0.399 -11.963  1.00 94.15           H
ATOM   1960  CB  CYS A 139      -8.129   2.101 -11.743  1.00 94.15           C
ATOM   1961 1HB  CYS A 139      -7.126   2.324 -11.380  1.00 94.15           H
ATOM   1962 2HB  CYS A 139      -8.223   2.564 -12.725  1.00 94.15           H
ATOM   1963  SG  CYS A 139      -9.377   2.799 -10.600  1.00 94.15           S
ATOM   1964  HG  CYS A 139      -8.781   2.397  -9.481  1.00 94.15           H
ATOM   1965  HN  CYS A 139      -7.415   0.470  -9.986  1.00 94.15           H
ATOM   1966  N   ILE A 140      -6.291  -0.330 -12.791  1.00 90.95           N
ATOM   1967  CA  ILE A 140      -5.446  -0.910 -13.821  1.00 90.95           C
ATOM   1968  C   ILE A 140      -6.068  -2.220 -14.308  1.00 90.95           C
ATOM   1969  O   ILE A 140      -6.085  -2.495 -15.507  1.00 90.95           O
ATOM   1970  HA  ILE A 140      -5.420  -0.209 -14.656  1.00 90.95           H
ATOM   1971  CB  ILE A 140      -4.010  -1.062 -13.313  1.00 90.95           C
ATOM   1972  HB  ILE A 140      -4.046  -1.495 -12.314  1.00 90.95           H
ATOM   1973  CG1 ILE A 140      -3.324   0.300 -13.192  1.00 90.95           C
ATOM   1974 1HG1 ILE A 140      -3.061   0.668 -14.183  1.00 90.95           H
ATOM   1975 2HG1 ILE A 140      -4.016   1.022 -12.757  1.00 90.95           H
ATOM   1976  CG2 ILE A 140      -3.216  -2.027 -14.196  1.00 90.95           C
ATOM   1977 1HG2 ILE A 140      -3.695  -3.006 -14.187  1.00 90.95           H
ATOM   1978 2HG2 ILE A 140      -3.187  -1.646 -15.217  1.00 90.95           H
ATOM   1979 3HG2 ILE A 140      -2.200  -2.117 -13.813  1.00 90.95           H
ATOM   1980  CD1 ILE A 140      -2.066   0.205 -12.326  1.00 90.95           C
ATOM   1981 1HD1 ILE A 140      -2.337  -0.140 -11.328  1.00 90.95           H
ATOM   1982 2HD1 ILE A 140      -1.367  -0.499 -12.777  1.00 90.95           H
ATOM   1983 3HD1 ILE A 140      -1.598   1.187 -12.256  1.00 90.95           H
ATOM   1984  HN  ILE A 140      -5.852  -0.213 -11.901  1.00 90.95           H
ATOM   1985  N   SER A 141      -6.564  -2.993 -13.353  1.00 89.47           N
ATOM   1986  CA  SER A 141      -7.137  -4.292 -13.664  1.00 89.47           C
ATOM   1987  C   SER A 141      -8.356  -4.122 -14.573  1.00 89.47           C
ATOM   1988  O   SER A 141      -8.547  -4.894 -15.511  1.00 89.47           O
ATOM   1989  HA  SER A 141      -6.348  -4.839 -14.179  1.00 89.47           H
ATOM   1990  CB  SER A 141      -7.526  -5.041 -12.388  1.00 89.47           C
ATOM   1991 1HB  SER A 141      -7.608  -6.107 -12.604  1.00 89.47           H
ATOM   1992 2HB  SER A 141      -6.737  -4.927 -11.645  1.00 89.47           H
ATOM   1993  OG  SER A 141      -8.758  -4.571 -11.847  1.00 89.47           O
ATOM   1994  HG  SER A 141      -8.604  -3.731 -11.326  1.00 89.47           H
ATOM   1995  HN  SER A 141      -6.578  -2.746 -12.384  1.00 89.47           H
ATOM   1996  N   VAL A 142      -9.149  -3.107 -14.262  1.00 90.82           N
ATOM   1997  CA  VAL A 142     -10.351  -2.834 -15.032  1.00 90.82           C
ATOM   1998  C   VAL A 142      -9.958  -2.377 -16.438  1.00 90.82           C
ATOM   1999  O   VAL A 142     -10.572  -2.787 -17.422  1.00 90.82           O
ATOM   2000  HA  VAL A 142     -10.910  -3.766 -15.109  1.00 90.82           H
ATOM   2001  CB  VAL A 142     -11.224  -1.817 -14.295  1.00 90.82           C
ATOM   2002  HB  VAL A 142     -10.636  -0.910 -14.153  1.00 90.82           H
ATOM   2003  CG1 VAL A 142     -12.458  -1.452 -15.122  1.00 90.82           C
ATOM   2004 1HG1 VAL A 142     -12.143  -1.019 -16.072  1.00 90.82           H
ATOM   2005 2HG1 VAL A 142     -13.048  -2.349 -15.310  1.00 90.82           H
ATOM   2006 3HG1 VAL A 142     -13.061  -0.727 -14.575  1.00 90.82           H
ATOM   2007  CG2 VAL A 142     -11.625  -2.338 -12.913  1.00 90.82           C
ATOM   2008 1HG2 VAL A 142     -12.187  -3.265 -13.023  1.00 90.82           H
ATOM   2009 2HG2 VAL A 142     -10.729  -2.524 -12.321  1.00 90.82           H
ATOM   2010 3HG2 VAL A 142     -12.245  -1.595 -12.411  1.00 90.82           H
ATOM   2011  HN  VAL A 142      -8.981  -2.479 -13.503  1.00 90.82           H
ATOM   2012  N   ASP A 143      -8.937  -1.534 -16.488  1.00 86.17           N
ATOM   2013  CA  ASP A 143      -8.477  -0.991 -17.755  1.00 86.17           C
ATOM   2014  C   ASP A 143      -8.034  -2.137 -18.666  1.00 86.17           C
ATOM   2015  O   ASP A 143      -8.339  -2.142 -19.857  1.00 86.17           O
ATOM   2016  HA  ASP A 143      -9.329  -0.444 -18.158  1.00 86.17           H
ATOM   2017  CB  ASP A 143      -7.281  -0.058 -17.552  1.00 86.17           C
ATOM   2018 1HB  ASP A 143      -7.562   0.761 -16.890  1.00 86.17           H
ATOM   2019 2HB  ASP A 143      -6.472  -0.600 -17.064  1.00 86.17           H
ATOM   2020  CG  ASP A 143      -6.792   0.505 -18.889  1.00 86.17           C
ATOM   2021  OD1 ASP A 143      -7.629   1.118 -19.586  1.00 86.17           O
ATOM   2022  OD2 ASP A 143      -5.593   0.309 -19.182  1.00 86.17           O
ATOM   2023  HN  ASP A 143      -8.429  -1.223 -15.685  1.00 86.17           H
ATOM   2024  N   ARG A 144      -7.320  -3.082 -18.070  1.00 75.47           N
ATOM   2025  CA  ARG A 144      -6.819  -4.223 -18.817  1.00 75.47           C
ATOM   2026  C   ARG A 144      -7.982  -5.040 -19.383  1.00 75.47           C
ATOM   2027  O   ARG A 144      -7.950  -5.450 -20.542  1.00 75.47           O
ATOM   2028  HA  ARG A 144      -6.217  -3.791 -19.616  1.00 75.47           H
ATOM   2029  CB  ARG A 144      -5.956  -5.124 -17.931  1.00 75.47           C
ATOM   2030 1HB  ARG A 144      -6.483  -5.337 -17.001  1.00 75.47           H
ATOM   2031 2HB  ARG A 144      -5.790  -6.079 -18.429  1.00 75.47           H
ATOM   2032  CG  ARG A 144      -4.611  -4.464 -17.622  1.00 75.47           C
ATOM   2033 1HG  ARG A 144      -4.777  -3.470 -17.206  1.00 75.47           H
ATOM   2034 2HG  ARG A 144      -4.083  -5.043 -16.864  1.00 75.47           H
ATOM   2035  CD  ARG A 144      -3.750  -4.358 -18.882  1.00 75.47           C
ATOM   2036 1HD  ARG A 144      -3.594  -5.348 -19.311  1.00 75.47           H
ATOM   2037 2HD  ARG A 144      -4.266  -3.762 -19.636  1.00 75.47           H
ATOM   2038  NE  ARG A 144      -2.446  -3.739 -18.554  1.00 75.47           N
ATOM   2039  HE  ARG A 144      -2.302  -3.419 -17.618  1.00 75.47           H
ATOM   2040  CZ  ARG A 144      -1.448  -3.580 -19.434  1.00 75.47           C
ATOM   2041  NH1 ARG A 144      -1.586  -3.990 -20.702  1.00 75.47           N
ATOM   2042 1HH1 ARG A 144      -2.440  -4.418 -20.998  1.00 75.47           H
ATOM   2043 2HH1 ARG A 144      -0.836  -3.868 -21.352  1.00 75.47           H
ATOM   2044  NH2 ARG A 144      -0.308  -3.005 -19.025  1.00 75.47           N
ATOM   2045 1HH2 ARG A 144       0.447  -2.879 -19.669  1.00 75.47           H
ATOM   2046 2HH2 ARG A 144      -0.213  -2.702 -18.077  1.00 75.47           H
ATOM   2047  HN  ARG A 144      -7.085  -3.076 -17.099  1.00 75.47           H
ATOM   2048  N   TYR A 145      -8.982  -5.250 -18.539  1.00 86.66           N
ATOM   2049  CA  TYR A 145     -10.172  -5.972 -18.955  1.00 86.66           C
ATOM   2050  C   TYR A 145     -10.810  -5.317 -20.182  1.00 86.66           C
ATOM   2051  O   TYR A 145     -11.084  -5.988 -21.176  1.00 86.66           O
ATOM   2052  HA  TYR A 145      -9.877  -6.990 -19.208  1.00 86.66           H
ATOM   2053  CB  TYR A 145     -11.149  -5.886 -17.780  1.00 86.66           C
ATOM   2054 1HB  TYR A 145     -10.794  -6.533 -16.978  1.00 86.66           H
ATOM   2055 2HB  TYR A 145     -11.147  -4.867 -17.393  1.00 86.66           H
ATOM   2056  CG  TYR A 145     -12.584  -6.279 -18.134  1.00 86.66           C
ATOM   2057  CD1 TYR A 145     -13.555  -5.306 -18.259  1.00 86.66           C
ATOM   2058  HD1 TYR A 145     -13.299  -4.258 -18.106  1.00 86.66           H
ATOM   2059  CD2 TYR A 145     -12.908  -7.607 -18.329  1.00 86.66           C
ATOM   2060  HD2 TYR A 145     -12.142  -8.375 -18.231  1.00 86.66           H
ATOM   2061  CE1 TYR A 145     -14.906  -5.676 -18.593  1.00 86.66           C
ATOM   2062  HE1 TYR A 145     -15.683  -4.918 -18.694  1.00 86.66           H
ATOM   2063  CE2 TYR A 145     -14.260  -7.976 -18.663  1.00 86.66           C
ATOM   2064  HE2 TYR A 145     -14.529  -9.021 -18.819  1.00 86.66           H
ATOM   2065  CZ  TYR A 145     -15.192  -6.993 -18.778  1.00 86.66           C
ATOM   2066  OH  TYR A 145     -16.468  -7.342 -19.093  1.00 86.66           O
ATOM   2067  HH  TYR A 145     -16.534  -8.334 -19.200  1.00 86.66           H
ATOM   2068  HN  TYR A 145      -8.987  -4.938 -17.589  1.00 86.66           H
ATOM   2069  N   ILE A 146     -11.028  -4.015 -20.072  1.00 83.22           N
ATOM   2070  CA  ILE A 146     -11.716  -3.280 -21.120  1.00 83.22           C
ATOM   2071  C   ILE A 146     -10.901  -3.359 -22.412  1.00 83.22           C
ATOM   2072  O   ILE A 146     -11.463  -3.493 -23.498  1.00 83.22           O
ATOM   2073  HA  ILE A 146     -12.675  -3.770 -21.286  1.00 83.22           H
ATOM   2074  CB  ILE A 146     -12.011  -1.849 -20.665  1.00 83.22           C
ATOM   2075  HB  ILE A 146     -11.087  -1.415 -20.284  1.00 83.22           H
ATOM   2076  CG1 ILE A 146     -13.024  -1.836 -19.519  1.00 83.22           C
ATOM   2077 1HG1 ILE A 146     -14.008  -2.116 -19.895  1.00 83.22           H
ATOM   2078 2HG1 ILE A 146     -12.744  -2.579 -18.773  1.00 83.22           H
ATOM   2079  CG2 ILE A 146     -12.465  -0.983 -21.842  1.00 83.22           C
ATOM   2080 1HG2 ILE A 146     -11.680  -0.955 -22.597  1.00 83.22           H
ATOM   2081 2HG2 ILE A 146     -13.372  -1.406 -22.276  1.00 83.22           H
ATOM   2082 3HG2 ILE A 146     -12.668   0.029 -21.491  1.00 83.22           H
ATOM   2083  CD1 ILE A 146     -13.096  -0.453 -18.867  1.00 83.22           C
ATOM   2084 1HD1 ILE A 146     -12.116  -0.187 -18.471  1.00 83.22           H
ATOM   2085 2HD1 ILE A 146     -13.399   0.284 -19.610  1.00 83.22           H
ATOM   2086 3HD1 ILE A 146     -13.823  -0.472 -18.055  1.00 83.22           H
ATOM   2087  HN  ILE A 146     -10.744  -3.465 -19.287  1.00 83.22           H
ATOM   2088  N   ALA A 147      -9.588  -3.273 -22.252  1.00 81.95           N
ATOM   2089  CA  ALA A 147      -8.696  -3.221 -23.398  1.00 81.95           C
ATOM   2090  C   ALA A 147      -8.799  -4.533 -24.179  1.00 81.95           C
ATOM   2091  O   ALA A 147      -8.648  -4.547 -25.399  1.00 81.95           O
ATOM   2092  HA  ALA A 147      -9.025  -2.402 -24.037  1.00 81.95           H
ATOM   2093  CB  ALA A 147      -7.270  -2.936 -22.923  1.00 81.95           C
ATOM   2094 1HB  ALA A 147      -7.246  -1.979 -22.400  1.00 81.95           H
ATOM   2095 2HB  ALA A 147      -6.947  -3.727 -22.247  1.00 81.95           H
ATOM   2096 3HB  ALA A 147      -6.602  -2.897 -23.783  1.00 81.95           H
ATOM   2097  HN  ALA A 147      -9.134  -3.240 -21.361  1.00 81.95           H
ATOM   2098  N   ILE A 148      -9.055  -5.605 -23.442  1.00 78.02           N
ATOM   2099  CA  ILE A 148      -9.041  -6.935 -24.026  1.00 78.02           C
ATOM   2100  C   ILE A 148     -10.449  -7.290 -24.509  1.00 78.02           C
ATOM   2101  O   ILE A 148     -10.629  -7.719 -25.647  1.00 78.02           O
ATOM   2102  HA  ILE A 148      -8.377  -6.906 -24.890  1.00 78.02           H
ATOM   2103  CB  ILE A 148      -8.456  -7.947 -23.040  1.00 78.02           C
ATOM   2104  HB  ILE A 148      -8.965  -7.826 -22.084  1.00 78.02           H
ATOM   2105  CG1 ILE A 148      -6.969  -7.679 -22.797  1.00 78.02           C
ATOM   2106 1HG1 ILE A 148      -6.406  -7.878 -23.709  1.00 78.02           H
ATOM   2107 2HG1 ILE A 148      -6.820  -6.628 -22.553  1.00 78.02           H
ATOM   2108  CG2 ILE A 148      -8.711  -9.381 -23.509  1.00 78.02           C
ATOM   2109 1HG2 ILE A 148      -9.784  -9.551 -23.589  1.00 78.02           H
ATOM   2110 2HG2 ILE A 148      -8.245  -9.533 -24.483  1.00 78.02           H
ATOM   2111 3HG2 ILE A 148      -8.284 -10.080 -22.790  1.00 78.02           H
ATOM   2112  CD1 ILE A 148      -6.433  -8.553 -21.661  1.00 78.02           C
ATOM   2113 1HD1 ILE A 148      -6.982  -8.335 -20.745  1.00 78.02           H
ATOM   2114 2HD1 ILE A 148      -6.561  -9.604 -21.919  1.00 78.02           H
ATOM   2115 3HD1 ILE A 148      -5.374  -8.343 -21.509  1.00 78.02           H
ATOM   2116  HN  ILE A 148      -9.268  -5.574 -22.466  1.00 78.02           H
ATOM   2117  N   ALA A 149     -11.411  -7.097 -23.619  1.00 75.55           N
ATOM   2118  CA  ALA A 149     -12.760  -7.582 -23.858  1.00 75.55           C
ATOM   2119  C   ALA A 149     -13.440  -6.690 -24.900  1.00 75.55           C
ATOM   2120  O   ALA A 149     -14.231  -7.170 -25.711  1.00 75.55           O
ATOM   2121  HA  ALA A 149     -12.684  -8.595 -24.254  1.00 75.55           H
ATOM   2122  CB  ALA A 149     -13.529  -7.625 -22.537  1.00 75.55           C
ATOM   2123 1HB  ALA A 149     -13.021  -8.294 -21.842  1.00 75.55           H
ATOM   2124 2HB  ALA A 149     -13.574  -6.623 -22.109  1.00 75.55           H
ATOM   2125 3HB  ALA A 149     -14.541  -7.988 -22.717  1.00 75.55           H
ATOM   2126  HN  ALA A 149     -11.281  -6.621 -22.749  1.00 75.55           H
ATOM   2127  N   GLN A 150     -13.106  -5.409 -24.844  1.00 66.05           N
ATOM   2128  CA  GLN A 150     -13.765  -4.427 -25.688  1.00 66.05           C
ATOM   2129  C   GLN A 150     -12.757  -3.794 -26.650  1.00 66.05           C
ATOM   2130  O   GLN A 150     -12.862  -2.613 -26.976  1.00 66.05           O
ATOM   2131  HA  GLN A 150     -14.514  -4.984 -26.251  1.00 66.05           H
ATOM   2132  CB  GLN A 150     -14.463  -3.359 -24.845  1.00 66.05           C
ATOM   2133 1HB  GLN A 150     -13.725  -2.818 -24.253  1.00 66.05           H
ATOM   2134 2HB  GLN A 150     -14.943  -2.631 -25.499  1.00 66.05           H
ATOM   2135  CG  GLN A 150     -15.507  -3.987 -23.919  1.00 66.05           C
ATOM   2136 1HG  GLN A 150     -16.160  -4.643 -24.494  1.00 66.05           H
ATOM   2137 2HG  GLN A 150     -15.010  -4.607 -23.173  1.00 66.05           H
ATOM   2138  CD  GLN A 150     -16.340  -2.910 -23.222  1.00 66.05           C
ATOM   2139  OE1 GLN A 150     -16.107  -1.721 -23.361  1.00 66.05           O
ATOM   2140  NE2 GLN A 150     -17.323  -3.391 -22.466  1.00 66.05           N
ATOM   2141 1HE2 GLN A 150     -17.460  -4.379 -22.394  1.00 66.05           H
ATOM   2142 2HE2 GLN A 150     -17.924  -2.765 -21.969  1.00 66.05           H
ATOM   2143  HN  GLN A 150     -12.402  -5.041 -24.237  1.00 66.05           H
ATOM   2144  N   ALA A 151     -11.803  -4.608 -27.078  1.00 66.33           N
ATOM   2145  CA  ALA A 151     -10.676  -4.104 -27.843  1.00 66.33           C
ATOM   2146  C   ALA A 151     -11.194  -3.291 -29.031  1.00 66.33           C
ATOM   2147  O   ALA A 151     -10.645  -2.239 -29.354  1.00 66.33           O
ATOM   2148  HA  ALA A 151     -10.098  -3.450 -27.190  1.00 66.33           H
ATOM   2149  CB  ALA A 151      -9.790  -5.273 -28.279  1.00 66.33           C
ATOM   2150 1HB  ALA A 151      -9.424  -5.800 -27.397  1.00 66.33           H
ATOM   2151 2HB  ALA A 151     -10.371  -5.958 -28.897  1.00 66.33           H
ATOM   2152 3HB  ALA A 151      -8.944  -4.894 -28.852  1.00 66.33           H
ATOM   2153  HN  ALA A 151     -11.793  -5.594 -26.910  1.00 66.33           H
ATOM   2154  N   MET A 152     -12.246  -3.809 -29.648  1.00 55.56           N
ATOM   2155  CA  MET A 152     -12.766  -3.214 -30.867  1.00 55.56           C
ATOM   2156  C   MET A 152     -13.258  -1.787 -30.614  1.00 55.56           C
ATOM   2157  O   MET A 152     -12.928  -0.871 -31.365  1.00 55.56           O
ATOM   2158  HA  MET A 152     -11.931  -3.199 -31.567  1.00 55.56           H
ATOM   2159  CB  MET A 152     -13.921  -4.065 -31.398  1.00 55.56           C
ATOM   2160 1HB  MET A 152     -14.601  -4.312 -30.582  1.00 55.56           H
ATOM   2161 2HB  MET A 152     -14.494  -3.493 -32.128  1.00 55.56           H
ATOM   2162  CG  MET A 152     -13.403  -5.351 -32.044  1.00 55.56           C
ATOM   2163 1HG  MET A 152     -12.583  -5.121 -32.724  1.00 55.56           H
ATOM   2164 2HG  MET A 152     -13.005  -6.017 -31.278  1.00 55.56           H
ATOM   2165  SD  MET A 152     -14.721  -6.163 -32.932  1.00 55.56           S
ATOM   2166  CE  MET A 152     -13.828  -7.550 -33.614  1.00 55.56           C
ATOM   2167 1HE  MET A 152     -13.023  -7.185 -34.252  1.00 55.56           H
ATOM   2168 2HE  MET A 152     -13.407  -8.145 -32.803  1.00 55.56           H
ATOM   2169 3HE  MET A 152     -14.507  -8.166 -34.202  1.00 55.56           H
ATOM   2170  HN  MET A 152     -12.738  -4.619 -29.329  1.00 55.56           H
ATOM   2171  N   ARG A 153     -14.038  -1.643 -29.553  1.00 53.98           N
ATOM   2172  CA  ARG A 153     -14.673  -0.370 -29.257  1.00 53.98           C
ATOM   2173  C   ARG A 153     -13.687   0.562 -28.549  1.00 53.98           C
ATOM   2174  O   ARG A 153     -13.929   1.764 -28.445  1.00 53.98           O
ATOM   2175  HA  ARG A 153     -14.961   0.030 -30.229  1.00 53.98           H
ATOM   2176  CB  ARG A 153     -15.907  -0.562 -28.374  1.00 53.98           C
ATOM   2177 1HB  ARG A 153     -15.662  -1.216 -27.538  1.00 53.98           H
ATOM   2178 2HB  ARG A 153     -16.208   0.397 -27.951  1.00 53.98           H
ATOM   2179  CG  ARG A 153     -17.066  -1.159 -29.174  1.00 53.98           C
ATOM   2180 1HG  ARG A 153     -17.225  -0.576 -30.082  1.00 53.98           H
ATOM   2181 2HG  ARG A 153     -16.813  -2.172 -29.487  1.00 53.98           H
ATOM   2182  CD  ARG A 153     -18.351  -1.181 -28.345  1.00 53.98           C
ATOM   2183 1HD  ARG A 153     -18.219  -1.819 -27.470  1.00 53.98           H
ATOM   2184 2HD  ARG A 153     -18.575  -0.180 -27.978  1.00 53.98           H
ATOM   2185  NE  ARG A 153     -19.476  -1.680 -29.167  1.00 53.98           N
ATOM   2186  HE  ARG A 153     -19.294  -1.904 -30.124  1.00 53.98           H
ATOM   2187  CZ  ARG A 153     -20.724  -1.852 -28.708  1.00 53.98           C
ATOM   2188  NH1 ARG A 153     -21.025  -1.568 -27.434  1.00 53.98           N
ATOM   2189 1HH1 ARG A 153     -20.316  -1.226 -26.817  1.00 53.98           H
ATOM   2190 2HH1 ARG A 153     -21.958  -1.699 -27.100  1.00 53.98           H
ATOM   2191  NH2 ARG A 153     -21.666  -2.310 -29.544  1.00 53.98           N
ATOM   2192 1HH2 ARG A 153     -22.602  -2.444 -29.218  1.00 53.98           H
ATOM   2193 2HH2 ARG A 153     -21.433  -2.519 -30.494  1.00 53.98           H
ATOM   2194  HN  ARG A 153     -14.239  -2.376 -28.903  1.00 53.98           H
ATOM   2195  N   ALA A 154     -12.597  -0.027 -28.081  1.00 58.57           N
ATOM   2196  CA  ALA A 154     -11.689   0.677 -27.191  1.00 58.57           C
ATOM   2197  C   ALA A 154     -10.954   1.765 -27.977  1.00 58.57           C
ATOM   2198  O   ALA A 154     -10.613   2.810 -27.427  1.00 58.57           O
ATOM   2199  HA  ALA A 154     -12.287   1.146 -26.410  1.00 58.57           H
ATOM   2200  CB  ALA A 154     -10.730  -0.324 -26.544  1.00 58.57           C
ATOM   2201 1HB  ALA A 154     -11.300  -1.057 -25.974  1.00 58.57           H
ATOM   2202 2HB  ALA A 154     -10.157  -0.832 -27.320  1.00 58.57           H
ATOM   2203 3HB  ALA A 154     -10.049   0.205 -25.877  1.00 58.57           H
ATOM   2204  HN  ALA A 154     -12.331  -0.966 -28.299  1.00 58.57           H
ATOM   2205  N   HIS A 155     -10.731   1.481 -29.252  1.00 54.65           N
ATOM   2206  CA  HIS A 155      -9.810   2.276 -30.046  1.00 54.65           C
ATOM   2207  C   HIS A 155     -10.442   3.634 -30.360  1.00 54.65           C
ATOM   2208  O   HIS A 155      -9.752   4.651 -30.392  1.00 54.65           O
ATOM   2209  HA  HIS A 155      -8.922   2.431 -29.433  1.00 54.65           H
ATOM   2210  CB  HIS A 155      -9.382   1.517 -31.304  1.00 54.65           C
ATOM   2211 1HB  HIS A 155      -9.509   0.448 -31.132  1.00 54.65           H
ATOM   2212 2HB  HIS A 155     -10.046   1.789 -32.124  1.00 54.65           H
ATOM   2213  CG  HIS A 155      -7.955   1.778 -31.722  1.00 54.65           C
ATOM   2214  ND1 HIS A 155      -7.512   3.020 -32.142  1.00 54.65           N
ATOM   2215  HD1 HIS A 155      -8.069   3.848 -32.210  1.00 54.65           H
ATOM   2216  CD2 HIS A 155      -6.876   0.945 -31.780  1.00 54.65           C
ATOM   2217  HD2 HIS A 155      -6.873  -0.113 -31.517  1.00 54.65           H
ATOM   2218  CE1 HIS A 155      -6.223   2.927 -32.438  1.00 54.65           C
ATOM   2219  HE1 HIS A 155      -5.588   3.736 -32.797  1.00 54.65           H
ATOM   2220  NE2 HIS A 155      -5.832   1.640 -32.213  1.00 54.65           N
ATOM   2221  HN  HIS A 155     -11.167   0.725 -29.741  1.00 54.65           H
ATOM   2222  N   THR A 156     -11.748   3.605 -30.583  1.00 62.68           N
ATOM   2223  CA  THR A 156     -12.448   4.776 -31.082  1.00 62.68           C
ATOM   2224  C   THR A 156     -12.561   5.838 -29.986  1.00 62.68           C
ATOM   2225  O   THR A 156     -12.632   7.031 -30.277  1.00 62.68           O
ATOM   2226  HA  THR A 156     -11.858   5.212 -31.889  1.00 62.68           H
ATOM   2227  CB  THR A 156     -13.802   4.321 -31.629  1.00 62.68           C
ATOM   2228  HB  THR A 156     -14.614   4.901 -31.190  1.00 62.68           H
ATOM   2229  OG1 THR A 156     -13.832   2.921 -31.362  1.00 62.68           O
ATOM   2230  HG1 THR A 156     -14.275   2.750 -30.482  1.00 62.68           H
ATOM   2231  CG2 THR A 156     -13.878   4.411 -33.155  1.00 62.68           C
ATOM   2232 1HG2 THR A 156     -13.108   3.777 -33.595  1.00 62.68           H
ATOM   2233 2HG2 THR A 156     -13.721   5.443 -33.466  1.00 62.68           H
ATOM   2234 3HG2 THR A 156     -14.860   4.076 -33.490  1.00 62.68           H
ATOM   2235  HN  THR A 156     -12.324   2.802 -30.429  1.00 62.68           H
ATOM   2236  N   TRP A 157     -12.575   5.365 -28.748  1.00 58.79           N
ATOM   2237  CA  TRP A 157     -12.945   6.213 -27.628  1.00 58.79           C
ATOM   2238  C   TRP A 157     -11.680   6.508 -26.820  1.00 58.79           C
ATOM   2239  O   TRP A 157     -11.745   6.707 -25.608  1.00 58.79           O
ATOM   2240  HA  TRP A 157     -13.354   7.139 -28.031  1.00 58.79           H
ATOM   2241  CB  TRP A 157     -14.050   5.564 -26.792  1.00 58.79           C
ATOM   2242 1HB  TRP A 157     -13.750   4.548 -26.537  1.00 58.79           H
ATOM   2243 2HB  TRP A 157     -14.151   6.111 -25.854  1.00 58.79           H
ATOM   2244  CG  TRP A 157     -15.412   5.519 -27.488  1.00 58.79           C
ATOM   2245  CD1 TRP A 157     -15.675   5.218 -28.767  1.00 58.79           C
ATOM   2246  HD1 TRP A 157     -14.916   4.956 -29.504  1.00 58.79           H
ATOM   2247  CD2 TRP A 157     -16.694   5.797 -26.888  1.00 58.79           C
ATOM   2248  NE1 TRP A 157     -17.027   5.282 -29.034  1.00 58.79           N
ATOM   2249  HE1 TRP A 157     -17.466   5.100 -29.914  1.00 58.79           H
ATOM   2250  CE2 TRP A 157     -17.667   5.645 -27.855  1.00 58.79           C
ATOM   2251  CE3 TRP A 157     -17.022   6.165 -25.571  1.00 58.79           C
ATOM   2252  HE3 TRP A 157     -16.273   6.292 -24.789  1.00 58.79           H
ATOM   2253  CZ2 TRP A 157     -19.031   5.841 -27.608  1.00 58.79           C
ATOM   2254  HZ2 TRP A 157     -19.780   5.715 -28.389  1.00 58.79           H
ATOM   2255  CZ3 TRP A 157     -18.389   6.358 -25.340  1.00 58.79           C
ATOM   2256  HZ3 TRP A 157     -18.698   6.645 -24.335  1.00 58.79           H
ATOM   2257  CH2 TRP A 157     -19.381   6.209 -26.303  1.00 58.79           C
ATOM   2258  HH2 TRP A 157     -20.426   6.377 -26.043  1.00 58.79           H
ATOM   2259  HN  TRP A 157     -12.339   4.424 -28.507  1.00 58.79           H
ATOM   2260  N   ARG A 158     -10.557   6.526 -27.524  1.00 61.55           N
ATOM   2261  CA  ARG A 158      -9.264   6.627 -26.868  1.00 61.55           C
ATOM   2262  C   ARG A 158      -9.180   7.923 -26.059  1.00 61.55           C
ATOM   2263  O   ARG A 158      -8.710   7.919 -24.922  1.00 61.55           O
ATOM   2264  HA  ARG A 158      -9.212   5.754 -26.218  1.00 61.55           H
ATOM   2265  CB  ARG A 158      -8.125   6.597 -27.889  1.00 61.55           C
ATOM   2266 1HB  ARG A 158      -8.237   5.729 -28.539  1.00 61.55           H
ATOM   2267 2HB  ARG A 158      -8.179   7.480 -28.526  1.00 61.55           H
ATOM   2268  CG  ARG A 158      -6.765   6.547 -27.192  1.00 61.55           C
ATOM   2269 1HG  ARG A 158      -6.613   7.461 -26.617  1.00 61.55           H
ATOM   2270 2HG  ARG A 158      -6.745   5.718 -26.484  1.00 61.55           H
ATOM   2271  CD  ARG A 158      -5.633   6.383 -28.208  1.00 61.55           C
ATOM   2272 1HD  ARG A 158      -5.742   5.436 -28.737  1.00 61.55           H
ATOM   2273 2HD  ARG A 158      -5.688   7.174 -28.957  1.00 61.55           H
ATOM   2274  NE  ARG A 158      -4.324   6.429 -27.520  1.00 61.55           N
ATOM   2275  HE  ARG A 158      -4.314   6.651 -26.545  1.00 61.55           H
ATOM   2276  CZ  ARG A 158      -3.150   6.192 -28.121  1.00 61.55           C
ATOM   2277  NH1 ARG A 158      -3.103   5.890 -29.426  1.00 61.55           N
ATOM   2278 1HH1 ARG A 158      -3.948   5.840 -29.958  1.00 61.55           H
ATOM   2279 2HH1 ARG A 158      -2.223   5.715 -29.867  1.00 61.55           H
ATOM   2280  NH2 ARG A 158      -2.024   6.262 -27.398  1.00 61.55           N
ATOM   2281 1HH2 ARG A 158      -1.140   6.088 -27.832  1.00 61.55           H
ATOM   2282 2HH2 ARG A 158      -2.068   6.488 -26.425  1.00 61.55           H
ATOM   2283  HN  ARG A 158     -10.522   6.473 -28.522  1.00 61.55           H
ATOM   2284  N   GLU A 159      -9.642   9.000 -26.676  1.00 67.13           N
ATOM   2285  CA  GLU A 159      -9.535  10.315 -26.068  1.00 67.13           C
ATOM   2286  C   GLU A 159     -10.458  10.415 -24.852  1.00 67.13           C
ATOM   2287  O   GLU A 159     -10.044  10.875 -23.789  1.00 67.13           O
ATOM   2288  HA  GLU A 159      -8.495  10.404 -25.751  1.00 67.13           H
ATOM   2289  CB  GLU A 159      -9.845  11.417 -27.084  1.00 67.13           C
ATOM   2290 1HB  GLU A 159     -10.765  11.176 -27.616  1.00 67.13           H
ATOM   2291 2HB  GLU A 159      -9.879  12.382 -26.579  1.00 67.13           H
ATOM   2292  CG  GLU A 159      -8.739  11.519 -28.136  1.00 67.13           C
ATOM   2293 1HG  GLU A 159      -7.767  11.561 -27.645  1.00 67.13           H
ATOM   2294 2HG  GLU A 159      -8.743  10.625 -28.761  1.00 67.13           H
ATOM   2295  CD  GLU A 159      -8.928  12.760 -29.011  1.00 67.13           C
ATOM   2296  OE1 GLU A 159      -7.941  13.142 -29.675  1.00 67.13           O
ATOM   2297  OE2 GLU A 159     -10.057  13.298 -28.996  1.00 67.13           O
ATOM   2298  HN  GLU A 159     -10.082   8.985 -27.574  1.00 67.13           H
ATOM   2299  N   LYS A 160     -11.693   9.975 -25.049  1.00 71.39           N
ATOM   2300  CA  LYS A 160     -12.685  10.031 -23.989  1.00 71.39           C
ATOM   2301  C   LYS A 160     -12.170   9.258 -22.774  1.00 71.39           C
ATOM   2302  O   LYS A 160     -12.347   9.692 -21.637  1.00 71.39           O
ATOM   2303  HA  LYS A 160     -12.805  11.077 -23.708  1.00 71.39           H
ATOM   2304  CB  LYS A 160     -14.042   9.542 -24.500  1.00 71.39           C
ATOM   2305 1HB  LYS A 160     -13.921   8.582 -25.003  1.00 71.39           H
ATOM   2306 2HB  LYS A 160     -14.714   9.377 -23.657  1.00 71.39           H
ATOM   2307  CG  LYS A 160     -14.663  10.554 -25.464  1.00 71.39           C
ATOM   2308 1HG  LYS A 160     -14.634  11.549 -25.020  1.00 71.39           H
ATOM   2309 2HG  LYS A 160     -14.075  10.597 -26.380  1.00 71.39           H
ATOM   2310  CD  LYS A 160     -16.109  10.180 -25.795  1.00 71.39           C
ATOM   2311 1HD  LYS A 160     -16.135   9.198 -26.266  1.00 71.39           H
ATOM   2312 2HD  LYS A 160     -16.690  10.109 -24.876  1.00 71.39           H
ATOM   2313  CE  LYS A 160     -16.743  11.215 -26.727  1.00 71.39           C
ATOM   2314 1HE  LYS A 160     -16.698  12.203 -26.268  1.00 71.39           H
ATOM   2315 2HE  LYS A 160     -16.178  11.271 -27.657  1.00 71.39           H
ATOM   2316  NZ  LYS A 160     -18.151  10.860 -27.015  1.00 71.39           N
ATOM   2317 1HZ  LYS A 160     -18.556  11.556 -27.631  1.00 71.39           H
ATOM   2318 2HZ  LYS A 160     -18.185   9.951 -27.463  1.00 71.39           H
ATOM   2319 3HZ  LYS A 160     -18.676  10.829 -26.148  1.00 71.39           H
ATOM   2320  HN  LYS A 160     -12.017   9.588 -25.912  1.00 71.39           H
ATOM   2321  N   ARG A 161     -11.543   8.125 -23.055  1.00 70.29           N
ATOM   2322  CA  ARG A 161     -11.016   7.279 -21.998  1.00 70.29           C
ATOM   2323  C   ARG A 161      -9.936   8.024 -21.211  1.00 70.29           C
ATOM   2324  O   ARG A 161      -9.819   7.856 -19.998  1.00 70.29           O
ATOM   2325  HA  ARG A 161     -11.875   7.053 -21.367  1.00 70.29           H
ATOM   2326  CB  ARG A 161     -10.423   5.989 -22.568  1.00 70.29           C
ATOM   2327 1HB  ARG A 161      -9.806   6.221 -23.437  1.00 70.29           H
ATOM   2328 2HB  ARG A 161      -9.770   5.526 -21.828  1.00 70.29           H
ATOM   2329  CG  ARG A 161     -11.527   5.008 -22.968  1.00 70.29           C
ATOM   2330 1HG  ARG A 161     -12.136   4.767 -22.097  1.00 70.29           H
ATOM   2331 2HG  ARG A 161     -12.186   5.475 -23.699  1.00 70.29           H
ATOM   2332  CD  ARG A 161     -10.934   3.725 -23.554  1.00 70.29           C
ATOM   2333 1HD  ARG A 161     -10.401   3.950 -24.478  1.00 70.29           H
ATOM   2334 2HD  ARG A 161     -10.207   3.301 -22.861  1.00 70.29           H
ATOM   2335  NE  ARG A 161     -12.011   2.745 -23.818  1.00 70.29           N
ATOM   2336  HE  ARG A 161     -12.945   3.089 -23.912  1.00 70.29           H
ATOM   2337  CZ  ARG A 161     -11.813   1.425 -23.938  1.00 70.29           C
ATOM   2338  NH1 ARG A 161     -10.582   0.909 -23.820  1.00 70.29           N
ATOM   2339 1HH1 ARG A 161      -9.803   1.509 -23.641  1.00 70.29           H
ATOM   2340 2HH1 ARG A 161     -10.442  -0.077 -23.911  1.00 70.29           H
ATOM   2341  NH2 ARG A 161     -12.864   0.629 -24.177  1.00 70.29           N
ATOM   2342 1HH2 ARG A 161     -12.733  -0.358 -24.269  1.00 70.29           H
ATOM   2343 2HH2 ARG A 161     -13.779   1.022 -24.264  1.00 70.29           H
ATOM   2344  HN  ARG A 161     -11.393   7.784 -23.983  1.00 70.29           H
ATOM   2345  N   LEU A 162      -9.173   8.832 -21.933  1.00 82.61           N
ATOM   2346  CA  LEU A 162      -8.096   9.590 -21.320  1.00 82.61           C
ATOM   2347  C   LEU A 162      -8.687  10.616 -20.351  1.00 82.61           C
ATOM   2348  O   LEU A 162      -8.137  10.849 -19.276  1.00 82.61           O
ATOM   2349  HA  LEU A 162      -7.485   8.889 -20.751  1.00 82.61           H
ATOM   2350  CB  LEU A 162      -7.196  10.206 -22.394  1.00 82.61           C
ATOM   2351 1HB  LEU A 162      -6.832   9.405 -23.038  1.00 82.61           H
ATOM   2352 2HB  LEU A 162      -7.804  10.864 -23.015  1.00 82.61           H
ATOM   2353  CG  LEU A 162      -5.992  11.001 -21.884  1.00 82.61           C
ATOM   2354  HG  LEU A 162      -6.353  11.767 -21.199  1.00 82.61           H
ATOM   2355  CD1 LEU A 162      -5.036  10.103 -21.096  1.00 82.61           C
ATOM   2356 1HD1 LEU A 162      -5.561   9.677 -20.241  1.00 82.61           H
ATOM   2357 2HD1 LEU A 162      -4.678   9.299 -21.740  1.00 82.61           H
ATOM   2358 3HD1 LEU A 162      -4.189  10.693 -20.746  1.00 82.61           H
ATOM   2359  CD2 LEU A 162      -5.284  11.721 -23.034  1.00 82.61           C
ATOM   2360 1HD2 LEU A 162      -4.937  10.988 -23.763  1.00 82.61           H
ATOM   2361 2HD2 LEU A 162      -5.979  12.409 -23.514  1.00 82.61           H
ATOM   2362 3HD2 LEU A 162      -4.432  12.278 -22.644  1.00 82.61           H
ATOM   2363  HN  LEU A 162      -9.281   8.971 -22.917  1.00 82.61           H
ATOM   2364  N   LEU A 163      -9.801  11.201 -20.766  1.00 84.04           N
ATOM   2365  CA  LEU A 163     -10.473  12.197 -19.948  1.00 84.04           C
ATOM   2366  C   LEU A 163     -10.972  11.539 -18.660  1.00 84.04           C
ATOM   2367  O   LEU A 163     -10.717  12.038 -17.565  1.00 84.04           O
ATOM   2368  HA  LEU A 163      -9.736  12.955 -19.686  1.00 84.04           H
ATOM   2369  CB  LEU A 163     -11.574  12.894 -20.750  1.00 84.04           C
ATOM   2370 1HB  LEU A 163     -11.134  13.293 -21.663  1.00 84.04           H
ATOM   2371 2HB  LEU A 163     -12.307  12.145 -21.050  1.00 84.04           H
ATOM   2372  CG  LEU A 163     -12.310  14.028 -20.033  1.00 84.04           C
ATOM   2373  HG  LEU A 163     -12.702  13.640 -19.093  1.00 84.04           H
ATOM   2374  CD1 LEU A 163     -11.352  15.170 -19.687  1.00 84.04           C
ATOM   2375 1HD1 LEU A 163     -10.563  14.797 -19.034  1.00 84.04           H
ATOM   2376 2HD1 LEU A 163     -10.911  15.564 -20.602  1.00 84.04           H
ATOM   2377 3HD1 LEU A 163     -11.901  15.962 -19.178  1.00 84.04           H
ATOM   2378  CD2 LEU A 163     -13.506  14.511 -20.855  1.00 84.04           C
ATOM   2379 1HD2 LEU A 163     -13.158  14.876 -21.822  1.00 84.04           H
ATOM   2380 2HD2 LEU A 163     -14.200  13.685 -21.007  1.00 84.04           H
ATOM   2381 3HD2 LEU A 163     -14.011  15.317 -20.323  1.00 84.04           H
ATOM   2382  HN  LEU A 163     -10.242  11.006 -21.642  1.00 84.04           H
ATOM   2383  N   TYR A 164     -11.674  10.429 -18.834  1.00 77.84           N
ATOM   2384  CA  TYR A 164     -12.216   9.701 -17.699  1.00 77.84           C
ATOM   2385  C   TYR A 164     -11.101   9.248 -16.755  1.00 77.84           C
ATOM   2386  O   TYR A 164     -11.275   9.248 -15.537  1.00 77.84           O
ATOM   2387  HA  TYR A 164     -12.888  10.370 -17.161  1.00 77.84           H
ATOM   2388  CB  TYR A 164     -12.909   8.467 -18.281  1.00 77.84           C
ATOM   2389 1HB  TYR A 164     -12.259   8.020 -19.033  1.00 77.84           H
ATOM   2390 2HB  TYR A 164     -13.037   7.729 -17.490  1.00 77.84           H
ATOM   2391  CG  TYR A 164     -14.271   8.759 -18.914  1.00 77.84           C
ATOM   2392  CD1 TYR A 164     -15.256   9.383 -18.175  1.00 77.84           C
ATOM   2393  HD1 TYR A 164     -15.062   9.668 -17.141  1.00 77.84           H
ATOM   2394  CD2 TYR A 164     -14.515   8.397 -20.223  1.00 77.84           C
ATOM   2395  HD2 TYR A 164     -13.738   7.904 -20.806  1.00 77.84           H
ATOM   2396  CE1 TYR A 164     -16.538   9.657 -18.770  1.00 77.84           C
ATOM   2397  HE1 TYR A 164     -17.324  10.149 -18.197  1.00 77.84           H
ATOM   2398  CE2 TYR A 164     -15.798   8.671 -20.818  1.00 77.84           C
ATOM   2399  HE2 TYR A 164     -16.004   8.391 -21.851  1.00 77.84           H
ATOM   2400  CZ  TYR A 164     -16.746   9.288 -20.062  1.00 77.84           C
ATOM   2401  OH  TYR A 164     -17.957   9.547 -20.624  1.00 77.84           O
ATOM   2402  HH  TYR A 164     -17.981   9.197 -21.561  1.00 77.84           H
ATOM   2403  HN  TYR A 164     -11.873  10.027 -19.728  1.00 77.84           H
ATOM   2404  N   SER A 165      -9.980   8.871 -17.352  1.00 88.96           N
ATOM   2405  CA  SER A 165      -8.845   8.392 -16.582  1.00 88.96           C
ATOM   2406  C   SER A 165      -8.328   9.504 -15.667  1.00 88.96           C
ATOM   2407  O   SER A 165      -7.876   9.237 -14.554  1.00 88.96           O
ATOM   2408  HA  SER A 165      -9.228   7.559 -15.992  1.00 88.96           H
ATOM   2409  CB  SER A 165      -7.726   7.896 -17.499  1.00 88.96           C
ATOM   2410 1HB  SER A 165      -6.994   7.343 -16.911  1.00 88.96           H
ATOM   2411 2HB  SER A 165      -8.138   7.200 -18.230  1.00 88.96           H
ATOM   2412  OG  SER A 165      -7.077   8.968 -18.178  1.00 88.96           O
ATOM   2413  HG  SER A 165      -7.741   9.681 -18.403  1.00 88.96           H
ATOM   2414  HN  SER A 165      -9.841   8.890 -18.343  1.00 88.96           H
ATOM   2415  N   LYS A 166      -8.411  10.727 -16.169  1.00 85.96           N
ATOM   2416  CA  LYS A 166      -8.003  11.885 -15.392  1.00 85.96           C
ATOM   2417  C   LYS A 166      -8.936  12.041 -14.190  1.00 85.96           C
ATOM   2418  O   LYS A 166      -8.477  12.208 -13.061  1.00 85.96           O
ATOM   2419  HA  LYS A 166      -6.995  11.693 -15.024  1.00 85.96           H
ATOM   2420  CB  LYS A 166      -7.932  13.129 -16.280  1.00 85.96           C
ATOM   2421 1HB  LYS A 166      -8.844  13.211 -16.872  1.00 85.96           H
ATOM   2422 2HB  LYS A 166      -7.875  14.022 -15.658  1.00 85.96           H
ATOM   2423  CG  LYS A 166      -6.718  13.070 -17.210  1.00 85.96           C
ATOM   2424 1HG  LYS A 166      -5.807  12.979 -16.619  1.00 85.96           H
ATOM   2425 2HG  LYS A 166      -6.779  12.182 -17.839  1.00 85.96           H
ATOM   2426  CD  LYS A 166      -6.639  14.320 -18.089  1.00 85.96           C
ATOM   2427 1HD  LYS A 166      -7.540  14.397 -18.699  1.00 85.96           H
ATOM   2428 2HD  LYS A 166      -6.603  15.209 -17.461  1.00 85.96           H
ATOM   2429  CE  LYS A 166      -5.406  14.277 -18.994  1.00 85.96           C
ATOM   2430 1HE  LYS A 166      -4.512  14.112 -18.392  1.00 85.96           H
ATOM   2431 2HE  LYS A 166      -5.484  13.439 -19.686  1.00 85.96           H
ATOM   2432  NZ  LYS A 166      -5.275  15.542 -19.751  1.00 85.96           N
ATOM   2433 1HZ  LYS A 166      -4.463  15.491 -20.356  1.00 85.96           H
ATOM   2434 2HZ  LYS A 166      -6.107  15.688 -20.312  1.00 85.96           H
ATOM   2435 3HZ  LYS A 166      -5.165  16.314 -19.103  1.00 85.96           H
ATOM   2436  HN  LYS A 166      -8.748  10.932 -17.088  1.00 85.96           H
ATOM   2437  N   MET A 167     -10.229  11.980 -14.473  1.00 86.66           N
ATOM   2438  CA  MET A 167     -11.231  12.163 -13.436  1.00 86.66           C
ATOM   2439  C   MET A 167     -11.100  11.092 -12.352  1.00 86.66           C
ATOM   2440  O   MET A 167     -11.141  11.401 -11.162  1.00 86.66           O
ATOM   2441  HA  MET A 167     -11.036  13.147 -13.010  1.00 86.66           H
ATOM   2442  CB  MET A 167     -12.627  12.092 -14.058  1.00 86.66           C
ATOM   2443 1HB  MET A 167     -12.717  11.186 -14.657  1.00 86.66           H
ATOM   2444 2HB  MET A 167     -13.377  12.028 -13.270  1.00 86.66           H
ATOM   2445  CG  MET A 167     -12.901  13.317 -14.932  1.00 86.66           C
ATOM   2446 1HG  MET A 167     -12.837  14.225 -14.332  1.00 86.66           H
ATOM   2447 2HG  MET A 167     -12.142  13.397 -15.710  1.00 86.66           H
ATOM   2448  SD  MET A 167     -14.520  13.190 -15.673  1.00 86.66           S
ATOM   2449  CE  MET A 167     -14.655  14.811 -16.406  1.00 86.66           C
ATOM   2450 1HE  MET A 167     -14.583  15.570 -15.627  1.00 86.66           H
ATOM   2451 2HE  MET A 167     -13.848  14.953 -17.126  1.00 86.66           H
ATOM   2452 3HE  MET A 167     -15.615  14.902 -16.914  1.00 86.66           H
ATOM   2453  HN  MET A 167     -10.594  11.810 -15.388  1.00 86.66           H
ATOM   2454  N   VAL A 168     -10.944   9.856 -12.801  1.00 94.10           N
ATOM   2455  CA  VAL A 168     -10.868   8.730 -11.886  1.00 94.10           C
ATOM   2456  C   VAL A 168      -9.664   8.914 -10.959  1.00 94.10           C
ATOM   2457  O   VAL A 168      -9.761   8.680  -9.756  1.00 94.10           O
ATOM   2458  HA  VAL A 168     -11.777   8.733 -11.284  1.00 94.10           H
ATOM   2459  CB  VAL A 168     -10.823   7.418 -12.671  1.00 94.10           C
ATOM   2460  HB  VAL A 168     -10.021   7.494 -13.405  1.00 94.10           H
ATOM   2461  CG1 VAL A 168     -10.507   6.238 -11.750  1.00 94.10           C
ATOM   2462 1HG1 VAL A 168      -9.537   6.396 -11.278  1.00 94.10           H
ATOM   2463 2HG1 VAL A 168     -11.277   6.160 -10.983  1.00 94.10           H
ATOM   2464 3HG1 VAL A 168     -10.481   5.318 -12.334  1.00 94.10           H
ATOM   2465  CG2 VAL A 168     -12.133   7.188 -13.428  1.00 94.10           C
ATOM   2466 1HG2 VAL A 168     -12.959   7.142 -12.719  1.00 94.10           H
ATOM   2467 2HG2 VAL A 168     -12.298   8.008 -14.126  1.00 94.10           H
ATOM   2468 3HG2 VAL A 168     -12.074   6.248 -13.978  1.00 94.10           H
ATOM   2469  HN  VAL A 168     -10.872   9.618 -13.770  1.00 94.10           H
ATOM   2470  N   CYS A 169      -8.556   9.330 -11.556  1.00 95.28           N
ATOM   2471  CA  CYS A 169      -7.333   9.539 -10.801  1.00 95.28           C
ATOM   2472  C   CYS A 169      -7.603  10.600  -9.732  1.00 95.28           C
ATOM   2473  O   CYS A 169      -7.244  10.420  -8.569  1.00 95.28           O
ATOM   2474  HA  CYS A 169      -7.081   8.583 -10.342  1.00 95.28           H
ATOM   2475  CB  CYS A 169      -6.166   9.930 -11.711  1.00 95.28           C
ATOM   2476 1HB  CYS A 169      -6.472  10.732 -12.382  1.00 95.28           H
ATOM   2477 2HB  CYS A 169      -5.340  10.313 -11.112  1.00 95.28           H
ATOM   2478  SG  CYS A 169      -5.615   8.479 -12.680  1.00 95.28           S
ATOM   2479  HG  CYS A 169      -6.603   8.523 -13.570  1.00 95.28           H
ATOM   2480  HN  CYS A 169      -8.487   9.523 -12.535  1.00 95.28           H
ATOM   2481  N   PHE A 170      -8.234  11.682 -10.164  1.00 94.46           N
ATOM   2482  CA  PHE A 170      -8.525  12.787  -9.267  1.00 94.46           C
ATOM   2483  C   PHE A 170      -9.405  12.330  -8.101  1.00 94.46           C
ATOM   2484  O   PHE A 170      -9.137  12.665  -6.948  1.00 94.46           O
ATOM   2485  HA  PHE A 170      -7.572  13.149  -8.880  1.00 94.46           H
ATOM   2486  CB  PHE A 170      -9.283  13.837 -10.081  1.00 94.46           C
ATOM   2487 1HB  PHE A 170      -8.678  14.121 -10.942  1.00 94.46           H
ATOM   2488 2HB  PHE A 170     -10.198  13.390 -10.469  1.00 94.46           H
ATOM   2489  CG  PHE A 170      -9.644  15.097  -9.291  1.00 94.46           C
ATOM   2490  CD1 PHE A 170     -10.915  15.277  -8.842  1.00 94.46           C
ATOM   2491  HD1 PHE A 170     -11.677  14.525  -9.045  1.00 94.46           H
ATOM   2492  CD2 PHE A 170      -8.693  16.036  -9.037  1.00 94.46           C
ATOM   2493  HD2 PHE A 170      -7.675  15.891  -9.397  1.00 94.46           H
ATOM   2494  CE1 PHE A 170     -11.249  16.446  -8.109  1.00 94.46           C
ATOM   2495  HE1 PHE A 170     -12.268  16.591  -7.749  1.00 94.46           H
ATOM   2496  CE2 PHE A 170      -9.028  17.205  -8.304  1.00 94.46           C
ATOM   2497  HE2 PHE A 170      -8.266  17.957  -8.100  1.00 94.46           H
ATOM   2498  CZ  PHE A 170     -10.299  17.385  -7.855  1.00 94.46           C
ATOM   2499  HZ  PHE A 170     -10.556  18.282  -7.292  1.00 94.46           H
ATOM   2500  HN  PHE A 170      -8.544  11.810 -11.106  1.00 94.46           H
ATOM   2501  N   THR A 171     -10.437  11.573  -8.442  1.00 93.82           N
ATOM   2502  CA  THR A 171     -11.372  11.087  -7.441  1.00 93.82           C
ATOM   2503  C   THR A 171     -10.645  10.228  -6.405  1.00 93.82           C
ATOM   2504  O   THR A 171     -10.946  10.298  -5.214  1.00 93.82           O
ATOM   2505  HA  THR A 171     -11.785  11.946  -6.912  1.00 93.82           H
ATOM   2506  CB  THR A 171     -12.496  10.344  -8.166  1.00 93.82           C
ATOM   2507  HB  THR A 171     -12.125   9.429  -8.626  1.00 93.82           H
ATOM   2508  OG1 THR A 171     -13.029  11.313  -9.066  1.00 93.82           O
ATOM   2509  HG1 THR A 171     -12.569  11.246  -9.951  1.00 93.82           H
ATOM   2510  CG2 THR A 171     -13.669  10.011  -7.241  1.00 93.82           C
ATOM   2511 1HG2 THR A 171     -14.084  10.933  -6.833  1.00 93.82           H
ATOM   2512 2HG2 THR A 171     -13.319   9.378  -6.425  1.00 93.82           H
ATOM   2513 3HG2 THR A 171     -14.438   9.484  -7.805  1.00 93.82           H
ATOM   2514  HN  THR A 171     -10.638  11.291  -9.380  1.00 93.82           H
ATOM   2515  N   ILE A 172      -9.702   9.437  -6.895  1.00 94.86           N
ATOM   2516  CA  ILE A 172      -8.952   8.542  -6.031  1.00 94.86           C
ATOM   2517  C   ILE A 172      -8.149   9.367  -5.023  1.00 94.86           C
ATOM   2518  O   ILE A 172      -8.141   9.062  -3.832  1.00 94.86           O
ATOM   2519  HA  ILE A 172      -9.674   7.936  -5.483  1.00 94.86           H
ATOM   2520  CB  ILE A 172      -8.096   7.585  -6.863  1.00 94.86           C
ATOM   2521  HB  ILE A 172      -7.611   8.160  -7.652  1.00 94.86           H
ATOM   2522  CG1 ILE A 172      -8.964   6.525  -7.545  1.00 94.86           C
ATOM   2523 1HG1 ILE A 172      -9.357   5.837  -6.797  1.00 94.86           H
ATOM   2524 2HG1 ILE A 172      -9.820   7.003  -8.021  1.00 94.86           H
ATOM   2525  CG2 ILE A 172      -6.989   6.960  -6.013  1.00 94.86           C
ATOM   2526 1HG2 ILE A 172      -6.347   7.746  -5.616  1.00 94.86           H
ATOM   2527 2HG2 ILE A 172      -7.434   6.403  -5.189  1.00 94.86           H
ATOM   2528 3HG2 ILE A 172      -6.395   6.284  -6.630  1.00 94.86           H
ATOM   2529  CD1 ILE A 172      -8.160   5.748  -8.589  1.00 94.86           C
ATOM   2530 1HD1 ILE A 172      -7.788   6.436  -9.348  1.00 94.86           H
ATOM   2531 2HD1 ILE A 172      -7.319   5.252  -8.105  1.00 94.86           H
ATOM   2532 3HD1 ILE A 172      -8.801   5.001  -9.058  1.00 94.86           H
ATOM   2533  HN  ILE A 172      -9.449   9.401  -7.862  1.00 94.86           H
ATOM   2534  N   TRP A 173      -7.493  10.396  -5.539  1.00 93.93           N
ATOM   2535  CA  TRP A 173      -6.613  11.210  -4.717  1.00 93.93           C
ATOM   2536  C   TRP A 173      -7.465  11.895  -3.647  1.00 93.93           C
ATOM   2537  O   TRP A 173      -7.087  11.932  -2.477  1.00 93.93           O
ATOM   2538  HA  TRP A 173      -5.887  10.547  -4.248  1.00 93.93           H
ATOM   2539  CB  TRP A 173      -5.823  12.200  -5.575  1.00 93.93           C
ATOM   2540 1HB  TRP A 173      -6.490  12.632  -6.322  1.00 93.93           H
ATOM   2541 2HB  TRP A 173      -5.480  13.020  -4.943  1.00 93.93           H
ATOM   2542  CG  TRP A 173      -4.616  11.583  -6.285  1.00 93.93           C
ATOM   2543  CD1 TRP A 173      -4.461  11.350  -7.596  1.00 93.93           C
ATOM   2544  HD1 TRP A 173      -5.209  11.582  -8.353  1.00 93.93           H
ATOM   2545  CD2 TRP A 173      -3.395  11.127  -5.666  1.00 93.93           C
ATOM   2546  NE1 TRP A 173      -3.233  10.780  -7.866  1.00 93.93           N
ATOM   2547  HE1 TRP A 173      -2.889  10.515  -8.766  1.00 93.93           H
ATOM   2548  CE2 TRP A 173      -2.565  10.640  -6.655  1.00 93.93           C
ATOM   2549  CE3 TRP A 173      -3.005  11.127  -4.316  1.00 93.93           C
ATOM   2550  HE3 TRP A 173      -3.642  11.506  -3.517  1.00 93.93           H
ATOM   2551  CZ2 TRP A 173      -1.292  10.116  -6.398  1.00 93.93           C
ATOM   2552  HZ2 TRP A 173      -0.655   9.736  -7.197  1.00 93.93           H
ATOM   2553  CZ3 TRP A 173      -1.730  10.600  -4.076  1.00 93.93           C
ATOM   2554  HZ3 TRP A 173      -1.378  10.576  -3.044  1.00 93.93           H
ATOM   2555  CH2 TRP A 173      -0.882  10.105  -5.060  1.00 93.93           C
ATOM   2556  HH2 TRP A 173       0.098   9.710  -4.791  1.00 93.93           H
ATOM   2557  HN  TRP A 173      -7.555  10.676  -6.497  1.00 93.93           H
ATOM   2558  N   VAL A 174      -8.601  12.419  -4.085  1.00 96.14           N
ATOM   2559  CA  VAL A 174      -9.494  13.128  -3.185  1.00 96.14           C
ATOM   2560  C   VAL A 174      -9.982  12.169  -2.097  1.00 96.14           C
ATOM   2561  O   VAL A 174      -9.995  12.518  -0.918  1.00 96.14           O
ATOM   2562  HA  VAL A 174      -8.921  13.928  -2.716  1.00 96.14           H
ATOM   2563  CB  VAL A 174     -10.637  13.766  -3.977  1.00 96.14           C
ATOM   2564  HB  VAL A 174     -11.102  12.986  -4.581  1.00 96.14           H
ATOM   2565  CG1 VAL A 174     -11.705  14.332  -3.039  1.00 96.14           C
ATOM   2566 1HG1 VAL A 174     -12.111  13.529  -2.424  1.00 96.14           H
ATOM   2567 2HG1 VAL A 174     -11.259  15.092  -2.397  1.00 96.14           H
ATOM   2568 3HG1 VAL A 174     -12.506  14.779  -3.629  1.00 96.14           H
ATOM   2569  CG2 VAL A 174     -10.112  14.845  -4.926  1.00 96.14           C
ATOM   2570 1HG2 VAL A 174      -9.611  15.622  -4.349  1.00 96.14           H
ATOM   2571 2HG2 VAL A 174      -9.406  14.400  -5.627  1.00 96.14           H
ATOM   2572 3HG2 VAL A 174     -10.945  15.281  -5.477  1.00 96.14           H
ATOM   2573  HN  VAL A 174      -8.912  12.366  -5.034  1.00 96.14           H
ATOM   2574  N   LEU A 175     -10.372  10.980  -2.533  1.00 91.52           N
ATOM   2575  CA  LEU A 175     -10.916   9.990  -1.620  1.00 91.52           C
ATOM   2576  C   LEU A 175      -9.856   9.627  -0.578  1.00 91.52           C
ATOM   2577  O   LEU A 175     -10.140   9.597   0.618  1.00 91.52           O
ATOM   2578  HA  LEU A 175     -11.761  10.448  -1.106  1.00 91.52           H
ATOM   2579  CB  LEU A 175     -11.455   8.785  -2.394  1.00 91.52           C
ATOM   2580 1HB  LEU A 175     -12.228   9.135  -3.078  1.00 91.52           H
ATOM   2581 2HB  LEU A 175     -10.648   8.381  -3.005  1.00 91.52           H
ATOM   2582  CG  LEU A 175     -12.036   7.650  -1.549  1.00 91.52           C
ATOM   2583  HG  LEU A 175     -11.279   7.339  -0.828  1.00 91.52           H
ATOM   2584  CD1 LEU A 175     -13.251   8.127  -0.751  1.00 91.52           C
ATOM   2585 1HD1 LEU A 175     -12.954   8.940  -0.088  1.00 91.52           H
ATOM   2586 2HD1 LEU A 175     -14.020   8.481  -1.437  1.00 91.52           H
ATOM   2587 3HD1 LEU A 175     -13.644   7.301  -0.159  1.00 91.52           H
ATOM   2588  CD2 LEU A 175     -12.362   6.432  -2.416  1.00 91.52           C
ATOM   2589 1HD2 LEU A 175     -13.092   6.712  -3.175  1.00 91.52           H
ATOM   2590 2HD2 LEU A 175     -11.452   6.077  -2.900  1.00 91.52           H
ATOM   2591 3HD2 LEU A 175     -12.773   5.640  -1.790  1.00 91.52           H
ATOM   2592  HN  LEU A 175     -10.321  10.691  -3.489  1.00 91.52           H
ATOM   2593  N   ALA A 176      -8.655   9.360  -1.070  1.00 95.86           N
ATOM   2594  CA  ALA A 176      -7.577   8.904  -0.209  1.00 95.86           C
ATOM   2595  C   ALA A 176      -7.259   9.989   0.821  1.00 95.86           C
ATOM   2596  O   ALA A 176      -6.988   9.688   1.982  1.00 95.86           O
ATOM   2597  HA  ALA A 176      -7.924   8.011   0.312  1.00 95.86           H
ATOM   2598  CB  ALA A 176      -6.362   8.536  -1.063  1.00 95.86           C
ATOM   2599 1HB  ALA A 176      -6.633   7.741  -1.757  1.00 95.86           H
ATOM   2600 2HB  ALA A 176      -6.033   9.412  -1.623  1.00 95.86           H
ATOM   2601 3HB  ALA A 176      -5.554   8.194  -0.416  1.00 95.86           H
ATOM   2602  HN  ALA A 176      -8.414   9.450  -2.037  1.00 95.86           H
ATOM   2603  N   ALA A 177      -7.303  11.230   0.358  1.00 95.77           N
ATOM   2604  CA  ALA A 177      -6.999  12.361   1.219  1.00 95.77           C
ATOM   2605  C   ALA A 177      -7.998  12.397   2.378  1.00 95.77           C
ATOM   2606  O   ALA A 177      -7.609  12.571   3.532  1.00 95.77           O
ATOM   2607  HA  ALA A 177      -5.996  12.213   1.619  1.00 95.77           H
ATOM   2608  CB  ALA A 177      -7.017  13.650   0.394  1.00 95.77           C
ATOM   2609 1HB  ALA A 177      -6.270  13.584  -0.397  1.00 95.77           H
ATOM   2610 2HB  ALA A 177      -8.004  13.785  -0.048  1.00 95.77           H
ATOM   2611 3HB  ALA A 177      -6.789  14.497   1.040  1.00 95.77           H
ATOM   2612  HN  ALA A 177      -7.541  11.468  -0.583  1.00 95.77           H
ATOM   2613  N   ALA A 178      -9.265  12.230   2.030  1.00 95.61           N
ATOM   2614  CA  ALA A 178     -10.328  12.303   3.018  1.00 95.61           C
ATOM   2615  C   ALA A 178     -10.150  11.177   4.038  1.00 95.61           C
ATOM   2616  O   ALA A 178     -10.434  11.355   5.221  1.00 95.61           O
ATOM   2617  HA  ALA A 178     -10.240  13.262   3.530  1.00 95.61           H
ATOM   2618  CB  ALA A 178     -11.685  12.244   2.314  1.00 95.61           C
ATOM   2619 1HB  ALA A 178     -11.773  13.082   1.623  1.00 95.61           H
ATOM   2620 2HB  ALA A 178     -11.767  11.307   1.762  1.00 95.61           H
ATOM   2621 3HB  ALA A 178     -12.482  12.299   3.056  1.00 95.61           H
ATOM   2622  HN  ALA A 178      -9.569  12.047   1.095  1.00 95.61           H
ATOM   2623  N   LEU A 179      -9.681  10.041   3.541  1.00 92.75           N
ATOM   2624  CA  LEU A 179      -9.535   8.862   4.378  1.00 92.75           C
ATOM   2625  C   LEU A 179      -8.352   9.059   5.327  1.00 92.75           C
ATOM   2626  O   LEU A 179      -8.112   8.232   6.206  1.00 92.75           O
ATOM   2627  HA  LEU A 179     -10.444   8.769   4.973  1.00 92.75           H
ATOM   2628  CB  LEU A 179      -9.429   7.603   3.515  1.00 92.75           C
ATOM   2629 1HB  LEU A 179      -8.615   7.742   2.803  1.00 92.75           H
ATOM   2630 2HB  LEU A 179      -9.150   6.768   4.159  1.00 92.75           H
ATOM   2631  CG  LEU A 179     -10.688   7.213   2.739  1.00 92.75           C
ATOM   2632  HG  LEU A 179     -10.999   8.070   2.141  1.00 92.75           H
ATOM   2633  CD1 LEU A 179     -10.400   6.066   1.768  1.00 92.75           C
ATOM   2634 1HD1 LEU A 179      -9.633   6.375   1.058  1.00 92.75           H
ATOM   2635 2HD1 LEU A 179     -10.051   5.197   2.326  1.00 92.75           H
ATOM   2636 3HD1 LEU A 179     -11.312   5.809   1.229  1.00 92.75           H
ATOM   2637  CD2 LEU A 179     -11.839   6.883   3.691  1.00 92.75           C
ATOM   2638 1HD2 LEU A 179     -11.553   6.050   4.332  1.00 92.75           H
ATOM   2639 2HD2 LEU A 179     -12.063   7.755   4.305  1.00 92.75           H
ATOM   2640 3HD2 LEU A 179     -12.722   6.610   3.112  1.00 92.75           H
ATOM   2641  HN  LEU A 179      -9.404   9.920   2.588  1.00 92.75           H
ATOM   2642  N   CYS A 180      -7.644  10.160   5.119  1.00 91.39           N
ATOM   2643  CA  CYS A 180      -6.448  10.439   5.896  1.00 91.39           C
ATOM   2644  C   CYS A 180      -6.818  11.416   7.013  1.00 91.39           C
ATOM   2645  O   CYS A 180      -5.977  11.769   7.838  1.00 91.39           O
ATOM   2646  HA  CYS A 180      -6.114   9.487   6.309  1.00 91.39           H
ATOM   2647  CB  CYS A 180      -5.316  10.977   5.018  1.00 91.39           C
ATOM   2648 1HB  CYS A 180      -5.631  11.900   4.530  1.00 91.39           H
ATOM   2649 2HB  CYS A 180      -4.452  11.222   5.635  1.00 91.39           H
ATOM   2650  SG  CYS A 180      -4.853   9.731   3.760  1.00 91.39           S
ATOM   2651  HG  CYS A 180      -5.680  10.173   2.816  1.00 91.39           H
ATOM   2652  HN  CYS A 180      -7.875  10.852   4.435  1.00 91.39           H
ATOM   2653  N   ILE A 181      -8.078  11.827   7.003  1.00 91.35           N
ATOM   2654  CA  ILE A 181      -8.553  12.810   7.962  1.00 91.35           C
ATOM   2655  C   ILE A 181      -8.286  12.301   9.381  1.00 91.35           C
ATOM   2656  O   ILE A 181      -7.758  13.032  10.217  1.00 91.35           O
ATOM   2657  HA  ILE A 181      -7.975  13.721   7.809  1.00 91.35           H
ATOM   2658  CB  ILE A 181     -10.020  13.152   7.697  1.00 91.35           C
ATOM   2659  HB  ILE A 181     -10.574  12.220   7.587  1.00 91.35           H
ATOM   2660  CG1 ILE A 181     -10.174  13.927   6.387  1.00 91.35           C
ATOM   2661 1HG1 ILE A 181      -9.696  14.902   6.479  1.00 91.35           H
ATOM   2662 2HG1 ILE A 181      -9.662  13.396   5.584  1.00 91.35           H
ATOM   2663  CG2 ILE A 181     -10.630  13.903   8.882  1.00 91.35           C
ATOM   2664 1HG2 ILE A 181     -10.573  13.281   9.775  1.00 91.35           H
ATOM   2665 2HG2 ILE A 181     -10.080  14.829   9.048  1.00 91.35           H
ATOM   2666 3HG2 ILE A 181     -11.674  14.135   8.667  1.00 91.35           H
ATOM   2667  CD1 ILE A 181     -11.650  14.108   6.027  1.00 91.35           C
ATOM   2668 1HD1 ILE A 181     -12.118  13.131   5.912  1.00 91.35           H
ATOM   2669 2HD1 ILE A 181     -12.152  14.661   6.821  1.00 91.35           H
ATOM   2670 3HD1 ILE A 181     -11.730  14.662   5.092  1.00 91.35           H
ATOM   2671  HN  ILE A 181      -8.768  11.500   6.357  1.00 91.35           H
ATOM   2672  N   PRO A 182      -8.645  11.044   9.676  1.00 92.69           N
ATOM   2673  CA  PRO A 182      -8.433  10.495  11.018  1.00 92.69           C
ATOM   2674  C   PRO A 182      -6.995  10.651  11.484  1.00 92.69           C
ATOM   2675  O   PRO A 182      -6.748  11.059  12.618  1.00 92.69           O
ATOM   2676  HA  PRO A 182      -9.030  11.044  11.746  1.00 92.69           H
ATOM   2677  CB  PRO A 182      -8.827   9.024  10.873  1.00 92.69           C
ATOM   2678 1HB  PRO A 182      -7.967   8.401  10.625  1.00 92.69           H
ATOM   2679 2HB  PRO A 182      -9.250   8.628  11.796  1.00 92.69           H
ATOM   2680  CG  PRO A 182      -9.853   9.042   9.746  1.00 92.69           C
ATOM   2681 1HG  PRO A 182      -9.968   8.060   9.287  1.00 92.69           H
ATOM   2682 2HG  PRO A 182     -10.841   9.331  10.103  1.00 92.69           H
ATOM   2683  CD  PRO A 182      -9.275  10.060   8.777  1.00 92.69           C
ATOM   2684 1HD  PRO A 182      -8.546   9.610   8.103  1.00 92.69           H
ATOM   2685 2HD  PRO A 182     -10.048  10.509   8.153  1.00 92.69           H
ATOM   2686  N   GLU A 183      -6.077  10.318  10.589  1.00 89.83           N
ATOM   2687  CA  GLU A 183      -4.663  10.351  10.920  1.00 89.83           C
ATOM   2688  C   GLU A 183      -4.234  11.776  11.277  1.00 89.83           C
ATOM   2689  O   GLU A 183      -3.445  11.978  12.198  1.00 89.83           O
ATOM   2690  HA  GLU A 183      -4.554   9.703  11.790  1.00 89.83           H
ATOM   2691  CB  GLU A 183      -3.818   9.795   9.772  1.00 89.83           C
ATOM   2692 1HB  GLU A 183      -4.240  10.111   8.819  1.00 89.83           H
ATOM   2693 2HB  GLU A 183      -2.778  10.094   9.903  1.00 89.83           H
ATOM   2694  CG  GLU A 183      -3.829   8.265   9.774  1.00 89.83           C
ATOM   2695 1HG  GLU A 183      -3.044   7.891   9.117  1.00 89.83           H
ATOM   2696 2HG  GLU A 183      -3.609   7.897  10.776  1.00 89.83           H
ATOM   2697  CD  GLU A 183      -5.186   7.726   9.314  1.00 89.83           C
ATOM   2698  OE1 GLU A 183      -5.418   6.517   9.529  1.00 89.83           O
ATOM   2699  OE2 GLU A 183      -5.959   8.536   8.759  1.00 89.83           O
ATOM   2700  HN  GLU A 183      -6.286  10.031   9.654  1.00 89.83           H
ATOM   2701  N   ILE A 184      -4.773  12.726  10.528  1.00 91.29           N
ATOM   2702  CA  ILE A 184      -4.398  14.119  10.703  1.00 91.29           C
ATOM   2703  C   ILE A 184      -4.778  14.572  12.114  1.00 91.29           C
ATOM   2704  O   ILE A 184      -4.025  15.297  12.761  1.00 91.29           O
ATOM   2705  HA  ILE A 184      -3.315  14.182  10.600  1.00 91.29           H
ATOM   2706  CB  ILE A 184      -5.008  14.981   9.595  1.00 91.29           C
ATOM   2707  HB  ILE A 184      -6.076  14.768   9.546  1.00 91.29           H
ATOM   2708  CG1 ILE A 184      -4.412  14.625   8.232  1.00 91.29           C
ATOM   2709 1HG1 ILE A 184      -3.381  14.975   8.179  1.00 91.29           H
ATOM   2710 2HG1 ILE A 184      -4.387  13.542   8.114  1.00 91.29           H
ATOM   2711  CG2 ILE A 184      -4.859  16.470   9.915  1.00 91.29           C
ATOM   2712 1HG2 ILE A 184      -5.368  16.693  10.852  1.00 91.29           H
ATOM   2713 2HG2 ILE A 184      -3.802  16.718  10.008  1.00 91.29           H
ATOM   2714 3HG2 ILE A 184      -5.301  17.060   9.112  1.00 91.29           H
ATOM   2715  CD1 ILE A 184      -5.227  15.249   7.097  1.00 91.29           C
ATOM   2716 1HD1 ILE A 184      -6.251  14.878   7.139  1.00 91.29           H
ATOM   2717 2HD1 ILE A 184      -5.228  16.334   7.205  1.00 91.29           H
ATOM   2718 3HD1 ILE A 184      -4.781  14.980   6.140  1.00 91.29           H
ATOM   2719  HN  ILE A 184      -5.452  12.558   9.813  1.00 91.29           H
ATOM   2720  N   LEU A 185      -5.946  14.124  12.550  1.00 91.14           N
ATOM   2721  CA  LEU A 185      -6.534  14.637  13.776  1.00 91.14           C
ATOM   2722  C   LEU A 185      -5.835  14.000  14.977  1.00 91.14           C
ATOM   2723  O   LEU A 185      -5.412  14.699  15.897  1.00 91.14           O
ATOM   2724  HA  LEU A 185      -6.352  15.712  13.800  1.00 91.14           H
ATOM   2725  CB  LEU A 185      -8.051  14.435  13.768  1.00 91.14           C
ATOM   2726 1HB  LEU A 185      -8.256  13.380  13.588  1.00 91.14           H
ATOM   2727 2HB  LEU A 185      -8.433  14.668  14.762  1.00 91.14           H
ATOM   2728  CG  LEU A 185      -8.833  15.260  12.744  1.00 91.14           C
ATOM   2729  HG  LEU A 185      -8.470  15.002  11.749  1.00 91.14           H
ATOM   2730  CD1 LEU A 185     -10.323  14.915  12.785  1.00 91.14           C
ATOM   2731 1HD1 LEU A 185     -10.458  13.858  12.558  1.00 91.14           H
ATOM   2732 2HD1 LEU A 185     -10.717  15.127  13.779  1.00 91.14           H
ATOM   2733 3HD1 LEU A 185     -10.855  15.516  12.048  1.00 91.14           H
ATOM   2734  CD2 LEU A 185      -8.585  16.757  12.942  1.00 91.14           C
ATOM   2735 1HD2 LEU A 185      -8.903  17.049  13.942  1.00 91.14           H
ATOM   2736 2HD2 LEU A 185      -7.522  16.968  12.822  1.00 91.14           H
ATOM   2737 3HD2 LEU A 185      -9.152  17.320  12.201  1.00 91.14           H
ATOM   2738  HN  LEU A 185      -6.488  13.426  12.082  1.00 91.14           H
ATOM   2739  N   TYR A 186      -5.733  12.679  14.931  1.00 91.04           N
ATOM   2740  CA  TYR A 186      -5.510  11.903  16.138  1.00 91.04           C
ATOM   2741  C   TYR A 186      -4.072  11.382  16.197  1.00 91.04           C
ATOM   2742  O   TYR A 186      -3.692  10.706  17.152  1.00 91.04           O
ATOM   2743  HA  TYR A 186      -5.688  12.553  16.995  1.00 91.04           H
ATOM   2744  CB  TYR A 186      -6.468  10.712  16.057  1.00 91.04           C
ATOM   2745 1HB  TYR A 186      -6.189  10.092  15.205  1.00 91.04           H
ATOM   2746 2HB  TYR A 186      -6.346  10.100  16.951  1.00 91.04           H
ATOM   2747  CG  TYR A 186      -7.940  11.106  15.924  1.00 91.04           C
ATOM   2748  CD1 TYR A 186      -8.484  12.044  16.778  1.00 91.04           C
ATOM   2749  HD1 TYR A 186      -7.864  12.504  17.548  1.00 91.04           H
ATOM   2750  CD2 TYR A 186      -8.724  10.524  14.949  1.00 91.04           C
ATOM   2751  HD2 TYR A 186      -8.295   9.783  14.274  1.00 91.04           H
ATOM   2752  CE1 TYR A 186      -9.869  12.415  16.652  1.00 91.04           C
ATOM   2753  HE1 TYR A 186     -10.311  13.154  17.320  1.00 91.04           H
ATOM   2754  CE2 TYR A 186     -10.110  10.895  14.823  1.00 91.04           C
ATOM   2755  HE2 TYR A 186     -10.741  10.443  14.058  1.00 91.04           H
ATOM   2756  CZ  TYR A 186     -10.614  11.822  15.681  1.00 91.04           C
ATOM   2757  OH  TYR A 186     -11.923  12.172  15.562  1.00 91.04           O
ATOM   2758  HH  TYR A 186     -12.358  11.630  14.843  1.00 91.04           H
ATOM   2759  HN  TYR A 186      -5.801  12.143  14.090  1.00 91.04           H
ATOM   2760  N   SER A 187      -3.312  11.717  15.165  1.00 92.03           N
ATOM   2761  CA  SER A 187      -1.879  11.484  15.184  1.00 92.03           C
ATOM   2762  C   SER A 187      -1.206  12.435  16.176  1.00 92.03           C
ATOM   2763  O   SER A 187      -1.343  13.652  16.064  1.00 92.03           O
ATOM   2764  HA  SER A 187      -1.759  10.449  15.505  1.00 92.03           H
ATOM   2765  CB  SER A 187      -1.274  11.657  13.789  1.00 92.03           C
ATOM   2766 1HB  SER A 187      -1.486  12.663  13.425  1.00 92.03           H
ATOM   2767 2HB  SER A 187      -0.189  11.563  13.850  1.00 92.03           H
ATOM   2768  OG  SER A 187      -1.782  10.701  12.864  1.00 92.03           O
ATOM   2769  HG  SER A 187      -2.221  11.167  12.096  1.00 92.03           H
ATOM   2770  HN  SER A 187      -3.661  12.140  14.328  1.00 92.03           H
ATOM   2771  N   GLN A 188      -0.495  11.843  17.125  1.00 85.41           N
ATOM   2772  CA  GLN A 188       0.303  12.621  18.057  1.00 85.41           C
ATOM   2773  C   GLN A 188       1.487  11.793  18.561  1.00 85.41           C
ATOM   2774  O   GLN A 188       1.549  10.586  18.329  1.00 85.41           O
ATOM   2775  HA  GLN A 188       0.667  13.474  17.484  1.00 85.41           H
ATOM   2776  CB  GLN A 188      -0.550  13.125  19.222  1.00 85.41           C
ATOM   2777 1HB  GLN A 188       0.055  13.757  19.873  1.00 85.41           H
ATOM   2778 2HB  GLN A 188      -1.362  13.744  18.842  1.00 85.41           H
ATOM   2779  CG  GLN A 188      -1.125  11.957  20.026  1.00 85.41           C
ATOM   2780 1HG  GLN A 188      -1.671  11.288  19.361  1.00 85.41           H
ATOM   2781 2HG  GLN A 188      -0.313  11.378  20.465  1.00 85.41           H
ATOM   2782  CD  GLN A 188      -2.057  12.459  21.131  1.00 85.41           C
ATOM   2783  OE1 GLN A 188      -2.435  13.617  21.182  1.00 85.41           O
ATOM   2784  NE2 GLN A 188      -2.404  11.524  22.011  1.00 85.41           N
ATOM   2785 1HE2 GLN A 188      -2.059  10.591  21.912  1.00 85.41           H
ATOM   2786 2HE2 GLN A 188      -3.012  11.754  22.772  1.00 85.41           H
ATOM   2787  HN  GLN A 188      -0.460  10.853  17.262  1.00 85.41           H
ATOM   2788  N   ILE A 189       2.396  12.473  19.243  1.00 89.55           N
ATOM   2789  CA  ILE A 189       3.511  11.797  19.886  1.00 89.55           C
ATOM   2790  C   ILE A 189       3.084  11.333  21.280  1.00 89.55           C
ATOM   2791  O   ILE A 189       2.659  12.141  22.104  1.00 89.55           O
ATOM   2792  HA  ILE A 189       3.749  10.918  19.287  1.00 89.55           H
ATOM   2793  CB  ILE A 189       4.751  12.693  19.888  1.00 89.55           C
ATOM   2794  HB  ILE A 189       4.501  13.622  20.401  1.00 89.55           H
ATOM   2795  CG1 ILE A 189       5.165  13.061  18.462  1.00 89.55           C
ATOM   2796 1HG1 ILE A 189       5.467  12.162  17.924  1.00 89.55           H
ATOM   2797 2HG1 ILE A 189       4.311  13.479  17.929  1.00 89.55           H
ATOM   2798  CG2 ILE A 189       5.896  12.042  20.667  1.00 89.55           C
ATOM   2799 1HG2 ILE A 189       5.584  11.874  21.698  1.00 89.55           H
ATOM   2800 2HG2 ILE A 189       6.154  11.089  20.206  1.00 89.55           H
ATOM   2801 3HG2 ILE A 189       6.765  12.700  20.653  1.00 89.55           H
ATOM   2802  CD1 ILE A 189       6.315  14.070  18.468  1.00 89.55           C
ATOM   2803 1HD1 ILE A 189       6.000  14.976  18.985  1.00 89.55           H
ATOM   2804 2HD1 ILE A 189       7.174  13.638  18.981  1.00 89.55           H
ATOM   2805 3HD1 ILE A 189       6.589  14.314  17.441  1.00 89.55           H
ATOM   2806  HN  ILE A 189       2.381  13.466  19.360  1.00 89.55           H
ATOM   2807  N   LYS A 190       3.213  10.033  21.501  1.00 84.04           N
ATOM   2808  CA  LYS A 190       2.967   9.470  22.818  1.00 84.04           C
ATOM   2809  C   LYS A 190       4.301   9.078  23.457  1.00 84.04           C
ATOM   2810  O   LYS A 190       5.119   8.405  22.832  1.00 84.04           O
ATOM   2811  HA  LYS A 190       2.508  10.249  23.426  1.00 84.04           H
ATOM   2812  CB  LYS A 190       1.965   8.317  22.728  1.00 84.04           C
ATOM   2813 1HB  LYS A 190       1.057   8.656  22.230  1.00 84.04           H
ATOM   2814 2HB  LYS A 190       2.382   7.515  22.119  1.00 84.04           H
ATOM   2815  CG  LYS A 190       1.621   7.781  24.120  1.00 84.04           C
ATOM   2816 1HG  LYS A 190       2.530   7.452  24.622  1.00 84.04           H
ATOM   2817 2HG  LYS A 190       1.193   8.580  24.725  1.00 84.04           H
ATOM   2818  CD  LYS A 190       0.632   6.617  24.029  1.00 84.04           C
ATOM   2819 1HD  LYS A 190      -0.317   6.972  23.627  1.00 84.04           H
ATOM   2820 2HD  LYS A 190       1.011   5.866  23.337  1.00 84.04           H
ATOM   2821  CE  LYS A 190       0.404   5.983  25.403  1.00 84.04           C
ATOM   2822 1HE  LYS A 190       1.351   5.913  25.939  1.00 84.04           H
ATOM   2823 2HE  LYS A 190      -0.253   6.618  25.998  1.00 84.04           H
ATOM   2824  NZ  LYS A 190      -0.193   4.637  25.260  1.00 84.04           N
ATOM   2825 1HZ  LYS A 190      -0.230   4.186  26.168  1.00 84.04           H
ATOM   2826 2HZ  LYS A 190      -1.131   4.721  24.886  1.00 84.04           H
ATOM   2827 3HZ  LYS A 190       0.374   4.081  24.629  1.00 84.04           H
ATOM   2828  HN  LYS A 190       3.480   9.371  20.801  1.00 84.04           H
ATOM   2829  N   GLU A 191       4.478   9.516  24.695  1.00 76.21           N
ATOM   2830  CA  GLU A 191       5.663   9.155  25.454  1.00 76.21           C
ATOM   2831  C   GLU A 191       5.356   7.988  26.395  1.00 76.21           C
ATOM   2832  O   GLU A 191       4.476   8.089  27.248  1.00 76.21           O
ATOM   2833  HA  GLU A 191       6.400   8.847  24.712  1.00 76.21           H
ATOM   2834  CB  GLU A 191       6.205  10.357  26.230  1.00 76.21           C
ATOM   2835 1HB  GLU A 191       6.125  11.255  25.618  1.00 76.21           H
ATOM   2836 2HB  GLU A 191       5.688  10.440  27.186  1.00 76.21           H
ATOM   2837  CG  GLU A 191       7.689  10.176  26.557  1.00 76.21           C
ATOM   2838 1HG  GLU A 191       7.808   9.385  27.298  1.00 76.21           H
ATOM   2839 2HG  GLU A 191       8.225   9.858  25.663  1.00 76.21           H
ATOM   2840  CD  GLU A 191       8.296  11.476  27.088  1.00 76.21           C
ATOM   2841  OE1 GLU A 191       9.542  11.573  27.059  1.00 76.21           O
ATOM   2842  OE2 GLU A 191       7.501  12.343  27.510  1.00 76.21           O
ATOM   2843  HN  GLU A 191       3.831  10.106  25.178  1.00 76.21           H
ATOM   2844  N   GLU A 192       6.099   6.907  26.207  1.00 74.29           N
ATOM   2845  CA  GLU A 192       5.840   5.683  26.946  1.00 74.29           C
ATOM   2846  C   GLU A 192       7.157   5.004  27.327  1.00 74.29           C
ATOM   2847  O   GLU A 192       7.993   4.736  26.467  1.00 74.29           O
ATOM   2848  HA  GLU A 192       5.310   5.995  27.846  1.00 74.29           H
ATOM   2849  CB  GLU A 192       4.947   4.736  26.142  1.00 74.29           C
ATOM   2850 1HB  GLU A 192       4.003   5.229  25.910  1.00 74.29           H
ATOM   2851 2HB  GLU A 192       5.481   4.391  25.256  1.00 74.29           H
ATOM   2852  CG  GLU A 192       4.604   3.485  26.952  1.00 74.29           C
ATOM   2853 1HG  GLU A 192       5.363   2.720  26.786  1.00 74.29           H
ATOM   2854 2HG  GLU A 192       4.618   3.721  28.016  1.00 74.29           H
ATOM   2855  CD  GLU A 192       3.229   2.939  26.563  1.00 74.29           C
ATOM   2856  OE1 GLU A 192       2.741   2.053  27.298  1.00 74.29           O
ATOM   2857  OE2 GLU A 192       2.696   3.421  25.541  1.00 74.29           O
ATOM   2858  HN  GLU A 192       6.865   6.859  25.566  1.00 74.29           H
ATOM   2859  N   SER A 193       7.299   4.744  28.619  1.00 74.38           N
ATOM   2860  CA  SER A 193       8.491   4.082  29.122  1.00 74.38           C
ATOM   2861  C   SER A 193       9.739   4.857  28.696  1.00 74.38           C
ATOM   2862  O   SER A 193      10.791   4.266  28.460  1.00 74.38           O
ATOM   2863  HA  SER A 193       8.388   4.089  30.207  1.00 74.38           H
ATOM   2864  CB  SER A 193       8.569   2.637  28.627  1.00 74.38           C
ATOM   2865 1HB  SER A 193       8.730   2.631  27.548  1.00 74.38           H
ATOM   2866 2HB  SER A 193       9.429   2.144  29.079  1.00 74.38           H
ATOM   2867  OG  SER A 193       7.387   1.902  28.933  1.00 74.38           O
ATOM   2868  HG  SER A 193       7.372   1.046  28.416  1.00 74.38           H
ATOM   2869  HN  SER A 193       6.619   4.977  29.314  1.00 74.38           H
ATOM   2870  N   GLY A 194       9.581   6.170  28.611  1.00 82.23           N
ATOM   2871  CA  GLY A 194      10.694   7.037  28.262  1.00 82.23           C
ATOM   2872  C   GLY A 194      10.988   6.975  26.762  1.00 82.23           C
ATOM   2873  O   GLY A 194      11.992   7.515  26.300  1.00 82.23           O
ATOM   2874 1HA  GLY A 194      10.464   8.063  28.549  1.00 82.23           H
ATOM   2875 2HA  GLY A 194      11.580   6.740  28.823  1.00 82.23           H
ATOM   2876  HN  GLY A 194       8.714   6.641  28.775  1.00 82.23           H
ATOM   2877  N   ILE A 195      10.095   6.312  26.043  1.00 80.49           N
ATOM   2878  CA  ILE A 195      10.223   6.209  24.599  1.00 80.49           C
ATOM   2879  C   ILE A 195       9.136   7.056  23.934  1.00 80.49           C
ATOM   2880  O   ILE A 195       7.955   6.912  24.245  1.00 80.49           O
ATOM   2881  HA  ILE A 195      11.195   6.620  24.328  1.00 80.49           H
ATOM   2882  CB  ILE A 195      10.213   4.742  24.163  1.00 80.49           C
ATOM   2883  HB  ILE A 195       9.275   4.295  24.492  1.00 80.49           H
ATOM   2884  CG1 ILE A 195      11.345   3.963  24.835  1.00 80.49           C
ATOM   2885 1HG1 ILE A 195      12.307   4.369  24.522  1.00 80.49           H
ATOM   2886 2HG1 ILE A 195      11.284   4.086  25.917  1.00 80.49           H
ATOM   2887  CG2 ILE A 195      10.261   4.623  22.639  1.00 80.49           C
ATOM   2888 1HG2 ILE A 195       9.393   5.122  22.208  1.00 80.49           H
ATOM   2889 2HG2 ILE A 195      11.172   5.092  22.266  1.00 80.49           H
ATOM   2890 3HG2 ILE A 195      10.253   3.571  22.356  1.00 80.49           H
ATOM   2891  CD1 ILE A 195      11.272   2.476  24.481  1.00 80.49           C
ATOM   2892 1HD1 ILE A 195      10.319   2.069  24.818  1.00 80.49           H
ATOM   2893 2HD1 ILE A 195      11.358   2.356  23.401  1.00 80.49           H
ATOM   2894 3HD1 ILE A 195      12.088   1.946  24.972  1.00 80.49           H
ATOM   2895  HN  ILE A 195       9.296   5.850  26.430  1.00 80.49           H
ATOM   2896  N   ALA A 196       9.574   7.920  23.030  1.00 90.72           N
ATOM   2897  CA  ALA A 196       8.647   8.716  22.244  1.00 90.72           C
ATOM   2898  C   ALA A 196       8.153   7.890  21.055  1.00 90.72           C
ATOM   2899  O   ALA A 196       8.955   7.367  20.283  1.00 90.72           O
ATOM   2900  HA  ALA A 196       7.798   8.963  22.882  1.00 90.72           H
ATOM   2901  CB  ALA A 196       9.330  10.014  21.809  1.00 90.72           C
ATOM   2902 1HB  ALA A 196       9.636  10.577  22.691  1.00 90.72           H
ATOM   2903 2HB  ALA A 196      10.208   9.779  21.207  1.00 90.72           H
ATOM   2904 3HB  ALA A 196       8.635  10.611  21.220  1.00 90.72           H
ATOM   2905  HN  ALA A 196      10.542   8.080  22.832  1.00 90.72           H
ATOM   2906  N   ILE A 197       6.836   7.799  20.945  1.00 86.97           N
ATOM   2907  CA  ILE A 197       6.226   6.991  19.903  1.00 86.97           C
ATOM   2908  C   ILE A 197       5.216   7.842  19.129  1.00 86.97           C
ATOM   2909  O   ILE A 197       4.346   8.474  19.726  1.00 86.97           O
ATOM   2910  HA  ILE A 197       7.019   6.689  19.218  1.00 86.97           H
ATOM   2911  CB  ILE A 197       5.628   5.714  20.496  1.00 86.97           C
ATOM   2912  HB  ILE A 197       4.819   5.997  21.169  1.00 86.97           H
ATOM   2913  CG1 ILE A 197       6.666   4.959  21.329  1.00 86.97           C
ATOM   2914 1HG1 ILE A 197       7.505   4.669  20.696  1.00 86.97           H
ATOM   2915 2HG1 ILE A 197       7.062   5.614  22.104  1.00 86.97           H
ATOM   2916  CG2 ILE A 197       5.020   4.834  19.402  1.00 86.97           C
ATOM   2917 1HG2 ILE A 197       4.231   5.384  18.890  1.00 86.97           H
ATOM   2918 2HG2 ILE A 197       5.794   4.558  18.686  1.00 86.97           H
ATOM   2919 3HG2 ILE A 197       4.602   3.933  19.851  1.00 86.97           H
ATOM   2920  CD1 ILE A 197       6.051   3.713  21.971  1.00 86.97           C
ATOM   2921 1HD1 ILE A 197       5.228   4.008  22.622  1.00 86.97           H
ATOM   2922 2HD1 ILE A 197       5.678   3.049  21.192  1.00 86.97           H
ATOM   2923 3HD1 ILE A 197       6.810   3.195  22.557  1.00 86.97           H
ATOM   2924  HN  ILE A 197       6.191   8.265  21.551  1.00 86.97           H
ATOM   2925  N   CYS A 198       5.366   7.830  17.813  1.00 91.99           N
ATOM   2926  CA  CYS A 198       4.383   8.452  16.942  1.00 91.99           C
ATOM   2927  C   CYS A 198       3.238   7.461  16.725  1.00 91.99           C
ATOM   2928  O   CYS A 198       3.390   6.480  15.999  1.00 91.99           O
ATOM   2929  HA  CYS A 198       4.030   9.345  17.457  1.00 91.99           H
ATOM   2930  CB  CYS A 198       5.005   8.904  15.619  1.00 91.99           C
ATOM   2931 1HB  CYS A 198       5.706   9.719  15.798  1.00 91.99           H
ATOM   2932 2HB  CYS A 198       5.572   8.086  15.176  1.00 91.99           H
ATOM   2933  SG  CYS A 198       3.693   9.450  14.466  1.00 91.99           S
ATOM   2934  HN  CYS A 198       6.140   7.406  17.342  1.00 91.99           H
ATOM   2935  N   THR A 199       2.116   7.751  17.368  1.00 90.21           N
ATOM   2936  CA  THR A 199       0.964   6.869  17.299  1.00 90.21           C
ATOM   2937  C   THR A 199      -0.315   7.679  17.081  1.00 90.21           C
ATOM   2938  O   THR A 199      -0.307   8.903  17.201  1.00 90.21           O
ATOM   2939  HA  THR A 199       1.081   6.217  16.433  1.00 90.21           H
ATOM   2940  CB  THR A 199       0.938   6.024  18.574  1.00 90.21           C
ATOM   2941  HB  THR A 199       1.928   5.629  18.800  1.00 90.21           H
ATOM   2942  OG1 THR A 199      -0.071   5.049  18.325  1.00 90.21           O
ATOM   2943  HG1 THR A 199       0.013   4.296  18.977  1.00 90.21           H
ATOM   2944  CG2 THR A 199       0.413   6.803  19.782  1.00 90.21           C
ATOM   2945 1HG2 THR A 199      -0.604   7.140  19.582  1.00 90.21           H
ATOM   2946 2HG2 THR A 199       1.053   7.666  19.964  1.00 90.21           H
ATOM   2947 3HG2 THR A 199       0.415   6.157  20.660  1.00 90.21           H
ATOM   2948  HN  THR A 199       1.989   8.570  17.928  1.00 90.21           H
ATOM   2949  N   MET A 200      -1.384   6.963  16.764  1.00 88.66           N
ATOM   2950  CA  MET A 200      -2.717   7.539  16.829  1.00 88.66           C
ATOM   2951  C   MET A 200      -3.327   7.355  18.220  1.00 88.66           C
ATOM   2952  O   MET A 200      -3.243   6.274  18.800  1.00 88.66           O
ATOM   2953  HA  MET A 200      -2.588   8.601  16.619  1.00 88.66           H
ATOM   2954  CB  MET A 200      -3.614   6.870  15.785  1.00 88.66           C
ATOM   2955 1HB  MET A 200      -3.576   5.788  15.908  1.00 88.66           H
ATOM   2956 2HB  MET A 200      -4.649   7.173  15.942  1.00 88.66           H
ATOM   2957  CG  MET A 200      -3.177   7.243  14.367  1.00 88.66           C
ATOM   2958 1HG  MET A 200      -3.138   8.327  14.263  1.00 88.66           H
ATOM   2959 2HG  MET A 200      -2.171   6.868  14.177  1.00 88.66           H
ATOM   2960  SD  MET A 200      -4.317   6.558  13.177  1.00 88.66           S
ATOM   2961  CE  MET A 200      -5.771   7.524  13.548  1.00 88.66           C
ATOM   2962 1HE  MET A 200      -6.061   7.359  14.586  1.00 88.66           H
ATOM   2963 2HE  MET A 200      -5.553   8.581  13.396  1.00 88.66           H
ATOM   2964 3HE  MET A 200      -6.586   7.222  12.891  1.00 88.66           H
ATOM   2965  HN  MET A 200      -1.351   6.008  16.469  1.00 88.66           H
ATOM   2966  N   VAL A 201      -3.928   8.428  18.714  1.00 91.28           N
ATOM   2967  CA  VAL A 201      -4.680   8.359  19.955  1.00 91.28           C
ATOM   2968  C   VAL A 201      -6.129   8.773  19.691  1.00 91.28           C
ATOM   2969  O   VAL A 201      -6.394   9.916  19.320  1.00 91.28           O
ATOM   2970  HA  VAL A 201      -4.668   7.322  20.290  1.00 91.28           H
ATOM   2971  CB  VAL A 201      -4.000   9.212  21.028  1.00 91.28           C
ATOM   2972  HB  VAL A 201      -4.006  10.247  20.686  1.00 91.28           H
ATOM   2973  CG1 VAL A 201      -4.771   9.150  22.348  1.00 91.28           C
ATOM   2974 1HG1 VAL A 201      -5.784   9.522  22.195  1.00 91.28           H
ATOM   2975 2HG1 VAL A 201      -4.812   8.118  22.696  1.00 91.28           H
ATOM   2976 3HG1 VAL A 201      -4.266   9.765  23.093  1.00 91.28           H
ATOM   2977  CG2 VAL A 201      -2.543   8.789  21.222  1.00 91.28           C
ATOM   2978 1HG2 VAL A 201      -2.506   7.744  21.532  1.00 91.28           H
ATOM   2979 2HG2 VAL A 201      -2.001   8.909  20.284  1.00 91.28           H
ATOM   2980 3HG2 VAL A 201      -2.083   9.411  21.990  1.00 91.28           H
ATOM   2981  HN  VAL A 201      -3.906   9.330  18.282  1.00 91.28           H
ATOM   2982  N   TYR A 202      -7.029   7.822  19.894  1.00 91.25           N
ATOM   2983  CA  TYR A 202      -8.440   8.061  19.641  1.00 91.25           C
ATOM   2984  C   TYR A 202      -9.117   8.691  20.860  1.00 91.25           C
ATOM   2985  O   TYR A 202      -8.745   8.406  21.997  1.00 91.25           O
ATOM   2986  HA  TYR A 202      -8.520   8.745  18.796  1.00 91.25           H
ATOM   2987  CB  TYR A 202      -9.061   6.687  19.382  1.00 91.25           C
ATOM   2988 1HB  TYR A 202      -8.867   6.044  20.241  1.00 91.25           H
ATOM   2989 2HB  TYR A 202     -10.142   6.797  19.303  1.00 91.25           H
ATOM   2990  CG  TYR A 202      -8.540   5.997  18.119  1.00 91.25           C
ATOM   2991  CD1 TYR A 202      -9.138   6.246  16.901  1.00 91.25           C
ATOM   2992  HD1 TYR A 202      -9.981   6.934  16.838  1.00 91.25           H
ATOM   2993  CD2 TYR A 202      -7.473   5.126  18.199  1.00 91.25           C
ATOM   2994  HD2 TYR A 202      -7.000   4.929  19.162  1.00 91.25           H
ATOM   2995  CE1 TYR A 202      -8.648   5.596  15.712  1.00 91.25           C
ATOM   2996  HE1 TYR A 202      -9.111   5.784  14.744  1.00 91.25           H
ATOM   2997  CE2 TYR A 202      -6.982   4.476  17.011  1.00 91.25           C
ATOM   2998  HE2 TYR A 202      -6.140   3.786  17.060  1.00 91.25           H
ATOM   2999  CZ  TYR A 202      -7.594   4.744  15.826  1.00 91.25           C
ATOM   3000  OH  TYR A 202      -7.131   4.131  14.704  1.00 91.25           O
ATOM   3001  HH  TYR A 202      -7.663   4.424  13.910  1.00 91.25           H
ATOM   3002  HN  TYR A 202      -6.809   6.904  20.223  1.00 91.25           H
ATOM   3003  N   PRO A 203     -10.118   9.556  20.647  1.00 86.09           N
ATOM   3004  CA  PRO A 203     -10.790  10.222  21.766  1.00 86.09           C
ATOM   3005  C   PRO A 203     -11.615   9.257  22.601  1.00 86.09           C
ATOM   3006  O   PRO A 203     -12.103   8.250  22.091  1.00 86.09           O
ATOM   3007  HA  PRO A 203     -10.053  10.636  22.454  1.00 86.09           H
ATOM   3008  CB  PRO A 203     -11.666  11.276  21.086  1.00 86.09           C
ATOM   3009 1HB  PRO A 203     -12.587  11.452  21.641  1.00 86.09           H
ATOM   3010 2HB  PRO A 203     -11.153  12.235  21.009  1.00 86.09           H
ATOM   3011  CG  PRO A 203     -11.942  10.690  19.731  1.00 86.09           C
ATOM   3012 1HG  PRO A 203     -12.793  10.009  19.762  1.00 86.09           H
ATOM   3013 2HG  PRO A 203     -12.182  11.467  19.006  1.00 86.09           H
ATOM   3014  CD  PRO A 203     -10.684   9.965  19.349  1.00 86.09           C
ATOM   3015 1HD  PRO A 203     -10.894   9.105  18.713  1.00 86.09           H
ATOM   3016 2HD  PRO A 203     -10.000  10.610  18.798  1.00 86.09           H
ATOM   3017  N   SER A 204     -11.750   9.593  23.875  1.00 78.56           N
ATOM   3018  CA  SER A 204     -12.332   8.671  24.835  1.00 78.56           C
ATOM   3019  C   SER A 204     -13.719   8.229  24.363  1.00 78.56           C
ATOM   3020  O   SER A 204     -14.091   7.068  24.520  1.00 78.56           O
ATOM   3021  HA  SER A 204     -11.650   7.821  24.868  1.00 78.56           H
ATOM   3022  CB  SER A 204     -12.422   9.305  26.224  1.00 78.56           C
ATOM   3023 1HB  SER A 204     -12.993   8.653  26.885  1.00 78.56           H
ATOM   3024 2HB  SER A 204     -11.422   9.392  26.649  1.00 78.56           H
ATOM   3025  OG  SER A 204     -13.033  10.592  26.185  1.00 78.56           O
ATOM   3026  HG  SER A 204     -14.026  10.501  26.262  1.00 78.56           H
ATOM   3027  HN  SER A 204     -11.471  10.476  24.253  1.00 78.56           H
ATOM   3028  N   ASP A 205     -14.445   9.180  23.793  1.00 72.89           N
ATOM   3029  CA  ASP A 205     -15.816   8.929  23.382  1.00 72.89           C
ATOM   3030  C   ASP A 205     -15.815   8.076  22.112  1.00 72.89           C
ATOM   3031  O   ASP A 205     -15.302   8.498  21.077  1.00 72.89           O
ATOM   3032  HA  ASP A 205     -16.279   8.419  24.227  1.00 72.89           H
ATOM   3033  CB  ASP A 205     -16.546  10.237  23.073  1.00 72.89           C
ATOM   3034 1HB  ASP A 205     -15.989  10.801  22.325  1.00 72.89           H
ATOM   3035 2HB  ASP A 205     -17.524  10.019  22.644  1.00 72.89           H
ATOM   3036  CG  ASP A 205     -16.715  11.083  24.337  1.00 72.89           C
ATOM   3037  OD1 ASP A 205     -16.650  10.485  25.433  1.00 72.89           O
ATOM   3038  OD2 ASP A 205     -16.904  12.309  24.179  1.00 72.89           O
ATOM   3039  HN  ASP A 205     -14.112  10.105  23.612  1.00 72.89           H
ATOM   3040  N   GLU A 206     -16.397   6.892  22.232  1.00 76.31           N
ATOM   3041  CA  GLU A 206     -16.542   6.009  21.087  1.00 76.31           C
ATOM   3042  C   GLU A 206     -15.171   5.682  20.493  1.00 76.31           C
ATOM   3043  O   GLU A 206     -15.064   5.355  19.312  1.00 76.31           O
ATOM   3044  HA  GLU A 206     -17.002   5.102  21.477  1.00 76.31           H
ATOM   3045  CB  GLU A 206     -17.463   6.626  20.033  1.00 76.31           C
ATOM   3046 1HB  GLU A 206     -17.008   7.531  19.631  1.00 76.31           H
ATOM   3047 2HB  GLU A 206     -17.694   5.884  19.268  1.00 76.31           H
ATOM   3048  CG  GLU A 206     -18.801   7.041  20.649  1.00 76.31           C
ATOM   3049 1HG  GLU A 206     -19.044   6.378  21.479  1.00 76.31           H
ATOM   3050 2HG  GLU A 206     -18.720   8.048  21.057  1.00 76.31           H
ATOM   3051  CD  GLU A 206     -19.922   6.995  19.608  1.00 76.31           C
ATOM   3052  OE1 GLU A 206     -20.954   6.360  19.913  1.00 76.31           O
ATOM   3053  OE2 GLU A 206     -19.720   7.596  18.531  1.00 76.31           O
ATOM   3054  HN  GLU A 206     -16.766   6.534  23.091  1.00 76.31           H
ATOM   3055  N   SER A 207     -14.156   5.781  21.339  1.00 87.53           N
ATOM   3056  CA  SER A 207     -12.796   5.491  20.915  1.00 87.53           C
ATOM   3057  C   SER A 207     -12.746   4.135  20.209  1.00 87.53           C
ATOM   3058  O   SER A 207     -12.111   3.997  19.165  1.00 87.53           O
ATOM   3059  HA  SER A 207     -12.533   6.292  20.223  1.00 87.53           H
ATOM   3060  CB  SER A 207     -11.833   5.508  22.103  1.00 87.53           C
ATOM   3061 1HB  SER A 207     -10.846   5.185  21.773  1.00 87.53           H
ATOM   3062 2HB  SER A 207     -11.728   6.529  22.471  1.00 87.53           H
ATOM   3063  OG  SER A 207     -12.278   4.666  23.163  1.00 87.53           O
ATOM   3064  HG  SER A 207     -11.735   4.835  23.985  1.00 87.53           H
ATOM   3065  HN  SER A 207     -14.250   6.053  22.297  1.00 87.53           H
ATOM   3066  N   THR A 208     -13.425   3.167  20.808  1.00 87.71           N
ATOM   3067  CA  THR A 208     -13.411   1.810  20.288  1.00 87.71           C
ATOM   3068  C   THR A 208     -14.067   1.762  18.907  1.00 87.71           C
ATOM   3069  O   THR A 208     -13.559   1.108  17.997  1.00 87.71           O
ATOM   3070  HA  THR A 208     -12.373   1.502  20.159  1.00 87.71           H
ATOM   3071  CB  THR A 208     -14.089   0.903  21.315  1.00 87.71           C
ATOM   3072  HB  THR A 208     -15.162   1.093  21.354  1.00 87.71           H
ATOM   3073  OG1 THR A 208     -13.376   1.152  22.524  1.00 87.71           O
ATOM   3074  HG1 THR A 208     -12.409   0.930  22.402  1.00 87.71           H
ATOM   3075  CG2 THR A 208     -13.845  -0.582  21.038  1.00 87.71           C
ATOM   3076 1HG2 THR A 208     -12.774  -0.785  21.066  1.00 87.71           H
ATOM   3077 2HG2 THR A 208     -14.237  -0.837  20.053  1.00 87.71           H
ATOM   3078 3HG2 THR A 208     -14.348  -1.181  21.796  1.00 87.71           H
ATOM   3079  HN  THR A 208     -13.976   3.298  21.632  1.00 87.71           H
ATOM   3080  N   LYS A 209     -15.186   2.462  18.793  1.00 82.96           N
ATOM   3081  CA  LYS A 209     -15.941   2.472  17.552  1.00 82.96           C
ATOM   3082  C   LYS A 209     -15.072   3.056  16.436  1.00 82.96           C
ATOM   3083  O   LYS A 209     -15.023   2.512  15.334  1.00 82.96           O
ATOM   3084  HA  LYS A 209     -16.173   1.436  17.303  1.00 82.96           H
ATOM   3085  CB  LYS A 209     -17.273   3.201  17.740  1.00 82.96           C
ATOM   3086 1HB  LYS A 209     -17.094   4.190  18.163  1.00 82.96           H
ATOM   3087 2HB  LYS A 209     -17.749   3.351  16.771  1.00 82.96           H
ATOM   3088  CG  LYS A 209     -18.206   2.410  18.658  1.00 82.96           C
ATOM   3089 1HG  LYS A 209     -18.299   1.387  18.293  1.00 82.96           H
ATOM   3090 2HG  LYS A 209     -17.778   2.354  19.658  1.00 82.96           H
ATOM   3091  CD  LYS A 209     -19.590   3.060  18.725  1.00 82.96           C
ATOM   3092 1HD  LYS A 209     -19.484   4.129  18.910  1.00 82.96           H
ATOM   3093 2HD  LYS A 209     -20.094   2.951  17.766  1.00 82.96           H
ATOM   3094  CE  LYS A 209     -20.439   2.428  19.830  1.00 82.96           C
ATOM   3095 1HE  LYS A 209     -20.710   1.410  19.551  1.00 82.96           H
ATOM   3096 2HE  LYS A 209     -19.860   2.364  20.751  1.00 82.96           H
ATOM   3097  NZ  LYS A 209     -21.664   3.227  20.063  1.00 82.96           N
ATOM   3098 1HZ  LYS A 209     -22.190   2.822  20.829  1.00 82.96           H
ATOM   3099 2HZ  LYS A 209     -21.407   4.180  20.295  1.00 82.96           H
ATOM   3100 3HZ  LYS A 209     -22.233   3.225  19.224  1.00 82.96           H
ATOM   3101  HN  LYS A 209     -15.577   3.015  19.530  1.00 82.96           H
ATOM   3102  N   LEU A 210     -14.408   4.155  16.761  1.00 88.28           N
ATOM   3103  CA  LEU A 210     -13.641   4.887  15.768  1.00 88.28           C
ATOM   3104  C   LEU A 210     -12.516   3.995  15.239  1.00 88.28           C
ATOM   3105  O   LEU A 210     -12.345   3.857  14.028  1.00 88.28           O
ATOM   3106  HA  LEU A 210     -14.313   5.120  14.942  1.00 88.28           H
ATOM   3107  CB  LEU A 210     -13.151   6.218  16.343  1.00 88.28           C
ATOM   3108 1HB  LEU A 210     -14.006   6.744  16.767  1.00 88.28           H
ATOM   3109 2HB  LEU A 210     -12.467   6.006  17.164  1.00 88.28           H
ATOM   3110  CG  LEU A 210     -12.448   7.155  15.359  1.00 88.28           C
ATOM   3111  HG  LEU A 210     -11.598   6.625  14.929  1.00 88.28           H
ATOM   3112  CD1 LEU A 210     -13.376   7.533  14.203  1.00 88.28           C
ATOM   3113 1HD1 LEU A 210     -13.679   6.631  13.670  1.00 88.28           H
ATOM   3114 2HD1 LEU A 210     -14.259   8.037  14.595  1.00 88.28           H
ATOM   3115 3HD1 LEU A 210     -12.852   8.200  13.518  1.00 88.28           H
ATOM   3116  CD2 LEU A 210     -11.895   8.388  16.076  1.00 88.28           C
ATOM   3117 1HD2 LEU A 210     -12.713   8.930  16.551  1.00 88.28           H
ATOM   3118 2HD2 LEU A 210     -11.178   8.076  16.835  1.00 88.28           H
ATOM   3119 3HD2 LEU A 210     -11.401   9.038  15.354  1.00 88.28           H
ATOM   3120  HN  LEU A 210     -14.388   4.545  17.682  1.00 88.28           H
ATOM   3121  N   LYS A 211     -11.778   3.411  16.172  1.00 93.36           N
ATOM   3122  CA  LYS A 211     -10.665   2.549  15.815  1.00 93.36           C
ATOM   3123  C   LYS A 211     -11.169   1.420  14.913  1.00 93.36           C
ATOM   3124  O   LYS A 211     -10.594   1.162  13.856  1.00 93.36           O
ATOM   3125  HA  LYS A 211      -9.953   3.150  15.250  1.00 93.36           H
ATOM   3126  CB  LYS A 211      -9.944   2.056  17.072  1.00 93.36           C
ATOM   3127 1HB  LYS A 211      -9.555   2.907  17.630  1.00 93.36           H
ATOM   3128 2HB  LYS A 211     -10.652   1.545  17.724  1.00 93.36           H
ATOM   3129  CG  LYS A 211      -8.798   1.109  16.711  1.00 93.36           C
ATOM   3130 1HG  LYS A 211      -9.203   0.171  16.330  1.00 93.36           H
ATOM   3131 2HG  LYS A 211      -8.199   1.545  15.912  1.00 93.36           H
ATOM   3132  CD  LYS A 211      -7.913   0.831  17.927  1.00 93.36           C
ATOM   3133 1HD  LYS A 211      -7.535   1.771  18.328  1.00 93.36           H
ATOM   3134 2HD  LYS A 211      -8.505   0.364  18.714  1.00 93.36           H
ATOM   3135  CE  LYS A 211      -6.741  -0.079  17.556  1.00 93.36           C
ATOM   3136 1HE  LYS A 211      -7.113  -1.062  17.266  1.00 93.36           H
ATOM   3137 2HE  LYS A 211      -6.214   0.329  16.693  1.00 93.36           H
ATOM   3138  NZ  LYS A 211      -5.807  -0.213  18.696  1.00 93.36           N
ATOM   3139 1HZ  LYS A 211      -5.076  -0.875  18.458  1.00 93.36           H
ATOM   3140 2HZ  LYS A 211      -5.392   0.689  18.901  1.00 93.36           H
ATOM   3141 3HZ  LYS A 211      -6.312  -0.546  19.510  1.00 93.36           H
ATOM   3142  HN  LYS A 211     -11.930   3.520  17.154  1.00 93.36           H
ATOM   3143  N   SER A 212     -12.237   0.778  15.363  1.00 91.48           N
ATOM   3144  CA  SER A 212     -12.771  -0.374  14.656  1.00 91.48           C
ATOM   3145  C   SER A 212     -13.182   0.027  13.238  1.00 91.48           C
ATOM   3146  O   SER A 212     -12.954  -0.719  12.287  1.00 91.48           O
ATOM   3147  HA  SER A 212     -11.957  -1.098  14.628  1.00 91.48           H
ATOM   3148  CB  SER A 212     -13.962  -0.975  15.404  1.00 91.48           C
ATOM   3149 1HB  SER A 212     -14.756  -0.232  15.479  1.00 91.48           H
ATOM   3150 2HB  SER A 212     -14.363  -1.813  14.833  1.00 91.48           H
ATOM   3151  OG  SER A 212     -13.603  -1.420  16.709  1.00 91.48           O
ATOM   3152  HG  SER A 212     -13.800  -0.705  17.380  1.00 91.48           H
ATOM   3153  HN  SER A 212     -12.734   1.032  16.192  1.00 91.48           H
ATOM   3154  N   ALA A 213     -13.781   1.205  13.140  1.00 94.56           N
ATOM   3155  CA  ALA A 213     -14.250   1.702  11.858  1.00 94.56           C
ATOM   3156  C   ALA A 213     -13.050   1.940  10.939  1.00 94.56           C
ATOM   3157  O   ALA A 213     -13.067   1.543   9.775  1.00 94.56           O
ATOM   3158  HA  ALA A 213     -14.888   0.936  11.418  1.00 94.56           H
ATOM   3159  CB  ALA A 213     -15.079   2.970  12.074  1.00 94.56           C
ATOM   3160 1HB  ALA A 213     -15.934   2.741  12.709  1.00 94.56           H
ATOM   3161 2HB  ALA A 213     -14.462   3.730  12.555  1.00 94.56           H
ATOM   3162 3HB  ALA A 213     -15.430   3.343  11.112  1.00 94.56           H
ATOM   3163  HN  ALA A 213     -13.947   1.814  13.916  1.00 94.56           H
ATOM   3164  N   VAL A 214     -12.037   2.587  11.496  1.00 92.95           N
ATOM   3165  CA  VAL A 214     -10.859   2.941  10.722  1.00 92.95           C
ATOM   3166  C   VAL A 214     -10.208   1.667  10.180  1.00 92.95           C
ATOM   3167  O   VAL A 214      -9.809   1.616   9.018  1.00 92.95           O
ATOM   3168  HA  VAL A 214     -11.189   3.552   9.882  1.00 92.95           H
ATOM   3169  CB  VAL A 214      -9.907   3.783  11.575  1.00 92.95           C
ATOM   3170  HB  VAL A 214      -9.747   3.257  12.516  1.00 92.95           H
ATOM   3171  CG1 VAL A 214      -8.549   3.940  10.887  1.00 92.95           C
ATOM   3172 1HG1 VAL A 214      -8.104   2.957  10.733  1.00 92.95           H
ATOM   3173 2HG1 VAL A 214      -8.684   4.432   9.924  1.00 92.95           H
ATOM   3174 3HG1 VAL A 214      -7.892   4.542  11.514  1.00 92.95           H
ATOM   3175  CG2 VAL A 214     -10.520   5.147  11.896  1.00 92.95           C
ATOM   3176 1HG2 VAL A 214     -10.723   5.682  10.969  1.00 92.95           H
ATOM   3177 2HG2 VAL A 214     -11.450   5.007  12.447  1.00 92.95           H
ATOM   3178 3HG2 VAL A 214      -9.822   5.725  12.503  1.00 92.95           H
ATOM   3179  HN  VAL A 214     -12.013   2.867  12.455  1.00 92.95           H
ATOM   3180  N   LEU A 215     -10.121   0.669  11.048  1.00 92.74           N
ATOM   3181  CA  LEU A 215      -9.453  -0.572  10.697  1.00 92.74           C
ATOM   3182  C   LEU A 215     -10.279  -1.309   9.641  1.00 92.74           C
ATOM   3183  O   LEU A 215      -9.732  -1.815   8.661  1.00 92.74           O
ATOM   3184  HA  LEU A 215      -8.489  -0.312  10.261  1.00 92.74           H
ATOM   3185  CB  LEU A 215      -9.175  -1.404  11.950  1.00 92.74           C
ATOM   3186 1HB  LEU A 215     -10.101  -1.492  12.517  1.00 92.74           H
ATOM   3187 2HB  LEU A 215      -8.894  -2.410  11.640  1.00 92.74           H
ATOM   3188  CG  LEU A 215      -8.088  -0.866  12.884  1.00 92.74           C
ATOM   3189  HG  LEU A 215      -8.394   0.120  13.232  1.00 92.74           H
ATOM   3190  CD1 LEU A 215      -7.938  -1.756  14.120  1.00 92.74           C
ATOM   3191 1HD1 LEU A 215      -8.882  -1.785  14.663  1.00 92.74           H
ATOM   3192 2HD1 LEU A 215      -7.665  -2.765  13.810  1.00 92.74           H
ATOM   3193 3HD1 LEU A 215      -7.159  -1.351  14.766  1.00 92.74           H
ATOM   3194  CD2 LEU A 215      -6.763  -0.691  12.139  1.00 92.74           C
ATOM   3195 1HD2 LEU A 215      -6.439  -1.653  11.743  1.00 92.74           H
ATOM   3196 2HD2 LEU A 215      -6.898   0.013  11.318  1.00 92.74           H
ATOM   3197 3HD2 LEU A 215      -6.008  -0.308  12.826  1.00 92.74           H
ATOM   3198  HN  LEU A 215     -10.497   0.700  11.974  1.00 92.74           H
ATOM   3199  N   THR A 216     -11.582  -1.348   9.875  1.00 92.37           N
ATOM   3200  CA  THR A 216     -12.484  -2.046   8.975  1.00 92.37           C
ATOM   3201  C   THR A 216     -12.389  -1.461   7.564  1.00 92.37           C
ATOM   3202  O   THR A 216     -12.328  -2.202   6.584  1.00 92.37           O
ATOM   3203  HA  THR A 216     -12.169  -3.087   8.911  1.00 92.37           H
ATOM   3204  CB  THR A 216     -13.893  -1.975   9.568  1.00 92.37           C
ATOM   3205  HB  THR A 216     -14.241  -0.943   9.622  1.00 92.37           H
ATOM   3206  OG1 THR A 216     -13.778  -2.651  10.817  1.00 92.37           O
ATOM   3207  HG1 THR A 216     -13.768  -1.988  11.566  1.00 92.37           H
ATOM   3208  CG2 THR A 216     -14.903  -2.813   8.782  1.00 92.37           C
ATOM   3209 1HG2 THR A 216     -14.589  -3.857   8.786  1.00 92.37           H
ATOM   3210 2HG2 THR A 216     -14.952  -2.453   7.754  1.00 92.37           H
ATOM   3211 3HG2 THR A 216     -15.885  -2.727   9.245  1.00 92.37           H
ATOM   3212  HN  THR A 216     -12.022  -0.914  10.661  1.00 92.37           H
ATOM   3213  N   LEU A 217     -12.378  -0.137   7.507  1.00 89.59           N
ATOM   3214  CA  LEU A 217     -12.334   0.556   6.230  1.00 89.59           C
ATOM   3215  C   LEU A 217     -11.031   0.205   5.509  1.00 89.59           C
ATOM   3216  O   LEU A 217     -11.017   0.042   4.290  1.00 89.59           O
ATOM   3217  HA  LEU A 217     -13.169   0.191   5.632  1.00 89.59           H
ATOM   3218  CB  LEU A 217     -12.541   2.058   6.429  1.00 89.59           C
ATOM   3219 1HB  LEU A 217     -13.326   2.201   7.173  1.00 89.59           H
ATOM   3220 2HB  LEU A 217     -11.626   2.479   6.846  1.00 89.59           H
ATOM   3221  CG  LEU A 217     -12.912   2.856   5.177  1.00 89.59           C
ATOM   3222  HG  LEU A 217     -12.225   2.577   4.379  1.00 89.59           H
ATOM   3223  CD1 LEU A 217     -14.324   2.505   4.702  1.00 89.59           C
ATOM   3224 1HD1 LEU A 217     -14.374   1.442   4.467  1.00 89.59           H
ATOM   3225 2HD1 LEU A 217     -15.041   2.737   5.490  1.00 89.59           H
ATOM   3226 3HD1 LEU A 217     -14.562   3.086   3.811  1.00 89.59           H
ATOM   3227  CD2 LEU A 217     -12.744   4.358   5.414  1.00 89.59           C
ATOM   3228 1HD2 LEU A 217     -13.391   4.671   6.233  1.00 89.59           H
ATOM   3229 2HD2 LEU A 217     -11.706   4.571   5.669  1.00 89.59           H
ATOM   3230 3HD2 LEU A 217     -13.014   4.901   4.508  1.00 89.59           H
ATOM   3231  HN  LEU A 217     -12.399   0.458   8.310  1.00 89.59           H
ATOM   3232  N   LYS A 218      -9.968   0.099   6.293  1.00 88.45           N
ATOM   3233  CA  LYS A 218      -8.658  -0.202   5.741  1.00 88.45           C
ATOM   3234  C   LYS A 218      -8.696  -1.577   5.070  1.00 88.45           C
ATOM   3235  O   LYS A 218      -8.176  -1.748   3.968  1.00 88.45           O
ATOM   3236  HA  LYS A 218      -8.444   0.548   4.980  1.00 88.45           H
ATOM   3237  CB  LYS A 218      -7.580  -0.074   6.819  1.00 88.45           C
ATOM   3238 1HB  LYS A 218      -7.686   0.881   7.333  1.00 88.45           H
ATOM   3239 2HB  LYS A 218      -7.714  -0.855   7.567  1.00 88.45           H
ATOM   3240  CG  LYS A 218      -6.180  -0.178   6.210  1.00 88.45           C
ATOM   3241 1HG  LYS A 218      -6.101  -1.096   5.628  1.00 88.45           H
ATOM   3242 2HG  LYS A 218      -6.017   0.651   5.521  1.00 88.45           H
ATOM   3243  CD  LYS A 218      -5.106  -0.163   7.299  1.00 88.45           C
ATOM   3244 1HD  LYS A 218      -5.142   0.784   7.838  1.00 88.45           H
ATOM   3245 2HD  LYS A 218      -5.308  -0.951   8.025  1.00 88.45           H
ATOM   3246  CE  LYS A 218      -3.713  -0.360   6.697  1.00 88.45           C
ATOM   3247 1HE  LYS A 218      -3.717  -1.222   6.030  1.00 88.45           H
ATOM   3248 2HE  LYS A 218      -3.444   0.508   6.096  1.00 88.45           H
ATOM   3249  NZ  LYS A 218      -2.710  -0.560   7.767  1.00 88.45           N
ATOM   3250 1HZ  LYS A 218      -1.866  -0.958   7.370  1.00 88.45           H
ATOM   3251 2HZ  LYS A 218      -2.493   0.333   8.198  1.00 88.45           H
ATOM   3252 3HZ  LYS A 218      -3.084  -1.190   8.468  1.00 88.45           H
ATOM   3253  HN  LYS A 218      -9.992   0.215   7.286  1.00 88.45           H
ATOM   3254  N   VAL A 219      -9.316  -2.521   5.762  1.00 92.19           N
ATOM   3255  CA  VAL A 219      -9.322  -3.901   5.306  1.00 92.19           C
ATOM   3256  C   VAL A 219     -10.193  -4.015   4.053  1.00 92.19           C
ATOM   3257  O   VAL A 219      -9.805  -4.661   3.081  1.00 92.19           O
ATOM   3258  HA  VAL A 219      -8.298  -4.166   5.047  1.00 92.19           H
ATOM   3259  CB  VAL A 219      -9.779  -4.824   6.438  1.00 92.19           C
ATOM   3260  HB  VAL A 219     -10.757  -4.481   6.776  1.00 92.19           H
ATOM   3261  CG1 VAL A 219      -9.931  -6.263   5.943  1.00 92.19           C
ATOM   3262 1HG1 VAL A 219     -10.672  -6.297   5.145  1.00 92.19           H
ATOM   3263 2HG1 VAL A 219      -8.973  -6.621   5.566  1.00 92.19           H
ATOM   3264 3HG1 VAL A 219     -10.257  -6.898   6.768  1.00 92.19           H
ATOM   3265  CG2 VAL A 219      -8.819  -4.750   7.626  1.00 92.19           C
ATOM   3266 1HG2 VAL A 219      -7.822  -5.055   7.308  1.00 92.19           H
ATOM   3267 2HG2 VAL A 219      -8.783  -3.728   8.002  1.00 92.19           H
ATOM   3268 3HG2 VAL A 219      -9.167  -5.416   8.416  1.00 92.19           H
ATOM   3269  HN  VAL A 219      -9.806  -2.356   6.618  1.00 92.19           H
ATOM   3270  N   ILE A 220     -11.353  -3.379   4.118  1.00 92.61           N
ATOM   3271  CA  ILE A 220     -12.329  -3.490   3.046  1.00 92.61           C
ATOM   3272  C   ILE A 220     -11.746  -2.886   1.767  1.00 92.61           C
ATOM   3273  O   ILE A 220     -11.636  -3.567   0.749  1.00 92.61           O
ATOM   3274  HA  ILE A 220     -12.507  -4.552   2.876  1.00 92.61           H
ATOM   3275  CB  ILE A 220     -13.662  -2.869   3.468  1.00 92.61           C
ATOM   3276  HB  ILE A 220     -13.462  -1.883   3.887  1.00 92.61           H
ATOM   3277  CG1 ILE A 220     -14.330  -3.700   4.566  1.00 92.61           C
ATOM   3278 1HG1 ILE A 220     -14.567  -4.692   4.183  1.00 92.61           H
ATOM   3279 2HG1 ILE A 220     -13.637  -3.836   5.397  1.00 92.61           H
ATOM   3280  CG2 ILE A 220     -14.580  -2.670   2.261  1.00 92.61           C
ATOM   3281 1HG2 ILE A 220     -14.098  -2.007   1.543  1.00 92.61           H
ATOM   3282 2HG2 ILE A 220     -14.777  -3.633   1.791  1.00 92.61           H
ATOM   3283 3HG2 ILE A 220     -15.521  -2.227   2.590  1.00 92.61           H
ATOM   3284  CD1 ILE A 220     -15.607  -3.021   5.066  1.00 92.61           C
ATOM   3285 1HD1 ILE A 220     -15.362  -2.039   5.470  1.00 92.61           H
ATOM   3286 2HD1 ILE A 220     -16.307  -2.909   4.238  1.00 92.61           H
ATOM   3287 3HD1 ILE A 220     -16.062  -3.632   5.845  1.00 92.61           H
ATOM   3288  HN  ILE A 220     -11.630  -2.796   4.882  1.00 92.61           H
ATOM   3289  N   LEU A 221     -11.389  -1.613   1.861  1.00 92.14           N
ATOM   3290  CA  LEU A 221     -10.963  -0.867   0.690  1.00 92.14           C
ATOM   3291  C   LEU A 221      -9.521  -1.246   0.346  1.00 92.14           C
ATOM   3292  O   LEU A 221      -9.096  -1.108  -0.800  1.00 92.14           O
ATOM   3293  HA  LEU A 221     -11.605  -1.165  -0.139  1.00 92.14           H
ATOM   3294  CB  LEU A 221     -11.169   0.634   0.906  1.00 92.14           C
ATOM   3295 1HB  LEU A 221     -10.588   0.938   1.776  1.00 92.14           H
ATOM   3296 2HB  LEU A 221     -10.759   1.164   0.047  1.00 92.14           H
ATOM   3297  CG  LEU A 221     -12.616   1.089   1.108  1.00 92.14           C
ATOM   3298  HG  LEU A 221     -12.995   0.628   2.020  1.00 92.14           H
ATOM   3299  CD1 LEU A 221     -12.691   2.605   1.304  1.00 92.14           C
ATOM   3300 1HD1 LEU A 221     -12.110   2.887   2.182  1.00 92.14           H
ATOM   3301 2HD1 LEU A 221     -12.287   3.105   0.424  1.00 92.14           H
ATOM   3302 3HD1 LEU A 221     -13.730   2.902   1.446  1.00 92.14           H
ATOM   3303  CD2 LEU A 221     -13.506   0.615  -0.042  1.00 92.14           C
ATOM   3304 1HD2 LEU A 221     -13.137   1.029  -0.981  1.00 92.14           H
ATOM   3305 2HD2 LEU A 221     -13.486  -0.473  -0.092  1.00 92.14           H
ATOM   3306 3HD2 LEU A 221     -14.529   0.953   0.127  1.00 92.14           H
ATOM   3307  HN  LEU A 221     -11.388  -1.095   2.716  1.00 92.14           H
ATOM   3308  N   GLY A 222      -8.809  -1.717   1.359  1.00 91.43           N
ATOM   3309  CA  GLY A 222      -7.376  -1.924   1.234  1.00 91.43           C
ATOM   3310  C   GLY A 222      -7.073  -3.234   0.505  1.00 91.43           C
ATOM   3311  O   GLY A 222      -6.010  -3.383  -0.096  1.00 91.43           O
ATOM   3312 1HA  GLY A 222      -6.931  -1.090   0.691  1.00 91.43           H
ATOM   3313 2HA  GLY A 222      -6.920  -1.940   2.224  1.00 91.43           H
ATOM   3314  HN  GLY A 222      -9.194  -1.955   2.250  1.00 91.43           H
ATOM   3315  N   PHE A 223      -8.025  -4.152   0.584  1.00 91.12           N
ATOM   3316  CA  PHE A 223      -7.816  -5.494   0.067  1.00 91.12           C
ATOM   3317  C   PHE A 223      -9.072  -6.013  -0.635  1.00 91.12           C
ATOM   3318  O   PHE A 223      -9.058  -6.256  -1.841  1.00 91.12           O
ATOM   3319  HA  PHE A 223      -6.997  -5.440  -0.650  1.00 91.12           H
ATOM   3320  CB  PHE A 223      -7.508  -6.392   1.266  1.00 91.12           C
ATOM   3321 1HB  PHE A 223      -6.676  -5.964   1.825  1.00 91.12           H
ATOM   3322 2HB  PHE A 223      -8.370  -6.398   1.934  1.00 91.12           H
ATOM   3323  CG  PHE A 223      -7.163  -7.835   0.891  1.00 91.12           C
ATOM   3324  CD1 PHE A 223      -8.055  -8.833   1.133  1.00 91.12           C
ATOM   3325  HD1 PHE A 223      -9.016  -8.605   1.595  1.00 91.12           H
ATOM   3326  CD2 PHE A 223      -5.964  -8.119   0.315  1.00 91.12           C
ATOM   3327  HD2 PHE A 223      -5.249  -7.320   0.121  1.00 91.12           H
ATOM   3328  CE1 PHE A 223      -7.735 -10.171   0.785  1.00 91.12           C
ATOM   3329  HE1 PHE A 223      -8.449 -10.971   0.979  1.00 91.12           H
ATOM   3330  CE2 PHE A 223      -5.644  -9.458  -0.033  1.00 91.12           C
ATOM   3331  HE2 PHE A 223      -4.683  -9.686  -0.494  1.00 91.12           H
ATOM   3332  CZ  PHE A 223      -6.536 -10.456   0.209  1.00 91.12           C
ATOM   3333  HZ  PHE A 223      -6.290 -11.484  -0.058  1.00 91.12           H
ATOM   3334  HN  PHE A 223      -8.925  -3.991   0.990  1.00 91.12           H
ATOM   3335  N   PHE A 224     -10.129  -6.167   0.149  1.00 86.02           N
ATOM   3336  CA  PHE A 224     -11.262  -6.975  -0.271  1.00 86.02           C
ATOM   3337  C   PHE A 224     -11.857  -6.445  -1.577  1.00 86.02           C
ATOM   3338  O   PHE A 224     -12.051  -7.202  -2.527  1.00 86.02           O
ATOM   3339  HA  PHE A 224     -10.895  -7.990  -0.426  1.00 86.02           H
ATOM   3340  CB  PHE A 224     -12.316  -6.876   0.833  1.00 86.02           C
ATOM   3341 1HB  PHE A 224     -12.314  -5.862   1.234  1.00 86.02           H
ATOM   3342 2HB  PHE A 224     -13.300  -7.045   0.397  1.00 86.02           H
ATOM   3343  CG  PHE A 224     -12.107  -7.864   1.983  1.00 86.02           C
ATOM   3344  CD1 PHE A 224     -12.408  -9.179   1.812  1.00 86.02           C
ATOM   3345  HD1 PHE A 224     -12.798  -9.530   0.857  1.00 86.02           H
ATOM   3346  CD2 PHE A 224     -11.620  -7.427   3.175  1.00 86.02           C
ATOM   3347  HD2 PHE A 224     -11.379  -6.373   3.311  1.00 86.02           H
ATOM   3348  CE1 PHE A 224     -12.214 -10.096   2.879  1.00 86.02           C
ATOM   3349  HE1 PHE A 224     -12.455 -11.150   2.743  1.00 86.02           H
ATOM   3350  CE2 PHE A 224     -11.426  -8.343   4.242  1.00 86.02           C
ATOM   3351  HE2 PHE A 224     -11.036  -7.993   5.197  1.00 86.02           H
ATOM   3352  CZ  PHE A 224     -11.727  -9.659   4.071  1.00 86.02           C
ATOM   3353  HZ  PHE A 224     -11.578 -10.362   4.890  1.00 86.02           H
ATOM   3354  HN  PHE A 224     -10.218  -5.753   1.055  1.00 86.02           H
ATOM   3355  N   LEU A 225     -12.132  -5.149  -1.583  1.00 93.56           N
ATOM   3356  CA  LEU A 225     -12.750  -4.520  -2.737  1.00 93.56           C
ATOM   3357  C   LEU A 225     -11.837  -4.687  -3.954  1.00 93.56           C
ATOM   3358  O   LEU A 225     -12.255  -5.223  -4.979  1.00 93.56           O
ATOM   3359  HA  LEU A 225     -13.686  -5.044  -2.933  1.00 93.56           H
ATOM   3360  CB  LEU A 225     -13.103  -3.063  -2.429  1.00 93.56           C
ATOM   3361 1HB  LEU A 225     -13.839  -3.051  -1.625  1.00 93.56           H
ATOM   3362 2HB  LEU A 225     -12.210  -2.566  -2.051  1.00 93.56           H
ATOM   3363  CG  LEU A 225     -13.653  -2.244  -3.599  1.00 93.56           C
ATOM   3364  HG  LEU A 225     -12.986  -2.376  -4.451  1.00 93.56           H
ATOM   3365  CD1 LEU A 225     -15.033  -2.750  -4.021  1.00 93.56           C
ATOM   3366 1HD1 LEU A 225     -14.959  -3.793  -4.329  1.00 93.56           H
ATOM   3367 2HD1 LEU A 225     -15.723  -2.667  -3.182  1.00 93.56           H
ATOM   3368 3HD1 LEU A 225     -15.401  -2.151  -4.854  1.00 93.56           H
ATOM   3369  CD2 LEU A 225     -13.667  -0.751  -3.264  1.00 93.56           C
ATOM   3370 1HD2 LEU A 225     -14.297  -0.581  -2.391  1.00 93.56           H
ATOM   3371 2HD2 LEU A 225     -12.652  -0.417  -3.050  1.00 93.56           H
ATOM   3372 3HD2 LEU A 225     -14.062  -0.193  -4.112  1.00 93.56           H
ATOM   3373  HN  LEU A 225     -11.940  -4.534  -0.818  1.00 93.56           H
ATOM   3374  N   PRO A 226     -10.579  -4.234  -3.863  1.00 93.90           N
ATOM   3375  CA  PRO A 226      -9.638  -4.393  -4.975  1.00 93.90           C
ATOM   3376  C   PRO A 226      -9.542  -5.834  -5.447  1.00 93.90           C
ATOM   3377  O   PRO A 226      -9.563  -6.101  -6.648  1.00 93.90           O
ATOM   3378  HA  PRO A 226      -9.985  -3.832  -5.842  1.00 93.90           H
ATOM   3379  CB  PRO A 226      -8.311  -3.893  -4.400  1.00 93.90           C
ATOM   3380 1HB  PRO A 226      -7.731  -4.707  -3.965  1.00 93.90           H
ATOM   3381 2HB  PRO A 226      -7.689  -3.434  -5.168  1.00 93.90           H
ATOM   3382  CG  PRO A 226      -8.742  -2.882  -3.345  1.00 93.90           C
ATOM   3383 1HG  PRO A 226      -7.954  -2.699  -2.614  1.00 93.90           H
ATOM   3384 2HG  PRO A 226      -8.982  -1.914  -3.786  1.00 93.90           H
ATOM   3385  CD  PRO A 226      -9.960  -3.542  -2.719  1.00 93.90           C
ATOM   3386 1HD  PRO A 226      -9.681  -4.241  -1.931  1.00 93.90           H
ATOM   3387 2HD  PRO A 226     -10.630  -2.810  -2.268  1.00 93.90           H
ATOM   3388  N   PHE A 227      -9.437  -6.735  -4.480  1.00 92.37           N
ATOM   3389  CA  PHE A 227      -9.192  -8.134  -4.784  1.00 92.37           C
ATOM   3390  C   PHE A 227     -10.339  -8.725  -5.607  1.00 92.37           C
ATOM   3391  O   PHE A 227     -10.106  -9.396  -6.611  1.00 92.37           O
ATOM   3392  HA  PHE A 227      -8.270  -8.183  -5.363  1.00 92.37           H
ATOM   3393  CB  PHE A 227      -9.105  -8.874  -3.448  1.00 92.37           C
ATOM   3394 1HB  PHE A 227      -8.264  -8.478  -2.879  1.00 92.37           H
ATOM   3395 2HB  PHE A 227     -10.006  -8.666  -2.870  1.00 92.37           H
ATOM   3396  CG  PHE A 227      -8.942 -10.389  -3.584  1.00 92.37           C
ATOM   3397  CD1 PHE A 227      -9.984 -11.214  -3.295  1.00 92.37           C
ATOM   3398  HD1 PHE A 227     -10.935 -10.795  -2.966  1.00 92.37           H
ATOM   3399  CD2 PHE A 227      -7.756 -10.911  -3.995  1.00 92.37           C
ATOM   3400  HD2 PHE A 227      -6.920 -10.250  -4.227  1.00 92.37           H
ATOM   3401  CE1 PHE A 227      -9.833 -12.620  -3.422  1.00 92.37           C
ATOM   3402  HE1 PHE A 227     -10.668 -13.281  -3.190  1.00 92.37           H
ATOM   3403  CE2 PHE A 227      -7.604 -12.317  -4.122  1.00 92.37           C
ATOM   3404  HE2 PHE A 227      -6.653 -12.735  -4.451  1.00 92.37           H
ATOM   3405  CZ  PHE A 227      -8.646 -13.142  -3.832  1.00 92.37           C
ATOM   3406  HZ  PHE A 227      -8.530 -14.221  -3.930  1.00 92.37           H
ATOM   3407  HN  PHE A 227      -9.516  -6.521  -3.507  1.00 92.37           H
ATOM   3408  N   VAL A 228     -11.553  -8.454  -5.151  1.00 94.78           N
ATOM   3409  CA  VAL A 228     -12.735  -8.986  -5.806  1.00 94.78           C
ATOM   3410  C   VAL A 228     -12.764  -8.511  -7.261  1.00 94.78           C
ATOM   3411  O   VAL A 228     -13.023  -9.298  -8.170  1.00 94.78           O
ATOM   3412  HA  VAL A 228     -12.657 -10.073  -5.794  1.00 94.78           H
ATOM   3413  CB  VAL A 228     -13.990  -8.593  -5.024  1.00 94.78           C
ATOM   3414  HB  VAL A 228     -13.961  -7.515  -4.864  1.00 94.78           H
ATOM   3415  CG1 VAL A 228     -15.256  -8.915  -5.820  1.00 94.78           C
ATOM   3416 1HG1 VAL A 228     -15.244  -8.365  -6.761  1.00 94.78           H
ATOM   3417 2HG1 VAL A 228     -15.294  -9.985  -6.025  1.00 94.78           H
ATOM   3418 3HG1 VAL A 228     -16.133  -8.626  -5.241  1.00 94.78           H
ATOM   3419  CG2 VAL A 228     -14.016  -9.271  -3.653  1.00 94.78           C
ATOM   3420 1HG2 VAL A 228     -14.011 -10.353  -3.783  1.00 94.78           H
ATOM   3421 2HG2 VAL A 228     -13.139  -8.969  -3.081  1.00 94.78           H
ATOM   3422 3HG2 VAL A 228     -14.918  -8.974  -3.118  1.00 94.78           H
ATOM   3423  HN  VAL A 228     -11.735  -7.883  -4.350  1.00 94.78           H
ATOM   3424  N   VAL A 229     -12.495  -7.225  -7.435  1.00 94.91           N
ATOM   3425  CA  VAL A 229     -12.554  -6.621  -8.755  1.00 94.91           C
ATOM   3426  C   VAL A 229     -11.474  -7.240  -9.644  1.00 94.91           C
ATOM   3427  O   VAL A 229     -11.737  -7.595 -10.792  1.00 94.91           O
ATOM   3428  HA  VAL A 229     -13.532  -6.851  -9.179  1.00 94.91           H
ATOM   3429  CB  VAL A 229     -12.434  -5.100  -8.640  1.00 94.91           C
ATOM   3430  HB  VAL A 229     -11.526  -4.877  -8.079  1.00 94.91           H
ATOM   3431  CG1 VAL A 229     -12.304  -4.454 -10.020  1.00 94.91           C
ATOM   3432 1HG1 VAL A 229     -11.415  -4.838 -10.519  1.00 94.91           H
ATOM   3433 2HG1 VAL A 229     -13.186  -4.691 -10.617  1.00 94.91           H
ATOM   3434 3HG1 VAL A 229     -12.221  -3.373  -9.909  1.00 94.91           H
ATOM   3435  CG2 VAL A 229     -13.618  -4.513  -7.869  1.00 94.91           C
ATOM   3436 1HG2 VAL A 229     -14.545  -4.752  -8.390  1.00 94.91           H
ATOM   3437 2HG2 VAL A 229     -13.646  -4.939  -6.866  1.00 94.91           H
ATOM   3438 3HG2 VAL A 229     -13.508  -3.431  -7.801  1.00 94.91           H
ATOM   3439  HN  VAL A 229     -12.241  -6.602  -6.696  1.00 94.91           H
ATOM   3440  N   MET A 230     -10.280  -7.351  -9.079  1.00 89.61           N
ATOM   3441  CA  MET A 230      -9.150  -7.887  -9.819  1.00 89.61           C
ATOM   3442  C   MET A 230      -9.408  -9.334 -10.242  1.00 89.61           C
ATOM   3443  O   MET A 230      -9.173  -9.699 -11.393  1.00 89.61           O
ATOM   3444  HA  MET A 230      -9.050  -7.255 -10.701  1.00 89.61           H
ATOM   3445  CB  MET A 230      -7.894  -7.826  -8.946  1.00 89.61           C
ATOM   3446 1HB  MET A 230      -8.124  -8.195  -7.946  1.00 89.61           H
ATOM   3447 2HB  MET A 230      -7.128  -8.482  -9.359  1.00 89.61           H
ATOM   3448  CG  MET A 230      -7.356  -6.397  -8.858  1.00 89.61           C
ATOM   3449 1HG  MET A 230      -7.104  -6.032  -9.854  1.00 89.61           H
ATOM   3450 2HG  MET A 230      -8.125  -5.734  -8.461  1.00 89.61           H
ATOM   3451  SD  MET A 230      -5.913  -6.352  -7.809  1.00 89.61           S
ATOM   3452  CE  MET A 230      -4.751  -7.228  -8.842  1.00 89.61           C
ATOM   3453 1HE  MET A 230      -5.125  -8.233  -9.038  1.00 89.61           H
ATOM   3454 2HE  MET A 230      -4.630  -6.696  -9.786  1.00 89.61           H
ATOM   3455 3HE  MET A 230      -3.788  -7.291  -8.335  1.00 89.61           H
ATOM   3456  HN  MET A 230     -10.080  -7.083  -8.137  1.00 89.61           H
ATOM   3457  N   ALA A 231      -9.888 -10.120  -9.289  1.00 94.11           N
ATOM   3458  CA  ALA A 231     -10.100 -11.538  -9.525  1.00 94.11           C
ATOM   3459  C   ALA A 231     -11.085 -11.716 -10.682  1.00 94.11           C
ATOM   3460  O   ALA A 231     -10.862 -12.538 -11.570  1.00 94.11           O
ATOM   3461  HA  ALA A 231      -9.142 -11.975  -9.804  1.00 94.11           H
ATOM   3462  CB  ALA A 231     -10.588 -12.202  -8.236  1.00 94.11           C
ATOM   3463 1HB  ALA A 231      -9.840 -12.071  -7.454  1.00 94.11           H
ATOM   3464 2HB  ALA A 231     -11.525 -11.741  -7.922  1.00 94.11           H
ATOM   3465 3HB  ALA A 231     -10.748 -13.265  -8.412  1.00 94.11           H
ATOM   3466  HN  ALA A 231     -10.129  -9.802  -8.372  1.00 94.11           H
ATOM   3467  N   CYS A 232     -12.153 -10.934 -10.634  1.00 92.79           N
ATOM   3468  CA  CYS A 232     -13.184 -11.011 -11.655  1.00 92.79           C
ATOM   3469  C   CYS A 232     -12.563 -10.612 -12.996  1.00 92.79           C
ATOM   3470  O   CYS A 232     -12.724 -11.316 -13.992  1.00 92.79           O
ATOM   3471  HA  CYS A 232     -13.524 -12.047 -11.679  1.00 92.79           H
ATOM   3472  CB  CYS A 232     -14.393 -10.142 -11.305  1.00 92.79           C
ATOM   3473 1HB  CYS A 232     -14.067  -9.130 -11.067  1.00 92.79           H
ATOM   3474 2HB  CYS A 232     -15.059 -10.068 -12.165  1.00 92.79           H
ATOM   3475  SG  CYS A 232     -15.289 -10.861  -9.881  1.00 92.79           S
ATOM   3476  HG  CYS A 232     -14.495 -10.350  -8.944  1.00 92.79           H
ATOM   3477  HN  CYS A 232     -12.319 -10.257  -9.916  1.00 92.79           H
ATOM   3478  N   CYS A 233     -11.868  -9.485 -12.977  1.00 92.42           N
ATOM   3479  CA  CYS A 233     -11.341  -8.910 -14.204  1.00 92.42           C
ATOM   3480  C   CYS A 233     -10.418  -9.940 -14.858  1.00 92.42           C
ATOM   3481  O   CYS A 233     -10.581 -10.267 -16.033  1.00 92.42           O
ATOM   3482  HA  CYS A 233     -12.198  -8.697 -14.843  1.00 92.42           H
ATOM   3483  CB  CYS A 233     -10.624  -7.584 -13.945  1.00 92.42           C
ATOM   3484 1HB  CYS A 233      -9.930  -7.693 -13.112  1.00 92.42           H
ATOM   3485 2HB  CYS A 233     -10.034  -7.303 -14.817  1.00 92.42           H
ATOM   3486  SG  CYS A 233     -11.847  -6.274 -13.571  1.00 92.42           S
ATOM   3487  HG  CYS A 233     -12.051  -6.632 -12.306  1.00 92.42           H
ATOM   3488  HN  CYS A 233     -11.663  -8.968 -12.146  1.00 92.42           H
ATOM   3489  N   TYR A 234      -9.467 -10.421 -14.070  1.00 86.88           N
ATOM   3490  CA  TYR A 234      -8.418 -11.276 -14.599  1.00 86.88           C
ATOM   3491  C   TYR A 234      -8.962 -12.666 -14.936  1.00 86.88           C
ATOM   3492  O   TYR A 234      -8.433 -13.348 -15.812  1.00 86.88           O
ATOM   3493  HA  TYR A 234      -8.034 -10.814 -15.509  1.00 86.88           H
ATOM   3494  CB  TYR A 234      -7.377 -11.404 -13.485  1.00 86.88           C
ATOM   3495 1HB  TYR A 234      -7.890 -11.600 -12.544  1.00 86.88           H
ATOM   3496 2HB  TYR A 234      -6.746 -12.269 -13.690  1.00 86.88           H
ATOM   3497  CG  TYR A 234      -6.489 -10.170 -13.318  1.00 86.88           C
ATOM   3498  CD1 TYR A 234      -5.879  -9.605 -14.420  1.00 86.88           C
ATOM   3499  HD1 TYR A 234      -6.031 -10.038 -15.409  1.00 86.88           H
ATOM   3500  CD2 TYR A 234      -6.297  -9.622 -12.066  1.00 86.88           C
ATOM   3501  HD2 TYR A 234      -6.779 -10.069 -11.196  1.00 86.88           H
ATOM   3502  CE1 TYR A 234      -5.043  -8.443 -14.263  1.00 86.88           C
ATOM   3503  HE1 TYR A 234      -4.556  -7.986 -15.124  1.00 86.88           H
ATOM   3504  CE2 TYR A 234      -5.461  -8.460 -11.909  1.00 86.88           C
ATOM   3505  HE2 TYR A 234      -5.302  -8.017 -10.926  1.00 86.88           H
ATOM   3506  CZ  TYR A 234      -4.876  -7.928 -13.015  1.00 86.88           C
ATOM   3507  OH  TYR A 234      -4.086  -6.830 -12.867  1.00 86.88           O
ATOM   3508  HH  TYR A 234      -4.070  -6.548 -11.908  1.00 86.88           H
ATOM   3509  HN  TYR A 234      -9.407 -10.235 -13.090  1.00 86.88           H
ATOM   3510  N   THR A 235     -10.012 -13.045 -14.222  1.00 89.48           N
ATOM   3511  CA  THR A 235     -10.701 -14.291 -14.508  1.00 89.48           C
ATOM   3512  C   THR A 235     -11.232 -14.290 -15.943  1.00 89.48           C
ATOM   3513  O   THR A 235     -11.049 -15.260 -16.677  1.00 89.48           O
ATOM   3514  HA  THR A 235      -9.982 -15.107 -14.434  1.00 89.48           H
ATOM   3515  CB  THR A 235     -11.796 -14.478 -13.456  1.00 89.48           C
ATOM   3516  HB  THR A 235     -12.532 -13.676 -13.513  1.00 89.48           H
ATOM   3517  OG1 THR A 235     -11.083 -14.572 -12.225  1.00 89.48           O
ATOM   3518  HG1 THR A 235     -11.286 -13.780 -11.651  1.00 89.48           H
ATOM   3519  CG2 THR A 235     -12.503 -15.829 -13.580  1.00 89.48           C
ATOM   3520 1HG2 THR A 235     -11.777 -16.633 -13.456  1.00 89.48           H
ATOM   3521 2HG2 THR A 235     -12.966 -15.908 -14.564  1.00 89.48           H
ATOM   3522 3HG2 THR A 235     -13.271 -15.910 -12.810  1.00 89.48           H
ATOM   3523  HN  THR A 235     -10.390 -12.517 -13.461  1.00 89.48           H
ATOM   3524  N   ILE A 236     -11.878 -13.190 -16.300  1.00 88.45           N
ATOM   3525  CA  ILE A 236     -12.454 -13.058 -17.627  1.00 88.45           C
ATOM   3526  C   ILE A 236     -11.329 -12.926 -18.656  1.00 88.45           C
ATOM   3527  O   ILE A 236     -11.411 -13.490 -19.746  1.00 88.45           O
ATOM   3528  HA  ILE A 236     -13.007 -13.973 -17.836  1.00 88.45           H
ATOM   3529  CB  ILE A 236     -13.459 -11.904 -17.663  1.00 88.45           C
ATOM   3530  HB  ILE A 236     -12.945 -10.994 -17.351  1.00 88.45           H
ATOM   3531  CG1 ILE A 236     -14.601 -12.140 -16.673  1.00 88.45           C
ATOM   3532 1HG1 ILE A 236     -15.262 -12.919 -17.054  1.00 88.45           H
ATOM   3533 2HG1 ILE A 236     -14.198 -12.500 -15.726  1.00 88.45           H
ATOM   3534  CG2 ILE A 236     -13.972 -11.668 -19.085  1.00 88.45           C
ATOM   3535 1HG2 ILE A 236     -13.134 -11.422 -19.738  1.00 88.45           H
ATOM   3536 2HG2 ILE A 236     -14.463 -12.570 -19.449  1.00 88.45           H
ATOM   3537 3HG2 ILE A 236     -14.684 -10.842 -19.082  1.00 88.45           H
ATOM   3538  CD1 ILE A 236     -15.399 -10.856 -16.439  1.00 88.45           C
ATOM   3539 1HD1 ILE A 236     -14.740 -10.087 -16.035  1.00 88.45           H
ATOM   3540 2HD1 ILE A 236     -15.820 -10.513 -17.384  1.00 88.45           H
ATOM   3541 3HD1 ILE A 236     -16.204 -11.052 -15.732  1.00 88.45           H
ATOM   3542  HN  ILE A 236     -12.011 -12.400 -15.701  1.00 88.45           H
ATOM   3543  N   ILE A 237     -10.305 -12.178 -18.273  1.00 87.23           N
ATOM   3544  CA  ILE A 237      -9.166 -11.964 -19.149  1.00 87.23           C
ATOM   3545  C   ILE A 237      -8.560 -13.316 -19.531  1.00 87.23           C
ATOM   3546  O   ILE A 237      -8.342 -13.592 -20.709  1.00 87.23           O
ATOM   3547  HA  ILE A 237      -9.536 -11.483 -20.055  1.00 87.23           H
ATOM   3548  CB  ILE A 237      -8.166 -11.003 -18.503  1.00 87.23           C
ATOM   3549  HB  ILE A 237      -8.044 -11.288 -17.458  1.00 87.23           H
ATOM   3550  CG1 ILE A 237      -8.696  -9.567 -18.520  1.00 87.23           C
ATOM   3551 1HG1 ILE A 237      -8.645  -9.170 -19.534  1.00 87.23           H
ATOM   3552 2HG1 ILE A 237      -9.745  -9.560 -18.227  1.00 87.23           H
ATOM   3553  CG2 ILE A 237      -6.791 -11.115 -19.165  1.00 87.23           C
ATOM   3554 1HG2 ILE A 237      -6.417 -12.133 -19.056  1.00 87.23           H
ATOM   3555 2HG2 ILE A 237      -6.877 -10.870 -20.223  1.00 87.23           H
ATOM   3556 3HG2 ILE A 237      -6.100 -10.421 -18.686  1.00 87.23           H
ATOM   3557  CD1 ILE A 237      -7.890  -8.674 -17.575  1.00 87.23           C
ATOM   3558 1HD1 ILE A 237      -7.963  -9.061 -16.559  1.00 87.23           H
ATOM   3559 2HD1 ILE A 237      -6.845  -8.665 -17.886  1.00 87.23           H
ATOM   3560 3HD1 ILE A 237      -8.287  -7.659 -17.607  1.00 87.23           H
ATOM   3561  HN  ILE A 237     -10.246 -11.724 -17.384  1.00 87.23           H
ATOM   3562  N   ILE A 238      -8.306 -14.123 -18.511  1.00 87.24           N
ATOM   3563  CA  ILE A 238      -7.661 -15.409 -18.718  1.00 87.24           C
ATOM   3564  C   ILE A 238      -8.503 -16.247 -19.682  1.00 87.24           C
ATOM   3565  O   ILE A 238      -7.969 -16.867 -20.601  1.00 87.24           O
ATOM   3566  HA  ILE A 238      -6.693 -15.219 -19.181  1.00 87.24           H
ATOM   3567  CB  ILE A 238      -7.395 -16.097 -17.377  1.00 87.24           C
ATOM   3568  HB  ILE A 238      -8.286 -15.995 -16.758  1.00 87.24           H
ATOM   3569  CG1 ILE A 238      -6.246 -15.416 -16.631  1.00 87.24           C
ATOM   3570 1HG1 ILE A 238      -5.296 -15.695 -17.087  1.00 87.24           H
ATOM   3571 2HG1 ILE A 238      -6.338 -14.334 -16.724  1.00 87.24           H
ATOM   3572  CG2 ILE A 238      -7.147 -17.594 -17.569  1.00 87.24           C
ATOM   3573 1HG2 ILE A 238      -8.023 -18.052 -18.028  1.00 87.24           H
ATOM   3574 2HG2 ILE A 238      -6.281 -17.739 -18.214  1.00 87.24           H
ATOM   3575 3HG2 ILE A 238      -6.960 -18.058 -16.600  1.00 87.24           H
ATOM   3576  CD1 ILE A 238      -6.244 -15.808 -15.152  1.00 87.24           C
ATOM   3577 1HD1 ILE A 238      -7.185 -15.506 -14.695  1.00 87.24           H
ATOM   3578 2HD1 ILE A 238      -6.127 -16.888 -15.063  1.00 87.24           H
ATOM   3579 3HD1 ILE A 238      -5.417 -15.311 -14.646  1.00 87.24           H
ATOM   3580  HN  ILE A 238      -8.531 -13.912 -17.560  1.00 87.24           H
ATOM   3581  N   HIS A 239      -9.806 -16.240 -19.440  1.00 81.85           N
ATOM   3582  CA  HIS A 239     -10.723 -17.024 -20.250  1.00 81.85           C
ATOM   3583  C   HIS A 239     -10.617 -16.586 -21.713  1.00 81.85           C
ATOM   3584  O   HIS A 239     -10.564 -17.424 -22.612  1.00 81.85           O
ATOM   3585  HA  HIS A 239     -10.404 -18.063 -20.167  1.00 81.85           H
ATOM   3586  CB  HIS A 239     -12.149 -16.928 -19.704  1.00 81.85           C
ATOM   3587 1HB  HIS A 239     -12.131 -17.132 -18.634  1.00 81.85           H
ATOM   3588 2HB  HIS A 239     -12.506 -15.906 -19.828  1.00 81.85           H
ATOM   3589  CG  HIS A 239     -13.124 -17.871 -20.367  1.00 81.85           C
ATOM   3590  ND1 HIS A 239     -13.126 -19.235 -20.131  1.00 81.85           N
ATOM   3591  HD1 HIS A 239     -12.504 -19.723 -19.519  1.00 81.85           H
ATOM   3592  CD2 HIS A 239     -14.129 -17.633 -21.258  1.00 81.85           C
ATOM   3593  HD2 HIS A 239     -14.406 -16.659 -21.661  1.00 81.85           H
ATOM   3594  CE1 HIS A 239     -14.092 -19.783 -20.853  1.00 81.85           C
ATOM   3595  HE1 HIS A 239     -14.347 -20.842 -20.885  1.00 81.85           H
ATOM   3596  NE2 HIS A 239     -14.712 -18.788 -21.552  1.00 81.85           N
ATOM   3597  HN  HIS A 239     -10.236 -15.712 -18.707  1.00 81.85           H
ATOM   3598  N   THR A 240     -10.589 -15.276 -21.905  1.00 83.68           N
ATOM   3599  CA  THR A 240     -10.535 -14.717 -23.245  1.00 83.68           C
ATOM   3600  C   THR A 240      -9.223 -15.102 -23.931  1.00 83.68           C
ATOM   3601  O   THR A 240      -9.209 -15.415 -25.120  1.00 83.68           O
ATOM   3602  HA  THR A 240     -11.343 -15.153 -23.832  1.00 83.68           H
ATOM   3603  CB  THR A 240     -10.743 -13.205 -23.135  1.00 83.68           C
ATOM   3604  HB  THR A 240      -9.877 -12.725 -22.680  1.00 83.68           H
ATOM   3605  OG1 THR A 240     -11.967 -13.074 -22.418  1.00 83.68           O
ATOM   3606  HG1 THR A 240     -11.781 -12.935 -21.445  1.00 83.68           H
ATOM   3607  CG2 THR A 240     -11.033 -12.554 -24.489  1.00 83.68           C
ATOM   3608 1HG2 THR A 240     -11.939 -12.987 -24.914  1.00 83.68           H
ATOM   3609 2HG2 THR A 240     -10.195 -12.730 -25.164  1.00 83.68           H
ATOM   3610 3HG2 THR A 240     -11.173 -11.481 -24.354  1.00 83.68           H
ATOM   3611  HN  THR A 240     -10.603 -14.602 -21.166  1.00 83.68           H
ATOM   3612  N   LEU A 241      -8.152 -15.065 -23.152  1.00 83.42           N
ATOM   3613  CA  LEU A 241      -6.826 -15.314 -23.690  1.00 83.42           C
ATOM   3614  C   LEU A 241      -6.720 -16.780 -24.116  1.00 83.42           C
ATOM   3615  O   LEU A 241      -6.094 -17.092 -25.128  1.00 83.42           O
ATOM   3616  HA  LEU A 241      -6.710 -14.688 -24.575  1.00 83.42           H
ATOM   3617  CB  LEU A 241      -5.752 -14.886 -22.688  1.00 83.42           C
ATOM   3618 1HB  LEU A 241      -6.016 -15.286 -21.709  1.00 83.42           H
ATOM   3619 2HB  LEU A 241      -4.808 -15.348 -22.978  1.00 83.42           H
ATOM   3620  CG  LEU A 241      -5.527 -13.379 -22.549  1.00 83.42           C
ATOM   3621  HG  LEU A 241      -6.481 -12.913 -22.300  1.00 83.42           H
ATOM   3622  CD1 LEU A 241      -4.562 -13.072 -21.402  1.00 83.42           C
ATOM   3623 1HD1 LEU A 241      -4.976 -13.452 -20.467  1.00 83.42           H
ATOM   3624 2HD1 LEU A 241      -3.603 -13.552 -21.596  1.00 83.42           H
ATOM   3625 3HD1 LEU A 241      -4.421 -11.994 -21.324  1.00 83.42           H
ATOM   3626  CD2 LEU A 241      -5.058 -12.770 -23.871  1.00 83.42           C
ATOM   3627 1HD2 LEU A 241      -4.120 -13.236 -24.173  1.00 83.42           H
ATOM   3628 2HD2 LEU A 241      -5.813 -12.941 -24.638  1.00 83.42           H
ATOM   3629 3HD2 LEU A 241      -4.906 -11.698 -23.744  1.00 83.42           H
ATOM   3630  HN  LEU A 241      -8.180 -14.870 -22.171  1.00 83.42           H
ATOM   3631  N   ILE A 242      -7.341 -17.640 -23.323  1.00 81.96           N
ATOM   3632  CA  ILE A 242      -7.313 -19.066 -23.597  1.00 81.96           C
ATOM   3633  C   ILE A 242      -7.986 -19.335 -24.945  1.00 81.96           C
ATOM   3634  O   ILE A 242      -7.504 -20.148 -25.733  1.00 81.96           O
ATOM   3635  HA  ILE A 242      -6.267 -19.365 -23.669  1.00 81.96           H
ATOM   3636  CB  ILE A 242      -7.928 -19.848 -22.435  1.00 81.96           C
ATOM   3637  HB  ILE A 242      -8.858 -19.356 -22.147  1.00 81.96           H
ATOM   3638  CG1 ILE A 242      -7.009 -19.828 -21.213  1.00 81.96           C
ATOM   3639 1HG1 ILE A 242      -6.131 -20.446 -21.404  1.00 81.96           H
ATOM   3640 2HG1 ILE A 242      -6.652 -18.813 -21.038  1.00 81.96           H
ATOM   3641  CG2 ILE A 242      -8.285 -21.274 -22.861  1.00 81.96           C
ATOM   3642 1HG2 ILE A 242      -9.005 -21.239 -23.679  1.00 81.96           H
ATOM   3643 2HG2 ILE A 242      -7.384 -21.790 -23.192  1.00 81.96           H
ATOM   3644 3HG2 ILE A 242      -8.721 -21.807 -22.017  1.00 81.96           H
ATOM   3645  CD1 ILE A 242      -7.738 -20.341 -19.969  1.00 81.96           C
ATOM   3646 1HD1 ILE A 242      -8.601 -19.706 -19.768  1.00 81.96           H
ATOM   3647 2HD1 ILE A 242      -8.072 -21.364 -20.140  1.00 81.96           H
ATOM   3648 3HD1 ILE A 242      -7.062 -20.316 -19.115  1.00 81.96           H
ATOM   3649  HN  ILE A 242      -7.855 -17.377 -22.507  1.00 81.96           H
ATOM   3650  N   GLN A 243      -9.090 -18.638 -25.168  1.00 76.69           N
ATOM   3651  CA  GLN A 243      -9.866 -18.832 -26.381  1.00 76.69           C
ATOM   3652  C   GLN A 243      -9.150 -18.200 -27.576  1.00 76.69           C
ATOM   3653  O   GLN A 243      -9.429 -18.543 -28.724  1.00 76.69           O
ATOM   3654  HA  GLN A 243      -9.927 -19.912 -26.516  1.00 76.69           H
ATOM   3655  CB  GLN A 243     -11.278 -18.265 -26.226  1.00 76.69           C
ATOM   3656 1HB  GLN A 243     -11.223 -17.228 -25.896  1.00 76.69           H
ATOM   3657 2HB  GLN A 243     -11.783 -18.266 -27.192  1.00 76.69           H
ATOM   3658  CG  GLN A 243     -12.090 -19.084 -25.220  1.00 76.69           C
ATOM   3659 1HG  GLN A 243     -12.083 -20.135 -25.511  1.00 76.69           H
ATOM   3660 2HG  GLN A 243     -11.625 -19.022 -24.236  1.00 76.69           H
ATOM   3661  CD  GLN A 243     -13.533 -18.581 -25.141  1.00 76.69           C
ATOM   3662  OE1 GLN A 243     -13.899 -17.573 -25.723  1.00 76.69           O
ATOM   3663  NE2 GLN A 243     -14.329 -19.337 -24.390  1.00 76.69           N
ATOM   3664 1HE2 GLN A 243     -13.965 -20.152 -23.939  1.00 76.69           H
ATOM   3665 2HE2 GLN A 243     -15.292 -19.090 -24.277  1.00 76.69           H
ATOM   3666  HN  GLN A 243      -9.455 -17.952 -24.539  1.00 76.69           H
ATOM   3667  N   ALA A 244      -8.240 -17.288 -27.265  1.00 77.08           N
ATOM   3668  CA  ALA A 244      -7.526 -16.560 -28.301  1.00 77.08           C
ATOM   3669  C   ALA A 244      -6.625 -17.529 -29.070  1.00 77.08           C
ATOM   3670  O   ALA A 244      -5.924 -18.341 -28.468  1.00 77.08           O
ATOM   3671  HA  ALA A 244      -8.266 -16.145 -28.985  1.00 77.08           H
ATOM   3672  CB  ALA A 244      -6.740 -15.411 -27.667  1.00 77.08           C
ATOM   3673 1HB  ALA A 244      -7.428 -14.737 -27.158  1.00 77.08           H
ATOM   3674 2HB  ALA A 244      -6.026 -15.812 -26.947  1.00 77.08           H
ATOM   3675 3HB  ALA A 244      -6.204 -14.865 -28.444  1.00 77.08           H
ATOM   3676  HN  ALA A 244      -7.990 -17.045 -26.328  1.00 77.08           H
ATOM   3677  N   LYS A 245      -6.673 -17.411 -30.389  1.00 67.28           N
ATOM   3678  CA  LYS A 245      -5.866 -18.262 -31.246  1.00 67.28           C
ATOM   3679  C   LYS A 245      -4.461 -17.667 -31.371  1.00 67.28           C
ATOM   3680  O   LYS A 245      -3.546 -18.325 -31.863  1.00 67.28           O
ATOM   3681  HA  LYS A 245      -5.787 -19.234 -30.760  1.00 67.28           H
ATOM   3682  CB  LYS A 245      -6.562 -18.482 -32.591  1.00 67.28           C
ATOM   3683 1HB  LYS A 245      -6.851 -17.522 -33.017  1.00 67.28           H
ATOM   3684 2HB  LYS A 245      -5.868 -18.946 -33.292  1.00 67.28           H
ATOM   3685  CG  LYS A 245      -7.799 -19.368 -32.429  1.00 67.28           C
ATOM   3686 1HG  LYS A 245      -7.540 -20.259 -31.858  1.00 67.28           H
ATOM   3687 2HG  LYS A 245      -8.560 -18.834 -31.859  1.00 67.28           H
ATOM   3688  CD  LYS A 245      -8.364 -19.774 -33.791  1.00 67.28           C
ATOM   3689 1HD  LYS A 245      -8.682 -18.885 -34.337  1.00 67.28           H
ATOM   3690 2HD  LYS A 245      -7.585 -20.251 -34.385  1.00 67.28           H
ATOM   3691  CE  LYS A 245      -9.548 -20.730 -33.630  1.00 67.28           C
ATOM   3692 1HE  LYS A 245      -9.251 -21.588 -33.027  1.00 67.28           H
ATOM   3693 2HE  LYS A 245     -10.357 -20.230 -33.097  1.00 67.28           H
ATOM   3694  NZ  LYS A 245     -10.028 -21.188 -34.953  1.00 67.28           N
ATOM   3695 1HZ  LYS A 245     -10.808 -21.823 -34.829  1.00 67.28           H
ATOM   3696 2HZ  LYS A 245     -10.327 -20.388 -35.500  1.00 67.28           H
ATOM   3697 3HZ  LYS A 245      -9.277 -21.666 -35.438  1.00 67.28           H
ATOM   3698  HN  LYS A 245      -7.249 -16.750 -30.870  1.00 67.28           H
ATOM   3699  N   LYS A 246      -4.335 -16.429 -30.916  1.00 61.66           N
ATOM   3700  CA  LYS A 246      -3.121 -15.666 -31.150  1.00 61.66           C
ATOM   3701  C   LYS A 246      -1.955 -16.334 -30.418  1.00 61.66           C
ATOM   3702  O   LYS A 246      -2.101 -16.765 -29.275  1.00 61.66           O
ATOM   3703  HA  LYS A 246      -2.918 -15.694 -32.220  1.00 61.66           H
ATOM   3704  CB  LYS A 246      -3.328 -14.199 -30.767  1.00 61.66           C
ATOM   3705 1HB  LYS A 246      -3.846 -14.138 -29.810  1.00 61.66           H
ATOM   3706 2HB  LYS A 246      -2.361 -13.713 -30.637  1.00 61.66           H
ATOM   3707  CG  LYS A 246      -4.135 -13.461 -31.837  1.00 61.66           C
ATOM   3708 1HG  LYS A 246      -3.730 -13.688 -32.824  1.00 61.66           H
ATOM   3709 2HG  LYS A 246      -5.166 -13.814 -31.827  1.00 61.66           H
ATOM   3710  CD  LYS A 246      -4.104 -11.950 -31.603  1.00 61.66           C
ATOM   3711 1HD  LYS A 246      -4.607 -11.713 -30.665  1.00 61.66           H
ATOM   3712 2HD  LYS A 246      -3.072 -11.614 -31.504  1.00 61.66           H
ATOM   3713  CE  LYS A 246      -4.782 -11.202 -32.753  1.00 61.66           C
ATOM   3714 1HE  LYS A 246      -4.350 -11.517 -33.703  1.00 61.66           H
ATOM   3715 2HE  LYS A 246      -5.841 -11.456 -32.786  1.00 61.66           H
ATOM   3716  NZ  LYS A 246      -4.621  -9.741 -32.588  1.00 61.66           N
ATOM   3717 1HZ  LYS A 246      -5.098  -9.260 -33.342  1.00 61.66           H
ATOM   3718 2HZ  LYS A 246      -5.019  -9.455 -31.700  1.00 61.66           H
ATOM   3719 3HZ  LYS A 246      -3.635  -9.505 -32.607  1.00 61.66           H
ATOM   3720  HN  LYS A 246      -5.043 -15.948 -30.398  1.00 61.66           H
ATOM   3721  N   SER A 247      -0.825 -16.399 -31.106  1.00 67.71           N
ATOM   3722  CA  SER A 247       0.354 -17.040 -30.550  1.00 67.71           C
ATOM   3723  C   SER A 247       0.823 -16.284 -29.305  1.00 67.71           C
ATOM   3724  O   SER A 247       1.296 -16.893 -28.347  1.00 67.71           O
ATOM   3725  HA  SER A 247       0.037 -18.050 -30.288  1.00 67.71           H
ATOM   3726  CB  SER A 247       1.481 -17.112 -31.583  1.00 67.71           C
ATOM   3727 1HB  SER A 247       1.196 -17.796 -32.382  1.00 67.71           H
ATOM   3728 2HB  SER A 247       1.620 -16.131 -32.037  1.00 67.71           H
ATOM   3729  OG  SER A 247       2.709 -17.545 -31.004  1.00 67.71           O
ATOM   3730  HG  SER A 247       3.428 -17.559 -31.698  1.00 67.71           H
ATOM   3731  HN  SER A 247      -0.708 -16.024 -32.026  1.00 67.71           H
ATOM   3732  N   SER A 248       0.675 -14.969 -29.360  1.00 70.11           N
ATOM   3733  CA  SER A 248       1.187 -14.113 -28.303  1.00 70.11           C
ATOM   3734  C   SER A 248       0.405 -14.353 -27.010  1.00 70.11           C
ATOM   3735  O   SER A 248       0.736 -13.791 -25.967  1.00 70.11           O
ATOM   3736  HA  SER A 248       2.231 -14.402 -28.179  1.00 70.11           H
ATOM   3737  CB  SER A 248       1.112 -12.638 -28.704  1.00 70.11           C
ATOM   3738 1HB  SER A 248       1.505 -12.023 -27.895  1.00 70.11           H
ATOM   3739 2HB  SER A 248       1.747 -12.466 -29.573  1.00 70.11           H
ATOM   3740  OG  SER A 248      -0.221 -12.233 -29.003  1.00 70.11           O
ATOM   3741  HG  SER A 248      -0.238 -11.262 -29.241  1.00 70.11           H
ATOM   3742  HN  SER A 248       0.215 -14.488 -30.107  1.00 70.11           H
ATOM   3743  N   LYS A 249      -0.618 -15.187 -27.121  1.00 67.42           N
ATOM   3744  CA  LYS A 249      -1.553 -15.374 -26.025  1.00 67.42           C
ATOM   3745  C   LYS A 249      -0.799 -15.892 -24.799  1.00 67.42           C
ATOM   3746  O   LYS A 249      -1.121 -15.529 -23.668  1.00 67.42           O
ATOM   3747  HA  LYS A 249      -1.974 -14.398 -25.785  1.00 67.42           H
ATOM   3748  CB  LYS A 249      -2.713 -16.273 -26.458  1.00 67.42           C
ATOM   3749 1HB  LYS A 249      -3.530 -16.191 -25.741  1.00 67.42           H
ATOM   3750 2HB  LYS A 249      -3.099 -15.937 -27.420  1.00 67.42           H
ATOM   3751  CG  LYS A 249      -2.266 -17.733 -26.563  1.00 67.42           C
ATOM   3752 1HG  LYS A 249      -1.413 -17.807 -27.239  1.00 67.42           H
ATOM   3753 2HG  LYS A 249      -1.931 -18.086 -25.588  1.00 67.42           H
ATOM   3754  CD  LYS A 249      -3.404 -18.620 -27.070  1.00 67.42           C
ATOM   3755 1HD  LYS A 249      -4.282 -18.488 -26.437  1.00 67.42           H
ATOM   3756 2HD  LYS A 249      -3.689 -18.313 -28.077  1.00 67.42           H
ATOM   3757  CE  LYS A 249      -2.990 -20.093 -27.077  1.00 67.42           C
ATOM   3758 1HE  LYS A 249      -2.193 -20.249 -27.805  1.00 67.42           H
ATOM   3759 2HE  LYS A 249      -2.590 -20.369 -26.102  1.00 67.42           H
ATOM   3760  NZ  LYS A 249      -4.147 -20.955 -27.407  1.00 67.42           N
ATOM   3761 1HZ  LYS A 249      -3.843 -21.920 -27.469  1.00 67.42           H
ATOM   3762 2HZ  LYS A 249      -4.851 -20.868 -26.683  1.00 67.42           H
ATOM   3763 3HZ  LYS A 249      -4.540 -20.667 -28.297  1.00 67.42           H
ATOM   3764  HN  LYS A 249      -0.811 -15.729 -27.939  1.00 67.42           H
ATOM   3765  N   HIS A 250       0.191 -16.732 -25.064  1.00 72.16           N
ATOM   3766  CA  HIS A 250       0.904 -17.410 -23.994  1.00 72.16           C
ATOM   3767  C   HIS A 250       1.631 -16.379 -23.128  1.00 72.16           C
ATOM   3768  O   HIS A 250       1.634 -16.484 -21.902  1.00 72.16           O
ATOM   3769  HA  HIS A 250       0.152 -17.915 -23.388  1.00 72.16           H
ATOM   3770  CB  HIS A 250       1.843 -18.478 -24.558  1.00 72.16           C
ATOM   3771 1HB  HIS A 250       2.467 -18.027 -25.330  1.00 72.16           H
ATOM   3772 2HB  HIS A 250       2.510 -18.815 -23.766  1.00 72.16           H
ATOM   3773  CG  HIS A 250       1.131 -19.675 -25.142  1.00 72.16           C
ATOM   3774  ND1 HIS A 250       0.802 -19.771 -26.483  1.00 72.16           N
ATOM   3775  HD1 HIS A 250       0.993 -19.084 -27.183  1.00 72.16           H
ATOM   3776  CD2 HIS A 250       0.690 -20.824 -24.554  1.00 72.16           C
ATOM   3777  HD2 HIS A 250       0.787 -21.077 -23.498  1.00 72.16           H
ATOM   3778  CE1 HIS A 250       0.190 -20.930 -26.681  1.00 72.16           C
ATOM   3779  HE1 HIS A 250      -0.191 -21.298 -27.633  1.00 72.16           H
ATOM   3780  NE2 HIS A 250       0.121 -21.580 -25.484  1.00 72.16           N
ATOM   3781  HN  HIS A 250       0.507 -16.950 -25.987  1.00 72.16           H
ATOM   3782  N   LYS A 251       2.229 -15.406 -23.799  1.00 71.14           N
ATOM   3783  CA  LYS A 251       2.995 -14.382 -23.108  1.00 71.14           C
ATOM   3784  C   LYS A 251       2.056 -13.560 -22.222  1.00 71.14           C
ATOM   3785  O   LYS A 251       2.354 -13.318 -21.054  1.00 71.14           O
ATOM   3786  HA  LYS A 251       3.717 -14.889 -22.469  1.00 71.14           H
ATOM   3787  CB  LYS A 251       3.789 -13.540 -24.110  1.00 71.14           C
ATOM   3788 1HB  LYS A 251       4.375 -14.193 -24.756  1.00 71.14           H
ATOM   3789 2HB  LYS A 251       3.102 -12.990 -24.753  1.00 71.14           H
ATOM   3790  CG  LYS A 251       4.717 -12.560 -23.388  1.00 71.14           C
ATOM   3791 1HG  LYS A 251       4.127 -11.885 -22.768  1.00 71.14           H
ATOM   3792 2HG  LYS A 251       5.381 -13.108 -22.720  1.00 71.14           H
ATOM   3793  CD  LYS A 251       5.544 -11.751 -24.389  1.00 71.14           C
ATOM   3794 1HD  LYS A 251       6.162 -12.424 -24.984  1.00 71.14           H
ATOM   3795 2HD  LYS A 251       4.880 -11.233 -25.081  1.00 71.14           H
ATOM   3796  CE  LYS A 251       6.433 -10.735 -23.670  1.00 71.14           C
ATOM   3797 1HE  LYS A 251       5.820 -10.075 -23.056  1.00 71.14           H
ATOM   3798 2HE  LYS A 251       7.116 -11.253 -22.996  1.00 71.14           H
ATOM   3799  NZ  LYS A 251       7.204  -9.936 -24.649  1.00 71.14           N
ATOM   3800 1HZ  LYS A 251       7.777  -9.259 -24.156  1.00 71.14           H
ATOM   3801 2HZ  LYS A 251       7.800 -10.551 -25.192  1.00 71.14           H
ATOM   3802 3HZ  LYS A 251       6.564  -9.451 -25.268  1.00 71.14           H
ATOM   3803  HN  LYS A 251       2.198 -15.311 -24.794  1.00 71.14           H
ATOM   3804  N   ALA A 252       0.941 -13.155 -22.812  1.00 82.13           N
ATOM   3805  CA  ALA A 252      -0.015 -12.316 -22.109  1.00 82.13           C
ATOM   3806  C   ALA A 252      -0.557 -13.075 -20.897  1.00 82.13           C
ATOM   3807  O   ALA A 252      -0.738 -12.495 -19.827  1.00 82.13           O
ATOM   3808  HA  ALA A 252       0.514 -11.427 -21.764  1.00 82.13           H
ATOM   3809  CB  ALA A 252      -1.123 -11.887 -23.073  1.00 82.13           C
ATOM   3810 1HB  ALA A 252      -0.688 -11.327 -23.901  1.00 82.13           H
ATOM   3811 2HB  ALA A 252      -1.631 -12.771 -23.459  1.00 82.13           H
ATOM   3812 3HB  ALA A 252      -1.840 -11.258 -22.545  1.00 82.13           H
ATOM   3813  HN  ALA A 252       0.688 -13.389 -23.751  1.00 82.13           H
ATOM   3814  N   LEU A 253      -0.802 -14.360 -21.104  1.00 79.86           N
ATOM   3815  CA  LEU A 253      -1.343 -15.199 -20.048  1.00 79.86           C
ATOM   3816  C   LEU A 253      -0.364 -15.226 -18.872  1.00 79.86           C
ATOM   3817  O   LEU A 253      -0.762 -15.033 -17.725  1.00 79.86           O
ATOM   3818  HA  LEU A 253      -2.274 -14.742 -19.712  1.00 79.86           H
ATOM   3819  CB  LEU A 253      -1.690 -16.587 -20.591  1.00 79.86           C
ATOM   3820 1HB  LEU A 253      -2.280 -16.463 -21.499  1.00 79.86           H
ATOM   3821 2HB  LEU A 253      -0.764 -17.085 -20.878  1.00 79.86           H
ATOM   3822  CG  LEU A 253      -2.457 -17.507 -19.639  1.00 79.86           C
ATOM   3823  HG  LEU A 253      -1.943 -17.508 -18.678  1.00 79.86           H
ATOM   3824  CD1 LEU A 253      -3.874 -16.984 -19.394  1.00 79.86           C
ATOM   3825 1HD1 LEU A 253      -3.822 -15.989 -18.952  1.00 79.86           H
ATOM   3826 2HD1 LEU A 253      -4.411 -16.934 -20.341  1.00 79.86           H
ATOM   3827 3HD1 LEU A 253      -4.396 -17.657 -18.714  1.00 79.86           H
ATOM   3828  CD2 LEU A 253      -2.458 -18.949 -20.152  1.00 79.86           C
ATOM   3829 1HD2 LEU A 253      -2.934 -18.985 -21.132  1.00 79.86           H
ATOM   3830 2HD2 LEU A 253      -1.432 -19.307 -20.233  1.00 79.86           H
ATOM   3831 3HD2 LEU A 253      -3.010 -19.581 -19.457  1.00 79.86           H
ATOM   3832  HN  LEU A 253      -0.638 -14.828 -21.973  1.00 79.86           H
ATOM   3833  N   LYS A 254       0.897 -15.466 -19.199  1.00 77.06           N
ATOM   3834  CA  LYS A 254       1.927 -15.573 -18.180  1.00 77.06           C
ATOM   3835  C   LYS A 254       1.951 -14.289 -17.349  1.00 77.06           C
ATOM   3836  O   LYS A 254       1.964 -14.340 -16.120  1.00 77.06           O
ATOM   3837  HA  LYS A 254       1.655 -16.402 -17.526  1.00 77.06           H
ATOM   3838  CB  LYS A 254       3.275 -15.920 -18.814  1.00 77.06           C
ATOM   3839 1HB  LYS A 254       3.163 -16.788 -19.464  1.00 77.06           H
ATOM   3840 2HB  LYS A 254       3.609 -15.094 -19.442  1.00 77.06           H
ATOM   3841  CG  LYS A 254       4.327 -16.211 -17.742  1.00 77.06           C
ATOM   3842 1HG  LYS A 254       4.517 -15.310 -17.159  1.00 77.06           H
ATOM   3843 2HG  LYS A 254       3.948 -16.964 -17.051  1.00 77.06           H
ATOM   3844  CD  LYS A 254       5.632 -16.701 -18.373  1.00 77.06           C
ATOM   3845 1HD  LYS A 254       5.438 -17.586 -18.979  1.00 77.06           H
ATOM   3846 2HD  LYS A 254       6.026 -15.937 -19.043  1.00 77.06           H
ATOM   3847  CE  LYS A 254       6.671 -17.030 -17.299  1.00 77.06           C
ATOM   3848 1HE  LYS A 254       6.927 -16.128 -16.744  1.00 77.06           H
ATOM   3849 2HE  LYS A 254       6.251 -17.736 -16.583  1.00 77.06           H
ATOM   3850  NZ  LYS A 254       7.889 -17.603 -17.914  1.00 77.06           N
ATOM   3851 1HZ  LYS A 254       8.572 -17.800 -17.191  1.00 77.06           H
ATOM   3852 2HZ  LYS A 254       7.651 -18.462 -18.398  1.00 77.06           H
ATOM   3853 3HZ  LYS A 254       8.278 -16.939 -18.575  1.00 77.06           H
ATOM   3854  HN  LYS A 254       1.218 -15.588 -20.138  1.00 77.06           H
ATOM   3855  N   VAL A 255       1.956 -13.166 -18.053  1.00 83.81           N
ATOM   3856  CA  VAL A 255       2.036 -11.872 -17.397  1.00 83.81           C
ATOM   3857  C   VAL A 255       0.847 -11.711 -16.448  1.00 83.81           C
ATOM   3858  O   VAL A 255       1.013 -11.292 -15.304  1.00 83.81           O
ATOM   3859  HA  VAL A 255       2.956 -11.855 -16.813  1.00 83.81           H
ATOM   3860  CB  VAL A 255       2.120 -10.759 -18.444  1.00 83.81           C
ATOM   3861  HB  VAL A 255       1.304 -10.903 -19.152  1.00 83.81           H
ATOM   3862  CG1 VAL A 255       1.944  -9.384 -17.798  1.00 83.81           C
ATOM   3863 1HG1 VAL A 255       0.970  -9.333 -17.311  1.00 83.81           H
ATOM   3864 2HG1 VAL A 255       2.729  -9.227 -17.058  1.00 83.81           H
ATOM   3865 3HG1 VAL A 255       2.008  -8.611 -18.564  1.00 83.81           H
ATOM   3866  CG2 VAL A 255       3.436 -10.836 -19.221  1.00 83.81           C
ATOM   3867 1HG2 VAL A 255       4.272 -10.729 -18.531  1.00 83.81           H
ATOM   3868 2HG2 VAL A 255       3.503 -11.798 -19.728  1.00 83.81           H
ATOM   3869 3HG2 VAL A 255       3.469 -10.034 -19.959  1.00 83.81           H
ATOM   3870  HN  VAL A 255       1.907 -13.132 -19.051  1.00 83.81           H
ATOM   3871  N   THR A 256      -0.327 -12.053 -16.959  1.00 82.74           N
ATOM   3872  CA  THR A 256      -1.555 -11.860 -16.206  1.00 82.74           C
ATOM   3873  C   THR A 256      -1.513 -12.661 -14.903  1.00 82.74           C
ATOM   3874  O   THR A 256      -1.844 -12.139 -13.839  1.00 82.74           O
ATOM   3875  HA  THR A 256      -1.629 -10.808 -15.933  1.00 82.74           H
ATOM   3876  CB  THR A 256      -2.729 -12.236 -17.113  1.00 82.74           C
ATOM   3877  HB  THR A 256      -2.701 -13.296 -17.367  1.00 82.74           H
ATOM   3878  OG1 THR A 256      -2.620 -11.337 -18.213  1.00 82.74           O
ATOM   3879  HG1 THR A 256      -2.102 -11.765 -18.954  1.00 82.74           H
ATOM   3880  CG2 THR A 256      -4.084 -11.897 -16.488  1.00 82.74           C
ATOM   3881 1HG2 THR A 256      -4.137 -10.825 -16.296  1.00 82.74           H
ATOM   3882 2HG2 THR A 256      -4.197 -12.440 -15.549  1.00 82.74           H
ATOM   3883 3HG2 THR A 256      -4.882 -12.184 -17.172  1.00 82.74           H
ATOM   3884  HN  THR A 256      -0.446 -12.454 -17.867  1.00 82.74           H
ATOM   3885  N   ILE A 257      -1.104 -13.915 -15.029  1.00 84.90           N
ATOM   3886  CA  ILE A 257      -1.043 -14.801 -13.879  1.00 84.90           C
ATOM   3887  C   ILE A 257      -0.045 -14.241 -12.863  1.00 84.90           C
ATOM   3888  O   ILE A 257      -0.339 -14.179 -11.670  1.00 84.90           O
ATOM   3889  HA  ILE A 257      -2.032 -14.812 -13.422  1.00 84.90           H
ATOM   3890  CB  ILE A 257      -0.732 -16.232 -14.322  1.00 84.90           C
ATOM   3891  HB  ILE A 257       0.136 -16.205 -14.981  1.00 84.90           H
ATOM   3892  CG1 ILE A 257      -1.893 -16.821 -15.126  1.00 84.90           C
ATOM   3893 1HG1 ILE A 257      -2.746 -16.990 -14.470  1.00 84.90           H
ATOM   3894 2HG1 ILE A 257      -2.211 -16.108 -15.887  1.00 84.90           H
ATOM   3895  CG2 ILE A 257      -0.362 -17.108 -13.123  1.00 84.90           C
ATOM   3896 1HG2 ILE A 257       0.518 -16.697 -12.630  1.00 84.90           H
ATOM   3897 2HG2 ILE A 257      -1.195 -17.133 -12.420  1.00 84.90           H
ATOM   3898 3HG2 ILE A 257      -0.146 -18.120 -13.466  1.00 84.90           H
ATOM   3899  CD1 ILE A 257      -1.486 -18.138 -15.791  1.00 84.90           C
ATOM   3900 1HD1 ILE A 257      -0.648 -17.961 -16.465  1.00 84.90           H
ATOM   3901 2HD1 ILE A 257      -1.191 -18.856 -15.026  1.00 84.90           H
ATOM   3902 3HD1 ILE A 257      -2.329 -18.535 -16.357  1.00 84.90           H
ATOM   3903  HN  ILE A 257      -0.819 -14.326 -15.895  1.00 84.90           H
ATOM   3904  N   THR A 258       1.113 -13.849 -13.372  1.00 87.13           N
ATOM   3905  CA  THR A 258       2.186 -13.376 -12.514  1.00 87.13           C
ATOM   3906  C   THR A 258       1.709 -12.196 -11.665  1.00 87.13           C
ATOM   3907  O   THR A 258       1.937 -12.164 -10.457  1.00 87.13           O
ATOM   3908  HA  THR A 258       2.454 -14.178 -11.826  1.00 87.13           H
ATOM   3909  CB  THR A 258       3.387 -13.041 -13.401  1.00 87.13           C
ATOM   3910  HB  THR A 258       3.142 -12.246 -14.104  1.00 87.13           H
ATOM   3911  OG1 THR A 258       3.747 -14.290 -13.985  1.00 87.13           O
ATOM   3912  HG1 THR A 258       3.223 -14.439 -14.824  1.00 87.13           H
ATOM   3913  CG2 THR A 258       4.621 -12.640 -12.589  1.00 87.13           C
ATOM   3914 1HG2 THR A 258       4.907 -13.463 -11.933  1.00 87.13           H
ATOM   3915 2HG2 THR A 258       4.390 -11.760 -11.989  1.00 87.13           H
ATOM   3916 3HG2 THR A 258       5.444 -12.413 -13.266  1.00 87.13           H
ATOM   3917  HN  THR A 258       1.323 -13.851 -14.350  1.00 87.13           H
ATOM   3918  N   VAL A 259       1.056 -11.255 -12.331  1.00 87.31           N
ATOM   3919  CA  VAL A 259       0.603 -10.045 -11.666  1.00 87.31           C
ATOM   3920  C   VAL A 259      -0.328 -10.421 -10.511  1.00 87.31           C
ATOM   3921  O   VAL A 259      -0.181  -9.914  -9.400  1.00 87.31           O
ATOM   3922  HA  VAL A 259       1.482  -9.544 -11.259  1.00 87.31           H
ATOM   3923  CB  VAL A 259      -0.052  -9.105 -12.679  1.00 87.31           C
ATOM   3924  HB  VAL A 259      -0.742  -9.692 -13.285  1.00 87.31           H
ATOM   3925  CG1 VAL A 259      -0.859  -8.014 -11.973  1.00 87.31           C
ATOM   3926 1HG1 VAL A 259      -1.640  -8.474 -11.367  1.00 87.31           H
ATOM   3927 2HG1 VAL A 259      -0.198  -7.431 -11.331  1.00 87.31           H
ATOM   3928 3HG1 VAL A 259      -1.314  -7.359 -12.716  1.00 87.31           H
ATOM   3929  CG2 VAL A 259       0.993  -8.495 -13.616  1.00 87.31           C
ATOM   3930 1HG2 VAL A 259       1.718  -7.928 -13.032  1.00 87.31           H
ATOM   3931 2HG2 VAL A 259       1.504  -9.290 -14.157  1.00 87.31           H
ATOM   3932 3HG2 VAL A 259       0.500  -7.830 -14.326  1.00 87.31           H
ATOM   3933  HN  VAL A 259       0.837 -11.309 -13.305  1.00 87.31           H
ATOM   3934  N   LEU A 260      -1.265 -11.308 -10.813  1.00 85.72           N
ATOM   3935  CA  LEU A 260      -2.275 -11.690  -9.841  1.00 85.72           C
ATOM   3936  C   LEU A 260      -1.601 -12.396  -8.663  1.00 85.72           C
ATOM   3937  O   LEU A 260      -1.897 -12.101  -7.506  1.00 85.72           O
ATOM   3938  HA  LEU A 260      -2.739 -10.774  -9.475  1.00 85.72           H
ATOM   3939  CB  LEU A 260      -3.374 -12.520 -10.508  1.00 85.72           C
ATOM   3940 1HB  LEU A 260      -3.777 -11.948 -11.344  1.00 85.72           H
ATOM   3941 2HB  LEU A 260      -2.920 -13.418 -10.926  1.00 85.72           H
ATOM   3942  CG  LEU A 260      -4.536 -12.941  -9.607  1.00 85.72           C
ATOM   3943  HG  LEU A 260      -4.126 -13.462  -8.741  1.00 85.72           H
ATOM   3944  CD1 LEU A 260      -5.294 -11.720  -9.082  1.00 85.72           C
ATOM   3945 1HD1 LEU A 260      -4.615 -11.091  -8.506  1.00 85.72           H
ATOM   3946 2HD1 LEU A 260      -5.691 -11.150  -9.922  1.00 85.72           H
ATOM   3947 3HD1 LEU A 260      -6.115 -12.047  -8.444  1.00 85.72           H
ATOM   3948  CD2 LEU A 260      -5.462 -13.923 -10.328  1.00 85.72           C
ATOM   3949 1HD2 LEU A 260      -5.866 -13.450 -11.223  1.00 85.72           H
ATOM   3950 2HD2 LEU A 260      -4.898 -14.812 -10.611  1.00 85.72           H
ATOM   3951 3HD2 LEU A 260      -6.279 -14.206  -9.665  1.00 85.72           H
ATOM   3952  HN  LEU A 260      -1.341 -11.761 -11.701  1.00 85.72           H
ATOM   3953  N   THR A 261      -0.707 -13.315  -8.997  1.00 88.75           N
ATOM   3954  CA  THR A 261      -0.064 -14.137  -7.986  1.00 88.75           C
ATOM   3955  C   THR A 261       0.763 -13.267  -7.038  1.00 88.75           C
ATOM   3956  O   THR A 261       0.730 -13.460  -5.824  1.00 88.75           O
ATOM   3957  HA  THR A 261      -0.840 -14.614  -7.387  1.00 88.75           H
ATOM   3958  CB  THR A 261       0.761 -15.209  -8.702  1.00 88.75           C
ATOM   3959  HB  THR A 261       1.567 -14.757  -9.280  1.00 88.75           H
ATOM   3960  OG1 THR A 261      -0.201 -15.940  -9.457  1.00 88.75           O
ATOM   3961  HG1 THR A 261      -0.315 -15.526 -10.360  1.00 88.75           H
ATOM   3962  CG2 THR A 261       1.342 -16.243  -7.736  1.00 88.75           C
ATOM   3963 1HG2 THR A 261       0.530 -16.742  -7.207  1.00 88.75           H
ATOM   3964 2HG2 THR A 261       1.991 -15.744  -7.017  1.00 88.75           H
ATOM   3965 3HG2 THR A 261       1.917 -16.980  -8.296  1.00 88.75           H
ATOM   3966  HN  THR A 261      -0.422 -13.501  -9.937  1.00 88.75           H
ATOM   3967  N   VAL A 262       1.486 -12.326  -7.628  1.00 91.35           N
ATOM   3968  CA  VAL A 262       2.385 -11.481  -6.861  1.00 91.35           C
ATOM   3969  C   VAL A 262       1.572 -10.648  -5.868  1.00 91.35           C
ATOM   3970  O   VAL A 262       1.967 -10.490  -4.714  1.00 91.35           O
ATOM   3971  HA  VAL A 262       3.055 -12.135  -6.303  1.00 91.35           H
ATOM   3972  CB  VAL A 262       3.233 -10.626  -7.805  1.00 91.35           C
ATOM   3973  HB  VAL A 262       2.558 -10.115  -8.491  1.00 91.35           H
ATOM   3974  CG1 VAL A 262       4.011  -9.561  -7.030  1.00 91.35           C
ATOM   3975 1HG1 VAL A 262       3.311  -8.911  -6.504  1.00 91.35           H
ATOM   3976 2HG1 VAL A 262       4.670 -10.044  -6.309  1.00 91.35           H
ATOM   3977 3HG1 VAL A 262       4.605  -8.968  -7.725  1.00 91.35           H
ATOM   3978  CG2 VAL A 262       4.177 -11.499  -8.635  1.00 91.35           C
ATOM   3979 1HG2 VAL A 262       4.842 -12.049  -7.970  1.00 91.35           H
ATOM   3980 2HG2 VAL A 262       3.593 -12.202  -9.229  1.00 91.35           H
ATOM   3981 3HG2 VAL A 262       4.768 -10.866  -9.297  1.00 91.35           H
ATOM   3982  HN  VAL A 262       1.464 -12.138  -8.610  1.00 91.35           H
ATOM   3983  N   PHE A 263       0.450 -10.136  -6.353  1.00 90.14           N
ATOM   3984  CA  PHE A 263      -0.421  -9.322  -5.523  1.00 90.14           C
ATOM   3985  C   PHE A 263      -0.926 -10.113  -4.315  1.00 90.14           C
ATOM   3986  O   PHE A 263      -0.831  -9.649  -3.181  1.00 90.14           O
ATOM   3987  HA  PHE A 263       0.165  -8.470  -5.178  1.00 90.14           H
ATOM   3988  CB  PHE A 263      -1.617  -8.919  -6.390  1.00 90.14           C
ATOM   3989 1HB  PHE A 263      -1.253  -8.382  -7.266  1.00 90.14           H
ATOM   3990 2HB  PHE A 263      -2.110  -9.821  -6.751  1.00 90.14           H
ATOM   3991  CG  PHE A 263      -2.645  -8.048  -5.666  1.00 90.14           C
ATOM   3992  CD1 PHE A 263      -3.749  -8.617  -5.112  1.00 90.14           C
ATOM   3993  HD1 PHE A 263      -3.901  -9.694  -5.183  1.00 90.14           H
ATOM   3994  CD2 PHE A 263      -2.455  -6.704  -5.577  1.00 90.14           C
ATOM   3995  HD2 PHE A 263      -1.570  -6.248  -6.021  1.00 90.14           H
ATOM   3996  CE1 PHE A 263      -4.703  -7.808  -4.440  1.00 90.14           C
ATOM   3997  HE1 PHE A 263      -5.588  -8.264  -3.996  1.00 90.14           H
ATOM   3998  CE2 PHE A 263      -3.409  -5.895  -4.905  1.00 90.14           C
ATOM   3999  HE2 PHE A 263      -3.257  -4.818  -4.833  1.00 90.14           H
ATOM   4000  CZ  PHE A 263      -4.513  -6.465  -4.350  1.00 90.14           C
ATOM   4001  HZ  PHE A 263      -5.246  -5.844  -3.835  1.00 90.14           H
ATOM   4002  HN  PHE A 263       0.134 -10.270  -7.293  1.00 90.14           H
ATOM   4003  N   VAL A 264      -1.451 -11.296  -4.601  1.00 90.75           N
ATOM   4004  CA  VAL A 264      -2.057 -12.115  -3.565  1.00 90.75           C
ATOM   4005  C   VAL A 264      -0.998 -12.477  -2.522  1.00 90.75           C
ATOM   4006  O   VAL A 264      -1.234 -12.348  -1.322  1.00 90.75           O
ATOM   4007  HA  VAL A 264      -2.833 -11.519  -3.085  1.00 90.75           H
ATOM   4008  CB  VAL A 264      -2.722 -13.343  -4.191  1.00 90.75           C
ATOM   4009  HB  VAL A 264      -1.978 -13.852  -4.803  1.00 90.75           H
ATOM   4010  CG1 VAL A 264      -3.192 -14.321  -3.113  1.00 90.75           C
ATOM   4011 1HG1 VAL A 264      -2.337 -14.650  -2.523  1.00 90.75           H
ATOM   4012 2HG1 VAL A 264      -3.914 -13.826  -2.463  1.00 90.75           H
ATOM   4013 3HG1 VAL A 264      -3.661 -15.184  -3.585  1.00 90.75           H
ATOM   4014  CG2 VAL A 264      -3.881 -12.933  -5.103  1.00 90.75           C
ATOM   4015 1HG2 VAL A 264      -4.626 -12.390  -4.522  1.00 90.75           H
ATOM   4016 2HG2 VAL A 264      -3.506 -12.293  -5.902  1.00 90.75           H
ATOM   4017 3HG2 VAL A 264      -4.336 -13.825  -5.535  1.00 90.75           H
ATOM   4018  HN  VAL A 264      -1.467 -11.694  -5.518  1.00 90.75           H
ATOM   4019  N   LEU A 265       0.148 -12.921  -3.018  1.00 89.51           N
ATOM   4020  CA  LEU A 265       1.184 -13.451  -2.148  1.00 89.51           C
ATOM   4021  C   LEU A 265       1.709 -12.332  -1.246  1.00 89.51           C
ATOM   4022  O   LEU A 265       2.146 -12.586  -0.125  1.00 89.51           O
ATOM   4023  HA  LEU A 265       0.725 -14.214  -1.520  1.00 89.51           H
ATOM   4024  CB  LEU A 265       2.275 -14.139  -2.972  1.00 89.51           C
ATOM   4025 1HB  LEU A 265       2.572 -13.468  -3.777  1.00 89.51           H
ATOM   4026 2HB  LEU A 265       3.149 -14.280  -2.335  1.00 89.51           H
ATOM   4027  CG  LEU A 265       1.901 -15.491  -3.583  1.00 89.51           C
ATOM   4028  HG  LEU A 265       1.037 -15.345  -4.232  1.00 89.51           H
ATOM   4029  CD1 LEU A 265       3.036 -16.030  -4.456  1.00 89.51           C
ATOM   4030 1HD1 LEU A 265       3.240 -15.326  -5.263  1.00 89.51           H
ATOM   4031 2HD1 LEU A 265       3.933 -16.157  -3.849  1.00 89.51           H
ATOM   4032 3HD1 LEU A 265       2.744 -16.991  -4.879  1.00 89.51           H
ATOM   4033  CD2 LEU A 265       1.489 -16.488  -2.499  1.00 89.51           C
ATOM   4034 1HD2 LEU A 265       2.317 -16.635  -1.806  1.00 89.51           H
ATOM   4035 2HD2 LEU A 265       0.626 -16.099  -1.957  1.00 89.51           H
ATOM   4036 3HD2 LEU A 265       1.228 -17.440  -2.961  1.00 89.51           H
ATOM   4037  HN  LEU A 265       0.372 -12.924  -3.992  1.00 89.51           H
ATOM   4038  N   SER A 266       1.648 -11.116  -1.770  1.00 91.62           N
ATOM   4039  CA  SER A 266       2.217  -9.973  -1.076  1.00 91.62           C
ATOM   4040  C   SER A 266       1.193  -9.392  -0.099  1.00 91.62           C
ATOM   4041  O   SER A 266       1.539  -9.031   1.025  1.00 91.62           O
ATOM   4042  HA  SER A 266       3.081 -10.363  -0.539  1.00 91.62           H
ATOM   4043  CB  SER A 266       2.674  -8.900  -2.066  1.00 91.62           C
ATOM   4044 1HB  SER A 266       3.043  -8.034  -1.517  1.00 91.62           H
ATOM   4045 2HB  SER A 266       3.507  -9.282  -2.656  1.00 91.62           H
ATOM   4046  OG  SER A 266       1.622  -8.495  -2.938  1.00 91.62           O
ATOM   4047  HG  SER A 266       1.727  -8.937  -3.829  1.00 91.62           H
ATOM   4048  HN  SER A 266       1.221 -10.907  -2.650  1.00 91.62           H
ATOM   4049  N   GLN A 267      -0.046  -9.319  -0.563  1.00 88.90           N
ATOM   4050  CA  GLN A 267      -1.054  -8.523   0.117  1.00 88.90           C
ATOM   4051  C   GLN A 267      -1.840  -9.391   1.101  1.00 88.90           C
ATOM   4052  O   GLN A 267      -2.228  -8.926   2.172  1.00 88.90           O
ATOM   4053  HA  GLN A 267      -0.500  -7.757   0.660  1.00 88.90           H
ATOM   4054  CB  GLN A 267      -1.989  -7.848  -0.888  1.00 88.90           C
ATOM   4055 1HB  GLN A 267      -2.473  -8.606  -1.505  1.00 88.90           H
ATOM   4056 2HB  GLN A 267      -2.779  -7.318  -0.356  1.00 88.90           H
ATOM   4057  CG  GLN A 267      -1.222  -6.870  -1.780  1.00 88.90           C
ATOM   4058 1HG  GLN A 267      -0.447  -7.404  -2.330  1.00 88.90           H
ATOM   4059 2HG  GLN A 267      -1.898  -6.440  -2.519  1.00 88.90           H
ATOM   4060  CD  GLN A 267      -0.588  -5.753  -0.949  1.00 88.90           C
ATOM   4061  OE1 GLN A 267      -1.114  -5.321   0.063  1.00 88.90           O
ATOM   4062  NE2 GLN A 267       0.570  -5.310  -1.432  1.00 88.90           N
ATOM   4063 1HE2 GLN A 267       0.948  -5.708  -2.268  1.00 88.90           H
ATOM   4064 2HE2 GLN A 267       1.063  -4.580  -0.959  1.00 88.90           H
ATOM   4065  HN  GLN A 267      -0.363  -9.790  -1.385  1.00 88.90           H
ATOM   4066  N   PHE A 268      -2.052 -10.637   0.703  1.00 92.56           N
ATOM   4067  CA  PHE A 268      -2.978 -11.502   1.414  1.00 92.56           C
ATOM   4068  C   PHE A 268      -2.518 -11.731   2.855  1.00 92.56           C
ATOM   4069  O   PHE A 268      -3.273 -11.495   3.797  1.00 92.56           O
ATOM   4070  HA  PHE A 268      -3.948 -11.004   1.419  1.00 92.56           H
ATOM   4071  CB  PHE A 268      -2.993 -12.843   0.677  1.00 92.56           C
ATOM   4072 1HB  PHE A 268      -3.259 -12.670  -0.366  1.00 92.56           H
ATOM   4073 2HB  PHE A 268      -1.987 -13.261   0.684  1.00 92.56           H
ATOM   4074  CG  PHE A 268      -3.961 -13.869   1.271  1.00 92.56           C
ATOM   4075  CD1 PHE A 268      -3.487 -14.881   2.046  1.00 92.56           C
ATOM   4076  HD1 PHE A 268      -2.418 -14.961   2.244  1.00 92.56           H
ATOM   4077  CD2 PHE A 268      -5.294 -13.769   1.024  1.00 92.56           C
ATOM   4078  HD2 PHE A 268      -5.674 -12.957   0.403  1.00 92.56           H
ATOM   4079  CE1 PHE A 268      -4.384 -15.833   2.597  1.00 92.56           C
ATOM   4080  HE1 PHE A 268      -4.005 -16.644   3.218  1.00 92.56           H
ATOM   4081  CE2 PHE A 268      -6.192 -14.721   1.576  1.00 92.56           C
ATOM   4082  HE2 PHE A 268      -7.261 -14.640   1.378  1.00 92.56           H
ATOM   4083  CZ  PHE A 268      -5.718 -15.733   2.350  1.00 92.56           C
ATOM   4084  HZ  PHE A 268      -6.407 -16.464   2.774  1.00 92.56           H
ATOM   4085  HN  PHE A 268      -1.605 -11.055  -0.087  1.00 92.56           H
ATOM   4086  N   PRO A 269      -1.276 -12.195   3.053  1.00 95.22           N
ATOM   4087  CA  PRO A 269      -0.783 -12.480   4.403  1.00 95.22           C
ATOM   4088  C   PRO A 269      -0.954 -11.296   5.341  1.00 95.22           C
ATOM   4089  O   PRO A 269      -1.385 -11.461   6.481  1.00 95.22           O
ATOM   4090  HA  PRO A 269      -1.365 -13.285   4.851  1.00 95.22           H
ATOM   4091  CB  PRO A 269       0.692 -12.824   4.185  1.00 95.22           C
ATOM   4092 1HB  PRO A 269       1.327 -11.944   4.281  1.00 95.22           H
ATOM   4093 2HB  PRO A 269       1.045 -13.553   4.914  1.00 95.22           H
ATOM   4094  CG  PRO A 269       0.717 -13.386   2.768  1.00 95.22           C
ATOM   4095 1HG  PRO A 269       1.718 -13.349   2.337  1.00 95.22           H
ATOM   4096 2HG  PRO A 269       0.410 -14.431   2.742  1.00 95.22           H
ATOM   4097  CD  PRO A 269      -0.257 -12.485   2.028  1.00 95.22           C
ATOM   4098 1HD  PRO A 269       0.224 -11.573   1.673  1.00 95.22           H
ATOM   4099 2HD  PRO A 269      -0.681 -12.979   1.154  1.00 95.22           H
ATOM   4100  N   TYR A 270      -0.606 -10.124   4.832  1.00 93.24           N
ATOM   4101  CA  TYR A 270      -0.652  -8.915   5.637  1.00 93.24           C
ATOM   4102  C   TYR A 270      -2.084  -8.605   6.079  1.00 93.24           C
ATOM   4103  O   TYR A 270      -2.325  -8.299   7.246  1.00 93.24           O
ATOM   4104  HA  TYR A 270      -0.034  -9.075   6.520  1.00 93.24           H
ATOM   4105  CB  TYR A 270      -0.155  -7.786   4.732  1.00 93.24           C
ATOM   4106 1HB  TYR A 270       0.887  -7.975   4.473  1.00 93.24           H
ATOM   4107 2HB  TYR A 270      -0.723  -7.803   3.802  1.00 93.24           H
ATOM   4108  CG  TYR A 270      -0.266  -6.394   5.356  1.00 93.24           C
ATOM   4109  CD1 TYR A 270      -0.941  -5.391   4.690  1.00 93.24           C
ATOM   4110  HD1 TYR A 270      -1.396  -5.591   3.720  1.00 93.24           H
ATOM   4111  CD2 TYR A 270       0.309  -6.140   6.585  1.00 93.24           C
ATOM   4112  HD2 TYR A 270       0.843  -6.932   7.111  1.00 93.24           H
ATOM   4113  CE1 TYR A 270      -1.046  -4.080   5.278  1.00 93.24           C
ATOM   4114  HE1 TYR A 270      -1.576  -3.280   4.762  1.00 93.24           H
ATOM   4115  CE2 TYR A 270       0.205  -4.829   7.172  1.00 93.24           C
ATOM   4116  HE2 TYR A 270       0.655  -4.616   8.141  1.00 93.24           H
ATOM   4117  CZ  TYR A 270      -0.468  -3.864   6.489  1.00 93.24           C
ATOM   4118  OH  TYR A 270      -0.566  -2.626   7.044  1.00 93.24           O
ATOM   4119  HH  TYR A 270      -0.276  -2.656   8.001  1.00 93.24           H
ATOM   4120  HN  TYR A 270      -0.298  -9.992   3.890  1.00 93.24           H
ATOM   4121  N   ASN A 271      -2.997  -8.695   5.123  1.00 91.80           N
ATOM   4122  CA  ASN A 271      -4.378  -8.319   5.370  1.00 91.80           C
ATOM   4123  C   ASN A 271      -5.040  -9.375   6.257  1.00 91.80           C
ATOM   4124  O   ASN A 271      -6.034  -9.096   6.925  1.00 91.80           O
ATOM   4125  HA  ASN A 271      -4.328  -7.342   5.852  1.00 91.80           H
ATOM   4126  CB  ASN A 271      -5.169  -8.237   4.062  1.00 91.80           C
ATOM   4127 1HB  ASN A 271      -4.922  -9.090   3.430  1.00 91.80           H
ATOM   4128 2HB  ASN A 271      -6.237  -8.296   4.275  1.00 91.80           H
ATOM   4129  CG  ASN A 271      -4.862  -6.937   3.317  1.00 91.80           C
ATOM   4130  OD1 ASN A 271      -5.379  -5.876   3.627  1.00 91.80           O
ATOM   4131  ND2 ASN A 271      -3.996  -7.078   2.318  1.00 91.80           N
ATOM   4132 1HD2 ASN A 271      -3.608  -7.977   2.115  1.00 91.80           H
ATOM   4133 2HD2 ASN A 271      -3.731  -6.284   1.770  1.00 91.80           H
ATOM   4134  HN  ASN A 271      -2.806  -9.018   4.196  1.00 91.80           H
ATOM   4135  N   CYS A 272      -4.461 -10.567   6.235  1.00 95.19           N
ATOM   4136  CA  CYS A 272      -4.876 -11.618   7.149  1.00 95.19           C
ATOM   4137  C   CYS A 272      -4.650 -11.126   8.580  1.00 95.19           C
ATOM   4138  O   CYS A 272      -5.535 -11.242   9.427  1.00 95.19           O
ATOM   4139  HA  CYS A 272      -5.936 -11.794   6.963  1.00 95.19           H
ATOM   4140  CB  CYS A 272      -4.140 -12.931   6.873  1.00 95.19           C
ATOM   4141 1HB  CYS A 272      -3.070 -12.745   6.784  1.00 95.19           H
ATOM   4142 2HB  CYS A 272      -4.277 -13.616   7.710  1.00 95.19           H
ATOM   4143  SG  CYS A 272      -4.773 -13.691   5.334  1.00 95.19           S
ATOM   4144  HG  CYS A 272      -4.173 -12.843   4.503  1.00 95.19           H
ATOM   4145  HN  CYS A 272      -3.723 -10.819   5.609  1.00 95.19           H
ATOM   4146  N   ILE A 273      -3.461 -10.588   8.806  1.00 94.12           N
ATOM   4147  CA  ILE A 273      -3.098 -10.100  10.126  1.00 94.12           C
ATOM   4148  C   ILE A 273      -3.950  -8.875  10.463  1.00 94.12           C
ATOM   4149  O   ILE A 273      -4.412  -8.727  11.593  1.00 94.12           O
ATOM   4150  HA  ILE A 273      -3.331 -10.889  10.841  1.00 94.12           H
ATOM   4151  CB  ILE A 273      -1.592  -9.844  10.208  1.00 94.12           C
ATOM   4152  HB  ILE A 273      -1.325  -9.127   9.431  1.00 94.12           H
ATOM   4153  CG1 ILE A 273      -0.802 -11.125   9.932  1.00 94.12           C
ATOM   4154 1HG1 ILE A 273      -1.021 -11.481   8.925  1.00 94.12           H
ATOM   4155 2HG1 ILE A 273       0.266 -10.913   9.970  1.00 94.12           H
ATOM   4156  CG2 ILE A 273      -1.215  -9.216  11.551  1.00 94.12           C
ATOM   4157 1HG2 ILE A 273      -1.738  -8.267  11.668  1.00 94.12           H
ATOM   4158 2HG2 ILE A 273      -1.500  -9.890  12.360  1.00 94.12           H
ATOM   4159 3HG2 ILE A 273      -0.139  -9.045  11.583  1.00 94.12           H
ATOM   4160  CD1 ILE A 273      -1.149 -12.213  10.950  1.00 94.12           C
ATOM   4161 1HD1 ILE A 273      -0.906 -11.862  11.953  1.00 94.12           H
ATOM   4162 2HD1 ILE A 273      -2.213 -12.439  10.892  1.00 94.12           H
ATOM   4163 3HD1 ILE A 273      -0.573 -13.112  10.731  1.00 94.12           H
ATOM   4164  HN  ILE A 273      -2.752 -10.484   8.108  1.00 94.12           H
ATOM   4165  N   LEU A 274      -4.132  -8.026   9.461  1.00 92.29           N
ATOM   4166  CA  LEU A 274      -4.930  -6.825   9.634  1.00 92.29           C
ATOM   4167  C   LEU A 274      -6.339  -7.215  10.085  1.00 92.29           C
ATOM   4168  O   LEU A 274      -6.934  -6.542  10.927  1.00 92.29           O
ATOM   4169  HA  LEU A 274      -4.466  -6.235  10.424  1.00 92.29           H
ATOM   4170  CB  LEU A 274      -4.905  -5.977   8.361  1.00 92.29           C
ATOM   4171 1HB  LEU A 274      -5.063  -6.635   7.506  1.00 92.29           H
ATOM   4172 2HB  LEU A 274      -5.748  -5.286   8.391  1.00 92.29           H
ATOM   4173  CG  LEU A 274      -3.628  -5.170   8.118  1.00 92.29           C
ATOM   4174  HG  LEU A 274      -2.796  -5.867   8.023  1.00 92.29           H
ATOM   4175  CD1 LEU A 274      -3.715  -4.388   6.806  1.00 92.29           C
ATOM   4176 1HD1 LEU A 274      -3.852  -5.083   5.977  1.00 92.29           H
ATOM   4177 2HD1 LEU A 274      -4.560  -3.701   6.847  1.00 92.29           H
ATOM   4178 3HD1 LEU A 274      -2.795  -3.823   6.658  1.00 92.29           H
ATOM   4179  CD2 LEU A 274      -3.321  -4.259   9.308  1.00 92.29           C
ATOM   4180 1HD2 LEU A 274      -4.149  -3.567   9.459  1.00 92.29           H
ATOM   4181 2HD2 LEU A 274      -3.186  -4.865  10.204  1.00 92.29           H
ATOM   4182 3HD2 LEU A 274      -2.408  -3.697   9.109  1.00 92.29           H
ATOM   4183  HN  LEU A 274      -3.745  -8.149   8.547  1.00 92.29           H
ATOM   4184  N   LEU A 275      -6.833  -8.299   9.506  1.00 93.23           N
ATOM   4185  CA  LEU A 275      -8.175  -8.765   9.810  1.00 93.23           C
ATOM   4186  C   LEU A 275      -8.251  -9.158  11.287  1.00 93.23           C
ATOM   4187  O   LEU A 275      -9.195  -8.789  11.984  1.00 93.23           O
ATOM   4188  HA  LEU A 275      -8.857  -7.933   9.639  1.00 93.23           H
ATOM   4189  CB  LEU A 275      -8.582  -9.888   8.854  1.00 93.23           C
ATOM   4190 1HB  LEU A 275      -8.472  -9.526   7.832  1.00 93.23           H
ATOM   4191 2HB  LEU A 275      -7.882 -10.714   8.977  1.00 93.23           H
ATOM   4192  CG  LEU A 275     -10.003 -10.431   9.023  1.00 93.23           C
ATOM   4193  HG  LEU A 275     -10.121 -10.765  10.054  1.00 93.23           H
ATOM   4194  CD1 LEU A 275     -11.041  -9.333   8.782  1.00 93.23           C
ATOM   4195 1HD1 LEU A 275     -10.888  -8.525   9.497  1.00 93.23           H
ATOM   4196 2HD1 LEU A 275     -10.933  -8.947   7.768  1.00 93.23           H
ATOM   4197 3HD1 LEU A 275     -12.042  -9.746   8.908  1.00 93.23           H
ATOM   4198  CD2 LEU A 275     -10.235 -11.647   8.125  1.00 93.23           C
ATOM   4199 1HD2 LEU A 275     -10.092 -11.362   7.083  1.00 93.23           H
ATOM   4200 2HD2 LEU A 275      -9.527 -12.433   8.387  1.00 93.23           H
ATOM   4201 3HD2 LEU A 275     -11.253 -12.013   8.264  1.00 93.23           H
ATOM   4202  HN  LEU A 275      -6.334  -8.854   8.840  1.00 93.23           H
ATOM   4203  N   VAL A 276      -7.244  -9.901  11.721  1.00 94.89           N
ATOM   4204  CA  VAL A 276      -7.181 -10.342  13.104  1.00 94.89           C
ATOM   4205  C   VAL A 276      -7.181  -9.121  14.026  1.00 94.89           C
ATOM   4206  O   VAL A 276      -7.920  -9.079  15.008  1.00 94.89           O
ATOM   4207  HA  VAL A 276      -8.077 -10.931  13.303  1.00 94.89           H
ATOM   4208  CB  VAL A 276      -5.964 -11.247  13.311  1.00 94.89           C
ATOM   4209  HB  VAL A 276      -5.083 -10.707  12.963  1.00 94.89           H
ATOM   4210  CG1 VAL A 276      -5.765 -11.568  14.793  1.00 94.89           C
ATOM   4211 1HG1 VAL A 276      -5.610 -10.642  15.348  1.00 94.89           H
ATOM   4212 2HG1 VAL A 276      -6.648 -12.078  15.177  1.00 94.89           H
ATOM   4213 3HG1 VAL A 276      -4.893 -12.212  14.911  1.00 94.89           H
ATOM   4214  CG2 VAL A 276      -6.087 -12.528  12.484  1.00 94.89           C
ATOM   4215 1HG2 VAL A 276      -6.982 -13.072  12.787  1.00 94.89           H
ATOM   4216 2HG2 VAL A 276      -6.158 -12.273  11.427  1.00 94.89           H
ATOM   4217 3HG2 VAL A 276      -5.209 -13.153  12.649  1.00 94.89           H
ATOM   4218  HN  VAL A 276      -6.482 -10.201  11.147  1.00 94.89           H
ATOM   4219  N   GLN A 277      -6.343  -8.156  13.676  1.00 91.91           N
ATOM   4220  CA  GLN A 277      -6.212  -6.951  14.478  1.00 91.91           C
ATOM   4221  C   GLN A 277      -7.541  -6.195  14.520  1.00 91.91           C
ATOM   4222  O   GLN A 277      -7.885  -5.593  15.537  1.00 91.91           O
ATOM   4223  HA  GLN A 277      -5.950  -7.296  15.478  1.00 91.91           H
ATOM   4224  CB  GLN A 277      -5.090  -6.058  13.945  1.00 91.91           C
ATOM   4225 1HB  GLN A 277      -5.191  -5.945  12.866  1.00 91.91           H
ATOM   4226 2HB  GLN A 277      -5.177  -5.061  14.379  1.00 91.91           H
ATOM   4227  CG  GLN A 277      -3.717  -6.646  14.276  1.00 91.91           C
ATOM   4228 1HG  GLN A 277      -3.619  -6.765  15.355  1.00 91.91           H
ATOM   4229 2HG  GLN A 277      -3.627  -7.639  13.836  1.00 91.91           H
ATOM   4230  CD  GLN A 277      -2.595  -5.747  13.753  1.00 91.91           C
ATOM   4231  OE1 GLN A 277      -2.776  -4.945  12.852  1.00 91.91           O
ATOM   4232  NE2 GLN A 277      -1.428  -5.925  14.366  1.00 91.91           N
ATOM   4233 1HE2 GLN A 277      -1.347  -6.601  15.099  1.00 91.91           H
ATOM   4234 2HE2 GLN A 277      -0.633  -5.384  14.095  1.00 91.91           H
ATOM   4235  HN  GLN A 277      -5.761  -8.188  12.863  1.00 91.91           H
ATOM   4236  N   THR A 278      -8.254  -6.251  13.405  1.00 92.59           N
ATOM   4237  CA  THR A 278      -9.517  -5.543  13.287  1.00 92.59           C
ATOM   4238  C   THR A 278     -10.562  -6.156  14.221  1.00 92.59           C
ATOM   4239  O   THR A 278     -11.282  -5.436  14.911  1.00 92.59           O
ATOM   4240  HA  THR A 278      -9.365  -4.513  13.610  1.00 92.59           H
ATOM   4241  CB  THR A 278      -9.933  -5.561  11.815  1.00 92.59           C
ATOM   4242  HB  THR A 278     -10.141  -6.577  11.481  1.00 92.59           H
ATOM   4243  OG1 THR A 278      -8.864  -4.900  11.143  1.00 92.59           O
ATOM   4244  HG1 THR A 278      -7.987  -5.273  11.447  1.00 92.59           H
ATOM   4245  CG2 THR A 278     -11.150  -4.674  11.540  1.00 92.59           C
ATOM   4246 1HG2 THR A 278     -10.918  -3.644  11.810  1.00 92.59           H
ATOM   4247 2HG2 THR A 278     -11.995  -5.024  12.132  1.00 92.59           H
ATOM   4248 3HG2 THR A 278     -11.403  -4.723  10.481  1.00 92.59           H
ATOM   4249  HN  THR A 278      -7.981  -6.768  12.593  1.00 92.59           H
ATOM   4250  N   ILE A 279     -10.611  -7.480  14.214  1.00 92.96           N
ATOM   4251  CA  ILE A 279     -11.559  -8.199  15.049  1.00 92.96           C
ATOM   4252  C   ILE A 279     -11.207  -7.974  16.521  1.00 92.96           C
ATOM   4253  O   ILE A 279     -12.090  -7.740  17.344  1.00 92.96           O
ATOM   4254  HA  ILE A 279     -12.546  -7.776  14.861  1.00 92.96           H
ATOM   4255  CB  ILE A 279     -11.615  -9.674  14.648  1.00 92.96           C
ATOM   4256  HB  ILE A 279     -10.601 -10.074  14.676  1.00 92.96           H
ATOM   4257  CG1 ILE A 279     -12.124  -9.834  13.214  1.00 92.96           C
ATOM   4258 1HG1 ILE A 279     -13.194  -9.625  13.180  1.00 92.96           H
ATOM   4259 2HG1 ILE A 279     -11.636  -9.106  12.567  1.00 92.96           H
ATOM   4260  CG2 ILE A 279     -12.447 -10.482  15.646  1.00 92.96           C
ATOM   4261 1HG2 ILE A 279     -12.000 -10.406  16.637  1.00 92.96           H
ATOM   4262 2HG2 ILE A 279     -13.463 -10.089  15.674  1.00 92.96           H
ATOM   4263 3HG2 ILE A 279     -12.470 -11.527  15.337  1.00 92.96           H
ATOM   4264  CD1 ILE A 279     -11.859 -11.248  12.693  1.00 92.96           C
ATOM   4265 1HD1 ILE A 279     -10.787 -11.445  12.706  1.00 92.96           H
ATOM   4266 2HD1 ILE A 279     -12.369 -11.972  13.328  1.00 92.96           H
ATOM   4267 3HD1 ILE A 279     -12.231 -11.334  11.672  1.00 92.96           H
ATOM   4268  HN  ILE A 279     -10.020  -8.059  13.652  1.00 92.96           H
ATOM   4269  N   ASP A 280      -9.916  -8.053  16.807  1.00 92.06           N
ATOM   4270  CA  ASP A 280      -9.442  -7.908  18.172  1.00 92.06           C
ATOM   4271  C   ASP A 280      -9.753  -6.494  18.668  1.00 92.06           C
ATOM   4272  O   ASP A 280     -10.045  -6.296  19.847  1.00 92.06           O
ATOM   4273  HA  ASP A 280      -9.968  -8.674  18.741  1.00 92.06           H
ATOM   4274  CB  ASP A 280      -7.928  -8.115  18.255  1.00 92.06           C
ATOM   4275 1HB  ASP A 280      -7.665  -9.077  17.815  1.00 92.06           H
ATOM   4276 2HB  ASP A 280      -7.420  -7.348  17.670  1.00 92.06           H
ATOM   4277  CG  ASP A 280      -7.445  -8.061  19.705  1.00 92.06           C
ATOM   4278  OD1 ASP A 280      -8.061  -8.766  20.535  1.00 92.06           O
ATOM   4279  OD2 ASP A 280      -6.472  -7.317  19.953  1.00 92.06           O
ATOM   4280  HN  ASP A 280      -9.201  -8.212  16.126  1.00 92.06           H
ATOM   4281  N   ALA A 281      -9.680  -5.548  17.744  1.00 91.34           N
ATOM   4282  CA  ALA A 281      -9.956  -4.159  18.071  1.00 91.34           C
ATOM   4283  C   ALA A 281     -11.381  -4.042  18.616  1.00 91.34           C
ATOM   4284  O   ALA A 281     -11.661  -3.183  19.450  1.00 91.34           O
ATOM   4285  HA  ALA A 281      -9.253  -3.855  18.847  1.00 91.34           H
ATOM   4286  CB  ALA A 281      -9.731  -3.288  16.834  1.00 91.34           C
ATOM   4287 1HB  ALA A 281      -8.696  -3.385  16.505  1.00 91.34           H
ATOM   4288 2HB  ALA A 281     -10.398  -3.612  16.035  1.00 91.34           H
ATOM   4289 3HB  ALA A 281      -9.938  -2.247  17.080  1.00 91.34           H
ATOM   4290  HN  ALA A 281      -9.437  -5.716  16.789  1.00 91.34           H
ATOM   4291  N   TYR A 282     -12.243  -4.918  18.121  1.00 79.25           N
ATOM   4292  CA  TYR A 282     -13.643  -4.891  18.510  1.00 79.25           C
ATOM   4293  C   TYR A 282     -13.912  -5.863  19.660  1.00 79.25           C
ATOM   4294  O   TYR A 282     -14.563  -5.506  20.640  1.00 79.25           O
ATOM   4295  HA  TYR A 282     -13.882  -3.879  18.836  1.00 79.25           H
ATOM   4296  CB  TYR A 282     -14.431  -5.345  17.279  1.00 79.25           C
ATOM   4297 1HB  TYR A 282     -14.137  -4.733  16.426  1.00 79.25           H
ATOM   4298 2HB  TYR A 282     -14.157  -6.373  17.044  1.00 79.25           H
ATOM   4299  CG  TYR A 282     -15.949  -5.262  17.448  1.00 79.25           C
ATOM   4300  CD1 TYR A 282     -16.678  -6.406  17.702  1.00 79.25           C
ATOM   4301  HD1 TYR A 282     -16.172  -7.368  17.783  1.00 79.25           H
ATOM   4302  CD2 TYR A 282     -16.590  -4.044  17.345  1.00 79.25           C
ATOM   4303  HD2 TYR A 282     -16.014  -3.141  17.144  1.00 79.25           H
ATOM   4304  CE1 TYR A 282     -18.107  -6.329  17.860  1.00 79.25           C
ATOM   4305  HE1 TYR A 282     -18.695  -7.225  18.061  1.00 79.25           H
ATOM   4306  CE2 TYR A 282     -18.019  -3.967  17.503  1.00 79.25           C
ATOM   4307  HE2 TYR A 282     -18.538  -3.012  17.425  1.00 79.25           H
ATOM   4308  CZ  TYR A 282     -18.707  -5.113  17.753  1.00 79.25           C
ATOM   4309  OH  TYR A 282     -20.057  -5.040  17.903  1.00 79.25           O
ATOM   4310  HH  TYR A 282     -20.361  -4.092  17.810  1.00 79.25           H
ATOM   4311  HN  TYR A 282     -12.000  -5.635  17.468  1.00 79.25           H
ATOM   4312  N   ALA A 283     -13.396  -7.074  19.502  1.00 89.56           N
ATOM   4313  CA  ALA A 283     -13.789  -8.173  20.367  1.00 89.56           C
ATOM   4314  C   ALA A 283     -12.811  -8.269  21.539  1.00 89.56           C
ATOM   4315  O   ALA A 283     -13.129  -8.858  22.571  1.00 89.56           O
ATOM   4316  HA  ALA A 283     -14.785  -7.953  20.752  1.00 89.56           H
ATOM   4317  CB  ALA A 283     -13.850  -9.467  19.552  1.00 89.56           C
ATOM   4318 1HB  ALA A 283     -14.580  -9.357  18.750  1.00 89.56           H
ATOM   4319 2HB  ALA A 283     -12.869  -9.674  19.124  1.00 89.56           H
ATOM   4320 3HB  ALA A 283     -14.145 -10.291  20.201  1.00 89.56           H
ATOM   4321  HN  ALA A 283     -12.723  -7.307  18.800  1.00 89.56           H
ATOM   4322  N   MET A 284     -11.640  -7.680  21.342  1.00 83.72           N
ATOM   4323  CA  MET A 284     -10.620  -7.677  22.376  1.00 83.72           C
ATOM   4324  C   MET A 284     -10.422  -9.080  22.954  1.00 83.72           C
ATOM   4325  O   MET A 284     -10.345  -9.248  24.170  1.00 83.72           O
ATOM   4326  HA  MET A 284      -9.705  -7.347  21.884  1.00 83.72           H
ATOM   4327  CB  MET A 284     -11.029  -6.716  23.494  1.00 83.72           C
ATOM   4328 1HB  MET A 284     -11.932  -7.083  23.981  1.00 83.72           H
ATOM   4329 2HB  MET A 284     -10.248  -6.684  24.254  1.00 83.72           H
ATOM   4330  CG  MET A 284     -11.273  -5.309  22.946  1.00 83.72           C
ATOM   4331 1HG  MET A 284     -10.351  -4.909  22.524  1.00 83.72           H
ATOM   4332 2HG  MET A 284     -12.004  -5.347  22.138  1.00 83.72           H
ATOM   4333  SD  MET A 284     -11.861  -4.240  24.249  1.00 83.72           S
ATOM   4334  CE  MET A 284     -12.183  -2.756  23.311  1.00 83.72           C
ATOM   4335 1HE  MET A 284     -11.260  -2.416  22.841  1.00 83.72           H
ATOM   4336 2HE  MET A 284     -12.926  -2.967  22.541  1.00 83.72           H
ATOM   4337 3HE  MET A 284     -12.560  -1.980  23.976  1.00 83.72           H
ATOM   4338  HN  MET A 284     -11.386  -7.212  20.495  1.00 83.72           H
ATOM   4339  N   PHE A 285     -10.345 -10.050  22.056  1.00 86.07           N
ATOM   4340  CA  PHE A 285     -10.342 -11.446  22.460  1.00 86.07           C
ATOM   4341  C   PHE A 285      -8.924 -11.920  22.784  1.00 86.07           C
ATOM   4342  O   PHE A 285      -8.741 -12.976  23.387  1.00 86.07           O
ATOM   4343  HA  PHE A 285     -10.963 -11.525  23.353  1.00 86.07           H
ATOM   4344  CB  PHE A 285     -10.880 -12.255  21.278  1.00 86.07           C
ATOM   4345 1HB  PHE A 285     -11.087 -13.272  21.612  1.00 86.07           H
ATOM   4346 2HB  PHE A 285     -11.829 -11.825  20.958  1.00 86.07           H
ATOM   4347  CG  PHE A 285      -9.931 -12.311  20.079  1.00 86.07           C
ATOM   4348  CD1 PHE A 285     -10.001 -11.356  19.113  1.00 86.07           C
ATOM   4349  HD1 PHE A 285     -10.732 -10.552  19.192  1.00 86.07           H
ATOM   4350  CD2 PHE A 285      -9.019 -13.314  19.980  1.00 86.07           C
ATOM   4351  HD2 PHE A 285      -8.963 -14.079  20.754  1.00 86.07           H
ATOM   4352  CE1 PHE A 285      -9.121 -11.408  18.000  1.00 86.07           C
ATOM   4353  HE1 PHE A 285      -9.176 -10.643  17.225  1.00 86.07           H
ATOM   4354  CE2 PHE A 285      -8.138 -13.365  18.867  1.00 86.07           C
ATOM   4355  HE2 PHE A 285      -7.407 -14.169  18.787  1.00 86.07           H
ATOM   4356  CZ  PHE A 285      -8.208 -12.411  17.900  1.00 86.07           C
ATOM   4357  HZ  PHE A 285      -7.532 -12.450  17.046  1.00 86.07           H
ATOM   4358  HN  PHE A 285     -10.286  -9.896  21.070  1.00 86.07           H
ATOM   4359  N   ILE A 286      -7.956 -11.115  22.370  1.00 87.56           N
ATOM   4360  CA  ILE A 286      -6.562 -11.421  22.639  1.00 87.56           C
ATOM   4361  C   ILE A 286      -6.183 -10.884  24.021  1.00 87.56           C
ATOM   4362  O   ILE A 286      -5.972  -9.683  24.187  1.00 87.56           O
ATOM   4363  HA  ILE A 286      -6.462 -12.507  22.652  1.00 87.56           H
ATOM   4364  CB  ILE A 286      -5.671 -10.898  21.511  1.00 87.56           C
ATOM   4365  HB  ILE A 286      -5.806  -9.819  21.441  1.00 87.56           H
ATOM   4366  CG1 ILE A 286      -6.086 -11.494  20.164  1.00 87.56           C
ATOM   4367 1HG1 ILE A 286      -5.917 -12.570  20.171  1.00 87.56           H
ATOM   4368 2HG1 ILE A 286      -7.154 -11.340  20.008  1.00 87.56           H
ATOM   4369  CG2 ILE A 286      -4.193 -11.149  21.817  1.00 87.56           C
ATOM   4370 1HG2 ILE A 286      -3.922 -10.639  22.742  1.00 87.56           H
ATOM   4371 2HG2 ILE A 286      -4.022 -12.220  21.930  1.00 87.56           H
ATOM   4372 3HG2 ILE A 286      -3.583 -10.768  20.999  1.00 87.56           H
ATOM   4373  CD1 ILE A 286      -5.301 -10.855  19.017  1.00 87.56           C
ATOM   4374 1HD1 ILE A 286      -5.492  -9.782  18.998  1.00 87.56           H
ATOM   4375 2HD1 ILE A 286      -4.235 -11.032  19.163  1.00 87.56           H
ATOM   4376 3HD1 ILE A 286      -5.615 -11.297  18.071  1.00 87.56           H
ATOM   4377  HN  ILE A 286      -8.113 -10.269  21.861  1.00 87.56           H
ATOM   4378  N   SER A 287      -6.110 -11.798  24.977  1.00 85.35           N
ATOM   4379  CA  SER A 287      -5.762 -11.431  26.339  1.00 85.35           C
ATOM   4380  C   SER A 287      -4.354 -11.927  26.672  1.00 85.35           C
ATOM   4381  O   SER A 287      -3.758 -11.499  27.659  1.00 85.35           O
ATOM   4382  HA  SER A 287      -5.799 -10.342  26.362  1.00 85.35           H
ATOM   4383  CB  SER A 287      -6.774 -11.997  27.337  1.00 85.35           C
ATOM   4384 1HB  SER A 287      -6.467 -11.738  28.351  1.00 85.35           H
ATOM   4385 2HB  SER A 287      -7.746 -11.533  27.171  1.00 85.35           H
ATOM   4386  OG  SER A 287      -6.899 -13.412  27.227  1.00 85.35           O
ATOM   4387  HG  SER A 287      -7.596 -13.744  27.862  1.00 85.35           H
ATOM   4388  HN  SER A 287      -6.282 -12.773  24.833  1.00 85.35           H
ATOM   4389  N   ASN A 288      -3.862 -12.823  25.828  1.00 85.92           N
ATOM   4390  CA  ASN A 288      -2.577 -13.456  26.074  1.00 85.92           C
ATOM   4391  C   ASN A 288      -1.469 -12.615  25.439  1.00 85.92           C
ATOM   4392  O   ASN A 288      -1.481 -12.375  24.232  1.00 85.92           O
ATOM   4393  HA  ASN A 288      -2.489 -13.512  27.159  1.00 85.92           H
ATOM   4394  CB  ASN A 288      -2.525 -14.854  25.454  1.00 85.92           C
ATOM   4395 1HB  ASN A 288      -3.405 -15.422  25.753  1.00 85.92           H
ATOM   4396 2HB  ASN A 288      -2.551 -14.775  24.367  1.00 85.92           H
ATOM   4397  CG  ASN A 288      -1.260 -15.598  25.886  1.00 85.92           C
ATOM   4398  OD1 ASN A 288      -0.178 -15.040  25.972  1.00 85.92           O
ATOM   4399  ND2 ASN A 288      -1.454 -16.887  26.153  1.00 85.92           N
ATOM   4400 1HD2 ASN A 288      -2.368 -17.283  26.062  1.00 85.92           H
ATOM   4401 2HD2 ASN A 288      -0.687 -17.459  26.443  1.00 85.92           H
ATOM   4402  HN  ASN A 288      -4.324 -13.117  24.992  1.00 85.92           H
ATOM   4403  N   CYS A 289      -0.537 -12.189  26.279  1.00 90.80           N
ATOM   4404  CA  CYS A 289       0.523 -11.301  25.834  1.00 90.80           C
ATOM   4405  C   CYS A 289       1.366 -12.043  24.794  1.00 90.80           C
ATOM   4406  O   CYS A 289       1.798 -11.453  23.806  1.00 90.80           O
ATOM   4407  HA  CYS A 289       0.038 -10.432  25.390  1.00 90.80           H
ATOM   4408  CB  CYS A 289       1.371 -10.802  27.005  1.00 90.80           C
ATOM   4409 1HB  CYS A 289       0.734 -10.321  27.748  1.00 90.80           H
ATOM   4410 2HB  CYS A 289       1.857 -11.644  27.499  1.00 90.80           H
ATOM   4411  SG  CYS A 289       2.632  -9.618  26.405  1.00 90.80           S
ATOM   4412  HN  CYS A 289      -0.499 -12.441  27.246  1.00 90.80           H
ATOM   4413  N   ALA A 290       1.574 -13.325  25.054  1.00 92.93           N
ATOM   4414  CA  ALA A 290       2.425 -14.133  24.197  1.00 92.93           C
ATOM   4415  C   ALA A 290       1.837 -14.163  22.784  1.00 92.93           C
ATOM   4416  O   ALA A 290       2.571 -14.074  21.801  1.00 92.93           O
ATOM   4417  HA  ALA A 290       3.406 -13.661  24.163  1.00 92.93           H
ATOM   4418  CB  ALA A 290       2.571 -15.533  24.797  1.00 92.93           C
ATOM   4419 1HB  ALA A 290       3.020 -15.459  25.787  1.00 92.93           H
ATOM   4420 2HB  ALA A 290       1.589 -15.999  24.877  1.00 92.93           H
ATOM   4421 3HB  ALA A 290       3.210 -16.139  24.153  1.00 92.93           H
ATOM   4422  HN  ALA A 290       1.174 -13.811  25.831  1.00 92.93           H
ATOM   4423  N   VAL A 291       0.519 -14.290  22.728  1.00 93.25           N
ATOM   4424  CA  VAL A 291      -0.176 -14.322  21.453  1.00 93.25           C
ATOM   4425  C   VAL A 291      -0.047 -12.958  20.772  1.00 93.25           C
ATOM   4426  O   VAL A 291       0.202 -12.882  19.570  1.00 93.25           O
ATOM   4427  HA  VAL A 291       0.313 -15.072  20.831  1.00 93.25           H
ATOM   4428  CB  VAL A 291      -1.630 -14.752  21.660  1.00 93.25           C
ATOM   4429  HB  VAL A 291      -2.093 -14.047  22.351  1.00 93.25           H
ATOM   4430  CG1 VAL A 291      -2.409 -14.702  20.345  1.00 93.25           C
ATOM   4431 1HG1 VAL A 291      -2.398 -13.685  19.954  1.00 93.25           H
ATOM   4432 2HG1 VAL A 291      -1.946 -15.374  19.622  1.00 93.25           H
ATOM   4433 3HG1 VAL A 291      -3.439 -15.013  20.521  1.00 93.25           H
ATOM   4434  CG2 VAL A 291      -1.705 -16.145  22.290  1.00 93.25           C
ATOM   4435 1HG2 VAL A 291      -1.217 -16.867  21.635  1.00 93.25           H
ATOM   4436 2HG2 VAL A 291      -1.202 -16.134  23.257  1.00 93.25           H
ATOM   4437 3HG2 VAL A 291      -2.749 -16.426  22.426  1.00 93.25           H
ATOM   4438  HN  VAL A 291      -0.069 -14.369  23.533  1.00 93.25           H
ATOM   4439  N   SER A 292      -0.223 -11.915  21.570  1.00 93.57           N
ATOM   4440  CA  SER A 292      -0.159 -10.559  21.053  1.00 93.57           C
ATOM   4441  C   SER A 292       1.225 -10.291  20.457  1.00 93.57           C
ATOM   4442  O   SER A 292       1.339  -9.700  19.384  1.00 93.57           O
ATOM   4443  HA  SER A 292      -0.925 -10.508  20.279  1.00 93.57           H
ATOM   4444  CB  SER A 292      -0.473  -9.537  22.148  1.00 93.57           C
ATOM   4445 1HB  SER A 292      -1.422  -9.790  22.619  1.00 93.57           H
ATOM   4446 2HB  SER A 292       0.292  -9.590  22.923  1.00 93.57           H
ATOM   4447  OG  SER A 292      -0.537  -8.209  21.636  1.00 93.57           O
ATOM   4448  HG  SER A 292      -1.311  -8.120  21.010  1.00 93.57           H
ATOM   4449  HN  SER A 292      -0.406 -11.986  22.550  1.00 93.57           H
ATOM   4450  N   THR A 293       2.242 -10.737  21.180  1.00 89.99           N
ATOM   4451  CA  THR A 293       3.614 -10.515  20.758  1.00 89.99           C
ATOM   4452  C   THR A 293       3.867 -11.170  19.399  1.00 89.99           C
ATOM   4453  O   THR A 293       4.450 -10.554  18.508  1.00 89.99           O
ATOM   4454  HA  THR A 293       3.765  -9.443  20.630  1.00 89.99           H
ATOM   4455  CB  THR A 293       4.538 -11.033  21.863  1.00 89.99           C
ATOM   4456  HB  THR A 293       4.376 -12.096  22.039  1.00 89.99           H
ATOM   4457  OG1 THR A 293       4.268 -10.177  22.970  1.00 89.99           O
ATOM   4458  HG1 THR A 293       3.530 -10.559  23.526  1.00 89.99           H
ATOM   4459  CG2 THR A 293       6.016 -10.786  21.553  1.00 89.99           C
ATOM   4460 1HG2 THR A 293       6.191  -9.716  21.443  1.00 89.99           H
ATOM   4461 2HG2 THR A 293       6.283 -11.295  20.627  1.00 89.99           H
ATOM   4462 3HG2 THR A 293       6.627 -11.173  22.369  1.00 89.99           H
ATOM   4463  HN  THR A 293       2.139 -11.241  22.038  1.00 89.99           H
ATOM   4464  N   ASN A 294       3.415 -12.410  19.282  1.00 91.93           N
ATOM   4465  CA  ASN A 294       3.642 -13.178  18.070  1.00 91.93           C
ATOM   4466  C   ASN A 294       2.909 -12.511  16.904  1.00 91.93           C
ATOM   4467  O   ASN A 294       3.412 -12.487  15.782  1.00 91.93           O
ATOM   4468  HA  ASN A 294       4.723 -13.185  17.933  1.00 91.93           H
ATOM   4469  CB  ASN A 294       3.104 -14.604  18.212  1.00 91.93           C
ATOM   4470 1HB  ASN A 294       2.102 -14.578  18.641  1.00 91.93           H
ATOM   4471 2HB  ASN A 294       3.018 -15.064  17.227  1.00 91.93           H
ATOM   4472  CG  ASN A 294       4.022 -15.450  19.097  1.00 91.93           C
ATOM   4473  OD1 ASN A 294       5.185 -15.143  19.302  1.00 91.93           O
ATOM   4474  ND2 ASN A 294       3.436 -16.529  19.608  1.00 91.93           N
ATOM   4475 1HD2 ASN A 294       2.477 -16.723  19.400  1.00 91.93           H
ATOM   4476 2HD2 ASN A 294       3.954 -17.146  20.200  1.00 91.93           H
ATOM   4477  HN  ASN A 294       2.904 -12.889  19.996  1.00 91.93           H
ATOM   4478  N   ILE A 295       1.731 -11.986  17.210  1.00 92.70           N
ATOM   4479  CA  ILE A 295       0.923 -11.323  16.201  1.00 92.70           C
ATOM   4480  C   ILE A 295       1.668 -10.089  15.686  1.00 92.70           C
ATOM   4481  O   ILE A 295       1.689  -9.830  14.484  1.00 92.70           O
ATOM   4482  HA  ILE A 295       0.796 -12.020  15.373  1.00 92.70           H
ATOM   4483  CB  ILE A 295      -0.472 -11.014  16.750  1.00 92.70           C
ATOM   4484  HB  ILE A 295      -0.360 -10.597  17.751  1.00 92.70           H
ATOM   4485  CG1 ILE A 295      -1.304 -12.291  16.883  1.00 92.70           C
ATOM   4486 1HG1 ILE A 295      -1.565 -12.664  15.893  1.00 92.70           H
ATOM   4487 2HG1 ILE A 295      -0.711 -13.066  17.369  1.00 92.70           H
ATOM   4488  CG2 ILE A 295      -1.176  -9.958  15.896  1.00 92.70           C
ATOM   4489 1HG2 ILE A 295      -0.589  -9.040  15.897  1.00 92.70           H
ATOM   4490 2HG2 ILE A 295      -1.276 -10.324  14.874  1.00 92.70           H
ATOM   4491 3HG2 ILE A 295      -2.165  -9.758  16.308  1.00 92.70           H
ATOM   4492  CD1 ILE A 295      -2.578 -12.034  17.691  1.00 92.70           C
ATOM   4493 1HD1 ILE A 295      -2.311 -11.685  18.688  1.00 92.70           H
ATOM   4494 2HD1 ILE A 295      -3.179 -11.276  17.189  1.00 92.70           H
ATOM   4495 3HD1 ILE A 295      -3.150 -12.958  17.770  1.00 92.70           H
ATOM   4496  HN  ILE A 295       1.330 -12.008  18.126  1.00 92.70           H
ATOM   4497  N   ASP A 296       2.260  -9.362  16.622  1.00 93.76           N
ATOM   4498  CA  ASP A 296       2.952  -8.130  16.286  1.00 93.76           C
ATOM   4499  C   ASP A 296       4.151  -8.451  15.391  1.00 93.76           C
ATOM   4500  O   ASP A 296       4.442  -7.715  14.449  1.00 93.76           O
ATOM   4501  HA  ASP A 296       2.209  -7.512  15.781  1.00 93.76           H
ATOM   4502  CB  ASP A 296       3.474  -7.430  17.542  1.00 93.76           C
ATOM   4503 1HB  ASP A 296       3.987  -8.152  18.178  1.00 93.76           H
ATOM   4504 2HB  ASP A 296       4.208  -6.674  17.263  1.00 93.76           H
ATOM   4505  CG  ASP A 296       2.331  -6.777  18.321  1.00 93.76           C
ATOM   4506  OD1 ASP A 296       1.271  -6.558  17.696  1.00 93.76           O
ATOM   4507  OD2 ASP A 296       2.543  -6.513  19.525  1.00 93.76           O
ATOM   4508  HN  ASP A 296       2.273  -9.602  17.593  1.00 93.76           H
ATOM   4509  N   ILE A 297       4.815  -9.550  15.717  1.00 92.62           N
ATOM   4510  CA  ILE A 297       5.957  -9.994  14.936  1.00 92.62           C
ATOM   4511  C   ILE A 297       5.491 -10.372  13.528  1.00 92.62           C
ATOM   4512  O   ILE A 297       6.107  -9.977  12.540  1.00 92.62           O
ATOM   4513  HA  ILE A 297       6.646  -9.153  14.857  1.00 92.62           H
ATOM   4514  CB  ILE A 297       6.697 -11.120  15.661  1.00 92.62           C
ATOM   4515  HB  ILE A 297       5.965 -11.868  15.967  1.00 92.62           H
ATOM   4516  CG1 ILE A 297       7.372 -10.602  16.932  1.00 92.62           C
ATOM   4517 1HG1 ILE A 297       8.185  -9.926  16.667  1.00 92.62           H
ATOM   4518 2HG1 ILE A 297       6.657 -10.026  17.519  1.00 92.62           H
ATOM   4519  CG2 ILE A 297       7.690 -11.814  14.727  1.00 92.62           C
ATOM   4520 1HG2 ILE A 297       7.154 -12.239  13.878  1.00 92.62           H
ATOM   4521 2HG2 ILE A 297       8.421 -11.089  14.369  1.00 92.62           H
ATOM   4522 3HG2 ILE A 297       8.202 -12.610  15.268  1.00 92.62           H
ATOM   4523  CD1 ILE A 297       7.916 -11.758  17.774  1.00 92.62           C
ATOM   4524 1HD1 ILE A 297       7.097 -12.418  18.058  1.00 92.62           H
ATOM   4525 2HD1 ILE A 297       8.649 -12.318  17.192  1.00 92.62           H
ATOM   4526 3HD1 ILE A 297       8.391 -11.362  18.672  1.00 92.62           H
ATOM   4527  HN  ILE A 297       4.584 -10.132  16.497  1.00 92.62           H
ATOM   4528  N   CYS A 298       4.406 -11.131  13.482  1.00 94.71           N
ATOM   4529  CA  CYS A 298       3.852 -11.568  12.212  1.00 94.71           C
ATOM   4530  C   CYS A 298       3.494 -10.328  11.392  1.00 94.71           C
ATOM   4531  O   CYS A 298       3.698 -10.301  10.179  1.00 94.71           O
ATOM   4532  HA  CYS A 298       4.628 -12.150  11.715  1.00 94.71           H
ATOM   4533  CB  CYS A 298       2.646 -12.490  12.408  1.00 94.71           C
ATOM   4534 1HB  CYS A 298       1.962 -12.057  13.137  1.00 94.71           H
ATOM   4535 2HB  CYS A 298       2.096 -12.587  11.472  1.00 94.71           H
ATOM   4536  SG  CYS A 298       3.204 -14.137  12.978  1.00 94.71           S
ATOM   4537  HG  CYS A 298       3.398 -13.788  14.246  1.00 94.71           H
ATOM   4538  HN  CYS A 298       3.910 -11.447  14.291  1.00 94.71           H
ATOM   4539  N   PHE A 299       2.967  -9.330  12.086  1.00 94.82           N
ATOM   4540  CA  PHE A 299       2.584  -8.087  11.438  1.00 94.82           C
ATOM   4541  C   PHE A 299       3.786  -7.432  10.754  1.00 94.82           C
ATOM   4542  O   PHE A 299       3.695  -7.011   9.602  1.00 94.82           O
ATOM   4543  HA  PHE A 299       1.831  -8.332  10.689  1.00 94.82           H
ATOM   4544  CB  PHE A 299       2.063  -7.154  12.532  1.00 94.82           C
ATOM   4545 1HB  PHE A 299       1.199  -7.617  13.010  1.00 94.82           H
ATOM   4546 2HB  PHE A 299       2.831  -7.045  13.299  1.00 94.82           H
ATOM   4547  CG  PHE A 299       1.666  -5.765  12.029  1.00 94.82           C
ATOM   4548  CD1 PHE A 299       2.541  -4.729  12.130  1.00 94.82           C
ATOM   4549  HD1 PHE A 299       3.526  -4.888  12.569  1.00 94.82           H
ATOM   4550  CD2 PHE A 299       0.437  -5.566  11.480  1.00 94.82           C
ATOM   4551  HD2 PHE A 299      -0.264  -6.396  11.399  1.00 94.82           H
ATOM   4552  CE1 PHE A 299       2.172  -3.440  11.662  1.00 94.82           C
ATOM   4553  HE1 PHE A 299       2.874  -2.609  11.743  1.00 94.82           H
ATOM   4554  CE2 PHE A 299       0.069  -4.277  11.013  1.00 94.82           C
ATOM   4555  HE2 PHE A 299      -0.916  -4.118  10.573  1.00 94.82           H
ATOM   4556  CZ  PHE A 299       0.944  -3.241  11.114  1.00 94.82           C
ATOM   4557  HZ  PHE A 299       0.661  -2.251  10.755  1.00 94.82           H
ATOM   4558  HN  PHE A 299       2.802  -9.361  13.072  1.00 94.82           H
ATOM   4559  N   GLN A 300       4.883  -7.366  11.494  1.00 91.17           N
ATOM   4560  CA  GLN A 300       6.083  -6.716  10.996  1.00 91.17           C
ATOM   4561  C   GLN A 300       6.545  -7.376   9.695  1.00 91.17           C
ATOM   4562  O   GLN A 300       6.858  -6.690   8.724  1.00 91.17           O
ATOM   4563  HA  GLN A 300       5.794  -5.682  10.804  1.00 91.17           H
ATOM   4564  CB  GLN A 300       7.195  -6.737  12.047  1.00 91.17           C
ATOM   4565 1HB  GLN A 300       7.311  -7.748  12.438  1.00 91.17           H
ATOM   4566 2HB  GLN A 300       8.143  -6.464  11.584  1.00 91.17           H
ATOM   4567  CG  GLN A 300       6.884  -5.773  13.194  1.00 91.17           C
ATOM   4568 1HG  GLN A 300       6.769  -4.763  12.803  1.00 91.17           H
ATOM   4569 2HG  GLN A 300       5.936  -6.047  13.656  1.00 91.17           H
ATOM   4570  CD  GLN A 300       7.996  -5.796  14.245  1.00 91.17           C
ATOM   4571  OE1 GLN A 300       9.174  -5.701  13.942  1.00 91.17           O
ATOM   4572  NE2 GLN A 300       7.557  -5.925  15.494  1.00 91.17           N
ATOM   4573 1HE2 GLN A 300       6.576  -5.998  15.674  1.00 91.17           H
ATOM   4574 2HE2 GLN A 300       8.208  -5.950  16.252  1.00 91.17           H
ATOM   4575  HN  GLN A 300       4.960  -7.748  12.415  1.00 91.17           H
ATOM   4576  N   VAL A 301       6.572  -8.701   9.719  1.00 95.26           N
ATOM   4577  CA  VAL A 301       7.103  -9.459   8.599  1.00 95.26           C
ATOM   4578  C   VAL A 301       6.206  -9.251   7.377  1.00 95.26           C
ATOM   4579  O   VAL A 301       6.688  -8.900   6.302  1.00 95.26           O
ATOM   4580  HA  VAL A 301       8.095  -9.066   8.377  1.00 95.26           H
ATOM   4581  CB  VAL A 301       7.253 -10.931   8.988  1.00 95.26           C
ATOM   4582  HB  VAL A 301       6.275 -11.296   9.303  1.00 95.26           H
ATOM   4583  CG1 VAL A 301       7.703 -11.771   7.791  1.00 95.26           C
ATOM   4584 1HG1 VAL A 301       6.964 -11.693   6.994  1.00 95.26           H
ATOM   4585 2HG1 VAL A 301       8.665 -11.404   7.431  1.00 95.26           H
ATOM   4586 3HG1 VAL A 301       7.802 -12.813   8.095  1.00 95.26           H
ATOM   4587  CG2 VAL A 301       8.217 -11.092  10.164  1.00 95.26           C
ATOM   4588 1HG2 VAL A 301       9.197 -10.702   9.887  1.00 95.26           H
ATOM   4589 2HG2 VAL A 301       7.837 -10.541  11.024  1.00 95.26           H
ATOM   4590 3HG2 VAL A 301       8.306 -12.148  10.420  1.00 95.26           H
ATOM   4591  HN  VAL A 301       6.240  -9.253  10.484  1.00 95.26           H
ATOM   4592  N   THR A 302       4.917  -9.478   7.584  1.00 94.45           N
ATOM   4593  CA  THR A 302       3.972  -9.486   6.480  1.00 94.45           C
ATOM   4594  C   THR A 302       3.841  -8.085   5.880  1.00 94.45           C
ATOM   4595  O   THR A 302       3.658  -7.938   4.672  1.00 94.45           O
ATOM   4596  HA  THR A 302       4.365 -10.135   5.697  1.00 94.45           H
ATOM   4597  CB  THR A 302       2.648 -10.053   6.996  1.00 94.45           C
ATOM   4598  HB  THR A 302       1.895 -10.062   6.207  1.00 94.45           H
ATOM   4599  OG1 THR A 302       2.342  -9.245   8.129  1.00 94.45           O
ATOM   4600  HG1 THR A 302       1.405  -9.421   8.432  1.00 94.45           H
ATOM   4601  CG2 THR A 302       2.799 -11.462   7.573  1.00 94.45           C
ATOM   4602 1HG2 THR A 302       3.501 -11.440   8.406  1.00 94.45           H
ATOM   4603 2HG2 THR A 302       3.173 -12.133   6.800  1.00 94.45           H
ATOM   4604 3HG2 THR A 302       1.830 -11.816   7.925  1.00 94.45           H
ATOM   4605  HN  THR A 302       4.517  -9.653   8.484  1.00 94.45           H
ATOM   4606  N   GLN A 303       3.939  -7.091   6.750  1.00 91.98           N
ATOM   4607  CA  GLN A 303       3.870  -5.707   6.316  1.00 91.98           C
ATOM   4608  C   GLN A 303       5.037  -5.385   5.380  1.00 91.98           C
ATOM   4609  O   GLN A 303       4.855  -4.726   4.358  1.00 91.98           O
ATOM   4610  HA  GLN A 303       2.928  -5.619   5.776  1.00 91.98           H
ATOM   4611  CB  GLN A 303       3.851  -4.756   7.515  1.00 91.98           C
ATOM   4612 1HB  GLN A 303       2.987  -4.974   8.143  1.00 91.98           H
ATOM   4613 2HB  GLN A 303       4.739  -4.919   8.127  1.00 91.98           H
ATOM   4614  CG  GLN A 303       3.801  -3.297   7.058  1.00 91.98           C
ATOM   4615 1HG  GLN A 303       4.740  -3.032   6.571  1.00 91.98           H
ATOM   4616 2HG  GLN A 303       3.012  -3.172   6.317  1.00 91.98           H
ATOM   4617  CD  GLN A 303       3.551  -2.360   8.241  1.00 91.98           C
ATOM   4618  OE1 GLN A 303       4.353  -2.242   9.153  1.00 91.98           O
ATOM   4619  NE2 GLN A 303       2.397  -1.702   8.175  1.00 91.98           N
ATOM   4620 1HE2 GLN A 303       1.784  -1.844   7.398  1.00 91.98           H
ATOM   4621 2HE2 GLN A 303       2.143  -1.064   8.902  1.00 91.98           H
ATOM   4622  HN  GLN A 303       4.063  -7.220   7.734  1.00 91.98           H
ATOM   4623  N   THR A 304       6.211  -5.866   5.764  1.00 93.21           N
ATOM   4624  CA  THR A 304       7.418  -5.586   5.005  1.00 93.21           C
ATOM   4625  C   THR A 304       7.317  -6.186   3.601  1.00 93.21           C
ATOM   4626  O   THR A 304       7.681  -5.541   2.619  1.00 93.21           O
ATOM   4627  HA  THR A 304       7.507  -4.506   4.886  1.00 93.21           H
ATOM   4628  CB  THR A 304       8.612  -6.111   5.805  1.00 93.21           C
ATOM   4629  HB  THR A 304       8.582  -7.198   5.881  1.00 93.21           H
ATOM   4630  OG1 THR A 304       8.539  -5.406   7.041  1.00 93.21           O
ATOM   4631  HG1 THR A 304       8.124  -5.986   7.742  1.00 93.21           H
ATOM   4632  CG2 THR A 304       9.953  -5.679   5.208  1.00 93.21           C
ATOM   4633 1HG2 THR A 304      10.011  -4.591   5.195  1.00 93.21           H
ATOM   4634 2HG2 THR A 304      10.037  -6.060   4.191  1.00 93.21           H
ATOM   4635 3HG2 THR A 304      10.766  -6.078   5.814  1.00 93.21           H
ATOM   4636  HN  THR A 304       6.344  -6.436   6.574  1.00 93.21           H
ATOM   4637  N   ILE A 305       6.820  -7.413   3.551  1.00 93.31           N
ATOM   4638  CA  ILE A 305       6.635  -8.094   2.280  1.00 93.31           C
ATOM   4639  C   ILE A 305       5.697  -7.269   1.396  1.00 93.31           C
ATOM   4640  O   ILE A 305       5.908  -7.165   0.189  1.00 93.31           O
ATOM   4641  HA  ILE A 305       7.609  -8.148   1.794  1.00 93.31           H
ATOM   4642  CB  ILE A 305       6.161  -9.531   2.507  1.00 93.31           C
ATOM   4643  HB  ILE A 305       5.291  -9.504   3.163  1.00 93.31           H
ATOM   4644  CG1 ILE A 305       7.236 -10.358   3.215  1.00 93.31           C
ATOM   4645 1HG1 ILE A 305       8.046 -10.578   2.520  1.00 93.31           H
ATOM   4646 2HG1 ILE A 305       7.666  -9.778   4.032  1.00 93.31           H
ATOM   4647  CG2 ILE A 305       5.715 -10.175   1.193  1.00 93.31           C
ATOM   4648 1HG2 ILE A 305       4.894  -9.599   0.766  1.00 93.31           H
ATOM   4649 2HG2 ILE A 305       6.551 -10.188   0.493  1.00 93.31           H
ATOM   4650 3HG2 ILE A 305       5.383 -11.195   1.382  1.00 93.31           H
ATOM   4651  CD1 ILE A 305       6.654 -11.663   3.759  1.00 93.31           C
ATOM   4652 1HD1 ILE A 305       5.860 -11.438   4.472  1.00 93.31           H
ATOM   4653 2HD1 ILE A 305       6.246 -12.251   2.936  1.00 93.31           H
ATOM   4654 3HD1 ILE A 305       7.439 -12.232   4.257  1.00 93.31           H
ATOM   4655  HN  ILE A 305       6.547  -7.939   4.356  1.00 93.31           H
ATOM   4656  N   ALA A 306       4.682  -6.703   2.032  1.00 94.57           N
ATOM   4657  CA  ALA A 306       3.685  -5.929   1.312  1.00 94.57           C
ATOM   4658  C   ALA A 306       4.353  -4.704   0.685  1.00 94.57           C
ATOM   4659  O   ALA A 306       4.004  -4.300  -0.423  1.00 94.57           O
ATOM   4660  HA  ALA A 306       3.285  -6.560   0.518  1.00 94.57           H
ATOM   4661  CB  ALA A 306       2.547  -5.551   2.262  1.00 94.57           C
ATOM   4662 1HB  ALA A 306       2.087  -6.457   2.656  1.00 94.57           H
ATOM   4663 2HB  ALA A 306       2.943  -4.957   3.085  1.00 94.57           H
ATOM   4664 3HB  ALA A 306       1.800  -4.971   1.721  1.00 94.57           H
ATOM   4665  HN  ALA A 306       4.534  -6.767   3.019  1.00 94.57           H
ATOM   4666  N   PHE A 307       5.302  -4.145   1.422  1.00 92.95           N
ATOM   4667  CA  PHE A 307       5.969  -2.929   0.988  1.00 92.95           C
ATOM   4668  C   PHE A 307       6.863  -3.198  -0.224  1.00 92.95           C
ATOM   4669  O   PHE A 307       7.022  -2.335  -1.086  1.00 92.95           O
ATOM   4670  HA  PHE A 307       5.193  -2.215   0.713  1.00 92.95           H
ATOM   4671  CB  PHE A 307       6.839  -2.455   2.154  1.00 92.95           C
ATOM   4672 1HB  PHE A 307       7.439  -3.293   2.510  1.00 92.95           H
ATOM   4673 2HB  PHE A 307       7.534  -1.698   1.791  1.00 92.95           H
ATOM   4674  CG  PHE A 307       6.046  -1.878   3.328  1.00 92.95           C
ATOM   4675  CD1 PHE A 307       4.699  -1.718   3.225  1.00 92.95           C
ATOM   4676  HD1 PHE A 307       4.185  -2.001   2.307  1.00 92.95           H
ATOM   4677  CD2 PHE A 307       6.687  -1.526   4.474  1.00 92.95           C
ATOM   4678  HD2 PHE A 307       7.767  -1.654   4.556  1.00 92.95           H
ATOM   4679  CE1 PHE A 307       3.963  -1.183   4.315  1.00 92.95           C
ATOM   4680  HE1 PHE A 307       2.884  -1.054   4.233  1.00 92.95           H
ATOM   4681  CE2 PHE A 307       5.951  -0.990   5.564  1.00 92.95           C
ATOM   4682  HE2 PHE A 307       6.465  -0.708   6.482  1.00 92.95           H
ATOM   4683  CZ  PHE A 307       4.605  -0.830   5.461  1.00 92.95           C
ATOM   4684  HZ  PHE A 307       4.040  -0.419   6.298  1.00 92.95           H
ATOM   4685  HN  PHE A 307       5.616  -4.509   2.299  1.00 92.95           H
ATOM   4686  N   PHE A 308       7.424  -4.398  -0.252  1.00 88.07           N
ATOM   4687  CA  PHE A 308       8.266  -4.805  -1.364  1.00 88.07           C
ATOM   4688  C   PHE A 308       7.477  -4.813  -2.675  1.00 88.07           C
ATOM   4689  O   PHE A 308       8.063  -4.790  -3.756  1.00 88.07           O
ATOM   4690  HA  PHE A 308       9.079  -4.083  -1.435  1.00 88.07           H
ATOM   4691  CB  PHE A 308       8.747  -6.226  -1.063  1.00 88.07           C
ATOM   4692 1HB  PHE A 308       7.981  -6.744  -0.486  1.00 88.07           H
ATOM   4693 2HB  PHE A 308       8.858  -6.767  -2.003  1.00 88.07           H
ATOM   4694  CG  PHE A 308      10.070  -6.287  -0.297  1.00 88.07           C
ATOM   4695  CD1 PHE A 308      11.240  -6.025  -0.939  1.00 88.07           C
ATOM   4696  HD1 PHE A 308      11.235  -5.772  -1.999  1.00 88.07           H
ATOM   4697  CD2 PHE A 308      10.076  -6.603   1.025  1.00 88.07           C
ATOM   4698  HD2 PHE A 308       9.138  -6.813   1.540  1.00 88.07           H
ATOM   4699  CE1 PHE A 308      12.468  -6.081  -0.228  1.00 88.07           C
ATOM   4700  HE1 PHE A 308      13.406  -5.871  -0.742  1.00 88.07           H
ATOM   4701  CE2 PHE A 308      11.304  -6.659   1.737  1.00 88.07           C
ATOM   4702  HE2 PHE A 308      11.308  -6.912   2.797  1.00 88.07           H
ATOM   4703  CZ  PHE A 308      12.474  -6.397   1.095  1.00 88.07           C
ATOM   4704  HZ  PHE A 308      13.416  -6.440   1.641  1.00 88.07           H
ATOM   4705  HN  PHE A 308       7.311  -5.084   0.467  1.00 88.07           H
ATOM   4706  N   HIS A 309       6.160  -4.845  -2.536  1.00 83.62           N
ATOM   4707  CA  HIS A 309       5.285  -4.842  -3.695  1.00 83.62           C
ATOM   4708  C   HIS A 309       5.483  -3.546  -4.485  1.00 83.62           C
ATOM   4709  O   HIS A 309       5.392  -3.542  -5.711  1.00 83.62           O
ATOM   4710  HA  HIS A 309       5.586  -5.686  -4.317  1.00 83.62           H
ATOM   4711  CB  HIS A 309       3.830  -5.066  -3.278  1.00 83.62           C
ATOM   4712 1HB  HIS A 309       3.781  -5.932  -2.619  1.00 83.62           H
ATOM   4713 2HB  HIS A 309       3.492  -4.205  -2.701  1.00 83.62           H
ATOM   4714  CG  HIS A 309       2.885  -5.279  -4.437  1.00 83.62           C
ATOM   4715  ND1 HIS A 309       2.132  -4.257  -4.988  1.00 83.62           N
ATOM   4716  HD1 HIS A 309       2.132  -3.303  -4.689  1.00 83.62           H
ATOM   4717  CD2 HIS A 309       2.580  -6.406  -5.143  1.00 83.62           C
ATOM   4718  HD2 HIS A 309       2.998  -7.398  -4.971  1.00 83.62           H
ATOM   4719  CE1 HIS A 309       1.409  -4.758  -5.979  1.00 83.62           C
ATOM   4720  HE1 HIS A 309       0.714  -4.203  -6.609  1.00 83.62           H
ATOM   4721  NE2 HIS A 309       1.688  -6.090  -6.073  1.00 83.62           N
ATOM   4722  HN  HIS A 309       5.692  -4.873  -1.653  1.00 83.62           H
ATOM   4723  N   SER A 310       5.751  -2.478  -3.749  1.00 86.65           N
ATOM   4724  CA  SER A 310       5.925  -1.172  -4.361  1.00 86.65           C
ATOM   4725  C   SER A 310       7.181  -1.166  -5.235  1.00 86.65           C
ATOM   4726  O   SER A 310       7.282  -0.383  -6.178  1.00 86.65           O
ATOM   4727  HA  SER A 310       5.034  -1.018  -4.971  1.00 86.65           H
ATOM   4728  CB  SER A 310       6.011  -0.073  -3.300  1.00 86.65           C
ATOM   4729 1HB  SER A 310       5.950   0.903  -3.782  1.00 86.65           H
ATOM   4730 2HB  SER A 310       5.157  -0.150  -2.627  1.00 86.65           H
ATOM   4731  OG  SER A 310       7.218  -0.153  -2.545  1.00 86.65           O
ATOM   4732  HG  SER A 310       7.124  -0.839  -1.824  1.00 86.65           H
ATOM   4733  HN  SER A 310       5.849  -2.494  -2.754  1.00 86.65           H
ATOM   4734  N   CYS A 311       8.106  -2.049  -4.890  1.00 88.99           N
ATOM   4735  CA  CYS A 311       9.338  -2.178  -5.650  1.00 88.99           C
ATOM   4736  C   CYS A 311       9.031  -2.947  -6.936  1.00 88.99           C
ATOM   4737  O   CYS A 311       9.711  -2.772  -7.946  1.00 88.99           O
ATOM   4738  HA  CYS A 311       9.674  -1.165  -5.875  1.00 88.99           H
ATOM   4739  CB  CYS A 311      10.441  -2.852  -4.830  1.00 88.99           C
ATOM   4740 1HB  CYS A 311      10.132  -3.859  -4.549  1.00 88.99           H
ATOM   4741 2HB  CYS A 311      11.343  -2.952  -5.433  1.00 88.99           H
ATOM   4742  SG  CYS A 311      10.797  -1.866  -3.330  1.00 88.99           S
ATOM   4743  HG  CYS A 311      11.717  -2.691  -2.838  1.00 88.99           H
ATOM   4744  HN  CYS A 311       8.025  -2.668  -4.109  1.00 88.99           H
ATOM   4745  N   LEU A 312       8.006  -3.783  -6.857  1.00 86.99           N
ATOM   4746  CA  LEU A 312       7.721  -4.720  -7.930  1.00 86.99           C
ATOM   4747  C   LEU A 312       6.776  -4.063  -8.938  1.00 86.99           C
ATOM   4748  O   LEU A 312       6.758  -4.433 -10.111  1.00 86.99           O
ATOM   4749  HA  LEU A 312       8.663  -4.939  -8.432  1.00 86.99           H
ATOM   4750  CB  LEU A 312       7.193  -6.040  -7.363  1.00 86.99           C
ATOM   4751 1HB  LEU A 312       6.316  -5.825  -6.752  1.00 86.99           H
ATOM   4752 2HB  LEU A 312       6.859  -6.661  -8.194  1.00 86.99           H
ATOM   4753  CG  LEU A 312       8.181  -6.850  -6.521  1.00 86.99           C
ATOM   4754  HG  LEU A 312       8.507  -6.229  -5.686  1.00 86.99           H
ATOM   4755  CD1 LEU A 312       7.507  -8.088  -5.927  1.00 86.99           C
ATOM   4756 1HD1 LEU A 312       6.676  -7.781  -5.292  1.00 86.99           H
ATOM   4757 2HD1 LEU A 312       7.134  -8.721  -6.732  1.00 86.99           H
ATOM   4758 3HD1 LEU A 312       8.231  -8.646  -5.333  1.00 86.99           H
ATOM   4759  CD2 LEU A 312       9.427  -7.209  -7.332  1.00 86.99           C
ATOM   4760 1HD2 LEU A 312       9.138  -7.803  -8.199  1.00 86.99           H
ATOM   4761 2HD2 LEU A 312       9.920  -6.295  -7.665  1.00 86.99           H
ATOM   4762 3HD2 LEU A 312      10.112  -7.785  -6.709  1.00 86.99           H
ATOM   4763  HN  LEU A 312       7.378  -3.826  -6.080  1.00 86.99           H
ATOM   4764  N   ASN A 313       6.013  -3.099  -8.444  1.00 85.73           N
ATOM   4765  CA  ASN A 313       4.995  -2.458  -9.259  1.00 85.73           C
ATOM   4766  C   ASN A 313       5.623  -1.980 -10.569  1.00 85.73           C
ATOM   4767  O   ASN A 313       5.104  -2.260 -11.649  1.00 85.73           O
ATOM   4768  HA  ASN A 313       4.232  -3.221  -9.416  1.00 85.73           H
ATOM   4769  CB  ASN A 313       4.404  -1.240  -8.546  1.00 85.73           C
ATOM   4770 1HB  ASN A 313       5.200  -0.683  -8.050  1.00 85.73           H
ATOM   4771 2HB  ASN A 313       3.953  -0.569  -9.277  1.00 85.73           H
ATOM   4772  CG  ASN A 313       3.353  -1.663  -7.517  1.00 85.73           C
ATOM   4773  OD1 ASN A 313       2.833  -2.766  -7.540  1.00 85.73           O
ATOM   4774  ND2 ASN A 313       3.071  -0.726  -6.616  1.00 85.73           N
ATOM   4775 1HD2 ASN A 313       3.534   0.159  -6.653  1.00 85.73           H
ATOM   4776 2HD2 ASN A 313       2.395  -0.907  -5.901  1.00 85.73           H
ATOM   4777  HN  ASN A 313       6.082  -2.756  -7.507  1.00 85.73           H
ATOM   4778  N   PRO A 314       6.746  -1.254 -10.500  1.00 86.41           N
ATOM   4779  CA  PRO A 314       7.400  -0.757 -11.714  1.00 86.41           C
ATOM   4780  C   PRO A 314       7.667  -1.865 -12.719  1.00 86.41           C
ATOM   4781  O   PRO A 314       7.416  -1.700 -13.912  1.00 86.41           O
ATOM   4782  HA  PRO A 314       6.746  -0.055 -12.231  1.00 86.41           H
ATOM   4783  CB  PRO A 314       8.698  -0.134 -11.197  1.00 86.41           C
ATOM   4784 1HB  PRO A 314       9.519  -0.850 -11.207  1.00 86.41           H
ATOM   4785 2HB  PRO A 314       9.008   0.713 -11.810  1.00 86.41           H
ATOM   4786  CG  PRO A 314       8.343   0.298  -9.779  1.00 86.41           C
ATOM   4787 1HG  PRO A 314       9.232   0.433  -9.163  1.00 86.41           H
ATOM   4788 2HG  PRO A 314       7.813   1.250  -9.766  1.00 86.41           H
ATOM   4789  CD  PRO A 314       7.474  -0.847  -9.284  1.00 86.41           C
ATOM   4790 1HD  PRO A 314       8.072  -1.665  -8.883  1.00 86.41           H
ATOM   4791 2HD  PRO A 314       6.800  -0.529  -8.488  1.00 86.41           H
ATOM   4792  N   VAL A 315       8.175  -2.976 -12.206  1.00 85.04           N
ATOM   4793  CA  VAL A 315       8.619  -4.062 -13.064  1.00 85.04           C
ATOM   4794  C   VAL A 315       7.399  -4.752 -13.678  1.00 85.04           C
ATOM   4795  O   VAL A 315       7.390  -5.060 -14.869  1.00 85.04           O
ATOM   4796  HA  VAL A 315       9.215  -3.625 -13.865  1.00 85.04           H
ATOM   4797  CB  VAL A 315       9.513  -5.020 -12.275  1.00 85.04           C
ATOM   4798  HB  VAL A 315       8.919  -5.443 -11.465  1.00 85.04           H
ATOM   4799  CG1 VAL A 315       9.993  -6.174 -13.158  1.00 85.04           C
ATOM   4800 1HG1 VAL A 315       9.132  -6.728 -13.532  1.00 85.04           H
ATOM   4801 2HG1 VAL A 315      10.562  -5.777 -13.998  1.00 85.04           H
ATOM   4802 3HG1 VAL A 315      10.627  -6.840 -12.572  1.00 85.04           H
ATOM   4803  CG2 VAL A 315      10.697  -4.277 -11.652  1.00 85.04           C
ATOM   4804 1HG2 VAL A 315      11.291  -3.814 -12.440  1.00 85.04           H
ATOM   4805 2HG2 VAL A 315      10.327  -3.507 -10.975  1.00 85.04           H
ATOM   4806 3HG2 VAL A 315      11.316  -4.982 -11.097  1.00 85.04           H
ATOM   4807  HN  VAL A 315       8.285  -3.140 -11.226  1.00 85.04           H
ATOM   4808  N   LEU A 316       6.399  -4.974 -12.838  1.00 84.92           N
ATOM   4809  CA  LEU A 316       5.293  -5.842 -13.204  1.00 84.92           C
ATOM   4810  C   LEU A 316       4.471  -5.175 -14.309  1.00 84.92           C
ATOM   4811  O   LEU A 316       4.055  -5.833 -15.261  1.00 84.92           O
ATOM   4812  HA  LEU A 316       5.718  -6.764 -13.599  1.00 84.92           H
ATOM   4813  CB  LEU A 316       4.473  -6.215 -11.967  1.00 84.92           C
ATOM   4814 1HB  LEU A 316       4.212  -5.298 -11.438  1.00 84.92           H
ATOM   4815 2HB  LEU A 316       3.539  -6.669 -12.298  1.00 84.92           H
ATOM   4816  CG  LEU A 316       5.147  -7.167 -10.978  1.00 84.92           C
ATOM   4817  HG  LEU A 316       6.109  -6.740 -10.694  1.00 84.92           H
ATOM   4818  CD1 LEU A 316       4.319  -7.306  -9.699  1.00 84.92           C
ATOM   4819 1HD1 LEU A 316       4.212  -6.329  -9.227  1.00 84.92           H
ATOM   4820 2HD1 LEU A 316       3.332  -7.699  -9.946  1.00 84.92           H
ATOM   4821 3HD1 LEU A 316       4.821  -7.988  -9.013  1.00 84.92           H
ATOM   4822  CD2 LEU A 316       5.430  -8.523 -11.627  1.00 84.92           C
ATOM   4823 1HD2 LEU A 316       4.492  -8.970 -11.959  1.00 84.92           H
ATOM   4824 2HD2 LEU A 316       6.089  -8.385 -12.484  1.00 84.92           H
ATOM   4825 3HD2 LEU A 316       5.909  -9.181 -10.902  1.00 84.92           H
ATOM   4826  HN  LEU A 316       6.337  -4.573 -11.924  1.00 84.92           H
ATOM   4827  N   TYR A 317       4.260  -3.877 -14.144  1.00 82.37           N
ATOM   4828  CA  TYR A 317       3.256  -3.177 -14.927  1.00 82.37           C
ATOM   4829  C   TYR A 317       3.906  -2.354 -16.041  1.00 82.37           C
ATOM   4830  O   TYR A 317       3.308  -2.153 -17.098  1.00 82.37           O
ATOM   4831  HA  TYR A 317       2.597  -3.922 -15.372  1.00 82.37           H
ATOM   4832  CB  TYR A 317       2.550  -2.229 -13.955  1.00 82.37           C
ATOM   4833 1HB  TYR A 317       3.301  -1.654 -13.414  1.00 82.37           H
ATOM   4834 2HB  TYR A 317       1.954  -1.517 -14.526  1.00 82.37           H
ATOM   4835  CG  TYR A 317       1.643  -2.935 -12.945  1.00 82.37           C
ATOM   4836  CD1 TYR A 317       0.397  -3.384 -13.332  1.00 82.37           C
ATOM   4837  HD1 TYR A 317       0.059  -3.235 -14.358  1.00 82.37           H
ATOM   4838  CD2 TYR A 317       2.072  -3.124 -11.647  1.00 82.37           C
ATOM   4839  HD2 TYR A 317       3.056  -2.769 -11.341  1.00 82.37           H
ATOM   4840  CE1 TYR A 317      -0.456  -4.049 -12.382  1.00 82.37           C
ATOM   4841  HE1 TYR A 317      -1.443  -4.409 -12.675  1.00 82.37           H
ATOM   4842  CE2 TYR A 317       1.219  -3.789 -10.696  1.00 82.37           C
ATOM   4843  HE2 TYR A 317       1.545  -3.944  -9.668  1.00 82.37           H
ATOM   4844  CZ  TYR A 317      -0.003  -4.219 -11.111  1.00 82.37           C
ATOM   4845  OH  TYR A 317      -0.809  -4.847 -10.213  1.00 82.37           O
ATOM   4846  HH  TYR A 317      -0.332  -4.953  -9.341  1.00 82.37           H
ATOM   4847  HN  TYR A 317       4.761  -3.308 -13.492  1.00 82.37           H
ATOM   4848  N   VAL A 318       5.120  -1.900 -15.768  1.00 79.19           N
ATOM   4849  CA  VAL A 318       5.719  -0.839 -16.560  1.00 79.19           C
ATOM   4850  C   VAL A 318       6.758  -1.441 -17.508  1.00 79.19           C
ATOM   4851  O   VAL A 318       6.642  -1.310 -18.725  1.00 79.19           O
ATOM   4852  HA  VAL A 318       4.925  -0.384 -17.153  1.00 79.19           H
ATOM   4853  CB  VAL A 318       6.300   0.236 -15.640  1.00 79.19           C
ATOM   4854  HB  VAL A 318       7.180  -0.181 -15.151  1.00 79.19           H
ATOM   4855  CG1 VAL A 318       6.745   1.461 -16.442  1.00 79.19           C
ATOM   4856 1HG1 VAL A 318       7.509   1.166 -17.161  1.00 79.19           H
ATOM   4857 2HG1 VAL A 318       5.889   1.879 -16.971  1.00 79.19           H
ATOM   4858 3HG1 VAL A 318       7.154   2.210 -15.763  1.00 79.19           H
ATOM   4859  CG2 VAL A 318       5.298   0.627 -14.552  1.00 79.19           C
ATOM   4860 1HG2 VAL A 318       4.392   1.017 -15.016  1.00 79.19           H
ATOM   4861 2HG2 VAL A 318       5.052  -0.249 -13.953  1.00 79.19           H
ATOM   4862 3HG2 VAL A 318       5.737   1.393 -13.912  1.00 79.19           H
ATOM   4863  HN  VAL A 318       5.691  -2.244 -15.022  1.00 79.19           H
ATOM   4864  N   PHE A 319       7.750  -2.088 -16.913  1.00 76.22           N
ATOM   4865  CA  PHE A 319       8.898  -2.557 -17.671  1.00 76.22           C
ATOM   4866  C   PHE A 319       8.516  -3.730 -18.575  1.00 76.22           C
ATOM   4867  O   PHE A 319       9.235  -4.050 -19.520  1.00 76.22           O
ATOM   4868  HA  PHE A 319       9.242  -1.724 -18.285  1.00 76.22           H
ATOM   4869  CB  PHE A 319       9.941  -3.029 -16.656  1.00 76.22           C
ATOM   4870 1HB  PHE A 319       9.501  -3.809 -16.035  1.00 76.22           H
ATOM   4871 2HB  PHE A 319      10.776  -3.481 -17.192  1.00 76.22           H
ATOM   4872  CG  PHE A 319      10.476  -1.918 -15.751  1.00 76.22           C
ATOM   4873  CD1 PHE A 319      10.452  -0.625 -16.174  1.00 76.22           C
ATOM   4874  HD1 PHE A 319      10.051  -0.381 -17.158  1.00 76.22           H
ATOM   4875  CD2 PHE A 319      10.977  -2.222 -14.524  1.00 76.22           C
ATOM   4876  HD2 PHE A 319      10.997  -3.258 -14.185  1.00 76.22           H
ATOM   4877  CE1 PHE A 319      10.949   0.406 -15.334  1.00 76.22           C
ATOM   4878  HE1 PHE A 319      10.930   1.442 -15.673  1.00 76.22           H
ATOM   4879  CE2 PHE A 319      11.474  -1.191 -13.684  1.00 76.22           C
ATOM   4880  HE2 PHE A 319      11.875  -1.435 -12.700  1.00 76.22           H
ATOM   4881  CZ  PHE A 319      11.449   0.102 -14.107  1.00 76.22           C
ATOM   4882  HZ  PHE A 319      11.831   0.893 -13.462  1.00 76.22           H
ATOM   4883  HN  PHE A 319       7.778  -2.292 -15.935  1.00 76.22           H
ATOM   4884  N   VAL A 320       7.384  -4.340 -18.254  1.00 75.76           N
ATOM   4885  CA  VAL A 320       6.831  -5.385 -19.098  1.00 75.76           C
ATOM   4886  C   VAL A 320       6.430  -4.786 -20.448  1.00 75.76           C
ATOM   4887  O   VAL A 320       6.403  -5.487 -21.458  1.00 75.76           O
ATOM   4888  HA  VAL A 320       7.615  -6.125 -19.261  1.00 75.76           H
ATOM   4889  CB  VAL A 320       5.669  -6.076 -18.382  1.00 75.76           C
ATOM   4890  HB  VAL A 320       4.928  -5.316 -18.134  1.00 75.76           H
ATOM   4891  CG1 VAL A 320       4.999  -7.107 -19.292  1.00 75.76           C
ATOM   4892 1HG1 VAL A 320       4.615  -6.610 -20.183  1.00 75.76           H
ATOM   4893 2HG1 VAL A 320       5.728  -7.862 -19.584  1.00 75.76           H
ATOM   4894 3HG1 VAL A 320       4.177  -7.583 -18.758  1.00 75.76           H
ATOM   4895  CG2 VAL A 320       6.136  -6.720 -17.074  1.00 75.76           C
ATOM   4896 1HG2 VAL A 320       6.905  -7.462 -17.289  1.00 75.76           H
ATOM   4897 2HG2 VAL A 320       6.545  -5.953 -16.417  1.00 75.76           H
ATOM   4898 3HG2 VAL A 320       5.290  -7.204 -16.586  1.00 75.76           H
ATOM   4899  HN  VAL A 320       6.849  -4.130 -17.435  1.00 75.76           H
ATOM   4900  N   GLY A 321       6.129  -3.496 -20.421  1.00 76.69           N
ATOM   4901  CA  GLY A 321       5.678  -2.808 -21.618  1.00 76.69           C
ATOM   4902  C   GLY A 321       6.815  -2.668 -22.632  1.00 76.69           C
ATOM   4903  O   GLY A 321       7.884  -2.156 -22.304  1.00 76.69           O
ATOM   4904 1HA  GLY A 321       4.851  -3.357 -22.067  1.00 76.69           H
ATOM   4905 2HA  GLY A 321       5.299  -1.821 -21.353  1.00 76.69           H
ATOM   4906  HN  GLY A 321       6.190  -2.925 -19.602  1.00 76.69           H
ATOM   4907  N   GLU A 322       6.546  -3.133 -23.843  1.00 64.87           N
ATOM   4908  CA  GLU A 322       7.508  -3.007 -24.924  1.00 64.87           C
ATOM   4909  C   GLU A 322       7.719  -1.534 -25.278  1.00 64.87           C
ATOM   4910  O   GLU A 322       8.848  -1.101 -25.503  1.00 64.87           O
ATOM   4911  HA  GLU A 322       8.435  -3.431 -24.538  1.00 64.87           H
ATOM   4912  CB  GLU A 322       7.063  -3.807 -26.150  1.00 64.87           C
ATOM   4913 1HB  GLU A 322       6.821  -4.828 -25.855  1.00 64.87           H
ATOM   4914 2HB  GLU A 322       6.238  -3.294 -26.644  1.00 64.87           H
ATOM   4915  CG  GLU A 322       8.190  -3.902 -27.182  1.00 64.87           C
ATOM   4916 1HG  GLU A 322       8.604  -2.910 -27.364  1.00 64.87           H
ATOM   4917 2HG  GLU A 322       8.998  -4.518 -26.787  1.00 64.87           H
ATOM   4918  CD  GLU A 322       7.681  -4.498 -28.496  1.00 64.87           C
ATOM   4919  OE1 GLU A 322       8.425  -4.387 -29.494  1.00 64.87           O
ATOM   4920  OE2 GLU A 322       6.561  -5.051 -28.472  1.00 64.87           O
ATOM   4921  HN  GLU A 322       5.690  -3.589 -24.090  1.00 64.87           H
ATOM   4922  N   ARG A 323       6.614  -0.803 -25.316  1.00 63.53           N
ATOM   4923  CA  ARG A 323       6.660   0.606 -25.666  1.00 63.53           C
ATOM   4924  C   ARG A 323       7.557   1.367 -24.688  1.00 63.53           C
ATOM   4925  O   ARG A 323       8.402   2.160 -25.102  1.00 63.53           O
ATOM   4926  HA  ARG A 323       7.072   0.629 -26.675  1.00 63.53           H
ATOM   4927  CB  ARG A 323       5.261   1.224 -25.650  1.00 63.53           C
ATOM   4928 1HB  ARG A 323       4.624   0.710 -26.371  1.00 63.53           H
ATOM   4929 2HB  ARG A 323       4.808   1.084 -24.669  1.00 63.53           H
ATOM   4930  CG  ARG A 323       5.316   2.716 -25.984  1.00 63.53           C
ATOM   4931 1HG  ARG A 323       5.932   3.234 -25.249  1.00 63.53           H
ATOM   4932 2HG  ARG A 323       5.791   2.858 -26.955  1.00 63.53           H
ATOM   4933  CD  ARG A 323       3.913   3.326 -26.003  1.00 63.53           C
ATOM   4934 1HD  ARG A 323       3.340   2.914 -26.834  1.00 63.53           H
ATOM   4935 2HD  ARG A 323       3.382   3.065 -25.088  1.00 63.53           H
ATOM   4936  NE  ARG A 323       4.003   4.798 -26.132  1.00 63.53           N
ATOM   4937  HE  ARG A 323       4.809   5.180 -26.584  1.00 63.53           H
ATOM   4938  CZ  ARG A 323       3.072   5.649 -25.682  1.00 63.53           C
ATOM   4939  NH1 ARG A 323       1.972   5.192 -25.068  1.00 63.53           N
ATOM   4940 1HH1 ARG A 323       1.841   4.209 -24.944  1.00 63.53           H
ATOM   4941 2HH1 ARG A 323       1.281   5.835 -24.735  1.00 63.53           H
ATOM   4942  NH2 ARG A 323       3.257   6.965 -25.853  1.00 63.53           N
ATOM   4943 1HH2 ARG A 323       2.572   7.614 -25.523  1.00 63.53           H
ATOM   4944 2HH2 ARG A 323       4.081   7.298 -26.312  1.00 63.53           H
ATOM   4945  HN  ARG A 323       5.702  -1.158 -25.113  1.00 63.53           H
ATOM   4946  N   PHE A 324       7.343   1.100 -23.408  1.00 75.32           N
ATOM   4947  CA  PHE A 324       8.064   1.809 -22.364  1.00 75.32           C
ATOM   4948  C   PHE A 324       9.555   1.467 -22.399  1.00 75.32           C
ATOM   4949  O   PHE A 324      10.401   2.348 -22.250  1.00 75.32           O
ATOM   4950  HA  PHE A 324       7.933   2.875 -22.548  1.00 75.32           H
ATOM   4951  CB  PHE A 324       7.479   1.352 -21.027  1.00 75.32           C
ATOM   4952 1HB  PHE A 324       6.401   1.513 -21.039  1.00 75.32           H
ATOM   4953 2HB  PHE A 324       7.640   0.279 -20.919  1.00 75.32           H
ATOM   4954  CG  PHE A 324       8.073   2.066 -19.811  1.00 75.32           C
ATOM   4955  CD1 PHE A 324       9.174   1.559 -19.195  1.00 75.32           C
ATOM   4956  HD1 PHE A 324       9.634   0.644 -19.568  1.00 75.32           H
ATOM   4957  CD2 PHE A 324       7.499   3.208 -19.346  1.00 75.32           C
ATOM   4958  HD2 PHE A 324       6.616   3.614 -19.839  1.00 75.32           H
ATOM   4959  CE1 PHE A 324       9.726   2.222 -18.067  1.00 75.32           C
ATOM   4960  HE1 PHE A 324      10.609   1.815 -17.574  1.00 75.32           H
ATOM   4961  CE2 PHE A 324       8.050   3.871 -18.218  1.00 75.32           C
ATOM   4962  HE2 PHE A 324       7.591   4.786 -17.845  1.00 75.32           H
ATOM   4963  CZ  PHE A 324       9.152   3.364 -17.602  1.00 75.32           C
ATOM   4964  HZ  PHE A 324       9.575   3.873 -16.736  1.00 75.32           H
ATOM   4965  HN  PHE A 324       6.692   0.414 -23.081  1.00 75.32           H
ATOM   4966  N   ARG A 325       9.832   0.187 -22.596  1.00 72.53           N
ATOM   4967  CA  ARG A 325      11.204  -0.290 -22.601  1.00 72.53           C
ATOM   4968  C   ARG A 325      12.009   0.422 -23.690  1.00 72.53           C
ATOM   4969  O   ARG A 325      13.182   0.736 -23.494  1.00 72.53           O
ATOM   4970  HA  ARG A 325      11.587  -0.050 -21.610  1.00 72.53           H
ATOM   4971  CB  ARG A 325      11.262  -1.800 -22.840  1.00 72.53           C
ATOM   4972 1HB  ARG A 325      10.612  -2.065 -23.675  1.00 72.53           H
ATOM   4973 2HB  ARG A 325      12.275  -2.090 -23.120  1.00 72.53           H
ATOM   4974  CG  ARG A 325      10.833  -2.570 -21.589  1.00 72.53           C
ATOM   4975 1HG  ARG A 325      11.388  -2.205 -20.725  1.00 72.53           H
ATOM   4976 2HG  ARG A 325       9.777  -2.388 -21.390  1.00 72.53           H
ATOM   4977  CD  ARG A 325      11.074  -4.071 -21.760  1.00 72.53           C
ATOM   4978 1HD  ARG A 325      12.103  -4.250 -22.070  1.00 72.53           H
ATOM   4979 2HD  ARG A 325      10.935  -4.581 -20.806  1.00 72.53           H
ATOM   4980  NE  ARG A 325      10.140  -4.623 -22.767  1.00 72.53           N
ATOM   4981  HE  ARG A 325       9.328  -4.086 -22.997  1.00 72.53           H
ATOM   4982  CZ  ARG A 325      10.315  -5.796 -23.391  1.00 72.53           C
ATOM   4983  NH1 ARG A 325      11.385  -6.556 -23.122  1.00 72.53           N
ATOM   4984 1HH1 ARG A 325      12.061  -6.249 -22.452  1.00 72.53           H
ATOM   4985 2HH1 ARG A 325      11.508  -7.430 -23.592  1.00 72.53           H
ATOM   4986  NH2 ARG A 325       9.404  -6.197 -24.287  1.00 72.53           N
ATOM   4987 1HH2 ARG A 325       9.519  -7.070 -24.761  1.00 72.53           H
ATOM   4988 2HH2 ARG A 325       8.608  -5.624 -24.482  1.00 72.53           H
ATOM   4989  HN  ARG A 325       9.139  -0.518 -22.750  1.00 72.53           H
ATOM   4990  N   ARG A 326      11.347   0.657 -24.813  1.00 66.45           N
ATOM   4991  CA  ARG A 326      11.964   1.387 -25.907  1.00 66.45           C
ATOM   4992  C   ARG A 326      12.246   2.832 -25.489  1.00 66.45           C
ATOM   4993  O   ARG A 326      13.343   3.343 -25.711  1.00 66.45           O
ATOM   4994  HA  ARG A 326      12.890   0.850 -26.113  1.00 66.45           H
ATOM   4995  CB  ARG A 326      11.065   1.388 -27.145  1.00 66.45           C
ATOM   4996 1HB  ARG A 326      10.051   1.669 -26.862  1.00 66.45           H
ATOM   4997 2HB  ARG A 326      11.417   2.138 -27.854  1.00 66.45           H
ATOM   4998  CG  ARG A 326      11.051   0.012 -27.814  1.00 66.45           C
ATOM   4999 1HG  ARG A 326      12.066  -0.270 -28.095  1.00 66.45           H
ATOM   5000 2HG  ARG A 326      10.697  -0.737 -27.106  1.00 66.45           H
ATOM   5001  CD  ARG A 326      10.154   0.014 -29.054  1.00 66.45           C
ATOM   5002 1HD  ARG A 326       9.154   0.356 -28.788  1.00 66.45           H
ATOM   5003 2HD  ARG A 326      10.544   0.713 -29.794  1.00 66.45           H
ATOM   5004  NE  ARG A 326      10.086  -1.347 -29.631  1.00 66.45           N
ATOM   5005  HE  ARG A 326      10.364  -2.115 -29.054  1.00 66.45           H
ATOM   5006  CZ  ARG A 326       9.676  -1.614 -30.878  1.00 66.45           C
ATOM   5007  NH1 ARG A 326       9.293  -0.623 -31.695  1.00 66.45           N
ATOM   5008 1HH1 ARG A 326       9.312   0.324 -31.375  1.00 66.45           H
ATOM   5009 2HH1 ARG A 326       8.989  -0.831 -32.625  1.00 66.45           H
ATOM   5010  NH2 ARG A 326       9.655  -2.887 -31.297  1.00 66.45           N
ATOM   5011 1HH2 ARG A 326       9.352  -3.103 -32.225  1.00 66.45           H
ATOM   5012 2HH2 ARG A 326       9.943  -3.621 -30.681  1.00 66.45           H
ATOM   5013  HN  ARG A 326      10.408   0.358 -24.981  1.00 66.45           H
ATOM   5014  N   ASP A 327      11.237   3.449 -24.892  1.00 76.60           N
ATOM   5015  CA  ASP A 327      11.326   4.855 -24.535  1.00 76.60           C
ATOM   5016  C   ASP A 327      12.339   5.025 -23.401  1.00 76.60           C
ATOM   5017  O   ASP A 327      13.001   6.058 -23.305  1.00 76.60           O
ATOM   5018  HA  ASP A 327      11.633   5.364 -25.448  1.00 76.60           H
ATOM   5019  CB  ASP A 327       9.977   5.385 -24.047  1.00 76.60           C
ATOM   5020 1HB  ASP A 327       9.583   4.729 -23.270  1.00 76.60           H
ATOM   5021 2HB  ASP A 327      10.110   6.368 -23.595  1.00 76.60           H
ATOM   5022  CG  ASP A 327       8.975   5.478 -25.199  1.00 76.60           C
ATOM   5023  OD1 ASP A 327       9.445   5.564 -26.354  1.00 76.60           O
ATOM   5024  OD2 ASP A 327       7.761   5.463 -24.899  1.00 76.60           O
ATOM   5025  HN  ASP A 327      10.373   3.006 -24.653  1.00 76.60           H
ATOM   5026  N   LEU A 328      12.429   3.997 -22.570  1.00 78.70           N
ATOM   5027  CA  LEU A 328      13.402   3.989 -21.491  1.00 78.70           C
ATOM   5028  C   LEU A 328      14.808   4.121 -22.078  1.00 78.70           C
ATOM   5029  O   LEU A 328      15.555   5.027 -21.710  1.00 78.70           O
ATOM   5030  HA  LEU A 328      13.204   4.860 -20.867  1.00 78.70           H
ATOM   5031  CB  LEU A 328      13.216   2.751 -20.612  1.00 78.70           C
ATOM   5032 1HB  LEU A 328      12.249   2.824 -20.114  1.00 78.70           H
ATOM   5033 2HB  LEU A 328      13.177   1.873 -21.257  1.00 78.70           H
ATOM   5034  CG  LEU A 328      14.290   2.517 -19.547  1.00 78.70           C
ATOM   5035  HG  LEU A 328      15.254   2.431 -20.047  1.00 78.70           H
ATOM   5036  CD1 LEU A 328      14.382   3.709 -18.591  1.00 78.70           C
ATOM   5037 1HD1 LEU A 328      14.637   4.607 -19.153  1.00 78.70           H
ATOM   5038 2HD1 LEU A 328      13.422   3.851 -18.094  1.00 78.70           H
ATOM   5039 3HD1 LEU A 328      15.152   3.517 -17.844  1.00 78.70           H
ATOM   5040  CD2 LEU A 328      14.047   1.203 -18.803  1.00 78.70           C
ATOM   5041 1HD2 LEU A 328      13.073   1.236 -18.315  1.00 78.70           H
ATOM   5042 2HD2 LEU A 328      14.072   0.375 -19.511  1.00 78.70           H
ATOM   5043 3HD2 LEU A 328      14.825   1.062 -18.052  1.00 78.70           H
ATOM   5044  HN  LEU A 328      11.852   3.181 -22.626  1.00 78.70           H
ATOM   5045  N   VAL A 329      15.127   3.205 -22.980  1.00 78.84           N
ATOM   5046  CA  VAL A 329      16.459   3.156 -23.559  1.00 78.84           C
ATOM   5047  C   VAL A 329      16.735   4.464 -24.304  1.00 78.84           C
ATOM   5048  O   VAL A 329      17.860   4.961 -24.298  1.00 78.84           O
ATOM   5049  HA  VAL A 329      17.171   3.064 -22.739  1.00 78.84           H
ATOM   5050  CB  VAL A 329      16.598   1.920 -24.449  1.00 78.84           C
ATOM   5051  HB  VAL A 329      15.819   1.966 -25.210  1.00 78.84           H
ATOM   5052  CG1 VAL A 329      17.952   1.907 -25.163  1.00 78.84           C
ATOM   5053 1HG1 VAL A 329      18.043   2.798 -25.785  1.00 78.84           H
ATOM   5054 2HG1 VAL A 329      18.752   1.897 -24.423  1.00 78.84           H
ATOM   5055 3HG1 VAL A 329      18.024   1.018 -25.789  1.00 78.84           H
ATOM   5056  CG2 VAL A 329      16.392   0.637 -23.642  1.00 78.84           C
ATOM   5057 1HG2 VAL A 329      17.138   0.582 -22.850  1.00 78.84           H
ATOM   5058 2HG2 VAL A 329      15.395   0.641 -23.202  1.00 78.84           H
ATOM   5059 3HG2 VAL A 329      16.496  -0.227 -24.299  1.00 78.84           H
ATOM   5060  HN  VAL A 329      14.495   2.506 -23.315  1.00 78.84           H
ATOM   5061  N   LYS A 330      15.688   4.983 -24.929  1.00 72.03           N
ATOM   5062  CA  LYS A 330      15.797   6.237 -25.657  1.00 72.03           C
ATOM   5063  C   LYS A 330      16.193   7.352 -24.687  1.00 72.03           C
[truncated: 117,162 more chars]
