# Supplementary material for: Noncanonical roles of chemokine regions in CCR9 activation revealed by structural modeling and mutational mapping
Source: Nat Commun. 2025 Aug 18;16:7695. doi: 10.1038/s41467-025-62321-9 (PMC12361432; doi:10.1038/s41467-025-62321-9)
Supplement: Supplementary file 5 — Supplementary Data 3 [file 41467_2025_62321_MOESM5_ESM.zip › CCR9_CCL25_02_rnk3.pdb]

ATOM      1  N   GLU A  20      -6.041  -1.902  58.583  1.00 53.26           N
ATOM      2  CA  GLU A  20      -5.962  -3.014  57.651  1.00 53.26           C
ATOM      3  C   GLU A  20      -6.521  -4.285  58.294  1.00 53.26           C
ATOM      4  O   GLU A  20      -5.781  -5.050  58.910  1.00 53.26           O
ATOM      5  HA  GLU A  20      -6.582  -2.725  56.803  1.00 53.26           H
ATOM      6  CB  GLU A  20      -4.525  -3.228  57.173  1.00 53.26           C
ATOM      7 1HB  GLU A  20      -3.832  -3.020  57.988  1.00 53.26           H
ATOM      8 2HB  GLU A  20      -4.420  -4.232  56.763  1.00 53.26           H
ATOM      9  CG  GLU A  20      -4.175  -2.261  56.040  1.00 53.26           C
ATOM     10 1HG  GLU A  20      -5.038  -2.133  55.387  1.00 53.26           H
ATOM     11 2HG  GLU A  20      -3.940  -1.280  56.454  1.00 53.26           H
ATOM     12  CD  GLU A  20      -2.985  -2.776  55.227  1.00 53.26           C
ATOM     13  OE1 GLU A  20      -2.985  -2.528  54.002  1.00 53.26           O
ATOM     14  OE2 GLU A  20      -2.103  -3.406  55.850  1.00 53.26           O
ATOM     15  HN  GLU A  20      -6.457  -2.119  59.466  1.00 53.26           H
ATOM     16  N   SER A  21      -7.822  -4.471  58.127  1.00 61.24           N
ATOM     17  CA  SER A  21      -8.462  -5.706  58.549  1.00 61.24           C
ATOM     18  C   SER A  21      -7.796  -6.901  57.863  1.00 61.24           C
ATOM     19  O   SER A  21      -7.443  -6.828  56.687  1.00 61.24           O
ATOM     20  HA  SER A  21      -8.314  -5.754  59.628  1.00 61.24           H
ATOM     21  CB  SER A  21      -9.960  -5.684  58.240  1.00 61.24           C
ATOM     22 1HB  SER A  21     -10.424  -6.591  58.629  1.00 61.24           H
ATOM     23 2HB  SER A  21     -10.424  -4.843  58.755  1.00 61.24           H
ATOM     24  OG  SER A  21     -10.215  -5.583  56.842  1.00 61.24           O
ATOM     25  HG  SER A  21     -10.658  -6.418  56.514  1.00 61.24           H
ATOM     26  HN  SER A  21      -8.435  -3.798  57.714  1.00 61.24           H
ATOM     27  N   THR A  22      -7.644  -7.972  58.627  1.00 62.20           N
ATOM     28  CA  THR A  22      -7.024  -9.180  58.109  1.00 62.20           C
ATOM     29  C   THR A  22      -7.668  -9.581  56.780  1.00 62.20           C
ATOM     30  O   THR A  22      -6.991 -10.085  55.885  1.00 62.20           O
ATOM     31  HA  THR A  22      -5.975  -8.967  57.904  1.00 62.20           H
ATOM     32  CB  THR A  22      -7.125 -10.263  59.185  1.00 62.20           C
ATOM     33  HB  THR A  22      -7.019 -11.256  58.748  1.00 62.20           H
ATOM     34  OG1 THR A  22      -8.372 -10.002  59.824  1.00 62.20           O
ATOM     35  HG1 THR A  22      -8.660 -10.801  60.351  1.00 62.20           H
ATOM     36  CG2 THR A  22      -6.091 -10.081  60.297  1.00 62.20           C
ATOM     37 1HG2 THR A  22      -6.241  -9.115  60.779  1.00 62.20           H
ATOM     38 2HG2 THR A  22      -5.088 -10.124  59.872  1.00 62.20           H
ATOM     39 3HG2 THR A  22      -6.207 -10.876  61.034  1.00 62.20           H
ATOM     40  HN  THR A  22      -7.935  -8.023  59.583  1.00 62.20           H
ATOM     41  N   SER A  23      -8.968  -9.343  56.693  1.00 65.06           N
ATOM     42  CA  SER A  23      -9.707  -9.654  55.482  1.00 65.06           C
ATOM     43  C   SER A  23      -9.140  -8.859  54.304  1.00 65.06           C
ATOM     44  O   SER A  23      -8.994  -9.390  53.204  1.00 65.06           O
ATOM     45  HA  SER A  23      -9.566 -10.724  55.324  1.00 65.06           H
ATOM     46  CB  SER A  23     -11.198  -9.357  55.654  1.00 65.06           C
ATOM     47 1HB  SER A  23     -11.738  -9.685  54.766  1.00 65.06           H
ATOM     48 2HB  SER A  23     -11.588  -9.932  56.494  1.00 65.06           H
ATOM     49  OG  SER A  23     -11.444  -7.971  55.873  1.00 65.06           O
ATOM     50  HG  SER A  23     -12.429  -7.796  55.889  1.00 65.06           H
ATOM     51  HN  SER A  23      -9.514  -8.946  57.431  1.00 65.06           H
ATOM     52  N   SER A  24      -8.835  -7.598  54.575  1.00 69.23           N
ATOM     53  CA  SER A  24      -8.367  -6.701  53.532  1.00 69.23           C
ATOM     54  C   SER A  24      -7.007  -7.168  53.011  1.00 69.23           C
ATOM     55  O   SER A  24      -6.687  -6.974  51.839  1.00 69.23           O
ATOM     56  HA  SER A  24      -9.119  -6.757  52.744  1.00 69.23           H
ATOM     57  CB  SER A  24      -8.274  -5.262  54.044  1.00 69.23           C
ATOM     58 1HB  SER A  24      -8.276  -4.575  53.198  1.00 69.23           H
ATOM     59 2HB  SER A  24      -9.155  -5.033  54.644  1.00 69.23           H
ATOM     60  OG  SER A  24      -7.101  -5.049  54.825  1.00 69.23           O
ATOM     61  HG  SER A  24      -7.134  -5.609  55.652  1.00 69.23           H
ATOM     62  HN  SER A  24      -8.903  -7.190  55.485  1.00 69.23           H
ATOM     63  N   MET A  25      -6.242  -7.775  53.907  1.00 65.99           N
ATOM     64  CA  MET A  25      -4.914  -8.250  53.558  1.00 65.99           C
ATOM     65  C   MET A  25      -4.987  -9.581  52.809  1.00 65.99           C
ATOM     66  O   MET A  25      -4.217  -9.818  51.879  1.00 65.99           O
ATOM     67  HA  MET A  25      -4.489  -7.483  52.910  1.00 65.99           H
ATOM     68  CB  MET A  25      -4.084  -8.425  54.832  1.00 65.99           C
ATOM     69 1HB  MET A  25      -4.249  -7.578  55.497  1.00 65.99           H
ATOM     70 2HB  MET A  25      -4.412  -9.318  55.364  1.00 65.99           H
ATOM     71  CG  MET A  25      -2.594  -8.540  54.503  1.00 65.99           C
ATOM     72 1HG  MET A  25      -2.378  -9.527  54.095  1.00 65.99           H
ATOM     73 2HG  MET A  25      -2.325  -7.813  53.737  1.00 65.99           H
ATOM     74  SD  MET A  25      -1.621  -8.262  55.974  1.00 65.99           S
ATOM     75  CE  MET A  25       0.019  -8.486  55.308  1.00 65.99           C
ATOM     76 1HE  MET A  25       0.111  -9.493  54.899  1.00 65.99           H
ATOM     77 2HE  MET A  25       0.193  -7.756  54.518  1.00 65.99           H
ATOM     78 3HE  MET A  25       0.755  -8.347  56.100  1.00 65.99           H
ATOM     79  HN  MET A  25      -6.516  -7.942  54.854  1.00 65.99           H
ATOM     80  N   GLU A  26      -5.920 -10.417  53.241  1.00 60.14           N
ATOM     81  CA  GLU A  26      -6.163 -11.681  52.568  1.00 60.14           C
ATOM     82  C   GLU A  26      -6.652 -11.436  51.139  1.00 60.14           C
ATOM     83  O   GLU A  26      -6.219 -12.112  50.207  1.00 60.14           O
ATOM     84  HA  GLU A  26      -5.198 -12.188  52.547  1.00 60.14           H
ATOM     85  CB  GLU A  26      -7.162 -12.536  53.350  1.00 60.14           C
ATOM     86 1HB  GLU A  26      -7.972 -11.908  53.720  1.00 60.14           H
ATOM     87 2HB  GLU A  26      -7.506 -13.362  52.727  1.00 60.14           H
ATOM     88  CG  GLU A  26      -6.500 -13.169  54.576  1.00 60.14           C
ATOM     89 1HG  GLU A  26      -5.653 -13.779  54.262  1.00 60.14           H
ATOM     90 2HG  GLU A  26      -6.106 -12.387  55.225  1.00 60.14           H
ATOM     91  CD  GLU A  26      -7.496 -14.031  55.353  1.00 60.14           C
ATOM     92  OE1 GLU A  26      -7.021 -14.888  56.129  1.00 60.14           O
ATOM     93  OE2 GLU A  26      -8.711 -13.814  55.154  1.00 60.14           O
ATOM     94  HN  GLU A  26      -6.503 -10.242  54.035  1.00 60.14           H
ATOM     95  N   ASP A  27      -7.547 -10.467  51.012  1.00 66.36           N
ATOM     96  CA  ASP A  27      -8.135 -10.157  49.720  1.00 66.36           C
ATOM     97  C   ASP A  27      -7.025  -9.793  48.733  1.00 66.36           C
ATOM     98  O   ASP A  27      -7.089 -10.156  47.559  1.00 66.36           O
ATOM     99  HA  ASP A  27      -8.674 -11.058  49.427  1.00 66.36           H
ATOM    100  CB  ASP A  27      -9.088  -8.964  49.821  1.00 66.36           C
ATOM    101 1HB  ASP A  27      -8.625  -8.173  50.410  1.00 66.36           H
ATOM    102 2HB  ASP A  27      -9.272  -8.556  48.827  1.00 66.36           H
ATOM    103  CG  ASP A  27     -10.415  -9.375  50.463  1.00 66.36           C
ATOM    104  OD1 ASP A  27     -10.708 -10.590  50.431  1.00 66.36           O
ATOM    105  OD2 ASP A  27     -11.105  -8.466  50.972  1.00 66.36           O
ATOM    106  HN  ASP A  27      -7.869  -9.901  51.770  1.00 66.36           H
ATOM    107  N   TYR A  28      -6.033  -9.079  49.244  1.00 66.08           N
ATOM    108  CA  TYR A  28      -4.928  -8.629  48.414  1.00 66.08           C
ATOM    109  C   TYR A  28      -4.001  -9.793  48.058  1.00 66.08           C
ATOM    110  O   TYR A  28      -3.506  -9.876  46.935  1.00 66.08           O
ATOM    111  HA  TYR A  28      -5.345  -8.213  47.496  1.00 66.08           H
ATOM    112  CB  TYR A  28      -4.153  -7.614  49.256  1.00 66.08           C
ATOM    113 1HB  TYR A  28      -4.820  -6.793  49.520  1.00 66.08           H
ATOM    114 2HB  TYR A  28      -3.847  -8.089  50.188  1.00 66.08           H
ATOM    115  CG  TYR A  28      -2.916  -7.043  48.560  1.00 66.08           C
ATOM    116  CD1 TYR A  28      -1.670  -7.576  48.821  1.00 66.08           C
ATOM    117  HD1 TYR A  28      -1.568  -8.403  49.523  1.00 66.08           H
ATOM    118  CD2 TYR A  28      -3.047  -5.996  47.670  1.00 66.08           C
ATOM    119  HD2 TYR A  28      -4.031  -5.575  47.464  1.00 66.08           H
ATOM    120  CE1 TYR A  28      -0.506  -7.039  48.166  1.00 66.08           C
ATOM    121  HE1 TYR A  28       0.484  -7.450  48.363  1.00 66.08           H
ATOM    122  CE2 TYR A  28      -1.882  -5.459  47.015  1.00 66.08           C
ATOM    123  HE2 TYR A  28      -1.971  -4.631  46.311  1.00 66.08           H
ATOM    124  CZ  TYR A  28      -0.669  -6.007  47.295  1.00 66.08           C
ATOM    125  OH  TYR A  28       0.430  -5.499  46.676  1.00 66.08           O
ATOM    126  HH  TYR A  28       0.221  -4.602  46.288  1.00 66.08           H
ATOM    127  HN  TYR A  28      -5.976  -8.809  50.205  1.00 66.08           H
ATOM    128  N   VAL A  29      -3.792 -10.662  49.036  1.00 66.80           N
ATOM    129  CA  VAL A  29      -2.869 -11.771  48.868  1.00 66.80           C
ATOM    130  C   VAL A  29      -3.481 -12.797  47.911  1.00 66.80           C
ATOM    131  O   VAL A  29      -2.774 -13.393  47.100  1.00 66.80           O
ATOM    132  HA  VAL A  29      -1.957 -11.376  48.421  1.00 66.80           H
ATOM    133  CB  VAL A  29      -2.510 -12.365  50.231  1.00 66.80           C
ATOM    134  HB  VAL A  29      -3.439 -12.594  50.753  1.00 66.80           H
ATOM    135  CG1 VAL A  29      -1.726 -13.670  50.072  1.00 66.80           C
ATOM    136 1HG1 VAL A  29      -2.332 -14.392  49.525  1.00 66.80           H
ATOM    137 2HG1 VAL A  29      -0.806 -13.476  49.522  1.00 66.80           H
ATOM    138 3HG1 VAL A  29      -1.484 -14.070  51.056  1.00 66.80           H
ATOM    139  CG2 VAL A  29      -1.731 -11.358  51.080  1.00 66.80           C
ATOM    140 1HG2 VAL A  29      -0.811 -11.084  50.565  1.00 66.80           H
ATOM    141 2HG2 VAL A  29      -2.340 -10.467  51.236  1.00 66.80           H
ATOM    142 3HG2 VAL A  29      -1.489 -11.805  52.044  1.00 66.80           H
ATOM    143  HN  VAL A  29      -4.241 -10.617  49.929  1.00 66.80           H
ATOM    144  N   ASN A  30      -4.788 -12.972  48.039  1.00 61.82           N
ATOM    145  CA  ASN A  30      -5.484 -13.997  47.279  1.00 61.82           C
ATOM    146  C   ASN A  30      -5.845 -13.444  45.899  1.00 61.82           C
ATOM    147  O   ASN A  30      -6.339 -14.176  45.043  1.00 61.82           O
ATOM    148  HA  ASN A  30      -4.788 -14.834  47.223  1.00 61.82           H
ATOM    149  CB  ASN A  30      -6.780 -14.414  47.975  1.00 61.82           C
ATOM    150 1HB  ASN A  30      -7.370 -13.530  48.215  1.00 61.82           H
ATOM    151 2HB  ASN A  30      -7.380 -15.024  47.300  1.00 61.82           H
ATOM    152  CG  ASN A  30      -6.486 -15.200  49.255  1.00 61.82           C
ATOM    153  OD1 ASN A  30      -5.448 -15.822  49.408  1.00 61.82           O
ATOM    154  ND2 ASN A  30      -7.456 -15.136  50.163  1.00 61.82           N
ATOM    155 1HD2 ASN A  30      -8.283 -14.607  49.975  1.00 61.82           H
ATOM    156 2HD2 ASN A  30      -7.357 -15.617  51.035  1.00 61.82           H
ATOM    157  HN  ASN A  30      -5.368 -12.430  48.647  1.00 61.82           H
ATOM    158  N   PHE A  31      -5.586 -12.156  45.725  1.00 69.52           N
ATOM    159  CA  PHE A  31      -5.855 -11.503  44.456  1.00 69.52           C
ATOM    160  C   PHE A  31      -4.983 -12.088  43.343  1.00 69.52           C
ATOM    161  O   PHE A  31      -3.761 -12.140  43.469  1.00 69.52           O
ATOM    162  HA  PHE A  31      -6.905 -11.674  44.220  1.00 69.52           H
ATOM    163  CB  PHE A  31      -5.510 -10.023  44.633  1.00 69.52           C
ATOM    164 1HB  PHE A  31      -6.019  -9.645  45.519  1.00 69.52           H
ATOM    165 2HB  PHE A  31      -4.439  -9.929  44.816  1.00 69.52           H
ATOM    166  CG  PHE A  31      -5.886  -9.149  43.435  1.00 69.52           C
ATOM    167  CD1 PHE A  31      -4.937  -8.791  42.529  1.00 69.52           C
ATOM    168  HD1 PHE A  31      -3.907  -9.126  42.657  1.00 69.52           H
ATOM    169  CD2 PHE A  31      -7.170  -8.730  43.275  1.00 69.52           C
ATOM    170  HD2 PHE A  31      -7.931  -9.017  44.001  1.00 69.52           H
ATOM    171  CE1 PHE A  31      -5.286  -7.979  41.417  1.00 69.52           C
ATOM    172  HE1 PHE A  31      -4.525  -7.692  40.692  1.00 69.52           H
ATOM    173  CE2 PHE A  31      -7.519  -7.919  42.163  1.00 69.52           C
ATOM    174  HE2 PHE A  31      -8.548  -7.583  42.035  1.00 69.52           H
ATOM    175  CZ  PHE A  31      -6.570  -7.560  41.258  1.00 69.52           C
ATOM    176  HZ  PHE A  31      -6.838  -6.938  40.404  1.00 69.52           H
ATOM    177  HN  PHE A  31      -5.199 -11.564  46.432  1.00 69.52           H
ATOM    178  N   ASN A  32      -5.647 -12.513  42.277  1.00 62.15           N
ATOM    179  CA  ASN A  32      -4.947 -13.084  41.139  1.00 62.15           C
ATOM    180  C   ASN A  32      -4.390 -11.954  40.269  1.00 62.15           C
ATOM    181  O   ASN A  32      -5.110 -11.383  39.452  1.00 62.15           O
ATOM    182  HA  ASN A  32      -4.161 -13.706  41.567  1.00 62.15           H
ATOM    183  CB  ASN A  32      -5.892 -13.923  40.276  1.00 62.15           C
ATOM    184 1HB  ASN A  32      -6.459 -14.605  40.909  1.00 62.15           H
ATOM    185 2HB  ASN A  32      -6.614 -13.272  39.782  1.00 62.15           H
ATOM    186  CG  ASN A  32      -5.114 -14.719  39.226  1.00 62.15           C
ATOM    187  OD1 ASN A  32      -3.899 -14.655  39.135  1.00 62.15           O
ATOM    188  ND2 ASN A  32      -5.880 -15.471  38.441  1.00 62.15           N
ATOM    189 1HD2 ASN A  32      -6.871 -15.479  38.568  1.00 62.15           H
ATOM    190 2HD2 ASN A  32      -5.464 -16.030  37.723  1.00 62.15           H
ATOM    191  HN  ASN A  32      -6.642 -12.473  42.185  1.00 62.15           H
ATOM    192  N   PHE A  33      -3.114 -11.666  40.476  1.00 64.31           N
ATOM    193  CA  PHE A  33      -2.421 -10.698  39.643  1.00 64.31           C
ATOM    194  C   PHE A  33      -2.004 -11.321  38.309  1.00 64.31           C
ATOM    195  O   PHE A  33      -0.815 -11.415  38.009  1.00 64.31           O
ATOM    196  HA  PHE A  33      -3.113  -9.876  39.458  1.00 64.31           H
ATOM    197  CB  PHE A  33      -1.166 -10.268  40.406  1.00 64.31           C
ATOM    198 1HB  PHE A  33      -0.608 -11.158  40.698  1.00 64.31           H
ATOM    199 2HB  PHE A  33      -0.525  -9.695  39.736  1.00 64.31           H
ATOM    200  CG  PHE A  33      -1.453  -9.431  41.654  1.00 64.31           C
ATOM    201  CD1 PHE A  33      -1.656  -8.091  41.542  1.00 64.31           C
ATOM    202  HD1 PHE A  33      -1.616  -7.613  40.563  1.00 64.31           H
ATOM    203  CD2 PHE A  33      -1.504 -10.027  42.876  1.00 64.31           C
ATOM    204  HD2 PHE A  33      -1.341 -11.101  42.965  1.00 64.31           H
ATOM    205  CE1 PHE A  33      -1.922  -7.314  42.700  1.00 64.31           C
ATOM    206  HE1 PHE A  33      -2.086  -6.240  42.611  1.00 64.31           H
ATOM    207  CE2 PHE A  33      -1.770  -9.250  44.034  1.00 64.31           C
ATOM    208  HE2 PHE A  33      -1.811  -9.727  45.013  1.00 64.31           H
ATOM    209  CZ  PHE A  33      -1.974  -7.910  43.922  1.00 64.31           C
ATOM    210  HZ  PHE A  33      -2.178  -7.313  44.811  1.00 64.31           H
ATOM    211  HN  PHE A  33      -2.556 -12.080  41.195  1.00 64.31           H
ATOM    212  N   THR A  34      -3.006 -11.729  37.545  1.00 63.94           N
ATOM    213  CA  THR A  34      -2.796 -12.049  36.143  1.00 63.94           C
ATOM    214  C   THR A  34      -2.188 -10.853  35.409  1.00 63.94           C
ATOM    215  O   THR A  34      -2.696  -9.737  35.505  1.00 63.94           O
ATOM    216  HA  THR A  34      -2.074 -12.863  36.081  1.00 63.94           H
ATOM    217  CB  THR A  34      -4.133 -12.507  35.557  1.00 63.94           C
ATOM    218  HB  THR A  34      -4.805 -11.660  35.415  1.00 63.94           H
ATOM    219  OG1 THR A  34      -4.586 -13.507  36.465  1.00 63.94           O
ATOM    220  HG1 THR A  34      -3.868 -14.187  36.611  1.00 63.94           H
ATOM    221  CG2 THR A  34      -3.967 -13.254  34.232  1.00 63.94           C
ATOM    222 1HG2 THR A  34      -3.349 -14.138  34.389  1.00 63.94           H
ATOM    223 2HG2 THR A  34      -3.487 -12.600  33.504  1.00 63.94           H
ATOM    224 3HG2 THR A  34      -4.945 -13.556  33.860  1.00 63.94           H
ATOM    225  HN  THR A  34      -3.946 -11.843  37.868  1.00 63.94           H
ATOM    226  N   ASP A  35      -1.108 -11.126  34.691  1.00 68.10           N
ATOM    227  CA  ASP A  35      -0.381 -10.073  34.002  1.00 68.10           C
ATOM    228  C   ASP A  35      -1.068  -9.774  32.668  1.00 68.10           C
ATOM    229  O   ASP A  35      -0.702 -10.337  31.637  1.00 68.10           O
ATOM    230  HA  ASP A  35      -0.400  -9.221  34.681  1.00 68.10           H
ATOM    231  CB  ASP A  35       1.058 -10.500  33.707  1.00 68.10           C
ATOM    232 1HB  ASP A  35       1.450 -11.074  34.547  1.00 68.10           H
ATOM    233 2HB  ASP A  35       1.076 -11.156  32.837  1.00 68.10           H
ATOM    234  CG  ASP A  35       1.950  -9.283  33.453  1.00 68.10           C
ATOM    235  OD1 ASP A  35       1.413  -8.158  33.545  1.00 68.10           O
ATOM    236  OD2 ASP A  35       3.148  -9.505  33.173  1.00 68.10           O
ATOM    237  HN  ASP A  35      -0.730 -12.045  34.576  1.00 68.10           H
ATOM    238  N   PHE A  36      -2.051  -8.888  32.730  1.00 82.72           N
ATOM    239  CA  PHE A  36      -2.742  -8.451  31.529  1.00 82.72           C
ATOM    240  C   PHE A  36      -1.997  -7.295  30.858  1.00 82.72           C
ATOM    241  O   PHE A  36      -2.340  -6.893  29.748  1.00 82.72           O
ATOM    242  HA  PHE A  36      -2.778  -9.302  30.849  1.00 82.72           H
ATOM    243  CB  PHE A  36      -4.127  -7.966  31.962  1.00 82.72           C
ATOM    244 1HB  PHE A  36      -4.013  -7.248  32.774  1.00 82.72           H
ATOM    245 2HB  PHE A  36      -4.591  -7.435  31.130  1.00 82.72           H
ATOM    246  CG  PHE A  36      -5.064  -9.086  32.418  1.00 82.72           C
ATOM    247  CD1 PHE A  36      -5.137 -10.244  31.708  1.00 82.72           C
ATOM    248  HD1 PHE A  36      -4.527 -10.374  30.814  1.00 82.72           H
ATOM    249  CD2 PHE A  36      -5.825  -8.924  33.534  1.00 82.72           C
ATOM    250  HD2 PHE A  36      -5.767  -7.996  34.103  1.00 82.72           H
ATOM    251  CE1 PHE A  36      -6.006 -11.283  32.132  1.00 82.72           C
ATOM    252  HE1 PHE A  36      -6.065 -12.211  31.563  1.00 82.72           H
ATOM    253  CE2 PHE A  36      -6.694  -9.964  33.958  1.00 82.72           C
ATOM    254  HE2 PHE A  36      -7.304  -9.834  34.852  1.00 82.72           H
ATOM    255  CZ  PHE A  36      -6.767 -11.121  33.248  1.00 82.72           C
ATOM    256  HZ  PHE A  36      -7.434 -11.919  33.573  1.00 82.72           H
ATOM    257  HN  PHE A  36      -2.376  -8.473  33.580  1.00 82.72           H
ATOM    258  N   TYR A  37      -0.991  -6.795  31.560  1.00 86.67           N
ATOM    259  CA  TYR A  37      -0.146  -5.746  31.015  1.00 86.67           C
ATOM    260  C   TYR A  37       1.009  -6.338  30.205  1.00 86.67           C
ATOM    261  O   TYR A  37       1.935  -6.918  30.770  1.00 86.67           O
ATOM    262  HA  TYR A  37      -0.760  -5.127  30.360  1.00 86.67           H
ATOM    263  CB  TYR A  37       0.424  -4.994  32.219  1.00 86.67           C
ATOM    264 1HB  TYR A  37      -0.394  -4.732  32.891  1.00 86.67           H
ATOM    265 2HB  TYR A  37       1.087  -5.661  32.770  1.00 86.67           H
ATOM    266  CG  TYR A  37       1.192  -3.723  31.853  1.00 86.67           C
ATOM    267  CD1 TYR A  37       2.567  -3.757  31.735  1.00 86.67           C
ATOM    268  HD1 TYR A  37       3.105  -4.690  31.903  1.00 86.67           H
ATOM    269  CD2 TYR A  37       0.510  -2.542  31.640  1.00 86.67           C
ATOM    270  HD2 TYR A  37      -0.575  -2.515  31.733  1.00 86.67           H
ATOM    271  CE1 TYR A  37       3.290  -2.561  31.390  1.00 86.67           C
ATOM    272  HE1 TYR A  37       4.375  -2.574  31.294  1.00 86.67           H
ATOM    273  CE2 TYR A  37       1.233  -1.346  31.295  1.00 86.67           C
ATOM    274  HE2 TYR A  37       0.707  -0.406  31.124  1.00 86.67           H
ATOM    275  CZ  TYR A  37       2.587  -1.414  31.187  1.00 86.67           C
ATOM    276  OH  TYR A  37       3.270  -0.284  30.861  1.00 86.67           O
ATOM    277  HH  TYR A  37       4.220  -0.509  30.644  1.00 86.67           H
ATOM    278  HN  TYR A  37      -0.751  -7.093  32.484  1.00 86.67           H
ATOM    279  N   CYS A  38       0.916  -6.171  28.894  1.00 90.01           N
ATOM    280  CA  CYS A  38       1.880  -6.780  27.992  1.00 90.01           C
ATOM    281  C   CYS A  38       2.962  -5.746  27.676  1.00 90.01           C
ATOM    282  O   CYS A  38       2.694  -4.745  27.013  1.00 90.01           O
ATOM    283  HA  CYS A  38       2.303  -7.636  28.518  1.00 90.01           H
ATOM    284  CB  CYS A  38       1.210  -7.312  26.723  1.00 90.01           C
ATOM    285 1HB  CYS A  38       0.373  -7.958  26.988  1.00 90.01           H
ATOM    286 2HB  CYS A  38       0.802  -6.484  26.144  1.00 90.01           H
ATOM    287  SG  CYS A  38       2.423  -8.241  25.717  1.00 90.01           S
ATOM    288  HN  CYS A  38       0.201  -5.633  28.447  1.00 90.01           H
ATOM    289  N   GLU A  39       4.162  -6.024  28.165  1.00 82.02           N
ATOM    290  CA  GLU A  39       5.328  -5.253  27.768  1.00 82.02           C
ATOM    291  C   GLU A  39       5.916  -5.810  26.470  1.00 82.02           C
ATOM    292  O   GLU A  39       6.233  -6.996  26.386  1.00 82.02           O
ATOM    293  HA  GLU A  39       4.963  -4.239  27.604  1.00 82.02           H
ATOM    294  CB  GLU A  39       6.377  -5.235  28.882  1.00 82.02           C
ATOM    295 1HB  GLU A  39       6.650  -6.257  29.147  1.00 82.02           H
ATOM    296 2HB  GLU A  39       7.229  -4.628  28.574  1.00 82.02           H
ATOM    297  CG  GLU A  39       5.821  -4.584  30.149  1.00 82.02           C
ATOM    298 1HG  GLU A  39       5.403  -3.607  29.907  1.00 82.02           H
ATOM    299 2HG  GLU A  39       5.005  -5.190  30.545  1.00 82.02           H
ATOM    300  CD  GLU A  39       6.911  -4.430  31.211  1.00 82.02           C
ATOM    301  OE1 GLU A  39       6.618  -3.776  32.235  1.00 82.02           O
ATOM    302  OE2 GLU A  39       8.014  -4.971  30.975  1.00 82.02           O
ATOM    303  HN  GLU A  39       4.343  -6.758  28.819  1.00 82.02           H
ATOM    304  N   LYS A  40       6.043  -4.928  25.489  1.00 88.58           N
ATOM    305  CA  LYS A  40       6.393  -5.350  24.144  1.00 88.58           C
ATOM    306  C   LYS A  40       7.849  -4.976  23.859  1.00 88.58           C
ATOM    307  O   LYS A  40       8.207  -4.681  22.720  1.00 88.58           O
ATOM    308  HA  LYS A  40       6.303  -6.436  24.108  1.00 88.58           H
ATOM    309  CB  LYS A  40       5.401  -4.780  23.128  1.00 88.58           C
ATOM    310 1HB  LYS A  40       5.373  -3.693  23.212  1.00 88.58           H
ATOM    311 2HB  LYS A  40       5.737  -5.012  22.117  1.00 88.58           H
ATOM    312  CG  LYS A  40       3.999  -5.350  23.350  1.00 88.58           C
ATOM    313 1HG  LYS A  40       4.051  -6.437  23.413  1.00 88.58           H
ATOM    314 2HG  LYS A  40       3.605  -4.995  24.302  1.00 88.58           H
ATOM    315  CD  LYS A  40       3.056  -4.943  22.217  1.00 88.58           C
ATOM    316 1HD  LYS A  40       2.961  -3.857  22.190  1.00 88.58           H
ATOM    317 2HD  LYS A  40       3.477  -5.250  21.260  1.00 88.58           H
ATOM    318  CE  LYS A  40       1.675  -5.576  22.399  1.00 88.58           C
ATOM    319 1HE  LYS A  40       1.776  -6.654  22.525  1.00 88.58           H
ATOM    320 2HE  LYS A  40       1.208  -5.192  23.306  1.00 88.58           H
ATOM    321  NZ  LYS A  40       0.814  -5.287  21.231  1.00 88.58           N
ATOM    322 1HZ  LYS A  40      -0.084  -5.742  21.352  1.00 88.58           H
ATOM    323 2HZ  LYS A  40       0.677  -4.285  21.151  1.00 88.58           H
ATOM    324 3HZ  LYS A  40       1.258  -5.635  20.389  1.00 88.58           H
ATOM    325  HN  LYS A  40       5.911  -3.943  25.602  1.00 88.58           H
ATOM    326  N   ASN A  41       8.650  -5.000  24.915  1.00 83.44           N
ATOM    327  CA  ASN A  41      10.047  -4.619  24.802  1.00 83.44           C
ATOM    328  C   ASN A  41      10.731  -5.507  23.761  1.00 83.44           C
ATOM    329  O   ASN A  41      11.516  -5.023  22.947  1.00 83.44           O
ATOM    330  HA  ASN A  41      10.036  -3.569  24.512  1.00 83.44           H
ATOM    331  CB  ASN A  41      10.778  -4.804  26.134  1.00 83.44           C
ATOM    332 1HB  ASN A  41      10.571  -5.798  26.531  1.00 83.44           H
ATOM    333 2HB  ASN A  41      11.854  -4.743  25.974  1.00 83.44           H
ATOM    334  CG  ASN A  41      10.346  -3.743  27.149  1.00 83.44           C
ATOM    335  OD1 ASN A  41       9.994  -2.627  26.806  1.00 83.44           O
ATOM    336  ND2 ASN A  41      10.392  -4.154  28.413  1.00 83.44           N
ATOM    337 1HD2 ASN A  41      10.690  -5.084  28.626  1.00 83.44           H
ATOM    338 2HD2 ASN A  41      10.128  -3.532  29.150  1.00 83.44           H
ATOM    339  HN  ASN A  41       8.358  -5.272  25.832  1.00 83.44           H
ATOM    340  N   ASN A  42      10.408  -6.790  23.820  1.00 84.22           N
ATOM    341  CA  ASN A  42      11.024  -7.759  22.929  1.00 84.22           C
ATOM    342  C   ASN A  42      10.619  -7.448  21.487  1.00 84.22           C
ATOM    343  O   ASN A  42      11.419  -7.607  20.566  1.00 84.22           O
ATOM    344  HA  ASN A  42      12.097  -7.657  23.093  1.00 84.22           H
ATOM    345  CB  ASN A  42      10.559  -9.180  23.255  1.00 84.22           C
ATOM    346 1HB  ASN A  42       9.470  -9.225  23.231  1.00 84.22           H
ATOM    347 2HB  ASN A  42      10.923  -9.869  22.493  1.00 84.22           H
ATOM    348  CG  ASN A  42      11.062  -9.620  24.631  1.00 84.22           C
ATOM    349  OD1 ASN A  42      11.885  -8.971  25.256  1.00 84.22           O
ATOM    350  ND2 ASN A  42      10.524 -10.756  25.066  1.00 84.22           N
ATOM    351 1HD2 ASN A  42       9.854 -11.239  24.504  1.00 84.22           H
ATOM    352 2HD2 ASN A  42      10.790 -11.126  25.957  1.00 84.22           H
ATOM    353  HN  ASN A  42       9.741  -7.170  24.461  1.00 84.22           H
ATOM    354  N   VAL A  43       9.378  -7.010  21.336  1.00 92.02           N
ATOM    355  CA  VAL A  43       8.839  -6.729  20.016  1.00 92.02           C
ATOM    356  C   VAL A  43       9.568  -5.523  19.419  1.00 92.02           C
ATOM    357  O   VAL A  43       9.908  -5.522  18.237  1.00 92.02           O
ATOM    358  HA  VAL A  43       9.032  -7.600  19.390  1.00 92.02           H
ATOM    359  CB  VAL A  43       7.325  -6.531  20.100  1.00 92.02           C
ATOM    360  HB  VAL A  43       7.135  -5.655  20.721  1.00 92.02           H
ATOM    361  CG1 VAL A  43       6.729  -6.264  18.716  1.00 92.02           C
ATOM    362 1HG1 VAL A  43       7.176  -5.363  18.296  1.00 92.02           H
ATOM    363 2HG1 VAL A  43       6.934  -7.112  18.063  1.00 92.02           H
ATOM    364 3HG1 VAL A  43       5.651  -6.127  18.805  1.00 92.02           H
ATOM    365  CG2 VAL A  43       6.651  -7.732  20.765  1.00 92.02           C
ATOM    366 1HG2 VAL A  43       6.853  -8.631  20.183  1.00 92.02           H
ATOM    367 2HG2 VAL A  43       7.043  -7.857  21.774  1.00 92.02           H
ATOM    368 3HG2 VAL A  43       5.574  -7.565  20.812  1.00 92.02           H
ATOM    369  HN  VAL A  43       8.746  -6.848  22.093  1.00 92.02           H
ATOM    370  N   ARG A  44       9.786  -4.526  20.263  1.00 87.83           N
ATOM    371  CA  ARG A  44      10.465  -3.316  19.833  1.00 87.83           C
ATOM    372  C   ARG A  44      11.919  -3.624  19.471  1.00 87.83           C
ATOM    373  O   ARG A  44      12.467  -3.041  18.536  1.00 87.83           O
ATOM    374  HA  ARG A  44       9.907  -2.978  18.960  1.00 87.83           H
ATOM    375  CB  ARG A  44      10.435  -2.248  20.928  1.00 87.83           C
ATOM    376 1HB  ARG A  44      10.808  -2.669  21.862  1.00 87.83           H
ATOM    377 2HB  ARG A  44      11.101  -1.428  20.660  1.00 87.83           H
ATOM    378  CG  ARG A  44       9.016  -1.714  21.134  1.00 87.83           C
ATOM    379 1HG  ARG A  44       8.578  -1.454  20.170  1.00 87.83           H
ATOM    380 2HG  ARG A  44       8.390  -2.492  21.570  1.00 87.83           H
ATOM    381  CD  ARG A  44       9.020  -0.485  22.046  1.00 87.83           C
ATOM    382 1HD  ARG A  44       9.777   0.224  21.711  1.00 87.83           H
ATOM    383 2HD  ARG A  44       8.058   0.025  21.987  1.00 87.83           H
ATOM    384  NE  ARG A  44       9.291  -0.892  23.443  1.00 87.83           N
ATOM    385  HE  ARG A  44      10.244  -1.020  23.717  1.00 87.83           H
ATOM    386  CZ  ARG A  44       8.340  -1.100  24.363  1.00 87.83           C
ATOM    387  NH1 ARG A  44       7.046  -0.943  24.051  1.00 87.83           N
ATOM    388 1HH1 ARG A  44       6.784  -0.669  23.125  1.00 87.83           H
ATOM    389 2HH1 ARG A  44       6.342  -1.101  24.743  1.00 87.83           H
ATOM    390  NH2 ARG A  44       8.701  -1.467  25.600  1.00 87.83           N
ATOM    391 1HH2 ARG A  44       8.003  -1.626  26.298  1.00 87.83           H
ATOM    392 2HH2 ARG A  44       9.669  -1.582  25.825  1.00 87.83           H
ATOM    393  HN  ARG A  44       9.507  -4.536  21.224  1.00 87.83           H
ATOM    394  N   GLN A  45      12.504  -4.539  20.230  1.00 84.33           N
ATOM    395  CA  GLN A  45      13.892  -4.914  20.017  1.00 84.33           C
ATOM    396  C   GLN A  45      14.055  -5.589  18.654  1.00 84.33           C
ATOM    397  O   GLN A  45      15.000  -5.298  17.922  1.00 84.33           O
ATOM    398  HA  GLN A  45      14.450  -3.978  20.035  1.00 84.33           H
ATOM    399  CB  GLN A  45      14.394  -5.820  21.142  1.00 84.33           C
ATOM    400 1HB  GLN A  45      14.170  -5.366  22.107  1.00 84.33           H
ATOM    401 2HB  GLN A  45      13.867  -6.774  21.108  1.00 84.33           H
ATOM    402  CG  GLN A  45      15.900  -6.060  21.022  1.00 84.33           C
ATOM    403 1HG  GLN A  45      16.117  -6.574  20.085  1.00 84.33           H
ATOM    404 2HG  GLN A  45      16.423  -5.103  20.989  1.00 84.33           H
ATOM    405  CD  GLN A  45      16.419  -6.890  22.198  1.00 84.33           C
ATOM    406  OE1 GLN A  45      15.665  -7.429  22.991  1.00 84.33           O
ATOM    407  NE2 GLN A  45      17.746  -6.961  22.266  1.00 84.33           N
ATOM    408 1HE2 GLN A  45      18.307  -6.495  21.583  1.00 84.33           H
ATOM    409 2HE2 GLN A  45      18.181  -7.482  23.000  1.00 84.33           H
ATOM    410  HN  GLN A  45      12.047  -5.020  20.978  1.00 84.33           H
ATOM    411  N   PHE A  46      13.121  -6.479  18.354  1.00 93.59           N
ATOM    412  CA  PHE A  46      13.116  -7.155  17.067  1.00 93.59           C
ATOM    413  C   PHE A  46      12.973  -6.152  15.921  1.00 93.59           C
ATOM    414  O   PHE A  46      13.701  -6.225  14.933  1.00 93.59           O
ATOM    415  HA  PHE A  46      14.068  -7.678  16.974  1.00 93.59           H
ATOM    416  CB  PHE A  46      11.909  -8.095  17.060  1.00 93.59           C
ATOM    417 1HB  PHE A  46      12.020  -8.819  17.868  1.00 93.59           H
ATOM    418 2HB  PHE A  46      11.010  -7.516  17.272  1.00 93.59           H
ATOM    419  CG  PHE A  46      11.714  -8.848  15.743  1.00 93.59           C
ATOM    420  CD1 PHE A  46      10.811  -8.400  14.830  1.00 93.59           C
ATOM    421  HD1 PHE A  46      10.226  -7.503  15.037  1.00 93.59           H
ATOM    422  CD2 PHE A  46      12.444  -9.966  15.485  1.00 93.59           C
ATOM    423  HD2 PHE A  46      13.168 -10.326  16.216  1.00 93.59           H
ATOM    424  CE1 PHE A  46      10.631  -9.099  13.607  1.00 93.59           C
ATOM    425  HE1 PHE A  46       9.907  -8.739  12.876  1.00 93.59           H
ATOM    426  CE2 PHE A  46      12.264 -10.665  14.262  1.00 93.59           C
ATOM    427  HE2 PHE A  46      12.849 -11.561  14.055  1.00 93.59           H
ATOM    428  CZ  PHE A  46      11.361 -10.217  13.349  1.00 93.59           C
ATOM    429  HZ  PHE A  46      11.222 -10.753  12.410  1.00 93.59           H
ATOM    430  HN  PHE A  46      12.378  -6.739  18.970  1.00 93.59           H
ATOM    431  N   ALA A  47      12.029  -5.237  16.092  1.00 93.69           N
ATOM    432  CA  ALA A  47      11.743  -4.256  15.060  1.00 93.69           C
ATOM    433  C   ALA A  47      13.001  -3.428  14.787  1.00 93.69           C
ATOM    434  O   ALA A  47      13.289  -3.090  13.640  1.00 93.69           O
ATOM    435  HA  ALA A  47      11.471  -4.796  14.153  1.00 93.69           H
ATOM    436  CB  ALA A  47      10.558  -3.390  15.492  1.00 93.69           C
ATOM    437 1HB  ALA A  47       9.683  -4.022  15.645  1.00 93.69           H
ATOM    438 2HB  ALA A  47      10.803  -2.878  16.423  1.00 93.69           H
ATOM    439 3HB  ALA A  47      10.344  -2.654  14.718  1.00 93.69           H
ATOM    440  HN  ALA A  47      11.467  -5.161  16.915  1.00 93.69           H
ATOM    441  N   SER A  48      13.716  -3.125  15.860  1.00 91.86           N
ATOM    442  CA  SER A  48      14.847  -2.218  15.774  1.00 91.86           C
ATOM    443  C   SER A  48      15.952  -2.839  14.918  1.00 91.86           C
ATOM    444  O   SER A  48      16.781  -2.126  14.355  1.00 91.86           O
ATOM    445  HA  SER A  48      14.459  -1.316  15.302  1.00 91.86           H
ATOM    446  CB  SER A  48      15.384  -1.873  17.165  1.00 91.86           C
ATOM    447 1HB  SER A  48      16.056  -1.018  17.093  1.00 91.86           H
ATOM    448 2HB  SER A  48      14.557  -1.576  17.810  1.00 91.86           H
ATOM    449  OG  SER A  48      16.076  -2.970  17.757  1.00 91.86           O
ATOM    450  HG  SER A  48      15.568  -3.818  17.603  1.00 91.86           H
ATOM    451  HN  SER A  48      13.533  -3.487  16.774  1.00 91.86           H
ATOM    452  N   HIS A  49      15.928  -4.162  14.846  1.00 88.07           N
ATOM    453  CA  HIS A  49      16.946  -4.890  14.108  1.00 88.07           C
ATOM    454  C   HIS A  49      16.433  -5.208  12.702  1.00 88.07           C
ATOM    455  O   HIS A  49      17.184  -5.132  11.731  1.00 88.07           O
ATOM    456  HA  HIS A  49      17.809  -4.228  14.029  1.00 88.07           H
ATOM    457  CB  HIS A  49      17.385  -6.139  14.875  1.00 88.07           C
ATOM    458 1HB  HIS A  49      16.502  -6.728  15.125  1.00 88.07           H
ATOM    459 2HB  HIS A  49      18.005  -6.754  14.223  1.00 88.07           H
ATOM    460  CG  HIS A  49      18.151  -5.843  16.143  1.00 88.07           C
ATOM    461  ND1 HIS A  49      19.300  -5.072  16.162  1.00 88.07           N
ATOM    462  HD1 HIS A  49      19.730  -4.644  15.368  1.00 88.07           H
ATOM    463  CD2 HIS A  49      17.920  -6.222  17.433  1.00 88.07           C
ATOM    464  HD2 HIS A  49      17.091  -6.841  17.776  1.00 88.07           H
ATOM    465  CE1 HIS A  49      19.733  -4.998  17.412  1.00 88.07           C
ATOM    466  HE1 HIS A  49      20.618  -4.461  17.753  1.00 88.07           H
ATOM    467  NE2 HIS A  49      18.876  -5.712  18.198  1.00 88.07           N
ATOM    468  HN  HIS A  49      15.231  -4.733  15.280  1.00 88.07           H
ATOM    469  N   PHE A  50      15.156  -5.556  12.638  1.00 92.70           N
ATOM    470  CA  PHE A  50      14.601  -6.148  11.432  1.00 92.70           C
ATOM    471  C   PHE A  50      14.168  -5.066  10.441  1.00 92.70           C
ATOM    472  O   PHE A  50      14.467  -5.154   9.251  1.00 92.70           O
ATOM    473  HA  PHE A  50      15.384  -6.758  10.982  1.00 92.70           H
ATOM    474  CB  PHE A  50      13.374  -6.957  11.855  1.00 92.70           C
ATOM    475 1HB  PHE A  50      13.673  -7.682  12.613  1.00 92.70           H
ATOM    476 2HB  PHE A  50      12.652  -6.287  12.322  1.00 92.70           H
ATOM    477  CG  PHE A  50      12.690  -7.697  10.704  1.00 92.70           C
ATOM    478  CD1 PHE A  50      11.528  -7.219  10.183  1.00 92.70           C
ATOM    479  HD1 PHE A  50      11.085  -6.308  10.585  1.00 92.70           H
ATOM    480  CD2 PHE A  50      13.244  -8.833  10.201  1.00 92.70           C
ATOM    481  HD2 PHE A  50      14.174  -9.217  10.619  1.00 92.70           H
ATOM    482  CE1 PHE A  50      10.893  -7.906   9.114  1.00 92.70           C
ATOM    483  HE1 PHE A  50       9.962  -7.522   8.697  1.00 92.70           H
ATOM    484  CE2 PHE A  50      12.609  -9.520   9.133  1.00 92.70           C
ATOM    485  HE2 PHE A  50      13.052 -10.431   8.730  1.00 92.70           H
ATOM    486  CZ  PHE A  50      11.447  -9.042   8.612  1.00 92.70           C
ATOM    487  HZ  PHE A  50      10.960  -9.569   7.792  1.00 92.70           H
ATOM    488  HN  PHE A  50      14.506  -5.441  13.389  1.00 92.70           H
ATOM    489  N   LEU A  51      13.469  -4.071  10.967  1.00 93.78           N
ATOM    490  CA  LEU A  51      12.727  -3.149  10.124  1.00 93.78           C
ATOM    491  C   LEU A  51      13.707  -2.207   9.421  1.00 93.78           C
ATOM    492  O   LEU A  51      13.611  -1.997   8.213  1.00 93.78           O
ATOM    493  HA  LEU A  51      12.213  -3.741   9.367  1.00 93.78           H
ATOM    494  CB  LEU A  51      11.654  -2.424  10.939  1.00 93.78           C
ATOM    495 1HB  LEU A  51      12.138  -1.925  11.778  1.00 93.78           H
ATOM    496 2HB  LEU A  51      11.217  -1.645  10.314  1.00 93.78           H
ATOM    497  CG  LEU A  51      10.522  -3.297  11.484  1.00 93.78           C
ATOM    498  HG  LEU A  51      10.952  -4.021  12.176  1.00 93.78           H
ATOM    499  CD1 LEU A  51       9.515  -2.458  12.274  1.00 93.78           C
ATOM    500 1HD1 LEU A  51      10.021  -1.978  13.112  1.00 93.78           H
ATOM    501 2HD1 LEU A  51       9.087  -1.696  11.623  1.00 93.78           H
ATOM    502 3HD1 LEU A  51       8.721  -3.103  12.650  1.00 93.78           H
ATOM    503  CD2 LEU A  51       9.851  -4.089  10.360  1.00 93.78           C
ATOM    504 1HD2 LEU A  51       9.437  -3.399   9.626  1.00 93.78           H
ATOM    505 2HD2 LEU A  51      10.588  -4.733   9.879  1.00 93.78           H
ATOM    506 3HD2 LEU A  51       9.050  -4.701  10.775  1.00 93.78           H
ATOM    507  HN  LEU A  51      13.406  -3.890  11.949  1.00 93.78           H
ATOM    508  N   PRO A  52      14.662  -1.626  10.160  1.00 95.11           N
ATOM    509  CA  PRO A  52      15.468  -0.528   9.622  1.00 95.11           C
ATOM    510  C   PRO A  52      16.112  -0.882   8.291  1.00 95.11           C
ATOM    511  O   PRO A  52      16.007  -0.127   7.326  1.00 95.11           O
ATOM    512  HA  PRO A  52      14.834   0.334   9.411  1.00 95.11           H
ATOM    513  CB  PRO A  52      16.514  -0.279  10.711  1.00 95.11           C
ATOM    514 1HB  PRO A  52      17.421  -0.856  10.534  1.00 95.11           H
ATOM    515 2HB  PRO A  52      16.807   0.770  10.753  1.00 95.11           H
ATOM    516  CG  PRO A  52      15.806  -0.718  11.987  1.00 95.11           C
ATOM    517 1HG  PRO A  52      16.513  -0.936  12.787  1.00 95.11           H
ATOM    518 2HG  PRO A  52      15.141   0.057  12.368  1.00 95.11           H
ATOM    519  CD  PRO A  52      15.045  -1.957  11.544  1.00 95.11           C
ATOM    520 1HD  PRO A  52      15.667  -2.850  11.585  1.00 95.11           H
ATOM    521 2HD  PRO A  52      14.178  -2.147  12.177  1.00 95.11           H
ATOM    522  N   PRO A  53      16.790  -2.034   8.208  1.00 95.74           N
ATOM    523  CA  PRO A  53      17.534  -2.386   6.996  1.00 95.74           C
ATOM    524  C   PRO A  53      16.616  -2.680   5.821  1.00 95.74           C
ATOM    525  O   PRO A  53      16.947  -2.371   4.677  1.00 95.74           O
ATOM    526  HA  PRO A  53      18.147  -1.545   6.673  1.00 95.74           H
ATOM    527  CB  PRO A  53      18.339  -3.619   7.410  1.00 95.74           C
ATOM    528 1HB  PRO A  53      18.479  -4.306   6.575  1.00 95.74           H
ATOM    529 2HB  PRO A  53      19.333  -3.348   7.768  1.00 95.74           H
ATOM    530  CG  PRO A  53      17.510  -4.236   8.499  1.00 95.74           C
ATOM    531 1HG  PRO A  53      16.737  -4.885   8.087  1.00 95.74           H
ATOM    532 2HG  PRO A  53      18.121  -4.850   9.161  1.00 95.74           H
ATOM    533  CD  PRO A  53      16.906  -3.080   9.241  1.00 95.74           C
ATOM    534 1HD  PRO A  53      15.934  -3.337   9.663  1.00 95.74           H
ATOM    535 2HD  PRO A  53      17.538  -2.759  10.068  1.00 95.74           H
ATOM    536  N   LEU A  54      15.475  -3.275   6.137  1.00 94.07           N
ATOM    537  CA  LEU A  54      14.541  -3.698   5.107  1.00 94.07           C
ATOM    538  C   LEU A  54      13.888  -2.466   4.479  1.00 94.07           C
ATOM    539  O   LEU A  54      13.712  -2.403   3.264  1.00 94.07           O
ATOM    540  HA  LEU A  54      15.116  -4.214   4.338  1.00 94.07           H
ATOM    541  CB  LEU A  54      13.538  -4.705   5.674  1.00 94.07           C
ATOM    542 1HB  LEU A  54      13.071  -4.264   6.555  1.00 94.07           H
ATOM    543 2HB  LEU A  54      12.749  -4.856   4.937  1.00 94.07           H
ATOM    544  CG  LEU A  54      14.105  -6.072   6.062  1.00 94.07           C
ATOM    545  HG  LEU A  54      14.858  -5.922   6.836  1.00 94.07           H
ATOM    546  CD1 LEU A  54      13.017  -6.968   6.656  1.00 94.07           C
ATOM    547 1HD1 LEU A  54      12.604  -6.496   7.547  1.00 94.07           H
ATOM    548 2HD1 LEU A  54      12.225  -7.114   5.922  1.00 94.07           H
ATOM    549 3HD1 LEU A  54      13.447  -7.934   6.923  1.00 94.07           H
ATOM    550  CD2 LEU A  54      14.805  -6.732   4.872  1.00 94.07           C
ATOM    551 1HD2 LEU A  54      14.092  -6.867   4.060  1.00 94.07           H
ATOM    552 2HD2 LEU A  54      15.624  -6.097   4.535  1.00 94.07           H
ATOM    553 3HD2 LEU A  54      15.199  -7.702   5.176  1.00 94.07           H
ATOM    554  HN  LEU A  54      15.186  -3.468   7.075  1.00 94.07           H
ATOM    555  N   TYR A  55      13.546  -1.515   5.337  1.00 94.24           N
ATOM    556  CA  TYR A  55      12.893  -0.298   4.884  1.00 94.24           C
ATOM    557  C   TYR A  55      13.833   0.535   4.010  1.00 94.24           C
ATOM    558  O   TYR A  55      13.403   1.129   3.022  1.00 94.24           O
ATOM    559  HA  TYR A  55      12.020  -0.584   4.297  1.00 94.24           H
ATOM    560  CB  TYR A  55      12.555   0.494   6.149  1.00 94.24           C
ATOM    561 1HB  TYR A  55      13.406   0.454   6.829  1.00 94.24           H
ATOM    562 2HB  TYR A  55      12.410   1.541   5.881  1.00 94.24           H
ATOM    563  CG  TYR A  55      11.310  -0.008   6.883  1.00 94.24           C
ATOM    564  CD1 TYR A  55      10.655  -1.138   6.438  1.00 94.24           C
ATOM    565  HD1 TYR A  55      11.025  -1.674   5.564  1.00 94.24           H
ATOM    566  CD2 TYR A  55      10.841   0.671   7.989  1.00 94.24           C
ATOM    567  HD2 TYR A  55      11.358   1.564   8.341  1.00 94.24           H
ATOM    568  CE1 TYR A  55       9.483  -1.610   7.128  1.00 94.24           C
ATOM    569  HE1 TYR A  55       8.956  -2.501   6.788  1.00 94.24           H
ATOM    570  CE2 TYR A  55       9.669   0.199   8.680  1.00 94.24           C
ATOM    571  HE2 TYR A  55       9.288   0.725   9.555  1.00 94.24           H
ATOM    572  CZ  TYR A  55       9.048  -0.918   8.215  1.00 94.24           C
ATOM    573  OH  TYR A  55       7.941  -1.364   8.868  1.00 94.24           O
ATOM    574  HH  TYR A  55       7.541  -2.137   8.375  1.00 94.24           H
ATOM    575  HN  TYR A  55      13.708  -1.566   6.322  1.00 94.24           H
ATOM    576  N   TRP A  56      15.097   0.553   4.406  1.00 92.52           N
ATOM    577  CA  TRP A  56      16.110   1.262   3.642  1.00 92.52           C
ATOM    578  C   TRP A  56      16.225   0.589   2.273  1.00 92.52           C
ATOM    579  O   TRP A  56      16.321   1.267   1.251  1.00 92.52           O
ATOM    580  HA  TRP A  56      15.778   2.293   3.524  1.00 92.52           H
ATOM    581  CB  TRP A  56      17.438   1.305   4.401  1.00 92.52           C
ATOM    582 1HB  TRP A  56      17.588   0.350   4.905  1.00 92.52           H
ATOM    583 2HB  TRP A  56      18.251   1.417   3.683  1.00 92.52           H
ATOM    584  CG  TRP A  56      17.529   2.431   5.433  1.00 92.52           C
ATOM    585  CD1 TRP A  56      17.637   2.323   6.764  1.00 92.52           C
ATOM    586  HD1 TRP A  56      17.676   1.375   7.301  1.00 92.52           H
ATOM    587  CD2 TRP A  56      17.516   3.848   5.162  1.00 92.52           C
ATOM    588  NE1 TRP A  56      17.694   3.562   7.369  1.00 92.52           N
ATOM    589  HE1 TRP A  56      17.775   3.739   8.350  1.00 92.52           H
ATOM    590  CE2 TRP A  56      17.618   4.519   6.363  1.00 92.52           C
ATOM    591  CE3 TRP A  56      17.421   4.540   3.942  1.00 92.52           C
ATOM    592  HE3 TRP A  56      17.340   4.034   2.980  1.00 92.52           H
ATOM    593  CZ2 TRP A  56      17.635   5.915   6.463  1.00 92.52           C
ATOM    594  HZ2 TRP A  56      17.716   6.422   7.425  1.00 92.52           H
ATOM    595  CZ3 TRP A  56      17.439   5.935   4.058  1.00 92.52           C
ATOM    596  HZ3 TRP A  56      17.368   6.521   3.142  1.00 92.52           H
ATOM    597  CH2 TRP A  56      17.541   6.626   5.260  1.00 92.52           C
ATOM    598  HH2 TRP A  56      17.548   7.716   5.267  1.00 92.52           H
ATOM    599  HN  TRP A  56      15.432   0.097   5.230  1.00 92.52           H
ATOM    600  N   LEU A  57      16.212  -0.735   2.296  1.00 93.62           N
ATOM    601  CA  LEU A  57      16.323  -1.507   1.070  1.00 93.62           C
ATOM    602  C   LEU A  57      15.134  -1.188   0.162  1.00 93.62           C
ATOM    603  O   LEU A  57      15.311  -0.891  -1.018  1.00 93.62           O
ATOM    604  HA  LEU A  57      17.237  -1.190   0.566  1.00 93.62           H
ATOM    605  CB  LEU A  57      16.474  -2.996   1.386  1.00 93.62           C
ATOM    606 1HB  LEU A  57      17.354  -3.127   2.015  1.00 93.62           H
ATOM    607 2HB  LEU A  57      15.612  -3.312   1.974  1.00 93.62           H
ATOM    608  CG  LEU A  57      16.602  -3.928   0.179  1.00 93.62           C
ATOM    609  HG  LEU A  57      15.751  -3.754  -0.479  1.00 93.62           H
ATOM    610  CD1 LEU A  57      17.866  -3.615  -0.624  1.00 93.62           C
ATOM    611 1HD1 LEU A  57      17.825  -2.586  -0.980  1.00 93.62           H
ATOM    612 2HD1 LEU A  57      18.742  -3.744   0.012  1.00 93.62           H
ATOM    613 3HD1 LEU A  57      17.933  -4.292  -1.476  1.00 93.62           H
ATOM    614  CD2 LEU A  57      16.546  -5.395   0.611  1.00 93.62           C
ATOM    615 1HD2 LEU A  57      17.364  -5.602   1.301  1.00 93.62           H
ATOM    616 2HD2 LEU A  57      15.595  -5.592   1.105  1.00 93.62           H
ATOM    617 3HD2 LEU A  57      16.639  -6.036  -0.266  1.00 93.62           H
ATOM    618  HN  LEU A  57      16.127  -1.279   3.131  1.00 93.62           H
ATOM    619  N   VAL A  58      13.947  -1.261   0.747  1.00 95.12           N
ATOM    620  CA  VAL A  58      12.726  -1.027  -0.005  1.00 95.12           C
ATOM    621  C   VAL A  58      12.763   0.381  -0.602  1.00 95.12           C
ATOM    622  O   VAL A  58      12.429   0.573  -1.770  1.00 95.12           O
ATOM    623  HA  VAL A  58      12.696  -1.752  -0.818  1.00 95.12           H
ATOM    624  CB  VAL A  58      11.507  -1.265   0.889  1.00 95.12           C
ATOM    625  HB  VAL A  58      11.627  -0.660   1.788  1.00 95.12           H
ATOM    626  CG1 VAL A  58      10.221  -0.820   0.191  1.00 95.12           C
ATOM    627 1HG1 VAL A  58      10.282   0.243  -0.040  1.00 95.12           H
ATOM    628 2HG1 VAL A  58      10.093  -1.386  -0.732  1.00 95.12           H
ATOM    629 3HG1 VAL A  58       9.370  -1.001   0.848  1.00 95.12           H
ATOM    630  CG2 VAL A  58      11.420  -2.732   1.317  1.00 95.12           C
ATOM    631 1HG2 VAL A  58      11.335  -3.364   0.434  1.00 95.12           H
ATOM    632 2HG2 VAL A  58      12.319  -3.002   1.872  1.00 95.12           H
ATOM    633 3HG2 VAL A  58      10.545  -2.873   1.952  1.00 95.12           H
ATOM    634  HN  VAL A  58      13.813  -1.476   1.715  1.00 95.12           H
ATOM    635  N   PHE A  59      13.172   1.331   0.227  1.00 95.76           N
ATOM    636  CA  PHE A  59      13.211   2.722  -0.190  1.00 95.76           C
ATOM    637  C   PHE A  59      14.111   2.903  -1.414  1.00 95.76           C
ATOM    638  O   PHE A  59      13.698   3.492  -2.412  1.00 95.76           O
ATOM    639  HA  PHE A  59      12.192   3.012  -0.445  1.00 95.76           H
ATOM    640  CB  PHE A  59      13.791   3.523   0.977  1.00 95.76           C
ATOM    641 1HB  PHE A  59      13.103   3.467   1.821  1.00 95.76           H
ATOM    642 2HB  PHE A  59      14.724   3.057   1.296  1.00 95.76           H
ATOM    643  CG  PHE A  59      14.058   4.994   0.651  1.00 95.76           C
ATOM    644  CD1 PHE A  59      15.336   5.444   0.534  1.00 95.76           C
ATOM    645  HD1 PHE A  59      16.170   4.756   0.672  1.00 95.76           H
ATOM    646  CD2 PHE A  59      13.016   5.851   0.479  1.00 95.76           C
ATOM    647  HD2 PHE A  59      11.992   5.491   0.573  1.00 95.76           H
ATOM    648  CE1 PHE A  59      15.583   6.809   0.232  1.00 95.76           C
ATOM    649  HE1 PHE A  59      16.607   7.170   0.138  1.00 95.76           H
ATOM    650  CE2 PHE A  59      13.264   7.217   0.177  1.00 95.76           C
ATOM    651  HE2 PHE A  59      12.429   7.904   0.039  1.00 95.76           H
ATOM    652  CZ  PHE A  59      14.542   7.667   0.060  1.00 95.76           C
ATOM    653  HZ  PHE A  59      14.731   8.715  -0.172  1.00 95.76           H
ATOM    654  HN  PHE A  59      13.473   1.162   1.165  1.00 95.76           H
ATOM    655  N   ILE A  60      15.325   2.384  -1.299  1.00 93.99           N
ATOM    656  CA  ILE A  60      16.337   2.615  -2.315  1.00 93.99           C
ATOM    657  C   ILE A  60      15.859   2.033  -3.646  1.00 93.99           C
ATOM    658  O   ILE A  60      15.851   2.725  -4.663  1.00 93.99           O
ATOM    659  HA  ILE A  60      16.446   3.693  -2.429  1.00 93.99           H
ATOM    660  CB  ILE A  60      17.691   2.069  -1.856  1.00 93.99           C
ATOM    661  HB  ILE A  60      17.544   1.052  -1.493  1.00 93.99           H
ATOM    662  CG1 ILE A  60      18.246   2.889  -0.690  1.00 93.99           C
ATOM    663 1HG1 ILE A  60      18.576   3.863  -1.051  1.00 93.99           H
ATOM    664 2HG1 ILE A  60      17.458   3.070   0.040  1.00 93.99           H
ATOM    665  CG2 ILE A  60      18.676   1.993  -3.024  1.00 93.99           C
ATOM    666 1HG2 ILE A  60      18.276   1.333  -3.795  1.00 93.99           H
ATOM    667 2HG2 ILE A  60      18.824   2.990  -3.440  1.00 93.99           H
ATOM    668 3HG2 ILE A  60      19.630   1.602  -2.670  1.00 93.99           H
ATOM    669  CD1 ILE A  60      19.415   2.166  -0.019  1.00 93.99           C
ATOM    670 1HD1 ILE A  60      19.076   1.202   0.362  1.00 93.99           H
ATOM    671 2HD1 ILE A  60      20.212   2.009  -0.746  1.00 93.99           H
ATOM    672 3HD1 ILE A  60      19.791   2.771   0.807  1.00 93.99           H
ATOM    673  HN  ILE A  60      15.619   1.817  -0.530  1.00 93.99           H
ATOM    674  N   VAL A  61      15.472   0.766  -3.598  1.00 94.38           N
ATOM    675  CA  VAL A  61      15.134   0.040  -4.810  1.00 94.38           C
ATOM    676  C   VAL A  61      13.873   0.646  -5.428  1.00 94.38           C
ATOM    677  O   VAL A  61      13.806   0.848  -6.639  1.00 94.38           O
ATOM    678  HA  VAL A  61      15.961   0.163  -5.509  1.00 94.38           H
ATOM    679  CB  VAL A  61      14.992  -1.452  -4.503  1.00 94.38           C
ATOM    680  HB  VAL A  61      14.234  -1.564  -3.726  1.00 94.38           H
ATOM    681  CG1 VAL A  61      14.517  -2.223  -5.736  1.00 94.38           C
ATOM    682 1HG1 VAL A  61      13.549  -1.838  -6.055  1.00 94.38           H
ATOM    683 2HG1 VAL A  61      15.241  -2.100  -6.542  1.00 94.38           H
ATOM    684 3HG1 VAL A  61      14.424  -3.281  -5.490  1.00 94.38           H
ATOM    685  CG2 VAL A  61      16.303  -2.029  -3.966  1.00 94.38           C
ATOM    686 1HG2 VAL A  61      17.089  -1.899  -4.711  1.00 94.38           H
ATOM    687 2HG2 VAL A  61      16.581  -1.509  -3.050  1.00 94.38           H
ATOM    688 3HG2 VAL A  61      16.174  -3.091  -3.756  1.00 94.38           H
ATOM    689  HN  VAL A  61      15.388   0.240  -2.752  1.00 94.38           H
ATOM    690  N   GLY A  62      12.903   0.919  -4.567  1.00 95.85           N
ATOM    691  CA  GLY A  62      11.612   1.406  -5.024  1.00 95.85           C
ATOM    692  C   GLY A  62      11.733   2.815  -5.609  1.00 95.85           C
ATOM    693  O   GLY A  62      11.139   3.114  -6.643  1.00 95.85           O
ATOM    694 1HA  GLY A  62      11.210   0.729  -5.777  1.00 95.85           H
ATOM    695 2HA  GLY A  62      10.907   1.413  -4.192  1.00 95.85           H
ATOM    696  HN  GLY A  62      12.988   0.814  -3.576  1.00 95.85           H
ATOM    697  N   ALA A  63      12.507   3.642  -4.921  1.00 95.42           N
ATOM    698  CA  ALA A  63      12.674   5.026  -5.332  1.00 95.42           C
ATOM    699  C   ALA A  63      13.317   5.067  -6.720  1.00 95.42           C
ATOM    700  O   ALA A  63      12.896   5.838  -7.580  1.00 95.42           O
ATOM    701  HA  ALA A  63      11.684   5.478  -5.386  1.00 95.42           H
ATOM    702  CB  ALA A  63      13.501   5.774  -4.284  1.00 95.42           C
ATOM    703 1HB  ALA A  63      12.986   5.740  -3.324  1.00 95.42           H
ATOM    704 2HB  ALA A  63      14.479   5.302  -4.189  1.00 95.42           H
ATOM    705 3HB  ALA A  63      13.626   6.811  -4.593  1.00 95.42           H
ATOM    706  HN  ALA A  63      13.013   3.381  -4.099  1.00 95.42           H
ATOM    707  N   LEU A  64      14.327   4.228  -6.894  1.00 89.70           N
ATOM    708  CA  LEU A  64      15.032   4.158  -8.162  1.00 89.70           C
ATOM    709  C   LEU A  64      14.059   3.720  -9.258  1.00 89.70           C
ATOM    710  O   LEU A  64      14.003   4.330 -10.325  1.00 89.70           O
ATOM    711  HA  LEU A  64      15.385   5.162  -8.396  1.00 89.70           H
ATOM    712  CB  LEU A  64      16.266   3.261  -8.041  1.00 89.70           C
ATOM    713 1HB  LEU A  64      15.965   2.324  -7.572  1.00 89.70           H
ATOM    714 2HB  LEU A  64      16.614   3.018  -9.045  1.00 89.70           H
ATOM    715  CG  LEU A  64      17.441   3.840  -7.251  1.00 89.70           C
ATOM    716  HG  LEU A  64      17.071   4.166  -6.279  1.00 89.70           H
ATOM    717  CD1 LEU A  64      18.508   2.774  -6.994  1.00 89.70           C
ATOM    718 1HD1 LEU A  64      18.072   1.955  -6.423  1.00 89.70           H
ATOM    719 2HD1 LEU A  64      18.880   2.396  -7.946  1.00 89.70           H
ATOM    720 3HD1 LEU A  64      19.332   3.213  -6.431  1.00 89.70           H
ATOM    721  CD2 LEU A  64      18.019   5.072  -7.951  1.00 89.70           C
ATOM    722 1HD2 LEU A  64      18.369   4.794  -8.945  1.00 89.70           H
ATOM    723 2HD2 LEU A  64      17.246   5.836  -8.038  1.00 89.70           H
ATOM    724 3HD2 LEU A  64      18.852   5.464  -7.368  1.00 89.70           H
ATOM    725  HN  LEU A  64      14.664   3.604  -6.188  1.00 89.70           H
ATOM    726  N   GLY A  65      13.315   2.665  -8.958  1.00 93.33           N
ATOM    727  CA  GLY A  65      12.443   2.057  -9.949  1.00 93.33           C
ATOM    728  C   GLY A  65      11.355   3.035 -10.395  1.00 93.33           C
ATOM    729  O   GLY A  65      11.171   3.262 -11.590  1.00 93.33           O
ATOM    730 1HA  GLY A  65      13.031   1.743 -10.812  1.00 93.33           H
ATOM    731 2HA  GLY A  65      11.983   1.161  -9.533  1.00 93.33           H
ATOM    732  HN  GLY A  65      13.303   2.227  -8.059  1.00 93.33           H
ATOM    733  N   ASN A  66      10.662   3.589  -9.411  1.00 91.94           N
ATOM    734  CA  ASN A  66       9.494   4.408  -9.687  1.00 91.94           C
ATOM    735  C   ASN A  66       9.943   5.739 -10.295  1.00 91.94           C
ATOM    736  O   ASN A  66       9.275   6.280 -11.175  1.00 91.94           O
ATOM    737  HA  ASN A  66       8.887   3.820 -10.374  1.00 91.94           H
ATOM    738  CB  ASN A  66       8.719   4.712  -8.403  1.00 91.94           C
ATOM    739 1HB  ASN A  66       9.415   4.983  -7.609  1.00 91.94           H
ATOM    740 2HB  ASN A  66       8.068   5.572  -8.562  1.00 91.94           H
ATOM    741  CG  ASN A  66       7.884   3.507  -7.968  1.00 91.94           C
ATOM    742  OD1 ASN A  66       6.937   3.105  -8.625  1.00 91.94           O
ATOM    743  ND2 ASN A  66       8.286   2.953  -6.827  1.00 91.94           N
ATOM    744 1HD2 ASN A  66       9.071   3.332  -6.337  1.00 91.94           H
ATOM    745 2HD2 ASN A  66       7.803   2.159  -6.460  1.00 91.94           H
ATOM    746  HN  ASN A  66      10.885   3.484  -8.442  1.00 91.94           H
ATOM    747  N   SER A  67      11.071   6.228  -9.801  1.00 91.53           N
ATOM    748  CA  SER A  67      11.640   7.462 -10.316  1.00 91.53           C
ATOM    749  C   SER A  67      11.951   7.314 -11.806  1.00 91.53           C
ATOM    750  O   SER A  67      11.772   8.255 -12.578  1.00 91.53           O
ATOM    751  HA  SER A  67      10.873   8.221 -10.159  1.00 91.53           H
ATOM    752  CB  SER A  67      12.904   7.849  -9.546  1.00 91.53           C
ATOM    753 1HB  SER A  67      13.639   7.049  -9.631  1.00 91.53           H
ATOM    754 2HB  SER A  67      13.345   8.738  -9.996  1.00 91.53           H
ATOM    755  OG  SER A  67      12.635   8.099  -8.169  1.00 91.53           O
ATOM    756  HG  SER A  67      13.052   7.388  -7.604  1.00 91.53           H
ATOM    757  HN  SER A  67      11.593   5.797  -9.065  1.00 91.53           H
ATOM    758  N   LEU A  68      12.411   6.125 -12.167  1.00 86.48           N
ATOM    759  CA  LEU A  68      12.763   5.846 -13.548  1.00 86.48           C
ATOM    760  C   LEU A  68      11.498   5.876 -14.408  1.00 86.48           C
ATOM    761  O   LEU A  68      11.516   6.385 -15.528  1.00 86.48           O
ATOM    762  HA  LEU A  68      13.427   6.642 -13.884  1.00 86.48           H
ATOM    763  CB  LEU A  68      13.543   4.533 -13.648  1.00 86.48           C
ATOM    764 1HB  LEU A  68      14.273   4.505 -12.839  1.00 86.48           H
ATOM    765 2HB  LEU A  68      12.850   3.708 -13.482  1.00 86.48           H
ATOM    766  CG  LEU A  68      14.276   4.288 -14.968  1.00 86.48           C
ATOM    767  HG  LEU A  68      13.590   4.507 -15.786  1.00 86.48           H
ATOM    768  CD1 LEU A  68      15.471   5.232 -15.116  1.00 86.48           C
ATOM    769 1HD1 LEU A  68      15.123   6.264 -15.096  1.00 86.48           H
ATOM    770 2HD1 LEU A  68      16.167   5.068 -14.293  1.00 86.48           H
ATOM    771 3HD1 LEU A  68      15.974   5.036 -16.062  1.00 86.48           H
ATOM    772  CD2 LEU A  68      14.686   2.820 -15.103  1.00 86.48           C
ATOM    773 1HD2 LEU A  68      15.348   2.550 -14.280  1.00 86.48           H
ATOM    774 2HD2 LEU A  68      13.796   2.190 -15.075  1.00 86.48           H
ATOM    775 3HD2 LEU A  68      15.205   2.673 -16.050  1.00 86.48           H
ATOM    776  HN  LEU A  68      12.545   5.362 -11.534  1.00 86.48           H
ATOM    777  N   VAL A  69      10.429   5.325 -13.852  1.00 89.88           N
ATOM    778  CA  VAL A  69       9.159   5.277 -14.556  1.00 89.88           C
ATOM    779  C   VAL A  69       8.719   6.702 -14.901  1.00 89.88           C
ATOM    780  O   VAL A  69       8.407   6.997 -16.054  1.00 89.88           O
ATOM    781  HA  VAL A  69       9.317   4.725 -15.482  1.00 89.88           H
ATOM    782  CB  VAL A  69       8.126   4.518 -13.721  1.00 89.88           C
ATOM    783  HB  VAL A  69       8.106   4.963 -12.726  1.00 89.88           H
ATOM    784  CG1 VAL A  69       6.726   4.655 -14.325  1.00 89.88           C
ATOM    785 1HG1 VAL A  69       6.445   5.707 -14.355  1.00 89.88           H
ATOM    786 2HG1 VAL A  69       6.725   4.248 -15.336  1.00 89.88           H
ATOM    787 3HG1 VAL A  69       6.012   4.105 -13.712  1.00 89.88           H
ATOM    788  CG2 VAL A  69       8.517   3.047 -13.571  1.00 89.88           C
ATOM    789 1HG2 VAL A  69       8.578   2.584 -14.556  1.00 89.88           H
ATOM    790 2HG2 VAL A  69       9.486   2.977 -13.076  1.00 89.88           H
ATOM    791 3HG2 VAL A  69       7.766   2.530 -12.973  1.00 89.88           H
ATOM    792  HN  VAL A  69      10.422   4.916 -12.939  1.00 89.88           H
ATOM    793  N   ILE A  70       8.707   7.547 -13.881  1.00 90.19           N
ATOM    794  CA  ILE A  70       8.214   8.904 -14.039  1.00 90.19           C
ATOM    795  C   ILE A  70       9.044   9.622 -15.105  1.00 90.19           C
ATOM    796  O   ILE A  70       8.498  10.333 -15.948  1.00 90.19           O
ATOM    797  HA  ILE A  70       7.184   8.839 -14.390  1.00 90.19           H
ATOM    798  CB  ILE A  70       8.188   9.626 -12.691  1.00 90.19           C
ATOM    799  HB  ILE A  70       9.175   9.536 -12.236  1.00 90.19           H
ATOM    800  CG1 ILE A  70       7.189   8.969 -11.736  1.00 90.19           C
ATOM    801 1HG1 ILE A  70       6.172   9.206 -12.049  1.00 90.19           H
ATOM    802 2HG1 ILE A  70       7.293   7.885 -11.785  1.00 90.19           H
ATOM    803  CG2 ILE A  70       7.909  11.119 -12.873  1.00 90.19           C
ATOM    804 1HG2 ILE A  70       8.690  11.562 -13.491  1.00 90.19           H
ATOM    805 2HG2 ILE A  70       6.942  11.252 -13.359  1.00 90.19           H
ATOM    806 3HG2 ILE A  70       7.896  11.608 -11.899  1.00 90.19           H
ATOM    807  CD1 ILE A  70       7.410   9.444 -10.299  1.00 90.19           C
ATOM    808 1HD1 ILE A  70       8.420   9.184  -9.981  1.00 90.19           H
ATOM    809 2HD1 ILE A  70       7.281  10.525 -10.249  1.00 90.19           H
ATOM    810 3HD1 ILE A  70       6.687   8.961  -9.641  1.00 90.19           H
ATOM    811  HN  ILE A  70       9.025   7.318 -12.961  1.00 90.19           H
ATOM    812  N   LEU A  71      10.350   9.412 -15.034  1.00 83.83           N
ATOM    813  CA  LEU A  71      11.273  10.136 -15.891  1.00 83.83           C
ATOM    814  C   LEU A  71      11.012   9.754 -17.350  1.00 83.83           C
ATOM    815  O   LEU A  71      11.033  10.611 -18.233  1.00 83.83           O
ATOM    816  HA  LEU A  71      11.065  11.199 -15.771  1.00 83.83           H
ATOM    817  CB  LEU A  71      12.717   9.903 -15.443  1.00 83.83           C
ATOM    818 1HB  LEU A  71      12.778  10.088 -14.370  1.00 83.83           H
ATOM    819 2HB  LEU A  71      12.959   8.851 -15.599  1.00 83.83           H
ATOM    820  CG  LEU A  71      13.781  10.752 -16.140  1.00 83.83           C
ATOM    821  HG  LEU A  71      13.302  11.652 -16.525  1.00 83.83           H
ATOM    822  CD1 LEU A  71      14.859  11.201 -15.151  1.00 83.83           C
ATOM    823 1HD1 LEU A  71      14.401  11.795 -14.360  1.00 83.83           H
ATOM    824 2HD1 LEU A  71      15.340  10.326 -14.715  1.00 83.83           H
ATOM    825 3HD1 LEU A  71      15.603  11.803 -15.673  1.00 83.83           H
ATOM    826  CD2 LEU A  71      14.377  10.009 -17.338  1.00 83.83           C
ATOM    827 1HD2 LEU A  71      14.837   9.081 -16.998  1.00 83.83           H
ATOM    828 2HD2 LEU A  71      13.587   9.782 -18.054  1.00 83.83           H
ATOM    829 3HD2 LEU A  71      15.131  10.635 -17.815  1.00 83.83           H
ATOM    830  HN  LEU A  71      10.778   8.763 -14.405  1.00 83.83           H
ATOM    831  N   VAL A  72      10.773   8.468 -17.558  1.00 84.13           N
ATOM    832  CA  VAL A  72      10.585   7.949 -18.902  1.00 84.13           C
ATOM    833  C   VAL A  72       9.317   8.556 -19.505  1.00 84.13           C
ATOM    834  O   VAL A  72       9.318   8.987 -20.657  1.00 84.13           O
ATOM    835  HA  VAL A  72      11.442   8.263 -19.499  1.00 84.13           H
ATOM    836  CB  VAL A  72      10.561   6.420 -18.874  1.00 84.13           C
ATOM    837  HB  VAL A  72       9.799   6.109 -18.159  1.00 84.13           H
ATOM    838  CG1 VAL A  72      10.179   5.853 -20.243  1.00 84.13           C
ATOM    839 1HG1 VAL A  72       9.189   6.213 -20.522  1.00 84.13           H
ATOM    840 2HG1 VAL A  72      10.907   6.177 -20.987  1.00 84.13           H
ATOM    841 3HG1 VAL A  72      10.170   4.764 -20.195  1.00 84.13           H
ATOM    842  CG2 VAL A  72      11.904   5.859 -18.404  1.00 84.13           C
ATOM    843 1HG2 VAL A  72      12.692   6.184 -19.084  1.00 84.13           H
ATOM    844 2HG2 VAL A  72      12.119   6.223 -17.399  1.00 84.13           H
ATOM    845 3HG2 VAL A  72      11.860   4.770 -18.394  1.00 84.13           H
ATOM    846  HN  VAL A  72      10.707   7.786 -16.829  1.00 84.13           H
ATOM    847  N   TYR A  73       8.265   8.571 -18.700  1.00 84.26           N
ATOM    848  CA  TYR A  73       6.986   9.097 -19.147  1.00 84.26           C
ATOM    849  C   TYR A  73       7.071  10.604 -19.397  1.00 84.26           C
ATOM    850  O   TYR A  73       6.398  11.128 -20.283  1.00 84.26           O
ATOM    851  HA  TYR A  73       6.724   8.595 -20.079  1.00 84.26           H
ATOM    852  CB  TYR A  73       6.000   8.836 -18.007  1.00 84.26           C
ATOM    853 1HB  TYR A  73       6.547   8.820 -17.064  1.00 84.26           H
ATOM    854 2HB  TYR A  73       5.295   9.665 -17.953  1.00 84.26           H
ATOM    855  CG  TYR A  73       5.218   7.528 -18.148  1.00 84.26           C
ATOM    856  CD1 TYR A  73       4.348   7.355 -19.205  1.00 84.26           C
ATOM    857  HD1 TYR A  73       4.219   8.150 -19.940  1.00 84.26           H
ATOM    858  CD2 TYR A  73       5.382   6.522 -17.217  1.00 84.26           C
ATOM    859  HD2 TYR A  73       6.069   6.659 -16.382  1.00 84.26           H
ATOM    860  CE1 TYR A  73       3.612   6.125 -19.337  1.00 84.26           C
ATOM    861  HE1 TYR A  73       2.922   5.975 -20.168  1.00 84.26           H
ATOM    862  CE2 TYR A  73       4.646   5.292 -17.350  1.00 84.26           C
ATOM    863  HE2 TYR A  73       4.766   4.489 -16.622  1.00 84.26           H
ATOM    864  CZ  TYR A  73       3.797   5.154 -18.403  1.00 84.26           C
ATOM    865  OH  TYR A  73       3.102   3.992 -18.529  1.00 84.26           O
ATOM    866  HH  TYR A  73       2.574   3.999 -19.378  1.00 84.26           H
ATOM    867  HN  TYR A  73       8.276   8.232 -17.759  1.00 84.26           H
ATOM    868  N   TRP A  74       7.904  11.258 -18.601  1.00 73.74           N
ATOM    869  CA  TRP A  74       8.017  12.705 -18.663  1.00 73.74           C
ATOM    870  C   TRP A  74       8.624  13.074 -20.017  1.00 73.74           C
ATOM    871  O   TRP A  74       8.091  13.924 -20.730  1.00 73.74           O
ATOM    872  HA  TRP A  74       7.013  13.122 -18.578  1.00 73.74           H
ATOM    873  CB  TRP A  74       8.824  13.243 -17.479  1.00 73.74           C
ATOM    874 1HB  TRP A  74       8.394  12.857 -16.554  1.00 73.74           H
ATOM    875 2HB  TRP A  74       9.842  12.859 -17.542  1.00 73.74           H
ATOM    876  CG  TRP A  74       8.874  14.770 -17.403  1.00 73.74           C
ATOM    877  CD1 TRP A  74       9.762  15.596 -17.974  1.00 73.74           C
ATOM    878  HD1 TRP A  74      10.596  15.266 -18.593  1.00 73.74           H
ATOM    879  CD2 TRP A  74       7.958  15.626 -16.688  1.00 73.74           C
ATOM    880  NE1 TRP A  74       9.486  16.916 -17.681  1.00 73.74           N
ATOM    881  HE1 TRP A  74      10.005  17.712 -17.992  1.00 73.74           H
ATOM    882  CE2 TRP A  74       8.354  16.935 -16.874  1.00 73.74           C
ATOM    883  CE3 TRP A  74       6.832  15.305 -15.910  1.00 73.74           C
ATOM    884  HE3 TRP A  74       6.499  14.280 -15.748  1.00 73.74           H
ATOM    885  CZ2 TRP A  74       7.681  18.026 -16.314  1.00 73.74           C
ATOM    886  HZ2 TRP A  74       8.014  19.052 -16.476  1.00 73.74           H
ATOM    887  CZ3 TRP A  74       6.170  16.407 -15.357  1.00 73.74           C
ATOM    888  HZ3 TRP A  74       5.289  16.214 -14.744  1.00 73.74           H
ATOM    889  CH2 TRP A  74       6.556  17.731 -15.535  1.00 73.74           C
ATOM    890  HH2 TRP A  74       5.985  18.534 -15.069  1.00 73.74           H
ATOM    891  HN  TRP A  74       8.493  10.816 -17.924  1.00 73.74           H
ATOM    892  N   TYR A  75       9.731  12.418 -20.332  1.00 70.21           N
ATOM    893  CA  TYR A  75      10.590  12.874 -21.412  1.00 70.21           C
ATOM    894  C   TYR A  75      10.207  12.208 -22.736  1.00 70.21           C
ATOM    895  O   TYR A  75      10.312  12.822 -23.796  1.00 70.21           O
ATOM    896  HA  TYR A  75      10.467  13.952 -21.508  1.00 70.21           H
ATOM    897  CB  TYR A  75      12.009  12.446 -21.032  1.00 70.21           C
ATOM    898 1HB  TYR A  75      11.973  11.443 -20.606  1.00 70.21           H
ATOM    899 2HB  TYR A  75      12.614  12.386 -21.936  1.00 70.21           H
ATOM    900  CG  TYR A  75      12.696  13.383 -20.037  1.00 70.21           C
ATOM    901  CD1 TYR A  75      13.221  14.584 -20.470  1.00 70.21           C
ATOM    902  HD1 TYR A  75      13.145  14.865 -21.520  1.00 70.21           H
ATOM    903  CD2 TYR A  75      12.791  13.028 -18.707  1.00 70.21           C
ATOM    904  HD2 TYR A  75      12.377  12.079 -18.365  1.00 70.21           H
ATOM    905  CE1 TYR A  75      13.867  15.467 -19.533  1.00 70.21           C
ATOM    906  HE1 TYR A  75      14.286  16.418 -19.862  1.00 70.21           H
ATOM    907  CE2 TYR A  75      13.437  13.910 -17.770  1.00 70.21           C
ATOM    908  HE2 TYR A  75      13.519  13.642 -16.717  1.00 70.21           H
ATOM    909  CZ  TYR A  75      13.944  15.086 -18.230  1.00 70.21           C
ATOM    910  OH  TYR A  75      14.554  15.920 -17.345  1.00 70.21           O
ATOM    911  HH  TYR A  75      14.535  15.519 -16.429  1.00 70.21           H
ATOM    912  HN  TYR A  75      10.043  11.591 -19.865  1.00 70.21           H
ATOM    913  N   CYS A  76       9.771  10.961 -22.630  1.00 70.21           N
ATOM    914  CA  CYS A  76       9.697  10.093 -23.793  1.00 70.21           C
ATOM    915  C   CYS A  76       8.232   9.710 -24.013  1.00 70.21           C
ATOM    916  O   CYS A  76       7.637  10.071 -25.027  1.00 70.21           O
ATOM    917  HA  CYS A  76      10.077  10.668 -24.637  1.00 70.21           H
ATOM    918  CB  CYS A  76      10.592   8.862 -23.638  1.00 70.21           C
ATOM    919 1HB  CYS A  76      10.626   8.556 -22.593  1.00 70.21           H
ATOM    920 2HB  CYS A  76      10.176   8.027 -24.201  1.00 70.21           H
ATOM    921  SG  CYS A  76      12.281   9.238 -24.234  1.00 70.21           S
ATOM    922  HG  CYS A  76      12.918   8.676 -23.211  1.00 70.21           H
ATOM    923  HN  CYS A  76       9.473  10.544 -21.771  1.00 70.21           H
ATOM    924  N   THR A  77       7.692   8.983 -23.046  1.00 64.20           N
ATOM    925  CA  THR A  77       6.485   8.208 -23.277  1.00 64.20           C
ATOM    926  C   THR A  77       5.287   9.137 -23.484  1.00 64.20           C
ATOM    927  O   THR A  77       4.466   8.909 -24.372  1.00 64.20           O
ATOM    928  HA  THR A  77       6.612   7.640 -24.198  1.00 64.20           H
ATOM    929  CB  THR A  77       6.310   7.243 -22.102  1.00 64.20           C
ATOM    930  HB  THR A  77       6.065   7.784 -21.188  1.00 64.20           H
ATOM    931  OG1 THR A  77       7.529   6.506 -22.074  1.00 64.20           O
ATOM    932  HG1 THR A  77       7.617   5.958 -22.905  1.00 64.20           H
ATOM    933  CG2 THR A  77       5.239   6.183 -22.369  1.00 64.20           C
ATOM    934 1HG2 THR A  77       5.518   5.598 -23.246  1.00 64.20           H
ATOM    935 2HG2 THR A  77       4.281   6.671 -22.548  1.00 64.20           H
ATOM    936 3HG2 THR A  77       5.156   5.525 -21.504  1.00 64.20           H
ATOM    937  HN  THR A  77       8.065   8.918 -22.120  1.00 64.20           H
ATOM    938  N   ARG A  78       5.224  10.164 -22.650  1.00 60.46           N
ATOM    939  CA  ARG A  78       4.023  10.977 -22.552  1.00 60.46           C
ATOM    940  C   ARG A  78       2.799  10.089 -22.320  1.00 60.46           C
ATOM    941  O   ARG A  78       2.746   8.960 -22.804  1.00 60.46           O
ATOM    942  HA  ARG A  78       4.199  11.633 -21.700  1.00 60.46           H
ATOM    943  CB  ARG A  78       3.812  11.802 -23.823  1.00 60.46           C
ATOM    944 1HB  ARG A  78       3.703  11.136 -24.680  1.00 60.46           H
ATOM    945 2HB  ARG A  78       2.885  12.371 -23.742  1.00 60.46           H
ATOM    946  CG  ARG A  78       4.984  12.757 -24.059  1.00 60.46           C
ATOM    947 1HG  ARG A  78       5.169  13.340 -23.157  1.00 60.46           H
ATOM    948 2HG  ARG A  78       5.889  12.184 -24.259  1.00 60.46           H
ATOM    949  CD  ARG A  78       4.698  13.697 -25.231  1.00 60.46           C
ATOM    950 1HD  ARG A  78       4.553  13.119 -26.144  1.00 60.46           H
ATOM    951 2HD  ARG A  78       3.774  14.246 -25.051  1.00 60.46           H
ATOM    952  NE  ARG A  78       5.822  14.644 -25.406  1.00 60.46           N
ATOM    953  HE  ARG A  78       6.649  14.496 -24.862  1.00 60.46           H
ATOM    954  CZ  ARG A  78       5.803  15.686 -26.248  1.00 60.46           C
ATOM    955  NH1 ARG A  78       4.722  15.931 -27.002  1.00 60.46           N
ATOM    956 1HH1 ARG A  78       3.922  15.334 -26.938  1.00 60.46           H
ATOM    957 2HH1 ARG A  78       4.715  16.711 -27.627  1.00 60.46           H
ATOM    958  NH2 ARG A  78       6.880  16.479 -26.325  1.00 60.46           N
ATOM    959 1HH2 ARG A  78       6.881  17.261 -26.948  1.00 60.46           H
ATOM    960 2HH2 ARG A  78       7.682  16.289 -25.759  1.00 60.46           H
ATOM    961  HN  ARG A  78       5.973  10.444 -22.049  1.00 60.46           H
ATOM    962  N   VAL A  79       1.846  10.633 -21.578  1.00 75.44           N
ATOM    963  CA  VAL A  79       0.607   9.921 -21.311  1.00 75.44           C
ATOM    964  C   VAL A  79      -0.323  10.054 -22.518  1.00 75.44           C
ATOM    965  O   VAL A  79      -0.883  11.122 -22.760  1.00 75.44           O
ATOM    966  HA  VAL A  79       0.856   8.869 -21.173  1.00 75.44           H
ATOM    967  CB  VAL A  79      -0.021  10.433 -20.013  1.00 75.44           C
ATOM    968  HB  VAL A  79      -0.267  11.486 -20.152  1.00 75.44           H
ATOM    969  CG1 VAL A  79      -1.318   9.685 -19.699  1.00 75.44           C
ATOM    970 1HG1 VAL A  79      -2.028   9.832 -20.513  1.00 75.44           H
ATOM    971 2HG1 VAL A  79      -1.107   8.622 -19.589  1.00 75.44           H
ATOM    972 3HG1 VAL A  79      -1.744  10.069 -18.772  1.00 75.44           H
ATOM    973  CG2 VAL A  79       0.966  10.332 -18.848  1.00 75.44           C
ATOM    974 1HG2 VAL A  79       1.257   9.290 -18.709  1.00 75.44           H
ATOM    975 2HG2 VAL A  79       1.850  10.929 -19.068  1.00 75.44           H
ATOM    976 3HG2 VAL A  79       0.494  10.702 -17.938  1.00 75.44           H
ATOM    977  HN  VAL A  79       1.909  11.541 -21.164  1.00 75.44           H
ATOM    978  N   LYS A  80      -0.459   8.954 -23.244  1.00 67.39           N
ATOM    979  CA  LYS A  80      -1.250   8.954 -24.463  1.00 67.39           C
ATOM    980  C   LYS A  80      -2.506   8.107 -24.251  1.00 67.39           C
ATOM    981  O   LYS A  80      -3.488   8.255 -24.977  1.00 67.39           O
ATOM    982  HA  LYS A  80      -1.555   9.983 -24.654  1.00 67.39           H
ATOM    983  CB  LYS A  80      -0.399   8.507 -25.653  1.00 67.39           C
ATOM    984 1HB  LYS A  80       0.065   7.545 -25.432  1.00 67.39           H
ATOM    985 2HB  LYS A  80      -1.036   8.359 -26.525  1.00 67.39           H
ATOM    986  CG  LYS A  80       0.683   9.540 -25.974  1.00 67.39           C
ATOM    987 1HG  LYS A  80       0.227  10.523 -26.096  1.00 67.39           H
ATOM    988 2HG  LYS A  80       1.379   9.614 -25.138  1.00 67.39           H
ATOM    989  CD  LYS A  80       1.442   9.162 -27.247  1.00 67.39           C
ATOM    990 1HD  LYS A  80       1.882   8.171 -27.131  1.00 67.39           H
ATOM    991 2HD  LYS A  80       0.749   9.107 -28.086  1.00 67.39           H
ATOM    992  CE  LYS A  80       2.541  10.182 -27.553  1.00 67.39           C
ATOM    993 1HE  LYS A  80       2.108  11.178 -27.634  1.00 67.39           H
ATOM    994 2HE  LYS A  80       3.257  10.211 -26.731  1.00 67.39           H
ATOM    995  NZ  LYS A  80       3.236   9.832 -28.812  1.00 67.39           N
ATOM    996 1HZ  LYS A  80       3.964  10.514 -28.997  1.00 67.39           H
ATOM    997 2HZ  LYS A  80       3.651   8.911 -28.725  1.00 67.39           H
ATOM    998 3HZ  LYS A  80       2.571   9.832 -29.577  1.00 67.39           H
ATOM    999  HN  LYS A  80      -0.041   8.075 -23.011  1.00 67.39           H
ATOM   1000  N   THR A  81      -2.433   7.238 -23.254  1.00 79.73           N
ATOM   1001  CA  THR A  81      -3.485   6.259 -23.037  1.00 79.73           C
ATOM   1002  C   THR A  81      -3.973   6.313 -21.588  1.00 79.73           C
ATOM   1003  O   THR A  81      -3.321   6.908 -20.731  1.00 79.73           O
ATOM   1004  HA  THR A  81      -4.333   6.519 -23.670  1.00 79.73           H
ATOM   1005  CB  THR A  81      -2.945   4.886 -23.445  1.00 79.73           C
ATOM   1006  HB  THR A  81      -3.753   4.160 -23.530  1.00 79.73           H
ATOM   1007  OG1 THR A  81      -1.957   4.595 -22.460  1.00 79.73           O
ATOM   1008  HG1 THR A  81      -1.699   3.630 -22.510  1.00 79.73           H
ATOM   1009  CG2 THR A  81      -2.160   4.933 -24.757  1.00 79.73           C
ATOM   1010 1HG2 THR A  81      -1.312   5.609 -24.650  1.00 79.73           H
ATOM   1011 2HG2 THR A  81      -2.810   5.289 -25.557  1.00 79.73           H
ATOM   1012 3HG2 THR A  81      -1.800   3.933 -25.001  1.00 79.73           H
ATOM   1013  HN  THR A  81      -1.676   7.195 -22.603  1.00 79.73           H
ATOM   1014  N   MET A  82      -5.117   5.684 -21.358  1.00 80.54           N
ATOM   1015  CA  MET A  82      -5.649   5.568 -20.011  1.00 80.54           C
ATOM   1016  C   MET A  82      -4.695   4.781 -19.111  1.00 80.54           C
ATOM   1017  O   MET A  82      -4.514   5.122 -17.943  1.00 80.54           O
ATOM   1018  HA  MET A  82      -5.746   6.589 -19.645  1.00 80.54           H
ATOM   1019  CB  MET A  82      -7.006   4.862 -20.058  1.00 80.54           C
ATOM   1020 1HB  MET A  82      -7.669   5.385 -20.747  1.00 80.54           H
ATOM   1021 2HB  MET A  82      -6.880   3.849 -20.443  1.00 80.54           H
ATOM   1022  CG  MET A  82      -7.645   4.809 -18.669  1.00 80.54           C
ATOM   1023 1HG  MET A  82      -7.045   4.184 -18.007  1.00 80.54           H
ATOM   1024 2HG  MET A  82      -7.666   5.807 -18.231  1.00 80.54           H
ATOM   1025  SD  MET A  82      -9.303   4.160 -18.784  1.00 80.54           S
ATOM   1026  CE  MET A  82      -9.828   4.349 -17.088  1.00 80.54           C
ATOM   1027 1HE  MET A  82      -9.171   3.772 -16.438  1.00 80.54           H
ATOM   1028 2HE  MET A  82      -9.783   5.401 -16.809  1.00 80.54           H
ATOM   1029 3HE  MET A  82     -10.852   3.988 -16.982  1.00 80.54           H
ATOM   1030  HN  MET A  82      -5.675   5.261 -22.072  1.00 80.54           H
ATOM   1031  N   THR A  83      -4.109   3.742 -19.688  1.00 83.02           N
ATOM   1032  CA  THR A  83      -3.155   2.921 -18.961  1.00 83.02           C
ATOM   1033  C   THR A  83      -1.973   3.769 -18.488  1.00 83.02           C
ATOM   1034  O   THR A  83      -1.544   3.658 -17.340  1.00 83.02           O
ATOM   1035  HA  THR A  83      -3.647   2.532 -18.069  1.00 83.02           H
ATOM   1036  CB  THR A  83      -2.745   1.758 -19.866  1.00 83.02           C
ATOM   1037  HB  THR A  83      -1.955   2.060 -20.554  1.00 83.02           H
ATOM   1038  OG1 THR A  83      -3.966   1.345 -20.475  1.00 83.02           O
ATOM   1039  HG1 THR A  83      -4.383   0.611 -19.940  1.00 83.02           H
ATOM   1040  CG2 THR A  83      -2.290   0.531 -19.074  1.00 83.02           C
ATOM   1041 1HG2 THR A  83      -3.105   0.189 -18.435  1.00 83.02           H
ATOM   1042 2HG2 THR A  83      -1.431   0.795 -18.457  1.00 83.02           H
ATOM   1043 3HG2 THR A  83      -2.011  -0.264 -19.764  1.00 83.02           H
ATOM   1044  HN  THR A  83      -4.275   3.460 -20.633  1.00 83.02           H
ATOM   1045  N   ASP A  84      -1.480   4.599 -19.396  1.00 85.19           N
ATOM   1046  CA  ASP A  84      -0.330   5.436 -19.099  1.00 85.19           C
ATOM   1047  C   ASP A  84      -0.655   6.334 -17.903  1.00 85.19           C
ATOM   1048  O   ASP A  84       0.204   6.583 -17.058  1.00 85.19           O
ATOM   1049  HA  ASP A  84       0.484   4.742 -18.890  1.00 85.19           H
ATOM   1050  CB  ASP A  84       0.016   6.337 -20.286  1.00 85.19           C
ATOM   1051 1HB  ASP A  84      -0.832   6.981 -20.518  1.00 85.19           H
ATOM   1052 2HB  ASP A  84       0.849   6.989 -20.021  1.00 85.19           H
ATOM   1053  CG  ASP A  84       0.384   5.506 -21.516  1.00 85.19           C
ATOM   1054  OD1 ASP A  84       0.938   4.404 -21.312  1.00 85.19           O
ATOM   1055  OD2 ASP A  84       0.103   5.990 -22.634  1.00 85.19           O
ATOM   1056  HN  ASP A  84      -1.851   4.703 -20.319  1.00 85.19           H
ATOM   1057  N   MET A  85      -1.896   6.795 -17.869  1.00 87.92           N
ATOM   1058  CA  MET A  85      -2.326   7.713 -16.828  1.00 87.92           C
ATOM   1059  C   MET A  85      -2.238   7.056 -15.448  1.00 87.92           C
ATOM   1060  O   MET A  85      -1.697   7.641 -14.512  1.00 87.92           O
ATOM   1061  HA  MET A  85      -1.639   8.557 -16.879  1.00 87.92           H
ATOM   1062  CB  MET A  85      -3.767   8.150 -17.095  1.00 87.92           C
ATOM   1063 1HB  MET A  85      -3.869   8.467 -18.132  1.00 87.92           H
ATOM   1064 2HB  MET A  85      -4.440   7.304 -16.953  1.00 87.92           H
ATOM   1065  CG  MET A  85      -4.175   9.294 -16.164  1.00 87.92           C
ATOM   1066 1HG  MET A  85      -5.249   9.463 -16.231  1.00 87.92           H
ATOM   1067 2HG  MET A  85      -3.958   9.026 -15.129  1.00 87.92           H
ATOM   1068  SD  MET A  85      -3.295  10.783 -16.605  1.00 87.92           S
ATOM   1069  CE  MET A  85      -3.740  11.826 -15.226  1.00 87.92           C
ATOM   1070 1HE  MET A  85      -4.823  11.944 -15.195  1.00 87.92           H
ATOM   1071 2HE  MET A  85      -3.397  11.367 -14.299  1.00 87.92           H
ATOM   1072 3HE  MET A  85      -3.271  12.803 -15.344  1.00 87.92           H
ATOM   1073  HN  MET A  85      -2.601   6.553 -18.536  1.00 87.92           H
ATOM   1074  N   PHE A  86      -2.779   5.849 -15.368  1.00 91.63           N
ATOM   1075  CA  PHE A  86      -2.812   5.126 -14.107  1.00 91.63           C
ATOM   1076  C   PHE A  86      -1.404   4.709 -13.678  1.00 91.63           C
ATOM   1077  O   PHE A  86      -1.073   4.755 -12.494  1.00 91.63           O
ATOM   1078  HA  PHE A  86      -3.233   5.798 -13.360  1.00 91.63           H
ATOM   1079  CB  PHE A  86      -3.657   3.871 -14.334  1.00 91.63           C
ATOM   1080 1HB  PHE A  86      -3.286   3.350 -15.217  1.00 91.63           H
ATOM   1081 2HB  PHE A  86      -3.522   3.198 -13.487  1.00 91.63           H
ATOM   1082  CG  PHE A  86      -5.150   4.150 -14.513  1.00 91.63           C
ATOM   1083  CD1 PHE A  86      -5.763   5.089 -13.744  1.00 91.63           C
ATOM   1084  HD1 PHE A  86      -5.191   5.644 -13.001  1.00 91.63           H
ATOM   1085  CD2 PHE A  86      -5.865   3.458 -15.440  1.00 91.63           C
ATOM   1086  HD2 PHE A  86      -5.373   2.705 -16.056  1.00 91.63           H
ATOM   1087  CE1 PHE A  86      -7.150   5.348 -13.910  1.00 91.63           C
ATOM   1088  HE1 PHE A  86      -7.641   6.101 -13.294  1.00 91.63           H
ATOM   1089  CE2 PHE A  86      -7.251   3.717 -15.607  1.00 91.63           C
ATOM   1090  HE2 PHE A  86      -7.824   3.162 -16.350  1.00 91.63           H
ATOM   1091  CZ  PHE A  86      -7.864   4.656 -14.838  1.00 91.63           C
ATOM   1092  HZ  PHE A  86      -8.928   4.855 -14.966  1.00 91.63           H
ATOM   1093  HN  PHE A  86      -3.189   5.367 -16.142  1.00 91.63           H
ATOM   1094  N   LEU A  87      -0.613   4.310 -14.664  1.00 89.03           N
ATOM   1095  CA  LEU A  87       0.726   3.816 -14.395  1.00 89.03           C
ATOM   1096  C   LEU A  87       1.582   4.952 -13.832  1.00 89.03           C
ATOM   1097  O   LEU A  87       2.407   4.733 -12.946  1.00 89.03           O
ATOM   1098  HA  LEU A  87       0.641   3.039 -13.635  1.00 89.03           H
ATOM   1099  CB  LEU A  87       1.318   3.163 -15.646  1.00 89.03           C
ATOM   1100 1HB  LEU A  87       1.215   3.859 -16.478  1.00 89.03           H
ATOM   1101 2HB  LEU A  87       2.385   3.014 -15.484  1.00 89.03           H
ATOM   1102  CG  LEU A  87       0.702   1.824 -16.059  1.00 89.03           C
ATOM   1103  HG  LEU A  87      -0.368   1.973 -16.210  1.00 89.03           H
ATOM   1104  CD1 LEU A  87       1.283   1.340 -17.388  1.00 89.03           C
ATOM   1105 1HD1 LEU A  87       1.075   2.075 -18.165  1.00 89.03           H
ATOM   1106 2HD1 LEU A  87       2.361   1.213 -17.288  1.00 89.03           H
ATOM   1107 3HD1 LEU A  87       0.828   0.387 -17.658  1.00 89.03           H
ATOM   1108  CD2 LEU A  87       0.861   0.782 -14.950  1.00 89.03           C
ATOM   1109 1HD2 LEU A  87       1.920   0.630 -14.743  1.00 89.03           H
ATOM   1110 2HD2 LEU A  87       0.361   1.133 -14.047  1.00 89.03           H
ATOM   1111 3HD2 LEU A  87       0.414  -0.159 -15.270  1.00 89.03           H
ATOM   1112  HN  LEU A  87      -0.873   4.321 -15.629  1.00 89.03           H
ATOM   1113  N   LEU A  88       1.355   6.142 -14.368  1.00 91.38           N
ATOM   1114  CA  LEU A  88       2.092   7.315 -13.928  1.00 91.38           C
ATOM   1115  C   LEU A  88       1.708   7.639 -12.482  1.00 91.38           C
ATOM   1116  O   LEU A  88       2.578   7.844 -11.637  1.00 91.38           O
ATOM   1117  HA  LEU A  88       3.152   7.064 -13.955  1.00 91.38           H
ATOM   1118  CB  LEU A  88       1.877   8.479 -14.897  1.00 91.38           C
ATOM   1119 1HB  LEU A  88       2.242   8.180 -15.879  1.00 91.38           H
ATOM   1120 2HB  LEU A  88       0.805   8.650 -14.994  1.00 91.38           H
ATOM   1121  CG  LEU A  88       2.544   9.801 -14.516  1.00 91.38           C
ATOM   1122  HG  LEU A  88       2.204  10.081 -13.519  1.00 91.38           H
ATOM   1123  CD1 LEU A  88       4.065   9.648 -14.448  1.00 91.38           C
ATOM   1124 1HD1 LEU A  88       4.322   8.898 -13.700  1.00 91.38           H
ATOM   1125 2HD1 LEU A  88       4.442   9.334 -15.421  1.00 91.38           H
ATOM   1126 3HD1 LEU A  88       4.515  10.603 -14.175  1.00 91.38           H
ATOM   1127  CD2 LEU A  88       2.123  10.923 -15.467  1.00 91.38           C
ATOM   1128 1HD2 LEU A  88       2.415  10.664 -16.485  1.00 91.38           H
ATOM   1129 2HD2 LEU A  88       1.042  11.051 -15.421  1.00 91.38           H
ATOM   1130 3HD2 LEU A  88       2.612  11.851 -15.174  1.00 91.38           H
ATOM   1131  HN  LEU A  88       0.684   6.312 -15.090  1.00 91.38           H
ATOM   1132  N   ASN A  89       0.406   7.675 -12.243  1.00 92.49           N
ATOM   1133  CA  ASN A  89      -0.105   8.045 -10.935  1.00 92.49           C
ATOM   1134  C   ASN A  89       0.320   6.993  -9.909  1.00 92.49           C
ATOM   1135  O   ASN A  89       0.577   7.317  -8.751  1.00 92.49           O
ATOM   1136  HA  ASN A  89       0.323   9.026 -10.727  1.00 92.49           H
ATOM   1137  CB  ASN A  89      -1.634   8.111 -10.938  1.00 92.49           C
ATOM   1138 1HB  ASN A  89      -2.035   7.286 -11.527  1.00 92.49           H
ATOM   1139 2HB  ASN A  89      -2.009   7.990  -9.922  1.00 92.49           H
ATOM   1140  CG  ASN A  89      -2.124   9.441 -11.514  1.00 92.49           C
ATOM   1141  OD1 ASN A  89      -2.289  10.427 -10.813  1.00 92.49           O
ATOM   1142  ND2 ASN A  89      -2.346   9.414 -12.825  1.00 92.49           N
ATOM   1143 1HD2 ASN A  89      -2.191   8.572 -13.341  1.00 92.49           H
ATOM   1144 2HD2 ASN A  89      -2.669  10.236 -13.294  1.00 92.49           H
ATOM   1145  HN  ASN A  89      -0.294   7.457 -12.924  1.00 92.49           H
ATOM   1146  N   LEU A  90       0.382   5.753 -10.372  1.00 93.57           N
ATOM   1147  CA  LEU A  90       0.801   4.655  -9.518  1.00 93.57           C
ATOM   1148  C   LEU A  90       2.241   4.894  -9.058  1.00 93.57           C
ATOM   1149  O   LEU A  90       2.553   4.741  -7.878  1.00 93.57           O
ATOM   1150  HA  LEU A  90       0.154   4.657  -8.641  1.00 93.57           H
ATOM   1151  CB  LEU A  90       0.597   3.315 -10.228  1.00 93.57           C
ATOM   1152 1HB  LEU A  90      -0.458   3.220 -10.485  1.00 93.57           H
ATOM   1153 2HB  LEU A  90       1.153   3.334 -11.165  1.00 93.57           H
ATOM   1154  CG  LEU A  90       1.016   2.070  -9.444  1.00 93.57           C
ATOM   1155  HG  LEU A  90       2.062   2.182  -9.158  1.00 93.57           H
ATOM   1156  CD1 LEU A  90       0.206   1.936  -8.152  1.00 93.57           C
ATOM   1157 1HD1 LEU A  90       0.370   2.814  -7.528  1.00 93.57           H
ATOM   1158 2HD1 LEU A  90      -0.854   1.857  -8.395  1.00 93.57           H
ATOM   1159 3HD1 LEU A  90       0.524   1.043  -7.615  1.00 93.57           H
ATOM   1160  CD2 LEU A  90       0.918   0.815 -10.314  1.00 93.57           C
ATOM   1161 1HD2 LEU A  90      -0.111   0.686 -10.651  1.00 93.57           H
ATOM   1162 2HD2 LEU A  90       1.573   0.921 -11.179  1.00 93.57           H
ATOM   1163 3HD2 LEU A  90       1.221  -0.055  -9.732  1.00 93.57           H
ATOM   1164  HN  LEU A  90       0.151   5.494 -11.310  1.00 93.57           H
ATOM   1165  N   ALA A  91       3.080   5.264 -10.014  1.00 94.62           N
ATOM   1166  CA  ALA A  91       4.493   5.460  -9.736  1.00 94.62           C
ATOM   1167  C   ALA A  91       4.658   6.628  -8.761  1.00 94.62           C
ATOM   1168  O   ALA A  91       5.531   6.600  -7.896  1.00 94.62           O
ATOM   1169  HA  ALA A  91       4.868   4.551  -9.267  1.00 94.62           H
ATOM   1170  CB  ALA A  91       5.246   5.685 -11.049  1.00 94.62           C
ATOM   1171 1HB  ALA A  91       5.120   4.815 -11.693  1.00 94.62           H
ATOM   1172 2HB  ALA A  91       4.848   6.568 -11.549  1.00 94.62           H
ATOM   1173 3HB  ALA A  91       6.305   5.832 -10.839  1.00 94.62           H
ATOM   1174  HN  ALA A  91       2.809   5.429 -10.963  1.00 94.62           H
ATOM   1175  N   ILE A  92       3.806   7.628  -8.935  1.00 93.49           N
ATOM   1176  CA  ILE A  92       3.831   8.792  -8.066  1.00 93.49           C
ATOM   1177  C   ILE A  92       3.448   8.371  -6.646  1.00 93.49           C
ATOM   1178  O   ILE A  92       4.116   8.744  -5.683  1.00 93.49           O
ATOM   1179  HA  ILE A  92       4.854   9.167  -8.051  1.00 93.49           H
ATOM   1180  CB  ILE A  92       2.949   9.905  -8.636  1.00 93.49           C
ATOM   1181  HB  ILE A  92       1.978   9.477  -8.887  1.00 93.49           H
ATOM   1182  CG1 ILE A  92       3.543  10.467  -9.929  1.00 93.49           C
ATOM   1183 1HG1 ILE A  92       4.432  11.055  -9.700  1.00 93.49           H
ATOM   1184 2HG1 ILE A  92       3.861   9.648 -10.574  1.00 93.49           H
ATOM   1185  CG2 ILE A  92       2.704  10.999  -7.595  1.00 93.49           C
ATOM   1186 1HG2 ILE A  92       2.206  10.568  -6.726  1.00 93.49           H
ATOM   1187 2HG2 ILE A  92       3.658  11.430  -7.290  1.00 93.49           H
ATOM   1188 3HG2 ILE A  92       2.075  11.777  -8.026  1.00 93.49           H
ATOM   1189  CD1 ILE A  92       2.525  11.339 -10.667  1.00 93.49           C
ATOM   1190 1HD1 ILE A  92       1.648  10.741 -10.916  1.00 93.49           H
ATOM   1191 2HD1 ILE A  92       2.228  12.170 -10.028  1.00 93.49           H
ATOM   1192 3HD1 ILE A  92       2.973  11.725 -11.582  1.00 93.49           H
ATOM   1193  HN  ILE A  92       3.110   7.651  -9.653  1.00 93.49           H
ATOM   1194  N   ALA A  93       2.374   7.599  -6.561  1.00 95.49           N
ATOM   1195  CA  ALA A  93       1.838   7.202  -5.270  1.00 95.49           C
ATOM   1196  C   ALA A  93       2.882   6.368  -4.524  1.00 95.49           C
ATOM   1197  O   ALA A  93       3.100   6.563  -3.329  1.00 95.49           O
ATOM   1198  HA  ALA A  93       1.637   8.110  -4.701  1.00 95.49           H
ATOM   1199  CB  ALA A  93       0.524   6.446  -5.473  1.00 95.49           C
ATOM   1200 1HB  ALA A  93      -0.192   7.092  -5.981  1.00 95.49           H
ATOM   1201 2HB  ALA A  93       0.706   5.558  -6.080  1.00 95.49           H
ATOM   1202 3HB  ALA A  93       0.123   6.148  -4.505  1.00 95.49           H
ATOM   1203  HN  ALA A  93       1.874   7.248  -7.352  1.00 95.49           H
ATOM   1204  N   ASP A  94       3.500   5.456  -5.260  1.00 91.99           N
ATOM   1205  CA  ASP A  94       4.505   4.582  -4.680  1.00 91.99           C
ATOM   1206  C   ASP A  94       5.649   5.428  -4.119  1.00 91.99           C
ATOM   1207  O   ASP A  94       6.128   5.177  -3.015  1.00 91.99           O
ATOM   1208  HA  ASP A  94       3.983   4.020  -3.905  1.00 91.99           H
ATOM   1209  CB  ASP A  94       5.088   3.638  -5.734  1.00 91.99           C
ATOM   1210 1HB  ASP A  94       5.229   4.176  -6.671  1.00 91.99           H
ATOM   1211 2HB  ASP A  94       6.071   3.293  -5.414  1.00 91.99           H
ATOM   1212  CG  ASP A  94       4.169   2.436  -5.962  1.00 91.99           C
ATOM   1213  OD1 ASP A  94       3.479   2.057  -4.991  1.00 91.99           O
ATOM   1214  OD2 ASP A  94       4.178   1.923  -7.102  1.00 91.99           O
ATOM   1215  HN  ASP A  94       3.324   5.310  -6.234  1.00 91.99           H
ATOM   1216  N   LEU A  95       6.053   6.415  -4.905  1.00 92.32           N
ATOM   1217  CA  LEU A  95       7.196   7.238  -4.547  1.00 92.32           C
ATOM   1218  C   LEU A  95       6.885   8.001  -3.258  1.00 92.32           C
ATOM   1219  O   LEU A  95       7.732   8.099  -2.371  1.00 92.32           O
ATOM   1220  HA  LEU A  95       8.034   6.567  -4.357  1.00 92.32           H
ATOM   1221  CB  LEU A  95       7.594   8.141  -5.716  1.00 92.32           C
ATOM   1222 1HB  LEU A  95       7.664   7.529  -6.615  1.00 92.32           H
ATOM   1223 2HB  LEU A  95       6.793   8.861  -5.881  1.00 92.32           H
ATOM   1224  CG  LEU A  95       8.907   8.910  -5.553  1.00 92.32           C
ATOM   1225  HG  LEU A  95       8.879   9.435  -4.598  1.00 92.32           H
ATOM   1226  CD1 LEU A  95      10.100   7.953  -5.508  1.00 92.32           C
ATOM   1227 1HD1 LEU A  95       9.988   7.271  -4.665  1.00 92.32           H
ATOM   1228 2HD1 LEU A  95      10.143   7.381  -6.435  1.00 92.32           H
ATOM   1229 3HD1 LEU A  95      11.020   8.526  -5.391  1.00 92.32           H
ATOM   1230  CD2 LEU A  95       9.062   9.968  -6.646  1.00 92.32           C
ATOM   1231 1HD2 LEU A  95       9.059   9.485  -7.623  1.00 92.32           H
ATOM   1232 2HD2 LEU A  95       8.234  10.675  -6.588  1.00 92.32           H
ATOM   1233 3HD2 LEU A  95      10.003  10.500  -6.507  1.00 92.32           H
ATOM   1234  HN  LEU A  95       5.615   6.655  -5.771  1.00 92.32           H
ATOM   1235  N   LEU A  96       5.669   8.522  -3.195  1.00 91.57           N
ATOM   1236  CA  LEU A  96       5.251   9.311  -2.048  1.00 91.57           C
ATOM   1237  C   LEU A  96       5.271   8.433  -0.796  1.00 91.57           C
ATOM   1238  O   LEU A  96       5.655   8.889   0.280  1.00 91.57           O
ATOM   1239  HA  LEU A  96       5.979  10.112  -1.920  1.00 91.57           H
ATOM   1240  CB  LEU A  96       3.896   9.969  -2.316  1.00 91.57           C
ATOM   1241 1HB  LEU A  96       3.209   9.206  -2.682  1.00 91.57           H
ATOM   1242 2HB  LEU A  96       3.496  10.331  -1.369  1.00 91.57           H
ATOM   1243  CG  LEU A  96       3.900  11.131  -3.312  1.00 91.57           C
ATOM   1244  HG  LEU A  96       4.348  10.782  -4.242  1.00 91.57           H
ATOM   1245  CD1 LEU A  96       2.474  11.579  -3.638  1.00 91.57           C
ATOM   1246 1HD1 LEU A  96       1.922  10.746  -4.074  1.00 91.57           H
ATOM   1247 2HD1 LEU A  96       1.977  11.904  -2.724  1.00 91.57           H
ATOM   1248 3HD1 LEU A  96       2.505  12.405  -4.348  1.00 91.57           H
ATOM   1249  CD2 LEU A  96       4.761  12.288  -2.802  1.00 91.57           C
ATOM   1250 1HD2 LEU A  96       4.365  12.644  -1.851  1.00 91.57           H
ATOM   1251 2HD2 LEU A  96       5.786  11.944  -2.662  1.00 91.57           H
ATOM   1252 3HD2 LEU A  96       4.746  13.100  -3.528  1.00 91.57           H
ATOM   1253  HN  LEU A  96       4.976   8.413  -3.908  1.00 91.57           H
ATOM   1254  N   PHE A  97       4.853   7.189  -0.977  1.00 92.51           N
ATOM   1255  CA  PHE A  97       4.868   6.228   0.113  1.00 92.51           C
ATOM   1256  C   PHE A  97       6.294   5.990   0.613  1.00 92.51           C
ATOM   1257  O   PHE A  97       6.544   6.007   1.817  1.00 92.51           O
ATOM   1258  HA  PHE A  97       4.267   6.645   0.920  1.00 92.51           H
ATOM   1259  CB  PHE A  97       4.309   4.916  -0.441  1.00 92.51           C
ATOM   1260 1HB  PHE A  97       3.221   4.980  -0.470  1.00 92.51           H
ATOM   1261 2HB  PHE A  97       4.648   4.793  -1.469  1.00 92.51           H
ATOM   1262  CG  PHE A  97       4.711   3.679   0.365  1.00 92.51           C
ATOM   1263  CD1 PHE A  97       5.589   2.782  -0.159  1.00 92.51           C
ATOM   1264  HD1 PHE A  97       6.006   2.944  -1.153  1.00 92.51           H
ATOM   1265  CD2 PHE A  97       4.191   3.477   1.606  1.00 92.51           C
ATOM   1266  HD2 PHE A  97       3.488   4.196   2.026  1.00 92.51           H
ATOM   1267  CE1 PHE A  97       5.962   1.634   0.589  1.00 92.51           C
ATOM   1268  HE1 PHE A  97       6.665   0.915   0.169  1.00 92.51           H
ATOM   1269  CE2 PHE A  97       4.565   2.329   2.354  1.00 92.51           C
ATOM   1270  HE2 PHE A  97       4.148   2.167   3.348  1.00 92.51           H
ATOM   1271  CZ  PHE A  97       5.442   1.432   1.830  1.00 92.51           C
ATOM   1272  HZ  PHE A  97       5.729   0.551   2.404  1.00 92.51           H
ATOM   1273  HN  PHE A  97       4.509   6.836  -1.847  1.00 92.51           H
ATOM   1274  N   LEU A  98       7.193   5.773  -0.337  1.00 94.43           N
ATOM   1275  CA  LEU A  98       8.537   5.331  -0.008  1.00 94.43           C
ATOM   1276  C   LEU A  98       9.239   6.414   0.814  1.00 94.43           C
ATOM   1277  O   LEU A  98      10.067   6.109   1.671  1.00 94.43           O
ATOM   1278  HA  LEU A  98       8.446   4.436   0.606  1.00 94.43           H
ATOM   1279  CB  LEU A  98       9.295   4.934  -1.277  1.00 94.43           C
ATOM   1280 1HB  LEU A  98       9.218   5.752  -1.993  1.00 94.43           H
ATOM   1281 2HB  LEU A  98      10.351   4.828  -1.027  1.00 94.43           H
ATOM   1282  CG  LEU A  98       8.830   3.648  -1.961  1.00 94.43           C
ATOM   1283  HG  LEU A  98       7.741   3.654  -1.996  1.00 94.43           H
ATOM   1284  CD1 LEU A  98       9.329   3.585  -3.406  1.00 94.43           C
ATOM   1285 1HD1 LEU A  98       8.939   4.437  -3.963  1.00 94.43           H
ATOM   1286 2HD1 LEU A  98      10.418   3.612  -3.417  1.00 94.43           H
ATOM   1287 3HD1 LEU A  98       8.984   2.660  -3.870  1.00 94.43           H
ATOM   1288  CD2 LEU A  98       9.249   2.416  -1.156  1.00 94.43           C
ATOM   1289 1HD2 LEU A  98      10.335   2.392  -1.068  1.00 94.43           H
ATOM   1290 2HD2 LEU A  98       8.805   2.463  -0.162  1.00 94.43           H
ATOM   1291 3HD2 LEU A  98       8.906   1.515  -1.665  1.00 94.43           H
ATOM   1292  HN  LEU A  98       7.014   5.894  -1.313  1.00 94.43           H
ATOM   1293  N   VAL A  99       8.881   7.656   0.525  1.00 91.83           N
ATOM   1294  CA  VAL A  99       9.509   8.789   1.185  1.00 91.83           C
ATOM   1295  C   VAL A  99       9.234   8.713   2.689  1.00 91.83           C
ATOM   1296  O   VAL A  99       9.943   9.328   3.484  1.00 91.83           O
ATOM   1297  HA  VAL A  99      10.583   8.711   1.021  1.00 91.83           H
ATOM   1298  CB  VAL A  99       9.025  10.096   0.554  1.00 91.83           C
ATOM   1299  HB  VAL A  99       7.936  10.078   0.539  1.00 91.83           H
ATOM   1300  CG1 VAL A  99       9.464  11.302   1.388  1.00 91.83           C
ATOM   1301 1HG1 VAL A  99       9.045  11.222   2.391  1.00 91.83           H
ATOM   1302 2HG1 VAL A  99      10.552  11.325   1.449  1.00 91.83           H
ATOM   1303 3HG1 VAL A  99       9.107  12.218   0.917  1.00 91.83           H
ATOM   1304  CG2 VAL A  99       9.514  10.221  -0.890  1.00 91.83           C
ATOM   1305 1HG2 VAL A  99      10.603  10.206  -0.908  1.00 91.83           H
ATOM   1306 2HG2 VAL A  99       9.129   9.387  -1.477  1.00 91.83           H
ATOM   1307 3HG2 VAL A  99       9.156  11.159  -1.315  1.00 91.83           H
ATOM   1308  HN  VAL A  99       8.178   7.895  -0.145  1.00 91.83           H
ATOM   1309  N   THR A 100       8.204   7.954   3.032  1.00 91.09           N
ATOM   1310  CA  THR A 100       7.804   7.819   4.423  1.00 91.09           C
ATOM   1311  C   THR A 100       8.700   6.807   5.140  1.00 91.09           C
ATOM   1312  O   THR A 100       8.861   6.868   6.358  1.00 91.09           O
ATOM   1313  HA  THR A 100       7.949   8.780   4.916  1.00 91.09           H
ATOM   1314  CB  THR A 100       6.321   7.447   4.454  1.00 91.09           C
ATOM   1315  HB  THR A 100       5.903   7.598   5.450  1.00 91.09           H
ATOM   1316  OG1 THR A 100       6.288   6.107   3.971  1.00 91.09           O
ATOM   1317  HG1 THR A 100       5.401   5.693   4.171  1.00 91.09           H
ATOM   1318  CG2 THR A 100       5.498   8.232   3.431  1.00 91.09           C
ATOM   1319 1HG2 THR A 100       5.874   8.028   2.429  1.00 91.09           H
ATOM   1320 2HG2 THR A 100       5.581   9.299   3.640  1.00 91.09           H
ATOM   1321 3HG2 THR A 100       4.453   7.930   3.496  1.00 91.09           H
ATOM   1322  HN  THR A 100       7.648   7.437   2.381  1.00 91.09           H
ATOM   1323  N   LEU A 101       9.260   5.900   4.353  1.00 93.05           N
ATOM   1324  CA  LEU A 101       9.911   4.726   4.911  1.00 93.05           C
ATOM   1325  C   LEU A 101      11.126   5.163   5.731  1.00 93.05           C
ATOM   1326  O   LEU A 101      11.384   4.620   6.804  1.00 93.05           O
ATOM   1327  HA  LEU A 101       9.199   4.244   5.580  1.00 93.05           H
ATOM   1328  CB  LEU A 101      10.245   3.723   3.805  1.00 93.05           C
ATOM   1329 1HB  LEU A 101      10.800   4.243   3.025  1.00 93.05           H
ATOM   1330 2HB  LEU A 101      10.910   2.964   4.218  1.00 93.05           H
ATOM   1331  CG  LEU A 101       9.052   3.017   3.158  1.00 93.05           C
ATOM   1332  HG  LEU A 101       8.447   3.766   2.647  1.00 93.05           H
ATOM   1333  CD1 LEU A 101       9.516   2.013   2.100  1.00 93.05           C
ATOM   1334 1HD1 LEU A 101      10.076   2.536   1.324  1.00 93.05           H
ATOM   1335 2HD1 LEU A 101      10.155   1.263   2.566  1.00 93.05           H
ATOM   1336 3HD1 LEU A 101       8.648   1.526   1.656  1.00 93.05           H
ATOM   1337  CD2 LEU A 101       8.161   2.363   4.216  1.00 93.05           C
ATOM   1338 1HD2 LEU A 101       8.741   1.628   4.775  1.00 93.05           H
ATOM   1339 2HD2 LEU A 101       7.788   3.126   4.899  1.00 93.05           H
ATOM   1340 3HD2 LEU A 101       7.321   1.868   3.729  1.00 93.05           H
ATOM   1341  HN  LEU A 101       9.274   5.957   3.355  1.00 93.05           H
ATOM   1342  N   PRO A 102      11.892   6.149   5.244  1.00 94.39           N
ATOM   1343  CA  PRO A 102      13.092   6.595   5.957  1.00 94.39           C
ATOM   1344  C   PRO A 102      12.802   6.953   7.406  1.00 94.39           C
ATOM   1345  O   PRO A 102      13.569   6.601   8.301  1.00 94.39           O
ATOM   1346  HA  PRO A 102      13.822   5.787   6.004  1.00 94.39           H
ATOM   1347  CB  PRO A 102      13.560   7.810   5.155  1.00 94.39           C
ATOM   1348 1HB  PRO A 102      13.142   8.737   5.549  1.00 94.39           H
ATOM   1349 2HB  PRO A 102      14.645   7.915   5.181  1.00 94.39           H
ATOM   1350  CG  PRO A 102      13.056   7.519   3.746  1.00 94.39           C
ATOM   1351 1HG  PRO A 102      12.995   8.425   3.143  1.00 94.39           H
ATOM   1352 2HG  PRO A 102      13.719   6.839   3.212  1.00 94.39           H
ATOM   1353  CD  PRO A 102      11.688   6.906   3.996  1.00 94.39           C
ATOM   1354 1HD  PRO A 102      10.917   7.668   4.111  1.00 94.39           H
ATOM   1355 2HD  PRO A 102      11.376   6.264   3.172  1.00 94.39           H
ATOM   1356  N   PHE A 103      11.692   7.650   7.599  1.00 92.93           N
ATOM   1357  CA  PHE A 103      11.325   8.120   8.924  1.00 92.93           C
ATOM   1358  C   PHE A 103      11.000   6.948   9.852  1.00 92.93           C
ATOM   1359  O   PHE A 103      11.393   6.946  11.017  1.00 92.93           O
ATOM   1360  HA  PHE A 103      12.179   8.669   9.321  1.00 92.93           H
ATOM   1361  CB  PHE A 103      10.075   8.988   8.760  1.00 92.93           C
ATOM   1362 1HB  PHE A 103       9.308   8.408   8.247  1.00 92.93           H
ATOM   1363 2HB  PHE A 103       9.683   9.231   9.748  1.00 92.93           H
ATOM   1364  CG  PHE A 103      10.316  10.286   7.988  1.00 92.93           C
ATOM   1365  CD1 PHE A 103      10.750  11.396   8.643  1.00 92.93           C
ATOM   1366  HD1 PHE A 103      10.926  11.361   9.718  1.00 92.93           H
ATOM   1367  CD2 PHE A 103      10.096  10.331   6.647  1.00 92.93           C
ATOM   1368  HD2 PHE A 103       9.748   9.441   6.122  1.00 92.93           H
ATOM   1369  CE1 PHE A 103      10.973  12.602   7.926  1.00 92.93           C
ATOM   1370  HE1 PHE A 103      11.321  13.491   8.451  1.00 92.93           H
ATOM   1371  CE2 PHE A 103      10.319  11.536   5.930  1.00 92.93           C
ATOM   1372  HE2 PHE A 103      10.143  11.572   4.855  1.00 92.93           H
ATOM   1373  CZ  PHE A 103      10.753  12.646   6.585  1.00 92.93           C
ATOM   1374  HZ  PHE A 103      10.925  13.571   6.035  1.00 92.93           H
ATOM   1375  HN  PHE A 103      11.051   7.893   6.872  1.00 92.93           H
ATOM   1376  N   TRP A 104      10.284   5.979   9.300  1.00 88.44           N
ATOM   1377  CA  TRP A 104       9.848   4.833  10.080  1.00 88.44           C
ATOM   1378  C   TRP A 104      11.080   3.987  10.406  1.00 88.44           C
ATOM   1379  O   TRP A 104      11.131   3.333  11.446  1.00 88.44           O
ATOM   1380  HA  TRP A 104       9.399   5.208  10.999  1.00 88.44           H
ATOM   1381  CB  TRP A 104       8.762   4.048   9.341  1.00 88.44           C
ATOM   1382 1HB  TRP A 104       9.122   3.802   8.342  1.00 88.44           H
ATOM   1383 2HB  TRP A 104       8.593   3.105   9.860  1.00 88.44           H
ATOM   1384  CG  TRP A 104       7.431   4.792   9.219  1.00 88.44           C
ATOM   1385  CD1 TRP A 104       6.830   5.231   8.105  1.00 88.44           C
ATOM   1386  HD1 TRP A 104       7.235   5.107   7.100  1.00 88.44           H
ATOM   1387  CD2 TRP A 104       6.554   5.168  10.302  1.00 88.44           C
ATOM   1388  NE1 TRP A 104       5.635   5.861   8.389  1.00 88.44           N
ATOM   1389  HE1 TRP A 104       5.009   6.270   7.725  1.00 88.44           H
ATOM   1390  CE2 TRP A 104       5.462   5.821   9.767  1.00 88.44           C
ATOM   1391  CE3 TRP A 104       6.679   4.963  11.687  1.00 88.44           C
ATOM   1392  HE3 TRP A 104       7.531   4.451  12.134  1.00 88.44           H
ATOM   1393  CZ2 TRP A 104       4.411   6.322  10.546  1.00 88.44           C
ATOM   1394  HZ2 TRP A 104       3.559   6.834  10.099  1.00 88.44           H
ATOM   1395  CZ3 TRP A 104       5.621   5.470  12.452  1.00 88.44           C
ATOM   1396  HZ3 TRP A 104       5.668   5.338  13.532  1.00 88.44           H
ATOM   1397  CH2 TRP A 104       4.515   6.129  11.929  1.00 88.44           C
ATOM   1398  HH2 TRP A 104       3.731   6.495  12.592  1.00 88.44           H
ATOM   1399  HN  TRP A 104      10.004   5.968   8.340  1.00 88.44           H
ATOM   1400  N   ALA A 105      12.044   4.026   9.497  1.00 94.57           N
ATOM   1401  CA  ALA A 105      13.280   3.286   9.684  1.00 94.57           C
ATOM   1402  C   ALA A 105      14.009   3.823  10.918  1.00 94.57           C
ATOM   1403  O   ALA A 105      14.473   3.050  11.755  1.00 94.57           O
ATOM   1404  HA  ALA A 105      13.019   2.242   9.853  1.00 94.57           H
ATOM   1405  CB  ALA A 105      14.131   3.384   8.416  1.00 94.57           C
ATOM   1406 1HB  ALA A 105      13.579   2.963   7.576  1.00 94.57           H
ATOM   1407 2HB  ALA A 105      14.361   4.430   8.213  1.00 94.57           H
ATOM   1408 3HB  ALA A 105      15.058   2.829   8.557  1.00 94.57           H
ATOM   1409  HN  ALA A 105      11.990   4.551   8.647  1.00 94.57           H
ATOM   1410  N   ILE A 106      14.087   5.144  10.992  1.00 91.23           N
ATOM   1411  CA  ILE A 106      14.772   5.792  12.097  1.00 91.23           C
ATOM   1412  C   ILE A 106      14.000   5.534  13.392  1.00 91.23           C
ATOM   1413  O   ILE A 106      14.596   5.229  14.424  1.00 91.23           O
ATOM   1414  HA  ILE A 106      15.757   5.333  12.185  1.00 91.23           H
ATOM   1415  CB  ILE A 106      14.990   7.276  11.796  1.00 91.23           C
ATOM   1416  HB  ILE A 106      14.038   7.704  11.480  1.00 91.23           H
ATOM   1417  CG1 ILE A 106      15.974   7.462  10.639  1.00 91.23           C
ATOM   1418 1HG1 ILE A 106      16.988   7.258  10.984  1.00 91.23           H
ATOM   1419 2HG1 ILE A 106      15.755   6.743   9.851  1.00 91.23           H
ATOM   1420  CG2 ILE A 106      15.430   8.032  13.051  1.00 91.23           C
ATOM   1421 1HG2 ILE A 106      14.662   7.940  13.819  1.00 91.23           H
ATOM   1422 2HG2 ILE A 106      16.365   7.609  13.420  1.00 91.23           H
ATOM   1423 3HG2 ILE A 106      15.578   9.084  12.808  1.00 91.23           H
ATOM   1424  CD1 ILE A 106      15.898   8.883  10.077  1.00 91.23           C
ATOM   1425 1HD1 ILE A 106      14.889   9.075   9.712  1.00 91.23           H
ATOM   1426 2HD1 ILE A 106      16.142   9.598  10.863  1.00 91.23           H
ATOM   1427 3HD1 ILE A 106      16.608   8.988   9.257  1.00 91.23           H
ATOM   1428  HN  ILE A 106      13.693   5.766  10.316  1.00 91.23           H
ATOM   1429  N   ALA A 107      12.685   5.667  13.296  1.00 92.58           N
ATOM   1430  CA  ALA A 107      11.832   5.540  14.466  1.00 92.58           C
ATOM   1431  C   ALA A 107      11.957   4.124  15.031  1.00 92.58           C
ATOM   1432  O   ALA A 107      11.956   3.934  16.247  1.00 92.58           O
ATOM   1433  HA  ALA A 107      12.185   6.252  15.212  1.00 92.58           H
ATOM   1434  CB  ALA A 107      10.392   5.892  14.089  1.00 92.58           C
ATOM   1435 1HB  ALA A 107      10.354   6.918  13.721  1.00 92.58           H
ATOM   1436 2HB  ALA A 107      10.044   5.214  13.310  1.00 92.58           H
ATOM   1437 3HB  ALA A 107       9.753   5.797  14.967  1.00 92.58           H
ATOM   1438  HN  ALA A 107      12.203   5.857  12.441  1.00 92.58           H
ATOM   1439  N   ALA A 108      12.062   3.165  14.122  1.00 92.21           N
ATOM   1440  CA  ALA A 108      12.133   1.767  14.514  1.00 92.21           C
ATOM   1441  C   ALA A 108      13.505   1.483  15.128  1.00 92.21           C
ATOM   1442  O   ALA A 108      13.637   0.608  15.981  1.00 92.21           O
ATOM   1443  HA  ALA A 108      11.364   1.594  15.267  1.00 92.21           H
ATOM   1444  CB  ALA A 108      11.842   0.882  13.300  1.00 92.21           C
ATOM   1445 1HB  ALA A 108      10.845   1.102  12.920  1.00 92.21           H
ATOM   1446 2HB  ALA A 108      12.580   1.079  12.522  1.00 92.21           H
ATOM   1447 3HB  ALA A 108      11.896  -0.166  13.594  1.00 92.21           H
ATOM   1448  HN  ALA A 108      12.098   3.330  13.137  1.00 92.21           H
ATOM   1449  N   ALA A 109      14.491   2.240  14.670  1.00 90.75           N
ATOM   1450  CA  ALA A 109      15.865   2.012  15.085  1.00 90.75           C
ATOM   1451  C   ALA A 109      16.015   2.389  16.561  1.00 90.75           C
ATOM   1452  O   ALA A 109      16.793   1.772  17.286  1.00 90.75           O
ATOM   1453  HA  ALA A 109      16.075   0.949  14.968  1.00 90.75           H
ATOM   1454  CB  ALA A 109      16.810   2.805  14.181  1.00 90.75           C
ATOM   1455 1HB  ALA A 109      16.685   2.479  13.149  1.00 90.75           H
ATOM   1456 2HB  ALA A 109      16.579   3.868  14.257  1.00 90.75           H
ATOM   1457 3HB  ALA A 109      17.840   2.634  14.494  1.00 90.75           H
ATOM   1458  HN  ALA A 109      14.364   2.996  14.027  1.00 90.75           H
ATOM   1459  N   ASP A 110      15.259   3.401  16.960  1.00 81.48           N
ATOM   1460  CA  ASP A 110      15.402   3.962  18.293  1.00 81.48           C
ATOM   1461  C   ASP A 110      14.049   4.498  18.764  1.00 81.48           C
ATOM   1462  O   ASP A 110      13.268   3.772  19.377  1.00 81.48           O
ATOM   1463  HA  ASP A 110      15.763   3.141  18.912  1.00 81.48           H
ATOM   1464  CB  ASP A 110      16.398   5.123  18.298  1.00 81.48           C
ATOM   1465 1HB  ASP A 110      17.334   4.806  17.836  1.00 81.48           H
ATOM   1466 2HB  ASP A 110      16.008   5.944  17.696  1.00 81.48           H
ATOM   1467  CG  ASP A 110      16.666   5.610  19.723  1.00 81.48           C
ATOM   1468  OD1 ASP A 110      16.260   4.884  20.656  1.00 81.48           O
ATOM   1469  OD2 ASP A 110      17.270   6.697  19.847  1.00 81.48           O
ATOM   1470  HN  ASP A 110      14.560   3.835  16.392  1.00 81.48           H
ATOM   1471  N   GLN A 111      13.812   5.766  18.460  1.00 84.29           N
ATOM   1472  CA  GLN A 111      12.567   6.408  18.844  1.00 84.29           C
ATOM   1473  C   GLN A 111      12.196   7.495  17.833  1.00 84.29           C
ATOM   1474  O   GLN A 111      12.987   7.823  16.950  1.00 84.29           O
ATOM   1475  HA  GLN A 111      11.816   5.617  18.828  1.00 84.29           H
ATOM   1476  CB  GLN A 111      12.660   6.983  20.259  1.00 84.29           C
ATOM   1477 1HB  GLN A 111      11.723   7.478  20.516  1.00 84.29           H
ATOM   1478 2HB  GLN A 111      12.800   6.174  20.975  1.00 84.29           H
ATOM   1479  CG  GLN A 111      13.816   7.978  20.371  1.00 84.29           C
ATOM   1480 1HG  GLN A 111      14.755   7.478  20.134  1.00 84.29           H
ATOM   1481 2HG  GLN A 111      13.687   8.776  19.640  1.00 84.29           H
ATOM   1482  CD  GLN A 111      13.891   8.575  21.778  1.00 84.29           C
ATOM   1483  OE1 GLN A 111      12.936   8.563  22.537  1.00 84.29           O
ATOM   1484  NE2 GLN A 111      15.076   9.098  22.082  1.00 84.29           N
ATOM   1485 1HE2 GLN A 111      15.819   9.075  21.412  1.00 84.29           H
ATOM   1486 2HE2 GLN A 111      15.224   9.513  22.979  1.00 84.29           H
ATOM   1487  HN  GLN A 111      14.453   6.350  17.961  1.00 84.29           H
ATOM   1488  N   TRP A 112      10.993   8.026  17.997  1.00 89.83           N
ATOM   1489  CA  TRP A 112      10.532   9.112  17.149  1.00 89.83           C
ATOM   1490  C   TRP A 112      11.279  10.382  17.559  1.00 89.83           C
ATOM   1491  O   TRP A 112      11.053  10.917  18.644  1.00 89.83           O
ATOM   1492  HA  TRP A 112      10.773   8.854  16.118  1.00 89.83           H
ATOM   1493  CB  TRP A 112       9.011   9.261  17.227  1.00 89.83           C
ATOM   1494 1HB  TRP A 112       8.551   8.290  17.042  1.00 89.83           H
ATOM   1495 2HB  TRP A 112       8.737   9.556  18.240  1.00 89.83           H
ATOM   1496  CG  TRP A 112       8.434  10.279  16.242  1.00 89.83           C
ATOM   1497  CD1 TRP A 112       8.108  11.558  16.473  1.00 89.83           C
ATOM   1498  HD1 TRP A 112       8.218  12.054  17.437  1.00 89.83           H
ATOM   1499  CD2 TRP A 112       8.127  10.050  14.850  1.00 89.83           C
ATOM   1500  NE1 TRP A 112       7.614  12.167  15.337  1.00 89.83           N
ATOM   1501  HE1 TRP A 112       7.305  13.115  15.261  1.00 89.83           H
ATOM   1502  CE2 TRP A 112       7.626  11.221  14.319  1.00 89.83           C
ATOM   1503  CE3 TRP A 112       8.267   8.891  14.067  1.00 89.83           C
ATOM   1504  HE3 TRP A 112       8.660   7.954  14.462  1.00 89.83           H
ATOM   1505  CZ2 TRP A 112       7.226  11.347  12.984  1.00 89.83           C
ATOM   1506  HZ2 TRP A 112       6.833  12.284  12.588  1.00 89.83           H
ATOM   1507  CZ3 TRP A 112       7.862   9.034  12.734  1.00 89.83           C
ATOM   1508  HZ3 TRP A 112       7.950   8.165  12.082  1.00 89.83           H
ATOM   1509  CH2 TRP A 112       7.356  10.206  12.184  1.00 89.83           C
ATOM   1510  HH2 TRP A 112       7.063  10.236  11.135  1.00 89.83           H
ATOM   1511  HN  TRP A 112      10.340   7.726  18.692  1.00 89.83           H
ATOM   1512  N   LYS A 113      12.155  10.828  16.671  1.00 81.80           N
ATOM   1513  CA  LYS A 113      13.052  11.926  16.990  1.00 81.80           C
ATOM   1514  C   LYS A 113      12.522  13.213  16.357  1.00 81.80           C
ATOM   1515  O   LYS A 113      13.181  14.251  16.405  1.00 81.80           O
ATOM   1516  HA  LYS A 113      13.048  12.046  18.073  1.00 81.80           H
ATOM   1517  CB  LYS A 113      14.485  11.583  16.578  1.00 81.80           C
ATOM   1518 1HB  LYS A 113      14.524  11.391  15.506  1.00 81.80           H
ATOM   1519 2HB  LYS A 113      15.137  12.435  16.772  1.00 81.80           H
ATOM   1520  CG  LYS A 113      14.997  10.359  17.340  1.00 81.80           C
ATOM   1521 1HG  LYS A 113      14.890  10.522  18.412  1.00 81.80           H
ATOM   1522 2HG  LYS A 113      14.389   9.489  17.088  1.00 81.80           H
ATOM   1523  CD  LYS A 113      16.463  10.078  17.005  1.00 81.80           C
ATOM   1524 1HD  LYS A 113      16.564   9.880  15.937  1.00 81.80           H
ATOM   1525 2HD  LYS A 113      17.065  10.959  17.224  1.00 81.80           H
ATOM   1526  CE  LYS A 113      16.988   8.882  17.802  1.00 81.80           C
ATOM   1527 1HE  LYS A 113      16.888   9.077  18.870  1.00 81.80           H
ATOM   1528 2HE  LYS A 113      16.389   7.999  17.582  1.00 81.80           H
ATOM   1529  NZ  LYS A 113      18.407   8.621  17.471  1.00 81.80           N
ATOM   1530 1HZ  LYS A 113      18.741   7.832  18.013  1.00 81.80           H
ATOM   1531 2HZ  LYS A 113      18.490   8.411  16.482  1.00 81.80           H
ATOM   1532 3HZ  LYS A 113      18.962   9.441  17.690  1.00 81.80           H
ATOM   1533  HN  LYS A 113      12.256  10.454  15.749  1.00 81.80           H
ATOM   1534  N   PHE A 114      11.335  13.105  15.778  1.00 87.63           N
ATOM   1535  CA  PHE A 114      10.785  14.194  14.989  1.00 87.63           C
ATOM   1536  C   PHE A 114       9.638  14.884  15.730  1.00 87.63           C
ATOM   1537  O   PHE A 114       9.147  14.372  16.735  1.00 87.63           O
ATOM   1538  HA  PHE A 114      11.590  14.910  14.821  1.00 87.63           H
ATOM   1539  CB  PHE A 114      10.244  13.581  13.696  1.00 87.63           C
ATOM   1540 1HB  PHE A 114       9.399  12.937  13.937  1.00 87.63           H
ATOM   1541 2HB  PHE A 114       9.865  14.379  13.058  1.00 87.63           H
ATOM   1542  CG  PHE A 114      11.278  12.769  12.912  1.00 87.63           C
ATOM   1543  CD1 PHE A 114      12.217  13.406  12.163  1.00 87.63           C
ATOM   1544  HD1 PHE A 114      12.233  14.496  12.120  1.00 87.63           H
ATOM   1545  CD2 PHE A 114      11.258  11.410  12.965  1.00 87.63           C
ATOM   1546  HD2 PHE A 114      10.505  10.900  13.566  1.00 87.63           H
ATOM   1547  CE1 PHE A 114      13.177  12.653  11.436  1.00 87.63           C
ATOM   1548  HE1 PHE A 114      13.929  13.164  10.835  1.00 87.63           H
ATOM   1549  CE2 PHE A 114      12.217  10.657  12.238  1.00 87.63           C
ATOM   1550  HE2 PHE A 114      12.201   9.568  12.281  1.00 87.63           H
ATOM   1551  CZ  PHE A 114      13.156  11.294  11.489  1.00 87.63           C
ATOM   1552  HZ  PHE A 114      13.893  10.716  10.931  1.00 87.63           H
ATOM   1553  HN  PHE A 114      10.754  12.294  15.841  1.00 87.63           H
ATOM   1554  N   GLN A 115       9.245  16.036  15.206  1.00 80.40           N
ATOM   1555  CA  GLN A 115       8.190  16.819  15.826  1.00 80.40           C
ATOM   1556  C   GLN A 115       6.829  16.165  15.578  1.00 80.40           C
ATOM   1557  O   GLN A 115       6.700  15.298  14.715  1.00 80.40           O
ATOM   1558  HA  GLN A 115       8.414  16.814  16.892  1.00 80.40           H
ATOM   1559  CB  GLN A 115       8.206  18.261  15.316  1.00 80.40           C
ATOM   1560 1HB  GLN A 115       8.138  18.267  14.228  1.00 80.40           H
ATOM   1561 2HB  GLN A 115       7.332  18.794  15.693  1.00 80.40           H
ATOM   1562  CG  GLN A 115       9.480  18.985  15.758  1.00 80.40           C
ATOM   1563 1HG  GLN A 115       9.580  18.923  16.841  1.00 80.40           H
ATOM   1564 2HG  GLN A 115      10.350  18.489  15.328  1.00 80.40           H
ATOM   1565  CD  GLN A 115       9.455  20.452  15.324  1.00 80.40           C
ATOM   1566  OE1 GLN A 115       8.573  20.901  14.611  1.00 80.40           O
ATOM   1567  NE2 GLN A 115      10.471  21.171  15.793  1.00 80.40           N
ATOM   1568 1HE2 GLN A 115      11.162  20.741  16.374  1.00 80.40           H
ATOM   1569 2HE2 GLN A 115      10.543  22.142  15.565  1.00 80.40           H
ATOM   1570  HN  GLN A 115       9.634  16.434  14.375  1.00 80.40           H
ATOM   1571  N   THR A 116       5.847  16.605  16.352  1.00 87.29           N
ATOM   1572  CA  THR A 116       4.501  16.070  16.231  1.00 87.29           C
ATOM   1573  C   THR A 116       3.972  16.275  14.810  1.00 87.29           C
ATOM   1574  O   THR A 116       3.301  15.402  14.261  1.00 87.29           O
ATOM   1575  HA  THR A 116       4.542  14.995  16.404  1.00 87.29           H
ATOM   1576  CB  THR A 116       3.632  16.728  17.304  1.00 87.29           C
ATOM   1577  HB  THR A 116       3.415  17.765  17.047  1.00 87.29           H
ATOM   1578  OG1 THR A 116       4.365  16.535  18.511  1.00 87.29           O
ATOM   1579  HG1 THR A 116       4.028  17.156  19.219  1.00 87.29           H
ATOM   1580  CG2 THR A 116       2.322  15.975  17.539  1.00 87.29           C
ATOM   1581 1HG2 THR A 116       2.540  14.957  17.862  1.00 87.29           H
ATOM   1582 2HG2 THR A 116       1.747  15.947  16.613  1.00 87.29           H
ATOM   1583 3HG2 THR A 116       1.743  16.485  18.310  1.00 87.29           H
ATOM   1584  HN  THR A 116       5.959  17.312  17.050  1.00 87.29           H
ATOM   1585  N   PHE A 117       4.293  17.435  14.255  1.00 90.70           N
ATOM   1586  CA  PHE A 117       3.842  17.774  12.916  1.00 90.70           C
ATOM   1587  C   PHE A 117       4.255  16.698  11.909  1.00 90.70           C
ATOM   1588  O   PHE A 117       3.443  16.261  11.095  1.00 90.70           O
ATOM   1589  HA  PHE A 117       2.754  17.840  12.948  1.00 90.70           H
ATOM   1590  CB  PHE A 117       4.515  19.094  12.538  1.00 90.70           C
ATOM   1591 1HB  PHE A 117       4.208  19.863  13.246  1.00 90.70           H
ATOM   1592 2HB  PHE A 117       5.595  18.982  12.638  1.00 90.70           H
ATOM   1593  CG  PHE A 117       4.197  19.571  11.119  1.00 90.70           C
ATOM   1594  CD1 PHE A 117       5.136  19.468  10.141  1.00 90.70           C
ATOM   1595  HD1 PHE A 117       6.115  19.046  10.367  1.00 90.70           H
ATOM   1596  CD2 PHE A 117       2.976  20.099  10.837  1.00 90.70           C
ATOM   1597  HD2 PHE A 117       2.224  20.182  11.621  1.00 90.70           H
ATOM   1598  CE1 PHE A 117       4.841  19.911   8.824  1.00 90.70           C
ATOM   1599  HE1 PHE A 117       5.593  19.829   8.040  1.00 90.70           H
ATOM   1600  CE2 PHE A 117       2.681  20.542   9.520  1.00 90.70           C
ATOM   1601  HE2 PHE A 117       1.702  20.964   9.294  1.00 90.70           H
ATOM   1602  CZ  PHE A 117       3.619  20.438   8.542  1.00 90.70           C
ATOM   1603  HZ  PHE A 117       3.393  20.778   7.531  1.00 90.70           H
ATOM   1604  HN  PHE A 117       4.850  18.134  14.703  1.00 90.70           H
ATOM   1605  N   MET A 118       5.516  16.302  11.998  1.00 88.48           N
ATOM   1606  CA  MET A 118       6.052  15.301  11.092  1.00 88.48           C
ATOM   1607  C   MET A 118       5.361  13.951  11.296  1.00 88.48           C
ATOM   1608  O   MET A 118       5.200  13.183  10.349  1.00 88.48           O
ATOM   1609  HA  MET A 118       5.846  15.673  10.088  1.00 88.48           H
ATOM   1610  CB  MET A 118       7.555  15.147  11.331  1.00 88.48           C
ATOM   1611 1HB  MET A 118       7.744  15.004  12.395  1.00 88.48           H
ATOM   1612 2HB  MET A 118       7.919  14.256  10.820  1.00 88.48           H
ATOM   1613  CG  MET A 118       8.318  16.376  10.833  1.00 88.48           C
ATOM   1614 1HG  MET A 118       8.047  17.249  11.427  1.00 88.48           H
ATOM   1615 2HG  MET A 118       9.390  16.225  10.959  1.00 88.48           H
ATOM   1616  SD  MET A 118       7.943  16.671   9.113  1.00 88.48           S
ATOM   1617  CE  MET A 118       8.639  15.197   8.386  1.00 88.48           C
ATOM   1618 1HE  MET A 118       9.706  15.152   8.606  1.00 88.48           H
ATOM   1619 2HE  MET A 118       8.145  14.319   8.803  1.00 88.48           H
ATOM   1620 3HE  MET A 118       8.490  15.219   7.307  1.00 88.48           H
ATOM   1621  HN  MET A 118       6.166  16.653  12.672  1.00 88.48           H
ATOM   1622  N   CYS A 119       4.973  13.703  12.539  1.00 93.19           N
ATOM   1623  CA  CYS A 119       4.247  12.488  12.867  1.00 93.19           C
ATOM   1624  C   CYS A 119       2.933  12.486  12.083  1.00 93.19           C
ATOM   1625  O   CYS A 119       2.586  11.491  11.450  1.00 93.19           O
ATOM   1626  HA  CYS A 119       4.880  11.654  12.565  1.00 93.19           H
ATOM   1627  CB  CYS A 119       4.012  12.360  14.374  1.00 93.19           C
ATOM   1628 1HB  CYS A 119       4.966  12.276  14.893  1.00 93.19           H
ATOM   1629 2HB  CYS A 119       3.521  13.257  14.751  1.00 93.19           H
ATOM   1630  SG  CYS A 119       2.979  10.890  14.723  1.00 93.19           S
ATOM   1631  HN  CYS A 119       5.147  14.314  13.311  1.00 93.19           H
ATOM   1632  N   LYS A 120       2.240  13.613  12.149  1.00 91.48           N
ATOM   1633  CA  LYS A 120       0.963  13.747  11.469  1.00 91.48           C
ATOM   1634  C   LYS A 120       1.165  13.532   9.968  1.00 91.48           C
ATOM   1635  O   LYS A 120       0.432  12.768   9.342  1.00 91.48           O
ATOM   1636  HA  LYS A 120       0.308  12.961  11.845  1.00 91.48           H
ATOM   1637  CB  LYS A 120       0.309  15.086  11.816  1.00 91.48           C
ATOM   1638 1HB  LYS A 120       1.030  15.893  11.685  1.00 91.48           H
ATOM   1639 2HB  LYS A 120      -0.515  15.282  11.129  1.00 91.48           H
ATOM   1640  CG  LYS A 120      -0.209  15.087  13.255  1.00 91.48           C
ATOM   1641 1HG  LYS A 120      -0.951  14.297  13.379  1.00 91.48           H
ATOM   1642 2HG  LYS A 120       0.609  14.865  13.940  1.00 91.48           H
ATOM   1643  CD  LYS A 120      -0.831  16.438  13.614  1.00 91.48           C
ATOM   1644 1HD  LYS A 120      -0.077  17.222  13.533  1.00 91.48           H
ATOM   1645 2HD  LYS A 120      -1.620  16.680  12.902  1.00 91.48           H
ATOM   1646  CE  LYS A 120      -1.403  16.419  15.033  1.00 91.48           C
ATOM   1647 1HE  LYS A 120      -0.731  15.874  15.695  1.00 91.48           H
ATOM   1648 2HE  LYS A 120      -1.473  17.437  15.417  1.00 91.48           H
ATOM   1649  NZ  LYS A 120      -2.741  15.786  15.043  1.00 91.48           N
ATOM   1650 1HZ  LYS A 120      -3.215  16.010  15.911  1.00 91.48           H
ATOM   1651 2HZ  LYS A 120      -3.285  16.133  14.261  1.00 91.48           H
ATOM   1652 3HZ  LYS A 120      -2.639  14.780  14.964  1.00 91.48           H
ATOM   1653  HN  LYS A 120       2.536  14.423  12.656  1.00 91.48           H
ATOM   1654  N   VAL A 121       2.163  14.221   9.433  1.00 93.34           N
ATOM   1655  CA  VAL A 121       2.396  14.208   7.999  1.00 93.34           C
ATOM   1656  C   VAL A 121       2.718  12.781   7.551  1.00 93.34           C
ATOM   1657  O   VAL A 121       2.130  12.279   6.594  1.00 93.34           O
ATOM   1658  HA  VAL A 121       1.475  14.529   7.512  1.00 93.34           H
ATOM   1659  CB  VAL A 121       3.496  15.209   7.639  1.00 93.34           C
ATOM   1660  HB  VAL A 121       4.363  14.994   8.264  1.00 93.34           H
ATOM   1661  CG1 VAL A 121       3.920  15.055   6.177  1.00 93.34           C
ATOM   1662 1HG1 VAL A 121       4.299  14.047   6.013  1.00 93.34           H
ATOM   1663 2HG1 VAL A 121       3.062  15.231   5.529  1.00 93.34           H
ATOM   1664 3HG1 VAL A 121       4.703  15.779   5.948  1.00 93.34           H
ATOM   1665  CG2 VAL A 121       3.049  16.643   7.932  1.00 93.34           C
ATOM   1666 1HG2 VAL A 121       2.161  16.874   7.345  1.00 93.34           H
ATOM   1667 2HG2 VAL A 121       2.820  16.742   8.993  1.00 93.34           H
ATOM   1668 3HG2 VAL A 121       3.850  17.334   7.667  1.00 93.34           H
ATOM   1669  HN  VAL A 121       2.804  14.778   9.960  1.00 93.34           H
ATOM   1670  N   VAL A 122       3.650  12.167   8.264  1.00 92.46           N
ATOM   1671  CA  VAL A 122       4.193  10.887   7.843  1.00 92.46           C
ATOM   1672  C   VAL A 122       3.082   9.835   7.862  1.00 92.46           C
ATOM   1673  O   VAL A 122       2.942   9.058   6.919  1.00 92.46           O
ATOM   1674  HA  VAL A 122       4.550  11.002   6.819  1.00 92.46           H
ATOM   1675  CB  VAL A 122       5.388  10.510   8.721  1.00 92.46           C
ATOM   1676  HB  VAL A 122       5.077  10.590   9.763  1.00 92.46           H
ATOM   1677  CG1 VAL A 122       5.820   9.064   8.469  1.00 92.46           C
ATOM   1678 1HG1 VAL A 122       4.992   8.393   8.698  1.00 92.46           H
ATOM   1679 2HG1 VAL A 122       6.104   8.947   7.423  1.00 92.46           H
ATOM   1680 3HG1 VAL A 122       6.671   8.823   9.106  1.00 92.46           H
ATOM   1681  CG2 VAL A 122       6.554  11.477   8.503  1.00 92.46           C
ATOM   1682 1HG2 VAL A 122       6.864  11.443   7.459  1.00 92.46           H
ATOM   1683 2HG2 VAL A 122       6.240  12.489   8.757  1.00 92.46           H
ATOM   1684 3HG2 VAL A 122       7.390  11.186   9.140  1.00 92.46           H
ATOM   1685  HN  VAL A 122       4.033  12.529   9.114  1.00 92.46           H
ATOM   1686  N   ASN A 123       2.321   9.845   8.947  1.00 91.17           N
ATOM   1687  CA  ASN A 123       1.222   8.906   9.098  1.00 91.17           C
ATOM   1688  C   ASN A 123       0.193   9.150   7.992  1.00 91.17           C
ATOM   1689  O   ASN A 123      -0.307   8.204   7.385  1.00 91.17           O
ATOM   1690  HA  ASN A 123       1.678   7.918   9.033  1.00 91.17           H
ATOM   1691  CB  ASN A 123       0.521   9.092  10.445  1.00 91.17           C
ATOM   1692 1HB  ASN A 123       0.626  10.125  10.775  1.00 91.17           H
ATOM   1693 2HB  ASN A 123      -0.546   8.900  10.333  1.00 91.17           H
ATOM   1694  CG  ASN A 123       1.105   8.151  11.501  1.00 91.17           C
ATOM   1695  OD1 ASN A 123       1.778   7.179  11.200  1.00 91.17           O
ATOM   1696  ND2 ASN A 123       0.812   8.494  12.752  1.00 91.17           N
ATOM   1697 1HD2 ASN A 123       0.255   9.305  12.931  1.00 91.17           H
ATOM   1698 2HD2 ASN A 123       1.149   7.941  13.514  1.00 91.17           H
ATOM   1699  HN  ASN A 123       2.445  10.477   9.711  1.00 91.17           H
ATOM   1700  N   SER A 124      -0.093  10.424   7.764  1.00 92.47           N
ATOM   1701  CA  SER A 124      -1.113  10.801   6.801  1.00 92.47           C
ATOM   1702  C   SER A 124      -0.679  10.394   5.391  1.00 92.47           C
ATOM   1703  O   SER A 124      -1.475   9.855   4.624  1.00 92.47           O
ATOM   1704  HA  SER A 124      -2.007  10.253   7.098  1.00 92.47           H
ATOM   1705  CB  SER A 124      -1.395  12.303   6.856  1.00 92.47           C
ATOM   1706 1HB  SER A 124      -0.504  12.851   6.548  1.00 92.47           H
ATOM   1707 2HB  SER A 124      -2.183  12.551   6.146  1.00 92.47           H
ATOM   1708  OG  SER A 124      -1.782  12.726   8.161  1.00 92.47           O
ATOM   1709  HG  SER A 124      -1.075  13.313   8.555  1.00 92.47           H
ATOM   1710  HN  SER A 124       0.359  11.189   8.223  1.00 92.47           H
ATOM   1711  N   MET A 125       0.583  10.667   5.094  1.00 87.35           N
ATOM   1712  CA  MET A 125       1.129  10.351   3.784  1.00 87.35           C
ATOM   1713  C   MET A 125       1.028   8.852   3.496  1.00 87.35           C
ATOM   1714  O   MET A 125       0.594   8.451   2.417  1.00 87.35           O
ATOM   1715  HA  MET A 125       0.520  10.907   3.071  1.00 87.35           H
ATOM   1716  CB  MET A 125       2.594  10.786   3.723  1.00 87.35           C
ATOM   1717 1HB  MET A 125       3.098  10.512   4.650  1.00 87.35           H
ATOM   1718 2HB  MET A 125       3.101  10.257   2.916  1.00 87.35           H
ATOM   1719  CG  MET A 125       2.709  12.296   3.502  1.00 87.35           C
ATOM   1720 1HG  MET A 125       2.137  12.587   2.621  1.00 87.35           H
ATOM   1721 2HG  MET A 125       2.282  12.830   4.351  1.00 87.35           H
ATOM   1722  SD  MET A 125       4.422  12.754   3.294  1.00 87.35           S
ATOM   1723  CE  MET A 125       4.728  12.080   1.669  1.00 87.35           C
ATOM   1724 1HE  MET A 125       4.555  11.003   1.684  1.00 87.35           H
ATOM   1725 2HE  MET A 125       4.054  12.545   0.950  1.00 87.35           H
ATOM   1726 3HE  MET A 125       5.760  12.278   1.382  1.00 87.35           H
ATOM   1727  HN  MET A 125       1.227  11.096   5.727  1.00 87.35           H
ATOM   1728  N   TYR A 126       1.437   8.064   4.480  1.00 90.05           N
ATOM   1729  CA  TYR A 126       1.401   6.618   4.344  1.00 90.05           C
ATOM   1730  C   TYR A 126      -0.017   6.131   4.037  1.00 90.05           C
ATOM   1731  O   TYR A 126      -0.217   5.324   3.131  1.00 90.05           O
ATOM   1732  HA  TYR A 126       2.059   6.341   3.520  1.00 90.05           H
ATOM   1733  CB  TYR A 126       1.838   6.056   5.699  1.00 90.05           C
ATOM   1734 1HB  TYR A 126       2.899   6.259   5.839  1.00 90.05           H
ATOM   1735 2HB  TYR A 126       1.305   6.585   6.489  1.00 90.05           H
ATOM   1736  CG  TYR A 126       1.595   4.554   5.857  1.00 90.05           C
ATOM   1737  CD1 TYR A 126       0.537   4.102   6.620  1.00 90.05           C
ATOM   1738  HD1 TYR A 126      -0.125   4.816   7.109  1.00 90.05           H
ATOM   1739  CD2 TYR A 126       2.434   3.650   5.237  1.00 90.05           C
ATOM   1740  HD2 TYR A 126       3.270   4.007   4.635  1.00 90.05           H
ATOM   1741  CE1 TYR A 126       0.309   2.689   6.769  1.00 90.05           C
ATOM   1742  HE1 TYR A 126      -0.523   2.319   7.369  1.00 90.05           H
ATOM   1743  CE2 TYR A 126       2.206   2.236   5.386  1.00 90.05           C
ATOM   1744  HE2 TYR A 126       2.861   1.512   4.902  1.00 90.05           H
ATOM   1745  CZ  TYR A 126       1.154   1.825   6.145  1.00 90.05           C
ATOM   1746  OH  TYR A 126       0.939   0.490   6.285  1.00 90.05           O
ATOM   1747  HH  TYR A 126       1.806  -0.004   6.231  1.00 90.05           H
ATOM   1748  HN  TYR A 126       1.787   8.398   5.355  1.00 90.05           H
ATOM   1749  N   LYS A 127      -0.964   6.642   4.809  1.00 87.71           N
ATOM   1750  CA  LYS A 127      -2.335   6.169   4.725  1.00 87.71           C
ATOM   1751  C   LYS A 127      -2.909   6.526   3.352  1.00 87.71           C
ATOM   1752  O   LYS A 127      -3.544   5.694   2.705  1.00 87.71           O
ATOM   1753  HA  LYS A 127      -2.313   5.084   4.818  1.00 87.71           H
ATOM   1754  CB  LYS A 127      -3.161   6.707   5.895  1.00 87.71           C
ATOM   1755 1HB  LYS A 127      -2.638   6.518   6.832  1.00 87.71           H
ATOM   1756 2HB  LYS A 127      -3.268   7.788   5.803  1.00 87.71           H
ATOM   1757  CG  LYS A 127      -4.544   6.055   5.936  1.00 87.71           C
ATOM   1758 1HG  LYS A 127      -5.176   6.578   6.654  1.00 87.71           H
ATOM   1759 2HG  LYS A 127      -5.024   6.149   4.962  1.00 87.71           H
ATOM   1760  CD  LYS A 127      -4.442   4.577   6.320  1.00 87.71           C
ATOM   1761 1HD  LYS A 127      -4.025   4.009   5.488  1.00 87.71           H
ATOM   1762 2HD  LYS A 127      -3.756   4.462   7.159  1.00 87.71           H
ATOM   1763  CE  LYS A 127      -5.814   4.011   6.693  1.00 87.71           C
ATOM   1764 1HE  LYS A 127      -6.597   4.583   6.196  1.00 87.71           H
ATOM   1765 2HE  LYS A 127      -5.898   2.983   6.342  1.00 87.71           H
ATOM   1766  NZ  LYS A 127      -6.012   4.059   8.159  1.00 87.71           N
ATOM   1767 1HZ  LYS A 127      -6.902   3.633   8.394  1.00 87.71           H
ATOM   1768 2HZ  LYS A 127      -5.264   3.551   8.618  1.00 87.71           H
ATOM   1769 3HZ  LYS A 127      -6.006   5.024   8.470  1.00 87.71           H
ATOM   1770  HN  LYS A 127      -0.807   7.365   5.482  1.00 87.71           H
ATOM   1771  N   MET A 128      -2.665   7.764   2.947  1.00 88.38           N
ATOM   1772  CA  MET A 128      -3.204   8.261   1.693  1.00 88.38           C
ATOM   1773  C   MET A 128      -2.673   7.450   0.509  1.00 88.38           C
ATOM   1774  O   MET A 128      -3.434   7.075  -0.382  1.00 88.38           O
ATOM   1775  HA  MET A 128      -4.285   8.140   1.769  1.00 88.38           H
ATOM   1776  CB  MET A 128      -2.819   9.731   1.519  1.00 88.38           C
ATOM   1777 1HB  MET A 128      -3.159  10.304   2.381  1.00 88.38           H
ATOM   1778 2HB  MET A 128      -1.734   9.825   1.482  1.00 88.38           H
ATOM   1779  CG  MET A 128      -3.431  10.311   0.241  1.00 88.38           C
ATOM   1780 1HG  MET A 128      -3.067   9.761  -0.627  1.00 88.38           H
ATOM   1781 2HG  MET A 128      -4.514  10.194   0.262  1.00 88.38           H
ATOM   1782  SD  MET A 128      -3.007  12.038   0.091  1.00 88.38           S
ATOM   1783  CE  MET A 128      -1.266  11.899  -0.278  1.00 88.38           C
ATOM   1784 1HE  MET A 128      -0.760  11.389   0.542  1.00 88.38           H
ATOM   1785 2HE  MET A 128      -1.133  11.328  -1.197  1.00 88.38           H
ATOM   1786 3HE  MET A 128      -0.840  12.894  -0.404  1.00 88.38           H
ATOM   1787  HN  MET A 128      -2.112   8.421   3.460  1.00 88.38           H
ATOM   1788  N   ASN A 129      -1.372   7.204   0.537  1.00 86.83           N
ATOM   1789  CA  ASN A 129      -0.706   6.565  -0.585  1.00 86.83           C
ATOM   1790  C   ASN A 129      -1.045   5.073  -0.592  1.00 86.83           C
ATOM   1791  O   ASN A 129      -1.104   4.451  -1.651  1.00 86.83           O
ATOM   1792  HA  ASN A 129      -1.078   7.081  -1.470  1.00 86.83           H
ATOM   1793  CB  ASN A 129       0.814   6.704  -0.476  1.00 86.83           C
ATOM   1794 1HB  ASN A 129       1.146   6.344   0.498  1.00 86.83           H
ATOM   1795 2HB  ASN A 129       1.295   6.078  -1.228  1.00 86.83           H
ATOM   1796  CG  ASN A 129       1.246   8.159  -0.663  1.00 86.83           C
ATOM   1797  OD1 ASN A 129       0.788   8.861  -1.550  1.00 86.83           O
ATOM   1798  ND2 ASN A 129       2.153   8.572   0.218  1.00 86.83           N
ATOM   1799 1HD2 ASN A 129       2.488   7.945   0.921  1.00 86.83           H
ATOM   1800 2HD2 ASN A 129       2.499   9.509   0.178  1.00 86.83           H
ATOM   1801  HN  ASN A 129      -0.776   7.433   1.307  1.00 86.83           H
ATOM   1802  N   PHE A 130      -1.260   4.543   0.603  1.00 89.70           N
ATOM   1803  CA  PHE A 130      -1.690   3.162   0.743  1.00 89.70           C
ATOM   1804  C   PHE A 130      -2.945   2.891  -0.089  1.00 89.70           C
ATOM   1805  O   PHE A 130      -2.971   1.962  -0.895  1.00 89.70           O
ATOM   1806  HA  PHE A 130      -0.875   2.532   0.384  1.00 89.70           H
ATOM   1807  CB  PHE A 130      -2.015   2.942   2.222  1.00 89.70           C
ATOM   1808 1HB  PHE A 130      -1.097   3.027   2.802  1.00 89.70           H
ATOM   1809 2HB  PHE A 130      -2.680   3.736   2.559  1.00 89.70           H
ATOM   1810  CG  PHE A 130      -2.667   1.590   2.521  1.00 89.70           C
ATOM   1811  CD1 PHE A 130      -4.013   1.507   2.691  1.00 89.70           C
ATOM   1812  HD1 PHE A 130      -4.629   2.403   2.613  1.00 89.70           H
ATOM   1813  CD2 PHE A 130      -1.899   0.471   2.618  1.00 89.70           C
ATOM   1814  HD2 PHE A 130      -0.819   0.538   2.482  1.00 89.70           H
ATOM   1815  CE1 PHE A 130      -4.618   0.252   2.968  1.00 89.70           C
ATOM   1816  HE1 PHE A 130      -5.697   0.186   3.104  1.00 89.70           H
ATOM   1817  CE2 PHE A 130      -2.503  -0.783   2.895  1.00 89.70           C
ATOM   1818  HE2 PHE A 130      -1.888  -1.679   2.973  1.00 89.70           H
ATOM   1819  CZ  PHE A 130      -3.850  -0.866   3.065  1.00 89.70           C
ATOM   1820  HZ  PHE A 130      -4.314  -1.829   3.278  1.00 89.70           H
ATOM   1821  HN  PHE A 130      -1.145   5.038   1.464  1.00 89.70           H
ATOM   1822  N   TYR A 131      -3.954   3.720   0.135  1.00 93.28           N
ATOM   1823  CA  TYR A 131      -5.216   3.569  -0.570  1.00 93.28           C
ATOM   1824  C   TYR A 131      -5.053   3.879  -2.059  1.00 93.28           C
ATOM   1825  O   TYR A 131      -5.605   3.179  -2.907  1.00 93.28           O
ATOM   1826  HA  TYR A 131      -5.545   2.536  -0.455  1.00 93.28           H
ATOM   1827  CB  TYR A 131      -6.170   4.593   0.050  1.00 93.28           C
ATOM   1828 1HB  TYR A 131      -5.644   5.540   0.166  1.00 93.28           H
ATOM   1829 2HB  TYR A 131      -6.996   4.769  -0.639  1.00 93.28           H
ATOM   1830  CG  TYR A 131      -6.738   4.172   1.407  1.00 93.28           C
ATOM   1831  CD1 TYR A 131      -7.400   2.967   1.534  1.00 93.28           C
ATOM   1832  HD1 TYR A 131      -7.518   2.316   0.668  1.00 93.28           H
ATOM   1833  CD2 TYR A 131      -6.588   4.996   2.503  1.00 93.28           C
ATOM   1834  HD2 TYR A 131      -6.066   5.948   2.403  1.00 93.28           H
ATOM   1835  CE1 TYR A 131      -7.935   2.571   2.811  1.00 93.28           C
ATOM   1836  HE1 TYR A 131      -8.460   1.623   2.925  1.00 93.28           H
ATOM   1837  CE2 TYR A 131      -7.123   4.600   3.780  1.00 93.28           C
ATOM   1838  HE2 TYR A 131      -7.012   5.242   4.654  1.00 93.28           H
ATOM   1839  CZ  TYR A 131      -7.770   3.407   3.871  1.00 93.28           C
ATOM   1840  OH  TYR A 131      -8.275   3.033   5.077  1.00 93.28           O
ATOM   1841  HH  TYR A 131      -8.526   3.842   5.609  1.00 93.28           H
ATOM   1842  HN  TYR A 131      -3.920   4.481   0.782  1.00 93.28           H
ATOM   1843  N   SER A 132      -4.292   4.929  -2.333  1.00 92.90           N
ATOM   1844  CA  SER A 132      -4.131   5.401  -3.697  1.00 92.90           C
ATOM   1845  C   SER A 132      -3.542   4.290  -4.570  1.00 92.90           C
ATOM   1846  O   SER A 132      -4.023   4.042  -5.674  1.00 92.90           O
ATOM   1847  HA  SER A 132      -5.135   5.659  -4.034  1.00 92.90           H
ATOM   1848  CB  SER A 132      -3.241   6.644  -3.749  1.00 92.90           C
ATOM   1849 1HB  SER A 132      -2.259   6.404  -3.341  1.00 92.90           H
ATOM   1850 2HB  SER A 132      -3.091   6.941  -4.787  1.00 92.90           H
ATOM   1851  OG  SER A 132      -3.803   7.733  -3.021  1.00 92.90           O
ATOM   1852  HG  SER A 132      -3.457   7.733  -2.083  1.00 92.90           H
ATOM   1853  HN  SER A 132      -3.792   5.452  -1.643  1.00 92.90           H
ATOM   1854  N   CYS A 133      -2.509   3.652  -4.041  1.00 92.59           N
ATOM   1855  CA  CYS A 133      -1.800   2.627  -4.788  1.00 92.59           C
ATOM   1856  C   CYS A 133      -2.790   1.512  -5.132  1.00 92.59           C
ATOM   1857  O   CYS A 133      -2.896   1.107  -6.289  1.00 92.59           O
ATOM   1858  HA  CYS A 133      -1.424   3.104  -5.693  1.00 92.59           H
ATOM   1859  CB  CYS A 133      -0.590   2.097  -4.015  1.00 92.59           C
ATOM   1860 1HB  CYS A 133      -0.888   1.818  -3.004  1.00 92.59           H
ATOM   1861 2HB  CYS A 133      -0.208   1.197  -4.495  1.00 92.59           H
ATOM   1862  SG  CYS A 133       0.719   3.374  -3.950  1.00 92.59           S
ATOM   1863  HG  CYS A 133       0.206   4.047  -2.923  1.00 92.59           H
ATOM   1864  HN  CYS A 133      -2.156   3.824  -3.121  1.00 92.59           H
ATOM   1865  N   VAL A 134      -3.489   1.048  -4.107  1.00 90.61           N
ATOM   1866  CA  VAL A 134      -4.310  -0.143  -4.240  1.00 90.61           C
ATOM   1867  C   VAL A 134      -5.483   0.152  -5.177  1.00 90.61           C
ATOM   1868  O   VAL A 134      -5.867  -0.694  -5.983  1.00 90.61           O
ATOM   1869  HA  VAL A 134      -3.691  -0.921  -4.687  1.00 90.61           H
ATOM   1870  CB  VAL A 134      -4.756  -0.628  -2.859  1.00 90.61           C
ATOM   1871  HB  VAL A 134      -5.304   0.184  -2.380  1.00 90.61           H
ATOM   1872  CG1 VAL A 134      -5.701  -1.826  -2.977  1.00 90.61           C
ATOM   1873 1HG1 VAL A 134      -6.583  -1.538  -3.548  1.00 90.61           H
ATOM   1874 2HG1 VAL A 134      -5.189  -2.643  -3.485  1.00 90.61           H
ATOM   1875 3HG1 VAL A 134      -6.002  -2.150  -1.981  1.00 90.61           H
ATOM   1876  CG2 VAL A 134      -3.550  -0.965  -1.980  1.00 90.61           C
ATOM   1877 1HG2 VAL A 134      -2.964  -1.752  -2.454  1.00 90.61           H
ATOM   1878 2HG2 VAL A 134      -2.932  -0.076  -1.856  1.00 90.61           H
ATOM   1879 3HG2 VAL A 134      -3.896  -1.306  -1.004  1.00 90.61           H
ATOM   1880  HN  VAL A 134      -3.501   1.470  -3.201  1.00 90.61           H
ATOM   1881  N   LEU A 135      -6.018   1.357  -5.041  1.00 94.17           N
ATOM   1882  CA  LEU A 135      -7.155   1.766  -5.849  1.00 94.17           C
ATOM   1883  C   LEU A 135      -6.714   1.907  -7.307  1.00 94.17           C
ATOM   1884  O   LEU A 135      -7.484   1.622  -8.223  1.00 94.17           O
ATOM   1885  HA  LEU A 135      -7.900   0.973  -5.789  1.00 94.17           H
ATOM   1886  CB  LEU A 135      -7.793   3.032  -5.274  1.00 94.17           C
ATOM   1887 1HB  LEU A 135      -7.012   3.781  -5.142  1.00 94.17           H
ATOM   1888 2HB  LEU A 135      -8.493   3.428  -6.009  1.00 94.17           H
ATOM   1889  CG  LEU A 135      -8.532   2.866  -3.945  1.00 94.17           C
ATOM   1890  HG  LEU A 135      -7.842   2.429  -3.223  1.00 94.17           H
ATOM   1891  CD1 LEU A 135      -8.969   4.223  -3.388  1.00 94.17           C
ATOM   1892 1HD1 LEU A 135      -8.092   4.849  -3.225  1.00 94.17           H
ATOM   1893 2HD1 LEU A 135      -9.636   4.710  -4.100  1.00 94.17           H
ATOM   1894 3HD1 LEU A 135      -9.492   4.076  -2.443  1.00 94.17           H
ATOM   1895  CD2 LEU A 135      -9.708   1.899  -4.088  1.00 94.17           C
ATOM   1896 1HD2 LEU A 135     -10.407   2.284  -4.831  1.00 94.17           H
ATOM   1897 2HD2 LEU A 135      -9.340   0.924  -4.407  1.00 94.17           H
ATOM   1898 3HD2 LEU A 135     -10.216   1.799  -3.129  1.00 94.17           H
ATOM   1899  HN  LEU A 135      -5.690   2.045  -4.395  1.00 94.17           H
ATOM   1900  N   LEU A 136      -5.475   2.347  -7.478  1.00 94.25           N
ATOM   1901  CA  LEU A 136      -4.918   2.516  -8.809  1.00 94.25           C
ATOM   1902  C   LEU A 136      -4.710   1.142  -9.449  1.00 94.25           C
ATOM   1903  O   LEU A 136      -5.016   0.947 -10.624  1.00 94.25           O
ATOM   1904  HA  LEU A 136      -5.649   3.066  -9.402  1.00 94.25           H
ATOM   1905  CB  LEU A 136      -3.648   3.367  -8.754  1.00 94.25           C
ATOM   1906 1HB  LEU A 136      -3.029   3.007  -7.932  1.00 94.25           H
ATOM   1907 2HB  LEU A 136      -3.085   3.204  -9.673  1.00 94.25           H
ATOM   1908  CG  LEU A 136      -3.857   4.873  -8.576  1.00 94.25           C
ATOM   1909  HG  LEU A 136      -4.549   5.026  -7.749  1.00 94.25           H
ATOM   1910  CD1 LEU A 136      -2.546   5.568  -8.204  1.00 94.25           C
ATOM   1911 1HD1 LEU A 136      -2.169   5.155  -7.268  1.00 94.25           H
ATOM   1912 2HD1 LEU A 136      -1.812   5.407  -8.994  1.00 94.25           H
ATOM   1913 3HD1 LEU A 136      -2.723   6.637  -8.084  1.00 94.25           H
ATOM   1914  CD2 LEU A 136      -4.498   5.488  -9.822  1.00 94.25           C
ATOM   1915 1HD2 LEU A 136      -3.849   5.324 -10.683  1.00 94.25           H
ATOM   1916 2HD2 LEU A 136      -5.465   5.019 -10.002  1.00 94.25           H
ATOM   1917 3HD2 LEU A 136      -4.635   6.558  -9.669  1.00 94.25           H
ATOM   1918  HN  LEU A 136      -4.858   2.585  -6.728  1.00 94.25           H
ATOM   1919  N   ILE A 137      -4.190   0.224  -8.647  1.00 91.62           N
ATOM   1920  CA  ILE A 137      -3.961  -1.133  -9.113  1.00 91.62           C
ATOM   1921  C   ILE A 137      -5.287  -1.740  -9.576  1.00 91.62           C
ATOM   1922  O   ILE A 137      -5.339  -2.419 -10.600  1.00 91.62           O
ATOM   1923  HA  ILE A 137      -3.290  -1.075  -9.970  1.00 91.62           H
ATOM   1924  CB  ILE A 137      -3.250  -1.956  -8.036  1.00 91.62           C
ATOM   1925  HB  ILE A 137      -3.751  -1.779  -7.085  1.00 91.62           H
ATOM   1926  CG1 ILE A 137      -1.797  -1.506  -7.872  1.00 91.62           C
ATOM   1927 1HG1 ILE A 137      -1.213  -1.830  -8.733  1.00 91.62           H
ATOM   1928 2HG1 ILE A 137      -1.750  -0.417  -7.847  1.00 91.62           H
ATOM   1929  CG2 ILE A 137      -3.357  -3.454  -8.332  1.00 91.62           C
ATOM   1930 1HG2 ILE A 137      -4.407  -3.745  -8.358  1.00 91.62           H
ATOM   1931 2HG2 ILE A 137      -2.896  -3.667  -9.296  1.00 91.62           H
ATOM   1932 3HG2 ILE A 137      -2.843  -4.015  -7.551  1.00 91.62           H
ATOM   1933  CD1 ILE A 137      -1.187  -2.078  -6.591  1.00 91.62           C
ATOM   1934 1HD1 ILE A 137      -1.760  -1.733  -5.730  1.00 91.62           H
ATOM   1935 2HD1 ILE A 137      -1.214  -3.167  -6.631  1.00 91.62           H
ATOM   1936 3HD1 ILE A 137      -0.154  -1.743  -6.499  1.00 91.62           H
ATOM   1937  HN  ILE A 137      -3.929   0.394  -7.697  1.00 91.62           H
ATOM   1938  N   MET A 138      -6.326  -1.474  -8.798  1.00 91.43           N
ATOM   1939  CA  MET A 138      -7.656  -1.948  -9.139  1.00 91.43           C
ATOM   1940  C   MET A 138      -8.111  -1.386 -10.488  1.00 91.43           C
ATOM   1941  O   MET A 138      -8.639  -2.118 -11.323  1.00 91.43           O
ATOM   1942  HA  MET A 138      -7.574  -3.033  -9.200  1.00 91.43           H
ATOM   1943  CB  MET A 138      -8.644  -1.524  -8.050  1.00 91.43           C
ATOM   1944 1HB  MET A 138      -8.313  -1.907  -7.085  1.00 91.43           H
ATOM   1945 2HB  MET A 138      -8.662  -0.437  -7.974  1.00 91.43           H
ATOM   1946  CG  MET A 138     -10.051  -2.043  -8.355  1.00 91.43           C
ATOM   1947 1HG  MET A 138     -10.360  -1.719  -9.348  1.00 91.43           H
ATOM   1948 2HG  MET A 138     -10.053  -3.133  -8.360  1.00 91.43           H
ATOM   1949  SD  MET A 138     -11.202  -1.439  -7.131  1.00 91.43           S
ATOM   1950  CE  MET A 138     -11.287   0.279  -7.607  1.00 91.43           C
ATOM   1951 1HE  MET A 138     -10.295   0.725  -7.539  1.00 91.43           H
ATOM   1952 2HE  MET A 138     -11.650   0.355  -8.632  1.00 91.43           H
ATOM   1953 3HE  MET A 138     -11.969   0.808  -6.940  1.00 91.43           H
ATOM   1954  HN  MET A 138      -6.270  -0.945  -7.951  1.00 91.43           H
ATOM   1955  N   CYS A 139      -7.888  -0.091 -10.658  1.00 94.02           N
ATOM   1956  CA  CYS A 139      -8.330   0.592 -11.862  1.00 94.02           C
ATOM   1957  C   CYS A 139      -7.553   0.021 -13.050  1.00 94.02           C
ATOM   1958  O   CYS A 139      -8.094  -0.101 -14.148  1.00 94.02           O
ATOM   1959  HA  CYS A 139      -9.396   0.391 -11.963  1.00 94.02           H
ATOM   1960  CB  CYS A 139      -8.161   2.109 -11.746  1.00 94.02           C
ATOM   1961 1HB  CYS A 139      -7.159   2.345 -11.387  1.00 94.02           H
ATOM   1962 2HB  CYS A 139      -8.265   2.570 -12.728  1.00 94.02           H
ATOM   1963  SG  CYS A 139      -9.413   2.792 -10.599  1.00 94.02           S
ATOM   1964  HG  CYS A 139      -8.812   2.392  -9.483  1.00 94.02           H
ATOM   1965  HN  CYS A 139      -7.418   0.488  -9.992  1.00 94.02           H
ATOM   1966  N   ILE A 140      -6.298  -0.314 -12.790  1.00 90.59           N
ATOM   1967  CA  ILE A 140      -5.446  -0.882 -13.821  1.00 90.59           C
ATOM   1968  C   ILE A 140      -6.051  -2.201 -14.307  1.00 90.59           C
ATOM   1969  O   ILE A 140      -6.029  -2.495 -15.501  1.00 90.59           O
ATOM   1970  HA  ILE A 140      -5.431  -0.181 -14.655  1.00 90.59           H
ATOM   1971  CB  ILE A 140      -4.008  -1.015 -13.315  1.00 90.59           C
ATOM   1972  HB  ILE A 140      -4.037  -1.447 -12.314  1.00 90.59           H
ATOM   1973  CG1 ILE A 140      -3.340   0.356 -13.196  1.00 90.59           C
ATOM   1974 1HG1 ILE A 140      -3.090   0.730 -14.188  1.00 90.59           H
ATOM   1975 2HG1 ILE A 140      -4.037   1.067 -12.753  1.00 90.59           H
ATOM   1976  CG2 ILE A 140      -3.203  -1.971 -14.197  1.00 90.59           C
ATOM   1977 1HG2 ILE A 140      -3.669  -2.956 -14.186  1.00 90.59           H
ATOM   1978 2HG2 ILE A 140      -3.180  -1.591 -15.218  1.00 90.59           H
ATOM   1979 3HG2 ILE A 140      -2.185  -2.047 -13.814  1.00 90.59           H
ATOM   1980  CD1 ILE A 140      -2.073   0.276 -12.341  1.00 90.59           C
ATOM   1981 1HD1 ILE A 140      -2.330  -0.075 -11.342  1.00 90.59           H
ATOM   1982 2HD1 ILE A 140      -1.369  -0.418 -12.800  1.00 90.59           H
ATOM   1983 3HD1 ILE A 140      -1.618   1.264 -12.273  1.00 90.59           H
ATOM   1984  HN  ILE A 140      -5.863  -0.203 -11.896  1.00 90.59           H
ATOM   1985  N   SER A 141      -6.578  -2.959 -13.356  1.00 89.27           N
ATOM   1986  CA  SER A 141      -7.151  -4.257 -13.667  1.00 89.27           C
ATOM   1987  C   SER A 141      -8.370  -4.088 -14.577  1.00 89.27           C
ATOM   1988  O   SER A 141      -8.551  -4.849 -15.526  1.00 89.27           O
ATOM   1989  HA  SER A 141      -6.362  -4.805 -14.182  1.00 89.27           H
ATOM   1990  CB  SER A 141      -7.542  -5.006 -12.391  1.00 89.27           C
ATOM   1991 1HB  SER A 141      -7.618  -6.072 -12.606  1.00 89.27           H
ATOM   1992 2HB  SER A 141      -6.756  -4.887 -11.645  1.00 89.27           H
ATOM   1993  OG  SER A 141      -8.778  -4.541 -11.856  1.00 89.27           O
ATOM   1994  HG  SER A 141      -8.625  -3.723 -11.303  1.00 89.27           H
ATOM   1995  HN  SER A 141      -6.618  -2.699 -12.391  1.00 89.27           H
ATOM   1996  N   VAL A 142      -9.174  -3.085 -14.255  1.00 90.87           N
ATOM   1997  CA  VAL A 142     -10.375  -2.812 -15.025  1.00 90.87           C
ATOM   1998  C   VAL A 142      -9.981  -2.341 -16.427  1.00 90.87           C
ATOM   1999  O   VAL A 142     -10.601  -2.732 -17.414  1.00 90.87           O
ATOM   2000  HA  VAL A 142     -10.930  -3.746 -15.112  1.00 90.87           H
ATOM   2001  CB  VAL A 142     -11.256  -1.805 -14.283  1.00 90.87           C
ATOM   2002  HB  VAL A 142     -10.677  -0.892 -14.144  1.00 90.87           H
ATOM   2003  CG1 VAL A 142     -12.499  -1.455 -15.102  1.00 90.87           C
ATOM   2004 1HG1 VAL A 142     -12.195  -1.018 -16.054  1.00 90.87           H
ATOM   2005 2HG1 VAL A 142     -13.080  -2.359 -15.286  1.00 90.87           H
ATOM   2006 3HG1 VAL A 142     -13.107  -0.738 -14.551  1.00 90.87           H
ATOM   2007  CG2 VAL A 142     -11.642  -2.331 -12.899  1.00 90.87           C
ATOM   2008 1HG2 VAL A 142     -12.193  -3.266 -13.006  1.00 90.87           H
ATOM   2009 2HG2 VAL A 142     -10.740  -2.507 -12.312  1.00 90.87           H
ATOM   2010 3HG2 VAL A 142     -12.268  -1.597 -12.392  1.00 90.87           H
ATOM   2011  HN  VAL A 142      -9.016  -2.467 -13.485  1.00 90.87           H
ATOM   2012  N   ASP A 143      -8.951  -1.508 -16.469  1.00 86.08           N
ATOM   2013  CA  ASP A 143      -8.493  -0.947 -17.728  1.00 86.08           C
ATOM   2014  C   ASP A 143      -8.059  -2.081 -18.659  1.00 86.08           C
ATOM   2015  O   ASP A 143      -8.391  -2.078 -19.844  1.00 86.08           O
ATOM   2016  HA  ASP A 143      -9.344  -0.389 -18.120  1.00 86.08           H
ATOM   2017  CB  ASP A 143      -7.292  -0.024 -17.516  1.00 86.08           C
ATOM   2018 1HB  ASP A 143      -7.563   0.780 -16.831  1.00 86.08           H
ATOM   2019 2HB  ASP A 143      -6.479  -0.580 -17.048  1.00 86.08           H
ATOM   2020  CG  ASP A 143      -6.814   0.568 -18.843  1.00 86.08           C
ATOM   2021  OD1 ASP A 143      -7.625   1.284 -19.470  1.00 86.08           O
ATOM   2022  OD2 ASP A 143      -5.648   0.292 -19.201  1.00 86.08           O
ATOM   2023  HN  ASP A 143      -8.434  -1.217 -15.664  1.00 86.08           H
ATOM   2024  N   ARG A 144      -7.324  -3.024 -18.088  1.00 75.31           N
ATOM   2025  CA  ARG A 144      -6.811  -4.143 -18.860  1.00 75.31           C
ATOM   2026  C   ARG A 144      -7.966  -4.998 -19.387  1.00 75.31           C
ATOM   2027  O   ARG A 144      -7.927  -5.468 -20.523  1.00 75.31           O
ATOM   2028  HA  ARG A 144      -6.256  -3.686 -19.679  1.00 75.31           H
ATOM   2029  CB  ARG A 144      -5.884  -5.018 -18.013  1.00 75.31           C
ATOM   2030 1HB  ARG A 144      -6.331  -5.185 -17.033  1.00 75.31           H
ATOM   2031 2HB  ARG A 144      -5.771  -5.995 -18.482  1.00 75.31           H
ATOM   2032  CG  ARG A 144      -4.512  -4.363 -17.849  1.00 75.31           C
ATOM   2033 1HG  ARG A 144      -4.171  -3.978 -18.810  1.00 75.31           H
ATOM   2034 2HG  ARG A 144      -4.589  -3.511 -17.173  1.00 75.31           H
ATOM   2035  CD  ARG A 144      -3.489  -5.362 -17.302  1.00 75.31           C
ATOM   2036 1HD  ARG A 144      -3.778  -5.679 -16.300  1.00 75.31           H
ATOM   2037 2HD  ARG A 144      -3.472  -6.255 -17.927  1.00 75.31           H
ATOM   2038  NE  ARG A 144      -2.145  -4.743 -17.269  1.00 75.31           N
ATOM   2039  HE  ARG A 144      -2.087  -3.745 -17.298  1.00 75.31           H
ATOM   2040  CZ  ARG A 144      -1.001  -5.437 -17.203  1.00 75.31           C
ATOM   2041  NH1 ARG A 144      -1.018  -6.776 -17.162  1.00 75.31           N
ATOM   2042 1HH1 ARG A 144      -1.890  -7.266 -17.181  1.00 75.31           H
ATOM   2043 2HH1 ARG A 144      -0.160  -7.286 -17.113  1.00 75.31           H
ATOM   2044  NH2 ARG A 144       0.162  -4.771 -17.179  1.00 75.31           N
ATOM   2045 1HH2 ARG A 144       1.025  -5.274 -17.130  1.00 75.31           H
ATOM   2046 2HH2 ARG A 144       0.167  -3.772 -17.210  1.00 75.31           H
ATOM   2047  HN  ARG A 144      -7.078  -3.031 -17.119  1.00 75.31           H
ATOM   2048  N   TYR A 145      -8.967  -5.173 -18.536  1.00 87.51           N
ATOM   2049  CA  TYR A 145     -10.157  -5.911 -18.923  1.00 87.51           C
ATOM   2050  C   TYR A 145     -10.799  -5.302 -20.171  1.00 87.51           C
ATOM   2051  O   TYR A 145     -11.070  -6.008 -21.141  1.00 87.51           O
ATOM   2052  HA  TYR A 145      -9.860  -6.938 -19.140  1.00 87.51           H
ATOM   2053  CB  TYR A 145     -11.131  -5.786 -17.750  1.00 87.51           C
ATOM   2054 1HB  TYR A 145     -10.784  -6.419 -16.933  1.00 87.51           H
ATOM   2055 2HB  TYR A 145     -11.114  -4.759 -17.385  1.00 87.51           H
ATOM   2056  CG  TYR A 145     -12.572  -6.166 -18.094  1.00 87.51           C
ATOM   2057  CD1 TYR A 145     -13.526  -5.181 -18.255  1.00 87.51           C
ATOM   2058  HD1 TYR A 145     -13.252  -4.133 -18.136  1.00 87.51           H
ATOM   2059  CD2 TYR A 145     -12.919  -7.493 -18.244  1.00 87.51           C
ATOM   2060  HD2 TYR A 145     -12.166  -8.271 -18.118  1.00 87.51           H
ATOM   2061  CE1 TYR A 145     -14.883  -5.539 -18.579  1.00 87.51           C
ATOM   2062  HE1 TYR A 145     -15.646  -4.771 -18.708  1.00 87.51           H
ATOM   2063  CE2 TYR A 145     -14.275  -7.851 -18.569  1.00 87.51           C
ATOM   2064  HE2 TYR A 145     -14.563  -8.895 -18.690  1.00 87.51           H
ATOM   2065  CZ  TYR A 145     -15.190  -6.856 -18.720  1.00 87.51           C
ATOM   2066  OH  TYR A 145     -16.472  -7.194 -19.026  1.00 87.51           O
ATOM   2067  HH  TYR A 145     -16.552  -8.187 -19.114  1.00 87.51           H
ATOM   2068  HN  TYR A 145      -8.973  -4.821 -17.600  1.00 87.51           H
ATOM   2069  N   ILE A 146     -11.024  -3.998 -20.105  1.00 84.05           N
ATOM   2070  CA  ILE A 146     -11.690  -3.298 -21.190  1.00 84.05           C
ATOM   2071  C   ILE A 146     -10.845  -3.411 -22.460  1.00 84.05           C
ATOM   2072  O   ILE A 146     -11.380  -3.593 -23.552  1.00 84.05           O
ATOM   2073  HA  ILE A 146     -12.643  -3.798 -21.364  1.00 84.05           H
ATOM   2074  CB  ILE A 146     -12.003  -1.856 -20.785  1.00 84.05           C
ATOM   2075  HB  ILE A 146     -11.079  -1.390 -20.443  1.00 84.05           H
ATOM   2076  CG1 ILE A 146     -12.989  -1.816 -19.616  1.00 84.05           C
ATOM   2077 1HG1 ILE A 146     -13.982  -2.101 -19.963  1.00 84.05           H
ATOM   2078 2HG1 ILE A 146     -12.694  -2.545 -18.862  1.00 84.05           H
ATOM   2079  CG2 ILE A 146     -12.501  -1.046 -21.983  1.00 84.05           C
ATOM   2080 1HG2 ILE A 146     -11.734  -1.033 -22.758  1.00 84.05           H
ATOM   2081 2HG2 ILE A 146     -13.409  -1.502 -22.378  1.00 84.05           H
ATOM   2082 3HG2 ILE A 146     -12.715  -0.025 -21.668  1.00 84.05           H
ATOM   2083  CD1 ILE A 146     -13.042  -0.420 -18.991  1.00 84.05           C
ATOM   2084 1HD1 ILE A 146     -12.052  -0.149 -18.623  1.00 84.05           H
ATOM   2085 2HD1 ILE A 146     -13.361   0.302 -19.742  1.00 84.05           H
ATOM   2086 3HD1 ILE A 146     -13.750  -0.420 -18.163  1.00 84.05           H
ATOM   2087  HN  ILE A 146     -10.759  -3.423 -19.331  1.00 84.05           H
ATOM   2088  N   ALA A 147      -9.538  -3.298 -22.274  1.00 82.69           N
ATOM   2089  CA  ALA A 147      -8.623  -3.251 -23.402  1.00 82.69           C
ATOM   2090  C   ALA A 147      -8.662  -4.590 -24.141  1.00 82.69           C
ATOM   2091  O   ALA A 147      -8.474  -4.639 -25.355  1.00 82.69           O
ATOM   2092  HA  ALA A 147      -8.965  -2.464 -24.075  1.00 82.69           H
ATOM   2093  CB  ALA A 147      -7.219  -2.899 -22.907  1.00 82.69           C
ATOM   2094 1HB  ALA A 147      -7.240  -1.926 -22.416  1.00 82.69           H
ATOM   2095 2HB  ALA A 147      -6.883  -3.656 -22.198  1.00 82.69           H
ATOM   2096 3HB  ALA A 147      -6.533  -2.863 -23.753  1.00 82.69           H
ATOM   2097  HN  ALA A 147      -9.104  -3.239 -21.375  1.00 82.69           H
ATOM   2098  N   ILE A 148      -8.907  -5.644 -23.376  1.00 79.08           N
ATOM   2099  CA  ILE A 148      -8.793  -6.993 -23.904  1.00 79.08           C
ATOM   2100  C   ILE A 148     -10.178  -7.491 -24.322  1.00 79.08           C
ATOM   2101  O   ILE A 148     -10.359  -7.967 -25.442  1.00 79.08           O
ATOM   2102  HA  ILE A 148      -8.161  -6.946 -24.790  1.00 79.08           H
ATOM   2103  CB  ILE A 148      -8.091  -7.905 -22.896  1.00 79.08           C
ATOM   2104  HB  ILE A 148      -8.593  -7.801 -21.933  1.00 79.08           H
ATOM   2105  CG1 ILE A 148      -6.635  -7.482 -22.694  1.00 79.08           C
ATOM   2106 1HG1 ILE A 148      -6.075  -7.644 -23.615  1.00 79.08           H
ATOM   2107 2HG1 ILE A 148      -6.590  -6.415 -22.477  1.00 79.08           H
ATOM   2108  CG2 ILE A 148      -8.209  -9.374 -23.310  1.00 79.08           C
ATOM   2109 1HG2 ILE A 148      -9.261  -9.654 -23.361  1.00 79.08           H
ATOM   2110 2HG2 ILE A 148      -7.748  -9.513 -24.288  1.00 79.08           H
ATOM   2111 3HG2 ILE A 148      -7.702 -10.000 -22.576  1.00 79.08           H
ATOM   2112  CD1 ILE A 148      -5.988  -8.268 -21.552  1.00 79.08           C
ATOM   2113 1HD1 ILE A 148      -6.537  -8.084 -20.628  1.00 79.08           H
ATOM   2114 2HD1 ILE A 148      -6.014  -9.333 -21.784  1.00 79.08           H
ATOM   2115 3HD1 ILE A 148      -4.954  -7.947 -21.430  1.00 79.08           H
ATOM   2116  HN  ILE A 148      -9.177  -5.587 -22.415  1.00 79.08           H
ATOM   2117  N   ALA A 149     -11.122  -7.363 -23.400  1.00 78.51           N
ATOM   2118  CA  ALA A 149     -12.430  -7.970 -23.579  1.00 78.51           C
ATOM   2119  C   ALA A 149     -13.263  -7.106 -24.527  1.00 78.51           C
ATOM   2120  O   ALA A 149     -14.109  -7.619 -25.259  1.00 78.51           O
ATOM   2121  HA  ALA A 149     -12.282  -8.951 -24.030  1.00 78.51           H
ATOM   2122  CB  ALA A 149     -13.099  -8.150 -22.215  1.00 78.51           C
ATOM   2123 1HB  ALA A 149     -12.482  -8.795 -21.590  1.00 78.51           H
ATOM   2124 2HB  ALA A 149     -13.212  -7.179 -21.734  1.00 78.51           H
ATOM   2125 3HB  ALA A 149     -14.080  -8.606 -22.349  1.00 78.51           H
ATOM   2126  HN  ALA A 149     -11.003  -6.857 -22.546  1.00 78.51           H
ATOM   2127  N   GLN A 150     -12.995  -5.809 -24.485  1.00 69.66           N
ATOM   2128  CA  GLN A 150     -13.777  -4.857 -25.255  1.00 69.66           C
ATOM   2129  C   GLN A 150     -12.871  -4.067 -26.201  1.00 69.66           C
ATOM   2130  O   GLN A 150     -13.023  -2.855 -26.344  1.00 69.66           O
ATOM   2131  HA  GLN A 150     -14.479  -5.459 -25.833  1.00 69.66           H
ATOM   2132  CB  GLN A 150     -14.561  -3.919 -24.335  1.00 69.66           C
ATOM   2133 1HB  GLN A 150     -13.868  -3.339 -23.726  1.00 69.66           H
ATOM   2134 2HB  GLN A 150     -15.130  -3.208 -24.934  1.00 69.66           H
ATOM   2135  CG  GLN A 150     -15.509  -4.706 -23.428  1.00 69.66           C
ATOM   2136 1HG  GLN A 150     -16.093  -5.406 -24.027  1.00 69.66           H
ATOM   2137 2HG  GLN A 150     -14.932  -5.298 -22.719  1.00 69.66           H
ATOM   2138  CD  GLN A 150     -16.450  -3.766 -22.671  1.00 69.66           C
ATOM   2139  OE1 GLN A 150     -16.369  -2.553 -22.771  1.00 69.66           O
ATOM   2140  NE2 GLN A 150     -17.343  -4.393 -21.911  1.00 69.66           N
ATOM   2141 1HE2 GLN A 150     -17.355  -5.392 -21.874  1.00 69.66           H
ATOM   2142 2HE2 GLN A 150     -18.003  -3.864 -21.376  1.00 69.66           H
ATOM   2143  HN  GLN A 150     -12.260  -5.407 -23.938  1.00 69.66           H
ATOM   2144  N   ALA A 151     -11.947  -4.785 -26.822  1.00 69.91           N
ATOM   2145  CA  ALA A 151     -10.864  -4.145 -27.549  1.00 69.91           C
ATOM   2146  C   ALA A 151     -11.449  -3.156 -28.560  1.00 69.91           C
ATOM   2147  O   ALA A 151     -10.965  -2.032 -28.685  1.00 69.91           O
ATOM   2148  HA  ALA A 151     -10.258  -3.597 -26.827  1.00 69.91           H
ATOM   2149  CB  ALA A 151      -9.994  -5.213 -28.214  1.00 69.91           C
ATOM   2150 1HB  ALA A 151      -9.579  -5.871 -27.451  1.00 69.91           H
ATOM   2151 2HB  ALA A 151     -10.601  -5.797 -28.907  1.00 69.91           H
ATOM   2152 3HB  ALA A 151      -9.182  -4.732 -28.760  1.00 69.91           H
ATOM   2153  HN  ALA A 151     -11.930  -5.785 -26.833  1.00 69.91           H
ATOM   2154  N   MET A 152     -12.481  -3.611 -29.254  1.00 59.86           N
ATOM   2155  CA  MET A 152     -13.081  -2.815 -30.311  1.00 59.86           C
ATOM   2156  C   MET A 152     -13.610  -1.487 -29.765  1.00 59.86           C
ATOM   2157  O   MET A 152     -13.317  -0.426 -30.312  1.00 59.86           O
ATOM   2158  HA  MET A 152     -12.281  -2.627 -31.028  1.00 59.86           H
ATOM   2159  CB  MET A 152     -14.230  -3.598 -30.951  1.00 59.86           C
ATOM   2160 1HB  MET A 152     -14.895  -3.975 -30.175  1.00 59.86           H
ATOM   2161 2HB  MET A 152     -14.820  -2.933 -31.582  1.00 59.86           H
ATOM   2162  CG  MET A 152     -13.699  -4.764 -31.787  1.00 59.86           C
ATOM   2163 1HG  MET A 152     -12.817  -4.451 -32.345  1.00 59.86           H
ATOM   2164 2HG  MET A 152     -13.389  -5.580 -31.133  1.00 59.86           H
ATOM   2165  SD  MET A 152     -14.962  -5.333 -32.913  1.00 59.86           S
ATOM   2166  CE  MET A 152     -14.270  -6.910 -33.384  1.00 59.86           C
ATOM   2167 1HE  MET A 152     -13.297  -6.755 -33.851  1.00 59.86           H
ATOM   2168 2HE  MET A 152     -14.152  -7.534 -32.498  1.00 59.86           H
ATOM   2169 3HE  MET A 152     -14.938  -7.403 -34.090  1.00 59.86           H
ATOM   2170  HN  MET A 152     -12.906  -4.504 -29.105  1.00 59.86           H
ATOM   2171  N   ARG A 153     -14.381  -1.591 -28.692  1.00 58.26           N
ATOM   2172  CA  ARG A 153     -15.008  -0.419 -28.104  1.00 58.26           C
ATOM   2173  C   ARG A 153     -13.949   0.495 -27.484  1.00 58.26           C
ATOM   2174  O   ARG A 153     -14.130   1.710 -27.426  1.00 58.26           O
ATOM   2175  HA  ARG A 153     -15.513   0.073 -28.936  1.00 58.26           H
ATOM   2176  CB  ARG A 153     -16.021  -0.817 -27.029  1.00 58.26           C
ATOM   2177 1HB  ARG A 153     -15.566  -1.530 -26.342  1.00 58.26           H
ATOM   2178 2HB  ARG A 153     -16.297   0.059 -26.442  1.00 58.26           H
ATOM   2179  CG  ARG A 153     -17.273  -1.433 -27.657  1.00 58.26           C
ATOM   2180 1HG  ARG A 153     -17.666  -0.765 -28.423  1.00 58.26           H
ATOM   2181 2HG  ARG A 153     -17.014  -2.368 -28.152  1.00 58.26           H
ATOM   2182  CD  ARG A 153     -18.347  -1.690 -26.598  1.00 58.26           C
ATOM   2183 1HD  ARG A 153     -17.979  -2.403 -25.860  1.00 58.26           H
ATOM   2184 2HD  ARG A 153     -18.572  -0.767 -26.064  1.00 58.26           H
ATOM   2185  NE  ARG A 153     -19.574  -2.215 -27.238  1.00 58.26           N
ATOM   2186  HE  ARG A 153     -19.586  -2.293 -28.235  1.00 58.26           H
ATOM   2187  CZ  ARG A 153     -20.669  -2.594 -26.566  1.00 58.26           C
ATOM   2188  NH1 ARG A 153     -20.709  -2.511 -25.229  1.00 58.26           N
ATOM   2189 1HH1 ARG A 153     -19.917  -2.166 -24.725  1.00 58.26           H
ATOM   2190 2HH1 ARG A 153     -21.530  -2.796 -24.734  1.00 58.26           H
ATOM   2191  NH2 ARG A 153     -21.725  -3.055 -27.250  1.00 58.26           N
ATOM   2192 1HH2 ARG A 153     -22.550  -3.342 -26.763  1.00 58.26           H
ATOM   2193 2HH2 ARG A 153     -21.687  -3.113 -28.248  1.00 58.26           H
ATOM   2194  HN  ARG A 153     -14.579  -2.454 -28.227  1.00 58.26           H
ATOM   2195  N   ALA A 154     -12.866  -0.125 -27.038  1.00 63.92           N
ATOM   2196  CA  ALA A 154     -11.823   0.603 -26.336  1.00 63.92           C
ATOM   2197  C   ALA A 154     -11.111   1.537 -27.316  1.00 63.92           C
ATOM   2198  O   ALA A 154     -10.627   2.599 -26.927  1.00 63.92           O
ATOM   2199  HA  ALA A 154     -12.301   1.200 -25.559  1.00 63.92           H
ATOM   2200  CB  ALA A 154     -10.864  -0.390 -25.675  1.00 63.92           C
ATOM   2201 1HB  ALA A 154     -11.414  -1.010 -24.967  1.00 63.92           H
ATOM   2202 2HB  ALA A 154     -10.414  -1.023 -26.439  1.00 63.92           H
ATOM   2203 3HB  ALA A 154     -10.082   0.157 -25.148  1.00 63.92           H
ATOM   2204  HN  ALA A 154     -12.697  -1.105 -27.149  1.00 63.92           H
ATOM   2205  N   HIS A 155     -11.070   1.108 -28.569  1.00 58.48           N
ATOM   2206  CA  HIS A 155     -10.326   1.834 -29.584  1.00 58.48           C
ATOM   2207  C   HIS A 155     -11.062   3.129 -29.933  1.00 58.48           C
ATOM   2208  O   HIS A 155     -10.446   4.187 -30.046  1.00 58.48           O
ATOM   2209  HA  HIS A 155      -9.360   2.083 -29.145  1.00 58.48           H
ATOM   2210  CB  HIS A 155     -10.070   0.949 -30.806  1.00 58.48           C
ATOM   2211 1HB  HIS A 155      -9.785  -0.047 -30.467  1.00 58.48           H
ATOM   2212 2HB  HIS A 155     -10.999   0.842 -31.365  1.00 58.48           H
ATOM   2213  CG  HIS A 155      -9.000   1.476 -31.732  1.00 58.48           C
ATOM   2214  ND1 HIS A 155      -9.233   2.485 -32.650  1.00 58.48           N
ATOM   2215  HD1 HIS A 155     -10.103   2.956 -32.793  1.00 58.48           H
ATOM   2216  CD2 HIS A 155      -7.689   1.124 -31.872  1.00 58.48           C
ATOM   2217  HD2 HIS A 155      -7.172   0.355 -31.299  1.00 58.48           H
ATOM   2218  CE1 HIS A 155      -8.107   2.721 -33.307  1.00 58.48           C
ATOM   2219  HE1 HIS A 155      -7.968   3.461 -34.096  1.00 58.48           H
ATOM   2220  NE2 HIS A 155      -7.152   1.876 -32.824  1.00 58.48           N
ATOM   2221  HN  HIS A 155     -11.533   0.283 -28.893  1.00 58.48           H
ATOM   2222  N   THR A 156     -12.371   3.002 -30.096  1.00 65.60           N
ATOM   2223  CA  THR A 156     -13.178   4.116 -30.563  1.00 65.60           C
ATOM   2224  C   THR A 156     -13.294   5.185 -29.475  1.00 65.60           C
ATOM   2225  O   THR A 156     -13.428   6.370 -29.775  1.00 65.60           O
ATOM   2226  HA  THR A 156     -12.671   4.576 -31.411  1.00 65.60           H
ATOM   2227  CB  THR A 156     -14.531   3.562 -31.017  1.00 65.60           C
ATOM   2228  HB  THR A 156     -15.232   4.370 -31.227  1.00 65.60           H
ATOM   2229  OG1 THR A 156     -14.911   2.674 -29.969  1.00 65.60           O
ATOM   2230  HG1 THR A 156     -15.851   2.362 -30.110  1.00 65.60           H
ATOM   2231  CG2 THR A 156     -14.411   2.659 -32.246  1.00 65.60           C
ATOM   2232 1HG2 THR A 156     -13.763   1.814 -32.014  1.00 65.60           H
ATOM   2233 2HG2 THR A 156     -13.986   3.226 -33.074  1.00 65.60           H
ATOM   2234 3HG2 THR A 156     -15.399   2.293 -32.526  1.00 65.60           H
ATOM   2235  HN  THR A 156     -12.878   2.160 -29.914  1.00 65.60           H
ATOM   2236  N   TRP A 157     -13.237   4.728 -28.233  1.00 60.33           N
ATOM   2237  CA  TRP A 157     -13.521   5.595 -27.102  1.00 60.33           C
ATOM   2238  C   TRP A 157     -12.187   6.029 -26.492  1.00 60.33           C
ATOM   2239  O   TRP A 157     -12.126   6.395 -25.319  1.00 60.33           O
ATOM   2240  HA  TRP A 157     -14.060   6.465 -27.477  1.00 60.33           H
ATOM   2241  CB  TRP A 157     -14.441   4.901 -26.096  1.00 60.33           C
ATOM   2242 1HB  TRP A 157     -14.064   3.896 -25.908  1.00 60.33           H
ATOM   2243 2HB  TRP A 157     -14.399   5.439 -25.149  1.00 60.33           H
ATOM   2244  CG  TRP A 157     -15.900   4.806 -26.548  1.00 60.33           C
ATOM   2245  CD1 TRP A 157     -16.374   4.348 -27.715  1.00 60.33           C
ATOM   2246  HD1 TRP A 157     -15.749   3.968 -28.524  1.00 60.33           H
ATOM   2247  CD2 TRP A 157     -17.062   5.200 -25.790  1.00 60.33           C
ATOM   2248  NE1 TRP A 157     -17.751   4.417 -27.764  1.00 60.33           N
ATOM   2249  HE1 TRP A 157     -18.331   4.135 -28.527  1.00 60.33           H
ATOM   2250  CE2 TRP A 157     -18.183   4.952 -26.556  1.00 60.33           C
ATOM   2251  CE3 TRP A 157     -17.164   5.748 -24.499  1.00 60.33           C
ATOM   2252  HE3 TRP A 157     -16.294   5.953 -23.874  1.00 60.33           H
ATOM   2253  CZ2 TRP A 157     -19.486   5.220 -26.118  1.00 60.33           C
ATOM   2254  HZ2 TRP A 157     -20.355   5.015 -26.742  1.00 60.33           H
ATOM   2255  CZ3 TRP A 157     -18.472   6.011 -24.076  1.00 60.33           C
ATOM   2256  HZ3 TRP A 157     -18.608   6.436 -23.082  1.00 60.33           H
ATOM   2257  CH2 TRP A 157     -19.611   5.767 -24.835  1.00 60.33           C
ATOM   2258  HH2 TRP A 157     -20.597   5.999 -24.433  1.00 60.33           H
ATOM   2259  HN  TRP A 157     -13.003   3.785 -27.994  1.00 60.33           H
ATOM   2260  N   ARG A 158     -11.150   5.973 -27.315  1.00 62.03           N
ATOM   2261  CA  ARG A 158      -9.795   6.156 -26.825  1.00 62.03           C
ATOM   2262  C   ARG A 158      -9.673   7.489 -26.085  1.00 62.03           C
ATOM   2263  O   ARG A 158      -9.115   7.547 -24.990  1.00 62.03           O
ATOM   2264  HA  ARG A 158      -9.627   5.316 -26.150  1.00 62.03           H
ATOM   2265  CB  ARG A 158      -8.784   6.124 -27.973  1.00 62.03           C
ATOM   2266 1HB  ARG A 158      -8.936   5.225 -28.571  1.00 62.03           H
ATOM   2267 2HB  ARG A 158      -8.950   6.976 -28.632  1.00 62.03           H
ATOM   2268  CG  ARG A 158      -7.350   6.154 -27.443  1.00 62.03           C
ATOM   2269 1HG  ARG A 158      -7.170   7.094 -26.922  1.00 62.03           H
ATOM   2270 2HG  ARG A 158      -7.211   5.355 -26.714  1.00 62.03           H
ATOM   2271  CD  ARG A 158      -6.341   5.994 -28.582  1.00 62.03           C
ATOM   2272 1HD  ARG A 158      -6.488   5.034 -29.077  1.00 62.03           H
ATOM   2273 2HD  ARG A 158      -6.501   6.768 -29.332  1.00 62.03           H
ATOM   2274  NE  ARG A 158      -4.961   6.081 -28.052  1.00 62.03           N
ATOM   2275  HE  ARG A 158      -4.844   6.325 -27.089  1.00 62.03           H
ATOM   2276  CZ  ARG A 158      -3.860   5.855 -28.782  1.00 62.03           C
ATOM   2277  NH1 ARG A 158      -3.959   5.526 -30.077  1.00 62.03           N
ATOM   2278 1HH1 ARG A 158      -4.859   5.447 -30.506  1.00 62.03           H
ATOM   2279 2HH1 ARG A 158      -3.132   5.358 -30.614  1.00 62.03           H
ATOM   2280  NH2 ARG A 158      -2.660   5.963 -28.197  1.00 62.03           N
ATOM   2281 1HH2 ARG A 158      -1.828   5.798 -28.727  1.00 62.03           H
ATOM   2282 2HH2 ARG A 158      -2.595   6.209 -27.230  1.00 62.03           H
ATOM   2283  HN  ARG A 158     -11.225   5.807 -28.298  1.00 62.03           H
ATOM   2284  N   GLU A 159     -10.205   8.528 -26.712  1.00 67.15           N
ATOM   2285  CA  GLU A 159     -10.075   9.872 -26.176  1.00 67.15           C
ATOM   2286  C   GLU A 159     -10.903  10.016 -24.898  1.00 67.15           C
ATOM   2287  O   GLU A 159     -10.415  10.528 -23.892  1.00 67.15           O
ATOM   2288  HA  GLU A 159      -9.016   9.992 -25.946  1.00 67.15           H
ATOM   2289  CB  GLU A 159     -10.484  10.919 -27.215  1.00 67.15           C
ATOM   2290 1HB  GLU A 159     -11.444  10.646 -27.653  1.00 67.15           H
ATOM   2291 2HB  GLU A 159     -10.484  11.909 -26.758  1.00 67.15           H
ATOM   2292  CG  GLU A 159      -9.474  10.974 -28.363  1.00 67.15           C
ATOM   2293 1HG  GLU A 159      -8.465  11.065 -27.961  1.00 67.15           H
ATOM   2294 2HG  GLU A 159      -9.510  10.043 -28.929  1.00 67.15           H
ATOM   2295  CD  GLU A 159      -9.766  12.154 -29.293  1.00 67.15           C
ATOM   2296  OE1 GLU A 159      -8.858  12.494 -30.081  1.00 67.15           O
ATOM   2297  OE2 GLU A 159     -10.891  12.690 -29.194  1.00 67.15           O
ATOM   2298  HN  GLU A 159     -10.715   8.463 -27.569  1.00 67.15           H
ATOM   2299  N   LYS A 160     -12.143   9.555 -24.979  1.00 71.12           N
ATOM   2300  CA  LYS A 160     -13.052   9.650 -23.849  1.00 71.12           C
ATOM   2301  C   LYS A 160     -12.445   8.918 -22.650  1.00 71.12           C
ATOM   2302  O   LYS A 160     -12.555   9.381 -21.516  1.00 71.12           O
ATOM   2303  HA  LYS A 160     -13.150  10.705 -23.596  1.00 71.12           H
ATOM   2304  CB  LYS A 160     -14.443   9.146 -24.237  1.00 71.12           C
ATOM   2305 1HB  LYS A 160     -14.363   8.161 -24.698  1.00 71.12           H
ATOM   2306 2HB  LYS A 160     -15.055   9.030 -23.343  1.00 71.12           H
ATOM   2307  CG  LYS A 160     -15.126  10.113 -25.207  1.00 71.12           C
ATOM   2308 1HG  LYS A 160     -15.093  11.124 -24.800  1.00 71.12           H
ATOM   2309 2HG  LYS A 160     -14.582  10.131 -26.151  1.00 71.12           H
ATOM   2310  CD  LYS A 160     -16.579   9.705 -25.456  1.00 71.12           C
ATOM   2311 1HD  LYS A 160     -16.612   8.700 -25.877  1.00 71.12           H
ATOM   2312 2HD  LYS A 160     -17.119   9.671 -24.509  1.00 71.12           H
ATOM   2313  CE  LYS A 160     -17.269  10.685 -26.407  1.00 71.12           C
ATOM   2314 1HE  LYS A 160     -17.246  11.689 -25.983  1.00 71.12           H
ATOM   2315 2HE  LYS A 160     -16.727  10.726 -27.352  1.00 71.12           H
ATOM   2316  NZ  LYS A 160     -18.670  10.274 -26.649  1.00 71.12           N
ATOM   2317 1HZ  LYS A 160     -19.112  10.936 -27.277  1.00 71.12           H
ATOM   2318 2HZ  LYS A 160     -18.683   9.350 -27.066  1.00 71.12           H
ATOM   2319 3HZ  LYS A 160     -19.173  10.255 -25.769  1.00 71.12           H
ATOM   2320  HN  LYS A 160     -12.527   9.124 -25.795  1.00 71.12           H
ATOM   2321  N   ARG A 161     -11.819   7.787 -22.941  1.00 69.94           N
ATOM   2322  CA  ARG A 161     -11.229   6.968 -21.897  1.00 69.94           C
ATOM   2323  C   ARG A 161     -10.125   7.742 -21.174  1.00 69.94           C
ATOM   2324  O   ARG A 161      -9.941   7.588 -19.968  1.00 69.94           O
ATOM   2325  HA  ARG A 161     -12.055   6.740 -21.222  1.00 69.94           H
ATOM   2326  CB  ARG A 161     -10.644   5.677 -22.474  1.00 69.94           C
ATOM   2327 1HB  ARG A 161     -10.032   5.909 -23.345  1.00 69.94           H
ATOM   2328 2HB  ARG A 161      -9.988   5.211 -21.739  1.00 69.94           H
ATOM   2329  CG  ARG A 161     -11.754   4.700 -22.869  1.00 69.94           C
ATOM   2330 1HG  ARG A 161     -12.395   4.506 -22.009  1.00 69.94           H
ATOM   2331 2HG  ARG A 161     -12.381   5.149 -23.639  1.00 69.94           H
ATOM   2332  CD  ARG A 161     -11.168   3.384 -23.383  1.00 69.94           C
ATOM   2333 1HD  ARG A 161     -11.957   2.769 -23.814  1.00 69.94           H
ATOM   2334 2HD  ARG A 161     -10.449   3.583 -24.178  1.00 69.94           H
ATOM   2335  NE  ARG A 161     -10.508   2.657 -22.276  1.00 69.94           N
ATOM   2336  HE  ARG A 161     -10.749   2.910 -21.339  1.00 69.94           H
ATOM   2337  CZ  ARG A 161      -9.607   1.680 -22.451  1.00 69.94           C
ATOM   2338  NH1 ARG A 161      -9.246   1.300 -23.684  1.00 69.94           N
ATOM   2339 1HH1 ARG A 161      -9.650   1.746 -24.483  1.00 69.94           H
ATOM   2340 2HH1 ARG A 161      -8.574   0.570 -23.805  1.00 69.94           H
ATOM   2341  NH2 ARG A 161      -9.073   1.089 -21.373  1.00 69.94           N
ATOM   2342 1HH2 ARG A 161      -8.399   0.358 -21.486  1.00 69.94           H
ATOM   2343 2HH2 ARG A 161      -9.348   1.378 -20.456  1.00 69.94           H
ATOM   2344  HN  ARG A 161     -11.712   7.431 -23.869  1.00 69.94           H
ATOM   2345  N   LEU A 162      -9.419   8.558 -21.943  1.00 82.11           N
ATOM   2346  CA  LEU A 162      -8.333   9.352 -21.392  1.00 82.11           C
ATOM   2347  C   LEU A 162      -8.905  10.389 -20.424  1.00 82.11           C
ATOM   2348  O   LEU A 162      -8.332  10.636 -19.364  1.00 82.11           O
ATOM   2349  HA  LEU A 162      -7.686   8.676 -20.833  1.00 82.11           H
ATOM   2350  CB  LEU A 162      -7.490   9.958 -22.516  1.00 82.11           C
ATOM   2351 1HB  LEU A 162      -7.148   9.151 -23.163  1.00 82.11           H
ATOM   2352 2HB  LEU A 162      -8.133  10.600 -23.119  1.00 82.11           H
ATOM   2353  CG  LEU A 162      -6.272  10.773 -22.076  1.00 82.11           C
ATOM   2354  HG  LEU A 162      -6.610  11.544 -21.383  1.00 82.11           H
ATOM   2355  CD1 LEU A 162      -5.269   9.897 -21.323  1.00 82.11           C
ATOM   2356 1HD1 LEU A 162      -5.747   9.476 -20.438  1.00 82.11           H
ATOM   2357 2HD1 LEU A 162      -4.933   9.089 -21.973  1.00 82.11           H
ATOM   2358 3HD1 LEU A 162      -4.413  10.501 -21.022  1.00 82.11           H
ATOM   2359  CD2 LEU A 162      -5.630  11.487 -23.267  1.00 82.11           C
ATOM   2360 1HD2 LEU A 162      -5.309  10.749 -24.002  1.00 82.11           H
ATOM   2361 2HD2 LEU A 162      -6.356  12.161 -23.721  1.00 82.11           H
ATOM   2362 3HD2 LEU A 162      -4.767  12.058 -22.926  1.00 82.11           H
ATOM   2363  HN  LEU A 162      -9.578   8.682 -22.922  1.00 82.11           H
ATOM   2364  N   LEU A 163     -10.028  10.968 -20.823  1.00 83.60           N
ATOM   2365  CA  LEU A 163     -10.681  11.976 -20.005  1.00 83.60           C
ATOM   2366  C   LEU A 163     -11.127  11.345 -18.685  1.00 83.60           C
ATOM   2367  O   LEU A 163     -10.842  11.875 -17.612  1.00 83.60           O
ATOM   2368  HA  LEU A 163      -9.943  12.748 -19.787  1.00 83.60           H
ATOM   2369  CB  LEU A 163     -11.818  12.643 -20.783  1.00 83.60           C
ATOM   2370 1HB  LEU A 163     -11.413  13.029 -21.718  1.00 83.60           H
ATOM   2371 2HB  LEU A 163     -12.550  11.879 -21.043  1.00 83.60           H
ATOM   2372  CG  LEU A 163     -12.544  13.782 -20.065  1.00 83.60           C
ATOM   2373  HG  LEU A 163     -12.886  13.413 -19.098  1.00 83.60           H
ATOM   2374  CD1 LEU A 163     -11.595  14.951 -19.792  1.00 83.60           C
ATOM   2375 1HD1 LEU A 163     -10.771  14.612 -19.164  1.00 83.60           H
ATOM   2376 2HD1 LEU A 163     -11.202  15.328 -20.736  1.00 83.60           H
ATOM   2377 3HD1 LEU A 163     -12.137  15.747 -19.281  1.00 83.60           H
ATOM   2378  CD2 LEU A 163     -13.784  14.220 -20.846  1.00 83.60           C
ATOM   2379 1HD2 LEU A 163     -13.487  14.565 -21.836  1.00 83.60           H
ATOM   2380 2HD2 LEU A 163     -14.468  13.377 -20.945  1.00 83.60           H
ATOM   2381 3HD2 LEU A 163     -14.281  15.031 -20.313  1.00 83.60           H
ATOM   2382  HN  LEU A 163     -10.489  10.760 -21.685  1.00 83.60           H
ATOM   2383  N   TYR A 164     -11.820  10.222 -18.807  1.00 77.15           N
ATOM   2384  CA  TYR A 164     -12.320   9.521 -17.637  1.00 77.15           C
ATOM   2385  C   TYR A 164     -11.173   9.101 -16.716  1.00 77.15           C
ATOM   2386  O   TYR A 164     -11.317   9.110 -15.495  1.00 77.15           O
ATOM   2387  HA  TYR A 164     -12.981  10.198 -17.096  1.00 77.15           H
ATOM   2388  CB  TYR A 164     -13.020   8.266 -18.164  1.00 77.15           C
ATOM   2389 1HB  TYR A 164     -12.369   7.777 -18.888  1.00 77.15           H
ATOM   2390 2HB  TYR A 164     -13.162   7.568 -17.339  1.00 77.15           H
ATOM   2391  CG  TYR A 164     -14.374   8.539 -18.821  1.00 77.15           C
ATOM   2392  CD1 TYR A 164     -15.312   9.316 -18.172  1.00 77.15           C
ATOM   2393  HD1 TYR A 164     -15.088   9.735 -17.192  1.00 77.15           H
ATOM   2394  CD2 TYR A 164     -14.658   8.008 -20.063  1.00 77.15           C
ATOM   2395  HD2 TYR A 164     -13.917   7.395 -20.576  1.00 77.15           H
ATOM   2396  CE1 TYR A 164     -16.587   9.573 -18.791  1.00 77.15           C
ATOM   2397  HE1 TYR A 164     -17.337  10.185 -18.289  1.00 77.15           H
ATOM   2398  CE2 TYR A 164     -15.933   8.265 -20.682  1.00 77.15           C
ATOM   2399  HE2 TYR A 164     -16.169   7.852 -21.663  1.00 77.15           H
ATOM   2400  CZ  TYR A 164     -16.834   9.035 -20.015  1.00 77.15           C
ATOM   2401  OH  TYR A 164     -18.038   9.277 -20.600  1.00 77.15           O
ATOM   2402  HH  TYR A 164     -18.602   9.844 -19.999  1.00 77.15           H
ATOM   2403  HN  TYR A 164     -12.039   9.792 -19.683  1.00 77.15           H
ATOM   2404  N   SER A 165     -10.059   8.743 -17.338  1.00 88.40           N
ATOM   2405  CA  SER A 165      -8.897   8.292 -16.591  1.00 88.40           C
ATOM   2406  C   SER A 165      -8.390   9.415 -15.683  1.00 88.40           C
ATOM   2407  O   SER A 165      -7.925   9.160 -14.574  1.00 88.40           O
ATOM   2408  HA  SER A 165      -9.245   7.448 -15.996  1.00 88.40           H
ATOM   2409  CB  SER A 165      -7.783   7.827 -17.531  1.00 88.40           C
ATOM   2410 1HB  SER A 165      -7.040   7.267 -16.964  1.00 88.40           H
ATOM   2411 2HB  SER A 165      -8.197   7.146 -18.275  1.00 88.40           H
ATOM   2412  OG  SER A 165      -7.150   8.921 -18.191  1.00 88.40           O
ATOM   2413  HG  SER A 165      -7.836   9.587 -18.484  1.00 88.40           H
ATOM   2414  HN  SER A 165      -9.943   8.756 -18.331  1.00 88.40           H
ATOM   2415  N   LYS A 166      -8.498  10.635 -16.189  1.00 85.54           N
ATOM   2416  CA  LYS A 166      -8.088  11.801 -15.425  1.00 85.54           C
ATOM   2417  C   LYS A 166      -9.014  11.966 -14.218  1.00 85.54           C
ATOM   2418  O   LYS A 166      -8.549  12.154 -13.095  1.00 85.54           O
ATOM   2419  HA  LYS A 166      -7.078  11.615 -15.061  1.00 85.54           H
ATOM   2420  CB  LYS A 166      -8.025  13.037 -16.325  1.00 85.54           C
ATOM   2421 1HB  LYS A 166      -8.956  13.134 -16.883  1.00 85.54           H
ATOM   2422 2HB  LYS A 166      -7.926  13.933 -15.712  1.00 85.54           H
ATOM   2423  CG  LYS A 166      -6.848  12.946 -17.299  1.00 85.54           C
ATOM   2424 1HG  LYS A 166      -5.917  12.845 -16.742  1.00 85.54           H
ATOM   2425 2HG  LYS A 166      -6.950  12.052 -17.915  1.00 85.54           H
ATOM   2426  CD  LYS A 166      -6.782  14.184 -18.195  1.00 85.54           C
ATOM   2427 1HD  LYS A 166      -7.701  14.269 -18.774  1.00 85.54           H
ATOM   2428 2HD  LYS A 166      -6.710  15.080 -17.579  1.00 85.54           H
ATOM   2429  CE  LYS A 166      -5.581  14.112 -19.142  1.00 85.54           C
ATOM   2430 1HE  LYS A 166      -4.667  13.962 -18.568  1.00 85.54           H
ATOM   2431 2HE  LYS A 166      -5.685  13.254 -19.805  1.00 85.54           H
ATOM   2432  NZ  LYS A 166      -5.475  15.354 -19.940  1.00 85.54           N
ATOM   2433 1HZ  LYS A 166      -4.680  15.287 -20.565  1.00 85.54           H
ATOM   2434 2HZ  LYS A 166      -6.322  15.480 -20.483  1.00 85.54           H
ATOM   2435 3HZ  LYS A 166      -5.351  16.145 -19.319  1.00 85.54           H
ATOM   2436  HN  LYS A 166      -8.857  10.833 -17.102  1.00 85.54           H
ATOM   2437  N   MET A 167     -10.309  11.891 -14.492  1.00 86.40           N
ATOM   2438  CA  MET A 167     -11.305  12.072 -13.450  1.00 86.40           C
ATOM   2439  C   MET A 167     -11.156  11.011 -12.358  1.00 86.40           C
ATOM   2440  O   MET A 167     -11.194  11.328 -11.170  1.00 86.40           O
ATOM   2441  HA  MET A 167     -11.117  13.061 -13.033  1.00 86.40           H
ATOM   2442  CB  MET A 167     -12.705  11.982 -14.061  1.00 86.40           C
ATOM   2443 1HB  MET A 167     -12.790  11.069 -14.650  1.00 86.40           H
ATOM   2444 2HB  MET A 167     -13.449  11.919 -13.267  1.00 86.40           H
ATOM   2445  CG  MET A 167     -12.996  13.195 -14.946  1.00 86.40           C
ATOM   2446 1HG  MET A 167     -12.926  14.110 -14.357  1.00 86.40           H
ATOM   2447 2HG  MET A 167     -12.249  13.267 -15.736  1.00 86.40           H
ATOM   2448  SD  MET A 167     -14.626  13.054 -15.659  1.00 86.40           S
ATOM   2449  CE  MET A 167     -14.780  14.669 -16.405  1.00 86.40           C
ATOM   2450 1HE  MET A 167     -14.699  15.434 -15.633  1.00 86.40           H
ATOM   2451 2HE  MET A 167     -13.986  14.807 -17.138  1.00 86.40           H
ATOM   2452 3HE  MET A 167     -15.748  14.751 -16.898  1.00 86.40           H
ATOM   2453  HN  MET A 167     -10.678  11.710 -15.403  1.00 86.40           H
ATOM   2454  N   VAL A 168     -10.988   9.773 -12.799  1.00 93.71           N
ATOM   2455  CA  VAL A 168     -10.895   8.655 -11.875  1.00 93.71           C
ATOM   2456  C   VAL A 168      -9.682   8.853 -10.963  1.00 93.71           C
ATOM   2457  O   VAL A 168      -9.764   8.625  -9.757  1.00 93.71           O
ATOM   2458  HA  VAL A 168     -11.797   8.658 -11.263  1.00 93.71           H
ATOM   2459  CB  VAL A 168     -10.852   7.337 -12.650  1.00 93.71           C
ATOM   2460  HB  VAL A 168     -10.062   7.414 -13.398  1.00 93.71           H
ATOM   2461  CG1 VAL A 168     -10.510   6.168 -11.725  1.00 93.71           C
ATOM   2462 1HG1 VAL A 168      -9.534   6.338 -11.270  1.00 93.71           H
ATOM   2463 2HG1 VAL A 168     -11.266   6.089 -10.944  1.00 93.71           H
ATOM   2464 3HG1 VAL A 168     -10.485   5.243 -12.302  1.00 93.71           H
ATOM   2465  CG2 VAL A 168     -12.171   7.089 -13.384  1.00 93.71           C
ATOM   2466 1HG2 VAL A 168     -12.985   7.042 -12.661  1.00 93.71           H
ATOM   2467 2HG2 VAL A 168     -12.355   7.902 -14.086  1.00 93.71           H
ATOM   2468 3HG2 VAL A 168     -12.113   6.145 -13.927  1.00 93.71           H
ATOM   2469  HN  VAL A 168     -10.917   9.528 -13.766  1.00 93.71           H
ATOM   2470  N   CYS A 169      -8.585   9.275 -11.574  1.00 94.94           N
ATOM   2471  CA  CYS A 169      -7.356   9.502 -10.834  1.00 94.94           C
ATOM   2472  C   CYS A 169      -7.630  10.557  -9.760  1.00 94.94           C
ATOM   2473  O   CYS A 169      -7.257  10.379  -8.601  1.00 94.94           O
ATOM   2474  HA  CYS A 169      -7.084   8.549 -10.380  1.00 94.94           H
ATOM   2475  CB  CYS A 169      -6.207   9.912 -11.757  1.00 94.94           C
ATOM   2476 1HB  CYS A 169      -6.534  10.706 -12.427  1.00 94.94           H
ATOM   2477 2HB  CYS A 169      -5.381  10.311 -11.168  1.00 94.94           H
ATOM   2478  SG  CYS A 169      -5.639   8.469 -12.729  1.00 94.94           S
ATOM   2479  HG  CYS A 169      -6.626   8.504 -13.620  1.00 94.94           H
ATOM   2480  HN  CYS A 169      -8.528   9.461 -12.555  1.00 94.94           H
ATOM   2481  N   PHE A 170      -8.279  11.631 -10.183  1.00 94.32           N
ATOM   2482  CA  PHE A 170      -8.582  12.727  -9.279  1.00 94.32           C
ATOM   2483  C   PHE A 170      -9.449  12.252  -8.112  1.00 94.32           C
ATOM   2484  O   PHE A 170      -9.174  12.574  -6.958  1.00 94.32           O
ATOM   2485  HA  PHE A 170      -7.632  13.101  -8.895  1.00 94.32           H
ATOM   2486  CB  PHE A 170      -9.358  13.771 -10.085  1.00 94.32           C
ATOM   2487 1HB  PHE A 170      -8.765  14.062 -10.951  1.00 94.32           H
ATOM   2488 2HB  PHE A 170     -10.273  13.315 -10.464  1.00 94.32           H
ATOM   2489  CG  PHE A 170      -9.723  15.026  -9.290  1.00 94.32           C
ATOM   2490  CD1 PHE A 170     -10.990  15.192  -8.825  1.00 94.32           C
ATOM   2491  HD1 PHE A 170     -11.746  14.430  -9.018  1.00 94.32           H
ATOM   2492  CD2 PHE A 170      -8.780  15.976  -9.048  1.00 94.32           C
ATOM   2493  HD2 PHE A 170      -7.765  15.843  -9.421  1.00 94.32           H
ATOM   2494  CE1 PHE A 170     -11.329  16.357  -8.087  1.00 94.32           C
ATOM   2495  HE1 PHE A 170     -12.345  16.490  -7.714  1.00 94.32           H
ATOM   2496  CE2 PHE A 170      -9.119  17.141  -8.310  1.00 94.32           C
ATOM   2497  HE2 PHE A 170      -8.363  17.902  -8.117  1.00 94.32           H
ATOM   2498  CZ  PHE A 170     -10.386  17.307  -7.845  1.00 94.32           C
ATOM   2499  HZ  PHE A 170     -10.646  18.201  -7.279  1.00 94.32           H
ATOM   2500  HN  PHE A 170      -8.595  11.759 -11.123  1.00 94.32           H
ATOM   2501  N   THR A 171     -10.480  11.492  -8.454  1.00 93.69           N
ATOM   2502  CA  THR A 171     -11.405  10.992  -7.452  1.00 93.69           C
ATOM   2503  C   THR A 171     -10.664  10.138  -6.421  1.00 93.69           C
ATOM   2504  O   THR A 171     -10.965  10.196  -5.230  1.00 93.69           O
ATOM   2505  HA  THR A 171     -11.827  11.843  -6.918  1.00 93.69           H
ATOM   2506  CB  THR A 171     -12.523  10.237  -8.175  1.00 93.69           C
ATOM   2507  HB  THR A 171     -12.142   9.325  -8.634  1.00 93.69           H
ATOM   2508  OG1 THR A 171     -13.065  11.200  -9.076  1.00 93.69           O
ATOM   2509  HG1 THR A 171     -12.607  11.134  -9.963  1.00 93.69           H
ATOM   2510  CG2 THR A 171     -13.692   9.894  -7.250  1.00 93.69           C
ATOM   2511 1HG2 THR A 171     -14.115  10.812  -6.843  1.00 93.69           H
ATOM   2512 2HG2 THR A 171     -13.336   9.265  -6.433  1.00 93.69           H
ATOM   2513 3HG2 THR A 171     -14.456   9.359  -7.813  1.00 93.69           H
ATOM   2514  HN  THR A 171     -10.686  11.220  -9.394  1.00 93.69           H
ATOM   2515  N   ILE A 172      -9.709   9.365  -6.917  1.00 94.65           N
ATOM   2516  CA  ILE A 172      -8.951   8.469  -6.060  1.00 94.65           C
ATOM   2517  C   ILE A 172      -8.157   9.294  -5.044  1.00 94.65           C
ATOM   2518  O   ILE A 172      -8.149   8.979  -3.855  1.00 94.65           O
ATOM   2519  HA  ILE A 172      -9.667   7.851  -5.518  1.00 94.65           H
ATOM   2520  CB  ILE A 172      -8.085   7.529  -6.900  1.00 94.65           C
ATOM   2521  HB  ILE A 172      -7.614   8.113  -7.691  1.00 94.65           H
ATOM   2522  CG1 ILE A 172      -8.939   6.456  -7.578  1.00 94.65           C
ATOM   2523 1HG1 ILE A 172      -9.318   5.761  -6.829  1.00 94.65           H
ATOM   2524 2HG1 ILE A 172      -9.805   6.920  -8.050  1.00 94.65           H
ATOM   2525  CG2 ILE A 172      -6.961   6.920  -6.059  1.00 94.65           C
ATOM   2526 1HG2 ILE A 172      -6.330   7.716  -5.664  1.00 94.65           H
ATOM   2527 2HG2 ILE A 172      -7.392   6.354  -5.233  1.00 94.65           H
ATOM   2528 3HG2 ILE A 172      -6.361   6.256  -6.681  1.00 94.65           H
ATOM   2529  CD1 ILE A 172      -8.129   5.692  -8.627  1.00 94.65           C
ATOM   2530 1HD1 ILE A 172      -7.772   6.387  -9.388  1.00 94.65           H
ATOM   2531 2HD1 ILE A 172      -7.277   5.209  -8.148  1.00 94.65           H
ATOM   2532 3HD1 ILE A 172      -8.760   4.936  -9.094  1.00 94.65           H
ATOM   2533  HN  ILE A 172      -9.452   9.344  -7.883  1.00 94.65           H
ATOM   2534  N   TRP A 173      -7.509  10.332  -5.550  1.00 93.80           N
ATOM   2535  CA  TRP A 173      -6.634  11.144  -4.722  1.00 93.80           C
ATOM   2536  C   TRP A 173      -7.488  11.810  -3.642  1.00 93.80           C
ATOM   2537  O   TRP A 173      -7.105  11.841  -2.473  1.00 93.80           O
ATOM   2538  HA  TRP A 173      -5.901  10.481  -4.262  1.00 93.80           H
ATOM   2539  CB  TRP A 173      -5.853  12.150  -5.571  1.00 93.80           C
ATOM   2540 1HB  TRP A 173      -6.529  12.595  -6.302  1.00 93.80           H
ATOM   2541 2HB  TRP A 173      -5.503  12.958  -4.928  1.00 93.80           H
ATOM   2542  CG  TRP A 173      -4.655  11.547  -6.306  1.00 93.80           C
ATOM   2543  CD1 TRP A 173      -4.504  11.361  -7.624  1.00 93.80           C
ATOM   2544  HD1 TRP A 173      -5.251  11.629  -8.371  1.00 93.80           H
ATOM   2545  CD2 TRP A 173      -3.437  11.056  -5.707  1.00 93.80           C
ATOM   2546  NE1 TRP A 173      -3.283  10.788  -7.918  1.00 93.80           N
ATOM   2547  HE1 TRP A 173      -2.943  10.553  -8.828  1.00 93.80           H
ATOM   2548  CE2 TRP A 173      -2.614  10.596  -6.715  1.00 93.80           C
ATOM   2549  CE3 TRP A 173      -3.044  11.001  -4.358  1.00 93.80           C
ATOM   2550  HE3 TRP A 173      -3.676  11.357  -3.544  1.00 93.80           H
ATOM   2551  CZ2 TRP A 173      -1.347  10.049  -6.480  1.00 93.80           C
ATOM   2552  HZ2 TRP A 173      -0.715   9.693  -7.294  1.00 93.80           H
ATOM   2553  CZ3 TRP A 173      -1.775  10.452  -4.140  1.00 93.80           C
ATOM   2554  HZ3 TRP A 173      -1.421  10.386  -3.111  1.00 93.80           H
ATOM   2555  CH2 TRP A 173      -0.935   9.985  -5.144  1.00 93.80           C
ATOM   2556  HH2 TRP A 173       0.041   9.570  -4.892  1.00 93.80           H
ATOM   2557  HN  TRP A 173      -7.574  10.621  -6.506  1.00 93.80           H
ATOM   2558  N   VAL A 174      -8.631  12.325  -4.070  1.00 96.16           N
ATOM   2559  CA  VAL A 174      -9.528  13.018  -3.160  1.00 96.16           C
ATOM   2560  C   VAL A 174     -10.001  12.045  -2.079  1.00 96.16           C
ATOM   2561  O   VAL A 174     -10.017  12.385  -0.897  1.00 96.16           O
ATOM   2562  HA  VAL A 174      -8.961  13.820  -2.687  1.00 96.16           H
ATOM   2563  CB  VAL A 174     -10.681  13.649  -3.942  1.00 96.16           C
ATOM   2564  HB  VAL A 174     -11.143  12.869  -4.547  1.00 96.16           H
ATOM   2565  CG1 VAL A 174     -11.748  14.202  -2.995  1.00 96.16           C
ATOM   2566 1HG1 VAL A 174     -12.143  13.393  -2.381  1.00 96.16           H
ATOM   2567 2HG1 VAL A 174     -11.304  14.962  -2.352  1.00 96.16           H
ATOM   2568 3HG1 VAL A 174     -12.556  14.645  -3.577  1.00 96.16           H
ATOM   2569  CG2 VAL A 174     -10.171  14.738  -4.889  1.00 96.16           C
ATOM   2570 1HG2 VAL A 174      -9.673  15.517  -4.311  1.00 96.16           H
ATOM   2571 2HG2 VAL A 174      -9.466  14.303  -5.597  1.00 96.16           H
ATOM   2572 3HG2 VAL A 174     -11.011  15.170  -5.432  1.00 96.16           H
ATOM   2573  HN  VAL A 174      -8.946  12.276  -5.018  1.00 96.16           H
ATOM   2574  N   LEU A 175     -10.374  10.853  -2.521  1.00 91.60           N
ATOM   2575  CA  LEU A 175     -10.918   9.855  -1.616  1.00 91.60           C
ATOM   2576  C   LEU A 175      -9.856   9.480  -0.580  1.00 91.60           C
ATOM   2577  O   LEU A 175     -10.145   9.416   0.614  1.00 91.60           O
ATOM   2578  HA  LEU A 175     -11.762  10.310  -1.097  1.00 91.60           H
ATOM   2579  CB  LEU A 175     -11.461   8.659  -2.401  1.00 91.60           C
ATOM   2580 1HB  LEU A 175     -12.227   9.018  -3.088  1.00 91.60           H
ATOM   2581 2HB  LEU A 175     -10.653   8.252  -3.010  1.00 91.60           H
ATOM   2582  CG  LEU A 175     -12.055   7.523  -1.566  1.00 91.60           C
ATOM   2583  HG  LEU A 175     -11.307   7.205  -0.841  1.00 91.60           H
ATOM   2584  CD1 LEU A 175     -13.274   8.003  -0.776  1.00 91.60           C
ATOM   2585 1HD1 LEU A 175     -12.979   8.811  -0.107  1.00 91.60           H
ATOM   2586 2HD1 LEU A 175     -14.036   8.364  -1.467  1.00 91.60           H
ATOM   2587 3HD1 LEU A 175     -13.677   7.176  -0.192  1.00 91.60           H
ATOM   2588  CD2 LEU A 175     -12.380   6.311  -2.442  1.00 91.60           C
ATOM   2589 1HD2 LEU A 175     -13.103   6.599  -3.206  1.00 91.60           H
ATOM   2590 2HD2 LEU A 175     -11.469   5.954  -2.920  1.00 91.60           H
ATOM   2591 3HD2 LEU A 175     -12.801   5.519  -1.824  1.00 91.60           H
ATOM   2592  HN  LEU A 175     -10.310  10.567  -3.477  1.00 91.60           H
ATOM   2593  N   ALA A 176      -8.650   9.243  -1.075  1.00 95.90           N
ATOM   2594  CA  ALA A 176      -7.567   8.789  -0.220  1.00 95.90           C
ATOM   2595  C   ALA A 176      -7.234   9.882   0.797  1.00 95.90           C
ATOM   2596  O   ALA A 176      -6.911   9.587   1.947  1.00 95.90           O
ATOM   2597  HA  ALA A 176      -7.913   7.902   0.312  1.00 95.90           H
ATOM   2598  CB  ALA A 176      -6.361   8.408  -1.082  1.00 95.90           C
ATOM   2599 1HB  ALA A 176      -6.643   7.608  -1.767  1.00 95.90           H
ATOM   2600 2HB  ALA A 176      -6.034   9.277  -1.653  1.00 95.90           H
ATOM   2601 3HB  ALA A 176      -5.549   8.068  -0.440  1.00 95.90           H
ATOM   2602  HN  ALA A 176      -8.409   9.355  -2.039  1.00 95.90           H
ATOM   2603  N   ALA A 177      -7.324  11.121   0.338  1.00 95.85           N
ATOM   2604  CA  ALA A 177      -7.021  12.259   1.189  1.00 95.85           C
ATOM   2605  C   ALA A 177      -8.022  12.307   2.345  1.00 95.85           C
ATOM   2606  O   ALA A 177      -7.645  12.570   3.486  1.00 95.85           O
ATOM   2607  HA  ALA A 177      -6.019  12.114   1.592  1.00 95.85           H
ATOM   2608  CB  ALA A 177      -7.035  13.540   0.353  1.00 95.85           C
ATOM   2609 1HB  ALA A 177      -6.287  13.467  -0.436  1.00 95.85           H
ATOM   2610 2HB  ALA A 177      -8.021  13.673  -0.093  1.00 95.85           H
ATOM   2611 3HB  ALA A 177      -6.807  14.394   0.992  1.00 95.85           H
ATOM   2612  HN  ALA A 177      -7.598  11.353  -0.596  1.00 95.85           H
ATOM   2613  N   ALA A 178      -9.277  12.047   2.010  1.00 95.83           N
ATOM   2614  CA  ALA A 178     -10.340  12.089   3.001  1.00 95.83           C
ATOM   2615  C   ALA A 178     -10.139  10.953   4.006  1.00 95.83           C
ATOM   2616  O   ALA A 178     -10.414  11.114   5.193  1.00 95.83           O
ATOM   2617  HA  ALA A 178     -10.269  13.042   3.524  1.00 95.83           H
ATOM   2618  CB  ALA A 178     -11.696  12.012   2.298  1.00 95.83           C
ATOM   2619 1HB  ALA A 178     -11.801  12.857   1.617  1.00 95.83           H
ATOM   2620 2HB  ALA A 178     -11.762  11.082   1.734  1.00 95.83           H
ATOM   2621 3HB  ALA A 178     -12.493  12.044   3.041  1.00 95.83           H
ATOM   2622  HN  ALA A 178      -9.572  11.813   1.084  1.00 95.83           H
ATOM   2623  N   LEU A 179      -9.661   9.829   3.492  1.00 93.12           N
ATOM   2624  CA  LEU A 179      -9.565   8.621   4.294  1.00 93.12           C
ATOM   2625  C   LEU A 179      -8.370   8.737   5.242  1.00 93.12           C
ATOM   2626  O   LEU A 179      -8.200   7.909   6.136  1.00 93.12           O
ATOM   2627  HA  LEU A 179     -10.475   8.552   4.891  1.00 93.12           H
ATOM   2628  CB  LEU A 179      -9.519   7.383   3.395  1.00 93.12           C
ATOM   2629 1HB  LEU A 179      -8.749   7.537   2.639  1.00 93.12           H
ATOM   2630 2HB  LEU A 179      -9.207   6.531   3.999  1.00 93.12           H
ATOM   2631  CG  LEU A 179     -10.825   7.019   2.687  1.00 93.12           C
ATOM   2632  HG  LEU A 179     -11.203   7.912   2.188  1.00 93.12           H
ATOM   2633  CD1 LEU A 179     -10.586   5.964   1.604  1.00 93.12           C
ATOM   2634 1HD1 LEU A 179      -9.885   6.353   0.866  1.00 93.12           H
ATOM   2635 2HD1 LEU A 179     -10.173   5.064   2.060  1.00 93.12           H
ATOM   2636 3HD1 LEU A 179     -11.531   5.724   1.117  1.00 93.12           H
ATOM   2637  CD2 LEU A 179     -11.890   6.578   3.693  1.00 93.12           C
ATOM   2638 1HD2 LEU A 179     -11.534   5.705   4.239  1.00 93.12           H
ATOM   2639 2HD2 LEU A 179     -12.087   7.390   4.393  1.00 93.12           H
ATOM   2640 3HD2 LEU A 179     -12.808   6.325   3.162  1.00 93.12           H
ATOM   2641  HN  LEU A 179      -9.343   9.736   2.548  1.00 93.12           H
ATOM   2642  N   CYS A 180      -7.574   9.772   5.016  1.00 91.77           N
ATOM   2643  CA  CYS A 180      -6.390   9.996   5.827  1.00 91.77           C
ATOM   2644  C   CYS A 180      -6.708  11.087   6.851  1.00 91.77           C
ATOM   2645  O   CYS A 180      -5.835  11.507   7.608  1.00 91.77           O
ATOM   2646  HA  CYS A 180      -6.167   9.052   6.324  1.00 91.77           H
ATOM   2647  CB  CYS A 180      -5.176  10.356   4.968  1.00 91.77           C
ATOM   2648 1HB  CYS A 180      -4.258  10.186   5.531  1.00 91.77           H
ATOM   2649 2HB  CYS A 180      -5.136   9.710   4.091  1.00 91.77           H
ATOM   2650  SG  CYS A 180      -5.274  12.108   4.449  1.00 91.77           S
ATOM   2651  HG  CYS A 180      -4.018  12.198   4.023  1.00 91.77           H
ATOM   2652  HN  CYS A 180      -7.727  10.448   4.295  1.00 91.77           H
ATOM   2653  N   ILE A 181      -7.962  11.515   6.842  1.00 91.89           N
ATOM   2654  CA  ILE A 181      -8.409  12.544   7.765  1.00 91.89           C
ATOM   2655  C   ILE A 181      -8.148  12.083   9.201  1.00 91.89           C
ATOM   2656  O   ILE A 181      -7.610  12.837  10.010  1.00 91.89           O
ATOM   2657  HA  ILE A 181      -7.812  13.436   7.575  1.00 91.89           H
ATOM   2658  CB  ILE A 181      -9.869  12.911   7.494  1.00 91.89           C
ATOM   2659  HB  ILE A 181     -10.439  11.988   7.384  1.00 91.89           H
ATOM   2660  CG1 ILE A 181     -10.005  13.684   6.181  1.00 91.89           C
ATOM   2661 1HG1 ILE A 181      -9.511  14.651   6.271  1.00 91.89           H
ATOM   2662 2HG1 ILE A 181      -9.501  13.142   5.381  1.00 91.89           H
ATOM   2663  CG2 ILE A 181     -10.472  13.675   8.674  1.00 91.89           C
ATOM   2664 1HG2 ILE A 181     -10.428  13.054   9.569  1.00 91.89           H
ATOM   2665 2HG2 ILE A 181      -9.906  14.592   8.840  1.00 91.89           H
ATOM   2666 3HG2 ILE A 181     -11.510  13.923   8.455  1.00 91.89           H
ATOM   2667  CD1 ILE A 181     -11.477  13.890   5.815  1.00 91.89           C
ATOM   2668 1HD1 ILE A 181     -11.962  12.921   5.701  1.00 91.89           H
ATOM   2669 2HD1 ILE A 181     -11.972  14.454   6.606  1.00 91.89           H
ATOM   2670 3HD1 ILE A 181     -11.544  14.442   4.878  1.00 91.89           H
ATOM   2671  HN  ILE A 181      -8.666  11.171   6.220  1.00 91.89           H
ATOM   2672  N   PRO A 182      -8.521  10.842   9.541  1.00 93.07           N
ATOM   2673  CA  PRO A 182      -8.335  10.346  10.907  1.00 93.07           C
ATOM   2674  C   PRO A 182      -6.903  10.510  11.390  1.00 93.07           C
ATOM   2675  O   PRO A 182      -6.670  10.926  12.523  1.00 93.07           O
ATOM   2676  HA  PRO A 182      -8.939  10.929  11.603  1.00 93.07           H
ATOM   2677  CB  PRO A 182      -8.739   8.873  10.815  1.00 93.07           C
ATOM   2678 1HB  PRO A 182      -7.881   8.234  10.607  1.00 93.07           H
ATOM   2679 2HB  PRO A 182      -9.179   8.519  11.747  1.00 93.07           H
ATOM   2680  CG  PRO A 182      -9.747   8.853   9.673  1.00 93.07           C
ATOM   2681 1HG  PRO A 182      -9.863   7.855   9.252  1.00 93.07           H
ATOM   2682 2HG  PRO A 182     -10.738   9.165  10.002  1.00 93.07           H
ATOM   2683  CD  PRO A 182      -9.145   9.828   8.673  1.00 93.07           C
ATOM   2684 1HD  PRO A 182      -8.410   9.345   8.029  1.00 93.07           H
ATOM   2685 2HD  PRO A 182      -9.904  10.256   8.018  1.00 93.07           H
ATOM   2686  N   GLU A 183      -5.973  10.174  10.508  1.00 90.13           N
ATOM   2687  CA  GLU A 183      -4.562  10.223  10.852  1.00 90.13           C
ATOM   2688  C   GLU A 183      -4.148  11.656  11.191  1.00 90.13           C
ATOM   2689  O   GLU A 183      -3.343  11.876  12.095  1.00 90.13           O
ATOM   2690  HA  GLU A 183      -4.458   9.589  11.733  1.00 90.13           H
ATOM   2691  CB  GLU A 183      -3.702   9.656   9.721  1.00 90.13           C
ATOM   2692 1HB  GLU A 183      -4.109   9.967   8.759  1.00 90.13           H
ATOM   2693 2HB  GLU A 183      -2.663   9.953   9.866  1.00 90.13           H
ATOM   2694  CG  GLU A 183      -3.719   8.126   9.734  1.00 90.13           C
ATOM   2695 1HG  GLU A 183      -2.908   7.745   9.113  1.00 90.13           H
ATOM   2696 2HG  GLU A 183      -3.541   7.765  10.747  1.00 90.13           H
ATOM   2697  CD  GLU A 183      -5.056   7.588   9.221  1.00 90.13           C
ATOM   2698  OE1 GLU A 183      -5.257   6.360   9.341  1.00 90.13           O
ATOM   2699  OE2 GLU A 183      -5.847   8.417   8.721  1.00 90.13           O
ATOM   2700  HN  GLU A 183      -6.170   9.874   9.574  1.00 90.13           H
ATOM   2701  N   ILE A 184      -4.716  12.594  10.448  1.00 91.38           N
ATOM   2702  CA  ILE A 184      -4.381  13.996  10.627  1.00 91.38           C
ATOM   2703  C   ILE A 184      -4.756  14.429  12.046  1.00 91.38           C
ATOM   2704  O   ILE A 184      -4.005  15.154  12.696  1.00 91.38           O
ATOM   2705  HA  ILE A 184      -3.301  14.091  10.511  1.00 91.38           H
ATOM   2706  CB  ILE A 184      -5.030  14.846   9.533  1.00 91.38           C
ATOM   2707  HB  ILE A 184      -6.098  14.627   9.519  1.00 91.38           H
ATOM   2708  CG1 ILE A 184      -4.476  14.482   8.154  1.00 91.38           C
ATOM   2709 1HG1 ILE A 184      -3.432  14.789   8.086  1.00 91.38           H
ATOM   2710 2HG1 ILE A 184      -4.500  13.401   8.022  1.00 91.38           H
ATOM   2711  CG2 ILE A 184      -4.879  16.338   9.836  1.00 91.38           C
ATOM   2712 1HG2 ILE A 184      -5.360  16.566  10.787  1.00 91.38           H
ATOM   2713 2HG2 ILE A 184      -3.820  16.592   9.894  1.00 91.38           H
ATOM   2714 3HG2 ILE A 184      -5.349  16.920   9.043  1.00 91.38           H
ATOM   2715  CD1 ILE A 184      -5.285  15.155   7.043  1.00 91.38           C
ATOM   2716 1HD1 ILE A 184      -6.323  14.828   7.100  1.00 91.38           H
ATOM   2717 2HD1 ILE A 184      -5.238  16.238   7.164  1.00 91.38           H
ATOM   2718 3HD1 ILE A 184      -4.869  14.880   6.074  1.00 91.38           H
ATOM   2719  HN  ILE A 184      -5.393  12.409   9.735  1.00 91.38           H
ATOM   2720  N   LEU A 185      -5.917  13.965  12.484  1.00 91.30           N
ATOM   2721  CA  LEU A 185      -6.514  14.477  13.705  1.00 91.30           C
ATOM   2722  C   LEU A 185      -5.813  13.851  14.913  1.00 91.30           C
ATOM   2723  O   LEU A 185      -5.419  14.556  15.841  1.00 91.30           O
ATOM   2724  HA  LEU A 185      -6.343  15.553  13.726  1.00 91.30           H
ATOM   2725  CB  LEU A 185      -8.029  14.260  13.693  1.00 91.30           C
ATOM   2726 1HB  LEU A 185      -8.222  13.201  13.523  1.00 91.30           H
ATOM   2727 2HB  LEU A 185      -8.418  14.500  14.683  1.00 91.30           H
ATOM   2728  CG  LEU A 185      -8.814  15.066  12.657  1.00 91.30           C
ATOM   2729  HG  LEU A 185      -8.444  14.802  11.667  1.00 91.30           H
ATOM   2730  CD1 LEU A 185     -10.301  14.708  12.695  1.00 91.30           C
ATOM   2731 1HD1 LEU A 185     -10.424  13.647  12.479  1.00 91.30           H
ATOM   2732 2HD1 LEU A 185     -10.702  14.926  13.685  1.00 91.30           H
ATOM   2733 3HD1 LEU A 185     -10.835  15.295  11.949  1.00 91.30           H
ATOM   2734  CD2 LEU A 185      -8.581  16.568  12.840  1.00 91.30           C
ATOM   2735 1HD2 LEU A 185      -8.907  16.867  13.836  1.00 91.30           H
ATOM   2736 2HD2 LEU A 185      -7.520  16.788  12.723  1.00 91.30           H
ATOM   2737 3HD2 LEU A 185      -9.151  17.117  12.091  1.00 91.30           H
ATOM   2738  HN  LEU A 185      -6.446  13.254  12.021  1.00 91.30           H
ATOM   2739  N   TYR A 186      -5.678  12.534  14.861  1.00 91.35           N
ATOM   2740  CA  TYR A 186      -5.447  11.758  16.067  1.00 91.35           C
ATOM   2741  C   TYR A 186      -4.003  11.257  16.129  1.00 91.35           C
ATOM   2742  O   TYR A 186      -3.622  10.565  17.072  1.00 91.35           O
ATOM   2743  HA  TYR A 186      -5.637  12.403  16.924  1.00 91.35           H
ATOM   2744  CB  TYR A 186      -6.388  10.554  15.980  1.00 91.35           C
ATOM   2745 1HB  TYR A 186      -6.092   9.935  15.133  1.00 91.35           H
ATOM   2746 2HB  TYR A 186      -6.268   9.946  16.877  1.00 91.35           H
ATOM   2747  CG  TYR A 186      -7.864  10.928  15.829  1.00 91.35           C
ATOM   2748  CD1 TYR A 186      -8.438  11.835  16.696  1.00 91.35           C
ATOM   2749  HD1 TYR A 186      -7.840  12.286  17.488  1.00 91.35           H
ATOM   2750  CD2 TYR A 186      -8.621  10.358  14.826  1.00 91.35           C
ATOM   2751  HD2 TYR A 186      -8.168   9.641  14.142  1.00 91.35           H
ATOM   2752  CE1 TYR A 186      -9.827  12.187  16.554  1.00 91.35           C
ATOM   2753  HE1 TYR A 186     -10.293  12.902  17.232  1.00 91.35           H
ATOM   2754  CE2 TYR A 186     -10.010  10.709  14.684  1.00 91.35           C
ATOM   2755  HE2 TYR A 186     -10.620  10.266  13.896  1.00 91.35           H
ATOM   2756  CZ  TYR A 186     -10.545  11.607  15.555  1.00 91.35           C
ATOM   2757  OH  TYR A 186     -11.857  11.939  15.421  1.00 91.35           O
ATOM   2758  HH  TYR A 186     -12.260  11.436  14.657  1.00 91.35           H
ATOM   2759  HN  TYR A 186      -5.724  12.000  14.017  1.00 91.35           H
ATOM   2760  N   SER A 187      -3.238  11.627  15.113  1.00 92.08           N
ATOM   2761  CA  SER A 187      -1.804  11.389  15.129  1.00 92.08           C
ATOM   2762  C   SER A 187      -1.141  12.269  16.191  1.00 92.08           C
ATOM   2763  O   SER A 187      -1.277  13.491  16.163  1.00 92.08           O
ATOM   2764  HA  SER A 187      -1.690  10.335  15.380  1.00 92.08           H
ATOM   2765  CB  SER A 187      -1.186  11.656  13.756  1.00 92.08           C
ATOM   2766 1HB  SER A 187      -1.414  12.677  13.447  1.00 92.08           H
ATOM   2767 2HB  SER A 187      -0.101  11.580  13.826  1.00 92.08           H
ATOM   2768  OG  SER A 187      -1.662  10.745  12.769  1.00 92.08           O
ATOM   2769  HG  SER A 187      -2.095  11.247  12.020  1.00 92.08           H
ATOM   2770  HN  SER A 187      -3.581  12.080  14.290  1.00 92.08           H
ATOM   2771  N   GLN A 188      -0.436  11.612  17.101  1.00 85.45           N
ATOM   2772  CA  GLN A 188       0.232  12.317  18.182  1.00 85.45           C
ATOM   2773  C   GLN A 188       1.565  11.643  18.512  1.00 85.45           C
ATOM   2774  O   GLN A 188       1.808  10.508  18.105  1.00 85.45           O
ATOM   2775  HA  GLN A 188       0.409  13.324  17.805  1.00 85.45           H
ATOM   2776  CB  GLN A 188      -0.664  12.397  19.420  1.00 85.45           C
ATOM   2777 1HB  GLN A 188      -0.867  11.392  19.791  1.00 85.45           H
ATOM   2778 2HB  GLN A 188      -0.145  12.931  20.215  1.00 85.45           H
ATOM   2779  CG  GLN A 188      -1.982  13.104  19.099  1.00 85.45           C
ATOM   2780 1HG  GLN A 188      -1.779  14.046  18.589  1.00 85.45           H
ATOM   2781 2HG  GLN A 188      -2.570  12.491  18.415  1.00 85.45           H
ATOM   2782  CD  GLN A 188      -2.786  13.369  20.373  1.00 85.45           C
ATOM   2783  OE1 GLN A 188      -2.290  13.270  21.483  1.00 85.45           O
ATOM   2784  NE2 GLN A 188      -4.052  13.712  20.152  1.00 85.45           N
ATOM   2785 1HE2 GLN A 188      -4.397  13.776  19.215  1.00 85.45           H
ATOM   2786 2HE2 GLN A 188      -4.659  13.906  20.922  1.00 85.45           H
ATOM   2787  HN  GLN A 188      -0.318  10.619  17.107  1.00 85.45           H
ATOM   2788  N   ILE A 189       2.394  12.371  19.246  1.00 89.50           N
ATOM   2789  CA  ILE A 189       3.552  11.770  19.885  1.00 89.50           C
ATOM   2790  C   ILE A 189       3.169  11.308  21.293  1.00 89.50           C
ATOM   2791  O   ILE A 189       2.788  12.120  22.134  1.00 89.50           O
ATOM   2792  HA  ILE A 189       3.831  10.895  19.299  1.00 89.50           H
ATOM   2793  CB  ILE A 189       4.740  12.733  19.856  1.00 89.50           C
ATOM   2794  HB  ILE A 189       4.440  13.661  20.341  1.00 89.50           H
ATOM   2795  CG1 ILE A 189       5.129  13.080  18.417  1.00 89.50           C
ATOM   2796 1HG1 ILE A 189       5.457  12.180  17.898  1.00 89.50           H
ATOM   2797 2HG1 ILE A 189       4.258  13.457  17.882  1.00 89.50           H
ATOM   2798  CG2 ILE A 189       5.922  12.170  20.649  1.00 89.50           C
ATOM   2799 1HG2 ILE A 189       5.622  12.016  21.686  1.00 89.50           H
ATOM   2800 2HG2 ILE A 189       6.231  11.220  20.215  1.00 89.50           H
ATOM   2801 3HG2 ILE A 189       6.753  12.875  20.612  1.00 89.50           H
ATOM   2802  CD1 ILE A 189       6.245  14.127  18.388  1.00 89.50           C
ATOM   2803 1HD1 ILE A 189       5.905  15.034  18.887  1.00 89.50           H
ATOM   2804 2HD1 ILE A 189       7.123  13.737  18.903  1.00 89.50           H
ATOM   2805 3HD1 ILE A 189       6.502  14.355  17.354  1.00 89.50           H
ATOM   2806  HN  ILE A 189       2.285  13.352  19.406  1.00 89.50           H
ATOM   2807  N   LYS A 190       3.285  10.005  21.505  1.00 83.99           N
ATOM   2808  CA  LYS A 190       3.070   9.440  22.827  1.00 83.99           C
ATOM   2809  C   LYS A 190       4.423   9.119  23.465  1.00 83.99           C
ATOM   2810  O   LYS A 190       5.254   8.445  22.860  1.00 83.99           O
ATOM   2811  HA  LYS A 190       2.575  10.201  23.431  1.00 83.99           H
ATOM   2812  CB  LYS A 190       2.126   8.239  22.749  1.00 83.99           C
ATOM   2813 1HB  LYS A 190       1.232   8.510  22.187  1.00 83.99           H
ATOM   2814 2HB  LYS A 190       2.609   7.427  22.206  1.00 83.99           H
ATOM   2815  CG  LYS A 190       1.731   7.761  24.147  1.00 83.99           C
ATOM   2816 1HG  LYS A 190       2.627   7.517  24.719  1.00 83.99           H
ATOM   2817 2HG  LYS A 190       1.221   8.564  24.680  1.00 83.99           H
ATOM   2818  CD  LYS A 190       0.819   6.534  24.070  1.00 83.99           C
ATOM   2819 1HD  LYS A 190      -0.085   6.783  23.515  1.00 83.99           H
ATOM   2820 2HD  LYS A 190       1.321   5.738  23.522  1.00 83.99           H
ATOM   2821  CE  LYS A 190       0.445   6.040  25.469  1.00 83.99           C
ATOM   2822 1HE  LYS A 190       1.329   6.035  26.108  1.00 83.99           H
ATOM   2823 2HE  LYS A 190      -0.271   6.725  25.924  1.00 83.99           H
ATOM   2824  NZ  LYS A 190      -0.133   4.680  25.401  1.00 83.99           N
ATOM   2825 1HZ  LYS A 190      -0.418   4.387  26.329  1.00 83.99           H
ATOM   2826 2HZ  LYS A 190      -0.940   4.686  24.787  1.00 83.99           H
ATOM   2827 3HZ  LYS A 190       0.561   4.035  25.041  1.00 83.99           H
ATOM   2828  HN  LYS A 190       3.520   9.341  20.795  1.00 83.99           H
ATOM   2829  N   GLU A 191       4.601   9.617  24.680  1.00 75.64           N
ATOM   2830  CA  GLU A 191       5.795   9.308  25.448  1.00 75.64           C
ATOM   2831  C   GLU A 191       5.499   8.214  26.474  1.00 75.64           C
ATOM   2832  O   GLU A 191       4.642   8.385  27.340  1.00 75.64           O
ATOM   2833  HA  GLU A 191       6.522   8.946  24.720  1.00 75.64           H
ATOM   2834  CB  GLU A 191       6.349  10.562  26.127  1.00 75.64           C
ATOM   2835 1HB  GLU A 191       6.358  11.391  25.419  1.00 75.64           H
ATOM   2836 2HB  GLU A 191       5.777  10.774  27.030  1.00 75.64           H
ATOM   2837  CG  GLU A 191       7.797  10.350  26.574  1.00 75.64           C
ATOM   2838 1HG  GLU A 191       7.824   9.651  27.411  1.00 75.64           H
ATOM   2839 2HG  GLU A 191       8.369   9.898  25.764  1.00 75.64           H
ATOM   2840  CD  GLU A 191       8.444  11.673  26.987  1.00 75.64           C
ATOM   2841  OE1 GLU A 191       9.687  11.683  27.112  1.00 75.64           O
ATOM   2842  OE2 GLU A 191       7.680  12.646  27.167  1.00 75.64           O
ATOM   2843  HN  GLU A 191       3.947  10.219  25.139  1.00 75.64           H
ATOM   2844  N   GLU A 192       6.224   7.113  26.344  1.00 73.98           N
ATOM   2845  CA  GLU A 192       5.972   5.948  27.176  1.00 73.98           C
ATOM   2846  C   GLU A 192       7.293   5.287  27.578  1.00 73.98           C
ATOM   2847  O   GLU A 192       8.098   4.929  26.720  1.00 73.98           O
ATOM   2848  HA  GLU A 192       5.465   6.329  28.062  1.00 73.98           H
ATOM   2849  CB  GLU A 192       5.056   4.952  26.461  1.00 73.98           C
ATOM   2850 1HB  GLU A 192       4.180   5.472  26.075  1.00 73.98           H
ATOM   2851 2HB  GLU A 192       5.618   4.423  25.692  1.00 73.98           H
ATOM   2852  CG  GLU A 192       4.544   3.885  27.431  1.00 73.98           C
ATOM   2853 1HG  GLU A 192       5.342   3.177  27.653  1.00 73.98           H
ATOM   2854 2HG  GLU A 192       4.260   4.352  28.374  1.00 73.98           H
ATOM   2855  CD  GLU A 192       3.344   3.141  26.843  1.00 73.98           C
ATOM   2856  OE1 GLU A 192       2.316   3.072  27.551  1.00 73.98           O
ATOM   2857  OE2 GLU A 192       3.481   2.658  25.698  1.00 73.98           O
ATOM   2858  HN  GLU A 192       6.971   7.009  25.687  1.00 73.98           H
ATOM   2859  N   SER A 193       7.473   5.145  28.883  1.00 73.81           N
ATOM   2860  CA  SER A 193       8.673   4.516  29.408  1.00 73.81           C
ATOM   2861  C   SER A 193       9.915   5.248  28.896  1.00 73.81           C
ATOM   2862  O   SER A 193      10.959   4.633  28.685  1.00 73.81           O
ATOM   2863  HA  SER A 193       8.595   4.607  30.492  1.00 73.81           H
ATOM   2864  CB  SER A 193       8.732   3.036  29.024  1.00 73.81           C
ATOM   2865 1HB  SER A 193       8.862   2.947  27.945  1.00 73.81           H
ATOM   2866 2HB  SER A 193       9.604   2.576  29.489  1.00 73.81           H
ATOM   2867  OG  SER A 193       7.557   2.334  29.420  1.00 73.81           O
ATOM   2868  HG  SER A 193       7.553   1.419  29.017  1.00 73.81           H
ATOM   2869  HN  SER A 193       6.819   5.451  29.574  1.00 73.81           H
ATOM   2870  N   GLY A 194       9.760   6.551  28.710  1.00 81.77           N
ATOM   2871  CA  GLY A 194      10.873   7.383  28.286  1.00 81.77           C
ATOM   2872  C   GLY A 194      11.141   7.219  26.788  1.00 81.77           C
ATOM   2873  O   GLY A 194      12.141   7.718  26.275  1.00 81.77           O
ATOM   2874 1HA  GLY A 194      10.656   8.428  28.507  1.00 81.77           H
ATOM   2875 2HA  GLY A 194      11.767   7.117  28.850  1.00 81.77           H
ATOM   2876  HN  GLY A 194       8.897   7.036  28.844  1.00 81.77           H
ATOM   2877  N   ILE A 195      10.230   6.517  26.130  1.00 80.17           N
ATOM   2878  CA  ILE A 195      10.320   6.337  24.691  1.00 80.17           C
ATOM   2879  C   ILE A 195       9.233   7.170  24.009  1.00 80.17           C
ATOM   2880  O   ILE A 195       8.055   7.053  24.343  1.00 80.17           O
ATOM   2881  HA  ILE A 195      11.293   6.714  24.375  1.00 80.17           H
ATOM   2882  CB  ILE A 195      10.272   4.850  24.333  1.00 80.17           C
ATOM   2883  HB  ILE A 195       9.329   4.442  24.696  1.00 80.17           H
ATOM   2884  CG1 ILE A 195      11.396   4.082  25.030  1.00 80.17           C
ATOM   2885 1HG1 ILE A 195      12.362   4.462  24.699  1.00 80.17           H
ATOM   2886 2HG1 ILE A 195      11.341   4.247  26.106  1.00 80.17           H
ATOM   2887  CG2 ILE A 195      10.296   4.651  22.816  1.00 80.17           C
ATOM   2888 1HG2 ILE A 195       9.433   5.146  22.370  1.00 80.17           H
ATOM   2889 2HG2 ILE A 195      11.212   5.079  22.408  1.00 80.17           H
ATOM   2890 3HG2 ILE A 195      10.261   3.585  22.589  1.00 80.17           H
ATOM   2891  CD1 ILE A 195      11.302   2.584  24.733  1.00 80.17           C
ATOM   2892 1HD1 ILE A 195      10.345   2.202  25.088  1.00 80.17           H
ATOM   2893 2HD1 ILE A 195      11.382   2.421  23.658  1.00 80.17           H
ATOM   2894 3HD1 ILE A 195      12.113   2.061  25.241  1.00 80.17           H
ATOM   2895  HN  ILE A 195       9.444   6.076  26.563  1.00 80.17           H
ATOM   2896  N   ALA A 196       9.667   7.992  23.065  1.00 90.63           N
ATOM   2897  CA  ALA A 196       8.737   8.773  22.267  1.00 90.63           C
ATOM   2898  C   ALA A 196       8.232   7.922  21.100  1.00 90.63           C
ATOM   2899  O   ALA A 196       9.027   7.376  20.336  1.00 90.63           O
ATOM   2900  HA  ALA A 196       7.893   9.037  22.905  1.00 90.63           H
ATOM   2901  CB  ALA A 196       9.422  10.059  21.798  1.00 90.63           C
ATOM   2902 1HB  ALA A 196       9.735  10.641  22.665  1.00 90.63           H
ATOM   2903 2HB  ALA A 196      10.294   9.806  21.195  1.00 90.63           H
ATOM   2904 3HB  ALA A 196       8.724  10.644  21.200  1.00 90.63           H
ATOM   2905  HN  ALA A 196      10.632   8.128  22.842  1.00 90.63           H
ATOM   2906  N   ILE A 197       6.914   7.836  20.999  1.00 86.88           N
ATOM   2907  CA  ILE A 197       6.294   7.003  19.983  1.00 86.88           C
ATOM   2908  C   ILE A 197       5.279   7.836  19.197  1.00 86.88           C
ATOM   2909  O   ILE A 197       4.404   8.469  19.783  1.00 86.88           O
ATOM   2910  HA  ILE A 197       7.080   6.682  19.300  1.00 86.88           H
ATOM   2911  CB  ILE A 197       5.699   5.742  20.613  1.00 86.88           C
ATOM   2912  HB  ILE A 197       4.904   6.044  21.295  1.00 86.88           H
ATOM   2913  CG1 ILE A 197       6.746   4.996  21.441  1.00 86.88           C
ATOM   2914 1HG1 ILE A 197       7.568   4.682  20.797  1.00 86.88           H
ATOM   2915 2HG1 ILE A 197       7.167   5.666  22.191  1.00 86.88           H
ATOM   2916  CG2 ILE A 197       5.064   4.845  19.548  1.00 86.88           C
ATOM   2917 1HG2 ILE A 197       4.269   5.391  19.040  1.00 86.88           H
ATOM   2918 2HG2 ILE A 197       5.822   4.549  18.824  1.00 86.88           H
ATOM   2919 3HG2 ILE A 197       4.648   3.956  20.023  1.00 86.88           H
ATOM   2920  CD1 ILE A 197       6.133   3.774  22.128  1.00 86.88           C
ATOM   2921 1HD1 ILE A 197       5.328   4.094  22.789  1.00 86.88           H
ATOM   2922 2HD1 ILE A 197       5.735   3.095  21.374  1.00 86.88           H
ATOM   2923 3HD1 ILE A 197       6.900   3.262  22.710  1.00 86.88           H
ATOM   2924  HN  ILE A 197       6.274   8.321  21.596  1.00 86.88           H
ATOM   2925  N   CYS A 198       5.431   7.807  17.881  1.00 92.00           N
ATOM   2926  CA  CYS A 198       4.451   8.419  17.001  1.00 92.00           C
ATOM   2927  C   CYS A 198       3.314   7.420  16.779  1.00 92.00           C
ATOM   2928  O   CYS A 198       3.473   6.446  16.044  1.00 92.00           O
ATOM   2929  HA  CYS A 198       4.087   9.312  17.510  1.00 92.00           H
ATOM   2930  CB  CYS A 198       5.079   8.872  15.681  1.00 92.00           C
ATOM   2931 1HB  CYS A 198       5.758   9.706  15.859  1.00 92.00           H
ATOM   2932 2HB  CYS A 198       5.673   8.063  15.256  1.00 92.00           H
ATOM   2933  SG  CYS A 198       3.770   9.371  14.503  1.00 92.00           S
ATOM   2934  HN  CYS A 198       6.205   7.377  17.416  1.00 92.00           H
ATOM   2935  N   THR A 199       2.192   7.695  17.427  1.00 90.44           N
ATOM   2936  CA  THR A 199       1.044   6.808  17.345  1.00 90.44           C
ATOM   2937  C   THR A 199      -0.240   7.615  17.137  1.00 90.44           C
ATOM   2938  O   THR A 199      -0.234   8.839  17.260  1.00 90.44           O
ATOM   2939  HA  THR A 199       1.165   6.169  16.471  1.00 90.44           H
ATOM   2940  CB  THR A 199       1.021   5.946  18.609  1.00 90.44           C
ATOM   2941  HB  THR A 199       2.019   5.578  18.847  1.00 90.44           H
ATOM   2942  OG1 THR A 199       0.047   4.945  18.329  1.00 90.44           O
ATOM   2943  HG1 THR A 199       0.111   4.207  19.001  1.00 90.44           H
ATOM   2944  CG2 THR A 199       0.451   6.693  19.817  1.00 90.44           C
ATOM   2945 1HG2 THR A 199      -0.572   7.002  19.603  1.00 90.44           H
ATOM   2946 2HG2 THR A 199       1.061   7.572  20.022  1.00 90.44           H
ATOM   2947 3HG2 THR A 199       0.458   6.035  20.687  1.00 90.44           H
ATOM   2948  HN  THR A 199       2.060   8.505  17.999  1.00 90.44           H
ATOM   2949  N   MET A 200      -1.308   6.897  16.825  1.00 89.11           N
ATOM   2950  CA  MET A 200      -2.639   7.480  16.862  1.00 89.11           C
ATOM   2951  C   MET A 200      -3.258   7.344  18.254  1.00 89.11           C
ATOM   2952  O   MET A 200      -3.178   6.284  18.873  1.00 89.11           O
ATOM   2953  HA  MET A 200      -2.504   8.534  16.618  1.00 89.11           H
ATOM   2954  CB  MET A 200      -3.532   6.780  15.835  1.00 89.11           C
ATOM   2955 1HB  MET A 200      -3.506   5.703  16.000  1.00 89.11           H
ATOM   2956 2HB  MET A 200      -4.565   7.099  15.970  1.00 89.11           H
ATOM   2957  CG  MET A 200      -3.077   7.094  14.409  1.00 89.11           C
ATOM   2958 1HG  MET A 200      -3.002   8.173  14.271  1.00 89.11           H
ATOM   2959 2HG  MET A 200      -2.083   6.682  14.236  1.00 89.11           H
ATOM   2960  SD  MET A 200      -4.233   6.409  13.234  1.00 89.11           S
ATOM   2961  CE  MET A 200      -5.659   7.428  13.573  1.00 89.11           C
ATOM   2962 1HE  MET A 200      -5.957   7.301  14.614  1.00 89.11           H
ATOM   2963 2HE  MET A 200      -5.410   8.473  13.391  1.00 89.11           H
ATOM   2964 3HE  MET A 200      -6.481   7.131  12.921  1.00 89.11           H
ATOM   2965  HN  MET A 200      -1.276   5.935  16.552  1.00 89.11           H
ATOM   2966  N   VAL A 201      -3.863   8.433  18.707  1.00 91.48           N
ATOM   2967  CA  VAL A 201      -4.591   8.417  19.964  1.00 91.48           C
ATOM   2968  C   VAL A 201      -6.047   8.811  19.710  1.00 91.48           C
ATOM   2969  O   VAL A 201      -6.325   9.927  19.274  1.00 91.48           O
ATOM   2970  HA  VAL A 201      -4.565   7.397  20.346  1.00 91.48           H
ATOM   2971  CB  VAL A 201      -3.896   9.322  20.983  1.00 91.48           C
ATOM   2972  HB  VAL A 201      -3.936  10.344  20.606  1.00 91.48           H
ATOM   2973  CG1 VAL A 201      -4.621   9.290  22.330  1.00 91.48           C
ATOM   2974 1HG1 VAL A 201      -5.646   9.634  22.199  1.00 91.48           H
ATOM   2975 2HG1 VAL A 201      -4.626   8.270  22.715  1.00 91.48           H
ATOM   2976 3HG1 VAL A 201      -4.106   9.942  23.035  1.00 91.48           H
ATOM   2977  CG2 VAL A 201      -2.423   8.938  21.143  1.00 91.48           C
ATOM   2978 1HG2 VAL A 201      -2.353   7.906  21.487  1.00 91.48           H
ATOM   2979 2HG2 VAL A 201      -1.916   9.037  20.184  1.00 91.48           H
ATOM   2980 3HG2 VAL A 201      -1.953   9.597  21.873  1.00 91.48           H
ATOM   2981  HN  VAL A 201      -3.860   9.313  18.231  1.00 91.48           H
ATOM   2982  N   TYR A 202      -6.939   7.873  19.993  1.00 91.55           N
ATOM   2983  CA  TYR A 202      -8.354   8.083  19.738  1.00 91.55           C
ATOM   2984  C   TYR A 202      -9.052   8.666  20.968  1.00 91.55           C
ATOM   2985  O   TYR A 202      -8.700   8.337  22.100  1.00 91.55           O
ATOM   2986  HA  TYR A 202      -8.445   8.787  18.911  1.00 91.55           H
ATOM   2987  CB  TYR A 202      -8.939   6.701  19.440  1.00 91.55           C
ATOM   2988 1HB  TYR A 202      -8.738   6.043  20.285  1.00 91.55           H
ATOM   2989 2HB  TYR A 202     -10.022   6.787  19.354  1.00 91.55           H
ATOM   2990  CG  TYR A 202      -8.390   6.054  18.167  1.00 91.55           C
ATOM   2991  CD1 TYR A 202      -8.987   6.312  16.950  1.00 91.55           C
ATOM   2992  HD1 TYR A 202      -9.850   6.976  16.896  1.00 91.55           H
ATOM   2993  CD2 TYR A 202      -7.298   5.213  18.236  1.00 91.55           C
ATOM   2994  HD2 TYR A 202      -6.827   5.010  19.197  1.00 91.55           H
ATOM   2995  CE1 TYR A 202      -8.471   5.703  15.751  1.00 91.55           C
ATOM   2996  HE1 TYR A 202      -8.933   5.898  14.783  1.00 91.55           H
ATOM   2997  CE2 TYR A 202      -6.782   4.605  17.037  1.00 91.55           C
ATOM   2998  HE2 TYR A 202      -5.920   3.938  17.077  1.00 91.55           H
ATOM   2999  CZ  TYR A 202      -7.394   4.880  15.854  1.00 91.55           C
ATOM   3000  OH  TYR A 202      -6.906   4.305  14.722  1.00 91.55           O
ATOM   3001  HH  TYR A 202      -7.464   4.570  13.936  1.00 91.55           H
ATOM   3002  HN  TYR A 202      -6.709   6.984  20.389  1.00 91.55           H
ATOM   3003  N   PRO A 203     -10.051   9.537  20.771  1.00 86.43           N
ATOM   3004  CA  PRO A 203     -10.738  10.166  21.902  1.00 86.43           C
ATOM   3005  C   PRO A 203     -11.574   9.173  22.693  1.00 86.43           C
ATOM   3006  O   PRO A 203     -12.073   8.195  22.138  1.00 86.43           O
ATOM   3007  HA  PRO A 203     -10.011  10.556  22.615  1.00 86.43           H
ATOM   3008  CB  PRO A 203     -11.604  11.243  21.247  1.00 86.43           C
ATOM   3009 1HB  PRO A 203     -12.533  11.400  21.796  1.00 86.43           H
ATOM   3010 2HB  PRO A 203     -11.091  12.204  21.210  1.00 86.43           H
ATOM   3011  CG  PRO A 203     -11.862  10.702  19.869  1.00 86.43           C
ATOM   3012 1HG  PRO A 203     -12.714  10.022  19.866  1.00 86.43           H
ATOM   3013 2HG  PRO A 203     -12.093  11.504  19.168  1.00 86.43           H
ATOM   3014  CD  PRO A 203     -10.599   9.990  19.481  1.00 86.43           C
ATOM   3015 1HD  PRO A 203     -10.800   9.152  18.813  1.00 86.43           H
ATOM   3016 2HD  PRO A 203      -9.908  10.654  18.961  1.00 86.43           H
ATOM   3017  N   SER A 204     -11.706   9.453  23.982  1.00 78.17           N
ATOM   3018  CA  SER A 204     -12.127   8.436  24.930  1.00 78.17           C
ATOM   3019  C   SER A 204     -13.536   7.949  24.584  1.00 78.17           C
ATOM   3020  O   SER A 204     -13.839   6.765  24.723  1.00 78.17           O
ATOM   3021  HA  SER A 204     -11.405   7.626  24.823  1.00 78.17           H
ATOM   3022  CB  SER A 204     -12.086   8.968  26.363  1.00 78.17           C
ATOM   3023 1HB  SER A 204     -12.516   8.227  27.037  1.00 78.17           H
ATOM   3024 2HB  SER A 204     -11.049   9.111  26.668  1.00 78.17           H
ATOM   3025  OG  SER A 204     -12.793  10.198  26.497  1.00 78.17           O
ATOM   3026  HG  SER A 204     -13.777  10.024  26.536  1.00 78.17           H
ATOM   3027  HN  SER A 204     -11.531  10.354  24.379  1.00 78.17           H
ATOM   3028  N   ASP A 205     -14.359   8.888  24.140  1.00 72.08           N
ATOM   3029  CA  ASP A 205     -15.799   8.699  24.181  1.00 72.08           C
ATOM   3030  C   ASP A 205     -16.187   7.559  23.237  1.00 72.08           C
ATOM   3031  O   ASP A 205     -16.951   6.671  23.612  1.00 72.08           O
ATOM   3032  HA  ASP A 205     -16.030   8.475  25.222  1.00 72.08           H
ATOM   3033  CB  ASP A 205     -16.533   9.961  23.722  1.00 72.08           C
ATOM   3034 1HB  ASP A 205     -16.195  10.241  22.724  1.00 72.08           H
ATOM   3035 2HB  ASP A 205     -17.602   9.760  23.652  1.00 72.08           H
ATOM   3036  CG  ASP A 205     -16.289  11.119  24.692  1.00 72.08           C
ATOM   3037  OD1 ASP A 205     -15.745  10.842  25.783  1.00 72.08           O
ATOM   3038  OD2 ASP A 205     -16.653  12.256  24.321  1.00 72.08           O
ATOM   3039  HN  ASP A 205     -14.058   9.762  23.760  1.00 72.08           H
ATOM   3040  N   GLU A 206     -15.641   7.620  22.031  1.00 76.24           N
ATOM   3041  CA  GLU A 206     -15.979   6.646  21.007  1.00 76.24           C
ATOM   3042  C   GLU A 206     -14.709   5.996  20.453  1.00 76.24           C
ATOM   3043  O   GLU A 206     -14.678   5.570  19.300  1.00 76.24           O
ATOM   3044  HA  GLU A 206     -16.589   5.896  21.510  1.00 76.24           H
ATOM   3045  CB  GLU A 206     -16.798   7.290  19.887  1.00 76.24           C
ATOM   3046 1HB  GLU A 206     -16.274   8.165  19.505  1.00 76.24           H
ATOM   3047 2HB  GLU A 206     -17.017   6.548  19.119  1.00 76.24           H
ATOM   3048  CG  GLU A 206     -18.150   7.780  20.410  1.00 76.24           C
ATOM   3049 1HG  GLU A 206     -18.413   7.236  21.317  1.00 76.24           H
ATOM   3050 2HG  GLU A 206     -18.080   8.834  20.679  1.00 76.24           H
ATOM   3051  CD  GLU A 206     -19.246   7.589  19.359  1.00 76.24           C
ATOM   3052  OE1 GLU A 206     -20.299   7.027  19.732  1.00 76.24           O
ATOM   3053  OE2 GLU A 206     -19.006   8.008  18.206  1.00 76.24           O
ATOM   3054  HN  GLU A 206     -14.981   8.316  21.751  1.00 76.24           H
ATOM   3055  N   SER A 207     -13.692   5.942  21.301  1.00 87.69           N
ATOM   3056  CA  SER A 207     -12.377   5.504  20.865  1.00 87.69           C
ATOM   3057  C   SER A 207     -12.484   4.157  20.148  1.00 87.69           C
ATOM   3058  O   SER A 207     -11.898   3.968  19.083  1.00 87.69           O
ATOM   3059  HA  SER A 207     -12.029   6.276  20.178  1.00 87.69           H
ATOM   3060  CB  SER A 207     -11.411   5.401  22.047  1.00 87.69           C
ATOM   3061 1HB  SER A 207     -10.474   4.955  21.712  1.00 87.69           H
ATOM   3062 2HB  SER A 207     -11.175   6.401  22.411  1.00 87.69           H
ATOM   3063  OG  SER A 207     -11.952   4.624  23.112  1.00 87.69           O
ATOM   3064  HG  SER A 207     -12.303   5.226  23.830  1.00 87.69           H
ATOM   3065  HN  SER A 207     -13.756   6.189  22.268  1.00 87.69           H
ATOM   3066  N   THR A 208     -13.237   3.255  20.760  1.00 87.95           N
ATOM   3067  CA  THR A 208     -13.339   1.897  20.255  1.00 87.95           C
ATOM   3068  C   THR A 208     -13.977   1.892  18.864  1.00 87.95           C
ATOM   3069  O   THR A 208     -13.476   1.238  17.950  1.00 87.95           O
ATOM   3070  HA  THR A 208     -12.332   1.495  20.146  1.00 87.95           H
ATOM   3071  CB  THR A 208     -14.112   1.067  21.281  1.00 87.95           C
ATOM   3072  HB  THR A 208     -15.160   1.366  21.314  1.00 87.95           H
ATOM   3073  OG1 THR A 208     -13.383   1.246  22.492  1.00 87.95           O
ATOM   3074  HG1 THR A 208     -12.435   0.954  22.367  1.00 87.95           H
ATOM   3075  CG2 THR A 208     -14.019  -0.436  21.009  1.00 87.95           C
ATOM   3076 1HG2 THR A 208     -12.975  -0.747  21.043  1.00 87.95           H
ATOM   3077 2HG2 THR A 208     -14.431  -0.653  20.023  1.00 87.95           H
ATOM   3078 3HG2 THR A 208     -14.585  -0.978  21.766  1.00 87.95           H
ATOM   3079  HN  THR A 208     -13.771   3.440  21.586  1.00 87.95           H
ATOM   3080  N   LYS A 209     -15.072   2.628  18.748  1.00 83.12           N
ATOM   3081  CA  LYS A 209     -15.816   2.671  17.500  1.00 83.12           C
ATOM   3082  C   LYS A 209     -14.913   3.217  16.392  1.00 83.12           C
ATOM   3083  O   LYS A 209     -14.876   2.671  15.291  1.00 83.12           O
ATOM   3084  HA  LYS A 209     -16.091   1.647  17.248  1.00 83.12           H
ATOM   3085  CB  LYS A 209     -17.116   3.459  17.678  1.00 83.12           C
ATOM   3086 1HB  LYS A 209     -16.895   4.446  18.085  1.00 83.12           H
ATOM   3087 2HB  LYS A 209     -17.588   3.612  16.708  1.00 83.12           H
ATOM   3088  CG  LYS A 209     -18.080   2.721  18.610  1.00 83.12           C
ATOM   3089 1HG  LYS A 209     -18.221   1.699  18.258  1.00 83.12           H
ATOM   3090 2HG  LYS A 209     -17.649   2.658  19.609  1.00 83.12           H
ATOM   3091  CD  LYS A 209     -19.432   3.435  18.675  1.00 83.12           C
ATOM   3092 1HD  LYS A 209     -19.276   4.507  18.788  1.00 83.12           H
ATOM   3093 2HD  LYS A 209     -19.971   3.287  17.739  1.00 83.12           H
ATOM   3094  CE  LYS A 209     -20.272   2.911  19.842  1.00 83.12           C
ATOM   3095 1HE  LYS A 209     -20.677   1.930  19.594  1.00 83.12           H
ATOM   3096 2HE  LYS A 209     -19.642   2.782  20.722  1.00 83.12           H
ATOM   3097  NZ  LYS A 209     -21.376   3.848  20.147  1.00 83.12           N
ATOM   3098 1HZ  LYS A 209     -21.889   3.514  20.955  1.00 83.12           H
ATOM   3099 2HZ  LYS A 209     -20.995   4.766  20.345  1.00 83.12           H
ATOM   3100 3HZ  LYS A 209     -22.001   3.905  19.350  1.00 83.12           H
ATOM   3101  HN  LYS A 209     -15.451   3.187  19.485  1.00 83.12           H
ATOM   3102  N   LEU A 210     -14.207   4.289  16.722  1.00 88.70           N
ATOM   3103  CA  LEU A 210     -13.426   5.006  15.729  1.00 88.70           C
ATOM   3104  C   LEU A 210     -12.318   4.092  15.201  1.00 88.70           C
ATOM   3105  O   LEU A 210     -12.147   3.952  13.991  1.00 88.70           O
ATOM   3106  HA  LEU A 210     -14.093   5.251  14.903  1.00 88.70           H
ATOM   3107  CB  LEU A 210     -12.911   6.327  16.303  1.00 88.70           C
ATOM   3108 1HB  LEU A 210     -13.751   6.857  16.753  1.00 88.70           H
ATOM   3109 2HB  LEU A 210     -12.209   6.103  17.106  1.00 88.70           H
ATOM   3110  CG  LEU A 210     -12.224   7.267  15.311  1.00 88.70           C
ATOM   3111  HG  LEU A 210     -11.398   6.729  14.846  1.00 88.70           H
ATOM   3112  CD1 LEU A 210     -13.182   7.678  14.191  1.00 88.70           C
ATOM   3113 1HD1 LEU A 210     -13.518   6.790  13.656  1.00 88.70           H
ATOM   3114 2HD1 LEU A 210     -14.043   8.191  14.620  1.00 88.70           H
ATOM   3115 3HD1 LEU A 210     -12.668   8.346  13.500  1.00 88.70           H
ATOM   3116  CD2 LEU A 210     -11.627   8.480  16.028  1.00 88.70           C
ATOM   3117 1HD2 LEU A 210     -12.420   9.028  16.537  1.00 88.70           H
ATOM   3118 2HD2 LEU A 210     -10.891   8.144  16.758  1.00 88.70           H
ATOM   3119 3HD2 LEU A 210     -11.144   9.132  15.300  1.00 88.70           H
ATOM   3120  HN  LEU A 210     -14.163   4.667  17.647  1.00 88.70           H
ATOM   3121  N   LYS A 211     -11.593   3.493  16.135  1.00 93.64           N
ATOM   3122  CA  LYS A 211     -10.502   2.602  15.779  1.00 93.64           C
ATOM   3123  C   LYS A 211     -11.033   1.487  14.877  1.00 93.64           C
ATOM   3124  O   LYS A 211     -10.455   1.203  13.829  1.00 93.64           O
ATOM   3125  HA  LYS A 211      -9.775   3.186  15.215  1.00 93.64           H
ATOM   3126  CB  LYS A 211      -9.795   2.092  17.037  1.00 93.64           C
ATOM   3127 1HB  LYS A 211      -9.402   2.935  17.605  1.00 93.64           H
ATOM   3128 2HB  LYS A 211     -10.512   1.581  17.679  1.00 93.64           H
ATOM   3129  CG  LYS A 211      -8.655   1.138  16.675  1.00 93.64           C
ATOM   3130 1HG  LYS A 211      -9.065   0.210  16.277  1.00 93.64           H
ATOM   3131 2HG  LYS A 211      -8.042   1.579  15.890  1.00 93.64           H
ATOM   3132  CD  LYS A 211      -7.786   0.834  17.898  1.00 93.64           C
ATOM   3133 1HD  LYS A 211      -7.393   1.764  18.309  1.00 93.64           H
ATOM   3134 2HD  LYS A 211      -8.395   0.374  18.676  1.00 93.64           H
ATOM   3135  CE  LYS A 211      -6.629  -0.097  17.530  1.00 93.64           C
ATOM   3136 1HE  LYS A 211      -7.020  -1.063  17.209  1.00 93.64           H
ATOM   3137 2HE  LYS A 211      -6.074   0.318  16.690  1.00 93.64           H
ATOM   3138  NZ  LYS A 211      -5.725  -0.281  18.687  1.00 93.64           N
ATOM   3139 1HZ  LYS A 211      -5.052  -1.011  18.478  1.00 93.64           H
ATOM   3140 2HZ  LYS A 211      -5.235   0.587  18.875  1.00 93.64           H
ATOM   3141 3HZ  LYS A 211      -6.268  -0.546  19.502  1.00 93.64           H
ATOM   3142  HN  LYS A 211     -11.742   3.608  17.117  1.00 93.64           H
ATOM   3143  N   SER A 212     -12.129   0.884  15.317  1.00 91.79           N
ATOM   3144  CA  SER A 212     -12.698  -0.247  14.605  1.00 91.79           C
ATOM   3145  C   SER A 212     -13.090   0.171  13.187  1.00 91.79           C
ATOM   3146  O   SER A 212     -12.862  -0.570  12.232  1.00 91.79           O
ATOM   3147  HA  SER A 212     -11.908  -0.998  14.578  1.00 91.79           H
ATOM   3148  CB  SER A 212     -13.911  -0.811  15.347  1.00 91.79           C
ATOM   3149 1HB  SER A 212     -14.681  -0.042  15.420  1.00 91.79           H
ATOM   3150 2HB  SER A 212     -14.337  -1.634  14.774  1.00 91.79           H
ATOM   3151  OG  SER A 212     -13.573  -1.268  16.654  1.00 91.79           O
ATOM   3152  HG  SER A 212     -13.742  -0.546  17.324  1.00 91.79           H
ATOM   3153  HN  SER A 212     -12.624   1.157  16.142  1.00 91.79           H
ATOM   3154  N   ALA A 213     -13.674   1.356  13.093  1.00 94.87           N
ATOM   3155  CA  ALA A 213     -14.127   1.869  11.812  1.00 94.87           C
ATOM   3156  C   ALA A 213     -12.919   2.095  10.901  1.00 94.87           C
ATOM   3157  O   ALA A 213     -12.938   1.715   9.732  1.00 94.87           O
ATOM   3158  HA  ALA A 213     -14.773   1.114  11.362  1.00 94.87           H
ATOM   3159  CB  ALA A 213     -14.940   3.146  12.031  1.00 94.87           C
ATOM   3160 1HB  ALA A 213     -15.803   2.925  12.659  1.00 94.87           H
ATOM   3161 2HB  ALA A 213     -14.316   3.894  12.520  1.00 94.87           H
ATOM   3162 3HB  ALA A 213     -15.280   3.530  11.069  1.00 94.87           H
ATOM   3163  HN  ALA A 213     -13.838   1.962  13.872  1.00 94.87           H
ATOM   3164  N   VAL A 214     -11.895   2.714  11.473  1.00 93.22           N
ATOM   3165  CA  VAL A 214     -10.705   3.050  10.711  1.00 93.22           C
ATOM   3166  C   VAL A 214     -10.086   1.770  10.148  1.00 93.22           C
ATOM   3167  O   VAL A 214      -9.692   1.726   8.983  1.00 93.22           O
ATOM   3168  HA  VAL A 214     -11.014   3.685   9.881  1.00 93.22           H
ATOM   3169  CB  VAL A 214      -9.735   3.850  11.583  1.00 93.22           C
ATOM   3170  HB  VAL A 214      -9.602   3.308  12.520  1.00 93.22           H
ATOM   3171  CG1 VAL A 214      -8.365   3.970  10.912  1.00 93.22           C
ATOM   3172 1HG1 VAL A 214      -7.951   2.974  10.750  1.00 93.22           H
ATOM   3173 2HG1 VAL A 214      -8.474   4.478   9.954  1.00 93.22           H
ATOM   3174 3HG1 VAL A 214      -7.695   4.542  11.553  1.00 93.22           H
ATOM   3175  CG2 VAL A 214     -10.305   5.230  11.915  1.00 93.22           C
ATOM   3176 1HG2 VAL A 214     -10.481   5.782  10.992  1.00 93.22           H
ATOM   3177 2HG2 VAL A 214     -11.246   5.114  12.454  1.00 93.22           H
ATOM   3178 3HG2 VAL A 214      -9.596   5.777  12.536  1.00 93.22           H
ATOM   3179  HN  VAL A 214     -11.872   2.983  12.435  1.00 93.22           H
ATOM   3180  N   LEU A 215     -10.019   0.758  11.000  1.00 92.94           N
ATOM   3181  CA  LEU A 215      -9.385  -0.495  10.627  1.00 92.94           C
ATOM   3182  C   LEU A 215     -10.240  -1.201   9.573  1.00 92.94           C
ATOM   3183  O   LEU A 215      -9.713  -1.748   8.606  1.00 92.94           O
ATOM   3184  HA  LEU A 215      -8.419  -0.253  10.183  1.00 92.94           H
ATOM   3185  CB  LEU A 215      -9.111  -1.348  11.868  1.00 92.94           C
ATOM   3186 1HB  LEU A 215     -10.036  -1.430  12.439  1.00 92.94           H
ATOM   3187 2HB  LEU A 215      -8.847  -2.354  11.542  1.00 92.94           H
ATOM   3188  CG  LEU A 215      -8.011  -0.839  12.802  1.00 92.94           C
ATOM   3189  HG  LEU A 215      -8.299   0.149  13.162  1.00 92.94           H
ATOM   3190  CD1 LEU A 215      -7.870  -1.744  14.027  1.00 92.94           C
ATOM   3191 1HD1 LEU A 215      -8.812  -1.763  14.575  1.00 92.94           H
ATOM   3192 2HD1 LEU A 215      -7.616  -2.754  13.705  1.00 92.94           H
ATOM   3193 3HD1 LEU A 215      -7.082  -1.359  14.674  1.00 92.94           H
ATOM   3194  CD2 LEU A 215      -6.687  -0.678  12.053  1.00 92.94           C
ATOM   3195 1HD2 LEU A 215      -6.381  -1.641  11.645  1.00 92.94           H
ATOM   3196 2HD2 LEU A 215      -6.814   0.038  11.240  1.00 92.94           H
ATOM   3197 3HD2 LEU A 215      -5.922  -0.315  12.740  1.00 92.94           H
ATOM   3198  HN  LEU A 215     -10.388   0.784  11.929  1.00 92.94           H
ATOM   3199  N   THR A 216     -11.546  -1.165   9.795  1.00 92.55           N
ATOM   3200  CA  THR A 216     -12.476  -1.835   8.903  1.00 92.55           C
ATOM   3201  C   THR A 216     -12.363  -1.264   7.488  1.00 92.55           C
ATOM   3202  O   THR A 216     -12.299  -2.014   6.515  1.00 92.55           O
ATOM   3203  HA  THR A 216     -12.199  -2.888   8.846  1.00 92.55           H
ATOM   3204  CB  THR A 216     -13.879  -1.708   9.499  1.00 92.55           C
ATOM   3205  HB  THR A 216     -14.184  -0.663   9.555  1.00 92.55           H
ATOM   3206  OG1 THR A 216     -13.789  -2.390  10.747  1.00 92.55           O
ATOM   3207  HG1 THR A 216     -13.705  -1.729  11.493  1.00 92.55           H
ATOM   3208  CG2 THR A 216     -14.924  -2.503   8.714  1.00 92.55           C
ATOM   3209 1HG2 THR A 216     -14.653  -3.559   8.716  1.00 92.55           H
ATOM   3210 2HG2 THR A 216     -14.961  -2.139   7.687  1.00 92.55           H
ATOM   3211 3HG2 THR A 216     -15.901  -2.378   9.180  1.00 92.55           H
ATOM   3212  HN  THR A 216     -11.969  -0.689  10.567  1.00 92.55           H
ATOM   3213  N   LEU A 217     -12.342   0.059   7.418  1.00 89.86           N
ATOM   3214  CA  LEU A 217     -12.223   0.739   6.140  1.00 89.86           C
ATOM   3215  C   LEU A 217     -10.930   0.299   5.451  1.00 89.86           C
ATOM   3216  O   LEU A 217     -10.907   0.091   4.238  1.00 89.86           O
ATOM   3217  HA  LEU A 217     -13.066   0.426   5.524  1.00 89.86           H
ATOM   3218  CB  LEU A 217     -12.335   2.254   6.326  1.00 89.86           C
ATOM   3219 1HB  LEU A 217     -11.713   2.543   7.173  1.00 89.86           H
ATOM   3220 2HB  LEU A 217     -11.919   2.740   5.444  1.00 89.86           H
ATOM   3221  CG  LEU A 217     -13.747   2.798   6.555  1.00 89.86           C
ATOM   3222  HG  LEU A 217     -14.201   2.236   7.371  1.00 89.86           H
ATOM   3223  CD1 LEU A 217     -13.705   4.265   6.986  1.00 89.86           C
ATOM   3224 1HD1 LEU A 217     -13.140   4.356   7.914  1.00 89.86           H
ATOM   3225 2HD1 LEU A 217     -13.223   4.859   6.209  1.00 89.86           H
ATOM   3226 3HD1 LEU A 217     -14.721   4.627   7.143  1.00 89.86           H
ATOM   3227  CD2 LEU A 217     -14.623   2.589   5.319  1.00 89.86           C
ATOM   3228 1HD2 LEU A 217     -14.182   3.109   4.468  1.00 89.86           H
ATOM   3229 2HD2 LEU A 217     -14.691   1.523   5.098  1.00 89.86           H
ATOM   3230 3HD2 LEU A 217     -15.621   2.985   5.509  1.00 89.86           H
ATOM   3231  HN  LEU A 217     -12.404   0.662   8.213  1.00 89.86           H
ATOM   3232  N   LYS A 218      -9.884   0.169   6.254  1.00 88.56           N
ATOM   3233  CA  LYS A 218      -8.574  -0.175   5.727  1.00 88.56           C
ATOM   3234  C   LYS A 218      -8.644  -1.546   5.051  1.00 88.56           C
ATOM   3235  O   LYS A 218      -8.107  -1.733   3.961  1.00 88.56           O
ATOM   3236  HA  LYS A 218      -8.320   0.569   4.972  1.00 88.56           H
ATOM   3237  CB  LYS A 218      -7.514  -0.084   6.826  1.00 88.56           C
ATOM   3238 1HB  LYS A 218      -7.623   0.856   7.366  1.00 88.56           H
ATOM   3239 2HB  LYS A 218      -7.665  -0.885   7.549  1.00 88.56           H
ATOM   3240  CG  LYS A 218      -6.104  -0.181   6.238  1.00 88.56           C
ATOM   3241 1HG  LYS A 218      -6.010  -1.100   5.660  1.00 88.56           H
ATOM   3242 2HG  LYS A 218      -5.937   0.647   5.549  1.00 88.56           H
ATOM   3243  CD  LYS A 218      -5.046  -0.155   7.343  1.00 88.56           C
ATOM   3244 1HD  LYS A 218      -5.111   0.785   7.891  1.00 88.56           H
ATOM   3245 2HD  LYS A 218      -5.241  -0.954   8.057  1.00 88.56           H
ATOM   3246  CE  LYS A 218      -3.641  -0.316   6.760  1.00 88.56           C
ATOM   3247 1HE  LYS A 218      -3.609  -1.189   6.108  1.00 88.56           H
ATOM   3248 2HE  LYS A 218      -3.394   0.550   6.145  1.00 88.56           H
ATOM   3249  NZ  LYS A 218      -2.644  -0.462   7.843  1.00 88.56           N
ATOM   3250 1HZ  LYS A 218      -1.752  -0.739   7.448  1.00 88.56           H
ATOM   3251 2HZ  LYS A 218      -2.538   0.423   8.327  1.00 88.56           H
ATOM   3252 3HZ  LYS A 218      -2.958  -1.170   8.498  1.00 88.56           H
ATOM   3253  HN  LYS A 218      -9.921   0.294   7.245  1.00 88.56           H
ATOM   3254  N   VAL A 219      -9.311  -2.470   5.728  1.00 92.18           N
ATOM   3255  CA  VAL A 219      -9.345  -3.850   5.275  1.00 92.18           C
ATOM   3256  C   VAL A 219     -10.220  -3.950   4.024  1.00 92.18           C
ATOM   3257  O   VAL A 219      -9.836  -4.585   3.043  1.00 92.18           O
ATOM   3258  HA  VAL A 219      -8.326  -4.136   5.014  1.00 92.18           H
ATOM   3259  CB  VAL A 219      -9.817  -4.761   6.409  1.00 92.18           C
ATOM   3260  HB  VAL A 219     -10.778  -4.387   6.762  1.00 92.18           H
ATOM   3261  CG1 VAL A 219     -10.024  -6.193   5.912  1.00 92.18           C
ATOM   3262 1HG1 VAL A 219     -10.777  -6.199   5.123  1.00 92.18           H
ATOM   3263 2HG1 VAL A 219      -9.084  -6.581   5.520  1.00 92.18           H
ATOM   3264 3HG1 VAL A 219     -10.360  -6.820   6.739  1.00 92.18           H
ATOM   3265  CG2 VAL A 219      -8.839  -4.725   7.585  1.00 92.18           C
ATOM   3266 1HG2 VAL A 219      -7.857  -5.063   7.251  1.00 92.18           H
ATOM   3267 2HG2 VAL A 219      -8.763  -3.706   7.964  1.00 92.18           H
ATOM   3268 3HG2 VAL A 219      -9.198  -5.382   8.377  1.00 92.18           H
ATOM   3269  HN  VAL A 219      -9.820  -2.288   6.569  1.00 92.18           H
ATOM   3270  N   ILE A 220     -11.380  -3.315   4.099  1.00 92.52           N
ATOM   3271  CA  ILE A 220     -12.365  -3.427   3.037  1.00 92.52           C
ATOM   3272  C   ILE A 220     -11.797  -2.818   1.754  1.00 92.52           C
ATOM   3273  O   ILE A 220     -11.691  -3.498   0.735  1.00 92.52           O
ATOM   3274  HA  ILE A 220     -12.542  -4.489   2.867  1.00 92.52           H
ATOM   3275  CB  ILE A 220     -13.696  -2.811   3.474  1.00 92.52           C
ATOM   3276  HB  ILE A 220     -13.496  -1.822   3.886  1.00 92.52           H
ATOM   3277  CG1 ILE A 220     -14.346  -3.640   4.584  1.00 92.52           C
ATOM   3278 1HG1 ILE A 220     -14.563  -4.642   4.215  1.00 92.52           H
ATOM   3279 2HG1 ILE A 220     -13.650  -3.750   5.415  1.00 92.52           H
ATOM   3280  CG2 ILE A 220     -14.631  -2.622   2.278  1.00 92.52           C
ATOM   3281 1HG2 ILE A 220     -14.161  -1.959   1.551  1.00 92.52           H
ATOM   3282 2HG2 ILE A 220     -14.829  -3.588   1.814  1.00 92.52           H
ATOM   3283 3HG2 ILE A 220     -15.569  -2.182   2.616  1.00 92.52           H
ATOM   3284  CD1 ILE A 220     -15.636  -2.981   5.076  1.00 92.52           C
ATOM   3285 1HD1 ILE A 220     -15.411  -1.988   5.467  1.00 92.52           H
ATOM   3286 2HD1 ILE A 220     -16.339  -2.894   4.247  1.00 92.52           H
ATOM   3287 3HD1 ILE A 220     -16.078  -3.590   5.865  1.00 92.52           H
ATOM   3288  HN  ILE A 220     -11.650  -2.733   4.866  1.00 92.52           H
ATOM   3289  N   LEU A 221     -11.448  -1.544   1.846  1.00 92.16           N
ATOM   3290  CA  LEU A 221     -11.055  -0.789   0.668  1.00 92.16           C
ATOM   3291  C   LEU A 221      -9.607  -1.129   0.309  1.00 92.16           C
ATOM   3292  O   LEU A 221      -9.193  -0.966  -0.837  1.00 92.16           O
ATOM   3293  HA  LEU A 221     -11.698  -1.106  -0.153  1.00 92.16           H
ATOM   3294  CB  LEU A 221     -11.300   0.706   0.883  1.00 92.16           C
ATOM   3295 1HB  LEU A 221     -10.681   1.039   1.717  1.00 92.16           H
ATOM   3296 2HB  LEU A 221     -10.957   1.241  -0.002  1.00 92.16           H
ATOM   3297  CG  LEU A 221     -12.747   1.115   1.163  1.00 92.16           C
ATOM   3298  HG  LEU A 221     -13.089   0.577   2.047  1.00 92.16           H
ATOM   3299  CD1 LEU A 221     -12.843   2.609   1.479  1.00 92.16           C
ATOM   3300 1HD1 LEU A 221     -12.240   2.835   2.358  1.00 92.16           H
ATOM   3301 2HD1 LEU A 221     -12.476   3.184   0.629  1.00 92.16           H
ATOM   3302 3HD1 LEU A 221     -13.883   2.873   1.674  1.00 92.16           H
ATOM   3303  CD2 LEU A 221     -13.664   0.713   0.007  1.00 92.16           C
ATOM   3304 1HD2 LEU A 221     -13.333   1.205  -0.908  1.00 92.16           H
ATOM   3305 2HD2 LEU A 221     -13.626  -0.368  -0.128  1.00 92.16           H
ATOM   3306 3HD2 LEU A 221     -14.687   1.016   0.232  1.00 92.16           H
ATOM   3307  HN  LEU A 221     -11.432  -1.029   2.703  1.00 92.16           H
ATOM   3308  N   GLY A 222      -8.877  -1.597   1.312  1.00 91.49           N
ATOM   3309  CA  GLY A 222      -7.443  -1.783   1.170  1.00 91.49           C
ATOM   3310  C   GLY A 222      -7.129  -3.099   0.455  1.00 91.49           C
ATOM   3311  O   GLY A 222      -6.066  -3.245  -0.146  1.00 91.49           O
ATOM   3312 1HA  GLY A 222      -7.018  -0.950   0.609  1.00 91.49           H
ATOM   3313 2HA  GLY A 222      -6.973  -1.778   2.153  1.00 91.49           H
ATOM   3314  HN  GLY A 222      -9.249  -1.846   2.206  1.00 91.49           H
ATOM   3315  N   PHE A 223      -8.073  -4.024   0.545  1.00 90.94           N
ATOM   3316  CA  PHE A 223      -7.854  -5.369   0.040  1.00 90.94           C
ATOM   3317  C   PHE A 223      -9.105  -5.902  -0.660  1.00 90.94           C
ATOM   3318  O   PHE A 223      -9.090  -6.148  -1.865  1.00 90.94           O
ATOM   3319  HA  PHE A 223      -7.034  -5.316  -0.676  1.00 90.94           H
ATOM   3320  CB  PHE A 223      -7.543  -6.255   1.248  1.00 90.94           C
ATOM   3321 1HB  PHE A 223      -6.721  -5.810   1.810  1.00 90.94           H
ATOM   3322 2HB  PHE A 223      -8.410  -6.269   1.909  1.00 90.94           H
ATOM   3323  CG  PHE A 223      -7.173  -7.694   0.885  1.00 90.94           C
ATOM   3324  CD1 PHE A 223      -8.049  -8.704   1.131  1.00 90.94           C
ATOM   3325  HD1 PHE A 223      -9.016  -8.488   1.587  1.00 90.94           H
ATOM   3326  CD2 PHE A 223      -5.967  -7.964   0.316  1.00 90.94           C
ATOM   3327  HD2 PHE A 223      -5.265  -7.154   0.119  1.00 90.94           H
ATOM   3328  CE1 PHE A 223      -7.706 -10.040   0.794  1.00 90.94           C
ATOM   3329  HE1 PHE A 223      -8.409 -10.850   0.992  1.00 90.94           H
ATOM   3330  CE2 PHE A 223      -5.624  -9.300  -0.021  1.00 90.94           C
ATOM   3331  HE2 PHE A 223      -4.658  -9.516  -0.477  1.00 90.94           H
ATOM   3332  CZ  PHE A 223      -6.501 -10.310   0.225  1.00 90.94           C
ATOM   3333  HZ  PHE A 223      -6.237 -11.335  -0.034  1.00 90.94           H
ATOM   3334  HN  PHE A 223      -8.973  -3.867   0.953  1.00 90.94           H
ATOM   3335  N   PHE A 224     -10.160  -6.066   0.126  1.00 85.82           N
ATOM   3336  CA  PHE A 224     -11.288  -6.879  -0.295  1.00 85.82           C
ATOM   3337  C   PHE A 224     -11.883  -6.356  -1.604  1.00 85.82           C
ATOM   3338  O   PHE A 224     -12.074  -7.118  -2.551  1.00 85.82           O
ATOM   3339  HA  PHE A 224     -10.917  -7.893  -0.446  1.00 85.82           H
ATOM   3340  CB  PHE A 224     -12.345  -6.782   0.807  1.00 85.82           C
ATOM   3341 1HB  PHE A 224     -12.360  -5.763   1.193  1.00 85.82           H
ATOM   3342 2HB  PHE A 224     -13.327  -6.972   0.372  1.00 85.82           H
ATOM   3343  CG  PHE A 224     -12.122  -7.750   1.970  1.00 85.82           C
ATOM   3344  CD1 PHE A 224     -12.272  -9.088   1.780  1.00 85.82           C
ATOM   3345  HD1 PHE A 224     -12.551  -9.471   0.798  1.00 85.82           H
ATOM   3346  CD2 PHE A 224     -11.774  -7.272   3.195  1.00 85.82           C
ATOM   3347  HD2 PHE A 224     -11.654  -6.199   3.348  1.00 85.82           H
ATOM   3348  CE1 PHE A 224     -12.065  -9.986   2.860  1.00 85.82           C
ATOM   3349  HE1 PHE A 224     -12.186 -11.059   2.708  1.00 85.82           H
ATOM   3350  CE2 PHE A 224     -11.568  -8.170   4.275  1.00 85.82           C
ATOM   3351  HE2 PHE A 224     -11.289  -7.787   5.257  1.00 85.82           H
ATOM   3352  CZ  PHE A 224     -11.717  -9.508   4.085  1.00 85.82           C
ATOM   3353  HZ  PHE A 224     -11.559 -10.198   4.914  1.00 85.82           H
ATOM   3354  HN  PHE A 224     -10.250  -5.655   1.033  1.00 85.82           H
ATOM   3355  N   LEU A 225     -12.158  -5.060  -1.616  1.00 93.50           N
ATOM   3356  CA  LEU A 225     -12.764  -4.434  -2.779  1.00 93.50           C
ATOM   3357  C   LEU A 225     -11.837  -4.604  -3.984  1.00 93.50           C
ATOM   3358  O   LEU A 225     -12.244  -5.140  -5.014  1.00 93.50           O
ATOM   3359  HA  LEU A 225     -13.697  -4.959  -2.984  1.00 93.50           H
ATOM   3360  CB  LEU A 225     -13.121  -2.977  -2.478  1.00 93.50           C
ATOM   3361 1HB  LEU A 225     -13.862  -2.963  -1.678  1.00 93.50           H
ATOM   3362 2HB  LEU A 225     -12.231  -2.477  -2.096  1.00 93.50           H
ATOM   3363  CG  LEU A 225     -13.665  -2.164  -3.654  1.00 93.50           C
ATOM   3364  HG  LEU A 225     -13.005  -2.314  -4.508  1.00 93.50           H
ATOM   3365  CD1 LEU A 225     -15.054  -2.655  -4.065  1.00 93.50           C
ATOM   3366 1HD1 LEU A 225     -14.996  -3.703  -4.362  1.00 93.50           H
ATOM   3367 2HD1 LEU A 225     -15.740  -2.554  -3.223  1.00 93.50           H
ATOM   3368 3HD1 LEU A 225     -15.417  -2.060  -4.903  1.00 93.50           H
ATOM   3369  CD2 LEU A 225     -13.658  -0.667  -3.335  1.00 93.50           C
ATOM   3370 1HD2 LEU A 225     -14.282  -0.479  -2.461  1.00 93.50           H
ATOM   3371 2HD2 LEU A 225     -12.638  -0.344  -3.129  1.00 93.50           H
ATOM   3372 3HD2 LEU A 225     -14.050  -0.112  -4.187  1.00 93.50           H
ATOM   3373  HN  LEU A 225     -11.975  -4.443  -0.851  1.00 93.50           H
ATOM   3374  N   PRO A 226     -10.580  -4.152  -3.879  1.00 93.77           N
ATOM   3375  CA  PRO A 226      -9.629  -4.304  -4.984  1.00 93.77           C
ATOM   3376  C   PRO A 226      -9.529  -5.743  -5.464  1.00 93.77           C
ATOM   3377  O   PRO A 226      -9.538  -6.001  -6.667  1.00 93.77           O
ATOM   3378  HA  PRO A 226      -9.968  -3.737  -5.851  1.00 93.77           H
ATOM   3379  CB  PRO A 226      -8.307  -3.809  -4.394  1.00 93.77           C
ATOM   3380 1HB  PRO A 226      -7.731  -4.626  -3.959  1.00 93.77           H
ATOM   3381 2HB  PRO A 226      -7.677  -3.345  -5.153  1.00 93.77           H
ATOM   3382  CG  PRO A 226      -8.746  -2.804  -3.336  1.00 93.77           C
ATOM   3383 1HG  PRO A 226      -7.965  -2.626  -2.597  1.00 93.77           H
ATOM   3384 2HG  PRO A 226      -8.982  -1.833  -3.773  1.00 93.77           H
ATOM   3385  CD  PRO A 226      -9.970  -3.467  -2.725  1.00 93.77           C
ATOM   3386 1HD  PRO A 226      -9.698  -4.172  -1.939  1.00 93.77           H
ATOM   3387 2HD  PRO A 226     -10.644  -2.738  -2.276  1.00 93.77           H
ATOM   3388  N   PHE A 227      -9.435  -6.649  -4.502  1.00 92.08           N
ATOM   3389  CA  PHE A 227      -9.186  -8.047  -4.813  1.00 92.08           C
ATOM   3390  C   PHE A 227     -10.329  -8.636  -5.641  1.00 92.08           C
ATOM   3391  O   PHE A 227     -10.092  -9.302  -6.648  1.00 92.08           O
ATOM   3392  HA  PHE A 227      -8.262  -8.090  -5.389  1.00 92.08           H
ATOM   3393  CB  PHE A 227      -9.100  -8.792  -3.480  1.00 92.08           C
ATOM   3394 1HB  PHE A 227      -8.265  -8.393  -2.904  1.00 92.08           H
ATOM   3395 2HB  PHE A 227     -10.005  -8.595  -2.906  1.00 92.08           H
ATOM   3396  CG  PHE A 227      -8.924 -10.306  -3.623  1.00 92.08           C
ATOM   3397  CD1 PHE A 227      -9.962 -11.140  -3.347  1.00 92.08           C
ATOM   3398  HD1 PHE A 227     -10.919 -10.731  -3.023  1.00 92.08           H
ATOM   3399  CD2 PHE A 227      -7.730 -10.816  -4.028  1.00 92.08           C
ATOM   3400  HD2 PHE A 227      -6.899 -10.147  -4.249  1.00 92.08           H
ATOM   3401  CE1 PHE A 227      -9.799 -12.544  -3.480  1.00 92.08           C
ATOM   3402  HE1 PHE A 227     -10.630 -13.213  -3.258  1.00 92.08           H
ATOM   3403  CE2 PHE A 227      -7.567 -12.220  -4.161  1.00 92.08           C
ATOM   3404  HE2 PHE A 227      -6.610 -12.629  -4.485  1.00 92.08           H
ATOM   3405  CZ  PHE A 227      -8.605 -13.055  -3.884  1.00 92.08           C
ATOM   3406  HZ  PHE A 227      -8.479 -14.133  -3.987  1.00 92.08           H
ATOM   3407  HN  PHE A 227      -9.526  -6.442  -3.528  1.00 92.08           H
ATOM   3408  N   VAL A 228     -11.545  -8.371  -5.185  1.00 94.65           N
ATOM   3409  CA  VAL A 228     -12.724  -8.910  -5.842  1.00 94.65           C
ATOM   3410  C   VAL A 228     -12.755  -8.433  -7.296  1.00 94.65           C
ATOM   3411  O   VAL A 228     -13.014  -9.219  -8.205  1.00 94.65           O
ATOM   3412  HA  VAL A 228     -12.640  -9.996  -5.831  1.00 94.65           H
ATOM   3413  CB  VAL A 228     -13.981  -8.524  -5.060  1.00 94.65           C
ATOM   3414  HB  VAL A 228     -13.957  -7.446  -4.897  1.00 94.65           H
ATOM   3415  CG1 VAL A 228     -15.245  -8.851  -5.857  1.00 94.65           C
ATOM   3416 1HG1 VAL A 228     -15.235  -8.299  -6.797  1.00 94.65           H
ATOM   3417 2HG1 VAL A 228     -15.277  -9.921  -6.065  1.00 94.65           H
ATOM   3418 3HG1 VAL A 228     -16.124  -8.567  -5.278  1.00 94.65           H
ATOM   3419  CG2 VAL A 228     -14.005  -9.206  -3.690  1.00 94.65           C
ATOM   3420 1HG2 VAL A 228     -13.994 -10.287  -3.822  1.00 94.65           H
ATOM   3421 2HG2 VAL A 228     -13.129  -8.901  -3.117  1.00 94.65           H
ATOM   3422 3HG2 VAL A 228     -14.909  -8.914  -3.155  1.00 94.65           H
ATOM   3423  HN  VAL A 228     -11.731  -7.801  -4.385  1.00 94.65           H
ATOM   3424  N   VAL A 229     -12.487  -7.147  -7.469  1.00 94.83           N
ATOM   3425  CA  VAL A 229     -12.547  -6.542  -8.789  1.00 94.83           C
ATOM   3426  C   VAL A 229     -11.466  -7.159  -9.678  1.00 94.83           C
ATOM   3427  O   VAL A 229     -11.728  -7.510 -10.827  1.00 94.83           O
ATOM   3428  HA  VAL A 229     -13.524  -6.773  -9.213  1.00 94.83           H
ATOM   3429  CB  VAL A 229     -12.428  -5.021  -8.673  1.00 94.83           C
ATOM   3430  HB  VAL A 229     -11.521  -4.797  -8.110  1.00 94.83           H
ATOM   3431  CG1 VAL A 229     -12.295  -4.374 -10.053  1.00 94.83           C
ATOM   3432 1HG1 VAL A 229     -11.404  -4.757 -10.549  1.00 94.83           H
ATOM   3433 2HG1 VAL A 229     -13.175  -4.611 -10.651  1.00 94.83           H
ATOM   3434 3HG1 VAL A 229     -12.213  -3.293  -9.941  1.00 94.83           H
ATOM   3435  CG2 VAL A 229     -13.614  -4.435  -7.904  1.00 94.83           C
ATOM   3436 1HG2 VAL A 229     -14.540  -4.674  -8.428  1.00 94.83           H
ATOM   3437 2HG2 VAL A 229     -13.644  -4.861  -6.901  1.00 94.83           H
ATOM   3438 3HG2 VAL A 229     -13.505  -3.353  -7.836  1.00 94.83           H
ATOM   3439  HN  VAL A 229     -12.234  -6.524  -6.729  1.00 94.83           H
ATOM   3440  N   MET A 230     -10.273  -7.274  -9.112  1.00 89.31           N
ATOM   3441  CA  MET A 230      -9.141  -7.805  -9.852  1.00 89.31           C
ATOM   3442  C   MET A 230      -9.400  -9.248 -10.288  1.00 89.31           C
ATOM   3443  O   MET A 230      -9.160  -9.605 -11.441  1.00 89.31           O
ATOM   3444  HA  MET A 230      -9.038  -7.166 -10.729  1.00 89.31           H
ATOM   3445  CB  MET A 230      -7.888  -7.753  -8.976  1.00 89.31           C
ATOM   3446 1HB  MET A 230      -8.124  -8.118  -7.976  1.00 89.31           H
ATOM   3447 2HB  MET A 230      -7.126  -8.416  -9.385  1.00 89.31           H
ATOM   3448  CG  MET A 230      -7.339  -6.328  -8.889  1.00 89.31           C
ATOM   3449 1HG  MET A 230      -7.091  -5.963  -9.885  1.00 89.31           H
ATOM   3450 2HG  MET A 230      -8.100  -5.660  -8.485  1.00 89.31           H
ATOM   3451  SD  MET A 230      -5.887  -6.295  -7.850  1.00 89.31           S
ATOM   3452  CE  MET A 230      -4.744  -7.192  -8.887  1.00 89.31           C
ATOM   3453 1HE  MET A 230      -5.132  -8.193  -9.075  1.00 89.31           H
ATOM   3454 2HE  MET A 230      -4.623  -6.666  -9.834  1.00 89.31           H
ATOM   3455 3HE  MET A 230      -3.779  -7.265  -8.386  1.00 89.31           H
ATOM   3456  HN  MET A 230     -10.075  -7.012  -8.167  1.00 89.31           H
ATOM   3457  N   ALA A 231      -9.886 -10.040  -9.344  1.00 93.93           N
ATOM   3458  CA  ALA A 231     -10.110 -11.454  -9.594  1.00 93.93           C
ATOM   3459  C   ALA A 231     -11.104 -11.612 -10.747  1.00 93.93           C
ATOM   3460  O   ALA A 231     -10.888 -12.416 -11.651  1.00 93.93           O
ATOM   3461  HA  ALA A 231      -9.157 -11.895  -9.885  1.00 93.93           H
ATOM   3462  CB  ALA A 231     -10.595 -12.130  -8.310  1.00 93.93           C
ATOM   3463 1HB  ALA A 231      -9.840 -12.014  -7.532  1.00 93.93           H
ATOM   3464 2HB  ALA A 231     -11.526 -11.666  -7.984  1.00 93.93           H
ATOM   3465 3HB  ALA A 231     -10.763 -13.190  -8.498  1.00 93.93           H
ATOM   3466  HN  ALA A 231     -10.125  -9.731  -8.423  1.00 93.93           H
ATOM   3467  N   CYS A 232     -12.172 -10.831 -10.676  1.00 92.86           N
ATOM   3468  CA  CYS A 232     -13.217 -10.899 -11.683  1.00 92.86           C
ATOM   3469  C   CYS A 232     -12.619 -10.476 -13.026  1.00 92.86           C
ATOM   3470  O   CYS A 232     -12.858 -11.119 -14.047  1.00 92.86           O
ATOM   3471  HA  CYS A 232     -13.551 -11.936 -11.718  1.00 92.86           H
ATOM   3472  CB  CYS A 232     -14.427 -10.044 -11.302  1.00 92.86           C
ATOM   3473 1HB  CYS A 232     -14.105  -9.031 -11.061  1.00 92.86           H
ATOM   3474 2HB  CYS A 232     -15.110  -9.967 -12.148  1.00 92.86           H
ATOM   3475  SG  CYS A 232     -15.290 -10.783  -9.868  1.00 92.86           S
ATOM   3476  HG  CYS A 232     -14.488 -10.266  -8.941  1.00 92.86           H
ATOM   3477  HN  CYS A 232     -12.329 -10.162  -9.949  1.00 92.86           H
ATOM   3478  N   CYS A 233     -11.852  -9.396 -12.981  1.00 92.67           N
ATOM   3479  CA  CYS A 233     -11.315  -8.809 -14.197  1.00 92.67           C
ATOM   3480  C   CYS A 233     -10.407  -9.841 -14.869  1.00 92.67           C
ATOM   3481  O   CYS A 233     -10.559 -10.129 -16.055  1.00 92.67           O
ATOM   3482  HA  CYS A 233     -12.168  -8.572 -14.833  1.00 92.67           H
ATOM   3483  CB  CYS A 233     -10.578  -7.498 -13.915  1.00 92.67           C
ATOM   3484 1HB  CYS A 233      -9.881  -7.634 -13.088  1.00 92.67           H
ATOM   3485 2HB  CYS A 233      -9.989  -7.208 -14.785  1.00 92.67           H
ATOM   3486  SG  CYS A 233     -11.780  -6.180 -13.507  1.00 92.67           S
ATOM   3487  HG  CYS A 233     -12.010  -6.582 -12.260  1.00 92.67           H
ATOM   3488  HN  CYS A 233     -11.597  -8.925 -12.137  1.00 92.67           H
ATOM   3489  N   TYR A 234      -9.481 -10.369 -14.081  1.00 86.80           N
ATOM   3490  CA  TYR A 234      -8.424 -11.205 -14.624  1.00 86.80           C
ATOM   3491  C   TYR A 234      -8.957 -12.589 -14.998  1.00 86.80           C
ATOM   3492  O   TYR A 234      -8.436 -13.235 -15.907  1.00 86.80           O
ATOM   3493  HA  TYR A 234      -8.038 -10.718 -15.520  1.00 86.80           H
ATOM   3494  CB  TYR A 234      -7.389 -11.355 -13.508  1.00 86.80           C
ATOM   3495 1HB  TYR A 234      -7.906 -11.582 -12.575  1.00 86.80           H
ATOM   3496 2HB  TYR A 234      -6.748 -12.207 -13.732  1.00 86.80           H
ATOM   3497  CG  TYR A 234      -6.514 -10.117 -13.300  1.00 86.80           C
ATOM   3498  CD1 TYR A 234      -6.003  -9.442 -14.391  1.00 86.80           C
ATOM   3499  HD1 TYR A 234      -6.224  -9.791 -15.400  1.00 86.80           H
ATOM   3500  CD2 TYR A 234      -6.235  -9.675 -12.023  1.00 86.80           C
ATOM   3501  HD2 TYR A 234      -6.638 -10.208 -11.162  1.00 86.80           H
ATOM   3502  CE1 TYR A 234      -5.180  -8.277 -14.196  1.00 86.80           C
ATOM   3503  HE1 TYR A 234      -4.770  -7.735 -15.048  1.00 86.80           H
ATOM   3504  CE2 TYR A 234      -5.412  -8.510 -11.828  1.00 86.80           C
ATOM   3505  HE2 TYR A 234      -5.184  -8.150 -10.825  1.00 86.80           H
ATOM   3506  CZ  TYR A 234      -4.925  -7.869 -12.924  1.00 86.80           C
ATOM   3507  OH  TYR A 234      -4.147  -6.768 -12.740  1.00 86.80           O
ATOM   3508  HH  TYR A 234      -4.081  -6.555 -11.765  1.00 86.80           H
ATOM   3509  HN  TYR A 234      -9.447 -10.235 -13.091  1.00 86.80           H
ATOM   3510  N   THR A 235      -9.989 -13.005 -14.279  1.00 89.62           N
ATOM   3511  CA  THR A 235     -10.663 -14.254 -14.589  1.00 89.62           C
ATOM   3512  C   THR A 235     -11.233 -14.215 -16.009  1.00 89.62           C
ATOM   3513  O   THR A 235     -11.077 -15.168 -16.770  1.00 89.62           O
ATOM   3514  HA  THR A 235      -9.927 -15.058 -14.562  1.00 89.62           H
ATOM   3515  CB  THR A 235     -11.725 -14.498 -13.515  1.00 89.62           C
ATOM   3516  HB  THR A 235     -12.388 -15.315 -13.801  1.00 89.62           H
ATOM   3517  OG1 THR A 235     -12.350 -13.228 -13.350  1.00 89.62           O
ATOM   3518  HG1 THR A 235     -13.062 -13.105 -14.042  1.00 89.62           H
ATOM   3519  CG2 THR A 235     -11.114 -14.794 -12.144  1.00 89.62           C
ATOM   3520 1HG2 THR A 235     -10.505 -13.947 -11.827  1.00 89.62           H
ATOM   3521 2HG2 THR A 235     -10.491 -15.686 -12.208  1.00 89.62           H
ATOM   3522 3HG2 THR A 235     -11.911 -14.959 -11.419  1.00 89.62           H
ATOM   3523  HN  THR A 235     -10.364 -12.506 -13.498  1.00 89.62           H
ATOM   3524  N   ILE A 236     -11.880 -13.102 -16.321  1.00 89.23           N
ATOM   3525  CA  ILE A 236     -12.466 -12.922 -17.639  1.00 89.23           C
ATOM   3526  C   ILE A 236     -11.348 -12.773 -18.673  1.00 89.23           C
ATOM   3527  O   ILE A 236     -11.438 -13.317 -19.772  1.00 89.23           O
ATOM   3528  HA  ILE A 236     -13.033 -13.824 -17.871  1.00 89.23           H
ATOM   3529  CB  ILE A 236     -13.455 -11.755 -17.631  1.00 89.23           C
ATOM   3530  HB  ILE A 236     -12.929 -10.864 -17.287  1.00 89.23           H
ATOM   3531  CG1 ILE A 236     -14.599 -12.012 -16.647  1.00 89.23           C
ATOM   3532 1HG1 ILE A 236     -15.253 -12.790 -17.041  1.00 89.23           H
ATOM   3533 2HG1 ILE A 236     -14.196 -12.382 -15.704  1.00 89.23           H
ATOM   3534  CG2 ILE A 236     -13.968 -11.461 -19.042  1.00 89.23           C
ATOM   3535 1HG2 ILE A 236     -13.128 -11.202 -19.687  1.00 89.23           H
ATOM   3536 2HG2 ILE A 236     -14.471 -12.343 -19.437  1.00 89.23           H
ATOM   3537 3HG2 ILE A 236     -14.669 -10.627 -19.007  1.00 89.23           H
ATOM   3538  CD1 ILE A 236     -15.406 -10.736 -16.399  1.00 89.23           C
ATOM   3539 1HD1 ILE A 236     -14.753  -9.969 -15.982  1.00 89.23           H
ATOM   3540 2HD1 ILE A 236     -15.827 -10.384 -17.340  1.00 89.23           H
ATOM   3541 3HD1 ILE A 236     -16.212 -10.948 -15.696  1.00 89.23           H
ATOM   3542  HN  ILE A 236     -12.007 -12.334 -15.694  1.00 89.23           H
ATOM   3543  N   ILE A 237     -10.320 -12.033 -18.284  1.00 87.49           N
ATOM   3544  CA  ILE A 237      -9.188 -11.802 -19.166  1.00 87.49           C
ATOM   3545  C   ILE A 237      -8.591 -13.147 -19.585  1.00 87.49           C
ATOM   3546  O   ILE A 237      -8.389 -13.397 -20.772  1.00 87.49           O
ATOM   3547  HA  ILE A 237      -9.565 -11.299 -20.056  1.00 87.49           H
ATOM   3548  CB  ILE A 237      -8.179 -10.860 -18.506  1.00 87.49           C
ATOM   3549  HB  ILE A 237      -8.057 -11.164 -17.466  1.00 87.49           H
ATOM   3550  CG1 ILE A 237      -8.697  -9.420 -18.499  1.00 87.49           C
ATOM   3551 1HG1 ILE A 237      -8.640  -9.005 -19.505  1.00 87.49           H
ATOM   3552 2HG1 ILE A 237      -9.747  -9.409 -18.208  1.00 87.49           H
ATOM   3553  CG2 ILE A 237      -6.807 -10.973 -19.173  1.00 87.49           C
ATOM   3554 1HG2 ILE A 237      -6.441 -11.995 -19.082  1.00 87.49           H
ATOM   3555 2HG2 ILE A 237      -6.893 -10.710 -20.228  1.00 87.49           H
ATOM   3556 3HG2 ILE A 237      -6.109 -10.293 -18.685  1.00 87.49           H
ATOM   3557  CD1 ILE A 237      -7.886  -8.551 -17.536  1.00 87.49           C
ATOM   3558 1HD1 ILE A 237      -7.965  -8.956 -16.527  1.00 87.49           H
ATOM   3559 2HD1 ILE A 237      -6.840  -8.545 -17.844  1.00 87.49           H
ATOM   3560 3HD1 ILE A 237      -8.275  -7.533 -17.550  1.00 87.49           H
ATOM   3561  HN  ILE A 237     -10.253 -11.597 -17.387  1.00 87.49           H
ATOM   3562  N   ILE A 238      -8.325 -13.977 -18.587  1.00 87.34           N
ATOM   3563  CA  ILE A 238      -7.688 -15.260 -18.831  1.00 87.34           C
ATOM   3564  C   ILE A 238      -8.543 -16.073 -19.805  1.00 87.34           C
ATOM   3565  O   ILE A 238      -8.022 -16.667 -20.747  1.00 87.34           O
ATOM   3566  HA  ILE A 238      -6.724 -15.062 -19.300  1.00 87.34           H
ATOM   3567  CB  ILE A 238      -7.409 -15.979 -17.509  1.00 87.34           C
ATOM   3568  HB  ILE A 238      -8.297 -15.898 -16.882  1.00 87.34           H
ATOM   3569  CG1 ILE A 238      -6.259 -15.311 -16.753  1.00 87.34           C
ATOM   3570 1HG1 ILE A 238      -5.310 -15.578 -17.218  1.00 87.34           H
ATOM   3571 2HG1 ILE A 238      -6.355 -14.228 -16.822  1.00 87.34           H
ATOM   3572  CG2 ILE A 238      -7.154 -17.470 -17.740  1.00 87.34           C
ATOM   3573 1HG2 ILE A 238      -8.031 -17.921 -18.205  1.00 87.34           H
ATOM   3574 2HG2 ILE A 238      -6.291 -17.594 -18.394  1.00 87.34           H
ATOM   3575 3HG2 ILE A 238      -6.959 -17.957 -16.784  1.00 87.34           H
ATOM   3576  CD1 ILE A 238      -6.250 -15.735 -15.283  1.00 87.34           C
ATOM   3577 1HD1 ILE A 238      -7.191 -15.445 -14.815  1.00 87.34           H
ATOM   3578 2HD1 ILE A 238      -6.130 -16.817 -15.218  1.00 87.34           H
ATOM   3579 3HD1 ILE A 238      -5.423 -15.246 -14.769  1.00 87.34           H
ATOM   3580  HN  ILE A 238      -8.538 -13.786 -17.629  1.00 87.34           H
ATOM   3581  N   HIS A 239      -9.842 -16.073 -19.544  1.00 82.27           N
ATOM   3582  CA  HIS A 239     -10.770 -16.832 -20.365  1.00 82.27           C
ATOM   3583  C   HIS A 239     -10.673 -16.361 -21.817  1.00 82.27           C
ATOM   3584  O   HIS A 239     -10.635 -17.177 -22.737  1.00 82.27           O
ATOM   3585  HA  HIS A 239     -10.458 -17.874 -20.308  1.00 82.27           H
ATOM   3586  CB  HIS A 239     -12.192 -16.739 -19.806  1.00 82.27           C
ATOM   3587 1HB  HIS A 239     -12.176 -17.020 -18.752  1.00 82.27           H
ATOM   3588 2HB  HIS A 239     -12.523 -15.702 -19.854  1.00 82.27           H
ATOM   3589  CG  HIS A 239     -13.194 -17.607 -20.528  1.00 82.27           C
ATOM   3590  ND1 HIS A 239     -14.046 -17.116 -21.502  1.00 82.27           N
ATOM   3591  HD1 HIS A 239     -14.087 -16.169 -21.820  1.00 82.27           H
ATOM   3592  CD2 HIS A 239     -13.470 -18.937 -20.409  1.00 82.27           C
ATOM   3593  HD2 HIS A 239     -12.979 -19.632 -19.728  1.00 82.27           H
ATOM   3594  CE1 HIS A 239     -14.797 -18.115 -21.942  1.00 82.27           C
ATOM   3595  HE1 HIS A 239     -15.567 -18.047 -22.711  1.00 82.27           H
ATOM   3596  NE2 HIS A 239     -14.439 -19.243 -21.263  1.00 82.27           N
ATOM   3597  HN  HIS A 239     -10.261 -15.569 -18.789  1.00 82.27           H
ATOM   3598  N   THR A 240     -10.636 -15.047 -21.979  1.00 84.64           N
ATOM   3599  CA  THR A 240     -10.588 -14.457 -23.306  1.00 84.64           C
ATOM   3600  C   THR A 240      -9.278 -14.824 -24.006  1.00 84.64           C
ATOM   3601  O   THR A 240      -9.270 -15.120 -25.200  1.00 84.64           O
ATOM   3602  HA  THR A 240     -11.397 -14.881 -23.900  1.00 84.64           H
ATOM   3603  CB  THR A 240     -10.797 -12.948 -23.160  1.00 84.64           C
ATOM   3604  HB  THR A 240      -9.930 -12.478 -22.696  1.00 84.64           H
ATOM   3605  OG1 THR A 240     -12.019 -12.835 -22.437  1.00 84.64           O
ATOM   3606  HG1 THR A 240     -11.830 -12.708 -21.463  1.00 84.64           H
ATOM   3607  CG2 THR A 240     -11.091 -12.266 -24.498  1.00 84.64           C
ATOM   3608 1HG2 THR A 240     -11.997 -12.690 -24.931  1.00 84.64           H
ATOM   3609 2HG2 THR A 240     -10.254 -12.425 -25.178  1.00 84.64           H
ATOM   3610 3HG2 THR A 240     -11.231 -11.197 -24.338  1.00 84.64           H
ATOM   3611  HN  THR A 240     -10.637 -14.390 -21.224  1.00 84.64           H
ATOM   3612  N   LEU A 241      -8.202 -14.792 -23.233  1.00 83.76           N
ATOM   3613  CA  LEU A 241      -6.878 -15.025 -23.784  1.00 83.76           C
ATOM   3614  C   LEU A 241      -6.775 -16.476 -24.258  1.00 83.76           C
ATOM   3615  O   LEU A 241      -6.151 -16.756 -25.280  1.00 83.76           O
ATOM   3616  HA  LEU A 241      -6.764 -14.371 -24.648  1.00 83.76           H
ATOM   3617  CB  LEU A 241      -5.800 -14.631 -22.772  1.00 83.76           C
ATOM   3618 1HB  LEU A 241      -6.066 -15.055 -21.804  1.00 83.76           H
ATOM   3619 2HB  LEU A 241      -4.860 -15.093 -23.075  1.00 83.76           H
ATOM   3620  CG  LEU A 241      -5.564 -13.130 -22.593  1.00 83.76           C
ATOM   3621  HG  LEU A 241      -6.514 -12.665 -22.329  1.00 83.76           H
ATOM   3622  CD1 LEU A 241      -4.593 -12.861 -21.442  1.00 83.76           C
ATOM   3623 1HD1 LEU A 241      -5.006 -13.263 -20.517  1.00 83.76           H
ATOM   3624 2HD1 LEU A 241      -3.638 -13.342 -21.652  1.00 83.76           H
ATOM   3625 3HD1 LEU A 241      -4.443 -11.787 -21.336  1.00 83.76           H
ATOM   3626  CD2 LEU A 241      -5.095 -12.489 -23.901  1.00 83.76           C
ATOM   3627 1HD2 LEU A 241      -4.162 -12.954 -24.219  1.00 83.76           H
ATOM   3628 2HD2 LEU A 241      -5.854 -12.634 -24.669  1.00 83.76           H
ATOM   3629 3HD2 LEU A 241      -4.935 -11.422 -23.745  1.00 83.76           H
ATOM   3630  HN  LEU A 241      -8.225 -14.612 -22.250  1.00 83.76           H
ATOM   3631  N   ILE A 242      -7.398 -17.361 -23.493  1.00 82.32           N
ATOM   3632  CA  ILE A 242      -7.365 -18.778 -23.809  1.00 82.32           C
ATOM   3633  C   ILE A 242      -8.044 -19.011 -25.160  1.00 82.32           C
ATOM   3634  O   ILE A 242      -7.568 -19.805 -25.969  1.00 82.32           O
ATOM   3635  HA  ILE A 242      -6.318 -19.070 -23.894  1.00 82.32           H
ATOM   3636  CB  ILE A 242      -7.971 -19.596 -22.667  1.00 82.32           C
ATOM   3637  HB  ILE A 242      -8.901 -19.117 -22.360  1.00 82.32           H
ATOM   3638  CG1 ILE A 242      -7.045 -19.608 -21.449  1.00 82.32           C
ATOM   3639 1HG1 ILE A 242      -6.168 -20.220 -21.661  1.00 82.32           H
ATOM   3640 2HG1 ILE A 242      -6.688 -18.598 -21.249  1.00 82.32           H
ATOM   3641  CG2 ILE A 242      -8.324 -21.010 -23.132  1.00 82.32           C
ATOM   3642 1HG2 ILE A 242      -9.048 -20.955 -23.945  1.00 82.32           H
ATOM   3643 2HG2 ILE A 242      -7.423 -21.513 -23.482  1.00 82.32           H
ATOM   3644 3HG2 ILE A 242      -8.753 -21.570 -22.301  1.00 82.32           H
ATOM   3645  CD1 ILE A 242      -7.768 -20.153 -20.216  1.00 82.32           C
ATOM   3646 1HD1 ILE A 242      -8.630 -19.525 -19.993  1.00 82.32           H
ATOM   3647 2HD1 ILE A 242      -8.102 -21.172 -20.411  1.00 82.32           H
ATOM   3648 3HD1 ILE A 242      -7.087 -20.151 -19.365  1.00 82.32           H
ATOM   3649  HN  ILE A 242      -7.916 -17.123 -22.671  1.00 82.32           H
ATOM   3650  N   GLN A 243      -9.146 -18.304 -25.362  1.00 77.33           N
ATOM   3651  CA  GLN A 243      -9.926 -18.463 -26.578  1.00 77.33           C
ATOM   3652  C   GLN A 243      -9.212 -17.799 -27.757  1.00 77.33           C
ATOM   3653  O   GLN A 243      -9.488 -18.116 -28.913  1.00 77.33           O
ATOM   3654  HA  GLN A 243      -9.989 -19.539 -26.742  1.00 77.33           H
ATOM   3655  CB  GLN A 243     -11.337 -17.899 -26.402  1.00 77.33           C
ATOM   3656 1HB  GLN A 243     -11.280 -16.876 -26.031  1.00 77.33           H
ATOM   3657 2HB  GLN A 243     -11.839 -17.860 -27.369  1.00 77.33           H
ATOM   3658  CG  GLN A 243     -12.153 -18.754 -25.431  1.00 77.33           C
ATOM   3659 1HG  GLN A 243     -12.165 -19.789 -25.774  1.00 77.33           H
ATOM   3660 2HG  GLN A 243     -11.679 -18.749 -24.450  1.00 77.33           H
ATOM   3661  CD  GLN A 243     -13.587 -18.234 -25.314  1.00 77.33           C
ATOM   3662  OE1 GLN A 243     -13.922 -17.153 -25.771  1.00 77.33           O
ATOM   3663  NE2 GLN A 243     -14.412 -19.060 -24.677  1.00 77.33           N
ATOM   3664 1HE2 GLN A 243     -14.073 -19.933 -24.326  1.00 77.33           H
ATOM   3665 2HE2 GLN A 243     -15.371 -18.809 -24.550  1.00 77.33           H
ATOM   3666  HN  GLN A 243      -9.507 -17.633 -24.713  1.00 77.33           H
ATOM   3667  N   ALA A 244      -8.308 -16.890 -27.423  1.00 78.31           N
ATOM   3668  CA  ALA A 244      -7.592 -16.139 -28.441  1.00 78.31           C
ATOM   3669  C   ALA A 244      -6.687 -17.089 -29.228  1.00 78.31           C
ATOM   3670  O   ALA A 244      -5.975 -17.902 -28.641  1.00 78.31           O
ATOM   3671  HA  ALA A 244      -8.330 -15.709 -29.118  1.00 78.31           H
ATOM   3672  CB  ALA A 244      -6.808 -15.003 -27.780  1.00 78.31           C
ATOM   3673 1HB  ALA A 244      -7.500 -14.340 -27.259  1.00 78.31           H
ATOM   3674 2HB  ALA A 244      -6.096 -15.419 -27.067  1.00 78.31           H
ATOM   3675 3HB  ALA A 244      -6.271 -14.440 -28.543  1.00 78.31           H
ATOM   3676  HN  ALA A 244      -8.063 -16.664 -26.481  1.00 78.31           H
ATOM   3677  N   LYS A 245      -6.746 -16.955 -30.545  1.00 67.76           N
ATOM   3678  CA  LYS A 245      -5.925 -17.777 -31.418  1.00 67.76           C
ATOM   3679  C   LYS A 245      -4.546 -17.132 -31.570  1.00 67.76           C
ATOM   3680  O   LYS A 245      -3.664 -17.690 -32.220  1.00 67.76           O
ATOM   3681  HA  LYS A 245      -5.801 -18.746 -30.934  1.00 67.76           H
ATOM   3682  CB  LYS A 245      -6.638 -18.023 -32.749  1.00 67.76           C
ATOM   3683 1HB  LYS A 245      -6.952 -17.072 -33.180  1.00 67.76           H
ATOM   3684 2HB  LYS A 245      -5.947 -18.481 -33.457  1.00 67.76           H
ATOM   3685  CG  LYS A 245      -7.857 -18.929 -32.558  1.00 67.76           C
ATOM   3686 1HG  LYS A 245      -7.577 -19.801 -31.967  1.00 67.76           H
ATOM   3687 2HG  LYS A 245      -8.625 -18.398 -31.997  1.00 67.76           H
ATOM   3688  CD  LYS A 245      -8.421 -19.380 -33.907  1.00 67.76           C
ATOM   3689 1HD  LYS A 245      -8.771 -18.513 -34.467  1.00 67.76           H
ATOM   3690 2HD  LYS A 245      -7.632 -19.844 -34.499  1.00 67.76           H
ATOM   3691  CE  LYS A 245      -9.572 -20.369 -33.716  1.00 67.76           C
ATOM   3692 1HE  LYS A 245      -9.255 -21.185 -33.067  1.00 67.76           H
ATOM   3693 2HE  LYS A 245     -10.407 -19.874 -33.221  1.00 67.76           H
ATOM   3694  NZ  LYS A 245     -10.013 -20.910 -35.022  1.00 67.76           N
ATOM   3695 1HZ  LYS A 245     -10.777 -21.560 -34.878  1.00 67.76           H
ATOM   3696 2HZ  LYS A 245     -10.324 -20.148 -35.615  1.00 67.76           H
ATOM   3697 3HZ  LYS A 245      -9.239 -21.390 -35.467  1.00 67.76           H
ATOM   3698  HN  LYS A 245      -7.338 -16.301 -31.015  1.00 67.76           H
ATOM   3699  N   LYS A 246      -4.403 -15.965 -30.959  1.00 61.47           N
ATOM   3700  CA  LYS A 246      -3.208 -15.161 -31.152  1.00 61.47           C
ATOM   3701  C   LYS A 246      -2.018 -15.854 -30.486  1.00 61.47           C
ATOM   3702  O   LYS A 246      -2.142 -16.387 -29.384  1.00 61.47           O
ATOM   3703  HA  LYS A 246      -3.021 -15.106 -32.224  1.00 61.47           H
ATOM   3704  CB  LYS A 246      -3.440 -13.731 -30.660  1.00 61.47           C
ATOM   3705 1HB  LYS A 246      -3.866 -13.751 -29.656  1.00 61.47           H
ATOM   3706 2HB  LYS A 246      -2.487 -13.207 -30.590  1.00 61.47           H
ATOM   3707  CG  LYS A 246      -4.378 -12.972 -31.601  1.00 61.47           C
ATOM   3708 1HG  LYS A 246      -4.044 -13.099 -32.631  1.00 61.47           H
ATOM   3709 2HG  LYS A 246      -5.381 -13.392 -31.537  1.00 61.47           H
ATOM   3710  CD  LYS A 246      -4.418 -11.483 -31.252  1.00 61.47           C
ATOM   3711 1HD  LYS A 246      -4.831 -11.352 -30.252  1.00 61.47           H
ATOM   3712 2HD  LYS A 246      -3.405 -11.082 -31.234  1.00 61.47           H
ATOM   3713  CE  LYS A 246      -5.263 -10.705 -32.264  1.00 61.47           C
ATOM   3714 1HE  LYS A 246      -4.909 -10.909 -33.274  1.00 61.47           H
ATOM   3715 2HE  LYS A 246      -6.299 -11.040 -32.216  1.00 61.47           H
ATOM   3716  NZ  LYS A 246      -5.192  -9.253 -31.990  1.00 61.47           N
ATOM   3717 1HZ  LYS A 246      -5.778  -8.755 -32.651  1.00 61.47           H
ATOM   3718 2HZ  LYS A 246      -5.516  -9.070 -31.047  1.00 61.47           H
ATOM   3719 3HZ  LYS A 246      -4.233  -8.937 -32.085  1.00 61.47           H
ATOM   3720  HN  LYS A 246      -5.083 -15.570 -30.342  1.00 61.47           H
ATOM   3721  N   SER A 247      -0.892 -15.826 -31.184  1.00 67.35           N
ATOM   3722  CA  SER A 247       0.313 -16.469 -30.687  1.00 67.35           C
ATOM   3723  C   SER A 247       0.796 -15.764 -29.417  1.00 67.35           C
ATOM   3724  O   SER A 247       1.294 -16.410 -28.496  1.00 67.35           O
ATOM   3725  HA  SER A 247       0.022 -17.496 -30.467  1.00 67.35           H
ATOM   3726  CB  SER A 247       1.416 -16.466 -31.747  1.00 67.35           C
ATOM   3727 1HB  SER A 247       2.263 -17.052 -31.390  1.00 67.35           H
ATOM   3728 2HB  SER A 247       1.051 -16.954 -32.651  1.00 67.35           H
ATOM   3729  OG  SER A 247       1.851 -15.147 -32.062  1.00 67.35           O
ATOM   3730  HG  SER A 247       2.562 -15.179 -32.764  1.00 67.35           H
ATOM   3731  HN  SER A 247      -0.795 -15.375 -32.071  1.00 67.35           H
ATOM   3732  N   SER A 248       0.631 -14.450 -29.409  1.00 70.03           N
ATOM   3733  CA  SER A 248       1.157 -13.637 -28.325  1.00 70.03           C
ATOM   3734  C   SER A 248       0.361 -13.893 -27.044  1.00 70.03           C
ATOM   3735  O   SER A 248       0.690 -13.358 -25.987  1.00 70.03           O
ATOM   3736  HA  SER A 248       2.192 -13.954 -28.202  1.00 70.03           H
ATOM   3737  CB  SER A 248       1.120 -12.150 -28.685  1.00 70.03           C
ATOM   3738 1HB  SER A 248       1.489 -11.564 -27.843  1.00 70.03           H
ATOM   3739 2HB  SER A 248       1.792 -11.962 -29.522  1.00 70.03           H
ATOM   3740  OG  SER A 248      -0.194 -11.715 -29.025  1.00 70.03           O
ATOM   3741  HG  SER A 248      -0.181 -10.745 -29.268  1.00 70.03           H
ATOM   3742  HN  SER A 248       0.149 -13.942 -30.123  1.00 70.03           H
ATOM   3743  N   LYS A 249      -0.672 -14.712 -27.181  1.00 67.68           N
ATOM   3744  CA  LYS A 249      -1.607 -14.926 -26.090  1.00 67.68           C
ATOM   3745  C   LYS A 249      -0.854 -15.488 -24.882  1.00 67.68           C
ATOM   3746  O   LYS A 249      -1.183 -15.174 -23.740  1.00 67.68           O
ATOM   3747  HA  LYS A 249      -2.020 -13.955 -25.818  1.00 67.68           H
ATOM   3748  CB  LYS A 249      -2.775 -15.802 -26.549  1.00 67.68           C
ATOM   3749 1HB  LYS A 249      -3.605 -15.704 -25.849  1.00 67.68           H
ATOM   3750 2HB  LYS A 249      -3.134 -15.457 -27.518  1.00 67.68           H
ATOM   3751  CG  LYS A 249      -2.353 -17.269 -26.647  1.00 67.68           C
ATOM   3752 1HG  LYS A 249      -1.482 -17.359 -27.297  1.00 67.68           H
ATOM   3753 2HG  LYS A 249      -2.056 -17.633 -25.664  1.00 67.68           H
ATOM   3754  CD  LYS A 249      -3.494 -18.131 -27.193  1.00 67.68           C
ATOM   3755 1HD  LYS A 249      -4.390 -17.979 -26.591  1.00 67.68           H
ATOM   3756 2HD  LYS A 249      -3.735 -17.820 -28.209  1.00 67.68           H
ATOM   3757  CE  LYS A 249      -3.113 -19.613 -27.184  1.00 67.68           C
ATOM   3758 1HE  LYS A 249      -2.298 -19.790 -27.887  1.00 67.68           H
ATOM   3759 2HE  LYS A 249      -2.749 -19.896 -26.196  1.00 67.68           H
ATOM   3760  NZ  LYS A 249      -4.279 -20.450 -27.547  1.00 67.68           N
ATOM   3761 1HZ  LYS A 249      -3.994 -21.421 -27.602  1.00 67.68           H
ATOM   3762 2HZ  LYS A 249      -5.000 -20.349 -26.842  1.00 67.68           H
ATOM   3763 3HZ  LYS A 249      -4.641 -20.153 -28.446  1.00 67.68           H
ATOM   3764  HN  LYS A 249      -0.874 -15.222 -28.017  1.00 67.68           H
ATOM   3765  N   HIS A 250       0.143 -16.310 -25.177  1.00 72.02           N
ATOM   3766  CA  HIS A 250       0.879 -16.999 -24.130  1.00 72.02           C
ATOM   3767  C   HIS A 250       1.641 -15.978 -23.282  1.00 72.02           C
ATOM   3768  O   HIS A 250       1.703 -16.104 -22.060  1.00 72.02           O
ATOM   3769  HA  HIS A 250       0.139 -17.498 -23.505  1.00 72.02           H
ATOM   3770  CB  HIS A 250       1.790 -18.074 -24.725  1.00 72.02           C
ATOM   3771 1HB  HIS A 250       2.405 -17.624 -25.505  1.00 72.02           H
ATOM   3772 2HB  HIS A 250       2.469 -18.430 -23.950  1.00 72.02           H
ATOM   3773  CG  HIS A 250       1.049 -19.255 -25.306  1.00 72.02           C
ATOM   3774  ND1 HIS A 250       0.434 -20.214 -24.521  1.00 72.02           N
ATOM   3775  HD1 HIS A 250       0.415 -20.227 -23.521  1.00 72.02           H
ATOM   3776  CD2 HIS A 250       0.831 -19.620 -26.602  1.00 72.02           C
ATOM   3777  HD2 HIS A 250       1.180 -19.082 -27.483  1.00 72.02           H
ATOM   3778  CE1 HIS A 250      -0.126 -21.111 -25.318  1.00 72.02           C
ATOM   3779  HE1 HIS A 250      -0.686 -21.991 -25.000  1.00 72.02           H
ATOM   3780  NE2 HIS A 250       0.122 -20.742 -26.608  1.00 72.02           N
ATOM   3781  HN  HIS A 250       0.448 -16.507 -26.108  1.00 72.02           H
ATOM   3782  N   LYS A 251       2.202 -14.991 -23.964  1.00 70.84           N
ATOM   3783  CA  LYS A 251       2.976 -13.962 -23.291  1.00 70.84           C
ATOM   3784  C   LYS A 251       2.059 -13.166 -22.361  1.00 70.84           C
ATOM   3785  O   LYS A 251       2.400 -12.926 -21.203  1.00 70.84           O
ATOM   3786  HA  LYS A 251       3.731 -14.464 -22.686  1.00 70.84           H
ATOM   3787  CB  LYS A 251       3.718 -13.096 -24.312  1.00 70.84           C
ATOM   3788 1HB  LYS A 251       4.284 -13.732 -24.992  1.00 70.84           H
ATOM   3789 2HB  LYS A 251       2.998 -12.544 -24.917  1.00 70.84           H
ATOM   3790  CG  LYS A 251       4.664 -12.116 -23.615  1.00 70.84           C
ATOM   3791 1HG  LYS A 251       4.094 -11.465 -22.951  1.00 70.84           H
ATOM   3792 2HG  LYS A 251       5.370 -12.666 -22.993  1.00 70.84           H
ATOM   3793  CD  LYS A 251       5.427 -11.270 -24.636  1.00 70.84           C
ATOM   3794 1HD  LYS A 251       6.051 -11.915 -25.254  1.00 70.84           H
ATOM   3795 2HD  LYS A 251       4.721 -10.775 -25.304  1.00 70.84           H
ATOM   3796  CE  LYS A 251       6.298 -10.223 -23.939  1.00 70.84           C
ATOM   3797 1HE  LYS A 251       5.688  -9.628 -23.259  1.00 70.84           H
ATOM   3798 2HE  LYS A 251       7.059 -10.717 -23.336  1.00 70.84           H
ATOM   3799  NZ  LYS A 251       6.944  -9.340 -24.936  1.00 70.84           N
ATOM   3800 1HZ  LYS A 251       7.425  -8.585 -24.458  1.00 70.84           H
ATOM   3801 2HZ  LYS A 251       7.612  -9.875 -25.479  1.00 70.84           H
ATOM   3802 3HZ  LYS A 251       6.238  -8.954 -25.553  1.00 70.84           H
ATOM   3803  HN  LYS A 251       2.134 -14.887 -24.957  1.00 70.84           H
ATOM   3804  N   ALA A 252       0.913 -12.779 -22.901  1.00 81.47           N
ATOM   3805  CA  ALA A 252      -0.027 -11.959 -22.155  1.00 81.47           C
ATOM   3806  C   ALA A 252      -0.554 -12.755 -20.959  1.00 81.47           C
ATOM   3807  O   ALA A 252      -0.732 -12.205 -19.873  1.00 81.47           O
ATOM   3808  HA  ALA A 252       0.512 -11.085 -21.790  1.00 81.47           H
ATOM   3809  CB  ALA A 252      -1.149 -11.493 -23.085  1.00 81.47           C
ATOM   3810 1HB  ALA A 252      -0.725 -10.908 -23.901  1.00 81.47           H
ATOM   3811 2HB  ALA A 252      -1.668 -12.361 -23.491  1.00 81.47           H
ATOM   3812 3HB  ALA A 252      -1.853 -10.878 -22.525  1.00 81.47           H
ATOM   3813  HN  ALA A 252       0.623 -13.015 -23.828  1.00 81.47           H
ATOM   3814  N   LEU A 253      -0.788 -14.037 -21.198  1.00 79.29           N
ATOM   3815  CA  LEU A 253      -1.318 -14.907 -20.163  1.00 79.29           C
ATOM   3816  C   LEU A 253      -0.337 -14.954 -18.990  1.00 79.29           C
ATOM   3817  O   LEU A 253      -0.732 -14.782 -17.838  1.00 79.29           O
ATOM   3818  HA  LEU A 253      -2.252 -14.467 -19.813  1.00 79.29           H
ATOM   3819  CB  LEU A 253      -1.654 -16.283 -20.740  1.00 79.29           C
ATOM   3820 1HB  LEU A 253      -2.248 -16.142 -21.642  1.00 79.29           H
ATOM   3821 2HB  LEU A 253      -0.724 -16.765 -21.043  1.00 79.29           H
ATOM   3822  CG  LEU A 253      -2.409 -17.235 -19.809  1.00 79.29           C
ATOM   3823  HG  LEU A 253      -1.886 -17.263 -18.852  1.00 79.29           H
ATOM   3824  CD1 LEU A 253      -3.825 -16.726 -19.536  1.00 79.29           C
ATOM   3825 1HD1 LEU A 253      -3.774 -15.744 -19.065  1.00 79.29           H
ATOM   3826 2HD1 LEU A 253      -4.372 -16.650 -20.476  1.00 79.29           H
ATOM   3827 3HD1 LEU A 253      -4.339 -17.421 -18.872  1.00 79.29           H
ATOM   3828  CD2 LEU A 253      -2.409 -18.660 -20.365  1.00 79.29           C
ATOM   3829 1HD2 LEU A 253      -2.893 -18.669 -21.341  1.00 79.29           H
ATOM   3830 2HD2 LEU A 253      -1.382 -19.011 -20.466  1.00 79.29           H
ATOM   3831 3HD2 LEU A 253      -2.952 -19.316 -19.684  1.00 79.29           H
ATOM   3832  HN  LEU A 253      -0.621 -14.480 -22.079  1.00 79.29           H
ATOM   3833  N   LYS A 254       0.924 -15.188 -19.324  1.00 76.14           N
ATOM   3834  CA  LYS A 254       1.957 -15.310 -18.309  1.00 76.14           C
ATOM   3835  C   LYS A 254       1.977 -14.042 -17.453  1.00 76.14           C
ATOM   3836  O   LYS A 254       2.000 -14.119 -16.225  1.00 76.14           O
ATOM   3837  HA  LYS A 254       1.691 -16.153 -17.672  1.00 76.14           H
ATOM   3838  CB  LYS A 254       3.305 -15.638 -18.954  1.00 76.14           C
ATOM   3839 1HB  LYS A 254       3.197 -16.496 -19.617  1.00 76.14           H
ATOM   3840 2HB  LYS A 254       3.631 -14.800 -19.570  1.00 76.14           H
ATOM   3841  CG  LYS A 254       4.363 -15.939 -17.890  1.00 76.14           C
ATOM   3842 1HG  LYS A 254       4.547 -15.046 -17.293  1.00 76.14           H
ATOM   3843 2HG  LYS A 254       3.992 -16.705 -17.210  1.00 76.14           H
ATOM   3844  CD  LYS A 254       5.669 -16.408 -18.533  1.00 76.14           C
ATOM   3845 1HD  LYS A 254       5.480 -17.288 -19.149  1.00 76.14           H
ATOM   3846 2HD  LYS A 254       6.052 -15.632 -19.195  1.00 76.14           H
ATOM   3847  CE  LYS A 254       6.716 -16.740 -17.468  1.00 76.14           C
ATOM   3848 1HE  LYS A 254       6.968 -15.842 -16.904  1.00 76.14           H
ATOM   3849 2HE  LYS A 254       6.306 -17.458 -16.757  1.00 76.14           H
ATOM   3850  NZ  LYS A 254       7.936 -17.296 -18.096  1.00 76.14           N
ATOM   3851 1HZ  LYS A 254       8.625 -17.493 -17.379  1.00 76.14           H
ATOM   3852 2HZ  LYS A 254       7.703 -18.154 -18.585  1.00 76.14           H
ATOM   3853 3HZ  LYS A 254       8.314 -16.624 -18.753  1.00 76.14           H
ATOM   3854  HN  LYS A 254       1.243 -15.293 -20.266  1.00 76.14           H
ATOM   3855  N   VAL A 255       1.967 -12.906 -18.134  1.00 82.93           N
ATOM   3856  CA  VAL A 255       2.039 -11.624 -17.453  1.00 82.93           C
ATOM   3857  C   VAL A 255       0.853 -11.492 -16.496  1.00 82.93           C
ATOM   3858  O   VAL A 255       1.019 -11.086 -15.348  1.00 82.93           O
ATOM   3859  HA  VAL A 255       2.961 -11.612 -16.872  1.00 82.93           H
ATOM   3860  CB  VAL A 255       2.110 -10.490 -18.478  1.00 82.93           C
ATOM   3861  HB  VAL A 255       1.290 -10.624 -19.183  1.00 82.93           H
ATOM   3862  CG1 VAL A 255       1.931  -9.129 -17.802  1.00 82.93           C
ATOM   3863 1HG1 VAL A 255       0.960  -9.094 -17.308  1.00 82.93           H
ATOM   3864 2HG1 VAL A 255       2.720  -8.983 -17.065  1.00 82.93           H
ATOM   3865 3HG1 VAL A 255       1.986  -8.341 -18.553  1.00 82.93           H
ATOM   3866  CG2 VAL A 255       3.421 -10.544 -19.265  1.00 82.93           C
ATOM   3867 1HG2 VAL A 255       4.261 -10.447 -18.578  1.00 82.93           H
ATOM   3868 2HG2 VAL A 255       3.490 -11.496 -19.792  1.00 82.93           H
ATOM   3869 3HG2 VAL A 255       3.445  -9.727 -19.987  1.00 82.93           H
ATOM   3870  HN  VAL A 255       1.911 -12.852 -19.131  1.00 82.93           H
ATOM   3871  N   THR A 256      -0.319 -11.844 -17.006  1.00 81.88           N
ATOM   3872  CA  THR A 256      -1.548 -11.660 -16.252  1.00 81.88           C
ATOM   3873  C   THR A 256      -1.507 -12.476 -14.958  1.00 81.88           C
ATOM   3874  O   THR A 256      -1.836 -11.966 -13.889  1.00 81.88           O
ATOM   3875  HA  THR A 256      -1.622 -10.611 -15.967  1.00 81.88           H
ATOM   3876  CB  THR A 256      -2.721 -12.026 -17.164  1.00 81.88           C
ATOM   3877  HB  THR A 256      -2.700 -13.086 -17.420  1.00 81.88           H
ATOM   3878  OG1 THR A 256      -2.600 -11.126 -18.263  1.00 81.88           O
ATOM   3879  HG1 THR A 256      -2.162 -11.586 -19.035  1.00 81.88           H
ATOM   3880  CG2 THR A 256      -4.075 -11.678 -16.545  1.00 81.88           C
ATOM   3881 1HG2 THR A 256      -4.122 -10.606 -16.352  1.00 81.88           H
ATOM   3882 2HG2 THR A 256      -4.197 -12.221 -15.608  1.00 81.88           H
ATOM   3883 3HG2 THR A 256      -4.873 -11.958 -17.233  1.00 81.88           H
ATOM   3884  HN  THR A 256      -0.436 -12.247 -17.913  1.00 81.88           H
ATOM   3885  N   ILE A 257      -1.101 -13.729 -15.099  1.00 84.17           N
ATOM   3886  CA  ILE A 257      -1.038 -14.627 -13.958  1.00 84.17           C
ATOM   3887  C   ILE A 257      -0.041 -14.078 -12.936  1.00 84.17           C
ATOM   3888  O   ILE A 257      -0.338 -14.017 -11.744  1.00 84.17           O
ATOM   3889  HA  ILE A 257      -2.027 -14.645 -13.501  1.00 84.17           H
ATOM   3890  CB  ILE A 257      -0.726 -16.053 -14.416  1.00 84.17           C
ATOM   3891  HB  ILE A 257       0.148 -16.020 -15.068  1.00 84.17           H
ATOM   3892  CG1 ILE A 257      -1.880 -16.630 -15.238  1.00 84.17           C
ATOM   3893 1HG1 ILE A 257      -2.741 -16.803 -14.591  1.00 84.17           H
ATOM   3894 2HG1 ILE A 257      -2.189 -15.909 -15.994  1.00 84.17           H
ATOM   3895  CG2 ILE A 257      -0.367 -16.946 -13.226  1.00 84.17           C
ATOM   3896 1HG2 ILE A 257       0.510 -16.541 -12.720  1.00 84.17           H
ATOM   3897 2HG2 ILE A 257      -1.206 -16.977 -12.531  1.00 84.17           H
ATOM   3898 3HG2 ILE A 257      -0.150 -17.953 -13.580  1.00 84.17           H
ATOM   3899  CD1 ILE A 257      -1.471 -17.941 -15.913  1.00 84.17           C
ATOM   3900 1HD1 ILE A 257      -0.626 -17.760 -16.577  1.00 84.17           H
ATOM   3901 2HD1 ILE A 257      -1.186 -18.668 -15.152  1.00 84.17           H
ATOM   3902 3HD1 ILE A 257      -2.310 -18.330 -16.490  1.00 84.17           H
ATOM   3903  HN  ILE A 257      -0.819 -14.131 -15.970  1.00 84.17           H
ATOM   3904  N   THR A 258       1.122 -13.691 -13.441  1.00 86.35           N
ATOM   3905  CA  THR A 258       2.196 -13.230 -12.577  1.00 86.35           C
ATOM   3906  C   THR A 258       1.723 -12.057 -11.716  1.00 86.35           C
ATOM   3907  O   THR A 258       1.964 -12.031 -10.510  1.00 86.35           O
ATOM   3908  HA  THR A 258       2.461 -14.040 -11.897  1.00 86.35           H
ATOM   3909  CB  THR A 258       3.399 -12.890 -13.459  1.00 86.35           C
ATOM   3910  HB  THR A 258       3.163 -12.072 -14.140  1.00 86.35           H
ATOM   3911  OG1 THR A 258       3.736 -14.128 -14.079  1.00 86.35           O
ATOM   3912  HG1 THR A 258       3.222 -14.236 -14.930  1.00 86.35           H
ATOM   3913  CG2 THR A 258       4.642 -12.532 -12.642  1.00 86.35           C
ATOM   3914 1HG2 THR A 258       4.917 -13.376 -12.010  1.00 86.35           H
ATOM   3915 2HG2 THR A 258       4.428 -11.665 -12.017  1.00 86.35           H
ATOM   3916 3HG2 THR A 258       5.466 -12.299 -13.317  1.00 86.35           H
ATOM   3917  HN  THR A 258       1.335 -13.688 -14.418  1.00 86.35           H
ATOM   3918  N   VAL A 259       1.058 -11.116 -12.369  1.00 86.59           N
ATOM   3919  CA  VAL A 259       0.606  -9.912 -11.692  1.00 86.59           C
ATOM   3920  C   VAL A 259      -0.323 -10.299 -10.539  1.00 86.59           C
ATOM   3921  O   VAL A 259      -0.178  -9.797  -9.426  1.00 86.59           O
ATOM   3922  HA  VAL A 259       1.485  -9.415 -11.283  1.00 86.59           H
ATOM   3923  CB  VAL A 259      -0.051  -8.963 -12.696  1.00 86.59           C
ATOM   3924  HB  VAL A 259      -0.737  -9.546 -13.311  1.00 86.59           H
ATOM   3925  CG1 VAL A 259      -0.866  -7.885 -11.978  1.00 86.59           C
ATOM   3926 1HG1 VAL A 259      -1.646  -8.356 -11.381  1.00 86.59           H
ATOM   3927 2HG1 VAL A 259      -0.210  -7.306 -11.328  1.00 86.59           H
ATOM   3928 3HG1 VAL A 259      -1.322  -7.223 -12.715  1.00 86.59           H
ATOM   3929  CG2 VAL A 259       0.993  -8.336 -13.622  1.00 86.59           C
ATOM   3930 1HG2 VAL A 259       1.713  -7.773 -13.029  1.00 86.59           H
ATOM   3931 2HG2 VAL A 259       1.510  -9.122 -14.172  1.00 86.59           H
ATOM   3932 3HG2 VAL A 259       0.499  -7.665 -14.325  1.00 86.59           H
ATOM   3933  HN  VAL A 259       0.828 -11.165 -13.341  1.00 86.59           H
ATOM   3934  N   LEU A 260      -1.255 -11.189 -10.846  1.00 84.98           N
ATOM   3935  CA  LEU A 260      -2.261 -11.584  -9.874  1.00 84.98           C
ATOM   3936  C   LEU A 260      -1.581 -12.298  -8.704  1.00 84.98           C
ATOM   3937  O   LEU A 260      -1.867 -12.007  -7.544  1.00 84.98           O
ATOM   3938  HA  LEU A 260      -2.727 -10.673  -9.499  1.00 84.98           H
ATOM   3939  CB  LEU A 260      -3.359 -12.411 -10.546  1.00 84.98           C
ATOM   3940 1HB  LEU A 260      -3.766 -11.833 -11.375  1.00 84.98           H
ATOM   3941 2HB  LEU A 260      -2.903 -13.304 -10.973  1.00 84.98           H
ATOM   3942  CG  LEU A 260      -4.517 -12.845  -9.645  1.00 84.98           C
ATOM   3943  HG  LEU A 260      -4.104 -13.381  -8.791  1.00 84.98           H
ATOM   3944  CD1 LEU A 260      -5.269 -11.631  -9.096  1.00 84.98           C
ATOM   3945 1HD1 LEU A 260      -4.586 -11.014  -8.513  1.00 84.98           H
ATOM   3946 2HD1 LEU A 260      -5.670 -11.046  -9.924  1.00 84.98           H
ATOM   3947 3HD1 LEU A 260      -6.087 -11.968  -8.459  1.00 84.98           H
ATOM   3948  CD2 LEU A 260      -5.449 -13.812 -10.378  1.00 84.98           C
ATOM   3949 1HD2 LEU A 260      -5.858 -13.324 -11.263  1.00 84.98           H
ATOM   3950 2HD2 LEU A 260      -4.889 -14.698 -10.679  1.00 84.98           H
ATOM   3951 3HD2 LEU A 260      -6.263 -14.105  -9.716  1.00 84.98           H
ATOM   3952  HN  LEU A 260      -1.330 -11.637 -11.737  1.00 84.98           H
ATOM   3953  N   THR A 261      -0.694 -13.220  -9.050  1.00 88.18           N
ATOM   3954  CA  THR A 261      -0.046 -14.048  -8.048  1.00 88.18           C
ATOM   3955  C   THR A 261       0.775 -13.182  -7.090  1.00 88.18           C
ATOM   3956  O   THR A 261       0.728 -13.377  -5.876  1.00 88.18           O
ATOM   3957  HA  THR A 261      -0.818 -14.537  -7.454  1.00 88.18           H
ATOM   3958  CB  THR A 261       0.786 -15.106  -8.775  1.00 88.18           C
ATOM   3959  HB  THR A 261       1.598 -14.644  -9.336  1.00 88.18           H
ATOM   3960  OG1 THR A 261      -0.168 -15.825  -9.551  1.00 88.18           O
ATOM   3961  HG1 THR A 261      -0.270 -15.397 -10.449  1.00 88.18           H
ATOM   3962  CG2 THR A 261       1.359 -16.157  -7.822  1.00 88.18           C
ATOM   3963 1HG2 THR A 261       0.542 -16.666  -7.309  1.00 88.18           H
ATOM   3964 2HG2 THR A 261       2.001 -15.671  -7.088  1.00 88.18           H
ATOM   3965 3HG2 THR A 261       1.941 -16.884  -8.389  1.00 88.18           H
ATOM   3966  HN  THR A 261      -0.418 -13.405  -9.993  1.00 88.18           H
ATOM   3967  N   VAL A 262       1.507 -12.243  -7.672  1.00 90.74           N
ATOM   3968  CA  VAL A 262       2.408 -11.409  -6.895  1.00 90.74           C
ATOM   3969  C   VAL A 262       1.596 -10.574  -5.903  1.00 90.74           C
ATOM   3970  O   VAL A 262       1.984 -10.428  -4.745  1.00 90.74           O
ATOM   3971  HA  VAL A 262       3.070 -12.071  -6.337  1.00 90.74           H
ATOM   3972  CB  VAL A 262       3.268 -10.556  -7.831  1.00 90.74           C
ATOM   3973  HB  VAL A 262       2.600 -10.029  -8.512  1.00 90.74           H
ATOM   3974  CG1 VAL A 262       4.060  -9.509  -7.045  1.00 90.74           C
ATOM   3975 1HG1 VAL A 262       3.369  -8.856  -6.513  1.00 90.74           H
ATOM   3976 2HG1 VAL A 262       4.712 -10.009  -6.329  1.00 90.74           H
ATOM   3977 3HG1 VAL A 262       4.662  -8.917  -7.734  1.00 90.74           H
ATOM   3978  CG2 VAL A 262       4.200 -11.433  -8.670  1.00 90.74           C
ATOM   3979 1HG2 VAL A 262       4.857 -12.000  -8.010  1.00 90.74           H
ATOM   3980 2HG2 VAL A 262       3.607 -12.122  -9.271  1.00 90.74           H
ATOM   3981 3HG2 VAL A 262       4.799 -10.802  -9.326  1.00 90.74           H
ATOM   3982  HN  VAL A 262       1.491 -12.049  -8.653  1.00 90.74           H
ATOM   3983  N   PHE A 263       0.483 -10.048  -6.393  1.00 89.46           N
ATOM   3984  CA  PHE A 263      -0.389  -9.234  -5.563  1.00 89.46           C
ATOM   3985  C   PHE A 263      -0.897 -10.029  -4.358  1.00 89.46           C
ATOM   3986  O   PHE A 263      -0.789  -9.574  -3.220  1.00 89.46           O
ATOM   3987  HA  PHE A 263       0.197  -8.384  -5.215  1.00 89.46           H
ATOM   3988  CB  PHE A 263      -1.582  -8.829  -6.431  1.00 89.46           C
ATOM   3989 1HB  PHE A 263      -1.216  -8.295  -7.308  1.00 89.46           H
ATOM   3990 2HB  PHE A 263      -2.080  -9.729  -6.791  1.00 89.46           H
ATOM   3991  CG  PHE A 263      -2.607  -7.951  -5.709  1.00 89.46           C
ATOM   3992  CD1 PHE A 263      -3.713  -8.514  -5.154  1.00 89.46           C
ATOM   3993  HD1 PHE A 263      -3.870  -9.591  -5.223  1.00 89.46           H
ATOM   3994  CD2 PHE A 263      -2.411  -6.608  -5.623  1.00 89.46           C
ATOM   3995  HD2 PHE A 263      -1.525  -6.157  -6.068  1.00 89.46           H
ATOM   3996  CE1 PHE A 263      -4.664  -7.700  -4.484  1.00 89.46           C
ATOM   3997  HE1 PHE A 263      -5.551  -8.151  -4.039  1.00 89.46           H
ATOM   3998  CE2 PHE A 263      -3.362  -5.794  -4.953  1.00 89.46           C
ATOM   3999  HE2 PHE A 263      -3.206  -4.717  -4.883  1.00 89.46           H
ATOM   4000  CZ  PHE A 263      -4.469  -6.357  -4.397  1.00 89.46           C
ATOM   4001  HZ  PHE A 263      -5.198  -5.732  -3.883  1.00 89.46           H
ATOM   4002  HN  PHE A 263       0.175 -10.170  -7.337  1.00 89.46           H
ATOM   4003  N   VAL A 264      -1.439 -11.202  -4.649  1.00 90.23           N
ATOM   4004  CA  VAL A 264      -2.055 -12.018  -3.617  1.00 90.23           C
ATOM   4005  C   VAL A 264      -1.003 -12.389  -2.570  1.00 90.23           C
ATOM   4006  O   VAL A 264      -1.239 -12.249  -1.371  1.00 90.23           O
ATOM   4007  HA  VAL A 264      -2.828 -11.416  -3.139  1.00 90.23           H
ATOM   4008  CB  VAL A 264      -2.728 -13.239  -4.247  1.00 90.23           C
ATOM   4009  HB  VAL A 264      -1.983 -13.757  -4.852  1.00 90.23           H
ATOM   4010  CG1 VAL A 264      -3.219 -14.211  -3.172  1.00 90.23           C
ATOM   4011 1HG1 VAL A 264      -2.373 -14.548  -2.574  1.00 90.23           H
ATOM   4012 2HG1 VAL A 264      -3.941 -13.707  -2.530  1.00 90.23           H
ATOM   4013 3HG1 VAL A 264      -3.693 -15.069  -3.648  1.00 90.23           H
ATOM   4014  CG2 VAL A 264      -3.873 -12.819  -5.171  1.00 90.23           C
ATOM   4015 1HG2 VAL A 264      -4.618 -12.267  -4.597  1.00 90.23           H
ATOM   4016 2HG2 VAL A 264      -3.484 -12.184  -5.967  1.00 90.23           H
ATOM   4017 3HG2 VAL A 264      -4.334 -13.706  -5.605  1.00 90.23           H
ATOM   4018  HN  VAL A 264      -1.461 -11.595  -5.568  1.00 90.23           H
ATOM   4019  N   LEU A 265       0.136 -12.856  -3.061  1.00 89.24           N
ATOM   4020  CA  LEU A 265       1.159 -13.403  -2.187  1.00 89.24           C
ATOM   4021  C   LEU A 265       1.696 -12.294  -1.281  1.00 89.24           C
ATOM   4022  O   LEU A 265       2.128 -12.558  -0.160  1.00 89.24           O
ATOM   4023  HA  LEU A 265       0.685 -14.160  -1.563  1.00 89.24           H
ATOM   4024  CB  LEU A 265       2.243 -14.107  -3.007  1.00 89.24           C
ATOM   4025 1HB  LEU A 265       2.560 -13.436  -3.806  1.00 89.24           H
ATOM   4026 2HB  LEU A 265       3.109 -14.268  -2.364  1.00 89.24           H
ATOM   4027  CG  LEU A 265       1.849 -15.447  -3.630  1.00 89.24           C
ATOM   4028  HG  LEU A 265       0.994 -15.280  -4.286  1.00 89.24           H
ATOM   4029  CD1 LEU A 265       2.981 -16.004  -4.495  1.00 89.24           C
ATOM   4030 1HD1 LEU A 265       3.207 -15.299  -5.296  1.00 89.24           H
ATOM   4031 2HD1 LEU A 265       3.869 -16.152  -3.880  1.00 89.24           H
ATOM   4032 3HD1 LEU A 265       2.674 -16.957  -4.926  1.00 89.24           H
ATOM   4033  CD2 LEU A 265       1.406 -16.442  -2.556  1.00 89.24           C
ATOM   4034 1HD2 LEU A 265       2.225 -16.610  -1.856  1.00 89.24           H
ATOM   4035 2HD2 LEU A 265       0.546 -16.040  -2.020  1.00 89.24           H
ATOM   4036 3HD2 LEU A 265       1.131 -17.386  -3.026  1.00 89.24           H
ATOM   4037  HN  LEU A 265       0.363 -12.864  -4.035  1.00 89.24           H
ATOM   4038  N   SER A 266       1.653 -11.076  -1.801  1.00 91.29           N
ATOM   4039  CA  SER A 266       2.237  -9.943  -1.104  1.00 91.29           C
ATOM   4040  C   SER A 266       1.220  -9.346  -0.129  1.00 91.29           C
ATOM   4041  O   SER A 266       1.564  -9.004   1.001  1.00 91.29           O
ATOM   4042  HA  SER A 266       3.093 -10.347  -0.563  1.00 91.29           H
ATOM   4043  CB  SER A 266       2.716  -8.876  -2.090  1.00 91.29           C
ATOM   4044 1HB  SER A 266       3.107  -8.021  -1.538  1.00 91.29           H
ATOM   4045 2HB  SER A 266       3.538  -9.275  -2.685  1.00 91.29           H
ATOM   4046  OG  SER A 266       1.671  -8.443  -2.957  1.00 91.29           O
ATOM   4047  HG  SER A 266       1.767  -8.877  -3.853  1.00 91.29           H
ATOM   4048  HN  SER A 266       1.228 -10.858  -2.680  1.00 91.29           H
ATOM   4049  N   GLN A 267      -0.013  -9.240  -0.603  1.00 88.62           N
ATOM   4050  CA  GLN A 267      -1.006  -8.422   0.073  1.00 88.62           C
ATOM   4051  C   GLN A 267      -1.813  -9.272   1.057  1.00 88.62           C
ATOM   4052  O   GLN A 267      -2.210  -8.791   2.117  1.00 88.62           O
ATOM   4053  HA  GLN A 267      -0.438  -7.666   0.616  1.00 88.62           H
ATOM   4054  CB  GLN A 267      -1.925  -7.730  -0.936  1.00 88.62           C
ATOM   4055 1HB  GLN A 267      -2.431  -8.479  -1.546  1.00 88.62           H
ATOM   4056 2HB  GLN A 267      -2.699  -7.175  -0.407  1.00 88.62           H
ATOM   4057  CG  GLN A 267      -1.133  -6.780  -1.837  1.00 88.62           C
ATOM   4058 1HG  GLN A 267      -0.383  -7.341  -2.393  1.00 88.62           H
ATOM   4059 2HG  GLN A 267      -1.801  -6.327  -2.570  1.00 88.62           H
ATOM   4060  CD  GLN A 267      -0.453  -5.684  -1.014  1.00 88.62           C
ATOM   4061  OE1 GLN A 267      -0.955  -5.232   0.001  1.00 88.62           O
ATOM   4062  NE2 GLN A 267       0.716  -5.285  -1.507  1.00 88.62           N
ATOM   4063 1HE2 GLN A 267       1.073  -5.698  -2.345  1.00 88.62           H
ATOM   4064 2HE2 GLN A 267       1.239  -4.572  -1.040  1.00 88.62           H
ATOM   4065  HN  GLN A 267      -0.336  -9.699  -1.430  1.00 88.62           H
ATOM   4066  N   PHE A 268      -2.032 -10.520   0.670  1.00 92.34           N
ATOM   4067  CA  PHE A 268      -2.968 -11.371   1.384  1.00 92.34           C
ATOM   4068  C   PHE A 268      -2.515 -11.594   2.828  1.00 92.34           C
ATOM   4069  O   PHE A 268      -3.273 -11.347   3.765  1.00 92.34           O
ATOM   4070  HA  PHE A 268      -3.933 -10.864   1.382  1.00 92.34           H
ATOM   4071  CB  PHE A 268      -2.994 -12.717   0.656  1.00 92.34           C
ATOM   4072 1HB  PHE A 268      -3.261 -12.549  -0.387  1.00 92.34           H
ATOM   4073 2HB  PHE A 268      -1.990 -13.141   0.664  1.00 92.34           H
ATOM   4074  CG  PHE A 268      -3.966 -13.733   1.260  1.00 92.34           C
ATOM   4075  CD1 PHE A 268      -3.495 -14.748   2.033  1.00 92.34           C
ATOM   4076  HD1 PHE A 268      -2.425 -14.838   2.222  1.00 92.34           H
ATOM   4077  CD2 PHE A 268      -5.300 -13.621   1.024  1.00 92.34           C
ATOM   4078  HD2 PHE A 268      -5.677 -12.807   0.405  1.00 92.34           H
ATOM   4079  CE1 PHE A 268      -4.397 -15.691   2.594  1.00 92.34           C
ATOM   4080  HE1 PHE A 268      -4.019 -16.504   3.213  1.00 92.34           H
ATOM   4081  CE2 PHE A 268      -6.202 -14.563   1.585  1.00 92.34           C
ATOM   4082  HE2 PHE A 268      -7.272 -14.473   1.395  1.00 92.34           H
ATOM   4083  CZ  PHE A 268      -5.731 -15.578   2.358  1.00 92.34           C
ATOM   4084  HZ  PHE A 268      -6.424 -16.302   2.788  1.00 92.34           H
ATOM   4085  HN  PHE A 268      -1.583 -10.949  -0.113  1.00 92.34           H
ATOM   4086  N   PRO A 269      -1.277 -12.064   3.034  1.00 95.09           N
ATOM   4087  CA  PRO A 269      -0.794 -12.349   4.387  1.00 95.09           C
ATOM   4088  C   PRO A 269      -0.963 -11.163   5.322  1.00 95.09           C
ATOM   4089  O   PRO A 269      -1.398 -11.323   6.461  1.00 95.09           O
ATOM   4090  HA  PRO A 269      -1.382 -13.150   4.834  1.00 95.09           H
ATOM   4091  CB  PRO A 269       0.681 -12.702   4.178  1.00 95.09           C
ATOM   4092 1HB  PRO A 269       1.321 -11.825   4.276  1.00 95.09           H
ATOM   4093 2HB  PRO A 269       1.026 -13.431   4.911  1.00 95.09           H
ATOM   4094  CG  PRO A 269       0.711 -13.267   2.763  1.00 95.09           C
ATOM   4095 1HG  PRO A 269       1.714 -13.237   2.337  1.00 95.09           H
ATOM   4096 2HG  PRO A 269       0.398 -14.310   2.737  1.00 95.09           H
ATOM   4097  CD  PRO A 269      -0.254 -12.362   2.015  1.00 95.09           C
ATOM   4098 1HD  PRO A 269       0.234 -11.453   1.661  1.00 95.09           H
ATOM   4099 2HD  PRO A 269      -0.676 -12.855   1.140  1.00 95.09           H
ATOM   4100  N   TYR A 270      -0.610  -9.992   4.811  1.00 93.17           N
ATOM   4101  CA  TYR A 270      -0.657  -8.781   5.612  1.00 93.17           C
ATOM   4102  C   TYR A 270      -2.090  -8.464   6.044  1.00 93.17           C
ATOM   4103  O   TYR A 270      -2.338  -8.157   7.209  1.00 93.17           O
ATOM   4104  HA  TYR A 270      -0.045  -8.941   6.500  1.00 93.17           H
ATOM   4105  CB  TYR A 270      -0.150  -7.657   4.707  1.00 93.17           C
ATOM   4106 1HB  TYR A 270       0.896  -7.843   4.464  1.00 93.17           H
ATOM   4107 2HB  TYR A 270      -0.704  -7.681   3.769  1.00 93.17           H
ATOM   4108  CG  TYR A 270      -0.275  -6.260   5.320  1.00 93.17           C
ATOM   4109  CD1 TYR A 270      -0.941  -5.264   4.636  1.00 93.17           C
ATOM   4110  HD1 TYR A 270      -1.378  -5.472   3.659  1.00 93.17           H
ATOM   4111  CD2 TYR A 270       0.279  -5.997   6.556  1.00 93.17           C
ATOM   4112  HD2 TYR A 270       0.805  -6.784   7.097  1.00 93.17           H
ATOM   4113  CE1 TYR A 270      -1.059  -3.950   5.212  1.00 93.17           C
ATOM   4114  HE1 TYR A 270      -1.582  -3.154   4.683  1.00 93.17           H
ATOM   4115  CE2 TYR A 270       0.161  -4.683   7.133  1.00 93.17           C
ATOM   4116  HE2 TYR A 270       0.593  -4.462   8.109  1.00 93.17           H
ATOM   4117  CZ  TYR A 270      -0.502  -3.724   6.432  1.00 93.17           C
ATOM   4118  OH  TYR A 270      -0.613  -2.483   6.977  1.00 93.17           O
ATOM   4119  HH  TYR A 270      -0.392  -2.516   7.952  1.00 93.17           H
ATOM   4120  HN  TYR A 270      -0.298  -9.864   3.870  1.00 93.17           H
ATOM   4121  N   ASN A 271      -2.997  -8.551   5.082  1.00 91.71           N
ATOM   4122  CA  ASN A 271      -4.378  -8.166   5.318  1.00 91.71           C
ATOM   4123  C   ASN A 271      -5.051  -9.215   6.206  1.00 91.71           C
ATOM   4124  O   ASN A 271      -6.051  -8.929   6.862  1.00 91.71           O
ATOM   4125  HA  ASN A 271      -4.325  -7.188   5.796  1.00 91.71           H
ATOM   4126  CB  ASN A 271      -5.160  -8.085   4.006  1.00 91.71           C
ATOM   4127 1HB  ASN A 271      -4.913  -8.942   3.378  1.00 91.71           H
ATOM   4128 2HB  ASN A 271      -6.229  -8.139   4.211  1.00 91.71           H
ATOM   4129  CG  ASN A 271      -4.843  -6.789   3.257  1.00 91.71           C
ATOM   4130  OD1 ASN A 271      -5.360  -5.726   3.559  1.00 91.71           O
ATOM   4131  ND2 ASN A 271      -3.968  -6.936   2.267  1.00 91.71           N
ATOM   4132 1HD2 ASN A 271      -3.582  -7.838   2.071  1.00 91.71           H
ATOM   4133 2HD2 ASN A 271      -3.697  -6.146   1.718  1.00 91.71           H
ATOM   4134  HN  ASN A 271      -2.801  -8.876   4.157  1.00 91.71           H
ATOM   4135  N   CYS A 272      -4.474 -10.408   6.198  1.00 95.13           N
ATOM   4136  CA  CYS A 272      -4.903 -11.453   7.112  1.00 95.13           C
ATOM   4137  C   CYS A 272      -4.682 -10.959   8.543  1.00 95.13           C
ATOM   4138  O   CYS A 272      -5.571 -11.070   9.386  1.00 95.13           O
ATOM   4139  HA  CYS A 272      -5.963 -11.621   6.920  1.00 95.13           H
ATOM   4140  CB  CYS A 272      -4.176 -12.772   6.844  1.00 95.13           C
ATOM   4141 1HB  CYS A 272      -3.105 -12.594   6.754  1.00 95.13           H
ATOM   4142 2HB  CYS A 272      -4.317 -13.451   7.685  1.00 95.13           H
ATOM   4143  SG  CYS A 272      -4.814 -13.538   5.310  1.00 95.13           S
ATOM   4144  HG  CYS A 272      -4.217 -12.694   4.474  1.00 95.13           H
ATOM   4145  HN  CYS A 272      -3.728 -10.664   5.583  1.00 95.13           H
ATOM   4146  N   ILE A 273      -3.492 -10.425   8.774  1.00 94.12           N
ATOM   4147  CA  ILE A 273      -3.134  -9.937  10.095  1.00 94.12           C
ATOM   4148  C   ILE A 273      -3.976  -8.702  10.423  1.00 94.12           C
ATOM   4149  O   ILE A 273      -4.434  -8.542  11.554  1.00 94.12           O
ATOM   4150  HA  ILE A 273      -3.378 -10.722  10.810  1.00 94.12           H
ATOM   4151  CB  ILE A 273      -1.626  -9.695  10.186  1.00 94.12           C
ATOM   4152  HB  ILE A 273      -1.346  -8.985   9.407  1.00 94.12           H
ATOM   4153  CG1 ILE A 273      -0.846 -10.985   9.923  1.00 94.12           C
ATOM   4154 1HG1 ILE A 273      -1.065 -11.347   8.918  1.00 94.12           H
ATOM   4155 2HG1 ILE A 273       0.224 -10.782   9.962  1.00 94.12           H
ATOM   4156  CG2 ILE A 273      -1.252  -9.063  11.528  1.00 94.12           C
ATOM   4157 1HG2 ILE A 273      -1.766  -8.108  11.636  1.00 94.12           H
ATOM   4158 2HG2 ILE A 273      -1.549  -9.729  12.338  1.00 94.12           H
ATOM   4159 3HG2 ILE A 273      -0.175  -8.902  11.566  1.00 94.12           H
ATOM   4160  CD1 ILE A 273      -1.205 -12.061  10.949  1.00 94.12           C
ATOM   4161 1HD1 ILE A 273      -0.962 -11.704  11.950  1.00 94.12           H
ATOM   4162 2HD1 ILE A 273      -2.272 -12.279  10.890  1.00 94.12           H
ATOM   4163 3HD1 ILE A 273      -0.637 -12.967  10.739  1.00 94.12           H
ATOM   4164  HN  ILE A 273      -2.781 -10.323   8.078  1.00 94.12           H
ATOM   4165  N   LEU A 274      -4.154  -7.861   9.415  1.00 92.34           N
ATOM   4166  CA  LEU A 274      -4.950  -6.657   9.577  1.00 92.34           C
ATOM   4167  C   LEU A 274      -6.361  -7.039  10.028  1.00 92.34           C
ATOM   4168  O   LEU A 274      -6.954  -6.361  10.865  1.00 92.34           O
ATOM   4169  HA  LEU A 274      -4.485  -6.062  10.364  1.00 92.34           H
ATOM   4170  CB  LEU A 274      -4.919  -5.818   8.298  1.00 92.34           C
ATOM   4171 1HB  LEU A 274      -5.091  -6.480   7.449  1.00 92.34           H
ATOM   4172 2HB  LEU A 274      -5.752  -5.115   8.328  1.00 92.34           H
ATOM   4173  CG  LEU A 274      -3.633  -5.031   8.042  1.00 92.34           C
ATOM   4174  HG  LEU A 274      -2.813  -5.741   7.933  1.00 92.34           H
ATOM   4175  CD1 LEU A 274      -3.723  -4.241   6.735  1.00 92.34           C
ATOM   4176 1HD1 LEU A 274      -3.883  -4.929   5.905  1.00 92.34           H
ATOM   4177 2HD1 LEU A 274      -4.557  -3.540   6.791  1.00 92.34           H
ATOM   4178 3HD1 LEU A 274      -2.796  -3.691   6.578  1.00 92.34           H
ATOM   4179  CD2 LEU A 274      -3.295  -4.131   9.233  1.00 92.34           C
ATOM   4180 1HD2 LEU A 274      -4.109  -3.426   9.398  1.00 92.34           H
ATOM   4181 2HD2 LEU A 274      -3.158  -4.744  10.124  1.00 92.34           H
ATOM   4182 3HD2 LEU A 274      -2.376  -3.583   9.025  1.00 92.34           H
ATOM   4183  HN  LEU A 274      -3.766  -7.992   8.503  1.00 92.34           H
ATOM   4184  N   LEU A 275      -6.857  -8.125   9.453  1.00 93.28           N
ATOM   4185  CA  LEU A 275      -8.201  -8.585   9.758  1.00 93.28           C
ATOM   4186  C   LEU A 275      -8.282  -8.970  11.236  1.00 93.28           C
ATOM   4187  O   LEU A 275      -9.223  -8.590  11.930  1.00 93.28           O
ATOM   4188  HA  LEU A 275      -8.880  -7.750   9.581  1.00 93.28           H
ATOM   4189  CB  LEU A 275      -8.611  -9.710   8.806  1.00 93.28           C
ATOM   4190 1HB  LEU A 275      -8.500  -9.353   7.782  1.00 93.28           H
ATOM   4191 2HB  LEU A 275      -7.913 -10.538   8.932  1.00 93.28           H
ATOM   4192  CG  LEU A 275     -10.033 -10.249   8.976  1.00 93.28           C
ATOM   4193  HG  LEU A 275     -10.155 -10.571  10.010  1.00 93.28           H
ATOM   4194  CD1 LEU A 275     -11.069  -9.152   8.719  1.00 93.28           C
ATOM   4195 1HD1 LEU A 275     -10.917  -8.336   9.426  1.00 93.28           H
ATOM   4196 2HD1 LEU A 275     -10.956  -8.777   7.702  1.00 93.28           H
ATOM   4197 3HD1 LEU A 275     -12.071  -9.562   8.847  1.00 93.28           H
ATOM   4198  CD2 LEU A 275     -10.265 -11.475   8.091  1.00 93.28           C
ATOM   4199 1HD2 LEU A 275     -10.117 -11.202   7.046  1.00 93.28           H
ATOM   4200 2HD2 LEU A 275      -9.559 -12.259   8.365  1.00 93.28           H
ATOM   4201 3HD2 LEU A 275     -11.283 -11.837   8.231  1.00 93.28           H
ATOM   4202  HN  LEU A 275      -6.358  -8.685   8.792  1.00 93.28           H
ATOM   4203  N   VAL A 276      -7.281  -9.720  11.674  1.00 94.93           N
ATOM   4204  CA  VAL A 276      -7.220 -10.152  13.061  1.00 94.93           C
ATOM   4205  C   VAL A 276      -7.221  -8.923  13.973  1.00 94.93           C
ATOM   4206  O   VAL A 276      -7.966  -8.873  14.951  1.00 94.93           O
ATOM   4207  HA  VAL A 276      -8.116 -10.739  13.262  1.00 94.93           H
ATOM   4208  CB  VAL A 276      -6.004 -11.055  13.275  1.00 94.93           C
ATOM   4209  HB  VAL A 276      -5.122 -10.518  12.925  1.00 94.93           H
ATOM   4210  CG1 VAL A 276      -5.807 -11.366  14.760  1.00 94.93           C
ATOM   4211 1HG1 VAL A 276      -5.653 -10.436  15.308  1.00 94.93           H
ATOM   4212 2HG1 VAL A 276      -6.691 -11.873  15.145  1.00 94.93           H
ATOM   4213 3HG1 VAL A 276      -4.936 -12.009  14.884  1.00 94.93           H
ATOM   4214  CG2 VAL A 276      -6.126 -12.342  12.457  1.00 94.93           C
ATOM   4215 1HG2 VAL A 276      -7.022 -12.883  12.762  1.00 94.93           H
ATOM   4216 2HG2 VAL A 276      -6.195 -12.094  11.397  1.00 94.93           H
ATOM   4217 3HG2 VAL A 276      -5.249 -12.966  12.627  1.00 94.93           H
ATOM   4218  HN  VAL A 276      -6.523 -10.031  11.101  1.00 94.93           H
ATOM   4219  N   GLN A 277      -6.378  -7.964  13.621  1.00 92.08           N
ATOM   4220  CA  GLN A 277      -6.247  -6.754  14.415  1.00 92.08           C
ATOM   4221  C   GLN A 277      -7.575  -5.994  14.447  1.00 92.08           C
ATOM   4222  O   GLN A 277      -7.917  -5.378  15.455  1.00 92.08           O
ATOM   4223  HA  GLN A 277      -5.990  -7.093  15.419  1.00 92.08           H
ATOM   4224  CB  GLN A 277      -5.120  -5.867  13.882  1.00 92.08           C
ATOM   4225 1HB  GLN A 277      -5.222  -5.754  12.802  1.00 92.08           H
ATOM   4226 2HB  GLN A 277      -5.200  -4.871  14.316  1.00 92.08           H
ATOM   4227  CG  GLN A 277      -3.750  -6.464  14.210  1.00 92.08           C
ATOM   4228 1HG  GLN A 277      -3.656  -6.596  15.288  1.00 92.08           H
ATOM   4229 2HG  GLN A 277      -3.663  -7.453  13.760  1.00 92.08           H
ATOM   4230  CD  GLN A 277      -2.623  -5.563  13.701  1.00 92.08           C
ATOM   4231  OE1 GLN A 277      -2.800  -4.747  12.812  1.00 92.08           O
ATOM   4232  NE2 GLN A 277      -1.458  -5.757  14.312  1.00 92.08           N
ATOM   4233 1HE2 GLN A 277      -1.380  -6.444  15.035  1.00 92.08           H
ATOM   4234 2HE2 GLN A 277      -0.660  -5.215  14.049  1.00 92.08           H
ATOM   4235  HN  GLN A 277      -5.792  -8.003  12.812  1.00 92.08           H
ATOM   4236  N   THR A 278      -8.286  -6.062  13.331  1.00 92.75           N
ATOM   4237  CA  THR A 278      -9.549  -5.355  13.205  1.00 92.75           C
ATOM   4238  C   THR A 278     -10.593  -5.954  14.149  1.00 92.75           C
ATOM   4239  O   THR A 278     -11.305  -5.224  14.836  1.00 92.75           O
ATOM   4240  HA  THR A 278      -9.396  -4.321  13.512  1.00 92.75           H
ATOM   4241  CB  THR A 278      -9.967  -5.394  11.733  1.00 92.75           C
ATOM   4242  HB  THR A 278     -10.178  -6.415  11.416  1.00 92.75           H
ATOM   4243  OG1 THR A 278      -8.896  -4.747  11.051  1.00 92.75           O
ATOM   4244  HG1 THR A 278      -8.282  -5.429  10.653  1.00 92.75           H
ATOM   4245  CG2 THR A 278     -11.181  -4.509  11.446  1.00 92.75           C
ATOM   4246 1HG2 THR A 278     -10.946  -3.475  11.701  1.00 92.75           H
ATOM   4247 2HG2 THR A 278     -12.027  -4.847  12.044  1.00 92.75           H
ATOM   4248 3HG2 THR A 278     -11.436  -4.573  10.388  1.00 92.75           H
ATOM   4249  HN  THR A 278      -8.013  -6.587  12.525  1.00 92.75           H
ATOM   4250  N   ILE A 279     -10.651  -7.278  14.152  1.00 93.12           N
ATOM   4251  CA  ILE A 279     -11.604  -7.984  14.991  1.00 93.12           C
ATOM   4252  C   ILE A 279     -11.252  -7.751  16.462  1.00 93.12           C
ATOM   4253  O   ILE A 279     -12.135  -7.510  17.284  1.00 93.12           O
ATOM   4254  HA  ILE A 279     -12.588  -7.555  14.800  1.00 93.12           H
ATOM   4255  CB  ILE A 279     -11.671  -9.461  14.601  1.00 93.12           C
ATOM   4256  HB  ILE A 279     -10.661  -9.869  14.632  1.00 93.12           H
ATOM   4257  CG1 ILE A 279     -12.181  -9.628  13.168  1.00 93.12           C
ATOM   4258 1HG1 ILE A 279     -13.249  -9.414  13.131  1.00 93.12           H
ATOM   4259 2HG1 ILE A 279     -11.689  -8.905  12.517  1.00 93.12           H
ATOM   4260  CG2 ILE A 279     -12.510 -10.256  15.604  1.00 93.12           C
ATOM   4261 1HG2 ILE A 279     -12.064 -10.176  16.595  1.00 93.12           H
ATOM   4262 2HG2 ILE A 279     -13.523  -9.855  15.628  1.00 93.12           H
ATOM   4263 3HG2 ILE A 279     -12.541 -11.303  15.302  1.00 93.12           H
ATOM   4264  CD1 ILE A 279     -11.920 -11.045  12.654  1.00 93.12           C
ATOM   4265 1HD1 ILE A 279     -10.849 -11.246  12.670  1.00 93.12           H
ATOM   4266 2HD1 ILE A 279     -12.433 -11.763  13.293  1.00 93.12           H
ATOM   4267 3HD1 ILE A 279     -12.292 -11.136  11.634  1.00 93.12           H
ATOM   4268  HN  ILE A 279     -10.062  -7.865  13.596  1.00 93.12           H
ATOM   4269  N   ASP A 280      -9.961  -7.832  16.748  1.00 92.21           N
ATOM   4270  CA  ASP A 280      -9.487  -7.689  18.114  1.00 92.21           C
ATOM   4271  C   ASP A 280      -9.787  -6.272  18.608  1.00 92.21           C
ATOM   4272  O   ASP A 280     -10.087  -6.071  19.784  1.00 92.21           O
ATOM   4273  HA  ASP A 280     -10.021  -8.450  18.684  1.00 92.21           H
ATOM   4274  CB  ASP A 280      -7.976  -7.910  18.199  1.00 92.21           C
ATOM   4275 1HB  ASP A 280      -7.718  -8.867  17.747  1.00 92.21           H
ATOM   4276 2HB  ASP A 280      -7.460  -7.138  17.627  1.00 92.21           H
ATOM   4277  CG  ASP A 280      -7.498  -7.881  19.652  1.00 92.21           C
ATOM   4278  OD1 ASP A 280      -8.150  -8.555  20.478  1.00 92.21           O
ATOM   4279  OD2 ASP A 280      -6.491  -7.184  19.904  1.00 92.21           O
ATOM   4280  HN  ASP A 280      -9.246  -7.992  16.068  1.00 92.21           H
ATOM   4281  N   ALA A 281      -9.695  -5.327  17.684  1.00 91.81           N
ATOM   4282  CA  ALA A 281      -9.960  -3.935  18.009  1.00 91.81           C
ATOM   4283  C   ALA A 281     -11.392  -3.801  18.529  1.00 91.81           C
ATOM   4284  O   ALA A 281     -11.677  -2.935  19.356  1.00 91.81           O
ATOM   4285  HA  ALA A 281      -9.267  -3.641  18.797  1.00 91.81           H
ATOM   4286  CB  ALA A 281      -9.702  -3.065  16.777  1.00 91.81           C
ATOM   4287 1HB  ALA A 281      -8.664  -3.175  16.465  1.00 91.81           H
ATOM   4288 2HB  ALA A 281     -10.360  -3.380  15.966  1.00 91.81           H
ATOM   4289 3HB  ALA A 281      -9.901  -2.022  17.021  1.00 91.81           H
ATOM   4290  HN  ALA A 281      -9.446  -5.498  16.731  1.00 91.81           H
ATOM   4291  N   TYR A 282     -12.255  -4.669  18.024  1.00 80.04           N
ATOM   4292  CA  TYR A 282     -13.660  -4.632  18.395  1.00 80.04           C
ATOM   4293  C   TYR A 282     -13.944  -5.579  19.562  1.00 80.04           C
ATOM   4294  O   TYR A 282     -14.584  -5.193  20.539  1.00 80.04           O
ATOM   4295  HA  TYR A 282     -13.900  -3.612  18.698  1.00 80.04           H
ATOM   4296  CB  TYR A 282     -14.434  -5.109  17.165  1.00 80.04           C
ATOM   4297 1HB  TYR A 282     -14.145  -4.501  16.308  1.00 80.04           H
ATOM   4298 2HB  TYR A 282     -14.143  -6.135  16.941  1.00 80.04           H
ATOM   4299  CG  TYR A 282     -15.954  -5.050  17.326  1.00 80.04           C
ATOM   4300  CD1 TYR A 282     -16.670  -6.208  17.553  1.00 80.04           C
ATOM   4301  HD1 TYR A 282     -16.152  -7.164  17.619  1.00 80.04           H
ATOM   4302  CD2 TYR A 282     -16.610  -3.838  17.242  1.00 80.04           C
ATOM   4303  HD2 TYR A 282     -16.045  -2.924  17.063  1.00 80.04           H
ATOM   4304  CE1 TYR A 282     -18.101  -6.152  17.704  1.00 80.04           C
ATOM   4305  HE1 TYR A 282     -18.678  -7.059  17.884  1.00 80.04           H
ATOM   4306  CE2 TYR A 282     -18.041  -3.782  17.393  1.00 80.04           C
ATOM   4307  HE2 TYR A 282     -18.572  -2.832  17.330  1.00 80.04           H
ATOM   4308  CZ  TYR A 282     -18.716  -4.942  17.617  1.00 80.04           C
ATOM   4309  OH  TYR A 282     -20.067  -4.889  17.759  1.00 80.04           O
ATOM   4310  HH  TYR A 282     -20.381  -3.941  17.700  1.00 80.04           H
ATOM   4311  HN  TYR A 282     -12.009  -5.388  17.373  1.00 80.04           H
ATOM   4312  N   ALA A 283     -13.454  -6.803  19.422  1.00 89.79           N
ATOM   4313  CA  ALA A 283     -13.860  -7.877  20.312  1.00 89.79           C
ATOM   4314  C   ALA A 283     -12.886  -7.954  21.489  1.00 89.79           C
ATOM   4315  O   ALA A 283     -13.218  -8.502  22.539  1.00 89.79           O
ATOM   4316  HA  ALA A 283     -14.855  -7.639  20.689  1.00 89.79           H
ATOM   4317  CB  ALA A 283     -13.932  -9.189  19.528  1.00 89.79           C
ATOM   4318 1HB  ALA A 283     -14.659  -9.091  18.721  1.00 89.79           H
ATOM   4319 2HB  ALA A 283     -12.952  -9.416  19.108  1.00 89.79           H
ATOM   4320 3HB  ALA A 283     -14.237  -9.995  20.195  1.00 89.79           H
ATOM   4321  HN  ALA A 283     -12.794  -7.063  18.718  1.00 89.79           H
ATOM   4322  N   MET A 284     -11.703  -7.397  21.275  1.00 83.96           N
ATOM   4323  CA  MET A 284     -10.689  -7.371  22.315  1.00 83.96           C
ATOM   4324  C   MET A 284     -10.490  -8.761  22.922  1.00 83.96           C
ATOM   4325  O   MET A 284     -10.416  -8.905  24.141  1.00 83.96           O
ATOM   4326  HA  MET A 284      -9.772  -7.047  21.822  1.00 83.96           H
ATOM   4327  CB  MET A 284     -11.108  -6.390  23.411  1.00 83.96           C
ATOM   4328 1HB  MET A 284     -12.014  -6.749  23.899  1.00 83.96           H
ATOM   4329 2HB  MET A 284     -10.333  -6.341  24.176  1.00 83.96           H
ATOM   4330  CG  MET A 284     -11.351  -4.994  22.834  1.00 83.96           C
ATOM   4331 1HG  MET A 284     -10.416  -4.578  22.459  1.00 83.96           H
ATOM   4332 2HG  MET A 284     -12.036  -5.055  21.988  1.00 83.96           H
ATOM   4333  SD  MET A 284     -12.032  -3.924  24.091  1.00 83.96           S
ATOM   4334  CE  MET A 284     -12.204  -2.415  23.153  1.00 83.96           C
ATOM   4335 1HE  MET A 284     -11.226  -2.101  22.787  1.00 83.96           H
ATOM   4336 2HE  MET A 284     -12.871  -2.586  22.308  1.00 83.96           H
ATOM   4337 3HE  MET A 284     -12.619  -1.635  23.792  1.00 83.96           H
ATOM   4338  HN  MET A 284     -11.434  -6.971  20.411  1.00 83.96           H
ATOM   4339  N   PHE A 285     -10.408  -9.749  22.043  1.00 86.37           N
ATOM   4340  CA  PHE A 285     -10.424 -11.137  22.474  1.00 86.37           C
ATOM   4341  C   PHE A 285      -9.013 -11.620  22.818  1.00 86.37           C
ATOM   4342  O   PHE A 285      -8.847 -12.667  23.443  1.00 86.37           O
ATOM   4343  HA  PHE A 285     -11.052 -11.192  23.364  1.00 86.37           H
ATOM   4344  CB  PHE A 285     -10.962 -11.962  21.304  1.00 86.37           C
ATOM   4345 1HB  PHE A 285     -11.169 -12.975  21.652  1.00 86.37           H
ATOM   4346 2HB  PHE A 285     -11.912 -11.537  20.979  1.00 86.37           H
ATOM   4347  CG  PHE A 285     -10.015 -12.034  20.105  1.00 86.37           C
ATOM   4348  CD1 PHE A 285     -10.092 -11.098  19.121  1.00 86.37           C
ATOM   4349  HD1 PHE A 285     -10.828 -10.297  19.187  1.00 86.37           H
ATOM   4350  CD2 PHE A 285      -9.096 -13.033  20.023  1.00 86.37           C
ATOM   4351  HD2 PHE A 285      -9.034 -13.783  20.811  1.00 86.37           H
ATOM   4352  CE1 PHE A 285      -9.212 -11.165  18.008  1.00 86.37           C
ATOM   4353  HE1 PHE A 285      -9.274 -10.415  17.219  1.00 86.37           H
ATOM   4354  CE2 PHE A 285      -8.217 -13.100  18.910  1.00 86.37           C
ATOM   4355  HE2 PHE A 285      -7.480 -13.900  18.844  1.00 86.37           H
ATOM   4356  CZ  PHE A 285      -8.293 -12.164  17.926  1.00 86.37           C
ATOM   4357  HZ  PHE A 285      -7.618 -12.215  17.071  1.00 86.37           H
ATOM   4358  HN  PHE A 285     -10.332  -9.614  21.055  1.00 86.37           H
ATOM   4359  N   ILE A 286      -8.034 -10.836  22.394  1.00 87.76           N
ATOM   4360  CA  ILE A 286      -6.644 -11.158  22.670  1.00 87.76           C
ATOM   4361  C   ILE A 286      -6.266 -10.622  24.053  1.00 87.76           C
ATOM   4362  O   ILE A 286      -6.086  -9.418  24.228  1.00 87.76           O
ATOM   4363  HA  ILE A 286      -6.557 -12.244  22.685  1.00 87.76           H
ATOM   4364  CB  ILE A 286      -5.742 -10.647  21.545  1.00 87.76           C
ATOM   4365  HB  ILE A 286      -5.877  -9.569  21.462  1.00 87.76           H
ATOM   4366  CG1 ILE A 286      -6.142 -11.258  20.201  1.00 87.76           C
ATOM   4367 1HG1 ILE A 286      -6.001 -12.339  20.232  1.00 87.76           H
ATOM   4368 2HG1 ILE A 286      -7.202 -11.080  20.018  1.00 87.76           H
ATOM   4369  CG2 ILE A 286      -4.267 -10.894  21.870  1.00 87.76           C
ATOM   4370 1HG2 ILE A 286      -4.006 -10.373  22.791  1.00 87.76           H
ATOM   4371 2HG2 ILE A 286      -4.097 -11.963  21.997  1.00 87.76           H
ATOM   4372 3HG2 ILE A 286      -3.648 -10.522  21.054  1.00 87.76           H
ATOM   4373  CD1 ILE A 286      -5.315 -10.663  19.060  1.00 87.76           C
ATOM   4374 1HD1 ILE A 286      -5.477  -9.587  19.016  1.00 87.76           H
ATOM   4375 2HD1 ILE A 286      -4.258 -10.865  19.234  1.00 87.76           H
ATOM   4376 3HD1 ILE A 286      -5.620 -11.115  18.116  1.00 87.76           H
ATOM   4377  HN  ILE A 286      -8.177  -9.995  21.872  1.00 87.76           H
ATOM   4378  N   SER A 287      -6.157 -11.543  24.999  1.00 85.40           N
ATOM   4379  CA  SER A 287      -5.813 -11.177  26.363  1.00 85.40           C
ATOM   4380  C   SER A 287      -4.412 -11.689  26.704  1.00 85.40           C
ATOM   4381  O   SER A 287      -3.822 -11.276  27.701  1.00 85.40           O
ATOM   4382  HA  SER A 287      -5.838 -10.088  26.384  1.00 85.40           H
ATOM   4383  CB  SER A 287      -6.837 -11.730  27.357  1.00 85.40           C
ATOM   4384 1HB  SER A 287      -6.532 -11.474  28.371  1.00 85.40           H
ATOM   4385 2HB  SER A 287      -7.802 -11.255  27.185  1.00 85.40           H
ATOM   4386  OG  SER A 287      -6.978 -13.144  27.247  1.00 85.40           O
ATOM   4387  HG  SER A 287      -7.685 -13.467  27.875  1.00 85.40           H
ATOM   4388  HN  SER A 287      -6.300 -12.521  24.847  1.00 85.40           H
ATOM   4389  N   ASN A 288      -3.920 -12.581  25.857  1.00 85.87           N
ATOM   4390  CA  ASN A 288      -2.641 -13.224  26.106  1.00 85.87           C
ATOM   4391  C   ASN A 288      -1.526 -12.399  25.462  1.00 85.87           C
ATOM   4392  O   ASN A 288      -1.540 -12.164  24.255  1.00 85.87           O
ATOM   4393  HA  ASN A 288      -2.552 -13.272  27.191  1.00 85.87           H
ATOM   4394  CB  ASN A 288      -2.603 -14.627  25.498  1.00 85.87           C
ATOM   4395 1HB  ASN A 288      -3.488 -15.185  25.803  1.00 85.87           H
ATOM   4396 2HB  ASN A 288      -2.630 -14.557  24.410  1.00 85.87           H
ATOM   4397  CG  ASN A 288      -1.344 -15.380  25.934  1.00 85.87           C
ATOM   4398  OD1 ASN A 288      -0.266 -14.821  26.054  1.00 85.87           O
ATOM   4399  ND2 ASN A 288      -1.540 -16.675  26.163  1.00 85.87           N
ATOM   4400 1HD2 ASN A 288      -2.451 -17.071  26.046  1.00 85.87           H
ATOM   4401 2HD2 ASN A 288      -0.777 -17.253  26.453  1.00 85.87           H
ATOM   4402  HN  ASN A 288      -4.379 -12.864  25.014  1.00 85.87           H
ATOM   4403  N   CYS A 289      -0.585 -11.981  26.297  1.00 90.69           N
ATOM   4404  CA  CYS A 289       0.484 -11.108  25.843  1.00 90.69           C
ATOM   4405  C   CYS A 289       1.326 -11.871  24.819  1.00 90.69           C
ATOM   4406  O   CYS A 289       1.782 -11.295  23.832  1.00 90.69           O
ATOM   4407  HA  CYS A 289       0.007 -10.242  25.384  1.00 90.69           H
ATOM   4408  CB  CYS A 289       1.330 -10.596  27.011  1.00 90.69           C
ATOM   4409 1HB  CYS A 289       0.694 -10.093  27.739  1.00 90.69           H
ATOM   4410 2HB  CYS A 289       1.801 -11.434  27.524  1.00 90.69           H
ATOM   4411  SG  CYS A 289       2.611  -9.442  26.397  1.00 90.69           S
ATOM   4412  HN  CYS A 289      -0.546 -12.229  27.265  1.00 90.69           H
ATOM   4413  N   ALA A 290       1.507 -13.155  25.089  1.00 92.87           N
ATOM   4414  CA  ALA A 290       2.341 -13.988  24.239  1.00 92.87           C
ATOM   4415  C   ALA A 290       1.754 -14.018  22.827  1.00 92.87           C
ATOM   4416  O   ALA A 290       2.489 -13.941  21.843  1.00 92.87           O
ATOM   4417  HA  ALA A 290       3.332 -13.537  24.202  1.00 92.87           H
ATOM   4418  CB  ALA A 290       2.458 -15.386  24.851  1.00 92.87           C
ATOM   4419 1HB  ALA A 290       2.908 -15.312  25.841  1.00 92.87           H
ATOM   4420 2HB  ALA A 290       1.467 -15.830  24.934  1.00 92.87           H
ATOM   4421 3HB  ALA A 290       3.084 -16.010  24.213  1.00 92.87           H
ATOM   4422  HN  ALA A 290       1.097 -13.626  25.870  1.00 92.87           H
ATOM   4423  N   VAL A 291       0.434 -14.128  22.771  1.00 93.27           N
ATOM   4424  CA  VAL A 291      -0.260 -14.165  21.496  1.00 93.27           C
ATOM   4425  C   VAL A 291      -0.115 -12.810  20.801  1.00 93.27           C
ATOM   4426  O   VAL A 291       0.139 -12.748  19.599  1.00 93.27           O
ATOM   4427  HA  VAL A 291       0.220 -14.927  20.882  1.00 93.27           H
ATOM   4428  CB  VAL A 291      -1.719 -14.576  21.706  1.00 93.27           C
ATOM   4429  HB  VAL A 291      -2.174 -13.858  22.388  1.00 93.27           H
ATOM   4430  CG1 VAL A 291      -2.497 -14.530  20.389  1.00 93.27           C
ATOM   4431 1HG1 VAL A 291      -2.473 -13.517  19.988  1.00 93.27           H
ATOM   4432 2HG1 VAL A 291      -2.041 -15.215  19.674  1.00 93.27           H
ATOM   4433 3HG1 VAL A 291      -3.530 -14.826  20.567  1.00 93.27           H
ATOM   4434  CG2 VAL A 291      -1.812 -15.960  22.350  1.00 93.27           C
ATOM   4435 1HG2 VAL A 291      -1.332 -16.695  21.703  1.00 93.27           H
ATOM   4436 2HG2 VAL A 291      -1.310 -15.945  23.318  1.00 93.27           H
ATOM   4437 3HG2 VAL A 291      -2.859 -16.227  22.488  1.00 93.27           H
ATOM   4438  HN  VAL A 291      -0.156 -14.192  23.576  1.00 93.27           H
ATOM   4439  N   SER A 292      -0.282 -11.757  21.588  1.00 93.61           N
ATOM   4440  CA  SER A 292      -0.202 -10.406  21.057  1.00 93.61           C
ATOM   4441  C   SER A 292       1.189 -10.157  20.469  1.00 93.61           C
ATOM   4442  O   SER A 292       1.317  -9.562  19.400  1.00 93.61           O
ATOM   4443  HA  SER A 292      -0.961 -10.357  20.277  1.00 93.61           H
ATOM   4444  CB  SER A 292      -0.514  -9.370  22.139  1.00 93.61           C
ATOM   4445 1HB  SER A 292      -1.461  -9.620  22.617  1.00 93.61           H
ATOM   4446 2HB  SER A 292       0.254  -9.411  22.912  1.00 93.61           H
ATOM   4447  OG  SER A 292      -0.584  -8.049  21.609  1.00 93.61           O
ATOM   4448  HG  SER A 292      -1.396  -7.954  21.034  1.00 93.61           H
ATOM   4449  HN  SER A 292      -0.469 -11.815  22.568  1.00 93.61           H
ATOM   4450  N   THR A 293       2.195 -10.625  21.193  1.00 89.93           N
ATOM   4451  CA  THR A 293       3.573 -10.421  20.779  1.00 89.93           C
ATOM   4452  C   THR A 293       3.827 -11.087  19.426  1.00 89.93           C
ATOM   4453  O   THR A 293       4.428 -10.486  18.537  1.00 89.93           O
ATOM   4454  HA  THR A 293       3.737  -9.352  20.645  1.00 89.93           H
ATOM   4455  CB  THR A 293       4.483 -10.942  21.893  1.00 89.93           C
ATOM   4456  HB  THR A 293       4.321 -12.006  22.063  1.00 89.93           H
ATOM   4457  OG1 THR A 293       4.197 -10.092  23.001  1.00 89.93           O
ATOM   4458  HG1 THR A 293       3.464 -10.487  23.555  1.00 89.93           H
ATOM   4459  CG2 THR A 293       5.965 -10.691  21.604  1.00 89.93           C
ATOM   4460 1HG2 THR A 293       6.139  -9.620  21.502  1.00 89.93           H
ATOM   4461 2HG2 THR A 293       6.244 -11.195  20.679  1.00 89.93           H
ATOM   4462 3HG2 THR A 293       6.566 -11.080  22.426  1.00 89.93           H
ATOM   4463  HN  THR A 293       2.081 -11.133  22.047  1.00 89.93           H
ATOM   4464  N   ASN A 294       3.357 -12.321  19.312  1.00 91.97           N
ATOM   4465  CA  ASN A 294       3.577 -13.097  18.103  1.00 91.97           C
ATOM   4466  C   ASN A 294       2.855 -12.427  16.933  1.00 91.97           C
ATOM   4467  O   ASN A 294       3.365 -12.404  15.814  1.00 91.97           O
ATOM   4468  HA  ASN A 294       4.658 -13.117  17.969  1.00 91.97           H
ATOM   4469  CB  ASN A 294       3.023 -14.515  18.251  1.00 91.97           C
ATOM   4470 1HB  ASN A 294       2.017 -14.475  18.669  1.00 91.97           H
ATOM   4471 2HB  ASN A 294       2.941 -14.982  17.269  1.00 91.97           H
ATOM   4472  CG  ASN A 294       3.922 -15.364  19.152  1.00 91.97           C
ATOM   4473  OD1 ASN A 294       5.087 -15.072  19.362  1.00 91.97           O
ATOM   4474  ND2 ASN A 294       3.318 -16.430  19.670  1.00 91.97           N
ATOM   4475 1HD2 ASN A 294       2.358 -16.613  19.456  1.00 91.97           H
ATOM   4476 2HD2 ASN A 294       3.823 -17.048  20.272  1.00 91.97           H
ATOM   4477  HN  ASN A 294       2.835 -12.789  20.025  1.00 91.97           H
ATOM   4478  N   ILE A 295       1.677 -11.897  17.231  1.00 92.74           N
ATOM   4479  CA  ILE A 295       0.877 -11.233  16.216  1.00 92.74           C
ATOM   4480  C   ILE A 295       1.636 -10.012  15.693  1.00 92.74           C
ATOM   4481  O   ILE A 295       1.655  -9.757  14.490  1.00 92.74           O
ATOM   4482  HA  ILE A 295       0.744 -11.935  15.394  1.00 92.74           H
ATOM   4483  CB  ILE A 295      -0.515 -10.905  16.761  1.00 92.74           C
ATOM   4484  HB  ILE A 295      -0.400 -10.484  17.760  1.00 92.74           H
ATOM   4485  CG1 ILE A 295      -1.362 -12.171  16.899  1.00 92.74           C
ATOM   4486 1HG1 ILE A 295      -1.620 -12.550  15.910  1.00 92.74           H
ATOM   4487 2HG1 ILE A 295      -0.782 -12.949  17.397  1.00 92.74           H
ATOM   4488  CG2 ILE A 295      -1.205  -9.844  15.901  1.00 92.74           C
ATOM   4489 1HG2 ILE A 295      -0.607  -8.933  15.899  1.00 92.74           H
ATOM   4490 2HG2 ILE A 295      -1.307 -10.215  14.881  1.00 92.74           H
ATOM   4491 3HG2 ILE A 295      -2.192  -9.630  16.311  1.00 92.74           H
ATOM   4492  CD1 ILE A 295      -2.639 -11.893  17.694  1.00 92.74           C
ATOM   4493 1HD1 ILE A 295      -2.377 -11.537  18.691  1.00 92.74           H
ATOM   4494 2HD1 ILE A 295      -3.228 -11.132  17.181  1.00 92.74           H
ATOM   4495 3HD1 ILE A 295      -3.223 -12.810  17.777  1.00 92.74           H
ATOM   4496  HN  ILE A 295       1.270 -11.916  18.144  1.00 92.74           H
ATOM   4497  N   ASP A 296       2.243  -9.289  16.623  1.00 93.75           N
ATOM   4498  CA  ASP A 296       2.944  -8.063  16.279  1.00 93.75           C
ATOM   4499  C   ASP A 296       4.138  -8.398  15.383  1.00 93.75           C
ATOM   4500  O   ASP A 296       4.432  -7.670  14.436  1.00 93.75           O
ATOM   4501  HA  ASP A 296       2.204  -7.443  15.773  1.00 93.75           H
ATOM   4502  CB  ASP A 296       3.474  -7.362  17.531  1.00 93.75           C
ATOM   4503 1HB  ASP A 296       3.980  -8.085  18.171  1.00 93.75           H
ATOM   4504 2HB  ASP A 296       4.214  -6.614  17.247  1.00 93.75           H
ATOM   4505  CG  ASP A 296       2.337  -6.693  18.307  1.00 93.75           C
ATOM   4506  OD1 ASP A 296       1.268  -6.496  17.691  1.00 93.75           O
ATOM   4507  OD2 ASP A 296       2.564  -6.394  19.500  1.00 93.75           O
ATOM   4508  HN  ASP A 296       2.260  -9.527  17.594  1.00 93.75           H
ATOM   4509  N   ILE A 297       4.794  -9.500  15.715  1.00 92.60           N
ATOM   4510  CA  ILE A 297       5.932  -9.957  14.934  1.00 92.60           C
ATOM   4511  C   ILE A 297       5.460 -10.343  13.531  1.00 92.60           C
ATOM   4512  O   ILE A 297       6.079  -9.963  12.538  1.00 92.60           O
ATOM   4513  HA  ILE A 297       6.626  -9.121  14.847  1.00 92.60           H
ATOM   4514  CB  ILE A 297       6.667 -11.082  15.666  1.00 92.60           C
ATOM   4515  HB  ILE A 297       5.932 -11.824  15.979  1.00 92.60           H
ATOM   4516  CG1 ILE A 297       7.347 -10.558  16.933  1.00 92.60           C
ATOM   4517 1HG1 ILE A 297       8.164  -9.890  16.661  1.00 92.60           H
ATOM   4518 2HG1 ILE A 297       6.637  -9.972  17.516  1.00 92.60           H
ATOM   4519  CG2 ILE A 297       7.655 -11.788  14.735  1.00 92.60           C
ATOM   4520 1HG2 ILE A 297       7.115 -12.216  13.890  1.00 92.60           H
ATOM   4521 2HG2 ILE A 297       8.389 -11.069  14.371  1.00 92.60           H
ATOM   4522 3HG2 ILE A 297       8.164 -12.582  15.281  1.00 92.60           H
ATOM   4523  CD1 ILE A 297       7.885 -11.711  17.783  1.00 92.60           C
ATOM   4524 1HD1 ILE A 297       7.062 -12.364  18.073  1.00 92.60           H
ATOM   4525 2HD1 ILE A 297       8.613 -12.280  17.204  1.00 92.60           H
ATOM   4526 3HD1 ILE A 297       8.363 -11.311  18.677  1.00 92.60           H
ATOM   4527  HN  ILE A 297       4.561 -10.076  16.498  1.00 92.60           H
ATOM   4528  N   CYS A 298       4.368 -11.092  13.493  1.00 94.67           N
ATOM   4529  CA  CYS A 298       3.800 -11.526  12.228  1.00 94.67           C
ATOM   4530  C   CYS A 298       3.456 -10.283  11.405  1.00 94.67           C
ATOM   4531  O   CYS A 298       3.661 -10.261  10.192  1.00 94.67           O
ATOM   4532  HA  CYS A 298       4.566 -12.121  11.729  1.00 94.67           H
ATOM   4533  CB  CYS A 298       2.583 -12.429  12.434  1.00 94.67           C
ATOM   4534 1HB  CYS A 298       1.908 -11.984  13.165  1.00 94.67           H
ATOM   4535 2HB  CYS A 298       2.026 -12.522  11.501  1.00 94.67           H
ATOM   4536  SG  CYS A 298       3.120 -14.083  13.006  1.00 94.67           S
ATOM   4537  HG  CYS A 298       3.333 -13.729  14.271  1.00 94.67           H
ATOM   4538  HN  CYS A 298       3.874 -11.402  14.306  1.00 94.67           H
ATOM   4539  N   PHE A 299       2.939  -9.278  12.097  1.00 94.89           N
ATOM   4540  CA  PHE A 299       2.566  -8.035  11.446  1.00 94.89           C
ATOM   4541  C   PHE A 299       3.773  -7.389  10.763  1.00 94.89           C
ATOM   4542  O   PHE A 299       3.686  -6.965   9.611  1.00 94.89           O
ATOM   4543  HA  PHE A 299       1.812  -8.276  10.696  1.00 94.89           H
ATOM   4544  CB  PHE A 299       2.050  -7.095  12.538  1.00 94.89           C
ATOM   4545 1HB  PHE A 299       1.179  -7.549  13.011  1.00 94.89           H
ATOM   4546 2HB  PHE A 299       2.815  -6.994  13.307  1.00 94.89           H
ATOM   4547  CG  PHE A 299       1.669  -5.702  12.032  1.00 94.89           C
ATOM   4548  CD1 PHE A 299       2.551  -4.673  12.146  1.00 94.89           C
ATOM   4549  HD1 PHE A 299       3.528  -4.840  12.598  1.00 94.89           H
ATOM   4550  CD2 PHE A 299       0.450  -5.493  11.467  1.00 94.89           C
ATOM   4551  HD2 PHE A 299      -0.257  -6.318  11.375  1.00 94.89           H
ATOM   4552  CE1 PHE A 299       2.198  -3.380  11.676  1.00 94.89           C
ATOM   4553  HE1 PHE A 299       2.904  -2.555  11.768  1.00 94.89           H
ATOM   4554  CE2 PHE A 299       0.097  -4.201  10.997  1.00 94.89           C
ATOM   4555  HE2 PHE A 299      -0.881  -4.033  10.545  1.00 94.89           H
ATOM   4556  CZ  PHE A 299       0.978  -3.171  11.112  1.00 94.89           C
ATOM   4557  HZ  PHE A 299       0.707  -2.179  10.751  1.00 94.89           H
ATOM   4558  HN  PHE A 299       2.775  -9.305  13.083  1.00 94.89           H
ATOM   4559  N   GLN A 300       4.871  -7.334  11.502  1.00 91.03           N
ATOM   4560  CA  GLN A 300       6.078  -6.698  11.003  1.00 91.03           C
ATOM   4561  C   GLN A 300       6.528  -7.361   9.699  1.00 91.03           C
ATOM   4562  O   GLN A 300       6.840  -6.677   8.726  1.00 91.03           O
ATOM   4563  HA  GLN A 300       5.802  -5.660  10.814  1.00 91.03           H
ATOM   4564  CB  GLN A 300       7.193  -6.737  12.051  1.00 91.03           C
ATOM   4565 1HB  GLN A 300       7.299  -7.752  12.436  1.00 91.03           H
ATOM   4566 2HB  GLN A 300       8.143  -6.472  11.587  1.00 91.03           H
ATOM   4567  CG  GLN A 300       6.895  -5.777  13.204  1.00 91.03           C
ATOM   4568 1HG  GLN A 300       6.777  -4.765  12.817  1.00 91.03           H
ATOM   4569 2HG  GLN A 300       5.951  -6.050  13.675  1.00 91.03           H
ATOM   4570  CD  GLN A 300       8.017  -5.804  14.244  1.00 91.03           C
ATOM   4571  OE1 GLN A 300       9.190  -5.680  13.932  1.00 91.03           O
ATOM   4572  NE2 GLN A 300       7.593  -5.974  15.493  1.00 91.03           N
ATOM   4573 1HE2 GLN A 300       6.616  -6.070  15.680  1.00 91.03           H
ATOM   4574 2HE2 GLN A 300       8.252  -6.006  16.244  1.00 91.03           H
ATOM   4575  HN  GLN A 300       4.944  -7.714  12.424  1.00 91.03           H
ATOM   4576  N   VAL A 301       6.546  -8.686   9.722  1.00 95.11           N
ATOM   4577  CA  VAL A 301       7.067  -9.446   8.599  1.00 95.11           C
ATOM   4578  C   VAL A 301       6.167  -9.231   7.381  1.00 95.11           C
ATOM   4579  O   VAL A 301       6.646  -8.874   6.306  1.00 95.11           O
ATOM   4580  HA  VAL A 301       8.061  -9.060   8.374  1.00 95.11           H
ATOM   4581  CB  VAL A 301       7.208 -10.920   8.986  1.00 95.11           C
ATOM   4582  HB  VAL A 301       6.228 -11.279   9.300  1.00 95.11           H
ATOM   4583  CG1 VAL A 301       7.655 -11.761   7.788  1.00 95.11           C
ATOM   4584 1HG1 VAL A 301       6.917 -11.678   6.991  1.00 95.11           H
ATOM   4585 2HG1 VAL A 301       8.619 -11.400   7.431  1.00 95.11           H
ATOM   4586 3HG1 VAL A 301       7.747 -12.804   8.091  1.00 95.11           H
ATOM   4587  CG2 VAL A 301       8.170 -11.088  10.164  1.00 95.11           C
ATOM   4588 1HG2 VAL A 301       9.152 -10.704   9.888  1.00 95.11           H
ATOM   4589 2HG2 VAL A 301       7.792 -10.536  11.024  1.00 95.11           H
ATOM   4590 3HG2 VAL A 301       8.252 -12.145  10.418  1.00 95.11           H
ATOM   4591  HN  VAL A 301       6.213  -9.236  10.488  1.00 95.11           H
ATOM   4592  N   THR A 302       4.879  -9.458   7.590  1.00 94.35           N
ATOM   4593  CA  THR A 302       3.932  -9.467   6.488  1.00 94.35           C
ATOM   4594  C   THR A 302       3.807  -8.068   5.881  1.00 94.35           C
ATOM   4595  O   THR A 302       3.623  -7.925   4.673  1.00 94.35           O
ATOM   4596  HA  THR A 302       4.320 -10.121   5.707  1.00 94.35           H
ATOM   4597  CB  THR A 302       2.605 -10.024   7.008  1.00 94.35           C
ATOM   4598  HB  THR A 302       1.850 -10.029   6.222  1.00 94.35           H
ATOM   4599  OG1 THR A 302       2.309  -9.213   8.141  1.00 94.35           O
ATOM   4600  HG1 THR A 302       2.557  -9.695   8.982  1.00 94.35           H
ATOM   4601  CG2 THR A 302       2.749 -11.434   7.586  1.00 94.35           C
ATOM   4602 1HG2 THR A 302       3.454 -11.416   8.417  1.00 94.35           H
ATOM   4603 2HG2 THR A 302       3.116 -12.108   6.812  1.00 94.35           H
ATOM   4604 3HG2 THR A 302       1.778 -11.781   7.941  1.00 94.35           H
ATOM   4605  HN  THR A 302       4.480  -9.634   8.490  1.00 94.35           H
ATOM   4606  N   GLN A 303       3.913  -7.071   6.747  1.00 91.86           N
ATOM   4607  CA  GLN A 303       3.850  -5.687   6.307  1.00 91.86           C
ATOM   4608  C   GLN A 303       5.024  -5.373   5.378  1.00 91.86           C
ATOM   4609  O   GLN A 303       4.850  -4.718   4.351  1.00 91.86           O
ATOM   4610  HA  GLN A 303       2.912  -5.600   5.760  1.00 91.86           H
ATOM   4611  CB  GLN A 303       3.825  -4.732   7.502  1.00 91.86           C
ATOM   4612 1HB  GLN A 303       2.946  -4.932   8.113  1.00 91.86           H
ATOM   4613 2HB  GLN A 303       4.698  -4.908   8.131  1.00 91.86           H
ATOM   4614  CG  GLN A 303       3.810  -3.274   7.038  1.00 91.86           C
ATOM   4615 1HG  GLN A 303       4.768  -3.023   6.584  1.00 91.86           H
ATOM   4616 2HG  GLN A 303       3.048  -3.142   6.269  1.00 91.86           H
ATOM   4617  CD  GLN A 303       3.531  -2.329   8.208  1.00 91.86           C
ATOM   4618  OE1 GLN A 303       4.361  -2.111   9.075  1.00 91.86           O
ATOM   4619  NE2 GLN A 303       2.318  -1.784   8.186  1.00 91.86           N
ATOM   4620 1HE2 GLN A 303       1.683  -2.006   7.446  1.00 91.86           H
ATOM   4621 2HE2 GLN A 303       2.041  -1.151   8.909  1.00 91.86           H
ATOM   4622  HN  GLN A 303       4.038  -7.196   7.731  1.00 91.86           H
ATOM   4623  N   THR A 304       6.194  -5.854   5.771  1.00 93.01           N
ATOM   4624  CA  THR A 304       7.407  -5.583   5.017  1.00 93.01           C
ATOM   4625  C   THR A 304       7.310  -6.189   3.616  1.00 93.01           C
ATOM   4626  O   THR A 304       7.685  -5.552   2.633  1.00 93.01           O
ATOM   4627  HA  THR A 304       7.500  -4.505   4.893  1.00 93.01           H
ATOM   4628  CB  THR A 304       8.594  -6.110   5.826  1.00 93.01           C
ATOM   4629  HB  THR A 304       8.559  -7.196   5.906  1.00 93.01           H
ATOM   4630  OG1 THR A 304       8.516  -5.400   7.059  1.00 93.01           O
ATOM   4631  HG1 THR A 304       8.110  -5.981   7.764  1.00 93.01           H
ATOM   4632  CG2 THR A 304       9.940  -5.684   5.235  1.00 93.01           C
ATOM   4633 1HG2 THR A 304      10.001  -4.596   5.218  1.00 93.01           H
ATOM   4634 2HG2 THR A 304      10.029  -6.069   4.220  1.00 93.01           H
ATOM   4635 3HG2 THR A 304      10.748  -6.084   5.848  1.00 93.01           H
ATOM   4636  HN  THR A 304       6.321  -6.419   6.586  1.00 93.01           H
ATOM   4637  N   ILE A 305       6.805  -7.414   3.569  1.00 93.08           N
ATOM   4638  CA  ILE A 305       6.625  -8.100   2.301  1.00 93.08           C
ATOM   4639  C   ILE A 305       5.695  -7.277   1.407  1.00 93.08           C
ATOM   4640  O   ILE A 305       5.917  -7.173   0.202  1.00 93.08           O
ATOM   4641  HA  ILE A 305       7.601  -8.161   1.820  1.00 93.08           H
ATOM   4642  CB  ILE A 305       6.144  -9.534   2.532  1.00 93.08           C
ATOM   4643  HB  ILE A 305       5.273  -9.501   3.187  1.00 93.08           H
ATOM   4644  CG1 ILE A 305       7.215 -10.363   3.245  1.00 93.08           C
ATOM   4645 1HG1 ILE A 305       8.025 -10.589   2.552  1.00 93.08           H
ATOM   4646 2HG1 ILE A 305       7.645  -9.784   4.061  1.00 93.08           H
ATOM   4647  CG2 ILE A 305       5.697 -10.181   1.220  1.00 93.08           C
ATOM   4648 1HG2 ILE A 305       4.879  -9.604   0.790  1.00 93.08           H
ATOM   4649 2HG2 ILE A 305       6.534 -10.201   0.521  1.00 93.08           H
ATOM   4650 3HG2 ILE A 305       5.361 -11.200   1.413  1.00 93.08           H
ATOM   4651  CD1 ILE A 305       6.626 -11.665   3.791  1.00 93.08           C
ATOM   4652 1HD1 ILE A 305       5.832 -11.435   4.502  1.00 93.08           H
ATOM   4653 2HD1 ILE A 305       6.218 -12.253   2.969  1.00 93.08           H
ATOM   4654 3HD1 ILE A 305       7.408 -12.235   4.293  1.00 93.08           H
ATOM   4655  HN  ILE A 305       6.523  -7.933   4.375  1.00 93.08           H
ATOM   4656  N   ALA A 306       4.673  -6.712   2.033  1.00 94.41           N
ATOM   4657  CA  ALA A 306       3.679  -5.945   1.301  1.00 94.41           C
ATOM   4658  C   ALA A 306       4.347  -4.721   0.672  1.00 94.41           C
ATOM   4659  O   ALA A 306       3.991  -4.315  -0.433  1.00 94.41           O
ATOM   4660  HA  ALA A 306       3.286  -6.582   0.509  1.00 94.41           H
ATOM   4661  CB  ALA A 306       2.533  -5.565   2.242  1.00 94.41           C
ATOM   4662 1HB  ALA A 306       2.074  -6.470   2.639  1.00 94.41           H
ATOM   4663 2HB  ALA A 306       2.922  -4.964   3.064  1.00 94.41           H
ATOM   4664 3HB  ALA A 306       1.788  -4.990   1.693  1.00 94.41           H
ATOM   4665  HN  ALA A 306       4.519  -6.771   3.019  1.00 94.41           H
ATOM   4666  N   PHE A 307       5.303  -4.167   1.403  1.00 92.76           N
ATOM   4667  CA  PHE A 307       5.975  -2.957   0.962  1.00 92.76           C
ATOM   4668  C   PHE A 307       6.869  -3.236  -0.248  1.00 92.76           C
ATOM   4669  O   PHE A 307       7.042  -2.373  -1.108  1.00 92.76           O
ATOM   4670  HA  PHE A 307       5.203  -2.240   0.684  1.00 92.76           H
ATOM   4671  CB  PHE A 307       6.848  -2.481   2.126  1.00 92.76           C
ATOM   4672 1HB  PHE A 307       7.446  -3.318   2.484  1.00 92.76           H
ATOM   4673 2HB  PHE A 307       7.543  -1.726   1.760  1.00 92.76           H
ATOM   4674  CG  PHE A 307       6.057  -1.899   3.299  1.00 92.76           C
ATOM   4675  CD1 PHE A 307       4.714  -1.712   3.188  1.00 92.76           C
ATOM   4676  HD1 PHE A 307       4.201  -1.978   2.263  1.00 92.76           H
ATOM   4677  CD2 PHE A 307       6.696  -1.567   4.452  1.00 92.76           C
ATOM   4678  HD2 PHE A 307       7.772  -1.716   4.541  1.00 92.76           H
ATOM   4679  CE1 PHE A 307       3.980  -1.172   4.277  1.00 92.76           C
ATOM   4680  HE1 PHE A 307       2.904  -1.023   4.188  1.00 92.76           H
ATOM   4681  CE2 PHE A 307       5.962  -1.027   5.541  1.00 92.76           C
ATOM   4682  HE2 PHE A 307       6.475  -0.761   6.466  1.00 92.76           H
ATOM   4683  CZ  PHE A 307       4.620  -0.841   5.430  1.00 92.76           C
ATOM   4684  HZ  PHE A 307       4.056  -0.426   6.266  1.00 92.76           H
ATOM   4685  HN  PHE A 307       5.618  -4.530   2.279  1.00 92.76           H
ATOM   4686  N   PHE A 308       7.411  -4.444  -0.277  1.00 87.54           N
ATOM   4687  CA  PHE A 308       8.245  -4.864  -1.391  1.00 87.54           C
ATOM   4688  C   PHE A 308       7.447  -4.879  -2.697  1.00 87.54           C
ATOM   4689  O   PHE A 308       8.026  -4.845  -3.782  1.00 87.54           O
ATOM   4690  HA  PHE A 308       9.060  -4.145  -1.474  1.00 87.54           H
ATOM   4691  CB  PHE A 308       8.723  -6.284  -1.082  1.00 87.54           C
ATOM   4692 1HB  PHE A 308       7.945  -6.805  -0.524  1.00 87.54           H
ATOM   4693 2HB  PHE A 308       8.857  -6.823  -2.020  1.00 87.54           H
ATOM   4694  CG  PHE A 308      10.027  -6.342  -0.285  1.00 87.54           C
ATOM   4695  CD1 PHE A 308      11.211  -6.067  -0.897  1.00 87.54           C
ATOM   4696  HD1 PHE A 308      11.229  -5.806  -1.955  1.00 87.54           H
ATOM   4697  CD2 PHE A 308      10.004  -6.668   1.035  1.00 87.54           C
ATOM   4698  HD2 PHE A 308       9.056  -6.888   1.525  1.00 87.54           H
ATOM   4699  CE1 PHE A 308      12.422  -6.121  -0.158  1.00 87.54           C
ATOM   4700  HE1 PHE A 308      13.370  -5.901  -0.648  1.00 87.54           H
ATOM   4701  CE2 PHE A 308      11.215  -6.722   1.774  1.00 87.54           C
ATOM   4702  HE2 PHE A 308      11.197  -6.983   2.832  1.00 87.54           H
ATOM   4703  CZ  PHE A 308      12.398  -6.447   1.162  1.00 87.54           C
ATOM   4704  HZ  PHE A 308      13.328  -6.488   1.730  1.00 87.54           H
ATOM   4705  HN  PHE A 308       7.290  -5.129   0.441  1.00 87.54           H
ATOM   4706  N   HIS A 309       6.132  -4.931  -2.549  1.00 82.77           N
ATOM   4707  CA  HIS A 309       5.249  -4.940  -3.703  1.00 82.77           C
ATOM   4708  C   HIS A 309       5.426  -3.642  -4.494  1.00 82.77           C
ATOM   4709  O   HIS A 309       5.367  -3.647  -5.723  1.00 82.77           O
ATOM   4710  HA  HIS A 309       5.556  -5.780  -4.326  1.00 82.77           H
ATOM   4711  CB  HIS A 309       3.800  -5.181  -3.277  1.00 82.77           C
ATOM   4712 1HB  HIS A 309       3.758  -6.080  -2.662  1.00 82.77           H
ATOM   4713 2HB  HIS A 309       3.473  -4.351  -2.650  1.00 82.77           H
ATOM   4714  CG  HIS A 309       2.837  -5.333  -4.430  1.00 82.77           C
ATOM   4715  ND1 HIS A 309       2.097  -4.277  -4.932  1.00 82.77           N
ATOM   4716  HD1 HIS A 309       2.120  -3.335  -4.597  1.00 82.77           H
ATOM   4717  CD2 HIS A 309       2.502  -6.426  -5.174  1.00 82.77           C
ATOM   4718  HD2 HIS A 309       2.903  -7.431  -5.045  1.00 82.77           H
ATOM   4719  CE1 HIS A 309       1.353  -4.725  -5.933  1.00 82.77           C
ATOM   4720  HE1 HIS A 309       0.661  -4.134  -6.532  1.00 82.77           H
ATOM   4721  NE2 HIS A 309       1.605  -6.058  -6.081  1.00 82.77           N
ATOM   4722  HN  HIS A 309       5.670  -4.967  -1.663  1.00 82.77           H
ATOM   4723  N   SER A 310       5.639  -2.562  -3.757  1.00 85.99           N
ATOM   4724  CA  SER A 310       5.775  -1.252  -4.371  1.00 85.99           C
ATOM   4725  C   SER A 310       7.043  -1.204  -5.226  1.00 85.99           C
ATOM   4726  O   SER A 310       7.122  -0.435  -6.183  1.00 85.99           O
ATOM   4727  HA  SER A 310       4.889  -1.132  -4.994  1.00 85.99           H
ATOM   4728  CB  SER A 310       5.807  -0.148  -3.312  1.00 85.99           C
ATOM   4729 1HB  SER A 310       5.712   0.823  -3.798  1.00 85.99           H
ATOM   4730 2HB  SER A 310       4.949  -0.257  -2.648  1.00 85.99           H
ATOM   4731  OG  SER A 310       7.007  -0.179  -2.545  1.00 85.99           O
ATOM   4732  HG  SER A 310       6.947  -0.889  -1.844  1.00 85.99           H
ATOM   4733  HN  SER A 310       5.719  -2.572  -2.760  1.00 85.99           H
ATOM   4734  N   CYS A 311       8.004  -2.035  -4.850  1.00 88.26           N
ATOM   4735  CA  CYS A 311       9.250  -2.122  -5.591  1.00 88.26           C
ATOM   4736  C   CYS A 311       8.985  -2.888  -6.890  1.00 88.26           C
ATOM   4737  O   CYS A 311       9.670  -2.678  -7.889  1.00 88.26           O
ATOM   4738  HA  CYS A 311       9.561  -1.099  -5.802  1.00 88.26           H
ATOM   4739  CB  CYS A 311      10.358  -2.774  -4.761  1.00 88.26           C
ATOM   4740 1HB  CYS A 311      10.079  -3.796  -4.506  1.00 88.26           H
ATOM   4741 2HB  CYS A 311      11.276  -2.830  -5.345  1.00 88.26           H
ATOM   4742  SG  CYS A 311      10.647  -1.807  -3.235  1.00 88.26           S
ATOM   4743  HG  CYS A 311      11.525  -2.650  -2.700  1.00 88.26           H
ATOM   4744  HN  CYS A 311       7.940  -2.641  -4.057  1.00 88.26           H
ATOM   4745  N   LEU A 312       7.989  -3.760  -6.832  1.00 86.24           N
ATOM   4746  CA  LEU A 312       7.744  -4.689  -7.922  1.00 86.24           C
ATOM   4747  C   LEU A 312       6.791  -4.045  -8.931  1.00 86.24           C
ATOM   4748  O   LEU A 312       6.774  -4.422 -10.102  1.00 86.24           O
ATOM   4749  HA  LEU A 312       8.698  -4.872  -8.416  1.00 86.24           H
ATOM   4750  CB  LEU A 312       7.251  -6.032  -7.380  1.00 86.24           C
ATOM   4751 1HB  LEU A 312       6.369  -5.851  -6.765  1.00 86.24           H
ATOM   4752 2HB  LEU A 312       6.931  -6.646  -8.222  1.00 86.24           H
ATOM   4753  CG  LEU A 312       8.259  -6.834  -6.554  1.00 86.24           C
ATOM   4754  HG  LEU A 312       8.578  -6.218  -5.713  1.00 86.24           H
ATOM   4755  CD1 LEU A 312       7.613  -8.093  -5.973  1.00 86.24           C
ATOM   4756 1HD1 LEU A 312       6.780  -7.811  -5.329  1.00 86.24           H
ATOM   4757 2HD1 LEU A 312       7.248  -8.722  -6.785  1.00 86.24           H
ATOM   4758 3HD1 LEU A 312       8.352  -8.645  -5.391  1.00 86.24           H
ATOM   4759  CD2 LEU A 312       9.508  -7.157  -7.377  1.00 86.24           C
ATOM   4760 1HD2 LEU A 312       9.225  -7.745  -8.250  1.00 86.24           H
ATOM   4761 2HD2 LEU A 312       9.980  -6.229  -7.701  1.00 86.24           H
ATOM   4762 3HD2 LEU A 312      10.208  -7.727  -6.766  1.00 86.24           H
ATOM   4763  HN  LEU A 312       7.358  -3.837  -6.060  1.00 86.24           H
ATOM   4764  N   ASN A 313       6.021  -3.086  -8.440  1.00 85.07           N
ATOM   4765  CA  ASN A 313       4.996  -2.457  -9.256  1.00 85.07           C
ATOM   4766  C   ASN A 313       5.618  -1.981 -10.570  1.00 85.07           C
ATOM   4767  O   ASN A 313       5.098  -2.268 -11.647  1.00 85.07           O
ATOM   4768  HA  ASN A 313       4.239  -3.227  -9.408  1.00 85.07           H
ATOM   4769  CB  ASN A 313       4.397  -1.240  -8.548  1.00 85.07           C
ATOM   4770 1HB  ASN A 313       5.189  -0.675  -8.056  1.00 85.07           H
ATOM   4771 2HB  ASN A 313       3.941  -0.576  -9.282  1.00 85.07           H
ATOM   4772  CG  ASN A 313       3.350  -1.666  -7.517  1.00 85.07           C
ATOM   4773  OD1 ASN A 313       2.825  -2.767  -7.546  1.00 85.07           O
ATOM   4774  ND2 ASN A 313       3.077  -0.736  -6.607  1.00 85.07           N
ATOM   4775 1HD2 ASN A 313       3.544   0.148  -6.640  1.00 85.07           H
ATOM   4776 2HD2 ASN A 313       2.404  -0.919  -5.890  1.00 85.07           H
ATOM   4777  HN  ASN A 313       6.088  -2.738  -7.505  1.00 85.07           H
ATOM   4778  N   PRO A 314       6.738  -1.247 -10.507  1.00 85.44           N
ATOM   4779  CA  PRO A 314       7.386  -0.752 -11.724  1.00 85.44           C
ATOM   4780  C   PRO A 314       7.658  -1.863 -12.725  1.00 85.44           C
ATOM   4781  O   PRO A 314       7.399  -1.705 -13.917  1.00 85.44           O
ATOM   4782  HA  PRO A 314       6.726  -0.056 -12.242  1.00 85.44           H
ATOM   4783  CB  PRO A 314       8.681  -0.118 -11.213  1.00 85.44           C
ATOM   4784 1HB  PRO A 314       9.506  -0.830 -11.221  1.00 85.44           H
ATOM   4785 2HB  PRO A 314       8.985   0.727 -11.830  1.00 85.44           H
ATOM   4786  CG  PRO A 314       8.327   0.317  -9.796  1.00 85.44           C
ATOM   4787 1HG  PRO A 314       9.216   0.460  -9.182  1.00 85.44           H
ATOM   4788 2HG  PRO A 314       7.791   1.266  -9.786  1.00 85.44           H
ATOM   4789  CD  PRO A 314       7.465  -0.831  -9.294  1.00 85.44           C
ATOM   4790 1HD  PRO A 314       8.069  -1.644  -8.891  1.00 85.44           H
ATOM   4791 2HD  PRO A 314       6.792  -0.514  -8.498  1.00 85.44           H
ATOM   4792  N   VAL A 315       8.177  -2.967 -12.209  1.00 83.98           N
ATOM   4793  CA  VAL A 315       8.621  -4.055 -13.063  1.00 83.98           C
ATOM   4794  C   VAL A 315       7.402  -4.755 -13.666  1.00 83.98           C
ATOM   4795  O   VAL A 315       7.384  -5.064 -14.857  1.00 83.98           O
ATOM   4796  HA  VAL A 315       9.211  -3.620 -13.871  1.00 83.98           H
ATOM   4797  CB  VAL A 315       9.526  -5.004 -12.275  1.00 83.98           C
ATOM   4798  HB  VAL A 315       8.938  -5.428 -11.460  1.00 83.98           H
ATOM   4799  CG1 VAL A 315      10.010  -6.158 -13.155  1.00 83.98           C
ATOM   4800 1HG1 VAL A 315       9.151  -6.719 -13.523  1.00 83.98           H
ATOM   4801 2HG1 VAL A 315      10.573  -5.760 -13.999  1.00 83.98           H
ATOM   4802 3HG1 VAL A 315      10.651  -6.817 -12.569  1.00 83.98           H
ATOM   4803  CG2 VAL A 315      10.707  -4.250 -11.659  1.00 83.98           C
ATOM   4804 1HG2 VAL A 315      11.294  -3.786 -12.452  1.00 83.98           H
ATOM   4805 2HG2 VAL A 315      10.335  -3.480 -10.984  1.00 83.98           H
ATOM   4806 3HG2 VAL A 315      11.334  -4.948 -11.104  1.00 83.98           H
ATOM   4807  HN  VAL A 315       8.296  -3.124 -11.229  1.00 83.98           H
ATOM   4808  N   LEU A 316       6.411  -4.985 -12.817  1.00 84.00           N
ATOM   4809  CA  LEU A 316       5.312  -5.867 -13.169  1.00 84.00           C
ATOM   4810  C   LEU A 316       4.481  -5.221 -14.279  1.00 84.00           C
ATOM   4811  O   LEU A 316       4.050  -5.898 -15.212  1.00 84.00           O
ATOM   4812  HA  LEU A 316       5.745  -6.790 -13.555  1.00 84.00           H
ATOM   4813  CB  LEU A 316       4.499  -6.233 -11.926  1.00 84.00           C
ATOM   4814 1HB  LEU A 316       4.224  -5.312 -11.412  1.00 84.00           H
ATOM   4815 2HB  LEU A 316       3.572  -6.706 -12.249  1.00 84.00           H
ATOM   4816  CG  LEU A 316       5.188  -7.159 -10.922  1.00 84.00           C
ATOM   4817  HG  LEU A 316       6.143  -6.712 -10.645  1.00 84.00           H
ATOM   4818  CD1 LEU A 316       4.362  -7.291  -9.641  1.00 84.00           C
ATOM   4819 1HD1 LEU A 316       4.241  -6.309  -9.184  1.00 84.00           H
ATOM   4820 2HD1 LEU A 316       3.383  -7.703  -9.881  1.00 84.00           H
ATOM   4821 3HD1 LEU A 316       4.875  -7.954  -8.945  1.00 84.00           H
ATOM   4822  CD2 LEU A 316       5.492  -8.520 -11.551  1.00 84.00           C
ATOM   4823 1HD2 LEU A 316       4.562  -8.987 -11.875  1.00 84.00           H
ATOM   4824 2HD2 LEU A 316       6.149  -8.385 -12.410  1.00 84.00           H
ATOM   4825 3HD2 LEU A 316       5.982  -9.159 -10.816  1.00 84.00           H
ATOM   4826  HN  LEU A 316       6.353  -4.580 -11.904  1.00 84.00           H
ATOM   4827  N   TYR A 317       4.281  -3.918 -14.143  1.00 81.37           N
ATOM   4828  CA  TYR A 317       3.273  -3.229 -14.931  1.00 81.37           C
ATOM   4829  C   TYR A 317       3.917  -2.438 -16.072  1.00 81.37           C
ATOM   4830  O   TYR A 317       3.311  -2.261 -17.128  1.00 81.37           O
ATOM   4831  HA  TYR A 317       2.604  -3.979 -15.352  1.00 81.37           H
ATOM   4832  CB  TYR A 317       2.584  -2.253 -13.976  1.00 81.37           C
ATOM   4833 1HB  TYR A 317       3.345  -1.670 -13.457  1.00 81.37           H
ATOM   4834 2HB  TYR A 317       1.987  -1.551 -14.558  1.00 81.37           H
ATOM   4835  CG  TYR A 317       1.685  -2.928 -12.938  1.00 81.37           C
ATOM   4836  CD1 TYR A 317       0.421  -3.353 -13.294  1.00 81.37           C
ATOM   4837  HD1 TYR A 317       0.063  -3.207 -14.313  1.00 81.37           H
ATOM   4838  CD2 TYR A 317       2.138  -3.112 -11.648  1.00 81.37           C
ATOM   4839  HD2 TYR A 317       3.136  -2.777 -11.367  1.00 81.37           H
ATOM   4840  CE1 TYR A 317      -0.426  -3.989 -12.317  1.00 81.37           C
ATOM   4841  HE1 TYR A 317      -1.426  -4.329 -12.584  1.00 81.37           H
ATOM   4842  CE2 TYR A 317       1.291  -3.748 -10.672  1.00 81.37           C
ATOM   4843  HE2 TYR A 317       1.636  -3.900  -9.649  1.00 81.37           H
ATOM   4844  CZ  TYR A 317       0.051  -4.155 -11.055  1.00 81.37           C
ATOM   4845  OH  TYR A 317      -0.748  -4.755 -10.133  1.00 81.37           O
ATOM   4846  HH  TYR A 317      -0.259  -4.850  -9.266  1.00 81.37           H
ATOM   4847  HN  TYR A 317       4.791  -3.337 -13.509  1.00 81.37           H
ATOM   4848  N   VAL A 318       5.136  -1.983 -15.821  1.00 77.87           N
ATOM   4849  CA  VAL A 318       5.724  -0.932 -16.632  1.00 77.87           C
ATOM   4850  C   VAL A 318       6.780  -1.538 -17.559  1.00 77.87           C
ATOM   4851  O   VAL A 318       6.672  -1.436 -18.780  1.00 77.87           O
ATOM   4852  HA  VAL A 318       4.929  -0.502 -17.241  1.00 77.87           H
ATOM   4853  CB  VAL A 318       6.282   0.173 -15.732  1.00 77.87           C
ATOM   4854  HB  VAL A 318       7.188  -0.205 -15.260  1.00 77.87           H
ATOM   4855  CG1 VAL A 318       6.660   1.409 -16.552  1.00 77.87           C
ATOM   4856 1HG1 VAL A 318       7.419   1.139 -17.286  1.00 77.87           H
ATOM   4857 2HG1 VAL A 318       5.777   1.789 -17.065  1.00 77.87           H
ATOM   4858 3HG1 VAL A 318       7.054   2.178 -15.888  1.00 77.87           H
ATOM   4859  CG2 VAL A 318       5.289   0.532 -14.625  1.00 77.87           C
ATOM   4860 1HG2 VAL A 318       4.358   0.882 -15.071  1.00 77.87           H
ATOM   4861 2HG2 VAL A 318       5.091  -0.349 -14.015  1.00 77.87           H
ATOM   4862 3HG2 VAL A 318       5.711   1.320 -14.000  1.00 77.87           H
ATOM   4863  HN  VAL A 318       5.717  -2.321 -15.080  1.00 77.87           H
ATOM   4864  N   PHE A 319       7.777  -2.156 -16.942  1.00 74.67           N
ATOM   4865  CA  PHE A 319       8.935  -2.630 -17.681  1.00 74.67           C
ATOM   4866  C   PHE A 319       8.569  -3.821 -18.569  1.00 74.67           C
ATOM   4867  O   PHE A 319       9.302  -4.156 -19.498  1.00 74.67           O
ATOM   4868  HA  PHE A 319       9.279  -1.806 -18.306  1.00 74.67           H
ATOM   4869  CB  PHE A 319       9.972  -3.077 -16.650  1.00 74.67           C
ATOM   4870 1HB  PHE A 319       9.532  -3.850 -16.019  1.00 74.67           H
ATOM   4871 2HB  PHE A 319      10.815  -3.532 -17.170  1.00 74.67           H
ATOM   4872  CG  PHE A 319      10.491  -1.947 -15.758  1.00 74.67           C
ATOM   4873  CD1 PHE A 319      10.513  -0.669 -16.224  1.00 74.67           C
ATOM   4874  HD1 PHE A 319      10.161  -0.451 -17.232  1.00 74.67           H
ATOM   4875  CD2 PHE A 319      10.930  -2.220 -14.500  1.00 74.67           C
ATOM   4876  HD2 PHE A 319      10.912  -3.244 -14.127  1.00 74.67           H
ATOM   4877  CE1 PHE A 319      10.995   0.380 -15.397  1.00 74.67           C
ATOM   4878  HE1 PHE A 319      11.013   1.403 -15.771  1.00 74.67           H
ATOM   4879  CE2 PHE A 319      11.412  -1.171 -13.673  1.00 74.67           C
ATOM   4880  HE2 PHE A 319      11.764  -1.389 -12.665  1.00 74.67           H
ATOM   4881  CZ  PHE A 319      11.434   0.107 -14.139  1.00 74.67           C
ATOM   4882  HZ  PHE A 319      11.803   0.912 -13.504  1.00 74.67           H
ATOM   4883  HN  PHE A 319       7.802  -2.334 -15.959  1.00 74.67           H
ATOM   4884  N   VAL A 320       7.435  -4.429 -18.251  1.00 74.29           N
ATOM   4885  CA  VAL A 320       6.920  -5.522 -19.058  1.00 74.29           C
ATOM   4886  C   VAL A 320       6.522  -4.989 -20.436  1.00 74.29           C
ATOM   4887  O   VAL A 320       6.544  -5.726 -21.421  1.00 74.29           O
ATOM   4888  HA  VAL A 320       7.724  -6.247 -19.182  1.00 74.29           H
ATOM   4889  CB  VAL A 320       5.767  -6.213 -18.328  1.00 74.29           C
ATOM   4890  HB  VAL A 320       4.979  -5.476 -18.173  1.00 74.29           H
ATOM   4891  CG1 VAL A 320       5.186  -7.350 -19.172  1.00 74.29           C
ATOM   4892 1HG1 VAL A 320       4.813  -6.949 -20.114  1.00 74.29           H
ATOM   4893 2HG1 VAL A 320       5.964  -8.086 -19.373  1.00 74.29           H
ATOM   4894 3HG1 VAL A 320       4.368  -7.824 -18.630  1.00 74.29           H
ATOM   4895  CG2 VAL A 320       6.212  -6.721 -16.956  1.00 74.29           C
ATOM   4896 1HG2 VAL A 320       7.026  -7.436 -17.080  1.00 74.29           H
ATOM   4897 2HG2 VAL A 320       6.556  -5.882 -16.351  1.00 74.29           H
ATOM   4898 3HG2 VAL A 320       5.374  -7.208 -16.459  1.00 74.29           H
ATOM   4899  HN  VAL A 320       6.873  -4.186 -17.461  1.00 74.29           H
ATOM   4900  N   GLY A 321       6.166  -3.713 -20.462  1.00 75.36           N
ATOM   4901  CA  GLY A 321       5.726  -3.084 -21.695  1.00 75.36           C
ATOM   4902  C   GLY A 321       6.885  -2.944 -22.684  1.00 75.36           C
ATOM   4903  O   GLY A 321       7.952  -2.446 -22.328  1.00 75.36           O
ATOM   4904 1HA  GLY A 321       4.929  -3.676 -22.145  1.00 75.36           H
ATOM   4905 2HA  GLY A 321       5.308  -2.101 -21.477  1.00 75.36           H
ATOM   4906  HN  GLY A 321       6.175  -3.114 -19.662  1.00 75.36           H
ATOM   4907  N   GLU A 322       6.636  -3.392 -23.906  1.00 63.99           N
ATOM   4908  CA  GLU A 322       7.623  -3.265 -24.965  1.00 63.99           C
ATOM   4909  C   GLU A 322       7.837  -1.791 -25.317  1.00 63.99           C
ATOM   4910  O   GLU A 322       8.970  -1.353 -25.509  1.00 63.99           O
ATOM   4911  HA  GLU A 322       8.542  -3.685 -24.556  1.00 63.99           H
ATOM   4912  CB  GLU A 322       7.209  -4.069 -26.199  1.00 63.99           C
ATOM   4913 1HB  GLU A 322       6.174  -3.843 -26.454  1.00 63.99           H
ATOM   4914 2HB  GLU A 322       7.906  -3.875 -27.014  1.00 63.99           H
ATOM   4915  CG  GLU A 322       7.277  -5.572 -25.922  1.00 63.99           C
ATOM   4916 1HG  GLU A 322       8.284  -5.841 -25.602  1.00 63.99           H
ATOM   4917 2HG  GLU A 322       6.604  -5.825 -25.103  1.00 63.99           H
ATOM   4918  CD  GLU A 322       6.900  -6.377 -27.167  1.00 63.99           C
ATOM   4919  OE1 GLU A 322       6.992  -7.621 -27.089  1.00 63.99           O
ATOM   4920  OE2 GLU A 322       6.528  -5.729 -28.170  1.00 63.99           O
ATOM   4921  HN  GLU A 322       5.781  -3.834 -24.176  1.00 63.99           H
ATOM   4922  N   ARG A 323       6.730  -1.067 -25.391  1.00 62.54           N
ATOM   4923  CA  ARG A 323       6.780   0.342 -25.740  1.00 62.54           C
ATOM   4924  C   ARG A 323       7.646   1.108 -24.738  1.00 62.54           C
ATOM   4925  O   ARG A 323       8.512   1.889 -25.130  1.00 62.54           O
ATOM   4926  HA  ARG A 323       7.219   0.367 -26.738  1.00 62.54           H
ATOM   4927  CB  ARG A 323       5.377   0.954 -25.764  1.00 62.54           C
ATOM   4928 1HB  ARG A 323       4.760   0.430 -26.493  1.00 62.54           H
ATOM   4929 2HB  ARG A 323       4.903   0.823 -24.791  1.00 62.54           H
ATOM   4930  CG  ARG A 323       5.434   2.443 -26.112  1.00 62.54           C
ATOM   4931 1HG  ARG A 323       6.017   2.974 -25.360  1.00 62.54           H
ATOM   4932 2HG  ARG A 323       5.946   2.577 -27.065  1.00 62.54           H
ATOM   4933  CD  ARG A 323       4.028   3.041 -26.193  1.00 62.54           C
ATOM   4934 1HD  ARG A 323       3.496   2.626 -27.048  1.00 62.54           H
ATOM   4935 2HD  ARG A 323       3.459   2.774 -25.303  1.00 62.54           H
ATOM   4936  NE  ARG A 323       4.111   4.514 -26.316  1.00 62.54           N
ATOM   4937  HE  ARG A 323       4.953   4.906 -26.688  1.00 62.54           H
ATOM   4938  CZ  ARG A 323       3.130   5.354 -25.961  1.00 62.54           C
ATOM   4939  NH1 ARG A 323       1.981   4.883 -25.458  1.00 62.54           N
ATOM   4940 1HH1 ARG A 323       1.851   3.898 -25.344  1.00 62.54           H
ATOM   4941 2HH1 ARG A 323       1.253   5.517 -25.195  1.00 62.54           H
ATOM   4942  NH2 ARG A 323       3.314   6.672 -26.117  1.00 62.54           N
ATOM   4943 1HH2 ARG A 323       2.592   7.312 -25.857  1.00 62.54           H
ATOM   4944 2HH2 ARG A 323       4.175   7.015 -26.494  1.00 62.54           H
ATOM   4945  HN  ARG A 323       5.813  -1.427 -25.217  1.00 62.54           H
ATOM   4946  N   PHE A 324       7.382   0.857 -23.464  1.00 73.98           N
ATOM   4947  CA  PHE A 324       8.078   1.564 -22.403  1.00 73.98           C
ATOM   4948  C   PHE A 324       9.561   1.188 -22.374  1.00 73.98           C
ATOM   4949  O   PHE A 324      10.422   2.055 -22.232  1.00 73.98           O
ATOM   4950  HA  PHE A 324       7.980   2.631 -22.606  1.00 73.98           H
ATOM   4951  CB  PHE A 324       7.431   1.140 -21.083  1.00 73.98           C
ATOM   4952 1HB  PHE A 324       6.358   1.322 -21.141  1.00 73.98           H
ATOM   4953 2HB  PHE A 324       7.566   0.066 -20.953  1.00 73.98           H
ATOM   4954  CG  PHE A 324       7.990   1.861 -19.855  1.00 73.98           C
ATOM   4955  CD1 PHE A 324       9.063   1.348 -19.195  1.00 73.98           C
ATOM   4956  HD1 PHE A 324       9.525   0.423 -19.541  1.00 73.98           H
ATOM   4957  CD2 PHE A 324       7.415   3.015 -19.423  1.00 73.98           C
ATOM   4958  HD2 PHE A 324       6.554   3.426 -19.952  1.00 73.98           H
ATOM   4959  CE1 PHE A 324       9.582   2.018 -18.056  1.00 73.98           C
ATOM   4960  HE1 PHE A 324      10.442   1.607 -17.527  1.00 73.98           H
ATOM   4961  CE2 PHE A 324       7.934   3.685 -18.284  1.00 73.98           C
ATOM   4962  HE2 PHE A 324       7.472   4.609 -17.938  1.00 73.98           H
ATOM   4963  CZ  PHE A 324       9.007   3.172 -17.624  1.00 73.98           C
ATOM   4964  HZ  PHE A 324       9.405   3.686 -16.749  1.00 73.98           H
ATOM   4965  HN  PHE A 324       6.709   0.186 -23.154  1.00 73.98           H
ATOM   4966  N   ARG A 325       9.814  -0.105 -22.511  1.00 71.47           N
ATOM   4967  CA  ARG A 325      11.176  -0.610 -22.475  1.00 71.47           C
ATOM   4968  C   ARG A 325      12.019   0.062 -23.561  1.00 71.47           C
ATOM   4969  O   ARG A 325      13.190   0.368 -23.341  1.00 71.47           O
ATOM   4970  HA  ARG A 325      11.541  -0.355 -21.481  1.00 71.47           H
ATOM   4971  CB  ARG A 325      11.207  -2.126 -22.680  1.00 71.47           C
ATOM   4972 1HB  ARG A 325      10.537  -2.400 -23.495  1.00 71.47           H
ATOM   4973 2HB  ARG A 325      12.210  -2.436 -22.974  1.00 71.47           H
ATOM   4974  CG  ARG A 325      10.794  -2.860 -21.403  1.00 71.47           C
ATOM   4975 1HG  ARG A 325      11.377  -2.487 -20.560  1.00 71.47           H
ATOM   4976 2HG  ARG A 325       9.747  -2.653 -21.183  1.00 71.47           H
ATOM   4977  CD  ARG A 325      11.002  -4.369 -21.546  1.00 71.47           C
ATOM   4978 1HD  ARG A 325      12.009  -4.573 -21.910  1.00 71.47           H
ATOM   4979 2HD  ARG A 325      10.910  -4.851 -20.573  1.00 71.47           H
ATOM   4980  NE  ARG A 325      10.004  -4.930 -22.484  1.00 71.47           N
ATOM   4981  HE  ARG A 325       9.202  -4.374 -22.704  1.00 71.47           H
ATOM   4982  CZ  ARG A 325      10.107  -6.137 -23.057  1.00 71.47           C
ATOM   4983  NH1 ARG A 325      11.160  -6.925 -22.798  1.00 71.47           N
ATOM   4984 1HH1 ARG A 325      11.876  -6.614 -22.174  1.00 71.47           H
ATOM   4985 2HH1 ARG A 325      11.229  -7.824 -23.230  1.00 71.47           H
ATOM   4986  NH2 ARG A 325       9.141  -6.545 -23.892  1.00 71.47           N
ATOM   4987 1HH2 ARG A 325       9.203  -7.443 -24.328  1.00 71.47           H
ATOM   4988 2HH2 ARG A 325       8.359  -5.951 -24.079  1.00 71.47           H
ATOM   4989  HN  ARG A 325       9.108  -0.801 -22.645  1.00 71.47           H
ATOM   4990  N   ARG A 326      11.392   0.272 -24.708  1.00 65.53           N
ATOM   4991  CA  ARG A 326      12.063   0.921 -25.821  1.00 65.53           C
ATOM   4992  C   ARG A 326      12.343   2.388 -25.489  1.00 65.53           C
ATOM   4993  O   ARG A 326      13.436   2.890 -25.748  1.00 65.53           O
ATOM   4994  HA  ARG A 326      12.991   0.365 -25.950  1.00 65.53           H
ATOM   4995  CB  ARG A 326      11.218   0.846 -27.094  1.00 65.53           C
ATOM   4996 1HB  ARG A 326      10.848  -0.170 -27.230  1.00 65.53           H
ATOM   4997 2HB  ARG A 326      10.346   1.492 -26.995  1.00 65.53           H
ATOM   4998  CG  ARG A 326      12.033   1.266 -28.319  1.00 65.53           C
ATOM   4999 1HG  ARG A 326      12.386   2.290 -28.192  1.00 65.53           H
ATOM   5000 2HG  ARG A 326      12.916   0.634 -28.407  1.00 65.53           H
ATOM   5001  CD  ARG A 326      11.197   1.164 -29.596  1.00 65.53           C
ATOM   5002 1HD  ARG A 326      10.322   1.811 -29.521  1.00 65.53           H
ATOM   5003 2HD  ARG A 326      11.778   1.511 -30.450  1.00 65.53           H
ATOM   5004  NE  ARG A 326      10.771  -0.237 -29.811  1.00 65.53           N
ATOM   5005  HE  ARG A 326      11.212  -0.950 -29.265  1.00 65.53           H
ATOM   5006  CZ  ARG A 326       9.832  -0.610 -30.691  1.00 65.53           C
ATOM   5007  NH1 ARG A 326       9.209   0.302 -31.449  1.00 65.53           N
ATOM   5008 1HH1 ARG A 326       9.443   1.270 -31.360  1.00 65.53           H
ATOM   5009 2HH1 ARG A 326       8.509   0.015 -32.103  1.00 65.53           H
ATOM   5010  NH2 ARG A 326       9.526  -1.910 -30.802  1.00 65.53           N
ATOM   5011 1HH2 ARG A 326       8.828  -2.205 -31.454  1.00 65.53           H
ATOM   5012 2HH2 ARG A 326       9.996  -2.585 -30.233  1.00 65.53           H
ATOM   5013  HN  ARG A 326      10.444   0.006 -24.884  1.00 65.53           H
ATOM   5014  N   ASP A 327      11.336   3.035 -24.919  1.00 75.70           N
ATOM   5015  CA  ASP A 327      11.441   4.448 -24.598  1.00 75.70           C
ATOM   5016  C   ASP A 327      12.432   4.633 -23.447  1.00 75.70           C
ATOM   5017  O   ASP A 327      13.135   5.640 -23.383  1.00 75.70           O
ATOM   5018  HA  ASP A 327      11.777   4.927 -25.518  1.00 75.70           H
ATOM   5019  CB  ASP A 327      10.091   5.014 -24.154  1.00 75.70           C
ATOM   5020 1HB  ASP A 327       9.670   4.387 -23.368  1.00 75.70           H
ATOM   5021 2HB  ASP A 327      10.231   6.008 -23.728  1.00 75.70           H
ATOM   5022  CG  ASP A 327       9.115   5.090 -25.330  1.00 75.70           C
ATOM   5023  OD1 ASP A 327       9.605   5.035 -26.479  1.00 75.70           O
ATOM   5024  OD2 ASP A 327       7.901   5.203 -25.054  1.00 75.70           O
ATOM   5025  HN  ASP A 327      10.463   2.611 -24.679  1.00 75.70           H
ATOM   5026  N   LEU A 328      12.457   3.644 -22.565  1.00 77.36           N
ATOM   5027  CA  LEU A 328      13.391   3.656 -21.452  1.00 77.36           C
ATOM   5028  C   LEU A 328      14.821   3.731 -21.993  1.00 77.36           C
ATOM   5029  O   LEU A 328      15.576   4.635 -21.639  1.00 77.36           O
ATOM   5030  HA  LEU A 328      13.195   4.557 -20.871  1.00 77.36           H
ATOM   5031  CB  LEU A 328      13.144   2.460 -20.531  1.00 77.36           C
ATOM   5032 1HB  LEU A 328      12.161   2.576 -20.074  1.00 77.36           H
ATOM   5033 2HB  LEU A 328      13.106   1.558 -21.142  1.00 77.36           H
ATOM   5034  CG  LEU A 328      14.171   2.247 -19.418  1.00 77.36           C
ATOM   5035  HG  LEU A 328      15.155   2.146 -19.877  1.00 77.36           H
ATOM   5036  CD1 LEU A 328      14.229   3.458 -18.486  1.00 77.36           C
ATOM   5037 1HD1 LEU A 328      14.511   4.343 -19.056  1.00 77.36           H
ATOM   5038 2HD1 LEU A 328      13.250   3.614 -18.032  1.00 77.36           H
ATOM   5039 3HD1 LEU A 328      14.967   3.280 -17.704  1.00 77.36           H
ATOM   5040  CD2 LEU A 328      13.893   0.949 -18.656  1.00 77.36           C
ATOM   5041 1HD2 LEU A 328      12.899   0.996 -18.211  1.00 77.36           H
ATOM   5042 2HD2 LEU A 328      13.943   0.106 -19.345  1.00 77.36           H
ATOM   5043 3HD2 LEU A 328      14.638   0.822 -17.871  1.00 77.36           H
ATOM   5044  HN  LEU A 328      11.855   2.846 -22.603  1.00 77.36           H
ATOM   5045  N   VAL A 329      15.149   2.768 -22.842  1.00 77.74           N
ATOM   5046  CA  VAL A 329      16.501   2.661 -23.365  1.00 77.74           C
ATOM   5047  C   VAL A 329      16.840   3.928 -24.152  1.00 77.74           C
ATOM   5048  O   VAL A 329      17.984   4.382 -24.141  1.00 77.74           O
ATOM   5049  HA  VAL A 329      17.178   2.584 -22.514  1.00 77.74           H
ATOM   5050  CB  VAL A 329      16.640   1.385 -24.197  1.00 77.74           C
ATOM   5051  HB  VAL A 329      15.876   1.407 -24.975  1.00 77.74           H
ATOM   5052  CG1 VAL A 329      18.006   1.323 -24.882  1.00 77.74           C
ATOM   5053 1HG1 VAL A 329      18.122   2.184 -25.541  1.00 77.74           H
ATOM   5054 2HG1 VAL A 329      18.792   1.335 -24.127  1.00 77.74           H
ATOM   5055 3HG1 VAL A 329      18.078   0.406 -25.468  1.00 77.74           H
ATOM   5056  CG2 VAL A 329      16.400   0.141 -23.339  1.00 77.74           C
ATOM   5057 1HG2 VAL A 329      17.130   0.112 -22.530  1.00 77.74           H
ATOM   5058 2HG2 VAL A 329      15.394   0.177 -22.920  1.00 77.74           H
ATOM   5059 3HG2 VAL A 329      16.505  -0.752 -23.956  1.00 77.74           H
ATOM   5060  HN  VAL A 329      14.512   2.071 -23.171  1.00 77.74           H
ATOM   5061  N   LYS A 330      15.827   4.464 -24.816  1.00 71.40           N
ATOM   5062  CA  LYS A 330      15.994   5.691 -25.575  1.00 71.40           C
ATOM   5063  C   LYS A 330      16.388   6.824 -24.625  1.00 71.40           C
[truncated: 117,162 more chars]
