# Supplementary material for: Noncanonical roles of chemokine regions in CCR9 activation revealed by structural modeling and mutational mapping
Source: Nat Commun. 2025 Aug 18;16:7695. doi: 10.1038/s41467-025-62321-9 (PMC12361432; doi:10.1038/s41467-025-62321-9)
Supplement: Supplementary file 5 — Supplementary Data 3 [file 41467_2025_62321_MOESM5_ESM.zip › CCR9_CCL25_02_rnk4.pdb]

ATOM      1  N   GLU A  20      -5.380  -2.170  58.899  1.00 52.80           N
ATOM      2  CA  GLU A  20      -5.560  -3.159  57.849  1.00 52.80           C
ATOM      3  C   GLU A  20      -6.124  -4.456  58.433  1.00 52.80           C
ATOM      4  O   GLU A  20      -5.384  -5.260  58.997  1.00 52.80           O
ATOM      5  HA  GLU A  20      -6.281  -2.720  57.159  1.00 52.80           H
ATOM      6  CB  GLU A  20      -4.247  -3.417  57.108  1.00 52.80           C
ATOM      7 1HB  GLU A  20      -3.412  -3.346  57.804  1.00 52.80           H
ATOM      8 2HB  GLU A  20      -4.299  -4.376  56.592  1.00 52.80           H
ATOM      9  CG  GLU A  20      -4.011  -2.359  56.028  1.00 52.80           C
ATOM     10 1HG  GLU A  20      -4.949  -2.136  55.520  1.00 52.80           H
ATOM     11 2HG  GLU A  20      -3.670  -1.432  56.490  1.00 52.80           H
ATOM     12  CD  GLU A  20      -2.975  -2.838  55.009  1.00 52.80           C
ATOM     13  OE1 GLU A  20      -2.989  -2.291  53.885  1.00 52.80           O
ATOM     14  OE2 GLU A  20      -2.191  -3.740  55.377  1.00 52.80           O
ATOM     15  HN  GLU A  20      -5.659  -2.467  59.812  1.00 52.80           H
ATOM     16  N   SER A  21      -7.430  -4.619  58.278  1.00 60.82           N
ATOM     17  CA  SER A  21      -8.084  -5.849  58.689  1.00 60.82           C
ATOM     18  C   SER A  21      -7.426  -7.047  58.002  1.00 60.82           C
ATOM     19  O   SER A  21      -7.054  -6.969  56.832  1.00 60.82           O
ATOM     20  HA  SER A  21      -7.945  -5.904  59.769  1.00 60.82           H
ATOM     21  CB  SER A  21      -9.580  -5.810  58.371  1.00 60.82           C
ATOM     22 1HB  SER A  21     -10.053  -6.720  58.740  1.00 60.82           H
ATOM     23 2HB  SER A  21     -10.041  -4.975  58.897  1.00 60.82           H
ATOM     24  OG  SER A  21      -9.825  -5.683  56.973  1.00 60.82           O
ATOM     25  HG  SER A  21     -10.295  -6.497  56.632  1.00 60.82           H
ATOM     26  HN  SER A  21      -8.036  -3.930  57.881  1.00 60.82           H
ATOM     27  N   THR A  22      -7.302  -8.128  58.758  1.00 61.92           N
ATOM     28  CA  THR A  22      -6.706  -9.345  58.232  1.00 61.92           C
ATOM     29  C   THR A  22      -7.371  -9.737  56.911  1.00 61.92           C
ATOM     30  O   THR A  22      -6.724 -10.300  56.030  1.00 61.92           O
ATOM     31  HA  THR A  22      -5.656  -9.147  58.016  1.00 61.92           H
ATOM     32  CB  THR A  22      -6.810 -10.426  59.310  1.00 61.92           C
ATOM     33  HB  THR A  22      -6.820 -11.420  58.863  1.00 61.92           H
ATOM     34  OG1 THR A  22      -7.977 -10.071  60.046  1.00 61.92           O
ATOM     35  HG1 THR A  22      -8.797 -10.344  59.542  1.00 61.92           H
ATOM     36  CG2 THR A  22      -5.680 -10.340  60.337  1.00 61.92           C
ATOM     37 1HG2 THR A  22      -5.713  -9.369  60.832  1.00 61.92           H
ATOM     38 2HG2 THR A  22      -4.721 -10.459  59.834  1.00 61.92           H
ATOM     39 3HG2 THR A  22      -5.802 -11.129  61.079  1.00 61.92           H
ATOM     40  HN  THR A  22      -7.601  -8.181  59.711  1.00 61.92           H
ATOM     41  N   SER A  23      -8.655  -9.423  56.815  1.00 64.88           N
ATOM     42  CA  SER A  23      -9.404  -9.700  55.602  1.00 64.88           C
ATOM     43  C   SER A  23      -8.806  -8.921  54.428  1.00 64.88           C
ATOM     44  O   SER A  23      -8.661  -9.459  53.331  1.00 64.88           O
ATOM     45  HA  SER A  23      -9.304 -10.773  55.439  1.00 64.88           H
ATOM     46  CB  SER A  23     -10.882  -9.346  55.775  1.00 64.88           C
ATOM     47 1HB  SER A  23     -11.439  -9.673  54.896  1.00 64.88           H
ATOM     48 2HB  SER A  23     -11.288  -9.888  56.629  1.00 64.88           H
ATOM     49  OG  SER A  23     -11.078  -7.947  55.965  1.00 64.88           O
ATOM     50  HG  SER A  23     -12.055  -7.736  55.972  1.00 64.88           H
ATOM     51  HN  SER A  23      -9.180  -8.988  57.547  1.00 64.88           H
ATOM     52  N   SER A  24      -8.474  -7.667  54.699  1.00 69.21           N
ATOM     53  CA  SER A  24      -7.978  -6.783  53.658  1.00 69.21           C
ATOM     54  C   SER A  24      -6.635  -7.293  53.134  1.00 69.21           C
ATOM     55  O   SER A  24      -6.314  -7.115  51.960  1.00 69.21           O
ATOM     56  HA  SER A  24      -8.732  -6.812  52.871  1.00 69.21           H
ATOM     57  CB  SER A  24      -7.837  -5.350  54.175  1.00 69.21           C
ATOM     58 1HB  SER A  24      -7.839  -4.659  53.331  1.00 69.21           H
ATOM     59 2HB  SER A  24      -8.699  -5.100  54.793  1.00 69.21           H
ATOM     60  OG  SER A  24      -6.642  -5.170  54.931  1.00 69.21           O
ATOM     61  HG  SER A  24      -6.674  -5.730  55.759  1.00 69.21           H
ATOM     62  HN  SER A  24      -8.539  -7.256  55.608  1.00 69.21           H
ATOM     63  N   MET A  25      -5.884  -7.918  54.030  1.00 66.19           N
ATOM     64  CA  MET A  25      -4.569  -8.427  53.681  1.00 66.19           C
ATOM     65  C   MET A  25      -4.678  -9.757  52.931  1.00 66.19           C
ATOM     66  O   MET A  25      -3.900 -10.023  52.016  1.00 66.19           O
ATOM     67  HA  MET A  25      -4.125  -7.672  53.032  1.00 66.19           H
ATOM     68  CB  MET A  25      -3.743  -8.625  54.953  1.00 66.19           C
ATOM     69 1HB  MET A  25      -3.930  -7.802  55.644  1.00 66.19           H
ATOM     70 2HB  MET A  25      -4.056  -9.540  55.456  1.00 66.19           H
ATOM     71  CG  MET A  25      -2.249  -8.698  54.631  1.00 66.19           C
ATOM     72 1HG  MET A  25      -2.001  -9.685  54.240  1.00 66.19           H
ATOM     73 2HG  MET A  25      -2.000  -7.975  53.854  1.00 66.19           H
ATOM     74  SD  MET A  25      -1.291  -8.367  56.101  1.00 66.19           S
ATOM     75  CE  MET A  25       0.358  -8.561  55.446  1.00 66.19           C
ATOM     76 1HE  MET A  25       0.478  -9.573  55.057  1.00 66.19           H
ATOM     77 2HE  MET A  25       0.517  -7.842  54.642  1.00 66.19           H
ATOM     78 3HE  MET A  25       1.086  -8.388  56.238  1.00 66.19           H
ATOM     79  HN  MET A  25      -6.161  -8.077  54.978  1.00 66.19           H
ATOM     80  N   GLU A  26      -5.649 -10.557  53.347  1.00 60.69           N
ATOM     81  CA  GLU A  26      -5.939 -11.802  52.658  1.00 60.69           C
ATOM     82  C   GLU A  26      -6.416 -11.521  51.232  1.00 60.69           C
ATOM     83  O   GLU A  26      -6.014 -12.207  50.293  1.00 60.69           O
ATOM     84  HA  GLU A  26      -4.995 -12.346  52.632  1.00 60.69           H
ATOM     85  CB  GLU A  26      -6.972 -12.628  53.429  1.00 60.69           C
ATOM     86 1HB  GLU A  26      -7.730 -11.967  53.849  1.00 60.69           H
ATOM     87 2HB  GLU A  26      -7.385 -13.399  52.779  1.00 60.69           H
ATOM     88  CG  GLU A  26      -6.322 -13.358  54.606  1.00 60.69           C
ATOM     89 1HG  GLU A  26      -5.503 -13.980  54.245  1.00 60.69           H
ATOM     90 2HG  GLU A  26      -5.891 -12.633  55.295  1.00 60.69           H
ATOM     91  CD  GLU A  26      -7.343 -14.226  55.343  1.00 60.69           C
ATOM     92  OE1 GLU A  26      -6.897 -15.184  56.012  1.00 60.69           O
ATOM     93  OE2 GLU A  26      -8.547 -13.914  55.221  1.00 60.69           O
ATOM     94  HN  GLU A  26      -6.230 -10.366  54.138  1.00 60.69           H
ATOM     95  N   ASP A  27      -7.266 -10.512  51.114  1.00 66.74           N
ATOM     96  CA  ASP A  27      -7.838 -10.161  49.825  1.00 66.74           C
ATOM     97  C   ASP A  27      -6.709  -9.850  48.840  1.00 66.74           C
ATOM     98  O   ASP A  27      -6.783 -10.220  47.669  1.00 66.74           O
ATOM     99  HA  ASP A  27      -8.424 -11.030  49.526  1.00 66.74           H
ATOM    100  CB  ASP A  27      -8.725  -8.920  49.935  1.00 66.74           C
ATOM    101 1HB  ASP A  27      -8.217  -8.157  50.525  1.00 66.74           H
ATOM    102 2HB  ASP A  27      -8.891  -8.498  48.944  1.00 66.74           H
ATOM    103  CG  ASP A  27     -10.069  -9.262  50.582  1.00 66.74           C
ATOM    104  OD1 ASP A  27     -10.432 -10.457  50.538  1.00 66.74           O
ATOM    105  OD2 ASP A  27     -10.702  -8.321  51.106  1.00 66.74           O
ATOM    106  HN  ASP A  27      -7.564  -9.940  51.878  1.00 66.74           H
ATOM    107  N   TYR A  28      -5.691  -9.173  49.350  1.00 65.74           N
ATOM    108  CA  TYR A  28      -4.564  -8.779  48.521  1.00 65.74           C
ATOM    109  C   TYR A  28      -3.701  -9.989  48.159  1.00 65.74           C
ATOM    110  O   TYR A  28      -3.215 -10.095  47.034  1.00 65.74           O
ATOM    111  HA  TYR A  28      -4.958  -8.336  47.607  1.00 65.74           H
ATOM    112  CB  TYR A  28      -3.736  -7.811  49.369  1.00 65.74           C
ATOM    113 1HB  TYR A  28      -4.365  -6.971  49.662  1.00 65.74           H
ATOM    114 2HB  TYR A  28      -3.432  -8.316  50.286  1.00 65.74           H
ATOM    115  CG  TYR A  28      -2.490  -7.275  48.662  1.00 65.74           C
ATOM    116  CD1 TYR A  28      -1.259  -7.853  48.899  1.00 65.74           C
ATOM    117  HD1 TYR A  28      -1.175  -8.691  49.591  1.00 65.74           H
ATOM    118  CD2 TYR A  28      -2.596  -6.213  47.786  1.00 65.74           C
ATOM    119  HD2 TYR A  28      -3.568  -5.757  47.599  1.00 65.74           H
ATOM    120  CE1 TYR A  28      -0.086  -7.348  48.234  1.00 65.74           C
ATOM    121  HE1 TYR A  28       0.892  -7.795  48.412  1.00 65.74           H
ATOM    122  CE2 TYR A  28      -1.423  -5.708  47.121  1.00 65.74           C
ATOM    123  HE2 TYR A  28      -1.493  -4.871  46.427  1.00 65.74           H
ATOM    124  CZ  TYR A  28      -0.226  -6.301  47.377  1.00 65.74           C
ATOM    125  OH  TYR A  28       0.882  -5.824  46.749  1.00 65.74           O
ATOM    126  HH  TYR A  28       1.661  -6.426  46.926  1.00 65.74           H
ATOM    127  HN  TYR A  28      -5.629  -8.894  50.308  1.00 65.74           H
ATOM    128  N   VAL A  29      -3.535 -10.871  49.134  1.00 66.32           N
ATOM    129  CA  VAL A  29      -2.659 -12.017  48.965  1.00 66.32           C
ATOM    130  C   VAL A  29      -3.314 -13.018  48.011  1.00 66.32           C
ATOM    131  O   VAL A  29      -2.634 -13.644  47.199  1.00 66.32           O
ATOM    132  HA  VAL A  29      -1.732 -11.660  48.516  1.00 66.32           H
ATOM    133  CB  VAL A  29      -2.322 -12.624  50.329  1.00 66.32           C
ATOM    134  HB  VAL A  29      -3.259 -12.806  50.856  1.00 66.32           H
ATOM    135  CG1 VAL A  29      -1.604 -13.965  50.170  1.00 66.32           C
ATOM    136 1HG1 VAL A  29      -2.247 -14.659  49.628  1.00 66.32           H
ATOM    137 2HG1 VAL A  29      -0.678 -13.818  49.614  1.00 66.32           H
ATOM    138 3HG1 VAL A  29      -1.376 -14.374  51.154  1.00 66.32           H
ATOM    139  CG2 VAL A  29      -1.491 -11.653  51.170  1.00 66.32           C
ATOM    140 1HG2 VAL A  29      -0.561 -11.426  50.650  1.00 66.32           H
ATOM    141 2HG2 VAL A  29      -2.054 -10.733  51.326  1.00 66.32           H
ATOM    142 3HG2 VAL A  29      -1.265 -12.109  52.134  1.00 66.32           H
ATOM    143  HN  VAL A  29      -3.986 -10.811  50.025  1.00 66.32           H
ATOM    144  N   ASN A  30      -4.627 -13.138  48.141  1.00 62.01           N
ATOM    145  CA  ASN A  30      -5.366 -14.137  47.387  1.00 62.01           C
ATOM    146  C   ASN A  30      -5.705 -13.577  46.004  1.00 62.01           C
ATOM    147  O   ASN A  30      -6.218 -14.296  45.148  1.00 62.01           O
ATOM    148  HA  ASN A  30      -4.705 -15.003  47.335  1.00 62.01           H
ATOM    149  CB  ASN A  30      -6.678 -14.497  48.087  1.00 62.01           C
ATOM    150 1HB  ASN A  30      -7.229 -13.587  48.325  1.00 62.01           H
ATOM    151 2HB  ASN A  30      -7.304 -15.082  47.413  1.00 62.01           H
ATOM    152  CG  ASN A  30      -6.416 -15.291  49.368  1.00 62.01           C
ATOM    153  OD1 ASN A  30      -5.404 -15.956  49.521  1.00 62.01           O
ATOM    154  ND2 ASN A  30      -7.381 -15.186  50.277  1.00 62.01           N
ATOM    155 1HD2 ASN A  30      -8.186 -14.623  50.088  1.00 62.01           H
ATOM    156 2HD2 ASN A  30      -7.302 -15.669  51.149  1.00 62.01           H
ATOM    157  HN  ASN A  30      -5.184 -12.570  48.747  1.00 62.01           H
ATOM    158  N   PHE A  31      -5.406 -12.298  45.829  1.00 69.79           N
ATOM    159  CA  PHE A  31      -5.637 -11.643  44.553  1.00 69.79           C
ATOM    160  C   PHE A  31      -4.785 -12.275  43.450  1.00 69.79           C
ATOM    161  O   PHE A  31      -3.566 -12.369  43.581  1.00 69.79           O
ATOM    162  HA  PHE A  31      -6.693 -11.770  44.311  1.00 69.79           H
ATOM    163  CB  PHE A  31      -5.229 -10.179  44.721  1.00 69.79           C
ATOM    164 1HB  PHE A  31      -5.718  -9.775  45.607  1.00 69.79           H
ATOM    165 2HB  PHE A  31      -4.155 -10.130  44.899  1.00 69.79           H
ATOM    166  CG  PHE A  31      -5.573  -9.295  43.520  1.00 69.79           C
ATOM    167  CD1 PHE A  31      -4.613  -8.985  42.607  1.00 69.79           C
ATOM    168  HD1 PHE A  31      -3.600  -9.366  42.731  1.00 69.79           H
ATOM    169  CD2 PHE A  31      -6.837  -8.819  43.365  1.00 69.79           C
ATOM    170  HD2 PHE A  31      -7.606  -9.068  44.097  1.00 69.79           H
ATOM    171  CE1 PHE A  31      -4.932  -8.165  41.492  1.00 69.79           C
ATOM    172  HE1 PHE A  31      -4.163  -7.916  40.761  1.00 69.79           H
ATOM    173  CE2 PHE A  31      -7.156  -7.999  42.250  1.00 69.79           C
ATOM    174  HE2 PHE A  31      -8.170  -7.618  42.126  1.00 69.79           H
ATOM    175  CZ  PHE A  31      -6.197  -7.689  41.338  1.00 69.79           C
ATOM    176  HZ  PHE A  31      -6.442  -7.060  40.482  1.00 69.79           H
ATOM    177  HN  PHE A  31      -5.014 -11.713  46.539  1.00 69.79           H
ATOM    178  N   ASN A  32      -5.461 -12.691  42.389  1.00 62.17           N
ATOM    179  CA  ASN A  32      -4.779 -13.301  41.260  1.00 62.17           C
ATOM    180  C   ASN A  32      -4.193 -12.204  40.370  1.00 62.17           C
ATOM    181  O   ASN A  32      -4.900 -11.621  39.549  1.00 62.17           O
ATOM    182  HA  ASN A  32      -4.010 -13.937  41.699  1.00 62.17           H
ATOM    183  CB  ASN A  32      -5.748 -14.129  40.413  1.00 62.17           C
ATOM    184 1HB  ASN A  32      -6.336 -14.781  41.060  1.00 62.17           H
ATOM    185 2HB  ASN A  32      -6.450 -13.467  39.906  1.00 62.17           H
ATOM    186  CG  ASN A  32      -4.994 -14.969  39.381  1.00 62.17           C
ATOM    187  OD1 ASN A  32      -3.779 -14.930  39.278  1.00 62.17           O
ATOM    188  ND2 ASN A  32      -5.781 -15.730  38.624  1.00 62.17           N
ATOM    189 1HD2 ASN A  32      -6.771 -15.716  38.760  1.00 62.17           H
ATOM    190 2HD2 ASN A  32      -5.381 -16.316  37.920  1.00 62.17           H
ATOM    191  HN  ASN A  32      -6.453 -12.617  42.294  1.00 62.17           H
ATOM    192  N   PHE A  33      -2.906 -11.954  40.563  1.00 64.35           N
ATOM    193  CA  PHE A  33      -2.192 -11.011  39.720  1.00 64.35           C
ATOM    194  C   PHE A  33      -1.811 -11.650  38.383  1.00 64.35           C
ATOM    195  O   PHE A  33      -0.630 -11.776  38.065  1.00 64.35           O
ATOM    196  HA  PHE A  33      -2.859 -10.168  39.540  1.00 64.35           H
ATOM    197  CB  PHE A  33      -0.915 -10.621  40.467  1.00 64.35           C
ATOM    198 1HB  PHE A  33      -0.390 -11.528  40.768  1.00 64.35           H
ATOM    199 2HB  PHE A  33      -0.256 -10.083  39.784  1.00 64.35           H
ATOM    200  CG  PHE A  33      -1.158  -9.755  41.705  1.00 64.35           C
ATOM    201  CD1 PHE A  33      -1.292  -8.408  41.577  1.00 64.35           C
ATOM    202  HD1 PHE A  33      -1.227  -7.945  40.592  1.00 64.35           H
ATOM    203  CD2 PHE A  33      -1.239 -10.333  42.933  1.00 64.35           C
ATOM    204  HD2 PHE A  33      -1.131 -11.412  43.036  1.00 64.35           H
ATOM    205  CE1 PHE A  33      -1.518  -7.604  42.726  1.00 64.35           C
ATOM    206  HE1 PHE A  33      -1.626  -6.525  42.623  1.00 64.35           H
ATOM    207  CE2 PHE A  33      -1.464  -9.529  44.082  1.00 64.35           C
ATOM    208  HE2 PHE A  33      -1.529  -9.992  45.067  1.00 64.35           H
ATOM    209  CZ  PHE A  33      -1.599  -8.182  43.954  1.00 64.35           C
ATOM    210  HZ  PHE A  33      -1.772  -7.565  44.836  1.00 64.35           H
ATOM    211  HN  PHE A  33      -2.355 -12.382  41.279  1.00 64.35           H
ATOM    212  N   THR A  34      -2.835 -12.038  37.636  1.00 64.51           N
ATOM    213  CA  THR A  34      -2.661 -12.333  36.224  1.00 64.51           C
ATOM    214  C   THR A  34      -2.051 -11.132  35.499  1.00 64.51           C
ATOM    215  O   THR A  34      -2.545 -10.013  35.619  1.00 64.51           O
ATOM    216  HA  THR A  34      -1.954 -13.157  36.130  1.00 64.51           H
ATOM    217  CB  THR A  34      -4.018 -12.758  35.660  1.00 64.51           C
ATOM    218  HB  THR A  34      -4.655 -11.891  35.483  1.00 64.51           H
ATOM    219  OG1 THR A  34      -4.511 -13.698  36.611  1.00 64.51           O
ATOM    220  HG1 THR A  34      -3.834 -14.418  36.762  1.00 64.51           H
ATOM    221  CG2 THR A  34      -3.888 -13.568  34.368  1.00 64.51           C
ATOM    222 1HG2 THR A  34      -3.308 -14.470  34.562  1.00 64.51           H
ATOM    223 2HG2 THR A  34      -3.383 -12.966  33.612  1.00 64.51           H
ATOM    224 3HG2 THR A  34      -4.880 -13.843  34.010  1.00 64.51           H
ATOM    225  HN  THR A  34      -3.767 -12.150  37.980  1.00 64.51           H
ATOM    226  N   ASP A  35      -0.984 -11.406  34.762  1.00 68.44           N
ATOM    227  CA  ASP A  35      -0.248 -10.349  34.089  1.00 68.44           C
ATOM    228  C   ASP A  35      -0.929 -10.030  32.756  1.00 68.44           C
ATOM    229  O   ASP A  35      -0.555 -10.574  31.718  1.00 68.44           O
ATOM    230  HA  ASP A  35      -0.264  -9.505  34.778  1.00 68.44           H
ATOM    231  CB  ASP A  35       1.190 -10.781  33.794  1.00 68.44           C
ATOM    232 1HB  ASP A  35       1.575 -11.368  34.628  1.00 68.44           H
ATOM    233 2HB  ASP A  35       1.207 -11.426  32.915  1.00 68.44           H
ATOM    234  CG  ASP A  35       2.089  -9.566  33.559  1.00 68.44           C
ATOM    235  OD1 ASP A  35       1.566  -8.439  33.687  1.00 68.44           O
ATOM    236  OD2 ASP A  35       3.281  -9.793  33.255  1.00 68.44           O
ATOM    237  HN  ASP A  35      -0.623 -12.328  34.622  1.00 68.44           H
ATOM    238  N   PHE A  36      -1.915  -9.148  32.828  1.00 82.76           N
ATOM    239  CA  PHE A  36      -2.615  -8.709  31.633  1.00 82.76           C
ATOM    240  C   PHE A  36      -1.861  -7.570  30.944  1.00 82.76           C
ATOM    241  O   PHE A  36      -2.199  -7.185  29.825  1.00 82.76           O
ATOM    242  HA  PHE A  36      -2.673  -9.564  30.960  1.00 82.76           H
ATOM    243  CB  PHE A  36      -3.987  -8.199  32.080  1.00 82.76           C
ATOM    244 1HB  PHE A  36      -3.851  -7.486  32.893  1.00 82.76           H
ATOM    245 2HB  PHE A  36      -4.449  -7.658  31.255  1.00 82.76           H
ATOM    246  CG  PHE A  36      -4.940  -9.303  32.544  1.00 82.76           C
ATOM    247  CD1 PHE A  36      -5.053 -10.451  31.822  1.00 82.76           C
ATOM    248  HD1 PHE A  36      -4.465 -10.584  30.914  1.00 82.76           H
ATOM    249  CD2 PHE A  36      -5.673  -9.137  33.677  1.00 82.76           C
ATOM    250  HD2 PHE A  36      -5.583  -8.217  34.255  1.00 82.76           H
ATOM    251  CE1 PHE A  36      -5.938 -11.475  32.252  1.00 82.76           C
ATOM    252  HE1 PHE A  36      -6.029 -12.395  31.674  1.00 82.76           H
ATOM    253  CE2 PHE A  36      -6.558 -10.161  34.107  1.00 82.76           C
ATOM    254  HE2 PHE A  36      -7.146 -10.028  35.015  1.00 82.76           H
ATOM    255  CZ  PHE A  36      -6.671 -11.309  33.385  1.00 82.76           C
ATOM    256  HZ  PHE A  36      -7.350 -12.095  33.716  1.00 82.76           H
ATOM    257  HN  PHE A  36      -2.236  -8.737  33.681  1.00 82.76           H
ATOM    258  N   TYR A  37      -0.855  -7.062  31.640  1.00 86.92           N
ATOM    259  CA  TYR A  37      -0.001  -6.030  31.077  1.00 86.92           C
ATOM    260  C   TYR A  37       1.145  -6.645  30.271  1.00 86.92           C
ATOM    261  O   TYR A  37       2.054  -7.247  30.838  1.00 86.92           O
ATOM    262  HA  TYR A  37      -0.610  -5.413  30.416  1.00 86.92           H
ATOM    263  CB  TYR A  37       0.582  -5.268  32.269  1.00 86.92           C
ATOM    264 1HB  TYR A  37      -0.230  -4.989  32.941  1.00 86.92           H
ATOM    265 2HB  TYR A  37       1.240  -5.935  32.826  1.00 86.92           H
ATOM    266  CG  TYR A  37       1.361  -4.010  31.883  1.00 86.92           C
ATOM    267  CD1 TYR A  37       2.735  -4.057  31.768  1.00 86.92           C
ATOM    268  HD1 TYR A  37       3.266  -4.992  31.952  1.00 86.92           H
ATOM    269  CD2 TYR A  37       0.689  -2.827  31.650  1.00 86.92           C
ATOM    270  HD2 TYR A  37      -0.396  -2.789  31.740  1.00 86.92           H
ATOM    271  CE1 TYR A  37       3.469  -2.873  31.404  1.00 86.92           C
ATOM    272  HE1 TYR A  37       4.555  -2.897  31.310  1.00 86.92           H
ATOM    273  CE2 TYR A  37       1.423  -1.642  31.286  1.00 86.92           C
ATOM    274  HE2 TYR A  37       0.905  -0.702  31.099  1.00 86.92           H
ATOM    275  CZ  TYR A  37       2.777  -1.724  31.181  1.00 86.92           C
ATOM    276  OH  TYR A  37       3.469  -0.605  30.838  1.00 86.92           O
ATOM    277  HH  TYR A  37       4.438  -0.824  30.724  1.00 86.92           H
ATOM    278  HN  TYR A  37      -0.620  -7.345  32.570  1.00 86.92           H
ATOM    279  N   CYS A  38       1.063  -6.472  28.960  1.00 90.10           N
ATOM    280  CA  CYS A  38       2.019  -7.096  28.061  1.00 90.10           C
ATOM    281  C   CYS A  38       3.106  -6.071  27.729  1.00 90.10           C
ATOM    282  O   CYS A  38       2.840  -5.075  27.059  1.00 90.10           O
ATOM    283  HA  CYS A  38       2.440  -7.948  28.595  1.00 90.10           H
ATOM    284  CB  CYS A  38       1.341  -7.637  26.801  1.00 90.10           C
ATOM    285 1HB  CYS A  38       0.510  -8.286  27.076  1.00 90.10           H
ATOM    286 2HB  CYS A  38       0.925  -6.814  26.220  1.00 90.10           H
ATOM    287  SG  CYS A  38       2.551  -8.566  25.790  1.00 90.10           S
ATOM    288  HN  CYS A  38       0.361  -5.918  28.512  1.00 90.10           H
ATOM    289  N   GLU A  39       4.306  -6.351  28.214  1.00 82.02           N
ATOM    290  CA  GLU A  39       5.474  -5.589  27.807  1.00 82.02           C
ATOM    291  C   GLU A  39       6.033  -6.136  26.492  1.00 82.02           C
ATOM    292  O   GLU A  39       6.328  -7.326  26.386  1.00 82.02           O
ATOM    293  HA  GLU A  39       5.118  -4.569  27.662  1.00 82.02           H
ATOM    294  CB  GLU A  39       6.543  -5.596  28.902  1.00 82.02           C
ATOM    295 1HB  GLU A  39       6.811  -6.623  29.147  1.00 82.02           H
ATOM    296 2HB  GLU A  39       7.394  -4.991  28.589  1.00 82.02           H
ATOM    297  CG  GLU A  39       6.013  -4.959  30.189  1.00 82.02           C
ATOM    298 1HG  GLU A  39       5.593  -3.978  29.967  1.00 82.02           H
ATOM    299 2HG  GLU A  39       5.205  -5.568  30.594  1.00 82.02           H
ATOM    300  CD  GLU A  39       7.126  -4.820  31.230  1.00 82.02           C
ATOM    301  OE1 GLU A  39       6.862  -4.158  32.257  1.00 82.02           O
ATOM    302  OE2 GLU A  39       8.214  -5.380  30.976  1.00 82.02           O
ATOM    303  HN  GLU A  39       4.487  -7.082  28.872  1.00 82.02           H
ATOM    304  N   LYS A  40       6.163  -5.242  25.523  1.00 88.57           N
ATOM    305  CA  LYS A  40       6.497  -5.648  24.169  1.00 88.57           C
ATOM    306  C   LYS A  40       7.950  -5.271  23.872  1.00 88.57           C
ATOM    307  O   LYS A  40       8.293  -4.958  22.733  1.00 88.57           O
ATOM    308  HA  LYS A  40       6.406  -6.733  24.122  1.00 88.57           H
ATOM    309  CB  LYS A  40       5.494  -5.066  23.172  1.00 88.57           C
ATOM    310 1HB  LYS A  40       5.465  -3.980  23.270  1.00 88.57           H
ATOM    311 2HB  LYS A  40       5.818  -5.284  22.154  1.00 88.57           H
ATOM    312  CG  LYS A  40       4.095  -5.641  23.402  1.00 88.57           C
ATOM    313 1HG  LYS A  40       4.145  -6.730  23.426  1.00 88.57           H
ATOM    314 2HG  LYS A  40       3.720  -5.318  24.373  1.00 88.57           H
ATOM    315  CD  LYS A  40       3.130  -5.194  22.301  1.00 88.57           C
ATOM    316 1HD  LYS A  40       3.028  -4.109  22.322  1.00 88.57           H
ATOM    317 2HD  LYS A  40       3.539  -5.457  21.326  1.00 88.57           H
ATOM    318  CE  LYS A  40       1.757  -5.845  22.478  1.00 88.57           C
ATOM    319 1HE  LYS A  40       1.868  -6.926  22.559  1.00 88.57           H
ATOM    320 2HE  LYS A  40       1.302  -5.501  23.408  1.00 88.57           H
ATOM    321  NZ  LYS A  40       0.876  -5.514  21.336  1.00 88.57           N
ATOM    322 1HZ  LYS A  40       0.009  -6.034  21.417  1.00 88.57           H
ATOM    323 2HZ  LYS A  40       0.675  -4.520  21.341  1.00 88.57           H
ATOM    324 3HZ  LYS A  40       1.339  -5.762  20.469  1.00 88.57           H
ATOM    325  HN  LYS A  40       6.044  -4.257  25.652  1.00 88.57           H
ATOM    326  N   ASN A  41       8.764  -5.314  24.916  1.00 83.42           N
ATOM    327  CA  ASN A  41      10.158  -4.920  24.794  1.00 83.42           C
ATOM    328  C   ASN A  41      10.835  -5.782  23.727  1.00 83.42           C
ATOM    329  O   ASN A  41      11.607  -5.276  22.913  1.00 83.42           O
ATOM    330  HA  ASN A  41      10.135  -3.864  24.524  1.00 83.42           H
ATOM    331  CB  ASN A  41      10.906  -5.126  26.113  1.00 83.42           C
ATOM    332 1HB  ASN A  41      10.724  -6.135  26.484  1.00 83.42           H
ATOM    333 2HB  ASN A  41      11.979  -5.037  25.944  1.00 83.42           H
ATOM    334  CG  ASN A  41      10.461  -4.104  27.161  1.00 83.42           C
ATOM    335  OD1 ASN A  41      10.074  -2.988  26.852  1.00 83.42           O
ATOM    336  ND2 ASN A  41      10.538  -4.544  28.413  1.00 83.42           N
ATOM    337 1HD2 ASN A  41      10.865  -5.471  28.598  1.00 83.42           H
ATOM    338 2HD2 ASN A  41      10.270  -3.948  29.170  1.00 83.42           H
ATOM    339  HN  ASN A  41       8.487  -5.610  25.830  1.00 83.42           H
ATOM    340  N   ASN A  42      10.522  -7.069  23.764  1.00 84.32           N
ATOM    341  CA  ASN A  42      11.136  -8.015  22.849  1.00 84.32           C
ATOM    342  C   ASN A  42      10.713  -7.680  21.417  1.00 84.32           C
ATOM    343  O   ASN A  42      11.501  -7.826  20.483  1.00 84.32           O
ATOM    344  HA  ASN A  42      12.210  -7.908  23.002  1.00 84.32           H
ATOM    345  CB  ASN A  42      10.686  -9.446  23.152  1.00 84.32           C
ATOM    346 1HB  ASN A  42       9.597  -9.497  23.147  1.00 84.32           H
ATOM    347 2HB  ASN A  42      11.040 -10.116  22.368  1.00 84.32           H
ATOM    348  CG  ASN A  42      11.218  -9.913  24.508  1.00 84.32           C
ATOM    349  OD1 ASN A  42      12.059  -9.279  25.125  1.00 84.32           O
ATOM    350  ND2 ASN A  42      10.684 -11.053  24.936  1.00 84.32           N
ATOM    351 1HD2 ASN A  42       9.998 -11.523  24.380  1.00 84.32           H
ATOM    352 2HD2 ASN A  42      10.968 -11.440  25.813  1.00 84.32           H
ATOM    353  HN  ASN A  42       9.864  -7.466  24.404  1.00 84.32           H
ATOM    354  N   VAL A  43       9.471  -7.237  21.289  1.00 92.12           N
ATOM    355  CA  VAL A  43       8.918  -6.928  19.981  1.00 92.12           C
ATOM    356  C   VAL A  43       9.642  -5.712  19.401  1.00 92.12           C
ATOM    357  O   VAL A  43       9.976  -5.690  18.217  1.00 92.12           O
ATOM    358  HA  VAL A  43       9.101  -7.787  19.335  1.00 92.12           H
ATOM    359  CB  VAL A  43       7.405  -6.729  20.087  1.00 92.12           C
ATOM    360  HB  VAL A  43       7.224  -5.872  20.736  1.00 92.12           H
ATOM    361  CG1 VAL A  43       6.795  -6.419  18.718  1.00 92.12           C
ATOM    362 1HG1 VAL A  43       7.241  -5.508  18.320  1.00 92.12           H
ATOM    363 2HG1 VAL A  43       6.992  -7.247  18.037  1.00 92.12           H
ATOM    364 3HG1 VAL A  43       5.719  -6.283  18.822  1.00 92.12           H
ATOM    365  CG2 VAL A  43       6.734  -7.949  20.723  1.00 92.12           C
ATOM    366 1HG2 VAL A  43       6.929  -8.830  20.111  1.00 92.12           H
ATOM    367 2HG2 VAL A  43       7.137  -8.105  21.723  1.00 92.12           H
ATOM    368 3HG2 VAL A  43       5.659  -7.781  20.786  1.00 92.12           H
ATOM    369  HN  VAL A  43       8.848  -7.090  22.057  1.00 92.12           H
ATOM    370  N   ARG A  44       9.862  -4.728  20.261  1.00 87.85           N
ATOM    371  CA  ARG A  44      10.532  -3.507  19.846  1.00 87.85           C
ATOM    372  C   ARG A  44      11.985  -3.800  19.469  1.00 87.85           C
ATOM    373  O   ARG A  44      12.522  -3.202  18.538  1.00 87.85           O
ATOM    374  HA  ARG A  44       9.965  -3.158  18.982  1.00 87.85           H
ATOM    375  CB  ARG A  44      10.503  -2.458  20.959  1.00 87.85           C
ATOM    376 1HB  ARG A  44      10.875  -2.894  21.885  1.00 87.85           H
ATOM    377 2HB  ARG A  44      11.169  -1.634  20.704  1.00 87.85           H
ATOM    378  CG  ARG A  44       9.084  -1.926  21.174  1.00 87.85           C
ATOM    379 1HG  ARG A  44       8.641  -1.664  20.213  1.00 87.85           H
ATOM    380 2HG  ARG A  44       8.462  -2.706  21.611  1.00 87.85           H
ATOM    381  CD  ARG A  44       9.092  -0.699  22.089  1.00 87.85           C
ATOM    382 1HD  ARG A  44       9.834   0.019  21.742  1.00 87.85           H
ATOM    383 2HD  ARG A  44       8.123  -0.200  22.050  1.00 87.85           H
ATOM    384  NE  ARG A  44       9.394  -1.107  23.479  1.00 87.85           N
ATOM    385  HE  ARG A  44      10.353  -1.217  23.737  1.00 87.85           H
ATOM    386  CZ  ARG A  44       8.461  -1.339  24.413  1.00 87.85           C
ATOM    387  NH1 ARG A  44       7.160  -1.207  24.123  1.00 87.85           N
ATOM    388 1HH1 ARG A  44       6.878  -0.935  23.203  1.00 87.85           H
ATOM    389 2HH1 ARG A  44       6.470  -1.382  24.826  1.00 87.85           H
ATOM    390  NH2 ARG A  44       8.850  -1.704  25.643  1.00 87.85           N
ATOM    391 1HH2 ARG A  44       8.167  -1.881  26.351  1.00 87.85           H
ATOM    392 2HH2 ARG A  44       9.823  -1.800  25.851  1.00 87.85           H
ATOM    393  HN  ARG A  44       9.593  -4.756  21.224  1.00 87.85           H
ATOM    394  N   GLN A  45      12.581  -4.722  20.211  1.00 84.48           N
ATOM    395  CA  GLN A  45      13.967  -5.090  19.977  1.00 84.48           C
ATOM    396  C   GLN A  45      14.121  -5.728  18.595  1.00 84.48           C
ATOM    397  O   GLN A  45      15.052  -5.406  17.859  1.00 84.48           O
ATOM    398  HA  GLN A  45      14.526  -4.155  20.017  1.00 84.48           H
ATOM    399  CB  GLN A  45      14.479  -6.027  21.073  1.00 84.48           C
ATOM    400 1HB  GLN A  45      14.269  -5.595  22.052  1.00 84.48           H
ATOM    401 2HB  GLN A  45      13.946  -6.976  21.023  1.00 84.48           H
ATOM    402  CG  GLN A  45      15.982  -6.270  20.929  1.00 84.48           C
ATOM    403 1HG  GLN A  45      16.188  -6.740  19.967  1.00 84.48           H
ATOM    404 2HG  GLN A  45      16.511  -5.317  20.938  1.00 84.48           H
ATOM    405  CD  GLN A  45      16.504  -7.160  22.059  1.00 84.48           C
ATOM    406  OE1 GLN A  45      15.753  -7.723  22.838  1.00 84.48           O
ATOM    407  NE2 GLN A  45      17.830  -7.257  22.103  1.00 84.48           N
ATOM    408 1HE2 GLN A  45      18.389  -6.769  21.432  1.00 84.48           H
ATOM    409 2HE2 GLN A  45      18.267  -7.816  22.807  1.00 84.48           H
ATOM    410  HN  GLN A  45      12.135  -5.212  20.959  1.00 84.48           H
ATOM    411  N   PHE A  46      13.193  -6.621  18.284  1.00 93.76           N
ATOM    412  CA  PHE A  46      13.184  -7.270  16.984  1.00 93.76           C
ATOM    413  C   PHE A  46      13.022  -6.245  15.860  1.00 93.76           C
ATOM    414  O   PHE A  46      13.740  -6.294  14.863  1.00 93.76           O
ATOM    415  HA  PHE A  46      14.140  -7.781  16.872  1.00 93.76           H
ATOM    416  CB  PHE A  46      11.987  -8.222  16.968  1.00 93.76           C
ATOM    417 1HB  PHE A  46      12.110  -8.959  17.762  1.00 93.76           H
ATOM    418 2HB  PHE A  46      11.083  -7.657  17.195  1.00 93.76           H
ATOM    419  CG  PHE A  46      11.792  -8.954  15.638  1.00 93.76           C
ATOM    420  CD1 PHE A  46      10.870  -8.507  14.744  1.00 93.76           C
ATOM    421  HD1 PHE A  46      10.269  -7.627  14.975  1.00 93.76           H
ATOM    422  CD2 PHE A  46      12.541 -10.052  15.351  1.00 93.76           C
ATOM    423  HD2 PHE A  46      13.280 -10.411  16.067  1.00 93.76           H
ATOM    424  CE1 PHE A  46      10.689  -9.186  13.511  1.00 93.76           C
ATOM    425  HE1 PHE A  46       9.950  -8.828  12.794  1.00 93.76           H
ATOM    426  CE2 PHE A  46      12.361 -10.732  14.117  1.00 93.76           C
ATOM    427  HE2 PHE A  46      12.961 -11.612  13.886  1.00 93.76           H
ATOM    428  CZ  PHE A  46      11.438 -10.284  13.223  1.00 93.76           C
ATOM    429  HZ  PHE A  46      11.300 -10.806  12.276  1.00 93.76           H
ATOM    430  HN  PHE A  46      12.457  -6.901  18.901  1.00 93.76           H
ATOM    431  N   ALA A  47      12.073  -5.341  16.059  1.00 93.88           N
ATOM    432  CA  ALA A  47      11.767  -4.343  15.049  1.00 93.88           C
ATOM    433  C   ALA A  47      13.014  -3.499  14.778  1.00 93.88           C
ATOM    434  O   ALA A  47      13.291  -3.144  13.633  1.00 93.88           O
ATOM    435  HA  ALA A  47      11.490  -4.870  14.136  1.00 93.88           H
ATOM    436  CB  ALA A  47      10.579  -3.497  15.511  1.00 93.88           C
ATOM    437 1HB  ALA A  47       9.711  -4.140  15.661  1.00 93.88           H
ATOM    438 2HB  ALA A  47      10.829  -3.000  16.448  1.00 93.88           H
ATOM    439 3HB  ALA A  47      10.349  -2.749  14.753  1.00 93.88           H
ATOM    440  HN  ALA A  47      11.521  -5.285  16.891  1.00 93.88           H
ATOM    441  N   SER A  48      13.732  -3.201  15.851  1.00 92.12           N
ATOM    442  CA  SER A  48      14.850  -2.276  15.769  1.00 92.12           C
ATOM    443  C   SER A  48      15.961  -2.873  14.903  1.00 92.12           C
ATOM    444  O   SER A  48      16.785  -2.144  14.354  1.00 92.12           O
ATOM    445  HA  SER A  48      14.447  -1.375  15.307  1.00 92.12           H
ATOM    446  CB  SER A  48      15.387  -1.938  17.161  1.00 92.12           C
ATOM    447 1HB  SER A  48      16.062  -1.085  17.092  1.00 92.12           H
ATOM    448 2HB  SER A  48      14.561  -1.638  17.806  1.00 92.12           H
ATOM    449  OG  SER A  48      16.074  -3.039  17.751  1.00 92.12           O
ATOM    450  HG  SER A  48      15.583  -3.889  17.562  1.00 92.12           H
ATOM    451  HN  SER A  48      13.561  -3.578  16.761  1.00 92.12           H
ATOM    452  N   HIS A  49      15.946  -4.195  14.806  1.00 88.32           N
ATOM    453  CA  HIS A  49      16.974  -4.902  14.060  1.00 88.32           C
ATOM    454  C   HIS A  49      16.462  -5.218  12.654  1.00 88.32           C
ATOM    455  O   HIS A  49      17.210  -5.129  11.682  1.00 88.32           O
ATOM    456  HA  HIS A  49      17.826  -4.226  13.984  1.00 88.32           H
ATOM    457  CB  HIS A  49      17.434  -6.149  14.818  1.00 88.32           C
ATOM    458 1HB  HIS A  49      16.560  -6.750  15.072  1.00 88.32           H
ATOM    459 2HB  HIS A  49      18.056  -6.754  14.158  1.00 88.32           H
ATOM    460  CG  HIS A  49      18.206  -5.850  16.081  1.00 88.32           C
ATOM    461  ND1 HIS A  49      19.349  -5.070  16.093  1.00 88.32           N
ATOM    462  HD1 HIS A  49      19.770  -4.636  15.297  1.00 88.32           H
ATOM    463  CD2 HIS A  49      17.988  -6.235  17.371  1.00 88.32           C
ATOM    464  HD2 HIS A  49      17.167  -6.861  17.719  1.00 88.32           H
ATOM    465  CE1 HIS A  49      19.791  -4.995  17.340  1.00 88.32           C
ATOM    466  HE1 HIS A  49      20.674  -4.451  17.676  1.00 88.32           H
ATOM    467  NE2 HIS A  49      18.946  -5.718  18.131  1.00 88.32           N
ATOM    468  HN  HIS A  49      15.251  -4.779  15.225  1.00 88.32           H
ATOM    469  N   PHE A  50      15.189  -5.580  12.590  1.00 92.96           N
ATOM    470  CA  PHE A  50      14.637  -6.164  11.379  1.00 92.96           C
ATOM    471  C   PHE A  50      14.186  -5.076  10.402  1.00 92.96           C
ATOM    472  O   PHE A  50      14.483  -5.144   9.211  1.00 92.96           O
ATOM    473  HA  PHE A  50      15.425  -6.759  10.918  1.00 92.96           H
ATOM    474  CB  PHE A  50      13.421  -6.994  11.796  1.00 92.96           C
ATOM    475 1HB  PHE A  50      13.733  -7.729  12.538  1.00 92.96           H
ATOM    476 2HB  PHE A  50      12.696  -6.339  12.281  1.00 92.96           H
ATOM    477  CG  PHE A  50      12.736  -7.720  10.637  1.00 92.96           C
ATOM    478  CD1 PHE A  50      11.563  -7.246  10.136  1.00 92.96           C
ATOM    479  HD1 PHE A  50      11.112  -6.349  10.560  1.00 92.96           H
ATOM    480  CD2 PHE A  50      13.298  -8.839  10.107  1.00 92.96           C
ATOM    481  HD2 PHE A  50      14.238  -9.218  10.509  1.00 92.96           H
ATOM    482  CE1 PHE A  50      10.927  -7.920   9.060  1.00 92.96           C
ATOM    483  HE1 PHE A  50       9.988  -7.540   8.658  1.00 92.96           H
ATOM    484  CE2 PHE A  50      12.662  -9.512   9.031  1.00 92.96           C
ATOM    485  HE2 PHE A  50      13.113 -10.409   8.607  1.00 92.96           H
ATOM    486  CZ  PHE A  50      11.490  -9.039   8.530  1.00 92.96           C
ATOM    487  HZ  PHE A  50      11.002  -9.556   7.704  1.00 92.96           H
ATOM    488  HN  PHE A  50      14.540  -5.481  13.345  1.00 92.96           H
ATOM    489  N   LEU A  51      13.476  -4.097  10.944  1.00 93.99           N
ATOM    490  CA  LEU A  51      12.722  -3.172  10.114  1.00 93.99           C
ATOM    491  C   LEU A  51      13.690  -2.218   9.411  1.00 93.99           C
ATOM    492  O   LEU A  51      13.592  -2.008   8.203  1.00 93.99           O
ATOM    493  HA  LEU A  51      12.205  -3.760   9.356  1.00 93.99           H
ATOM    494  CB  LEU A  51      11.651  -2.460  10.943  1.00 93.99           C
ATOM    495 1HB  LEU A  51      12.140  -1.960  11.780  1.00 93.99           H
ATOM    496 2HB  LEU A  51      11.200  -1.682  10.327  1.00 93.99           H
ATOM    497  CG  LEU A  51      10.533  -3.345  11.497  1.00 93.99           C
ATOM    498  HG  LEU A  51      10.975  -4.061  12.189  1.00 93.99           H
ATOM    499  CD1 LEU A  51       9.520  -2.516  12.290  1.00 93.99           C
ATOM    500 1HD1 LEU A  51      10.024  -2.027  13.124  1.00 93.99           H
ATOM    501 2HD1 LEU A  51       9.078  -1.762  11.639  1.00 93.99           H
ATOM    502 3HD1 LEU A  51       8.736  -3.170  12.672  1.00 93.99           H
ATOM    503  CD2 LEU A  51       9.866  -4.149  10.379  1.00 93.99           C
ATOM    504 1HD2 LEU A  51       9.439  -3.466   9.645  1.00 93.99           H
ATOM    505 2HD2 LEU A  51      10.608  -4.785   9.897  1.00 93.99           H
ATOM    506 3HD2 LEU A  51       9.075  -4.769  10.801  1.00 93.99           H
ATOM    507  HN  LEU A  51      13.411  -3.931  11.928  1.00 93.99           H
ATOM    508  N   PRO A  52      14.639  -1.627  10.150  1.00 95.31           N
ATOM    509  CA  PRO A  52      15.429  -0.516   9.615  1.00 95.31           C
ATOM    510  C   PRO A  52      16.075  -0.857   8.282  1.00 95.31           C
ATOM    511  O   PRO A  52      15.955  -0.102   7.318  1.00 95.31           O
ATOM    512  HA  PRO A  52      14.784   0.337   9.408  1.00 95.31           H
ATOM    513  CB  PRO A  52      16.474  -0.258  10.702  1.00 95.31           C
ATOM    514 1HB  PRO A  52      17.389  -0.822  10.522  1.00 95.31           H
ATOM    515 2HB  PRO A  52      16.754   0.795  10.748  1.00 95.31           H
ATOM    516  CG  PRO A  52      15.775  -0.710  11.978  1.00 95.31           C
ATOM    517 1HG  PRO A  52      16.487  -0.922  12.777  1.00 95.31           H
ATOM    518 2HG  PRO A  52      15.101   0.055  12.363  1.00 95.31           H
ATOM    519  CD  PRO A  52      15.029  -1.957  11.533  1.00 95.31           C
ATOM    520 1HD  PRO A  52      15.664  -2.843  11.569  1.00 95.31           H
ATOM    521 2HD  PRO A  52      14.166  -2.161  12.167  1.00 95.31           H
ATOM    522  N   PRO A  53      16.773  -1.998   8.194  1.00 95.90           N
ATOM    523  CA  PRO A  53      17.523  -2.333   6.981  1.00 95.90           C
ATOM    524  C   PRO A  53      16.610  -2.638   5.805  1.00 95.90           C
ATOM    525  O   PRO A  53      16.939  -2.324   4.662  1.00 95.90           O
ATOM    526  HA  PRO A  53      18.122  -1.480   6.662  1.00 95.90           H
ATOM    527  CB  PRO A  53      18.348  -3.554   7.391  1.00 95.90           C
ATOM    528 1HB  PRO A  53      18.500  -4.236   6.554  1.00 95.90           H
ATOM    529 2HB  PRO A  53      19.337  -3.268   7.751  1.00 95.90           H
ATOM    530  CG  PRO A  53      17.529  -4.189   8.478  1.00 95.90           C
ATOM    531 1HG  PRO A  53      16.767  -4.849   8.063  1.00 95.90           H
ATOM    532 2HG  PRO A  53      18.150  -4.795   9.137  1.00 95.90           H
ATOM    533  CD  PRO A  53      16.905  -3.045   9.223  1.00 95.90           C
ATOM    534 1HD  PRO A  53      15.938  -3.320   9.644  1.00 95.90           H
ATOM    535 2HD  PRO A  53      17.532  -2.717  10.052  1.00 95.90           H
ATOM    536  N   LEU A  54      15.477  -3.248   6.119  1.00 94.26           N
ATOM    537  CA  LEU A  54      14.549  -3.681   5.087  1.00 94.26           C
ATOM    538  C   LEU A  54      13.877  -2.455   4.465  1.00 94.26           C
ATOM    539  O   LEU A  54      13.692  -2.394   3.251  1.00 94.26           O
ATOM    540  HA  LEU A  54      15.131  -4.184   4.316  1.00 94.26           H
ATOM    541  CB  LEU A  54      13.562  -4.705   5.651  1.00 94.26           C
ATOM    542 1HB  LEU A  54      13.090  -4.277   6.535  1.00 94.26           H
ATOM    543 2HB  LEU A  54      12.774  -4.863   4.914  1.00 94.26           H
ATOM    544  CG  LEU A  54      14.149  -6.066   6.028  1.00 94.26           C
ATOM    545  HG  LEU A  54      14.901  -5.910   6.802  1.00 94.26           H
ATOM    546  CD1 LEU A  54      13.075  -6.982   6.619  1.00 94.26           C
ATOM    547 1HD1 LEU A  54      12.657  -6.521   7.514  1.00 94.26           H
ATOM    548 2HD1 LEU A  54      12.284  -7.134   5.885  1.00 94.26           H
ATOM    549 3HD1 LEU A  54      13.520  -7.942   6.879  1.00 94.26           H
ATOM    550  CD2 LEU A  54      14.856  -6.708   4.833  1.00 94.26           C
ATOM    551 1HD2 LEU A  54      14.143  -6.849   4.021  1.00 94.26           H
ATOM    552 2HD2 LEU A  54      15.665  -6.059   4.498  1.00 94.26           H
ATOM    553 3HD2 LEU A  54      15.265  -7.675   5.129  1.00 94.26           H
ATOM    554  HN  LEU A  54      15.189  -3.446   7.056  1.00 94.26           H
ATOM    555  N   TYR A  55      13.529  -1.510   5.326  1.00 94.40           N
ATOM    556  CA  TYR A  55      12.864  -0.298   4.878  1.00 94.40           C
ATOM    557  C   TYR A  55      13.793   0.546   4.003  1.00 94.40           C
ATOM    558  O   TYR A  55      13.356   1.135   3.016  1.00 94.40           O
ATOM    559  HA  TYR A  55      11.991  -0.590   4.293  1.00 94.40           H
ATOM    560  CB  TYR A  55      12.522   0.488   6.145  1.00 94.40           C
ATOM    561 1HB  TYR A  55      13.379   0.462   6.819  1.00 94.40           H
ATOM    562 2HB  TYR A  55      12.357   1.532   5.880  1.00 94.40           H
ATOM    563  CG  TYR A  55      11.291  -0.034   6.889  1.00 94.40           C
ATOM    564  CD1 TYR A  55      10.648  -1.171   6.445  1.00 94.40           C
ATOM    565  HD1 TYR A  55      11.017  -1.698   5.564  1.00 94.40           H
ATOM    566  CD2 TYR A  55      10.824   0.632   8.004  1.00 94.40           C
ATOM    567  HD2 TYR A  55      11.333   1.530   8.355  1.00 94.40           H
ATOM    568  CE1 TYR A  55       9.489  -1.663   7.145  1.00 94.40           C
ATOM    569  HE1 TYR A  55       8.972  -2.560   6.805  1.00 94.40           H
ATOM    570  CE2 TYR A  55       9.666   0.140   8.704  1.00 94.40           C
ATOM    571  HE2 TYR A  55       9.287   0.657   9.586  1.00 94.40           H
ATOM    572  CZ  TYR A  55       9.056  -0.983   8.240  1.00 94.40           C
ATOM    573  OH  TYR A  55       7.962  -1.447   8.901  1.00 94.40           O
ATOM    574  HH  TYR A  55       7.560  -2.214   8.400  1.00 94.40           H
ATOM    575  HN  TYR A  55      13.694  -1.562   6.311  1.00 94.40           H
ATOM    576  N   TRP A  56      15.057   0.577   4.397  1.00 92.77           N
ATOM    577  CA  TRP A  56      16.063   1.293   3.630  1.00 92.77           C
ATOM    578  C   TRP A  56      16.179   0.620   2.261  1.00 92.77           C
ATOM    579  O   TRP A  56      16.266   1.298   1.238  1.00 92.77           O
ATOM    580  HA  TRP A  56      15.722   2.321   3.512  1.00 92.77           H
ATOM    581  CB  TRP A  56      17.393   1.347   4.384  1.00 92.77           C
ATOM    582 1HB  TRP A  56      17.553   0.393   4.887  1.00 92.77           H
ATOM    583 2HB  TRP A  56      18.202   1.468   3.665  1.00 92.77           H
ATOM    584  CG  TRP A  56      17.476   2.471   5.418  1.00 92.77           C
ATOM    585  CD1 TRP A  56      17.583   2.362   6.750  1.00 92.77           C
ATOM    586  HD1 TRP A  56      17.626   1.414   7.286  1.00 92.77           H
ATOM    587  CD2 TRP A  56      17.455   3.889   5.150  1.00 92.77           C
ATOM    588  NE1 TRP A  56      17.632   3.600   7.357  1.00 92.77           N
ATOM    589  HE1 TRP A  56      17.711   3.776   8.338  1.00 92.77           H
ATOM    590  CE2 TRP A  56      17.552   4.558   6.353  1.00 92.77           C
ATOM    591  CE3 TRP A  56      17.358   4.583   3.931  1.00 92.77           C
ATOM    592  HE3 TRP A  56      17.281   4.078   2.969  1.00 92.77           H
ATOM    593  CZ2 TRP A  56      17.561   5.955   6.455  1.00 92.77           C
ATOM    594  HZ2 TRP A  56      17.638   6.460   7.418  1.00 92.77           H
ATOM    595  CZ3 TRP A  56      17.368   5.978   4.050  1.00 92.77           C
ATOM    596  HZ3 TRP A  56      17.295   6.565   3.135  1.00 92.77           H
ATOM    597  CH2 TRP A  56      17.465   6.667   5.253  1.00 92.77           C
ATOM    598  HH2 TRP A  56      17.466   7.757   5.262  1.00 92.77           H
ATOM    599  HN  TRP A  56      15.397   0.126   5.222  1.00 92.77           H
ATOM    600  N   LEU A  57      16.178  -0.705   2.285  1.00 93.89           N
ATOM    601  CA  LEU A  57      16.297  -1.476   1.060  1.00 93.89           C
ATOM    602  C   LEU A  57      15.104  -1.171   0.152  1.00 93.89           C
ATOM    603  O   LEU A  57      15.278  -0.874  -1.029  1.00 93.89           O
ATOM    604  HA  LEU A  57      17.207  -1.150   0.556  1.00 93.89           H
ATOM    605  CB  LEU A  57      16.463  -2.964   1.377  1.00 93.89           C
ATOM    606 1HB  LEU A  57      17.345  -3.084   2.007  1.00 93.89           H
ATOM    607 2HB  LEU A  57      15.605  -3.288   1.966  1.00 93.89           H
ATOM    608  CG  LEU A  57      16.601  -3.896   0.172  1.00 93.89           C
ATOM    609  HG  LEU A  57      15.748  -3.730  -0.487  1.00 93.89           H
ATOM    610  CD1 LEU A  57      17.862  -3.570  -0.631  1.00 93.89           C
ATOM    611 1HD1 LEU A  57      17.810  -2.542  -0.989  1.00 93.89           H
ATOM    612 2HD1 LEU A  57      18.739  -3.690   0.005  1.00 93.89           H
ATOM    613 3HD1 LEU A  57      17.935  -4.247  -1.483  1.00 93.89           H
ATOM    614  CD2 LEU A  57      16.559  -5.362   0.605  1.00 93.89           C
ATOM    615 1HD2 LEU A  57      17.379  -5.561   1.295  1.00 93.89           H
ATOM    616 2HD2 LEU A  57      15.610  -5.569   1.099  1.00 93.89           H
ATOM    617 3HD2 LEU A  57      16.659  -6.003  -0.271  1.00 93.89           H
ATOM    618  HN  LEU A  57      16.097  -1.248   3.121  1.00 93.89           H
ATOM    619  N   VAL A  58      13.918  -1.255   0.738  1.00 95.36           N
ATOM    620  CA  VAL A  58      12.695  -1.037  -0.015  1.00 95.36           C
ATOM    621  C   VAL A  58      12.714   0.370  -0.615  1.00 95.36           C
ATOM    622  O   VAL A  58      12.382   0.554  -1.785  1.00 95.36           O
ATOM    623  HA  VAL A  58      12.674  -1.764  -0.827  1.00 95.36           H
ATOM    624  CB  VAL A  58      11.479  -1.289   0.879  1.00 95.36           C
ATOM    625  HB  VAL A  58      11.590  -0.679   1.775  1.00 95.36           H
ATOM    626  CG1 VAL A  58      10.186  -0.864   0.179  1.00 95.36           C
ATOM    627 1HG1 VAL A  58      10.233   0.200  -0.056  1.00 95.36           H
ATOM    628 2HG1 VAL A  58      10.067  -1.435  -0.742  1.00 95.36           H
ATOM    629 3HG1 VAL A  58       9.338  -1.054   0.836  1.00 95.36           H
ATOM    630  CG2 VAL A  58      11.411  -2.754   1.313  1.00 95.36           C
ATOM    631 1HG2 VAL A  58      11.335  -3.391   0.431  1.00 95.36           H
ATOM    632 2HG2 VAL A  58      12.313  -3.011   1.869  1.00 95.36           H
ATOM    633 3HG2 VAL A  58      10.538  -2.905   1.947  1.00 95.36           H
ATOM    634  HN  VAL A  58      13.787  -1.467   1.706  1.00 95.36           H
ATOM    635  N   PHE A  59      13.106   1.327   0.213  1.00 95.97           N
ATOM    636  CA  PHE A  59      13.126   2.718  -0.206  1.00 95.97           C
ATOM    637  C   PHE A  59      14.025   2.910  -1.429  1.00 95.97           C
ATOM    638  O   PHE A  59      13.606   3.494  -2.427  1.00 95.97           O
ATOM    639  HA  PHE A  59      12.103   2.993  -0.463  1.00 95.97           H
ATOM    640  CB  PHE A  59      13.692   3.529   0.961  1.00 95.97           C
ATOM    641 1HB  PHE A  59      12.995   3.479   1.797  1.00 95.97           H
ATOM    642 2HB  PHE A  59      14.622   3.068   1.293  1.00 95.97           H
ATOM    643  CG  PHE A  59      13.959   4.998   0.626  1.00 95.97           C
ATOM    644  CD1 PHE A  59      15.238   5.453   0.533  1.00 95.97           C
ATOM    645  HD1 PHE A  59      16.072   4.770   0.697  1.00 95.97           H
ATOM    646  CD2 PHE A  59      12.919   5.849   0.422  1.00 95.97           C
ATOM    647  HD2 PHE A  59      11.894   5.485   0.497  1.00 95.97           H
ATOM    648  CE1 PHE A  59      15.486   6.816   0.223  1.00 95.97           C
ATOM    649  HE1 PHE A  59      16.511   7.180   0.148  1.00 95.97           H
ATOM    650  CE2 PHE A  59      13.167   7.213   0.112  1.00 95.97           C
ATOM    651  HE2 PHE A  59      12.332   7.895  -0.052  1.00 95.97           H
ATOM    652  CZ  PHE A  59      14.445   7.667   0.019  1.00 95.97           C
ATOM    653  HZ  PHE A  59      14.635   8.714  -0.220  1.00 95.97           H
ATOM    654  HN  PHE A  59      13.406   1.165   1.153  1.00 95.97           H
ATOM    655  N   ILE A  60      15.245   2.407  -1.311  1.00 94.23           N
ATOM    656  CA  ILE A  60      16.257   2.652  -2.325  1.00 94.23           C
ATOM    657  C   ILE A  60      15.789   2.064  -3.658  1.00 94.23           C
ATOM    658  O   ILE A  60      15.777   2.755  -4.675  1.00 94.23           O
ATOM    659  HA  ILE A  60      16.351   3.732  -2.439  1.00 94.23           H
ATOM    660  CB  ILE A  60      17.617   2.124  -1.864  1.00 94.23           C
ATOM    661  HB  ILE A  60      17.482   1.106  -1.498  1.00 94.23           H
ATOM    662  CG1 ILE A  60      18.160   2.954  -0.699  1.00 94.23           C
ATOM    663 1HG1 ILE A  60      18.480   3.931  -1.062  1.00 94.23           H
ATOM    664 2HG1 ILE A  60      17.368   3.128   0.029  1.00 94.23           H
ATOM    665  CG2 ILE A  60      18.604   2.058  -3.031  1.00 94.23           C
ATOM    666 1HG2 ILE A  60      18.213   1.391  -3.800  1.00 94.23           H
ATOM    667 2HG2 ILE A  60      18.739   3.055  -3.449  1.00 94.23           H
ATOM    668 3HG2 ILE A  60      19.562   1.679  -2.675  1.00 94.23           H
ATOM    669  CD1 ILE A  60      19.336   2.245  -0.023  1.00 94.23           C
ATOM    670 1HD1 ILE A  60      19.006   1.280   0.361  1.00 94.23           H
ATOM    671 2HD1 ILE A  60      20.135   2.094  -0.748  1.00 94.23           H
ATOM    672 3HD1 ILE A  60      19.703   2.857   0.801  1.00 94.23           H
ATOM    673  HN  ILE A  60      15.546   1.843  -0.542  1.00 94.23           H
ATOM    674  N   VAL A  61      15.415   0.793  -3.609  1.00 94.67           N
ATOM    675  CA  VAL A  61      15.082   0.064  -4.821  1.00 94.67           C
ATOM    676  C   VAL A  61      13.820   0.667  -5.443  1.00 94.67           C
ATOM    677  O   VAL A  61      13.760   0.876  -6.654  1.00 94.67           O
ATOM    678  HA  VAL A  61      15.910   0.189  -5.518  1.00 94.67           H
ATOM    679  CB  VAL A  61      14.942  -1.428  -4.513  1.00 94.67           C
ATOM    680  HB  VAL A  61      14.184  -1.540  -3.737  1.00 94.67           H
ATOM    681  CG1 VAL A  61      14.470  -2.201  -5.746  1.00 94.67           C
ATOM    682 1HG1 VAL A  61      13.502  -1.818  -6.067  1.00 94.67           H
ATOM    683 2HG1 VAL A  61      15.195  -2.077  -6.551  1.00 94.67           H
ATOM    684 3HG1 VAL A  61      14.379  -3.258  -5.499  1.00 94.67           H
ATOM    685  CG2 VAL A  61      16.253  -2.002  -3.974  1.00 94.67           C
ATOM    686 1HG2 VAL A  61      17.040  -1.871  -4.717  1.00 94.67           H
ATOM    687 2HG2 VAL A  61      16.529  -1.480  -3.057  1.00 94.67           H
ATOM    688 3HG2 VAL A  61      16.126  -3.063  -3.763  1.00 94.67           H
ATOM    689  HN  VAL A  61      15.339   0.265  -2.764  1.00 94.67           H
ATOM    690  N   GLY A  62      12.844   0.930  -4.586  1.00 96.04           N
ATOM    691  CA  GLY A  62      11.550   1.402  -5.048  1.00 96.04           C
ATOM    692  C   GLY A  62      11.656   2.817  -5.622  1.00 96.04           C
ATOM    693  O   GLY A  62      11.062   3.117  -6.656  1.00 96.04           O
ATOM    694 1HA  GLY A  62      11.162   0.726  -5.809  1.00 96.04           H
ATOM    695 2HA  GLY A  62      10.840   1.394  -4.222  1.00 96.04           H
ATOM    696  HN  GLY A  62      12.926   0.824  -3.595  1.00 96.04           H
ATOM    697  N   ALA A  63      12.417   3.648  -4.925  1.00 95.63           N
ATOM    698  CA  ALA A  63      12.567   5.037  -5.323  1.00 95.63           C
ATOM    699  C   ALA A  63      13.216   5.100  -6.707  1.00 95.63           C
ATOM    700  O   ALA A  63      12.789   5.873  -7.563  1.00 95.63           O
ATOM    701  HA  ALA A  63      11.571   5.476  -5.379  1.00 95.63           H
ATOM    702  CB  ALA A  63      13.378   5.787  -4.265  1.00 95.63           C
ATOM    703 1HB  ALA A  63      12.860   5.738  -3.307  1.00 95.63           H
ATOM    704 2HB  ALA A  63      14.363   5.329  -4.169  1.00 95.63           H
ATOM    705 3HB  ALA A  63      13.490   6.830  -4.564  1.00 95.63           H
ATOM    706  HN  ALA A  63      12.925   3.387  -4.104  1.00 95.63           H
ATOM    707  N   LEU A  64      14.238   4.274  -6.885  1.00 89.90           N
ATOM    708  CA  LEU A  64      14.954   4.231  -8.148  1.00 89.90           C
ATOM    709  C   LEU A  64      13.995   3.801  -9.259  1.00 89.90           C
ATOM    710  O   LEU A  64      13.940   4.430 -10.315  1.00 89.90           O
ATOM    711  HA  LEU A  64      15.300   5.242  -8.362  1.00 89.90           H
ATOM    712  CB  LEU A  64      16.195   3.344  -8.029  1.00 89.90           C
ATOM    713 1HB  LEU A  64      15.901   2.402  -7.567  1.00 89.90           H
ATOM    714 2HB  LEU A  64      16.547   3.110  -9.034  1.00 89.90           H
ATOM    715  CG  LEU A  64      17.364   3.928  -7.233  1.00 89.90           C
ATOM    716  HG  LEU A  64      16.991   4.240  -6.258  1.00 89.90           H
ATOM    717  CD1 LEU A  64      18.443   2.871  -6.988  1.00 89.90           C
ATOM    718 1HD1 LEU A  64      18.017   2.041  -6.425  1.00 89.90           H
ATOM    719 2HD1 LEU A  64      18.819   2.507  -7.944  1.00 89.90           H
ATOM    720 3HD1 LEU A  64      19.262   3.313  -6.420  1.00 89.90           H
ATOM    721  CD2 LEU A  64      17.927   5.174  -7.920  1.00 89.90           C
ATOM    722 1HD2 LEU A  64      18.281   4.910  -8.917  1.00 89.90           H
ATOM    723 2HD2 LEU A  64      17.146   5.930  -7.999  1.00 89.90           H
ATOM    724 3HD2 LEU A  64      18.756   5.569  -7.333  1.00 89.90           H
ATOM    725  HN  LEU A  64      14.576   3.645  -6.185  1.00 89.90           H
ATOM    726  N   GLY A  65      13.262   2.732  -8.984  1.00 93.57           N
ATOM    727  CA  GLY A  65      12.404   2.132  -9.992  1.00 93.57           C
ATOM    728  C   GLY A  65      11.306   3.105 -10.425  1.00 93.57           C
ATOM    729  O   GLY A  65      11.118   3.344 -11.617  1.00 93.57           O
ATOM    730 1HA  GLY A  65      13.001   1.843 -10.857  1.00 93.57           H
ATOM    731 2HA  GLY A  65      11.954   1.222  -9.597  1.00 93.57           H
ATOM    732  HN  GLY A  65      13.249   2.277  -8.093  1.00 93.57           H
ATOM    733  N   ASN A  66      10.608   3.639  -9.433  1.00 92.29           N
ATOM    734  CA  ASN A  66       9.436   4.456  -9.698  1.00 92.29           C
ATOM    735  C   ASN A  66       9.876   5.797 -10.289  1.00 92.29           C
ATOM    736  O   ASN A  66       9.205   6.344 -11.162  1.00 92.29           O
ATOM    737  HA  ASN A  66       8.831   3.872 -10.393  1.00 92.29           H
ATOM    738  CB  ASN A  66       8.659   4.738  -8.411  1.00 92.29           C
ATOM    739 1HB  ASN A  66       9.354   4.996  -7.611  1.00 92.29           H
ATOM    740 2HB  ASN A  66       8.007   5.600  -8.556  1.00 92.29           H
ATOM    741  CG  ASN A  66       7.824   3.525  -7.997  1.00 92.29           C
ATOM    742  OD1 ASN A  66       6.874   3.137  -8.657  1.00 92.29           O
ATOM    743  ND2 ASN A  66       8.229   2.949  -6.869  1.00 92.29           N
ATOM    744 1HD2 ASN A  66       9.017   3.317  -6.374  1.00 92.29           H
ATOM    745 2HD2 ASN A  66       7.747   2.147  -6.515  1.00 92.29           H
ATOM    746  HN  ASN A  66      10.832   3.523  -8.466  1.00 92.29           H
ATOM    747  N   SER A  67      11.000   6.287  -9.788  1.00 91.74           N
ATOM    748  CA  SER A  67      11.560   7.533 -10.284  1.00 91.74           C
ATOM    749  C   SER A  67      11.886   7.403 -11.773  1.00 91.74           C
ATOM    750  O   SER A  67      11.712   8.353 -12.535  1.00 91.74           O
ATOM    751  HA  SER A  67      10.783   8.281 -10.126  1.00 91.74           H
ATOM    752  CB  SER A  67      12.813   7.925  -9.498  1.00 91.74           C
ATOM    753 1HB  SER A  67      13.558   7.134  -9.586  1.00 91.74           H
ATOM    754 2HB  SER A  67      13.249   8.823  -9.936  1.00 91.74           H
ATOM    755  OG  SER A  67      12.529   8.158  -8.122  1.00 91.74           O
ATOM    756  HG  SER A  67      12.946   7.443  -7.560  1.00 91.74           H
ATOM    757  HN  SER A  67      11.525   5.849  -9.058  1.00 91.74           H
ATOM    758  N   LEU A  68      12.353   6.220 -12.144  1.00 86.77           N
ATOM    759  CA  LEU A  68      12.712   5.957 -13.527  1.00 86.77           C
ATOM    760  C   LEU A  68      11.451   5.990 -14.392  1.00 86.77           C
ATOM    761  O   LEU A  68      11.468   6.519 -15.502  1.00 86.77           O
ATOM    762  HA  LEU A  68      13.374   6.760 -13.851  1.00 86.77           H
ATOM    763  CB  LEU A  68      13.499   4.650 -13.636  1.00 86.77           C
ATOM    764 1HB  LEU A  68      14.273   4.649 -12.868  1.00 86.77           H
ATOM    765 2HB  LEU A  68      12.826   3.823 -13.411  1.00 86.77           H
ATOM    766  CG  LEU A  68      14.162   4.377 -14.988  1.00 86.77           C
ATOM    767  HG  LEU A  68      13.412   4.508 -15.769  1.00 86.77           H
ATOM    768  CD1 LEU A  68      15.281   5.383 -15.263  1.00 86.77           C
ATOM    769 1HD1 LEU A  68      14.869   6.392 -15.273  1.00 86.77           H
ATOM    770 2HD1 LEU A  68      16.038   5.308 -14.481  1.00 86.77           H
ATOM    771 3HD1 LEU A  68      15.735   5.167 -16.230  1.00 86.77           H
ATOM    772  CD2 LEU A  68      14.656   2.932 -15.075  1.00 86.77           C
ATOM    773 1HD2 LEU A  68      15.385   2.749 -14.285  1.00 86.77           H
ATOM    774 2HD2 LEU A  68      13.813   2.252 -14.956  1.00 86.77           H
ATOM    775 3HD2 LEU A  68      15.123   2.765 -16.046  1.00 86.77           H
ATOM    776  HN  LEU A  68      12.487   5.451 -11.519  1.00 86.77           H
ATOM    777  N   VAL A  69      10.386   5.417 -13.850  1.00 90.34           N
ATOM    778  CA  VAL A  69       9.117   5.377 -14.557  1.00 90.34           C
ATOM    779  C   VAL A  69       8.669   6.806 -14.872  1.00 90.34           C
ATOM    780  O   VAL A  69       8.355   7.123 -16.018  1.00 90.34           O
ATOM    781  HA  VAL A  69       9.279   4.846 -15.495  1.00 90.34           H
ATOM    782  CB  VAL A  69       8.087   4.594 -13.740  1.00 90.34           C
ATOM    783  HB  VAL A  69       8.059   5.021 -12.738  1.00 90.34           H
ATOM    784  CG1 VAL A  69       6.689   4.728 -14.347  1.00 90.34           C
ATOM    785 1HG1 VAL A  69       6.398   5.779 -14.361  1.00 90.34           H
ATOM    786 2HG1 VAL A  69       6.696   4.340 -15.366  1.00 90.34           H
ATOM    787 3HG1 VAL A  69       5.976   4.162 -13.747  1.00 90.34           H
ATOM    788  CG2 VAL A  69       8.491   3.124 -13.614  1.00 90.34           C
ATOM    789 1HG2 VAL A  69       8.560   2.679 -14.606  1.00 90.34           H
ATOM    790 2HG2 VAL A  69       9.458   3.054 -13.116  1.00 90.34           H
ATOM    791 3HG2 VAL A  69       7.742   2.590 -13.029  1.00 90.34           H
ATOM    792  HN  VAL A  69      10.380   4.985 -12.948  1.00 90.34           H
ATOM    793  N   ILE A  70       8.653   7.629 -13.834  1.00 90.52           N
ATOM    794  CA  ILE A  70       8.154   8.988 -13.964  1.00 90.52           C
ATOM    795  C   ILE A  70       8.977   9.730 -15.018  1.00 90.52           C
ATOM    796  O   ILE A  70       8.424  10.451 -15.848  1.00 90.52           O
ATOM    797  HA  ILE A  70       7.123   8.925 -14.312  1.00 90.52           H
ATOM    798  CB  ILE A  70       8.130   9.682 -12.601  1.00 90.52           C
ATOM    799  HB  ILE A  70       9.117   9.584 -12.150  1.00 90.52           H
ATOM    800  CG1 ILE A  70       7.133   9.006 -11.658  1.00 90.52           C
ATOM    801 1HG1 ILE A  70       6.115   9.253 -11.961  1.00 90.52           H
ATOM    802 2HG1 ILE A  70       7.234   7.923 -11.733  1.00 90.52           H
ATOM    803  CG2 ILE A  70       7.850  11.179 -12.753  1.00 90.52           C
ATOM    804 1HG2 ILE A  70       8.630  11.634 -13.364  1.00 90.52           H
ATOM    805 2HG2 ILE A  70       6.882  11.320 -13.234  1.00 90.52           H
ATOM    806 3HG2 ILE A  70       7.838  11.648 -11.769  1.00 90.52           H
ATOM    807  CD1 ILE A  70       7.362   9.446 -10.211  1.00 90.52           C
ATOM    808 1HD1 ILE A  70       8.372   9.175  -9.904  1.00 90.52           H
ATOM    809 2HD1 ILE A  70       7.236  10.526 -10.135  1.00 90.52           H
ATOM    810 3HD1 ILE A  70       6.640   8.950  -9.562  1.00 90.52           H
ATOM    811  HN  ILE A  70       8.973   7.382 -12.919  1.00 90.52           H
ATOM    812  N   LEU A  71      10.285   9.529 -14.952  1.00 84.03           N
ATOM    813  CA  LEU A  71      11.201  10.276 -15.797  1.00 84.03           C
ATOM    814  C   LEU A  71      10.955   9.905 -17.261  1.00 84.03           C
ATOM    815  O   LEU A  71      10.978  10.768 -18.136  1.00 84.03           O
ATOM    816  HA  LEU A  71      10.976  11.335 -15.667  1.00 84.03           H
ATOM    817  CB  LEU A  71      12.646  10.061 -15.342  1.00 84.03           C
ATOM    818 1HB  LEU A  71      12.706  10.277 -14.276  1.00 84.03           H
ATOM    819 2HB  LEU A  71      12.892   9.007 -15.468  1.00 84.03           H
ATOM    820  CG  LEU A  71      13.707  10.893 -16.064  1.00 84.03           C
ATOM    821  HG  LEU A  71      13.224  11.780 -16.474  1.00 84.03           H
ATOM    822  CD1 LEU A  71      14.783  11.375 -15.089  1.00 84.03           C
ATOM    823 1HD1 LEU A  71      14.324  11.989 -14.315  1.00 84.03           H
ATOM    824 2HD1 LEU A  71      15.268  10.513 -14.629  1.00 84.03           H
ATOM    825 3HD1 LEU A  71      15.525  11.964 -15.628  1.00 84.03           H
ATOM    826  CD2 LEU A  71      14.304  10.119 -17.241  1.00 84.03           C
ATOM    827 1HD2 LEU A  71      14.768   9.203 -16.875  1.00 84.03           H
ATOM    828 2HD2 LEU A  71      13.515   9.869 -17.949  1.00 84.03           H
ATOM    829 3HD2 LEU A  71      15.056  10.734 -17.736  1.00 84.03           H
ATOM    830  HN  LEU A  71      10.719   8.872 -14.336  1.00 84.03           H
ATOM    831  N   VAL A  72      10.725   8.619 -17.481  1.00 84.48           N
ATOM    832  CA  VAL A  72      10.542   8.112 -18.831  1.00 84.48           C
ATOM    833  C   VAL A  72       9.263   8.706 -19.425  1.00 84.48           C
ATOM    834  O   VAL A  72       9.253   9.141 -20.576  1.00 84.48           O
ATOM    835  HA  VAL A  72      11.392   8.444 -19.425  1.00 84.48           H
ATOM    836  CB  VAL A  72      10.540   6.582 -18.819  1.00 84.48           C
ATOM    837  HB  VAL A  72       9.790   6.253 -18.100  1.00 84.48           H
ATOM    838  CG1 VAL A  72      10.154   6.024 -20.190  1.00 84.48           C
ATOM    839 1HG1 VAL A  72       9.156   6.372 -20.456  1.00 84.48           H
ATOM    840 2HG1 VAL A  72      10.870   6.367 -20.937  1.00 84.48           H
ATOM    841 3HG1 VAL A  72      10.160   4.934 -20.154  1.00 84.48           H
ATOM    842  CG2 VAL A  72      11.896   6.036 -18.367  1.00 84.48           C
ATOM    843 1HG2 VAL A  72      12.672   6.379 -19.050  1.00 84.48           H
ATOM    844 2HG2 VAL A  72      12.114   6.392 -17.360  1.00 84.48           H
ATOM    845 3HG2 VAL A  72      11.867   4.946 -18.368  1.00 84.48           H
ATOM    846  HN  VAL A  72      10.663   7.930 -16.759  1.00 84.48           H
ATOM    847  N   TYR A  73       8.216   8.707 -18.613  1.00 84.67           N
ATOM    848  CA  TYR A  73       6.929   9.219 -19.052  1.00 84.67           C
ATOM    849  C   TYR A  73       6.991  10.730 -19.287  1.00 84.67           C
ATOM    850  O   TYR A  73       6.346  11.247 -20.197  1.00 84.67           O
ATOM    851  HA  TYR A  73       6.672   8.724 -19.988  1.00 84.67           H
ATOM    852  CB  TYR A  73       5.950   8.933 -17.912  1.00 84.67           C
ATOM    853 1HB  TYR A  73       6.501   8.900 -16.973  1.00 84.67           H
ATOM    854 2HB  TYR A  73       5.243   9.759 -17.838  1.00 84.67           H
ATOM    855  CG  TYR A  73       5.170   7.626 -18.076  1.00 84.67           C
ATOM    856  CD1 TYR A  73       4.314   7.463 -19.146  1.00 84.67           C
ATOM    857  HD1 TYR A  73       4.193   8.264 -19.874  1.00 84.67           H
ATOM    858  CD2 TYR A  73       5.324   6.611 -17.153  1.00 84.67           C
ATOM    859  HD2 TYR A  73       6.000   6.741 -16.308  1.00 84.67           H
ATOM    860  CE1 TYR A  73       3.581   6.233 -19.299  1.00 84.67           C
ATOM    861  HE1 TYR A  73       2.901   6.091 -20.139  1.00 84.67           H
ATOM    862  CE2 TYR A  73       4.590   5.382 -17.307  1.00 84.67           C
ATOM    863  HE2 TYR A  73       4.702   4.572 -16.585  1.00 84.67           H
ATOM    864  CZ  TYR A  73       3.755   5.253 -18.372  1.00 84.67           C
ATOM    865  OH  TYR A  73       3.062   4.092 -18.517  1.00 84.67           O
ATOM    866  HH  TYR A  73       2.594   4.081 -19.401  1.00 84.67           H
ATOM    867  HN  TYR A  73       8.237   8.367 -17.673  1.00 84.67           H
ATOM    868  N   TRP A  74       7.775  11.395 -18.451  1.00 73.99           N
ATOM    869  CA  TRP A  74       7.878  12.843 -18.513  1.00 73.99           C
ATOM    870  C   TRP A  74       8.530  13.214 -19.846  1.00 73.99           C
ATOM    871  O   TRP A  74       8.041  14.090 -20.558  1.00 73.99           O
ATOM    872  HA  TRP A  74       6.868  13.251 -18.465  1.00 73.99           H
ATOM    873  CB  TRP A  74       8.637  13.391 -17.303  1.00 73.99           C
ATOM    874 1HB  TRP A  74       8.163  13.024 -16.393  1.00 73.99           H
ATOM    875 2HB  TRP A  74       9.653  12.996 -17.315  1.00 73.99           H
ATOM    876  CG  TRP A  74       8.701  14.919 -17.248  1.00 73.99           C
ATOM    877  CD1 TRP A  74       9.506  15.736 -17.940  1.00 73.99           C
ATOM    878  HD1 TRP A  74      10.249  15.399 -18.662  1.00 73.99           H
ATOM    879  CD2 TRP A  74       7.890  15.784 -16.425  1.00 73.99           C
ATOM    880  NE1 TRP A  74       9.275  17.060 -17.625  1.00 73.99           N
ATOM    881  HE1 TRP A  74       9.749  17.852 -18.009  1.00 73.99           H
ATOM    882  CE2 TRP A  74       8.261  17.090 -16.674  1.00 73.99           C
ATOM    883  CE3 TRP A  74       6.878  15.473 -15.500  1.00 73.99           C
ATOM    884  HE3 TRP A  74       6.567  14.451 -15.286  1.00 73.99           H
ATOM    885  CZ2 TRP A  74       7.671  18.188 -16.038  1.00 73.99           C
ATOM    886  HZ2 TRP A  74       7.981  19.211 -16.252  1.00 73.99           H
ATOM    887  CZ3 TRP A  74       6.298  16.583 -14.873  1.00 73.99           C
ATOM    888  HZ3 TRP A  74       5.507  16.398 -14.147  1.00 73.99           H
ATOM    889  CH2 TRP A  74       6.659  17.903 -15.113  1.00 73.99           C
ATOM    890  HH2 TRP A  74       6.158  18.713 -14.583  1.00 73.99           H
ATOM    891  HN  TRP A  74       8.331  10.962 -17.742  1.00 73.99           H
ATOM    892  N   TYR A  75       9.624  12.529 -20.144  1.00 70.48           N
ATOM    893  CA  TYR A  75      10.550  13.002 -21.159  1.00 70.48           C
ATOM    894  C   TYR A  75      10.190  12.439 -22.535  1.00 70.48           C
ATOM    895  O   TYR A  75      10.341  13.122 -23.547  1.00 70.48           O
ATOM    896  HA  TYR A  75      10.487  14.089 -21.191  1.00 70.48           H
ATOM    897  CB  TYR A  75      11.928  12.475 -20.750  1.00 70.48           C
ATOM    898 1HB  TYR A  75      12.046  12.594 -19.673  1.00 70.48           H
ATOM    899 2HB  TYR A  75      11.974  11.407 -20.960  1.00 70.48           H
ATOM    900  CG  TYR A  75      13.094  13.170 -21.457  1.00 70.48           C
ATOM    901  CD1 TYR A  75      13.686  12.579 -22.554  1.00 70.48           C
ATOM    902  HD1 TYR A  75      13.324  11.617 -22.917  1.00 70.48           H
ATOM    903  CD2 TYR A  75      13.553  14.388 -20.997  1.00 70.48           C
ATOM    904  HD2 TYR A  75      13.085  14.854 -20.130  1.00 70.48           H
ATOM    905  CE1 TYR A  75      14.784  13.233 -23.219  1.00 70.48           C
ATOM    906  HE1 TYR A  75      15.261  12.777 -24.087  1.00 70.48           H
ATOM    907  CE2 TYR A  75      14.650  15.041 -21.662  1.00 70.48           C
ATOM    908  HE2 TYR A  75      15.022  16.003 -21.309  1.00 70.48           H
ATOM    909  CZ  TYR A  75      15.211  14.431 -22.740  1.00 70.48           C
ATOM    910  OH  TYR A  75      16.248  15.049 -23.368  1.00 70.48           O
ATOM    911  HH  TYR A  75      16.447  15.921 -22.922  1.00 70.48           H
ATOM    912  HN  TYR A  75       9.881  11.667 -19.707  1.00 70.48           H
ATOM    913  N   CYS A  76       9.721  11.200 -22.528  1.00 70.49           N
ATOM    914  CA  CYS A  76       9.688  10.406 -23.745  1.00 70.49           C
ATOM    915  C   CYS A  76       8.244   9.965 -23.991  1.00 70.49           C
ATOM    916  O   CYS A  76       7.626  10.372 -24.974  1.00 70.49           O
ATOM    917  HA  CYS A  76      10.039  11.051 -24.550  1.00 70.49           H
ATOM    918  CB  CYS A  76      10.643   9.213 -23.668  1.00 70.49           C
ATOM    919 1HB  CYS A  76      11.539   9.489 -23.113  1.00 70.49           H
ATOM    920 2HB  CYS A  76      10.172   8.394 -23.125  1.00 70.49           H
ATOM    921  SG  CYS A  76      11.098   8.666 -25.354  1.00 70.49           S
ATOM    922  HG  CYS A  76      11.862   7.648 -24.969  1.00 70.49           H
ATOM    923  HN  CYS A  76       9.369  10.740 -21.713  1.00 70.49           H
ATOM    924  N   THR A  77       7.747   9.139 -23.082  1.00 64.64           N
ATOM    925  CA  THR A  77       6.540   8.374 -23.346  1.00 64.64           C
ATOM    926  C   THR A  77       5.341   9.309 -23.511  1.00 64.64           C
ATOM    927  O   THR A  77       4.535   9.137 -24.424  1.00 64.64           O
ATOM    928  HA  THR A  77       6.667   7.847 -24.292  1.00 64.64           H
ATOM    929  CB  THR A  77       6.368   7.358 -22.215  1.00 64.64           C
ATOM    930  HB  THR A  77       6.097   7.856 -21.284  1.00 64.64           H
ATOM    931  OG1 THR A  77       7.602   6.647 -22.195  1.00 64.64           O
ATOM    932  HG1 THR A  77       7.688   6.087 -23.020  1.00 64.64           H
ATOM    933  CG2 THR A  77       5.326   6.287 -22.543  1.00 64.64           C
ATOM    934 1HG2 THR A  77       5.632   5.745 -23.438  1.00 64.64           H
ATOM    935 2HG2 THR A  77       4.360   6.761 -22.719  1.00 64.64           H
ATOM    936 3HG2 THR A  77       5.243   5.592 -21.708  1.00 64.64           H
ATOM    937  HN  THR A  77       8.154   8.989 -22.181  1.00 64.64           H
ATOM    938  N   ARG A  78       5.260  10.280 -22.613  1.00 60.96           N
ATOM    939  CA  ARG A  78       4.057  11.085 -22.486  1.00 60.96           C
ATOM    940  C   ARG A  78       2.837  10.185 -22.276  1.00 60.96           C
ATOM    941  O   ARG A  78       2.789   9.068 -22.789  1.00 60.96           O
ATOM    942  HA  ARG A  78       4.234  11.716 -21.615  1.00 60.96           H
ATOM    943  CB  ARG A  78       3.838  11.947 -23.731  1.00 60.96           C
ATOM    944 1HB  ARG A  78       3.697  11.307 -24.602  1.00 60.96           H
ATOM    945 2HB  ARG A  78       2.925  12.533 -23.616  1.00 60.96           H
ATOM    946  CG  ARG A  78       5.025  12.883 -23.965  1.00 60.96           C
ATOM    947 1HG  ARG A  78       5.234  13.446 -23.056  1.00 60.96           H
ATOM    948 2HG  ARG A  78       5.916  12.297 -24.189  1.00 60.96           H
ATOM    949  CD  ARG A  78       4.742  13.850 -25.117  1.00 60.96           C
ATOM    950 1HD  ARG A  78       4.570  13.292 -26.037  1.00 60.96           H
ATOM    951 2HD  ARG A  78       3.832  14.415 -24.913  1.00 60.96           H
ATOM    952  NE  ARG A  78       5.883  14.776 -25.293  1.00 60.96           N
ATOM    953  HE  ARG A  78       6.709  14.610 -24.753  1.00 60.96           H
ATOM    954  CZ  ARG A  78       5.879  15.823 -26.129  1.00 60.96           C
ATOM    955  NH1 ARG A  78       4.800  16.093 -26.876  1.00 60.96           N
ATOM    956 1HH1 ARG A  78       3.989  15.511 -26.812  1.00 60.96           H
ATOM    957 2HH1 ARG A  78       4.805  16.876 -27.498  1.00 60.96           H
ATOM    958  NH2 ARG A  78       6.971  16.596 -26.207  1.00 60.96           N
ATOM    959 1HH2 ARG A  78       6.984  17.381 -26.827  1.00 60.96           H
ATOM    960 2HH2 ARG A  78       7.772  16.388 -25.647  1.00 60.96           H
ATOM    961  HN  ARG A  78       5.997  10.519 -21.980  1.00 60.96           H
ATOM    962  N   VAL A  79       1.881  10.706 -21.521  1.00 76.06           N
ATOM    963  CA  VAL A  79       0.650   9.978 -21.264  1.00 76.06           C
ATOM    964  C   VAL A  79      -0.289  10.134 -22.462  1.00 76.06           C
ATOM    965  O   VAL A  79      -0.823  11.216 -22.700  1.00 76.06           O
ATOM    966  HA  VAL A  79       0.908   8.925 -21.155  1.00 76.06           H
ATOM    967  CB  VAL A  79       0.026  10.452 -19.950  1.00 76.06           C
ATOM    968  HB  VAL A  79      -0.219  11.509 -20.057  1.00 76.06           H
ATOM    969  CG1 VAL A  79      -1.271   9.696 -19.655  1.00 76.06           C
ATOM    970 1HG1 VAL A  79      -1.983   9.868 -20.462  1.00 76.06           H
ATOM    971 2HG1 VAL A  79      -1.060   8.630 -19.577  1.00 76.06           H
ATOM    972 3HG1 VAL A  79      -1.694  10.053 -18.715  1.00 76.06           H
ATOM    973  CG2 VAL A  79       1.016  10.315 -18.792  1.00 76.06           C
ATOM    974 1HG2 VAL A  79       1.306   9.270 -18.684  1.00 76.06           H
ATOM    975 2HG2 VAL A  79       1.901  10.919 -18.996  1.00 76.06           H
ATOM    976 3HG2 VAL A  79       0.547  10.659 -17.870  1.00 76.06           H
ATOM    977  HN  VAL A  79       1.937  11.606 -21.089  1.00 76.06           H
ATOM    978  N   LYS A  80      -0.461   9.036 -23.184  1.00 67.95           N
ATOM    979  CA  LYS A  80      -1.254   9.059 -24.402  1.00 67.95           C
ATOM    980  C   LYS A  80      -2.500   8.192 -24.210  1.00 67.95           C
ATOM    981  O   LYS A  80      -3.485   8.346 -24.931  1.00 67.95           O
ATOM    982  HA  LYS A  80      -1.572  10.088 -24.566  1.00 67.95           H
ATOM    983  CB  LYS A  80      -0.401   8.651 -25.605  1.00 67.95           C
ATOM    984 1HB  LYS A  80       0.070   7.687 -25.411  1.00 67.95           H
ATOM    985 2HB  LYS A  80      -1.037   8.524 -26.480  1.00 67.95           H
ATOM    986  CG  LYS A  80       0.673   9.701 -25.896  1.00 67.95           C
ATOM    987 1HG  LYS A  80       0.210  10.682 -25.999  1.00 67.95           H
ATOM    988 2HG  LYS A  80       1.365   9.761 -25.056  1.00 67.95           H
ATOM    989  CD  LYS A  80       1.442   9.358 -27.174  1.00 67.95           C
ATOM    990 1HD  LYS A  80       1.896   8.371 -27.076  1.00 67.95           H
ATOM    991 2HD  LYS A  80       0.752   9.309 -28.016  1.00 67.95           H
ATOM    992  CE  LYS A  80       2.528  10.399 -27.456  1.00 67.95           C
ATOM    993 1HE  LYS A  80       2.083  11.392 -27.507  1.00 67.95           H
ATOM    994 2HE  LYS A  80       3.248  10.413 -26.638  1.00 67.95           H
ATOM    995  NZ  LYS A  80       3.220  10.093 -28.728  1.00 67.95           N
ATOM    996 1HZ  LYS A  80       3.940  10.787 -28.896  1.00 67.95           H
ATOM    997 2HZ  LYS A  80       3.644   9.174 -28.670  1.00 67.95           H
ATOM    998 3HZ  LYS A  80       2.551  10.110 -29.489  1.00 67.95           H
ATOM    999  HN  LYS A  80      -0.071   8.146 -22.951  1.00 67.95           H
ATOM   1000  N   THR A  81      -2.417   7.301 -23.233  1.00 79.95           N
ATOM   1001  CA  THR A  81      -3.459   6.308 -23.036  1.00 79.95           C
ATOM   1002  C   THR A  81      -3.970   6.349 -21.594  1.00 79.95           C
ATOM   1003  O   THR A  81      -3.331   6.936 -20.722  1.00 79.95           O
ATOM   1004  HA  THR A  81      -4.301   6.560 -23.680  1.00 79.95           H
ATOM   1005  CB  THR A  81      -2.896   4.944 -23.442  1.00 79.95           C
ATOM   1006  HB  THR A  81      -3.694   4.208 -23.542  1.00 79.95           H
ATOM   1007  OG1 THR A  81      -1.919   4.661 -22.444  1.00 79.95           O
ATOM   1008  HG1 THR A  81      -1.658   3.696 -22.485  1.00 79.95           H
ATOM   1009  CG2 THR A  81      -2.093   5.006 -24.742  1.00 79.95           C
ATOM   1010 1HG2 THR A  81      -1.255   5.693 -24.619  1.00 79.95           H
ATOM   1011 2HG2 THR A  81      -2.735   5.358 -25.550  1.00 79.95           H
ATOM   1012 3HG2 THR A  81      -1.716   4.013 -24.985  1.00 79.95           H
ATOM   1013  HN  THR A  81      -1.657   7.250 -22.585  1.00 79.95           H
ATOM   1014  N   MET A  82      -5.116   5.718 -21.387  1.00 80.98           N
ATOM   1015  CA  MET A  82      -5.664   5.580 -20.048  1.00 80.98           C
ATOM   1016  C   MET A  82      -4.712   4.792 -19.146  1.00 80.98           C
ATOM   1017  O   MET A  82      -4.546   5.124 -17.973  1.00 80.98           O
ATOM   1018  HA  MET A  82      -5.776   6.596 -19.671  1.00 80.98           H
ATOM   1019  CB  MET A  82      -7.012   4.860 -20.120  1.00 80.98           C
ATOM   1020 1HB  MET A  82      -7.689   5.413 -20.770  1.00 80.98           H
ATOM   1021 2HB  MET A  82      -6.878   3.873 -20.564  1.00 80.98           H
ATOM   1022  CG  MET A  82      -7.633   4.719 -18.729  1.00 80.98           C
ATOM   1023 1HG  MET A  82      -7.037   4.036 -18.123  1.00 80.98           H
ATOM   1024 2HG  MET A  82      -7.627   5.683 -18.220  1.00 80.98           H
ATOM   1025  SD  MET A  82      -9.306   4.112 -18.865  1.00 80.98           S
ATOM   1026  CE  MET A  82      -9.736   3.998 -17.137  1.00 80.98           C
ATOM   1027 1HE  MET A  82      -9.054   3.310 -16.637  1.00 80.98           H
ATOM   1028 2HE  MET A  82      -9.659   4.983 -16.677  1.00 80.98           H
ATOM   1029 3HE  MET A  82     -10.758   3.631 -17.040  1.00 80.98           H
ATOM   1030  HN  MET A  82      -5.667   5.307 -22.114  1.00 80.98           H
ATOM   1031  N   THR A  83      -4.111   3.765 -19.727  1.00 83.38           N
ATOM   1032  CA  THR A  83      -3.151   2.950 -19.000  1.00 83.38           C
ATOM   1033  C   THR A  83      -1.985   3.810 -18.509  1.00 83.38           C
ATOM   1034  O   THR A  83      -1.581   3.712 -17.352  1.00 83.38           O
ATOM   1035  HA  THR A  83      -3.644   2.545 -18.116  1.00 83.38           H
ATOM   1036  CB  THR A  83      -2.717   1.802 -19.914  1.00 83.38           C
ATOM   1037  HB  THR A  83      -1.965   2.137 -20.628  1.00 83.38           H
ATOM   1038  OG1 THR A  83      -3.936   1.330 -20.481  1.00 83.38           O
ATOM   1039  HG1 THR A  83      -4.318   0.601 -19.913  1.00 83.38           H
ATOM   1040  CG2 THR A  83      -2.180   0.602 -19.132  1.00 83.38           C
ATOM   1041 1HG2 THR A  83      -2.957   0.226 -18.466  1.00 83.38           H
ATOM   1042 2HG2 THR A  83      -1.315   0.909 -18.544  1.00 83.38           H
ATOM   1043 3HG2 THR A  83      -1.887  -0.183 -19.828  1.00 83.38           H
ATOM   1044  HN  THR A  83      -4.269   3.486 -20.674  1.00 83.38           H
ATOM   1045  N   ASP A  84      -1.477   4.634 -19.414  1.00 85.57           N
ATOM   1046  CA  ASP A  84      -0.332   5.473 -19.103  1.00 85.57           C
ATOM   1047  C   ASP A  84      -0.666   6.359 -17.901  1.00 85.57           C
ATOM   1048  O   ASP A  84       0.183   6.593 -17.043  1.00 85.57           O
ATOM   1049  HA  ASP A  84       0.483   4.780 -18.896  1.00 85.57           H
ATOM   1050  CB  ASP A  84       0.018   6.386 -20.280  1.00 85.57           C
ATOM   1051 1HB  ASP A  84      -0.835   7.022 -20.518  1.00 85.57           H
ATOM   1052 2HB  ASP A  84       0.840   7.045 -20.002  1.00 85.57           H
ATOM   1053  CG  ASP A  84       0.408   5.566 -21.512  1.00 85.57           C
ATOM   1054  OD1 ASP A  84       0.896   4.434 -21.308  1.00 85.57           O
ATOM   1055  OD2 ASP A  84       0.210   6.091 -22.629  1.00 85.57           O
ATOM   1056  HN  ASP A  84      -1.834   4.733 -20.343  1.00 85.57           H
ATOM   1057  N   MET A  85      -1.905   6.828 -17.878  1.00 88.30           N
ATOM   1058  CA  MET A  85      -2.340   7.743 -16.836  1.00 88.30           C
ATOM   1059  C   MET A  85      -2.262   7.082 -15.459  1.00 88.30           C
ATOM   1060  O   MET A  85      -1.723   7.662 -14.517  1.00 88.30           O
ATOM   1061  HA  MET A  85      -1.652   8.587 -16.881  1.00 88.30           H
ATOM   1062  CB  MET A  85      -3.780   8.183 -17.111  1.00 88.30           C
ATOM   1063 1HB  MET A  85      -3.869   8.523 -18.142  1.00 88.30           H
ATOM   1064 2HB  MET A  85      -4.452   7.332 -16.996  1.00 88.30           H
ATOM   1065  CG  MET A  85      -4.201   9.304 -16.159  1.00 88.30           C
ATOM   1066 1HG  MET A  85      -5.271   9.490 -16.253  1.00 88.30           H
ATOM   1067 2HG  MET A  85      -4.019   9.005 -15.127  1.00 88.30           H
ATOM   1068  SD  MET A  85      -3.290  10.794 -16.531  1.00 88.30           S
ATOM   1069  CE  MET A  85      -3.644  11.747 -15.063  1.00 88.30           C
ATOM   1070 1HE  MET A  85      -4.720  11.896 -14.977  1.00 88.30           H
ATOM   1071 2HE  MET A  85      -3.280  11.213 -14.186  1.00 88.30           H
ATOM   1072 3HE  MET A  85      -3.148  12.715 -15.131  1.00 88.30           H
ATOM   1073  HN  MET A  85      -2.605   6.594 -18.553  1.00 88.30           H
ATOM   1074  N   PHE A  86      -2.807   5.877 -15.384  1.00 91.95           N
ATOM   1075  CA  PHE A  86      -2.839   5.146 -14.128  1.00 91.95           C
ATOM   1076  C   PHE A  86      -1.430   4.735 -13.698  1.00 91.95           C
ATOM   1077  O   PHE A  86      -1.099   4.787 -12.514  1.00 91.95           O
ATOM   1078  HA  PHE A  86      -3.267   5.811 -13.378  1.00 91.95           H
ATOM   1079  CB  PHE A  86      -3.675   3.887 -14.365  1.00 91.95           C
ATOM   1080 1HB  PHE A  86      -3.309   3.382 -15.259  1.00 91.95           H
ATOM   1081 2HB  PHE A  86      -3.527   3.203 -13.529  1.00 91.95           H
ATOM   1082  CG  PHE A  86      -5.173   4.156 -14.526  1.00 91.95           C
ATOM   1083  CD1 PHE A  86      -5.795   5.048 -13.710  1.00 91.95           C
ATOM   1084  HD1 PHE A  86      -5.227   5.572 -12.941  1.00 91.95           H
ATOM   1085  CD2 PHE A  86      -5.882   3.502 -15.485  1.00 91.95           C
ATOM   1086  HD2 PHE A  86      -5.383   2.786 -16.139  1.00 91.95           H
ATOM   1087  CE1 PHE A  86      -7.185   5.297 -13.860  1.00 91.95           C
ATOM   1088  HE1 PHE A  86      -7.684   6.013 -13.206  1.00 91.95           H
ATOM   1089  CE2 PHE A  86      -7.272   3.751 -15.634  1.00 91.95           C
ATOM   1090  HE2 PHE A  86      -7.840   3.227 -16.403  1.00 91.95           H
ATOM   1091  CZ  PHE A  86      -7.894   4.643 -14.819  1.00 91.95           C
ATOM   1092  HZ  PHE A  86      -8.961   4.835 -14.933  1.00 91.95           H
ATOM   1093  HN  PHE A  86      -3.222   5.402 -16.160  1.00 91.95           H
ATOM   1094  N   LEU A  87      -0.638   4.335 -14.682  1.00 89.42           N
ATOM   1095  CA  LEU A  87       0.700   3.838 -14.410  1.00 89.42           C
ATOM   1096  C   LEU A  87       1.556   4.972 -13.842  1.00 89.42           C
ATOM   1097  O   LEU A  87       2.380   4.749 -12.957  1.00 89.42           O
ATOM   1098  HA  LEU A  87       0.612   3.060 -13.652  1.00 89.42           H
ATOM   1099  CB  LEU A  87       1.294   3.187 -15.661  1.00 89.42           C
ATOM   1100 1HB  LEU A  87       1.199   3.888 -16.491  1.00 89.42           H
ATOM   1101 2HB  LEU A  87       2.360   3.032 -15.495  1.00 89.42           H
ATOM   1102  CG  LEU A  87       0.673   1.854 -16.082  1.00 89.42           C
ATOM   1103  HG  LEU A  87      -0.393   2.010 -16.246  1.00 89.42           H
ATOM   1104  CD1 LEU A  87       1.267   1.366 -17.406  1.00 89.42           C
ATOM   1105 1HD1 LEU A  87       1.073   2.104 -18.184  1.00 89.42           H
ATOM   1106 2HD1 LEU A  87       2.342   1.231 -17.293  1.00 89.42           H
ATOM   1107 3HD1 LEU A  87       0.808   0.417 -17.682  1.00 89.42           H
ATOM   1108  CD2 LEU A  87       0.812   0.810 -14.973  1.00 89.42           C
ATOM   1109 1HD2 LEU A  87       1.867   0.650 -14.754  1.00 89.42           H
ATOM   1110 2HD2 LEU A  87       0.304   1.163 -14.075  1.00 89.42           H
ATOM   1111 3HD2 LEU A  87       0.362  -0.128 -15.298  1.00 89.42           H
ATOM   1112  HN  LEU A  87      -0.896   4.347 -15.647  1.00 89.42           H
ATOM   1113  N   LEU A  88       1.330   6.164 -14.375  1.00 91.71           N
ATOM   1114  CA  LEU A  88       2.066   7.335 -13.928  1.00 91.71           C
ATOM   1115  C   LEU A  88       1.679   7.656 -12.484  1.00 91.71           C
ATOM   1116  O   LEU A  88       2.546   7.859 -11.635  1.00 91.71           O
ATOM   1117  HA  LEU A  88       3.127   7.083 -13.954  1.00 91.71           H
ATOM   1118  CB  LEU A  88       1.855   8.502 -14.895  1.00 91.71           C
ATOM   1119 1HB  LEU A  88       2.221   8.204 -15.878  1.00 91.71           H
ATOM   1120 2HB  LEU A  88       0.784   8.677 -14.994  1.00 91.71           H
ATOM   1121  CG  LEU A  88       2.526   9.822 -14.511  1.00 91.71           C
ATOM   1122  HG  LEU A  88       2.180  10.104 -13.516  1.00 91.71           H
ATOM   1123  CD1 LEU A  88       4.046   9.662 -14.431  1.00 91.71           C
ATOM   1124 1HD1 LEU A  88       4.293   8.912 -13.680  1.00 91.71           H
ATOM   1125 2HD1 LEU A  88       4.429   9.345 -15.401  1.00 91.71           H
ATOM   1126 3HD1 LEU A  88       4.497  10.615 -14.156  1.00 91.71           H
ATOM   1127  CD2 LEU A  88       2.117  10.944 -15.467  1.00 91.71           C
ATOM   1128 1HD2 LEU A  88       2.415  10.683 -16.482  1.00 91.71           H
ATOM   1129 2HD2 LEU A  88       1.036  11.077 -15.429  1.00 91.71           H
ATOM   1130 3HD2 LEU A  88       2.608  11.871 -15.170  1.00 91.71           H
ATOM   1131  HN  LEU A  88       0.660   6.337 -15.097  1.00 91.71           H
ATOM   1132  N   ASN A  89       0.375   7.691 -12.248  1.00 92.71           N
ATOM   1133  CA  ASN A  89      -0.139   8.058 -10.940  1.00 92.71           C
ATOM   1134  C   ASN A  89       0.283   7.003  -9.916  1.00 92.71           C
ATOM   1135  O   ASN A  89       0.541   7.326  -8.757  1.00 92.71           O
ATOM   1136  HA  ASN A  89       0.288   9.039 -10.729  1.00 92.71           H
ATOM   1137  CB  ASN A  89      -1.668   8.124 -10.948  1.00 92.71           C
ATOM   1138 1HB  ASN A  89      -2.068   7.302 -11.541  1.00 92.71           H
ATOM   1139 2HB  ASN A  89      -2.046   8.000  -9.933  1.00 92.71           H
ATOM   1140  CG  ASN A  89      -2.156   9.457 -11.520  1.00 92.71           C
ATOM   1141  OD1 ASN A  89      -2.352  10.431 -10.812  1.00 92.71           O
ATOM   1142  ND2 ASN A  89      -2.342   9.445 -12.837  1.00 92.71           N
ATOM   1143 1HD2 ASN A  89      -2.162   8.611 -13.359  1.00 92.71           H
ATOM   1144 2HD2 ASN A  89      -2.660  10.269 -13.304  1.00 92.71           H
ATOM   1145  HN  ASN A  89      -0.322   7.474 -12.931  1.00 92.71           H
ATOM   1146  N   LEU A  90       0.340   5.764 -10.380  1.00 93.99           N
ATOM   1147  CA  LEU A  90       0.761   4.664  -9.528  1.00 93.99           C
ATOM   1148  C   LEU A  90       2.201   4.903  -9.069  1.00 93.99           C
ATOM   1149  O   LEU A  90       2.513   4.752  -7.889  1.00 93.99           O
ATOM   1150  HA  LEU A  90       0.115   4.665  -8.651  1.00 93.99           H
ATOM   1151  CB  LEU A  90       0.557   3.326 -10.240  1.00 93.99           C
ATOM   1152 1HB  LEU A  90      -0.498   3.232 -10.499  1.00 93.99           H
ATOM   1153 2HB  LEU A  90       1.114   3.347 -11.177  1.00 93.99           H
ATOM   1154  CG  LEU A  90       0.975   2.079  -9.458  1.00 93.99           C
ATOM   1155  HG  LEU A  90       2.022   2.188  -9.176  1.00 93.99           H
ATOM   1156  CD1 LEU A  90       0.169   1.948  -8.165  1.00 93.99           C
ATOM   1157 1HD1 LEU A  90       0.338   2.825  -7.540  1.00 93.99           H
ATOM   1158 2HD1 LEU A  90      -0.892   1.871  -8.403  1.00 93.99           H
ATOM   1159 3HD1 LEU A  90       0.486   1.053  -7.628  1.00 93.99           H
ATOM   1160  CD2 LEU A  90       0.870   0.825 -10.329  1.00 93.99           C
ATOM   1161 1HD2 LEU A  90      -0.160   0.699 -10.663  1.00 93.99           H
ATOM   1162 2HD2 LEU A  90       1.523   0.929 -11.196  1.00 93.99           H
ATOM   1163 3HD2 LEU A  90       1.173  -0.046  -9.748  1.00 93.99           H
ATOM   1164  HN  LEU A  90       0.106   5.506 -11.317  1.00 93.99           H
ATOM   1165  N   ALA A  91       3.040   5.272 -10.026  1.00 94.91           N
ATOM   1166  CA  ALA A  91       4.452   5.471  -9.747  1.00 94.91           C
ATOM   1167  C   ALA A  91       4.615   6.631  -8.764  1.00 94.91           C
ATOM   1168  O   ALA A  91       5.481   6.593  -7.890  1.00 94.91           O
ATOM   1169  HA  ALA A  91       4.831   4.559  -9.286  1.00 94.91           H
ATOM   1170  CB  ALA A  91       5.203   5.708 -11.059  1.00 94.91           C
ATOM   1171 1HB  ALA A  91       5.080   4.843 -11.710  1.00 94.91           H
ATOM   1172 2HB  ALA A  91       4.802   6.594 -11.552  1.00 94.91           H
ATOM   1173 3HB  ALA A  91       6.262   5.857 -10.849  1.00 94.91           H
ATOM   1174  HN  ALA A  91       2.770   5.434 -10.975  1.00 94.91           H
ATOM   1175  N   ILE A  92       3.770   7.636  -8.939  1.00 93.80           N
ATOM   1176  CA  ILE A  92       3.799   8.799  -8.067  1.00 93.80           C
ATOM   1177  C   ILE A  92       3.411   8.377  -6.649  1.00 93.80           C
ATOM   1178  O   ILE A  92       4.076   8.750  -5.683  1.00 93.80           O
ATOM   1179  HA  ILE A  92       4.824   9.169  -8.050  1.00 93.80           H
ATOM   1180  CB  ILE A  92       2.924   9.918  -8.637  1.00 93.80           C
ATOM   1181  HB  ILE A  92       1.954   9.494  -8.895  1.00 93.80           H
ATOM   1182  CG1 ILE A  92       3.527  10.483  -9.925  1.00 93.80           C
ATOM   1183 1HG1 ILE A  92       4.417  11.066  -9.688  1.00 93.80           H
ATOM   1184 2HG1 ILE A  92       3.845   9.665 -10.572  1.00 93.80           H
ATOM   1185  CG2 ILE A  92       2.679  11.008  -7.592  1.00 93.80           C
ATOM   1186 1HG2 ILE A  92       2.175  10.576  -6.728  1.00 93.80           H
ATOM   1187 2HG2 ILE A  92       3.633  11.434  -7.281  1.00 93.80           H
ATOM   1188 3HG2 ILE A  92       2.055  11.790  -8.024  1.00 93.80           H
ATOM   1189  CD1 ILE A  92       2.516  11.362 -10.664  1.00 93.80           C
ATOM   1190 1HD1 ILE A  92       1.638  10.769 -10.920  1.00 93.80           H
ATOM   1191 2HD1 ILE A  92       2.220  12.192 -10.023  1.00 93.80           H
ATOM   1192 3HD1 ILE A  92       2.970  11.751 -11.575  1.00 93.80           H
ATOM   1193  HN  ILE A  92       3.076   7.665  -9.658  1.00 93.80           H
ATOM   1194  N   ALA A  93       2.337   7.606  -6.567  1.00 95.71           N
ATOM   1195  CA  ALA A  93       1.795   7.212  -5.278  1.00 95.71           C
ATOM   1196  C   ALA A  93       2.831   6.372  -4.529  1.00 95.71           C
ATOM   1197  O   ALA A  93       3.056   6.576  -3.337  1.00 95.71           O
ATOM   1198  HA  ALA A  93       1.596   8.120  -4.710  1.00 95.71           H
ATOM   1199  CB  ALA A  93       0.477   6.463  -5.487  1.00 95.71           C
ATOM   1200 1HB  ALA A  93      -0.234   7.113  -5.996  1.00 95.71           H
ATOM   1201 2HB  ALA A  93       0.656   5.574  -6.092  1.00 95.71           H
ATOM   1202 3HB  ALA A  93       0.070   6.167  -4.519  1.00 95.71           H
ATOM   1203  HN  ALA A  93       1.841   7.253  -7.361  1.00 95.71           H
ATOM   1204  N   ASP A  94       3.434   5.444  -5.259  1.00 92.27           N
ATOM   1205  CA  ASP A  94       4.431   4.564  -4.675  1.00 92.27           C
ATOM   1206  C   ASP A  94       5.582   5.404  -4.117  1.00 92.27           C
ATOM   1207  O   ASP A  94       6.056   5.156  -3.009  1.00 92.27           O
ATOM   1208  HA  ASP A  94       3.905   4.010  -3.898  1.00 92.27           H
ATOM   1209  CB  ASP A  94       5.007   3.612  -5.724  1.00 92.27           C
ATOM   1210 1HB  ASP A  94       5.111   4.133  -6.676  1.00 92.27           H
ATOM   1211 2HB  ASP A  94       6.006   3.295  -5.424  1.00 92.27           H
ATOM   1212  CG  ASP A  94       4.109   2.386  -5.903  1.00 92.27           C
ATOM   1213  OD1 ASP A  94       3.478   1.993  -4.898  1.00 92.27           O
ATOM   1214  OD2 ASP A  94       4.075   1.868  -7.041  1.00 92.27           O
ATOM   1215  HN  ASP A  94       3.250   5.290  -6.230  1.00 92.27           H
ATOM   1216  N   LEU A  95       5.998   6.381  -4.910  1.00 92.66           N
ATOM   1217  CA  LEU A  95       7.150   7.193  -4.556  1.00 92.66           C
ATOM   1218  C   LEU A  95       6.854   7.953  -3.261  1.00 92.66           C
ATOM   1219  O   LEU A  95       7.701   8.025  -2.372  1.00 92.66           O
ATOM   1220  HA  LEU A  95       7.984   6.515  -4.375  1.00 92.66           H
ATOM   1221  CB  LEU A  95       7.547   8.098  -5.723  1.00 92.66           C
ATOM   1222 1HB  LEU A  95       7.652   7.481  -6.616  1.00 92.66           H
ATOM   1223 2HB  LEU A  95       6.729   8.794  -5.912  1.00 92.66           H
ATOM   1224  CG  LEU A  95       8.834   8.905  -5.539  1.00 92.66           C
ATOM   1225  HG  LEU A  95       8.757   9.461  -4.605  1.00 92.66           H
ATOM   1226  CD1 LEU A  95      10.047   7.981  -5.417  1.00 92.66           C
ATOM   1227 1HD1 LEU A  95       9.919   7.325  -4.556  1.00 92.66           H
ATOM   1228 2HD1 LEU A  95      10.138   7.379  -6.321  1.00 92.66           H
ATOM   1229 3HD1 LEU A  95      10.948   8.580  -5.288  1.00 92.66           H
ATOM   1230  CD2 LEU A  95       9.004   9.929  -6.663  1.00 92.66           C
ATOM   1231 1HD2 LEU A  95       9.049   9.412  -7.622  1.00 92.66           H
ATOM   1232 2HD2 LEU A  95       8.158  10.616  -6.660  1.00 92.66           H
ATOM   1233 3HD2 LEU A  95       9.927  10.489  -6.508  1.00 92.66           H
ATOM   1234  HN  LEU A  95       5.564   6.620  -5.778  1.00 92.66           H
ATOM   1235  N   LEU A  96       5.650   8.501  -3.196  1.00 91.93           N
ATOM   1236  CA  LEU A  96       5.252   9.299  -2.049  1.00 91.93           C
ATOM   1237  C   LEU A  96       5.242   8.418  -0.798  1.00 91.93           C
ATOM   1238  O   LEU A  96       5.619   8.866   0.283  1.00 91.93           O
ATOM   1239  HA  LEU A  96       6.002  10.078  -1.917  1.00 91.93           H
ATOM   1240  CB  LEU A  96       3.917   9.997  -2.320  1.00 91.93           C
ATOM   1241 1HB  LEU A  96       3.208   9.254  -2.683  1.00 91.93           H
ATOM   1242 2HB  LEU A  96       3.528  10.373  -1.374  1.00 91.93           H
ATOM   1243  CG  LEU A  96       3.957  11.155  -3.319  1.00 91.93           C
ATOM   1244  HG  LEU A  96       4.397  10.790  -4.247  1.00 91.93           H
ATOM   1245  CD1 LEU A  96       2.545  11.643  -3.649  1.00 91.93           C
ATOM   1246 1HD1 LEU A  96       1.970  10.825  -4.084  1.00 91.93           H
ATOM   1247 2HD1 LEU A  96       2.056  11.985  -2.737  1.00 91.93           H
ATOM   1248 3HD1 LEU A  96       2.602  12.466  -4.362  1.00 91.93           H
ATOM   1249  CD2 LEU A  96       4.850  12.288  -2.811  1.00 91.93           C
ATOM   1250 1HD2 LEU A  96       4.462  12.659  -1.862  1.00 91.93           H
ATOM   1251 2HD2 LEU A  96       5.864  11.915  -2.668  1.00 91.93           H
ATOM   1252 3HD2 LEU A  96       4.860  13.098  -3.540  1.00 91.93           H
ATOM   1253  HN  LEU A  96       4.953   8.406  -3.907  1.00 91.93           H
ATOM   1254  N   PHE A  97       4.807   7.181  -0.988  1.00 92.65           N
ATOM   1255  CA  PHE A  97       4.801   6.216   0.098  1.00 92.65           C
ATOM   1256  C   PHE A  97       6.221   5.947   0.600  1.00 92.65           C
ATOM   1257  O   PHE A  97       6.469   5.955   1.805  1.00 92.65           O
ATOM   1258  HA  PHE A  97       4.206   6.641   0.906  1.00 92.65           H
ATOM   1259  CB  PHE A  97       4.217   4.917  -0.462  1.00 92.65           C
ATOM   1260 1HB  PHE A  97       3.134   5.021  -0.537  1.00 92.65           H
ATOM   1261 2HB  PHE A  97       4.594   4.767  -1.473  1.00 92.65           H
ATOM   1262  CG  PHE A  97       4.539   3.678   0.376  1.00 92.65           C
ATOM   1263  CD1 PHE A  97       5.422   2.754  -0.089  1.00 92.65           C
ATOM   1264  HD1 PHE A  97       5.901   2.897  -1.058  1.00 92.65           H
ATOM   1265  CD2 PHE A  97       3.942   3.500   1.585  1.00 92.65           C
ATOM   1266  HD2 PHE A  97       3.234   4.241   1.957  1.00 92.65           H
ATOM   1267  CE1 PHE A  97       5.722   1.604   0.688  1.00 92.65           C
ATOM   1268  HE1 PHE A  97       6.429   0.864   0.316  1.00 92.65           H
ATOM   1269  CE2 PHE A  97       4.241   2.350   2.362  1.00 92.65           C
ATOM   1270  HE2 PHE A  97       3.763   2.208   3.331  1.00 92.65           H
ATOM   1271  CZ  PHE A  97       5.125   1.426   1.898  1.00 92.65           C
ATOM   1272  HZ  PHE A  97       5.355   0.544   2.494  1.00 92.65           H
ATOM   1273  HN  PHE A  97       4.463   6.837  -1.861  1.00 92.65           H
ATOM   1274  N   LEU A  98       7.116   5.716  -0.348  1.00 94.67           N
ATOM   1275  CA  LEU A  98       8.452   5.249  -0.019  1.00 94.67           C
ATOM   1276  C   LEU A  98       9.173   6.317   0.806  1.00 94.67           C
ATOM   1277  O   LEU A  98       9.978   5.994   1.678  1.00 94.67           O
ATOM   1278  HA  LEU A  98       8.343   4.354   0.594  1.00 94.67           H
ATOM   1279  CB  LEU A  98       9.205   4.840  -1.287  1.00 94.67           C
ATOM   1280 1HB  LEU A  98       9.146   5.661  -2.001  1.00 94.67           H
ATOM   1281 2HB  LEU A  98      10.257   4.711  -1.035  1.00 94.67           H
ATOM   1282  CG  LEU A  98       8.714   3.565  -1.977  1.00 94.67           C
ATOM   1283  HG  LEU A  98       7.626   3.600  -2.024  1.00 94.67           H
ATOM   1284  CD1 LEU A  98       9.227   3.489  -3.416  1.00 94.67           C
ATOM   1285 1HD1 LEU A  98       8.866   4.351  -3.977  1.00 94.67           H
ATOM   1286 2HD1 LEU A  98      10.317   3.488  -3.414  1.00 94.67           H
ATOM   1287 3HD1 LEU A  98       8.864   2.573  -3.883  1.00 94.67           H
ATOM   1288  CD2 LEU A  98       9.092   2.324  -1.167  1.00 94.67           C
ATOM   1289 1HD2 LEU A  98      10.176   2.272  -1.066  1.00 94.67           H
ATOM   1290 2HD2 LEU A  98       8.638   2.383  -0.177  1.00 94.67           H
ATOM   1291 3HD2 LEU A  98       8.732   1.432  -1.679  1.00 94.67           H
ATOM   1292  HN  LEU A  98       6.942   5.843  -1.325  1.00 94.67           H
ATOM   1293  N   VAL A  99       8.857   7.567   0.502  1.00 92.13           N
ATOM   1294  CA  VAL A  99       9.517   8.686   1.153  1.00 92.13           C
ATOM   1295  C   VAL A  99       9.223   8.642   2.654  1.00 92.13           C
ATOM   1296  O   VAL A  99       9.922   9.273   3.445  1.00 92.13           O
ATOM   1297  HA  VAL A  99      10.590   8.567   1.002  1.00 92.13           H
ATOM   1298  CB  VAL A  99       9.089  10.000   0.497  1.00 92.13           C
ATOM   1299  HB  VAL A  99       7.999  10.021   0.469  1.00 92.13           H
ATOM   1300  CG1 VAL A  99       9.561  11.202   1.318  1.00 92.13           C
ATOM   1301 1HG1 VAL A  99       9.128  11.152   2.317  1.00 92.13           H
ATOM   1302 2HG1 VAL A  99      10.648  11.186   1.393  1.00 92.13           H
ATOM   1303 3HG1 VAL A  99       9.243  12.123   0.830  1.00 92.13           H
ATOM   1304  CG2 VAL A  99       9.598  10.086  -0.943  1.00 92.13           C
ATOM   1305 1HG2 VAL A  99      10.687  10.032  -0.947  1.00 92.13           H
ATOM   1306 2HG2 VAL A  99       9.191   9.257  -1.522  1.00 92.13           H
ATOM   1307 3HG2 VAL A  99       9.279  11.030  -1.385  1.00 92.13           H
ATOM   1308  HN  VAL A  99       8.165   7.820  -0.175  1.00 92.13           H
ATOM   1309  N   THR A 100       8.188   7.892   3.000  1.00 91.43           N
ATOM   1310  CA  THR A 100       7.785   7.769   4.391  1.00 91.43           C
ATOM   1311  C   THR A 100       8.680   6.763   5.118  1.00 91.43           C
ATOM   1312  O   THR A 100       8.858   6.850   6.332  1.00 91.43           O
ATOM   1313  HA  THR A 100       7.927   8.734   4.877  1.00 91.43           H
ATOM   1314  CB  THR A 100       6.301   7.395   4.422  1.00 91.43           C
ATOM   1315  HB  THR A 100       5.880   7.559   5.413  1.00 91.43           H
ATOM   1316  OG1 THR A 100       6.272   6.049   3.955  1.00 91.43           O
ATOM   1317  HG1 THR A 100       6.429   5.420   4.716  1.00 91.43           H
ATOM   1318  CG2 THR A 100       5.481   8.167   3.385  1.00 91.43           C
ATOM   1319 1HG2 THR A 100       5.861   7.950   2.387  1.00 91.43           H
ATOM   1320 2HG2 THR A 100       5.563   9.236   3.581  1.00 91.43           H
ATOM   1321 3HG2 THR A 100       4.436   7.864   3.450  1.00 91.43           H
ATOM   1322  HN  THR A 100       7.629   7.375   2.351  1.00 91.43           H
ATOM   1323  N   LEU A 101       9.219   5.832   4.345  1.00 93.30           N
ATOM   1324  CA  LEU A 101       9.862   4.663   4.919  1.00 93.30           C
ATOM   1325  C   LEU A 101      11.082   5.104   5.731  1.00 93.30           C
ATOM   1326  O   LEU A 101      11.344   4.565   6.806  1.00 93.30           O
ATOM   1327  HA  LEU A 101       9.147   4.196   5.597  1.00 93.30           H
ATOM   1328  CB  LEU A 101      10.187   3.639   3.829  1.00 93.30           C
ATOM   1329 1HB  LEU A 101      10.761   4.139   3.049  1.00 93.30           H
ATOM   1330 2HB  LEU A 101      10.831   2.872   4.258  1.00 93.30           H
ATOM   1331  CG  LEU A 101       8.986   2.951   3.177  1.00 93.30           C
ATOM   1332  HG  LEU A 101       8.394   3.709   2.665  1.00 93.30           H
ATOM   1333  CD1 LEU A 101       9.440   1.942   2.119  1.00 93.30           C
ATOM   1334 1HD1 LEU A 101      10.010   2.458   1.346  1.00 93.30           H
ATOM   1335 2HD1 LEU A 101      10.067   1.183   2.587  1.00 93.30           H
ATOM   1336 3HD1 LEU A 101       8.567   1.468   1.672  1.00 93.30           H
ATOM   1337  CD2 LEU A 101       8.083   2.308   4.231  1.00 93.30           C
ATOM   1338 1HD2 LEU A 101       8.651   1.565   4.791  1.00 93.30           H
ATOM   1339 2HD2 LEU A 101       7.718   3.076   4.913  1.00 93.30           H
ATOM   1340 3HD2 LEU A 101       7.238   1.826   3.741  1.00 93.30           H
ATOM   1341  HN  LEU A 101       9.222   5.868   3.345  1.00 93.30           H
ATOM   1342  N   PRO A 102      11.845   6.087   5.236  1.00 94.58           N
ATOM   1343  CA  PRO A 102      13.044   6.542   5.945  1.00 94.58           C
ATOM   1344  C   PRO A 102      12.753   6.912   7.390  1.00 94.58           C
ATOM   1345  O   PRO A 102      13.520   6.569   8.289  1.00 94.58           O
ATOM   1346  HA  PRO A 102      13.776   5.735   5.999  1.00 94.58           H
ATOM   1347  CB  PRO A 102      13.509   7.751   5.131  1.00 94.58           C
ATOM   1348 1HB  PRO A 102      13.089   8.680   5.517  1.00 94.58           H
ATOM   1349 2HB  PRO A 102      14.594   7.858   5.156  1.00 94.58           H
ATOM   1350  CG  PRO A 102      13.006   7.446   3.725  1.00 94.58           C
ATOM   1351 1HG  PRO A 102      12.943   8.346   3.114  1.00 94.58           H
ATOM   1352 2HG  PRO A 102      13.670   6.762   3.197  1.00 94.58           H
ATOM   1353  CD  PRO A 102      11.639   6.832   3.980  1.00 94.58           C
ATOM   1354 1HD  PRO A 102      10.867   7.593   4.089  1.00 94.58           H
ATOM   1355 2HD  PRO A 102      11.328   6.182   3.162  1.00 94.58           H
ATOM   1356  N   PHE A 103      11.643   7.610   7.577  1.00 93.35           N
ATOM   1357  CA  PHE A 103      11.275   8.093   8.897  1.00 93.35           C
ATOM   1358  C   PHE A 103      10.940   6.930   9.833  1.00 93.35           C
ATOM   1359  O   PHE A 103      11.325   6.938  11.001  1.00 93.35           O
ATOM   1360  HA  PHE A 103      12.132   8.639   9.292  1.00 93.35           H
ATOM   1361  CB  PHE A 103      10.032   8.967   8.724  1.00 93.35           C
ATOM   1362 1HB  PHE A 103       9.261   8.388   8.216  1.00 93.35           H
ATOM   1363 2HB  PHE A 103       9.641   9.224   9.708  1.00 93.35           H
ATOM   1364  CG  PHE A 103      10.282  10.256   7.938  1.00 93.35           C
ATOM   1365  CD1 PHE A 103      10.684  11.381   8.587  1.00 93.35           C
ATOM   1366  HD1 PHE A 103      10.829  11.365   9.667  1.00 93.35           H
ATOM   1367  CD2 PHE A 103      10.102  10.276   6.590  1.00 93.35           C
ATOM   1368  HD2 PHE A 103       9.779   9.374   6.069  1.00 93.35           H
ATOM   1369  CE1 PHE A 103      10.916  12.577   7.858  1.00 93.35           C
ATOM   1370  HE1 PHE A 103      11.238  13.479   8.378  1.00 93.35           H
ATOM   1371  CE2 PHE A 103      10.334  11.472   5.860  1.00 93.35           C
ATOM   1372  HE2 PHE A 103      10.189  11.489   4.780  1.00 93.35           H
ATOM   1373  CZ  PHE A 103      10.736  12.597   6.510  1.00 93.35           C
ATOM   1374  HZ  PHE A 103      10.914  13.515   5.950  1.00 93.35           H
ATOM   1375  HN  PHE A 103      11.001   7.845   6.847  1.00 93.35           H
ATOM   1376  N   TRP A 104      10.227   5.957   9.284  1.00 88.83           N
ATOM   1377  CA  TRP A 104       9.796   4.812  10.067  1.00 88.83           C
ATOM   1378  C   TRP A 104      11.032   3.977  10.404  1.00 88.83           C
ATOM   1379  O   TRP A 104      11.086   3.336  11.453  1.00 88.83           O
ATOM   1380  HA  TRP A 104       9.339   5.187  10.983  1.00 88.83           H
ATOM   1381  CB  TRP A 104       8.720   4.015   9.327  1.00 88.83           C
ATOM   1382 1HB  TRP A 104       9.099   3.740   8.343  1.00 88.83           H
ATOM   1383 2HB  TRP A 104       8.533   3.087   9.867  1.00 88.83           H
ATOM   1384  CG  TRP A 104       7.397   4.765   9.156  1.00 88.83           C
ATOM   1385  CD1 TRP A 104       6.825   5.180   8.018  1.00 88.83           C
ATOM   1386  HD1 TRP A 104       7.251   5.028   7.026  1.00 88.83           H
ATOM   1387  CD2 TRP A 104       6.499   5.173  10.209  1.00 88.83           C
ATOM   1388  NE1 TRP A 104       5.628   5.824   8.259  1.00 88.83           N
ATOM   1389  HE1 TRP A 104       5.020   6.221   7.571  1.00 88.83           H
ATOM   1390  CE2 TRP A 104       5.424   5.820   9.634  1.00 88.83           C
ATOM   1391  CE3 TRP A 104       6.591   5.003  11.602  1.00 88.83           C
ATOM   1392  HE3 TRP A 104       7.429   4.496  12.080  1.00 88.83           H
ATOM   1393  CZ2 TRP A 104       4.360   6.348  10.375  1.00 88.83           C
ATOM   1394  HZ2 TRP A 104       3.522   6.854   9.897  1.00 88.83           H
ATOM   1395  CZ3 TRP A 104       5.520   5.536  12.329  1.00 88.83           C
ATOM   1396  HZ3 TRP A 104       5.542   5.431  13.413  1.00 88.83           H
ATOM   1397  CH2 TRP A 104       4.431   6.189  11.764  1.00 88.83           C
ATOM   1398  HH2 TRP A 104       3.635   6.577  12.401  1.00 88.83           H
ATOM   1399  HN  TRP A 104       9.945   5.943   8.325  1.00 88.83           H
ATOM   1400  N   ALA A 105      11.996   4.011   9.495  1.00 94.71           N
ATOM   1401  CA  ALA A 105      13.235   3.279   9.691  1.00 94.71           C
ATOM   1402  C   ALA A 105      13.953   3.821  10.928  1.00 94.71           C
ATOM   1403  O   ALA A 105      14.409   3.052  11.773  1.00 94.71           O
ATOM   1404  HA  ALA A 105      12.980   2.232   9.859  1.00 94.71           H
ATOM   1405  CB  ALA A 105      14.093   3.380   8.428  1.00 94.71           C
ATOM   1406 1HB  ALA A 105      13.549   2.954   7.584  1.00 94.71           H
ATOM   1407 2HB  ALA A 105      14.318   4.427   8.224  1.00 94.71           H
ATOM   1408 3HB  ALA A 105      15.023   2.831   8.575  1.00 94.71           H
ATOM   1409  HN  ALA A 105      11.939   4.525   8.639  1.00 94.71           H
ATOM   1410  N   ILE A 106      14.031   5.142  10.996  1.00 91.44           N
ATOM   1411  CA  ILE A 106      14.705   5.796  12.105  1.00 91.44           C
ATOM   1412  C   ILE A 106      13.931   5.525  13.397  1.00 91.44           C
ATOM   1413  O   ILE A 106      14.527   5.215  14.428  1.00 91.44           O
ATOM   1414  HA  ILE A 106      15.695   5.349  12.195  1.00 91.44           H
ATOM   1415  CB  ILE A 106      14.905   7.284  11.809  1.00 91.44           C
ATOM   1416  HB  ILE A 106      13.950   7.699  11.488  1.00 91.44           H
ATOM   1417  CG1 ILE A 106      15.894   7.485  10.659  1.00 91.44           C
ATOM   1418 1HG1 ILE A 106      16.908   7.296  11.010  1.00 91.44           H
ATOM   1419 2HG1 ILE A 106      15.690   6.763   9.868  1.00 91.44           H
ATOM   1420  CG2 ILE A 106      15.328   8.042  13.068  1.00 91.44           C
ATOM   1421 1HG2 ILE A 106      14.556   7.938  13.831  1.00 91.44           H
ATOM   1422 2HG2 ILE A 106      16.266   7.631  13.442  1.00 91.44           H
ATOM   1423 3HG2 ILE A 106      15.463   9.097  12.829  1.00 91.44           H
ATOM   1424  CD1 ILE A 106      15.799   8.905  10.097  1.00 91.44           C
ATOM   1425 1HD1 ILE A 106      14.790   9.082   9.725  1.00 91.44           H
ATOM   1426 2HD1 ILE A 106      16.027   9.624  10.884  1.00 91.44           H
ATOM   1427 3HD1 ILE A 106      16.512   9.022   9.281  1.00 91.44           H
ATOM   1428  HN  ILE A 106      13.645   5.761  10.312  1.00 91.44           H
ATOM   1429  N   ALA A 107      12.616   5.652  13.299  1.00 92.84           N
ATOM   1430  CA  ALA A 107      11.762   5.513  14.467  1.00 92.84           C
ATOM   1431  C   ALA A 107      11.907   4.100  15.034  1.00 92.84           C
ATOM   1432  O   ALA A 107      11.907   3.912  16.250  1.00 92.84           O
ATOM   1433  HA  ALA A 107      12.101   6.232  15.213  1.00 92.84           H
ATOM   1434  CB  ALA A 107      10.318   5.844  14.085  1.00 92.84           C
ATOM   1435 1HB  ALA A 107      10.265   6.868  13.716  1.00 92.84           H
ATOM   1436 2HB  ALA A 107       9.982   5.159  13.307  1.00 92.84           H
ATOM   1437 3HB  ALA A 107       9.678   5.740  14.961  1.00 92.84           H
ATOM   1438  HN  ALA A 107      12.135   5.845  12.444  1.00 92.84           H
ATOM   1439  N   ALA A 108      12.027   3.142  14.127  1.00 92.38           N
ATOM   1440  CA  ALA A 108      12.117   1.746  14.520  1.00 92.38           C
ATOM   1441  C   ALA A 108      13.495   1.481  15.129  1.00 92.38           C
ATOM   1442  O   ALA A 108      13.641   0.615  15.991  1.00 92.38           O
ATOM   1443  HA  ALA A 108      11.354   1.564  15.276  1.00 92.38           H
ATOM   1444  CB  ALA A 108      11.834   0.855  13.309  1.00 92.38           C
ATOM   1445 1HB  ALA A 108      10.832   1.062  12.932  1.00 92.38           H
ATOM   1446 2HB  ALA A 108      12.566   1.060  12.528  1.00 92.38           H
ATOM   1447 3HB  ALA A 108      11.902  -0.192  13.604  1.00 92.38           H
ATOM   1448  HN  ALA A 108      12.062   3.306  13.141  1.00 92.38           H
ATOM   1449  N   ALA A 109      14.472   2.241  14.658  1.00 91.02           N
ATOM   1450  CA  ALA A 109      15.850   2.029  15.066  1.00 91.02           C
ATOM   1451  C   ALA A 109      16.013   2.442  16.530  1.00 91.02           C
ATOM   1452  O   ALA A 109      16.789   1.836  17.267  1.00 91.02           O
ATOM   1453  HA  ALA A 109      16.064   0.964  14.972  1.00 91.02           H
ATOM   1454  CB  ALA A 109      16.784   2.803  14.134  1.00 91.02           C
ATOM   1455 1HB  ALA A 109      16.650   2.451  13.111  1.00 91.02           H
ATOM   1456 2HB  ALA A 109      16.550   3.866  14.186  1.00 91.02           H
ATOM   1457 3HB  ALA A 109      17.818   2.643  14.441  1.00 91.02           H
ATOM   1458  HN  ALA A 109      14.334   2.990  14.009  1.00 91.02           H
ATOM   1459  N   ASP A 110      15.270   3.472  16.907  1.00 82.08           N
ATOM   1460  CA  ASP A 110      15.447   4.085  18.213  1.00 82.08           C
ATOM   1461  C   ASP A 110      14.103   4.630  18.702  1.00 82.08           C
ATOM   1462  O   ASP A 110      13.340   3.918  19.353  1.00 82.08           O
ATOM   1463  HA  ASP A 110      15.832   3.290  18.852  1.00 82.08           H
ATOM   1464  CB  ASP A 110      16.434   5.251  18.145  1.00 82.08           C
ATOM   1465 1HB  ASP A 110      17.355   4.925  17.661  1.00 82.08           H
ATOM   1466 2HB  ASP A 110      16.017   6.050  17.530  1.00 82.08           H
ATOM   1467  CG  ASP A 110      16.747   5.787  19.543  1.00 82.08           C
ATOM   1468  OD1 ASP A 110      16.339   5.113  20.514  1.00 82.08           O
ATOM   1469  OD2 ASP A 110      17.387   6.859  19.610  1.00 82.08           O
ATOM   1470  HN  ASP A 110      14.559   3.886  16.339  1.00 82.08           H
ATOM   1471  N   GLN A 111      13.856   5.888  18.370  1.00 85.03           N
ATOM   1472  CA  GLN A 111      12.618   6.538  18.768  1.00 85.03           C
ATOM   1473  C   GLN A 111      12.237   7.620  17.757  1.00 85.03           C
ATOM   1474  O   GLN A 111      13.024   7.952  16.872  1.00 85.03           O
ATOM   1475  HA  GLN A 111      11.865   5.750  18.769  1.00 85.03           H
ATOM   1476  CB  GLN A 111      12.734   7.121  20.178  1.00 85.03           C
ATOM   1477 1HB  GLN A 111      11.804   7.621  20.446  1.00 85.03           H
ATOM   1478 2HB  GLN A 111      12.882   6.316  20.898  1.00 85.03           H
ATOM   1479  CG  GLN A 111      13.897   8.112  20.267  1.00 85.03           C
ATOM   1480 1HG  GLN A 111      14.830   7.607  20.016  1.00 85.03           H
ATOM   1481 2HG  GLN A 111      13.758   8.908  19.536  1.00 85.03           H
ATOM   1482  CD  GLN A 111      13.998   8.713  21.670  1.00 85.03           C
ATOM   1483  OE1 GLN A 111      13.030   8.800  22.408  1.00 85.03           O
ATOM   1484  NE2 GLN A 111      15.220   9.123  21.997  1.00 85.03           N
ATOM   1485 1HE2 GLN A 111      15.972   9.023  21.345  1.00 85.03           H
ATOM   1486 2HE2 GLN A 111      15.388   9.531  22.894  1.00 85.03           H
ATOM   1487  HN  GLN A 111      14.481   6.460  17.840  1.00 85.03           H
ATOM   1488  N   TRP A 112      11.030   8.141  17.921  1.00 90.46           N
ATOM   1489  CA  TRP A 112      10.560   9.224  17.074  1.00 90.46           C
ATOM   1490  C   TRP A 112      11.290  10.502  17.491  1.00 90.46           C
ATOM   1491  O   TRP A 112      11.070  11.017  18.586  1.00 90.46           O
ATOM   1492  HA  TRP A 112      10.809   8.972  16.043  1.00 90.46           H
ATOM   1493  CB  TRP A 112       9.037   9.354  17.146  1.00 90.46           C
ATOM   1494 1HB  TRP A 112       8.590   8.376  16.967  1.00 90.46           H
ATOM   1495 2HB  TRP A 112       8.755   9.654  18.155  1.00 90.46           H
ATOM   1496  CG  TRP A 112       8.451  10.357  16.150  1.00 90.46           C
ATOM   1497  CD1 TRP A 112       8.125  11.639  16.364  1.00 90.46           C
ATOM   1498  HD1 TRP A 112       8.242  12.150  17.320  1.00 90.46           H
ATOM   1499  CD2 TRP A 112       8.133  10.106  14.764  1.00 90.46           C
ATOM   1500  NE1 TRP A 112       7.622  12.230  15.224  1.00 90.46           N
ATOM   1501  HE1 TRP A 112       7.311  13.177  15.136  1.00 90.46           H
ATOM   1502  CE2 TRP A 112       7.627  11.269  14.220  1.00 90.46           C
ATOM   1503  CE3 TRP A 112       8.268   8.936  13.997  1.00 90.46           C
ATOM   1504  HE3 TRP A 112       8.665   8.006  14.403  1.00 90.46           H
ATOM   1505  CZ2 TRP A 112       7.215  11.375  12.886  1.00 90.46           C
ATOM   1506  HZ2 TRP A 112       6.818  12.305  12.480  1.00 90.46           H
ATOM   1507  CZ3 TRP A 112       7.853   9.059  12.666  1.00 90.46           C
ATOM   1508  HZ3 TRP A 112       7.936   8.180  12.026  1.00 90.46           H
ATOM   1509  CH2 TRP A 112       7.341  10.222  12.102  1.00 90.46           C
ATOM   1510  HH2 TRP A 112       7.039  10.236  11.055  1.00 90.46           H
ATOM   1511  HN  TRP A 112      10.380   7.836  18.617  1.00 90.46           H
ATOM   1512  N   LYS A 113      12.143  10.977  16.596  1.00 82.67           N
ATOM   1513  CA  LYS A 113      13.038  12.074  16.923  1.00 82.67           C
ATOM   1514  C   LYS A 113      12.488  13.371  16.326  1.00 82.67           C
ATOM   1515  O   LYS A 113      13.141  14.411  16.384  1.00 82.67           O
ATOM   1516  HA  LYS A 113      13.051  12.172  18.009  1.00 82.67           H
ATOM   1517  CB  LYS A 113      14.466  11.751  16.481  1.00 82.67           C
ATOM   1518 1HB  LYS A 113      14.490  11.586  15.404  1.00 82.67           H
ATOM   1519 2HB  LYS A 113      15.116  12.601  16.687  1.00 82.67           H
ATOM   1520  CG  LYS A 113      14.996  10.510  17.203  1.00 82.67           C
ATOM   1521 1HG  LYS A 113      14.877  10.633  18.280  1.00 82.67           H
ATOM   1522 2HG  LYS A 113      14.409   9.638  16.915  1.00 82.67           H
ATOM   1523  CD  LYS A 113      16.471  10.271  16.872  1.00 82.67           C
ATOM   1524 1HD  LYS A 113      16.586  10.119  15.799  1.00 82.67           H
ATOM   1525 2HD  LYS A 113      17.054  11.154  17.133  1.00 82.67           H
ATOM   1526  CE  LYS A 113      17.012   9.055  17.626  1.00 82.67           C
ATOM   1527 1HE  LYS A 113      16.878   9.196  18.699  1.00 82.67           H
ATOM   1528 2HE  LYS A 113      16.447   8.166  17.348  1.00 82.67           H
ATOM   1529  NZ  LYS A 113      18.447   8.853  17.323  1.00 82.67           N
ATOM   1530 1HZ  LYS A 113      18.791   8.051  17.838  1.00 82.67           H
ATOM   1531 2HZ  LYS A 113      18.562   8.691  16.329  1.00 82.67           H
ATOM   1532 3HZ  LYS A 113      18.969   9.679  17.594  1.00 82.67           H
ATOM   1533  HN  LYS A 113      12.229  10.626  15.664  1.00 82.67           H
ATOM   1534  N   PHE A 114      11.292  13.266  15.766  1.00 88.23           N
ATOM   1535  CA  PHE A 114      10.725  14.363  15.000  1.00 88.23           C
ATOM   1536  C   PHE A 114       9.567  15.018  15.755  1.00 88.23           C
ATOM   1537  O   PHE A 114       9.088  14.481  16.752  1.00 88.23           O
ATOM   1538  HA  PHE A 114      11.518  15.095  14.849  1.00 88.23           H
ATOM   1539  CB  PHE A 114      10.196  13.770  13.693  1.00 88.23           C
ATOM   1540 1HB  PHE A 114       9.342  13.130  13.915  1.00 88.23           H
ATOM   1541 2HB  PHE A 114       9.831  14.579  13.060  1.00 88.23           H
ATOM   1542  CG  PHE A 114      11.233  12.959  12.913  1.00 88.23           C
ATOM   1543  CD1 PHE A 114      12.187  13.598  12.183  1.00 88.23           C
ATOM   1544  HD1 PHE A 114      12.213  14.687  12.155  1.00 88.23           H
ATOM   1545  CD2 PHE A 114      11.201  11.600  12.948  1.00 88.23           C
ATOM   1546  HD2 PHE A 114      10.436  11.088  13.532  1.00 88.23           H
ATOM   1547  CE1 PHE A 114      13.150  12.846  11.459  1.00 88.23           C
ATOM   1548  HE1 PHE A 114      13.914  13.358  10.875  1.00 88.23           H
ATOM   1549  CE2 PHE A 114      12.163  10.848  12.224  1.00 88.23           C
ATOM   1550  HE2 PHE A 114      12.138   9.759  12.252  1.00 88.23           H
ATOM   1551  CZ  PHE A 114      13.117  11.487  11.495  1.00 88.23           C
ATOM   1552  HZ  PHE A 114      13.856  10.909  10.939  1.00 88.23           H
ATOM   1553  HN  PHE A 114      10.714  12.452  15.829  1.00 88.23           H
ATOM   1554  N   GLN A 115       9.149  16.169  15.249  1.00 81.20           N
ATOM   1555  CA  GLN A 115       8.075  16.918  15.880  1.00 81.20           C
ATOM   1556  C   GLN A 115       6.729  16.239  15.615  1.00 81.20           C
ATOM   1557  O   GLN A 115       6.624  15.382  14.740  1.00 81.20           O
ATOM   1558  HA  GLN A 115       8.296  16.898  16.947  1.00 81.20           H
ATOM   1559  CB  GLN A 115       8.061  18.370  15.398  1.00 81.20           C
ATOM   1560 1HB  GLN A 115       8.003  18.395  14.309  1.00 81.20           H
ATOM   1561 2HB  GLN A 115       7.172  18.874  15.776  1.00 81.20           H
ATOM   1562  CG  GLN A 115       9.314  19.114  15.864  1.00 81.20           C
ATOM   1563 1HG  GLN A 115       9.412  19.025  16.946  1.00 81.20           H
ATOM   1564 2HG  GLN A 115      10.199  18.654  15.425  1.00 81.20           H
ATOM   1565  CD  GLN A 115       9.251  20.592  15.472  1.00 81.20           C
ATOM   1566  OE1 GLN A 115       8.372  21.032  14.750  1.00 81.20           O
ATOM   1567  NE2 GLN A 115      10.231  21.330  15.986  1.00 81.20           N
ATOM   1568 1HE2 GLN A 115      10.922  20.906  16.572  1.00 81.20           H
ATOM   1569 2HE2 GLN A 115      10.277  22.309  15.787  1.00 81.20           H
ATOM   1570  HN  GLN A 115       9.531  16.590  14.426  1.00 81.20           H
ATOM   1571  N   THR A 116       5.734  16.649  16.388  1.00 87.88           N
ATOM   1572  CA  THR A 116       4.400  16.089  16.250  1.00 87.88           C
ATOM   1573  C   THR A 116       3.873  16.309  14.831  1.00 87.88           C
ATOM   1574  O   THR A 116       3.223  15.432  14.264  1.00 87.88           O
ATOM   1575  HA  THR A 116       4.462  15.012  16.405  1.00 87.88           H
ATOM   1576  CB  THR A 116       3.513  16.710  17.331  1.00 87.88           C
ATOM   1577  HB  THR A 116       3.288  17.751  17.099  1.00 87.88           H
ATOM   1578  OG1 THR A 116       4.234  16.491  18.541  1.00 87.88           O
ATOM   1579  HG1 THR A 116       3.880  17.086  19.262  1.00 87.88           H
ATOM   1580  CG2 THR A 116       2.207  15.939  17.531  1.00 87.88           C
ATOM   1581 1HG2 THR A 116       2.431  14.915  17.829  1.00 87.88           H
ATOM   1582 2HG2 THR A 116       1.643  15.931  16.598  1.00 87.88           H
ATOM   1583 3HG2 THR A 116       1.615  16.422  18.308  1.00 87.88           H
ATOM   1584  HN  THR A 116       5.827  17.349  17.096  1.00 87.88           H
ATOM   1585  N   PHE A 117       4.173  17.484  14.298  1.00 91.20           N
ATOM   1586  CA  PHE A 117       3.722  17.837  12.962  1.00 91.20           C
ATOM   1587  C   PHE A 117       4.165  16.789  11.940  1.00 91.20           C
ATOM   1588  O   PHE A 117       3.369  16.350  11.111  1.00 91.20           O
ATOM   1589  HA  PHE A 117       2.633  17.879  12.989  1.00 91.20           H
ATOM   1590  CB  PHE A 117       4.368  19.179  12.612  1.00 91.20           C
ATOM   1591 1HB  PHE A 117       4.052  19.924  13.342  1.00 91.20           H
ATOM   1592 2HB  PHE A 117       5.451  19.084  12.703  1.00 91.20           H
ATOM   1593  CG  PHE A 117       4.031  19.685  11.208  1.00 91.20           C
ATOM   1594  CD1 PHE A 117       4.966  19.630  10.223  1.00 91.20           C
ATOM   1595  HD1 PHE A 117       5.957  19.227  10.433  1.00 91.20           H
ATOM   1596  CD2 PHE A 117       2.795  20.189  10.946  1.00 91.20           C
ATOM   1597  HD2 PHE A 117       2.045  20.232  11.736  1.00 91.20           H
ATOM   1598  CE1 PHE A 117       4.653  20.100   8.920  1.00 91.20           C
ATOM   1599  HE1 PHE A 117       5.403  20.057   8.130  1.00 91.20           H
ATOM   1600  CE2 PHE A 117       2.482  20.658   9.643  1.00 91.20           C
ATOM   1601  HE2 PHE A 117       1.491  21.062   9.433  1.00 91.20           H
ATOM   1602  CZ  PHE A 117       3.417  20.604   8.657  1.00 91.20           C
ATOM   1603  HZ  PHE A 117       3.177  20.964   7.657  1.00 91.20           H
ATOM   1604  HN  PHE A 117       4.712  18.187  14.762  1.00 91.20           H
ATOM   1605  N   MET A 118       5.434  16.418  12.031  1.00 88.96           N
ATOM   1606  CA  MET A 118       5.996  15.439  11.116  1.00 88.96           C
ATOM   1607  C   MET A 118       5.327  14.075  11.295  1.00 88.96           C
ATOM   1608  O   MET A 118       5.178  13.322  10.333  1.00 88.96           O
ATOM   1609  HA  MET A 118       5.793  15.822  10.116  1.00 88.96           H
ATOM   1610  CB  MET A 118       7.499  15.308  11.368  1.00 88.96           C
ATOM   1611 1HB  MET A 118       7.680  15.139  12.430  1.00 88.96           H
ATOM   1612 2HB  MET A 118       7.886  14.439  10.837  1.00 88.96           H
ATOM   1613  CG  MET A 118       8.243  16.565  10.912  1.00 88.96           C
ATOM   1614 1HG  MET A 118       7.926  17.421  11.507  1.00 88.96           H
ATOM   1615 2HG  MET A 118       9.314  16.442  11.076  1.00 88.96           H
ATOM   1616  SD  MET A 118       7.922  16.871   9.183  1.00 88.96           S
ATOM   1617  CE  MET A 118       8.737  15.457   8.461  1.00 88.96           C
ATOM   1618 1HE  MET A 118       9.794  15.473   8.725  1.00 88.96           H
ATOM   1619 2HE  MET A 118       8.282  14.542   8.841  1.00 88.96           H
ATOM   1620 3HE  MET A 118       8.632  15.491   7.377  1.00 88.96           H
ATOM   1621  HN  MET A 118       6.073  16.774  12.713  1.00 88.96           H
ATOM   1622  N   CYS A 119       4.942  13.798  12.532  1.00 93.63           N
ATOM   1623  CA  CYS A 119       4.234  12.566  12.837  1.00 93.63           C
ATOM   1624  C   CYS A 119       2.920  12.560  12.053  1.00 93.63           C
ATOM   1625  O   CYS A 119       2.585  11.571  11.403  1.00 93.63           O
ATOM   1626  HA  CYS A 119       4.879  11.747  12.518  1.00 93.63           H
ATOM   1627  CB  CYS A 119       4.002  12.404  14.341  1.00 93.63           C
ATOM   1628 1HB  CYS A 119       4.958  12.307  14.856  1.00 93.63           H
ATOM   1629 2HB  CYS A 119       3.514  13.294  14.739  1.00 93.63           H
ATOM   1630  SG  CYS A 119       2.968  10.929  14.660  1.00 93.63           S
ATOM   1631  HN  CYS A 119       5.106  14.396  13.316  1.00 93.63           H
ATOM   1632  N   LYS A 120       2.211  13.676  12.141  1.00 91.76           N
ATOM   1633  CA  LYS A 120       0.933  13.806  11.462  1.00 91.76           C
ATOM   1634  C   LYS A 120       1.138  13.613   9.958  1.00 91.76           C
ATOM   1635  O   LYS A 120       0.408  12.855   9.320  1.00 91.76           O
ATOM   1636  HA  LYS A 120       0.286  13.008  11.827  1.00 91.76           H
ATOM   1637  CB  LYS A 120       0.265  15.133  11.826  1.00 91.76           C
ATOM   1638 1HB  LYS A 120       0.976  15.950  11.700  1.00 91.76           H
ATOM   1639 2HB  LYS A 120      -0.565  15.326  11.146  1.00 91.76           H
ATOM   1640  CG  LYS A 120      -0.245  15.112  13.268  1.00 91.76           C
ATOM   1641 1HG  LYS A 120      -1.001  14.334  13.379  1.00 91.76           H
ATOM   1642 2HG  LYS A 120       0.572  14.860  13.943  1.00 91.76           H
ATOM   1643  CD  LYS A 120      -0.839  16.467  13.660  1.00 91.76           C
ATOM   1644 1HD  LYS A 120      -0.070  17.237  13.596  1.00 91.76           H
ATOM   1645 2HD  LYS A 120      -1.624  16.742  12.955  1.00 91.76           H
ATOM   1646  CE  LYS A 120      -1.410  16.426  15.078  1.00 91.76           C
ATOM   1647 1HE  LYS A 120      -0.721  15.900  15.739  1.00 91.76           H
ATOM   1648 2HE  LYS A 120      -1.512  17.440  15.465  1.00 91.76           H
ATOM   1649  NZ  LYS A 120      -2.728  15.752  15.087  1.00 91.76           N
ATOM   1650 1HZ  LYS A 120      -3.213  15.970  15.950  1.00 91.76           H
ATOM   1651 2HZ  LYS A 120      -3.278  16.074  14.299  1.00 91.76           H
ATOM   1652 3HZ  LYS A 120      -2.595  14.749  15.018  1.00 91.76           H
ATOM   1653  HN  LYS A 120       2.496  14.480  12.663  1.00 91.76           H
ATOM   1654  N   VAL A 121       2.134  14.312   9.434  1.00 93.77           N
ATOM   1655  CA  VAL A 121       2.372  14.317   8.001  1.00 93.77           C
ATOM   1656  C   VAL A 121       2.702  12.896   7.538  1.00 93.77           C
ATOM   1657  O   VAL A 121       2.115  12.401   6.577  1.00 93.77           O
ATOM   1658  HA  VAL A 121       1.451  14.639   7.515  1.00 93.77           H
ATOM   1659  CB  VAL A 121       3.469  15.327   7.656  1.00 93.77           C
ATOM   1660  HB  VAL A 121       4.332  15.112   8.285  1.00 93.77           H
ATOM   1661  CG1 VAL A 121       3.904  15.187   6.196  1.00 93.77           C
ATOM   1662 1HG1 VAL A 121       4.290  14.182   6.027  1.00 93.77           H
ATOM   1663 2HG1 VAL A 121       3.049  15.363   5.543  1.00 93.77           H
ATOM   1664 3HG1 VAL A 121       4.684  15.917   5.978  1.00 93.77           H
ATOM   1665  CG2 VAL A 121       3.012  16.756   7.957  1.00 93.77           C
ATOM   1666 1HG2 VAL A 121       2.126  16.986   7.366  1.00 93.77           H
ATOM   1667 2HG2 VAL A 121       2.774  16.846   9.017  1.00 93.77           H
ATOM   1668 3HG2 VAL A 121       3.809  17.454   7.703  1.00 93.77           H
ATOM   1669  HN  VAL A 121       2.771  14.866   9.970  1.00 93.77           H
ATOM   1670  N   VAL A 122       3.640  12.281   8.243  1.00 92.87           N
ATOM   1671  CA  VAL A 122       4.190  11.009   7.806  1.00 92.87           C
ATOM   1672  C   VAL A 122       3.090   9.946   7.831  1.00 92.87           C
ATOM   1673  O   VAL A 122       2.954   9.166   6.890  1.00 92.87           O
ATOM   1674  HA  VAL A 122       4.534  11.134   6.780  1.00 92.87           H
ATOM   1675  CB  VAL A 122       5.398  10.638   8.669  1.00 92.87           C
ATOM   1676  HB  VAL A 122       5.092  10.687   9.714  1.00 92.87           H
ATOM   1677  CG1 VAL A 122       5.860   9.209   8.380  1.00 92.87           C
ATOM   1678 1HG1 VAL A 122       5.049   8.514   8.598  1.00 92.87           H
ATOM   1679 2HG1 VAL A 122       6.141   9.122   7.330  1.00 92.87           H
ATOM   1680 3HG1 VAL A 122       6.720   8.971   9.006  1.00 92.87           H
ATOM   1681  CG2 VAL A 122       6.542  11.635   8.468  1.00 92.87           C
ATOM   1682 1HG2 VAL A 122       6.846  11.633   7.421  1.00 92.87           H
ATOM   1683 2HG2 VAL A 122       6.206  12.634   8.747  1.00 92.87           H
ATOM   1684 3HG2 VAL A 122       7.388  11.348   9.092  1.00 92.87           H
ATOM   1685  HN  VAL A 122       4.022  12.636   9.096  1.00 92.87           H
ATOM   1686  N   ASN A 123       2.331   9.951   8.918  1.00 91.58           N
ATOM   1687  CA  ASN A 123       1.240   9.005   9.072  1.00 91.58           C
ATOM   1688  C   ASN A 123       0.208   9.237   7.966  1.00 91.58           C
ATOM   1689  O   ASN A 123      -0.282   8.286   7.360  1.00 91.58           O
ATOM   1690  HA  ASN A 123       1.703   8.020   9.010  1.00 91.58           H
ATOM   1691  CB  ASN A 123       0.538   9.188  10.419  1.00 91.58           C
ATOM   1692 1HB  ASN A 123       0.697  10.204  10.781  1.00 91.58           H
ATOM   1693 2HB  ASN A 123      -0.537   9.060  10.294  1.00 91.58           H
ATOM   1694  CG  ASN A 123       1.060   8.187  11.451  1.00 91.58           C
ATOM   1695  OD1 ASN A 123       1.693   7.195  11.127  1.00 91.58           O
ATOM   1696  ND2 ASN A 123       0.761   8.499  12.709  1.00 91.58           N
ATOM   1697 1HD2 ASN A 123       0.238   9.329  12.907  1.00 91.58           H
ATOM   1698 2HD2 ASN A 123       1.059   7.906  13.456  1.00 91.58           H
ATOM   1699  HN  ASN A 123       2.453  10.584   9.682  1.00 91.58           H
ATOM   1700  N   SER A 124      -0.090  10.508   7.737  1.00 92.87           N
ATOM   1701  CA  SER A 124      -1.116  10.874   6.775  1.00 92.87           C
ATOM   1702  C   SER A 124      -0.678  10.473   5.365  1.00 92.87           C
ATOM   1703  O   SER A 124      -1.470   9.930   4.596  1.00 92.87           O
ATOM   1704  HA  SER A 124      -2.003  10.316   7.073  1.00 92.87           H
ATOM   1705  CB  SER A 124      -1.414  12.373   6.832  1.00 92.87           C
ATOM   1706 1HB  SER A 124      -0.524  12.931   6.539  1.00 92.87           H
ATOM   1707 2HB  SER A 124      -2.194  12.616   6.110  1.00 92.87           H
ATOM   1708  OG  SER A 124      -1.826  12.787   8.131  1.00 92.87           O
ATOM   1709  HG  SER A 124      -1.122  13.363   8.547  1.00 92.87           H
ATOM   1710  HN  SER A 124       0.354  11.278   8.195  1.00 92.87           H
ATOM   1711  N   MET A 125       0.583  10.754   5.069  1.00 87.92           N
ATOM   1712  CA  MET A 125       1.134  10.434   3.764  1.00 87.92           C
ATOM   1713  C   MET A 125       1.043   8.932   3.484  1.00 87.92           C
ATOM   1714  O   MET A 125       0.599   8.523   2.412  1.00 87.92           O
ATOM   1715  HA  MET A 125       0.526  10.982   3.045  1.00 87.92           H
ATOM   1716  CB  MET A 125       2.598  10.875   3.705  1.00 87.92           C
ATOM   1717 1HB  MET A 125       3.102  10.601   4.632  1.00 87.92           H
ATOM   1718 2HB  MET A 125       3.108  10.350   2.897  1.00 87.92           H
ATOM   1719  CG  MET A 125       2.706  12.386   3.488  1.00 87.92           C
ATOM   1720 1HG  MET A 125       2.139  12.676   2.603  1.00 87.92           H
ATOM   1721 2HG  MET A 125       2.270  12.916   4.334  1.00 87.92           H
ATOM   1722  SD  MET A 125       4.418  12.854   3.294  1.00 87.92           S
ATOM   1723  CE  MET A 125       4.739  12.188   1.669  1.00 87.92           C
ATOM   1724 1HE  MET A 125       4.572  11.111   1.678  1.00 87.92           H
ATOM   1725 2HE  MET A 125       4.068  12.653   0.947  1.00 87.92           H
ATOM   1726 3HE  MET A 125       5.772  12.393   1.390  1.00 87.92           H
ATOM   1727  HN  MET A 125       1.221  11.193   5.701  1.00 87.92           H
ATOM   1728  N   TYR A 126       1.470   8.152   4.466  1.00 90.61           N
ATOM   1729  CA  TYR A 126       1.435   6.705   4.341  1.00 90.61           C
ATOM   1730  C   TYR A 126       0.021   6.216   4.021  1.00 90.61           C
ATOM   1731  O   TYR A 126      -0.169   5.407   3.113  1.00 90.61           O
ATOM   1732  HA  TYR A 126       2.103   6.422   3.527  1.00 90.61           H
ATOM   1733  CB  TYR A 126       1.856   6.154   5.705  1.00 90.61           C
ATOM   1734 1HB  TYR A 126       2.917   6.356   5.855  1.00 90.61           H
ATOM   1735 2HB  TYR A 126       1.316   6.690   6.485  1.00 90.61           H
ATOM   1736  CG  TYR A 126       1.609   4.653   5.873  1.00 90.61           C
ATOM   1737  CD1 TYR A 126       0.495   4.210   6.556  1.00 90.61           C
ATOM   1738  HD1 TYR A 126      -0.209   4.929   6.975  1.00 90.61           H
ATOM   1739  CD2 TYR A 126       2.501   3.744   5.342  1.00 90.61           C
ATOM   1740  HD2 TYR A 126       3.381   4.094   4.803  1.00 90.61           H
ATOM   1741  CE1 TYR A 126       0.262   2.798   6.714  1.00 90.61           C
ATOM   1742  HE1 TYR A 126      -0.614   2.434   7.251  1.00 90.61           H
ATOM   1743  CE2 TYR A 126       2.268   2.331   5.500  1.00 90.61           C
ATOM   1744  HE2 TYR A 126       2.964   1.602   5.086  1.00 90.61           H
ATOM   1745  CZ  TYR A 126       1.160   1.928   6.178  1.00 90.61           C
ATOM   1746  OH  TYR A 126       0.940   0.594   6.328  1.00 90.61           O
ATOM   1747  HH  TYR A 126       1.809   0.100   6.303  1.00 90.61           H
ATOM   1748  HN  TYR A 126       1.833   8.493   5.333  1.00 90.61           H
ATOM   1749  N   LYS A 127      -0.934   6.726   4.784  1.00 88.07           N
ATOM   1750  CA  LYS A 127      -2.298   6.233   4.705  1.00 88.07           C
ATOM   1751  C   LYS A 127      -2.888   6.595   3.341  1.00 88.07           C
ATOM   1752  O   LYS A 127      -3.512   5.760   2.688  1.00 88.07           O
ATOM   1753  HA  LYS A 127      -2.259   5.147   4.786  1.00 88.07           H
ATOM   1754  CB  LYS A 127      -3.123   6.746   5.887  1.00 88.07           C
ATOM   1755 1HB  LYS A 127      -2.551   6.638   6.809  1.00 88.07           H
ATOM   1756 2HB  LYS A 127      -3.324   7.810   5.761  1.00 88.07           H
ATOM   1757  CG  LYS A 127      -4.443   5.982   6.007  1.00 88.07           C
ATOM   1758 1HG  LYS A 127      -5.116   6.515   6.680  1.00 88.07           H
ATOM   1759 2HG  LYS A 127      -4.933   5.940   5.035  1.00 88.07           H
ATOM   1760  CD  LYS A 127      -4.210   4.563   6.529  1.00 88.07           C
ATOM   1761 1HD  LYS A 127      -3.781   3.947   5.739  1.00 88.07           H
ATOM   1762 2HD  LYS A 127      -3.486   4.585   7.344  1.00 88.07           H
ATOM   1763  CE  LYS A 127      -5.518   3.937   7.018  1.00 88.07           C
ATOM   1764 1HE  LYS A 127      -6.141   4.700   7.485  1.00 88.07           H
ATOM   1765 2HE  LYS A 127      -6.078   3.542   6.171  1.00 88.07           H
ATOM   1766  NZ  LYS A 127      -5.243   2.852   7.987  1.00 88.07           N
ATOM   1767 1HZ  LYS A 127      -5.984   2.162   7.940  1.00 88.07           H
ATOM   1768 2HZ  LYS A 127      -4.357   2.413   7.761  1.00 88.07           H
ATOM   1769 3HZ  LYS A 127      -5.199   3.239   8.923  1.00 88.07           H
ATOM   1770  HN  LYS A 127      -0.788   7.461   5.446  1.00 88.07           H
ATOM   1771  N   MET A 128      -2.671   7.843   2.950  1.00 89.02           N
ATOM   1772  CA  MET A 128      -3.219   8.342   1.700  1.00 89.02           C
ATOM   1773  C   MET A 128      -2.694   7.536   0.510  1.00 89.02           C
ATOM   1774  O   MET A 128      -3.460   7.158  -0.375  1.00 89.02           O
ATOM   1775  HA  MET A 128      -4.299   8.219   1.783  1.00 89.02           H
ATOM   1776  CB  MET A 128      -2.838   9.814   1.527  1.00 89.02           C
ATOM   1777 1HB  MET A 128      -3.213  10.391   2.372  1.00 89.02           H
ATOM   1778 2HB  MET A 128      -1.753   9.915   1.528  1.00 89.02           H
ATOM   1779  CG  MET A 128      -3.408  10.378   0.224  1.00 89.02           C
ATOM   1780 1HG  MET A 128      -3.051   9.791  -0.622  1.00 89.02           H
ATOM   1781 2HG  MET A 128      -4.495  10.301   0.229  1.00 89.02           H
ATOM   1782  SD  MET A 128      -2.919  12.084   0.032  1.00 89.02           S
ATOM   1783  CE  MET A 128      -3.620  12.429  -1.573  1.00 89.02           C
ATOM   1784 1HE  MET A 128      -3.183  11.757  -2.312  1.00 89.02           H
ATOM   1785 2HE  MET A 128      -4.699  12.278  -1.538  1.00 89.02           H
ATOM   1786 3HE  MET A 128      -3.406  13.461  -1.848  1.00 89.02           H
ATOM   1787  HN  MET A 128      -2.132   8.506   3.470  1.00 89.02           H
ATOM   1788  N   ASN A 129      -1.391   7.295   0.528  1.00 87.44           N
ATOM   1789  CA  ASN A 129      -0.732   6.660  -0.601  1.00 87.44           C
ATOM   1790  C   ASN A 129      -1.055   5.165  -0.599  1.00 87.44           C
ATOM   1791  O   ASN A 129      -1.118   4.538  -1.655  1.00 87.44           O
ATOM   1792  HA  ASN A 129      -1.120   7.169  -1.483  1.00 87.44           H
ATOM   1793  CB  ASN A 129       0.787   6.816  -0.510  1.00 87.44           C
ATOM   1794 1HB  ASN A 129       1.136   6.462   0.460  1.00 87.44           H
ATOM   1795 2HB  ASN A 129       1.266   6.195  -1.267  1.00 87.44           H
ATOM   1796  CG  ASN A 129       1.201   8.276  -0.705  1.00 87.44           C
ATOM   1797  OD1 ASN A 129       0.746   8.963  -1.605  1.00 87.44           O
ATOM   1798  ND2 ASN A 129       2.088   8.711   0.186  1.00 87.44           N
ATOM   1799 1HD2 ASN A 129       2.421   8.096   0.900  1.00 87.44           H
ATOM   1800 2HD2 ASN A 129       2.420   9.653   0.142  1.00 87.44           H
ATOM   1801  HN  ASN A 129      -0.790   7.527   1.293  1.00 87.44           H
ATOM   1802  N   PHE A 130      -1.250   4.636   0.600  1.00 90.49           N
ATOM   1803  CA  PHE A 130      -1.656   3.249   0.749  1.00 90.49           C
ATOM   1804  C   PHE A 130      -2.912   2.954  -0.074  1.00 90.49           C
ATOM   1805  O   PHE A 130      -2.925   2.025  -0.881  1.00 90.49           O
ATOM   1806  HA  PHE A 130      -0.834   2.631   0.388  1.00 90.49           H
ATOM   1807  CB  PHE A 130      -1.969   3.031   2.231  1.00 90.49           C
ATOM   1808 1HB  PHE A 130      -1.050   3.140   2.806  1.00 90.49           H
ATOM   1809 2HB  PHE A 130      -2.650   3.813   2.567  1.00 90.49           H
ATOM   1810  CG  PHE A 130      -2.590   1.667   2.541  1.00 90.49           C
ATOM   1811  CD1 PHE A 130      -3.936   1.553   2.700  1.00 90.49           C
ATOM   1812  HD1 PHE A 130      -4.572   2.432   2.605  1.00 90.49           H
ATOM   1813  CD2 PHE A 130      -1.795   0.570   2.659  1.00 90.49           C
ATOM   1814  HD2 PHE A 130      -0.717   0.661   2.533  1.00 90.49           H
ATOM   1815  CE1 PHE A 130      -4.511   0.287   2.988  1.00 90.49           C
ATOM   1816  HE1 PHE A 130      -5.590   0.195   3.116  1.00 90.49           H
ATOM   1817  CE2 PHE A 130      -2.371  -0.696   2.948  1.00 90.49           C
ATOM   1818  HE2 PHE A 130      -1.734  -1.576   3.042  1.00 90.49           H
ATOM   1819  CZ  PHE A 130      -3.717  -0.811   3.106  1.00 90.49           C
ATOM   1820  HZ  PHE A 130      -4.159  -1.782   3.328  1.00 90.49           H
ATOM   1821  HN  PHE A 130      -1.136   5.137   1.458  1.00 90.49           H
ATOM   1822  N   TYR A 131      -3.936   3.761   0.158  1.00 93.64           N
ATOM   1823  CA  TYR A 131      -5.199   3.589  -0.541  1.00 93.64           C
ATOM   1824  C   TYR A 131      -5.048   3.902  -2.030  1.00 93.64           C
ATOM   1825  O   TYR A 131      -5.589   3.191  -2.876  1.00 93.64           O
ATOM   1826  HA  TYR A 131      -5.508   2.550  -0.425  1.00 93.64           H
ATOM   1827  CB  TYR A 131      -6.168   4.594   0.085  1.00 93.64           C
ATOM   1828 1HB  TYR A 131      -5.657   5.550   0.202  1.00 93.64           H
ATOM   1829 2HB  TYR A 131      -6.998   4.758  -0.602  1.00 93.64           H
ATOM   1830  CG  TYR A 131      -6.725   4.160   1.442  1.00 93.64           C
ATOM   1831  CD1 TYR A 131      -7.399   2.962   1.559  1.00 93.64           C
ATOM   1832  HD1 TYR A 131      -7.535   2.325   0.685  1.00 93.64           H
ATOM   1833  CD2 TYR A 131      -6.553   4.967   2.548  1.00 93.64           C
ATOM   1834  HD2 TYR A 131      -6.020   5.913   2.455  1.00 93.64           H
ATOM   1835  CE1 TYR A 131      -7.924   2.553   2.837  1.00 93.64           C
ATOM   1836  HE1 TYR A 131      -8.459   1.609   2.943  1.00 93.64           H
ATOM   1837  CE2 TYR A 131      -7.078   4.558   3.826  1.00 93.64           C
ATOM   1838  HE2 TYR A 131      -6.949   5.186   4.707  1.00 93.64           H
ATOM   1839  CZ  TYR A 131      -7.737   3.372   3.907  1.00 93.64           C
ATOM   1840  OH  TYR A 131      -8.233   2.986   5.113  1.00 93.64           O
ATOM   1841  HH  TYR A 131      -8.316   3.778   5.718  1.00 93.64           H
ATOM   1842  HN  TYR A 131      -3.914   4.520   0.809  1.00 93.64           H
ATOM   1843  N   SER A 132      -4.310   4.968  -2.306  1.00 93.22           N
ATOM   1844  CA  SER A 132      -4.161   5.441  -3.672  1.00 93.22           C
ATOM   1845  C   SER A 132      -3.565   4.336  -4.547  1.00 93.22           C
ATOM   1846  O   SER A 132      -4.053   4.079  -5.646  1.00 93.22           O
ATOM   1847  HA  SER A 132      -5.169   5.690  -4.003  1.00 93.22           H
ATOM   1848  CB  SER A 132      -3.283   6.693  -3.728  1.00 93.22           C
ATOM   1849 1HB  SER A 132      -2.294   6.460  -3.334  1.00 93.22           H
ATOM   1850 2HB  SER A 132      -3.149   6.996  -4.766  1.00 93.22           H
ATOM   1851  OG  SER A 132      -3.846   7.773  -2.988  1.00 93.22           O
ATOM   1852  HG  SER A 132      -3.473   7.783  -2.060  1.00 93.22           H
ATOM   1853  HN  SER A 132      -3.821   5.503  -1.618  1.00 93.22           H
ATOM   1854  N   CYS A 133      -2.519   3.712  -4.025  1.00 93.02           N
ATOM   1855  CA  CYS A 133      -1.803   2.695  -4.777  1.00 93.02           C
ATOM   1856  C   CYS A 133      -2.784   1.573  -5.122  1.00 93.02           C
ATOM   1857  O   CYS A 133      -2.896   1.176  -6.281  1.00 93.02           O
ATOM   1858  HA  CYS A 133      -1.433   3.178  -5.682  1.00 93.02           H
ATOM   1859  CB  CYS A 133      -0.587   2.175  -4.008  1.00 93.02           C
ATOM   1860 1HB  CYS A 133      -0.881   1.885  -3.000  1.00 93.02           H
ATOM   1861 2HB  CYS A 133      -0.194   1.282  -4.495  1.00 93.02           H
ATOM   1862  SG  CYS A 133       0.707   3.467  -3.935  1.00 93.02           S
ATOM   1863  HG  CYS A 133       0.192   4.120  -2.897  1.00 93.02           H
ATOM   1864  HN  CYS A 133      -2.161   3.890  -3.109  1.00 93.02           H
ATOM   1865  N   VAL A 134      -3.468   1.092  -4.094  1.00 90.99           N
ATOM   1866  CA  VAL A 134      -4.270  -0.112  -4.227  1.00 90.99           C
ATOM   1867  C   VAL A 134      -5.453   0.168  -5.156  1.00 90.99           C
ATOM   1868  O   VAL A 134      -5.838  -0.687  -5.952  1.00 90.99           O
ATOM   1869  HA  VAL A 134      -3.641  -0.878  -4.681  1.00 90.99           H
ATOM   1870  CB  VAL A 134      -4.700  -0.610  -2.845  1.00 90.99           C
ATOM   1871  HB  VAL A 134      -5.334   0.154  -2.396  1.00 90.99           H
ATOM   1872  CG1 VAL A 134      -5.521  -1.896  -2.956  1.00 90.99           C
ATOM   1873 1HG1 VAL A 134      -6.413  -1.707  -3.553  1.00 90.99           H
ATOM   1874 2HG1 VAL A 134      -4.920  -2.670  -3.435  1.00 90.99           H
ATOM   1875 3HG1 VAL A 134      -5.813  -2.228  -1.960  1.00 90.99           H
ATOM   1876  CG2 VAL A 134      -3.488  -0.810  -1.933  1.00 90.99           C
ATOM   1877 1HG2 VAL A 134      -2.817  -1.546  -2.377  1.00 90.99           H
ATOM   1878 2HG2 VAL A 134      -2.961   0.138  -1.816  1.00 90.99           H
ATOM   1879 3HG2 VAL A 134      -3.821  -1.163  -0.958  1.00 90.99           H
ATOM   1880  HN  VAL A 134      -3.481   1.510  -3.186  1.00 90.99           H
ATOM   1881  N   LEU A 135      -5.998   1.369  -5.023  1.00 94.45           N
ATOM   1882  CA  LEU A 135      -7.141   1.765  -5.827  1.00 94.45           C
ATOM   1883  C   LEU A 135      -6.706   1.916  -7.286  1.00 94.45           C
ATOM   1884  O   LEU A 135      -7.480   1.638  -8.201  1.00 94.45           O
ATOM   1885  HA  LEU A 135      -7.876   0.962  -5.768  1.00 94.45           H
ATOM   1886  CB  LEU A 135      -7.794   3.021  -5.247  1.00 94.45           C
ATOM   1887 1HB  LEU A 135      -7.024   3.782  -5.122  1.00 94.45           H
ATOM   1888 2HB  LEU A 135      -8.507   3.406  -5.977  1.00 94.45           H
ATOM   1889  CG  LEU A 135      -8.519   2.844  -3.912  1.00 94.45           C
ATOM   1890  HG  LEU A 135      -7.814   2.426  -3.193  1.00 94.45           H
ATOM   1891  CD1 LEU A 135      -8.984   4.192  -3.358  1.00 94.45           C
ATOM   1892 1HD1 LEU A 135      -8.121   4.839  -3.204  1.00 94.45           H
ATOM   1893 2HD1 LEU A 135      -9.667   4.661  -4.067  1.00 94.45           H
ATOM   1894 3HD1 LEU A 135      -9.497   4.038  -2.408  1.00 94.45           H
ATOM   1895  CD2 LEU A 135      -9.674   1.849  -4.042  1.00 94.45           C
ATOM   1896 1HD2 LEU A 135     -10.387   2.215  -4.781  1.00 94.45           H
ATOM   1897 2HD2 LEU A 135      -9.286   0.881  -4.360  1.00 94.45           H
ATOM   1898 3HD2 LEU A 135     -10.173   1.742  -3.079  1.00 94.45           H
ATOM   1899  HN  LEU A 135      -5.671   2.063  -4.382  1.00 94.45           H
ATOM   1900  N   LEU A 136      -5.467   2.355  -7.458  1.00 94.57           N
ATOM   1901  CA  LEU A 136      -4.914   2.531  -8.790  1.00 94.57           C
ATOM   1902  C   LEU A 136      -4.696   1.159  -9.432  1.00 94.57           C
ATOM   1903  O   LEU A 136      -5.003   0.963 -10.607  1.00 94.57           O
ATOM   1904  HA  LEU A 136      -5.651   3.075  -9.381  1.00 94.57           H
ATOM   1905  CB  LEU A 136      -3.651   3.393  -8.737  1.00 94.57           C
ATOM   1906 1HB  LEU A 136      -3.030   3.041  -7.913  1.00 94.57           H
ATOM   1907 2HB  LEU A 136      -3.085   3.231  -9.654  1.00 94.57           H
ATOM   1908  CG  LEU A 136      -3.872   4.897  -8.565  1.00 94.57           C
ATOM   1909  HG  LEU A 136      -4.570   5.048  -7.741  1.00 94.57           H
ATOM   1910  CD1 LEU A 136      -2.569   5.603  -8.189  1.00 94.57           C
ATOM   1911 1HD1 LEU A 136      -2.192   5.196  -7.250  1.00 94.57           H
ATOM   1912 2HD1 LEU A 136      -1.830   5.446  -8.975  1.00 94.57           H
ATOM   1913 3HD1 LEU A 136      -2.754   6.671  -8.073  1.00 94.57           H
ATOM   1914  CD2 LEU A 136      -4.512   5.503  -9.816  1.00 94.57           C
ATOM   1915 1HD2 LEU A 136      -3.859   5.341 -10.673  1.00 94.57           H
ATOM   1916 2HD2 LEU A 136      -5.476   5.027  -9.998  1.00 94.57           H
ATOM   1917 3HD2 LEU A 136      -4.659   6.573  -9.667  1.00 94.57           H
ATOM   1918  HN  LEU A 136      -4.848   2.589  -6.709  1.00 94.57           H
ATOM   1919  N   ILE A 137      -4.167   0.245  -8.632  1.00 92.04           N
ATOM   1920  CA  ILE A 137      -3.928  -1.110  -9.099  1.00 92.04           C
ATOM   1921  C   ILE A 137      -5.249  -1.722  -9.570  1.00 92.04           C
ATOM   1922  O   ILE A 137      -5.293  -2.393 -10.600  1.00 92.04           O
ATOM   1923  HA  ILE A 137      -3.253  -1.048  -9.952  1.00 92.04           H
ATOM   1924  CB  ILE A 137      -3.220  -1.932  -8.020  1.00 92.04           C
ATOM   1925  HB  ILE A 137      -3.722  -1.753  -7.069  1.00 92.04           H
ATOM   1926  CG1 ILE A 137      -1.767  -1.484  -7.855  1.00 92.04           C
ATOM   1927 1HG1 ILE A 137      -1.185  -1.798  -8.722  1.00 92.04           H
ATOM   1928 2HG1 ILE A 137      -1.720  -0.396  -7.817  1.00 92.04           H
ATOM   1929  CG2 ILE A 137      -3.329  -3.430  -8.312  1.00 92.04           C
ATOM   1930 1HG2 ILE A 137      -4.379  -3.720  -8.339  1.00 92.04           H
ATOM   1931 2HG2 ILE A 137      -2.867  -3.647  -9.276  1.00 92.04           H
ATOM   1932 3HG2 ILE A 137      -2.817  -3.991  -7.530  1.00 92.04           H
ATOM   1933  CD1 ILE A 137      -1.153  -2.071  -6.582  1.00 92.04           C
ATOM   1934 1HD1 ILE A 137      -1.722  -1.735  -5.716  1.00 92.04           H
ATOM   1935 2HD1 ILE A 137      -1.179  -3.160  -6.635  1.00 92.04           H
ATOM   1936 3HD1 ILE A 137      -0.119  -1.737  -6.490  1.00 92.04           H
ATOM   1937  HN  ILE A 137      -3.903   0.417  -7.683  1.00 92.04           H
ATOM   1938  N   MET A 138      -6.292  -1.469  -8.794  1.00 91.82           N
ATOM   1939  CA  MET A 138      -7.618  -1.953  -9.141  1.00 91.82           C
ATOM   1940  C   MET A 138      -8.073  -1.387 -10.487  1.00 91.82           C
ATOM   1941  O   MET A 138      -8.591  -2.119 -11.329  1.00 91.82           O
ATOM   1942  HA  MET A 138      -7.527  -3.037  -9.207  1.00 91.82           H
ATOM   1943  CB  MET A 138      -8.612  -1.543  -8.052  1.00 91.82           C
ATOM   1944 1HB  MET A 138      -8.281  -1.931  -7.088  1.00 91.82           H
ATOM   1945 2HB  MET A 138      -8.636  -0.457  -7.967  1.00 91.82           H
ATOM   1946  CG  MET A 138     -10.015  -2.067  -8.365  1.00 91.82           C
ATOM   1947 1HG  MET A 138     -10.325  -1.730  -9.354  1.00 91.82           H
ATOM   1948 2HG  MET A 138     -10.008  -3.157  -8.387  1.00 91.82           H
ATOM   1949  SD  MET A 138     -11.171  -1.489  -7.134  1.00 91.82           S
ATOM   1950  CE  MET A 138     -11.261   0.237  -7.580  1.00 91.82           C
ATOM   1951 1HE  MET A 138     -10.270   0.685  -7.502  1.00 91.82           H
ATOM   1952 2HE  MET A 138     -11.622   0.330  -8.604  1.00 91.82           H
ATOM   1953 3HE  MET A 138     -11.946   0.751  -6.906  1.00 91.82           H
ATOM   1954  HN  MET A 138      -6.242  -0.945  -7.944  1.00 91.82           H
ATOM   1955  N   CYS A 139      -7.863  -0.089 -10.649  1.00 94.24           N
ATOM   1956  CA  CYS A 139      -8.304   0.596 -11.852  1.00 94.24           C
ATOM   1957  C   CYS A 139      -7.525   0.029 -13.041  1.00 94.24           C
ATOM   1958  O   CYS A 139      -8.067  -0.099 -14.138  1.00 94.24           O
ATOM   1959  HA  CYS A 139      -9.370   0.393 -11.955  1.00 94.24           H
ATOM   1960  CB  CYS A 139      -8.138   2.113 -11.732  1.00 94.24           C
ATOM   1961 1HB  CYS A 139      -7.134   2.350 -11.382  1.00 94.24           H
ATOM   1962 2HB  CYS A 139      -8.253   2.578 -12.711  1.00 94.24           H
ATOM   1963  SG  CYS A 139      -9.381   2.788 -10.571  1.00 94.24           S
ATOM   1964  HG  CYS A 139      -8.767   2.387  -9.462  1.00 94.24           H
ATOM   1965  HN  CYS A 139      -7.401   0.491  -9.978  1.00 94.24           H
ATOM   1966  N   ILE A 140      -6.267  -0.295 -12.783  1.00 90.97           N
ATOM   1967  CA  ILE A 140      -5.415  -0.865 -13.812  1.00 90.97           C
ATOM   1968  C   ILE A 140      -6.026  -2.178 -14.306  1.00 90.97           C
ATOM   1969  O   ILE A 140      -6.049  -2.443 -15.507  1.00 90.97           O
ATOM   1970  HA  ILE A 140      -5.392  -0.161 -14.644  1.00 90.97           H
ATOM   1971  CB  ILE A 140      -3.980  -1.008 -13.301  1.00 90.97           C
ATOM   1972  HB  ILE A 140      -4.015  -1.448 -12.304  1.00 90.97           H
ATOM   1973  CG1 ILE A 140      -3.305   0.359 -13.169  1.00 90.97           C
ATOM   1974 1HG1 ILE A 140      -3.048   0.738 -14.158  1.00 90.97           H
ATOM   1975 2HG1 ILE A 140      -4.002   1.070 -12.726  1.00 90.97           H
ATOM   1976  CG2 ILE A 140      -3.175  -1.961 -14.187  1.00 90.97           C
ATOM   1977 1HG2 ILE A 140      -3.646  -2.944 -14.186  1.00 90.97           H
ATOM   1978 2HG2 ILE A 140      -3.146  -1.574 -15.206  1.00 90.97           H
ATOM   1979 3HG2 ILE A 140      -2.159  -2.045 -13.801  1.00 90.97           H
ATOM   1980  CD1 ILE A 140      -2.044   0.267 -12.308  1.00 90.97           C
ATOM   1981 1HD1 ILE A 140      -2.309  -0.090 -11.312  1.00 90.97           H
ATOM   1982 2HD1 ILE A 140      -1.340  -0.427 -12.767  1.00 90.97           H
ATOM   1983 3HD1 ILE A 140      -1.585   1.252 -12.230  1.00 90.97           H
ATOM   1984  HN  ILE A 140      -5.830  -0.176 -11.891  1.00 90.97           H
ATOM   1985  N   SER A 141      -6.506  -2.964 -13.354  1.00 89.56           N
ATOM   1986  CA  SER A 141      -7.064  -4.268 -13.672  1.00 89.56           C
ATOM   1987  C   SER A 141      -8.287  -4.108 -14.577  1.00 89.56           C
ATOM   1988  O   SER A 141      -8.485  -4.893 -15.503  1.00 89.56           O
ATOM   1989  HA  SER A 141      -6.270  -4.803 -14.192  1.00 89.56           H
ATOM   1990  CB  SER A 141      -7.442  -5.030 -12.400  1.00 89.56           C
ATOM   1991 1HB  SER A 141      -7.528  -6.093 -12.626  1.00 89.56           H
ATOM   1992 2HB  SER A 141      -6.645  -4.925 -11.664  1.00 89.56           H
ATOM   1993  OG  SER A 141      -8.667  -4.563 -11.842  1.00 89.56           O
ATOM   1994  HG  SER A 141      -8.511  -3.714 -11.336  1.00 89.56           H
ATOM   1995  HN  SER A 141      -6.518  -2.725 -12.384  1.00 89.56           H
ATOM   1996  N   VAL A 142      -9.075  -3.086 -14.278  1.00 91.14           N
ATOM   1997  CA  VAL A 142     -10.272  -2.812 -15.055  1.00 91.14           C
ATOM   1998  C   VAL A 142      -9.871  -2.358 -16.459  1.00 91.14           C
ATOM   1999  O   VAL A 142     -10.490  -2.756 -17.445  1.00 91.14           O
ATOM   2000  HA  VAL A 142     -10.833  -3.743 -15.134  1.00 91.14           H
ATOM   2001  CB  VAL A 142     -11.148  -1.792 -14.324  1.00 91.14           C
ATOM   2002  HB  VAL A 142     -10.561  -0.884 -14.187  1.00 91.14           H
ATOM   2003  CG1 VAL A 142     -12.382  -1.434 -15.154  1.00 91.14           C
ATOM   2004 1HG1 VAL A 142     -12.067  -1.006 -16.106  1.00 91.14           H
ATOM   2005 2HG1 VAL A 142     -12.971  -2.333 -15.337  1.00 91.14           H
ATOM   2006 3HG1 VAL A 142     -12.987  -0.707 -14.612  1.00 91.14           H
ATOM   2007  CG2 VAL A 142     -11.549  -2.306 -12.939  1.00 91.14           C
ATOM   2008 1HG2 VAL A 142     -12.109  -3.235 -13.045  1.00 91.14           H
ATOM   2009 2HG2 VAL A 142     -10.653  -2.486 -12.345  1.00 91.14           H
ATOM   2010 3HG2 VAL A 142     -12.171  -1.561 -12.442  1.00 91.14           H
ATOM   2011  HN  VAL A 142      -8.907  -2.453 -13.523  1.00 91.14           H
ATOM   2012  N   ASP A 143      -8.838  -1.530 -16.507  1.00 86.30           N
ATOM   2013  CA  ASP A 143      -8.374  -0.983 -17.770  1.00 86.30           C
ATOM   2014  C   ASP A 143      -7.920  -2.127 -18.680  1.00 86.30           C
ATOM   2015  O   ASP A 143      -8.217  -2.130 -19.874  1.00 86.30           O
ATOM   2016  HA  ASP A 143      -9.226  -0.440 -18.177  1.00 86.30           H
ATOM   2017  CB  ASP A 143      -7.183  -0.045 -17.561  1.00 86.30           C
ATOM   2018 1HB  ASP A 143      -7.456   0.743 -16.859  1.00 86.30           H
ATOM   2019 2HB  ASP A 143      -6.355  -0.596 -17.115  1.00 86.30           H
ATOM   2020  CG  ASP A 143      -6.736   0.577 -18.885  1.00 86.30           C
ATOM   2021  OD1 ASP A 143      -7.576   1.269 -19.500  1.00 86.30           O
ATOM   2022  OD2 ASP A 143      -5.563   0.346 -19.253  1.00 86.30           O
ATOM   2023  HN  ASP A 143      -8.322  -1.233 -15.703  1.00 86.30           H
ATOM   2024  N   ARG A 144      -7.208  -3.070 -18.081  1.00 75.54           N
ATOM   2025  CA  ARG A 144      -6.698  -4.209 -18.825  1.00 75.54           C
ATOM   2026  C   ARG A 144      -7.856  -5.036 -19.388  1.00 75.54           C
ATOM   2027  O   ARG A 144      -7.813  -5.467 -20.540  1.00 75.54           O
ATOM   2028  HA  ARG A 144      -6.101  -3.774 -19.627  1.00 75.54           H
ATOM   2029  CB  ARG A 144      -5.828  -5.101 -17.939  1.00 75.54           C
ATOM   2030 1HB  ARG A 144      -6.357  -5.328 -17.013  1.00 75.54           H
ATOM   2031 2HB  ARG A 144      -5.643  -6.051 -18.442  1.00 75.54           H
ATOM   2032  CG  ARG A 144      -4.495  -4.421 -17.617  1.00 75.54           C
ATOM   2033 1HG  ARG A 144      -4.679  -3.480 -17.098  1.00 75.54           H
ATOM   2034 2HG  ARG A 144      -3.916  -5.050 -16.940  1.00 75.54           H
ATOM   2035  CD  ARG A 144      -3.691  -4.159 -18.892  1.00 75.54           C
ATOM   2036 1HD  ARG A 144      -3.596  -5.080 -19.467  1.00 75.54           H
ATOM   2037 2HD  ARG A 144      -4.217  -3.442 -19.522  1.00 75.54           H
ATOM   2038  NE  ARG A 144      -2.349  -3.639 -18.546  1.00 75.54           N
ATOM   2039  HE  ARG A 144      -2.120  -3.542 -17.577  1.00 75.54           H
ATOM   2040  CZ  ARG A 144      -1.423  -3.290 -19.449  1.00 75.54           C
ATOM   2041  NH1 ARG A 144      -1.677  -3.399 -20.760  1.00 75.54           N
ATOM   2042 1HH1 ARG A 144      -2.563  -3.743 -21.071  1.00 75.54           H
ATOM   2043 2HH1 ARG A 144      -0.981  -3.136 -21.428  1.00 75.54           H
ATOM   2044  NH2 ARG A 144      -0.240  -2.830 -19.021  1.00 75.54           N
ATOM   2045 1HH2 ARG A 144       0.462  -2.565 -19.682  1.00 75.54           H
ATOM   2046 2HH2 ARG A 144      -0.058  -2.752 -18.041  1.00 75.54           H
ATOM   2047  HN  ARG A 144      -6.978  -3.064 -17.108  1.00 75.54           H
ATOM   2048  N   TYR A 145      -8.864  -5.232 -18.551  1.00 87.73           N
ATOM   2049  CA  TYR A 145     -10.053  -5.956 -18.966  1.00 87.73           C
ATOM   2050  C   TYR A 145     -10.662  -5.334 -20.225  1.00 87.73           C
ATOM   2051  O   TYR A 145     -10.929  -6.034 -21.200  1.00 87.73           O
ATOM   2052  HA  TYR A 145      -9.762  -6.984 -19.182  1.00 87.73           H
ATOM   2053  CB  TYR A 145     -11.051  -5.826 -17.814  1.00 87.73           C
ATOM   2054 1HB  TYR A 145     -10.729  -6.467 -16.994  1.00 87.73           H
ATOM   2055 2HB  TYR A 145     -11.030  -4.801 -17.443  1.00 87.73           H
ATOM   2056  CG  TYR A 145     -12.488  -6.187 -18.191  1.00 87.73           C
ATOM   2057  CD1 TYR A 145     -13.431  -5.192 -18.353  1.00 87.73           C
ATOM   2058  HD1 TYR A 145     -13.150  -4.148 -18.212  1.00 87.73           H
ATOM   2059  CD2 TYR A 145     -12.843  -7.509 -18.370  1.00 87.73           C
ATOM   2060  HD2 TYR A 145     -12.099  -8.295 -18.242  1.00 87.73           H
ATOM   2061  CE1 TYR A 145     -14.784  -5.533 -18.709  1.00 87.73           C
ATOM   2062  HE1 TYR A 145     -15.538  -4.757 -18.839  1.00 87.73           H
ATOM   2063  CE2 TYR A 145     -14.196  -7.850 -18.725  1.00 87.73           C
ATOM   2064  HE2 TYR A 145     -14.490  -8.890 -18.870  1.00 87.73           H
ATOM   2065  CZ  TYR A 145     -15.100  -6.845 -18.877  1.00 87.73           C
ATOM   2066  OH  TYR A 145     -16.378  -7.167 -19.213  1.00 87.73           O
ATOM   2067  HH  TYR A 145     -16.461  -8.156 -19.334  1.00 87.73           H
ATOM   2068  HN  TYR A 145      -8.876  -4.906 -17.605  1.00 87.73           H
ATOM   2069  N   ILE A 146     -10.863  -4.026 -20.162  1.00 84.10           N
ATOM   2070  CA  ILE A 146     -11.510  -3.315 -21.251  1.00 84.10           C
ATOM   2071  C   ILE A 146     -10.657  -3.441 -22.515  1.00 84.10           C
ATOM   2072  O   ILE A 146     -11.186  -3.621 -23.610  1.00 84.10           O
ATOM   2073  HA  ILE A 146     -12.469  -3.799 -21.433  1.00 84.10           H
ATOM   2074  CB  ILE A 146     -11.802  -1.868 -20.848  1.00 84.10           C
ATOM   2075  HB  ILE A 146     -10.877  -1.422 -20.482  1.00 84.10           H
ATOM   2076  CG1 ILE A 146     -12.815  -1.811 -19.703  1.00 84.10           C
ATOM   2077 1HG1 ILE A 146     -13.806  -2.072 -20.077  1.00 84.10           H
ATOM   2078 2HG1 ILE A 146     -12.555  -2.551 -18.946  1.00 84.10           H
ATOM   2079  CG2 ILE A 146     -12.253  -1.043 -22.055  1.00 84.10           C
ATOM   2080 1HG2 ILE A 146     -11.468  -1.044 -22.810  1.00 84.10           H
ATOM   2081 2HG2 ILE A 146     -13.160  -1.479 -22.474  1.00 84.10           H
ATOM   2082 3HG2 ILE A 146     -12.454  -0.019 -21.740  1.00 84.10           H
ATOM   2083  CD1 ILE A 146     -12.852  -0.418 -19.072  1.00 84.10           C
ATOM   2084 1HD1 ILE A 146     -11.866  -0.172 -18.678  1.00 84.10           H
ATOM   2085 2HD1 ILE A 146     -13.136   0.315 -19.827  1.00 84.10           H
ATOM   2086 3HD1 ILE A 146     -13.581  -0.406 -18.261  1.00 84.10           H
ATOM   2087  HN  ILE A 146     -10.592  -3.455 -19.386  1.00 84.10           H
ATOM   2088  N   ALA A 147      -9.350  -3.341 -22.321  1.00 82.89           N
ATOM   2089  CA  ALA A 147      -8.426  -3.314 -23.442  1.00 82.89           C
ATOM   2090  C   ALA A 147      -8.500  -4.646 -24.190  1.00 82.89           C
ATOM   2091  O   ALA A 147      -8.279  -4.697 -25.399  1.00 82.89           O
ATOM   2092  HA  ALA A 147      -8.741  -2.513 -24.112  1.00 82.89           H
ATOM   2093  CB  ALA A 147      -7.016  -3.006 -22.935  1.00 82.89           C
ATOM   2094 1HB  ALA A 147      -7.012  -2.037 -22.437  1.00 82.89           H
ATOM   2095 2HB  ALA A 147      -6.707  -3.778 -22.229  1.00 82.89           H
ATOM   2096 3HB  ALA A 147      -6.324  -2.986 -23.776  1.00 82.89           H
ATOM   2097  HN  ALA A 147      -8.922  -3.280 -21.419  1.00 82.89           H
ATOM   2098  N   ILE A 148      -8.810  -5.693 -23.440  1.00 79.35           N
ATOM   2099  CA  ILE A 148      -8.739  -7.043 -23.972  1.00 79.35           C
ATOM   2100  C   ILE A 148     -10.131  -7.479 -24.435  1.00 79.35           C
ATOM   2101  O   ILE A 148     -10.306  -7.901 -25.577  1.00 79.35           O
ATOM   2102  HA  ILE A 148      -8.079  -7.018 -24.840  1.00 79.35           H
ATOM   2103  CB  ILE A 148      -8.106  -7.990 -22.950  1.00 79.35           C
ATOM   2104  HB  ILE A 148      -8.654  -7.895 -22.012  1.00 79.35           H
ATOM   2105  CG1 ILE A 148      -6.654  -7.600 -22.667  1.00 79.35           C
ATOM   2106 1HG1 ILE A 148      -6.029  -7.870 -23.518  1.00 79.35           H
ATOM   2107 2HG1 ILE A 148      -6.581  -6.518 -22.548  1.00 79.35           H
ATOM   2108  CG2 ILE A 148      -8.231  -9.446 -23.401  1.00 79.35           C
ATOM   2109 1HG2 ILE A 148      -9.284  -9.704 -23.511  1.00 79.35           H
ATOM   2110 2HG2 ILE A 148      -7.724  -9.575 -24.357  1.00 79.35           H
ATOM   2111 3HG2 ILE A 148      -7.773 -10.098 -22.656  1.00 79.35           H
ATOM   2112  CD1 ILE A 148      -6.137  -8.293 -21.405  1.00 79.35           C
ATOM   2113 1HD1 ILE A 148      -6.750  -8.001 -20.552  1.00 79.35           H
ATOM   2114 2HD1 ILE A 148      -6.189  -9.374 -21.537  1.00 79.35           H
ATOM   2115 3HD1 ILE A 148      -5.102  -7.998 -21.227  1.00 79.35           H
ATOM   2116  HN  ILE A 148      -9.106  -5.630 -22.487  1.00 79.35           H
ATOM   2117  N   ALA A 149     -11.086  -7.361 -23.524  1.00 78.91           N
ATOM   2118  CA  ALA A 149     -12.406  -7.927 -23.746  1.00 78.91           C
ATOM   2119  C   ALA A 149     -13.181  -7.035 -24.718  1.00 78.91           C
ATOM   2120  O   ALA A 149     -14.038  -7.516 -25.458  1.00 78.91           O
ATOM   2121  HA  ALA A 149     -12.274  -8.911 -24.195  1.00 78.91           H
ATOM   2122  CB  ALA A 149     -13.124  -8.089 -22.404  1.00 78.91           C
ATOM   2123 1HB  ALA A 149     -12.547  -8.755 -21.762  1.00 78.91           H
ATOM   2124 2HB  ALA A 149     -13.222  -7.116 -21.924  1.00 78.91           H
ATOM   2125 3HB  ALA A 149     -14.114  -8.514 -22.571  1.00 78.91           H
ATOM   2126  HN  ALA A 149     -10.969  -6.891 -22.649  1.00 78.91           H
ATOM   2127  N   GLN A 150     -12.853  -5.752 -24.684  1.00 69.95           N
ATOM   2128  CA  GLN A 150     -13.568  -4.775 -25.487  1.00 69.95           C
ATOM   2129  C   GLN A 150     -12.594  -4.012 -26.387  1.00 69.95           C
ATOM   2130  O   GLN A 150     -12.728  -2.803 -26.569  1.00 69.95           O
ATOM   2131  HA  GLN A 150     -14.261  -5.354 -26.098  1.00 69.95           H
ATOM   2132  CB  GLN A 150     -14.364  -3.814 -24.601  1.00 69.95           C
ATOM   2133 1HB  GLN A 150     -13.680  -3.246 -23.970  1.00 69.95           H
ATOM   2134 2HB  GLN A 150     -14.894  -3.094 -25.224  1.00 69.95           H
ATOM   2135  CG  GLN A 150     -15.363  -4.574 -23.726  1.00 69.95           C
ATOM   2136 1HG  GLN A 150     -15.932  -5.271 -24.341  1.00 69.95           H
ATOM   2137 2HG  GLN A 150     -14.826  -5.166 -22.986  1.00 69.95           H
ATOM   2138  CD  GLN A 150     -16.318  -3.609 -23.021  1.00 69.95           C
ATOM   2139  OE1 GLN A 150     -16.221  -2.399 -23.141  1.00 69.95           O
ATOM   2140  NE2 GLN A 150     -17.245  -4.211 -22.281  1.00 69.95           N
ATOM   2141 1HE2 GLN A 150     -17.270  -5.209 -22.225  1.00 69.95           H
ATOM   2142 2HE2 GLN A 150     -17.917  -3.665 -21.780  1.00 69.95           H
ATOM   2143  HN  GLN A 150     -12.114  -5.378 -24.122  1.00 69.95           H
ATOM   2144  N   ALA A 151     -11.636  -4.750 -26.927  1.00 70.60           N
ATOM   2145  CA  ALA A 151     -10.499  -4.133 -27.590  1.00 70.60           C
ATOM   2146  C   ALA A 151     -11.004  -3.141 -28.640  1.00 70.60           C
ATOM   2147  O   ALA A 151     -10.512  -2.017 -28.724  1.00 70.60           O
ATOM   2148  HA  ALA A 151      -9.929  -3.591 -26.835  1.00 70.60           H
ATOM   2149  CB  ALA A 151      -9.608  -5.220 -28.194  1.00 70.60           C
ATOM   2150 1HB  ALA A 151      -9.253  -5.880 -27.403  1.00 70.60           H
ATOM   2151 2HB  ALA A 151     -10.181  -5.798 -28.919  1.00 70.60           H
ATOM   2152 3HB  ALA A 151      -8.756  -4.756 -28.691  1.00 70.60           H
ATOM   2153  HN  ALA A 151     -11.627  -5.750 -26.917  1.00 70.60           H
ATOM   2154  N   MET A 152     -11.979  -3.594 -29.415  1.00 60.02           N
ATOM   2155  CA  MET A 152     -12.482  -2.802 -30.524  1.00 60.02           C
ATOM   2156  C   MET A 152     -13.056  -1.472 -30.032  1.00 60.02           C
ATOM   2157  O   MET A 152     -12.701  -0.411 -30.544  1.00 60.02           O
ATOM   2158  HA  MET A 152     -11.622  -2.618 -31.168  1.00 60.02           H
ATOM   2159  CB  MET A 152     -13.570  -3.587 -31.260  1.00 60.02           C
ATOM   2160 1HB  MET A 152     -14.273  -4.004 -30.538  1.00 60.02           H
ATOM   2161 2HB  MET A 152     -14.136  -2.914 -31.904  1.00 60.02           H
ATOM   2162  CG  MET A 152     -12.962  -4.713 -32.098  1.00 60.02           C
ATOM   2163 1HG  MET A 152     -11.936  -4.464 -32.367  1.00 60.02           H
ATOM   2164 2HG  MET A 152     -12.924  -5.632 -31.514  1.00 60.02           H
ATOM   2165  SD  MET A 152     -13.934  -4.969 -33.573  1.00 60.02           S
ATOM   2166  CE  MET A 152     -15.360  -5.779 -32.868  1.00 60.02           C
ATOM   2167 1HE  MET A 152     -15.049  -6.701 -32.378  1.00 60.02           H
ATOM   2168 2HE  MET A 152     -15.829  -5.119 -32.138  1.00 60.02           H
ATOM   2169 3HE  MET A 152     -16.074  -6.011 -33.659  1.00 60.02           H
ATOM   2170  HN  MET A 152     -12.421  -4.483 -29.295  1.00 60.02           H
ATOM   2171  N   ARG A 153     -13.933  -1.572 -29.044  1.00 58.25           N
ATOM   2172  CA  ARG A 153     -14.591  -0.393 -28.506  1.00 58.25           C
ATOM   2173  C   ARG A 153     -13.572   0.515 -27.815  1.00 58.25           C
ATOM   2174  O   ARG A 153     -13.728   1.735 -27.806  1.00 58.25           O
ATOM   2175  HA  ARG A 153     -15.032   0.100 -29.372  1.00 58.25           H
ATOM   2176  CB  ARG A 153     -15.681  -0.781 -27.504  1.00 58.25           C
ATOM   2177 1HB  ARG A 153     -15.298  -1.537 -26.819  1.00 58.25           H
ATOM   2178 2HB  ARG A 153     -15.951   0.087 -26.901  1.00 58.25           H
ATOM   2179  CG  ARG A 153     -16.921  -1.315 -28.222  1.00 58.25           C
ATOM   2180 1HG  ARG A 153     -17.229  -0.612 -28.996  1.00 58.25           H
ATOM   2181 2HG  ARG A 153     -16.680  -2.254 -28.722  1.00 58.25           H
ATOM   2182  CD  ARG A 153     -18.072  -1.535 -27.239  1.00 58.25           C
ATOM   2183 1HD  ARG A 153     -17.805  -2.310 -26.520  1.00 58.25           H
ATOM   2184 2HD  ARG A 153     -18.255  -0.624 -26.670  1.00 58.25           H
ATOM   2185  NE  ARG A 153     -19.297  -1.928 -27.972  1.00 58.25           N
ATOM   2186  HE  ARG A 153     -19.250  -1.978 -28.969  1.00 58.25           H
ATOM   2187  CZ  ARG A 153     -20.464  -2.220 -27.382  1.00 58.25           C
ATOM   2188  NH1 ARG A 153     -20.584  -2.169 -26.049  1.00 58.25           N
ATOM   2189 1HH1 ARG A 153     -19.799  -1.912 -25.486  1.00 58.25           H
ATOM   2190 2HH1 ARG A 153     -21.459  -2.389 -25.617  1.00 58.25           H
ATOM   2191  NH2 ARG A 153     -21.510  -2.564 -28.147  1.00 58.25           N
ATOM   2192 1HH2 ARG A 153     -22.388  -2.785 -27.723  1.00 58.25           H
ATOM   2193 2HH2 ARG A 153     -21.412  -2.599 -29.141  1.00 58.25           H
ATOM   2194  HN  ARG A 153     -14.195  -2.436 -28.614  1.00 58.25           H
ATOM   2195  N   ALA A 154     -12.551  -0.116 -27.252  1.00 64.12           N
ATOM   2196  CA  ALA A 154     -11.570   0.607 -26.461  1.00 64.12           C
ATOM   2197  C   ALA A 154     -10.795   1.565 -27.368  1.00 64.12           C
ATOM   2198  O   ALA A 154     -10.389   2.643 -26.936  1.00 64.12           O
ATOM   2199  HA  ALA A 154     -12.109   1.186 -25.711  1.00 64.12           H
ATOM   2200  CB  ALA A 154     -10.654  -0.390 -25.749  1.00 64.12           C
ATOM   2201 1HB  ALA A 154     -11.249  -1.028 -25.095  1.00 64.12           H
ATOM   2202 2HB  ALA A 154     -10.142  -1.006 -26.488  1.00 64.12           H
ATOM   2203 3HB  ALA A 154      -9.918   0.152 -25.155  1.00 64.12           H
ATOM   2204  HN  ALA A 154     -12.390  -1.099 -27.330  1.00 64.12           H
ATOM   2205  N   HIS A 155     -10.613   1.138 -28.609  1.00 58.57           N
ATOM   2206  CA  HIS A 155      -9.807   1.896 -29.550  1.00 58.57           C
ATOM   2207  C   HIS A 155     -10.563   3.157 -29.974  1.00 58.57           C
ATOM   2208  O   HIS A 155      -9.980   4.237 -30.052  1.00 58.57           O
ATOM   2209  HA  HIS A 155      -8.899   2.187 -29.022  1.00 58.57           H
ATOM   2210  CB  HIS A 155      -9.396   1.024 -30.738  1.00 58.57           C
ATOM   2211 1HB  HIS A 155      -9.212   0.009 -30.385  1.00 58.57           H
ATOM   2212 2HB  HIS A 155     -10.226   0.971 -31.442  1.00 58.57           H
ATOM   2213  CG  HIS A 155      -8.168   1.517 -31.467  1.00 58.57           C
ATOM   2214  ND1 HIS A 155      -6.946   1.693 -30.842  1.00 58.57           N
ATOM   2215  HD1 HIS A 155      -6.752   1.518 -29.876  1.00 58.57           H
ATOM   2216  CD2 HIS A 155      -7.987   1.869 -32.772  1.00 58.57           C
ATOM   2217  HD2 HIS A 155      -8.752   1.849 -33.549  1.00 58.57           H
ATOM   2218  CE1 HIS A 155      -6.076   2.132 -31.740  1.00 58.57           C
ATOM   2219  HE1 HIS A 155      -5.027   2.365 -31.556  1.00 58.57           H
ATOM   2220  NE2 HIS A 155      -6.724   2.240 -32.935  1.00 58.57           N
ATOM   2221  HN  HIS A 155     -11.005   0.292 -28.972  1.00 58.57           H
ATOM   2222  N   THR A 156     -11.849   2.977 -30.237  1.00 65.95           N
ATOM   2223  CA  THR A 156     -12.665   4.061 -30.756  1.00 65.95           C
ATOM   2224  C   THR A 156     -12.787   5.180 -29.719  1.00 65.95           C
ATOM   2225  O   THR A 156     -12.844   6.356 -30.074  1.00 65.95           O
ATOM   2226  HA  THR A 156     -12.162   4.485 -31.625  1.00 65.95           H
ATOM   2227  CB  THR A 156     -14.014   3.477 -31.180  1.00 65.95           C
ATOM   2228  HB  THR A 156     -14.701   3.431 -30.336  1.00 65.95           H
ATOM   2229  OG1 THR A 156     -13.679   2.223 -31.769  1.00 65.95           O
ATOM   2230  HG1 THR A 156     -13.987   1.475 -31.181  1.00 65.95           H
ATOM   2231  CG2 THR A 156     -14.660   4.264 -32.322  1.00 65.95           C
ATOM   2232 1HG2 THR A 156     -14.001   4.252 -33.190  1.00 65.95           H
ATOM   2233 2HG2 THR A 156     -14.825   5.293 -32.005  1.00 65.95           H
ATOM   2234 3HG2 THR A 156     -15.614   3.806 -32.584  1.00 65.95           H
ATOM   2235  HN  THR A 156     -12.332   2.112 -30.102  1.00 65.95           H
ATOM   2236  N   TRP A 157     -12.824   4.773 -28.459  1.00 61.02           N
ATOM   2237  CA  TRP A 157     -13.168   5.691 -27.386  1.00 61.02           C
ATOM   2238  C   TRP A 157     -11.875   6.091 -26.673  1.00 61.02           C
ATOM   2239  O   TRP A 157     -11.898   6.462 -25.500  1.00 61.02           O
ATOM   2240  HA  TRP A 157     -13.633   6.569 -27.835  1.00 61.02           H
ATOM   2241  CB  TRP A 157     -14.203   5.072 -26.445  1.00 61.02           C
ATOM   2242 1HB  TRP A 157     -13.825   4.114 -26.086  1.00 61.02           H
ATOM   2243 2HB  TRP A 157     -14.318   5.716 -25.573  1.00 61.02           H
ATOM   2244  CG  TRP A 157     -15.575   4.854 -27.085  1.00 61.02           C
ATOM   2245  CD1 TRP A 157     -15.893   4.034 -28.096  1.00 61.02           C
ATOM   2246  HD1 TRP A 157     -15.180   3.391 -28.612  1.00 61.02           H
ATOM   2247  CD2 TRP A 157     -16.810   5.502 -26.713  1.00 61.02           C
ATOM   2248  NE1 TRP A 157     -17.237   4.107 -28.402  1.00 61.02           N
ATOM   2249  HE1 TRP A 157     -17.710   3.591 -29.117  1.00 61.02           H
ATOM   2250  CE2 TRP A 157     -17.812   5.027 -27.535  1.00 61.02           C
ATOM   2251  CE3 TRP A 157     -17.071   6.458 -25.715  1.00 61.02           C
ATOM   2252  HE3 TRP A 157     -16.298   6.848 -25.054  1.00 61.02           H
ATOM   2253  CZ2 TRP A 157     -19.143   5.451 -27.443  1.00 61.02           C
ATOM   2254  HZ2 TRP A 157     -19.917   5.061 -28.104  1.00 61.02           H
ATOM   2255  CZ3 TRP A 157     -18.407   6.871 -25.637  1.00 61.02           C
ATOM   2256  HZ3 TRP A 157     -18.664   7.611 -24.880  1.00 61.02           H
ATOM   2257  CH2 TRP A 157     -19.427   6.403 -26.456  1.00 61.02           C
ATOM   2258  HH2 TRP A 157     -20.444   6.775 -26.332  1.00 61.02           H
ATOM   2259  HN  TRP A 157     -12.625   3.838 -28.167  1.00 61.02           H
ATOM   2260  N   ARG A 158     -10.778   6.002 -27.411  1.00 62.78           N
ATOM   2261  CA  ARG A 158      -9.461   6.139 -26.813  1.00 62.78           C
ATOM   2262  C   ARG A 158      -9.351   7.471 -26.068  1.00 62.78           C
ATOM   2263  O   ARG A 158      -8.860   7.518 -24.942  1.00 62.78           O
ATOM   2264  HA  ARG A 158      -9.379   5.297 -26.125  1.00 62.78           H
ATOM   2265  CB  ARG A 158      -8.363   6.065 -27.876  1.00 62.78           C
ATOM   2266 1HB  ARG A 158      -8.476   5.150 -28.458  1.00 62.78           H
ATOM   2267 2HB  ARG A 158      -8.468   6.898 -28.571  1.00 62.78           H
ATOM   2268  CG  ARG A 158      -6.975   6.099 -27.234  1.00 62.78           C
ATOM   2269 1HG  ARG A 158      -6.826   7.056 -26.733  1.00 62.78           H
ATOM   2270 2HG  ARG A 158      -6.904   5.325 -26.470  1.00 62.78           H
ATOM   2271  CD  ARG A 158      -5.880   5.891 -28.283  1.00 62.78           C
ATOM   2272 1HD  ARG A 158      -5.965   4.894 -28.715  1.00 62.78           H
ATOM   2273 2HD  ARG A 158      -6.005   6.604 -29.098  1.00 62.78           H
ATOM   2274  NE  ARG A 158      -4.547   6.060 -27.663  1.00 62.78           N
ATOM   2275  HE  ARG A 158      -4.507   6.386 -26.719  1.00 62.78           H
ATOM   2276  CZ  ARG A 158      -3.390   5.806 -28.289  1.00 62.78           C
ATOM   2277  NH1 ARG A 158      -3.384   5.368 -29.556  1.00 62.78           N
ATOM   2278 1HH1 ARG A 158      -4.247   5.229 -30.041  1.00 62.78           H
ATOM   2279 2HH1 ARG A 158      -2.516   5.180 -30.016  1.00 62.78           H
ATOM   2280  NH2 ARG A 158      -2.239   5.995 -27.630  1.00 62.78           N
ATOM   2281 1HH2 ARG A 158      -1.367   5.810 -28.083  1.00 62.78           H
ATOM   2282 2HH2 ARG A 158      -2.252   6.322 -26.685  1.00 62.78           H
ATOM   2283  HN  ARG A 158     -10.780   5.841 -28.398  1.00 62.78           H
ATOM   2284  N   GLU A 159      -9.817   8.521 -26.728  1.00 67.97           N
ATOM   2285  CA  GLU A 159      -9.678   9.864 -26.192  1.00 67.97           C
ATOM   2286  C   GLU A 159     -10.567  10.039 -24.959  1.00 67.97           C
ATOM   2287  O   GLU A 159     -10.124  10.562 -23.938  1.00 67.97           O
ATOM   2288  HA  GLU A 159      -8.629   9.955 -25.907  1.00 67.97           H
ATOM   2289  CB  GLU A 159     -10.001  10.916 -27.255  1.00 67.97           C
ATOM   2290 1HB  GLU A 159     -10.940  10.663 -27.748  1.00 67.97           H
ATOM   2291 2HB  GLU A 159     -10.007  11.907 -26.802  1.00 67.97           H
ATOM   2292  CG  GLU A 159      -8.925  10.945 -28.342  1.00 67.97           C
ATOM   2293 1HG  GLU A 159      -7.938  10.969 -27.881  1.00 67.97           H
ATOM   2294 2HG  GLU A 159      -8.978  10.032 -28.936  1.00 67.97           H
ATOM   2295  CD  GLU A 159      -9.099  12.163 -29.253  1.00 67.97           C
ATOM   2296  OE1 GLU A 159      -8.109  12.507 -29.934  1.00 67.97           O
ATOM   2297  OE2 GLU A 159     -10.217  12.721 -29.246  1.00 67.97           O
ATOM   2298  HN  GLU A 159     -10.282   8.465 -27.612  1.00 67.97           H
ATOM   2299  N   LYS A 160     -11.807   9.590 -25.095  1.00 71.67           N
ATOM   2300  CA  LYS A 160     -12.769   9.711 -24.014  1.00 71.67           C
ATOM   2301  C   LYS A 160     -12.241   8.973 -22.782  1.00 71.67           C
ATOM   2302  O   LYS A 160     -12.363   9.463 -21.660  1.00 71.67           O
ATOM   2303  HA  LYS A 160     -12.856  10.770 -23.770  1.00 71.67           H
ATOM   2304  CB  LYS A 160     -14.150   9.237 -24.470  1.00 71.67           C
ATOM   2305 1HB  LYS A 160     -14.071   8.241 -24.907  1.00 71.67           H
ATOM   2306 2HB  LYS A 160     -14.813   9.154 -23.609  1.00 71.67           H
ATOM   2307  CG  LYS A 160     -14.752  10.203 -25.492  1.00 71.67           C
ATOM   2308 1HG  LYS A 160     -14.666  11.226 -25.126  1.00 71.67           H
ATOM   2309 2HG  LYS A 160     -14.188  10.150 -26.424  1.00 71.67           H
ATOM   2310  CD  LYS A 160     -16.221   9.872 -25.761  1.00 71.67           C
ATOM   2311 1HD  LYS A 160     -16.309   8.841 -26.103  1.00 71.67           H
ATOM   2312 2HD  LYS A 160     -16.790   9.951 -24.834  1.00 71.67           H
ATOM   2313  CE  LYS A 160     -16.813  10.816 -26.810  1.00 71.67           C
ATOM   2314 1HE  LYS A 160     -16.747  11.846 -26.460  1.00 71.67           H
ATOM   2315 2HE  LYS A 160     -16.233  10.755 -27.731  1.00 71.67           H
ATOM   2316  NZ  LYS A 160     -18.225  10.468 -27.082  1.00 71.67           N
ATOM   2317 1HZ  LYS A 160     -18.604  11.108 -27.771  1.00 71.67           H
ATOM   2318 2HZ  LYS A 160     -18.277   9.519 -27.438  1.00 71.67           H
ATOM   2319 3HZ  LYS A 160     -18.762  10.537 -26.225  1.00 71.67           H
ATOM   2320  HN  LYS A 160     -12.155   9.152 -25.924  1.00 71.67           H
ATOM   2321  N   ARG A 161     -11.666   7.806 -23.032  1.00 70.89           N
ATOM   2322  CA  ARG A 161     -11.144   6.983 -21.955  1.00 70.89           C
ATOM   2323  C   ARG A 161     -10.035   7.727 -21.208  1.00 70.89           C
ATOM   2324  O   ARG A 161      -9.888   7.575 -19.996  1.00 70.89           O
ATOM   2325  HA  ARG A 161     -11.999   6.798 -21.305  1.00 70.89           H
ATOM   2326  CB  ARG A 161     -10.590   5.661 -22.491  1.00 70.89           C
ATOM   2327 1HB  ARG A 161      -9.947   5.854 -23.350  1.00 70.89           H
ATOM   2328 2HB  ARG A 161      -9.970   5.187 -21.730  1.00 70.89           H
ATOM   2329  CG  ARG A 161     -11.722   4.716 -22.896  1.00 70.89           C
ATOM   2330 1HG  ARG A 161     -12.363   4.521 -22.036  1.00 70.89           H
ATOM   2331 2HG  ARG A 161     -12.344   5.191 -23.655  1.00 70.89           H
ATOM   2332  CD  ARG A 161     -11.168   3.395 -23.435  1.00 70.89           C
ATOM   2333 1HD  ARG A 161     -11.978   2.793 -23.847  1.00 70.89           H
ATOM   2334 2HD  ARG A 161     -10.471   3.590 -24.250  1.00 70.89           H
ATOM   2335  NE  ARG A 161     -10.485   2.653 -22.353  1.00 70.89           N
ATOM   2336  HE  ARG A 161     -10.698   2.901 -21.408  1.00 70.89           H
ATOM   2337  CZ  ARG A 161      -9.600   1.668 -22.559  1.00 70.89           C
ATOM   2338  NH1 ARG A 161      -9.278   1.294 -23.805  1.00 70.89           N
ATOM   2339 1HH1 ARG A 161      -9.699   1.750 -24.589  1.00 70.89           H
ATOM   2340 2HH1 ARG A 161      -8.617   0.558 -23.950  1.00 70.89           H
ATOM   2341  NH2 ARG A 161      -9.042   1.064 -21.502  1.00 70.89           N
ATOM   2342 1HH2 ARG A 161      -8.380   0.327 -21.639  1.00 70.89           H
ATOM   2343 2HH2 ARG A 161      -9.288   1.349 -20.575  1.00 70.89           H
ATOM   2344  HN  ARG A 161     -11.555   7.423 -23.949  1.00 70.89           H
ATOM   2345  N   LEU A 162      -9.284   8.516 -21.962  1.00 82.92           N
ATOM   2346  CA  LEU A 162      -8.192   9.283 -21.386  1.00 82.92           C
ATOM   2347  C   LEU A 162      -8.762  10.341 -20.440  1.00 82.92           C
ATOM   2348  O   LEU A 162      -8.212  10.579 -19.366  1.00 82.92           O
ATOM   2349  HA  LEU A 162      -7.579   8.593 -20.805  1.00 82.92           H
ATOM   2350  CB  LEU A 162      -7.302   9.859 -22.489  1.00 82.92           C
ATOM   2351 1HB  LEU A 162      -6.934   9.034 -23.100  1.00 82.92           H
ATOM   2352 2HB  LEU A 162      -7.918  10.484 -23.136  1.00 82.92           H
ATOM   2353  CG  LEU A 162      -6.102  10.684 -22.021  1.00 82.92           C
ATOM   2354  HG  LEU A 162      -6.467  11.477 -21.367  1.00 82.92           H
ATOM   2355  CD1 LEU A 162      -5.136   9.829 -21.198  1.00 82.92           C
ATOM   2356 1HD1 LEU A 162      -5.654   9.436 -20.323  1.00 82.92           H
ATOM   2357 2HD1 LEU A 162      -4.774   9.001 -21.808  1.00 82.92           H
ATOM   2358 3HD1 LEU A 162      -4.293  10.440 -20.877  1.00 82.92           H
ATOM   2359  CD2 LEU A 162      -5.405  11.359 -23.204  1.00 82.92           C
ATOM   2360 1HD2 LEU A 162      -5.055  10.598 -23.901  1.00 82.92           H
ATOM   2361 2HD2 LEU A 162      -6.108  12.020 -23.710  1.00 82.92           H
ATOM   2362 3HD2 LEU A 162      -4.556  11.939 -22.842  1.00 82.92           H
ATOM   2363  HN  LEU A 162      -9.410   8.634 -22.947  1.00 82.92           H
ATOM   2364  N   LEU A 163      -9.857  10.948 -20.873  1.00 84.23           N
ATOM   2365  CA  LEU A 163     -10.506  11.977 -20.078  1.00 84.23           C
ATOM   2366  C   LEU A 163     -10.995  11.366 -18.763  1.00 84.23           C
ATOM   2367  O   LEU A 163     -10.719  11.897 -17.688  1.00 84.23           O
ATOM   2368  HA  LEU A 163      -9.757  12.735 -19.850  1.00 84.23           H
ATOM   2369  CB  LEU A 163     -11.611  12.660 -20.886  1.00 84.23           C
ATOM   2370 1HB  LEU A 163     -11.179  13.026 -21.818  1.00 84.23           H
ATOM   2371 2HB  LEU A 163     -12.356  11.911 -21.153  1.00 84.23           H
ATOM   2372  CG  LEU A 163     -12.325  13.825 -20.196  1.00 84.23           C
ATOM   2373  HG  LEU A 163     -12.690  13.476 -19.230  1.00 84.23           H
ATOM   2374  CD1 LEU A 163     -11.356  14.977 -19.923  1.00 84.23           C
ATOM   2375 1HD1 LEU A 163     -10.550  14.629 -19.278  1.00 84.23           H
ATOM   2376 2HD1 LEU A 163     -10.939  15.332 -20.866  1.00 84.23           H
ATOM   2377 3HD1 LEU A 163     -11.889  15.791 -19.432  1.00 84.23           H
ATOM   2378  CD2 LEU A 163     -13.542  14.278 -21.004  1.00 84.23           C
ATOM   2379 1HD2 LEU A 163     -13.222  14.602 -21.994  1.00 84.23           H
ATOM   2380 2HD2 LEU A 163     -14.242  13.448 -21.102  1.00 84.23           H
ATOM   2381 3HD2 LEU A 163     -14.031  15.106 -20.490  1.00 84.23           H
ATOM   2382  HN  LEU A 163     -10.298  10.749 -21.748  1.00 84.23           H
ATOM   2383  N   TYR A 164     -11.712  10.259 -18.892  1.00 78.10           N
ATOM   2384  CA  TYR A 164     -12.253   9.579 -17.728  1.00 78.10           C
ATOM   2385  C   TYR A 164     -11.134   9.141 -16.779  1.00 78.10           C
ATOM   2386  O   TYR A 164     -11.299   9.177 -15.561  1.00 78.10           O
ATOM   2387  HA  TYR A 164     -12.910  10.275 -17.206  1.00 78.10           H
ATOM   2388  CB  TYR A 164     -12.968   8.336 -18.260  1.00 78.10           C
ATOM   2389 1HB  TYR A 164     -12.322   7.840 -18.985  1.00 78.10           H
ATOM   2390 2HB  TYR A 164     -13.121   7.636 -17.438  1.00 78.10           H
ATOM   2391  CG  TYR A 164     -14.318   8.629 -18.919  1.00 78.10           C
ATOM   2392  CD1 TYR A 164     -15.284   9.333 -18.229  1.00 78.10           C
ATOM   2393  HD1 TYR A 164     -15.085   9.680 -17.215  1.00 78.10           H
ATOM   2394  CD2 TYR A 164     -14.569   8.190 -20.203  1.00 78.10           C
ATOM   2395  HD2 TYR A 164     -13.806   7.634 -20.748  1.00 78.10           H
ATOM   2396  CE1 TYR A 164     -16.554   9.609 -18.848  1.00 78.10           C
ATOM   2397  HE1 TYR A 164     -17.326  10.164 -18.315  1.00 78.10           H
ATOM   2398  CE2 TYR A 164     -15.839   8.466 -20.823  1.00 78.10           C
ATOM   2399  HE2 TYR A 164     -16.051   8.125 -21.836  1.00 78.10           H
ATOM   2400  CZ  TYR A 164     -16.769   9.162 -20.115  1.00 78.10           C
ATOM   2401  OH  TYR A 164     -17.968   9.423 -20.700  1.00 78.10           O
ATOM   2402  HH  TYR A 164     -18.546   9.950 -20.076  1.00 78.10           H
ATOM   2403  HN  TYR A 164     -11.924   9.829 -19.769  1.00 78.10           H
ATOM   2404  N   SER A 165     -10.021   8.739 -17.375  1.00 88.94           N
ATOM   2405  CA  SER A 165      -8.889   8.260 -16.600  1.00 88.94           C
ATOM   2406  C   SER A 165      -8.365   9.377 -15.695  1.00 88.94           C
ATOM   2407  O   SER A 165      -7.916   9.119 -14.579  1.00 88.94           O
ATOM   2408  HA  SER A 165      -9.276   7.435 -16.003  1.00 88.94           H
ATOM   2409  CB  SER A 165      -7.773   7.749 -17.513  1.00 88.94           C
ATOM   2410 1HB  SER A 165      -7.055   7.179 -16.923  1.00 88.94           H
ATOM   2411 2HB  SER A 165      -8.193   7.066 -18.251  1.00 88.94           H
ATOM   2412  OG  SER A 165      -7.099   8.813 -18.180  1.00 88.94           O
ATOM   2413  HG  SER A 165      -7.755   9.519 -18.447  1.00 88.94           H
ATOM   2414  HN  SER A 165      -9.886   8.736 -18.365  1.00 88.94           H
ATOM   2415  N   LYS A 166      -8.439  10.596 -16.210  1.00 86.16           N
ATOM   2416  CA  LYS A 166      -8.014  11.758 -15.447  1.00 86.16           C
ATOM   2417  C   LYS A 166      -8.948  11.946 -14.250  1.00 86.16           C
ATOM   2418  O   LYS A 166      -8.489  12.135 -13.124  1.00 86.16           O
ATOM   2419  HA  LYS A 166      -7.010  11.554 -15.074  1.00 86.16           H
ATOM   2420  CB  LYS A 166      -7.919  12.988 -16.353  1.00 86.16           C
ATOM   2421 1HB  LYS A 166      -8.840  13.093 -16.927  1.00 86.16           H
ATOM   2422 2HB  LYS A 166      -7.820  13.886 -15.743  1.00 86.16           H
ATOM   2423  CG  LYS A 166      -6.727  12.877 -17.305  1.00 86.16           C
ATOM   2424 1HG  LYS A 166      -5.806  12.779 -16.731  1.00 86.16           H
ATOM   2425 2HG  LYS A 166      -6.824  11.975 -17.910  1.00 86.16           H
ATOM   2426  CD  LYS A 166      -6.639  14.102 -18.217  1.00 86.16           C
ATOM   2427 1HD  LYS A 166      -7.550  14.186 -18.810  1.00 86.16           H
ATOM   2428 2HD  LYS A 166      -6.568  15.006 -17.612  1.00 86.16           H
ATOM   2429  CE  LYS A 166      -5.427  14.007 -19.147  1.00 86.16           C
ATOM   2430 1HE  LYS A 166      -4.521  13.858 -18.559  1.00 86.16           H
ATOM   2431 2HE  LYS A 166      -5.529  13.141 -19.800  1.00 86.16           H
ATOM   2432  NZ  LYS A 166      -5.300  15.237 -19.960  1.00 86.16           N
ATOM   2433 1HZ  LYS A 166      -4.496  15.156 -20.573  1.00 86.16           H
ATOM   2434 2HZ  LYS A 166      -6.138  15.363 -20.516  1.00 86.16           H
ATOM   2435 3HZ  LYS A 166      -5.178  16.036 -19.347  1.00 86.16           H
ATOM   2436  HN  LYS A 166      -8.780  10.795 -17.128  1.00 86.16           H
ATOM   2437  N   MET A 167     -10.241  11.887 -14.534  1.00 86.76           N
ATOM   2438  CA  MET A 167     -11.243  12.090 -13.502  1.00 86.76           C
ATOM   2439  C   MET A 167     -11.118  11.035 -12.401  1.00 86.76           C
ATOM   2440  O   MET A 167     -11.161  11.361 -11.215  1.00 86.76           O
ATOM   2441  HA  MET A 167     -11.045  13.079 -13.090  1.00 86.76           H
ATOM   2442  CB  MET A 167     -12.639  12.015 -14.124  1.00 86.76           C
ATOM   2443 1HB  MET A 167     -12.735  11.095 -14.701  1.00 86.76           H
ATOM   2444 2HB  MET A 167     -13.391  11.976 -13.335  1.00 86.76           H
ATOM   2445  CG  MET A 167     -12.902  13.221 -15.028  1.00 86.76           C
ATOM   2446 1HG  MET A 167     -12.814  14.143 -14.452  1.00 86.76           H
ATOM   2447 2HG  MET A 167     -12.151  13.265 -15.817  1.00 86.76           H
ATOM   2448  SD  MET A 167     -14.532  13.103 -15.744  1.00 86.76           S
ATOM   2449  CE  MET A 167     -14.643  14.703 -16.528  1.00 86.76           C
ATOM   2450 1HE  MET A 167     -14.546  15.484 -15.774  1.00 86.76           H
ATOM   2451 2HE  MET A 167     -13.843  14.804 -17.262  1.00 86.76           H
ATOM   2452 3HE  MET A 167     -15.607  14.797 -17.027  1.00 86.76           H
ATOM   2453  HN  MET A 167     -10.605  11.705 -15.447  1.00 86.76           H
ATOM   2454  N   VAL A 168     -10.965   9.791 -12.831  1.00 94.20           N
ATOM   2455  CA  VAL A 168     -10.891   8.680 -11.898  1.00 94.20           C
ATOM   2456  C   VAL A 168      -9.685   8.873 -10.977  1.00 94.20           C
ATOM   2457  O   VAL A 168      -9.781   8.658  -9.769  1.00 94.20           O
ATOM   2458  HA  VAL A 168     -11.799   8.695 -11.296  1.00 94.20           H
ATOM   2459  CB  VAL A 168     -10.852   7.355 -12.664  1.00 94.20           C
ATOM   2460  HB  VAL A 168     -10.052   7.418 -13.402  1.00 94.20           H
ATOM   2461  CG1 VAL A 168     -10.534   6.189 -11.726  1.00 94.20           C
ATOM   2462 1HG1 VAL A 168      -9.563   6.352 -11.260  1.00 94.20           H
ATOM   2463 2HG1 VAL A 168     -11.302   6.124 -10.955  1.00 94.20           H
ATOM   2464 3HG1 VAL A 168     -10.513   5.260 -12.296  1.00 94.20           H
ATOM   2465  CG2 VAL A 168     -12.165   7.116 -13.412  1.00 94.20           C
ATOM   2466 1HG2 VAL A 168     -12.988   7.083 -12.699  1.00 94.20           H
ATOM   2467 2HG2 VAL A 168     -12.331   7.926 -14.123  1.00 94.20           H
ATOM   2468 3HG2 VAL A 168     -12.110   6.168 -13.948  1.00 94.20           H
ATOM   2469  HN  VAL A 168     -10.892   9.538 -13.796  1.00 94.20           H
ATOM   2470  N   CYS A 169      -8.577   9.276 -11.581  1.00 95.28           N
ATOM   2471  CA  CYS A 169      -7.351   9.491 -10.831  1.00 95.28           C
ATOM   2472  C   CYS A 169      -7.621  10.552  -9.762  1.00 95.28           C
ATOM   2473  O   CYS A 169      -7.262  10.373  -8.600  1.00 95.28           O
ATOM   2474  HA  CYS A 169      -7.094   8.536 -10.372  1.00 95.28           H
ATOM   2475  CB  CYS A 169      -6.190   9.885 -11.746  1.00 95.28           C
ATOM   2476 1HB  CYS A 169      -6.501  10.685 -12.418  1.00 95.28           H
ATOM   2477 2HB  CYS A 169      -5.363  10.272 -11.151  1.00 95.28           H
ATOM   2478  SG  CYS A 169      -5.636   8.435 -12.715  1.00 95.28           S
ATOM   2479  HG  CYS A 169      -6.624   8.477 -13.605  1.00 95.28           H
ATOM   2480  HN  CYS A 169      -8.509   9.455 -12.563  1.00 95.28           H
ATOM   2481  N   PHE A 170      -8.253  11.633 -10.195  1.00 94.68           N
ATOM   2482  CA  PHE A 170      -8.550  12.736  -9.296  1.00 94.68           C
ATOM   2483  C   PHE A 170      -9.424  12.272  -8.129  1.00 94.68           C
ATOM   2484  O   PHE A 170      -9.150  12.600  -6.975  1.00 94.68           O
ATOM   2485  HA  PHE A 170      -7.599  13.104  -8.911  1.00 94.68           H
ATOM   2486  CB  PHE A 170      -9.317  13.781 -10.108  1.00 94.68           C
ATOM   2487 1HB  PHE A 170      -8.716  14.068 -10.971  1.00 94.68           H
ATOM   2488 2HB  PHE A 170     -10.231  13.329 -10.493  1.00 94.68           H
ATOM   2489  CG  PHE A 170      -9.681  15.039  -9.317  1.00 94.68           C
ATOM   2490  CD1 PHE A 170     -10.951  15.213  -8.864  1.00 94.68           C
ATOM   2491  HD1 PHE A 170     -11.710  14.456  -9.063  1.00 94.68           H
ATOM   2492  CD2 PHE A 170      -8.735  15.984  -9.068  1.00 94.68           C
ATOM   2493  HD2 PHE A 170      -7.717  15.845  -9.432  1.00 94.68           H
ATOM   2494  CE1 PHE A 170     -11.290  16.381  -8.130  1.00 94.68           C
ATOM   2495  HE1 PHE A 170     -12.308  16.520  -7.766  1.00 94.68           H
ATOM   2496  CE2 PHE A 170      -9.073  17.152  -8.334  1.00 94.68           C
ATOM   2497  HE2 PHE A 170      -8.315  17.909  -8.135  1.00 94.68           H
ATOM   2498  CZ  PHE A 170     -10.343  17.325  -7.881  1.00 94.68           C
ATOM   2499  HZ  PHE A 170     -10.603  18.221  -7.317  1.00 94.68           H
ATOM   2500  HN  PHE A 170      -8.560  11.763 -11.137  1.00 94.68           H
ATOM   2501  N   THR A 171     -10.458  11.517  -8.469  1.00 93.98           N
ATOM   2502  CA  THR A 171     -11.389  11.028  -7.467  1.00 93.98           C
ATOM   2503  C   THR A 171     -10.657  10.178  -6.427  1.00 93.98           C
ATOM   2504  O   THR A 171     -10.953  10.256  -5.236  1.00 93.98           O
ATOM   2505  HA  THR A 171     -11.809  11.885  -6.941  1.00 93.98           H
ATOM   2506  CB  THR A 171     -12.508  10.275  -8.189  1.00 93.98           C
ATOM   2507  HB  THR A 171     -12.131   9.357  -8.641  1.00 93.98           H
ATOM   2508  OG1 THR A 171     -13.042  11.233  -9.098  1.00 93.98           O
ATOM   2509  HG1 THR A 171     -12.583  11.158  -9.983  1.00 93.98           H
ATOM   2510  CG2 THR A 171     -13.682   9.943  -7.266  1.00 93.98           C
ATOM   2511 1HG2 THR A 171     -14.102  10.866  -6.867  1.00 93.98           H
ATOM   2512 2HG2 THR A 171     -13.332   9.318  -6.444  1.00 93.98           H
ATOM   2513 3HG2 THR A 171     -14.447   9.408  -7.828  1.00 93.98           H
ATOM   2514  HN  THR A 171     -10.663  11.240  -9.408  1.00 93.98           H
ATOM   2515  N   ILE A 172      -9.714   9.385  -6.916  1.00 95.01           N
ATOM   2516  CA  ILE A 172      -8.965   8.491  -6.050  1.00 95.01           C
ATOM   2517  C   ILE A 172      -8.167   9.317  -5.039  1.00 95.01           C
ATOM   2518  O   ILE A 172      -8.157   9.007  -3.849  1.00 95.01           O
ATOM   2519  HA  ILE A 172      -9.687   7.883  -5.505  1.00 95.01           H
ATOM   2520  CB  ILE A 172      -8.104   7.537  -6.880  1.00 95.01           C
ATOM   2521  HB  ILE A 172      -7.618   8.114  -7.667  1.00 95.01           H
ATOM   2522  CG1 ILE A 172      -8.966   6.475  -7.565  1.00 95.01           C
ATOM   2523 1HG1 ILE A 172      -9.362   5.786  -6.818  1.00 95.01           H
ATOM   2524 2HG1 ILE A 172      -9.822   6.950  -8.045  1.00 95.01           H
ATOM   2525  CG2 ILE A 172      -6.997   6.914  -6.027  1.00 95.01           C
ATOM   2526 1HG2 ILE A 172      -6.359   7.703  -5.627  1.00 95.01           H
ATOM   2527 2HG2 ILE A 172      -7.443   6.356  -5.204  1.00 95.01           H
ATOM   2528 3HG2 ILE A 172      -6.400   6.241  -6.642  1.00 95.01           H
ATOM   2529  CD1 ILE A 172      -8.157   5.698  -8.605  1.00 95.01           C
ATOM   2530 1HD1 ILE A 172      -7.783   6.387  -9.363  1.00 95.01           H
ATOM   2531 2HD1 ILE A 172      -7.316   5.205  -8.117  1.00 95.01           H
ATOM   2532 3HD1 ILE A 172      -8.794   4.950  -9.076  1.00 95.01           H
ATOM   2533  HN  ILE A 172      -9.461   9.348  -7.883  1.00 95.01           H
ATOM   2534  N   TRP A 173      -7.519  10.353  -5.550  1.00 94.15           N
ATOM   2535  CA  TRP A 173      -6.641  11.167  -4.726  1.00 94.15           C
ATOM   2536  C   TRP A 173      -7.492  11.834  -3.643  1.00 94.15           C
ATOM   2537  O   TRP A 173      -7.108  11.862  -2.475  1.00 94.15           O
ATOM   2538  HA  TRP A 173      -5.906  10.505  -4.267  1.00 94.15           H
ATOM   2539  CB  TRP A 173      -5.864  12.172  -5.579  1.00 94.15           C
ATOM   2540 1HB  TRP A 173      -6.543  12.619  -6.304  1.00 94.15           H
ATOM   2541 2HB  TRP A 173      -5.507  12.978  -4.938  1.00 94.15           H
ATOM   2542  CG  TRP A 173      -4.673  11.566  -6.323  1.00 94.15           C
ATOM   2543  CD1 TRP A 173      -4.533  11.379  -7.643  1.00 94.15           C
ATOM   2544  HD1 TRP A 173      -5.286  11.648  -8.384  1.00 94.15           H
ATOM   2545  CD2 TRP A 173      -3.451  11.072  -5.734  1.00 94.15           C
ATOM   2546  NE1 TRP A 173      -3.316  10.803  -7.946  1.00 94.15           N
ATOM   2547  HE1 TRP A 173      -2.984  10.568  -8.859  1.00 94.15           H
ATOM   2548  CE2 TRP A 173      -2.637  10.611  -6.748  1.00 94.15           C
ATOM   2549  CE3 TRP A 173      -3.048  11.017  -4.388  1.00 94.15           C
ATOM   2550  HE3 TRP A 173      -3.672  11.375  -3.570  1.00 94.15           H
ATOM   2551  CZ2 TRP A 173      -1.369  10.061  -6.524  1.00 94.15           C
ATOM   2552  HZ2 TRP A 173      -0.745   9.703  -7.343  1.00 94.15           H
ATOM   2553  CZ3 TRP A 173      -1.778  10.465  -4.181  1.00 94.15           C
ATOM   2554  HZ3 TRP A 173      -1.416  10.399  -3.155  1.00 94.15           H
ATOM   2555  CH2 TRP A 173      -0.946   9.996  -5.191  1.00 94.15           C
ATOM   2556  HH2 TRP A 173       0.031   9.579  -4.947  1.00 94.15           H
ATOM   2557  HN  TRP A 173      -7.585  10.639  -6.506  1.00 94.15           H
ATOM   2558  N   VAL A 174      -8.633  12.355  -4.070  1.00 96.35           N
ATOM   2559  CA  VAL A 174      -9.526  13.051  -3.159  1.00 96.35           C
ATOM   2560  C   VAL A 174      -9.998  12.081  -2.075  1.00 96.35           C
ATOM   2561  O   VAL A 174     -10.012  12.423  -0.893  1.00 96.35           O
ATOM   2562  HA  VAL A 174      -8.956  13.852  -2.689  1.00 96.35           H
ATOM   2563  CB  VAL A 174     -10.680  13.685  -3.939  1.00 96.35           C
ATOM   2564  HB  VAL A 174     -11.145  12.904  -4.541  1.00 96.35           H
ATOM   2565  CG1 VAL A 174     -11.742  14.242  -2.989  1.00 96.35           C
ATOM   2566 1HG1 VAL A 174     -12.138  13.435  -2.373  1.00 96.35           H
ATOM   2567 2HG1 VAL A 174     -11.294  15.002  -2.349  1.00 96.35           H
ATOM   2568 3HG1 VAL A 174     -12.551  14.686  -3.569  1.00 96.35           H
ATOM   2569  CG2 VAL A 174     -10.169  14.770  -4.888  1.00 96.35           C
ATOM   2570 1HG2 VAL A 174      -9.667  15.548  -4.314  1.00 96.35           H
ATOM   2571 2HG2 VAL A 174      -9.468  14.331  -5.598  1.00 96.35           H
ATOM   2572 3HG2 VAL A 174     -11.010  15.204  -5.430  1.00 96.35           H
ATOM   2573  HN  VAL A 174      -8.950  12.308  -5.018  1.00 96.35           H
ATOM   2574  N   LEU A 175     -10.374  10.889  -2.515  1.00 91.86           N
ATOM   2575  CA  LEU A 175     -10.919   9.894  -1.607  1.00 91.86           C
ATOM   2576  C   LEU A 175      -9.861   9.525  -0.566  1.00 91.86           C
ATOM   2577  O   LEU A 175     -10.151   9.476   0.629  1.00 91.86           O
ATOM   2578  HA  LEU A 175     -11.765  10.349  -1.093  1.00 91.86           H
ATOM   2579  CB  LEU A 175     -11.457   8.693  -2.389  1.00 91.86           C
ATOM   2580 1HB  LEU A 175     -12.223   9.047  -3.078  1.00 91.86           H
ATOM   2581 2HB  LEU A 175     -10.647   8.287  -2.994  1.00 91.86           H
ATOM   2582  CG  LEU A 175     -12.049   7.558  -1.551  1.00 91.86           C
ATOM   2583  HG  LEU A 175     -11.299   7.242  -0.826  1.00 91.86           H
ATOM   2584  CD1 LEU A 175     -13.268   8.039  -0.760  1.00 91.86           C
ATOM   2585 1HD1 LEU A 175     -12.972   8.848  -0.093  1.00 91.86           H
ATOM   2586 2HD1 LEU A 175     -14.030   8.398  -1.451  1.00 91.86           H
ATOM   2587 3HD1 LEU A 175     -13.669   7.212  -0.174  1.00 91.86           H
ATOM   2588  CD2 LEU A 175     -12.374   6.345  -2.424  1.00 91.86           C
ATOM   2589 1HD2 LEU A 175     -13.098   6.630  -3.188  1.00 91.86           H
ATOM   2590 2HD2 LEU A 175     -11.463   5.987  -2.903  1.00 91.86           H
ATOM   2591 3HD2 LEU A 175     -12.794   5.553  -1.803  1.00 91.86           H
ATOM   2592  HN  LEU A 175     -10.310  10.600  -3.470  1.00 91.86           H
ATOM   2593  N   ALA A 176      -8.655   9.276  -1.056  1.00 96.18           N
ATOM   2594  CA  ALA A 176      -7.578   8.818  -0.196  1.00 96.18           C
ATOM   2595  C   ALA A 176      -7.242   9.912   0.820  1.00 96.18           C
ATOM   2596  O   ALA A 176      -6.918   9.618   1.969  1.00 96.18           O
ATOM   2597  HA  ALA A 176      -7.931   7.935   0.337  1.00 96.18           H
ATOM   2598  CB  ALA A 176      -6.371   8.427  -1.052  1.00 96.18           C
ATOM   2599 1HB  ALA A 176      -6.655   7.627  -1.736  1.00 96.18           H
ATOM   2600 2HB  ALA A 176      -6.037   9.292  -1.625  1.00 96.18           H
ATOM   2601 3HB  ALA A 176      -5.563   8.084  -0.407  1.00 96.18           H
ATOM   2602  HN  ALA A 176      -8.411   9.381  -2.020  1.00 96.18           H
ATOM   2603  N   ALA A 177      -7.330  11.150   0.358  1.00 96.08           N
ATOM   2604  CA  ALA A 177      -7.026  12.289   1.208  1.00 96.08           C
ATOM   2605  C   ALA A 177      -8.024  12.336   2.367  1.00 96.08           C
ATOM   2606  O   ALA A 177      -7.644  12.593   3.508  1.00 96.08           O
ATOM   2607  HA  ALA A 177      -6.023  12.145   1.610  1.00 96.08           H
ATOM   2608  CB  ALA A 177      -7.044  13.570   0.372  1.00 96.08           C
ATOM   2609 1HB  ALA A 177      -6.297  13.498  -0.419  1.00 96.08           H
ATOM   2610 2HB  ALA A 177      -8.031  13.701  -0.072  1.00 96.08           H
ATOM   2611 3HB  ALA A 177      -6.816  14.424   1.010  1.00 96.08           H
ATOM   2612  HN  ALA A 177      -7.603  11.381  -0.576  1.00 96.08           H
ATOM   2613  N   ALA A 178      -9.282  12.083   2.034  1.00 96.09           N
ATOM   2614  CA  ALA A 178     -10.342  12.125   3.026  1.00 96.09           C
ATOM   2615  C   ALA A 178     -10.141  10.987   4.029  1.00 96.09           C
ATOM   2616  O   ALA A 178     -10.417  11.146   5.217  1.00 96.09           O
ATOM   2617  HA  ALA A 178     -10.268  13.078   3.551  1.00 96.09           H
ATOM   2618  CB  ALA A 178     -11.700  12.053   2.326  1.00 96.09           C
ATOM   2619 1HB  ALA A 178     -11.805  12.899   1.647  1.00 96.09           H
ATOM   2620 2HB  ALA A 178     -11.768  11.123   1.761  1.00 96.09           H
ATOM   2621 3HB  ALA A 178     -12.495  12.084   3.071  1.00 96.09           H
ATOM   2622  HN  ALA A 178      -9.579  11.854   1.107  1.00 96.09           H
ATOM   2623  N   LEU A 179      -9.663   9.865   3.513  1.00 93.47           N
ATOM   2624  CA  LEU A 179      -9.563   8.656   4.314  1.00 93.47           C
ATOM   2625  C   LEU A 179      -8.376   8.781   5.272  1.00 93.47           C
ATOM   2626  O   LEU A 179      -8.216   7.964   6.177  1.00 93.47           O
ATOM   2627  HA  LEU A 179     -10.476   8.579   4.904  1.00 93.47           H
ATOM   2628  CB  LEU A 179      -9.499   7.421   3.414  1.00 93.47           C
ATOM   2629 1HB  LEU A 179      -8.729   7.584   2.660  1.00 93.47           H
ATOM   2630 2HB  LEU A 179      -9.179   6.572   4.018  1.00 93.47           H
ATOM   2631  CG  LEU A 179     -10.799   7.042   2.701  1.00 93.47           C
ATOM   2632  HG  LEU A 179     -11.183   7.930   2.198  1.00 93.47           H
ATOM   2633  CD1 LEU A 179     -10.546   5.986   1.623  1.00 93.47           C
ATOM   2634 1HD1 LEU A 179      -9.845   6.379   0.887  1.00 93.47           H
ATOM   2635 2HD1 LEU A 179     -10.126   5.092   2.083  1.00 93.47           H
ATOM   2636 3HD1 LEU A 179     -11.486   5.736   1.132  1.00 93.47           H
ATOM   2637  CD2 LEU A 179     -11.864   6.594   3.704  1.00 93.47           C
ATOM   2638 1HD2 LEU A 179     -11.502   5.726   4.254  1.00 93.47           H
ATOM   2639 2HD2 LEU A 179     -12.071   7.406   4.401  1.00 93.47           H
ATOM   2640 3HD2 LEU A 179     -12.777   6.331   3.170  1.00 93.47           H
ATOM   2641  HN  LEU A 179      -9.347   9.773   2.569  1.00 93.47           H
ATOM   2642  N   CYS A 180      -7.575   9.811   5.040  1.00 92.15           N
ATOM   2643  CA  CYS A 180      -6.393  10.037   5.853  1.00 92.15           C
ATOM   2644  C   CYS A 180      -6.720  11.117   6.887  1.00 92.15           C
ATOM   2645  O   CYS A 180      -5.846  11.546   7.639  1.00 92.15           O
ATOM   2646  HA  CYS A 180      -6.163   9.090   6.342  1.00 92.15           H
ATOM   2647  CB  CYS A 180      -5.181  10.413   4.998  1.00 92.15           C
ATOM   2648 1HB  CYS A 180      -4.262  10.223   5.551  1.00 92.15           H
ATOM   2649 2HB  CYS A 180      -5.150   9.792   4.103  1.00 92.15           H
ATOM   2650  SG  CYS A 180      -5.272  12.180   4.528  1.00 92.15           S
ATOM   2651  HG  CYS A 180      -4.030  12.263   4.060  1.00 92.15           H
ATOM   2652  HN  CYS A 180      -7.723  10.482   4.314  1.00 92.15           H
ATOM   2653  N   ILE A 181      -7.980  11.525   6.890  1.00 92.15           N
ATOM   2654  CA  ILE A 181      -8.431  12.554   7.813  1.00 92.15           C
ATOM   2655  C   ILE A 181      -8.163  12.098   9.248  1.00 92.15           C
ATOM   2656  O   ILE A 181      -7.631  12.858  10.056  1.00 92.15           O
ATOM   2657  HA  ILE A 181      -7.840  13.449   7.619  1.00 92.15           H
ATOM   2658  CB  ILE A 181      -9.894  12.910   7.544  1.00 92.15           C
ATOM   2659  HB  ILE A 181     -10.455  11.984   7.421  1.00 92.15           H
ATOM   2660  CG1 ILE A 181     -10.035  13.699   6.240  1.00 92.15           C
ATOM   2661 1HG1 ILE A 181      -9.551  14.670   6.344  1.00 92.15           H
ATOM   2662 2HG1 ILE A 181      -9.524  13.172   5.435  1.00 92.15           H
ATOM   2663  CG2 ILE A 181     -10.505  13.654   8.733  1.00 92.15           C
ATOM   2664 1HG2 ILE A 181     -10.456  13.023   9.620  1.00 92.15           H
ATOM   2665 2HG2 ILE A 181      -9.948  14.574   8.911  1.00 92.15           H
ATOM   2666 3HG2 ILE A 181     -11.545  13.896   8.515  1.00 92.15           H
ATOM   2667  CD1 ILE A 181     -11.508  13.895   5.875  1.00 92.15           C
ATOM   2668 1HD1 ILE A 181     -11.983  12.922   5.748  1.00 92.15           H
ATOM   2669 2HD1 ILE A 181     -12.010  14.444   6.672  1.00 92.15           H
ATOM   2670 3HD1 ILE A 181     -11.580  14.459   4.945  1.00 92.15           H
ATOM   2671  HN  ILE A 181      -8.686  11.167   6.279  1.00 92.15           H
ATOM   2672  N   PRO A 182      -8.525  10.854   9.591  1.00 93.34           N
ATOM   2673  CA  PRO A 182      -8.328  10.360  10.956  1.00 93.34           C
ATOM   2674  C   PRO A 182      -6.896  10.536  11.433  1.00 93.34           C
ATOM   2675  O   PRO A 182      -6.661  10.963  12.563  1.00 93.34           O
ATOM   2676  HA  PRO A 182      -8.934  10.938  11.654  1.00 93.34           H
ATOM   2677  CB  PRO A 182      -8.719   8.884  10.868  1.00 93.34           C
ATOM   2678 1HB  PRO A 182      -7.857   8.252  10.656  1.00 93.34           H
ATOM   2679 2HB  PRO A 182      -9.153   8.526  11.802  1.00 93.34           H
ATOM   2680  CG  PRO A 182      -9.732   8.854   9.729  1.00 93.34           C
ATOM   2681 1HG  PRO A 182      -9.841   7.854   9.310  1.00 93.34           H
ATOM   2682 2HG  PRO A 182     -10.725   9.157  10.062  1.00 93.34           H
ATOM   2683  CD  PRO A 182      -9.143   9.833   8.726  1.00 93.34           C
ATOM   2684 1HD  PRO A 182      -8.406   9.356   8.080  1.00 93.34           H
ATOM   2685 2HD  PRO A 182      -9.909  10.254   8.074  1.00 93.34           H
ATOM   2686  N   GLU A 183      -5.966  10.200  10.550  1.00 90.47           N
ATOM   2687  CA  GLU A 183      -4.555  10.255  10.892  1.00 90.47           C
ATOM   2688  C   GLU A 183      -4.144  11.690  11.225  1.00 90.47           C
ATOM   2689  O   GLU A 183      -3.338  11.916  12.126  1.00 90.47           O
ATOM   2690  HA  GLU A 183      -4.446   9.624  11.774  1.00 90.47           H
ATOM   2691  CB  GLU A 183      -3.695   9.687   9.761  1.00 90.47           C
ATOM   2692 1HB  GLU A 183      -4.087  10.018   8.799  1.00 90.47           H
ATOM   2693 2HB  GLU A 183      -2.652   9.962   9.919  1.00 90.47           H
ATOM   2694  CG  GLU A 183      -3.741   8.157   9.752  1.00 90.47           C
ATOM   2695 1HG  GLU A 183      -2.941   7.770   9.122  1.00 90.47           H
ATOM   2696 2HG  GLU A 183      -3.564   7.779  10.759  1.00 90.47           H
ATOM   2697  CD  GLU A 183      -5.091   7.652   9.241  1.00 90.47           C
ATOM   2698  OE1 GLU A 183      -5.318   6.428   9.352  1.00 90.47           O
ATOM   2699  OE2 GLU A 183      -5.866   8.501   8.750  1.00 90.47           O
ATOM   2700  HN  GLU A 183      -6.164   9.896   9.618  1.00 90.47           H
ATOM   2701  N   ILE A 184      -4.719  12.624  10.481  1.00 91.69           N
ATOM   2702  CA  ILE A 184      -4.385  14.028  10.652  1.00 91.69           C
ATOM   2703  C   ILE A 184      -4.756  14.466  12.071  1.00 91.69           C
ATOM   2704  O   ILE A 184      -4.008  15.201  12.713  1.00 91.69           O
ATOM   2705  HA  ILE A 184      -3.306  14.125  10.532  1.00 91.69           H
ATOM   2706  CB  ILE A 184      -5.041  14.872   9.557  1.00 91.69           C
ATOM   2707  HB  ILE A 184      -6.105  14.640   9.539  1.00 91.69           H
ATOM   2708  CG1 ILE A 184      -4.476  14.517   8.180  1.00 91.69           C
ATOM   2709 1HG1 ILE A 184      -3.437  14.838   8.116  1.00 91.69           H
ATOM   2710 2HG1 ILE A 184      -4.485  13.435   8.048  1.00 91.69           H
ATOM   2711  CG2 ILE A 184      -4.909  16.365   9.864  1.00 91.69           C
ATOM   2712 1HG2 ILE A 184      -5.396  16.586  10.813  1.00 91.69           H
ATOM   2713 2HG2 ILE A 184      -3.853  16.631   9.926  1.00 91.69           H
ATOM   2714 3HG2 ILE A 184      -5.383  16.942   9.070  1.00 91.69           H
ATOM   2715  CD1 ILE A 184      -5.290  15.180   7.067  1.00 91.69           C
ATOM   2716 1HD1 ILE A 184      -6.324  14.838   7.120  1.00 91.69           H
ATOM   2717 2HD1 ILE A 184      -5.259  16.262   7.189  1.00 91.69           H
ATOM   2718 3HD1 ILE A 184      -4.868  14.911   6.099  1.00 91.69           H
ATOM   2719  HN  ILE A 184      -5.398  12.435   9.772  1.00 91.69           H
ATOM   2720  N   LEU A 185      -5.911  13.994  12.519  1.00 91.63           N
ATOM   2721  CA  LEU A 185      -6.505  14.508  13.741  1.00 91.63           C
ATOM   2722  C   LEU A 185      -5.787  13.898  14.947  1.00 91.63           C
ATOM   2723  O   LEU A 185      -5.364  14.618  15.850  1.00 91.63           O
ATOM   2724  HA  LEU A 185      -6.346  15.586  13.754  1.00 91.63           H
ATOM   2725  CB  LEU A 185      -8.017  14.272  13.742  1.00 91.63           C
ATOM   2726 1HB  LEU A 185      -8.199  13.210  13.580  1.00 91.63           H
ATOM   2727 2HB  LEU A 185      -8.402  14.514  14.732  1.00 91.63           H
ATOM   2728  CG  LEU A 185      -8.819  15.063  12.706  1.00 91.63           C
ATOM   2729  HG  LEU A 185      -8.456  14.793  11.715  1.00 91.63           H
ATOM   2730  CD1 LEU A 185     -10.302  14.690  12.761  1.00 91.63           C
ATOM   2731 1HD1 LEU A 185     -10.417  13.626  12.554  1.00 91.63           H
ATOM   2732 2HD1 LEU A 185     -10.696  14.912  13.753  1.00 91.63           H
ATOM   2733 3HD1 LEU A 185     -10.849  15.266  12.015  1.00 91.63           H
ATOM   2734  CD2 LEU A 185      -8.600  16.567  12.875  1.00 91.63           C
ATOM   2735 1HD2 LEU A 185      -8.919  16.872  13.871  1.00 91.63           H
ATOM   2736 2HD2 LEU A 185      -7.542  16.797  12.747  1.00 91.63           H
ATOM   2737 3HD2 LEU A 185      -9.181  17.106  12.126  1.00 91.63           H
ATOM   2738  HN  LEU A 185      -6.436  13.277  12.062  1.00 91.63           H
ATOM   2739  N   TYR A 186      -5.672  12.579  14.922  1.00 91.54           N
ATOM   2740  CA  TYR A 186      -5.441  11.825  16.143  1.00 91.54           C
ATOM   2741  C   TYR A 186      -4.003  11.304  16.201  1.00 91.54           C
ATOM   2742  O   TYR A 186      -3.622  10.629  17.156  1.00 91.54           O
ATOM   2743  HA  TYR A 186      -5.612  12.491  16.988  1.00 91.54           H
ATOM   2744  CB  TYR A 186      -6.400  10.634  16.091  1.00 91.54           C
ATOM   2745 1HB  TYR A 186      -6.127   9.996  15.250  1.00 91.54           H
ATOM   2746 2HB  TYR A 186      -6.274  10.039  16.996  1.00 91.54           H
ATOM   2747  CG  TYR A 186      -7.873  11.026  15.957  1.00 91.54           C
ATOM   2748  CD1 TYR A 186      -8.423  11.947  16.826  1.00 91.54           C
ATOM   2749  HD1 TYR A 186      -7.808  12.395  17.606  1.00 91.54           H
ATOM   2750  CD2 TYR A 186      -8.651  10.459  14.969  1.00 91.54           C
ATOM   2751  HD2 TYR A 186      -8.216   9.732  14.283  1.00 91.54           H
ATOM   2752  CE1 TYR A 186      -9.809  12.317  16.700  1.00 91.54           C
ATOM   2753  HE1 TYR A 186     -10.256  13.043  17.379  1.00 91.54           H
ATOM   2754  CE2 TYR A 186     -10.037  10.829  14.843  1.00 91.54           C
ATOM   2755  HE2 TYR A 186     -10.663  10.389  14.067  1.00 91.54           H
ATOM   2756  CZ  TYR A 186     -10.547  11.739  15.715  1.00 91.54           C
ATOM   2757  OH  TYR A 186     -11.857  12.089  15.596  1.00 91.54           O
ATOM   2758  HH  TYR A 186     -12.284  11.567  14.857  1.00 91.54           H
ATOM   2759  HN  TYR A 186      -5.735  12.027  14.090  1.00 91.54           H
ATOM   2760  N   SER A 187      -3.244  11.638  15.167  1.00 92.42           N
ATOM   2761  CA  SER A 187      -1.809  11.414  15.189  1.00 92.42           C
ATOM   2762  C   SER A 187      -1.146  12.368  16.185  1.00 92.42           C
ATOM   2763  O   SER A 187      -1.301  13.584  16.083  1.00 92.42           O
ATOM   2764  HA  SER A 187      -1.683  10.379  15.508  1.00 92.42           H
ATOM   2765  CB  SER A 187      -1.202  11.595  13.797  1.00 92.42           C
ATOM   2766 1HB  SER A 187      -1.420  12.600  13.434  1.00 92.42           H
ATOM   2767 2HB  SER A 187      -0.117  11.508  13.860  1.00 92.42           H
ATOM   2768  OG  SER A 187      -1.701  10.637  12.868  1.00 92.42           O
ATOM   2769  HG  SER A 187      -2.120  11.102  12.088  1.00 92.42           H
ATOM   2770  HN  SER A 187      -3.595  12.052  14.327  1.00 92.42           H
ATOM   2771  N   GLN A 188      -0.422  11.780  17.127  1.00 85.70           N
ATOM   2772  CA  GLN A 188       0.374  12.562  18.057  1.00 85.70           C
ATOM   2773  C   GLN A 188       1.573  11.748  18.545  1.00 85.70           C
ATOM   2774  O   GLN A 188       1.653  10.545  18.300  1.00 85.70           O
ATOM   2775  HA  GLN A 188       0.719  13.425  17.488  1.00 85.70           H
ATOM   2776  CB  GLN A 188      -0.477  13.046  19.234  1.00 85.70           C
ATOM   2777 1HB  GLN A 188       0.120  13.695  19.875  1.00 85.70           H
ATOM   2778 2HB  GLN A 188      -1.310  13.643  18.864  1.00 85.70           H
ATOM   2779  CG  GLN A 188      -1.009  11.865  20.047  1.00 85.70           C
ATOM   2780 1HG  GLN A 188      -1.532  11.171  19.388  1.00 85.70           H
ATOM   2781 2HG  GLN A 188      -0.177  11.318  20.490  1.00 85.70           H
ATOM   2782  CD  GLN A 188      -1.958  12.341  21.149  1.00 85.70           C
ATOM   2783  OE1 GLN A 188      -2.470  13.448  21.127  1.00 85.70           O
ATOM   2784  NE2 GLN A 188      -2.162  11.446  22.111  1.00 85.70           N
ATOM   2785 1HE2 GLN A 188      -1.711  10.555  22.069  1.00 85.70           H
ATOM   2786 2HE2 GLN A 188      -2.767  11.664  22.877  1.00 85.70           H
ATOM   2787  HN  GLN A 188      -0.374  10.790  17.258  1.00 85.70           H
ATOM   2788  N   ILE A 189       2.476  12.436  19.228  1.00 89.77           N
ATOM   2789  CA  ILE A 189       3.602  11.770  19.862  1.00 89.77           C
ATOM   2790  C   ILE A 189       3.188  11.290  21.254  1.00 89.77           C
ATOM   2791  O   ILE A 189       2.742  12.083  22.081  1.00 89.77           O
ATOM   2792  HA  ILE A 189       3.850  10.899  19.255  1.00 89.77           H
ATOM   2793  CB  ILE A 189       4.830  12.682  19.866  1.00 89.77           C
ATOM   2794  HB  ILE A 189       4.566  13.608  20.378  1.00 89.77           H
ATOM   2795  CG1 ILE A 189       5.242  13.055  18.441  1.00 89.77           C
ATOM   2796 1HG1 ILE A 189       5.560  12.161  17.904  1.00 89.77           H
ATOM   2797 2HG1 ILE A 189       4.383  13.460  17.905  1.00 89.77           H
ATOM   2798  CG2 ILE A 189       5.982  12.047  20.647  1.00 89.77           C
ATOM   2799 1HG2 ILE A 189       5.671  11.875  21.678  1.00 89.77           H
ATOM   2800 2HG2 ILE A 189       6.254  11.097  20.186  1.00 89.77           H
ATOM   2801 3HG2 ILE A 189       6.843  12.716  20.635  1.00 89.77           H
ATOM   2802  CD1 ILE A 189       6.376  14.083  18.448  1.00 89.77           C
ATOM   2803 1HD1 ILE A 189       6.045  14.984  18.964  1.00 89.77           H
ATOM   2804 2HD1 ILE A 189       7.240  13.665  18.964  1.00 89.77           H
ATOM   2805 3HD1 ILE A 189       6.648  14.330  17.422  1.00 89.77           H
ATOM   2806  HN  ILE A 189       2.448  13.428  19.352  1.00 89.77           H
ATOM   2807  N   LYS A 190       3.350   9.992  21.470  1.00 84.12           N
ATOM   2808  CA  LYS A 190       3.139   9.421  22.789  1.00 84.12           C
ATOM   2809  C   LYS A 190       4.490   9.041  23.397  1.00 84.12           C
ATOM   2810  O   LYS A 190       5.311   8.401  22.742  1.00 84.12           O
ATOM   2811  HA  LYS A 190       2.686  10.194  23.411  1.00 84.12           H
ATOM   2812  CB  LYS A 190       2.147   8.258  22.718  1.00 84.12           C
ATOM   2813 1HB  LYS A 190       1.218   8.596  22.259  1.00 84.12           H
ATOM   2814 2HB  LYS A 190       2.550   7.472  22.080  1.00 84.12           H
ATOM   2815  CG  LYS A 190       1.860   7.696  24.111  1.00 84.12           C
ATOM   2816 1HG  LYS A 190       2.791   7.364  24.572  1.00 84.12           H
ATOM   2817 2HG  LYS A 190       1.452   8.481  24.747  1.00 84.12           H
ATOM   2818  CD  LYS A 190       0.876   6.527  24.039  1.00 84.12           C
ATOM   2819 1HD  LYS A 190      -0.094   6.885  23.691  1.00 84.12           H
ATOM   2820 2HD  LYS A 190       1.226   5.796  23.310  1.00 84.12           H
ATOM   2821  CE  LYS A 190       0.717   5.858  25.405  1.00 84.12           C
ATOM   2822 1HE  LYS A 190       1.695   5.733  25.871  1.00 84.12           H
ATOM   2823 2HE  LYS A 190       0.130   6.498  26.064  1.00 84.12           H
ATOM   2824  NZ  LYS A 190       0.056   4.541  25.264  1.00 84.12           N
ATOM   2825 1HZ  LYS A 190       0.085   4.052  26.152  1.00 84.12           H
ATOM   2826 2HZ  LYS A 190      -0.909   4.676  24.983  1.00 84.12           H
ATOM   2827 3HZ  LYS A 190       0.540   3.994  24.561  1.00 84.12           H
ATOM   2828  HN  LYS A 190       3.619   9.337  20.764  1.00 84.12           H
ATOM   2829  N   GLU A 191       4.679   9.451  24.643  1.00 76.23           N
ATOM   2830  CA  GLU A 191       5.866   9.064  25.386  1.00 76.23           C
ATOM   2831  C   GLU A 191       5.546   7.905  26.332  1.00 76.23           C
ATOM   2832  O   GLU A 191       4.644   8.008  27.163  1.00 76.23           O
ATOM   2833  HA  GLU A 191       6.586   8.739  24.634  1.00 76.23           H
ATOM   2834  CB  GLU A 191       6.445  10.254  26.154  1.00 76.23           C
ATOM   2835 1HB  GLU A 191       6.549  11.107  25.484  1.00 76.23           H
ATOM   2836 2HB  GLU A 191       5.827  10.464  27.026  1.00 76.23           H
ATOM   2837  CG  GLU A 191       7.845   9.936  26.683  1.00 76.23           C
ATOM   2838 1HG  GLU A 191       7.784   9.145  27.430  1.00 76.23           H
ATOM   2839 2HG  GLU A 191       8.469   9.561  25.872  1.00 76.23           H
ATOM   2840  CD  GLU A 191       8.493  11.178  27.299  1.00 76.23           C
ATOM   2841  OE1 GLU A 191       9.664  11.058  27.719  1.00 76.23           O
ATOM   2842  OE2 GLU A 191       7.802  12.219  27.337  1.00 76.23           O
ATOM   2843  HN  GLU A 191       4.040  10.036  25.142  1.00 76.23           H
ATOM   2844  N   GLU A 192       6.302   6.828  26.176  1.00 74.22           N
ATOM   2845  CA  GLU A 192       6.080   5.635  26.975  1.00 74.22           C
ATOM   2846  C   GLU A 192       7.416   4.982  27.335  1.00 74.22           C
ATOM   2847  O   GLU A 192       8.235   4.711  26.459  1.00 74.22           O
ATOM   2848  HA  GLU A 192       5.582   5.982  27.881  1.00 74.22           H
ATOM   2849  CB  GLU A 192       5.166   4.648  26.246  1.00 74.22           C
ATOM   2850 1HB  GLU A 192       4.219   5.132  26.008  1.00 74.22           H
ATOM   2851 2HB  GLU A 192       5.680   4.250  25.371  1.00 74.22           H
ATOM   2852  CG  GLU A 192       4.836   3.448  27.135  1.00 74.22           C
ATOM   2853 1HG  GLU A 192       5.659   2.733  27.107  1.00 74.22           H
ATOM   2854 2HG  GLU A 192       4.733   3.774  28.170  1.00 74.22           H
ATOM   2855  CD  GLU A 192       3.545   2.766  26.679  1.00 74.22           C
ATOM   2856  OE1 GLU A 192       2.910   2.118  27.539  1.00 74.22           O
ATOM   2857  OE2 GLU A 192       3.221   2.908  25.480  1.00 74.22           O
ATOM   2858  HN  GLU A 192       7.052   6.763  25.518  1.00 74.22           H
ATOM   2859  N   SER A 193       7.595   4.749  28.627  1.00 74.17           N
ATOM   2860  CA  SER A 193       8.803   4.102  29.111  1.00 74.17           C
ATOM   2861  C   SER A 193      10.036   4.873  28.636  1.00 74.17           C
ATOM   2862  O   SER A 193      11.082   4.280  28.376  1.00 74.17           O
ATOM   2863  HA  SER A 193       8.730   4.129  30.198  1.00 74.17           H
ATOM   2864  CB  SER A 193       8.874   2.647  28.641  1.00 74.17           C
ATOM   2865 1HB  SER A 193       8.977   2.621  27.557  1.00 74.17           H
ATOM   2866 2HB  SER A 193       9.764   2.175  29.058  1.00 74.17           H
ATOM   2867  OG  SER A 193       7.720   1.905  29.026  1.00 74.17           O
ATOM   2868  HG  SER A 193       7.728   1.007  28.586  1.00 74.17           H
ATOM   2869  HN  SER A 193       6.934   4.993  29.337  1.00 74.17           H
ATOM   2870  N   GLY A 194       9.872   6.184  28.537  1.00 82.02           N
ATOM   2871  CA  GLY A 194      10.976   7.050  28.159  1.00 82.02           C
ATOM   2872  C   GLY A 194      11.247   6.968  26.655  1.00 82.02           C
ATOM   2873  O   GLY A 194      12.258   7.476  26.175  1.00 82.02           O
ATOM   2874 1HA  GLY A 194      10.748   8.079  28.436  1.00 82.02           H
ATOM   2875 2HA  GLY A 194      11.873   6.764  28.709  1.00 82.02           H
ATOM   2876  HN  GLY A 194       9.007   6.654  28.711  1.00 82.02           H
ATOM   2877  N   ILE A 195      10.324   6.326  25.955  1.00 80.41           N
ATOM   2878  CA  ILE A 195      10.425   6.213  24.510  1.00 80.41           C
ATOM   2879  C   ILE A 195       9.327   7.057  23.859  1.00 80.41           C
ATOM   2880  O   ILE A 195       8.150   6.908  24.183  1.00 80.41           O
ATOM   2881  HA  ILE A 195      11.393   6.621  24.217  1.00 80.41           H
ATOM   2882  CB  ILE A 195      10.405   4.744  24.084  1.00 80.41           C
ATOM   2883  HB  ILE A 195       9.473   4.299  24.434  1.00 80.41           H
ATOM   2884  CG1 ILE A 195      11.550   3.968  24.737  1.00 80.41           C
ATOM   2885 1HG1 ILE A 195      12.505   4.378  24.410  1.00 80.41           H
ATOM   2886 2HG1 ILE A 195      11.505   4.089  25.819  1.00 80.41           H
ATOM   2887  CG2 ILE A 195      10.421   4.615  22.559  1.00 80.41           C
ATOM   2888 1HG2 ILE A 195       9.545   5.111  22.143  1.00 80.41           H
ATOM   2889 2HG2 ILE A 195      11.324   5.080  22.165  1.00 80.41           H
ATOM   2890 3HG2 ILE A 195      10.406   3.560  22.284  1.00 80.41           H
ATOM   2891  CD1 ILE A 195      11.478   2.481  24.381  1.00 80.41           C
ATOM   2892 1HD1 ILE A 195      10.532   2.069  24.732  1.00 80.41           H
ATOM   2893 2HD1 ILE A 195      11.548   2.363  23.300  1.00 80.41           H
ATOM   2894 3HD1 ILE A 195      12.304   1.953  24.859  1.00 80.41           H
ATOM   2895  HN  ILE A 195       9.520   5.887  26.357  1.00 80.41           H
ATOM   2896  N   ALA A 196       9.752   7.926  22.952  1.00 90.83           N
ATOM   2897  CA  ALA A 196       8.813   8.726  22.186  1.00 90.83           C
ATOM   2898  C   ALA A 196       8.300   7.907  21.000  1.00 90.83           C
ATOM   2899  O   ALA A 196       9.088   7.355  20.234  1.00 90.83           O
ATOM   2900  HA  ALA A 196       7.975   8.970  22.838  1.00 90.83           H
ATOM   2901  CB  ALA A 196       9.490  10.026  21.746  1.00 90.83           C
ATOM   2902 1HB  ALA A 196       9.810  10.585  22.626  1.00 90.83           H
ATOM   2903 2HB  ALA A 196      10.357   9.793  21.129  1.00 90.83           H
ATOM   2904 3HB  ALA A 196       8.785  10.627  21.171  1.00 90.83           H
ATOM   2905  HN  ALA A 196      10.716   8.085  22.740  1.00 90.83           H
ATOM   2906  N   ILE A 197       6.981   7.853  20.886  1.00 86.75           N
ATOM   2907  CA  ILE A 197       6.350   7.027  19.870  1.00 86.75           C
ATOM   2908  C   ILE A 197       5.330   7.867  19.098  1.00 86.75           C
ATOM   2909  O   ILE A 197       4.472   8.513  19.697  1.00 86.75           O
ATOM   2910  HA  ILE A 197       7.130   6.710  19.177  1.00 86.75           H
ATOM   2911  CB  ILE A 197       5.759   5.763  20.497  1.00 86.75           C
ATOM   2912  HB  ILE A 197       4.999   6.064  21.218  1.00 86.75           H
ATOM   2913  CG1 ILE A 197       6.826   4.981  21.264  1.00 86.75           C
ATOM   2914 1HG1 ILE A 197       7.605   4.651  20.576  1.00 86.75           H
ATOM   2915 2HG1 ILE A 197       7.303   5.631  21.997  1.00 86.75           H
ATOM   2916  CG2 ILE A 197       5.064   4.901  19.441  1.00 86.75           C
ATOM   2917 1HG2 ILE A 197       4.258   5.472  18.979  1.00 86.75           H
ATOM   2918 2HG2 ILE A 197       5.786   4.608  18.678  1.00 86.75           H
ATOM   2919 3HG2 ILE A 197       4.652   4.009  19.914  1.00 86.75           H
ATOM   2920  CD1 ILE A 197       6.216   3.768  21.970  1.00 86.75           C
ATOM   2921 1HD1 ILE A 197       5.455   4.103  22.674  1.00 86.75           H
ATOM   2922 2HD1 ILE A 197       5.762   3.108  21.231  1.00 86.75           H
ATOM   2923 3HD1 ILE A 197       6.996   3.230  22.507  1.00 86.75           H
ATOM   2924  HN  ILE A 197       6.347   8.359  21.472  1.00 86.75           H
ATOM   2925  N   CYS A 198       5.457   7.829  17.780  1.00 92.22           N
ATOM   2926  CA  CYS A 198       4.460   8.436  16.914  1.00 92.22           C
ATOM   2927  C   CYS A 198       3.331   7.426  16.699  1.00 92.22           C
ATOM   2928  O   CYS A 198       3.503   6.442  15.981  1.00 92.22           O
ATOM   2929  HA  CYS A 198       4.092   9.322  17.433  1.00 92.22           H
ATOM   2930  CB  CYS A 198       5.068   8.903  15.591  1.00 92.22           C
ATOM   2931 1HB  CYS A 198       5.756   9.730  15.769  1.00 92.22           H
ATOM   2932 2HB  CYS A 198       5.648   8.096  15.143  1.00 92.22           H
ATOM   2933  SG  CYS A 198       3.743   9.430  14.444  1.00 92.22           S
ATOM   2934  HN  CYS A 198       6.221   7.395  17.303  1.00 92.22           H
ATOM   2935  N   THR A 199       2.202   7.704  17.333  1.00 90.48           N
ATOM   2936  CA  THR A 199       1.056   6.814  17.247  1.00 90.48           C
ATOM   2937  C   THR A 199      -0.236   7.620  17.099  1.00 90.48           C
ATOM   2938  O   THR A 199      -0.235   8.838  17.272  1.00 90.48           O
ATOM   2939  HA  THR A 199       1.159   6.207  16.348  1.00 90.48           H
ATOM   2940  CB  THR A 199       1.069   5.907  18.479  1.00 90.48           C
ATOM   2941  HB  THR A 199       2.072   5.528  18.673  1.00 90.48           H
ATOM   2942  OG1 THR A 199       0.082   4.919  18.193  1.00 90.48           O
ATOM   2943  HG1 THR A 199       0.163   4.159  18.838  1.00 90.48           H
ATOM   2944  CG2 THR A 199       0.539   6.611  19.730  1.00 90.48           C
ATOM   2945 1HG2 THR A 199      -0.489   6.931  19.559  1.00 90.48           H
ATOM   2946 2HG2 THR A 199       1.159   7.481  19.947  1.00 90.48           H
ATOM   2947 3HG2 THR A 199       0.570   5.923  20.575  1.00 90.48           H
ATOM   2948  HN  THR A 199       2.063   8.518  17.897  1.00 90.48           H
ATOM   2949  N   MET A 200      -1.307   6.908  16.780  1.00 89.20           N
ATOM   2950  CA  MET A 200      -2.639   7.481  16.868  1.00 89.20           C
ATOM   2951  C   MET A 200      -3.223   7.298  18.270  1.00 89.20           C
ATOM   2952  O   MET A 200      -3.101   6.227  18.863  1.00 89.20           O
ATOM   2953  HA  MET A 200      -2.517   8.542  16.653  1.00 89.20           H
ATOM   2954  CB  MET A 200      -3.553   6.807  15.842  1.00 89.20           C
ATOM   2955 1HB  MET A 200      -3.513   5.725  15.970  1.00 89.20           H
ATOM   2956 2HB  MET A 200      -4.585   7.111  16.015  1.00 89.20           H
ATOM   2957  CG  MET A 200      -3.139   7.174  14.415  1.00 89.20           C
ATOM   2958 1HG  MET A 200      -3.094   8.257  14.308  1.00 89.20           H
ATOM   2959 2HG  MET A 200      -2.140   6.791  14.208  1.00 89.20           H
ATOM   2960  SD  MET A 200      -4.307   6.494  13.248  1.00 89.20           S
ATOM   2961  CE  MET A 200      -5.736   7.497  13.620  1.00 89.20           C
ATOM   2962 1HE  MET A 200      -6.019   7.354  14.663  1.00 89.20           H
ATOM   2963 2HE  MET A 200      -5.498   8.546  13.448  1.00 89.20           H
ATOM   2964 3HE  MET A 200      -6.564   7.202  12.975  1.00 89.20           H
ATOM   2965  HN  MET A 200      -1.274   5.959  16.468  1.00 89.20           H
ATOM   2966  N   VAL A 201      -3.845   8.360  18.760  1.00 91.61           N
ATOM   2967  CA  VAL A 201      -4.559   8.292  20.024  1.00 91.61           C
ATOM   2968  C   VAL A 201      -6.017   8.703  19.804  1.00 91.61           C
ATOM   2969  O   VAL A 201      -6.294   9.836  19.412  1.00 91.61           O
ATOM   2970  HA  VAL A 201      -4.534   7.256  20.361  1.00 91.61           H
ATOM   2971  CB  VAL A 201      -3.848   9.149  21.073  1.00 91.61           C
ATOM   2972  HB  VAL A 201      -3.886  10.187  20.741  1.00 91.61           H
ATOM   2973  CG1 VAL A 201      -4.560   9.063  22.425  1.00 91.61           C
ATOM   2974 1HG1 VAL A 201      -5.585   9.419  22.319  1.00 91.61           H
ATOM   2975 2HG1 VAL A 201      -4.568   8.028  22.766  1.00 91.61           H
ATOM   2976 3HG1 VAL A 201      -4.034   9.681  23.152  1.00 91.61           H
ATOM   2977  CG2 VAL A 201      -2.377   8.750  21.202  1.00 91.61           C
ATOM   2978 1HG2 VAL A 201      -2.309   7.704  21.501  1.00 91.61           H
ATOM   2979 2HG2 VAL A 201      -1.878   8.887  20.243  1.00 91.61           H
ATOM   2980 3HG2 VAL A 201      -1.896   9.375  21.954  1.00 91.61           H
ATOM   2981  HN  VAL A 201      -3.867   9.253  18.310  1.00 91.61           H
ATOM   2982  N   TYR A 202      -6.910   7.761  20.067  1.00 91.63           N
ATOM   2983  CA  TYR A 202      -8.325   7.980  19.816  1.00 91.63           C
ATOM   2984  C   TYR A 202      -9.015   8.567  21.049  1.00 91.63           C
ATOM   2985  O   TYR A 202      -8.658   8.240  22.180  1.00 91.63           O
ATOM   2986  HA  TYR A 202      -8.415   8.683  18.989  1.00 91.63           H
ATOM   2987  CB  TYR A 202      -8.919   6.601  19.522  1.00 91.63           C
ATOM   2988 1HB  TYR A 202      -8.722   5.944  20.369  1.00 91.63           H
ATOM   2989 2HB  TYR A 202     -10.002   6.694  19.436  1.00 91.63           H
ATOM   2990  CG  TYR A 202      -8.375   5.947  18.250  1.00 91.63           C
ATOM   2991  CD1 TYR A 202      -8.965   6.213  17.031  1.00 91.63           C
ATOM   2992  HD1 TYR A 202      -9.818   6.888  16.975  1.00 91.63           H
ATOM   2993  CD2 TYR A 202      -7.294   5.092  18.323  1.00 91.63           C
ATOM   2994  HD2 TYR A 202      -6.828   4.882  19.285  1.00 91.63           H
ATOM   2995  CE1 TYR A 202      -8.453   5.597  15.834  1.00 91.63           C
ATOM   2996  HE1 TYR A 202      -8.909   5.799  14.865  1.00 91.63           H
ATOM   2997  CE2 TYR A 202      -6.782   4.476  17.126  1.00 91.63           C
ATOM   2998  HE2 TYR A 202      -5.929   3.799  17.168  1.00 91.63           H
ATOM   2999  CZ  TYR A 202      -7.387   4.760  15.941  1.00 91.63           C
ATOM   3000  OH  TYR A 202      -6.903   4.178  14.810  1.00 91.63           O
ATOM   3001  HH  TYR A 202      -7.424   4.490  14.016  1.00 91.63           H
ATOM   3002  HN  TYR A 202      -6.681   6.863  20.443  1.00 91.63           H
ATOM   3003  N   PRO A 203     -10.011   9.442  20.855  1.00 86.47           N
ATOM   3004  CA  PRO A 203     -10.684  10.083  21.987  1.00 86.47           C
ATOM   3005  C   PRO A 203     -11.516   9.101  22.795  1.00 86.47           C
ATOM   3006  O   PRO A 203     -12.012   8.113  22.257  1.00 86.47           O
ATOM   3007  HA  PRO A 203      -9.948  10.476  22.689  1.00 86.47           H
ATOM   3008  CB  PRO A 203     -11.552  11.159  21.331  1.00 86.47           C
ATOM   3009 1HB  PRO A 203     -12.474  11.324  21.888  1.00 86.47           H
ATOM   3010 2HB  PRO A 203     -11.035  12.117  21.281  1.00 86.47           H
ATOM   3011  CG  PRO A 203     -11.827  10.608  19.961  1.00 86.47           C
ATOM   3012 1HG  PRO A 203     -12.681   9.931  19.972  1.00 86.47           H
ATOM   3013 2HG  PRO A 203     -12.061  11.404  19.255  1.00 86.47           H
ATOM   3014  CD  PRO A 203     -10.571   9.886  19.565  1.00 86.47           C
ATOM   3015 1HD  PRO A 203     -10.783   9.044  18.907  1.00 86.47           H
ATOM   3016 2HD  PRO A 203      -9.882  10.542  19.033  1.00 86.47           H
ATOM   3017  N   SER A 204     -11.649   9.403  24.078  1.00 78.28           N
ATOM   3018  CA  SER A 204     -12.036   8.392  25.048  1.00 78.28           C
ATOM   3019  C   SER A 204     -13.430   7.855  24.717  1.00 78.28           C
ATOM   3020  O   SER A 204     -13.687   6.661  24.855  1.00 78.28           O
ATOM   3021  HA  SER A 204     -11.290   7.603  24.956  1.00 78.28           H
ATOM   3022  CB  SER A 204     -12.008   8.955  26.471  1.00 78.28           C
ATOM   3023 1HB  SER A 204     -12.426   8.221  27.159  1.00 78.28           H
ATOM   3024 2HB  SER A 204     -10.975   9.125  26.774  1.00 78.28           H
ATOM   3025  OG  SER A 204     -12.739  10.174  26.577  1.00 78.28           O
ATOM   3026  HG  SER A 204     -13.718   9.981  26.644  1.00 78.28           H
ATOM   3027  HN  SER A 204     -11.497  10.316  24.457  1.00 78.28           H
ATOM   3028  N   ASP A 205     -14.292   8.764  24.287  1.00 71.96           N
ATOM   3029  CA  ASP A 205     -15.725   8.542  24.384  1.00 71.96           C
ATOM   3030  C   ASP A 205     -16.122   7.391  23.459  1.00 71.96           C
ATOM   3031  O   ASP A 205     -16.869   6.499  23.857  1.00 71.96           O
ATOM   3032  HA  ASP A 205     -15.908   8.315  25.435  1.00 71.96           H
ATOM   3033  CB  ASP A 205     -16.506   9.786  23.955  1.00 71.96           C
ATOM   3034 1HB  ASP A 205     -16.202  10.081  22.950  1.00 71.96           H
ATOM   3035 2HB  ASP A 205     -17.570   9.554  23.911  1.00 71.96           H
ATOM   3036  CG  ASP A 205     -16.270  10.944  24.926  1.00 71.96           C
ATOM   3037  OD1 ASP A 205     -15.687  10.676  25.999  1.00 71.96           O
ATOM   3038  OD2 ASP A 205     -16.677  12.072  24.573  1.00 71.96           O
ATOM   3039  HN  ASP A 205     -14.027   9.638  23.878  1.00 71.96           H
ATOM   3040  N   GLU A 206     -15.606   7.448  22.240  1.00 76.38           N
ATOM   3041  CA  GLU A 206     -15.942   6.452  21.237  1.00 76.38           C
ATOM   3042  C   GLU A 206     -14.668   5.856  20.633  1.00 76.38           C
ATOM   3043  O   GLU A 206     -14.656   5.458  19.470  1.00 76.38           O
ATOM   3044  HA  GLU A 206     -16.495   5.680  21.770  1.00 76.38           H
ATOM   3045  CB  GLU A 206     -16.836   7.050  20.149  1.00 76.38           C
ATOM   3046 1HB  GLU A 206     -16.374   7.952  19.747  1.00 76.38           H
ATOM   3047 2HB  GLU A 206     -17.043   6.297  19.389  1.00 76.38           H
ATOM   3048  CG  GLU A 206     -18.192   7.467  20.722  1.00 76.38           C
ATOM   3049 1HG  GLU A 206     -18.401   6.893  21.625  1.00 76.38           H
ATOM   3050 2HG  GLU A 206     -18.161   8.517  21.012  1.00 76.38           H
ATOM   3051  CD  GLU A 206     -19.310   7.247  19.701  1.00 76.38           C
ATOM   3052  OE1 GLU A 206     -20.338   6.660  20.102  1.00 76.38           O
ATOM   3053  OE2 GLU A 206     -19.111   7.671  18.542  1.00 76.38           O
ATOM   3054  HN  GLU A 206     -14.970   8.157  21.935  1.00 76.38           H
ATOM   3055  N   SER A 207     -13.627   5.814  21.452  1.00 87.94           N
ATOM   3056  CA  SER A 207     -12.314   5.418  20.973  1.00 87.94           C
ATOM   3057  C   SER A 207     -12.403   4.069  20.256  1.00 87.94           C
ATOM   3058  O   SER A 207     -11.834   3.895  19.180  1.00 87.94           O
ATOM   3059  HA  SER A 207     -12.012   6.201  20.278  1.00 87.94           H
ATOM   3060  CB  SER A 207     -11.308   5.342  22.123  1.00 87.94           C
ATOM   3061 1HB  SER A 207     -10.366   4.937  21.754  1.00 87.94           H
ATOM   3062 2HB  SER A 207     -11.100   6.348  22.489  1.00 87.94           H
ATOM   3063  OG  SER A 207     -11.784   4.536  23.197  1.00 87.94           O
ATOM   3064  HG  SER A 207     -12.110   5.116  23.943  1.00 87.94           H
ATOM   3065  HN  SER A 207     -13.671   6.043  22.425  1.00 87.94           H
ATOM   3066  N   THR A 208     -13.122   3.149  20.882  1.00 87.94           N
ATOM   3067  CA  THR A 208     -13.202   1.789  20.376  1.00 87.94           C
ATOM   3068  C   THR A 208     -13.860   1.773  18.994  1.00 87.94           C
ATOM   3069  O   THR A 208     -13.366   1.120  18.076  1.00 87.94           O
ATOM   3070  HA  THR A 208     -12.188   1.408  20.252  1.00 87.94           H
ATOM   3071  CB  THR A 208     -13.943   0.941  21.412  1.00 87.94           C
ATOM   3072  HB  THR A 208     -14.994   1.224  21.466  1.00 87.94           H
ATOM   3073  OG1 THR A 208     -13.194   1.125  22.610  1.00 87.94           O
ATOM   3074  HG1 THR A 208     -12.244   0.847  22.466  1.00 87.94           H
ATOM   3075  CG2 THR A 208     -13.832  -0.558  21.129  1.00 87.94           C
ATOM   3076 1HG2 THR A 208     -12.783  -0.854  21.141  1.00 87.94           H
ATOM   3077 2HG2 THR A 208     -14.259  -0.776  20.150  1.00 87.94           H
ATOM   3078 3HG2 THR A 208     -14.375  -1.113  21.893  1.00 87.94           H
ATOM   3079  HN  THR A 208     -13.642   3.319  21.719  1.00 87.94           H
ATOM   3080  N   LYS A 209     -14.963   2.498  18.891  1.00 83.20           N
ATOM   3081  CA  LYS A 209     -15.723   2.533  17.653  1.00 83.20           C
ATOM   3082  C   LYS A 209     -14.841   3.092  16.534  1.00 83.20           C
ATOM   3083  O   LYS A 209     -14.804   2.541  15.435  1.00 83.20           O
ATOM   3084  HA  LYS A 209     -15.988   1.506  17.403  1.00 83.20           H
ATOM   3085  CB  LYS A 209     -17.030   3.303  17.848  1.00 83.20           C
ATOM   3086 1HB  LYS A 209     -16.820   4.283  18.276  1.00 83.20           H
ATOM   3087 2HB  LYS A 209     -17.504   3.474  16.881  1.00 83.20           H
ATOM   3088  CG  LYS A 209     -17.988   2.536  18.762  1.00 83.20           C
ATOM   3089 1HG  LYS A 209     -18.125   1.523  18.383  1.00 83.20           H
ATOM   3090 2HG  LYS A 209     -17.552   2.447  19.758  1.00 83.20           H
ATOM   3091  CD  LYS A 209     -19.342   3.241  18.853  1.00 83.20           C
ATOM   3092 1HD  LYS A 209     -19.191   4.307  19.026  1.00 83.20           H
ATOM   3093 2HD  LYS A 209     -19.871   3.145  17.904  1.00 83.20           H
ATOM   3094  CE  LYS A 209     -20.193   2.651  19.979  1.00 83.20           C
ATOM   3095 1HE  LYS A 209     -20.555   1.664  19.691  1.00 83.20           H
ATOM   3096 2HE  LYS A 209     -19.583   2.518  20.873  1.00 83.20           H
ATOM   3097  NZ  LYS A 209     -21.339   3.537  20.282  1.00 83.20           N
ATOM   3098 1HZ  LYS A 209     -21.863   3.158  21.063  1.00 83.20           H
ATOM   3099 2HZ  LYS A 209     -20.998   4.462  20.521  1.00 83.20           H
ATOM   3100 3HZ  LYS A 209     -21.942   3.599  19.469  1.00 83.20           H
ATOM   3101  HN  LYS A 209     -15.339   3.054  19.633  1.00 83.20           H
ATOM   3102  N   LEU A 210     -14.153   4.178  16.854  1.00 88.77           N
ATOM   3103  CA  LEU A 210     -13.385   4.898  15.852  1.00 88.77           C
ATOM   3104  C   LEU A 210     -12.273   3.992  15.319  1.00 88.77           C
ATOM   3105  O   LEU A 210     -12.101   3.862  14.108  1.00 88.77           O
ATOM   3106  HA  LEU A 210     -14.060   5.136  15.031  1.00 88.77           H
ATOM   3107  CB  LEU A 210     -12.877   6.226  16.420  1.00 88.77           C
ATOM   3108 1HB  LEU A 210     -13.721   6.758  16.858  1.00 88.77           H
ATOM   3109 2HB  LEU A 210     -12.181   6.009  17.230  1.00 88.77           H
ATOM   3110  CG  LEU A 210     -12.183   7.158  15.425  1.00 88.77           C
ATOM   3111  HG  LEU A 210     -11.340   6.623  14.986  1.00 88.77           H
ATOM   3112  CD1 LEU A 210     -13.124   7.537  14.280  1.00 88.77           C
ATOM   3113 1HD1 LEU A 210     -13.437   6.635  13.753  1.00 88.77           H
ATOM   3114 2HD1 LEU A 210     -14.000   8.045  14.683  1.00 88.77           H
ATOM   3115 3HD1 LEU A 210     -12.606   8.200  13.587  1.00 88.77           H
ATOM   3116  CD2 LEU A 210     -11.616   8.391  16.132  1.00 88.77           C
ATOM   3117 1HD2 LEU A 210     -12.426   8.936  16.616  1.00 88.77           H
ATOM   3118 2HD2 LEU A 210     -10.890   8.077  16.883  1.00 88.77           H
ATOM   3119 3HD2 LEU A 210     -11.128   9.037  15.402  1.00 88.77           H
ATOM   3120  HN  LEU A 210     -14.115   4.565  17.775  1.00 88.77           H
ATOM   3121  N   LYS A 211     -11.548   3.389  16.249  1.00 93.67           N
ATOM   3122  CA  LYS A 211     -10.448   2.510  15.888  1.00 93.67           C
ATOM   3123  C   LYS A 211     -10.969   1.397  14.976  1.00 93.67           C
ATOM   3124  O   LYS A 211     -10.391   1.130  13.924  1.00 93.67           O
ATOM   3125  HA  LYS A 211      -9.725   3.104  15.329  1.00 93.67           H
ATOM   3126  CB  LYS A 211      -9.739   1.996  17.142  1.00 93.67           C
ATOM   3127 1HB  LYS A 211      -9.334   2.837  17.706  1.00 93.67           H
ATOM   3128 2HB  LYS A 211     -10.456   1.494  17.790  1.00 93.67           H
ATOM   3129  CG  LYS A 211      -8.610   1.031  16.776  1.00 93.67           C
ATOM   3130 1HG  LYS A 211      -9.031   0.105  16.384  1.00 93.67           H
ATOM   3131 2HG  LYS A 211      -7.999   1.463  15.984  1.00 93.67           H
ATOM   3132  CD  LYS A 211      -7.735   0.724  17.994  1.00 93.67           C
ATOM   3133 1HD  LYS A 211      -7.334   1.652  18.401  1.00 93.67           H
ATOM   3134 2HD  LYS A 211      -8.341   0.268  18.776  1.00 93.67           H
ATOM   3135  CE  LYS A 211      -6.585  -0.214  17.620  1.00 93.67           C
ATOM   3136 1HE  LYS A 211      -6.982  -1.179  17.306  1.00 93.67           H
ATOM   3137 2HE  LYS A 211      -6.035   0.195  16.772  1.00 93.67           H
ATOM   3138  NZ  LYS A 211      -5.671  -0.397  18.769  1.00 93.67           N
ATOM   3139 1HZ  LYS A 211      -4.997  -1.123  18.553  1.00 93.67           H
ATOM   3140 2HZ  LYS A 211      -5.183   0.472  18.955  1.00 93.67           H
ATOM   3141 3HZ  LYS A 211      -6.207  -0.665  19.588  1.00 93.67           H
ATOM   3142  HN  LYS A 211     -11.700   3.493  17.232  1.00 93.67           H
ATOM   3143  N   SER A 212     -12.056   0.778  15.413  1.00 91.83           N
ATOM   3144  CA  SER A 212     -12.606  -0.361  14.699  1.00 91.83           C
ATOM   3145  C   SER A 212     -13.009   0.053  13.283  1.00 91.83           C
ATOM   3146  O   SER A 212     -12.795  -0.693  12.329  1.00 91.83           O
ATOM   3147  HA  SER A 212     -11.803  -1.098  14.669  1.00 91.83           H
ATOM   3148  CB  SER A 212     -13.808  -0.949  15.442  1.00 91.83           C
ATOM   3149 1HB  SER A 212     -14.593  -0.197  15.513  1.00 91.83           H
ATOM   3150 2HB  SER A 212     -14.215  -1.782  14.870  1.00 91.83           H
ATOM   3151  OG  SER A 212     -13.460  -1.396  16.750  1.00 91.83           O
ATOM   3152  HG  SER A 212     -13.659  -0.681  17.420  1.00 91.83           H
ATOM   3153  HN  SER A 212     -12.557   1.043  16.237  1.00 91.83           H
ATOM   3154  N   ALA A 213     -13.585   1.243  13.190  1.00 95.02           N
ATOM   3155  CA  ALA A 213     -14.039   1.757  11.909  1.00 95.02           C
ATOM   3156  C   ALA A 213     -12.831   1.977  10.996  1.00 95.02           C
ATOM   3157  O   ALA A 213     -12.848   1.580   9.832  1.00 95.02           O
ATOM   3158  HA  ALA A 213     -14.689   1.006  11.462  1.00 95.02           H
ATOM   3159  CB  ALA A 213     -14.844   3.039  12.129  1.00 95.02           C
ATOM   3160 1HB  ALA A 213     -15.706   2.823  12.760  1.00 95.02           H
ATOM   3161 2HB  ALA A 213     -14.215   3.784  12.617  1.00 95.02           H
ATOM   3162 3HB  ALA A 213     -15.184   3.425  11.168  1.00 95.02           H
ATOM   3163  HN  ALA A 213     -13.742   1.850  13.969  1.00 95.02           H
ATOM   3164  N   VAL A 214     -11.811   2.609  11.559  1.00 93.40           N
ATOM   3165  CA  VAL A 214     -10.625   2.949  10.791  1.00 93.40           C
ATOM   3166  C   VAL A 214     -10.000   1.668  10.233  1.00 93.40           C
ATOM   3167  O   VAL A 214      -9.608   1.621   9.068  1.00 93.40           O
ATOM   3168  HA  VAL A 214     -10.941   3.576   9.957  1.00 93.40           H
ATOM   3169  CB  VAL A 214      -9.657   3.760  11.654  1.00 93.40           C
ATOM   3170  HB  VAL A 214      -9.506   3.218  12.588  1.00 93.40           H
ATOM   3171  CG1 VAL A 214      -8.297   3.902  10.968  1.00 93.40           C
ATOM   3172 1HG1 VAL A 214      -7.871   2.913  10.799  1.00 93.40           H
ATOM   3173 2HG1 VAL A 214      -8.424   4.411  10.012  1.00 93.40           H
ATOM   3174 3HG1 VAL A 214      -7.628   4.482  11.603  1.00 93.40           H
ATOM   3175  CG2 VAL A 214     -10.244   5.131  11.996  1.00 93.40           C
ATOM   3176 1HG2 VAL A 214     -10.439   5.682  11.076  1.00 93.40           H
ATOM   3177 2HG2 VAL A 214     -11.177   5.000  12.545  1.00 93.40           H
ATOM   3178 3HG2 VAL A 214      -9.536   5.686  12.610  1.00 93.40           H
ATOM   3179  HN  VAL A 214     -11.787   2.887  12.519  1.00 93.40           H
ATOM   3180  N   LEU A 215      -9.926   0.661  11.091  1.00 93.16           N
ATOM   3181  CA  LEU A 215      -9.282  -0.588  10.725  1.00 93.16           C
ATOM   3182  C   LEU A 215     -10.123  -1.299   9.663  1.00 93.16           C
ATOM   3183  O   LEU A 215      -9.585  -1.833   8.695  1.00 93.16           O
ATOM   3184  HA  LEU A 215      -8.314  -0.341  10.290  1.00 93.16           H
ATOM   3185  CB  LEU A 215      -9.015  -1.438  11.969  1.00 93.16           C
ATOM   3186 1HB  LEU A 215      -9.945  -1.526  12.531  1.00 93.16           H
ATOM   3187 2HB  LEU A 215      -8.742  -2.443  11.647  1.00 93.16           H
ATOM   3188  CG  LEU A 215      -7.928  -0.922  12.914  1.00 93.16           C
ATOM   3189  HG  LEU A 215      -8.229   0.061  13.277  1.00 93.16           H
ATOM   3190  CD1 LEU A 215      -7.787  -1.832  14.136  1.00 93.16           C
ATOM   3191 1HD1 LEU A 215      -8.733  -1.864  14.676  1.00 93.16           H
ATOM   3192 2HD1 LEU A 215      -7.520  -2.837  13.812  1.00 93.16           H
ATOM   3193 3HD1 LEU A 215      -7.008  -1.442  14.791  1.00 93.16           H
ATOM   3194  CD2 LEU A 215      -6.600  -0.744  12.176  1.00 93.16           C
ATOM   3195 1HD2 LEU A 215      -6.281  -1.702  11.766  1.00 93.16           H
ATOM   3196 2HD2 LEU A 215      -6.728  -0.026  11.365  1.00 93.16           H
ATOM   3197 3HD2 LEU A 215      -5.845  -0.376  12.870  1.00 93.16           H
ATOM   3198  HN  LEU A 215     -10.297   0.690  12.020  1.00 93.16           H
ATOM   3199  N   THR A 216     -11.430  -1.283   9.881  1.00 92.78           N
ATOM   3200  CA  THR A 216     -12.347  -1.962   8.982  1.00 92.78           C
ATOM   3201  C   THR A 216     -12.236  -1.383   7.570  1.00 92.78           C
ATOM   3202  O   THR A 216     -12.174  -2.127   6.593  1.00 92.78           O
ATOM   3203  HA  THR A 216     -12.057  -3.010   8.921  1.00 92.78           H
ATOM   3204  CB  THR A 216     -13.755  -1.855   9.573  1.00 92.78           C
ATOM   3205  HB  THR A 216     -14.076  -0.815   9.628  1.00 92.78           H
ATOM   3206  OG1 THR A 216     -13.660  -2.537  10.820  1.00 92.78           O
ATOM   3207  HG1 THR A 216     -13.604  -1.875  11.568  1.00 92.78           H
ATOM   3208  CG2 THR A 216     -14.784  -2.666   8.783  1.00 92.78           C
ATOM   3209 1HG2 THR A 216     -14.498  -3.717   8.785  1.00 92.78           H
ATOM   3210 2HG2 THR A 216     -14.823  -2.302   7.756  1.00 92.78           H
ATOM   3211 3HG2 THR A 216     -15.765  -2.555   9.244  1.00 92.78           H
ATOM   3212  HN  THR A 216     -11.863  -0.819  10.654  1.00 92.78           H
ATOM   3213  N   LEU A 217     -12.213  -0.059   7.508  1.00 90.13           N
ATOM   3214  CA  LEU A 217     -12.099   0.628   6.232  1.00 90.13           C
ATOM   3215  C   LEU A 217     -10.807   0.192   5.537  1.00 90.13           C
ATOM   3216  O   LEU A 217     -10.792  -0.023   4.326  1.00 90.13           O
ATOM   3217  HA  LEU A 217     -12.943   0.318   5.617  1.00 90.13           H
ATOM   3218  CB  LEU A 217     -12.212   2.141   6.427  1.00 90.13           C
ATOM   3219 1HB  LEU A 217     -11.599   2.424   7.283  1.00 90.13           H
ATOM   3220 2HB  LEU A 217     -11.786   2.633   5.553  1.00 90.13           H
ATOM   3221  CG  LEU A 217     -13.625   2.685   6.646  1.00 90.13           C
ATOM   3222  HG  LEU A 217     -14.087   2.122   7.457  1.00 90.13           H
ATOM   3223  CD1 LEU A 217     -13.587   4.152   7.079  1.00 90.13           C
ATOM   3224 1HD1 LEU A 217     -13.030   4.241   8.012  1.00 90.13           H
ATOM   3225 2HD1 LEU A 217     -13.099   4.747   6.306  1.00 90.13           H
ATOM   3226 3HD1 LEU A 217     -14.605   4.514   7.227  1.00 90.13           H
ATOM   3227  CD2 LEU A 217     -14.491   2.477   5.401  1.00 90.13           C
ATOM   3228 1HD2 LEU A 217     -14.043   2.998   4.556  1.00 90.13           H
ATOM   3229 2HD2 LEU A 217     -14.557   1.412   5.179  1.00 90.13           H
ATOM   3230 3HD2 LEU A 217     -15.490   2.873   5.584  1.00 90.13           H
ATOM   3231  HN  LEU A 217     -12.271   0.539   8.307  1.00 90.13           H
ATOM   3232  N   LYS A 218      -9.754   0.076   6.333  1.00 88.97           N
ATOM   3233  CA  LYS A 218      -8.446  -0.264   5.800  1.00 88.97           C
ATOM   3234  C   LYS A 218      -8.519  -1.630   5.115  1.00 88.97           C
ATOM   3235  O   LYS A 218      -8.002  -1.805   4.013  1.00 88.97           O
ATOM   3236  HA  LYS A 218      -8.195   0.485   5.049  1.00 88.97           H
ATOM   3237  CB  LYS A 218      -7.382  -0.181   6.896  1.00 88.97           C
ATOM   3238 1HB  LYS A 218      -7.486   0.759   7.438  1.00 88.97           H
ATOM   3239 2HB  LYS A 218      -7.535  -0.983   7.617  1.00 88.97           H
ATOM   3240  CG  LYS A 218      -5.975  -0.282   6.303  1.00 88.97           C
ATOM   3241 1HG  LYS A 218      -5.902  -1.173   5.680  1.00 88.97           H
ATOM   3242 2HG  LYS A 218      -5.787   0.575   5.656  1.00 88.97           H
ATOM   3243  CD  LYS A 218      -4.918  -0.336   7.407  1.00 88.97           C
ATOM   3244 1HD  LYS A 218      -4.960   0.577   8.002  1.00 88.97           H
ATOM   3245 2HD  LYS A 218      -5.133  -1.166   8.081  1.00 88.97           H
ATOM   3246  CE  LYS A 218      -3.516  -0.501   6.816  1.00 88.97           C
ATOM   3247 1HE  LYS A 218      -3.512  -1.321   6.098  1.00 88.97           H
ATOM   3248 2HE  LYS A 218      -3.236   0.400   6.272  1.00 88.97           H
ATOM   3249  NZ  LYS A 218      -2.530  -0.768   7.887  1.00 88.97           N
ATOM   3250 1HZ  LYS A 218      -1.675  -1.127   7.478  1.00 88.97           H
ATOM   3251 2HZ  LYS A 218      -2.331   0.093   8.385  1.00 88.97           H
ATOM   3252 3HZ  LYS A 218      -2.909  -1.451   8.533  1.00 88.97           H
ATOM   3253  HN  LYS A 218      -9.785   0.209   7.324  1.00 88.97           H
ATOM   3254  N   VAL A 219      -9.165  -2.565   5.797  1.00 92.59           N
ATOM   3255  CA  VAL A 219      -9.182  -3.945   5.343  1.00 92.59           C
ATOM   3256  C   VAL A 219     -10.054  -4.055   4.091  1.00 92.59           C
ATOM   3257  O   VAL A 219      -9.667  -4.696   3.115  1.00 92.59           O
ATOM   3258  HA  VAL A 219      -8.160  -4.219   5.084  1.00 92.59           H
ATOM   3259  CB  VAL A 219      -9.646  -4.862   6.477  1.00 92.59           C
ATOM   3260  HB  VAL A 219     -10.622  -4.512   6.813  1.00 92.59           H
ATOM   3261  CG1 VAL A 219      -9.808  -6.302   5.985  1.00 92.59           C
ATOM   3262 1HG1 VAL A 219     -10.548  -6.332   5.186  1.00 92.59           H
ATOM   3263 2HG1 VAL A 219      -8.852  -6.667   5.609  1.00 92.59           H
ATOM   3264 3HG1 VAL A 219     -10.138  -6.933   6.811  1.00 92.59           H
ATOM   3265  CG2 VAL A 219      -8.686  -4.793   7.666  1.00 92.59           C
ATOM   3266 1HG2 VAL A 219      -7.692  -5.105   7.349  1.00 92.59           H
ATOM   3267 2HG2 VAL A 219      -8.644  -3.770   8.040  1.00 92.59           H
ATOM   3268 3HG2 VAL A 219      -9.040  -5.454   8.457  1.00 92.59           H
ATOM   3269  HN  VAL A 219      -9.669  -2.391   6.643  1.00 92.59           H
ATOM   3270  N   ILE A 220     -11.215  -3.419   4.159  1.00 92.93           N
ATOM   3271  CA  ILE A 220     -12.198  -3.541   3.096  1.00 92.93           C
ATOM   3272  C   ILE A 220     -11.637  -2.920   1.815  1.00 92.93           C
ATOM   3273  O   ILE A 220     -11.511  -3.598   0.796  1.00 92.93           O
ATOM   3274  HA  ILE A 220     -12.361  -4.604   2.922  1.00 92.93           H
ATOM   3275  CB  ILE A 220     -13.537  -2.943   3.533  1.00 92.93           C
ATOM   3276  HB  ILE A 220     -13.349  -1.954   3.950  1.00 92.93           H
ATOM   3277  CG1 ILE A 220     -14.178  -3.785   4.639  1.00 92.93           C
ATOM   3278 1HG1 ILE A 220     -14.374  -4.791   4.267  1.00 92.93           H
ATOM   3279 2HG1 ILE A 220     -13.484  -3.884   5.474  1.00 92.93           H
ATOM   3280  CG2 ILE A 220     -14.472  -2.760   2.337  1.00 92.93           C
ATOM   3281 1HG2 ILE A 220     -14.010  -2.089   1.613  1.00 92.93           H
ATOM   3282 2HG2 ILE A 220     -14.657  -3.727   1.869  1.00 92.93           H
ATOM   3283 3HG2 ILE A 220     -15.417  -2.334   2.676  1.00 92.93           H
ATOM   3284  CD1 ILE A 220     -15.482  -3.150   5.124  1.00 92.93           C
ATOM   3285 1HD1 ILE A 220     -15.278  -2.155   5.517  1.00 92.93           H
ATOM   3286 2HD1 ILE A 220     -16.182  -3.076   4.291  1.00 92.93           H
ATOM   3287 3HD1 ILE A 220     -15.917  -3.769   5.909  1.00 92.93           H
ATOM   3288  HN  ILE A 220     -11.486  -2.831   4.920  1.00 92.93           H
ATOM   3289  N   LEU A 221     -11.315  -1.639   1.908  1.00 92.56           N
ATOM   3290  CA  LEU A 221     -10.931  -0.876   0.732  1.00 92.56           C
ATOM   3291  C   LEU A 221      -9.482  -1.207   0.366  1.00 92.56           C
ATOM   3292  O   LEU A 221      -9.078  -1.051  -0.786  1.00 92.56           O
ATOM   3293  HA  LEU A 221     -11.575  -1.194  -0.088  1.00 92.56           H
ATOM   3294  CB  LEU A 221     -11.184   0.616   0.955  1.00 92.56           C
ATOM   3295 1HB  LEU A 221     -10.569   0.948   1.792  1.00 92.56           H
ATOM   3296 2HB  LEU A 221     -10.840   1.158   0.073  1.00 92.56           H
ATOM   3297  CG  LEU A 221     -12.634   1.017   1.232  1.00 92.56           C
ATOM   3298  HG  LEU A 221     -12.972   0.481   2.119  1.00 92.56           H
ATOM   3299  CD1 LEU A 221     -12.741   2.512   1.540  1.00 92.56           C
ATOM   3300 1HD1 LEU A 221     -12.139   2.746   2.418  1.00 92.56           H
ATOM   3301 2HD1 LEU A 221     -12.377   3.085   0.687  1.00 92.56           H
ATOM   3302 3HD1 LEU A 221     -13.782   2.769   1.733  1.00 92.56           H
ATOM   3303  CD2 LEU A 221     -13.548   0.602   0.078  1.00 92.56           C
ATOM   3304 1HD2 LEU A 221     -13.220   1.091  -0.839  1.00 92.56           H
ATOM   3305 2HD2 LEU A 221     -13.502  -0.480  -0.051  1.00 92.56           H
ATOM   3306 3HD2 LEU A 221     -14.573   0.898   0.301  1.00 92.56           H
ATOM   3307  HN  LEU A 221     -11.313  -1.123   2.764  1.00 92.56           H
ATOM   3308  N   GLY A 222      -8.740  -1.657   1.367  1.00 92.00           N
ATOM   3309  CA  GLY A 222      -7.305  -1.828   1.217  1.00 92.00           C
ATOM   3310  C   GLY A 222      -6.982  -3.141   0.502  1.00 92.00           C
ATOM   3311  O   GLY A 222      -5.911  -3.285  -0.087  1.00 92.00           O
ATOM   3312 1HA  GLY A 222      -6.892  -0.992   0.653  1.00 92.00           H
ATOM   3313 2HA  GLY A 222      -6.830  -1.817   2.198  1.00 92.00           H
ATOM   3314  HN  GLY A 222      -9.104  -1.902   2.266  1.00 92.00           H
ATOM   3315  N   PHE A 223      -7.927  -4.067   0.576  1.00 91.78           N
ATOM   3316  CA  PHE A 223      -7.703  -5.408   0.064  1.00 91.78           C
ATOM   3317  C   PHE A 223      -8.954  -5.945  -0.633  1.00 91.78           C
ATOM   3318  O   PHE A 223      -8.942  -6.187  -1.839  1.00 91.78           O
ATOM   3319  HA  PHE A 223      -6.886  -5.347  -0.655  1.00 91.78           H
ATOM   3320  CB  PHE A 223      -7.382  -6.298   1.266  1.00 91.78           C
ATOM   3321 1HB  PHE A 223      -6.555  -5.857   1.822  1.00 91.78           H
ATOM   3322 2HB  PHE A 223      -8.243  -6.313   1.935  1.00 91.78           H
ATOM   3323  CG  PHE A 223      -7.019  -7.738   0.896  1.00 91.78           C
ATOM   3324  CD1 PHE A 223      -7.898  -8.746   1.142  1.00 91.78           C
ATOM   3325  HD1 PHE A 223      -8.861  -8.529   1.603  1.00 91.78           H
ATOM   3326  CD2 PHE A 223      -5.817  -8.009   0.320  1.00 91.78           C
ATOM   3327  HD2 PHE A 223      -5.112  -7.201   0.123  1.00 91.78           H
ATOM   3328  CE1 PHE A 223      -7.560 -10.082   0.798  1.00 91.78           C
ATOM   3329  HE1 PHE A 223      -8.265 -10.890   0.995  1.00 91.78           H
ATOM   3330  CE2 PHE A 223      -5.479  -9.344  -0.024  1.00 91.78           C
ATOM   3331  HE2 PHE A 223      -4.516  -9.562  -0.485  1.00 91.78           H
ATOM   3332  CZ  PHE A 223      -6.358 -10.353   0.222  1.00 91.78           C
ATOM   3333  HZ  PHE A 223      -6.099 -11.378  -0.042  1.00 91.78           H
ATOM   3334  HN  PHE A 223      -8.830  -3.913   0.977  1.00 91.78           H
ATOM   3335  N   PHE A 224     -10.006  -6.115   0.155  1.00 86.36           N
ATOM   3336  CA  PHE A 224     -11.129  -6.937  -0.262  1.00 86.36           C
ATOM   3337  C   PHE A 224     -11.738  -6.414  -1.564  1.00 86.36           C
ATOM   3338  O   PHE A 224     -11.929  -7.173  -2.513  1.00 86.36           O
ATOM   3339  HA  PHE A 224     -10.749  -7.947  -0.420  1.00 86.36           H
ATOM   3340  CB  PHE A 224     -12.179  -6.856   0.848  1.00 86.36           C
ATOM   3341 1HB  PHE A 224     -12.191  -5.842   1.249  1.00 86.36           H
ATOM   3342 2HB  PHE A 224     -13.163  -7.039   0.417  1.00 86.36           H
ATOM   3343  CG  PHE A 224     -11.950  -7.841   1.996  1.00 86.36           C
ATOM   3344  CD1 PHE A 224     -12.186  -9.167   1.811  1.00 86.36           C
ATOM   3345  HD1 PHE A 224     -12.539  -9.528   0.845  1.00 86.36           H
ATOM   3346  CD2 PHE A 224     -11.509  -7.391   3.201  1.00 86.36           C
ATOM   3347  HD2 PHE A 224     -11.320  -6.327   3.349  1.00 86.36           H
ATOM   3348  CE1 PHE A 224     -11.974 -10.082   2.876  1.00 86.36           C
ATOM   3349  HE1 PHE A 224     -12.164 -11.145   2.728  1.00 86.36           H
ATOM   3350  CE2 PHE A 224     -11.296  -8.305   4.266  1.00 86.36           C
ATOM   3351  HE2 PHE A 224     -10.943  -7.944   5.232  1.00 86.36           H
ATOM   3352  CZ  PHE A 224     -11.533  -9.631   4.081  1.00 86.36           C
ATOM   3353  HZ  PHE A 224     -11.370 -10.333   4.899  1.00 86.36           H
ATOM   3354  HN  PHE A 224     -10.097  -5.703   1.062  1.00 86.36           H
ATOM   3355  N   LEU A 225     -12.025  -5.121  -1.567  1.00 93.89           N
ATOM   3356  CA  LEU A 225     -12.652  -4.497  -2.720  1.00 93.89           C
ATOM   3357  C   LEU A 225     -11.742  -4.658  -3.940  1.00 93.89           C
ATOM   3358  O   LEU A 225     -12.157  -5.203  -4.961  1.00 93.89           O
ATOM   3359  HA  LEU A 225     -13.584  -5.028  -2.913  1.00 93.89           H
ATOM   3360  CB  LEU A 225     -13.015  -3.043  -2.412  1.00 93.89           C
ATOM   3361 1HB  LEU A 225     -13.750  -3.035  -1.607  1.00 93.89           H
ATOM   3362 2HB  LEU A 225     -12.125  -2.539  -2.034  1.00 93.89           H
ATOM   3363  CG  LEU A 225     -13.570  -2.227  -3.581  1.00 93.89           C
ATOM   3364  HG  LEU A 225     -12.906  -2.359  -4.435  1.00 93.89           H
ATOM   3365  CD1 LEU A 225     -14.951  -2.737  -3.998  1.00 93.89           C
ATOM   3366 1HD1 LEU A 225     -14.875  -3.780  -4.305  1.00 93.89           H
ATOM   3367 2HD1 LEU A 225     -15.638  -2.655  -3.157  1.00 93.89           H
ATOM   3368 3HD1 LEU A 225     -15.322  -2.140  -4.831  1.00 93.89           H
ATOM   3369  CD2 LEU A 225     -13.587  -0.734  -3.248  1.00 93.89           C
ATOM   3370 1HD2 LEU A 225     -14.215  -0.563  -2.374  1.00 93.89           H
ATOM   3371 2HD2 LEU A 225     -12.572  -0.396  -3.038  1.00 93.89           H
ATOM   3372 3HD2 LEU A 225     -13.986  -0.177  -4.096  1.00 93.89           H
ATOM   3373  HN  LEU A 225     -11.838  -4.504  -0.803  1.00 93.89           H
ATOM   3374  N   PRO A 226     -10.489  -4.188  -3.856  1.00 94.24           N
ATOM   3375  CA  PRO A 226      -9.555  -4.327  -4.976  1.00 94.24           C
ATOM   3376  C   PRO A 226      -9.443  -5.764  -5.458  1.00 94.24           C
ATOM   3377  O   PRO A 226      -9.461  -6.022  -6.661  1.00 94.24           O
ATOM   3378  HA  PRO A 226      -9.916  -3.765  -5.837  1.00 94.24           H
ATOM   3379  CB  PRO A 226      -8.230  -3.813  -4.408  1.00 94.24           C
ATOM   3380 1HB  PRO A 226      -7.635  -4.622  -3.984  1.00 94.24           H
ATOM   3381 2HB  PRO A 226      -7.620  -3.341  -5.178  1.00 94.24           H
ATOM   3382  CG  PRO A 226      -8.666  -2.815  -3.343  1.00 94.24           C
ATOM   3383 1HG  PRO A 226      -7.875  -2.626  -2.617  1.00 94.24           H
ATOM   3384 2HG  PRO A 226      -8.922  -1.847  -3.776  1.00 94.24           H
ATOM   3385  CD  PRO A 226      -9.870  -3.495  -2.712  1.00 94.24           C
ATOM   3386 1HD  PRO A 226      -9.575  -4.196  -1.931  1.00 94.24           H
ATOM   3387 2HD  PRO A 226     -10.546  -2.775  -2.251  1.00 94.24           H
ATOM   3388  N   PHE A 227      -9.328  -6.670  -4.498  1.00 92.63           N
ATOM   3389  CA  PHE A 227      -9.070  -8.065  -4.812  1.00 92.63           C
ATOM   3390  C   PHE A 227     -10.213  -8.663  -5.634  1.00 92.63           C
ATOM   3391  O   PHE A 227      -9.976  -9.333  -6.638  1.00 92.63           O
ATOM   3392  HA  PHE A 227      -8.149  -8.100  -5.394  1.00 92.63           H
ATOM   3393  CB  PHE A 227      -8.969  -8.812  -3.481  1.00 92.63           C
ATOM   3394 1HB  PHE A 227      -8.128  -8.413  -2.914  1.00 92.63           H
ATOM   3395 2HB  PHE A 227      -9.869  -8.616  -2.897  1.00 92.63           H
ATOM   3396  CG  PHE A 227      -8.794 -10.325  -3.628  1.00 92.63           C
ATOM   3397  CD1 PHE A 227      -9.821 -11.161  -3.318  1.00 92.63           C
ATOM   3398  HD1 PHE A 227     -10.768 -10.754  -2.965  1.00 92.63           H
ATOM   3399  CD2 PHE A 227      -7.612 -10.833  -4.068  1.00 92.63           C
ATOM   3400  HD2 PHE A 227      -6.790 -10.163  -4.316  1.00 92.63           H
ATOM   3401  CE1 PHE A 227      -9.659 -12.565  -3.454  1.00 92.63           C
ATOM   3402  HE1 PHE A 227     -10.481 -13.236  -3.205  1.00 92.63           H
ATOM   3403  CE2 PHE A 227      -7.450 -12.237  -4.204  1.00 92.63           C
ATOM   3404  HE2 PHE A 227      -6.503 -12.645  -4.557  1.00 92.63           H
ATOM   3405  CZ  PHE A 227      -8.477 -13.074  -3.894  1.00 92.63           C
ATOM   3406  HZ  PHE A 227      -8.352 -14.151  -3.999  1.00 92.63           H
ATOM   3407  HN  PHE A 227      -9.409  -6.464  -3.523  1.00 92.63           H
ATOM   3408  N   VAL A 228     -11.429  -8.399  -5.178  1.00 95.04           N
ATOM   3409  CA  VAL A 228     -12.607  -8.946  -5.828  1.00 95.04           C
ATOM   3410  C   VAL A 228     -12.651  -8.467  -7.281  1.00 95.04           C
ATOM   3411  O   VAL A 228     -12.910  -9.254  -8.190  1.00 95.04           O
ATOM   3412  HA  VAL A 228     -12.514 -10.032  -5.819  1.00 95.04           H
ATOM   3413  CB  VAL A 228     -13.862  -8.571  -5.038  1.00 95.04           C
ATOM   3414  HB  VAL A 228     -13.843  -7.494  -4.869  1.00 95.04           H
ATOM   3415  CG1 VAL A 228     -15.129  -8.900  -5.831  1.00 95.04           C
ATOM   3416 1HG1 VAL A 228     -15.126  -8.342  -6.767  1.00 95.04           H
ATOM   3417 2HG1 VAL A 228     -15.156  -9.968  -6.045  1.00 95.04           H
ATOM   3418 3HG1 VAL A 228     -16.006  -8.623  -5.246  1.00 95.04           H
ATOM   3419  CG2 VAL A 228     -13.876  -9.261  -3.672  1.00 95.04           C
ATOM   3420 1HG2 VAL A 228     -13.861 -10.342  -3.811  1.00 95.04           H
ATOM   3421 2HG2 VAL A 228     -13.000  -8.955  -3.101  1.00 95.04           H
ATOM   3422 3HG2 VAL A 228     -14.779  -8.977  -3.131  1.00 95.04           H
ATOM   3423  HN  VAL A 228     -11.614  -7.825  -4.381  1.00 95.04           H
ATOM   3424  N   VAL A 229     -12.393  -7.179  -7.454  1.00 95.31           N
ATOM   3425  CA  VAL A 229     -12.459  -6.574  -8.773  1.00 95.31           C
ATOM   3426  C   VAL A 229     -11.384  -7.193  -9.669  1.00 95.31           C
ATOM   3427  O   VAL A 229     -11.657  -7.558 -10.811  1.00 95.31           O
ATOM   3428  HA  VAL A 229     -13.439  -6.804  -9.192  1.00 95.31           H
ATOM   3429  CB  VAL A 229     -12.338  -5.053  -8.658  1.00 95.31           C
ATOM   3430  HB  VAL A 229     -11.423  -4.831  -8.108  1.00 95.31           H
ATOM   3431  CG1 VAL A 229     -12.225  -4.406 -10.040  1.00 95.31           C
ATOM   3432 1HG1 VAL A 229     -11.341  -4.789 -10.549  1.00 95.31           H
ATOM   3433 2HG1 VAL A 229     -13.113  -4.642 -10.625  1.00 95.31           H
ATOM   3434 3HG1 VAL A 229     -12.140  -3.325  -9.928  1.00 95.31           H
ATOM   3435  CG2 VAL A 229     -13.513  -4.467  -7.872  1.00 95.31           C
ATOM   3436 1HG2 VAL A 229     -14.446  -4.706  -8.383  1.00 95.31           H
ATOM   3437 2HG2 VAL A 229     -13.528  -4.894  -6.869  1.00 95.31           H
ATOM   3438 3HG2 VAL A 229     -13.401  -3.385  -7.805  1.00 95.31           H
ATOM   3439  HN  VAL A 229     -12.143  -6.555  -6.715  1.00 95.31           H
ATOM   3440  N   MET A 230     -10.184  -7.293  -9.116  1.00 89.89           N
ATOM   3441  CA  MET A 230      -9.058  -7.827  -9.863  1.00 89.89           C
ATOM   3442  C   MET A 230      -9.324  -9.269 -10.298  1.00 89.89           C
ATOM   3443  O   MET A 230      -9.116  -9.619 -11.459  1.00 89.89           O
ATOM   3444  HA  MET A 230      -8.958  -7.188 -10.740  1.00 89.89           H
ATOM   3445  CB  MET A 230      -7.800  -7.780  -8.993  1.00 89.89           C
ATOM   3446 1HB  MET A 230      -8.028  -8.157  -7.996  1.00 89.89           H
ATOM   3447 2HB  MET A 230      -7.037  -8.434  -9.415  1.00 89.89           H
ATOM   3448  CG  MET A 230      -7.256  -6.353  -8.892  1.00 89.89           C
ATOM   3449 1HG  MET A 230      -7.009  -5.978  -9.885  1.00 89.89           H
ATOM   3450 2HG  MET A 230      -8.021  -5.692  -8.483  1.00 89.89           H
ATOM   3451  SD  MET A 230      -5.807  -6.324  -7.851  1.00 89.89           S
ATOM   3452  CE  MET A 230      -4.645  -7.164  -8.914  1.00 89.89           C
ATOM   3453 1HE  MET A 230      -5.012  -8.167  -9.134  1.00 89.89           H
ATOM   3454 2HE  MET A 230      -4.534  -6.606  -9.844  1.00 89.89           H
ATOM   3455 3HE  MET A 230      -3.679  -7.233  -8.415  1.00 89.89           H
ATOM   3456  HN  MET A 230      -9.976  -7.017  -8.177  1.00 89.89           H
ATOM   3457  N   ALA A 231      -9.778 -10.068  -9.344  1.00 94.38           N
ATOM   3458  CA  ALA A 231      -9.990 -11.484  -9.591  1.00 94.38           C
ATOM   3459  C   ALA A 231     -10.990 -11.654 -10.735  1.00 94.38           C
ATOM   3460  O   ALA A 231     -10.783 -12.474 -11.629  1.00 94.38           O
ATOM   3461  HA  ALA A 231      -9.034 -11.915  -9.888  1.00 94.38           H
ATOM   3462  CB  ALA A 231     -10.457 -12.163  -8.302  1.00 94.38           C
ATOM   3463 1HB  ALA A 231      -9.698 -12.038  -7.529  1.00 94.38           H
ATOM   3464 2HB  ALA A 231     -11.391 -11.709  -7.970  1.00 94.38           H
ATOM   3465 3HB  ALA A 231     -10.616 -13.225  -8.487  1.00 94.38           H
ATOM   3466  HN  ALA A 231     -10.001  -9.762  -8.418  1.00 94.38           H
ATOM   3467  N   CYS A 232     -12.054 -10.866 -10.671  1.00 93.33           N
ATOM   3468  CA  CYS A 232     -13.095 -10.931 -11.683  1.00 93.33           C
ATOM   3469  C   CYS A 232     -12.483 -10.532 -13.027  1.00 93.33           C
ATOM   3470  O   CYS A 232     -12.655 -11.232 -14.024  1.00 93.33           O
ATOM   3471  HA  CYS A 232     -13.444 -11.963 -11.708  1.00 93.33           H
ATOM   3472  CB  CYS A 232     -14.293 -10.052 -11.318  1.00 93.33           C
ATOM   3473 1HB  CYS A 232     -13.956  -9.043 -11.083  1.00 93.33           H
ATOM   3474 2HB  CYS A 232     -14.969  -9.972 -12.170  1.00 93.33           H
ATOM   3475  SG  CYS A 232     -15.178 -10.765  -9.884  1.00 93.33           S
ATOM   3476  HG  CYS A 232     -16.070  -9.785  -9.769  1.00 93.33           H
ATOM   3477  HN  CYS A 232     -12.210 -10.195  -9.947  1.00 93.33           H
ATOM   3478  N   CYS A 233     -11.782  -9.408 -13.012  1.00 93.07           N
ATOM   3479  CA  CYS A 233     -11.264  -8.832 -14.241  1.00 93.07           C
ATOM   3480  C   CYS A 233     -10.350  -9.863 -14.907  1.00 93.07           C
ATOM   3481  O   CYS A 233     -10.524 -10.184 -16.082  1.00 93.07           O
ATOM   3482  HA  CYS A 233     -12.126  -8.614 -14.872  1.00 93.07           H
ATOM   3483  CB  CYS A 233     -10.540  -7.509 -13.985  1.00 93.07           C
ATOM   3484 1HB  CYS A 233      -9.843  -7.621 -13.155  1.00 93.07           H
ATOM   3485 2HB  CYS A 233      -9.951  -7.231 -14.860  1.00 93.07           H
ATOM   3486  SG  CYS A 233     -11.755  -6.193 -13.608  1.00 93.07           S
ATOM   3487  HG  CYS A 233     -11.959  -6.551 -12.343  1.00 93.07           H
ATOM   3488  HN  CYS A 233     -11.567  -8.894 -12.181  1.00 93.07           H
ATOM   3489  N   TYR A 234      -9.397 -10.352 -14.128  1.00 87.42           N
ATOM   3490  CA  TYR A 234      -8.357 -11.212 -14.668  1.00 87.42           C
ATOM   3491  C   TYR A 234      -8.916 -12.592 -15.022  1.00 87.42           C
ATOM   3492  O   TYR A 234      -8.396 -13.267 -15.909  1.00 87.42           O
ATOM   3493  HA  TYR A 234      -7.968 -10.743 -15.572  1.00 87.42           H
ATOM   3494  CB  TYR A 234      -7.318 -11.365 -13.556  1.00 87.42           C
ATOM   3495 1HB  TYR A 234      -7.833 -11.557 -12.615  1.00 87.42           H
ATOM   3496 2HB  TYR A 234      -6.702 -12.240 -13.766  1.00 87.42           H
ATOM   3497  CG  TYR A 234      -6.406 -10.148 -13.384  1.00 87.42           C
ATOM   3498  CD1 TYR A 234      -5.738  -9.627 -14.473  1.00 87.42           C
ATOM   3499  HD1 TYR A 234      -5.859 -10.083 -15.456  1.00 87.42           H
ATOM   3500  CD2 TYR A 234      -6.254  -9.572 -12.139  1.00 87.42           C
ATOM   3501  HD2 TYR A 234      -6.782  -9.983 -11.279  1.00 87.42           H
ATOM   3502  CE1 TYR A 234      -4.880  -8.482 -14.311  1.00 87.42           C
ATOM   3503  HE1 TYR A 234      -4.346  -8.061 -15.162  1.00 87.42           H
ATOM   3504  CE2 TYR A 234      -5.396  -8.426 -11.977  1.00 87.42           C
ATOM   3505  HE2 TYR A 234      -5.266  -7.961 -11.000  1.00 87.42           H
ATOM   3506  CZ  TYR A 234      -4.752  -7.938 -13.071  1.00 87.42           C
ATOM   3507  OH  TYR A 234      -3.942  -6.856 -12.918  1.00 87.42           O
ATOM   3508  HH  TYR A 234      -3.994  -6.520 -11.977  1.00 87.42           H
ATOM   3509  HN  TYR A 234      -9.328 -10.170 -13.148  1.00 87.42           H
ATOM   3510  N   THR A 235      -9.968 -12.969 -14.309  1.00 90.05           N
ATOM   3511  CA  THR A 235     -10.669 -14.206 -14.609  1.00 90.05           C
ATOM   3512  C   THR A 235     -11.212 -14.178 -16.039  1.00 90.05           C
ATOM   3513  O   THR A 235     -11.054 -15.143 -16.785  1.00 90.05           O
ATOM   3514  HA  THR A 235      -9.955 -15.028 -14.554  1.00 90.05           H
ATOM   3515  CB  THR A 235     -11.756 -14.401 -13.550  1.00 90.05           C
ATOM   3516  HB  THR A 235     -12.481 -13.588 -13.582  1.00 90.05           H
ATOM   3517  OG1 THR A 235     -11.032 -14.532 -12.329  1.00 90.05           O
ATOM   3518  HG1 THR A 235     -11.196 -13.735 -11.748  1.00 90.05           H
ATOM   3519  CG2 THR A 235     -12.483 -15.739 -13.697  1.00 90.05           C
ATOM   3520 1HG2 THR A 235     -11.767 -16.555 -13.597  1.00 90.05           H
ATOM   3521 2HG2 THR A 235     -12.957 -15.790 -14.677  1.00 90.05           H
ATOM   3522 3HG2 THR A 235     -13.244 -15.827 -12.921  1.00 90.05           H
ATOM   3523  HN  THR A 235     -10.340 -12.448 -13.542  1.00 90.05           H
ATOM   3524  N   ILE A 236     -11.841 -13.062 -16.378  1.00 89.62           N
ATOM   3525  CA  ILE A 236     -12.428 -12.906 -17.697  1.00 89.62           C
ATOM   3526  C   ILE A 236     -11.312 -12.779 -18.736  1.00 89.62           C
ATOM   3527  O   ILE A 236     -11.418 -13.322 -19.835  1.00 89.62           O
ATOM   3528  HA  ILE A 236     -12.998 -13.810 -17.911  1.00 89.62           H
ATOM   3529  CB  ILE A 236     -13.415 -11.736 -17.709  1.00 89.62           C
ATOM   3530  HB  ILE A 236     -12.887 -10.840 -17.383  1.00 89.62           H
ATOM   3531  CG1 ILE A 236     -14.557 -11.973 -16.718  1.00 89.62           C
ATOM   3532 1HG1 ILE A 236     -15.234 -12.730 -17.113  1.00 89.62           H
ATOM   3533 2HG1 ILE A 236     -14.156 -12.360 -15.782  1.00 89.62           H
ATOM   3534  CG2 ILE A 236     -13.930 -11.467 -19.124  1.00 89.62           C
ATOM   3535 1HG2 ILE A 236     -13.091 -11.223 -19.776  1.00 89.62           H
ATOM   3536 2HG2 ILE A 236     -14.437 -12.356 -19.501  1.00 89.62           H
ATOM   3537 3HG2 ILE A 236     -14.630 -10.632 -19.103  1.00 89.62           H
ATOM   3538  CD1 ILE A 236     -15.329 -10.679 -16.453  1.00 89.62           C
ATOM   3539 1HD1 ILE A 236     -14.654  -9.932 -16.036  1.00 89.62           H
ATOM   3540 2HD1 ILE A 236     -15.749 -10.308 -17.388  1.00 89.62           H
ATOM   3541 3HD1 ILE A 236     -16.135 -10.875 -15.746  1.00 89.62           H
ATOM   3542  HN  ILE A 236     -11.951 -12.276 -15.770  1.00 89.62           H
ATOM   3543  N   ILE A 237     -10.269 -12.058 -18.352  1.00 87.84           N
ATOM   3544  CA  ILE A 237      -9.132 -11.859 -19.234  1.00 87.84           C
ATOM   3545  C   ILE A 237      -8.565 -13.219 -19.644  1.00 87.84           C
ATOM   3546  O   ILE A 237      -8.388 -13.490 -20.831  1.00 87.84           O
ATOM   3547  HA  ILE A 237      -9.497 -11.353 -20.128  1.00 87.84           H
ATOM   3548  CB  ILE A 237      -8.102 -10.935 -18.580  1.00 87.84           C
ATOM   3549  HB  ILE A 237      -7.977 -11.244 -17.542  1.00 87.84           H
ATOM   3550  CG1 ILE A 237      -8.596  -9.487 -18.565  1.00 87.84           C
ATOM   3551 1HG1 ILE A 237      -8.547  -9.072 -19.571  1.00 87.84           H
ATOM   3552 2HG1 ILE A 237      -9.642  -9.459 -18.259  1.00 87.84           H
ATOM   3553  CG2 ILE A 237      -6.737 -11.068 -19.259  1.00 87.84           C
ATOM   3554 1HG2 ILE A 237      -6.388 -12.097 -19.174  1.00 87.84           H
ATOM   3555 2HG2 ILE A 237      -6.827 -10.801 -20.312  1.00 87.84           H
ATOM   3556 3HG2 ILE A 237      -6.024 -10.401 -18.775  1.00 87.84           H
ATOM   3557  CD1 ILE A 237      -7.757  -8.632 -17.612  1.00 87.84           C
ATOM   3558 1HD1 ILE A 237      -7.828  -9.037 -16.603  1.00 87.84           H
ATOM   3559 2HD1 ILE A 237      -6.716  -8.643 -17.936  1.00 87.84           H
ATOM   3560 3HD1 ILE A 237      -8.130  -7.608 -17.621  1.00 87.84           H
ATOM   3561  HN  ILE A 237     -10.193 -11.616 -17.458  1.00 87.84           H
ATOM   3562  N   ILE A 238      -8.295 -14.040 -18.639  1.00 87.76           N
ATOM   3563  CA  ILE A 238      -7.681 -15.335 -18.875  1.00 87.76           C
ATOM   3564  C   ILE A 238      -8.558 -16.143 -19.834  1.00 87.76           C
ATOM   3565  O   ILE A 238      -8.053 -16.764 -20.768  1.00 87.76           O
ATOM   3566  HA  ILE A 238      -6.718 -15.158 -19.353  1.00 87.76           H
ATOM   3567  CB  ILE A 238      -7.404 -16.046 -17.548  1.00 87.76           C
ATOM   3568  HB  ILE A 238      -8.286 -15.944 -16.916  1.00 87.76           H
ATOM   3569  CG1 ILE A 238      -6.238 -15.388 -16.807  1.00 87.76           C
ATOM   3570 1HG1 ILE A 238      -5.297 -15.673 -17.278  1.00 87.76           H
ATOM   3571 2HG1 ILE A 238      -6.318 -14.304 -16.885  1.00 87.76           H
ATOM   3572  CG2 ILE A 238      -7.174 -17.543 -17.766  1.00 87.76           C
ATOM   3573 1HG2 ILE A 238      -8.061 -17.984 -18.220  1.00 87.76           H
ATOM   3574 2HG2 ILE A 238      -6.318 -17.687 -18.425  1.00 87.76           H
ATOM   3575 3HG2 ILE A 238      -6.979 -18.023 -16.807  1.00 87.76           H
ATOM   3576  CD1 ILE A 238      -6.223 -15.800 -15.334  1.00 87.76           C
ATOM   3577 1HD1 ILE A 238      -7.155 -15.492 -14.861  1.00 87.76           H
ATOM   3578 2HD1 ILE A 238      -6.118 -16.883 -15.260  1.00 87.76           H
ATOM   3579 3HD1 ILE A 238      -5.384 -15.319 -14.831  1.00 87.76           H
ATOM   3580  HN  ILE A 238      -8.489 -13.832 -17.680  1.00 87.76           H
ATOM   3581  N   HIS A 239      -9.856 -16.110 -19.569  1.00 82.69           N
ATOM   3582  CA  HIS A 239     -10.803 -16.866 -20.371  1.00 82.69           C
ATOM   3583  C   HIS A 239     -10.718 -16.410 -21.830  1.00 82.69           C
ATOM   3584  O   HIS A 239     -10.693 -17.236 -22.741  1.00 82.69           O
ATOM   3585  HA  HIS A 239     -10.502 -17.911 -20.308  1.00 82.69           H
ATOM   3586  CB  HIS A 239     -12.215 -16.751 -19.795  1.00 82.69           C
ATOM   3587 1HB  HIS A 239     -12.194 -17.049 -18.747  1.00 82.69           H
ATOM   3588 2HB  HIS A 239     -12.525 -15.707 -19.824  1.00 82.69           H
ATOM   3589  CG  HIS A 239     -13.244 -17.587 -20.520  1.00 82.69           C
ATOM   3590  ND1 HIS A 239     -14.078 -17.069 -21.495  1.00 82.69           N
ATOM   3591  HD1 HIS A 239     -14.089 -16.120 -21.812  1.00 82.69           H
ATOM   3592  CD2 HIS A 239     -13.562 -18.908 -20.403  1.00 82.69           C
ATOM   3593  HD2 HIS A 239     -13.094 -19.618 -19.721  1.00 82.69           H
ATOM   3594  CE1 HIS A 239     -14.860 -18.043 -21.937  1.00 82.69           C
ATOM   3595  HE1 HIS A 239     -15.626 -17.950 -22.707  1.00 82.69           H
ATOM   3596  NE2 HIS A 239     -14.539 -19.182 -21.258  1.00 82.69           N
ATOM   3597  HN  HIS A 239     -10.261 -15.580 -18.824  1.00 82.69           H
ATOM   3598  N   THR A 240     -10.677 -15.097 -22.005  1.00 85.02           N
ATOM   3599  CA  THR A 240     -10.639 -14.521 -23.338  1.00 85.02           C
ATOM   3600  C   THR A 240      -9.348 -14.921 -24.055  1.00 85.02           C
ATOM   3601  O   THR A 240      -9.368 -15.248 -25.241  1.00 85.02           O
ATOM   3602  HA  THR A 240     -11.466 -14.934 -23.915  1.00 85.02           H
ATOM   3603  CB  THR A 240     -10.815 -13.007 -23.204  1.00 85.02           C
ATOM   3604  HB  THR A 240      -9.941 -12.553 -22.737  1.00 85.02           H
ATOM   3605  OG1 THR A 240     -12.039 -12.862 -22.489  1.00 85.02           O
ATOM   3606  HG1 THR A 240     -11.853 -12.728 -21.516  1.00 85.02           H
ATOM   3607  CG2 THR A 240     -11.086 -12.328 -24.548  1.00 85.02           C
ATOM   3608 1HG2 THR A 240     -11.999 -12.735 -24.983  1.00 85.02           H
ATOM   3609 2HG2 THR A 240     -10.250 -12.510 -25.222  1.00 85.02           H
ATOM   3610 3HG2 THR A 240     -11.203 -11.255 -24.396  1.00 85.02           H
ATOM   3611  HN  THR A 240     -10.670 -14.433 -21.257  1.00 85.02           H
ATOM   3612  N   LEU A 241      -8.256 -14.882 -23.306  1.00 84.33           N
ATOM   3613  CA  LEU A 241      -6.951 -15.182 -23.869  1.00 84.33           C
ATOM   3614  C   LEU A 241      -6.923 -16.639 -24.335  1.00 84.33           C
ATOM   3615  O   LEU A 241      -6.403 -16.943 -25.407  1.00 84.33           O
ATOM   3616  HA  LEU A 241      -6.815 -14.539 -24.739  1.00 84.33           H
ATOM   3617  CB  LEU A 241      -5.844 -14.834 -22.872  1.00 84.33           C
ATOM   3618 1HB  LEU A 241      -6.111 -15.254 -21.902  1.00 84.33           H
ATOM   3619 2HB  LEU A 241      -4.926 -15.328 -23.191  1.00 84.33           H
ATOM   3620  CG  LEU A 241      -5.550 -13.344 -22.689  1.00 84.33           C
ATOM   3621  HG  LEU A 241      -6.477 -12.846 -22.401  1.00 84.33           H
ATOM   3622  CD1 LEU A 241      -4.546 -13.118 -21.557  1.00 84.33           C
ATOM   3623 1HD1 LEU A 241      -4.953 -13.511 -20.626  1.00 84.33           H
ATOM   3624 2HD1 LEU A 241      -3.613 -13.632 -21.791  1.00 84.33           H
ATOM   3625 3HD1 LEU A 241      -4.355 -12.050 -21.448  1.00 84.33           H
ATOM   3626  CD2 LEU A 241      -5.086 -12.711 -24.002  1.00 84.33           C
ATOM   3627 1HD2 LEU A 241      -4.178 -13.207 -24.343  1.00 84.33           H
ATOM   3628 2HD2 LEU A 241      -5.866 -12.824 -24.755  1.00 84.33           H
ATOM   3629 3HD2 LEU A 241      -4.885 -11.651 -23.843  1.00 84.33           H
ATOM   3630  HN  LEU A 241      -8.253 -14.652 -22.333  1.00 84.33           H
ATOM   3631  N   ILE A 242      -7.490 -17.503 -23.505  1.00 82.96           N
ATOM   3632  CA  ILE A 242      -7.467 -18.930 -23.779  1.00 82.96           C
ATOM   3633  C   ILE A 242      -8.145 -19.196 -25.125  1.00 82.96           C
ATOM   3634  O   ILE A 242      -7.726 -20.080 -25.871  1.00 82.96           O
ATOM   3635  HA  ILE A 242      -6.423 -19.232 -23.853  1.00 82.96           H
ATOM   3636  CB  ILE A 242      -8.083 -19.709 -22.615  1.00 82.96           C
ATOM   3637  HB  ILE A 242      -8.993 -19.196 -22.304  1.00 82.96           H
ATOM   3638  CG1 ILE A 242      -7.141 -19.730 -21.410  1.00 82.96           C
ATOM   3639 1HG1 ILE A 242      -6.283 -20.367 -21.625  1.00 82.96           H
ATOM   3640 2HG1 ILE A 242      -6.755 -18.726 -21.228  1.00 82.96           H
ATOM   3641  CG2 ILE A 242      -8.486 -21.119 -23.052  1.00 82.96           C
ATOM   3642 1HG2 ILE A 242      -9.219 -21.055 -23.856  1.00 82.96           H
ATOM   3643 2HG2 ILE A 242      -7.606 -21.656 -23.405  1.00 82.96           H
ATOM   3644 3HG2 ILE A 242      -8.921 -21.651 -22.206  1.00 82.96           H
ATOM   3645  CD1 ILE A 242      -7.861 -20.239 -20.160  1.00 82.96           C
ATOM   3646 1HD1 ILE A 242      -8.703 -19.586 -19.934  1.00 82.96           H
ATOM   3647 2HD1 ILE A 242      -8.224 -21.252 -20.337  1.00 82.96           H
ATOM   3648 3HD1 ILE A 242      -7.168 -20.244 -19.318  1.00 82.96           H
ATOM   3649  HN  ILE A 242      -7.957 -17.243 -22.660  1.00 82.96           H
ATOM   3650  N   GLN A 243      -9.182 -18.416 -25.394  1.00 77.89           N
ATOM   3651  CA  GLN A 243      -9.957 -18.594 -26.610  1.00 77.89           C
ATOM   3652  C   GLN A 243      -9.224 -17.976 -27.802  1.00 77.89           C
ATOM   3653  O   GLN A 243      -9.497 -18.321 -28.950  1.00 77.89           O
ATOM   3654  HA  GLN A 243     -10.039 -19.673 -26.745  1.00 77.89           H
ATOM   3655  CB  GLN A 243     -11.358 -18.000 -26.459  1.00 77.89           C
ATOM   3656 1HB  GLN A 243     -11.284 -16.965 -26.126  1.00 77.89           H
ATOM   3657 2HB  GLN A 243     -11.859 -17.988 -27.427  1.00 77.89           H
ATOM   3658  CG  GLN A 243     -12.191 -18.805 -25.459  1.00 77.89           C
ATOM   3659 1HG  GLN A 243     -12.171 -19.860 -25.730  1.00 77.89           H
ATOM   3660 2HG  GLN A 243     -11.751 -18.723 -24.465  1.00 77.89           H
ATOM   3661  CD  GLN A 243     -13.638 -18.308 -25.425  1.00 77.89           C
ATOM   3662  OE1 GLN A 243     -13.987 -17.295 -26.007  1.00 77.89           O
ATOM   3663  NE2 GLN A 243     -14.456 -19.076 -24.712  1.00 77.89           N
ATOM   3664 1HE2 GLN A 243     -14.105 -19.895 -24.258  1.00 77.89           H
ATOM   3665 2HE2 GLN A 243     -15.423 -18.835 -24.629  1.00 77.89           H
ATOM   3666  HN  GLN A 243      -9.493 -17.675 -24.799  1.00 77.89           H
ATOM   3667  N   ALA A 244      -8.307 -17.072 -27.488  1.00 79.55           N
ATOM   3668  CA  ALA A 244      -7.576 -16.357 -28.520  1.00 79.55           C
ATOM   3669  C   ALA A 244      -6.647 -17.331 -29.248  1.00 79.55           C
ATOM   3670  O   ALA A 244      -5.971 -18.140 -28.614  1.00 79.55           O
ATOM   3671  HA  ALA A 244      -8.304 -15.964 -29.230  1.00 79.55           H
ATOM   3672  CB  ALA A 244      -6.818 -15.187 -27.892  1.00 79.55           C
ATOM   3673 1HB  ALA A 244      -7.526 -14.510 -27.414  1.00 79.55           H
ATOM   3674 2HB  ALA A 244      -6.118 -15.565 -27.147  1.00 79.55           H
ATOM   3675 3HB  ALA A 244      -6.269 -14.651 -28.667  1.00 79.55           H
ATOM   3676  HN  ALA A 244      -8.063 -16.826 -26.550  1.00 79.55           H
ATOM   3677  N   LYS A 245      -6.643 -17.221 -30.568  1.00 68.56           N
ATOM   3678  CA  LYS A 245      -5.791 -18.066 -31.387  1.00 68.56           C
ATOM   3679  C   LYS A 245      -4.425 -17.397 -31.554  1.00 68.56           C
ATOM   3680  O   LYS A 245      -3.576 -17.887 -32.297  1.00 68.56           O
ATOM   3681  HA  LYS A 245      -5.652 -19.006 -30.853  1.00 68.56           H
ATOM   3682  CB  LYS A 245      -6.480 -18.397 -32.713  1.00 68.56           C
ATOM   3683 1HB  LYS A 245      -6.835 -17.479 -33.182  1.00 68.56           H
ATOM   3684 2HB  LYS A 245      -5.761 -18.846 -33.398  1.00 68.56           H
ATOM   3685  CG  LYS A 245      -7.654 -19.353 -32.497  1.00 68.56           C
ATOM   3686 1HG  LYS A 245      -7.335 -20.194 -31.881  1.00 68.56           H
ATOM   3687 2HG  LYS A 245      -8.448 -18.842 -31.952  1.00 68.56           H
ATOM   3688  CD  LYS A 245      -8.194 -19.868 -33.833  1.00 68.56           C
ATOM   3689 1HD  LYS A 245      -8.583 -19.034 -34.418  1.00 68.56           H
ATOM   3690 2HD  LYS A 245      -7.384 -20.312 -34.410  1.00 68.56           H
ATOM   3691  CE  LYS A 245      -9.299 -20.904 -33.615  1.00 68.56           C
ATOM   3692 1HE  LYS A 245      -8.931 -21.709 -32.978  1.00 68.56           H
ATOM   3693 2HE  LYS A 245     -10.139 -20.444 -33.093  1.00 68.56           H
ATOM   3694  NZ  LYS A 245      -9.755 -21.457 -34.910  1.00 68.56           N
ATOM   3695 1HZ  LYS A 245     -10.491 -22.135 -34.748  1.00 68.56           H
ATOM   3696 2HZ  LYS A 245     -10.109 -20.706 -35.492  1.00 68.56           H
ATOM   3697 3HZ  LYS A 245      -8.976 -21.908 -35.377  1.00 68.56           H
ATOM   3698  HN  LYS A 245      -7.208 -16.571 -31.077  1.00 68.56           H
ATOM   3699  N   LYS A 246      -4.256 -16.287 -30.850  1.00 62.08           N
ATOM   3700  CA  LYS A 246      -3.118 -15.416 -31.088  1.00 62.08           C
ATOM   3701  C   LYS A 246      -1.878 -16.010 -30.417  1.00 62.08           C
ATOM   3702  O   LYS A 246      -1.968 -16.580 -29.331  1.00 62.08           O
ATOM   3703  HA  LYS A 246      -2.947 -15.388 -32.164  1.00 62.08           H
ATOM   3704  CB  LYS A 246      -3.434 -13.987 -30.642  1.00 62.08           C
ATOM   3705 1HB  LYS A 246      -3.820 -13.997 -29.623  1.00 62.08           H
ATOM   3706 2HB  LYS A 246      -2.518 -13.395 -30.629  1.00 62.08           H
ATOM   3707  CG  LYS A 246      -4.456 -13.335 -31.575  1.00 62.08           C
ATOM   3708 1HG  LYS A 246      -4.089 -13.365 -32.600  1.00 62.08           H
ATOM   3709 2HG  LYS A 246      -5.387 -13.901 -31.553  1.00 62.08           H
ATOM   3710  CD  LYS A 246      -4.725 -11.885 -31.166  1.00 62.08           C
ATOM   3711 1HD  LYS A 246      -5.292 -11.865 -30.235  1.00 62.08           H
ATOM   3712 2HD  LYS A 246      -3.780 -11.377 -30.974  1.00 62.08           H
ATOM   3713  CE  LYS A 246      -5.498 -11.142 -32.257  1.00 62.08           C
ATOM   3714 1HE  LYS A 246      -5.054 -11.349 -33.231  1.00 62.08           H
ATOM   3715 2HE  LYS A 246      -6.526 -11.503 -32.293  1.00 62.08           H
ATOM   3716  NZ  LYS A 246      -5.486  -9.685 -32.000  1.00 62.08           N
ATOM   3717 1HZ  LYS A 246      -6.041  -9.212 -32.704  1.00 62.08           H
ATOM   3718 2HZ  LYS A 246      -5.876  -9.500 -31.082  1.00 62.08           H
ATOM   3719 3HZ  LYS A 246      -4.532  -9.343 -32.036  1.00 62.08           H
ATOM   3720  HN  LYS A 246      -4.879 -15.981 -30.130  1.00 62.08           H
ATOM   3721  N   SER A 247      -0.748 -15.855 -31.091  1.00 68.77           N
ATOM   3722  CA  SER A 247       0.491 -16.453 -30.623  1.00 68.77           C
ATOM   3723  C   SER A 247       0.963 -15.748 -29.349  1.00 68.77           C
ATOM   3724  O   SER A 247       1.519 -16.383 -28.454  1.00 68.77           O
ATOM   3725  HA  SER A 247       0.249 -17.495 -30.416  1.00 68.77           H
ATOM   3726  CB  SER A 247       1.576 -16.386 -31.699  1.00 68.77           C
ATOM   3727 1HB  SER A 247       1.338 -17.088 -32.498  1.00 68.77           H
ATOM   3728 2HB  SER A 247       1.587 -15.390 -32.143  1.00 68.77           H
ATOM   3729  OG  SER A 247       2.867 -16.685 -31.175  1.00 68.77           O
ATOM   3730  HG  SER A 247       2.908 -17.642 -30.890  1.00 68.77           H
ATOM   3731  HN  SER A 247      -0.671 -15.334 -31.941  1.00 68.77           H
ATOM   3732  N   SER A 248       0.724 -14.445 -29.309  1.00 71.08           N
ATOM   3733  CA  SER A 248       1.086 -13.654 -28.145  1.00 71.08           C
ATOM   3734  C   SER A 248       0.248 -14.083 -26.939  1.00 71.08           C
ATOM   3735  O   SER A 248       0.483 -13.628 -25.821  1.00 71.08           O
ATOM   3736  HA  SER A 248       2.142 -13.863 -27.971  1.00 71.08           H
ATOM   3737  CB  SER A 248       0.900 -12.160 -28.416  1.00 71.08           C
ATOM   3738 1HB  SER A 248       1.111 -11.598 -27.506  1.00 71.08           H
ATOM   3739 2HB  SER A 248       1.622 -11.834 -29.165  1.00 71.08           H
ATOM   3740  OG  SER A 248      -0.418 -11.858 -28.864  1.00 71.08           O
ATOM   3741  HG  SER A 248      -0.503 -10.878 -29.043  1.00 71.08           H
ATOM   3742  HN  SER A 248       0.293 -13.932 -30.051  1.00 71.08           H
ATOM   3743  N   LYS A 249      -0.714 -14.955 -27.207  1.00 68.16           N
ATOM   3744  CA  LYS A 249      -1.615 -15.419 -26.166  1.00 68.16           C
ATOM   3745  C   LYS A 249      -0.800 -15.837 -24.941  1.00 68.16           C
ATOM   3746  O   LYS A 249      -1.129 -15.466 -23.816  1.00 68.16           O
ATOM   3747  HA  LYS A 249      -2.252 -14.579 -25.887  1.00 68.16           H
ATOM   3748  CB  LYS A 249      -2.530 -16.522 -26.702  1.00 68.16           C
ATOM   3749 1HB  LYS A 249      -3.278 -16.089 -27.366  1.00 68.16           H
ATOM   3750 2HB  LYS A 249      -1.947 -17.226 -27.296  1.00 68.16           H
ATOM   3751  CG  LYS A 249      -3.223 -17.264 -25.557  1.00 68.16           C
ATOM   3752 1HG  LYS A 249      -2.474 -17.687 -24.887  1.00 68.16           H
ATOM   3753 2HG  LYS A 249      -3.815 -16.562 -24.970  1.00 68.16           H
ATOM   3754  CD  LYS A 249      -4.124 -18.378 -26.092  1.00 68.16           C
ATOM   3755 1HD  LYS A 249      -5.017 -17.944 -26.544  1.00 68.16           H
ATOM   3756 2HD  LYS A 249      -3.604 -18.926 -26.878  1.00 68.16           H
ATOM   3757  CE  LYS A 249      -4.529 -19.340 -24.974  1.00 68.16           C
ATOM   3758 1HE  LYS A 249      -3.642 -19.819 -24.559  1.00 68.16           H
ATOM   3759 2HE  LYS A 249      -5.001 -18.786 -24.162  1.00 68.16           H
ATOM   3760  NZ  LYS A 249      -5.461 -20.369 -25.487  1.00 68.16           N
ATOM   3761 1HZ  LYS A 249      -5.841 -20.899 -24.710  1.00 68.16           H
ATOM   3762 2HZ  LYS A 249      -6.217 -19.919 -25.992  1.00 68.16           H
ATOM   3763 3HZ  LYS A 249      -4.963 -20.995 -26.111  1.00 68.16           H
ATOM   3764  HN  LYS A 249      -0.881 -15.341 -28.114  1.00 68.16           H
ATOM   3765  N   HIS A 250       0.249 -16.604 -25.201  1.00 72.31           N
ATOM   3766  CA  HIS A 250       0.989 -17.249 -24.130  1.00 72.31           C
ATOM   3767  C   HIS A 250       1.702 -16.188 -23.288  1.00 72.31           C
ATOM   3768  O   HIS A 250       1.746 -16.290 -22.063  1.00 72.31           O
ATOM   3769  HA  HIS A 250       0.256 -17.762 -23.508  1.00 72.31           H
ATOM   3770  CB  HIS A 250       1.946 -18.304 -24.689  1.00 72.31           C
ATOM   3771 1HB  HIS A 250       2.540 -17.855 -25.485  1.00 72.31           H
ATOM   3772 2HB  HIS A 250       2.640 -18.603 -23.903  1.00 72.31           H
ATOM   3773  CG  HIS A 250       1.256 -19.535 -25.227  1.00 72.31           C
ATOM   3774  ND1 HIS A 250       0.654 -20.475 -24.409  1.00 72.31           N
ATOM   3775  HD1 HIS A 250       0.613 -20.441 -23.411  1.00 72.31           H
ATOM   3776  CD2 HIS A 250       1.079 -19.969 -26.508  1.00 72.31           C
ATOM   3777  HD2 HIS A 250       1.431 -19.463 -27.407  1.00 72.31           H
ATOM   3778  CE1 HIS A 250       0.142 -21.428 -25.174  1.00 72.31           C
ATOM   3779  HE1 HIS A 250      -0.397 -22.309 -24.825  1.00 72.31           H
ATOM   3780  NE2 HIS A 250       0.407 -21.113 -26.474  1.00 72.31           N
ATOM   3781  HN  HIS A 250       0.593 -16.787 -26.122  1.00 72.31           H
ATOM   3782  N   LYS A 251       2.242 -15.195 -23.979  1.00 71.52           N
ATOM   3783  CA  LYS A 251       2.988 -14.140 -23.314  1.00 71.52           C
ATOM   3784  C   LYS A 251       2.051 -13.367 -22.384  1.00 71.52           C
ATOM   3785  O   LYS A 251       2.371 -13.148 -21.217  1.00 71.52           O
ATOM   3786  HA  LYS A 251       3.759 -14.617 -22.709  1.00 71.52           H
ATOM   3787  CB  LYS A 251       3.699 -13.258 -24.342  1.00 71.52           C
ATOM   3788 1HB  LYS A 251       4.270 -13.882 -25.030  1.00 71.52           H
ATOM   3789 2HB  LYS A 251       2.962 -12.720 -24.938  1.00 71.52           H
ATOM   3790  CG  LYS A 251       4.634 -12.260 -23.655  1.00 71.52           C
ATOM   3791 1HG  LYS A 251       4.060 -11.624 -22.981  1.00 71.52           H
ATOM   3792 2HG  LYS A 251       5.360 -12.797 -23.045  1.00 71.52           H
ATOM   3793  CD  LYS A 251       5.364 -11.395 -24.684  1.00 71.52           C
ATOM   3794 1HD  LYS A 251       6.019 -12.020 -25.291  1.00 71.52           H
ATOM   3795 2HD  LYS A 251       4.641 -10.939 -25.360  1.00 71.52           H
ATOM   3796  CE  LYS A 251       6.186 -10.303 -23.996  1.00 71.52           C
ATOM   3797 1HE  LYS A 251       5.554  -9.741 -23.309  1.00 71.52           H
ATOM   3798 2HE  LYS A 251       6.979 -10.756 -23.401  1.00 71.52           H
ATOM   3799  NZ  LYS A 251       6.774  -9.387 -25.000  1.00 71.52           N
ATOM   3800 1HZ  LYS A 251       7.320  -8.674 -24.529  1.00 71.52           H
ATOM   3801 2HZ  LYS A 251       7.373  -9.913 -25.627  1.00 71.52           H
ATOM   3802 3HZ  LYS A 251       6.031  -8.947 -25.532  1.00 71.52           H
ATOM   3803  HN  LYS A 251       2.176 -15.105 -24.973  1.00 71.52           H
ATOM   3804  N   ALA A 252       0.912 -12.975 -22.936  1.00 82.23           N
ATOM   3805  CA  ALA A 252      -0.037 -12.160 -22.197  1.00 82.23           C
ATOM   3806  C   ALA A 252      -0.543 -12.946 -20.986  1.00 82.23           C
ATOM   3807  O   ALA A 252      -0.701 -12.389 -19.901  1.00 82.23           O
ATOM   3808  HA  ALA A 252       0.490 -11.272 -21.848  1.00 82.23           H
ATOM   3809  CB  ALA A 252      -1.172 -11.727 -23.126  1.00 82.23           C
ATOM   3810 1HB  ALA A 252      -0.763 -11.147 -23.954  1.00 82.23           H
ATOM   3811 2HB  ALA A 252      -1.679 -12.610 -23.517  1.00 82.23           H
ATOM   3812 3HB  ALA A 252      -1.883 -11.115 -22.571  1.00 82.23           H
ATOM   3813  HN  ALA A 252       0.634 -13.205 -23.869  1.00 82.23           H
ATOM   3814  N   LEU A 253      -0.783 -14.230 -21.212  1.00 80.18           N
ATOM   3815  CA  LEU A 253      -1.312 -15.088 -20.165  1.00 80.18           C
ATOM   3816  C   LEU A 253      -0.330 -15.119 -18.992  1.00 80.18           C
ATOM   3817  O   LEU A 253      -0.730 -14.966 -17.839  1.00 80.18           O
ATOM   3818  HA  LEU A 253      -2.247 -14.645 -19.821  1.00 80.18           H
ATOM   3819  CB  LEU A 253      -1.645 -16.472 -20.725  1.00 80.18           C
ATOM   3820 1HB  LEU A 253      -2.210 -16.343 -21.648  1.00 80.18           H
ATOM   3821 2HB  LEU A 253      -0.712 -16.970 -20.989  1.00 80.18           H
ATOM   3822  CG  LEU A 253      -2.440 -17.396 -19.799  1.00 80.18           C
ATOM   3823  HG  LEU A 253      -1.978 -17.371 -18.813  1.00 80.18           H
ATOM   3824  CD1 LEU A 253      -3.879 -16.904 -19.637  1.00 80.18           C
ATOM   3825 1HD1 LEU A 253      -3.874 -15.901 -19.209  1.00 80.18           H
ATOM   3826 2HD1 LEU A 253      -4.368 -16.881 -20.611  1.00 80.18           H
ATOM   3827 3HD1 LEU A 253      -4.422 -17.578 -18.975  1.00 80.18           H
ATOM   3828  CD2 LEU A 253      -2.381 -18.844 -20.289  1.00 80.18           C
ATOM   3829 1HD2 LEU A 253      -2.804 -18.906 -21.292  1.00 80.18           H
ATOM   3830 2HD2 LEU A 253      -1.344 -19.179 -20.311  1.00 80.18           H
ATOM   3831 3HD2 LEU A 253      -2.954 -19.480 -19.613  1.00 80.18           H
ATOM   3832  HN  LEU A 253      -0.623 -14.682 -22.089  1.00 80.18           H
ATOM   3833  N   LYS A 254       0.936 -15.317 -19.328  1.00 76.74           N
ATOM   3834  CA  LYS A 254       1.969 -15.438 -18.313  1.00 76.74           C
ATOM   3835  C   LYS A 254       1.982 -14.174 -17.451  1.00 76.74           C
ATOM   3836  O   LYS A 254       2.023 -14.255 -16.224  1.00 76.74           O
ATOM   3837  HA  LYS A 254       1.706 -16.285 -17.679  1.00 76.74           H
ATOM   3838  CB  LYS A 254       3.319 -15.757 -18.957  1.00 76.74           C
ATOM   3839 1HB  LYS A 254       3.216 -16.615 -19.622  1.00 76.74           H
ATOM   3840 2HB  LYS A 254       3.641 -14.916 -19.572  1.00 76.74           H
ATOM   3841  CG  LYS A 254       4.379 -16.053 -17.894  1.00 76.74           C
ATOM   3842 1HG  LYS A 254       4.546 -15.164 -17.285  1.00 76.74           H
ATOM   3843 2HG  LYS A 254       4.019 -16.835 -17.225  1.00 76.74           H
ATOM   3844  CD  LYS A 254       5.695 -16.491 -18.538  1.00 76.74           C
ATOM   3845 1HD  LYS A 254       5.526 -17.374 -19.155  1.00 76.74           H
ATOM   3846 2HD  LYS A 254       6.060 -15.705 -19.200  1.00 76.74           H
ATOM   3847  CE  LYS A 254       6.751 -16.800 -17.474  1.00 76.74           C
ATOM   3848 1HE  LYS A 254       6.972 -15.900 -16.901  1.00 76.74           H
ATOM   3849 2HE  LYS A 254       6.362 -17.537 -16.772  1.00 76.74           H
ATOM   3850  NZ  LYS A 254       7.988 -17.311 -18.105  1.00 76.74           N
ATOM   3851 1HZ  LYS A 254       8.682 -17.492 -17.388  1.00 76.74           H
ATOM   3852 2HZ  LYS A 254       7.784 -18.169 -18.604  1.00 76.74           H
ATOM   3853 3HZ  LYS A 254       8.347 -16.619 -18.755  1.00 76.74           H
ATOM   3854  HN  LYS A 254       1.260 -15.395 -20.271  1.00 76.74           H
ATOM   3855  N   VAL A 255       1.947 -13.035 -18.127  1.00 83.47           N
ATOM   3856  CA  VAL A 255       2.005 -11.756 -17.441  1.00 83.47           C
ATOM   3857  C   VAL A 255       0.822 -11.644 -16.478  1.00 83.47           C
ATOM   3858  O   VAL A 255       0.994 -11.281 -15.316  1.00 83.47           O
ATOM   3859  HA  VAL A 255       2.930 -11.733 -16.864  1.00 83.47           H
ATOM   3860  CB  VAL A 255       2.056 -10.617 -18.462  1.00 83.47           C
ATOM   3861  HB  VAL A 255       1.236 -10.760 -19.165  1.00 83.47           H
ATOM   3862  CG1 VAL A 255       1.859  -9.261 -17.780  1.00 83.47           C
ATOM   3863 1HG1 VAL A 255       0.889  -9.242 -17.283  1.00 83.47           H
ATOM   3864 2HG1 VAL A 255       2.647  -9.106 -17.044  1.00 83.47           H
ATOM   3865 3HG1 VAL A 255       1.899  -8.469 -18.529  1.00 83.47           H
ATOM   3866  CG2 VAL A 255       3.365 -10.648 -19.253  1.00 83.47           C
ATOM   3867 1HG2 VAL A 255       4.206 -10.541 -18.568  1.00 83.47           H
ATOM   3868 2HG2 VAL A 255       3.447 -11.596 -19.784  1.00 83.47           H
ATOM   3869 3HG2 VAL A 255       3.375  -9.828 -19.971  1.00 83.47           H
ATOM   3870  HN  VAL A 255       1.880 -12.978 -19.123  1.00 83.47           H
ATOM   3871  N   THR A 256      -0.355 -11.961 -16.998  1.00 82.82           N
ATOM   3872  CA  THR A 256      -1.580 -11.796 -16.235  1.00 82.82           C
ATOM   3873  C   THR A 256      -1.516 -12.609 -14.940  1.00 82.82           C
ATOM   3874  O   THR A 256      -1.827 -12.097 -13.866  1.00 82.82           O
ATOM   3875  HA  THR A 256      -1.668 -10.747 -15.950  1.00 82.82           H
ATOM   3876  CB  THR A 256      -2.755 -12.180 -17.136  1.00 82.82           C
ATOM   3877  HB  THR A 256      -2.716 -13.238 -17.396  1.00 82.82           H
ATOM   3878  OG1 THR A 256      -2.663 -11.274 -18.232  1.00 82.82           O
ATOM   3879  HG1 THR A 256      -2.159 -11.698 -18.985  1.00 82.82           H
ATOM   3880  CG2 THR A 256      -4.110 -11.860 -16.501  1.00 82.82           C
ATOM   3881 1HG2 THR A 256      -4.175 -10.791 -16.303  1.00 82.82           H
ATOM   3882 2HG2 THR A 256      -4.211 -12.410 -15.565  1.00 82.82           H
ATOM   3883 3HG2 THR A 256      -4.909 -12.153 -17.182  1.00 82.82           H
ATOM   3884  HN  THR A 256      -0.479 -12.325 -17.922  1.00 82.82           H
ATOM   3885  N   ILE A 257      -1.109 -13.861 -15.085  1.00 85.14           N
ATOM   3886  CA  ILE A 257      -1.034 -14.761 -13.947  1.00 85.14           C
ATOM   3887  C   ILE A 257      -0.037 -14.205 -12.928  1.00 85.14           C
ATOM   3888  O   ILE A 257      -0.318 -14.177 -11.731  1.00 85.14           O
ATOM   3889  HA  ILE A 257      -2.021 -14.786 -13.485  1.00 85.14           H
ATOM   3890  CB  ILE A 257      -0.713 -16.184 -14.408  1.00 85.14           C
ATOM   3891  HB  ILE A 257       0.149 -16.141 -15.073  1.00 85.14           H
ATOM   3892  CG1 ILE A 257      -1.874 -16.775 -15.210  1.00 85.14           C
ATOM   3893 1HG1 ILE A 257      -2.722 -16.955 -14.549  1.00 85.14           H
ATOM   3894 2HG1 ILE A 257      -2.203 -16.058 -15.962  1.00 85.14           H
ATOM   3895  CG2 ILE A 257      -0.325 -17.070 -13.222  1.00 85.14           C
ATOM   3896 1HG2 ILE A 257       0.555 -16.655 -12.731  1.00 85.14           H
ATOM   3897 2HG2 ILE A 257      -1.152 -17.110 -12.513  1.00 85.14           H
ATOM   3898 3HG2 ILE A 257      -0.103 -18.076 -13.578  1.00 85.14           H
ATOM   3899  CD1 ILE A 257      -1.462 -18.083 -15.889  1.00 85.14           C
ATOM   3900 1HD1 ILE A 257      -0.629 -17.893 -16.566  1.00 85.14           H
ATOM   3901 2HD1 ILE A 257      -1.157 -18.805 -15.131  1.00 85.14           H
ATOM   3902 3HD1 ILE A 257      -2.306 -18.481 -16.452  1.00 85.14           H
ATOM   3903  HN  ILE A 257      -0.834 -14.262 -15.959  1.00 85.14           H
ATOM   3904  N   THR A 258       1.107 -13.776 -13.441  1.00 86.98           N
ATOM   3905  CA  THR A 258       2.184 -13.312 -12.583  1.00 86.98           C
ATOM   3906  C   THR A 258       1.707 -12.150 -11.709  1.00 86.98           C
ATOM   3907  O   THR A 258       1.940 -12.140 -10.502  1.00 86.98           O
ATOM   3908  HA  THR A 258       2.463 -14.124 -11.911  1.00 86.98           H
ATOM   3909  CB  THR A 258       3.376 -12.953 -13.473  1.00 86.98           C
ATOM   3910  HB  THR A 258       3.135 -12.116 -14.128  1.00 86.98           H
ATOM   3911  OG1 THR A 258       3.698 -14.176 -14.131  1.00 86.98           O
ATOM   3912  HG1 THR A 258       3.249 -14.213 -15.023  1.00 86.98           H
ATOM   3913  CG2 THR A 258       4.632 -12.623 -12.664  1.00 86.98           C
ATOM   3914 1HG2 THR A 258       4.912 -13.485 -12.060  1.00 86.98           H
ATOM   3915 2HG2 THR A 258       4.432 -11.772 -12.013  1.00 86.98           H
ATOM   3916 3HG2 THR A 258       5.448 -12.376 -13.344  1.00 86.98           H
ATOM   3917  HN  THR A 258       1.303 -13.743 -14.421  1.00 86.98           H
ATOM   3918  N   VAL A 259       1.048 -11.198 -12.354  1.00 87.30           N
ATOM   3919  CA  VAL A 259       0.604  -9.998 -11.666  1.00 87.30           C
ATOM   3920  C   VAL A 259      -0.316 -10.390 -10.507  1.00 87.30           C
ATOM   3921  O   VAL A 259      -0.164  -9.891  -9.394  1.00 87.30           O
ATOM   3922  HA  VAL A 259       1.487  -9.505 -11.261  1.00 87.30           H
ATOM   3923  CB  VAL A 259      -0.060  -9.041 -12.659  1.00 87.30           C
ATOM   3924  HB  VAL A 259      -0.758  -9.619 -13.265  1.00 87.30           H
ATOM   3925  CG1 VAL A 259      -0.857  -7.959 -11.928  1.00 87.30           C
ATOM   3926 1HG1 VAL A 259      -1.633  -8.427 -11.321  1.00 87.30           H
ATOM   3927 2HG1 VAL A 259      -0.188  -7.387 -11.285  1.00 87.30           H
ATOM   3928 3HG1 VAL A 259      -1.319  -7.293 -12.657  1.00 87.30           H
ATOM   3929  CG2 VAL A 259       0.976  -8.420 -13.597  1.00 87.30           C
ATOM   3930 1HG2 VAL A 259       1.708  -7.863 -13.012  1.00 87.30           H
ATOM   3931 2HG2 VAL A 259       1.480  -9.208 -14.156  1.00 87.30           H
ATOM   3932 3HG2 VAL A 259       0.477  -7.744 -14.292  1.00 87.30           H
ATOM   3933  HN  VAL A 259       0.818 -11.238 -13.326  1.00 87.30           H
ATOM   3934  N   LEU A 260      -1.249 -11.281 -10.810  1.00 85.97           N
ATOM   3935  CA  LEU A 260      -2.250 -11.677  -9.834  1.00 85.97           C
ATOM   3936  C   LEU A 260      -1.564 -12.395  -8.669  1.00 85.97           C
ATOM   3937  O   LEU A 260      -1.847 -12.109  -7.507  1.00 85.97           O
ATOM   3938  HA  LEU A 260      -2.713 -10.767  -9.453  1.00 85.97           H
ATOM   3939  CB  LEU A 260      -3.352 -12.502 -10.501  1.00 85.97           C
ATOM   3940 1HB  LEU A 260      -3.747 -11.931 -11.342  1.00 85.97           H
ATOM   3941 2HB  LEU A 260      -2.903 -13.406 -10.913  1.00 85.97           H
ATOM   3942  CG  LEU A 260      -4.521 -12.910  -9.603  1.00 85.97           C
ATOM   3943  HG  LEU A 260      -4.119 -13.431  -8.734  1.00 85.97           H
ATOM   3944  CD1 LEU A 260      -5.270 -11.680  -9.085  1.00 85.97           C
ATOM   3945 1HD1 LEU A 260      -4.587 -11.055  -8.508  1.00 85.97           H
ATOM   3946 2HD1 LEU A 260      -5.659 -11.109  -9.928  1.00 85.97           H
ATOM   3947 3HD1 LEU A 260      -6.096 -11.998  -8.449  1.00 85.97           H
ATOM   3948  CD2 LEU A 260      -5.453 -13.885 -10.325  1.00 85.97           C
ATOM   3949 1HD2 LEU A 260      -5.850 -13.412 -11.222  1.00 85.97           H
ATOM   3950 2HD2 LEU A 260      -4.896 -14.781 -10.602  1.00 85.97           H
ATOM   3951 3HD2 LEU A 260      -6.275 -14.159  -9.664  1.00 85.97           H
ATOM   3952  HN  LEU A 260      -1.327 -11.728 -11.701  1.00 85.97           H
ATOM   3953  N   THR A 261      -0.676 -13.312  -9.022  1.00 88.84           N
ATOM   3954  CA  THR A 261      -0.025 -14.146  -8.026  1.00 88.84           C
ATOM   3955  C   THR A 261       0.795 -13.284  -7.063  1.00 88.84           C
ATOM   3956  O   THR A 261       0.754 -13.491  -5.851  1.00 88.84           O
ATOM   3957  HA  THR A 261      -0.795 -14.641  -7.435  1.00 88.84           H
ATOM   3958  CB  THR A 261       0.809 -15.197  -8.761  1.00 88.84           C
ATOM   3959  HB  THR A 261       1.614 -14.729  -9.328  1.00 88.84           H
ATOM   3960  OG1 THR A 261      -0.146 -15.922  -9.531  1.00 88.84           O
ATOM   3961  HG1 THR A 261      -0.261 -15.491 -10.426  1.00 88.84           H
ATOM   3962  CG2 THR A 261       1.397 -16.245  -7.814  1.00 88.84           C
ATOM   3963 1HG2 THR A 261       0.589 -16.760  -7.295  1.00 88.84           H
ATOM   3964 2HG2 THR A 261       2.042 -15.755  -7.084  1.00 88.84           H
ATOM   3965 3HG2 THR A 261       1.980 -16.967  -8.386  1.00 88.84           H
ATOM   3966  HN  THR A 261      -0.400 -13.490  -9.967  1.00 88.84           H
ATOM   3967  N   VAL A 262       1.520 -12.336  -7.639  1.00 91.36           N
ATOM   3968  CA  VAL A 262       2.421 -11.505  -6.858  1.00 91.36           C
ATOM   3969  C   VAL A 262       1.608 -10.681  -5.857  1.00 91.36           C
ATOM   3970  O   VAL A 262       2.001 -10.540  -4.700  1.00 91.36           O
ATOM   3971  HA  VAL A 262       3.086 -12.169  -6.307  1.00 91.36           H
ATOM   3972  CB  VAL A 262       3.276 -10.643  -7.789  1.00 91.36           C
ATOM   3973  HB  VAL A 262       2.605 -10.118  -8.469  1.00 91.36           H
ATOM   3974  CG1 VAL A 262       4.059  -9.593  -6.998  1.00 91.36           C
ATOM   3975 1HG1 VAL A 262       3.362  -8.946  -6.464  1.00 91.36           H
ATOM   3976 2HG1 VAL A 262       4.714 -10.091  -6.283  1.00 91.36           H
ATOM   3977 3HG1 VAL A 262       4.658  -8.994  -7.683  1.00 91.36           H
ATOM   3978  CG2 VAL A 262       4.215 -11.509  -8.630  1.00 91.36           C
ATOM   3979 1HG2 VAL A 262       4.876 -12.073  -7.971  1.00 91.36           H
ATOM   3980 2HG2 VAL A 262       3.628 -12.200  -9.235  1.00 91.36           H
ATOM   3981 3HG2 VAL A 262       4.811 -10.871  -9.282  1.00 91.36           H
ATOM   3982  HN  VAL A 262       1.499 -12.133  -8.617  1.00 91.36           H
ATOM   3983  N   PHE A 263       0.491 -10.157  -6.339  1.00 90.34           N
ATOM   3984  CA  PHE A 263      -0.379  -9.349  -5.502  1.00 90.34           C
ATOM   3985  C   PHE A 263      -0.877 -10.148  -4.296  1.00 90.34           C
ATOM   3986  O   PHE A 263      -0.771  -9.693  -3.158  1.00 90.34           O
ATOM   3987  HA  PHE A 263       0.206  -8.497  -5.155  1.00 90.34           H
ATOM   3988  CB  PHE A 263      -1.578  -8.945  -6.362  1.00 90.34           C
ATOM   3989 1HB  PHE A 263      -1.218  -8.415  -7.244  1.00 90.34           H
ATOM   3990 2HB  PHE A 263      -2.080  -9.846  -6.714  1.00 90.34           H
ATOM   3991  CG  PHE A 263      -2.596  -8.063  -5.635  1.00 90.34           C
ATOM   3992  CD1 PHE A 263      -3.700  -8.622  -5.071  1.00 90.34           C
ATOM   3993  HD1 PHE A 263      -3.860  -9.698  -5.136  1.00 90.34           H
ATOM   3994  CD2 PHE A 263      -2.397  -6.720  -5.554  1.00 90.34           C
ATOM   3995  HD2 PHE A 263      -1.512  -6.272  -6.006  1.00 90.34           H
ATOM   3996  CE1 PHE A 263      -4.645  -7.804  -4.397  1.00 90.34           C
ATOM   3997  HE1 PHE A 263      -5.529  -8.252  -3.945  1.00 90.34           H
ATOM   3998  CE2 PHE A 263      -3.341  -5.902  -4.879  1.00 90.34           C
ATOM   3999  HE2 PHE A 263      -3.181  -4.826  -4.814  1.00 90.34           H
ATOM   4000  CZ  PHE A 263      -4.445  -6.461  -4.315  1.00 90.34           C
ATOM   4001  HZ  PHE A 263      -5.170  -5.833  -3.797  1.00 90.34           H
ATOM   4002  HN  PHE A 263       0.178 -10.278  -7.281  1.00 90.34           H
ATOM   4003  N   VAL A 264      -1.410 -11.326  -4.586  1.00 91.01           N
ATOM   4004  CA  VAL A 264      -2.016 -12.148  -3.553  1.00 91.01           C
ATOM   4005  C   VAL A 264      -0.955 -12.517  -2.514  1.00 91.01           C
ATOM   4006  O   VAL A 264      -1.184 -12.383  -1.313  1.00 91.01           O
ATOM   4007  HA  VAL A 264      -2.789 -11.551  -3.068  1.00 91.01           H
ATOM   4008  CB  VAL A 264      -2.686 -13.371  -4.183  1.00 91.01           C
ATOM   4009  HB  VAL A 264      -1.945 -13.878  -4.800  1.00 91.01           H
ATOM   4010  CG1 VAL A 264      -3.155 -14.354  -3.108  1.00 91.01           C
ATOM   4011 1HG1 VAL A 264      -2.298 -14.688  -2.523  1.00 91.01           H
ATOM   4012 2HG1 VAL A 264      -3.873 -13.860  -2.453  1.00 91.01           H
ATOM   4013 3HG1 VAL A 264      -3.628 -15.213  -3.583  1.00 91.01           H
ATOM   4014  CG2 VAL A 264      -3.847 -12.954  -5.088  1.00 91.01           C
ATOM   4015 1HG2 VAL A 264      -4.589 -12.412  -4.502  1.00 91.01           H
ATOM   4016 2HG2 VAL A 264      -3.473 -12.311  -5.885  1.00 91.01           H
ATOM   4017 3HG2 VAL A 264      -4.305 -13.842  -5.523  1.00 91.01           H
ATOM   4018  HN  VAL A 264      -1.433 -11.718  -5.506  1.00 91.01           H
ATOM   4019  N   LEU A 265       0.184 -12.974  -3.014  1.00 89.76           N
ATOM   4020  CA  LEU A 265       1.216 -13.518  -2.149  1.00 89.76           C
ATOM   4021  C   LEU A 265       1.750 -12.410  -1.239  1.00 89.76           C
ATOM   4022  O   LEU A 265       2.181 -12.676  -0.118  1.00 89.76           O
ATOM   4023  HA  LEU A 265       0.751 -14.282  -1.526  1.00 89.76           H
ATOM   4024  CB  LEU A 265       2.301 -14.209  -2.978  1.00 89.76           C
ATOM   4025 1HB  LEU A 265       2.609 -13.531  -3.774  1.00 89.76           H
ATOM   4026 2HB  LEU A 265       3.171 -14.369  -2.341  1.00 89.76           H
ATOM   4027  CG  LEU A 265       1.913 -15.548  -3.608  1.00 89.76           C
ATOM   4028  HG  LEU A 265       1.055 -15.382  -4.260  1.00 89.76           H
ATOM   4029  CD1 LEU A 265       3.045 -16.092  -4.482  1.00 89.76           C
ATOM   4030 1HD1 LEU A 265       3.263 -15.380  -5.278  1.00 89.76           H
ATOM   4031 2HD1 LEU A 265       3.936 -16.238  -3.871  1.00 89.76           H
ATOM   4032 3HD1 LEU A 265       2.743 -17.044  -4.918  1.00 89.76           H
ATOM   4033  CD2 LEU A 265       1.481 -16.553  -2.539  1.00 89.76           C
ATOM   4034 1HD2 LEU A 265       2.303 -16.719  -1.843  1.00 89.76           H
ATOM   4035 2HD2 LEU A 265       0.621 -16.159  -1.997  1.00 89.76           H
ATOM   4036 3HD2 LEU A 265       1.210 -17.496  -3.014  1.00 89.76           H
ATOM   4037  HN  LEU A 265       0.405 -12.976  -3.989  1.00 89.76           H
ATOM   4038  N   SER A 266       1.704 -11.191  -1.756  1.00 91.80           N
ATOM   4039  CA  SER A 266       2.286 -10.058  -1.055  1.00 91.80           C
ATOM   4040  C   SER A 266       1.272  -9.477  -0.068  1.00 91.80           C
ATOM   4041  O   SER A 266       1.625  -9.131   1.058  1.00 91.80           O
ATOM   4042  HA  SER A 266       3.149 -10.460  -0.525  1.00 91.80           H
ATOM   4043  CB  SER A 266       2.748  -8.981  -2.038  1.00 91.80           C
ATOM   4044 1HB  SER A 266       3.162  -8.139  -1.484  1.00 91.80           H
ATOM   4045 2HB  SER A 266       3.550  -9.378  -2.661  1.00 91.80           H
ATOM   4046  OG  SER A 266       1.684  -8.525  -2.870  1.00 91.80           O
ATOM   4047  HG  SER A 266       1.777  -8.911  -3.787  1.00 91.80           H
ATOM   4048  HN  SER A 266       1.279 -10.971  -2.634  1.00 91.80           H
ATOM   4049  N   GLN A 267       0.032  -9.387  -0.527  1.00 89.28           N
ATOM   4050  CA  GLN A 267      -0.962  -8.575   0.156  1.00 89.28           C
ATOM   4051  C   GLN A 267      -1.757  -9.431   1.145  1.00 89.28           C
ATOM   4052  O   GLN A 267      -2.141  -8.956   2.212  1.00 89.28           O
ATOM   4053  HA  GLN A 267      -0.395  -7.817   0.696  1.00 89.28           H
ATOM   4054  CB  GLN A 267      -1.891  -7.888  -0.846  1.00 89.28           C
ATOM   4055 1HB  GLN A 267      -2.394  -8.640  -1.455  1.00 89.28           H
ATOM   4056 2HB  GLN A 267      -2.667  -7.340  -0.311  1.00 89.28           H
ATOM   4057  CG  GLN A 267      -1.112  -6.930  -1.749  1.00 89.28           C
ATOM   4058 1HG  GLN A 267      -0.354  -7.482  -2.304  1.00 89.28           H
ATOM   4059 2HG  GLN A 267      -1.786  -6.488  -2.483  1.00 89.28           H
ATOM   4060  CD  GLN A 267      -0.447  -5.823  -0.928  1.00 89.28           C
ATOM   4061  OE1 GLN A 267      -0.971  -5.352   0.067  1.00 89.28           O
ATOM   4062  NE2 GLN A 267       0.735  -5.436  -1.400  1.00 89.28           N
ATOM   4063 1HE2 GLN A 267       1.109  -5.864  -2.223  1.00 89.28           H
ATOM   4064 2HE2 GLN A 267       1.249  -4.717  -0.933  1.00 89.28           H
ATOM   4065  HN  GLN A 267      -0.296  -9.855  -1.347  1.00 89.28           H
ATOM   4066  N   PHE A 268      -1.980 -10.677   0.754  1.00 92.84           N
ATOM   4067  CA  PHE A 268      -2.921 -11.526   1.463  1.00 92.84           C
ATOM   4068  C   PHE A 268      -2.465 -11.767   2.903  1.00 92.84           C
ATOM   4069  O   PHE A 268      -3.220 -11.531   3.845  1.00 92.84           O
ATOM   4070  HA  PHE A 268      -3.881 -11.010   1.469  1.00 92.84           H
ATOM   4071  CB  PHE A 268      -2.962 -12.865   0.723  1.00 92.84           C
ATOM   4072 1HB  PHE A 268      -3.221 -12.684  -0.320  1.00 92.84           H
ATOM   4073 2HB  PHE A 268      -1.964 -13.303   0.731  1.00 92.84           H
ATOM   4074  CG  PHE A 268      -3.951 -13.872   1.312  1.00 92.84           C
ATOM   4075  CD1 PHE A 268      -3.497 -14.909   2.066  1.00 92.84           C
ATOM   4076  HD1 PHE A 268      -2.429 -15.022   2.251  1.00 92.84           H
ATOM   4077  CD2 PHE A 268      -5.284 -13.731   1.081  1.00 92.84           C
ATOM   4078  HD2 PHE A 268      -5.647 -12.901   0.476  1.00 92.84           H
ATOM   4079  CE1 PHE A 268      -4.415 -15.844   2.613  1.00 92.84           C
ATOM   4080  HE1 PHE A 268      -4.052 -16.675   3.218  1.00 92.84           H
ATOM   4081  CE2 PHE A 268      -6.202 -14.666   1.628  1.00 92.84           C
ATOM   4082  HE2 PHE A 268      -7.270 -14.554   1.443  1.00 92.84           H
ATOM   4083  CZ  PHE A 268      -5.748 -15.703   2.383  1.00 92.84           C
ATOM   4084  HZ  PHE A 268      -6.453 -16.421   2.803  1.00 92.84           H
ATOM   4085  HN  PHE A 268      -1.531 -11.106  -0.030  1.00 92.84           H
ATOM   4086  N   PRO A 269      -1.227 -12.241   3.100  1.00 95.48           N
ATOM   4087  CA  PRO A 269      -0.739 -12.539   4.449  1.00 95.48           C
ATOM   4088  C   PRO A 269      -0.903 -11.360   5.395  1.00 95.48           C
ATOM   4089  O   PRO A 269      -1.339 -11.529   6.533  1.00 95.48           O
ATOM   4090  HA  PRO A 269      -1.328 -13.343   4.891  1.00 95.48           H
ATOM   4091  CB  PRO A 269       0.733 -12.892   4.232  1.00 95.48           C
ATOM   4092 1HB  PRO A 269       1.375 -12.017   4.335  1.00 95.48           H
ATOM   4093 2HB  PRO A 269       1.081 -13.628   4.957  1.00 95.48           H
ATOM   4094  CG  PRO A 269       0.758 -13.444   2.812  1.00 95.48           C
ATOM   4095 1HG  PRO A 269       1.760 -13.412   2.382  1.00 95.48           H
ATOM   4096 2HG  PRO A 269       0.443 -14.487   2.777  1.00 95.48           H
ATOM   4097  CD  PRO A 269      -0.208 -12.531   2.075  1.00 95.48           C
ATOM   4098 1HD  PRO A 269       0.280 -11.621   1.728  1.00 95.48           H
ATOM   4099 2HD  PRO A 269      -0.634 -13.016   1.197  1.00 95.48           H
ATOM   4100  N   TYR A 270      -0.546 -10.187   4.895  1.00 93.55           N
ATOM   4101  CA  TYR A 270      -0.590  -8.982   5.707  1.00 93.55           C
ATOM   4102  C   TYR A 270      -2.022  -8.670   6.147  1.00 93.55           C
ATOM   4103  O   TYR A 270      -2.264  -8.368   7.314  1.00 93.55           O
ATOM   4104  HA  TYR A 270       0.025  -9.150   6.591  1.00 93.55           H
ATOM   4105  CB  TYR A 270      -0.087  -7.850   4.809  1.00 93.55           C
ATOM   4106 1HB  TYR A 270       0.961  -8.030   4.567  1.00 93.55           H
ATOM   4107 2HB  TYR A 270      -0.639  -7.872   3.870  1.00 93.55           H
ATOM   4108  CG  TYR A 270      -0.220  -6.458   5.430  1.00 93.55           C
ATOM   4109  CD1 TYR A 270      -0.885  -5.460   4.749  1.00 93.55           C
ATOM   4110  HD1 TYR A 270      -1.317  -5.663   3.769  1.00 93.55           H
ATOM   4111  CD2 TYR A 270       0.327  -6.201   6.671  1.00 93.55           C
ATOM   4112  HD2 TYR A 270       0.853  -6.990   7.209  1.00 93.55           H
ATOM   4113  CE1 TYR A 270      -1.010  -4.149   5.333  1.00 93.55           C
ATOM   4114  HE1 TYR A 270      -1.534  -3.352   4.806  1.00 93.55           H
ATOM   4115  CE2 TYR A 270       0.202  -4.891   7.255  1.00 93.55           C
ATOM   4116  HE2 TYR A 270       0.628  -4.675   8.235  1.00 93.55           H
ATOM   4117  CZ  TYR A 270      -0.461  -3.930   6.558  1.00 93.55           C
ATOM   4118  OH  TYR A 270      -0.579  -2.692   7.110  1.00 93.55           O
ATOM   4119  HH  TYR A 270      -0.216  -2.697   8.041  1.00 93.55           H
ATOM   4120  HN  TYR A 270      -0.231 -10.052   3.955  1.00 93.55           H
ATOM   4121  N   ASN A 271      -2.933  -8.754   5.188  1.00 92.11           N
ATOM   4122  CA  ASN A 271      -4.313  -8.370   5.432  1.00 92.11           C
ATOM   4123  C   ASN A 271      -4.982  -9.424   6.316  1.00 92.11           C
ATOM   4124  O   ASN A 271      -5.983  -9.144   6.974  1.00 92.11           O
ATOM   4125  HA  ASN A 271      -4.258  -7.395   5.916  1.00 92.11           H
ATOM   4126  CB  ASN A 271      -5.100  -8.282   4.123  1.00 92.11           C
ATOM   4127 1HB  ASN A 271      -4.848  -9.129   3.485  1.00 92.11           H
ATOM   4128 2HB  ASN A 271      -6.168  -8.346   4.331  1.00 92.11           H
ATOM   4129  CG  ASN A 271      -4.796  -6.974   3.388  1.00 92.11           C
ATOM   4130  OD1 ASN A 271      -5.335  -5.922   3.691  1.00 92.11           O
ATOM   4131  ND2 ASN A 271      -3.906  -7.099   2.408  1.00 92.11           N
ATOM   4132 1HD2 ASN A 271      -3.501  -7.992   2.211  1.00 92.11           H
ATOM   4133 2HD2 ASN A 271      -3.641  -6.300   1.868  1.00 92.11           H
ATOM   4134  HN  ASN A 271      -2.741  -9.076   4.261  1.00 92.11           H
ATOM   4135  N   CYS A 272      -4.403 -10.616   6.302  1.00 95.48           N
ATOM   4136  CA  CYS A 272      -4.827 -11.665   7.214  1.00 95.48           C
ATOM   4137  C   CYS A 272      -4.608 -11.173   8.646  1.00 95.48           C
ATOM   4138  O   CYS A 272      -5.496 -11.290   9.490  1.00 95.48           O
ATOM   4139  HA  CYS A 272      -5.886 -11.838   7.022  1.00 95.48           H
ATOM   4140  CB  CYS A 272      -4.094 -12.980   6.944  1.00 95.48           C
ATOM   4141 1HB  CYS A 272      -3.022 -12.799   6.865  1.00 95.48           H
ATOM   4142 2HB  CYS A 272      -4.241 -13.666   7.778  1.00 95.48           H
ATOM   4143  SG  CYS A 272      -4.715 -13.736   5.397  1.00 95.48           S
ATOM   4144  HG  CYS A 272      -4.106 -12.887   4.574  1.00 95.48           H
ATOM   4145  HN  CYS A 272      -3.659 -10.869   5.684  1.00 95.48           H
ATOM   4146  N   ILE A 273      -3.420 -10.634   8.878  1.00 94.34           N
ATOM   4147  CA  ILE A 273      -3.062 -10.150  10.200  1.00 94.34           C
ATOM   4148  C   ILE A 273      -3.906  -8.918  10.533  1.00 94.34           C
ATOM   4149  O   ILE A 273      -4.371  -8.766  11.662  1.00 94.34           O
ATOM   4150  HA  ILE A 273      -3.305 -10.938  10.913  1.00 94.34           H
ATOM   4151  CB  ILE A 273      -1.554  -9.906  10.292  1.00 94.34           C
ATOM   4152  HB  ILE A 273      -1.278  -9.183   9.524  1.00 94.34           H
ATOM   4153  CG1 ILE A 273      -0.773 -11.190  10.006  1.00 94.34           C
ATOM   4154 1HG1 ILE A 273      -0.983 -11.530   8.992  1.00 94.34           H
ATOM   4155 2HG1 ILE A 273       0.297 -10.988  10.059  1.00 94.34           H
ATOM   4156  CG2 ILE A 273      -1.179  -9.295  11.643  1.00 94.34           C
ATOM   4157 1HG2 ILE A 273      -1.695  -8.343  11.767  1.00 94.34           H
ATOM   4158 2HG2 ILE A 273      -1.472  -9.974  12.443  1.00 94.34           H
ATOM   4159 3HG2 ILE A 273      -0.102  -9.131  11.681  1.00 94.34           H
ATOM   4160  CD1 ILE A 273      -1.139 -12.289  11.005  1.00 94.34           C
ATOM   4161 1HD1 ILE A 273      -0.905 -11.954  12.016  1.00 94.34           H
ATOM   4162 2HD1 ILE A 273      -2.205 -12.505  10.932  1.00 94.34           H
ATOM   4163 3HD1 ILE A 273      -0.570 -13.190  10.779  1.00 94.34           H
ATOM   4164  HN  ILE A 273      -2.710 -10.525   8.182  1.00 94.34           H
ATOM   4165  N   LEU A 274      -4.078  -8.069   9.531  1.00 92.64           N
ATOM   4166  CA  LEU A 274      -4.867  -6.861   9.700  1.00 92.64           C
ATOM   4167  C   LEU A 274      -6.278  -7.238  10.156  1.00 92.64           C
ATOM   4168  O   LEU A 274      -6.868  -6.555  10.991  1.00 92.64           O
ATOM   4169  HA  LEU A 274      -4.396  -6.271  10.486  1.00 92.64           H
ATOM   4170  CB  LEU A 274      -4.838  -6.019   8.423  1.00 92.64           C
ATOM   4171 1HB  LEU A 274      -5.001  -6.680   7.571  1.00 92.64           H
ATOM   4172 2HB  LEU A 274      -5.677  -5.323   8.451  1.00 92.64           H
ATOM   4173  CG  LEU A 274      -3.557  -5.220   8.174  1.00 92.64           C
ATOM   4174  HG  LEU A 274      -2.728  -5.923   8.086  1.00 92.64           H
ATOM   4175  CD1 LEU A 274      -3.639  -4.449   6.855  1.00 92.64           C
ATOM   4176 1HD1 LEU A 274      -3.778  -5.150   6.033  1.00 92.64           H
ATOM   4177 2HD1 LEU A 274      -4.480  -3.758   6.890  1.00 92.64           H
ATOM   4178 3HD1 LEU A 274      -2.715  -3.890   6.704  1.00 92.64           H
ATOM   4179  CD2 LEU A 274      -3.246  -4.301   9.357  1.00 92.64           C
ATOM   4180 1HD2 LEU A 274      -4.070  -3.603   9.502  1.00 92.64           H
ATOM   4181 2HD2 LEU A 274      -3.115  -4.901  10.258  1.00 92.64           H
ATOM   4182 3HD2 LEU A 274      -2.330  -3.746   9.155  1.00 92.64           H
ATOM   4183  HN  LEU A 274      -3.689  -8.196   8.618  1.00 92.64           H
ATOM   4184  N   LEU A 275      -6.778  -8.325   9.587  1.00 93.56           N
ATOM   4185  CA  LEU A 275      -8.125  -8.778   9.893  1.00 93.56           C
ATOM   4186  C   LEU A 275      -8.206  -9.161  11.372  1.00 93.56           C
ATOM   4187  O   LEU A 275      -9.147  -8.779  12.065  1.00 93.56           O
ATOM   4188  HA  LEU A 275      -8.799  -7.940   9.716  1.00 93.56           H
ATOM   4189  CB  LEU A 275      -8.541  -9.902   8.942  1.00 93.56           C
ATOM   4190 1HB  LEU A 275      -8.418  -9.550   7.918  1.00 93.56           H
ATOM   4191 2HB  LEU A 275      -7.853 -10.737   9.076  1.00 93.56           H
ATOM   4192  CG  LEU A 275      -9.970 -10.424   9.105  1.00 93.56           C
ATOM   4193  HG  LEU A 275     -10.102 -10.739  10.140  1.00 93.56           H
ATOM   4194  CD1 LEU A 275     -10.991  -9.317   8.836  1.00 93.56           C
ATOM   4195 1HD1 LEU A 275     -10.835  -8.499   9.540  1.00 93.56           H
ATOM   4196 2HD1 LEU A 275     -10.868  -8.948   7.818  1.00 93.56           H
ATOM   4197 3HD1 LEU A 275     -11.999  -9.714   8.959  1.00 93.56           H
ATOM   4198  CD2 LEU A 275     -10.210 -11.651   8.224  1.00 93.56           C
ATOM   4199 1HD2 LEU A 275     -10.052 -11.385   7.179  1.00 93.56           H
ATOM   4200 2HD2 LEU A 275      -9.515 -12.442   8.506  1.00 93.56           H
ATOM   4201 3HD2 LEU A 275     -11.233 -12.001   8.359  1.00 93.56           H
ATOM   4202  HN  LEU A 275      -6.281  -8.892   8.930  1.00 93.56           H
ATOM   4203  N   VAL A 276      -7.206  -9.911  11.811  1.00 95.04           N
ATOM   4204  CA  VAL A 276      -7.147 -10.340  13.199  1.00 95.04           C
ATOM   4205  C   VAL A 276      -7.139  -9.110  14.108  1.00 95.04           C
ATOM   4206  O   VAL A 276      -7.879  -9.054  15.089  1.00 95.04           O
ATOM   4207  HA  VAL A 276      -8.046 -10.922  13.402  1.00 95.04           H
ATOM   4208  CB  VAL A 276      -5.935 -11.250  13.413  1.00 95.04           C
ATOM   4209  HB  VAL A 276      -5.050 -10.717  13.066  1.00 95.04           H
ATOM   4210  CG1 VAL A 276      -5.743 -11.565  14.898  1.00 95.04           C
ATOM   4211 1HG1 VAL A 276      -5.585 -10.637  15.449  1.00 95.04           H
ATOM   4212 2HG1 VAL A 276      -6.630 -12.069  15.281  1.00 95.04           H
ATOM   4213 3HG1 VAL A 276      -4.875 -12.213  15.022  1.00 95.04           H
ATOM   4214  CG2 VAL A 276      -6.062 -12.535  12.592  1.00 95.04           C
ATOM   4215 1HG2 VAL A 276      -6.961 -13.072  12.895  1.00 95.04           H
ATOM   4216 2HG2 VAL A 276      -6.128 -12.284  11.533  1.00 95.04           H
ATOM   4217 3HG2 VAL A 276      -5.188 -13.163  12.763  1.00 95.04           H
ATOM   4218  HN  VAL A 276      -6.449 -10.225  11.239  1.00 95.04           H
ATOM   4219  N   GLN A 277      -6.294  -8.154  13.750  1.00 92.10           N
ATOM   4220  CA  GLN A 277      -6.153  -6.945  14.543  1.00 92.10           C
ATOM   4221  C   GLN A 277      -7.475  -6.176  14.581  1.00 92.10           C
ATOM   4222  O   GLN A 277      -7.811  -5.561  15.591  1.00 92.10           O
ATOM   4223  HA  GLN A 277      -5.894  -7.285  15.546  1.00 92.10           H
ATOM   4224  CB  GLN A 277      -5.022  -6.065  14.005  1.00 92.10           C
ATOM   4225 1HB  GLN A 277      -5.124  -5.956  12.926  1.00 92.10           H
ATOM   4226 2HB  GLN A 277      -5.098  -5.067  14.435  1.00 92.10           H
ATOM   4227  CG  GLN A 277      -3.655  -6.667  14.336  1.00 92.10           C
ATOM   4228 1HG  GLN A 277      -3.559  -6.790  15.415  1.00 92.10           H
ATOM   4229 2HG  GLN A 277      -3.573  -7.659  13.893  1.00 92.10           H
ATOM   4230  CD  GLN A 277      -2.524  -5.776  13.817  1.00 92.10           C
ATOM   4231  OE1 GLN A 277      -2.698  -4.967  12.921  1.00 92.10           O
ATOM   4232  NE2 GLN A 277      -1.359  -5.970  14.429  1.00 92.10           N
ATOM   4233 1HE2 GLN A 277      -1.284  -6.650  15.158  1.00 92.10           H
ATOM   4234 2HE2 GLN A 277      -0.558  -5.434  14.160  1.00 92.10           H
ATOM   4235  HN  GLN A 277      -5.715  -8.196  12.936  1.00 92.10           H
ATOM   4236  N   THR A 278      -8.190  -6.237  13.466  1.00 92.92           N
ATOM   4237  CA  THR A 278      -9.446  -5.518  13.343  1.00 92.92           C
ATOM   4238  C   THR A 278     -10.494  -6.110  14.288  1.00 92.92           C
ATOM   4239  O   THR A 278     -11.210  -5.374  14.966  1.00 92.92           O
ATOM   4240  HA  THR A 278      -9.283  -4.486  13.653  1.00 92.92           H
ATOM   4241  CB  THR A 278      -9.867  -5.550  11.872  1.00 92.92           C
ATOM   4242  HB  THR A 278     -10.089  -6.568  11.553  1.00 92.92           H
ATOM   4243  OG1 THR A 278      -8.790  -4.913  11.189  1.00 92.92           O
ATOM   4244  HG1 THR A 278      -7.917  -5.286  11.504  1.00 92.92           H
ATOM   4245  CG2 THR A 278     -11.072  -4.651  11.588  1.00 92.92           C
ATOM   4246 1HG2 THR A 278     -10.825  -3.621  11.844  1.00 92.92           H
ATOM   4247 2HG2 THR A 278     -11.921  -4.982  12.187  1.00 92.92           H
ATOM   4248 3HG2 THR A 278     -11.329  -4.711  10.530  1.00 92.92           H
ATOM   4249  HN  THR A 278      -7.924  -6.765  12.660  1.00 92.92           H
ATOM   4250  N   ILE A 279     -10.552  -7.433  14.302  1.00 93.26           N
ATOM   4251  CA  ILE A 279     -11.507  -8.132  15.146  1.00 93.26           C
ATOM   4252  C   ILE A 279     -11.154  -7.890  16.615  1.00 93.26           C
ATOM   4253  O   ILE A 279     -12.034  -7.628  17.433  1.00 93.26           O
ATOM   4254  HA  ILE A 279     -12.490  -7.703  14.951  1.00 93.26           H
ATOM   4255  CB  ILE A 279     -11.575  -9.612  14.765  1.00 93.26           C
ATOM   4256  HB  ILE A 279     -10.565 -10.020  14.796  1.00 93.26           H
ATOM   4257  CG1 ILE A 279     -12.090  -9.787  13.335  1.00 93.26           C
ATOM   4258 1HG1 ILE A 279     -13.159  -9.575  13.301  1.00 93.26           H
ATOM   4259 2HG1 ILE A 279     -11.601  -9.068  12.678  1.00 93.26           H
ATOM   4260  CG2 ILE A 279     -12.411 -10.400  15.776  1.00 93.26           C
ATOM   4261 1HG2 ILE A 279     -11.961 -10.314  16.765  1.00 93.26           H
ATOM   4262 2HG2 ILE A 279     -13.424  -9.998  15.801  1.00 93.26           H
ATOM   4263 3HG2 ILE A 279     -12.444 -11.449  15.482  1.00 93.26           H
ATOM   4264  CD1 ILE A 279     -11.831 -11.208  12.829  1.00 93.26           C
ATOM   4265 1HD1 ILE A 279     -10.759 -11.408  12.842  1.00 93.26           H
ATOM   4266 2HD1 ILE A 279     -12.341 -11.922  13.475  1.00 93.26           H
ATOM   4267 3HD1 ILE A 279     -12.206 -11.305  11.811  1.00 93.26           H
ATOM   4268  HN  ILE A 279      -9.963  -8.025  13.751  1.00 93.26           H
ATOM   4269  N   ASP A 280      -9.865  -7.987  16.905  1.00 92.23           N
ATOM   4270  CA  ASP A 280      -9.393  -7.845  18.271  1.00 92.23           C
ATOM   4271  C   ASP A 280      -9.673  -6.421  18.757  1.00 92.23           C
ATOM   4272  O   ASP A 280      -9.941  -6.206  19.938  1.00 92.23           O
ATOM   4273  HA  ASP A 280      -9.938  -8.595  18.843  1.00 92.23           H
ATOM   4274  CB  ASP A 280      -7.884  -8.087  18.361  1.00 92.23           C
ATOM   4275 1HB  ASP A 280      -7.639  -9.046  17.906  1.00 92.23           H
ATOM   4276 2HB  ASP A 280      -7.355  -7.321  17.794  1.00 92.23           H
ATOM   4277  CG  ASP A 280      -7.412  -8.069  19.816  1.00 92.23           C
ATOM   4278  OD1 ASP A 280      -8.044  -8.780  20.627  1.00 92.23           O
ATOM   4279  OD2 ASP A 280      -6.428  -7.346  20.085  1.00 92.23           O
ATOM   4280  HN  ASP A 280      -9.151  -8.160  16.227  1.00 92.23           H
ATOM   4281  N   ALA A 281      -9.600  -5.486  17.822  1.00 91.65           N
ATOM   4282  CA  ALA A 281      -9.851  -4.090  18.138  1.00 91.65           C
ATOM   4283  C   ALA A 281     -11.267  -3.944  18.698  1.00 91.65           C
ATOM   4284  O   ALA A 281     -11.526  -3.070  19.523  1.00 91.65           O
ATOM   4285  HA  ALA A 281      -9.135  -3.790  18.903  1.00 91.65           H
ATOM   4286  CB  ALA A 281      -9.626  -3.235  16.890  1.00 91.65           C
ATOM   4287 1HB  ALA A 281      -8.597  -3.351  16.550  1.00 91.65           H
ATOM   4288 2HB  ALA A 281     -10.307  -3.556  16.102  1.00 91.65           H
ATOM   4289 3HB  ALA A 281      -9.814  -2.188  17.128  1.00 91.65           H
ATOM   4290  HN  ALA A 281      -9.376  -5.668  16.865  1.00 91.65           H
ATOM   4291  N   TYR A 282     -12.148  -4.815  18.226  1.00 79.83           N
ATOM   4292  CA  TYR A 282     -13.540  -4.769  18.638  1.00 79.83           C
ATOM   4293  C   TYR A 282     -13.800  -5.729  19.800  1.00 79.83           C
ATOM   4294  O   TYR A 282     -14.420  -5.353  20.794  1.00 79.83           O
ATOM   4295  HA  TYR A 282     -13.762  -3.751  18.960  1.00 79.83           H
ATOM   4296  CB  TYR A 282     -14.354  -5.223  17.425  1.00 79.83           C
ATOM   4297 1HB  TYR A 282     -14.070  -4.619  16.563  1.00 79.83           H
ATOM   4298 2HB  TYR A 282     -14.094  -6.255  17.191  1.00 79.83           H
ATOM   4299  CG  TYR A 282     -15.869  -5.126  17.620  1.00 79.83           C
ATOM   4300  CD1 TYR A 282     -16.605  -6.264  17.881  1.00 79.83           C
ATOM   4301  HD1 TYR A 282     -16.107  -7.231  17.949  1.00 79.83           H
ATOM   4302  CD2 TYR A 282     -16.499  -3.901  17.534  1.00 79.83           C
ATOM   4303  HD2 TYR A 282     -15.917  -3.003  17.328  1.00 79.83           H
ATOM   4304  CE1 TYR A 282     -18.030  -6.173  18.065  1.00 79.83           C
ATOM   4305  HE1 TYR A 282     -18.623  -7.063  18.272  1.00 79.83           H
ATOM   4306  CE2 TYR A 282     -17.924  -3.810  17.718  1.00 79.83           C
ATOM   4307  HE2 TYR A 282     -18.434  -2.849  17.653  1.00 79.83           H
ATOM   4308  CZ  TYR A 282     -18.619  -4.950  17.974  1.00 79.83           C
ATOM   4309  OH  TYR A 282     -19.965  -4.864  18.148  1.00 79.83           O
ATOM   4310  HH  TYR A 282     -20.260  -3.912  18.069  1.00 79.83           H
ATOM   4311  HN  TYR A 282     -11.923  -5.540  17.575  1.00 79.83           H
ATOM   4312  N   ALA A 283     -13.313  -6.950  19.637  1.00 89.72           N
ATOM   4313  CA  ALA A 283     -13.706  -8.037  20.519  1.00 89.72           C
ATOM   4314  C   ALA A 283     -12.727  -8.116  21.691  1.00 89.72           C
ATOM   4315  O   ALA A 283     -13.055  -8.663  22.743  1.00 89.72           O
ATOM   4316  HA  ALA A 283     -14.701  -7.810  20.902  1.00 89.72           H
ATOM   4317  CB  ALA A 283     -13.770  -9.342  19.723  1.00 89.72           C
ATOM   4318 1HB  ALA A 283     -14.501  -9.243  18.921  1.00 89.72           H
ATOM   4319 2HB  ALA A 283     -12.790  -9.556  19.298  1.00 89.72           H
ATOM   4320 3HB  ALA A 283     -14.065 -10.157  20.385  1.00 89.72           H
ATOM   4321  HN  ALA A 283     -12.663  -7.202  18.920  1.00 89.72           H
ATOM   4322  N   MET A 284     -11.544  -7.561  21.472  1.00 83.99           N
ATOM   4323  CA  MET A 284     -10.517  -7.556  22.500  1.00 83.99           C
ATOM   4324  C   MET A 284     -10.339  -8.951  23.103  1.00 83.99           C
ATOM   4325  O   MET A 284     -10.262  -9.099  24.321  1.00 83.99           O
ATOM   4326  HA  MET A 284      -9.600  -7.250  21.997  1.00 83.99           H
ATOM   4327  CB  MET A 284     -10.903  -6.568  23.602  1.00 83.99           C
ATOM   4328 1HB  MET A 284     -11.815  -6.907  24.096  1.00 83.99           H
ATOM   4329 2HB  MET A 284     -10.121  -6.541  24.361  1.00 83.99           H
ATOM   4330  CG  MET A 284     -11.117  -5.165  23.031  1.00 83.99           C
ATOM   4331 1HG  MET A 284     -10.188  -4.794  22.599  1.00 83.99           H
ATOM   4332 2HG  MET A 284     -11.852  -5.199  22.227  1.00 83.99           H
ATOM   4333  SD  MET A 284     -11.674  -4.060  24.318  1.00 83.99           S
ATOM   4334  CE  MET A 284     -11.927  -2.574  23.363  1.00 83.99           C
ATOM   4335 1HE  MET A 284     -10.987  -2.276  22.899  1.00 83.99           H
ATOM   4336 2HE  MET A 284     -12.671  -2.762  22.588  1.00 83.99           H
ATOM   4337 3HE  MET A 284     -12.278  -1.776  24.018  1.00 83.99           H
ATOM   4338  HN  MET A 284     -11.284  -7.122  20.612  1.00 83.99           H
ATOM   4339  N   PHE A 285     -10.278  -9.938  22.222  1.00 86.33           N
ATOM   4340  CA  PHE A 285     -10.304 -11.326  22.650  1.00 86.33           C
ATOM   4341  C   PHE A 285      -8.895 -11.828  22.972  1.00 86.33           C
ATOM   4342  O   PHE A 285      -8.732 -12.882  23.584  1.00 86.33           O
ATOM   4343  HA  PHE A 285     -10.919 -11.376  23.549  1.00 86.33           H
ATOM   4344  CB  PHE A 285     -10.871 -12.143  21.487  1.00 86.33           C
ATOM   4345 1HB  PHE A 285     -11.080 -13.155  21.835  1.00 86.33           H
ATOM   4346 2HB  PHE A 285     -11.822 -11.709  21.181  1.00 86.33           H
ATOM   4347  CG  PHE A 285      -9.946 -12.218  20.271  1.00 86.33           C
ATOM   4348  CD1 PHE A 285     -10.036 -11.280  19.290  1.00 86.33           C
ATOM   4349  HD1 PHE A 285     -10.767 -10.476  19.370  1.00 86.33           H
ATOM   4350  CD2 PHE A 285      -9.034 -13.222  20.171  1.00 86.33           C
ATOM   4351  HD2 PHE A 285      -8.962 -13.973  20.957  1.00 86.33           H
ATOM   4352  CE1 PHE A 285      -9.177 -11.350  18.161  1.00 86.33           C
ATOM   4353  HE1 PHE A 285      -9.249 -10.599  17.374  1.00 86.33           H
ATOM   4354  CE2 PHE A 285      -8.175 -13.291  19.042  1.00 86.33           C
ATOM   4355  HE2 PHE A 285      -7.444 -14.096  18.961  1.00 86.33           H
ATOM   4356  CZ  PHE A 285      -8.265 -12.354  18.061  1.00 86.33           C
ATOM   4357  HZ  PHE A 285      -7.606 -12.407  17.194  1.00 86.33           H
ATOM   4358  HN  PHE A 285     -10.212  -9.803  21.233  1.00 86.33           H
ATOM   4359  N   ILE A 286      -7.912 -11.049  22.544  1.00 87.63           N
ATOM   4360  CA  ILE A 286      -6.523 -11.387  22.802  1.00 87.63           C
ATOM   4361  C   ILE A 286      -6.126 -10.870  24.186  1.00 87.63           C
ATOM   4362  O   ILE A 286      -5.905  -9.673  24.366  1.00 87.63           O
ATOM   4363  HA  ILE A 286      -6.446 -12.474  22.805  1.00 87.63           H
ATOM   4364  CB  ILE A 286      -5.628 -10.872  21.673  1.00 87.63           C
ATOM   4365  HB  ILE A 286      -5.745  -9.790  21.610  1.00 87.63           H
ATOM   4366  CG1 ILE A 286      -6.058 -11.453  20.324  1.00 87.63           C
ATOM   4367 1HG1 ILE A 286      -5.939 -12.537  20.337  1.00 87.63           H
ATOM   4368 2HG1 ILE A 286      -7.115 -11.250  20.158  1.00 87.63           H
ATOM   4369  CG2 ILE A 286      -4.153 -11.150  21.973  1.00 87.63           C
ATOM   4370 1HG2 ILE A 286      -3.870 -10.649  22.899  1.00 87.63           H
ATOM   4371 2HG2 ILE A 286      -4.000 -12.224  22.079  1.00 87.63           H
ATOM   4372 3HG2 ILE A 286      -3.539 -10.774  21.155  1.00 87.63           H
ATOM   4373  CD1 ILE A 286      -5.232 -10.857  19.183  1.00 87.63           C
ATOM   4374 1HD1 ILE A 286      -5.372  -9.777  19.158  1.00 87.63           H
ATOM   4375 2HD1 ILE A 286      -4.177 -11.083  19.341  1.00 87.63           H
ATOM   4376 3HD1 ILE A 286      -5.558 -11.287  18.236  1.00 87.63           H
ATOM   4377  HN  ILE A 286      -8.053 -10.202  22.030  1.00 87.63           H
ATOM   4378  N   SER A 287      -6.047 -11.797  25.129  1.00 85.24           N
ATOM   4379  CA  SER A 287      -5.681 -11.450  26.492  1.00 85.24           C
ATOM   4380  C   SER A 287      -4.280 -11.975  26.808  1.00 85.24           C
ATOM   4381  O   SER A 287      -3.672 -11.576  27.800  1.00 85.24           O
ATOM   4382  HA  SER A 287      -5.699 -10.361  26.527  1.00 85.24           H
ATOM   4383  CB  SER A 287      -6.695 -12.008  27.493  1.00 85.24           C
ATOM   4384 1HB  SER A 287      -6.382 -11.754  28.506  1.00 85.24           H
ATOM   4385 2HB  SER A 287      -7.663 -11.534  27.331  1.00 85.24           H
ATOM   4386  OG  SER A 287      -6.835 -13.421  27.380  1.00 85.24           O
ATOM   4387  HG  SER A 287      -7.526 -13.749  28.025  1.00 85.24           H
ATOM   4388  HN  SER A 287      -6.227 -12.769  24.974  1.00 85.24           H
ATOM   4389  N   ASN A 288      -3.807 -12.863  25.945  1.00 85.90           N
ATOM   4390  CA  ASN A 288      -2.532 -13.522  26.173  1.00 85.90           C
ATOM   4391  C   ASN A 288      -1.414 -12.698  25.531  1.00 85.90           C
ATOM   4392  O   ASN A 288      -1.432 -12.456  24.325  1.00 85.90           O
ATOM   4393  HA  ASN A 288      -2.433 -13.587  27.257  1.00 85.90           H
ATOM   4394  CB  ASN A 288      -2.513 -14.917  25.544  1.00 85.90           C
ATOM   4395 1HB  ASN A 288      -3.398 -15.472  25.853  1.00 85.90           H
ATOM   4396 2HB  ASN A 288      -2.554 -14.830  24.458  1.00 85.90           H
ATOM   4397  CG  ASN A 288      -1.254 -15.685  25.952  1.00 85.90           C
ATOM   4398  OD1 ASN A 288      -0.172 -15.136  26.074  1.00 85.90           O
ATOM   4399  ND2 ASN A 288      -1.456 -16.984  26.155  1.00 85.90           N
ATOM   4400 1HD2 ASN A 288      -2.370 -17.373  26.038  1.00 85.90           H
ATOM   4401 2HD2 ASN A 288      -0.693 -17.572  26.426  1.00 85.90           H
ATOM   4402  HN  ASN A 288      -4.278 -13.133  25.106  1.00 85.90           H
ATOM   4403  N   CYS A 289      -0.469 -12.291  26.365  1.00 90.89           N
ATOM   4404  CA  CYS A 289       0.597 -11.412  25.916  1.00 90.89           C
ATOM   4405  C   CYS A 289       1.432 -12.163  24.876  1.00 90.89           C
ATOM   4406  O   CYS A 289       1.878 -11.575  23.892  1.00 90.89           O
ATOM   4407  HA  CYS A 289       0.118 -10.540  25.471  1.00 90.89           H
ATOM   4408  CB  CYS A 289       1.452 -10.917  27.084  1.00 90.89           C
ATOM   4409 1HB  CYS A 289       0.820 -10.434  27.829  1.00 90.89           H
ATOM   4410 2HB  CYS A 289       1.935 -11.762  27.575  1.00 90.89           H
ATOM   4411  SG  CYS A 289       2.717  -9.740  26.480  1.00 90.89           S
ATOM   4412  HN  CYS A 289      -0.425 -12.550  27.330  1.00 90.89           H
ATOM   4413  N   ALA A 290       1.617 -13.450  25.130  1.00 93.00           N
ATOM   4414  CA  ALA A 290       2.454 -14.269  24.270  1.00 93.00           C
ATOM   4415  C   ALA A 290       1.863 -14.288  22.858  1.00 93.00           C
ATOM   4416  O   ALA A 290       2.594 -14.188  21.874  1.00 93.00           O
ATOM   4417  HA  ALA A 290       3.442 -13.811  24.235  1.00 93.00           H
ATOM   4418  CB  ALA A 290       2.581 -15.672  24.867  1.00 93.00           C
ATOM   4419 1HB  ALA A 290       3.033 -15.606  25.857  1.00 93.00           H
ATOM   4420 2HB  ALA A 290       1.592 -16.123  24.948  1.00 93.00           H
ATOM   4421 3HB  ALA A 290       3.209 -16.286  24.222  1.00 93.00           H
ATOM   4422  HN  ALA A 290       1.208 -13.932  25.904  1.00 93.00           H
ATOM   4423  N   VAL A 291       0.546 -14.417  22.804  1.00 93.39           N
ATOM   4424  CA  VAL A 291      -0.152 -14.442  21.530  1.00 93.39           C
ATOM   4425  C   VAL A 291      -0.008 -13.080  20.848  1.00 93.39           C
ATOM   4426  O   VAL A 291       0.255 -13.007  19.649  1.00 93.39           O
ATOM   4427  HA  VAL A 291       0.326 -15.198  20.908  1.00 93.39           H
ATOM   4428  CB  VAL A 291      -1.611 -14.853  21.740  1.00 93.39           C
ATOM   4429  HB  VAL A 291      -2.062 -14.146  22.436  1.00 93.39           H
ATOM   4430  CG1 VAL A 291      -2.394 -14.786  20.427  1.00 93.39           C
ATOM   4431 1HG1 VAL A 291      -2.370 -13.767  20.042  1.00 93.39           H
ATOM   4432 2HG1 VAL A 291      -1.942 -15.461  19.700  1.00 93.39           H
ATOM   4433 3HG1 VAL A 291      -3.427 -15.084  20.605  1.00 93.39           H
ATOM   4434  CG2 VAL A 291      -1.703 -16.248  22.363  1.00 93.39           C
ATOM   4435 1HG2 VAL A 291      -1.227 -16.973  21.703  1.00 93.39           H
ATOM   4436 2HG2 VAL A 291      -1.197 -16.249  23.329  1.00 93.39           H
ATOM   4437 3HG2 VAL A 291      -2.750 -16.515  22.502  1.00 93.39           H
ATOM   4438  HN  VAL A 291      -0.041 -14.503  23.609  1.00 93.39           H
ATOM   4439  N   SER A 292      -0.186 -12.034  21.642  1.00 93.64           N
ATOM   4440  CA  SER A 292      -0.106 -10.679  21.124  1.00 93.64           C
ATOM   4441  C   SER A 292       1.280 -10.429  20.525  1.00 93.64           C
ATOM   4442  O   SER A 292       1.398  -9.837  19.453  1.00 93.64           O
ATOM   4443  HA  SER A 292      -0.873 -10.619  20.352  1.00 93.64           H
ATOM   4444  CB  SER A 292      -0.404  -9.652  22.219  1.00 93.64           C
ATOM   4445 1HB  SER A 292      -1.344  -9.906  22.707  1.00 93.64           H
ATOM   4446 2HB  SER A 292       0.374  -9.699  22.981  1.00 93.64           H
ATOM   4447  OG  SER A 292      -0.481  -8.327  21.701  1.00 93.64           O
ATOM   4448  HG  SER A 292      -1.306  -8.225  21.144  1.00 93.64           H
ATOM   4449  HN  SER A 292      -0.381 -12.102  22.621  1.00 93.64           H
ATOM   4450  N   THR A 293       2.292 -10.891  21.243  1.00 89.93           N
ATOM   4451  CA  THR A 293       3.667 -10.677  20.823  1.00 89.93           C
ATOM   4452  C   THR A 293       3.918 -11.333  19.464  1.00 89.93           C
ATOM   4453  O   THR A 293       4.509 -10.722  18.575  1.00 89.93           O
ATOM   4454  HA  THR A 293       3.824  -9.606  20.695  1.00 89.93           H
ATOM   4455  CB  THR A 293       4.586 -11.199  21.930  1.00 89.93           C
ATOM   4456  HB  THR A 293       4.434 -12.266  22.090  1.00 89.93           H
ATOM   4457  OG1 THR A 293       4.296 -10.362  23.046  1.00 89.93           O
ATOM   4458  HG1 THR A 293       3.574 -10.773  23.603  1.00 89.93           H
ATOM   4459  CG2 THR A 293       6.064 -10.932  21.638  1.00 89.93           C
ATOM   4460 1HG2 THR A 293       6.228  -9.858  21.544  1.00 89.93           H
ATOM   4461 2HG2 THR A 293       6.345 -11.425  20.707  1.00 89.93           H
ATOM   4462 3HG2 THR A 293       6.672 -11.323  22.454  1.00 89.93           H
ATOM   4463  HN  THR A 293       2.186 -11.403  22.095  1.00 89.93           H
ATOM   4464  N   ASN A 294       3.457 -12.570  19.346  1.00 92.03           N
ATOM   4465  CA  ASN A 294       3.673 -13.336  18.130  1.00 92.03           C
ATOM   4466  C   ASN A 294       2.943 -12.657  16.969  1.00 92.03           C
ATOM   4467  O   ASN A 294       3.450 -12.623  15.849  1.00 92.03           O
ATOM   4468  HA  ASN A 294       4.753 -13.353  17.991  1.00 92.03           H
ATOM   4469  CB  ASN A 294       3.122 -14.756  18.269  1.00 92.03           C
ATOM   4470 1HB  ASN A 294       2.118 -14.721  18.694  1.00 92.03           H
ATOM   4471 2HB  ASN A 294       3.034 -15.214  17.284  1.00 92.03           H
ATOM   4472  CG  ASN A 294       4.028 -15.612  19.157  1.00 92.03           C
ATOM   4473  OD1 ASN A 294       5.196 -15.323  19.356  1.00 92.03           O
ATOM   4474  ND2 ASN A 294       3.426 -16.678  19.677  1.00 92.03           N
ATOM   4475 1HD2 ASN A 294       2.464 -16.858  19.473  1.00 92.03           H
ATOM   4476 2HD2 ASN A 294       3.936 -17.299  20.271  1.00 92.03           H
ATOM   4477  HN  ASN A 294       2.945 -13.046  20.060  1.00 92.03           H
ATOM   4478  N   ILE A 295       1.765 -12.135  17.276  1.00 92.75           N
ATOM   4479  CA  ILE A 295       0.956 -11.470  16.269  1.00 92.75           C
ATOM   4480  C   ILE A 295       1.705 -10.242  15.748  1.00 92.75           C
ATOM   4481  O   ILE A 295       1.723  -9.985  14.546  1.00 92.75           O
ATOM   4482  HA  ILE A 295       0.823 -12.169  15.443  1.00 92.75           H
ATOM   4483  CB  ILE A 295      -0.435 -11.153  16.823  1.00 92.75           C
ATOM   4484  HB  ILE A 295      -0.317 -10.736  17.823  1.00 92.75           H
ATOM   4485  CG1 ILE A 295      -1.274 -12.425  16.959  1.00 92.75           C
ATOM   4486 1HG1 ILE A 295      -1.537 -12.799  15.970  1.00 92.75           H
ATOM   4487 2HG1 ILE A 295      -0.686 -13.202  17.448  1.00 92.75           H
ATOM   4488  CG2 ILE A 295      -1.135 -10.092  15.971  1.00 92.75           C
ATOM   4489 1HG2 ILE A 295      -0.543  -9.178  15.970  1.00 92.75           H
ATOM   4490 2HG2 ILE A 295      -1.241 -10.458  14.950  1.00 92.75           H
ATOM   4491 3HG2 ILE A 295      -2.122  -9.886  16.387  1.00 92.75           H
ATOM   4492  CD1 ILE A 295      -2.547 -12.159  17.765  1.00 92.75           C
ATOM   4493 1HD1 ILE A 295      -2.279 -11.808  18.761  1.00 92.75           H
ATOM   4494 2HD1 ILE A 295      -3.144 -11.399  17.260  1.00 92.75           H
ATOM   4495 3HD1 ILE A 295      -3.125 -13.079  17.846  1.00 92.75           H
ATOM   4496  HN  ILE A 295       1.364 -12.160  18.192  1.00 92.75           H
ATOM   4497  N   ASP A 296       2.305  -9.515  16.680  1.00 93.83           N
ATOM   4498  CA  ASP A 296       2.989  -8.279  16.340  1.00 93.83           C
ATOM   4499  C   ASP A 296       4.191  -8.595  15.448  1.00 93.83           C
ATOM   4500  O   ASP A 296       4.486  -7.854  14.512  1.00 93.83           O
ATOM   4501  HA  ASP A 296       2.242  -7.669  15.832  1.00 93.83           H
ATOM   4502  CB  ASP A 296       3.504  -7.571  17.595  1.00 93.83           C
ATOM   4503 1HB  ASP A 296       4.031  -8.284  18.229  1.00 93.83           H
ATOM   4504 2HB  ASP A 296       4.223  -6.802  17.314  1.00 93.83           H
ATOM   4505  CG  ASP A 296       2.352  -6.938  18.379  1.00 93.83           C
ATOM   4506  OD1 ASP A 296       1.299  -6.701  17.748  1.00 93.83           O
ATOM   4507  OD2 ASP A 296       2.551  -6.705  19.590  1.00 93.83           O
ATOM   4508  HN  ASP A 296       2.328  -9.758  17.650  1.00 93.83           H
ATOM   4509  N   ILE A 297       4.853  -9.697  15.771  1.00 92.69           N
ATOM   4510  CA  ILE A 297       5.995 -10.140  14.989  1.00 92.69           C
ATOM   4511  C   ILE A 297       5.528 -10.520  13.582  1.00 92.69           C
ATOM   4512  O   ILE A 297       6.146 -10.131  12.593  1.00 92.69           O
ATOM   4513  HA  ILE A 297       6.682  -9.298  14.908  1.00 92.69           H
ATOM   4514  CB  ILE A 297       6.738 -11.263  15.715  1.00 92.69           C
ATOM   4515  HB  ILE A 297       6.009 -12.013  16.021  1.00 92.69           H
ATOM   4516  CG1 ILE A 297       7.411 -10.743  16.986  1.00 92.69           C
ATOM   4517 1HG1 ILE A 297       8.216 -10.057  16.721  1.00 92.69           H
ATOM   4518 2HG1 ILE A 297       6.692 -10.175  17.577  1.00 92.69           H
ATOM   4519  CG2 ILE A 297       7.733 -11.955  14.781  1.00 92.69           C
ATOM   4520 1HG2 ILE A 297       7.199 -12.381  13.932  1.00 92.69           H
ATOM   4521 2HG2 ILE A 297       8.462 -11.227  14.424  1.00 92.69           H
ATOM   4522 3HG2 ILE A 297       8.248 -12.749  15.323  1.00 92.69           H
ATOM   4523  CD1 ILE A 297       7.970 -11.896  17.823  1.00 92.69           C
ATOM   4524 1HD1 ILE A 297       7.158 -12.565  18.106  1.00 92.69           H
ATOM   4525 2HD1 ILE A 297       8.706 -12.446  17.237  1.00 92.69           H
ATOM   4526 3HD1 ILE A 297       8.443 -11.498  18.720  1.00 92.69           H
ATOM   4527  HN  ILE A 297       4.621 -10.281  16.548  1.00 92.69           H
ATOM   4528  N   CYS A 298       4.441 -11.276  13.539  1.00 94.87           N
ATOM   4529  CA  CYS A 298       3.880 -11.709  12.270  1.00 94.87           C
ATOM   4530  C   CYS A 298       3.526 -10.466  11.452  1.00 94.87           C
ATOM   4531  O   CYS A 298       3.725 -10.439  10.238  1.00 94.87           O
ATOM   4532  HA  CYS A 298       4.653 -12.294  11.770  1.00 94.87           H
ATOM   4533  CB  CYS A 298       2.671 -12.626  12.468  1.00 94.87           C
ATOM   4534 1HB  CYS A 298       1.994 -12.193  13.204  1.00 94.87           H
ATOM   4535 2HB  CYS A 298       2.115 -12.714  11.535  1.00 94.87           H
ATOM   4536  SG  CYS A 298       3.224 -14.279  13.025  1.00 94.87           S
ATOM   4537  HG  CYS A 298       3.436 -13.936  14.292  1.00 94.87           H
ATOM   4538  HN  CYS A 298       3.946 -11.592  14.349  1.00 94.87           H
ATOM   4539  N   PHE A 299       3.007  -9.466  12.150  1.00 94.95           N
ATOM   4540  CA  PHE A 299       2.623  -8.222  11.503  1.00 94.95           C
ATOM   4541  C   PHE A 299       3.822  -7.570  10.813  1.00 94.95           C
ATOM   4542  O   PHE A 299       3.728  -7.153   9.659  1.00 94.95           O
ATOM   4543  HA  PHE A 299       1.865  -8.466  10.759  1.00 94.95           H
ATOM   4544  CB  PHE A 299       2.111  -7.287  12.601  1.00 94.95           C
ATOM   4545 1HB  PHE A 299       1.244  -7.744  13.078  1.00 94.95           H
ATOM   4546 2HB  PHE A 299       2.880  -7.188  13.367  1.00 94.95           H
ATOM   4547  CG  PHE A 299       1.726  -5.893  12.101  1.00 94.95           C
ATOM   4548  CD1 PHE A 299       2.609  -4.865  12.210  1.00 94.95           C
ATOM   4549  HD1 PHE A 299       3.591  -5.033  12.652  1.00 94.95           H
ATOM   4550  CD2 PHE A 299       0.501  -5.683  11.549  1.00 94.95           C
ATOM   4551  HD2 PHE A 299      -0.206  -6.508  11.462  1.00 94.95           H
ATOM   4552  CE1 PHE A 299       2.252  -3.571  11.746  1.00 94.95           C
ATOM   4553  HE1 PHE A 299       2.959  -2.746  11.833  1.00 94.95           H
ATOM   4554  CE2 PHE A 299       0.144  -4.390  11.085  1.00 94.95           C
ATOM   4555  HE2 PHE A 299      -0.838  -4.221  10.642  1.00 94.95           H
ATOM   4556  CZ  PHE A 299       1.027  -3.361  11.193  1.00 94.95           C
ATOM   4557  HZ  PHE A 299       0.753  -2.368  10.837  1.00 94.95           H
ATOM   4558  HN  PHE A 299       2.849  -9.496  13.137  1.00 94.95           H
ATOM   4559  N   GLN A 300       4.923  -7.503  11.547  1.00 91.23           N
ATOM   4560  CA  GLN A 300       6.120  -6.852  11.043  1.00 91.23           C
ATOM   4561  C   GLN A 300       6.572  -7.509   9.737  1.00 91.23           C
ATOM   4562  O   GLN A 300       6.872  -6.820   8.763  1.00 91.23           O
ATOM   4563  HA  GLN A 300       5.831  -5.818  10.856  1.00 91.23           H
ATOM   4564  CB  GLN A 300       7.239  -6.879  12.086  1.00 91.23           C
ATOM   4565 1HB  GLN A 300       7.357  -7.891  12.472  1.00 91.23           H
ATOM   4566 2HB  GLN A 300       8.185  -6.604  11.618  1.00 91.23           H
ATOM   4567  CG  GLN A 300       6.937  -5.919  13.239  1.00 91.23           C
ATOM   4568 1HG  GLN A 300       6.800  -4.910  12.851  1.00 91.23           H
ATOM   4569 2HG  GLN A 300       6.002  -6.206  13.720  1.00 91.23           H
ATOM   4570  CD  GLN A 300       8.069  -5.925  14.268  1.00 91.23           C
ATOM   4571  OE1 GLN A 300       9.237  -5.784  13.946  1.00 91.23           O
ATOM   4572  NE2 GLN A 300       7.660  -6.097  15.522  1.00 91.23           N
ATOM   4573 1HE2 GLN A 300       6.686  -6.208  15.719  1.00 91.23           H
ATOM   4574 2HE2 GLN A 300       8.326  -6.116  16.267  1.00 91.23           H
ATOM   4575  HN  GLN A 300       5.005  -7.883  12.468  1.00 91.23           H
ATOM   4576  N   VAL A 301       6.607  -8.833   9.759  1.00 95.38           N
ATOM   4577  CA  VAL A 301       7.131  -9.587   8.633  1.00 95.38           C
ATOM   4578  C   VAL A 301       6.227  -9.373   7.417  1.00 95.38           C
ATOM   4579  O   VAL A 301       6.703  -9.016   6.340  1.00 95.38           O
ATOM   4580  HA  VAL A 301       8.122  -9.193   8.406  1.00 95.38           H
ATOM   4581  CB  VAL A 301       7.282 -11.061   9.014  1.00 95.38           C
ATOM   4582  HB  VAL A 301       6.305 -11.426   9.332  1.00 95.38           H
ATOM   4583  CG1 VAL A 301       7.727 -11.895   7.812  1.00 95.38           C
ATOM   4584 1HG1 VAL A 301       6.985 -11.814   7.018  1.00 95.38           H
ATOM   4585 2HG1 VAL A 301       8.688 -11.528   7.451  1.00 95.38           H
ATOM   4586 3HG1 VAL A 301       7.827 -12.939   8.111  1.00 95.38           H
ATOM   4587  CG2 VAL A 301       8.250 -11.227  10.187  1.00 95.38           C
ATOM   4588 1HG2 VAL A 301       9.229 -10.837   9.908  1.00 95.38           H
ATOM   4589 2HG2 VAL A 301       7.873 -10.679  11.050  1.00 95.38           H
ATOM   4590 3HG2 VAL A 301       8.339 -12.284  10.437  1.00 95.38           H
ATOM   4591  HN  VAL A 301       6.285  -9.388  10.526  1.00 95.38           H
ATOM   4592  N   THR A 302       4.939  -9.601   7.629  1.00 94.62           N
ATOM   4593  CA  THR A 302       3.990  -9.611   6.530  1.00 94.62           C
ATOM   4594  C   THR A 302       3.855  -8.211   5.928  1.00 94.62           C
ATOM   4595  O   THR A 302       3.672  -8.066   4.720  1.00 94.62           O
ATOM   4596  HA  THR A 302       4.379 -10.261   5.746  1.00 94.62           H
ATOM   4597  CB  THR A 302       2.668 -10.177   7.052  1.00 94.62           C
ATOM   4598  HB  THR A 302       1.911 -10.187   6.267  1.00 94.62           H
ATOM   4599  OG1 THR A 302       2.367  -9.368   8.186  1.00 94.62           O
ATOM   4600  HG1 THR A 302       2.622  -9.847   9.026  1.00 94.62           H
ATOM   4601  CG2 THR A 302       2.821 -11.585   7.630  1.00 94.62           C
ATOM   4602 1HG2 THR A 302       3.528 -11.562   8.460  1.00 94.62           H
ATOM   4603 2HG2 THR A 302       3.192 -12.257   6.856  1.00 94.62           H
ATOM   4604 3HG2 THR A 302       1.854 -11.939   7.987  1.00 94.62           H
ATOM   4605  HN  THR A 302       4.544  -9.775   8.531  1.00 94.62           H
ATOM   4606  N   GLN A 303       3.952  -7.216   6.797  1.00 92.19           N
ATOM   4607  CA  GLN A 303       3.868  -5.832   6.362  1.00 92.19           C
ATOM   4608  C   GLN A 303       5.031  -5.498   5.425  1.00 92.19           C
ATOM   4609  O   GLN A 303       4.840  -4.838   4.405  1.00 92.19           O
ATOM   4610  HA  GLN A 303       2.924  -5.754   5.823  1.00 92.19           H
ATOM   4611  CB  GLN A 303       3.840  -4.882   7.561  1.00 92.19           C
ATOM   4612 1HB  GLN A 303       2.983  -5.113   8.194  1.00 92.19           H
ATOM   4613 2HB  GLN A 303       4.733  -5.030   8.168  1.00 92.19           H
ATOM   4614  CG  GLN A 303       3.764  -3.424   7.104  1.00 92.19           C
ATOM   4615 1HG  GLN A 303       4.691  -3.148   6.601  1.00 92.19           H
ATOM   4616 2HG  GLN A 303       2.960  -3.309   6.377  1.00 92.19           H
ATOM   4617  CD  GLN A 303       3.523  -2.488   8.290  1.00 92.19           C
ATOM   4618  OE1 GLN A 303       4.329  -2.378   9.200  1.00 92.19           O
ATOM   4619  NE2 GLN A 303       2.373  -1.824   8.231  1.00 92.19           N
ATOM   4620 1HE2 GLN A 303       1.756  -1.961   7.456  1.00 92.19           H
ATOM   4621 2HE2 GLN A 303       2.125  -1.187   8.961  1.00 92.19           H
ATOM   4622  HN  GLN A 303       4.085  -7.343   7.780  1.00 92.19           H
ATOM   4623  N   THR A 304       6.209  -5.970   5.805  1.00 93.24           N
ATOM   4624  CA  THR A 304       7.412  -5.679   5.044  1.00 93.24           C
ATOM   4625  C   THR A 304       7.311  -6.273   3.638  1.00 93.24           C
ATOM   4626  O   THR A 304       7.664  -5.620   2.657  1.00 93.24           O
ATOM   4627  HA  THR A 304       7.493  -4.598   4.929  1.00 93.24           H
ATOM   4628  CB  THR A 304       8.612  -6.199   5.839  1.00 93.24           C
ATOM   4629  HB  THR A 304       8.585  -7.286   5.916  1.00 93.24           H
ATOM   4630  OG1 THR A 304       8.543  -5.493   7.074  1.00 93.24           O
ATOM   4631  HG1 THR A 304       8.101  -6.060   7.769  1.00 93.24           H
ATOM   4632  CG2 THR A 304       9.948  -5.764   5.234  1.00 93.24           C
ATOM   4633 1HG2 THR A 304      10.002  -4.675   5.219  1.00 93.24           H
ATOM   4634 2HG2 THR A 304      10.028  -6.146   4.217  1.00 93.24           H
ATOM   4635 3HG2 THR A 304      10.766  -6.160   5.837  1.00 93.24           H
ATOM   4636  HN  THR A 304       6.349  -6.541   6.614  1.00 93.24           H
ATOM   4637  N   ILE A 305       6.827  -7.506   3.584  1.00 93.41           N
ATOM   4638  CA  ILE A 305       6.643  -8.183   2.312  1.00 93.41           C
ATOM   4639  C   ILE A 305       5.697  -7.361   1.434  1.00 93.41           C
ATOM   4640  O   ILE A 305       5.902  -7.252   0.226  1.00 93.41           O
ATOM   4641  HA  ILE A 305       7.616  -8.228   1.822  1.00 93.41           H
ATOM   4642  CB  ILE A 305       6.180  -9.624   2.534  1.00 93.41           C
ATOM   4643  HB  ILE A 305       5.310  -9.606   3.191  1.00 93.41           H
ATOM   4644  CG1 ILE A 305       7.262 -10.445   3.238  1.00 93.41           C
ATOM   4645 1HG1 ILE A 305       8.073 -10.657   2.542  1.00 93.41           H
ATOM   4646 2HG1 ILE A 305       7.688  -9.866   4.057  1.00 93.41           H
ATOM   4647  CG2 ILE A 305       5.738 -10.267   1.218  1.00 93.41           C
ATOM   4648 1HG2 ILE A 305       4.912  -9.696   0.794  1.00 93.41           H
ATOM   4649 2HG2 ILE A 305       6.573 -10.272   0.518  1.00 93.41           H
ATOM   4650 3HG2 ILE A 305       5.414 -11.290   1.404  1.00 93.41           H
ATOM   4651  CD1 ILE A 305       6.690 -11.758   3.778  1.00 93.41           C
ATOM   4652 1HD1 ILE A 305       5.895 -11.541   4.492  1.00 93.41           H
ATOM   4653 2HD1 ILE A 305       6.287 -12.345   2.952  1.00 93.41           H
ATOM   4654 3HD1 ILE A 305       7.480 -12.322   4.273  1.00 93.41           H
ATOM   4655  HN  ILE A 305       6.564  -8.038   4.389  1.00 93.41           H
ATOM   4656  N   ALA A 306       4.680  -6.803   2.076  1.00 94.73           N
ATOM   4657  CA  ALA A 306       3.672  -6.040   1.361  1.00 94.73           C
ATOM   4658  C   ALA A 306       4.324  -4.809   0.728  1.00 94.73           C
ATOM   4659  O   ALA A 306       3.962  -4.409  -0.378  1.00 94.73           O
ATOM   4660  HA  ALA A 306       3.273  -6.676   0.570  1.00 94.73           H
ATOM   4661  CB  ALA A 306       2.537  -5.671   2.317  1.00 94.73           C
ATOM   4662 1HB  ALA A 306       2.088  -6.581   2.717  1.00 94.73           H
ATOM   4663 2HB  ALA A 306       2.933  -5.071   3.137  1.00 94.73           H
ATOM   4664 3HB  ALA A 306       1.780  -5.098   1.780  1.00 94.73           H
ATOM   4665  HN  ALA A 306       4.540  -6.867   3.064  1.00 94.73           H
ATOM   4666  N   PHE A 307       5.275  -4.242   1.456  1.00 93.11           N
ATOM   4667  CA  PHE A 307       5.926  -3.020   1.016  1.00 93.11           C
ATOM   4668  C   PHE A 307       6.812  -3.280  -0.204  1.00 93.11           C
ATOM   4669  O   PHE A 307       6.969  -2.409  -1.058  1.00 93.11           O
ATOM   4670  HA  PHE A 307       5.141  -2.313   0.749  1.00 93.11           H
ATOM   4671  CB  PHE A 307       6.802  -2.539   2.174  1.00 93.11           C
ATOM   4672 1HB  PHE A 307       7.412  -3.371   2.526  1.00 93.11           H
ATOM   4673 2HB  PHE A 307       7.487  -1.775   1.805  1.00 93.11           H
ATOM   4674  CG  PHE A 307       6.014  -1.968   3.355  1.00 93.11           C
ATOM   4675  CD1 PHE A 307       4.667  -1.810   3.261  1.00 93.11           C
ATOM   4676  HD1 PHE A 307       4.148  -2.091   2.344  1.00 93.11           H
ATOM   4677  CD2 PHE A 307       6.661  -1.618   4.499  1.00 93.11           C
ATOM   4678  HD2 PHE A 307       7.741  -1.744   4.575  1.00 93.11           H
ATOM   4679  CE1 PHE A 307       3.935  -1.281   4.357  1.00 93.11           C
ATOM   4680  HE1 PHE A 307       2.855  -1.155   4.281  1.00 93.11           H
ATOM   4681  CE2 PHE A 307       5.930  -1.088   5.595  1.00 93.11           C
ATOM   4682  HE2 PHE A 307       6.449  -0.808   6.512  1.00 93.11           H
ATOM   4683  CZ  PHE A 307       4.582  -0.931   5.501  1.00 93.11           C
ATOM   4684  HZ  PHE A 307       4.021  -0.524   6.342  1.00 93.11           H
ATOM   4685  HN  PHE A 307       5.600  -4.603   2.330  1.00 93.11           H
ATOM   4686  N   PHE A 308       7.368  -4.481  -0.247  1.00 88.19           N
ATOM   4687  CA  PHE A 308       8.205  -4.879  -1.366  1.00 88.19           C
ATOM   4688  C   PHE A 308       7.409  -4.882  -2.672  1.00 88.19           C
ATOM   4689  O   PHE A 308       7.989  -4.846  -3.757  1.00 88.19           O
ATOM   4690  HA  PHE A 308       9.016  -4.153  -1.438  1.00 88.19           H
ATOM   4691  CB  PHE A 308       8.693  -6.300  -1.077  1.00 88.19           C
ATOM   4692 1HB  PHE A 308       7.923  -6.831  -0.517  1.00 88.19           H
ATOM   4693 2HB  PHE A 308       8.822  -6.829  -2.021  1.00 88.19           H
ATOM   4694  CG  PHE A 308      10.006  -6.360  -0.293  1.00 88.19           C
ATOM   4695  CD1 PHE A 308      11.182  -6.071  -0.913  1.00 88.19           C
ATOM   4696  HD1 PHE A 308      11.189  -5.796  -1.968  1.00 88.19           H
ATOM   4697  CD2 PHE A 308       9.998  -6.702   1.023  1.00 88.19           C
ATOM   4698  HD2 PHE A 308       9.056  -6.934   1.520  1.00 88.19           H
ATOM   4699  CE1 PHE A 308      12.400  -6.126  -0.186  1.00 88.19           C
ATOM   4700  HE1 PHE A 308      13.342  -5.895  -0.683  1.00 88.19           H
ATOM   4701  CE2 PHE A 308      11.216  -6.758   1.750  1.00 88.19           C
ATOM   4702  HE2 PHE A 308      11.209  -7.033   2.805  1.00 88.19           H
ATOM   4703  CZ  PHE A 308      12.392  -6.469   1.130  1.00 88.19           C
ATOM   4704  HZ  PHE A 308      13.327  -6.511   1.689  1.00 88.19           H
ATOM   4705  HN  PHE A 308       7.255  -5.176   0.464  1.00 88.19           H
ATOM   4706  N   HIS A 309       6.093  -4.925  -2.526  1.00 83.19           N
ATOM   4707  CA  HIS A 309       5.212  -4.926  -3.681  1.00 83.19           C
ATOM   4708  C   HIS A 309       5.394  -3.626  -4.467  1.00 83.19           C
ATOM   4709  O   HIS A 309       5.333  -3.626  -5.696  1.00 83.19           O
ATOM   4710  HA  HIS A 309       5.517  -5.765  -4.307  1.00 83.19           H
ATOM   4711  CB  HIS A 309       3.761  -5.164  -3.257  1.00 83.19           C
ATOM   4712 1HB  HIS A 309       3.723  -6.034  -2.602  1.00 83.19           H
ATOM   4713 2HB  HIS A 309       3.419  -4.310  -2.672  1.00 83.19           H
ATOM   4714  CG  HIS A 309       2.811  -5.379  -4.411  1.00 83.19           C
ATOM   4715  ND1 HIS A 309       2.880  -6.483  -5.243  1.00 83.19           N
ATOM   4716  HD1 HIS A 309       3.541  -7.229  -5.171  1.00 83.19           H
ATOM   4717  CD2 HIS A 309       1.770  -4.621  -4.862  1.00 83.19           C
ATOM   4718  HD2 HIS A 309       1.437  -3.677  -4.432  1.00 83.19           H
ATOM   4719  CE1 HIS A 309       1.919  -6.383  -6.150  1.00 83.19           C
ATOM   4720  HE1 HIS A 309       1.714  -7.098  -6.947  1.00 83.19           H
ATOM   4721  NE2 HIS A 309       1.233  -5.229  -5.913  1.00 83.19           N
ATOM   4722  HN  HIS A 309       5.630  -4.958  -1.641  1.00 83.19           H
ATOM   4723  N   SER A 310       5.613  -2.550  -3.726  1.00 86.71           N
ATOM   4724  CA  SER A 310       5.760  -1.239  -4.336  1.00 86.71           C
ATOM   4725  C   SER A 310       7.020  -1.203  -5.203  1.00 86.71           C
ATOM   4726  O   SER A 310       7.103  -0.423  -6.151  1.00 86.71           O
ATOM   4727  HA  SER A 310       4.869  -1.105  -4.949  1.00 86.71           H
ATOM   4728  CB  SER A 310       5.816  -0.140  -3.272  1.00 86.71           C
ATOM   4729 1HB  SER A 310       5.730   0.834  -3.753  1.00 86.71           H
ATOM   4730 2HB  SER A 310       4.962  -0.241  -2.602  1.00 86.71           H
ATOM   4731  OG  SER A 310       7.022  -0.191  -2.515  1.00 86.71           O
ATOM   4732  HG  SER A 310       6.938  -0.868  -1.784  1.00 86.71           H
ATOM   4733  HN  SER A 310       5.691  -2.564  -2.729  1.00 86.71           H
ATOM   4734  N   CYS A 311       7.969  -2.056  -4.847  1.00 88.74           N
ATOM   4735  CA  CYS A 311       9.212  -2.146  -5.594  1.00 88.74           C
ATOM   4736  C   CYS A 311       8.938  -2.909  -6.892  1.00 88.74           C
ATOM   4737  O   CYS A 311       9.627  -2.708  -7.891  1.00 88.74           O
ATOM   4738  HA  CYS A 311       9.526  -1.124  -5.804  1.00 88.74           H
ATOM   4739  CB  CYS A 311      10.321  -2.803  -4.770  1.00 88.74           C
ATOM   4740 1HB  CYS A 311      10.033  -3.820  -4.503  1.00 88.74           H
ATOM   4741 2HB  CYS A 311      11.232  -2.876  -5.363  1.00 88.74           H
ATOM   4742  SG  CYS A 311      10.637  -1.826  -3.255  1.00 88.74           S
ATOM   4743  HG  CYS A 311      11.531  -2.662  -2.734  1.00 88.74           H
ATOM   4744  HN  CYS A 311       7.899  -2.677  -4.066  1.00 88.74           H
ATOM   4745  N   LEU A 312       7.931  -3.768  -6.835  1.00 86.86           N
ATOM   4746  CA  LEU A 312       7.679  -4.698  -7.923  1.00 86.86           C
ATOM   4747  C   LEU A 312       6.732  -4.049  -8.934  1.00 86.86           C
ATOM   4748  O   LEU A 312       6.721  -4.420 -10.107  1.00 86.86           O
ATOM   4749  HA  LEU A 312       8.632  -4.890  -8.416  1.00 86.86           H
ATOM   4750  CB  LEU A 312       7.173  -6.035  -7.377  1.00 86.86           C
ATOM   4751 1HB  LEU A 312       6.284  -5.847  -6.775  1.00 86.86           H
ATOM   4752 2HB  LEU A 312       6.863  -6.654  -8.219  1.00 86.86           H
ATOM   4753  CG  LEU A 312       8.168  -6.834  -6.532  1.00 86.86           C
ATOM   4754  HG  LEU A 312       8.473  -6.215  -5.688  1.00 86.86           H
ATOM   4755  CD1 LEU A 312       7.513  -8.091  -5.957  1.00 86.86           C
ATOM   4756 1HD1 LEU A 312       6.669  -7.807  -5.328  1.00 86.86           H
ATOM   4757 2HD1 LEU A 312       7.161  -8.723  -6.773  1.00 86.86           H
ATOM   4758 3HD1 LEU A 312       8.241  -8.640  -5.361  1.00 86.86           H
ATOM   4759  CD2 LEU A 312       9.430  -7.160  -7.333  1.00 86.86           C
ATOM   4760 1HD2 LEU A 312       9.162  -7.751  -8.208  1.00 86.86           H
ATOM   4761 2HD2 LEU A 312       9.907  -6.233  -7.651  1.00 86.86           H
ATOM   4762 3HD2 LEU A 312      10.120  -7.728  -6.708  1.00 86.86           H
ATOM   4763  HN  LEU A 312       7.295  -3.834  -6.066  1.00 86.86           H
ATOM   4764  N   ASN A 313       5.960  -3.091  -8.443  1.00 85.74           N
ATOM   4765  CA  ASN A 313       4.936  -2.462  -9.261  1.00 85.74           C
ATOM   4766  C   ASN A 313       5.563  -1.974 -10.569  1.00 85.74           C
ATOM   4767  O   ASN A 313       5.045  -2.248 -11.650  1.00 85.74           O
ATOM   4768  HA  ASN A 313       4.184  -3.234  -9.422  1.00 85.74           H
ATOM   4769  CB  ASN A 313       4.328  -1.253  -8.548  1.00 85.74           C
ATOM   4770 1HB  ASN A 313       5.115  -0.680  -8.059  1.00 85.74           H
ATOM   4771 2HB  ASN A 313       3.860  -0.593  -9.279  1.00 85.74           H
ATOM   4772  CG  ASN A 313       3.291  -1.692  -7.512  1.00 85.74           C
ATOM   4773  OD1 ASN A 313       2.797  -2.807  -7.524  1.00 85.74           O
ATOM   4774  ND2 ASN A 313       2.990  -0.755  -6.617  1.00 85.74           N
ATOM   4775 1HD2 ASN A 313       3.432   0.141  -6.663  1.00 85.74           H
ATOM   4776 2HD2 ASN A 313       2.322  -0.946  -5.899  1.00 85.74           H
ATOM   4777  HN  ASN A 313       6.024  -2.745  -7.507  1.00 85.74           H
ATOM   4778  N   PRO A 314       6.685  -1.244 -10.495  1.00 86.31           N
ATOM   4779  CA  PRO A 314       7.338  -0.741 -11.705  1.00 86.31           C
ATOM   4780  C   PRO A 314       7.610  -1.844 -12.715  1.00 86.31           C
ATOM   4781  O   PRO A 314       7.357  -1.675 -13.907  1.00 86.31           O
ATOM   4782  HA  PRO A 314       6.683  -0.038 -12.220  1.00 86.31           H
ATOM   4783  CB  PRO A 314       8.634  -0.116 -11.184  1.00 86.31           C
ATOM   4784 1HB  PRO A 314       9.457  -0.831 -11.196  1.00 86.31           H
ATOM   4785 2HB  PRO A 314       8.943   0.734 -11.793  1.00 86.31           H
ATOM   4786  CG  PRO A 314       8.276   0.308  -9.765  1.00 86.31           C
ATOM   4787 1HG  PRO A 314       9.164   0.443  -9.147  1.00 86.31           H
ATOM   4788 2HG  PRO A 314       7.743   1.258  -9.748  1.00 86.31           H
ATOM   4789  CD  PRO A 314       7.409  -0.841  -9.276  1.00 86.31           C
ATOM   4790 1HD  PRO A 314       8.009  -1.660  -8.878  1.00 86.31           H
ATOM   4791 2HD  PRO A 314       6.734  -0.529  -8.480  1.00 86.31           H
ATOM   4792  N   VAL A 315       8.123  -2.955 -12.207  1.00 84.62           N
ATOM   4793  CA  VAL A 315       8.567  -4.037 -13.069  1.00 84.62           C
ATOM   4794  C   VAL A 315       7.347  -4.732 -13.677  1.00 84.62           C
ATOM   4795  O   VAL A 315       7.333  -5.041 -14.867  1.00 84.62           O
ATOM   4796  HA  VAL A 315       9.156  -3.596 -13.873  1.00 84.62           H
ATOM   4797  CB  VAL A 315       9.471  -4.992 -12.287  1.00 84.62           C
ATOM   4798  HB  VAL A 315       8.882  -5.422 -11.477  1.00 84.62           H
ATOM   4799  CG1 VAL A 315       9.956  -6.138 -13.176  1.00 84.62           C
ATOM   4800 1HG1 VAL A 315       9.098  -6.697 -13.550  1.00 84.62           H
ATOM   4801 2HG1 VAL A 315      10.520  -5.733 -14.016  1.00 84.62           H
ATOM   4802 3HG1 VAL A 315      10.597  -6.802 -12.595  1.00 84.62           H
ATOM   4803  CG2 VAL A 315      10.651  -4.243 -11.664  1.00 84.62           C
ATOM   4804 1HG2 VAL A 315      11.239  -3.772 -12.452  1.00 84.62           H
ATOM   4805 2HG2 VAL A 315      10.277  -3.478 -10.983  1.00 84.62           H
ATOM   4806 3HG2 VAL A 315      11.277  -4.945 -11.114  1.00 84.62           H
ATOM   4807  HN  VAL A 315       8.237  -3.121 -11.228  1.00 84.62           H
ATOM   4808  N   LEU A 316       6.351  -4.957 -12.832  1.00 84.59           N
ATOM   4809  CA  LEU A 316       5.245  -5.827 -13.193  1.00 84.59           C
ATOM   4810  C   LEU A 316       4.431  -5.173 -14.311  1.00 84.59           C
ATOM   4811  O   LEU A 316       4.015  -5.844 -15.254  1.00 84.59           O
ATOM   4812  HA  LEU A 316       5.671  -6.756 -13.573  1.00 84.59           H
ATOM   4813  CB  LEU A 316       4.417  -6.181 -11.956  1.00 84.59           C
ATOM   4814 1HB  LEU A 316       4.147  -5.257 -11.446  1.00 84.59           H
ATOM   4815 2HB  LEU A 316       3.488  -6.646 -12.286  1.00 84.59           H
ATOM   4816  CG  LEU A 316       5.088  -7.112 -10.944  1.00 84.59           C
ATOM   4817  HG  LEU A 316       6.041  -6.671 -10.654  1.00 84.59           H
ATOM   4818  CD1 LEU A 316       4.244  -7.241  -9.674  1.00 84.59           C
ATOM   4819 1HD1 LEU A 316       4.122  -6.258  -9.218  1.00 84.59           H
ATOM   4820 2HD1 LEU A 316       3.265  -7.647  -9.928  1.00 84.59           H
ATOM   4821 3HD1 LEU A 316       4.744  -7.907  -8.971  1.00 84.59           H
ATOM   4822  CD2 LEU A 316       5.393  -8.475 -11.570  1.00 84.59           C
ATOM   4823 1HD2 LEU A 316       4.464  -8.936 -11.906  1.00 84.59           H
ATOM   4824 2HD2 LEU A 316       6.062  -8.342 -12.420  1.00 84.59           H
ATOM   4825 3HD2 LEU A 316       5.869  -9.116 -10.829  1.00 84.59           H
ATOM   4826  HN  LEU A 316       6.293  -4.557 -11.917  1.00 84.59           H
ATOM   4827  N   TYR A 317       4.229  -3.871 -14.169  1.00 81.90           N
ATOM   4828  CA  TYR A 317       3.225  -3.179 -14.959  1.00 81.90           C
ATOM   4829  C   TYR A 317       3.875  -2.366 -16.080  1.00 81.90           C
ATOM   4830  O   TYR A 317       3.256  -2.122 -17.115  1.00 81.90           O
ATOM   4831  HA  TYR A 317       2.568  -3.929 -15.399  1.00 81.90           H
ATOM   4832  CB  TYR A 317       2.516  -2.224 -13.997  1.00 81.90           C
ATOM   4833 1HB  TYR A 317       3.265  -1.634 -13.469  1.00 81.90           H
ATOM   4834 2HB  TYR A 317       1.910  -1.527 -14.575  1.00 81.90           H
ATOM   4835  CG  TYR A 317       1.622  -2.925 -12.971  1.00 81.90           C
ATOM   4836  CD1 TYR A 317       0.390  -3.416 -13.351  1.00 81.90           C
ATOM   4837  HD1 TYR A 317       0.053  -3.304 -14.382  1.00 81.90           H
ATOM   4838  CD2 TYR A 317       2.049  -3.065 -11.667  1.00 81.90           C
ATOM   4839  HD2 TYR A 317       3.023  -2.678 -11.367  1.00 81.90           H
ATOM   4840  CE1 TYR A 317      -0.451  -4.075 -12.386  1.00 81.90           C
ATOM   4841  HE1 TYR A 317      -1.427  -4.467 -12.672  1.00 81.90           H
ATOM   4842  CE2 TYR A 317       1.209  -3.724 -10.701  1.00 81.90           C
ATOM   4843  HE2 TYR A 317       1.533  -3.842  -9.667  1.00 81.90           H
ATOM   4844  CZ  TYR A 317      -0.000  -4.197 -11.108  1.00 81.90           C
ATOM   4845  OH  TYR A 317      -0.794  -4.819 -10.196  1.00 81.90           O
ATOM   4846  HH  TYR A 317      -0.320  -4.886  -9.319  1.00 81.90           H
ATOM   4847  HN  TYR A 317       4.736  -3.293 -13.530  1.00 81.90           H
ATOM   4848  N   VAL A 318       5.115  -1.967 -15.837  1.00 78.64           N
ATOM   4849  CA  VAL A 318       5.737  -0.924 -16.635  1.00 78.64           C
ATOM   4850  C   VAL A 318       6.790  -1.549 -17.551  1.00 78.64           C
ATOM   4851  O   VAL A 318       6.694  -1.447 -18.773  1.00 78.64           O
ATOM   4852  HA  VAL A 318       4.958  -0.474 -17.251  1.00 78.64           H
ATOM   4853  CB  VAL A 318       6.307   0.163 -15.722  1.00 78.64           C
ATOM   4854  HB  VAL A 318       7.174  -0.252 -15.207  1.00 78.64           H
ATOM   4855  CG1 VAL A 318       6.778   1.370 -16.535  1.00 78.64           C
ATOM   4856 1HG1 VAL A 318       7.555   1.057 -17.234  1.00 78.64           H
ATOM   4857 2HG1 VAL A 318       5.937   1.786 -17.089  1.00 78.64           H
ATOM   4858 3HG1 VAL A 318       7.180   2.128 -15.862  1.00 78.64           H
ATOM   4859  CG2 VAL A 318       5.286   0.581 -14.662  1.00 78.64           C
ATOM   4860 1HG2 VAL A 318       4.393   0.969 -15.151  1.00 78.64           H
ATOM   4861 2HG2 VAL A 318       5.021  -0.283 -14.053  1.00 78.64           H
ATOM   4862 3HG2 VAL A 318       5.718   1.354 -14.027  1.00 78.64           H
ATOM   4863  HN  VAL A 318       5.691  -2.344 -15.111  1.00 78.64           H
ATOM   4864  N   PHE A 319       7.773  -2.181 -16.926  1.00 75.42           N
ATOM   4865  CA  PHE A 319       8.925  -2.680 -17.656  1.00 75.42           C
ATOM   4866  C   PHE A 319       8.547  -3.883 -18.523  1.00 75.42           C
ATOM   4867  O   PHE A 319       9.294  -4.264 -19.423  1.00 75.42           O
ATOM   4868  HA  PHE A 319       9.278  -1.871 -18.296  1.00 75.42           H
ATOM   4869  CB  PHE A 319       9.957  -3.121 -16.616  1.00 75.42           C
ATOM   4870 1HB  PHE A 319       9.503  -3.863 -15.960  1.00 75.42           H
ATOM   4871 2HB  PHE A 319      10.786  -3.611 -17.127  1.00 75.42           H
ATOM   4872  CG  PHE A 319      10.508  -1.976 -15.763  1.00 75.42           C
ATOM   4873  CD1 PHE A 319      10.764  -0.767 -16.330  1.00 75.42           C
ATOM   4874  HD1 PHE A 319      10.576  -0.613 -17.393  1.00 75.42           H
ATOM   4875  CD2 PHE A 319      10.742  -2.168 -14.437  1.00 75.42           C
ATOM   4876  HD2 PHE A 319      10.537  -3.138 -13.982  1.00 75.42           H
ATOM   4877  CE1 PHE A 319      11.275   0.295 -15.538  1.00 75.42           C
ATOM   4878  HE1 PHE A 319      11.480   1.264 -15.993  1.00 75.42           H
ATOM   4879  CE2 PHE A 319      11.253  -1.106 -13.645  1.00 75.42           C
ATOM   4880  HE2 PHE A 319      11.440  -1.260 -12.582  1.00 75.42           H
ATOM   4881  CZ  PHE A 319      11.508   0.103 -14.212  1.00 75.42           C
ATOM   4882  HZ  PHE A 319      11.900   0.918 -13.604  1.00 75.42           H
ATOM   4883  HN  PHE A 319       7.789  -2.354 -15.941  1.00 75.42           H
ATOM   4884  N   VAL A 320       7.387  -4.449 -18.220  1.00 75.12           N
ATOM   4885  CA  VAL A 320       6.849  -5.531 -19.027  1.00 75.12           C
ATOM   4886  C   VAL A 320       6.512  -5.002 -20.422  1.00 75.12           C
ATOM   4887  O   VAL A 320       6.603  -5.735 -21.406  1.00 75.12           O
ATOM   4888  HA  VAL A 320       7.626  -6.291 -19.118  1.00 75.12           H
ATOM   4889  CB  VAL A 320       5.649  -6.163 -18.320  1.00 75.12           C
ATOM   4890  HB  VAL A 320       4.923  -5.375 -18.122  1.00 75.12           H
ATOM   4891  CG1 VAL A 320       4.975  -7.208 -19.212  1.00 75.12           C
ATOM   4892 1HG1 VAL A 320       4.630  -6.734 -20.131  1.00 75.12           H
ATOM   4893 2HG1 VAL A 320       5.691  -7.994 -19.455  1.00 75.12           H
ATOM   4894 3HG1 VAL A 320       4.125  -7.642 -18.685  1.00 75.12           H
ATOM   4895  CG2 VAL A 320       6.060  -6.771 -16.977  1.00 75.12           C
ATOM   4896 1HG2 VAL A 320       6.813  -7.541 -17.143  1.00 75.12           H
ATOM   4897 2HG2 VAL A 320       6.472  -5.991 -16.337  1.00 75.12           H
ATOM   4898 3HG2 VAL A 320       5.187  -7.213 -16.497  1.00 75.12           H
ATOM   4899  HN  VAL A 320       6.820  -4.179 -17.442  1.00 75.12           H
ATOM   4900  N   GLY A 321       6.128  -3.735 -20.463  1.00 76.08           N
ATOM   4901  CA  GLY A 321       5.718  -3.117 -21.712  1.00 76.08           C
ATOM   4902  C   GLY A 321       6.909  -2.949 -22.658  1.00 76.08           C
ATOM   4903  O   GLY A 321       7.957  -2.446 -22.258  1.00 76.08           O
ATOM   4904 1HA  GLY A 321       4.953  -3.729 -22.191  1.00 76.08           H
ATOM   4905 2HA  GLY A 321       5.268  -2.144 -21.511  1.00 76.08           H
ATOM   4906  HN  GLY A 321       6.095  -3.134 -19.664  1.00 76.08           H
ATOM   4907  N   GLU A 322       6.707  -3.380 -23.895  1.00 64.43           N
ATOM   4908  CA  GLU A 322       7.739  -3.252 -24.909  1.00 64.43           C
ATOM   4909  C   GLU A 322       7.944  -1.781 -25.276  1.00 64.43           C
ATOM   4910  O   GLU A 322       9.077  -1.333 -25.448  1.00 64.43           O
ATOM   4911  HA  GLU A 322       8.645  -3.650 -24.452  1.00 64.43           H
ATOM   4912  CB  GLU A 322       7.396  -4.083 -26.148  1.00 64.43           C
ATOM   4913 1HB  GLU A 322       6.381  -3.856 -26.472  1.00 64.43           H
ATOM   4914 2HB  GLU A 322       8.144  -3.913 -26.922  1.00 64.43           H
ATOM   4915  CG  GLU A 322       7.434  -5.579 -25.832  1.00 64.43           C
ATOM   4916 1HG  GLU A 322       8.416  -5.847 -25.440  1.00 64.43           H
ATOM   4917 2HG  GLU A 322       6.707  -5.809 -25.054  1.00 64.43           H
ATOM   4918  CD  GLU A 322       7.134  -6.411 -27.081  1.00 64.43           C
ATOM   4919  OE1 GLU A 322       7.141  -7.654 -26.950  1.00 64.43           O
ATOM   4920  OE2 GLU A 322       6.904  -5.785 -28.138  1.00 64.43           O
ATOM   4921  HN  GLU A 322       5.859  -3.809 -24.206  1.00 64.43           H
ATOM   4922  N   ARG A 323       6.831  -1.070 -25.383  1.00 62.77           N
ATOM   4923  CA  ARG A 323       6.873   0.334 -25.754  1.00 62.77           C
ATOM   4924  C   ARG A 323       7.730   1.120 -24.760  1.00 62.77           C
ATOM   4925  O   ARG A 323       8.581   1.913 -25.160  1.00 62.77           O
ATOM   4926  HA  ARG A 323       7.317   0.346 -26.750  1.00 62.77           H
ATOM   4927  CB  ARG A 323       5.467   0.936 -25.793  1.00 62.77           C
ATOM   4928 1HB  ARG A 323       4.859   0.403 -26.524  1.00 62.77           H
ATOM   4929 2HB  ARG A 323       4.985   0.806 -24.823  1.00 62.77           H
ATOM   4930  CG  ARG A 323       5.516   2.423 -26.149  1.00 62.77           C
ATOM   4931 1HG  ARG A 323       6.096   2.961 -25.399  1.00 62.77           H
ATOM   4932 2HG  ARG A 323       6.027   2.555 -27.103  1.00 62.77           H
ATOM   4933  CD  ARG A 323       4.107   3.013 -26.234  1.00 62.77           C
ATOM   4934 1HD  ARG A 323       3.578   2.592 -27.088  1.00 62.77           H
ATOM   4935 2HD  ARG A 323       3.538   2.747 -25.343  1.00 62.77           H
ATOM   4936  NE  ARG A 323       4.183   4.486 -26.363  1.00 62.77           N
ATOM   4937  HE  ARG A 323       5.010   4.880 -26.762  1.00 62.77           H
ATOM   4938  CZ  ARG A 323       3.211   5.324 -25.977  1.00 62.77           C
ATOM   4939  NH1 ARG A 323       2.080   4.852 -25.436  1.00 62.77           N
ATOM   4940 1HH1 ARG A 323       1.956   3.867 -25.316  1.00 62.77           H
ATOM   4941 2HH1 ARG A 323       1.360   5.485 -25.151  1.00 62.77           H
ATOM   4942  NH2 ARG A 323       3.387   6.642 -26.142  1.00 62.77           N
ATOM   4943 1HH2 ARG A 323       2.672   7.282 -25.860  1.00 62.77           H
ATOM   4944 2HH2 ARG A 323       4.234   6.987 -26.547  1.00 62.77           H
ATOM   4945  HN  ARG A 323       5.915  -1.438 -25.222  1.00 62.77           H
ATOM   4946  N   PHE A 324       7.475   0.874 -23.483  1.00 74.80           N
ATOM   4947  CA  PHE A 324       8.161   1.601 -22.429  1.00 74.80           C
ATOM   4948  C   PHE A 324       9.646   1.237 -22.388  1.00 74.80           C
ATOM   4949  O   PHE A 324      10.497   2.104 -22.196  1.00 74.80           O
ATOM   4950  HA  PHE A 324       8.055   2.664 -22.648  1.00 74.80           H
ATOM   4951  CB  PHE A 324       7.510   1.191 -21.107  1.00 74.80           C
ATOM   4952 1HB  PHE A 324       6.433   1.347 -21.179  1.00 74.80           H
ATOM   4953 2HB  PHE A 324       7.667   0.124 -20.951  1.00 74.80           H
ATOM   4954  CG  PHE A 324       8.040   1.953 -19.890  1.00 74.80           C
ATOM   4955  CD1 PHE A 324       9.116   1.478 -19.207  1.00 74.80           C
ATOM   4956  HD1 PHE A 324       9.601   0.556 -19.526  1.00 74.80           H
ATOM   4957  CD2 PHE A 324       7.435   3.104 -19.492  1.00 74.80           C
ATOM   4958  HD2 PHE A 324       6.572   3.484 -20.039  1.00 74.80           H
ATOM   4959  CE1 PHE A 324       9.608   2.185 -18.078  1.00 74.80           C
ATOM   4960  HE1 PHE A 324      10.470   1.805 -17.530  1.00 74.80           H
ATOM   4961  CE2 PHE A 324       7.927   3.811 -18.362  1.00 74.80           C
ATOM   4962  HE2 PHE A 324       7.442   4.733 -18.043  1.00 74.80           H
ATOM   4963  CZ  PHE A 324       9.003   3.336 -17.679  1.00 74.80           C
ATOM   4964  HZ  PHE A 324       9.381   3.879 -16.813  1.00 74.80           H
ATOM   4965  HN  PHE A 324       6.815   0.192 -23.167  1.00 74.80           H
ATOM   4966  N   ARG A 325       9.912  -0.048 -22.571  1.00 72.03           N
ATOM   4967  CA  ARG A 325      11.279  -0.542 -22.537  1.00 72.03           C
ATOM   4968  C   ARG A 325      12.134   0.195 -23.570  1.00 72.03           C
ATOM   4969  O   ARG A 325      13.282   0.541 -23.296  1.00 72.03           O
ATOM   4970  HA  ARG A 325      11.624  -0.337 -21.524  1.00 72.03           H
ATOM   4971  CB  ARG A 325      11.329  -2.044 -22.821  1.00 72.03           C
ATOM   4972 1HB  ARG A 325      10.601  -2.297 -23.593  1.00 72.03           H
ATOM   4973 2HB  ARG A 325      12.311  -2.312 -23.210  1.00 72.03           H
ATOM   4974  CG  ARG A 325      11.038  -2.852 -21.555  1.00 72.03           C
ATOM   4975 1HG  ARG A 325      11.671  -2.499 -20.741  1.00 72.03           H
ATOM   4976 2HG  ARG A 325      10.005  -2.692 -21.247  1.00 72.03           H
ATOM   4977  CD  ARG A 325      11.282  -4.344 -21.788  1.00 72.03           C
ATOM   4978 1HD  ARG A 325      11.781  -4.494 -22.745  1.00 72.03           H
ATOM   4979 2HD  ARG A 325      11.946  -4.737 -21.017  1.00 72.03           H
ATOM   4980  NE  ARG A 325       9.996  -5.076 -21.768  1.00 72.03           N
ATOM   4981  HE  ARG A 325       9.156  -4.546 -21.652  1.00 72.03           H
ATOM   4982  CZ  ARG A 325       9.887  -6.406 -21.897  1.00 72.03           C
ATOM   4983  NH1 ARG A 325      10.979  -7.166 -22.055  1.00 72.03           N
ATOM   4984 1HH1 ARG A 325      11.884  -6.742 -22.078  1.00 72.03           H
ATOM   4985 2HH1 ARG A 325      10.888  -8.157 -22.150  1.00 72.03           H
ATOM   4986  NH2 ARG A 325       8.669  -6.963 -21.864  1.00 72.03           N
ATOM   4987 1HH2 ARG A 325       8.569  -7.954 -21.959  1.00 72.03           H
ATOM   4988 2HH2 ARG A 325       7.859  -6.389 -21.746  1.00 72.03           H
ATOM   4989  HN  ARG A 325       9.215  -0.745 -22.740  1.00 72.03           H
ATOM   4990  N   ARG A 326      11.542   0.412 -24.735  1.00 66.12           N
ATOM   4991  CA  ARG A 326      12.231   1.112 -25.806  1.00 66.12           C
ATOM   4992  C   ARG A 326      12.462   2.575 -25.420  1.00 66.12           C
ATOM   4993  O   ARG A 326      13.553   3.107 -25.617  1.00 66.12           O
ATOM   4994  HA  ARG A 326      13.177   0.583 -25.921  1.00 66.12           H
ATOM   4995  CB  ARG A 326      11.429   1.056 -27.107  1.00 66.12           C
ATOM   4996 1HB  ARG A 326      11.179   0.021 -27.340  1.00 66.12           H
ATOM   4997 2HB  ARG A 326      10.487   1.590 -26.981  1.00 66.12           H
ATOM   4998  CG  ARG A 326      12.219   1.668 -28.265  1.00 66.12           C
ATOM   4999 1HG  ARG A 326      12.422   2.719 -28.057  1.00 66.12           H
ATOM   5000 2HG  ARG A 326      13.184   1.170 -28.356  1.00 66.12           H
ATOM   5001  CD  ARG A 326      11.448   1.544 -29.581  1.00 66.12           C
ATOM   5002 1HD  ARG A 326      10.473   2.022 -29.488  1.00 66.12           H
ATOM   5003 2HD  ARG A 326      11.983   2.063 -30.376  1.00 66.12           H
ATOM   5004  NE  ARG A 326      11.278   0.117 -29.935  1.00 66.12           N
ATOM   5005  HE  ARG A 326      12.032  -0.509 -29.735  1.00 66.12           H
ATOM   5006  CZ  ARG A 326      10.177  -0.390 -30.506  1.00 66.12           C
ATOM   5007  NH1 ARG A 326       9.135   0.402 -30.796  1.00 66.12           N
ATOM   5008 1HH1 ARG A 326       9.177   1.379 -30.586  1.00 66.12           H
ATOM   5009 2HH1 ARG A 326       8.317   0.016 -31.222  1.00 66.12           H
ATOM   5010  NH2 ARG A 326      10.132  -1.700 -30.783  1.00 66.12           N
ATOM   5011 1HH2 ARG A 326       9.318  -2.094 -31.209  1.00 66.12           H
ATOM   5012 2HH2 ARG A 326      10.914  -2.284 -30.563  1.00 66.12           H
ATOM   5013  HN  ARG A 326      10.612   0.118 -24.953  1.00 66.12           H
ATOM   5014  N   ASP A 327      11.417   3.183 -24.878  1.00 76.09           N
ATOM   5015  CA  ASP A 327      11.471   4.591 -24.524  1.00 76.09           C
ATOM   5016  C   ASP A 327      12.444   4.783 -23.359  1.00 76.09           C
ATOM   5017  O   ASP A 327      13.099   5.819 -23.257  1.00 76.09           O
ATOM   5018  HA  ASP A 327      11.799   5.101 -25.430  1.00 76.09           H
ATOM   5019  CB  ASP A 327      10.098   5.101 -24.083  1.00 76.09           C
ATOM   5020 1HB  ASP A 327       9.674   4.422 -23.342  1.00 76.09           H
ATOM   5021 2HB  ASP A 327      10.204   6.072 -23.600  1.00 76.09           H
ATOM   5022  CG  ASP A 327       9.147   5.220 -25.276  1.00 76.09           C
ATOM   5023  OD1 ASP A 327       9.663   5.212 -26.415  1.00 76.09           O
ATOM   5024  OD2 ASP A 327       7.927   5.315 -25.022  1.00 76.09           O
ATOM   5025  HN  ASP A 327      10.548   2.730 -24.680  1.00 76.09           H
ATOM   5026  N   LEU A 328      12.507   3.768 -22.509  1.00 77.92           N
ATOM   5027  CA  LEU A 328      13.440   3.782 -21.396  1.00 77.92           C
ATOM   5028  C   LEU A 328      14.868   3.899 -21.934  1.00 77.92           C
ATOM   5029  O   LEU A 328      15.598   4.820 -21.572  1.00 77.92           O
ATOM   5030  HA  LEU A 328      13.223   4.667 -20.798  1.00 77.92           H
ATOM   5031  CB  LEU A 328      13.220   2.563 -20.497  1.00 77.92           C
ATOM   5032 1HB  LEU A 328      12.239   2.654 -20.030  1.00 77.92           H
ATOM   5033 2HB  LEU A 328      13.192   1.673 -21.126  1.00 77.92           H
ATOM   5034  CG  LEU A 328      14.260   2.344 -19.397  1.00 77.92           C
ATOM   5035  HG  LEU A 328      15.241   2.264 -19.865  1.00 77.92           H
ATOM   5036  CD1 LEU A 328      14.311   3.541 -18.444  1.00 77.92           C
ATOM   5037 1HD1 LEU A 328      14.577   4.439 -19.003  1.00 77.92           H
ATOM   5038 2HD1 LEU A 328      13.334   3.678 -17.980  1.00 77.92           H
ATOM   5039 3HD1 LEU A 328      15.058   3.359 -17.672  1.00 77.92           H
ATOM   5040  CD2 LEU A 328      14.004   1.031 -18.654  1.00 77.92           C
ATOM   5041 1HD2 LEU A 328      13.014   1.058 -18.198  1.00 77.92           H
ATOM   5042 2HD2 LEU A 328      14.059   0.200 -19.356  1.00 77.92           H
ATOM   5043 3HD2 LEU A 328      14.758   0.901 -17.877  1.00 77.92           H
ATOM   5044  HN  LEU A 328      11.936   2.950 -22.572  1.00 77.92           H
ATOM   5045  N   VAL A 329      15.223   2.952 -22.790  1.00 78.23           N
ATOM   5046  CA  VAL A 329      16.581   2.876 -23.301  1.00 78.23           C
ATOM   5047  C   VAL A 329      16.904   4.158 -24.070  1.00 78.23           C
ATOM   5048  O   VAL A 329      18.038   4.634 -24.042  1.00 78.23           O
ATOM   5049  HA  VAL A 329      17.251   2.803 -22.444  1.00 78.23           H
ATOM   5050  CB  VAL A 329      16.752   1.612 -24.146  1.00 78.23           C
ATOM   5051  HB  VAL A 329      16.000   1.633 -24.935  1.00 78.23           H
ATOM   5052  CG1 VAL A 329      18.130   1.580 -24.811  1.00 78.23           C
ATOM   5053 1HG1 VAL A 329      18.242   2.450 -25.457  1.00 78.23           H
ATOM   5054 2HG1 VAL A 329      18.904   1.594 -24.043  1.00 78.23           H
ATOM   5055 3HG1 VAL A 329      18.225   0.671 -25.405  1.00 78.23           H
ATOM   5056  CG2 VAL A 329      16.518   0.355 -23.306  1.00 78.23           C
ATOM   5057 1HG2 VAL A 329      17.236   0.327 -22.487  1.00 78.23           H
ATOM   5058 2HG2 VAL A 329      15.506   0.371 -22.902  1.00 78.23           H
ATOM   5059 3HG2 VAL A 329      16.646  -0.529 -23.932  1.00 78.23           H
ATOM   5060  HN  VAL A 329      14.602   2.247 -23.133  1.00 78.23           H
ATOM   5061  N   LYS A 330      15.887   4.681 -24.739  1.00 71.69           N
ATOM   5062  CA  LYS A 330      16.039   5.918 -25.486  1.00 71.69           C
ATOM   5063  C   LYS A 330      16.414   7.047 -24.524  1.00 71.69           C
[truncated: 117,162 more chars]
