# Supplementary material for: Noncanonical roles of chemokine regions in CCR9 activation revealed by structural modeling and mutational mapping
Source: Nat Commun. 2025 Aug 18;16:7695. doi: 10.1038/s41467-025-62321-9 (PMC12361432; doi:10.1038/s41467-025-62321-9)
Supplement: Supplementary file 5 — Supplementary Data 3 [file 41467_2025_62321_MOESM5_ESM.zip › CCR9_CCL25_03_rnk0.pdb]

ATOM      1  N   GLU A  20      -5.621  -5.935  58.019  1.00 49.94           N
ATOM      2  CA  GLU A  20      -5.618  -6.889  56.923  1.00 49.94           C
ATOM      3  C   GLU A  20      -6.098  -8.258  57.409  1.00 49.94           C
ATOM      4  O   GLU A  20      -5.321  -9.029  57.969  1.00 49.94           O
ATOM      5  HA  GLU A  20      -6.320  -6.490  56.190  1.00 49.94           H
ATOM      6  CB  GLU A  20      -4.231  -6.989  56.286  1.00 49.94           C
ATOM      7 1HB  GLU A  20      -3.466  -6.914  57.059  1.00 49.94           H
ATOM      8 2HB  GLU A  20      -4.161  -7.905  55.699  1.00 49.94           H
ATOM      9  CG  GLU A  20      -3.989  -5.834  55.313  1.00 49.94           C
ATOM     10 1HG  GLU A  20      -4.899  -5.635  54.746  1.00 49.94           H
ATOM     11 2HG  GLU A  20      -3.756  -4.926  55.870  1.00 49.94           H
ATOM     12  CD  GLU A  20      -2.843  -6.157  54.352  1.00 49.94           C
ATOM     13  OE1 GLU A  20      -2.855  -5.583  53.242  1.00 49.94           O
ATOM     14  OE2 GLU A  20      -1.981  -6.970  54.750  1.00 49.94           O
ATOM     15  HN  GLU A  20      -5.948  -6.296  58.892  1.00 49.94           H
ATOM     16  N   SER A  21      -7.377  -8.517  57.179  1.00 58.49           N
ATOM     17  CA  SER A  21      -7.941  -9.823  57.474  1.00 58.49           C
ATOM     18  C   SER A  21      -7.144 -10.913  56.754  1.00 58.49           C
ATOM     19  O   SER A  21      -6.688 -10.712  55.629  1.00 58.49           O
ATOM     20  HA  SER A  21      -7.854  -9.937  58.555  1.00 58.49           H
ATOM     21  CB  SER A  21      -9.416  -9.891  57.072  1.00 58.49           C
ATOM     22 1HB  SER A  21      -9.829 -10.854  57.370  1.00 58.49           H
ATOM     23 2HB  SER A  21      -9.974  -9.125  57.610  1.00 58.49           H
ATOM     24  OG  SER A  21      -9.595  -9.711  55.670  1.00 58.49           O
ATOM     25  HG  SER A  21     -10.015 -10.527  55.271  1.00 58.49           H
ATOM     26  HN  SER A  21      -8.022  -7.855  56.798  1.00 58.49           H
ATOM     27  N   THR A  22      -7.000 -12.042  57.431  1.00 60.22           N
ATOM     28  CA  THR A  22      -6.282 -13.170  56.862  1.00 60.22           C
ATOM     29  C   THR A  22      -6.831 -13.508  55.475  1.00 60.22           C
ATOM     30  O   THR A  22      -6.087 -13.943  54.597  1.00 60.22           O
ATOM     31  HA  THR A  22      -5.239 -12.882  56.731  1.00 60.22           H
ATOM     32  CB  THR A  22      -6.370 -14.334  57.851  1.00 60.22           C
ATOM     33  HB  THR A  22      -6.204 -15.286  57.346  1.00 60.22           H
ATOM     34  OG1 THR A  22      -7.648 -14.176  58.460  1.00 60.22           O
ATOM     35  HG1 THR A  22      -8.360 -14.545  57.862  1.00 60.22           H
ATOM     36  CG2 THR A  22      -5.384 -14.193  59.012  1.00 60.22           C
ATOM     37 1HG2 THR A  22      -5.594 -13.273  59.557  1.00 60.22           H
ATOM     38 2HG2 THR A  22      -4.366 -14.160  58.622  1.00 60.22           H
ATOM     39 3HG2 THR A  22      -5.488 -15.045  59.683  1.00 60.22           H
ATOM     40  HN  THR A  22      -7.364 -12.194  58.350  1.00 60.22           H
ATOM     41  N   SER A  23      -8.130 -13.294  55.320  1.00 63.00           N
ATOM     42  CA  SER A  23      -8.780 -13.533  54.042  1.00 63.00           C
ATOM     43  C   SER A  23      -8.196 -12.604  52.976  1.00 63.00           C
ATOM     44  O   SER A  23      -7.975 -13.019  51.839  1.00 63.00           O
ATOM     45  HA  SER A  23      -8.567 -14.574  53.800  1.00 63.00           H
ATOM     46  CB  SER A  23     -10.293 -13.334  54.149  1.00 63.00           C
ATOM     47 1HB  SER A  23     -10.770 -13.685  53.234  1.00 63.00           H
ATOM     48 2HB  SER A  23     -10.682 -13.943  54.965  1.00 63.00           H
ATOM     49  OG  SER A  23     -10.638 -11.969  54.369  1.00 63.00           O
ATOM     50  HG  SER A  23     -11.631 -11.858  54.339  1.00 63.00           H
ATOM     51  HN  SER A  23      -8.733 -12.966  56.046  1.00 63.00           H
ATOM     52  N   SER A  24      -7.962 -11.364  53.381  1.00 68.17           N
ATOM     53  CA  SER A  24      -7.439 -10.364  52.466  1.00 68.17           C
ATOM     54  C   SER A  24      -6.054 -10.785  51.968  1.00 68.17           C
ATOM     55  O   SER A  24      -5.718 -10.571  50.804  1.00 68.17           O
ATOM     56  HA  SER A  24      -8.148 -10.330  51.639  1.00 68.17           H
ATOM     57  CB  SER A  24      -7.368  -8.990  53.134  1.00 68.17           C
ATOM     58 1HB  SER A  24      -8.377  -8.611  53.292  1.00 68.17           H
ATOM     59 2HB  SER A  24      -6.907  -9.088  54.117  1.00 68.17           H
ATOM     60  OG  SER A  24      -6.627  -8.055  52.354  1.00 68.17           O
ATOM     61  HG  SER A  24      -6.539  -7.190  52.849  1.00 68.17           H
ATOM     62  HN  SER A  24      -8.125 -11.040  54.313  1.00 68.17           H
ATOM     63  N   MET A  25      -5.289 -11.374  52.874  1.00 64.90           N
ATOM     64  CA  MET A  25      -3.940 -11.805  52.548  1.00 64.90           C
ATOM     65  C   MET A  25      -3.961 -13.047  51.655  1.00 64.90           C
ATOM     66  O   MET A  25      -3.161 -13.164  50.728  1.00 64.90           O
ATOM     67  HA  MET A  25      -3.487 -10.971  52.012  1.00 64.90           H
ATOM     68  CB  MET A  25      -3.177 -12.117  53.838  1.00 64.90           C
ATOM     69 1HB  MET A  25      -3.450 -11.396  54.609  1.00 64.90           H
ATOM     70 2HB  MET A  25      -3.465 -13.102  54.205  1.00 64.90           H
ATOM     71  CG  MET A  25      -1.666 -12.074  53.605  1.00 64.90           C
ATOM     72 1HG  MET A  25      -1.204 -12.980  53.996  1.00 64.90           H
ATOM     73 2HG  MET A  25      -1.455 -12.045  52.536  1.00 64.90           H
ATOM     74  SD  MET A  25      -0.965 -10.640  54.403  1.00 64.90           S
ATOM     75  CE  MET A  25       0.769 -11.056  54.323  1.00 64.90           C
ATOM     76 1HE  MET A  25       0.943 -11.990  54.858  1.00 64.90           H
ATOM     77 2HE  MET A  25       1.067 -11.173  53.281  1.00 64.90           H
ATOM     78 3HE  MET A  25       1.355 -10.260  54.781  1.00 64.90           H
ATOM     79  HN  MET A  25      -5.575 -11.559  53.814  1.00 64.90           H
ATOM     80  N   GLU A  26      -4.886 -13.944  51.965  1.00 59.30           N
ATOM     81  CA  GLU A  26      -5.049 -15.154  51.178  1.00 59.30           C
ATOM     82  C   GLU A  26      -5.484 -14.806  49.753  1.00 59.30           C
ATOM     83  O   GLU A  26      -4.994 -15.394  48.789  1.00 59.30           O
ATOM     84  HA  GLU A  26      -4.065 -15.622  51.160  1.00 59.30           H
ATOM     85  CB  GLU A  26      -6.047 -16.108  51.838  1.00 59.30           C
ATOM     86 1HB  GLU A  26      -6.879 -15.539  52.253  1.00 59.30           H
ATOM     87 2HB  GLU A  26      -6.359 -16.867  51.121  1.00 59.30           H
ATOM     88  CG  GLU A  26      -5.399 -16.857  53.004  1.00 59.30           C
ATOM     89 1HG  GLU A  26      -4.526 -17.404  52.650  1.00 59.30           H
ATOM     90 2HG  GLU A  26      -5.048 -16.144  53.749  1.00 59.30           H
ATOM     91  CD  GLU A  26      -6.389 -17.830  53.648  1.00 59.30           C
ATOM     92  OE1 GLU A  26      -5.908 -18.773  54.312  1.00 59.30           O
ATOM     93  OE2 GLU A  26      -7.605 -17.607  53.463  1.00 59.30           O
ATOM     94  HN  GLU A  26      -5.517 -13.853  52.736  1.00 59.30           H
ATOM     95  N   ASP A  27      -6.399 -13.852  49.664  1.00 66.60           N
ATOM     96  CA  ASP A  27      -6.944 -13.455  48.376  1.00 66.60           C
ATOM     97  C   ASP A  27      -5.806 -12.979  47.471  1.00 66.60           C
ATOM     98  O   ASP A  27      -5.795 -13.271  46.276  1.00 66.60           O
ATOM     99  HA  ASP A  27      -7.440 -14.345  47.989  1.00 66.60           H
ATOM    100  CB  ASP A  27      -7.939 -12.303  48.531  1.00 66.60           C
ATOM    101 1HB  ASP A  27      -7.539 -11.563  49.224  1.00 66.60           H
ATOM    102 2HB  ASP A  27      -8.072 -11.802  47.572  1.00 66.60           H
ATOM    103  CG  ASP A  27      -9.290 -12.810  49.039  1.00 66.60           C
ATOM    104  OD1 ASP A  27      -9.530 -14.028  48.894  1.00 66.60           O
ATOM    105  OD2 ASP A  27     -10.051 -11.968  49.562  1.00 66.60           O
ATOM    106  HN  ASP A  27      -6.766 -13.355  50.449  1.00 66.60           H
ATOM    107  N   TYR A  28      -4.875 -12.254  48.075  1.00 65.58           N
ATOM    108  CA  TYR A  28      -3.755 -11.704  47.331  1.00 65.58           C
ATOM    109  C   TYR A  28      -2.767 -12.803  46.936  1.00 65.58           C
ATOM    110  O   TYR A  28      -2.212 -12.778  45.838  1.00 65.58           O
ATOM    111  HA  TYR A  28      -4.148 -11.237  46.427  1.00 65.58           H
ATOM    112  CB  TYR A  28      -3.060 -10.725  48.278  1.00 65.58           C
ATOM    113 1HB  TYR A  28      -3.779  -9.972  48.599  1.00 65.58           H
ATOM    114 2HB  TYR A  28      -2.742 -11.263  49.172  1.00 65.58           H
ATOM    115  CG  TYR A  28      -1.846 -10.022  47.666  1.00 65.58           C
ATOM    116  CD1 TYR A  28      -0.577 -10.512  47.896  1.00 65.58           C
ATOM    117  HD1 TYR A  28      -0.438 -11.400  48.513  1.00 65.58           H
ATOM    118  CD2 TYR A  28      -2.021  -8.899  46.885  1.00 65.58           C
ATOM    119  HD2 TYR A  28      -3.024  -8.512  46.703  1.00 65.58           H
ATOM    120  CE1 TYR A  28       0.565  -9.851  47.320  1.00 65.58           C
ATOM    121  HE1 TYR A  28       1.574 -10.227  47.493  1.00 65.58           H
ATOM    122  CE2 TYR A  28      -0.879  -8.237  46.309  1.00 65.58           C
ATOM    123  HE2 TYR A  28      -1.003  -7.349  45.689  1.00 65.58           H
ATOM    124  CZ  TYR A  28       0.358  -8.746  46.555  1.00 65.58           C
ATOM    125  OH  TYR A  28       1.436  -8.121  46.010  1.00 65.58           O
ATOM    126  HH  TYR A  28       1.137  -7.452  45.331  1.00 65.58           H
ATOM    127  HN  TYR A  28      -4.879 -12.042  49.052  1.00 65.58           H
ATOM    128  N   VAL A  29      -2.577 -13.741  47.852  1.00 66.49           N
ATOM    129  CA  VAL A  29      -1.605 -14.802  47.646  1.00 66.49           C
ATOM    130  C   VAL A  29      -2.136 -15.778  46.595  1.00 66.49           C
ATOM    131  O   VAL A  29      -1.376 -16.282  45.770  1.00 66.49           O
ATOM    132  HA  VAL A  29      -0.692 -14.342  47.269  1.00 66.49           H
ATOM    133  CB  VAL A  29      -1.280 -15.478  48.980  1.00 66.49           C
ATOM    134  HB  VAL A  29      -2.220 -15.771  49.445  1.00 66.49           H
ATOM    135  CG1 VAL A  29      -0.448 -16.744  48.763  1.00 66.49           C
ATOM    136 1HG1 VAL A  29      -1.007 -17.445  48.143  1.00 66.49           H
ATOM    137 2HG1 VAL A  29       0.486 -16.484  48.266  1.00 66.49           H
ATOM    138 3HG1 VAL A  29      -0.231 -17.205  49.727  1.00 66.49           H
ATOM    139  CG2 VAL A  29      -0.568 -14.510  49.926  1.00 66.49           C
ATOM    140 1HG2 VAL A  29       0.362 -14.173  49.469  1.00 66.49           H
ATOM    141 2HG2 VAL A  29      -1.211 -13.651  50.118  1.00 66.49           H
ATOM    142 3HG2 VAL A  29      -0.348 -15.016  50.866  1.00 66.49           H
ATOM    143  HN  VAL A  29      -3.072 -13.784  48.719  1.00 66.49           H
ATOM    144  N   ASN A  30      -3.438 -16.015  46.658  1.00 61.20           N
ATOM    145  CA  ASN A  30      -4.062 -17.004  45.795  1.00 61.20           C
ATOM    146  C   ASN A  30      -4.381 -16.365  44.442  1.00 61.20           C
ATOM    147  O   ASN A  30      -4.779 -17.055  43.504  1.00 61.20           O
ATOM    148  HA  ASN A  30      -3.334 -17.812  45.713  1.00 61.20           H
ATOM    149  CB  ASN A  30      -5.372 -17.514  46.398  1.00 61.20           C
ATOM    150 1HB  ASN A  30      -5.995 -16.669  46.690  1.00 61.20           H
ATOM    151 2HB  ASN A  30      -5.928 -18.076  45.648  1.00 61.20           H
ATOM    152  CG  ASN A  30      -5.106 -18.402  47.615  1.00 61.20           C
ATOM    153  OD1 ASN A  30      -4.053 -19.000  47.762  1.00 61.20           O
ATOM    154  ND2 ASN A  30      -6.117 -18.455  48.478  1.00 61.20           N
ATOM    155 1HD2 ASN A  30      -6.955 -17.940  48.298  1.00 61.20           H
ATOM    156 2HD2 ASN A  30      -6.040 -19.010  49.306  1.00 61.20           H
ATOM    157  HN  ASN A  30      -4.063 -15.545  47.282  1.00 61.20           H
ATOM    158  N   PHE A  31      -4.195 -15.055  44.383  1.00 68.10           N
ATOM    159  CA  PHE A  31      -4.432 -14.320  43.153  1.00 68.10           C
ATOM    160  C   PHE A  31      -3.464 -14.764  42.054  1.00 68.10           C
ATOM    161  O   PHE A  31      -2.248 -14.716  42.236  1.00 68.10           O
ATOM    162  HA  PHE A  31      -5.454 -14.531  42.841  1.00 68.10           H
ATOM    163  CB  PHE A  31      -4.190 -12.841  43.461  1.00 68.10           C
ATOM    164 1HB  PHE A  31      -4.758 -12.568  44.351  1.00 68.10           H
ATOM    165 2HB  PHE A  31      -3.136 -12.697  43.700  1.00 68.10           H
ATOM    166  CG  PHE A  31      -4.572 -11.896  42.320  1.00 68.10           C
ATOM    167  CD1 PHE A  31      -3.613 -11.419  41.482  1.00 68.10           C
ATOM    168  HD1 PHE A  31      -2.572 -11.710  41.624  1.00 68.10           H
ATOM    169  CD2 PHE A  31      -5.871 -11.533  42.144  1.00 68.10           C
ATOM    170  HD2 PHE A  31      -6.639 -11.916  42.815  1.00 68.10           H
ATOM    171  CE1 PHE A  31      -3.968 -10.542  40.423  1.00 68.10           C
ATOM    172  HE1 PHE A  31      -3.199 -10.160  39.752  1.00 68.10           H
ATOM    173  CE2 PHE A  31      -6.226 -10.657  41.084  1.00 68.10           C
ATOM    174  HE2 PHE A  31      -7.266 -10.366  40.943  1.00 68.10           H
ATOM    175  CZ  PHE A  31      -5.266 -10.180  40.246  1.00 68.10           C
ATOM    176  HZ  PHE A  31      -5.539  -9.507  39.433  1.00 68.10           H
ATOM    177  HN  PHE A  31      -3.889 -14.498  45.156  1.00 68.10           H
ATOM    178  N   ASN A  32      -4.039 -15.185  40.937  1.00 62.06           N
ATOM    179  CA  ASN A  32      -3.243 -15.632  39.807  1.00 62.06           C
ATOM    180  C   ASN A  32      -2.755 -14.415  39.019  1.00 62.06           C
ATOM    181  O   ASN A  32      -3.493 -13.861  38.205  1.00 62.06           O
ATOM    182  HA  ASN A  32      -2.423 -16.203  40.243  1.00 62.06           H
ATOM    183  CB  ASN A  32      -4.069 -16.507  38.862  1.00 62.06           C
ATOM    184 1HB  ASN A  32      -4.626 -17.246  39.439  1.00 62.06           H
ATOM    185 2HB  ASN A  32      -4.803 -15.892  38.340  1.00 62.06           H
ATOM    186  CG  ASN A  32      -3.172 -17.215  37.845  1.00 62.06           C
ATOM    187  OD1 ASN A  32      -1.965 -17.044  37.819  1.00 62.06           O
ATOM    188  ND2 ASN A  32      -3.828 -18.017  37.012  1.00 62.06           N
ATOM    189 1HD2 ASN A  32      -4.821 -18.113  37.087  1.00 62.06           H
ATOM    190 2HD2 ASN A  32      -3.329 -18.525  36.310  1.00 62.06           H
ATOM    191  HN  ASN A  32      -5.029 -15.224  40.799  1.00 62.06           H
ATOM    192  N   PHE A  33      -1.515 -14.033  39.289  1.00 64.39           N
ATOM    193  CA  PHE A  33      -0.877 -12.971  38.530  1.00 64.39           C
ATOM    194  C   PHE A  33      -0.394 -13.483  37.171  1.00 64.39           C
ATOM    195  O   PHE A  33       0.798 -13.434  36.873  1.00 64.39           O
ATOM    196  HA  PHE A  33      -1.622 -12.190  38.378  1.00 64.39           H
ATOM    197  CB  PHE A  33       0.331 -12.503  39.344  1.00 64.39           C
ATOM    198 1HB  PHE A  33       0.948 -13.368  39.590  1.00 64.39           H
ATOM    199 2HB  PHE A  33       0.939 -11.844  38.725  1.00 64.39           H
ATOM    200  CG  PHE A  33      -0.035 -11.772  40.637  1.00 64.39           C
ATOM    201  CD1 PHE A  33      -0.352 -10.450  40.604  1.00 64.39           C
ATOM    202  HD1 PHE A  33      -0.345  -9.911  39.656  1.00 64.39           H
ATOM    203  CD2 PHE A  33      -0.044 -12.444  41.819  1.00 64.39           C
ATOM    204  HD2 PHE A  33       0.210 -13.504  41.845  1.00 64.39           H
ATOM    205  CE1 PHE A  33      -0.692  -9.771  41.804  1.00 64.39           C
ATOM    206  HE1 PHE A  33      -0.946  -8.711  41.777  1.00 64.39           H
ATOM    207  CE2 PHE A  33      -0.384 -11.765  43.019  1.00 64.39           C
ATOM    208  HE2 PHE A  33      -0.391 -12.304  43.967  1.00 64.39           H
ATOM    209  CZ  PHE A  33      -0.701 -10.443  42.986  1.00 64.39           C
ATOM    210  HZ  PHE A  33      -0.962  -9.922  43.907  1.00 64.39           H
ATOM    211  HN  PHE A  33      -0.951 -14.436  40.010  1.00 64.39           H
ATOM    212  N   THR A  34      -1.346 -13.962  36.383  1.00 63.38           N
ATOM    213  CA  THR A  34      -1.098 -14.202  34.972  1.00 63.38           C
ATOM    214  C   THR A  34      -0.616 -12.921  34.289  1.00 63.38           C
ATOM    215  O   THR A  34      -1.240 -11.870  34.422  1.00 63.38           O
ATOM    216  HA  THR A  34      -0.294 -14.933  34.883  1.00 63.38           H
ATOM    217  CB  THR A  34      -2.377 -14.774  34.357  1.00 63.38           C
ATOM    218  HB  THR A  34      -3.118 -13.989  34.202  1.00 63.38           H
ATOM    219  OG1 THR A  34      -2.760 -15.813  35.255  1.00 63.38           O
ATOM    220  HG1 THR A  34      -1.991 -16.434  35.407  1.00 63.38           H
ATOM    221  CG2 THR A  34      -2.119 -15.499  33.035  1.00 63.38           C
ATOM    222 1HG2 THR A  34      -1.429 -16.327  33.204  1.00 63.38           H
ATOM    223 2HG2 THR A  34      -1.684 -14.804  32.318  1.00 63.38           H
ATOM    224 3HG2 THR A  34      -3.060 -15.885  32.643  1.00 63.38           H
ATOM    225  HN  THR A  34      -2.270 -14.184  36.693  1.00 63.38           H
ATOM    226  N   ASP A  35       0.492 -13.051  33.573  1.00 67.41           N
ATOM    227  CA  ASP A  35       1.153 -11.890  33.001  1.00 67.41           C
ATOM    228  C   ASP A  35       0.473 -11.519  31.682  1.00 67.41           C
ATOM    229  O   ASP A  35       0.970 -11.853  30.608  1.00 67.41           O
ATOM    230  HA  ASP A  35       1.059 -11.107  33.754  1.00 67.41           H
ATOM    231  CB  ASP A  35       2.626 -12.185  32.707  1.00 67.41           C
ATOM    232 1HB  ASP A  35       2.960 -13.025  33.315  1.00 67.41           H
ATOM    233 2HB  ASP A  35       2.740 -12.480  31.664  1.00 67.41           H
ATOM    234  CG  ASP A  35       3.498 -10.961  32.995  1.00 67.41           C
ATOM    235  OD1 ASP A  35       2.909  -9.914  33.342  1.00 67.41           O
ATOM    236  OD2 ASP A  35       4.733 -11.100  32.862  1.00 67.41           O
ATOM    237  HN  ASP A  35       0.935 -13.926  33.382  1.00 67.41           H
ATOM    238  N   PHE A  36      -0.654 -10.832  31.807  1.00 81.27           N
ATOM    239  CA  PHE A  36      -1.381 -10.368  30.637  1.00 81.27           C
ATOM    240  C   PHE A  36      -0.739  -9.106  30.058  1.00 81.27           C
ATOM    241  O   PHE A  36      -1.090  -8.675  28.961  1.00 81.27           O
ATOM    242  HA  PHE A  36      -1.343 -11.166  29.896  1.00 81.27           H
ATOM    243  CB  PHE A  36      -2.803 -10.040  31.096  1.00 81.27           C
ATOM    244 1HB  PHE A  36      -2.751  -9.387  31.968  1.00 81.27           H
ATOM    245 2HB  PHE A  36      -3.307  -9.480  30.309  1.00 81.27           H
ATOM    246  CG  PHE A  36      -3.643 -11.269  31.447  1.00 81.27           C
ATOM    247  CD1 PHE A  36      -3.613 -12.365  30.643  1.00 81.27           C
ATOM    248  HD1 PHE A  36      -2.990 -12.368  29.748  1.00 81.27           H
ATOM    249  CD2 PHE A  36      -4.421 -11.265  32.563  1.00 81.27           C
ATOM    250  HD2 PHE A  36      -4.445 -10.387  33.207  1.00 81.27           H
ATOM    251  CE1 PHE A  36      -4.394 -13.506  30.968  1.00 81.27           C
ATOM    252  HE1 PHE A  36      -4.370 -14.385  30.323  1.00 81.27           H
ATOM    253  CE2 PHE A  36      -5.201 -12.406  32.888  1.00 81.27           C
ATOM    254  HE2 PHE A  36      -5.824 -12.403  33.782  1.00 81.27           H
ATOM    255  CZ  PHE A  36      -5.171 -13.503  32.084  1.00 81.27           C
ATOM    256  HZ  PHE A  36      -5.770 -14.378  32.334  1.00 81.27           H
ATOM    257  HN  PHE A  36      -1.069 -10.593  32.685  1.00 81.27           H
ATOM    258  N   TYR A  37       0.188  -8.548  30.822  1.00 85.67           N
ATOM    259  CA  TYR A  37       0.978  -7.426  30.343  1.00 85.67           C
ATOM    260  C   TYR A  37       2.186  -7.910  29.538  1.00 85.67           C
ATOM    261  O   TYR A  37       3.128  -8.465  30.100  1.00 85.67           O
ATOM    262  HA  TYR A  37       0.342  -6.818  29.699  1.00 85.67           H
ATOM    263  CB  TYR A  37       1.472  -6.694  31.592  1.00 85.67           C
ATOM    264 1HB  TYR A  37       0.623  -6.504  32.249  1.00 85.67           H
ATOM    265 2HB  TYR A  37       2.157  -7.345  32.135  1.00 85.67           H
ATOM    266  CG  TYR A  37       2.177  -5.368  31.298  1.00 85.67           C
ATOM    267  CD1 TYR A  37       3.554  -5.319  31.228  1.00 85.67           C
ATOM    268  HD1 TYR A  37       4.140  -6.225  31.383  1.00 85.67           H
ATOM    269  CD2 TYR A  37       1.435  -4.221  31.102  1.00 85.67           C
ATOM    270  HD2 TYR A  37       0.347  -4.259  31.157  1.00 85.67           H
ATOM    271  CE1 TYR A  37       4.217  -4.072  30.952  1.00 85.67           C
ATOM    272  HE1 TYR A  37       5.304  -4.019  30.894  1.00 85.67           H
ATOM    273  CE2 TYR A  37       2.098  -2.973  30.825  1.00 85.67           C
ATOM    274  HE2 TYR A  37       1.524  -2.060  30.669  1.00 85.67           H
ATOM    275  CZ  TYR A  37       3.456  -2.960  30.764  1.00 85.67           C
ATOM    276  OH  TYR A  37       4.083  -1.781  30.502  1.00 85.67           O
ATOM    277  HH  TYR A  37       3.410  -1.083  30.257  1.00 85.67           H
ATOM    278  HN  TYR A  37       0.404  -8.850  31.751  1.00 85.67           H
ATOM    279  N   CYS A  38       2.118  -7.681  28.235  1.00 88.97           N
ATOM    280  CA  CYS A  38       3.132  -8.198  27.331  1.00 88.97           C
ATOM    281  C   CYS A  38       4.152  -7.088  27.068  1.00 88.97           C
ATOM    282  O   CYS A  38       3.828  -6.078  26.444  1.00 88.97           O
ATOM    283  HA  CYS A  38       3.601  -9.042  27.836  1.00 88.97           H
ATOM    284  CB  CYS A  38       2.517  -8.727  26.034  1.00 88.97           C
ATOM    285 1HB  CYS A  38       1.736  -9.452  26.261  1.00 88.97           H
ATOM    286 2HB  CYS A  38       2.044  -7.911  25.487  1.00 88.97           H
ATOM    287  SG  CYS A  38       3.810  -9.505  24.999  1.00 88.97           S
ATOM    288  HN  CYS A  38       1.390  -7.155  27.796  1.00 88.97           H
ATOM    289  N   GLU A  39       5.363  -7.313  27.556  1.00 81.00           N
ATOM    290  CA  GLU A  39       6.479  -6.446  27.218  1.00 81.00           C
ATOM    291  C   GLU A  39       7.082  -6.858  25.874  1.00 81.00           C
ATOM    292  O   GLU A  39       7.525  -7.994  25.711  1.00 81.00           O
ATOM    293  HA  GLU A  39       6.055  -5.444  27.142  1.00 81.00           H
ATOM    294  CB  GLU A  39       7.538  -6.460  28.322  1.00 81.00           C
ATOM    295 1HB  GLU A  39       7.881  -7.481  28.489  1.00 81.00           H
ATOM    296 2HB  GLU A  39       8.343  -5.770  28.068  1.00 81.00           H
ATOM    297  CG  GLU A  39       6.954  -5.969  29.649  1.00 81.00           C
ATOM    298 1HG  GLU A  39       6.439  -5.021  29.495  1.00 81.00           H
ATOM    299 2HG  GLU A  39       6.210  -6.681  30.008  1.00 81.00           H
ATOM    300  CD  GLU A  39       8.051  -5.796  30.700  1.00 81.00           C
ATOM    301  OE1 GLU A  39       7.756  -5.147  31.727  1.00 81.00           O
ATOM    302  OE2 GLU A  39       9.161  -6.316  30.454  1.00 81.00           O
ATOM    303  HN  GLU A  39       5.586  -8.069  28.171  1.00 81.00           H
ATOM    304  N   LYS A  40       7.081  -5.912  24.946  1.00 87.14           N
ATOM    305  CA  LYS A  40       7.452  -6.210  23.573  1.00 87.14           C
ATOM    306  C   LYS A  40       8.858  -5.672  23.302  1.00 87.14           C
ATOM    307  O   LYS A  40       9.160  -5.247  22.188  1.00 87.14           O
ATOM    308  HA  LYS A  40       7.472  -7.295  23.468  1.00 87.14           H
ATOM    309  CB  LYS A  40       6.393  -5.680  22.604  1.00 87.14           C
ATOM    310 1HB  LYS A  40       6.265  -4.608  22.750  1.00 87.14           H
ATOM    311 2HB  LYS A  40       6.730  -5.824  21.578  1.00 87.14           H
ATOM    312  CG  LYS A  40       5.055  -6.393  22.812  1.00 87.14           C
ATOM    313 1HG  LYS A  40       5.206  -7.472  22.791  1.00 87.14           H
ATOM    314 2HG  LYS A  40       4.656  -6.146  23.796  1.00 87.14           H
ATOM    315  CD  LYS A  40       4.048  -5.992  21.732  1.00 87.14           C
ATOM    316 1HD  LYS A  40       3.864  -4.919  21.781  1.00 87.14           H
ATOM    317 2HD  LYS A  40       4.464  -6.200  20.746  1.00 87.14           H
ATOM    318  CE  LYS A  40       2.729  -6.749  21.905  1.00 87.14           C
ATOM    319 1HE  LYS A  40       2.918  -7.823  21.919  1.00 87.14           H
ATOM    320 2HE  LYS A  40       2.278  -6.492  22.863  1.00 87.14           H
ATOM    321  NZ  LYS A  40       1.794  -6.419  20.806  1.00 87.14           N
ATOM    322 1HZ  LYS A  40       0.959  -6.987  20.891  1.00 87.14           H
ATOM    323 2HZ  LYS A  40       1.544  -5.438  20.859  1.00 87.14           H
ATOM    324 3HZ  LYS A  40       2.241  -6.606  19.915  1.00 87.14           H
ATOM    325  HN  LYS A  40       6.832  -4.959  25.119  1.00 87.14           H
ATOM    326  N   ASN A  41       9.682  -5.708  24.339  1.00 82.32           N
ATOM    327  CA  ASN A  41      11.035  -5.187  24.239  1.00 82.32           C
ATOM    328  C   ASN A  41      11.778  -5.923  23.123  1.00 82.32           C
ATOM    329  O   ASN A  41      12.505  -5.307  22.345  1.00 82.32           O
ATOM    330  HA  ASN A  41      10.918  -4.124  24.032  1.00 82.32           H
ATOM    331  CB  ASN A  41      11.806  -5.403  25.543  1.00 82.32           C
ATOM    332 1HB  ASN A  41      11.704  -6.440  25.863  1.00 82.32           H
ATOM    333 2HB  ASN A  41      12.868  -5.224  25.376  1.00 82.32           H
ATOM    334  CG  ASN A  41      11.293  -4.472  26.644  1.00 82.32           C
ATOM    335  OD1 ASN A  41      10.792  -3.389  26.392  1.00 82.32           O
ATOM    336  ND2 ASN A  41      11.447  -4.953  27.874  1.00 82.32           N
ATOM    337 1HD2 ASN A  41      11.866  -5.850  28.011  1.00 82.32           H
ATOM    338 2HD2 ASN A  41      11.142  -4.418  28.662  1.00 82.32           H
ATOM    339  HN  ASN A  41       9.438  -6.083  25.234  1.00 82.32           H
ATOM    340  N   ASN A  42      11.571  -7.231  23.079  1.00 83.16           N
ATOM    341  CA  ASN A  42      12.255  -8.065  22.106  1.00 83.16           C
ATOM    342  C   ASN A  42      11.814  -7.663  20.697  1.00 83.16           C
ATOM    343  O   ASN A  42      12.614  -7.682  19.763  1.00 83.16           O
ATOM    344  HA  ASN A  42      13.317  -7.891  22.275  1.00 83.16           H
ATOM    345  CB  ASN A  42      11.909  -9.542  22.306  1.00 83.16           C
ATOM    346 1HB  ASN A  42      10.827  -9.671  22.293  1.00 83.16           H
ATOM    347 2HB  ASN A  42      12.309 -10.128  21.479  1.00 83.16           H
ATOM    348  CG  ASN A  42      12.474 -10.063  23.629  1.00 83.16           C
ATOM    349  OD1 ASN A  42      13.251  -9.407  24.303  1.00 83.16           O
ATOM    350  ND2 ASN A  42      12.042 -11.276  23.961  1.00 83.16           N
ATOM    351 1HD2 ASN A  42      11.404 -11.761  23.362  1.00 83.16           H
ATOM    352 2HD2 ASN A  42      12.355 -11.704  24.809  1.00 83.16           H
ATOM    353  HN  ASN A  42      10.950  -7.719  23.693  1.00 83.16           H
ATOM    354  N   VAL A  43      10.542  -7.308  20.588  1.00 90.10           N
ATOM    355  CA  VAL A  43       9.968  -6.964  19.298  1.00 90.10           C
ATOM    356  C   VAL A  43      10.599  -5.663  18.796  1.00 90.10           C
ATOM    357  O   VAL A  43      10.925  -5.543  17.616  1.00 90.10           O
ATOM    358  HA  VAL A  43      10.217  -7.766  18.603  1.00 90.10           H
ATOM    359  CB  VAL A  43       8.444  -6.887  19.407  1.00 90.10           C
ATOM    360  HB  VAL A  43       8.197  -6.061  20.074  1.00 90.10           H
ATOM    361  CG1 VAL A  43       7.812  -6.594  18.044  1.00 90.10           C
ATOM    362 1HG1 VAL A  43       8.184  -5.642  17.668  1.00 90.10           H
ATOM    363 2HG1 VAL A  43       8.072  -7.388  17.345  1.00 90.10           H
ATOM    364 3HG1 VAL A  43       6.728  -6.545  18.150  1.00 90.10           H
ATOM    365  CG2 VAL A  43       7.872  -8.169  20.013  1.00 90.10           C
ATOM    366 1HG2 VAL A  43       8.135  -9.018  19.382  1.00 90.10           H
ATOM    367 2HG2 VAL A  43       8.286  -8.316  21.010  1.00 90.10           H
ATOM    368 3HG2 VAL A  43       6.787  -8.088  20.079  1.00 90.10           H
ATOM    369  HN  VAL A  43       9.908  -7.255  21.360  1.00 90.10           H
ATOM    370  N   ARG A  44      10.751  -4.723  19.717  1.00 85.72           N
ATOM    371  CA  ARG A  44      11.330  -3.433  19.380  1.00 85.72           C
ATOM    372  C   ARG A  44      12.803  -3.595  18.999  1.00 85.72           C
ATOM    373  O   ARG A  44      13.296  -2.906  18.108  1.00 85.72           O
ATOM    374  HA  ARG A  44      10.742  -3.077  18.534  1.00 85.72           H
ATOM    375  CB  ARG A  44      11.217  -2.457  20.553  1.00 85.72           C
ATOM    376 1HB  ARG A  44      11.639  -2.910  21.450  1.00 85.72           H
ATOM    377 2HB  ARG A  44      11.803  -1.561  20.343  1.00 85.72           H
ATOM    378  CG  ARG A  44       9.759  -2.071  20.807  1.00 85.72           C
ATOM    379 1HG  ARG A  44       9.284  -1.790  19.867  1.00 85.72           H
ATOM    380 2HG  ARG A  44       9.214  -2.931  21.196  1.00 85.72           H
ATOM    381  CD  ARG A  44       9.664  -0.910  21.799  1.00 85.72           C
ATOM    382 1HD  ARG A  44      10.344  -0.111  21.503  1.00 85.72           H
ATOM    383 2HD  ARG A  44       8.657  -0.492  21.787  1.00 85.72           H
ATOM    384  NE  ARG A  44       9.999  -1.380  23.162  1.00 85.72           N
ATOM    385  HE  ARG A  44      10.965  -1.510  23.389  1.00 85.72           H
ATOM    386  CZ  ARG A  44       9.091  -1.642  24.111  1.00 85.72           C
ATOM    387  NH1 ARG A  44       7.783  -1.486  23.863  1.00 85.72           N
ATOM    388 1HH1 ARG A  44       7.479  -1.171  22.964  1.00 85.72           H
ATOM    389 2HH1 ARG A  44       7.111  -1.684  24.577  1.00 85.72           H
ATOM    390  NH2 ARG A  44       9.509  -2.063  25.313  1.00 85.72           N
ATOM    391 1HH2 ARG A  44       8.844  -2.264  26.032  1.00 85.72           H
ATOM    392 2HH2 ARG A  44      10.486  -2.178  25.490  1.00 85.72           H
ATOM    393  HN  ARG A  44      10.488  -4.831  20.675  1.00 85.72           H
ATOM    394  N   GLN A  45      13.463  -4.510  19.694  1.00 82.87           N
ATOM    395  CA  GLN A  45      14.877  -4.750  19.460  1.00 82.87           C
ATOM    396  C   GLN A  45      15.094  -5.314  18.054  1.00 82.87           C
ATOM    397  O   GLN A  45      16.022  -4.909  17.356  1.00 82.87           O
ATOM    398  HA  GLN A  45      15.355  -3.774  19.545  1.00 82.87           H
ATOM    399  CB  GLN A  45      15.457  -5.686  20.522  1.00 82.87           C
ATOM    400 1HB  GLN A  45      15.176  -5.335  21.514  1.00 82.87           H
ATOM    401 2HB  GLN A  45      15.031  -6.683  20.404  1.00 82.87           H
ATOM    402  CG  GLN A  45      16.981  -5.761  20.413  1.00 82.87           C
ATOM    403 1HG  GLN A  45      17.261  -6.179  19.446  1.00 82.87           H
ATOM    404 2HG  GLN A  45      17.402  -4.757  20.460  1.00 82.87           H
ATOM    405  CD  GLN A  45      17.569  -6.619  21.535  1.00 82.87           C
ATOM    406  OE1 GLN A  45      16.869  -7.315  22.251  1.00 82.87           O
ATOM    407  NE2 GLN A  45      18.892  -6.531  21.647  1.00 82.87           N
ATOM    408 1HE2 GLN A  45      19.408  -5.941  21.026  1.00 82.87           H
ATOM    409 2HE2 GLN A  45      19.370  -7.056  22.351  1.00 82.87           H
ATOM    410  HN  GLN A  45      13.049  -5.080  20.403  1.00 82.87           H
ATOM    411  N   PHE A  46      14.222  -6.239  17.681  1.00 91.67           N
ATOM    412  CA  PHE A  46      14.272  -6.821  16.351  1.00 91.67           C
ATOM    413  C   PHE A  46      14.062  -5.752  15.276  1.00 91.67           C
ATOM    414  O   PHE A  46      14.796  -5.706  14.290  1.00 91.67           O
ATOM    415  HA  PHE A  46      15.260  -7.266  16.229  1.00 91.67           H
ATOM    416  CB  PHE A  46      13.136  -7.842  16.266  1.00 91.67           C
ATOM    417 1HB  PHE A  46      13.299  -8.615  17.018  1.00 91.67           H
ATOM    418 2HB  PHE A  46      12.197  -7.348  16.515  1.00 91.67           H
ATOM    419  CG  PHE A  46      12.997  -8.507  14.895  1.00 91.67           C
ATOM    420  CD1 PHE A  46      12.040  -8.082  14.027  1.00 91.67           C
ATOM    421  HD1 PHE A  46      11.372  -7.268  14.309  1.00 91.67           H
ATOM    422  CD2 PHE A  46      13.831  -9.523  14.544  1.00 91.67           C
ATOM    423  HD2 PHE A  46      14.598  -9.863  15.240  1.00 91.67           H
ATOM    424  CE1 PHE A  46      11.912  -8.699  12.755  1.00 91.67           C
ATOM    425  HE1 PHE A  46      11.144  -8.359  12.059  1.00 91.67           H
ATOM    426  CE2 PHE A  46      13.702 -10.140  13.272  1.00 91.67           C
ATOM    427  HE2 PHE A  46      14.370 -10.954  12.991  1.00 91.67           H
ATOM    428  CZ  PHE A  46      12.745  -9.715  12.404  1.00 91.67           C
ATOM    429  HZ  PHE A  46      12.647 -10.188  11.427  1.00 91.67           H
ATOM    430  HN  PHE A  46      13.493  -6.590  18.269  1.00 91.67           H
ATOM    431  N   ALA A  47      13.058  -4.919  15.504  1.00 91.99           N
ATOM    432  CA  ALA A  47      12.711  -3.885  14.544  1.00 91.99           C
ATOM    433  C   ALA A  47      13.913  -2.961  14.340  1.00 91.99           C
ATOM    434  O   ALA A  47      14.201  -2.549  13.217  1.00 91.99           O
ATOM    435  HA  ALA A  47      12.475  -4.375  13.599  1.00 91.99           H
ATOM    436  CB  ALA A  47      11.472  -3.131  15.031  1.00 91.99           C
ATOM    437 1HB  ALA A  47      10.639  -3.827  15.131  1.00 91.99           H
ATOM    438 2HB  ALA A  47      11.681  -2.674  15.997  1.00 91.99           H
ATOM    439 3HB  ALA A  47      11.212  -2.355  14.310  1.00 91.99           H
ATOM    440  HN  ALA A  47      12.487  -4.943  16.324  1.00 91.99           H
ATOM    441  N   SER A  48      14.583  -2.662  15.443  1.00 90.27           N
ATOM    442  CA  SER A  48      15.639  -1.664  15.430  1.00 90.27           C
ATOM    443  C   SER A  48      16.806  -2.147  14.568  1.00 90.27           C
ATOM    444  O   SER A  48      17.585  -1.340  14.062  1.00 90.27           O
ATOM    445  HA  SER A  48      15.187  -0.771  14.997  1.00 90.27           H
ATOM    446  CB  SER A  48      16.120  -1.353  16.849  1.00 90.27           C
ATOM    447 1HB  SER A  48      16.759  -0.470  16.830  1.00 90.27           H
ATOM    448 2HB  SER A  48      15.263  -1.113  17.478  1.00 90.27           H
ATOM    449  OG  SER A  48      16.837  -2.444  17.421  1.00 90.27           O
ATOM    450  HG  SER A  48      16.425  -3.310  17.138  1.00 90.27           H
ATOM    451  HN  SER A  48      14.415  -3.088  16.332  1.00 90.27           H
ATOM    452  N   HIS A  49      16.891  -3.462  14.427  1.00 86.33           N
ATOM    453  CA  HIS A  49      17.987  -4.066  13.688  1.00 86.33           C
ATOM    454  C   HIS A  49      17.543  -4.349  12.251  1.00 86.33           C
ATOM    455  O   HIS A  49      18.310  -4.149  11.311  1.00 86.33           O
ATOM    456  HA  HIS A  49      18.794  -3.334  13.673  1.00 86.33           H
ATOM    457  CB  HIS A  49      18.503  -5.315  14.406  1.00 86.33           C
ATOM    458 1HB  HIS A  49      17.658  -5.964  14.637  1.00 86.33           H
ATOM    459 2HB  HIS A  49      19.154  -5.868  13.729  1.00 86.33           H
ATOM    460  CG  HIS A  49      19.258  -5.022  15.681  1.00 86.33           C
ATOM    461  ND1 HIS A  49      20.376  -4.207  15.720  1.00 86.33           N
ATOM    462  HD1 HIS A  49      20.788  -3.742  14.937  1.00 86.33           H
ATOM    463  CD2 HIS A  49      19.043  -5.443  16.961  1.00 86.33           C
ATOM    464  HD2 HIS A  49      18.239  -6.102  17.288  1.00 86.33           H
ATOM    465  CE1 HIS A  49      20.807  -4.148  16.971  1.00 86.33           C
ATOM    466  HE1 HIS A  49      21.671  -3.586  17.326  1.00 86.33           H
ATOM    467  NE2 HIS A  49      19.980  -4.915  17.739  1.00 86.33           N
ATOM    468  HN  HIS A  49      16.229  -4.109  14.805  1.00 86.33           H
ATOM    469  N   PHE A  50      16.307  -4.809  12.128  1.00 88.26           N
ATOM    470  CA  PHE A  50      15.845  -5.385  10.876  1.00 88.26           C
ATOM    471  C   PHE A  50      15.344  -4.298   9.924  1.00 88.26           C
ATOM    472  O   PHE A  50      15.668  -4.308   8.738  1.00 88.26           O
ATOM    473  HA  PHE A  50      16.693  -5.899  10.424  1.00 88.26           H
ATOM    474  CB  PHE A  50      14.685  -6.323  11.217  1.00 88.26           C
ATOM    475 1HB  PHE A  50      15.027  -7.059  11.945  1.00 88.26           H
ATOM    476 2HB  PHE A  50      13.893  -5.746  11.695  1.00 88.26           H
ATOM    477  CG  PHE A  50      14.102  -7.057  10.007  1.00 88.26           C
ATOM    478  CD1 PHE A  50      12.908  -6.668   9.487  1.00 88.26           C
ATOM    479  HD1 PHE A  50      12.365  -5.834   9.931  1.00 88.26           H
ATOM    480  CD2 PHE A  50      14.779  -8.098   9.453  1.00 88.26           C
ATOM    481  HD2 PHE A  50      15.737  -8.410   9.870  1.00 88.26           H
ATOM    482  CE1 PHE A  50      12.367  -7.349   8.364  1.00 88.26           C
ATOM    483  HE1 PHE A  50      11.409  -7.038   7.947  1.00 88.26           H
ATOM    484  CE2 PHE A  50      14.239  -8.779   8.330  1.00 88.26           C
ATOM    485  HE2 PHE A  50      14.781  -9.614   7.886  1.00 88.26           H
ATOM    486  CZ  PHE A  50      13.044  -8.390   7.809  1.00 88.26           C
ATOM    487  HZ  PHE A  50      12.629  -8.913   6.948  1.00 88.26           H
ATOM    488  HN  PHE A  50      15.628  -4.794  12.862  1.00 88.26           H
ATOM    489  N   LEU A  51      14.560  -3.385  10.480  1.00 92.17           N
ATOM    490  CA  LEU A  51      13.764  -2.485   9.663  1.00 92.17           C
ATOM    491  C   LEU A  51      14.678  -1.437   9.025  1.00 92.17           C
ATOM    492  O   LEU A  51      14.601  -1.190   7.823  1.00 92.17           O
ATOM    493  HA  LEU A  51      13.312  -3.079   8.868  1.00 92.17           H
ATOM    494  CB  LEU A  51      12.621  -1.886  10.485  1.00 92.17           C
ATOM    495 1HB  LEU A  51      13.049  -1.371  11.345  1.00 92.17           H
ATOM    496 2HB  LEU A  51      12.120  -1.131   9.878  1.00 92.17           H
ATOM    497  CG  LEU A  51      11.568  -2.874  10.990  1.00 92.17           C
ATOM    498  HG  LEU A  51      12.059  -3.588  11.651  1.00 92.17           H
ATOM    499  CD1 LEU A  51      10.495  -2.159  11.815  1.00 92.17           C
ATOM    500 1HD1 LEU A  51      10.960  -1.674  12.673  1.00 92.17           H
ATOM    501 2HD1 LEU A  51      10.002  -1.409  11.197  1.00 92.17           H
ATOM    502 3HD1 LEU A  51       9.760  -2.885  12.161  1.00 92.17           H
ATOM    503  CD2 LEU A  51      10.964  -3.671   9.832  1.00 92.17           C
ATOM    504 1HD2 LEU A  51      10.491  -2.987   9.128  1.00 92.17           H
ATOM    505 2HD2 LEU A  51      11.752  -4.229   9.325  1.00 92.17           H
ATOM    506 3HD2 LEU A  51      10.219  -4.366  10.219  1.00 92.17           H
ATOM    507  HN  LEU A  51      14.466  -3.255  11.467  1.00 92.17           H
ATOM    508  N   PRO A  52      15.557  -0.805   9.815  1.00 93.90           N
ATOM    509  CA  PRO A  52      16.262   0.393   9.352  1.00 93.90           C
ATOM    510  C   PRO A  52      16.963   0.171   8.022  1.00 93.90           C
ATOM    511  O   PRO A  52      16.814   0.968   7.097  1.00 93.90           O
ATOM    512  HA  PRO A  52      15.551   1.198   9.168  1.00 93.90           H
ATOM    513  CB  PRO A  52      17.256   0.686  10.477  1.00 93.90           C
ATOM    514 1HB  PRO A  52      18.220   0.209  10.295  1.00 93.90           H
ATOM    515 2HB  PRO A  52      17.445   1.754  10.578  1.00 93.90           H
ATOM    516  CG  PRO A  52      16.570   0.115  11.713  1.00 93.90           C
ATOM    517 1HG  PRO A  52      17.279  -0.074  12.519  1.00 93.90           H
ATOM    518 2HG  PRO A  52      15.825   0.802  12.115  1.00 93.90           H
ATOM    519  CD  PRO A  52      15.943  -1.167  11.191  1.00 93.90           C
ATOM    520 1HD  PRO A  52      16.649  -1.997  11.203  1.00 93.90           H
ATOM    521 2HD  PRO A  52      15.086  -1.473  11.792  1.00 93.90           H
ATOM    522  N   PRO A  53      17.742  -0.912   7.895  1.00 94.87           N
ATOM    523  CA  PRO A  53      18.548  -1.124   6.690  1.00 94.87           C
ATOM    524  C   PRO A  53      17.693  -1.422   5.469  1.00 94.87           C
ATOM    525  O   PRO A  53      18.032  -1.021   4.357  1.00 94.87           O
ATOM    526  HA  PRO A  53      19.095  -0.215   6.438  1.00 94.87           H
ATOM    527  CB  PRO A  53      19.445  -2.307   7.058  1.00 94.87           C
ATOM    528 1HB  PRO A  53      19.668  -2.927   6.190  1.00 94.87           H
ATOM    529 2HB  PRO A  53      20.401  -1.975   7.465  1.00 94.87           H
ATOM    530  CG  PRO A  53      18.642  -3.058   8.081  1.00 94.87           C
ATOM    531 1HG  PRO A  53      17.941  -3.744   7.605  1.00 94.87           H
ATOM    532 2HG  PRO A  53      19.285  -3.657   8.725  1.00 94.87           H
ATOM    533  CD  PRO A  53      17.918  -2.005   8.868  1.00 94.87           C
ATOM    534 1HD  PRO A  53      16.961  -2.369   9.240  1.00 94.87           H
ATOM    535 2HD  PRO A  53      18.496  -1.683   9.733  1.00 94.87           H
ATOM    536  N   LEU A  54      16.597  -2.126   5.711  1.00 92.22           N
ATOM    537  CA  LEU A  54      15.722  -2.545   4.630  1.00 92.22           C
ATOM    538  C   LEU A  54      15.005  -1.321   4.056  1.00 92.22           C
ATOM    539  O   LEU A  54      14.853  -1.199   2.842  1.00 92.22           O
ATOM    540  HA  LEU A  54      16.350  -2.974   3.849  1.00 92.22           H
ATOM    541  CB  LEU A  54      14.773  -3.647   5.104  1.00 92.22           C
ATOM    542 1HB  LEU A  54      14.251  -3.292   5.992  1.00 92.22           H
ATOM    543 2HB  LEU A  54      14.019  -3.807   4.333  1.00 92.22           H
ATOM    544  CG  LEU A  54      15.420  -4.994   5.432  1.00 92.22           C
ATOM    545  HG  LEU A  54      16.157  -4.837   6.220  1.00 92.22           H
ATOM    546  CD1 LEU A  54      14.385  -5.983   5.973  1.00 92.22           C
ATOM    547 1HD1 LEU A  54      13.938  -5.580   6.881  1.00 92.22           H
ATOM    548 2HD1 LEU A  54      13.608  -6.141   5.224  1.00 92.22           H
ATOM    549 3HD1 LEU A  54      14.872  -6.932   6.197  1.00 92.22           H
ATOM    550  CD2 LEU A  54      16.168  -5.553   4.219  1.00 92.22           C
ATOM    551 1HD2 LEU A  54      15.469  -5.692   3.395  1.00 92.22           H
ATOM    552 2HD2 LEU A  54      16.949  -4.854   3.920  1.00 92.22           H
ATOM    553 3HD2 LEU A  54      16.618  -6.511   4.480  1.00 92.22           H
ATOM    554  HN  LEU A  54      16.305  -2.409   6.625  1.00 92.22           H
ATOM    555  N   TYR A  55      14.584  -0.446   4.957  1.00 92.86           N
ATOM    556  CA  TYR A  55      13.859   0.749   4.559  1.00 92.86           C
ATOM    557  C   TYR A  55      14.756   1.693   3.757  1.00 92.86           C
ATOM    558  O   TYR A  55      14.311   2.304   2.787  1.00 92.86           O
ATOM    559  HA  TYR A  55      13.020   0.440   3.935  1.00 92.86           H
ATOM    560  CB  TYR A  55      13.440   1.441   5.857  1.00 92.86           C
ATOM    561 1HB  TYR A  55      14.291   1.457   6.539  1.00 92.86           H
ATOM    562 2HB  TYR A  55      13.188   2.479   5.639  1.00 92.86           H
ATOM    563  CG  TYR A  55      12.253   0.780   6.561  1.00 92.86           C
ATOM    564  CD1 TYR A  55      11.677  -0.353   6.024  1.00 92.86           C
ATOM    565  HD1 TYR A  55      12.067  -0.777   5.099  1.00 92.86           H
ATOM    566  CD2 TYR A  55      11.759   1.318   7.732  1.00 92.86           C
ATOM    567  HD2 TYR A  55      12.214   2.213   8.156  1.00 92.86           H
ATOM    568  CE1 TYR A  55      10.560  -0.975   6.686  1.00 92.86           C
ATOM    569  HE1 TYR A  55      10.095  -1.870   6.273  1.00 92.86           H
ATOM    570  CE2 TYR A  55      10.642   0.695   8.394  1.00 92.86           C
ATOM    571  HE2 TYR A  55      10.242   1.109   9.320  1.00 92.86           H
ATOM    572  CZ  TYR A  55      10.097  -0.420   7.839  1.00 92.86           C
ATOM    573  OH  TYR A  55       9.042  -1.008   8.464  1.00 92.86           O
ATOM    574  HH  TYR A  55       8.690  -1.759   7.906  1.00 92.86           H
ATOM    575  HN  TYR A  55      14.730  -0.542   5.942  1.00 92.86           H
ATOM    576  N   TRP A  56      16.004   1.784   4.192  1.00 91.34           N
ATOM    577  CA  TRP A  56      16.980   2.610   3.502  1.00 91.34           C
ATOM    578  C   TRP A  56      17.177   2.036   2.098  1.00 91.34           C
ATOM    579  O   TRP A  56      17.239   2.782   1.121  1.00 91.34           O
ATOM    580  HA  TRP A  56      16.575   3.620   3.438  1.00 91.34           H
ATOM    581  CB  TRP A  56      18.283   2.701   4.298  1.00 91.34           C
ATOM    582 1HB  TRP A  56      18.490   1.730   4.749  1.00 91.34           H
ATOM    583 2HB  TRP A  56      19.102   2.916   3.612  1.00 91.34           H
ATOM    584  CG  TRP A  56      18.267   3.764   5.399  1.00 91.34           C
ATOM    585  CD1 TRP A  56      18.350   3.582   6.724  1.00 91.34           C
ATOM    586  HD1 TRP A  56      18.444   2.608   7.204  1.00 91.34           H
ATOM    587  CD2 TRP A  56      18.158   5.191   5.214  1.00 91.34           C
ATOM    588  NE1 TRP A  56      18.302   4.782   7.403  1.00 91.34           N
ATOM    589  HE1 TRP A  56      18.346   4.903   8.395  1.00 91.34           H
ATOM    590  CE2 TRP A  56      18.181   5.792   6.456  1.00 91.34           C
ATOM    591  CE3 TRP A  56      18.043   5.950   4.035  1.00 91.34           C
ATOM    592  HE3 TRP A  56      18.022   5.500   3.043  1.00 91.34           H
ATOM    593  CZ2 TRP A  56      18.094   7.177   6.640  1.00 91.34           C
ATOM    594  HZ2 TRP A  56      18.115   7.627   7.632  1.00 91.34           H
ATOM    595  CZ3 TRP A  56      17.956   7.333   4.236  1.00 91.34           C
ATOM    596  HZ3 TRP A  56      17.865   7.968   3.355  1.00 91.34           H
ATOM    597  CH2 TRP A  56      17.979   7.953   5.480  1.00 91.34           C
ATOM    598  HH2 TRP A  56      17.907   9.038   5.552  1.00 91.34           H
ATOM    599  HN  TRP A  56      16.351   1.306   4.999  1.00 91.34           H
ATOM    600  N   LEU A  57      17.269   0.715   2.040  1.00 92.29           N
ATOM    601  CA  LEU A  57      17.475   0.034   0.774  1.00 92.29           C
ATOM    602  C   LEU A  57      16.298   0.331  -0.158  1.00 92.29           C
ATOM    603  O   LEU A  57      16.496   0.727  -1.306  1.00 92.29           O
ATOM    604  HA  LEU A  57      18.381   0.442   0.327  1.00 92.29           H
ATOM    605  CB  LEU A  57      17.716  -1.460   1.002  1.00 92.29           C
ATOM    606 1HB  LEU A  57      18.576  -1.572   1.662  1.00 92.29           H
ATOM    607 2HB  LEU A  57      16.854  -1.870   1.528  1.00 92.29           H
ATOM    608  CG  LEU A  57      17.959  -2.300  -0.254  1.00 92.29           C
ATOM    609  HG  LEU A  57      17.151  -2.102  -0.958  1.00 92.29           H
ATOM    610  CD1 LEU A  57      19.266  -1.895  -0.939  1.00 92.29           C
ATOM    611 1HD1 LEU A  57      19.216  -0.844  -1.225  1.00 92.29           H
ATOM    612 2HD1 LEU A  57      20.098  -2.045  -0.252  1.00 92.29           H
ATOM    613 3HD1 LEU A  57      19.414  -2.507  -1.828  1.00 92.29           H
ATOM    614  CD2 LEU A  57      17.921  -3.794   0.071  1.00 92.29           C
ATOM    615 1HD2 LEU A  57      18.695  -4.027   0.802  1.00 92.29           H
ATOM    616 2HD2 LEU A  57      16.944  -4.052   0.480  1.00 92.29           H
ATOM    617 3HD2 LEU A  57      18.097  -4.368  -0.839  1.00 92.29           H
ATOM    618  HN  LEU A  57      17.205   0.115   2.838  1.00 92.29           H
ATOM    619  N   VAL A  58      15.100   0.129   0.371  1.00 94.34           N
ATOM    620  CA  VAL A  58      13.894   0.300  -0.421  1.00 94.34           C
ATOM    621  C   VAL A  58      13.810   1.748  -0.908  1.00 94.34           C
ATOM    622  O   VAL A  58      13.448   2.001  -2.056  1.00 94.34           O
ATOM    623  HA  VAL A  58      13.973  -0.357  -1.288  1.00 94.34           H
ATOM    624  CB  VAL A  58      12.670  -0.130   0.390  1.00 94.34           C
ATOM    625  HB  VAL A  58      12.678   0.424   1.328  1.00 94.34           H
ATOM    626  CG1 VAL A  58      11.375   0.215  -0.348  1.00 94.34           C
ATOM    627 1HG1 VAL A  58      11.325   1.291  -0.511  1.00 94.34           H
ATOM    628 2HG1 VAL A  58      11.356  -0.300  -1.309  1.00 94.34           H
ATOM    629 3HG1 VAL A  58      10.521  -0.102   0.250  1.00 94.34           H
ATOM    630  CG2 VAL A  58      12.731  -1.622   0.724  1.00 94.34           C
ATOM    631 1HG2 VAL A  58      12.759  -2.200  -0.200  1.00 94.34           H
ATOM    632 2HG2 VAL A  58      13.627  -1.827   1.308  1.00 94.34           H
ATOM    633 3HG2 VAL A  58      11.849  -1.901   1.300  1.00 94.34           H
ATOM    634  HN  VAL A  58      14.947  -0.146   1.320  1.00 94.34           H
ATOM    635  N   PHE A  59      14.151   2.661  -0.010  1.00 95.25           N
ATOM    636  CA  PHE A  59      14.088   4.079  -0.324  1.00 95.25           C
ATOM    637  C   PHE A  59      14.990   4.418  -1.512  1.00 95.25           C
ATOM    638  O   PHE A  59      14.545   5.039  -2.476  1.00 95.25           O
ATOM    639  HA  PHE A  59      13.053   4.308  -0.578  1.00 95.25           H
ATOM    640  CB  PHE A  59      14.585   4.833   0.911  1.00 95.25           C
ATOM    641 1HB  PHE A  59      13.883   4.673   1.729  1.00 95.25           H
ATOM    642 2HB  PHE A  59      15.540   4.408   1.223  1.00 95.25           H
ATOM    643  CG  PHE A  59      14.759   6.337   0.694  1.00 95.25           C
ATOM    644  CD1 PHE A  59      16.006   6.881   0.666  1.00 95.25           C
ATOM    645  HD1 PHE A  59      16.881   6.244   0.798  1.00 95.25           H
ATOM    646  CD2 PHE A  59      13.667   7.131   0.529  1.00 95.25           C
ATOM    647  HD2 PHE A  59      12.669   6.695   0.551  1.00 95.25           H
ATOM    648  CE1 PHE A  59      16.167   8.277   0.464  1.00 95.25           C
ATOM    649  HE1 PHE A  59      17.166   8.712   0.442  1.00 95.25           H
ATOM    650  CE2 PHE A  59      13.829   8.527   0.327  1.00 95.25           C
ATOM    651  HE2 PHE A  59      12.954   9.164   0.194  1.00 95.25           H
ATOM    652  CZ  PHE A  59      15.075   9.071   0.299  1.00 95.25           C
ATOM    653  HZ  PHE A  59      15.199  10.143   0.144  1.00 95.25           H
ATOM    654  HN  PHE A  59      14.464   2.447   0.914  1.00 95.25           H
ATOM    655  N   ILE A  60      16.241   3.997  -1.404  1.00 93.44           N
ATOM    656  CA  ILE A  60      17.248   4.381  -2.378  1.00 93.44           C
ATOM    657  C   ILE A  60      16.846   3.851  -3.756  1.00 93.44           C
ATOM    658  O   ILE A  60      16.788   4.608  -4.724  1.00 93.44           O
ATOM    659  HA  ILE A  60      17.264   5.471  -2.419  1.00 93.44           H
ATOM    660  CB  ILE A  60      18.635   3.925  -1.924  1.00 93.44           C
ATOM    661  HB  ILE A  60      18.573   2.874  -1.640  1.00 93.44           H
ATOM    662  CG1 ILE A  60      19.090   4.701  -0.687  1.00 93.44           C
ATOM    663 1HG1 ILE A  60      19.340   5.725  -0.967  1.00 93.44           H
ATOM    664 2HG1 ILE A  60      18.273   4.758   0.032  1.00 93.44           H
ATOM    665  CG2 ILE A  60      19.647   4.024  -3.068  1.00 93.44           C
ATOM    666 1HG2 ILE A  60      19.324   3.392  -3.894  1.00 93.44           H
ATOM    667 2HG2 ILE A  60      19.713   5.059  -3.405  1.00 93.44           H
ATOM    668 3HG2 ILE A  60      20.625   3.694  -2.717  1.00 93.44           H
ATOM    669  CD1 ILE A  60      20.304   4.034  -0.036  1.00 93.44           C
ATOM    670 1HD1 ILE A  60      20.043   3.019   0.264  1.00 93.44           H
ATOM    671 2HD1 ILE A  60      21.127   4.001  -0.751  1.00 93.44           H
ATOM    672 3HD1 ILE A  60      20.607   4.606   0.840  1.00 93.44           H
ATOM    673  HN  ILE A  60      16.570   3.404  -0.668  1.00 93.44           H
ATOM    674  N   VAL A  61      16.579   2.554  -3.801  1.00 93.62           N
ATOM    675  CA  VAL A  61      16.311   1.889  -5.064  1.00 93.62           C
ATOM    676  C   VAL A  61      14.998   2.418  -5.646  1.00 93.62           C
ATOM    677  O   VAL A  61      14.905   2.672  -6.846  1.00 93.62           O
ATOM    678  HA  VAL A  61      17.123   2.139  -5.747  1.00 93.62           H
ATOM    679  CB  VAL A  61      16.308   0.372  -4.867  1.00 93.62           C
ATOM    680  HB  VAL A  61      15.556   0.133  -4.115  1.00 93.62           H
ATOM    681  CG1 VAL A  61      15.926  -0.349  -6.161  1.00 93.62           C
ATOM    682 1HG1 VAL A  61      14.929  -0.036  -6.470  1.00 93.62           H
ATOM    683 2HG1 VAL A  61      16.644  -0.100  -6.942  1.00 93.62           H
ATOM    684 3HG1 VAL A  61      15.932  -1.426  -5.992  1.00 93.62           H
ATOM    685  CG2 VAL A  61      17.662  -0.116  -4.347  1.00 93.62           C
ATOM    686 1HG2 VAL A  61      18.441   0.142  -5.065  1.00 93.62           H
ATOM    687 2HG2 VAL A  61      17.878   0.361  -3.391  1.00 93.62           H
ATOM    688 3HG2 VAL A  61      17.633  -1.197  -4.215  1.00 93.62           H
ATOM    689  HN  VAL A  61      16.544   1.962  -2.996  1.00 93.62           H
ATOM    690  N   GLY A  62      14.017   2.568  -4.768  1.00 95.19           N
ATOM    691  CA  GLY A  62      12.681   2.944  -5.197  1.00 95.19           C
ATOM    692  C   GLY A  62      12.655   4.386  -5.709  1.00 95.19           C
ATOM    693  O   GLY A  62      12.026   4.676  -6.726  1.00 95.19           O
ATOM    694 1HA  GLY A  62      12.343   2.269  -5.983  1.00 95.19           H
ATOM    695 2HA  GLY A  62      11.985   2.838  -4.365  1.00 95.19           H
ATOM    696  HN  GLY A  62      14.124   2.438  -3.783  1.00 95.19           H
ATOM    697  N   ALA A  63      13.345   5.251  -4.981  1.00 95.15           N
ATOM    698  CA  ALA A  63      13.367   6.664  -5.320  1.00 95.15           C
ATOM    699  C   ALA A  63      13.989   6.842  -6.706  1.00 95.15           C
ATOM    700  O   ALA A  63      13.457   7.575  -7.539  1.00 95.15           O
ATOM    701  HA  ALA A  63      12.335   7.015  -5.346  1.00 95.15           H
ATOM    702  CB  ALA A  63      14.124   7.437  -4.238  1.00 95.15           C
ATOM    703 1HB  ALA A  63      13.625   7.301  -3.278  1.00 95.15           H
ATOM    704 2HB  ALA A  63      15.146   7.063  -4.172  1.00 95.15           H
ATOM    705 3HB  ALA A  63      14.140   8.497  -4.492  1.00 95.15           H
ATOM    706  HN  ALA A  63      13.882   5.002  -4.175  1.00 95.15           H
ATOM    707  N   LEU A  64      15.106   6.160  -6.911  1.00 89.74           N
ATOM    708  CA  LEU A  64      15.808   6.237  -8.181  1.00 89.74           C
ATOM    709  C   LEU A  64      14.908   5.687  -9.290  1.00 89.74           C
ATOM    710  O   LEU A  64      14.765   6.307 -10.343  1.00 89.74           O
ATOM    711  HA  LEU A  64      16.001   7.291  -8.384  1.00 89.74           H
ATOM    712  CB  LEU A  64      17.165   5.538  -8.086  1.00 89.74           C
ATOM    713 1HB  LEU A  64      17.008   4.536  -7.686  1.00 89.74           H
ATOM    714 2HB  LEU A  64      17.562   5.420  -9.095  1.00 89.74           H
ATOM    715  CG  LEU A  64      18.222   6.239  -7.231  1.00 89.74           C
ATOM    716  HG  LEU A  64      17.795   6.427  -6.246  1.00 89.74           H
ATOM    717  CD1 LEU A  64      19.446   5.343  -7.029  1.00 89.74           C
ATOM    718 1HD1 LEU A  64      19.144   4.423  -6.527  1.00 89.74           H
ATOM    719 2HD1 LEU A  64      19.884   5.101  -7.997  1.00 89.74           H
ATOM    720 3HD1 LEU A  64      20.182   5.865  -6.417  1.00 89.74           H
ATOM    721  CD2 LEU A  64      18.599   7.596  -7.828  1.00 89.74           C
ATOM    722 1HD2 LEU A  64      18.999   7.454  -8.831  1.00 89.74           H
ATOM    723 2HD2 LEU A  64      17.713   8.230  -7.877  1.00 89.74           H
ATOM    724 3HD2 LEU A  64      19.352   8.073  -7.200  1.00 89.74           H
ATOM    725  HN  LEU A  64      15.530   5.565  -6.229  1.00 89.74           H
ATOM    726  N   GLY A  65      14.326   4.529  -9.016  1.00 93.25           N
ATOM    727  CA  GLY A  65      13.569   3.813 -10.029  1.00 93.25           C
ATOM    728  C   GLY A  65      12.345   4.619 -10.470  1.00 93.25           C
ATOM    729  O   GLY A  65      12.140   4.840 -11.662  1.00 93.25           O
ATOM    730 1HA  GLY A  65      14.206   3.612 -10.890  1.00 93.25           H
ATOM    731 2HA  GLY A  65      13.251   2.847  -9.636  1.00 93.25           H
ATOM    732  HN  GLY A  65      14.365   4.081  -8.122  1.00 93.25           H
ATOM    733  N   ASN A  66      11.564   5.035  -9.484  1.00 90.88           N
ATOM    734  CA  ASN A  66      10.298   5.692  -9.759  1.00 90.88           C
ATOM    735  C   ASN A  66      10.565   7.063 -10.384  1.00 90.88           C
ATOM    736  O   ASN A  66       9.824   7.505 -11.261  1.00 90.88           O
ATOM    737  HA  ASN A  66       9.768   5.022 -10.435  1.00 90.88           H
ATOM    738  CB  ASN A  66       9.498   5.907  -8.473  1.00 90.88           C
ATOM    739 1HB  ASN A  66      10.162   6.253  -7.680  1.00 90.88           H
ATOM    740 2HB  ASN A  66       8.754   6.689  -8.629  1.00 90.88           H
ATOM    741  CG  ASN A  66       8.804   4.616  -8.036  1.00 90.88           C
ATOM    742  OD1 ASN A  66       7.904   4.113  -8.689  1.00 90.88           O
ATOM    743  ND2 ASN A  66       9.270   4.108  -6.899  1.00 90.88           N
ATOM    744 1HD2 ASN A  66      10.011   4.571  -6.412  1.00 90.88           H
ATOM    745 2HD2 ASN A  66       8.880   3.264  -6.530  1.00 90.88           H
ATOM    746  HN  ASN A  66      11.783   4.929  -8.514  1.00 90.88           H
ATOM    747  N   SER A  67      11.627   7.698  -9.909  1.00 91.31           N
ATOM    748  CA  SER A  67      12.039   8.979 -10.456  1.00 91.31           C
ATOM    749  C   SER A  67      12.349   8.836 -11.947  1.00 91.31           C
ATOM    750  O   SER A  67      12.028   9.720 -12.739  1.00 91.31           O
ATOM    751  HA  SER A  67      11.190   9.645 -10.304  1.00 91.31           H
ATOM    752  CB  SER A  67      13.257   9.529  -9.711  1.00 91.31           C
ATOM    753 1HB  SER A  67      14.079   8.817  -9.784  1.00 91.31           H
ATOM    754 2HB  SER A  67      13.590  10.450 -10.190  1.00 91.31           H
ATOM    755  OG  SER A  67      12.973   9.786  -8.338  1.00 91.31           O
ATOM    756  HG  SER A  67      13.512   9.176  -7.758  1.00 91.31           H
ATOM    757  HN  SER A  67      12.199   7.352  -9.165  1.00 91.31           H
ATOM    758  N   LEU A  68      12.971   7.715 -12.285  1.00 86.28           N
ATOM    759  CA  LEU A  68      13.335   7.449 -13.666  1.00 86.28           C
ATOM    760  C   LEU A  68      12.064   7.257 -14.496  1.00 86.28           C
ATOM    761  O   LEU A  68      11.976   7.741 -15.623  1.00 86.28           O
ATOM    762  HA  LEU A  68      13.863   8.326 -14.040  1.00 86.28           H
ATOM    763  CB  LEU A  68      14.306   6.268 -13.746  1.00 86.28           C
ATOM    764 1HB  LEU A  68      15.057   6.388 -12.965  1.00 86.28           H
ATOM    765 2HB  LEU A  68      13.755   5.355 -13.521  1.00 86.28           H
ATOM    766  CG  LEU A  68      15.026   6.082 -15.083  1.00 86.28           C
ATOM    767  HG  LEU A  68      14.299   6.218 -15.884  1.00 86.28           H
ATOM    768  CD1 LEU A  68      16.112   7.142 -15.273  1.00 86.28           C
ATOM    769 1HD1 LEU A  68      15.660   8.133 -15.255  1.00 86.28           H
ATOM    770 2HD1 LEU A  68      16.843   7.061 -14.468  1.00 86.28           H
ATOM    771 3HD1 LEU A  68      16.608   6.985 -16.231  1.00 86.28           H
ATOM    772  CD2 LEU A  68      15.581   4.662 -15.212  1.00 86.28           C
ATOM    773 1HD2 LEU A  68      16.288   4.473 -14.405  1.00 86.28           H
ATOM    774 2HD2 LEU A  68      14.762   3.945 -15.153  1.00 86.28           H
ATOM    775 3HD2 LEU A  68      16.088   4.556 -16.172  1.00 86.28           H
ATOM    776  HN  LEU A  68      13.224   6.999 -11.635  1.00 86.28           H
ATOM    777  N   VAL A  69      11.112   6.549 -13.907  1.00 89.18           N
ATOM    778  CA  VAL A  69       9.856   6.274 -14.584  1.00 89.18           C
ATOM    779  C   VAL A  69       9.186   7.596 -14.964  1.00 89.18           C
ATOM    780  O   VAL A  69       8.786   7.786 -16.112  1.00 89.18           O
ATOM    781  HA  VAL A  69      10.087   5.724 -15.496  1.00 89.18           H
ATOM    782  CB  VAL A  69       8.971   5.387 -13.706  1.00 89.18           C
ATOM    783  HB  VAL A  69       8.901   5.852 -12.723  1.00 89.18           H
ATOM    784  CG1 VAL A  69       7.557   5.284 -14.280  1.00 89.18           C
ATOM    785 1HG1 VAL A  69       7.112   6.278 -14.332  1.00 89.18           H
ATOM    786 2HG1 VAL A  69       7.601   4.853 -15.280  1.00 89.18           H
ATOM    787 3HG1 VAL A  69       6.949   4.648 -13.637  1.00 89.18           H
ATOM    788  CG2 VAL A  69       9.592   4.000 -13.526  1.00 89.18           C
ATOM    789 1HG2 VAL A  69       9.707   3.524 -14.500  1.00 89.18           H
ATOM    790 2HG2 VAL A  69      10.569   4.098 -13.052  1.00 89.18           H
ATOM    791 3HG2 VAL A  69       8.943   3.390 -12.898  1.00 89.18           H
ATOM    792  HN  VAL A  69      11.188   6.167 -12.986  1.00 89.18           H
ATOM    793  N   ILE A  70       9.085   8.476 -13.979  1.00 89.56           N
ATOM    794  CA  ILE A  70       8.396   9.741 -14.172  1.00 89.56           C
ATOM    795  C   ILE A  70       9.084  10.525 -15.292  1.00 89.56           C
ATOM    796  O   ILE A  70       8.418  11.118 -16.139  1.00 89.56           O
ATOM    797  HA  ILE A  70       7.378   9.513 -14.486  1.00 89.56           H
ATOM    798  CB  ILE A  70       8.303  10.508 -12.852  1.00 89.56           C
ATOM    799  HB  ILE A  70       9.300  10.558 -12.415  1.00 89.56           H
ATOM    800  CG1 ILE A  70       7.408   9.772 -11.853  1.00 89.56           C
ATOM    801 1HG1 ILE A  70       6.364   9.881 -12.145  1.00 89.56           H
ATOM    802 2HG1 ILE A  70       7.635   8.706 -11.873  1.00 89.56           H
ATOM    803  CG2 ILE A  70       7.839  11.947 -13.085  1.00 89.56           C
ATOM    804 1HG2 ILE A  70       8.549  12.457 -13.736  1.00 89.56           H
ATOM    805 2HG2 ILE A  70       6.855  11.940 -13.556  1.00 89.56           H
ATOM    806 3HG2 ILE A  70       7.781  12.469 -12.130  1.00 89.56           H
ATOM    807  CD1 ILE A  70       7.606  10.315 -10.436  1.00 89.56           C
ATOM    808 1HD1 ILE A  70       8.646  10.181 -10.138  1.00 89.56           H
ATOM    809 2HD1 ILE A  70       7.355  11.375 -10.415  1.00 89.56           H
ATOM    810 3HD1 ILE A  70       6.959   9.774  -9.746  1.00 89.56           H
ATOM    811  HN  ILE A  70       9.463   8.337 -13.063  1.00 89.56           H
ATOM    812  N   LEU A  71      10.409  10.504 -15.258  1.00 85.48           N
ATOM    813  CA  LEU A  71      11.194  11.292 -16.193  1.00 85.48           C
ATOM    814  C   LEU A  71      10.961  10.771 -17.613  1.00 85.48           C
ATOM    815  O   LEU A  71      10.842  11.555 -18.554  1.00 85.48           O
ATOM    816  HA  LEU A  71      10.833  12.319 -16.139  1.00 85.48           H
ATOM    817  CB  LEU A  71      12.666  11.306 -15.777  1.00 85.48           C
ATOM    818 1HB  LEU A  71      12.725  11.609 -14.732  1.00 85.48           H
ATOM    819 2HB  LEU A  71      13.050  10.288 -15.836  1.00 85.48           H
ATOM    820  CG  LEU A  71      13.585  12.216 -16.595  1.00 85.48           C
ATOM    821  HG  LEU A  71      12.965  12.930 -17.137  1.00 85.48           H
ATOM    822  CD1 LEU A  71      14.511  13.023 -15.683  1.00 85.48           C
ATOM    823 1HD1 LEU A  71      13.913  13.641 -15.013  1.00 85.48           H
ATOM    824 2HD1 LEU A  71      15.126  12.341 -15.095  1.00 85.48           H
ATOM    825 3HD1 LEU A  71      15.153  13.661 -16.289  1.00 85.48           H
ATOM    826  CD2 LEU A  71      14.365  11.413 -17.638  1.00 85.48           C
ATOM    827 1HD2 LEU A  71      14.974  10.661 -17.136  1.00 85.48           H
ATOM    828 2HD2 LEU A  71      13.666  10.922 -18.315  1.00 85.48           H
ATOM    829 3HD2 LEU A  71      15.010  12.084 -18.205  1.00 85.48           H
ATOM    830  HN  LEU A  71      10.943   9.962 -14.610  1.00 85.48           H
ATOM    831  N   VAL A  72      10.903   9.452 -17.724  1.00 85.32           N
ATOM    832  CA  VAL A  72      10.730   8.817 -19.019  1.00 85.32           C
ATOM    833  C   VAL A  72       9.386   9.239 -19.614  1.00 85.32           C
ATOM    834  O   VAL A  72       9.308   9.599 -20.788  1.00 85.32           O
ATOM    835  HA  VAL A  72      11.529   9.173 -19.669  1.00 85.32           H
ATOM    836  CB  VAL A  72      10.873   7.300 -18.880  1.00 85.32           C
ATOM    837  HB  VAL A  72      10.208   6.972 -18.081  1.00 85.32           H
ATOM    838  CG1 VAL A  72      10.447   6.589 -20.167  1.00 85.32           C
ATOM    839 1HG1 VAL A  72       9.405   6.824 -20.384  1.00 85.32           H
ATOM    840 2HG1 VAL A  72      11.074   6.925 -20.992  1.00 85.32           H
ATOM    841 3HG1 VAL A  72      10.558   5.512 -20.041  1.00 85.32           H
ATOM    842  CG2 VAL A  72      12.302   6.916 -18.490  1.00 85.32           C
ATOM    843 1HG2 VAL A  72      12.994   7.264 -19.257  1.00 85.32           H
ATOM    844 2HG2 VAL A  72      12.554   7.380 -17.536  1.00 85.32           H
ATOM    845 3HG2 VAL A  72      12.375   5.833 -18.398  1.00 85.32           H
ATOM    846  HN  VAL A  72      10.972   8.823 -16.950  1.00 85.32           H
ATOM    847  N   TYR A  73       8.360   9.181 -18.777  1.00 81.97           N
ATOM    848  CA  TYR A  73       7.014   9.504 -19.220  1.00 81.97           C
ATOM    849  C   TYR A  73       6.893  10.988 -19.570  1.00 81.97           C
ATOM    850  O   TYR A  73       6.137  11.358 -20.466  1.00 81.97           O
ATOM    851  HA  TYR A  73       6.801   8.909 -20.108  1.00 81.97           H
ATOM    852  CB  TYR A  73       6.096   9.195 -18.035  1.00 81.97           C
ATOM    853 1HB  TYR A  73       6.664   9.298 -17.111  1.00 81.97           H
ATOM    854 2HB  TYR A  73       5.298   9.937 -18.004  1.00 81.97           H
ATOM    855  CG  TYR A  73       5.471   7.799 -18.080  1.00 81.97           C
ATOM    856  CD1 TYR A  73       4.544   7.488 -19.053  1.00 81.97           C
ATOM    857  HD1 TYR A  73       4.255   8.237 -19.790  1.00 81.97           H
ATOM    858  CD2 TYR A  73       5.837   6.850 -17.146  1.00 81.97           C
ATOM    859  HD2 TYR A  73       6.569   7.095 -16.377  1.00 81.97           H
ATOM    860  CE1 TYR A  73       3.956   6.174 -19.094  1.00 81.97           C
ATOM    861  HE1 TYR A  73       3.222   5.915 -19.857  1.00 81.97           H
ATOM    862  CE2 TYR A  73       5.249   5.536 -17.188  1.00 81.97           C
ATOM    863  HE2 TYR A  73       5.528   4.777 -16.457  1.00 81.97           H
ATOM    864  CZ  TYR A  73       4.338   5.263 -18.160  1.00 81.97           C
ATOM    865  OH  TYR A  73       3.783   4.021 -18.199  1.00 81.97           O
ATOM    866  HH  TYR A  73       3.178   3.942 -18.991  1.00 81.97           H
ATOM    867  HN  TYR A  73       8.437   8.920 -17.815  1.00 81.97           H
ATOM    868  N   TRP A  74       7.650  11.798 -18.844  1.00 72.29           N
ATOM    869  CA  TRP A  74       7.547  13.241 -18.982  1.00 72.29           C
ATOM    870  C   TRP A  74       8.107  13.626 -20.352  1.00 72.29           C
ATOM    871  O   TRP A  74       7.465  14.355 -21.107  1.00 72.29           O
ATOM    872  HA  TRP A  74       6.492  13.507 -18.922  1.00 72.29           H
ATOM    873  CB  TRP A  74       8.253  13.953 -17.826  1.00 72.29           C
ATOM    874 1HB  TRP A  74       7.925  13.511 -16.885  1.00 72.29           H
ATOM    875 2HB  TRP A  74       9.326  13.776 -17.904  1.00 72.29           H
ATOM    876  CG  TRP A  74       8.001  15.462 -17.778  1.00 72.29           C
ATOM    877  CD1 TRP A  74       7.081  16.166 -18.450  1.00 72.29           C
ATOM    878  HD1 TRP A  74       6.364  15.732 -19.147  1.00 72.29           H
ATOM    879  CD2 TRP A  74       8.721  16.428 -16.985  1.00 72.29           C
ATOM    880  NE1 TRP A  74       7.155  17.511 -18.150  1.00 72.29           N
ATOM    881  HE1 TRP A  74       6.574  18.234 -18.524  1.00 72.29           H
ATOM    882  CE2 TRP A  74       8.184  17.676 -17.230  1.00 72.29           C
ATOM    883  CE3 TRP A  74       9.791  16.255 -16.090  1.00 72.29           C
ATOM    884  HE3 TRP A  74      10.233  15.281 -15.879  1.00 72.29           H
ATOM    885  CZ2 TRP A  74       8.652  18.846 -16.620  1.00 72.29           C
ATOM    886  HZ2 TRP A  74       8.210  19.820 -16.831  1.00 72.29           H
ATOM    887  CZ3 TRP A  74      10.247  17.434 -15.488  1.00 72.29           C
ATOM    888  HZ3 TRP A  74      11.077  17.356 -14.785  1.00 72.29           H
ATOM    889  CH2 TRP A  74       9.717  18.697 -15.724  1.00 72.29           C
ATOM    890  HH2 TRP A  74      10.129  19.568 -15.215  1.00 72.29           H
ATOM    891  HN  TRP A  74       8.322  11.484 -18.174  1.00 72.29           H
ATOM    892  N   TYR A  75       9.299  13.120 -20.633  1.00 70.74           N
ATOM    893  CA  TYR A  75      10.077  13.616 -21.756  1.00 70.74           C
ATOM    894  C   TYR A  75       9.763  12.830 -23.030  1.00 70.74           C
ATOM    895  O   TYR A  75       9.781  13.387 -24.127  1.00 70.74           O
ATOM    896  HA  TYR A  75       9.817  14.663 -21.909  1.00 70.74           H
ATOM    897  CB  TYR A  75      11.544  13.393 -21.383  1.00 70.74           C
ATOM    898 1HB  TYR A  75      11.620  12.493 -20.771  1.00 70.74           H
ATOM    899 2HB  TYR A  75      12.116  13.209 -22.292  1.00 70.74           H
ATOM    900  CG  TYR A  75      12.178  14.562 -20.626  1.00 70.74           C
ATOM    901  CD1 TYR A  75      12.705  15.630 -21.323  1.00 70.74           C
ATOM    902  HD1 TYR A  75      12.670  15.641 -22.412  1.00 70.74           H
ATOM    903  CD2 TYR A  75      12.223  14.547 -19.247  1.00 70.74           C
ATOM    904  HD2 TYR A  75      11.807  13.703 -18.696  1.00 70.74           H
ATOM    905  CE1 TYR A  75      13.302  16.730 -20.611  1.00 70.74           C
ATOM    906  HE1 TYR A  75      13.722  17.580 -21.148  1.00 70.74           H
ATOM    907  CE2 TYR A  75      12.820  15.647 -18.534  1.00 70.74           C
ATOM    908  HE2 TYR A  75      12.862  15.649 -17.445  1.00 70.74           H
ATOM    909  CZ  TYR A  75      13.330  16.684 -19.252  1.00 70.74           C
ATOM    910  OH  TYR A  75      13.894  17.723 -18.579  1.00 70.74           O
ATOM    911  HH  TYR A  75      14.212  18.417 -19.225  1.00 70.74           H
ATOM    912  HN  TYR A  75       9.732  12.385 -20.110  1.00 70.74           H
ATOM    913  N   CYS A  76       9.480  11.549 -22.844  1.00 69.83           N
ATOM    914  CA  CYS A  76       9.533  10.603 -23.946  1.00 69.83           C
ATOM    915  C   CYS A  76       8.120  10.067 -24.186  1.00 69.83           C
ATOM    916  O   CYS A  76       7.507  10.361 -25.211  1.00 69.83           O
ATOM    917  HA  CYS A  76       9.891  11.155 -24.815  1.00 69.83           H
ATOM    918  CB  CYS A  76      10.533   9.477 -23.677  1.00 69.83           C
ATOM    919 1HB  CYS A  76      11.464   9.891 -23.288  1.00 69.83           H
ATOM    920 2HB  CYS A  76      10.140   8.805 -22.914  1.00 69.83           H
ATOM    921  SG  CYS A  76      10.859   8.548 -25.219  1.00 69.83           S
ATOM    922  HG  CYS A  76       9.679   7.936 -25.265  1.00 69.83           H
ATOM    923  HN  CYS A  76       9.220  11.157 -21.962  1.00 69.83           H
ATOM    924  N   THR A  77       7.645   9.289 -23.224  1.00 62.48           N
ATOM    925  CA  THR A  77       6.463   8.472 -23.438  1.00 62.48           C
ATOM    926  C   THR A  77       5.243   9.357 -23.698  1.00 62.48           C
ATOM    927  O   THR A  77       4.429   9.057 -24.570  1.00 62.48           O
ATOM    928  HA  THR A  77       6.619   7.870 -24.333  1.00 62.48           H
ATOM    929  CB  THR A  77       6.299   7.552 -22.227  1.00 62.48           C
ATOM    930  HB  THR A  77       6.004   8.119 -21.344  1.00 62.48           H
ATOM    931  OG1 THR A  77       7.550   6.875 -22.132  1.00 62.48           O
ATOM    932  HG1 THR A  77       7.677   6.279 -22.925  1.00 62.48           H
ATOM    933  CG2 THR A  77       5.288   6.431 -22.475  1.00 62.48           C
ATOM    934 1HG2 THR A  77       5.619   5.823 -23.316  1.00 62.48           H
ATOM    935 2HG2 THR A  77       4.314   6.865 -22.701  1.00 62.48           H
ATOM    936 3HG2 THR A  77       5.210   5.808 -21.584  1.00 62.48           H
ATOM    937  HN  THR A  77       8.053   9.213 -22.314  1.00 62.48           H
ATOM    938  N   ARG A  78       5.154  10.430 -22.926  1.00 56.71           N
ATOM    939  CA  ARG A  78       3.907  11.166 -22.807  1.00 56.71           C
ATOM    940  C   ARG A  78       2.754  10.210 -22.495  1.00 56.71           C
ATOM    941  O   ARG A  78       2.776   9.050 -22.905  1.00 56.71           O
ATOM    942  HA  ARG A  78       4.072  11.863 -21.986  1.00 56.71           H
ATOM    943  CB  ARG A  78       3.593  11.929 -24.096  1.00 56.71           C
ATOM    944 1HB  ARG A  78       3.508  11.228 -24.926  1.00 56.71           H
ATOM    945 2HB  ARG A  78       2.630  12.429 -24.001  1.00 56.71           H
ATOM    946  CG  ARG A  78       4.682  12.960 -24.401  1.00 56.71           C
ATOM    947 1HG  ARG A  78       4.843  13.593 -23.529  1.00 56.71           H
ATOM    948 2HG  ARG A  78       5.624  12.450 -24.604  1.00 56.71           H
ATOM    949  CD  ARG A  78       4.295  13.825 -25.602  1.00 56.71           C
ATOM    950 1HD  ARG A  78       4.176  13.201 -26.488  1.00 56.71           H
ATOM    951 2HD  ARG A  78       3.335  14.307 -25.420  1.00 56.71           H
ATOM    952  NE  ARG A  78       5.336  14.850 -25.844  1.00 56.71           N
ATOM    953  HE  ARG A  78       6.187  14.786 -25.322  1.00 56.71           H
ATOM    954  CZ  ARG A  78       5.210  15.857 -26.718  1.00 56.71           C
ATOM    955  NH1 ARG A  78       4.092  15.992 -27.444  1.00 56.71           N
ATOM    956 1HH1 ARG A  78       3.343  15.337 -27.336  1.00 56.71           H
ATOM    957 2HH1 ARG A  78       4.005  16.747 -28.094  1.00 56.71           H
ATOM    958  NH2 ARG A  78       6.219  16.729 -26.855  1.00 56.71           N
ATOM    959 1HH2 ARG A  78       6.140  17.486 -27.503  1.00 56.71           H
ATOM    960 2HH2 ARG A  78       7.050  16.621 -26.310  1.00 56.71           H
ATOM    961  HN  ARG A  78       5.914  10.796 -22.388  1.00 56.71           H
ATOM    962  N   VAL A  79       1.774  10.731 -21.773  1.00 70.80           N
ATOM    963  CA  VAL A  79       0.598   9.949 -21.431  1.00 70.80           C
ATOM    964  C   VAL A  79      -0.339   9.890 -22.639  1.00 70.80           C
ATOM    965  O   VAL A  79      -1.040  10.857 -22.933  1.00 70.80           O
ATOM    966  HA  VAL A  79       0.932   8.938 -21.196  1.00 70.80           H
ATOM    967  CB  VAL A  79      -0.072  10.529 -20.183  1.00 70.80           C
ATOM    968  HB  VAL A  79      -0.428  11.529 -20.428  1.00 70.80           H
ATOM    969  CG1 VAL A  79      -1.280   9.687 -19.769  1.00 70.80           C
ATOM    970 1HG1 VAL A  79      -2.008   9.672 -20.581  1.00 70.80           H
ATOM    971 2HG1 VAL A  79      -0.957   8.669 -19.551  1.00 70.80           H
ATOM    972 3HG1 VAL A  79      -1.737  10.121 -18.880  1.00 70.80           H
ATOM    973  CG2 VAL A  79       0.929  10.655 -19.033  1.00 70.80           C
ATOM    974 1HG2 VAL A  79       1.329   9.671 -18.789  1.00 70.80           H
ATOM    975 2HG2 VAL A  79       1.744  11.315 -19.330  1.00 70.80           H
ATOM    976 3HG2 VAL A  79       0.427  11.069 -18.158  1.00 70.80           H
ATOM    977  HN  VAL A  79       1.774  11.668 -21.423  1.00 70.80           H
ATOM    978  N   LYS A  80      -0.320   8.746 -23.307  1.00 64.80           N
ATOM    979  CA  LYS A  80      -1.099   8.575 -24.521  1.00 64.80           C
ATOM    980  C   LYS A  80      -2.325   7.711 -24.218  1.00 64.80           C
ATOM    981  O   LYS A  80      -3.358   7.841 -24.874  1.00 64.80           O
ATOM    982  HA  LYS A  80      -1.441   9.563 -24.832  1.00 64.80           H
ATOM    983  CB  LYS A  80      -0.223   8.025 -25.648  1.00 64.80           C
ATOM    984 1HB  LYS A  80       0.297   7.130 -25.306  1.00 64.80           H
ATOM    985 2HB  LYS A  80      -0.849   7.727 -26.489  1.00 64.80           H
ATOM    986  CG  LYS A  80       0.797   9.068 -26.109  1.00 64.80           C
ATOM    987 1HG  LYS A  80       0.280   9.980 -26.408  1.00 64.80           H
ATOM    988 2HG  LYS A  80       1.453   9.332 -25.279  1.00 64.80           H
ATOM    989  CD  LYS A  80       1.631   8.541 -27.278  1.00 64.80           C
ATOM    990 1HD  LYS A  80       2.130   7.617 -26.986  1.00 64.80           H
ATOM    991 2HD  LYS A  80       0.977   8.299 -28.116  1.00 64.80           H
ATOM    992  CE  LYS A  80       2.672   9.573 -27.719  1.00 64.80           C
ATOM    993 1HE  LYS A  80       2.173  10.492 -28.027  1.00 64.80           H
ATOM    994 2HE  LYS A  80       3.318   9.827 -26.879  1.00 64.80           H
ATOM    995  NZ  LYS A  80       3.485   9.044 -28.836  1.00 64.80           N
ATOM    996 1HZ  LYS A  80       4.167   9.740 -29.117  1.00 64.80           H
ATOM    997 2HZ  LYS A  80       3.965   8.202 -28.536  1.00 64.80           H
ATOM    998 3HZ  LYS A  80       2.881   8.826 -29.621  1.00 64.80           H
ATOM    999  HN  LYS A  80       0.214   7.947 -23.032  1.00 64.80           H
ATOM   1000  N   THR A  81      -2.171   6.849 -23.224  1.00 76.31           N
ATOM   1001  CA  THR A  81      -3.208   5.884 -22.903  1.00 76.31           C
ATOM   1002  C   THR A  81      -3.653   6.043 -21.447  1.00 76.31           C
ATOM   1003  O   THR A  81      -2.959   6.669 -20.647  1.00 76.31           O
ATOM   1004  HA  THR A  81      -4.077   6.092 -23.527  1.00 76.31           H
ATOM   1005  CB  THR A  81      -2.671   4.488 -23.224  1.00 76.31           C
ATOM   1006  HB  THR A  81      -3.474   3.751 -23.218  1.00 76.31           H
ATOM   1007  OG1 THR A  81      -1.640   4.282 -22.262  1.00 76.31           O
ATOM   1008  HG1 THR A  81      -0.767   4.616 -22.619  1.00 76.31           H
ATOM   1009  CG2 THR A  81      -1.942   4.437 -24.569  1.00 76.31           C
ATOM   1010 1HG2 THR A  81      -1.097   5.125 -24.550  1.00 76.31           H
ATOM   1011 2HG2 THR A  81      -2.628   4.724 -25.365  1.00 76.31           H
ATOM   1012 3HG2 THR A  81      -1.581   3.424 -24.748  1.00 76.31           H
ATOM   1013  HN  THR A  81      -1.357   6.804 -22.644  1.00 76.31           H
ATOM   1014  N   MET A  82      -4.807   5.466 -21.148  1.00 76.35           N
ATOM   1015  CA  MET A  82      -5.333   5.502 -19.794  1.00 76.35           C
ATOM   1016  C   MET A  82      -4.399   4.775 -18.824  1.00 76.35           C
ATOM   1017  O   MET A  82      -4.233   5.199 -17.681  1.00 76.35           O
ATOM   1018  HA  MET A  82      -5.392   6.558 -19.530  1.00 76.35           H
ATOM   1019  CB  MET A  82      -6.713   4.842 -19.764  1.00 76.35           C
ATOM   1020 1HB  MET A  82      -7.314   5.210 -20.596  1.00 76.35           H
ATOM   1021 2HB  MET A  82      -6.609   3.766 -19.898  1.00 76.35           H
ATOM   1022  CG  MET A  82      -7.430   5.131 -18.444  1.00 76.35           C
ATOM   1023 1HG  MET A  82      -6.927   4.614 -17.627  1.00 76.35           H
ATOM   1024 2HG  MET A  82      -7.386   6.197 -18.222  1.00 76.35           H
ATOM   1025  SD  MET A  82      -9.131   4.599 -18.544  1.00 76.35           S
ATOM   1026  CE  MET A  82      -9.722   5.147 -16.952  1.00 76.35           C
ATOM   1027 1HE  MET A  82      -9.150   4.657 -16.164  1.00 76.35           H
ATOM   1028 2HE  MET A  82      -9.600   6.227 -16.871  1.00 76.35           H
ATOM   1029 3HE  MET A  82     -10.777   4.892 -16.848  1.00 76.35           H
ATOM   1030  HN  MET A  82      -5.378   4.982 -21.810  1.00 76.35           H
ATOM   1031  N   THR A  83      -3.813   3.693 -19.315  1.00 78.87           N
ATOM   1032  CA  THR A  83      -2.891   2.911 -18.510  1.00 78.87           C
ATOM   1033  C   THR A  83      -1.645   3.734 -18.175  1.00 78.87           C
ATOM   1034  O   THR A  83      -1.134   3.667 -17.058  1.00 78.87           O
ATOM   1035  HA  THR A  83      -3.378   2.670 -17.565  1.00 78.87           H
ATOM   1036  CB  THR A  83      -2.580   1.619 -19.268  1.00 78.87           C
ATOM   1037  HB  THR A  83      -2.004   1.826 -20.170  1.00 78.87           H
ATOM   1038  OG1 THR A  83      -3.857   1.023 -19.477  1.00 78.87           O
ATOM   1039  HG1 THR A  83      -4.440   1.175 -18.679  1.00 78.87           H
ATOM   1040  CG2 THR A  83      -1.830   0.601 -18.407  1.00 78.87           C
ATOM   1041 1HG2 THR A  83      -2.436   0.343 -17.539  1.00 78.87           H
ATOM   1042 2HG2 THR A  83      -0.885   1.031 -18.076  1.00 78.87           H
ATOM   1043 3HG2 THR A  83      -1.634  -0.297 -18.993  1.00 78.87           H
ATOM   1044  HN  THR A  83      -3.960   3.350 -20.243  1.00 78.87           H
ATOM   1045  N   ASP A  84      -1.192   4.491 -19.164  1.00 81.07           N
ATOM   1046  CA  ASP A  84      -0.025   5.338 -18.983  1.00 81.07           C
ATOM   1047  C   ASP A  84      -0.289   6.328 -17.847  1.00 81.07           C
ATOM   1048  O   ASP A  84       0.607   6.630 -17.061  1.00 81.07           O
ATOM   1049  HA  ASP A  84       0.793   4.654 -18.758  1.00 81.07           H
ATOM   1050  CB  ASP A  84       0.273   6.141 -20.251  1.00 81.07           C
ATOM   1051 1HB  ASP A  84      -0.591   6.753 -20.510  1.00 81.07           H
ATOM   1052 2HB  ASP A  84       1.103   6.824 -20.066  1.00 81.07           H
ATOM   1053  CG  ASP A  84       0.619   5.215 -21.419  1.00 81.07           C
ATOM   1054  OD1 ASP A  84       1.244   4.167 -21.146  1.00 81.07           O
ATOM   1055  OD2 ASP A  84       0.250   5.575 -22.557  1.00 81.07           O
ATOM   1056  HN  ASP A  84      -1.607   4.532 -20.072  1.00 81.07           H
ATOM   1057  N   MET A  85      -1.524   6.806 -17.797  1.00 85.00           N
ATOM   1058  CA  MET A  85      -1.913   7.769 -16.781  1.00 85.00           C
ATOM   1059  C   MET A  85      -1.825   7.155 -15.382  1.00 85.00           C
ATOM   1060  O   MET A  85      -1.296   7.775 -14.461  1.00 85.00           O
ATOM   1061  HA  MET A  85      -1.203   8.592 -16.869  1.00 85.00           H
ATOM   1062  CB  MET A  85      -3.345   8.239 -17.044  1.00 85.00           C
ATOM   1063 1HB  MET A  85      -3.445   8.548 -18.084  1.00 85.00           H
ATOM   1064 2HB  MET A  85      -4.037   7.411 -16.889  1.00 85.00           H
ATOM   1065  CG  MET A  85      -3.718   9.402 -16.123  1.00 85.00           C
ATOM   1066 1HG  MET A  85      -4.786   9.609 -16.199  1.00 85.00           H
ATOM   1067 2HG  MET A  85      -3.519   9.133 -15.085  1.00 85.00           H
ATOM   1068  SD  MET A  85      -2.783  10.856 -16.566  1.00 85.00           S
ATOM   1069  CE  MET A  85      -3.168  11.908 -15.176  1.00 85.00           C
ATOM   1070 1HE  MET A  85      -4.244  12.071 -15.130  1.00 85.00           H
ATOM   1071 2HE  MET A  85      -2.833  11.430 -14.255  1.00 85.00           H
ATOM   1072 3HE  MET A  85      -2.660  12.865 -15.293  1.00 85.00           H
ATOM   1073  HN  MET A  85      -2.250   6.547 -18.434  1.00 85.00           H
ATOM   1074  N   PHE A  86      -2.352   5.945 -15.268  1.00 88.66           N
ATOM   1075  CA  PHE A  86      -2.386   5.262 -13.986  1.00 88.66           C
ATOM   1076  C   PHE A  86      -0.977   4.876 -13.533  1.00 88.66           C
ATOM   1077  O   PHE A  86      -0.652   4.976 -12.351  1.00 88.66           O
ATOM   1078  HA  PHE A  86      -2.822   5.952 -13.263  1.00 88.66           H
ATOM   1079  CB  PHE A  86      -3.214   3.989 -14.179  1.00 88.66           C
ATOM   1080 1HB  PHE A  86      -2.798   3.421 -15.011  1.00 88.66           H
ATOM   1081 2HB  PHE A  86      -3.118   3.368 -13.289  1.00 88.66           H
ATOM   1082  CG  PHE A  86      -4.698   4.247 -14.447  1.00 88.66           C
ATOM   1083  CD1 PHE A  86      -5.340   5.258 -13.802  1.00 88.66           C
ATOM   1084  HD1 PHE A  86      -4.797   5.884 -13.095  1.00 88.66           H
ATOM   1085  CD2 PHE A  86      -5.375   3.465 -15.330  1.00 88.66           C
ATOM   1086  HD2 PHE A  86      -4.860   2.654 -15.846  1.00 88.66           H
ATOM   1087  CE1 PHE A  86      -6.717   5.496 -14.051  1.00 88.66           C
ATOM   1088  HE1 PHE A  86      -7.232   6.306 -13.534  1.00 88.66           H
ATOM   1089  CE2 PHE A  86      -6.752   3.703 -15.578  1.00 88.66           C
ATOM   1090  HE2 PHE A  86      -7.295   3.076 -16.286  1.00 88.66           H
ATOM   1091  CZ  PHE A  86      -7.395   4.714 -14.934  1.00 88.66           C
ATOM   1092  HZ  PHE A  86      -8.452   4.898 -15.125  1.00 88.66           H
ATOM   1093  HN  PHE A  86      -2.750   5.434 -16.030  1.00 88.66           H
ATOM   1094  N   LEU A  87      -0.178   4.443 -14.497  1.00 85.00           N
ATOM   1095  CA  LEU A  87       1.176   4.003 -14.205  1.00 85.00           C
ATOM   1096  C   LEU A  87       2.000   5.195 -13.715  1.00 85.00           C
ATOM   1097  O   LEU A  87       2.863   5.044 -12.851  1.00 85.00           O
ATOM   1098  HA  LEU A  87       1.116   3.270 -13.401  1.00 85.00           H
ATOM   1099  CB  LEU A  87       1.782   3.294 -15.418  1.00 85.00           C
ATOM   1100 1HB  LEU A  87       1.657   3.937 -16.290  1.00 85.00           H
ATOM   1101 2HB  LEU A  87       2.854   3.187 -15.253  1.00 85.00           H
ATOM   1102  CG  LEU A  87       1.204   1.916 -15.748  1.00 85.00           C
ATOM   1103  HG  LEU A  87       0.130   2.023 -15.895  1.00 85.00           H
ATOM   1104  CD1 LEU A  87       1.788   1.375 -17.055  1.00 85.00           C
ATOM   1105 1HD1 LEU A  87       1.549   2.058 -17.870  1.00 85.00           H
ATOM   1106 2HD1 LEU A  87       2.870   1.287 -16.960  1.00 85.00           H
ATOM   1107 3HD1 LEU A  87       1.361   0.395 -17.265  1.00 85.00           H
ATOM   1108  CD2 LEU A  87       1.407   0.944 -14.584  1.00 85.00           C
ATOM   1109 1HD2 LEU A  87       2.472   0.837 -14.381  1.00 85.00           H
ATOM   1110 2HD2 LEU A  87       0.905   1.331 -13.696  1.00 85.00           H
ATOM   1111 3HD2 LEU A  87       0.987  -0.027 -14.844  1.00 85.00           H
ATOM   1112  HN  LEU A  87      -0.441   4.389 -15.460  1.00 85.00           H
ATOM   1113  N   LEU A  88       1.705   6.353 -14.287  1.00 89.04           N
ATOM   1114  CA  LEU A  88       2.388   7.575 -13.898  1.00 89.04           C
ATOM   1115  C   LEU A  88       2.021   7.922 -12.453  1.00 89.04           C
ATOM   1116  O   LEU A  88       2.898   8.201 -11.636  1.00 89.04           O
ATOM   1117  HA  LEU A  88       3.459   7.380 -13.944  1.00 89.04           H
ATOM   1118  CB  LEU A  88       2.088   8.697 -14.894  1.00 89.04           C
ATOM   1119 1HB  LEU A  88       2.446   8.389 -15.876  1.00 89.04           H
ATOM   1120 2HB  LEU A  88       1.006   8.809 -14.970  1.00 89.04           H
ATOM   1121  CG  LEU A  88       2.692  10.064 -14.567  1.00 89.04           C
ATOM   1122  HG  LEU A  88       2.362  10.354 -13.569  1.00 89.04           H
ATOM   1123  CD1 LEU A  88       4.220   9.995 -14.535  1.00 89.04           C
ATOM   1124 1HD1 LEU A  88       4.536   9.282 -13.773  1.00 89.04           H
ATOM   1125 2HD1 LEU A  88       4.590   9.674 -15.509  1.00 89.04           H
ATOM   1126 3HD1 LEU A  88       4.624  10.980 -14.300  1.00 89.04           H
ATOM   1127  CD2 LEU A  88       2.187  11.133 -15.538  1.00 89.04           C
ATOM   1128 1HD2 LEU A  88       2.467  10.862 -16.555  1.00 89.04           H
ATOM   1129 2HD2 LEU A  88       1.101  11.205 -15.467  1.00 89.04           H
ATOM   1130 3HD2 LEU A  88       2.632  12.095 -15.282  1.00 89.04           H
ATOM   1131  HN  LEU A  88       1.015   6.464 -15.002  1.00 89.04           H
ATOM   1132  N   ASN A  89       0.725   7.892 -12.182  1.00 90.53           N
ATOM   1133  CA  ASN A  89       0.226   8.261 -10.868  1.00 90.53           C
ATOM   1134  C   ASN A  89       0.708   7.237  -9.838  1.00 90.53           C
ATOM   1135  O   ASN A  89       0.930   7.577  -8.677  1.00 90.53           O
ATOM   1136  HA  ASN A  89       0.623   9.259 -10.681  1.00 90.53           H
ATOM   1137  CB  ASN A  89      -1.304   8.274 -10.843  1.00 90.53           C
ATOM   1138 1HB  ASN A  89      -1.687   7.425 -11.409  1.00 90.53           H
ATOM   1139 2HB  ASN A  89      -1.655   8.158  -9.817  1.00 90.53           H
ATOM   1140  CG  ASN A  89      -1.851   9.575 -11.431  1.00 90.53           C
ATOM   1141  OD1 ASN A  89      -2.040  10.566 -10.745  1.00 90.53           O
ATOM   1142  ND2 ASN A  89      -2.095   9.518 -12.738  1.00 90.53           N
ATOM   1143 1HD2 ASN A  89      -1.919   8.673 -13.243  1.00 90.53           H
ATOM   1144 2HD2 ASN A  89      -2.456  10.320 -13.215  1.00 90.53           H
ATOM   1145  HN  ASN A  89       0.022   7.622 -12.840  1.00 90.53           H
ATOM   1146  N   LEU A  90       0.855   6.004 -10.301  1.00 89.15           N
ATOM   1147  CA  LEU A  90       1.339   4.936  -9.443  1.00 89.15           C
ATOM   1148  C   LEU A  90       2.764   5.259  -8.989  1.00 89.15           C
ATOM   1149  O   LEU A  90       3.094   5.108  -7.814  1.00 89.15           O
ATOM   1150  HA  LEU A  90       0.695   4.906  -8.564  1.00 89.15           H
ATOM   1151  CB  LEU A  90       1.209   3.584 -10.147  1.00 89.15           C
ATOM   1152 1HB  LEU A  90       0.178   3.468 -10.481  1.00 89.15           H
ATOM   1153 2HB  LEU A  90       1.833   3.600 -11.040  1.00 89.15           H
ATOM   1154  CG  LEU A  90       1.587   2.356  -9.316  1.00 89.15           C
ATOM   1155  HG  LEU A  90       2.582   2.518  -8.901  1.00 89.15           H
ATOM   1156  CD1 LEU A  90       0.630   2.176  -8.136  1.00 89.15           C
ATOM   1157 1HD1 LEU A  90       0.672   3.058  -7.496  1.00 89.15           H
ATOM   1158 2HD1 LEU A  90      -0.386   2.046  -8.509  1.00 89.15           H
ATOM   1159 3HD1 LEU A  90       0.922   1.297  -7.562  1.00 89.15           H
ATOM   1160  CD2 LEU A  90       1.661   1.103 -10.190  1.00 89.15           C
ATOM   1161 1HD2 LEU A  90       0.690   0.926 -10.654  1.00 89.15           H
ATOM   1162 2HD2 LEU A  90       2.413   1.245 -10.966  1.00 89.15           H
ATOM   1163 3HD2 LEU A  90       1.932   0.245  -9.575  1.00 89.15           H
ATOM   1164  HN  LEU A  90       0.650   5.732 -11.241  1.00 89.15           H
ATOM   1165  N   ALA A  91       3.570   5.696  -9.945  1.00 92.76           N
ATOM   1166  CA  ALA A  91       4.962   6.009  -9.665  1.00 92.76           C
ATOM   1167  C   ALA A  91       5.030   7.192  -8.698  1.00 92.76           C
ATOM   1168  O   ALA A  91       5.890   7.232  -7.819  1.00 92.76           O
ATOM   1169  HA  ALA A  91       5.409   5.136  -9.189  1.00 92.76           H
ATOM   1170  CB  ALA A  91       5.697   6.285 -10.978  1.00 92.76           C
ATOM   1171 1HB  ALA A  91       5.644   5.404 -11.617  1.00 92.76           H
ATOM   1172 2HB  ALA A  91       5.230   7.130 -11.485  1.00 92.76           H
ATOM   1173 3HB  ALA A  91       6.741   6.519 -10.767  1.00 92.76           H
ATOM   1174  HN  ALA A  91       3.288   5.838 -10.894  1.00 92.76           H
ATOM   1175  N   ILE A  92       4.112   8.128  -8.893  1.00 91.55           N
ATOM   1176  CA  ILE A  92       4.049   9.303  -8.041  1.00 91.55           C
ATOM   1177  C   ILE A  92       3.707   8.875  -6.612  1.00 91.55           C
ATOM   1178  O   ILE A  92       4.325   9.340  -5.656  1.00 91.55           O
ATOM   1179  HA  ILE A  92       5.040   9.757  -8.037  1.00 91.55           H
ATOM   1180  CB  ILE A  92       3.081  10.335  -8.623  1.00 91.55           C
ATOM   1181  HB  ILE A  92       2.144   9.831  -8.856  1.00 91.55           H
ATOM   1182  CG1 ILE A  92       3.620  10.916  -9.931  1.00 91.55           C
ATOM   1183 1HG1 ILE A  92       4.459  11.580  -9.721  1.00 91.55           H
ATOM   1184 2HG1 ILE A  92       4.001  10.112 -10.561  1.00 91.55           H
ATOM   1185  CG2 ILE A  92       2.763  11.427  -7.599  1.00 91.55           C
ATOM   1186 1HG2 ILE A  92       2.306  10.977  -6.718  1.00 91.55           H
ATOM   1187 2HG2 ILE A  92       3.684  11.935  -7.311  1.00 91.55           H
ATOM   1188 3HG2 ILE A  92       2.073  12.147  -8.038  1.00 91.55           H
ATOM   1189  CD1 ILE A  92       2.530  11.685 -10.680  1.00 91.55           C
ATOM   1190 1HD1 ILE A  92       1.704  11.012 -10.911  1.00 91.55           H
ATOM   1191 2HD1 ILE A  92       2.169  12.503 -10.057  1.00 91.55           H
ATOM   1192 3HD1 ILE A  92       2.940  12.087 -11.607  1.00 91.55           H
ATOM   1193  HN  ILE A  92       3.421   8.092  -9.615  1.00 91.55           H
ATOM   1194  N   ALA A  93       2.721   7.995  -6.513  1.00 93.21           N
ATOM   1195  CA  ALA A  93       2.237   7.558  -5.215  1.00 93.21           C
ATOM   1196  C   ALA A  93       3.370   6.859  -4.461  1.00 93.21           C
ATOM   1197  O   ALA A  93       3.590   7.122  -3.280  1.00 93.21           O
ATOM   1198  HA  ALA A  93       1.934   8.444  -4.658  1.00 93.21           H
ATOM   1199  CB  ALA A  93       1.017   6.653  -5.403  1.00 93.21           C
ATOM   1200 1HB  ALA A  93       0.231   7.206  -5.917  1.00 93.21           H
ATOM   1201 2HB  ALA A  93       1.298   5.784  -5.997  1.00 93.21           H
ATOM   1202 3HB  ALA A  93       0.654   6.325  -4.429  1.00 93.21           H
ATOM   1203  HN  ALA A  93       2.258   7.583  -7.297  1.00 93.21           H
ATOM   1204  N   ASP A  94       4.061   5.982  -5.175  1.00 90.63           N
ATOM   1205  CA  ASP A  94       5.145   5.219  -4.580  1.00 90.63           C
ATOM   1206  C   ASP A  94       6.219   6.181  -4.069  1.00 90.63           C
ATOM   1207  O   ASP A  94       6.757   5.995  -2.979  1.00 90.63           O
ATOM   1208  HA  ASP A  94       4.683   4.645  -3.776  1.00 90.63           H
ATOM   1209  CB  ASP A  94       5.793   4.289  -5.607  1.00 90.63           C
ATOM   1210 1HB  ASP A  94       5.907   4.812  -6.556  1.00 90.63           H
ATOM   1211 2HB  ASP A  94       6.793   4.012  -5.273  1.00 90.63           H
ATOM   1212  CG  ASP A  94       4.951   3.028  -5.812  1.00 90.63           C
ATOM   1213  OD1 ASP A  94       4.299   2.614  -4.829  1.00 90.63           O
ATOM   1214  OD2 ASP A  94       4.978   2.506  -6.948  1.00 90.63           O
ATOM   1215  HN  ASP A  94       3.890   5.790  -6.142  1.00 90.63           H
ATOM   1216  N   LEU A  95       6.500   7.190  -4.882  1.00 90.98           N
ATOM   1217  CA  LEU A  95       7.557   8.135  -4.564  1.00 90.98           C
ATOM   1218  C   LEU A  95       7.209   8.864  -3.265  1.00 90.98           C
ATOM   1219  O   LEU A  95       8.074   9.072  -2.415  1.00 90.98           O
ATOM   1220  HA  LEU A  95       8.470   7.562  -4.405  1.00 90.98           H
ATOM   1221  CB  LEU A  95       7.810   9.072  -5.746  1.00 90.98           C
ATOM   1222 1HB  LEU A  95       7.889   8.470  -6.651  1.00 90.98           H
ATOM   1223 2HB  LEU A  95       6.939   9.716  -5.867  1.00 90.98           H
ATOM   1224  CG  LEU A  95       9.054   9.957  -5.646  1.00 90.98           C
ATOM   1225  HG  LEU A  95       9.042  10.455  -4.676  1.00 90.98           H
ATOM   1226  CD1 LEU A  95      10.331   9.117  -5.706  1.00 90.98           C
ATOM   1227 1HD1 LEU A  95      10.339   8.407  -4.879  1.00 90.98           H
ATOM   1228 2HD1 LEU A  95      10.364   8.573  -6.651  1.00 90.98           H
ATOM   1229 3HD1 LEU A  95      11.200   9.771  -5.633  1.00 90.98           H
ATOM   1230  CD2 LEU A  95       9.037  11.051  -6.715  1.00 90.98           C
ATOM   1231 1HD2 LEU A  95       9.013  10.593  -7.704  1.00 90.98           H
ATOM   1232 2HD2 LEU A  95       8.152  11.675  -6.583  1.00 90.98           H
ATOM   1233 3HD2 LEU A  95       9.932  11.666  -6.621  1.00 90.98           H
ATOM   1234  HN  LEU A  95       6.020   7.365  -5.741  1.00 90.98           H
ATOM   1235  N   LEU A  96       5.942   9.233  -3.151  1.00 87.64           N
ATOM   1236  CA  LEU A  96       5.476   9.960  -1.983  1.00 87.64           C
ATOM   1237  C   LEU A  96       5.699   9.106  -0.733  1.00 87.64           C
ATOM   1238  O   LEU A  96       6.134   9.613   0.300  1.00 87.64           O
ATOM   1239  HA  LEU A  96       6.081  10.863  -1.897  1.00 87.64           H
ATOM   1240  CB  LEU A  96       4.025  10.405  -2.172  1.00 87.64           C
ATOM   1241 1HB  LEU A  96       3.447   9.552  -2.528  1.00 87.64           H
ATOM   1242 2HB  LEU A  96       3.620  10.680  -1.198  1.00 87.64           H
ATOM   1243  CG  LEU A  96       3.801  11.573  -3.135  1.00 87.64           C
ATOM   1244  HG  LEU A  96       4.262  11.321  -4.090  1.00 87.64           H
ATOM   1245  CD1 LEU A  96       2.309  11.791  -3.395  1.00 87.64           C
ATOM   1246 1HD1 LEU A  96       1.882  10.890  -3.834  1.00 87.64           H
ATOM   1247 2HD1 LEU A  96       1.805  12.012  -2.455  1.00 87.64           H
ATOM   1248 3HD1 LEU A  96       2.179  12.627  -4.083  1.00 87.64           H
ATOM   1249  CD2 LEU A  96       4.486  12.843  -2.624  1.00 87.64           C
ATOM   1250 1HD2 LEU A  96       4.076  13.110  -1.650  1.00 87.64           H
ATOM   1251 2HD2 LEU A  96       5.557  12.666  -2.532  1.00 87.64           H
ATOM   1252 3HD2 LEU A  96       4.311  13.657  -3.327  1.00 87.64           H
ATOM   1253  HN  LEU A  96       5.240   9.042  -3.838  1.00 87.64           H
ATOM   1254  N   PHE A  97       5.392   7.825  -0.868  1.00 90.29           N
ATOM   1255  CA  PHE A  97       5.543   6.898   0.241  1.00 90.29           C
ATOM   1256  C   PHE A  97       7.011   6.768   0.652  1.00 90.29           C
ATOM   1257  O   PHE A  97       7.331   6.790   1.839  1.00 90.29           O
ATOM   1258  HA  PHE A  97       4.968   7.297   1.076  1.00 90.29           H
ATOM   1259  CB  PHE A  97       5.038   5.537  -0.242  1.00 90.29           C
ATOM   1260 1HB  PHE A  97       3.949   5.561  -0.291  1.00 90.29           H
ATOM   1261 2HB  PHE A  97       5.399   5.366  -1.256  1.00 90.29           H
ATOM   1262  CG  PHE A  97       5.469   4.364   0.641  1.00 90.29           C
ATOM   1263  CD1 PHE A  97       6.335   3.433   0.161  1.00 90.29           C
ATOM   1264  HD1 PHE A  97       6.723   3.522  -0.854  1.00 90.29           H
ATOM   1265  CD2 PHE A  97       4.985   4.253   1.908  1.00 90.29           C
ATOM   1266  HD2 PHE A  97       4.290   5.000   2.293  1.00 90.29           H
ATOM   1267  CE1 PHE A  97       6.735   2.344   0.981  1.00 90.29           C
ATOM   1268  HE1 PHE A  97       7.429   1.598   0.595  1.00 90.29           H
ATOM   1269  CE2 PHE A  97       5.384   3.165   2.728  1.00 90.29           C
ATOM   1270  HE2 PHE A  97       4.996   3.076   3.742  1.00 90.29           H
ATOM   1271  CZ  PHE A  97       6.251   2.234   2.247  1.00 90.29           C
ATOM   1272  HZ  PHE A  97       6.557   1.398   2.876  1.00 90.29           H
ATOM   1273  HN  PHE A  97       5.047   7.418  -1.714  1.00 90.29           H
ATOM   1274  N   LEU A  98       7.864   6.635  -0.353  1.00 92.89           N
ATOM   1275  CA  LEU A  98       9.263   6.324  -0.112  1.00 92.89           C
ATOM   1276  C   LEU A  98       9.889   7.438   0.730  1.00 92.89           C
ATOM   1277  O   LEU A  98      10.778   7.182   1.541  1.00 92.89           O
ATOM   1278  HA  LEU A  98       9.297   5.397   0.461  1.00 92.89           H
ATOM   1279  CB  LEU A  98       9.991   6.068  -1.433  1.00 92.89           C
ATOM   1280 1HB  LEU A  98       9.787   6.902  -2.105  1.00 92.89           H
ATOM   1281 2HB  LEU A  98      11.063   6.069  -1.240  1.00 92.89           H
ATOM   1282  CG  LEU A  98       9.632   4.768  -2.155  1.00 92.89           C
ATOM   1283  HG  LEU A  98       8.548   4.658  -2.142  1.00 92.89           H
ATOM   1284  CD1 LEU A  98      10.064   4.819  -3.622  1.00 92.89           C
ATOM   1285 1HD1 LEU A  98       9.559   5.647  -4.121  1.00 92.89           H
ATOM   1286 2HD1 LEU A  98      11.143   4.964  -3.679  1.00 92.89           H
ATOM   1287 3HD1 LEU A  98       9.797   3.883  -4.112  1.00 92.89           H
ATOM   1288  CD2 LEU A  98      10.217   3.557  -1.427  1.00 92.89           C
ATOM   1289 1HD2 LEU A  98      11.303   3.646  -1.387  1.00 92.89           H
ATOM   1290 2HD2 LEU A  98       9.819   3.515  -0.413  1.00 92.89           H
ATOM   1291 3HD2 LEU A  98       9.947   2.646  -1.962  1.00 92.89           H
ATOM   1292  HN  LEU A  98       7.613   6.735  -1.316  1.00 92.89           H
ATOM   1293  N   VAL A  99       9.401   8.649   0.509  1.00 89.99           N
ATOM   1294  CA  VAL A  99       9.930   9.808   1.208  1.00 89.99           C
ATOM   1295  C   VAL A  99       9.677   9.653   2.709  1.00 89.99           C
ATOM   1296  O   VAL A  99      10.345  10.288   3.523  1.00 89.99           O
ATOM   1297  HA  VAL A  99      11.006   9.834   1.034  1.00 89.99           H
ATOM   1298  CB  VAL A  99       9.326  11.089   0.629  1.00 89.99           C
ATOM   1299  HB  VAL A  99       8.240  10.992   0.662  1.00 89.99           H
ATOM   1300  CG1 VAL A  99       9.714  12.307   1.470  1.00 89.99           C
ATOM   1301 1HG1 VAL A  99       9.348  12.177   2.488  1.00 89.99           H
ATOM   1302 2HG1 VAL A  99      10.799  12.408   1.483  1.00 89.99           H
ATOM   1303 3HG1 VAL A  99       9.271  13.204   1.036  1.00 89.99           H
ATOM   1304  CG2 VAL A  99       9.737  11.278  -0.833  1.00 89.99           C
ATOM   1305 1HG2 VAL A  99      10.823  11.343  -0.899  1.00 89.99           H
ATOM   1306 2HG2 VAL A  99       9.387  10.429  -1.421  1.00 89.99           H
ATOM   1307 3HG2 VAL A  99       9.293  12.195  -1.219  1.00 89.99           H
ATOM   1308  HN  VAL A  99       8.659   8.845  -0.133  1.00 89.99           H
ATOM   1309  N   THR A 100       8.711   8.805   3.029  1.00 89.34           N
ATOM   1310  CA  THR A 100       8.325   8.598   4.414  1.00 89.34           C
ATOM   1311  C   THR A 100       9.251   7.577   5.079  1.00 89.34           C
ATOM   1312  O   THR A 100       9.380   7.554   6.302  1.00 89.34           O
ATOM   1313  HA  THR A 100       8.450   9.539   4.950  1.00 89.34           H
ATOM   1314  CB  THR A 100       6.851   8.188   4.439  1.00 89.34           C
ATOM   1315  HB  THR A 100       6.428   8.317   5.435  1.00 89.34           H
ATOM   1316  OG1 THR A 100       6.853   6.854   3.940  1.00 89.34           O
ATOM   1317  HG1 THR A 100       5.998   6.396   4.182  1.00 89.34           H
ATOM   1318  CG2 THR A 100       6.011   8.965   3.423  1.00 89.34           C
ATOM   1319 1HG2 THR A 100       6.393   8.781   2.419  1.00 89.34           H
ATOM   1320 2HG2 THR A 100       6.067  10.031   3.644  1.00 89.34           H
ATOM   1321 3HG2 THR A 100       4.973   8.635   3.482  1.00 89.34           H
ATOM   1322  HN  THR A 100       8.196   8.266   2.362  1.00 89.34           H
ATOM   1323  N   LEU A 101       9.871   6.756   4.243  1.00 91.39           N
ATOM   1324  CA  LEU A 101      10.606   5.603   4.735  1.00 91.39           C
ATOM   1325  C   LEU A 101      11.756   6.078   5.625  1.00 91.39           C
ATOM   1326  O   LEU A 101      12.026   5.482   6.667  1.00 91.39           O
ATOM   1327  HA  LEU A 101       9.920   5.013   5.342  1.00 91.39           H
ATOM   1328  CB  LEU A 101      11.055   4.718   3.570  1.00 91.39           C
ATOM   1329 1HB  LEU A 101      11.495   5.356   2.804  1.00 91.39           H
ATOM   1330 2HB  LEU A 101      11.845   4.057   3.926  1.00 91.39           H
ATOM   1331  CG  LEU A 101       9.967   3.862   2.919  1.00 91.39           C
ATOM   1332  HG  LEU A 101       9.215   4.529   2.498  1.00 91.39           H
ATOM   1333  CD1 LEU A 101      10.537   3.036   1.765  1.00 91.39           C
ATOM   1334 1HD1 LEU A 101      10.953   3.704   1.011  1.00 91.39           H
ATOM   1335 2HD1 LEU A 101      11.320   2.378   2.141  1.00 91.39           H
ATOM   1336 3HD1 LEU A 101       9.742   2.437   1.320  1.00 91.39           H
ATOM   1337  CD2 LEU A 101       9.263   2.987   3.958  1.00 91.39           C
ATOM   1338 1HD2 LEU A 101       9.991   2.327   4.430  1.00 91.39           H
ATOM   1339 2HD2 LEU A 101       8.803   3.621   4.716  1.00 91.39           H
ATOM   1340 3HD2 LEU A 101       8.495   2.389   3.469  1.00 91.39           H
ATOM   1341  HN  LEU A 101       9.877   6.869   3.250  1.00 91.39           H
ATOM   1342  N   PRO A 102      12.450   7.156   5.235  1.00 93.38           N
ATOM   1343  CA  PRO A 102      13.577   7.654   6.027  1.00 93.38           C
ATOM   1344  C   PRO A 102      13.201   7.891   7.481  1.00 93.38           C
ATOM   1345  O   PRO A 102      13.956   7.540   8.386  1.00 93.38           O
ATOM   1346  HA  PRO A 102      14.373   6.910   6.056  1.00 93.38           H
ATOM   1347  CB  PRO A 102      13.967   8.955   5.323  1.00 93.38           C
ATOM   1348 1HB  PRO A 102      13.454   9.815   5.754  1.00 93.38           H
ATOM   1349 2HB  PRO A 102      15.037   9.151   5.403  1.00 93.38           H
ATOM   1350  CG  PRO A 102      13.546   8.715   3.878  1.00 93.38           C
ATOM   1351 1HG  PRO A 102      13.429   9.650   3.329  1.00 93.38           H
ATOM   1352 2HG  PRO A 102      14.286   8.130   3.332  1.00 93.38           H
ATOM   1353  CD  PRO A 102      12.228   7.972   4.028  1.00 93.38           C
ATOM   1354 1HD  PRO A 102      11.390   8.657   4.156  1.00 93.38           H
ATOM   1355 2HD  PRO A 102      12.006   7.361   3.153  1.00 93.38           H
ATOM   1356  N   PHE A 103      12.031   8.485   7.667  1.00 91.37           N
ATOM   1357  CA  PHE A 103      11.572   8.831   9.001  1.00 91.37           C
ATOM   1358  C   PHE A 103      11.302   7.575   9.831  1.00 91.37           C
ATOM   1359  O   PHE A 103      11.647   7.520  11.011  1.00 91.37           O
ATOM   1360  HA  PHE A 103      12.362   9.414   9.474  1.00 91.37           H
ATOM   1361  CB  PHE A 103      10.265   9.609   8.836  1.00 91.37           C
ATOM   1362 1HB  PHE A 103       9.564   9.005   8.260  1.00 91.37           H
ATOM   1363 2HB  PHE A 103       9.819   9.764   9.819  1.00 91.37           H
ATOM   1364  CG  PHE A 103      10.431  10.966   8.149  1.00 91.37           C
ATOM   1365  CD1 PHE A 103      10.728  12.070   8.886  1.00 91.37           C
ATOM   1366  HD1 PHE A 103      10.847  11.988   9.966  1.00 91.37           H
ATOM   1367  CD2 PHE A 103      10.282  11.069   6.801  1.00 91.37           C
ATOM   1368  HD2 PHE A 103      10.044  10.184   6.210  1.00 91.37           H
ATOM   1369  CE1 PHE A 103      10.882  13.329   8.248  1.00 91.37           C
ATOM   1370  HE1 PHE A 103      11.120  14.214   8.839  1.00 91.37           H
ATOM   1371  CE2 PHE A 103      10.436  12.328   6.163  1.00 91.37           C
ATOM   1372  HE2 PHE A 103      10.317  12.410   5.083  1.00 91.37           H
ATOM   1373  CZ  PHE A 103      10.733  13.432   6.900  1.00 91.37           C
ATOM   1374  HZ  PHE A 103      10.852  14.398   6.410  1.00 91.37           H
ATOM   1375  HN  PHE A 103      11.404   8.729   6.927  1.00 91.37           H
ATOM   1376  N   TRP A 104      10.688   6.596   9.182  1.00 85.79           N
ATOM   1377  CA  TRP A 104      10.328   5.361   9.858  1.00 85.79           C
ATOM   1378  C   TRP A 104      11.620   4.621  10.211  1.00 85.79           C
ATOM   1379  O   TRP A 104      11.687   3.934  11.229  1.00 85.79           O
ATOM   1380  HA  TRP A 104       9.788   5.624  10.768  1.00 85.79           H
ATOM   1381  CB  TRP A 104       9.376   4.525   9.001  1.00 85.79           C
ATOM   1382 1HB  TRP A 104       9.779   4.455   7.990  1.00 85.79           H
ATOM   1383 2HB  TRP A 104       9.339   3.511   9.400  1.00 85.79           H
ATOM   1384  CG  TRP A 104       7.952   5.081   8.929  1.00 85.79           C
ATOM   1385  CD1 TRP A 104       7.307   5.563   7.857  1.00 85.79           C
ATOM   1386  HD1 TRP A 104       7.738   5.621   6.858  1.00 85.79           H
ATOM   1387  CD2 TRP A 104       7.017   5.193  10.022  1.00 85.79           C
ATOM   1388  NE1 TRP A 104       6.031   5.976   8.179  1.00 85.79           N
ATOM   1389  HE1 TRP A 104       5.360   6.370   7.550  1.00 85.79           H
ATOM   1390  CE2 TRP A 104       5.848   5.744   9.537  1.00 85.79           C
ATOM   1391  CE3 TRP A 104       7.154   4.841  11.377  1.00 85.79           C
ATOM   1392  HE3 TRP A 104       8.066   4.405  11.784  1.00 85.79           H
ATOM   1393  CZ2 TRP A 104       4.727   5.992  10.338  1.00 85.79           C
ATOM   1394  HZ2 TRP A 104       3.815   6.428   9.931  1.00 85.79           H
ATOM   1395  CZ3 TRP A 104       6.025   5.095  12.164  1.00 85.79           C
ATOM   1396  HZ3 TRP A 104       6.077   4.841  13.223  1.00 85.79           H
ATOM   1397  CH2 TRP A 104       4.841   5.649  11.691  1.00 85.79           C
ATOM   1398  HH2 TRP A 104       4.005   5.816  12.370  1.00 85.79           H
ATOM   1399  HN  TRP A 104      10.438   6.637   8.215  1.00 85.79           H
ATOM   1400  N   ALA A 105      12.613   4.788   9.351  1.00 93.36           N
ATOM   1401  CA  ALA A 105      13.897   4.137   9.555  1.00 93.36           C
ATOM   1402  C   ALA A 105      14.530   4.662  10.844  1.00 93.36           C
ATOM   1403  O   ALA A 105      15.019   3.883  11.662  1.00 93.36           O
ATOM   1404  HA  ALA A 105      13.714   3.068   9.659  1.00 93.36           H
ATOM   1405  CB  ALA A 105      14.786   4.368   8.332  1.00 93.36           C
ATOM   1406 1HB  ALA A 105      14.304   3.951   7.447  1.00 93.36           H
ATOM   1407 2HB  ALA A 105      14.940   5.438   8.191  1.00 93.36           H
ATOM   1408 3HB  ALA A 105      15.749   3.880   8.485  1.00 93.36           H
ATOM   1409  HN  ALA A 105      12.552   5.353   8.528  1.00 93.36           H
ATOM   1410  N   ILE A 106      14.502   5.979  10.987  1.00 89.82           N
ATOM   1411  CA  ILE A 106      15.084   6.618  12.155  1.00 89.82           C
ATOM   1412  C   ILE A 106      14.289   6.216  13.399  1.00 89.82           C
ATOM   1413  O   ILE A 106      14.871   5.889  14.432  1.00 89.82           O
ATOM   1414  HA  ILE A 106      16.102   6.244  12.259  1.00 89.82           H
ATOM   1415  CB  ILE A 106      15.176   8.131  11.947  1.00 89.82           C
ATOM   1416  HB  ILE A 106      14.203   8.490  11.612  1.00 89.82           H
ATOM   1417  CG1 ILE A 106      16.186   8.473  10.850  1.00 89.82           C
ATOM   1418 1HG1 ILE A 106      17.199   8.339  11.229  1.00 89.82           H
ATOM   1419 2HG1 ILE A 106      16.066   7.785  10.013  1.00 89.82           H
ATOM   1420  CG2 ILE A 106      15.494   8.847  13.262  1.00 89.82           C
ATOM   1421 1HG2 ILE A 106      14.707   8.641  13.987  1.00 89.82           H
ATOM   1422 2HG2 ILE A 106      16.448   8.488  13.649  1.00 89.82           H
ATOM   1423 3HG2 ILE A 106      15.554   9.920  13.085  1.00 89.82           H
ATOM   1424  CD1 ILE A 106      16.003   9.913  10.365  1.00 89.82           C
ATOM   1425 1HD1 ILE A 106      14.997  10.036   9.965  1.00 89.82           H
ATOM   1426 2HD1 ILE A 106      16.148  10.598  11.200  1.00 89.82           H
ATOM   1427 3HD1 ILE A 106      16.733  10.129   9.585  1.00 89.82           H
ATOM   1428  HN  ILE A 106      14.093   6.604  10.322  1.00 89.82           H
ATOM   1429  N   ALA A 107      12.972   6.253  13.259  1.00 91.01           N
ATOM   1430  CA  ALA A 107      12.092   5.985  14.384  1.00 91.01           C
ATOM   1431  C   ALA A 107      12.317   4.553  14.872  1.00 91.01           C
ATOM   1432  O   ALA A 107      12.277   4.289  16.073  1.00 91.01           O
ATOM   1433  HA  ALA A 107      12.355   6.678  15.183  1.00 91.01           H
ATOM   1434  CB  ALA A 107      10.642   6.239  13.969  1.00 91.01           C
ATOM   1435 1HB  ALA A 107      10.529   7.277  13.658  1.00 91.01           H
ATOM   1436 2HB  ALA A 107      10.381   5.581  13.140  1.00 91.01           H
ATOM   1437 3HB  ALA A 107       9.982   6.038  14.813  1.00 91.01           H
ATOM   1438  HN  ALA A 107      12.507   6.460  12.398  1.00 91.01           H
ATOM   1439  N   ALA A 108      12.549   3.665  13.917  1.00 90.49           N
ATOM   1440  CA  ALA A 108      12.730   2.258  14.230  1.00 90.49           C
ATOM   1441  C   ALA A 108      14.101   2.056  14.878  1.00 90.49           C
ATOM   1442  O   ALA A 108      14.277   1.161  15.703  1.00 90.49           O
ATOM   1443  HA  ALA A 108      11.956   1.974  14.943  1.00 90.49           H
ATOM   1444  CB  ALA A 108      12.558   1.425  12.958  1.00 90.49           C
ATOM   1445 1HB  ALA A 108      11.557   1.581  12.554  1.00 90.49           H
ATOM   1446 2HB  ALA A 108      13.299   1.731  12.221  1.00 90.49           H
ATOM   1447 3HB  ALA A 108      12.693   0.369  13.194  1.00 90.49           H
ATOM   1448  HN  ALA A 108      12.614   3.893  12.945  1.00 90.49           H
ATOM   1449  N   ALA A 109      15.039   2.904  14.480  1.00 89.23           N
ATOM   1450  CA  ALA A 109      16.414   2.763  14.927  1.00 89.23           C
ATOM   1451  C   ALA A 109      16.508   3.157  16.403  1.00 89.23           C
ATOM   1452  O   ALA A 109      17.292   2.579  17.154  1.00 89.23           O
ATOM   1453  HA  ALA A 109      16.691   1.714  14.822  1.00 89.23           H
ATOM   1454  CB  ALA A 109      17.329   3.607  14.038  1.00 89.23           C
ATOM   1455 1HB  ALA A 109      17.247   3.268  13.006  1.00 89.23           H
ATOM   1456 2HB  ALA A 109      17.032   4.654  14.101  1.00 89.23           H
ATOM   1457 3HB  ALA A 109      18.361   3.502  14.374  1.00 89.23           H
ATOM   1458  HN  ALA A 109      14.871   3.674  13.864  1.00 89.23           H
ATOM   1459  N   ASP A 110      15.699   4.139  16.773  1.00 80.05           N
ATOM   1460  CA  ASP A 110      15.799   4.733  18.095  1.00 80.05           C
ATOM   1461  C   ASP A 110      14.401   5.115  18.585  1.00 80.05           C
ATOM   1462  O   ASP A 110      13.688   4.286  19.148  1.00 80.05           O
ATOM   1463  HA  ASP A 110      16.264   3.968  18.718  1.00 80.05           H
ATOM   1464  CB  ASP A 110      16.653   6.001  18.067  1.00 80.05           C
ATOM   1465 1HB  ASP A 110      17.582   5.806  17.531  1.00 80.05           H
ATOM   1466 2HB  ASP A 110      16.129   6.785  17.521  1.00 80.05           H
ATOM   1467  CG  ASP A 110      16.968   6.482  19.485  1.00 80.05           C
ATOM   1468  OD1 ASP A 110      16.559   5.772  20.429  1.00 80.05           O
ATOM   1469  OD2 ASP A 110      17.610   7.549  19.593  1.00 80.05           O
ATOM   1470  HN  ASP A 110      14.987   4.527  16.188  1.00 80.05           H
ATOM   1471  N   GLN A 111      14.050   6.372  18.351  1.00 82.45           N
ATOM   1472  CA  GLN A 111      12.749   6.874  18.760  1.00 82.45           C
ATOM   1473  C   GLN A 111      12.281   7.974  17.806  1.00 82.45           C
ATOM   1474  O   GLN A 111      13.051   8.446  16.971  1.00 82.45           O
ATOM   1475  HA  GLN A 111      12.076   6.019  18.699  1.00 82.45           H
ATOM   1476  CB  GLN A 111      12.787   7.380  20.204  1.00 82.45           C
ATOM   1477 1HB  GLN A 111      11.807   7.768  20.482  1.00 82.45           H
ATOM   1478 2HB  GLN A 111      13.004   6.551  20.878  1.00 82.45           H
ATOM   1479  CG  GLN A 111      13.842   8.474  20.374  1.00 82.45           C
ATOM   1480 1HG  GLN A 111      14.826   8.078  20.122  1.00 82.45           H
ATOM   1481 2HG  GLN A 111      13.640   9.291  19.681  1.00 82.45           H
ATOM   1482  CD  GLN A 111      13.853   9.007  21.809  1.00 82.45           C
ATOM   1483  OE1 GLN A 111      12.952   8.766  22.595  1.00 82.45           O
ATOM   1484  NE2 GLN A 111      14.921   9.742  22.105  1.00 82.45           N
ATOM   1485 1HE2 GLN A 111      15.625   9.902  21.413  1.00 82.45           H
ATOM   1486 2HE2 GLN A 111      15.019  10.135  23.019  1.00 82.45           H
ATOM   1487  HN  GLN A 111      14.636   7.040  17.892  1.00 82.45           H
ATOM   1488  N   TRP A 112      11.020   8.351  17.961  1.00 87.87           N
ATOM   1489  CA  TRP A 112      10.454   9.419  17.155  1.00 87.87           C
ATOM   1490  C   TRP A 112      11.026  10.746  17.660  1.00 87.87           C
ATOM   1491  O   TRP A 112      10.718  11.176  18.770  1.00 87.87           O
ATOM   1492  HA  TRP A 112      10.755   9.253  16.121  1.00 87.87           H
ATOM   1493  CB  TRP A 112       8.925   9.377  17.186  1.00 87.87           C
ATOM   1494 1HB  TRP A 112       8.594   8.367  16.946  1.00 87.87           H
ATOM   1495 2HB  TRP A 112       8.586   9.591  18.200  1.00 87.87           H
ATOM   1496  CG  TRP A 112       8.256  10.359  16.222  1.00 87.87           C
ATOM   1497  CD1 TRP A 112       7.789  11.587  16.488  1.00 87.87           C
ATOM   1498  HD1 TRP A 112       7.829  12.060  17.469  1.00 87.87           H
ATOM   1499  CD2 TRP A 112       7.997  10.145  14.819  1.00 87.87           C
ATOM   1500  NE1 TRP A 112       7.250  12.177  15.363  1.00 87.87           N
ATOM   1501  HE1 TRP A 112       6.840  13.088  15.311  1.00 87.87           H
ATOM   1502  CE2 TRP A 112       7.380  11.273  14.316  1.00 87.87           C
ATOM   1503  CE3 TRP A 112       8.275   9.036  14.001  1.00 87.87           C
ATOM   1504  HE3 TRP A 112       8.761   8.134  14.374  1.00 87.87           H
ATOM   1505  CZ2 TRP A 112       6.989  11.400  12.978  1.00 87.87           C
ATOM   1506  HZ2 TRP A 112       6.504  12.302  12.604  1.00 87.87           H
ATOM   1507  CZ3 TRP A 112       7.878   9.179  12.666  1.00 87.87           C
ATOM   1508  HZ3 TRP A 112       8.070   8.347  11.989  1.00 87.87           H
ATOM   1509  CH2 TRP A 112       7.256  10.307  12.144  1.00 87.87           C
ATOM   1510  HH2 TRP A 112       6.977  10.341  11.091  1.00 87.87           H
ATOM   1511  HN  TRP A 112      10.391   7.940  18.621  1.00 87.87           H
ATOM   1512  N   LYS A 113      11.848  11.356  16.820  1.00 80.51           N
ATOM   1513  CA  LYS A 113      12.589  12.539  17.225  1.00 80.51           C
ATOM   1514  C   LYS A 113      11.932  13.780  16.618  1.00 80.51           C
ATOM   1515  O   LYS A 113      12.450  14.888  16.750  1.00 80.51           O
ATOM   1516  HA  LYS A 113      12.524  12.609  18.311  1.00 80.51           H
ATOM   1517  CB  LYS A 113      14.070  12.391  16.869  1.00 80.51           C
ATOM   1518 1HB  LYS A 113      14.177  12.245  15.794  1.00 80.51           H
ATOM   1519 2HB  LYS A 113      14.602  13.309  17.120  1.00 80.51           H
ATOM   1520  CG  LYS A 113      14.698  11.211  17.614  1.00 80.51           C
ATOM   1521 1HG  LYS A 113      14.538  11.326  18.686  1.00 80.51           H
ATOM   1522 2HG  LYS A 113      14.206  10.285  17.316  1.00 80.51           H
ATOM   1523  CD  LYS A 113      16.197  11.114  17.324  1.00 80.51           C
ATOM   1524 1HD  LYS A 113      16.356  10.981  16.254  1.00 80.51           H
ATOM   1525 2HD  LYS A 113      16.686  12.047  17.605  1.00 80.51           H
ATOM   1526  CE  LYS A 113      16.829   9.949  18.088  1.00 80.51           C
ATOM   1527 1HE  LYS A 113      16.693  10.094  19.160  1.00 80.51           H
ATOM   1528 2HE  LYS A 113      16.326   9.019  17.825  1.00 80.51           H
ATOM   1529  NZ  LYS A 113      18.272   9.846  17.774  1.00 80.51           N
ATOM   1530 1HZ  LYS A 113      18.662   9.036  18.243  1.00 80.51           H
ATOM   1531 2HZ  LYS A 113      18.394   9.749  16.773  1.00 80.51           H
ATOM   1532 3HZ  LYS A 113      18.748  10.683  18.093  1.00 80.51           H
ATOM   1533  HN  LYS A 113      12.011  11.057  15.880  1.00 80.51           H
ATOM   1534  N   PHE A 114      10.801  13.553  15.967  1.00 87.04           N
ATOM   1535  CA  PHE A 114      10.173  14.595  15.172  1.00 87.04           C
ATOM   1536  C   PHE A 114       8.931  15.146  15.873  1.00 87.04           C
ATOM   1537  O   PHE A 114       8.469  14.580  16.863  1.00 87.04           O
ATOM   1538  HA  PHE A 114      10.905  15.394  15.050  1.00 87.04           H
ATOM   1539  CB  PHE A 114       9.754  13.955  13.847  1.00 87.04           C
ATOM   1540 1HB  PHE A 114       8.965  13.228  14.040  1.00 87.04           H
ATOM   1541 2HB  PHE A 114       9.329  14.724  13.202  1.00 87.04           H
ATOM   1542  CG  PHE A 114      10.896  13.260  13.102  1.00 87.04           C
ATOM   1543  CD1 PHE A 114      11.804  13.999  12.409  1.00 87.04           C
ATOM   1544  HD1 PHE A 114      11.718  15.085  12.385  1.00 87.04           H
ATOM   1545  CD2 PHE A 114      11.004  11.905  13.133  1.00 87.04           C
ATOM   1546  HD2 PHE A 114      10.276  11.313  13.688  1.00 87.04           H
ATOM   1547  CE1 PHE A 114      12.865  13.354  11.719  1.00 87.04           C
ATOM   1548  HE1 PHE A 114      13.592  13.946  11.163  1.00 87.04           H
ATOM   1549  CE2 PHE A 114      12.064  11.261  12.442  1.00 87.04           C
ATOM   1550  HE2 PHE A 114      12.150  10.174  12.467  1.00 87.04           H
ATOM   1551  CZ  PHE A 114      12.972  11.999  11.750  1.00 87.04           C
ATOM   1552  HZ  PHE A 114      13.786  11.504  11.219  1.00 87.04           H
ATOM   1553  HN  PHE A 114      10.316  12.679  15.977  1.00 87.04           H
ATOM   1554  N   GLN A 115       8.424  16.245  15.333  1.00 80.39           N
ATOM   1555  CA  GLN A 115       7.266  16.900  15.916  1.00 80.39           C
ATOM   1556  C   GLN A 115       6.000  16.088  15.637  1.00 80.39           C
ATOM   1557  O   GLN A 115       5.993  15.224  14.761  1.00 80.39           O
ATOM   1558  HA  GLN A 115       7.458  16.928  16.989  1.00 80.39           H
ATOM   1559  CB  GLN A 115       7.124  18.332  15.395  1.00 80.39           C
ATOM   1560 1HB  GLN A 115       7.079  18.323  14.306  1.00 80.39           H
ATOM   1561 2HB  GLN A 115       6.187  18.761  15.749  1.00 80.39           H
ATOM   1562  CG  GLN A 115       8.296  19.201  15.855  1.00 80.39           C
ATOM   1563 1HG  GLN A 115       8.387  19.151  16.940  1.00 80.39           H
ATOM   1564 2HG  GLN A 115       9.226  18.814  15.439  1.00 80.39           H
ATOM   1565  CD  GLN A 115       8.104  20.655  15.420  1.00 80.39           C
ATOM   1566  OE1 GLN A 115       7.173  21.000  14.711  1.00 80.39           O
ATOM   1567  NE2 GLN A 115       9.033  21.486  15.884  1.00 80.39           N
ATOM   1568 1HE2 GLN A 115       9.771  21.138  16.462  1.00 80.39           H
ATOM   1569 2HE2 GLN A 115       8.994  22.458  15.655  1.00 80.39           H
ATOM   1570  HN  GLN A 115       8.791  16.686  14.514  1.00 80.39           H
ATOM   1571  N   THR A 116       4.959  16.393  16.398  1.00 86.98           N
ATOM   1572  CA  THR A 116       3.687  15.709  16.236  1.00 86.98           C
ATOM   1573  C   THR A 116       3.160  15.894  14.812  1.00 86.98           C
ATOM   1574  O   THR A 116       2.593  14.970  14.231  1.00 86.98           O
ATOM   1575  HA  THR A 116       3.850  14.641  16.381  1.00 86.98           H
ATOM   1576  CB  THR A 116       2.730  16.230  17.311  1.00 86.98           C
ATOM   1577  HB  THR A 116       2.369  17.227  17.060  1.00 86.98           H
ATOM   1578  OG1 THR A 116       3.479  16.133  18.519  1.00 86.98           O
ATOM   1579  HG1 THR A 116       3.059  16.699  19.228  1.00 86.98           H
ATOM   1580  CG2 THR A 116       1.539  15.297  17.536  1.00 86.98           C
ATOM   1581 1HG2 THR A 116       1.899  14.318  17.852  1.00 86.98           H
ATOM   1582 2HG2 THR A 116       0.977  15.194  16.607  1.00 86.98           H
ATOM   1583 3HG2 THR A 116       0.892  15.713  18.308  1.00 86.98           H
ATOM   1584  HN  THR A 116       4.975  17.091  17.114  1.00 86.98           H
ATOM   1585  N   PHE A 117       3.366  17.095  14.290  1.00 90.23           N
ATOM   1586  CA  PHE A 117       2.906  17.417  12.950  1.00 90.23           C
ATOM   1587  C   PHE A 117       3.447  16.413  11.929  1.00 90.23           C
ATOM   1588  O   PHE A 117       2.700  15.911  11.091  1.00 90.23           O
ATOM   1589  HA  PHE A 117       1.818  17.370  12.961  1.00 90.23           H
ATOM   1590  CB  PHE A 117       3.446  18.808  12.615  1.00 90.23           C
ATOM   1591 1HB  PHE A 117       3.061  19.522  13.343  1.00 90.23           H
ATOM   1592 2HB  PHE A 117       4.531  18.801  12.719  1.00 90.23           H
ATOM   1593  CG  PHE A 117       3.087  19.293  11.209  1.00 90.23           C
ATOM   1594  CD1 PHE A 117       4.036  19.320  10.235  1.00 90.23           C
ATOM   1595  HD1 PHE A 117       5.053  18.996  10.457  1.00 90.23           H
ATOM   1596  CD2 PHE A 117       1.818  19.697  10.932  1.00 90.23           C
ATOM   1597  HD2 PHE A 117       1.057  19.676  11.712  1.00 90.23           H
ATOM   1598  CE1 PHE A 117       3.703  19.770   8.930  1.00 90.23           C
ATOM   1599  HE1 PHE A 117       4.464  19.791   8.150  1.00 90.23           H
ATOM   1600  CE2 PHE A 117       1.485  20.147   9.627  1.00 90.23           C
ATOM   1601  HE2 PHE A 117       0.468  20.471   9.405  1.00 90.23           H
ATOM   1602  CZ  PHE A 117       2.434  20.174   8.654  1.00 90.23           C
ATOM   1603  HZ  PHE A 117       2.178  20.519   7.652  1.00 90.23           H
ATOM   1604  HN  PHE A 117       3.835  17.838  14.766  1.00 90.23           H
ATOM   1605  N   MET A 118       4.742  16.152  12.033  1.00 87.03           N
ATOM   1606  CA  MET A 118       5.397  15.236  11.115  1.00 87.03           C
ATOM   1607  C   MET A 118       4.846  13.816  11.271  1.00 87.03           C
ATOM   1608  O   MET A 118       4.787  13.060  10.303  1.00 87.03           O
ATOM   1609  HA  MET A 118       5.173  15.611  10.116  1.00 87.03           H
ATOM   1610  CB  MET A 118       6.903  15.232  11.384  1.00 87.03           C
ATOM   1611 1HB  MET A 118       7.085  15.073  12.447  1.00 87.03           H
ATOM   1612 2HB  MET A 118       7.368  14.401  10.853  1.00 87.03           H
ATOM   1613  CG  MET A 118       7.542  16.549  10.942  1.00 87.03           C
ATOM   1614 1HG  MET A 118       7.156  17.371  11.545  1.00 87.03           H
ATOM   1615 2HG  MET A 118       8.619  16.513  11.105  1.00 87.03           H
ATOM   1616  SD  MET A 118       7.198  16.846   9.216  1.00 87.03           S
ATOM   1617  CE  MET A 118       8.127  15.511   8.480  1.00 87.03           C
ATOM   1618 1HE  MET A 118       9.179  15.612   8.745  1.00 87.03           H
ATOM   1619 2HE  MET A 118       7.748  14.558   8.850  1.00 87.03           H
ATOM   1620 3HE  MET A 118       8.020  15.548   7.396  1.00 87.03           H
ATOM   1621  HN  MET A 118       5.340  16.553  12.728  1.00 87.03           H
ATOM   1622  N   CYS A 119       4.458  13.498  12.497  1.00 91.98           N
ATOM   1623  CA  CYS A 119       3.855  12.207  12.779  1.00 91.98           C
ATOM   1624  C   CYS A 119       2.558  12.095  11.974  1.00 91.98           C
ATOM   1625  O   CYS A 119       2.315  11.083  11.319  1.00 91.98           O
ATOM   1626  HA  CYS A 119       4.573  11.450  12.463  1.00 91.98           H
ATOM   1627  CB  CYS A 119       3.615  12.009  14.277  1.00 91.98           C
ATOM   1628 1HB  CYS A 119       4.568  11.991  14.807  1.00 91.98           H
ATOM   1629 2HB  CYS A 119       3.045  12.848  14.676  1.00 91.98           H
ATOM   1630  SG  CYS A 119       2.711  10.445  14.566  1.00 91.98           S
ATOM   1631  HN  CYS A 119       4.549  14.104  13.287  1.00 91.98           H
ATOM   1632  N   LYS A 120       1.760  13.150  12.051  1.00 90.95           N
ATOM   1633  CA  LYS A 120       0.485  13.176  11.353  1.00 90.95           C
ATOM   1634  C   LYS A 120       0.727  13.015   9.851  1.00 90.95           C
ATOM   1635  O   LYS A 120       0.062  12.217   9.193  1.00 90.95           O
ATOM   1636  HA  LYS A 120      -0.095  12.322  11.702  1.00 90.95           H
ATOM   1637  CB  LYS A 120      -0.300  14.437  11.719  1.00 90.95           C
ATOM   1638 1HB  LYS A 120       0.332  15.315  11.586  1.00 90.95           H
ATOM   1639 2HB  LYS A 120      -1.148  14.550  11.043  1.00 90.95           H
ATOM   1640  CG  LYS A 120      -0.797  14.374  13.164  1.00 90.95           C
ATOM   1641 1HG  LYS A 120      -1.477  13.530  13.282  1.00 90.95           H
ATOM   1642 2HG  LYS A 120       0.045  14.202  13.835  1.00 90.95           H
ATOM   1643  CD  LYS A 120      -1.512  15.669  13.555  1.00 90.95           C
ATOM   1644 1HD  LYS A 120      -0.830  16.512  13.445  1.00 90.95           H
ATOM   1645 2HD  LYS A 120      -2.349  15.845  12.880  1.00 90.95           H
ATOM   1646  CE  LYS A 120      -2.019  15.602  14.997  1.00 90.95           C
ATOM   1647 1HE  LYS A 120      -1.251  15.169  15.639  1.00 90.95           H
ATOM   1648 2HE  LYS A 120      -2.214  16.608  15.368  1.00 90.95           H
ATOM   1649  NZ  LYS A 120      -3.254  14.790  15.075  1.00 90.95           N
ATOM   1650 1HZ  LYS A 120      -3.686  14.918  15.983  1.00 90.95           H
ATOM   1651 2HZ  LYS A 120      -3.898  15.084  14.349  1.00 90.95           H
ATOM   1652 3HZ  LYS A 120      -3.023  13.811  14.946  1.00 90.95           H
ATOM   1653  HN  LYS A 120       1.971  13.975  12.576  1.00 90.95           H
ATOM   1654  N   VAL A 121       1.682  13.787   9.352  1.00 92.12           N
ATOM   1655  CA  VAL A 121       1.948  13.820   7.924  1.00 92.12           C
ATOM   1656  C   VAL A 121       2.403  12.434   7.462  1.00 92.12           C
ATOM   1657  O   VAL A 121       1.875  11.895   6.491  1.00 92.12           O
ATOM   1658  HA  VAL A 121       1.013  14.068   7.421  1.00 92.12           H
ATOM   1659  CB  VAL A 121       2.963  14.920   7.606  1.00 92.12           C
ATOM   1660  HB  VAL A 121       3.827  14.776   8.255  1.00 92.12           H
ATOM   1661  CG1 VAL A 121       3.442  14.822   6.157  1.00 92.12           C
ATOM   1662 1HG1 VAL A 121       3.914  13.853   5.995  1.00 92.12           H
ATOM   1663 2HG1 VAL A 121       2.590  14.927   5.485  1.00 92.12           H
ATOM   1664 3HG1 VAL A 121       4.162  15.615   5.957  1.00 92.12           H
ATOM   1665  CG2 VAL A 121       2.381  16.304   7.899  1.00 92.12           C
ATOM   1666 1HG2 VAL A 121       1.492  16.461   7.287  1.00 92.12           H
ATOM   1667 2HG2 VAL A 121       2.113  16.370   8.953  1.00 92.12           H
ATOM   1668 3HG2 VAL A 121       3.123  17.067   7.664  1.00 92.12           H
ATOM   1669  HN  VAL A 121       2.268  14.380   9.905  1.00 92.12           H
ATOM   1670  N   VAL A 122       3.379  11.898   8.180  1.00 90.31           N
ATOM   1671  CA  VAL A 122       4.045  10.681   7.746  1.00 90.31           C
ATOM   1672  C   VAL A 122       3.036   9.531   7.730  1.00 90.31           C
ATOM   1673  O   VAL A 122       2.990   8.754   6.778  1.00 90.31           O
ATOM   1674  HA  VAL A 122       4.404  10.847   6.731  1.00 90.31           H
ATOM   1675  CB  VAL A 122       5.257  10.401   8.638  1.00 90.31           C
ATOM   1676  HB  VAL A 122       4.928  10.455   9.676  1.00 90.31           H
ATOM   1677  CG1 VAL A 122       5.806   8.995   8.391  1.00 90.31           C
ATOM   1678 1HG1 VAL A 122       5.032   8.259   8.611  1.00 90.31           H
ATOM   1679 2HG1 VAL A 122       6.110   8.901   7.348  1.00 90.31           H
ATOM   1680 3HG1 VAL A 122       6.666   8.822   9.037  1.00 90.31           H
ATOM   1681  CG2 VAL A 122       6.344  11.458   8.433  1.00 90.31           C
ATOM   1682 1HG2 VAL A 122       6.667  11.450   7.392  1.00 90.31           H
ATOM   1683 2HG2 VAL A 122       5.946  12.442   8.683  1.00 90.31           H
ATOM   1684 3HG2 VAL A 122       7.193  11.235   9.079  1.00 90.31           H
ATOM   1685  HN  VAL A 122       3.715  12.279   9.041  1.00 90.31           H
ATOM   1686  N   ASN A 123       2.253   9.458   8.797  1.00 89.80           N
ATOM   1687  CA  ASN A 123       1.237   8.425   8.910  1.00 89.80           C
ATOM   1688  C   ASN A 123       0.217   8.593   7.783  1.00 89.80           C
ATOM   1689  O   ASN A 123      -0.221   7.611   7.185  1.00 89.80           O
ATOM   1690  HA  ASN A 123       1.780   7.482   8.844  1.00 89.80           H
ATOM   1691  CB  ASN A 123       0.492   8.529  10.242  1.00 89.80           C
ATOM   1692 1HB  ASN A 123       0.461   9.570  10.565  1.00 89.80           H
ATOM   1693 2HB  ASN A 123      -0.540   8.205  10.112  1.00 89.80           H
ATOM   1694  CG  ASN A 123       1.168   7.676  11.317  1.00 89.80           C
ATOM   1695  OD1 ASN A 123       2.022   6.848  11.043  1.00 89.80           O
ATOM   1696  ND2 ASN A 123       0.741   7.922  12.552  1.00 89.80           N
ATOM   1697 1HD2 ASN A 123       0.037   8.616  12.708  1.00 89.80           H
ATOM   1698 2HD2 ASN A 123       1.123   7.415  13.324  1.00 89.80           H
ATOM   1699  HN  ASN A 123       2.304  10.088   9.572  1.00 89.80           H
ATOM   1700  N   SER A 124      -0.133   9.845   7.526  1.00 90.84           N
ATOM   1701  CA  SER A 124      -1.140  10.151   6.524  1.00 90.84           C
ATOM   1702  C   SER A 124      -0.632   9.758   5.135  1.00 90.84           C
ATOM   1703  O   SER A 124      -1.360   9.146   4.355  1.00 90.84           O
ATOM   1704  HA  SER A 124      -2.009   9.552   6.797  1.00 90.84           H
ATOM   1705  CB  SER A 124      -1.513  11.634   6.553  1.00 90.84           C
ATOM   1706 1HB  SER A 124      -0.638  12.233   6.304  1.00 90.84           H
ATOM   1707 2HB  SER A 124      -2.265  11.834   5.789  1.00 90.84           H
ATOM   1708  OG  SER A 124      -2.014  12.034   7.826  1.00 90.84           O
ATOM   1709  HG  SER A 124      -1.361  12.644   8.274  1.00 90.84           H
ATOM   1710  HN  SER A 124       0.258  10.641   7.988  1.00 90.84           H
ATOM   1711  N   MET A 125       0.612  10.127   4.869  1.00 85.42           N
ATOM   1712  CA  MET A 125       1.211   9.861   3.572  1.00 85.42           C
ATOM   1713  C   MET A 125       1.258   8.358   3.288  1.00 85.42           C
ATOM   1714  O   MET A 125       0.960   7.923   2.177  1.00 85.42           O
ATOM   1715  HA  MET A 125       0.566  10.355   2.845  1.00 85.42           H
ATOM   1716  CB  MET A 125       2.629  10.432   3.537  1.00 85.42           C
ATOM   1717 1HB  MET A 125       3.160  10.155   4.448  1.00 85.42           H
ATOM   1718 2HB  MET A 125       3.180   9.998   2.703  1.00 85.42           H
ATOM   1719  CG  MET A 125       2.603  11.956   3.400  1.00 85.42           C
ATOM   1720 1HG  MET A 125       2.062  12.239   2.497  1.00 85.42           H
ATOM   1721 2HG  MET A 125       2.070  12.396   4.242  1.00 85.42           H
ATOM   1722  SD  MET A 125       4.270  12.592   3.335  1.00 85.42           S
ATOM   1723  CE  MET A 125       4.711  12.136   1.666  1.00 85.42           C
ATOM   1724 1HE  MET A 125       4.645  11.054   1.555  1.00 85.42           H
ATOM   1725 2HE  MET A 125       4.027  12.615   0.966  1.00 85.42           H
ATOM   1726 3HE  MET A 125       5.730  12.461   1.458  1.00 85.42           H
ATOM   1727  HN  MET A 125       1.208  10.598   5.521  1.00 85.42           H
ATOM   1728  N   TYR A 126       1.636   7.606   4.312  1.00 85.61           N
ATOM   1729  CA  TYR A 126       1.689   6.159   4.198  1.00 85.61           C
ATOM   1730  C   TYR A 126       0.315   5.586   3.843  1.00 85.61           C
ATOM   1731  O   TYR A 126       0.201   4.743   2.955  1.00 85.61           O
ATOM   1732  HA  TYR A 126       2.394   5.910   3.405  1.00 85.61           H
ATOM   1733  CB  TYR A 126       2.103   5.642   5.577  1.00 85.61           C
ATOM   1734 1HB  TYR A 126       3.152   5.886   5.745  1.00 85.61           H
ATOM   1735 2HB  TYR A 126       1.528   6.168   6.339  1.00 85.61           H
ATOM   1736  CG  TYR A 126       1.909   4.136   5.761  1.00 85.61           C
ATOM   1737  CD1 TYR A 126       0.832   3.663   6.484  1.00 85.61           C
ATOM   1738  HD1 TYR A 126       0.121   4.362   6.923  1.00 85.61           H
ATOM   1739  CD2 TYR A 126       2.810   3.250   5.205  1.00 85.61           C
ATOM   1740  HD2 TYR A 126       3.660   3.624   4.635  1.00 85.61           H
ATOM   1741  CE1 TYR A 126       0.649   2.245   6.657  1.00 85.61           C
ATOM   1742  HE1 TYR A 126      -0.197   1.858   7.226  1.00 85.61           H
ATOM   1743  CE2 TYR A 126       2.626   1.833   5.379  1.00 85.61           C
ATOM   1744  HE2 TYR A 126       3.330   1.122   4.945  1.00 85.61           H
ATOM   1745  CZ  TYR A 126       1.555   1.400   6.096  1.00 85.61           C
ATOM   1746  OH  TYR A 126       1.382   0.061   6.260  1.00 85.61           O
ATOM   1747  HH  TYR A 126       1.855  -0.437   5.534  1.00 85.61           H
ATOM   1748  HN  TYR A 126       1.902   7.970   5.205  1.00 85.61           H
ATOM   1749  N   LYS A 127      -0.693   6.066   4.556  1.00 85.54           N
ATOM   1750  CA  LYS A 127      -2.039   5.542   4.397  1.00 85.54           C
ATOM   1751  C   LYS A 127      -2.558   5.897   3.002  1.00 85.54           C
ATOM   1752  O   LYS A 127      -3.229   5.089   2.362  1.00 85.54           O
ATOM   1753  HA  LYS A 127      -1.978   4.457   4.477  1.00 85.54           H
ATOM   1754  CB  LYS A 127      -2.941   6.030   5.532  1.00 85.54           C
ATOM   1755 1HB  LYS A 127      -2.418   5.937   6.484  1.00 85.54           H
ATOM   1756 2HB  LYS A 127      -3.165   7.088   5.394  1.00 85.54           H
ATOM   1757  CG  LYS A 127      -4.244   5.230   5.579  1.00 85.54           C
ATOM   1758 1HG  LYS A 127      -4.990   5.775   6.158  1.00 85.54           H
ATOM   1759 2HG  LYS A 127      -4.643   5.117   4.571  1.00 85.54           H
ATOM   1760  CD  LYS A 127      -4.018   3.850   6.201  1.00 85.54           C
ATOM   1761 1HD  LYS A 127      -3.444   3.228   5.514  1.00 85.54           H
ATOM   1762 2HD  LYS A 127      -3.426   3.950   7.111  1.00 85.54           H
ATOM   1763  CE  LYS A 127      -5.349   3.169   6.524  1.00 85.54           C
ATOM   1764 1HE  LYS A 127      -6.173   3.764   6.131  1.00 85.54           H
ATOM   1765 2HE  LYS A 127      -5.395   2.197   6.034  1.00 85.54           H
ATOM   1766  NZ  LYS A 127      -5.504   3.001   7.986  1.00 85.54           N
ATOM   1767 1HZ  LYS A 127      -6.296   2.397   8.175  1.00 85.54           H
ATOM   1768 2HZ  LYS A 127      -4.662   2.586   8.370  1.00 85.54           H
ATOM   1769 3HZ  LYS A 127      -5.660   3.907   8.416  1.00 85.54           H
ATOM   1770  HN  LYS A 127      -0.601   6.799   5.231  1.00 85.54           H
ATOM   1771  N   MET A 128      -2.227   7.106   2.573  1.00 85.79           N
ATOM   1772  CA  MET A 128      -2.677   7.589   1.278  1.00 85.79           C
ATOM   1773  C   MET A 128      -2.080   6.753   0.144  1.00 85.79           C
ATOM   1774  O   MET A 128      -2.772   6.420  -0.817  1.00 85.79           O
ATOM   1775  HA  MET A 128      -3.762   7.482   1.285  1.00 85.79           H
ATOM   1776  CB  MET A 128      -2.263   9.052   1.107  1.00 85.79           C
ATOM   1777 1HB  MET A 128      -2.520   9.613   2.005  1.00 85.79           H
ATOM   1778 2HB  MET A 128      -1.182   9.116   0.988  1.00 85.79           H
ATOM   1779  CG  MET A 128      -2.953   9.678  -0.107  1.00 85.79           C
ATOM   1780 1HG  MET A 128      -2.647   9.161  -1.016  1.00 85.79           H
ATOM   1781 2HG  MET A 128      -4.033   9.562  -0.022  1.00 85.79           H
ATOM   1782  SD  MET A 128      -2.535  11.410  -0.221  1.00 85.79           S
ATOM   1783  CE  MET A 128      -3.632  11.908  -1.538  1.00 85.79           C
ATOM   1784 1HE  MET A 128      -3.402  11.337  -2.437  1.00 85.79           H
ATOM   1785 2HE  MET A 128      -4.664  11.720  -1.242  1.00 85.79           H
ATOM   1786 3HE  MET A 128      -3.499  12.971  -1.739  1.00 85.79           H
ATOM   1787  HN  MET A 128      -1.665   7.750   3.091  1.00 85.79           H
ATOM   1788  N   ASN A 129      -0.801   6.439   0.293  1.00 81.79           N
ATOM   1789  CA  ASN A 129      -0.114   5.616  -0.687  1.00 81.79           C
ATOM   1790  C   ASN A 129      -0.785   4.242  -0.754  1.00 81.79           C
ATOM   1791  O   ASN A 129      -1.060   3.734  -1.840  1.00 81.79           O
ATOM   1792  HA  ASN A 129      -0.191   6.164  -1.626  1.00 81.79           H
ATOM   1793  CB  ASN A 129       1.352   5.408  -0.301  1.00 81.79           C
ATOM   1794 1HB  ASN A 129       1.893   6.350  -0.391  1.00 81.79           H
ATOM   1795 2HB  ASN A 129       1.417   5.102   0.743  1.00 81.79           H
ATOM   1796  CG  ASN A 129       2.009   4.350  -1.190  1.00 81.79           C
ATOM   1797  OD1 ASN A 129       2.087   3.180  -0.852  1.00 81.79           O
ATOM   1798  ND2 ASN A 129       2.474   4.824  -2.342  1.00 81.79           N
ATOM   1799 1HD2 ASN A 129       2.377   5.796  -2.558  1.00 81.79           H
ATOM   1800 2HD2 ASN A 129       2.921   4.210  -2.992  1.00 81.79           H
ATOM   1801  HN  ASN A 129      -0.239   6.736   1.064  1.00 81.79           H
ATOM   1802  N   PHE A 130      -1.028   3.680   0.421  1.00 86.80           N
ATOM   1803  CA  PHE A 130      -1.557   2.330   0.510  1.00 86.80           C
ATOM   1804  C   PHE A 130      -2.815   2.177  -0.348  1.00 86.80           C
ATOM   1805  O   PHE A 130      -2.903   1.265  -1.169  1.00 86.80           O
ATOM   1806  HA  PHE A 130      -0.784   1.655   0.142  1.00 86.80           H
ATOM   1807  CB  PHE A 130      -1.921   2.088   1.976  1.00 86.80           C
ATOM   1808 1HB  PHE A 130      -1.018   2.163   2.581  1.00 86.80           H
ATOM   1809 2HB  PHE A 130      -2.595   2.878   2.308  1.00 86.80           H
ATOM   1810  CG  PHE A 130      -2.582   0.732   2.237  1.00 86.80           C
ATOM   1811  CD1 PHE A 130      -3.930   0.652   2.396  1.00 86.80           C
ATOM   1812  HD1 PHE A 130      -4.540   1.553   2.336  1.00 86.80           H
ATOM   1813  CD2 PHE A 130      -1.820  -0.392   2.311  1.00 86.80           C
ATOM   1814  HD2 PHE A 130      -0.740  -0.328   2.184  1.00 86.80           H
ATOM   1815  CE1 PHE A 130      -4.543  -0.606   2.638  1.00 86.80           C
ATOM   1816  HE1 PHE A 130      -5.623  -0.670   2.765  1.00 86.80           H
ATOM   1817  CE2 PHE A 130      -2.433  -1.650   2.553  1.00 86.80           C
ATOM   1818  HE2 PHE A 130      -1.823  -2.551   2.612  1.00 86.80           H
ATOM   1819  CZ  PHE A 130      -3.781  -1.730   2.712  1.00 86.80           C
ATOM   1820  HZ  PHE A 130      -4.252  -2.696   2.898  1.00 86.80           H
ATOM   1821  HN  PHE A 130      -0.869   4.130   1.300  1.00 86.80           H
ATOM   1822  N   TYR A 131      -3.756   3.083  -0.129  1.00 91.49           N
ATOM   1823  CA  TYR A 131      -5.034   3.018  -0.818  1.00 91.49           C
ATOM   1824  C   TYR A 131      -4.882   3.400  -2.291  1.00 91.49           C
ATOM   1825  O   TYR A 131      -5.465   2.761  -3.165  1.00 91.49           O
ATOM   1826  HA  TYR A 131      -5.399   1.993  -0.752  1.00 91.49           H
ATOM   1827  CB  TYR A 131      -5.938   4.041  -0.128  1.00 91.49           C
ATOM   1828 1HB  TYR A 131      -5.377   4.964   0.022  1.00 91.49           H
ATOM   1829 2HB  TYR A 131      -6.772   4.278  -0.789  1.00 91.49           H
ATOM   1830  CG  TYR A 131      -6.492   3.573   1.220  1.00 91.49           C
ATOM   1831  CD1 TYR A 131      -7.192   2.387   1.304  1.00 91.49           C
ATOM   1832  HD1 TYR A 131      -7.351   1.784   0.410  1.00 91.49           H
ATOM   1833  CD2 TYR A 131      -6.290   4.338   2.351  1.00 91.49           C
ATOM   1834  HD2 TYR A 131      -5.737   5.274   2.285  1.00 91.49           H
ATOM   1835  CE1 TYR A 131      -7.713   1.947   2.572  1.00 91.49           C
ATOM   1836  HE1 TYR A 131      -8.268   1.013   2.653  1.00 91.49           H
ATOM   1837  CE2 TYR A 131      -6.811   3.898   3.619  1.00 91.49           C
ATOM   1838  HE2 TYR A 131      -6.659   4.492   4.521  1.00 91.49           H
ATOM   1839  CZ  TYR A 131      -7.497   2.724   3.667  1.00 91.49           C
ATOM   1840  OH  TYR A 131      -7.989   2.308   4.865  1.00 91.49           O
ATOM   1841  HH  TYR A 131      -8.099   3.090   5.479  1.00 91.49           H
ATOM   1842  HN  TYR A 131      -3.657   3.850   0.505  1.00 91.49           H
ATOM   1843  N   SER A 132      -4.096   4.442  -2.521  1.00 91.34           N
ATOM   1844  CA  SER A 132      -3.970   5.004  -3.855  1.00 91.34           C
ATOM   1845  C   SER A 132      -3.371   3.966  -4.806  1.00 91.34           C
ATOM   1846  O   SER A 132      -3.841   3.805  -5.931  1.00 91.34           O
ATOM   1847  HA  SER A 132      -4.985   5.260  -4.158  1.00 91.34           H
ATOM   1848  CB  SER A 132      -3.110   6.269  -3.841  1.00 91.34           C
ATOM   1849 1HB  SER A 132      -3.034   6.668  -4.852  1.00 91.34           H
ATOM   1850 2HB  SER A 132      -3.597   7.032  -3.233  1.00 91.34           H
ATOM   1851  OG  SER A 132      -1.803   6.020  -3.330  1.00 91.34           O
ATOM   1852  HG  SER A 132      -1.309   6.883  -3.218  1.00 91.34           H
ATOM   1853  HN  SER A 132      -3.553   4.899  -1.817  1.00 91.34           H
ATOM   1854  N   CYS A 133      -2.342   3.288  -4.319  1.00 89.56           N
ATOM   1855  CA  CYS A 133      -1.656   2.290  -5.121  1.00 89.56           C
ATOM   1856  C   CYS A 133      -2.658   1.190  -5.479  1.00 89.56           C
ATOM   1857  O   CYS A 133      -2.777   0.808  -6.642  1.00 89.56           O
ATOM   1858  HA  CYS A 133      -1.303   2.798  -6.018  1.00 89.56           H
ATOM   1859  CB  CYS A 133      -0.428   1.731  -4.400  1.00 89.56           C
ATOM   1860 1HB  CYS A 133      -0.685   1.476  -3.372  1.00 89.56           H
ATOM   1861 2HB  CYS A 133      -0.100   0.811  -4.884  1.00 89.56           H
ATOM   1862  SG  CYS A 133       0.924   2.963  -4.420  1.00 89.56           S
ATOM   1863  HG  CYS A 133       1.841   2.173  -3.868  1.00 89.56           H
ATOM   1864  HN  CYS A 133      -1.978   3.411  -3.396  1.00 89.56           H
ATOM   1865  N   VAL A 134      -3.353   0.711  -4.458  1.00 88.36           N
ATOM   1866  CA  VAL A 134      -4.260  -0.410  -4.630  1.00 88.36           C
ATOM   1867  C   VAL A 134      -5.348  -0.032  -5.637  1.00 88.36           C
ATOM   1868  O   VAL A 134      -5.670  -0.812  -6.531  1.00 88.36           O
ATOM   1869  HA  VAL A 134      -3.682  -1.242  -5.034  1.00 88.36           H
ATOM   1870  CB  VAL A 134      -4.824  -0.840  -3.274  1.00 88.36           C
ATOM   1871  HB  VAL A 134      -5.181   0.053  -2.761  1.00 88.36           H
ATOM   1872  CG1 VAL A 134      -6.013  -1.787  -3.449  1.00 88.36           C
ATOM   1873 1HG1 VAL A 134      -6.799  -1.283  -4.011  1.00 88.36           H
ATOM   1874 2HG1 VAL A 134      -5.692  -2.676  -3.992  1.00 88.36           H
ATOM   1875 3HG1 VAL A 134      -6.394  -2.077  -2.470  1.00 88.36           H
ATOM   1876  CG2 VAL A 134      -3.738  -1.478  -2.405  1.00 88.36           C
ATOM   1877 1HG2 VAL A 134      -3.338  -2.357  -2.912  1.00 88.36           H
ATOM   1878 2HG2 VAL A 134      -2.936  -0.759  -2.239  1.00 88.36           H
ATOM   1879 3HG2 VAL A 134      -4.166  -1.774  -1.448  1.00 88.36           H
ATOM   1880  HN  VAL A 134      -3.304   1.077  -3.528  1.00 88.36           H
ATOM   1881  N   LEU A 135      -5.884   1.167  -5.457  1.00 92.10           N
ATOM   1882  CA  LEU A 135      -6.997   1.619  -6.275  1.00 92.10           C
ATOM   1883  C   LEU A 135      -6.521   1.804  -7.718  1.00 92.10           C
ATOM   1884  O   LEU A 135      -7.265   1.536  -8.660  1.00 92.10           O
ATOM   1885  HA  LEU A 135      -7.754   0.835  -6.259  1.00 92.10           H
ATOM   1886  CB  LEU A 135      -7.631   2.873  -5.671  1.00 92.10           C
ATOM   1887 1HB  LEU A 135      -6.843   3.606  -5.494  1.00 92.10           H
ATOM   1888 2HB  LEU A 135      -8.307   3.305  -6.409  1.00 92.10           H
ATOM   1889  CG  LEU A 135      -8.404   2.672  -4.367  1.00 92.10           C
ATOM   1890  HG  LEU A 135      -7.747   2.175  -3.653  1.00 92.10           H
ATOM   1891  CD1 LEU A 135      -8.804   4.016  -3.753  1.00 92.10           C
ATOM   1892 1HD1 LEU A 135      -7.908   4.600  -3.542  1.00 92.10           H
ATOM   1893 2HD1 LEU A 135      -9.436   4.562  -4.454  1.00 92.10           H
ATOM   1894 3HD1 LEU A 135      -9.352   3.844  -2.827  1.00 92.10           H
ATOM   1895  CD2 LEU A 135      -9.612   1.758  -4.581  1.00 92.10           C
ATOM   1896 1HD2 LEU A 135     -10.280   2.205  -5.318  1.00 92.10           H
ATOM   1897 2HD2 LEU A 135      -9.273   0.786  -4.939  1.00 92.10           H
ATOM   1898 3HD2 LEU A 135     -10.144   1.632  -3.638  1.00 92.10           H
ATOM   1899  HN  LEU A 135      -5.572   1.822  -4.769  1.00 92.10           H
ATOM   1900  N   LEU A 136      -5.284   2.260  -7.845  1.00 91.80           N
ATOM   1901  CA  LEU A 136      -4.704   2.494  -9.157  1.00 91.80           C
ATOM   1902  C   LEU A 136      -4.567   1.161  -9.894  1.00 91.80           C
ATOM   1903  O   LEU A 136      -4.921   1.057 -11.068  1.00 91.80           O
ATOM   1904  HA  LEU A 136      -5.397   3.126  -9.712  1.00 91.80           H
ATOM   1905  CB  LEU A 136      -3.389   3.266  -9.031  1.00 91.80           C
ATOM   1906 1HB  LEU A 136      -2.808   2.824  -8.222  1.00 91.80           H
ATOM   1907 2HB  LEU A 136      -2.817   3.122  -9.949  1.00 91.80           H
ATOM   1908  CG  LEU A 136      -3.514   4.768  -8.772  1.00 91.80           C
ATOM   1909  HG  LEU A 136      -4.216   4.915  -7.951  1.00 91.80           H
ATOM   1910  CD1 LEU A 136      -2.175   5.363  -8.333  1.00 91.80           C
ATOM   1911 1HD1 LEU A 136      -1.844   4.876  -7.416  1.00 91.80           H
ATOM   1912 2HD1 LEU A 136      -1.433   5.204  -9.116  1.00 91.80           H
ATOM   1913 3HD1 LEU A 136      -2.292   6.432  -8.155  1.00 91.80           H
ATOM   1914  CD2 LEU A 136      -4.089   5.489  -9.993  1.00 91.80           C
ATOM   1915 1HD2 LEU A 136      -3.431   5.336 -10.848  1.00 91.80           H
ATOM   1916 2HD2 LEU A 136      -5.078   5.090 -10.218  1.00 91.80           H
ATOM   1917 3HD2 LEU A 136      -4.168   6.556  -9.781  1.00 91.80           H
ATOM   1918  HN  LEU A 136      -4.683   2.469  -7.074  1.00 91.80           H
ATOM   1919  N   ILE A 137      -4.052   0.174  -9.175  1.00 87.45           N
ATOM   1920  CA  ILE A 137      -3.808  -1.132  -9.764  1.00 87.45           C
ATOM   1921  C   ILE A 137      -5.141  -1.755 -10.184  1.00 87.45           C
ATOM   1922  O   ILE A 137      -5.230  -2.394 -11.231  1.00 87.45           O
ATOM   1923  HA  ILE A 137      -3.202  -0.980 -10.657  1.00 87.45           H
ATOM   1924  CB  ILE A 137      -2.995  -2.007  -8.808  1.00 87.45           C
ATOM   1925  HB  ILE A 137      -3.419  -1.907  -7.809  1.00 87.45           H
ATOM   1926  CG1 ILE A 137      -1.542  -1.533  -8.732  1.00 87.45           C
ATOM   1927 1HG1 ILE A 137      -1.043  -1.728  -9.681  1.00 87.45           H
ATOM   1928 2HG1 ILE A 137      -1.516  -0.455  -8.573  1.00 87.45           H
ATOM   1929  CG2 ILE A 137      -3.097  -3.484  -9.195  1.00 87.45           C
ATOM   1930 1HG2 ILE A 137      -4.140  -3.799  -9.156  1.00 87.45           H
ATOM   1931 2HG2 ILE A 137      -2.714  -3.621 -10.206  1.00 87.45           H
ATOM   1932 3HG2 ILE A 137      -2.510  -4.083  -8.499  1.00 87.45           H
ATOM   1933  CD1 ILE A 137      -0.794  -2.240  -7.600  1.00 87.45           C
ATOM   1934 1HD1 ILE A 137      -1.282  -2.022  -6.650  1.00 87.45           H
ATOM   1935 2HD1 ILE A 137      -0.802  -3.315  -7.775  1.00 87.45           H
ATOM   1936 3HD1 ILE A 137       0.236  -1.884  -7.569  1.00 87.45           H
ATOM   1937  HN  ILE A 137      -3.804   0.255  -8.210  1.00 87.45           H
ATOM   1938  N   MET A 138      -6.146  -1.546  -9.345  1.00 88.56           N
ATOM   1939  CA  MET A 138      -7.486  -2.017  -9.651  1.00 88.56           C
ATOM   1940  C   MET A 138      -8.007  -1.386 -10.943  1.00 88.56           C
ATOM   1941  O   MET A 138      -8.588  -2.072 -11.783  1.00 88.56           O
ATOM   1942  HA  MET A 138      -7.397  -3.096  -9.776  1.00 88.56           H
ATOM   1943  CB  MET A 138      -8.426  -1.666  -8.496  1.00 88.56           C
ATOM   1944 1HB  MET A 138      -8.022  -2.056  -7.562  1.00 88.56           H
ATOM   1945 2HB  MET A 138      -8.488  -0.583  -8.389  1.00 88.56           H
ATOM   1946  CG  MET A 138      -9.824  -2.242  -8.732  1.00 88.56           C
ATOM   1947 1HG  MET A 138     -10.221  -1.875  -9.679  1.00 88.56           H
ATOM   1948 2HG  MET A 138      -9.771  -3.328  -8.808  1.00 88.56           H
ATOM   1949  SD  MET A 138     -10.910  -1.776  -7.395  1.00 88.56           S
ATOM   1950  CE  MET A 138     -11.071  -0.029  -7.719  1.00 88.56           C
ATOM   1951 1HE  MET A 138     -10.088   0.441  -7.676  1.00 88.56           H
ATOM   1952 2HE  MET A 138     -11.500   0.119  -8.710  1.00 88.56           H
ATOM   1953 3HE  MET A 138     -11.723   0.422  -6.971  1.00 88.56           H
ATOM   1954  HN  MET A 138      -6.055  -1.067  -8.472  1.00 88.56           H
ATOM   1955  N   CYS A 139      -7.781  -0.085 -11.062  1.00 91.57           N
ATOM   1956  CA  CYS A 139      -8.280   0.659 -12.205  1.00 91.57           C
ATOM   1957  C   CYS A 139      -7.550   0.167 -13.456  1.00 91.57           C
ATOM   1958  O   CYS A 139      -8.138   0.093 -14.534  1.00 91.57           O
ATOM   1959  HA  CYS A 139      -9.348   0.450 -12.273  1.00 91.57           H
ATOM   1960  CB  CYS A 139      -8.123   2.169 -12.010  1.00 91.57           C
ATOM   1961 1HB  CYS A 139      -7.120   2.394 -11.647  1.00 91.57           H
ATOM   1962 2HB  CYS A 139      -8.238   2.681 -12.965  1.00 91.57           H
ATOM   1963  SG  CYS A 139      -9.371   2.779 -10.819  1.00 91.57           S
ATOM   1964  HG  CYS A 139      -8.757   2.325  -9.730  1.00 91.57           H
ATOM   1965  HN  CYS A 139      -7.268   0.456 -10.396  1.00 91.57           H
ATOM   1966  N   ILE A 140      -6.279  -0.159 -13.271  1.00 87.00           N
ATOM   1967  CA  ILE A 140      -5.475  -0.687 -14.360  1.00 87.00           C
ATOM   1968  C   ILE A 140      -6.124  -1.964 -14.895  1.00 87.00           C
ATOM   1969  O   ILE A 140      -6.221  -2.155 -16.106  1.00 87.00           O
ATOM   1970  HA  ILE A 140      -5.473   0.059 -15.155  1.00 87.00           H
ATOM   1971  CB  ILE A 140      -4.024  -0.875 -13.912  1.00 87.00           C
ATOM   1972  HB  ILE A 140      -4.028  -1.350 -12.931  1.00 87.00           H
ATOM   1973  CG1 ILE A 140      -3.318   0.473 -13.758  1.00 87.00           C
ATOM   1974 1HG1 ILE A 140      -3.119   0.898 -14.742  1.00 87.00           H
ATOM   1975 2HG1 ILE A 140      -3.971   1.172 -13.236  1.00 87.00           H
ATOM   1976  CG2 ILE A 140      -3.274  -1.810 -14.863  1.00 87.00           C
ATOM   1977 1HG2 ILE A 140      -3.764  -2.783 -14.878  1.00 87.00           H
ATOM   1978 2HG2 ILE A 140      -3.278  -1.385 -15.867  1.00 87.00           H
ATOM   1979 3HG2 ILE A 140      -2.245  -1.926 -14.522  1.00 87.00           H
ATOM   1980  CD1 ILE A 140      -2.006   0.320 -12.987  1.00 87.00           C
ATOM   1981 1HD1 ILE A 140      -2.212  -0.082 -11.995  1.00 87.00           H
ATOM   1982 2HD1 ILE A 140      -1.346  -0.360 -13.525  1.00 87.00           H
ATOM   1983 3HD1 ILE A 140      -1.524   1.294 -12.892  1.00 87.00           H
ATOM   1984  HN  ILE A 140      -5.800  -0.067 -12.398  1.00 87.00           H
ATOM   1985  N   SER A 141      -6.553  -2.806 -13.966  1.00 86.86           N
ATOM   1986  CA  SER A 141      -7.120  -4.094 -14.327  1.00 86.86           C
ATOM   1987  C   SER A 141      -8.416  -3.893 -15.115  1.00 86.86           C
ATOM   1988  O   SER A 141      -8.654  -4.575 -16.110  1.00 86.86           O
ATOM   1989  HA  SER A 141      -6.366  -4.577 -14.948  1.00 86.86           H
ATOM   1990  CB  SER A 141      -7.380  -4.949 -13.085  1.00 86.86           C
ATOM   1991 1HB  SER A 141      -8.151  -4.478 -12.476  1.00 86.86           H
ATOM   1992 2HB  SER A 141      -7.765  -5.923 -13.389  1.00 86.86           H
ATOM   1993  OG  SER A 141      -6.202  -5.129 -12.304  1.00 86.86           O
ATOM   1994  HG  SER A 141      -6.109  -4.379 -11.649  1.00 86.86           H
ATOM   1995  HN  SER A 141      -6.518  -2.621 -12.984  1.00 86.86           H
ATOM   1996  N   VAL A 142      -9.221  -2.954 -14.638  1.00 88.54           N
ATOM   1997  CA  VAL A 142     -10.498  -2.672 -15.271  1.00 88.54           C
ATOM   1998  C   VAL A 142     -10.255  -2.126 -16.679  1.00 88.54           C
ATOM   1999  O   VAL A 142     -10.957  -2.492 -17.620  1.00 88.54           O
ATOM   2000  HA  VAL A 142     -11.042  -3.614 -15.349  1.00 88.54           H
ATOM   2001  CB  VAL A 142     -11.317  -1.723 -14.394  1.00 88.54           C
ATOM   2002  HB  VAL A 142     -10.723  -0.824 -14.227  1.00 88.54           H
ATOM   2003  CG1 VAL A 142     -12.611  -1.306 -15.098  1.00 88.54           C
ATOM   2004 1HG1 VAL A 142     -12.369  -0.799 -16.032  1.00 88.54           H
ATOM   2005 2HG1 VAL A 142     -13.210  -2.191 -15.309  1.00 88.54           H
ATOM   2006 3HG1 VAL A 142     -13.174  -0.632 -14.453  1.00 88.54           H
ATOM   2007  CG2 VAL A 142     -11.613  -2.352 -13.031  1.00 88.54           C
ATOM   2008 1HG2 VAL A 142     -12.178  -3.274 -13.171  1.00 88.54           H
ATOM   2009 2HG2 VAL A 142     -10.674  -2.575 -12.523  1.00 88.54           H
ATOM   2010 3HG2 VAL A 142     -12.196  -1.656 -12.428  1.00 88.54           H
ATOM   2011  HN  VAL A 142      -9.013  -2.393 -13.837  1.00 88.54           H
ATOM   2012  N   ASP A 143      -9.259  -1.258 -16.779  1.00 83.60           N
ATOM   2013  CA  ASP A 143      -8.944  -0.623 -18.047  1.00 83.60           C
ATOM   2014  C   ASP A 143      -8.584  -1.698 -19.075  1.00 83.60           C
ATOM   2015  O   ASP A 143      -9.024  -1.637 -20.222  1.00 83.60           O
ATOM   2016  HA  ASP A 143      -9.842  -0.069 -18.321  1.00 83.60           H
ATOM   2017  CB  ASP A 143      -7.747   0.320 -17.909  1.00 83.60           C
ATOM   2018 1HB  ASP A 143      -7.999   1.136 -17.232  1.00 83.60           H
ATOM   2019 2HB  ASP A 143      -6.908  -0.215 -17.465  1.00 83.60           H
ATOM   2020  CG  ASP A 143      -7.336   0.887 -19.270  1.00 83.60           C
ATOM   2021  OD1 ASP A 143      -8.205   1.520 -19.907  1.00 83.60           O
ATOM   2022  OD2 ASP A 143      -6.162   0.673 -19.642  1.00 83.60           O
ATOM   2023  HN  ASP A 143      -8.674  -0.988 -16.015  1.00 83.60           H
ATOM   2024  N   ARG A 144      -7.786  -2.656 -18.627  1.00 74.29           N
ATOM   2025  CA  ARG A 144      -7.316  -3.711 -19.508  1.00 74.29           C
ATOM   2026  C   ARG A 144      -8.485  -4.592 -19.953  1.00 74.29           C
ATOM   2027  O   ARG A 144      -8.548  -5.010 -21.108  1.00 74.29           O
ATOM   2028  HA  ARG A 144      -6.873  -3.190 -20.356  1.00 74.29           H
ATOM   2029  CB  ARG A 144      -6.266  -4.582 -18.814  1.00 74.29           C
ATOM   2030 1HB  ARG A 144      -6.624  -4.869 -17.825  1.00 74.29           H
ATOM   2031 2HB  ARG A 144      -6.120  -5.502 -19.379  1.00 74.29           H
ATOM   2032  CG  ARG A 144      -4.936  -3.838 -18.685  1.00 74.29           C
ATOM   2033 1HG  ARG A 144      -5.093  -2.890 -18.171  1.00 74.29           H
ATOM   2034 2HG  ARG A 144      -4.247  -4.421 -18.073  1.00 74.29           H
ATOM   2035  CD  ARG A 144      -4.314  -3.583 -20.059  1.00 74.29           C
ATOM   2036 1HD  ARG A 144      -3.900  -4.509 -20.458  1.00 74.29           H
ATOM   2037 2HD  ARG A 144      -5.082  -3.251 -20.759  1.00 74.29           H
ATOM   2038  NE  ARG A 144      -3.252  -2.558 -19.953  1.00 74.29           N
ATOM   2039  HE  ARG A 144      -3.024  -2.212 -19.043  1.00 74.29           H
ATOM   2040  CZ  ARG A 144      -2.576  -2.065 -20.999  1.00 74.29           C
ATOM   2041  NH1 ARG A 144      -2.839  -2.493 -22.242  1.00 74.29           N
ATOM   2042 1HH1 ARG A 144      -3.545  -3.185 -22.393  1.00 74.29           H
ATOM   2043 2HH1 ARG A 144      -2.330  -2.120 -23.017  1.00 74.29           H
ATOM   2044  NH2 ARG A 144      -1.632  -1.138 -20.785  1.00 74.29           N
ATOM   2045 1HH2 ARG A 144      -1.119  -0.760 -21.555  1.00 74.29           H
ATOM   2046 2HH2 ARG A 144      -1.442  -0.825 -19.855  1.00 74.29           H
ATOM   2047  HN  ARG A 144      -7.462  -2.718 -17.683  1.00 74.29           H
ATOM   2048  N   TYR A 145      -9.383  -4.848 -19.012  1.00 84.71           N
ATOM   2049  CA  TYR A 145     -10.593  -5.592 -19.315  1.00 84.71           C
ATOM   2050  C   TYR A 145     -11.368  -4.937 -20.460  1.00 84.71           C
ATOM   2051  O   TYR A 145     -11.724  -5.601 -21.433  1.00 84.71           O
ATOM   2052  HA  TYR A 145     -10.302  -6.600 -19.613  1.00 84.71           H
ATOM   2053  CB  TYR A 145     -11.446  -5.546 -18.046  1.00 84.71           C
ATOM   2054 1HB  TYR A 145     -10.996  -6.193 -17.294  1.00 84.71           H
ATOM   2055 2HB  TYR A 145     -11.428  -4.532 -17.646  1.00 84.71           H
ATOM   2056  CG  TYR A 145     -12.901  -5.969 -18.258  1.00 84.71           C
ATOM   2057  CD1 TYR A 145     -13.902  -5.020 -18.265  1.00 84.71           C
ATOM   2058  HD1 TYR A 145     -13.657  -3.968 -18.119  1.00 84.71           H
ATOM   2059  CD2 TYR A 145     -13.212  -7.301 -18.442  1.00 84.71           C
ATOM   2060  HD2 TYR A 145     -12.421  -8.051 -18.437  1.00 84.71           H
ATOM   2061  CE1 TYR A 145     -15.271  -5.418 -18.464  1.00 84.71           C
ATOM   2062  HE1 TYR A 145     -16.072  -4.679 -18.472  1.00 84.71           H
ATOM   2063  CE2 TYR A 145     -14.581  -7.700 -18.642  1.00 84.71           C
ATOM   2064  HE2 TYR A 145     -14.840  -8.748 -18.789  1.00 84.71           H
ATOM   2065  CZ  TYR A 145     -15.543  -6.739 -18.643  1.00 84.71           C
ATOM   2066  OH  TYR A 145     -16.836  -7.116 -18.832  1.00 84.71           O
ATOM   2067  HH  TYR A 145     -16.889  -8.106 -18.957  1.00 84.71           H
ATOM   2068  HN  TYR A 145      -9.294  -4.556 -18.060  1.00 84.71           H
ATOM   2069  N   ILE A 146     -11.605  -3.643 -20.307  1.00 82.16           N
ATOM   2070  CA  ILE A 146     -12.397  -2.907 -21.279  1.00 82.16           C
ATOM   2071  C   ILE A 146     -11.666  -2.897 -22.623  1.00 82.16           C
ATOM   2072  O   ILE A 146     -12.289  -3.043 -23.673  1.00 82.16           O
ATOM   2073  HA  ILE A 146     -13.340  -3.439 -21.403  1.00 82.16           H
ATOM   2074  CB  ILE A 146     -12.731  -1.511 -20.750  1.00 82.16           C
ATOM   2075  HB  ILE A 146     -11.800  -1.020 -20.469  1.00 82.16           H
ATOM   2076  CG1 ILE A 146     -13.596  -1.594 -19.491  1.00 82.16           C
ATOM   2077 1HG1 ILE A 146     -14.605  -1.909 -19.758  1.00 82.16           H
ATOM   2078 2HG1 ILE A 146     -13.194  -2.352 -18.818  1.00 82.16           H
ATOM   2079  CG2 ILE A 146     -13.383  -0.654 -21.838  1.00 82.16           C
ATOM   2080 1HG2 ILE A 146     -12.699  -0.554 -22.680  1.00 82.16           H
ATOM   2081 2HG2 ILE A 146     -14.304  -1.132 -22.172  1.00 82.16           H
ATOM   2082 3HG2 ILE A 146     -13.611   0.333 -21.435  1.00 82.16           H
ATOM   2083  CD1 ILE A 146     -13.651  -0.244 -18.773  1.00 82.16           C
ATOM   2084 1HD1 ILE A 146     -12.643   0.056 -18.485  1.00 82.16           H
ATOM   2085 2HD1 ILE A 146     -14.076   0.505 -19.440  1.00 82.16           H
ATOM   2086 3HD1 ILE A 146     -14.272  -0.331 -17.881  1.00 82.16           H
ATOM   2087  HN  ILE A 146     -11.268  -3.099 -19.538  1.00 82.16           H
ATOM   2088  N   ALA A 147     -10.354  -2.723 -22.546  1.00 80.91           N
ATOM   2089  CA  ALA A 147      -9.548  -2.571 -23.745  1.00 80.91           C
ATOM   2090  C   ALA A 147      -9.612  -3.861 -24.565  1.00 80.91           C
ATOM   2091  O   ALA A 147      -9.461  -3.833 -25.785  1.00 80.91           O
ATOM   2092  HA  ALA A 147      -9.975  -1.756 -24.330  1.00 80.91           H
ATOM   2093  CB  ALA A 147      -8.116  -2.199 -23.354  1.00 80.91           C
ATOM   2094 1HB  ALA A 147      -8.123  -1.261 -22.799  1.00 80.91           H
ATOM   2095 2HB  ALA A 147      -7.694  -2.987 -22.730  1.00 80.91           H
ATOM   2096 3HB  ALA A 147      -7.512  -2.085 -24.253  1.00 80.91           H
ATOM   2097  HN  ALA A 147      -9.845  -2.686 -21.686  1.00 80.91           H
ATOM   2098  N   ILE A 148      -9.837  -4.961 -23.861  1.00 76.87           N
ATOM   2099  CA  ILE A 148      -9.753  -6.274 -24.478  1.00 76.87           C
ATOM   2100  C   ILE A 148     -11.162  -6.763 -24.820  1.00 76.87           C
ATOM   2101  O   ILE A 148     -11.433  -7.139 -25.959  1.00 76.87           O
ATOM   2102  HA  ILE A 148      -9.192  -6.164 -25.406  1.00 76.87           H
ATOM   2103  CB  ILE A 148      -8.967  -7.236 -23.585  1.00 76.87           C
ATOM   2104  HB  ILE A 148      -9.362  -7.161 -22.572  1.00 76.87           H
ATOM   2105  CG1 ILE A 148      -7.489  -6.844 -23.524  1.00 76.87           C
ATOM   2106 1HG1 ILE A 148      -7.025  -7.014 -24.495  1.00 76.87           H
ATOM   2107 2HG1 ILE A 148      -7.400  -5.780 -23.309  1.00 76.87           H
ATOM   2108  CG2 ILE A 148      -9.158  -8.685 -24.039  1.00 76.87           C
ATOM   2109 1HG2 ILE A 148     -10.215  -8.945 -23.988  1.00 76.87           H
ATOM   2110 2HG2 ILE A 148      -8.806  -8.794 -25.065  1.00 76.87           H
ATOM   2111 3HG2 ILE A 148      -8.589  -9.347 -23.387  1.00 76.87           H
ATOM   2112  CD1 ILE A 148      -6.753  -7.650 -22.452  1.00 76.87           C
ATOM   2113 1HD1 ILE A 148      -7.205  -7.460 -21.479  1.00 76.87           H
ATOM   2114 2HD1 ILE A 148      -6.823  -8.713 -22.684  1.00 76.87           H
ATOM   2115 3HD1 ILE A 148      -5.704  -7.352 -22.430  1.00 76.87           H
ATOM   2116  HN  ILE A 148     -10.072  -4.965 -22.889  1.00 76.87           H
ATOM   2117  N   ALA A 149     -12.021  -6.743 -23.811  1.00 77.44           N
ATOM   2118  CA  ALA A 149     -13.347  -7.323 -23.946  1.00 77.44           C
ATOM   2119  C   ALA A 149     -14.210  -6.413 -24.822  1.00 77.44           C
ATOM   2120  O   ALA A 149     -15.010  -6.893 -25.623  1.00 77.44           O
ATOM   2121  HA  ALA A 149     -13.238  -8.289 -24.438  1.00 77.44           H
ATOM   2122  CB  ALA A 149     -13.952  -7.541 -22.558  1.00 77.44           C
ATOM   2123 1HB  ALA A 149     -13.316  -8.218 -21.987  1.00 77.44           H
ATOM   2124 2HB  ALA A 149     -14.025  -6.586 -22.039  1.00 77.44           H
ATOM   2125 3HB  ALA A 149     -14.946  -7.976 -22.660  1.00 77.44           H
ATOM   2126  HN  ALA A 149     -11.825  -6.340 -22.917  1.00 77.44           H
ATOM   2127  N   GLN A 150     -14.019  -5.114 -24.639  1.00 69.21           N
ATOM   2128  CA  GLN A 150     -14.836  -4.133 -25.333  1.00 69.21           C
ATOM   2129  C   GLN A 150     -13.978  -3.316 -26.301  1.00 69.21           C
ATOM   2130  O   GLN A 150     -14.128  -2.099 -26.393  1.00 69.21           O
ATOM   2131  HA  GLN A 150     -15.574  -4.711 -25.890  1.00 69.21           H
ATOM   2132  CB  GLN A 150     -15.560  -3.222 -24.339  1.00 69.21           C
ATOM   2133 1HB  GLN A 150     -14.831  -2.635 -23.781  1.00 69.21           H
ATOM   2134 2HB  GLN A 150     -16.190  -2.516 -24.880  1.00 69.21           H
ATOM   2135  CG  GLN A 150     -16.417  -4.039 -23.370  1.00 69.21           C
ATOM   2136 1HG  GLN A 150     -17.036  -4.741 -23.928  1.00 69.21           H
ATOM   2137 2HG  GLN A 150     -15.772  -4.630 -22.719  1.00 69.21           H
ATOM   2138  CD  GLN A 150     -17.307  -3.127 -22.522  1.00 69.21           C
ATOM   2139  OE1 GLN A 150     -17.327  -1.918 -22.678  1.00 69.21           O
ATOM   2140  NE2 GLN A 150     -18.039  -3.774 -21.620  1.00 69.21           N
ATOM   2141 1HE2 GLN A 150     -17.975  -4.769 -21.544  1.00 69.21           H
ATOM   2142 2HE2 GLN A 150     -18.654  -3.264 -21.017  1.00 69.21           H
ATOM   2143  HN  GLN A 150     -13.323  -4.731 -24.032  1.00 69.21           H
ATOM   2144  N   ALA A 151     -13.097  -4.019 -26.998  1.00 69.01           N
ATOM   2145  CA  ALA A 151     -12.055  -3.361 -27.767  1.00 69.01           C
ATOM   2146  C   ALA A 151     -12.695  -2.365 -28.737  1.00 69.01           C
ATOM   2147  O   ALA A 151     -12.178  -1.267 -28.937  1.00 69.01           O
ATOM   2148  HA  ALA A 151     -11.420  -2.816 -27.069  1.00 69.01           H
ATOM   2149  CB  ALA A 151     -11.209  -4.413 -28.486  1.00 69.01           C
ATOM   2150 1HB  ALA A 151     -10.753  -5.077 -27.751  1.00 69.01           H
ATOM   2151 2HB  ALA A 151     -11.843  -4.994 -29.156  1.00 69.01           H
ATOM   2152 3HB  ALA A 151     -10.428  -3.919 -29.064  1.00 69.01           H
ATOM   2153  HN  ALA A 151     -13.088  -5.018 -27.042  1.00 69.01           H
ATOM   2154  N   MET A 152     -13.812  -2.785 -29.314  1.00 58.65           N
ATOM   2155  CA  MET A 152     -14.484  -1.978 -30.319  1.00 58.65           C
ATOM   2156  C   MET A 152     -14.938  -0.640 -29.733  1.00 58.65           C
ATOM   2157  O   MET A 152     -14.698   0.413 -30.323  1.00 58.65           O
ATOM   2158  HA  MET A 152     -13.744  -1.808 -31.101  1.00 58.65           H
ATOM   2159  CB  MET A 152     -15.698  -2.739 -30.856  1.00 58.65           C
ATOM   2160 1HB  MET A 152     -16.280  -3.136 -30.025  1.00 58.65           H
ATOM   2161 2HB  MET A 152     -16.347  -2.055 -31.403  1.00 58.65           H
ATOM   2162  CG  MET A 152     -15.265  -3.884 -31.775  1.00 58.65           C
ATOM   2163 1HG  MET A 152     -14.181  -3.878 -31.891  1.00 58.65           H
ATOM   2164 2HG  MET A 152     -15.532  -4.841 -31.327  1.00 58.65           H
ATOM   2165  SD  MET A 152     -16.049  -3.717 -33.370  1.00 58.65           S
ATOM   2166  CE  MET A 152     -17.571  -4.597 -33.060  1.00 58.65           C
ATOM   2167 1HE  MET A 152     -17.345  -5.627 -32.783  1.00 58.65           H
ATOM   2168 2HE  MET A 152     -18.112  -4.113 -32.248  1.00 58.65           H
ATOM   2169 3HE  MET A 152     -18.184  -4.590 -33.961  1.00 58.65           H
ATOM   2170  HN  MET A 152     -14.256  -3.656 -29.106  1.00 58.65           H
ATOM   2171  N   ARG A 153     -15.587  -0.724 -28.581  1.00 57.23           N
ATOM   2172  CA  ARG A 153     -16.088   0.467 -27.916  1.00 57.23           C
ATOM   2173  C   ARG A 153     -14.925   1.330 -27.424  1.00 57.23           C
ATOM   2174  O   ARG A 153     -15.035   2.553 -27.367  1.00 57.23           O
ATOM   2175  HA  ARG A 153     -16.668   0.988 -28.678  1.00 57.23           H
ATOM   2176  CB  ARG A 153     -16.980   0.100 -26.728  1.00 57.23           C
ATOM   2177 1HB  ARG A 153     -16.519  -0.706 -26.158  1.00 57.23           H
ATOM   2178 2HB  ARG A 153     -17.070   0.954 -26.058  1.00 57.23           H
ATOM   2179  CG  ARG A 153     -18.370  -0.333 -27.200  1.00 57.23           C
ATOM   2180 1HG  ARG A 153     -18.791   0.431 -27.852  1.00 57.23           H
ATOM   2181 2HG  ARG A 153     -18.290  -1.247 -27.789  1.00 57.23           H
ATOM   2182  CD  ARG A 153     -19.304  -0.567 -26.011  1.00 57.23           C
ATOM   2183 1HD  ARG A 153     -18.941  -1.403 -25.412  1.00 57.23           H
ATOM   2184 2HD  ARG A 153     -19.309   0.310 -25.364  1.00 57.23           H
ATOM   2185  NE  ARG A 153     -20.675  -0.848 -26.492  1.00 57.23           N
ATOM   2186  HE  ARG A 153     -20.844  -0.806 -27.476  1.00 57.23           H
ATOM   2187  CZ  ARG A 153     -21.704  -1.155 -25.690  1.00 57.23           C
ATOM   2188  NH1 ARG A 153     -21.535  -1.226 -24.363  1.00 57.23           N
ATOM   2189 1HH1 ARG A 153     -20.636  -1.048 -23.963  1.00 57.23           H
ATOM   2190 2HH1 ARG A 153     -22.308  -1.456 -23.772  1.00 57.23           H
ATOM   2191  NH2 ARG A 153     -22.905  -1.391 -26.236  1.00 57.23           N
ATOM   2192 1HH2 ARG A 153     -23.683  -1.622 -25.652  1.00 57.23           H
ATOM   2193 2HH2 ARG A 153     -23.023  -1.337 -27.228  1.00 57.23           H
ATOM   2194  HN  ARG A 153     -15.770  -1.583 -28.104  1.00 57.23           H
ATOM   2195  N   ALA A 154     -13.836   0.658 -27.080  1.00 62.44           N
ATOM   2196  CA  ALA A 154     -12.700   1.333 -26.476  1.00 62.44           C
ATOM   2197  C   ALA A 154     -12.047   2.250 -27.512  1.00 62.44           C
ATOM   2198  O   ALA A 154     -11.495   3.293 -27.162  1.00 62.44           O
ATOM   2199  HA  ALA A 154     -13.074   1.939 -25.651  1.00 62.44           H
ATOM   2200  CB  ALA A 154     -11.724   0.293 -25.921  1.00 62.44           C
ATOM   2201 1HB  ALA A 154     -12.228  -0.314 -25.169  1.00 62.44           H
ATOM   2202 2HB  ALA A 154     -11.376  -0.348 -26.731  1.00 62.44           H
ATOM   2203 3HB  ALA A 154     -10.872   0.800 -25.468  1.00 62.44           H
ATOM   2204  HN  ALA A 154     -13.723  -0.328 -27.208  1.00 62.44           H
ATOM   2205  N   HIS A 155     -12.132   1.830 -28.765  1.00 57.63           N
ATOM   2206  CA  HIS A 155     -11.423   2.513 -29.834  1.00 57.63           C
ATOM   2207  C   HIS A 155     -12.076   3.872 -30.095  1.00 57.63           C
ATOM   2208  O   HIS A 155     -11.383   4.875 -30.263  1.00 57.63           O
ATOM   2209  HA  HIS A 155     -10.404   2.671 -29.482  1.00 57.63           H
ATOM   2210  CB  HIS A 155     -11.355   1.638 -31.087  1.00 57.63           C
ATOM   2211 1HB  HIS A 155     -11.648   0.622 -30.824  1.00 57.63           H
ATOM   2212 2HB  HIS A 155     -12.082   2.002 -31.812  1.00 57.63           H
ATOM   2213  CG  HIS A 155      -9.992   1.602 -31.737  1.00 57.63           C
ATOM   2214  ND1 HIS A 155      -9.454   2.684 -32.410  1.00 57.63           N
ATOM   2215  HD1 HIS A 155      -9.893   3.573 -32.534  1.00 57.63           H
ATOM   2216  CD2 HIS A 155      -9.065   0.604 -31.808  1.00 57.63           C
ATOM   2217  HD2 HIS A 155      -9.168  -0.393 -31.378  1.00 57.63           H
ATOM   2218  CE1 HIS A 155      -8.257   2.341 -32.863  1.00 57.63           C
ATOM   2219  HE1 HIS A 155      -7.581   2.978 -33.434  1.00 57.63           H
ATOM   2220  NE2 HIS A 155      -8.018   1.051 -32.489  1.00 57.63           N
ATOM   2221  HN  HIS A 155     -12.672   1.039 -29.054  1.00 57.63           H
ATOM   2222  N   THR A 156     -13.400   3.862 -30.120  1.00 63.76           N
ATOM   2223  CA  THR A 156     -14.152   5.062 -30.449  1.00 63.76           C
ATOM   2224  C   THR A 156     -14.050   6.083 -29.315  1.00 63.76           C
ATOM   2225  O   THR A 156     -14.142   7.287 -29.548  1.00 63.76           O
ATOM   2226  HA  THR A 156     -13.702   5.518 -31.331  1.00 63.76           H
ATOM   2227  CB  THR A 156     -15.590   4.646 -30.767  1.00 63.76           C
ATOM   2228  HB  THR A 156     -16.295   5.417 -30.455  1.00 63.76           H
ATOM   2229  OG1 THR A 156     -15.736   3.382 -30.125  1.00 63.76           O
ATOM   2230  HG1 THR A 156     -15.659   3.491 -29.134  1.00 63.76           H
ATOM   2231  CG2 THR A 156     -15.796   4.337 -32.251  1.00 63.76           C
ATOM   2232 1HG2 THR A 156     -15.138   3.520 -32.547  1.00 63.76           H
ATOM   2233 2HG2 THR A 156     -15.564   5.223 -32.842  1.00 63.76           H
ATOM   2234 3HG2 THR A 156     -16.833   4.048 -32.421  1.00 63.76           H
ATOM   2235  HN  THR A 156     -13.957   3.056 -29.921  1.00 63.76           H
ATOM   2236  N   TRP A 157     -13.863   5.564 -28.110  1.00 58.47           N
ATOM   2237  CA  TRP A 157     -13.954   6.390 -26.917  1.00 58.47           C
ATOM   2238  C   TRP A 157     -12.532   6.712 -26.456  1.00 58.47           C
ATOM   2239  O   TRP A 157     -12.315   7.061 -25.296  1.00 58.47           O
ATOM   2240  HA  TRP A 157     -14.476   7.308 -27.187  1.00 58.47           H
ATOM   2241  CB  TRP A 157     -14.792   5.702 -25.837  1.00 58.47           C
ATOM   2242 1HB  TRP A 157     -14.526   4.646 -25.804  1.00 58.47           H
ATOM   2243 2HB  TRP A 157     -14.534   6.127 -24.867  1.00 58.47           H
ATOM   2244  CG  TRP A 157     -16.302   5.827 -26.047  1.00 58.47           C
ATOM   2245  CD1 TRP A 157     -17.008   5.545 -27.151  1.00 58.47           C
ATOM   2246  HD1 TRP A 157     -16.573   5.174 -28.079  1.00 58.47           H
ATOM   2247  CD2 TRP A 157     -17.270   6.280 -25.078  1.00 58.47           C
ATOM   2248  NE1 TRP A 157     -18.354   5.782 -26.964  1.00 58.47           N
ATOM   2249  HE1 TRP A 157     -19.078   5.647 -27.641  1.00 58.47           H
ATOM   2250  CE2 TRP A 157     -18.519   6.244 -25.664  1.00 58.47           C
ATOM   2251  CE3 TRP A 157     -17.096   6.707 -23.749  1.00 58.47           C
ATOM   2252  HE3 TRP A 157     -16.121   6.744 -23.264  1.00 58.47           H
ATOM   2253  CZ2 TRP A 157     -19.690   6.621 -24.996  1.00 58.47           C
ATOM   2254  HZ2 TRP A 157     -20.665   6.584 -25.482  1.00 58.47           H
ATOM   2255  CZ3 TRP A 157     -18.277   7.081 -23.096  1.00 58.47           C
ATOM   2256  HZ3 TRP A 157     -18.198   7.420 -22.063  1.00 58.47           H
ATOM   2257  CH2 TRP A 157     -19.541   7.050 -23.672  1.00 58.47           C
ATOM   2258  HH2 TRP A 157     -20.413   7.358 -23.095  1.00 58.47           H
ATOM   2259  HN  TRP A 157     -13.653   4.601 -27.942  1.00 58.47           H
ATOM   2260  N   ARG A 158     -11.598   6.585 -27.388  1.00 58.67           N
ATOM   2261  CA  ARG A 158     -10.187   6.655 -27.048  1.00 58.67           C
ATOM   2262  C   ARG A 158      -9.873   7.982 -26.355  1.00 58.67           C
ATOM   2263  O   ARG A 158      -9.205   8.004 -25.322  1.00 58.67           O
ATOM   2264  HA  ARG A 158     -10.021   5.812 -26.377  1.00 58.67           H
ATOM   2265  CB  ARG A 158      -9.313   6.519 -28.296  1.00 58.67           C
ATOM   2266 1HB  ARG A 158      -9.639   5.660 -28.882  1.00 58.67           H
ATOM   2267 2HB  ARG A 158      -9.435   7.400 -28.928  1.00 58.67           H
ATOM   2268  CG  ARG A 158      -7.839   6.357 -27.919  1.00 58.67           C
ATOM   2269 1HG  ARG A 158      -7.488   7.258 -27.416  1.00 58.67           H
ATOM   2270 2HG  ARG A 158      -7.730   5.534 -27.212  1.00 58.67           H
ATOM   2271  CD  ARG A 158      -6.982   6.090 -29.157  1.00 58.67           C
ATOM   2272 1HD  ARG A 158      -7.308   5.171 -29.644  1.00 58.67           H
ATOM   2273 2HD  ARG A 158      -7.110   6.896 -29.879  1.00 58.67           H
ATOM   2274  NE  ARG A 158      -5.557   5.979 -28.772  1.00 58.67           N
ATOM   2275  HE  ARG A 158      -5.314   6.157 -27.819  1.00 58.67           H
ATOM   2276  CZ  ARG A 158      -4.573   5.655 -29.622  1.00 58.67           C
ATOM   2277  NH1 ARG A 158      -4.841   5.405 -30.911  1.00 58.67           N
ATOM   2278 1HH1 ARG A 158      -5.782   5.461 -31.245  1.00 58.67           H
ATOM   2279 2HH1 ARG A 158      -4.100   5.164 -31.538  1.00 58.67           H
ATOM   2280  NH2 ARG A 158      -3.316   5.584 -29.163  1.00 58.67           N
ATOM   2281 1HH2 ARG A 158      -2.570   5.343 -29.783  1.00 58.67           H
ATOM   2282 2HH2 ARG A 158      -3.124   5.771 -28.199  1.00 58.67           H
ATOM   2283  HN  ARG A 158     -11.793   6.438 -28.358  1.00 58.67           H
ATOM   2284  N   GLU A 159     -10.369   9.056 -26.951  1.00 64.53           N
ATOM   2285  CA  GLU A 159     -10.100  10.388 -26.436  1.00 64.53           C
ATOM   2286  C   GLU A 159     -10.799  10.588 -25.089  1.00 64.53           C
ATOM   2287  O   GLU A 159     -10.186  11.060 -24.133  1.00 64.53           O
ATOM   2288  HA  GLU A 159      -9.020  10.435 -26.303  1.00 64.53           H
ATOM   2289  CB  GLU A 159     -10.529  11.460 -27.440  1.00 64.53           C
ATOM   2290 1HB  GLU A 159     -11.525  11.231 -27.820  1.00 64.53           H
ATOM   2291 2HB  GLU A 159     -10.461  12.445 -26.977  1.00 64.53           H
ATOM   2292  CG  GLU A 159      -9.591  11.486 -28.649  1.00 64.53           C
ATOM   2293 1HG  GLU A 159      -8.556  11.507 -28.310  1.00 64.53           H
ATOM   2294 2HG  GLU A 159      -9.718  10.573 -29.231  1.00 64.53           H
ATOM   2295  CD  GLU A 159      -9.870  12.703 -29.533  1.00 64.53           C
ATOM   2296  OE1 GLU A 159      -8.962  13.055 -30.317  1.00 64.53           O
ATOM   2297  OE2 GLU A 159     -10.984  13.255 -29.405  1.00 64.53           O
ATOM   2298  HN  GLU A 159     -10.943   9.027 -27.769  1.00 64.53           H
ATOM   2299  N   LYS A 160     -12.070  10.217 -25.058  1.00 69.16           N
ATOM   2300  CA  LYS A 160     -12.867  10.379 -23.853  1.00 69.16           C
ATOM   2301  C   LYS A 160     -12.221   9.595 -22.710  1.00 69.16           C
ATOM   2302  O   LYS A 160     -12.244  10.033 -21.561  1.00 69.16           O
ATOM   2303  HA  LYS A 160     -12.857  11.438 -23.595  1.00 69.16           H
ATOM   2304  CB  LYS A 160     -14.323   9.993 -24.118  1.00 69.16           C
ATOM   2305 1HB  LYS A 160     -14.363   9.015 -24.598  1.00 69.16           H
ATOM   2306 2HB  LYS A 160     -14.858   9.904 -23.173  1.00 69.16           H
ATOM   2307  CG  LYS A 160     -15.014  11.030 -25.006  1.00 69.16           C
ATOM   2308 1HG  LYS A 160     -14.861  12.027 -24.592  1.00 69.16           H
ATOM   2309 2HG  LYS A 160     -14.561  11.024 -25.998  1.00 69.16           H
ATOM   2310  CD  LYS A 160     -16.512  10.743 -25.121  1.00 69.16           C
ATOM   2311 1HD  LYS A 160     -16.664   9.758 -25.562  1.00 69.16           H
ATOM   2312 2HD  LYS A 160     -16.959  10.720 -24.128  1.00 69.16           H
ATOM   2313  CE  LYS A 160     -17.209  11.804 -25.976  1.00 69.16           C
ATOM   2314 1HE  LYS A 160     -17.071  12.788 -25.529  1.00 69.16           H
ATOM   2315 2HE  LYS A 160     -16.755  11.837 -26.966  1.00 69.16           H
ATOM   2316  NZ  LYS A 160     -18.654  11.506 -26.096  1.00 69.16           N
ATOM   2317 1HZ  LYS A 160     -19.102  12.223 -26.655  1.00 69.16           H
ATOM   2318 2HZ  LYS A 160     -18.777  10.603 -26.541  1.00 69.16           H
ATOM   2319 3HZ  LYS A 160     -19.073  11.487 -25.172  1.00 69.16           H
ATOM   2320  HN  LYS A 160     -12.555   9.814 -25.834  1.00 69.16           H
ATOM   2321  N   ARG A 161     -11.659   8.449 -23.065  1.00 67.71           N
ATOM   2322  CA  ARG A 161     -11.068   7.566 -22.073  1.00 67.71           C
ATOM   2323  C   ARG A 161      -9.903   8.265 -21.369  1.00 67.71           C
ATOM   2324  O   ARG A 161      -9.655   8.027 -20.187  1.00 67.71           O
ATOM   2325  HA  ARG A 161     -11.876   7.351 -21.375  1.00 67.71           H
ATOM   2326  CB  ARG A 161     -10.564   6.273 -22.717  1.00 67.71           C
ATOM   2327 1HB  ARG A 161      -9.986   6.509 -23.611  1.00 67.71           H
ATOM   2328 2HB  ARG A 161      -9.892   5.758 -22.030  1.00 67.71           H
ATOM   2329  CG  ARG A 161     -11.730   5.353 -23.085  1.00 67.71           C
ATOM   2330 1HG  ARG A 161     -12.314   5.127 -22.193  1.00 67.71           H
ATOM   2331 2HG  ARG A 161     -12.395   5.864 -23.781  1.00 67.71           H
ATOM   2332  CD  ARG A 161     -11.225   4.053 -23.714  1.00 67.71           C
ATOM   2333 1HD  ARG A 161     -11.887   3.751 -24.526  1.00 67.71           H
ATOM   2334 2HD  ARG A 161     -10.238   4.210 -24.150  1.00 67.71           H
ATOM   2335  NE  ARG A 161     -11.162   2.987 -22.690  1.00 67.71           N
ATOM   2336  HE  ARG A 161     -11.708   3.100 -21.860  1.00 67.71           H
ATOM   2337  CZ  ARG A 161     -10.419   1.878 -22.806  1.00 67.71           C
ATOM   2338  NH1 ARG A 161      -9.667   1.673 -23.896  1.00 67.71           N
ATOM   2339 1HH1 ARG A 161      -9.658   2.350 -24.632  1.00 67.71           H
ATOM   2340 2HH1 ARG A 161      -9.115   0.843 -23.974  1.00 67.71           H
ATOM   2341  NH2 ARG A 161     -10.438   0.976 -21.814  1.00 67.71           N
ATOM   2342 1HH2 ARG A 161      -9.889   0.144 -21.884  1.00 67.71           H
ATOM   2343 2HH2 ARG A 161     -11.001   1.137 -21.004  1.00 67.71           H
ATOM   2344  HN  ARG A 161     -11.604   8.121 -24.008  1.00 67.71           H
ATOM   2345  N   LEU A 162      -9.219   9.112 -22.123  1.00 78.71           N
ATOM   2346  CA  LEU A 162      -8.079   9.837 -21.590  1.00 78.71           C
ATOM   2347  C   LEU A 162      -8.568  10.875 -20.577  1.00 78.71           C
ATOM   2348  O   LEU A 162      -7.943  11.075 -19.537  1.00 78.71           O
ATOM   2349  HA  LEU A 162      -7.448   9.117 -21.068  1.00 78.71           H
ATOM   2350  CB  LEU A 162      -7.243  10.432 -22.725  1.00 78.71           C
ATOM   2351 1HB  LEU A 162      -7.067   9.654 -23.467  1.00 78.71           H
ATOM   2352 2HB  LEU A 162      -7.830  11.210 -23.212  1.00 78.71           H
ATOM   2353  CG  LEU A 162      -5.893  11.029 -22.322  1.00 78.71           C
ATOM   2354  HG  LEU A 162      -6.048  11.670 -21.454  1.00 78.71           H
ATOM   2355  CD1 LEU A 162      -4.912   9.932 -21.904  1.00 78.71           C
ATOM   2356 1HD1 LEU A 162      -5.319   9.385 -21.054  1.00 78.71           H
ATOM   2357 2HD1 LEU A 162      -4.756   9.246 -22.737  1.00 78.71           H
ATOM   2358 3HD1 LEU A 162      -3.960  10.383 -21.623  1.00 78.71           H
ATOM   2359  CD2 LEU A 162      -5.327  11.908 -23.439  1.00 78.71           C
ATOM   2360 1HD2 LEU A 162      -5.190  11.309 -24.339  1.00 78.71           H
ATOM   2361 2HD2 LEU A 162      -6.021  12.723 -23.646  1.00 78.71           H
ATOM   2362 3HD2 LEU A 162      -4.367  12.320 -23.126  1.00 78.71           H
ATOM   2363  HN  LEU A 162      -9.432   9.306 -23.081  1.00 78.71           H
ATOM   2364  N   LEU A 163      -9.682  11.507 -20.917  1.00 81.54           N
ATOM   2365  CA  LEU A 163     -10.278  12.498 -20.037  1.00 81.54           C
ATOM   2366  C   LEU A 163     -10.736  11.817 -18.746  1.00 81.54           C
ATOM   2367  O   LEU A 163     -10.429  12.285 -17.651  1.00 81.54           O
ATOM   2368  HA  LEU A 163      -9.503  13.223 -19.789  1.00 81.54           H
ATOM   2369  CB  LEU A 163     -11.392  13.256 -20.762  1.00 81.54           C
ATOM   2370 1HB  LEU A 163     -10.994  13.634 -21.703  1.00 81.54           H
ATOM   2371 2HB  LEU A 163     -12.183  12.549 -21.011  1.00 81.54           H
ATOM   2372  CG  LEU A 163     -12.015  14.426 -19.997  1.00 81.54           C
ATOM   2373  HG  LEU A 163     -12.290  14.075 -19.002  1.00 81.54           H
ATOM   2374  CD1 LEU A 163     -11.004  15.560 -19.812  1.00 81.54           C
ATOM   2375 1HD1 LEU A 163     -10.145  15.193 -19.251  1.00 81.54           H
ATOM   2376 2HD1 LEU A 163     -10.676  15.916 -20.789  1.00 81.54           H
ATOM   2377 3HD1 LEU A 163     -11.473  16.378 -19.266  1.00 81.54           H
ATOM   2378  CD2 LEU A 163     -13.297  14.906 -20.678  1.00 81.54           C
ATOM   2379 1HD2 LEU A 163     -13.069  15.234 -21.692  1.00 81.54           H
ATOM   2380 2HD2 LEU A 163     -14.018  14.089 -20.714  1.00 81.54           H
ATOM   2381 3HD2 LEU A 163     -13.719  15.738 -20.114  1.00 81.54           H
ATOM   2382  HN  LEU A 163     -10.173  11.352 -21.774  1.00 81.54           H
ATOM   2383  N   TYR A 164     -11.464  10.723 -18.917  1.00 74.44           N
ATOM   2384  CA  TYR A 164     -11.967   9.973 -17.779  1.00 74.44           C
ATOM   2385  C   TYR A 164     -10.820   9.496 -16.887  1.00 74.44           C
ATOM   2386  O   TYR A 164     -10.963   9.430 -15.667  1.00 74.44           O
ATOM   2387  HA  TYR A 164     -12.616  10.632 -17.202  1.00 74.44           H
ATOM   2388  CB  TYR A 164     -12.686   8.755 -18.362  1.00 74.44           C
ATOM   2389 1HB  TYR A 164     -12.164   8.434 -19.263  1.00 74.44           H
ATOM   2390 2HB  TYR A 164     -12.624   7.933 -17.648  1.00 74.44           H
ATOM   2391  CG  TYR A 164     -14.156   9.004 -18.703  1.00 74.44           C
ATOM   2392  CD1 TYR A 164     -15.064   9.262 -17.697  1.00 74.44           C
ATOM   2393  HD1 TYR A 164     -14.734   9.288 -16.658  1.00 74.44           H
ATOM   2394  CD2 TYR A 164     -14.574   8.971 -20.018  1.00 74.44           C
ATOM   2395  HD2 TYR A 164     -13.857   8.767 -20.813  1.00 74.44           H
ATOM   2396  CE1 TYR A 164     -16.448   9.497 -18.018  1.00 74.44           C
ATOM   2397  HE1 TYR A 164     -17.176   9.701 -17.233  1.00 74.44           H
ATOM   2398  CE2 TYR A 164     -15.958   9.206 -20.340  1.00 74.44           C
ATOM   2399  HE2 TYR A 164     -16.302   9.183 -21.374  1.00 74.44           H
ATOM   2400  CZ  TYR A 164     -16.827   9.457 -19.324  1.00 74.44           C
ATOM   2401  OH  TYR A 164     -18.134   9.679 -19.627  1.00 74.44           O
ATOM   2402  HH  TYR A 164     -18.651   9.869 -18.793  1.00 74.44           H
ATOM   2403  HN  TYR A 164     -11.710  10.350 -19.812  1.00 74.44           H
ATOM   2404  N   SER A 165      -9.707   9.174 -17.530  1.00 85.86           N
ATOM   2405  CA  SER A 165      -8.546   8.674 -16.813  1.00 85.86           C
ATOM   2406  C   SER A 165      -8.048   9.729 -15.823  1.00 85.86           C
ATOM   2407  O   SER A 165      -7.609   9.395 -14.724  1.00 85.86           O
ATOM   2408  HA  SER A 165      -8.894   7.787 -16.284  1.00 85.86           H
ATOM   2409  CB  SER A 165      -7.427   8.284 -17.781  1.00 85.86           C
ATOM   2410 1HB  SER A 165      -6.690   7.676 -17.256  1.00 85.86           H
ATOM   2411 2HB  SER A 165      -7.837   7.668 -18.580  1.00 85.86           H
ATOM   2412  OG  SER A 165      -6.786   9.426 -18.343  1.00 85.86           O
ATOM   2413  HG  SER A 165      -7.465  10.026 -18.765  1.00 85.86           H
ATOM   2414  HN  SER A 165      -9.591   9.250 -18.520  1.00 85.86           H
ATOM   2415  N   LYS A 166      -8.134  10.981 -16.248  1.00 83.12           N
ATOM   2416  CA  LYS A 166      -7.727  12.089 -15.401  1.00 83.12           C
ATOM   2417  C   LYS A 166      -8.680  12.191 -14.209  1.00 83.12           C
ATOM   2418  O   LYS A 166      -8.240  12.313 -13.067  1.00 83.12           O
ATOM   2419  HA  LYS A 166      -6.728  11.864 -15.026  1.00 83.12           H
ATOM   2420  CB  LYS A 166      -7.623  13.378 -16.218  1.00 83.12           C
ATOM   2421 1HB  LYS A 166      -8.545  13.532 -16.780  1.00 83.12           H
ATOM   2422 2HB  LYS A 166      -7.514  14.230 -15.547  1.00 83.12           H
ATOM   2423  CG  LYS A 166      -6.435  13.324 -17.180  1.00 83.12           C
ATOM   2424 1HG  LYS A 166      -5.520  13.126 -16.623  1.00 83.12           H
ATOM   2425 2HG  LYS A 166      -6.567  12.499 -17.881  1.00 83.12           H
ATOM   2426  CD  LYS A 166      -6.294  14.638 -17.952  1.00 83.12           C
ATOM   2427 1HD  LYS A 166      -7.192  14.813 -18.545  1.00 83.12           H
ATOM   2428 2HD  LYS A 166      -6.208  15.468 -17.251  1.00 83.12           H
ATOM   2429  CE  LYS A 166      -5.069  14.607 -18.868  1.00 83.12           C
ATOM   2430 1HE  LYS A 166      -4.180  14.360 -18.288  1.00 83.12           H
ATOM   2431 2HE  LYS A 166      -5.188  13.824 -19.617  1.00 83.12           H
ATOM   2432  NZ  LYS A 166      -4.887  15.916 -19.534  1.00 83.12           N
ATOM   2433 1HZ  LYS A 166      -4.081  15.873 -20.148  1.00 83.12           H
ATOM   2434 2HZ  LYS A 166      -5.714  16.137 -20.077  1.00 83.12           H
ATOM   2435 3HZ  LYS A 166      -4.741  16.634 -18.833  1.00 83.12           H
ATOM   2436  HN  LYS A 166      -8.474  11.242 -17.152  1.00 83.12           H
ATOM   2437  N   MET A 167      -9.968  12.136 -14.515  1.00 84.55           N
ATOM   2438  CA  MET A 167     -10.988  12.258 -13.487  1.00 84.55           C
ATOM   2439  C   MET A 167     -10.863  11.135 -12.456  1.00 84.55           C
ATOM   2440  O   MET A 167     -10.923  11.384 -11.253  1.00 84.55           O
ATOM   2441  HA  MET A 167     -10.809  13.221 -13.009  1.00 84.55           H
ATOM   2442  CB  MET A 167     -12.373  12.206 -14.134  1.00 84.55           C
ATOM   2443 1HB  MET A 167     -12.459  11.310 -14.748  1.00 84.55           H
ATOM   2444 2HB  MET A 167     -13.137  12.136 -13.360  1.00 84.55           H
ATOM   2445  CG  MET A 167     -12.623  13.447 -14.994  1.00 84.55           C
ATOM   2446 1HG  MET A 167     -12.567  14.344 -14.378  1.00 84.55           H
ATOM   2447 2HG  MET A 167     -11.849  13.533 -15.756  1.00 84.55           H
ATOM   2448  SD  MET A 167     -14.229  13.339 -15.768  1.00 84.55           S
ATOM   2449  CE  MET A 167     -15.276  13.554 -14.339  1.00 84.55           C
ATOM   2450 1HE  MET A 167     -15.077  12.759 -13.620  1.00 84.55           H
ATOM   2451 2HE  MET A 167     -15.070  14.520 -13.879  1.00 84.55           H
ATOM   2452 3HE  MET A 167     -16.322  13.513 -14.645  1.00 84.55           H
ATOM   2453  HN  MET A 167     -10.317  12.012 -15.444  1.00 84.55           H
ATOM   2454  N   VAL A 168     -10.692   9.924 -12.965  1.00 91.99           N
ATOM   2455  CA  VAL A 168     -10.607   8.756 -12.104  1.00 91.99           C
ATOM   2456  C   VAL A 168      -9.412   8.909 -11.161  1.00 91.99           C
ATOM   2457  O   VAL A 168      -9.514   8.613  -9.971  1.00 91.99           O
ATOM   2458  HA  VAL A 168     -11.520   8.717 -11.510  1.00 91.99           H
ATOM   2459  CB  VAL A 168     -10.539   7.485 -12.953  1.00 91.99           C
ATOM   2460  HB  VAL A 168      -9.739   7.611 -13.682  1.00 91.99           H
ATOM   2461  CG1 VAL A 168     -10.201   6.267 -12.090  1.00 91.99           C
ATOM   2462 1HG1 VAL A 168      -9.235   6.419 -11.610  1.00 91.99           H
ATOM   2463 2HG1 VAL A 168     -10.970   6.138 -11.327  1.00 91.99           H
ATOM   2464 3HG1 VAL A 168     -10.160   5.377 -12.718  1.00 91.99           H
ATOM   2465  CG2 VAL A 168     -11.845   7.268 -13.720  1.00 91.99           C
ATOM   2466 1HG2 VAL A 168     -12.670   7.173 -13.015  1.00 91.99           H
ATOM   2467 2HG2 VAL A 168     -12.025   8.118 -14.378  1.00 91.99           H
ATOM   2468 3HG2 VAL A 168     -11.769   6.358 -14.315  1.00 91.99           H
ATOM   2469  HN  VAL A 168     -10.613   9.734 -13.943  1.00 91.99           H
ATOM   2470  N   CYS A 169      -8.307   9.372 -11.727  1.00 93.47           N
ATOM   2471  CA  CYS A 169      -7.094   9.567 -10.952  1.00 93.47           C
ATOM   2472  C   CYS A 169      -7.398  10.554  -9.824  1.00 93.47           C
ATOM   2473  O   CYS A 169      -7.049  10.311  -8.670  1.00 93.47           O
ATOM   2474  HA  CYS A 169      -6.820   8.591 -10.549  1.00 93.47           H
ATOM   2475  CB  CYS A 169      -5.932  10.041 -11.828  1.00 93.47           C
ATOM   2476 1HB  CYS A 169      -6.258  10.864 -12.464  1.00 93.47           H
ATOM   2477 2HB  CYS A 169      -5.125  10.421 -11.202  1.00 93.47           H
ATOM   2478  SG  CYS A 169      -5.323   8.658 -12.861  1.00 93.47           S
ATOM   2479  HG  CYS A 169      -6.293   8.725 -13.769  1.00 93.47           H
ATOM   2480  HN  CYS A 169      -8.233   9.611 -12.695  1.00 93.47           H
ATOM   2481  N   PHE A 170      -8.045  11.649 -10.197  1.00 92.78           N
ATOM   2482  CA  PHE A 170      -8.372  12.689  -9.237  1.00 92.78           C
ATOM   2483  C   PHE A 170      -9.265  12.144  -8.121  1.00 92.78           C
ATOM   2484  O   PHE A 170      -9.024  12.408  -6.944  1.00 92.78           O
ATOM   2485  HA  PHE A 170      -7.433  13.041  -8.810  1.00 92.78           H
ATOM   2486  CB  PHE A 170      -9.133  13.777  -9.998  1.00 92.78           C
ATOM   2487 1HB  PHE A 170      -8.525  14.111 -10.838  1.00 92.78           H
ATOM   2488 2HB  PHE A 170     -10.043  13.345 -10.414  1.00 92.78           H
ATOM   2489  CG  PHE A 170      -9.506  14.989  -9.143  1.00 92.78           C
ATOM   2490  CD1 PHE A 170     -10.774  15.123  -8.669  1.00 92.78           C
ATOM   2491  HD1 PHE A 170     -11.524  14.367  -8.898  1.00 92.78           H
ATOM   2492  CD2 PHE A 170      -8.570  15.933  -8.856  1.00 92.78           C
ATOM   2493  HD2 PHE A 170      -7.554  15.826  -9.236  1.00 92.78           H
ATOM   2494  CE1 PHE A 170     -11.120  16.249  -7.875  1.00 92.78           C
ATOM   2495  HE1 PHE A 170     -12.136  16.356  -7.495  1.00 92.78           H
ATOM   2496  CE2 PHE A 170      -8.916  17.059  -8.062  1.00 92.78           C
ATOM   2497  HE2 PHE A 170      -8.166  17.815  -7.833  1.00 92.78           H
ATOM   2498  CZ  PHE A 170     -10.184  17.193  -7.589  1.00 92.78           C
ATOM   2499  HZ  PHE A 170     -10.449  18.056  -6.979  1.00 92.78           H
ATOM   2500  HN  PHE A 170      -8.344  11.829 -11.134  1.00 92.78           H
ATOM   2501  N   THR A 171     -10.278  11.394  -8.530  1.00 92.46           N
ATOM   2502  CA  THR A 171     -11.216  10.821  -7.580  1.00 92.46           C
ATOM   2503  C   THR A 171     -10.485   9.914  -6.588  1.00 92.46           C
ATOM   2504  O   THR A 171     -10.810   9.894  -5.402  1.00 92.46           O
ATOM   2505  HA  THR A 171     -11.660  11.633  -7.003  1.00 92.46           H
ATOM   2506  CB  THR A 171     -12.309  10.100  -8.371  1.00 92.46           C
ATOM   2507  HB  THR A 171     -11.913   9.211  -8.861  1.00 92.46           H
ATOM   2508  OG1 THR A 171     -12.827  11.103  -9.241  1.00 92.46           O
ATOM   2509  HG1 THR A 171     -12.341  11.082 -10.115  1.00 92.46           H
ATOM   2510  CG2 THR A 171     -13.504   9.712  -7.498  1.00 92.46           C
ATOM   2511 1HG2 THR A 171     -13.943  10.609  -7.062  1.00 92.46           H
ATOM   2512 2HG2 THR A 171     -13.171   9.046  -6.702  1.00 92.46           H
ATOM   2513 3HG2 THR A 171     -14.250   9.203  -8.109  1.00 92.46           H
ATOM   2514  HN  THR A 171     -10.461  11.176  -9.488  1.00 92.46           H
ATOM   2515  N   ILE A 172      -9.510   9.184  -7.111  1.00 93.35           N
ATOM   2516  CA  ILE A 172      -8.746   8.259  -6.292  1.00 93.35           C
ATOM   2517  C   ILE A 172      -7.990   9.042  -5.216  1.00 93.35           C
ATOM   2518  O   ILE A 172      -7.992   8.659  -4.048  1.00 93.35           O
ATOM   2519  HA  ILE A 172      -9.456   7.595  -5.800  1.00 93.35           H
ATOM   2520  CB  ILE A 172      -7.843   7.388  -7.167  1.00 93.35           C
ATOM   2521  HB  ILE A 172      -7.364   8.029  -7.908  1.00 93.35           H
ATOM   2522  CG1 ILE A 172      -8.661   6.346  -7.932  1.00 93.35           C
ATOM   2523 1HG1 ILE A 172      -9.033   5.591  -7.240  1.00 93.35           H
ATOM   2524 2HG1 ILE A 172      -9.531   6.821  -8.384  1.00 93.35           H
ATOM   2525  CG2 ILE A 172      -6.729   6.746  -6.338  1.00 93.35           C
ATOM   2526 1HG2 ILE A 172      -6.122   7.527  -5.878  1.00 93.35           H
ATOM   2527 2HG2 ILE A 172      -7.168   6.122  -5.560  1.00 93.35           H
ATOM   2528 3HG2 ILE A 172      -6.102   6.133  -6.985  1.00 93.35           H
ATOM   2529  CD1 ILE A 172      -7.817   5.677  -9.019  1.00 93.35           C
ATOM   2530 1HD1 ILE A 172      -7.467   6.431  -9.723  1.00 93.35           H
ATOM   2531 2HD1 ILE A 172      -6.961   5.182  -8.561  1.00 93.35           H
ATOM   2532 3HD1 ILE A 172      -8.423   4.940  -9.547  1.00 93.35           H
ATOM   2533  HN  ILE A 172      -9.241   9.217  -8.074  1.00 93.35           H
ATOM   2534  N   TRP A 173      -7.362  10.125  -5.650  1.00 91.83           N
ATOM   2535  CA  TRP A 173      -6.528  10.914  -4.759  1.00 91.83           C
ATOM   2536  C   TRP A 173      -7.423  11.489  -3.659  1.00 91.83           C
ATOM   2537  O   TRP A 173      -7.062  11.464  -2.483  1.00 91.83           O
ATOM   2538  HA  TRP A 173      -5.783  10.248  -4.323  1.00 91.83           H
ATOM   2539  CB  TRP A 173      -5.765  11.991  -5.532  1.00 91.83           C
ATOM   2540 1HB  TRP A 173      -6.438  12.450  -6.256  1.00 91.83           H
ATOM   2541 2HB  TRP A 173      -5.461  12.775  -4.838  1.00 91.83           H
ATOM   2542  CG  TRP A 173      -4.527  11.471  -6.266  1.00 91.83           C
ATOM   2543  CD1 TRP A 173      -4.341  11.350  -7.587  1.00 91.83           C
ATOM   2544  HD1 TRP A 173      -5.084  11.620  -8.338  1.00 91.83           H
ATOM   2545  CD2 TRP A 173      -3.302  11.004  -5.662  1.00 91.83           C
ATOM   2546  NE1 TRP A 173      -3.092  10.841  -7.878  1.00 91.83           N
ATOM   2547  HE1 TRP A 173      -2.724  10.662  -8.790  1.00 91.83           H
ATOM   2548  CE2 TRP A 173      -2.440  10.624  -6.670  1.00 91.83           C
ATOM   2549  CE3 TRP A 173      -2.935  10.905  -4.308  1.00 91.83           C
ATOM   2550  HE3 TRP A 173      -3.598  11.199  -3.494  1.00 91.83           H
ATOM   2551  CZ2 TRP A 173      -1.156  10.120  -6.431  1.00 91.83           C
ATOM   2552  HZ2 TRP A 173      -0.494   9.826  -7.245  1.00 91.83           H
ATOM   2553  CZ3 TRP A 173      -1.649  10.400  -4.086  1.00 91.83           C
ATOM   2554  HZ3 TRP A 173      -1.314  10.302  -3.053  1.00 91.83           H
ATOM   2555  CH2 TRP A 173      -0.769  10.013  -5.090  1.00 91.83           C
ATOM   2556  HH2 TRP A 173       0.218   9.628  -4.834  1.00 91.83           H
ATOM   2557  HN  TRP A 173      -7.416  10.465  -6.589  1.00 91.83           H
ATOM   2558  N   VAL A 174      -8.574  11.993  -4.080  1.00 95.20           N
ATOM   2559  CA  VAL A 174      -9.511  12.599  -3.149  1.00 95.20           C
ATOM   2560  C   VAL A 174      -9.968  11.548  -2.135  1.00 95.20           C
ATOM   2561  O   VAL A 174     -10.018  11.817  -0.936  1.00 95.20           O
ATOM   2562  HA  VAL A 174      -8.982  13.391  -2.619  1.00 95.20           H
ATOM   2563  CB  VAL A 174     -10.672  13.235  -3.915  1.00 95.20           C
ATOM   2564  HB  VAL A 174     -11.098  12.475  -4.570  1.00 95.20           H
ATOM   2565  CG1 VAL A 174     -11.771  13.701  -2.958  1.00 95.20           C
ATOM   2566 1HG1 VAL A 174     -12.149  12.847  -2.396  1.00 95.20           H
ATOM   2567 2HG1 VAL A 174     -11.362  14.438  -2.267  1.00 95.20           H
ATOM   2568 3HG1 VAL A 174     -12.584  14.149  -3.529  1.00 95.20           H
ATOM   2569  CG2 VAL A 174     -10.183  14.390  -4.792  1.00 95.20           C
ATOM   2570 1HG2 VAL A 174      -9.719  15.151  -4.164  1.00 95.20           H
ATOM   2571 2HG2 VAL A 174      -9.453  14.017  -5.510  1.00 95.20           H
ATOM   2572 3HG2 VAL A 174     -11.028  14.825  -5.325  1.00 95.20           H
ATOM   2573  HN  VAL A 174      -8.869  11.991  -5.035  1.00 95.20           H
ATOM   2574  N   LEU A 175     -10.290  10.372  -2.654  1.00 89.85           N
ATOM   2575  CA  LEU A 175     -10.815   9.304  -1.820  1.00 89.85           C
ATOM   2576  C   LEU A 175      -9.752   8.891  -0.800  1.00 89.85           C
ATOM   2577  O   LEU A 175     -10.051   8.733   0.383  1.00 89.85           O
ATOM   2578  HA  LEU A 175     -11.674   9.703  -1.282  1.00 89.85           H
ATOM   2579  CB  LEU A 175     -11.319   8.147  -2.685  1.00 89.85           C
ATOM   2580 1HB  LEU A 175     -12.050   8.540  -3.392  1.00 89.85           H
ATOM   2581 2HB  LEU A 175     -10.482   7.766  -3.271  1.00 89.85           H
ATOM   2582  CG  LEU A 175     -11.956   6.976  -1.934  1.00 89.85           C
ATOM   2583  HG  LEU A 175     -11.252   6.634  -1.175  1.00 89.85           H
ATOM   2584  CD1 LEU A 175     -13.227   7.418  -1.206  1.00 89.85           C
ATOM   2585 1HD1 LEU A 175     -12.981   8.201  -0.489  1.00 89.85           H
ATOM   2586 2HD1 LEU A 175     -13.946   7.801  -1.930  1.00 89.85           H
ATOM   2587 3HD1 LEU A 175     -13.659   6.567  -0.681  1.00 89.85           H
ATOM   2588  CD2 LEU A 175     -12.214   5.797  -2.875  1.00 89.85           C
ATOM   2589 1HD2 LEU A 175     -12.889   6.110  -3.672  1.00 89.85           H
ATOM   2590 2HD2 LEU A 175     -11.271   5.464  -3.307  1.00 89.85           H
ATOM   2591 3HD2 LEU A 175     -12.667   4.979  -2.315  1.00 89.85           H
ATOM   2592  HN  LEU A 175     -10.197  10.145  -3.624  1.00 89.85           H
ATOM   2593  N   ALA A 176      -8.534   8.728  -1.294  1.00 94.67           N
ATOM   2594  CA  ALA A 176      -7.438   8.278  -0.452  1.00 94.67           C
ATOM   2595  C   ALA A 176      -7.202   9.302   0.660  1.00 94.67           C
ATOM   2596  O   ALA A 176      -6.932   8.932   1.802  1.00 94.67           O
ATOM   2597  HA  ALA A 176      -7.733   7.329  -0.004  1.00 94.67           H
ATOM   2598  CB  ALA A 176      -6.193   8.053  -1.312  1.00 94.67           C
ATOM   2599 1HB  ALA A 176      -6.405   7.296  -2.068  1.00 94.67           H
ATOM   2600 2HB  ALA A 176      -5.915   8.987  -1.801  1.00 94.67           H
ATOM   2601 3HB  ALA A 176      -5.372   7.715  -0.680  1.00 94.67           H
ATOM   2602  HN  ALA A 176      -8.291   8.898  -2.249  1.00 94.67           H
ATOM   2603  N   ALA A 177      -7.311  10.569   0.288  1.00 94.66           N
ATOM   2604  CA  ALA A 177      -7.087  11.649   1.233  1.00 94.66           C
ATOM   2605  C   ALA A 177      -8.116  11.555   2.362  1.00 94.66           C
ATOM   2606  O   ALA A 177      -7.769  11.677   3.535  1.00 94.66           O
ATOM   2607  HA  ALA A 177      -6.089  11.521   1.652  1.00 94.66           H
ATOM   2608  CB  ALA A 177      -7.146  12.990   0.500  1.00 94.66           C
ATOM   2609 1HB  ALA A 177      -6.377  13.017  -0.271  1.00 94.66           H
ATOM   2610 2HB  ALA A 177      -8.127  13.109   0.039  1.00 94.66           H
ATOM   2611 3HB  ALA A 177      -6.978  13.800   1.210  1.00 94.66           H
ATOM   2612  HN  ALA A 177      -7.548  10.861  -0.639  1.00 94.66           H
ATOM   2613  N   ALA A 178      -9.362  11.339   1.966  1.00 94.93           N
ATOM   2614  CA  ALA A 178     -10.452  11.276   2.926  1.00 94.93           C
ATOM   2615  C   ALA A 178     -10.219  10.102   3.879  1.00 94.93           C
ATOM   2616  O   ALA A 178     -10.528  10.191   5.066  1.00 94.93           O
ATOM   2617  HA  ALA A 178     -10.444  12.204   3.498  1.00 94.93           H
ATOM   2618  CB  ALA A 178     -11.783  11.167   2.180  1.00 94.93           C
ATOM   2619 1HB  ALA A 178     -11.914  12.039   1.540  1.00 94.93           H
ATOM   2620 2HB  ALA A 178     -11.785  10.264   1.570  1.00 94.93           H
ATOM   2621 3HB  ALA A 178     -12.600  11.120   2.901  1.00 94.93           H
ATOM   2622  HN  ALA A 178      -9.632  11.209   1.012  1.00 94.93           H
ATOM   2623  N   LEU A 179      -9.676   9.029   3.323  1.00 91.77           N
ATOM   2624  CA  LEU A 179      -9.459   7.816   4.093  1.00 91.77           C
ATOM   2625  C   LEU A 179      -8.272   8.022   5.036  1.00 91.77           C
ATOM   2626  O   LEU A 179      -7.978   7.163   5.867  1.00 91.77           O
ATOM   2627  HA  LEU A 179     -10.352   7.646   4.694  1.00 91.77           H
ATOM   2628  CB  LEU A 179      -9.303   6.611   3.163  1.00 91.77           C
ATOM   2629 1HB  LEU A 179      -8.510   6.830   2.447  1.00 91.77           H
ATOM   2630 2HB  LEU A 179      -8.971   5.760   3.756  1.00 91.77           H
ATOM   2631  CG  LEU A 179     -10.554   6.199   2.385  1.00 91.77           C
ATOM   2632  HG  LEU A 179     -10.948   7.080   1.879  1.00 91.77           H
ATOM   2633  CD1 LEU A 179     -10.213   5.171   1.303  1.00 91.77           C
ATOM   2634 1HD1 LEU A 179      -9.495   5.603   0.606  1.00 91.77           H
ATOM   2635 2HD1 LEU A 179      -9.782   4.285   1.768  1.00 91.77           H
ATOM   2636 3HD1 LEU A 179     -11.121   4.895   0.766  1.00 91.77           H
ATOM   2637  CD2 LEU A 179     -11.646   5.694   3.331  1.00 91.77           C
ATOM   2638 1HD2 LEU A 179     -11.277   4.830   3.884  1.00 91.77           H
ATOM   2639 2HD2 LEU A 179     -11.915   6.486   4.030  1.00 91.77           H
ATOM   2640 3HD2 LEU A 179     -12.524   5.408   2.752  1.00 91.77           H
ATOM   2641  HN  LEU A 179      -9.387   8.980   2.367  1.00 91.77           H
ATOM   2642  N   CYS A 180      -7.622   9.165   4.877  1.00 90.82           N
ATOM   2643  CA  CYS A 180      -6.458   9.484   5.687  1.00 90.82           C
ATOM   2644  C   CYS A 180      -6.913  10.357   6.859  1.00 90.82           C
ATOM   2645  O   CYS A 180      -6.110  10.716   7.718  1.00 90.82           O
ATOM   2646  HA  CYS A 180      -6.057   8.536   6.045  1.00 90.82           H
ATOM   2647  CB  CYS A 180      -5.363  10.162   4.862  1.00 90.82           C
ATOM   2648 1HB  CYS A 180      -5.744  11.083   4.422  1.00 90.82           H
ATOM   2649 2HB  CYS A 180      -4.529  10.438   5.507  1.00 90.82           H
ATOM   2650  SG  CYS A 180      -4.784   9.033   3.543  1.00 90.82           S
ATOM   2651  HG  CYS A 180      -5.984   8.810   3.014  1.00 90.82           H
ATOM   2652  HN  CYS A 180      -7.877   9.866   4.211  1.00 90.82           H
ATOM   2653  N   ILE A 181      -8.200  10.674   6.854  1.00 90.46           N
ATOM   2654  CA  ILE A 181      -8.752  11.574   7.852  1.00 90.46           C
ATOM   2655  C   ILE A 181      -8.466  11.018   9.249  1.00 90.46           C
ATOM   2656  O   ILE A 181      -8.001  11.744  10.126  1.00 90.46           O
ATOM   2657  HA  ILE A 181      -8.239  12.530   7.749  1.00 90.46           H
ATOM   2658  CB  ILE A 181     -10.237  11.826   7.583  1.00 90.46           C
ATOM   2659  HB  ILE A 181     -10.718  10.866   7.397  1.00 90.46           H
ATOM   2660  CG1 ILE A 181     -10.430  12.680   6.328  1.00 90.46           C
ATOM   2661 1HG1 ILE A 181     -10.035  13.681   6.501  1.00 90.46           H
ATOM   2662 2HG1 ILE A 181      -9.862  12.251   5.502  1.00 90.46           H
ATOM   2663  CG2 ILE A 181     -10.919  12.443   8.806  1.00 90.46           C
ATOM   2664 1HG2 ILE A 181     -10.828  11.764   9.654  1.00 90.46           H
ATOM   2665 2HG2 ILE A 181     -10.441  13.393   9.048  1.00 90.46           H
ATOM   2666 3HG2 ILE A 181     -11.973  12.612   8.587  1.00 90.46           H
ATOM   2667  CD1 ILE A 181     -11.909  12.767   5.946  1.00 90.46           C
ATOM   2668 1HD1 ILE A 181     -12.293  11.766   5.751  1.00 90.46           H
ATOM   2669 2HD1 ILE A 181     -12.469  13.218   6.765  1.00 90.46           H
ATOM   2670 3HD1 ILE A 181     -12.017  13.379   5.051  1.00 90.46           H
ATOM   2671  HN  ILE A 181      -8.859  10.327   6.187  1.00 90.46           H
ATOM   2672  N   PRO A 182      -8.736   9.726   9.479  1.00 91.74           N
ATOM   2673  CA  PRO A 182      -8.509   9.132  10.799  1.00 91.74           C
ATOM   2674  C   PRO A 182      -7.095   9.370  11.303  1.00 91.74           C
ATOM   2675  O   PRO A 182      -6.899   9.727  12.464  1.00 91.74           O
ATOM   2676  HA  PRO A 182      -9.159   9.601  11.538  1.00 91.74           H
ATOM   2677  CB  PRO A 182      -8.790   7.644  10.579  1.00 91.74           C
ATOM   2678 1HB  PRO A 182      -7.882   7.098  10.322  1.00 91.74           H
ATOM   2679 2HB  PRO A 182      -9.200   7.176  11.474  1.00 91.74           H
ATOM   2680  CG  PRO A 182      -9.793   7.640   9.432  1.00 91.74           C
ATOM   2681 1HG  PRO A 182      -9.827   6.674   8.926  1.00 91.74           H
ATOM   2682 2HG  PRO A 182     -10.807   7.839   9.779  1.00 91.74           H
ATOM   2683  CD  PRO A 182      -9.274   8.742   8.523  1.00 91.74           C
ATOM   2684 1HD  PRO A 182      -8.502   8.378   7.846  1.00 91.74           H
ATOM   2685 2HD  PRO A 182     -10.066   9.161   7.902  1.00 91.74           H
ATOM   2686  N   GLU A 183      -6.140   9.165  10.409  1.00 88.10           N
ATOM   2687  CA  GLU A 183      -4.738   9.289  10.771  1.00 88.10           C
ATOM   2688  C   GLU A 183      -4.421  10.727  11.186  1.00 88.10           C
ATOM   2689  O   GLU A 183      -3.641  10.952  12.109  1.00 88.10           O
ATOM   2690  HA  GLU A 183      -4.597   8.619  11.619  1.00 88.10           H
ATOM   2691  CB  GLU A 183      -3.833   8.838   9.622  1.00 88.10           C
ATOM   2692 1HB  GLU A 183      -4.236   9.197   8.675  1.00 88.10           H
ATOM   2693 2HB  GLU A 183      -2.811   9.168   9.808  1.00 88.10           H
ATOM   2694  CG  GLU A 183      -3.784   7.312   9.529  1.00 88.10           C
ATOM   2695 1HG  GLU A 183      -2.954   7.009   8.891  1.00 88.10           H
ATOM   2696 2HG  GLU A 183      -3.597   6.890  10.516  1.00 88.10           H
ATOM   2697  CD  GLU A 183      -5.094   6.753   8.969  1.00 88.10           C
ATOM   2698  OE1 GLU A 183      -5.254   5.515   9.029  1.00 88.10           O
ATOM   2699  OE2 GLU A 183      -5.905   7.578   8.495  1.00 88.10           O
ATOM   2700  HN  GLU A 183      -6.310   8.920   9.455  1.00 88.10           H
ATOM   2701  N   ILE A 184      -5.043  11.662  10.483  1.00 89.86           N
ATOM   2702  CA  ILE A 184      -4.788  13.072  10.724  1.00 89.86           C
ATOM   2703  C   ILE A 184      -5.232  13.432  12.143  1.00 89.86           C
ATOM   2704  O   ILE A 184      -4.560  14.197  12.833  1.00 89.86           O
ATOM   2705  HA  ILE A 184      -3.711  13.227  10.650  1.00 89.86           H
ATOM   2706  CB  ILE A 184      -5.444  13.928   9.639  1.00 89.86           C
ATOM   2707  HB  ILE A 184      -6.491  13.637   9.561  1.00 89.86           H
ATOM   2708  CG1 ILE A 184      -4.801  13.671   8.274  1.00 89.86           C
ATOM   2709 1HG1 ILE A 184      -3.792  14.084   8.260  1.00 89.86           H
ATOM   2710 2HG1 ILE A 184      -4.708  12.598   8.108  1.00 89.86           H
ATOM   2711  CG2 ILE A 184      -5.414  15.411  10.016  1.00 89.86           C
ATOM   2712 1HG2 ILE A 184      -5.954  15.558  10.952  1.00 89.86           H
ATOM   2713 2HG2 ILE A 184      -4.380  15.733  10.139  1.00 89.86           H
ATOM   2714 3HG2 ILE A 184      -5.886  15.996   9.228  1.00 89.86           H
ATOM   2715  CD1 ILE A 184      -5.630  14.297   7.151  1.00 89.86           C
ATOM   2716 1HD1 ILE A 184      -6.630  13.863   7.153  1.00 89.86           H
ATOM   2717 2HD1 ILE A 184      -5.700  15.373   7.307  1.00 89.86           H
ATOM   2718 3HD1 ILE A 184      -5.151  14.099   6.192  1.00 89.86           H
ATOM   2719  HN  ILE A 184      -5.709  11.470   9.763  1.00 89.86           H
ATOM   2720  N   LEU A 185      -6.362  12.863  12.537  1.00 89.90           N
ATOM   2721  CA  LEU A 185      -7.015  13.271  13.769  1.00 89.90           C
ATOM   2722  C   LEU A 185      -6.281  12.651  14.960  1.00 89.90           C
ATOM   2723  O   LEU A 185      -5.952  13.344  15.921  1.00 89.90           O
ATOM   2724  HA  LEU A 185      -6.932  14.355  13.840  1.00 89.90           H
ATOM   2725  CB  LEU A 185      -8.506  12.932  13.723  1.00 89.90           C
ATOM   2726 1HB  LEU A 185      -8.612  11.877  13.474  1.00 89.90           H
ATOM   2727 2HB  LEU A 185      -8.920  13.067  14.722  1.00 89.90           H
ATOM   2728  CG  LEU A 185      -9.349  13.747  12.739  1.00 89.90           C
ATOM   2729  HG  LEU A 185      -8.944  13.597  11.738  1.00 89.90           H
ATOM   2730  CD1 LEU A 185     -10.797  13.255  12.719  1.00 89.90           C
ATOM   2731 1HD1 LEU A 185     -10.821  12.208  12.417  1.00 89.90           H
ATOM   2732 2HD1 LEU A 185     -11.229  13.355  13.715  1.00 89.90           H
ATOM   2733 3HD1 LEU A 185     -11.373  13.850  12.011  1.00 89.90           H
ATOM   2734  CD2 LEU A 185      -9.255  15.243  13.045  1.00 89.90           C
ATOM   2735 1HD2 LEU A 185      -9.620  15.431  14.055  1.00 89.90           H
ATOM   2736 2HD2 LEU A 185      -8.217  15.566  12.967  1.00 89.90           H
ATOM   2737 3HD2 LEU A 185      -9.863  15.798  12.330  1.00 89.90           H
ATOM   2738  HN  LEU A 185      -6.829  12.138  12.031  1.00 89.90           H
ATOM   2739  N   TYR A 186      -6.044  11.351  14.857  1.00 90.42           N
ATOM   2740  CA  TYR A 186      -5.746  10.549  16.031  1.00 90.42           C
ATOM   2741  C   TYR A 186      -4.259  10.193  16.089  1.00 90.42           C
ATOM   2742  O   TYR A 186      -3.809   9.540  17.029  1.00 90.42           O
ATOM   2743  HA  TYR A 186      -6.006  11.135  16.913  1.00 90.42           H
ATOM   2744  CB  TYR A 186      -6.561   9.263  15.882  1.00 90.42           C
ATOM   2745 1HB  TYR A 186      -6.206   8.720  15.006  1.00 90.42           H
ATOM   2746 2HB  TYR A 186      -6.377   8.626  16.748  1.00 90.42           H
ATOM   2747  CG  TYR A 186      -8.067   9.493  15.746  1.00 90.42           C
ATOM   2748  CD1 TYR A 186      -8.730  10.285  16.661  1.00 90.42           C
ATOM   2749  HD1 TYR A 186      -8.180  10.746  17.481  1.00 90.42           H
ATOM   2750  CD2 TYR A 186      -8.763   8.908  14.707  1.00 90.42           C
ATOM   2751  HD2 TYR A 186      -8.240   8.282  13.984  1.00 90.42           H
ATOM   2752  CE1 TYR A 186     -10.148  10.501  16.533  1.00 90.42           C
ATOM   2753  HE1 TYR A 186     -10.683  11.124  17.249  1.00 90.42           H
ATOM   2754  CE2 TYR A 186     -10.181   9.124  14.579  1.00 90.42           C
ATOM   2755  HE2 TYR A 186     -10.743   8.668  13.764  1.00 90.42           H
ATOM   2756  CZ  TYR A 186     -10.803   9.910  15.498  1.00 90.42           C
ATOM   2757  OH  TYR A 186     -12.142  10.115  15.377  1.00 90.42           O
ATOM   2758  HH  TYR A 186     -12.488   9.644  14.565  1.00 90.42           H
ATOM   2759  HN  TYR A 186      -6.055  10.847  13.993  1.00 90.42           H
ATOM   2760  N   SER A 187      -3.537  10.639  15.071  1.00 90.84           N
ATOM   2761  CA  SER A 187      -2.088  10.531  15.078  1.00 90.84           C
ATOM   2762  C   SER A 187      -1.501  11.438  16.161  1.00 90.84           C
ATOM   2763  O   SER A 187      -1.711  12.650  16.142  1.00 90.84           O
ATOM   2764  HA  SER A 187      -1.877   9.485  15.299  1.00 90.84           H
ATOM   2765  CB  SER A 187      -1.502  10.891  13.711  1.00 90.84           C
ATOM   2766 1HB  SER A 187      -1.838  11.887  13.423  1.00 90.84           H
ATOM   2767 2HB  SER A 187      -0.415  10.929  13.780  1.00 90.84           H
ATOM   2768  OG  SER A 187      -1.881   9.954  12.705  1.00 90.84           O
ATOM   2769  HG  SER A 187      -2.385  10.419  11.977  1.00 90.84           H
ATOM   2770  HN  SER A 187      -3.925  11.066  14.254  1.00 90.84           H
ATOM   2771  N   GLN A 188      -0.777  10.816  17.081  1.00 84.29           N
ATOM   2772  CA  GLN A 188      -0.180  11.549  18.184  1.00 84.29           C
ATOM   2773  C   GLN A 188       1.199  10.974  18.518  1.00 84.29           C
ATOM   2774  O   GLN A 188       1.528   9.863  18.106  1.00 84.29           O
ATOM   2775  HA  GLN A 188      -0.077  12.574  17.830  1.00 84.29           H
ATOM   2776  CB  GLN A 188      -1.092  11.531  19.412  1.00 84.29           C
ATOM   2777 1HB  GLN A 188      -1.262  10.502  19.729  1.00 84.29           H
ATOM   2778 2HB  GLN A 188      -0.603  12.043  20.241  1.00 84.29           H
ATOM   2779  CG  GLN A 188      -2.432  12.205  19.109  1.00 84.29           C
ATOM   2780 1HG  GLN A 188      -2.258  13.184  18.662  1.00 84.29           H
ATOM   2781 2HG  GLN A 188      -2.983  11.614  18.377  1.00 84.29           H
ATOM   2782  CD  GLN A 188      -3.268  12.361  20.381  1.00 84.29           C
ATOM   2783  OE1 GLN A 188      -2.825  12.085  21.483  1.00 84.29           O
ATOM   2784  NE2 GLN A 188      -4.499  12.817  20.167  1.00 84.29           N
ATOM   2785 1HE2 GLN A 188      -4.801  13.024  19.236  1.00 84.29           H
ATOM   2786 2HE2 GLN A 188      -5.123  12.952  20.936  1.00 84.29           H
ATOM   2787  HN  GLN A 188      -0.598   9.833  17.080  1.00 84.29           H
ATOM   2788  N   ILE A 189       1.967  11.757  19.260  1.00 88.05           N
ATOM   2789  CA  ILE A 189       3.182  11.249  19.874  1.00 88.05           C
ATOM   2790  C   ILE A 189       2.858  10.717  21.271  1.00 88.05           C
ATOM   2791  O   ILE A 189       2.350  11.451  22.117  1.00 88.05           O
ATOM   2792  HA  ILE A 189       3.535  10.420  19.262  1.00 88.05           H
ATOM   2793  CB  ILE A 189       4.276  12.319  19.862  1.00 88.05           C
ATOM   2794  HB  ILE A 189       3.898  13.200  20.382  1.00 88.05           H
ATOM   2795  CG1 ILE A 189       4.609  12.747  18.432  1.00 88.05           C
ATOM   2796 1HG1 ILE A 189       5.026  11.901  17.883  1.00 88.05           H
ATOM   2797 2HG1 ILE A 189       3.697  13.043  17.915  1.00 88.05           H
ATOM   2798  CG2 ILE A 189       5.516  11.844  20.622  1.00 88.05           C
ATOM   2799 1HG2 ILE A 189       5.248  11.629  21.657  1.00 88.05           H
ATOM   2800 2HG2 ILE A 189       5.905  10.940  20.153  1.00 88.05           H
ATOM   2801 3HG2 ILE A 189       6.278  12.623  20.598  1.00 88.05           H
ATOM   2802  CD1 ILE A 189       5.606  13.907  18.424  1.00 88.05           C
ATOM   2803 1HD1 ILE A 189       5.177  14.758  18.952  1.00 88.05           H
ATOM   2804 2HD1 ILE A 189       6.527  13.598  18.920  1.00 88.05           H
ATOM   2805 3HD1 ILE A 189       5.826  14.191  17.395  1.00 88.05           H
ATOM   2806  HN  ILE A 189       1.772  12.721  19.444  1.00 88.05           H
ATOM   2807  N   LYS A 190       3.165   9.443  21.470  1.00 83.38           N
ATOM   2808  CA  LYS A 190       2.973   8.821  22.769  1.00 83.38           C
ATOM   2809  C   LYS A 190       4.338   8.493  23.379  1.00 83.38           C
ATOM   2810  O   LYS A 190       5.187   7.893  22.722  1.00 83.38           O
ATOM   2811  HA  LYS A 190       2.475   9.549  23.410  1.00 83.38           H
ATOM   2812  CB  LYS A 190       2.045   7.611  22.652  1.00 83.38           C
ATOM   2813 1HB  LYS A 190       1.134   7.896  22.126  1.00 83.38           H
ATOM   2814 2HB  LYS A 190       2.526   6.835  22.056  1.00 83.38           H
ATOM   2815  CG  LYS A 190       1.690   7.056  24.033  1.00 83.38           C
ATOM   2816 1HG  LYS A 190       2.602   6.782  24.563  1.00 83.38           H
ATOM   2817 2HG  LYS A 190       1.197   7.828  24.624  1.00 83.38           H
ATOM   2818  CD  LYS A 190       0.776   5.835  23.915  1.00 83.38           C
ATOM   2819 1HD  LYS A 190      -0.175   6.130  23.471  1.00 83.38           H
ATOM   2820 2HD  LYS A 190       1.226   5.102  23.245  1.00 83.38           H
ATOM   2821  CE  LYS A 190       0.530   5.199  25.284  1.00 83.38           C
ATOM   2822 1HE  LYS A 190       1.465   5.153  25.843  1.00 83.38           H
ATOM   2823 2HE  LYS A 190      -0.156   5.819  25.862  1.00 83.38           H
ATOM   2824  NZ  LYS A 190      -0.031   3.838  25.131  1.00 83.38           N
ATOM   2825 1HZ  LYS A 190      -0.225   3.448  26.047  1.00 83.38           H
ATOM   2826 2HZ  LYS A 190      -0.890   3.885  24.594  1.00 83.38           H
ATOM   2827 3HZ  LYS A 190       0.638   3.250  24.647  1.00 83.38           H
ATOM   2828  HN  LYS A 190       3.539   8.841  20.764  1.00 83.38           H
ATOM   2829  N   GLU A 191       4.505   8.900  24.629  1.00 75.15           N
ATOM   2830  CA  GLU A 191       5.679   8.510  25.392  1.00 75.15           C
ATOM   2831  C   GLU A 191       5.383   7.257  26.218  1.00 75.15           C
ATOM   2832  O   GLU A 191       4.473   7.254  27.045  1.00 75.15           O
ATOM   2833  HA  GLU A 191       6.447   8.292  24.650  1.00 75.15           H
ATOM   2834  CB  GLU A 191       6.156   9.656  26.287  1.00 75.15           C
ATOM   2835 1HB  GLU A 191       5.299  10.125  26.771  1.00 75.15           H
ATOM   2836 2HB  GLU A 191       6.900   9.286  26.992  1.00 75.15           H
ATOM   2837  CG  GLU A 191       6.847  10.744  25.462  1.00 75.15           C
ATOM   2838 1HG  GLU A 191       7.617  10.297  24.835  1.00 75.15           H
ATOM   2839 2HG  GLU A 191       6.124  11.213  24.794  1.00 75.15           H
ATOM   2840  CD  GLU A 191       7.472  11.806  26.370  1.00 75.15           C
ATOM   2841  OE1 GLU A 191       8.098  12.732  25.811  1.00 75.15           O
ATOM   2842  OE2 GLU A 191       7.310  11.666  27.601  1.00 75.15           O
ATOM   2843  HN  GLU A 191       3.858   9.484  25.118  1.00 75.15           H
ATOM   2844  N   GLU A 192       6.169   6.221  25.963  1.00 70.40           N
ATOM   2845  CA  GLU A 192       6.018   4.971  26.689  1.00 70.40           C
ATOM   2846  C   GLU A 192       7.390   4.387  27.031  1.00 70.40           C
ATOM   2847  O   GLU A 192       8.243   4.244  26.157  1.00 70.40           O
ATOM   2848  HA  GLU A 192       5.487   5.230  27.605  1.00 70.40           H
ATOM   2849  CB  GLU A 192       5.180   3.971  25.890  1.00 70.40           C
ATOM   2850 1HB  GLU A 192       4.201   4.400  25.676  1.00 70.40           H
ATOM   2851 2HB  GLU A 192       5.723   3.669  24.994  1.00 70.40           H
ATOM   2852  CG  GLU A 192       4.935   2.694  26.695  1.00 70.40           C
ATOM   2853 1HG  GLU A 192       5.713   1.964  26.472  1.00 70.40           H
ATOM   2854 2HG  GLU A 192       5.000   2.913  27.761  1.00 70.40           H
ATOM   2855  CD  GLU A 192       3.562   2.098  26.375  1.00 70.40           C
ATOM   2856  OE1 GLU A 192       2.989   1.470  27.291  1.00 70.40           O
ATOM   2857  OE2 GLU A 192       3.117   2.286  25.222  1.00 70.40           O
ATOM   2858  HN  GLU A 192       6.897   6.226  25.278  1.00 70.40           H
ATOM   2859  N   SER A 193       7.559   4.064  28.305  1.00 71.98           N
ATOM   2860  CA  SER A 193       8.807   3.482  28.771  1.00 71.98           C
ATOM   2861  C   SER A 193       9.975   4.411  28.435  1.00 71.98           C
ATOM   2862  O   SER A 193      11.094   3.952  28.213  1.00 71.98           O
ATOM   2863  HA  SER A 193       8.694   3.383  29.850  1.00 71.98           H
ATOM   2864  CB  SER A 193       9.033   2.101  28.154  1.00 71.98           C
ATOM   2865 1HB  SER A 193       9.227   2.208  27.086  1.00 71.98           H
ATOM   2866 2HB  SER A 193       9.921   1.648  28.595  1.00 71.98           H
ATOM   2867  OG  SER A 193       7.915   1.239  28.348  1.00 71.98           O
ATOM   2868  HG  SER A 193       8.063   0.373  27.871  1.00 71.98           H
ATOM   2869  HN  SER A 193       6.864   4.195  29.012  1.00 71.98           H
ATOM   2870  N   GLY A 194       9.675   5.702  28.410  1.00 80.28           N
ATOM   2871  CA  GLY A 194      10.698   6.703  28.162  1.00 80.28           C
ATOM   2872  C   GLY A 194      11.047   6.774  26.674  1.00 80.28           C
ATOM   2873  O   GLY A 194      11.998   7.450  26.287  1.00 80.28           O
ATOM   2874 1HA  GLY A 194      10.348   7.678  28.503  1.00 80.28           H
ATOM   2875 2HA  GLY A 194      11.592   6.466  28.738  1.00 80.28           H
ATOM   2876  HN  GLY A 194       8.754   6.065  28.555  1.00 80.28           H
ATOM   2877  N   ILE A 195      10.258   6.065  25.879  1.00 78.49           N
ATOM   2878  CA  ILE A 195      10.437   6.083  24.438  1.00 78.49           C
ATOM   2879  C   ILE A 195       9.275   6.843  23.793  1.00 78.49           C
ATOM   2880  O   ILE A 195       8.112   6.554  24.067  1.00 78.49           O
ATOM   2881  HA  ILE A 195      11.360   6.623  24.230  1.00 78.49           H
ATOM   2882  CB  ILE A 195      10.613   4.661  23.902  1.00 78.49           C
ATOM   2883  HB  ILE A 195       9.723   4.086  24.158  1.00 78.49           H
ATOM   2884  CG1 ILE A 195      11.804   3.968  24.568  1.00 78.49           C
ATOM   2885 1HG1 ILE A 195      12.721   4.510  24.335  1.00 78.49           H
ATOM   2886 2HG1 ILE A 195      11.685   3.994  25.651  1.00 78.49           H
ATOM   2887  CG2 ILE A 195      10.729   4.660  22.376  1.00 78.49           C
ATOM   2888 1HG2 ILE A 195       9.825   5.086  21.943  1.00 78.49           H
ATOM   2889 2HG2 ILE A 195      11.591   5.255  22.077  1.00 78.49           H
ATOM   2890 3HG2 ILE A 195      10.854   3.636  22.022  1.00 78.49           H
ATOM   2891  CD1 ILE A 195      11.929   2.518  24.097  1.00 78.49           C
ATOM   2892 1HD1 ILE A 195      11.020   1.973  24.353  1.00 78.49           H
ATOM   2893 2HD1 ILE A 195      12.072   2.498  23.016  1.00 78.49           H
ATOM   2894 3HD1 ILE A 195      12.783   2.049  24.585  1.00 78.49           H
ATOM   2895  HN  ILE A 195       9.509   5.488  26.205  1.00 78.49           H
ATOM   2896  N   ALA A 196       9.632   7.799  22.949  1.00 88.99           N
ATOM   2897  CA  ALA A 196       8.636   8.544  22.197  1.00 88.99           C
ATOM   2898  C   ALA A 196       8.224   7.737  20.965  1.00 88.99           C
ATOM   2899  O   ALA A 196       9.076   7.266  20.213  1.00 88.99           O
ATOM   2900  HA  ALA A 196       7.767   8.678  22.841  1.00 88.99           H
ATOM   2901  CB  ALA A 196       9.196   9.920  21.832  1.00 88.99           C
ATOM   2902 1HB  ALA A 196       9.446  10.464  22.743  1.00 88.99           H
ATOM   2903 2HB  ALA A 196      10.092   9.798  21.224  1.00 88.99           H
ATOM   2904 3HB  ALA A 196       8.448  10.479  21.269  1.00 88.99           H
ATOM   2905  HN  ALA A 196      10.580   8.067  22.774  1.00 88.99           H
ATOM   2906  N   ILE A 197       6.917   7.601  20.796  1.00 84.67           N
ATOM   2907  CA  ILE A 197       6.382   6.757  19.741  1.00 84.67           C
ATOM   2908  C   ILE A 197       5.298   7.523  18.981  1.00 84.67           C
ATOM   2909  O   ILE A 197       4.411   8.119  19.590  1.00 84.67           O
ATOM   2910  HA  ILE A 197       7.198   6.538  19.053  1.00 84.67           H
ATOM   2911  CB  ILE A 197       5.904   5.421  20.315  1.00 84.67           C
ATOM   2912  HB  ILE A 197       5.038   5.612  20.949  1.00 84.67           H
ATOM   2913  CG1 ILE A 197       6.980   4.787  21.199  1.00 84.67           C
ATOM   2914 1HG1 ILE A 197       7.867   4.574  20.602  1.00 84.67           H
ATOM   2915 2HG1 ILE A 197       7.279   5.492  21.975  1.00 84.67           H
ATOM   2916  CG2 ILE A 197       5.448   4.477  19.200  1.00 84.67           C
ATOM   2917 1HG2 ILE A 197       4.627   4.935  18.649  1.00 84.67           H
ATOM   2918 2HG2 ILE A 197       6.280   4.288  18.522  1.00 84.67           H
ATOM   2919 3HG2 ILE A 197       5.113   3.536  19.636  1.00 84.67           H
ATOM   2920  CD1 ILE A 197       6.470   3.497  21.843  1.00 84.67           C
ATOM   2921 1HD1 ILE A 197       5.598   3.718  22.458  1.00 84.67           H
ATOM   2922 2HD1 ILE A 197       6.194   2.786  21.064  1.00 84.67           H
ATOM   2923 3HD1 ILE A 197       7.254   3.067  22.466  1.00 84.67           H
ATOM   2924  HN  ILE A 197       6.229   8.055  21.363  1.00 84.67           H
ATOM   2925  N   CYS A 198       5.404   7.481  17.661  1.00 90.33           N
ATOM   2926  CA  CYS A 198       4.366   8.034  16.808  1.00 90.33           C
ATOM   2927  C   CYS A 198       3.323   6.943  16.553  1.00 90.33           C
ATOM   2928  O   CYS A 198       3.569   6.011  15.789  1.00 90.33           O
ATOM   2929  HA  CYS A 198       3.926   8.870  17.352  1.00 90.33           H
ATOM   2930  CB  CYS A 198       4.940   8.590  15.504  1.00 90.33           C
ATOM   2931 1HB  CYS A 198       5.547   9.472  15.711  1.00 90.33           H
ATOM   2932 2HB  CYS A 198       5.597   7.853  15.042  1.00 90.33           H
ATOM   2933  SG  CYS A 198       3.583   9.023  14.356  1.00 90.33           S
ATOM   2934  HN  CYS A 198       6.181   7.081  17.175  1.00 90.33           H
ATOM   2935  N   THR A 199       2.181   7.097  17.207  1.00 88.43           N
ATOM   2936  CA  THR A 199       1.104   6.132  17.067  1.00 88.43           C
ATOM   2937  C   THR A 199      -0.243   6.849  16.951  1.00 88.43           C
ATOM   2938  O   THR A 199      -0.336   8.047  17.212  1.00 88.43           O
ATOM   2939  HA  THR A 199       1.254   5.581  16.139  1.00 88.43           H
ATOM   2940  CB  THR A 199       1.177   5.166  18.252  1.00 88.43           C
ATOM   2941  HB  THR A 199       2.204   4.847  18.430  1.00 88.43           H
ATOM   2942  OG1 THR A 199       0.262   4.128  17.911  1.00 88.43           O
ATOM   2943  HG1 THR A 199       0.455   3.310  18.453  1.00 88.43           H
ATOM   2944  CG2 THR A 199       0.599   5.767  19.534  1.00 88.43           C
ATOM   2945 1HG2 THR A 199      -0.448   6.024  19.375  1.00 88.43           H
ATOM   2946 2HG2 THR A 199       1.158   6.665  19.798  1.00 88.43           H
ATOM   2947 3HG2 THR A 199       0.676   5.040  20.343  1.00 88.43           H
ATOM   2948  HN  THR A 199       1.987   7.861  17.822  1.00 88.43           H
ATOM   2949  N   MET A 200      -1.252   6.085  16.560  1.00 87.62           N
ATOM   2950  CA  MET A 200      -2.624   6.558  16.640  1.00 87.62           C
ATOM   2951  C   MET A 200      -3.226   6.263  18.015  1.00 87.62           C
ATOM   2952  O   MET A 200      -3.098   5.152  18.528  1.00 87.62           O
ATOM   2953  HA  MET A 200      -2.572   7.635  16.482  1.00 87.62           H
ATOM   2954  CB  MET A 200      -3.463   5.876  15.558  1.00 87.62           C
ATOM   2955 1HB  MET A 200      -3.330   4.796  15.616  1.00 87.62           H
ATOM   2956 2HB  MET A 200      -4.521   6.076  15.733  1.00 87.62           H
ATOM   2957  CG  MET A 200      -3.069   6.370  14.165  1.00 87.62           C
ATOM   2958 1HG  MET A 200      -2.807   7.427  14.206  1.00 87.62           H
ATOM   2959 2HG  MET A 200      -2.185   5.836  13.817  1.00 87.62           H
ATOM   2960  SD  MET A 200      -4.419   6.121  13.024  1.00 87.62           S
ATOM   2961  CE  MET A 200      -4.529   4.340  13.059  1.00 87.62           C
ATOM   2962 1HE  MET A 200      -3.584   3.911  12.727  1.00 87.62           H
ATOM   2963 2HE  MET A 200      -4.741   4.008  14.075  1.00 87.62           H
ATOM   2964 3HE  MET A 200      -5.330   4.012  12.395  1.00 87.62           H
ATOM   2965  HN  MET A 200      -1.145   5.161  16.194  1.00 87.62           H
ATOM   2966  N   VAL A 201      -3.869   7.278  18.574  1.00 90.01           N
ATOM   2967  CA  VAL A 201      -4.570   7.116  19.836  1.00 90.01           C
ATOM   2968  C   VAL A 201      -6.058   7.409  19.630  1.00 90.01           C
ATOM   2969  O   VAL A 201      -6.426   8.507  19.216  1.00 90.01           O
ATOM   2970  HA  VAL A 201      -4.457   6.076  20.144  1.00 90.01           H
ATOM   2971  CB  VAL A 201      -3.930   7.999  20.908  1.00 90.01           C
ATOM   2972  HB  VAL A 201      -4.070   9.039  20.613  1.00 90.01           H
ATOM   2973  CG1 VAL A 201      -4.612   7.799  22.263  1.00 90.01           C
ATOM   2974 1HG1 VAL A 201      -5.667   8.060  22.181  1.00 90.01           H
ATOM   2975 2HG1 VAL A 201      -4.517   6.757  22.567  1.00 90.01           H
ATOM   2976 3HG1 VAL A 201      -4.137   8.439  23.007  1.00 90.01           H
ATOM   2977  CG2 VAL A 201      -2.425   7.738  21.008  1.00 90.01           C
ATOM   2978 1HG2 VAL A 201      -2.255   6.693  21.268  1.00 90.01           H
ATOM   2979 2HG2 VAL A 201      -1.955   7.954  20.049  1.00 90.01           H
ATOM   2980 3HG2 VAL A 201      -1.995   8.379  21.777  1.00 90.01           H
ATOM   2981  HN  VAL A 201      -3.916   8.196  18.180  1.00 90.01           H
ATOM   2982  N   TYR A 202      -6.873   6.408  19.928  1.00 90.22           N
ATOM   2983  CA  TYR A 202      -8.305   6.520  19.716  1.00 90.22           C
ATOM   2984  C   TYR A 202      -9.010   7.016  20.980  1.00 90.22           C
ATOM   2985  O   TYR A 202      -8.604   6.683  22.092  1.00 90.22           O
ATOM   2986  HA  TYR A 202      -8.471   7.238  18.912  1.00 90.22           H
ATOM   2987  CB  TYR A 202      -8.796   5.108  19.393  1.00 90.22           C
ATOM   2988 1HB  TYR A 202      -8.511   4.440  20.206  1.00 90.22           H
ATOM   2989 2HB  TYR A 202      -9.885   5.113  19.352  1.00 90.22           H
ATOM   2990  CG  TYR A 202      -8.253   4.546  18.077  1.00 90.22           C
ATOM   2991  CD1 TYR A 202      -8.888   4.840  16.887  1.00 90.22           C
ATOM   2992  HD1 TYR A 202      -9.775   5.473  16.885  1.00 90.22           H
ATOM   2993  CD2 TYR A 202      -7.129   3.745  18.080  1.00 90.22           C
ATOM   2994  HD2 TYR A 202      -6.628   3.513  19.020  1.00 90.22           H
ATOM   2995  CE1 TYR A 202      -8.377   4.311  15.649  1.00 90.22           C
ATOM   2996  HE1 TYR A 202      -8.868   4.536  14.703  1.00 90.22           H
ATOM   2997  CE2 TYR A 202      -6.618   3.217  16.842  1.00 90.22           C
ATOM   2998  HE2 TYR A 202      -5.732   2.583  16.831  1.00 90.22           H
ATOM   2999  CZ  TYR A 202      -7.267   3.526  15.688  1.00 90.22           C
ATOM   3000  OH  TYR A 202      -6.785   3.027  14.518  1.00 90.22           O
ATOM   3001  HH  TYR A 202      -7.458   3.151  13.790  1.00 90.22           H
ATOM   3002  HN  TYR A 202      -6.569   5.534  20.308  1.00 90.22           H
ATOM   3003  N   PRO A 203     -10.075   7.816  20.834  1.00 84.89           N
ATOM   3004  CA  PRO A 203     -10.771   8.365  22.001  1.00 84.89           C
ATOM   3005  C   PRO A 203     -11.509   7.295  22.789  1.00 84.89           C
ATOM   3006  O   PRO A 203     -11.968   6.306  22.221  1.00 84.89           O
ATOM   3007  HA  PRO A 203     -10.053   8.791  22.702  1.00 84.89           H
ATOM   3008  CB  PRO A 203     -11.734   9.391  21.398  1.00 84.89           C
ATOM   3009 1HB  PRO A 203     -12.654   9.466  21.977  1.00 84.89           H
ATOM   3010 2HB  PRO A 203     -11.293  10.387  21.371  1.00 84.89           H
ATOM   3011  CG  PRO A 203     -11.993   8.865  20.015  1.00 84.89           C
ATOM   3012 1HG  PRO A 203     -12.793   8.124  20.019  1.00 84.89           H
ATOM   3013 2HG  PRO A 203     -12.303   9.664  19.341  1.00 84.89           H
ATOM   3014  CD  PRO A 203     -10.694   8.258  19.572  1.00 84.89           C
ATOM   3015 1HD  PRO A 203     -10.854   7.423  18.889  1.00 84.89           H
ATOM   3016 2HD  PRO A 203     -10.070   8.982  19.050  1.00 84.89           H
ATOM   3017  N   SER A 204     -11.602   7.524  24.091  1.00 76.77           N
ATOM   3018  CA  SER A 204     -11.899   6.447  25.021  1.00 76.77           C
ATOM   3019  C   SER A 204     -13.270   5.847  24.705  1.00 76.77           C
ATOM   3020  O   SER A 204     -13.448   4.631  24.762  1.00 76.77           O
ATOM   3021  HA  SER A 204     -11.113   5.708  24.866  1.00 76.77           H
ATOM   3022  CB  SER A 204     -11.856   6.942  26.468  1.00 76.77           C
ATOM   3023 1HB  SER A 204     -12.204   6.150  27.132  1.00 76.77           H
ATOM   3024 2HB  SER A 204     -10.826   7.161  26.746  1.00 76.77           H
ATOM   3025  OG  SER A 204     -12.656   8.106  26.658  1.00 76.77           O
ATOM   3026  HG  SER A 204     -13.613   7.846  26.788  1.00 76.77           H
ATOM   3027  HN  SER A 204     -11.480   8.423  24.511  1.00 76.77           H
ATOM   3028  N   ASP A 205     -14.206   6.727  24.379  1.00 70.39           N
ATOM   3029  CA  ASP A 205     -15.616   6.395  24.487  1.00 70.39           C
ATOM   3030  C   ASP A 205     -15.946   5.266  23.508  1.00 70.39           C
ATOM   3031  O   ASP A 205     -16.644   4.317  23.862  1.00 70.39           O
ATOM   3032  HA  ASP A 205     -15.763   6.102  25.526  1.00 70.39           H
ATOM   3033  CB  ASP A 205     -16.494   7.598  24.135  1.00 70.39           C
ATOM   3034 1HB  ASP A 205     -16.223   7.973  23.148  1.00 70.39           H
ATOM   3035 2HB  ASP A 205     -17.538   7.288  24.083  1.00 70.39           H
ATOM   3036  CG  ASP A 205     -16.338   8.713  25.171  1.00 70.39           C
ATOM   3037  OD1 ASP A 205     -15.775   8.413  26.246  1.00 70.39           O
ATOM   3038  OD2 ASP A 205     -16.784   9.839  24.864  1.00 70.39           O
ATOM   3039  HN  ASP A 205     -14.013   7.651  24.047  1.00 70.39           H
ATOM   3040  N   GLU A 206     -15.429   5.406  22.296  1.00 73.11           N
ATOM   3041  CA  GLU A 206     -15.718   4.448  21.244  1.00 73.11           C
ATOM   3042  C   GLU A 206     -14.418   3.927  20.628  1.00 73.11           C
ATOM   3043  O   GLU A 206     -14.388   3.553  19.456  1.00 73.11           O
ATOM   3044  HA  GLU A 206     -16.249   3.632  21.733  1.00 73.11           H
ATOM   3045  CB  GLU A 206     -16.622   5.065  20.174  1.00 73.11           C
ATOM   3046 1HB  GLU A 206     -16.189   6.000  19.822  1.00 73.11           H
ATOM   3047 2HB  GLU A 206     -16.794   4.342  19.377  1.00 73.11           H
ATOM   3048  CG  GLU A 206     -17.998   5.405  20.750  1.00 73.11           C
ATOM   3049 1HG  GLU A 206     -18.209   4.760  21.603  1.00 73.11           H
ATOM   3050 2HG  GLU A 206     -17.999   6.431  21.118  1.00 73.11           H
ATOM   3051  CD  GLU A 206     -19.092   5.236  19.694  1.00 73.11           C
ATOM   3052  OE1 GLU A 206     -20.084   4.544  20.009  1.00 73.11           O
ATOM   3053  OE2 GLU A 206     -18.911   5.803  18.594  1.00 73.11           O
ATOM   3054  HN  GLU A 206     -14.823   6.156  22.031  1.00 73.11           H
ATOM   3055  N   SER A 207     -13.375   3.919  21.445  1.00 85.61           N
ATOM   3056  CA  SER A 207     -12.042   3.615  20.954  1.00 85.61           C
ATOM   3057  C   SER A 207     -12.058   2.298  20.176  1.00 85.61           C
ATOM   3058  O   SER A 207     -11.509   2.214  19.079  1.00 85.61           O
ATOM   3059  HA  SER A 207     -11.780   4.444  20.297  1.00 85.61           H
ATOM   3060  CB  SER A 207     -11.035   3.539  22.104  1.00 85.61           C
ATOM   3061 1HB  SER A 207     -10.069   3.216  21.719  1.00 85.61           H
ATOM   3062 2HB  SER A 207     -10.893   4.534  22.527  1.00 85.61           H
ATOM   3063  OG  SER A 207     -11.461   2.645  23.129  1.00 85.61           O
ATOM   3064  HG  SER A 207     -10.912   2.783  23.953  1.00 85.61           H
ATOM   3065  HN  SER A 207     -13.431   4.114  22.424  1.00 85.61           H
ATOM   3066  N   THR A 208     -12.694   1.301  20.775  1.00 85.65           N
ATOM   3067  CA  THR A 208     -12.687  -0.038  20.211  1.00 85.65           C
ATOM   3068  C   THR A 208     -13.396  -0.049  18.855  1.00 85.65           C
ATOM   3069  O   THR A 208     -12.906  -0.647  17.899  1.00 85.65           O
ATOM   3070  HA  THR A 208     -11.652  -0.330  20.032  1.00 85.65           H
ATOM   3071  CB  THR A 208     -13.316  -0.985  21.234  1.00 85.65           C
ATOM   3072  HB  THR A 208     -14.391  -0.820  21.308  1.00 85.65           H
ATOM   3073  OG1 THR A 208     -12.574  -0.750  22.428  1.00 85.65           O
ATOM   3074  HG1 THR A 208     -11.607  -0.949  22.274  1.00 85.65           H
ATOM   3075  CG2 THR A 208     -13.047  -2.457  20.913  1.00 85.65           C
ATOM   3076 1HG2 THR A 208     -11.972  -2.636  20.906  1.00 85.65           H
ATOM   3077 2HG2 THR A 208     -13.462  -2.696  19.933  1.00 85.65           H
ATOM   3078 3HG2 THR A 208     -13.516  -3.086  21.669  1.00 85.65           H
ATOM   3079  HN  THR A 208     -13.206   1.397  21.629  1.00 85.65           H
ATOM   3080  N   LYS A 209     -14.540   0.620  18.816  1.00 81.63           N
ATOM   3081  CA  LYS A 209     -15.337   0.668  17.603  1.00 81.63           C
ATOM   3082  C   LYS A 209     -14.522   1.327  16.488  1.00 81.63           C
ATOM   3083  O   LYS A 209     -14.491   0.834  15.362  1.00 81.63           O
ATOM   3084  HA  LYS A 209     -15.552  -0.360  17.311  1.00 81.63           H
ATOM   3085  CB  LYS A 209     -16.679   1.353  17.870  1.00 81.63           C
ATOM   3086 1HB  LYS A 209     -16.511   2.316  18.353  1.00 81.63           H
ATOM   3087 2HB  LYS A 209     -17.183   1.555  16.925  1.00 81.63           H
ATOM   3088  CG  LYS A 209     -17.572   0.482  18.756  1.00 81.63           C
ATOM   3089 1HG  LYS A 209     -17.658  -0.515  18.323  1.00 81.63           H
ATOM   3090 2HG  LYS A 209     -17.113   0.365  19.737  1.00 81.63           H
ATOM   3091  CD  LYS A 209     -18.964   1.099  18.907  1.00 81.63           C
ATOM   3092 1HD  LYS A 209     -18.871   2.157  19.152  1.00 81.63           H
ATOM   3093 2HD  LYS A 209     -19.498   1.037  17.959  1.00 81.63           H
ATOM   3094  CE  LYS A 209     -19.765   0.386  19.998  1.00 81.63           C
ATOM   3095 1HE  LYS A 209     -20.062  -0.604  19.650  1.00 81.63           H
ATOM   3096 2HE  LYS A 209     -19.140   0.239  20.879  1.00 81.63           H
ATOM   3097  NZ  LYS A 209     -20.965   1.173  20.359  1.00 81.63           N
ATOM   3098 1HZ  LYS A 209     -21.450   0.718  21.124  1.00 81.63           H
ATOM   3099 2HZ  LYS A 209     -20.684   2.105  20.642  1.00 81.63           H
ATOM   3100 3HZ  LYS A 209     -21.582   1.235  19.557  1.00 81.63           H
ATOM   3101  HN  LYS A 209     -14.921   1.121  19.593  1.00 81.63           H
ATOM   3102  N   LEU A 210     -13.882   2.433  16.841  1.00 87.87           N
ATOM   3103  CA  LEU A 210     -13.199   3.250  15.853  1.00 87.87           C
ATOM   3104  C   LEU A 210     -12.043   2.451  15.248  1.00 87.87           C
ATOM   3105  O   LEU A 210     -11.891   2.398  14.028  1.00 87.87           O
ATOM   3106  HA  LEU A 210     -13.915   3.473  15.062  1.00 87.87           H
ATOM   3107  CB  LEU A 210     -12.770   4.585  16.465  1.00 87.87           C
ATOM   3108 1HB  LEU A 210     -13.521   4.885  17.195  1.00 87.87           H
ATOM   3109 2HB  LEU A 210     -11.839   4.429  17.011  1.00 87.87           H
ATOM   3110  CG  LEU A 210     -12.564   5.738  15.482  1.00 87.87           C
ATOM   3111  HG  LEU A 210     -12.126   5.335  14.569  1.00 87.87           H
ATOM   3112  CD1 LEU A 210     -13.901   6.376  15.098  1.00 87.87           C
ATOM   3113 1HD1 LEU A 210     -14.539   5.628  14.629  1.00 87.87           H
ATOM   3114 2HD1 LEU A 210     -14.389   6.762  15.992  1.00 87.87           H
ATOM   3115 3HD1 LEU A 210     -13.725   7.194  14.398  1.00 87.87           H
ATOM   3116  CD2 LEU A 210     -11.578   6.766  16.040  1.00 87.87           C
ATOM   3117 1HD2 LEU A 210     -11.965   7.169  16.976  1.00 87.87           H
ATOM   3118 2HD2 LEU A 210     -10.616   6.286  16.222  1.00 87.87           H
ATOM   3119 3HD2 LEU A 210     -11.450   7.575  15.322  1.00 87.87           H
ATOM   3120  HN  LEU A 210     -13.826   2.771  17.780  1.00 87.87           H
ATOM   3121  N   LYS A 211     -11.257   1.848  16.129  1.00 92.24           N
ATOM   3122  CA  LYS A 211     -10.121   1.052  15.697  1.00 92.24           C
ATOM   3123  C   LYS A 211     -10.606  -0.053  14.757  1.00 92.24           C
ATOM   3124  O   LYS A 211     -10.056  -0.236  13.672  1.00 92.24           O
ATOM   3125  HA  LYS A 211      -9.454   1.710  15.140  1.00 92.24           H
ATOM   3126  CB  LYS A 211      -9.340   0.533  16.906  1.00 92.24           C
ATOM   3127 1HB  LYS A 211      -8.971   1.374  17.494  1.00 92.24           H
ATOM   3128 2HB  LYS A 211     -10.003  -0.041  17.552  1.00 92.24           H
ATOM   3129  CG  LYS A 211      -8.164  -0.341  16.465  1.00 92.24           C
ATOM   3130 1HG  LYS A 211      -8.539  -1.271  16.037  1.00 92.24           H
ATOM   3131 2HG  LYS A 211      -7.603   0.166  15.681  1.00 92.24           H
ATOM   3132  CD  LYS A 211      -7.239  -0.652  17.643  1.00 92.24           C
ATOM   3133 1HD  LYS A 211      -6.879   0.278  18.082  1.00 92.24           H
ATOM   3134 2HD  LYS A 211      -7.797  -1.176  18.419  1.00 92.24           H
ATOM   3135  CE  LYS A 211      -6.051  -1.505  17.197  1.00 92.24           C
ATOM   3136 1HE  LYS A 211      -6.402  -2.480  16.858  1.00 92.24           H
ATOM   3137 2HE  LYS A 211      -5.554  -1.033  16.350  1.00 92.24           H
ATOM   3138  NZ  LYS A 211      -5.090  -1.677  18.309  1.00 92.24           N
ATOM   3139 1HZ  LYS A 211      -4.307  -2.242  17.996  1.00 92.24           H
ATOM   3140 2HZ  LYS A 211      -4.753  -0.769  18.609  1.00 92.24           H
ATOM   3141 3HZ  LYS A 211      -5.550  -2.139  19.086  1.00 92.24           H
ATOM   3142  HN  LYS A 211     -11.386   1.898  17.119  1.00 92.24           H
ATOM   3143  N   SER A 212     -11.631  -0.762  15.208  1.00 90.33           N
ATOM   3144  CA  SER A 212     -12.153  -1.887  14.452  1.00 90.33           C
ATOM   3145  C   SER A 212     -12.617  -1.419  13.071  1.00 90.33           C
ATOM   3146  O   SER A 212     -12.365  -2.086  12.068  1.00 90.33           O
ATOM   3147  HA  SER A 212     -11.321  -2.585  14.360  1.00 90.33           H
ATOM   3148  CB  SER A 212     -13.305  -2.564  15.197  1.00 90.33           C
ATOM   3149 1HB  SER A 212     -12.984  -2.817  16.208  1.00 90.33           H
ATOM   3150 2HB  SER A 212     -14.136  -1.866  15.292  1.00 90.33           H
ATOM   3151  OG  SER A 212     -13.751  -3.744  14.533  1.00 90.33           O
ATOM   3152  HG  SER A 212     -12.977  -4.354  14.363  1.00 90.33           H
ATOM   3153  HN  SER A 212     -12.100  -0.579  16.072  1.00 90.33           H
ATOM   3154  N   ALA A 213     -13.287  -0.276  13.063  1.00 93.67           N
ATOM   3155  CA  ALA A 213     -13.817   0.272  11.826  1.00 93.67           C
ATOM   3156  C   ALA A 213     -12.660   0.612  10.886  1.00 93.67           C
ATOM   3157  O   ALA A 213     -12.691   0.266   9.706  1.00 93.67           O
ATOM   3158  HA  ALA A 213     -14.438  -0.495  11.362  1.00 93.67           H
ATOM   3159  CB  ALA A 213     -14.690   1.489  12.140  1.00 93.67           C
ATOM   3160 1HB  ALA A 213     -15.514   1.188  12.787  1.00 93.67           H
ATOM   3161 2HB  ALA A 213     -14.090   2.246  12.644  1.00 93.67           H
ATOM   3162 3HB  ALA A 213     -15.088   1.899  11.212  1.00 93.67           H
ATOM   3163  HN  ALA A 213     -13.468   0.272  13.880  1.00 93.67           H
ATOM   3164  N   VAL A 214     -11.664   1.286  11.444  1.00 91.82           N
ATOM   3165  CA  VAL A 214     -10.532   1.738  10.654  1.00 91.82           C
ATOM   3166  C   VAL A 214      -9.838   0.529  10.024  1.00 91.82           C
ATOM   3167  O   VAL A 214      -9.492   0.552   8.844  1.00 91.82           O
ATOM   3168  HA  VAL A 214     -10.919   2.374   9.858  1.00 91.82           H
ATOM   3169  CB  VAL A 214      -9.594   2.581  11.520  1.00 91.82           C
ATOM   3170  HB  VAL A 214      -9.369   2.013  12.422  1.00 91.82           H
ATOM   3171  CG1 VAL A 214      -8.274   2.853  10.795  1.00 91.82           C
ATOM   3172 1HG1 VAL A 214      -7.783   1.907  10.567  1.00 91.82           H
ATOM   3173 2HG1 VAL A 214      -8.473   3.392   9.868  1.00 91.82           H
ATOM   3174 3HG1 VAL A 214      -7.626   3.454  11.433  1.00 91.82           H
ATOM   3175  CG2 VAL A 214     -10.266   3.889  11.944  1.00 91.82           C
ATOM   3176 1HG2 VAL A 214     -10.533   4.464  11.057  1.00 91.82           H
ATOM   3177 2HG2 VAL A 214     -11.165   3.666  12.518  1.00 91.82           H
ATOM   3178 3HG2 VAL A 214      -9.577   4.469  12.558  1.00 91.82           H
ATOM   3179  HN  VAL A 214     -11.624   1.522  12.414  1.00 91.82           H
ATOM   3180  N   LEU A 215      -9.657  -0.500  10.840  1.00 91.17           N
ATOM   3181  CA  LEU A 215      -8.936  -1.683  10.403  1.00 91.17           C
ATOM   3182  C   LEU A 215      -9.759  -2.414   9.340  1.00 91.17           C
ATOM   3183  O   LEU A 215      -9.222  -2.844   8.321  1.00 91.17           O
ATOM   3184  HA  LEU A 215      -8.004  -1.348   9.947  1.00 91.17           H
ATOM   3185  CB  LEU A 215      -8.564  -2.558  11.602  1.00 91.17           C
ATOM   3186 1HB  LEU A 215      -9.460  -2.716  12.202  1.00 91.17           H
ATOM   3187 2HB  LEU A 215      -8.252  -3.534  11.232  1.00 91.17           H
ATOM   3188  CG  LEU A 215      -7.463  -2.013  12.514  1.00 91.17           C
ATOM   3189  HG  LEU A 215      -7.796  -1.057  12.917  1.00 91.17           H
ATOM   3190  CD1 LEU A 215      -7.224  -2.946  13.702  1.00 91.17           C
ATOM   3191 1HD1 LEU A 215      -8.143  -3.040  14.281  1.00 91.17           H
ATOM   3192 2HD1 LEU A 215      -6.922  -3.929  13.338  1.00 91.17           H
ATOM   3193 3HD1 LEU A 215      -6.437  -2.536  14.334  1.00 91.17           H
ATOM   3194  CD2 LEU A 215      -6.179  -1.749  11.725  1.00 91.17           C
ATOM   3195 1HD2 LEU A 215      -5.832  -2.678  11.274  1.00 91.17           H
ATOM   3196 2HD2 LEU A 215      -6.378  -1.017  10.942  1.00 91.17           H
ATOM   3197 3HD2 LEU A 215      -5.413  -1.362  12.397  1.00 91.17           H
ATOM   3198  HN  LEU A 215      -9.992  -0.533  11.781  1.00 91.17           H
ATOM   3199  N   THR A 216     -11.050  -2.532   9.616  1.00 90.68           N
ATOM   3200  CA  THR A 216     -11.947  -3.232   8.712  1.00 90.68           C
ATOM   3201  C   THR A 216     -11.947  -2.563   7.336  1.00 90.68           C
ATOM   3202  O   THR A 216     -11.900  -3.242   6.312  1.00 90.68           O
ATOM   3203  HA  THR A 216     -11.573  -4.246   8.574  1.00 90.68           H
ATOM   3204  CB  THR A 216     -13.330  -3.281   9.364  1.00 90.68           C
ATOM   3205  HB  THR A 216     -13.740  -2.279   9.484  1.00 90.68           H
ATOM   3206  OG1 THR A 216     -13.120  -4.008  10.571  1.00 90.68           O
ATOM   3207  HG1 THR A 216     -13.108  -3.382  11.350  1.00 90.68           H
ATOM   3208  CG2 THR A 216     -14.318  -4.145   8.576  1.00 90.68           C
ATOM   3209 1HG2 THR A 216     -13.939  -5.165   8.514  1.00 90.68           H
ATOM   3210 2HG2 THR A 216     -14.435  -3.739   7.572  1.00 90.68           H
ATOM   3211 3HG2 THR A 216     -15.283  -4.146   9.082  1.00 90.68           H
ATOM   3212  HN  THR A 216     -11.483  -2.160  10.437  1.00 90.68           H
ATOM   3213  N   LEU A 217     -12.001  -1.239   7.357  1.00 88.32           N
ATOM   3214  CA  LEU A 217     -12.015  -0.471   6.124  1.00 88.32           C
ATOM   3215  C   LEU A 217     -10.724  -0.737   5.347  1.00 88.32           C
ATOM   3216  O   LEU A 217     -10.745  -0.860   4.124  1.00 88.32           O
ATOM   3217  HA  LEU A 217     -12.856  -0.826   5.528  1.00 88.32           H
ATOM   3218  CB  LEU A 217     -12.262   1.010   6.418  1.00 88.32           C
ATOM   3219 1HB  LEU A 217     -12.951   1.083   7.259  1.00 88.32           H
ATOM   3220 2HB  LEU A 217     -11.321   1.458   6.737  1.00 88.32           H
ATOM   3221  CG  LEU A 217     -12.823   1.839   5.261  1.00 88.32           C
ATOM   3222  HG  LEU A 217     -12.380   1.475   4.334  1.00 88.32           H
ATOM   3223  CD1 LEU A 217     -14.337   1.657   5.140  1.00 88.32           C
ATOM   3224 1HD1 LEU A 217     -14.564   0.606   4.959  1.00 88.32           H
ATOM   3225 2HD1 LEU A 217     -14.817   1.978   6.064  1.00 88.32           H
ATOM   3226 3HD1 LEU A 217     -14.710   2.257   4.310  1.00 88.32           H
ATOM   3227  CD2 LEU A 217     -12.432   3.312   5.401  1.00 88.32           C
ATOM   3228 1HD2 LEU A 217     -12.828   3.705   6.337  1.00 88.32           H
ATOM   3229 2HD2 LEU A 217     -11.346   3.401   5.400  1.00 88.32           H
ATOM   3230 3HD2 LEU A 217     -12.844   3.878   4.566  1.00 88.32           H
ATOM   3231  HN  LEU A 217     -12.034  -0.694   8.195  1.00 88.32           H
ATOM   3232  N   LYS A 218      -9.630  -0.819   6.091  1.00 86.13           N
ATOM   3233  CA  LYS A 218      -8.327  -1.027   5.484  1.00 86.13           C
ATOM   3234  C   LYS A 218      -8.312  -2.379   4.767  1.00 86.13           C
ATOM   3235  O   LYS A 218      -7.810  -2.488   3.650  1.00 86.13           O
ATOM   3236  HA  LYS A 218      -8.183  -0.241   4.742  1.00 86.13           H
ATOM   3237  CB  LYS A 218      -7.219  -0.872   6.527  1.00 86.13           C
ATOM   3238 1HB  LYS A 218      -7.363   0.056   7.081  1.00 86.13           H
ATOM   3239 2HB  LYS A 218      -7.278  -1.686   7.250  1.00 86.13           H
ATOM   3240  CG  LYS A 218      -5.839  -0.868   5.866  1.00 86.13           C
ATOM   3241 1HG  LYS A 218      -5.715  -1.773   5.271  1.00 86.13           H
ATOM   3242 2HG  LYS A 218      -5.762  -0.024   5.182  1.00 86.13           H
ATOM   3243  CD  LYS A 218      -4.728  -0.785   6.915  1.00 86.13           C
ATOM   3244 1HD  LYS A 218      -4.823   0.143   7.478  1.00 86.13           H
ATOM   3245 2HD  LYS A 218      -4.835  -1.602   7.629  1.00 86.13           H
ATOM   3246  CE  LYS A 218      -3.348  -0.852   6.259  1.00 86.13           C
ATOM   3247 1HE  LYS A 218      -3.302  -1.704   5.580  1.00 86.13           H
ATOM   3248 2HE  LYS A 218      -3.181   0.043   5.659  1.00 86.13           H
ATOM   3249  NZ  LYS A 218      -2.290  -0.972   7.287  1.00 86.13           N
ATOM   3250 1HZ  LYS A 218      -1.422  -1.258   6.847  1.00 86.13           H
ATOM   3251 2HZ  LYS A 218      -2.159  -0.076   7.743  1.00 86.13           H
ATOM   3252 3HZ  LYS A 218      -2.565  -1.664   7.975  1.00 86.13           H
ATOM   3253  HN  LYS A 218      -9.625  -0.746   7.088  1.00 86.13           H
ATOM   3254  N   VAL A 219      -8.869  -3.375   5.440  1.00 90.32           N
ATOM   3255  CA  VAL A 219      -8.831  -4.735   4.931  1.00 90.32           C
ATOM   3256  C   VAL A 219      -9.732  -4.839   3.699  1.00 90.32           C
ATOM   3257  O   VAL A 219      -9.335  -5.404   2.681  1.00 90.32           O
ATOM   3258  HA  VAL A 219      -7.804  -4.947   4.633  1.00 90.32           H
ATOM   3259  CB  VAL A 219      -9.216  -5.719   6.037  1.00 90.32           C
ATOM   3260  HB  VAL A 219     -10.171  -5.400   6.453  1.00 90.32           H
ATOM   3261  CG1 VAL A 219      -9.396  -7.132   5.477  1.00 90.32           C
ATOM   3262 1HG1 VAL A 219     -10.185  -7.126   4.724  1.00 90.32           H
ATOM   3263 2HG1 VAL A 219      -8.463  -7.464   5.022  1.00 90.32           H
ATOM   3264 3HG1 VAL A 219      -9.669  -7.811   6.284  1.00 90.32           H
ATOM   3265  CG2 VAL A 219      -8.184  -5.705   7.167  1.00 90.32           C
ATOM   3266 1HG2 VAL A 219      -7.208  -5.988   6.771  1.00 90.32           H
ATOM   3267 2HG2 VAL A 219      -8.126  -4.704   7.594  1.00 90.32           H
ATOM   3268 3HG2 VAL A 219      -8.481  -6.414   7.940  1.00 90.32           H
ATOM   3269  HN  VAL A 219      -9.338  -3.265   6.316  1.00 90.32           H
ATOM   3270  N   ILE A 220     -10.929  -4.285   3.832  1.00 90.62           N
ATOM   3271  CA  ILE A 220     -11.932  -4.411   2.788  1.00 90.62           C
ATOM   3272  C   ILE A 220     -11.440  -3.700   1.526  1.00 90.62           C
ATOM   3273  O   ILE A 220     -11.336  -4.313   0.465  1.00 90.62           O
ATOM   3274  HA  ILE A 220     -12.041  -5.472   2.566  1.00 90.62           H
ATOM   3275  CB  ILE A 220     -13.289  -3.910   3.287  1.00 90.62           C
ATOM   3276  HB  ILE A 220     -13.144  -2.935   3.752  1.00 90.62           H
ATOM   3277  CG1 ILE A 220     -13.857  -4.842   4.359  1.00 90.62           C
ATOM   3278 1HG1 ILE A 220     -14.033  -5.829   3.931  1.00 90.62           H
ATOM   3279 2HG1 ILE A 220     -13.129  -4.967   5.160  1.00 90.62           H
ATOM   3280  CG2 ILE A 220     -14.262  -3.715   2.123  1.00 90.62           C
ATOM   3281 1HG2 ILE A 220     -13.854  -2.982   1.427  1.00 90.62           H
ATOM   3282 2HG2 ILE A 220     -14.408  -4.664   1.607  1.00 90.62           H
ATOM   3283 3HG2 ILE A 220     -15.219  -3.359   2.505  1.00 90.62           H
ATOM   3284  CD1 ILE A 220     -15.163  -4.288   4.931  1.00 90.62           C
ATOM   3285 1HD1 ILE A 220     -14.978  -3.312   5.379  1.00 90.62           H
ATOM   3286 2HD1 ILE A 220     -15.897  -4.188   4.131  1.00 90.62           H
ATOM   3287 3HD1 ILE A 220     -15.545  -4.970   5.691  1.00 90.62           H
ATOM   3288  HN  ILE A 220     -11.215  -3.759   4.633  1.00 90.62           H
ATOM   3289  N   LEU A 221     -11.150  -2.416   1.683  1.00 89.49           N
ATOM   3290  CA  LEU A 221     -10.820  -1.579   0.542  1.00 89.49           C
ATOM   3291  C   LEU A 221      -9.378  -1.855   0.113  1.00 89.49           C
ATOM   3292  O   LEU A 221      -9.014  -1.624  -1.039  1.00 89.49           O
ATOM   3293  HA  LEU A 221     -11.484  -1.862  -0.274  1.00 89.49           H
ATOM   3294  CB  LEU A 221     -11.096  -0.108   0.860  1.00 89.49           C
ATOM   3295 1HB  LEU A 221     -10.520   0.167   1.744  1.00 89.49           H
ATOM   3296 2HB  LEU A 221     -10.722   0.498   0.035  1.00 89.49           H
ATOM   3297  CG  LEU A 221     -12.560   0.262   1.105  1.00 89.49           C
ATOM   3298  HG  LEU A 221     -12.916  -0.302   1.967  1.00 89.49           H
ATOM   3299  CD1 LEU A 221     -12.701   1.747   1.447  1.00 89.49           C
ATOM   3300 1HD1 LEU A 221     -12.129   1.968   2.348  1.00 89.49           H
ATOM   3301 2HD1 LEU A 221     -12.322   2.348   0.620  1.00 89.49           H
ATOM   3302 3HD1 LEU A 221     -13.752   1.983   1.616  1.00 89.49           H
ATOM   3303  CD2 LEU A 221     -13.433  -0.137  -0.087  1.00 89.49           C
ATOM   3304 1HD2 LEU A 221     -13.086   0.381  -0.981  1.00 89.49           H
ATOM   3305 2HD2 LEU A 221     -13.366  -1.214  -0.242  1.00 89.49           H
ATOM   3306 3HD2 LEU A 221     -14.469   0.137   0.114  1.00 89.49           H
ATOM   3307  HN  LEU A 221     -11.139  -1.950   2.567  1.00 89.49           H
ATOM   3308  N   GLY A 222      -8.595  -2.346   1.063  1.00 87.95           N
ATOM   3309  CA  GLY A 222      -7.161  -2.467   0.862  1.00 87.95           C
ATOM   3310  C   GLY A 222      -6.820  -3.758   0.115  1.00 87.95           C
ATOM   3311  O   GLY A 222      -5.788  -3.841  -0.549  1.00 87.95           O
ATOM   3312 1HA  GLY A 222      -6.795  -1.609   0.298  1.00 87.95           H
ATOM   3313 2HA  GLY A 222      -6.653  -2.455   1.826  1.00 87.95           H
ATOM   3314  HN  GLY A 222      -8.925  -2.656   1.954  1.00 87.95           H
ATOM   3315  N   PHE A 223      -7.706  -4.734   0.250  1.00 82.00           N
ATOM   3316  CA  PHE A 223      -7.429  -6.071  -0.249  1.00 82.00           C
ATOM   3317  C   PHE A 223      -8.649  -6.651  -0.968  1.00 82.00           C
ATOM   3318  O   PHE A 223      -8.612  -6.878  -2.176  1.00 82.00           O
ATOM   3319  HA  PHE A 223      -6.600  -5.988  -0.952  1.00 82.00           H
ATOM   3320  CB  PHE A 223      -7.105  -6.943   0.965  1.00 82.00           C
ATOM   3321 1HB  PHE A 223      -6.328  -6.455   1.553  1.00 82.00           H
ATOM   3322 2HB  PHE A 223      -7.990  -7.009   1.599  1.00 82.00           H
ATOM   3323  CG  PHE A 223      -6.643  -8.357   0.610  1.00 82.00           C
ATOM   3324  CD1 PHE A 223      -7.413  -9.428   0.942  1.00 82.00           C
ATOM   3325  HD1 PHE A 223      -8.360  -9.278   1.462  1.00 82.00           H
ATOM   3326  CD2 PHE A 223      -5.462  -8.544  -0.039  1.00 82.00           C
ATOM   3327  HD2 PHE A 223      -4.845  -7.686  -0.305  1.00 82.00           H
ATOM   3328  CE1 PHE A 223      -6.984 -10.741   0.612  1.00 82.00           C
ATOM   3329  HE1 PHE A 223      -7.601 -11.599   0.879  1.00 82.00           H
ATOM   3330  CE2 PHE A 223      -5.034  -9.857  -0.369  1.00 82.00           C
ATOM   3331  HE2 PHE A 223      -4.087 -10.007  -0.888  1.00 82.00           H
ATOM   3332  CZ  PHE A 223      -5.804 -10.928  -0.036  1.00 82.00           C
ATOM   3333  HZ  PHE A 223      -5.475 -11.936  -0.289  1.00 82.00           H
ATOM   3334  HN  PHE A 223      -8.598  -4.623   0.689  1.00 82.00           H
ATOM   3335  N   PHE A 224      -9.701  -6.874  -0.195  1.00 84.25           N
ATOM   3336  CA  PHE A 224     -10.804  -7.702  -0.652  1.00 84.25           C
ATOM   3337  C   PHE A 224     -11.457  -7.104  -1.900  1.00 84.25           C
ATOM   3338  O   PHE A 224     -11.613  -7.787  -2.911  1.00 84.25           O
ATOM   3339  HA  PHE A 224     -10.394  -8.683  -0.894  1.00 84.25           H
ATOM   3340  CB  PHE A 224     -11.833  -7.741   0.479  1.00 84.25           C
ATOM   3341 1HB  PHE A 224     -11.846  -6.772   0.978  1.00 84.25           H
ATOM   3342 2HB  PHE A 224     -12.824  -7.891   0.050  1.00 84.25           H
ATOM   3343  CG  PHE A 224     -11.573  -8.832   1.520  1.00 84.25           C
ATOM   3344  CD1 PHE A 224     -11.887 -10.126   1.241  1.00 84.25           C
ATOM   3345  HD1 PHE A 224     -12.324 -10.385   0.277  1.00 84.25           H
ATOM   3346  CD2 PHE A 224     -11.029  -8.508   2.723  1.00 84.25           C
ATOM   3347  HD2 PHE A 224     -10.777  -7.471   2.946  1.00 84.25           H
ATOM   3348  CE1 PHE A 224     -11.646 -11.138   2.207  1.00 84.25           C
ATOM   3349  HE1 PHE A 224     -11.897 -12.175   1.984  1.00 84.25           H
ATOM   3350  CE2 PHE A 224     -10.787  -9.521   3.689  1.00 84.25           C
ATOM   3351  HE2 PHE A 224     -10.350  -9.261   4.653  1.00 84.25           H
ATOM   3352  CZ  PHE A 224     -11.101 -10.814   3.410  1.00 84.25           C
ATOM   3353  HZ  PHE A 224     -10.915 -11.592   4.152  1.00 84.25           H
ATOM   3354  HN  PHE A 224      -9.807  -6.501   0.727  1.00 84.25           H
ATOM   3355  N   LEU A 225     -11.823  -5.836  -1.788  1.00 89.85           N
ATOM   3356  CA  LEU A 225     -12.524  -5.160  -2.866  1.00 89.85           C
ATOM   3357  C   LEU A 225     -11.681  -5.233  -4.141  1.00 89.85           C
ATOM   3358  O   LEU A 225     -12.172  -5.642  -5.192  1.00 89.85           O
ATOM   3359  HA  LEU A 225     -13.456  -5.698  -3.038  1.00 89.85           H
ATOM   3360  CB  LEU A 225     -12.894  -3.734  -2.455  1.00 89.85           C
ATOM   3361 1HB  LEU A 225     -13.544  -3.786  -1.582  1.00 89.85           H
ATOM   3362 2HB  LEU A 225     -11.984  -3.219  -2.144  1.00 89.85           H
ATOM   3363  CG  LEU A 225     -13.587  -2.886  -3.523  1.00 89.85           C
ATOM   3364  HG  LEU A 225     -13.018  -2.971  -4.449  1.00 89.85           H
ATOM   3365  CD1 LEU A 225     -14.996  -3.409  -3.809  1.00 89.85           C
ATOM   3366 1HD1 LEU A 225     -14.937  -4.438  -4.164  1.00 89.85           H
ATOM   3367 2HD1 LEU A 225     -15.589  -3.373  -2.895  1.00 89.85           H
ATOM   3368 3HD1 LEU A 225     -15.466  -2.788  -4.572  1.00 89.85           H
ATOM   3369  CD2 LEU A 225     -13.593  -1.407  -3.131  1.00 89.85           C
ATOM   3370 1HD2 LEU A 225     -14.124  -1.284  -2.187  1.00 89.85           H
ATOM   3371 2HD2 LEU A 225     -12.566  -1.057  -3.018  1.00 89.85           H
ATOM   3372 3HD2 LEU A 225     -14.091  -0.827  -3.907  1.00 89.85           H
ATOM   3373  HN  LEU A 225     -11.648  -5.273  -0.980  1.00 89.85           H
ATOM   3374  N   PRO A 226     -10.401  -4.840  -4.073  1.00 90.59           N
ATOM   3375  CA  PRO A 226      -9.561  -4.795  -5.272  1.00 90.59           C
ATOM   3376  C   PRO A 226      -9.251  -6.181  -5.812  1.00 90.59           C
ATOM   3377  O   PRO A 226      -9.234  -6.389  -7.024  1.00 90.59           O
ATOM   3378  HA  PRO A 226     -10.086  -4.286  -6.080  1.00 90.59           H
ATOM   3379  CB  PRO A 226      -8.296  -4.074  -4.801  1.00 90.59           C
ATOM   3380 1HB  PRO A 226      -7.411  -4.433  -5.325  1.00 90.59           H
ATOM   3381 2HB  PRO A 226      -8.357  -3.000  -4.977  1.00 90.59           H
ATOM   3382  CG  PRO A 226      -8.233  -4.389  -3.333  1.00 90.59           C
ATOM   3383 1HG  PRO A 226      -7.746  -5.348  -3.156  1.00 90.59           H
ATOM   3384 2HG  PRO A 226      -7.659  -3.636  -2.793  1.00 90.59           H
ATOM   3385  CD  PRO A 226      -9.661  -4.413  -2.872  1.00 90.59           C
ATOM   3386 1HD  PRO A 226      -9.803  -5.108  -2.044  1.00 90.59           H
ATOM   3387 2HD  PRO A 226      -9.988  -3.433  -2.526  1.00 90.59           H
ATOM   3388  N   PHE A 227      -9.014  -7.102  -4.889  1.00 85.07           N
ATOM   3389  CA  PHE A 227      -8.645  -8.457  -5.262  1.00 85.07           C
ATOM   3390  C   PHE A 227      -9.758  -9.126  -6.070  1.00 85.07           C
ATOM   3391  O   PHE A 227      -9.493  -9.771  -7.083  1.00 85.07           O
ATOM   3392  HA  PHE A 227      -7.744  -8.391  -5.872  1.00 85.07           H
ATOM   3393  CB  PHE A 227      -8.436  -9.237  -3.962  1.00 85.07           C
ATOM   3394 1HB  PHE A 227      -7.674  -8.733  -3.366  1.00 85.07           H
ATOM   3395 2HB  PHE A 227      -9.359  -9.214  -3.384  1.00 85.07           H
ATOM   3396  CG  PHE A 227      -8.018 -10.694  -4.171  1.00 85.07           C
ATOM   3397  CD1 PHE A 227      -8.943 -11.687  -4.074  1.00 85.07           C
ATOM   3398  HD1 PHE A 227      -9.981 -11.444  -3.847  1.00 85.07           H
ATOM   3399  CD2 PHE A 227      -6.723 -10.996  -4.453  1.00 85.07           C
ATOM   3400  HD2 PHE A 227      -5.982 -10.201  -4.531  1.00 85.07           H
ATOM   3401  CE1 PHE A 227      -8.555 -13.039  -4.267  1.00 85.07           C
ATOM   3402  HE1 PHE A 227      -9.296 -13.835  -4.190  1.00 85.07           H
ATOM   3403  CE2 PHE A 227      -6.335 -12.349  -4.647  1.00 85.07           C
ATOM   3404  HE2 PHE A 227      -5.297 -12.591  -4.873  1.00 85.07           H
ATOM   3405  CZ  PHE A 227      -7.260 -13.341  -4.550  1.00 85.07           C
ATOM   3406  HZ  PHE A 227      -6.962 -14.379  -4.699  1.00 85.07           H
ATOM   3407  HN  PHE A 227      -9.070  -6.934  -3.905  1.00 85.07           H
ATOM   3408  N   VAL A 228     -10.981  -8.949  -5.592  1.00 92.29           N
ATOM   3409  CA  VAL A 228     -12.134  -9.548  -6.244  1.00 92.29           C
ATOM   3410  C   VAL A 228     -12.273  -8.972  -7.654  1.00 92.29           C
ATOM   3411  O   VAL A 228     -12.490  -9.712  -8.612  1.00 92.29           O
ATOM   3412  HA  VAL A 228     -11.949 -10.620  -6.319  1.00 92.29           H
ATOM   3413  CB  VAL A 228     -13.385  -9.342  -5.387  1.00 92.29           C
ATOM   3414  HB  VAL A 228     -13.452  -8.283  -5.142  1.00 92.29           H
ATOM   3415  CG1 VAL A 228     -14.648  -9.727  -6.161  1.00 92.29           C
ATOM   3416 1HG1 VAL A 228     -14.730  -9.107  -7.054  1.00 92.29           H
ATOM   3417 2HG1 VAL A 228     -14.591 -10.776  -6.450  1.00 92.29           H
ATOM   3418 3HG1 VAL A 228     -15.522  -9.571  -5.529  1.00 92.29           H
ATOM   3419  CG2 VAL A 228     -13.286 -10.124  -4.076  1.00 92.29           C
ATOM   3420 1HG2 VAL A 228     -13.182 -11.187  -4.293  1.00 92.29           H
ATOM   3421 2HG2 VAL A 228     -12.417  -9.781  -3.513  1.00 92.29           H
ATOM   3422 3HG2 VAL A 228     -14.188  -9.960  -3.486  1.00 92.29           H
ATOM   3423  HN  VAL A 228     -11.190  -8.410  -4.776  1.00 92.29           H
ATOM   3424  N   VAL A 229     -12.143  -7.655  -7.736  1.00 92.19           N
ATOM   3425  CA  VAL A 229     -12.309  -6.965  -9.004  1.00 92.19           C
ATOM   3426  C   VAL A 229     -11.238  -7.446  -9.986  1.00 92.19           C
ATOM   3427  O   VAL A 229     -11.537  -7.734 -11.144  1.00 92.19           O
ATOM   3428  HA  VAL A 229     -13.290  -7.230  -9.398  1.00 92.19           H
ATOM   3429  CB  VAL A 229     -12.280  -5.451  -8.783  1.00 92.19           C
ATOM   3430  HB  VAL A 229     -11.370  -5.210  -8.234  1.00 92.19           H
ATOM   3431  CG1 VAL A 229     -12.237  -4.703 -10.117  1.00 92.19           C
ATOM   3432 1HG1 VAL A 229     -11.341  -4.993 -10.667  1.00 92.19           H
ATOM   3433 2HG1 VAL A 229     -13.121  -4.954 -10.703  1.00 92.19           H
ATOM   3434 3HG1 VAL A 229     -12.217  -3.630  -9.931  1.00 92.19           H
ATOM   3435  CG2 VAL A 229     -13.473  -4.998  -7.939  1.00 92.19           C
ATOM   3436 1HG2 VAL A 229     -14.400  -5.259  -8.449  1.00 92.19           H
ATOM   3437 2HG2 VAL A 229     -13.441  -5.493  -6.968  1.00 92.19           H
ATOM   3438 3HG2 VAL A 229     -13.428  -3.918  -7.797  1.00 92.19           H
ATOM   3439  HN  VAL A 229     -11.930  -7.065  -6.958  1.00 92.19           H
ATOM   3440  N   MET A 230     -10.013  -7.519  -9.486  1.00 84.87           N
ATOM   3441  CA  MET A 230      -8.891  -7.931 -10.313  1.00 84.87           C
ATOM   3442  C   MET A 230      -9.087  -9.357 -10.832  1.00 84.87           C
ATOM   3443  O   MET A 230      -8.898  -9.621 -12.018  1.00 84.87           O
ATOM   3444  HA  MET A 230      -8.872  -7.232 -11.150  1.00 84.87           H
ATOM   3445  CB  MET A 230      -7.600  -7.857  -9.496  1.00 84.87           C
ATOM   3446 1HB  MET A 230      -7.755  -8.324  -8.523  1.00 84.87           H
ATOM   3447 2HB  MET A 230      -6.815  -8.421  -9.998  1.00 84.87           H
ATOM   3448  CG  MET A 230      -7.153  -6.407  -9.306  1.00 84.87           C
ATOM   3449 1HG  MET A 230      -7.134  -5.895 -10.269  1.00 84.87           H
ATOM   3450 2HG  MET A 230      -7.868  -5.876  -8.678  1.00 84.87           H
ATOM   3451  SD  MET A 230      -5.533  -6.360  -8.559  1.00 84.87           S
ATOM   3452  CE  MET A 230      -5.915  -7.024  -6.947  1.00 84.87           C
ATOM   3453 1HE  MET A 230      -6.648  -6.384  -6.456  1.00 84.87           H
ATOM   3454 2HE  MET A 230      -6.324  -8.028  -7.056  1.00 84.87           H
ATOM   3455 3HE  MET A 230      -5.007  -7.064  -6.346  1.00 84.87           H
ATOM   3456  HN  MET A 230      -9.782  -7.303  -8.538  1.00 84.87           H
ATOM   3457  N   ALA A 231      -9.463 -10.239  -9.917  1.00 90.92           N
ATOM   3458  CA  ALA A 231      -9.601 -11.647 -10.248  1.00 90.92           C
ATOM   3459  C   ALA A 231     -10.657 -11.808 -11.343  1.00 90.92           C
ATOM   3460  O   ALA A 231     -10.458 -12.560 -12.296  1.00 90.92           O
ATOM   3461  HA  ALA A 231      -8.640 -11.995 -10.627  1.00 90.92           H
ATOM   3462  CB  ALA A 231      -9.948 -12.437  -8.984  1.00 90.92           C
ATOM   3463 1HB  ALA A 231      -9.152 -12.313  -8.249  1.00 90.92           H
ATOM   3464 2HB  ALA A 231     -10.886 -12.067  -8.570  1.00 90.92           H
ATOM   3465 3HB  ALA A 231     -10.051 -13.493  -9.232  1.00 90.92           H
ATOM   3466  HN  ALA A 231      -9.671 -10.005  -8.967  1.00 90.92           H
ATOM   3467  N   CYS A 232     -11.757 -11.089 -11.171  1.00 90.01           N
ATOM   3468  CA  CYS A 232     -12.857 -11.167 -12.117  1.00 90.01           C
ATOM   3469  C   CYS A 232     -12.369 -10.637 -13.467  1.00 90.01           C
ATOM   3470  O   CYS A 232     -12.585 -11.268 -14.500  1.00 90.01           O
ATOM   3471  HA  CYS A 232     -13.133 -12.219 -12.191  1.00 90.01           H
ATOM   3472  CB  CYS A 232     -14.087 -10.407 -11.617  1.00 90.01           C
ATOM   3473 1HB  CYS A 232     -13.804  -9.399 -11.313  1.00 90.01           H
ATOM   3474 2HB  CYS A 232     -14.814 -10.304 -12.423  1.00 90.01           H
ATOM   3475  SG  CYS A 232     -14.841 -11.296 -10.206  1.00 90.01           S
ATOM   3476  HG  CYS A 232     -14.004 -10.829  -9.284  1.00 90.01           H
ATOM   3477  HN  CYS A 232     -11.902 -10.464 -10.404  1.00 90.01           H
ATOM   3478  N   CYS A 233     -11.720  -9.483 -13.414  1.00 88.60           N
ATOM   3479  CA  CYS A 233     -11.312  -8.798 -14.628  1.00 88.60           C
ATOM   3480  C   CYS A 233     -10.419  -9.742 -15.436  1.00 88.60           C
ATOM   3481  O   CYS A 233     -10.649  -9.954 -16.625  1.00 88.60           O
ATOM   3482  HA  CYS A 233     -12.224  -8.564 -15.177  1.00 88.60           H
ATOM   3483  CB  CYS A 233     -10.611  -7.472 -14.322  1.00 88.60           C
ATOM   3484 1HB  CYS A 233      -9.865  -7.618 -13.541  1.00 88.60           H
ATOM   3485 2HB  CYS A 233     -10.082  -7.118 -15.206  1.00 88.60           H
ATOM   3486  SG  CYS A 233     -11.839  -6.225 -13.787  1.00 88.60           S
ATOM   3487  HG  CYS A 233     -11.976  -6.687 -12.547  1.00 88.60           H
ATOM   3488  HN  CYS A 233     -11.473  -9.019 -12.563  1.00 88.60           H
ATOM   3489  N   TYR A 234      -9.418 -10.283 -14.757  1.00 76.32           N
ATOM   3490  CA  TYR A 234      -8.390 -11.059 -15.431  1.00 76.32           C
ATOM   3491  C   TYR A 234      -8.921 -12.435 -15.838  1.00 76.32           C
ATOM   3492  O   TYR A 234      -8.476 -13.006 -16.832  1.00 76.32           O
ATOM   3493  HA  TYR A 234      -8.089 -10.514 -16.325  1.00 76.32           H
ATOM   3494  CB  TYR A 234      -7.264 -11.241 -14.411  1.00 76.32           C
ATOM   3495 1HB  TYR A 234      -7.696 -11.290 -13.412  1.00 76.32           H
ATOM   3496 2HB  TYR A 234      -6.775 -12.198 -14.593  1.00 76.32           H
ATOM   3497  CG  TYR A 234      -6.210 -10.132 -14.442  1.00 76.32           C
ATOM   3498  CD1 TYR A 234      -5.086 -10.270 -15.231  1.00 76.32           C
ATOM   3499  HD1 TYR A 234      -4.949 -11.170 -15.831  1.00 76.32           H
ATOM   3500  CD2 TYR A 234      -6.385  -8.994 -13.682  1.00 76.32           C
ATOM   3501  HD2 TYR A 234      -7.272  -8.885 -13.059  1.00 76.32           H
ATOM   3502  CE1 TYR A 234      -4.095  -9.227 -15.260  1.00 76.32           C
ATOM   3503  HE1 TYR A 234      -3.202  -9.323 -15.878  1.00 76.32           H
ATOM   3504  CE2 TYR A 234      -5.393  -7.950 -13.712  1.00 76.32           C
ATOM   3505  HE2 TYR A 234      -5.518  -7.046 -13.116  1.00 76.32           H
ATOM   3506  CZ  TYR A 234      -4.297  -8.118 -14.499  1.00 76.32           C
ATOM   3507  OH  TYR A 234      -3.361  -7.132 -14.527  1.00 76.32           O
ATOM   3508  HH  TYR A 234      -2.605  -7.395 -15.126  1.00 76.32           H
ATOM   3509  HN  TYR A 234      -9.303 -10.198 -13.767  1.00 76.32           H
ATOM   3510  N   THR A 235      -9.865 -12.927 -15.050  1.00 85.78           N
ATOM   3511  CA  THR A 235     -10.550 -14.164 -15.384  1.00 85.78           C
ATOM   3512  C   THR A 235     -11.209 -14.053 -16.760  1.00 85.78           C
ATOM   3513  O   THR A 235     -11.100 -14.964 -17.580  1.00 85.78           O
ATOM   3514  HA  THR A 235      -9.808 -14.960 -15.448  1.00 85.78           H
ATOM   3515  CB  THR A 235     -11.539 -14.476 -14.259  1.00 85.78           C
ATOM   3516  HB  THR A 235     -12.313 -13.711 -14.199  1.00 85.78           H
ATOM   3517  OG1 THR A 235     -10.718 -14.612 -13.103  1.00 85.78           O
ATOM   3518  HG1 THR A 235     -10.870 -13.842 -12.483  1.00 85.78           H
ATOM   3519  CG2 THR A 235     -12.191 -15.851 -14.418  1.00 85.78           C
ATOM   3520 1HG2 THR A 235     -11.420 -16.622 -14.410  1.00 85.78           H
ATOM   3521 2HG2 THR A 235     -12.733 -15.889 -15.362  1.00 85.78           H
ATOM   3522 3HG2 THR A 235     -12.883 -16.022 -13.593  1.00 85.78           H
ATOM   3523  HN  THR A 235     -10.163 -12.496 -14.198  1.00 85.78           H
ATOM   3524  N   ILE A 236     -11.879 -12.930 -16.971  1.00 84.61           N
ATOM   3525  CA  ILE A 236     -12.561 -12.691 -18.232  1.00 84.61           C
ATOM   3526  C   ILE A 236     -11.523 -12.433 -19.327  1.00 84.61           C
ATOM   3527  O   ILE A 236     -11.682 -12.889 -20.458  1.00 84.61           O
ATOM   3528  HA  ILE A 236     -13.110 -13.598 -18.484  1.00 84.61           H
ATOM   3529  CB  ILE A 236     -13.588 -11.566 -18.081  1.00 84.61           C
ATOM   3530  HB  ILE A 236     -13.068 -10.673 -17.736  1.00 84.61           H
ATOM   3531  CG1 ILE A 236     -14.634 -11.918 -17.022  1.00 84.61           C
ATOM   3532 1HG1 ILE A 236     -15.317 -12.671 -17.416  1.00 84.61           H
ATOM   3533 2HG1 ILE A 236     -14.144 -12.357 -16.153  1.00 84.61           H
ATOM   3534  CG2 ILE A 236     -14.228 -11.224 -19.428  1.00 84.61           C
ATOM   3535 1HG2 ILE A 236     -13.455 -10.901 -20.126  1.00 84.61           H
ATOM   3536 2HG2 ILE A 236     -14.730 -12.106 -19.826  1.00 84.61           H
ATOM   3537 3HG2 ILE A 236     -14.953 -10.422 -19.292  1.00 84.61           H
ATOM   3538  CD1 ILE A 236     -15.423 -10.678 -16.598  1.00 84.61           C
ATOM   3539 1HD1 ILE A 236     -14.740  -9.937 -16.182  1.00 84.61           H
ATOM   3540 2HD1 ILE A 236     -15.931 -10.256 -17.465  1.00 84.61           H
ATOM   3541 3HD1 ILE A 236     -16.160 -10.956 -15.844  1.00 84.61           H
ATOM   3542  HN  ILE A 236     -11.961 -12.193 -16.301  1.00 84.61           H
ATOM   3543  N   ILE A 237     -10.483 -11.702 -18.952  1.00 81.58           N
ATOM   3544  CA  ILE A 237      -9.427 -11.366 -19.891  1.00 81.58           C
ATOM   3545  C   ILE A 237      -8.832 -12.654 -20.465  1.00 81.58           C
ATOM   3546  O   ILE A 237      -8.743 -12.812 -21.682  1.00 81.58           O
ATOM   3547  HA  ILE A 237      -9.881 -10.803 -20.706  1.00 81.58           H
ATOM   3548  CB  ILE A 237      -8.393 -10.452 -19.230  1.00 81.58           C
ATOM   3549  HB  ILE A 237      -8.212 -10.817 -18.219  1.00 81.58           H
ATOM   3550  CG1 ILE A 237      -8.924  -9.023 -19.107  1.00 81.58           C
ATOM   3551 1HG1 ILE A 237      -8.932  -8.548 -20.088  1.00 81.58           H
ATOM   3552 2HG1 ILE A 237      -9.955  -9.043 -18.754  1.00 81.58           H
ATOM   3553  CG2 ILE A 237      -7.058 -10.506 -19.976  1.00 81.58           C
ATOM   3554 1HG2 ILE A 237      -6.678 -11.527 -19.968  1.00 81.58           H
ATOM   3555 2HG2 ILE A 237      -7.204 -10.181 -21.006  1.00 81.58           H
ATOM   3556 3HG2 ILE A 237      -6.341  -9.847 -19.485  1.00 81.58           H
ATOM   3557  CD1 ILE A 237      -8.065  -8.200 -18.144  1.00 81.58           C
ATOM   3558 1HD1 ILE A 237      -8.079  -8.665 -17.158  1.00 81.58           H
ATOM   3559 2HD1 ILE A 237      -7.041  -8.162 -18.513  1.00 81.58           H
ATOM   3560 3HD1 ILE A 237      -8.465  -7.189 -18.074  1.00 81.58           H
ATOM   3561  HN  ILE A 237     -10.357 -11.343 -18.027  1.00 81.58           H
ATOM   3562  N   ILE A 238      -8.441 -13.541 -19.562  1.00 78.92           N
ATOM   3563  CA  ILE A 238      -7.783 -14.774 -19.961  1.00 78.92           C
ATOM   3564  C   ILE A 238      -8.710 -15.567 -20.884  1.00 78.92           C
ATOM   3565  O   ILE A 238      -8.277 -16.072 -21.918  1.00 78.92           O
ATOM   3566  HA  ILE A 238      -6.889 -14.500 -20.521  1.00 78.92           H
ATOM   3567  CB  ILE A 238      -7.324 -15.558 -18.730  1.00 78.92           C
ATOM   3568  HB  ILE A 238      -8.151 -15.596 -18.021  1.00 78.92           H
ATOM   3569  CG1 ILE A 238      -6.162 -14.849 -18.030  1.00 78.92           C
ATOM   3570 1HG1 ILE A 238      -5.251 -14.970 -18.617  1.00 78.92           H
ATOM   3571 2HG1 ILE A 238      -6.365 -13.780 -17.974  1.00 78.92           H
ATOM   3572  CG2 ILE A 238      -6.976 -17.002 -19.098  1.00 78.92           C
ATOM   3573 1HG2 ILE A 238      -7.856 -17.492 -19.516  1.00 78.92           H
ATOM   3574 2HG2 ILE A 238      -6.173 -17.006 -19.834  1.00 78.92           H
ATOM   3575 3HG2 ILE A 238      -6.653 -17.536 -18.204  1.00 78.92           H
ATOM   3576  CD1 ILE A 238      -5.946 -15.408 -16.623  1.00 78.92           C
ATOM   3577 1HD1 ILE A 238      -6.851 -15.263 -16.032  1.00 78.92           H
ATOM   3578 2HD1 ILE A 238      -5.720 -16.472 -16.685  1.00 78.92           H
ATOM   3579 3HD1 ILE A 238      -5.115 -14.887 -16.148  1.00 78.92           H
ATOM   3580  HN  ILE A 238      -8.568 -13.429 -18.577  1.00 78.92           H
ATOM   3581  N   HIS A 239      -9.968 -15.650 -20.477  1.00 77.47           N
ATOM   3582  CA  HIS A 239     -10.957 -16.385 -21.248  1.00 77.47           C
ATOM   3583  C   HIS A 239     -11.033 -15.812 -22.664  1.00 77.47           C
ATOM   3584  O   HIS A 239     -11.092 -16.561 -23.638  1.00 77.47           O
ATOM   3585  HA  HIS A 239     -10.608 -17.417 -21.301  1.00 77.47           H
ATOM   3586  CB  HIS A 239     -12.310 -16.386 -20.535  1.00 77.47           C
ATOM   3587 1HB  HIS A 239     -12.167 -16.716 -19.506  1.00 77.47           H
ATOM   3588 2HB  HIS A 239     -12.688 -15.365 -20.492  1.00 77.47           H
ATOM   3589  CG  HIS A 239     -13.349 -17.265 -21.190  1.00 77.47           C
ATOM   3590  ND1 HIS A 239     -14.281 -16.780 -22.091  1.00 77.47           N
ATOM   3591  HD1 HIS A 239     -14.363 -15.831 -22.393  1.00 77.47           H
ATOM   3592  CD2 HIS A 239     -13.592 -18.602 -21.066  1.00 77.47           C
ATOM   3593  HD2 HIS A 239     -13.038 -19.294 -20.431  1.00 77.47           H
ATOM   3594  CE1 HIS A 239     -15.046 -17.788 -22.484  1.00 77.47           C
ATOM   3595  HE1 HIS A 239     -15.872 -17.727 -23.193  1.00 77.47           H
ATOM   3596  NE2 HIS A 239     -14.617 -18.916 -21.848  1.00 77.47           N
ATOM   3597  HN  HIS A 239     -10.314 -15.228 -19.639  1.00 77.47           H
ATOM   3598  N   THR A 240     -11.030 -14.489 -22.734  1.00 79.65           N
ATOM   3599  CA  THR A 240     -11.146 -13.806 -24.011  1.00 79.65           C
ATOM   3600  C   THR A 240      -9.896 -14.047 -24.860  1.00 79.65           C
ATOM   3601  O   THR A 240      -9.986 -14.189 -26.078  1.00 79.65           O
ATOM   3602  HA  THR A 240     -11.989 -14.234 -24.554  1.00 79.65           H
ATOM   3603  CB  THR A 240     -11.416 -12.326 -23.734  1.00 79.65           C
ATOM   3604  HB  THR A 240     -10.527 -11.836 -23.336  1.00 79.65           H
ATOM   3605  OG1 THR A 240     -12.550 -12.336 -22.871  1.00 79.65           O
ATOM   3606  HG1 THR A 240     -12.260 -12.201 -21.924  1.00 79.65           H
ATOM   3607  CG2 THR A 240     -11.899 -11.576 -24.977  1.00 79.65           C
ATOM   3608 1HG2 THR A 240     -12.826 -12.025 -25.334  1.00 79.65           H
ATOM   3609 2HG2 THR A 240     -11.140 -11.638 -25.756  1.00 79.65           H
ATOM   3610 3HG2 THR A 240     -12.076 -10.530 -24.724  1.00 79.65           H
ATOM   3611  HN  THR A 240     -10.951 -13.887 -21.939  1.00 79.65           H
ATOM   3612  N   LEU A 241      -8.758 -14.087 -24.182  1.00 75.82           N
ATOM   3613  CA  LEU A 241      -7.484 -14.224 -24.866  1.00 75.82           C
ATOM   3614  C   LEU A 241      -7.378 -15.629 -25.462  1.00 75.82           C
ATOM   3615  O   LEU A 241      -6.861 -15.803 -26.564  1.00 75.82           O
ATOM   3616  HA  LEU A 241      -7.472 -13.502 -25.683  1.00 75.82           H
ATOM   3617  CB  LEU A 241      -6.330 -13.865 -23.928  1.00 75.82           C
ATOM   3618 1HB  LEU A 241      -6.518 -14.330 -22.960  1.00 75.82           H
ATOM   3619 2HB  LEU A 241      -5.416 -14.309 -24.322  1.00 75.82           H
ATOM   3620  CG  LEU A 241      -6.085 -12.371 -23.706  1.00 75.82           C
ATOM   3621  HG  LEU A 241      -7.013 -11.922 -23.354  1.00 75.82           H
ATOM   3622  CD1 LEU A 241      -5.032 -12.143 -22.620  1.00 75.82           C
ATOM   3623 1HD1 LEU A 241      -5.374 -12.584 -21.684  1.00 75.82           H
ATOM   3624 2HD1 LEU A 241      -4.094 -12.611 -22.920  1.00 75.82           H
ATOM   3625 3HD1 LEU A 241      -4.877 -11.073 -22.483  1.00 75.82           H
ATOM   3626  CD2 LEU A 241      -5.716 -11.676 -25.018  1.00 75.82           C
ATOM   3627 1HD2 LEU A 241      -4.808 -12.123 -25.423  1.00 75.82           H
ATOM   3628 2HD2 LEU A 241      -6.529 -11.795 -25.734  1.00 75.82           H
ATOM   3629 3HD2 LEU A 241      -5.547 -10.615 -24.832  1.00 75.82           H
ATOM   3630  HN  LEU A 241      -8.698 -14.027 -23.186  1.00 75.82           H
ATOM   3631  N   ILE A 242      -7.875 -16.597 -24.705  1.00 75.52           N
ATOM   3632  CA  ILE A 242      -7.858 -17.980 -25.151  1.00 75.52           C
ATOM   3633  C   ILE A 242      -8.670 -18.105 -26.442  1.00 75.52           C
ATOM   3634  O   ILE A 242      -8.282 -18.832 -27.355  1.00 75.52           O
ATOM   3635  HA  ILE A 242      -6.822 -18.239 -25.369  1.00 75.52           H
ATOM   3636  CB  ILE A 242      -8.332 -18.909 -24.033  1.00 75.52           C
ATOM   3637  HB  ILE A 242      -9.255 -18.503 -23.619  1.00 75.52           H
ATOM   3638  CG1 ILE A 242      -7.312 -18.962 -22.894  1.00 75.52           C
ATOM   3639 1HG1 ILE A 242      -6.431 -19.519 -23.215  1.00 75.52           H
ATOM   3640 2HG1 ILE A 242      -6.980 -17.953 -22.651  1.00 75.52           H
ATOM   3641  CG2 ILE A 242      -8.656 -20.302 -24.578  1.00 75.52           C
ATOM   3642 1HG2 ILE A 242      -9.444 -20.225 -25.326  1.00 75.52           H
ATOM   3643 2HG2 ILE A 242      -7.763 -20.730 -25.033  1.00 75.52           H
ATOM   3644 3HG2 ILE A 242      -8.991 -20.943 -23.762  1.00 75.52           H
ATOM   3645  CD1 ILE A 242      -7.912 -19.621 -21.650  1.00 75.52           C
ATOM   3646 1HD1 ILE A 242      -8.778 -19.048 -21.317  1.00 75.52           H
ATOM   3647 2HD1 ILE A 242      -8.220 -20.639 -21.891  1.00 75.52           H
ATOM   3648 3HD1 ILE A 242      -7.166 -19.646 -20.856  1.00 75.52           H
ATOM   3649  HN  ILE A 242      -8.284 -16.448 -23.805  1.00 75.52           H
ATOM   3650  N   GLN A 243      -9.782 -17.386 -26.475  1.00 70.55           N
ATOM   3651  CA  GLN A 243     -10.646 -17.399 -27.644  1.00 70.55           C
ATOM   3652  C   GLN A 243     -10.005 -16.608 -28.786  1.00 70.55           C
ATOM   3653  O   GLN A 243     -10.176 -16.951 -29.955  1.00 70.55           O
ATOM   3654  HA  GLN A 243     -10.738 -18.448 -27.925  1.00 70.55           H
ATOM   3655  CB  GLN A 243     -12.033 -16.847 -27.306  1.00 70.55           C
ATOM   3656 1HB  GLN A 243     -11.934 -15.872 -26.829  1.00 70.55           H
ATOM   3657 2HB  GLN A 243     -12.602 -16.696 -28.224  1.00 70.55           H
ATOM   3658  CG  GLN A 243     -12.791 -17.800 -26.380  1.00 70.55           C
ATOM   3659 1HG  GLN A 243     -12.810 -18.798 -26.816  1.00 70.55           H
ATOM   3660 2HG  GLN A 243     -12.269 -17.878 -25.426  1.00 70.55           H
ATOM   3661  CD  GLN A 243     -14.223 -17.313 -26.146  1.00 70.55           C
ATOM   3662  OE1 GLN A 243     -14.596 -16.207 -26.502  1.00 70.55           O
ATOM   3663  NE2 GLN A 243     -15.001 -18.197 -25.528  1.00 70.55           N
ATOM   3664 1HE2 GLN A 243     -14.632 -19.088 -25.262  1.00 70.55           H
ATOM   3665 2HE2 GLN A 243     -15.954 -17.972 -25.330  1.00 70.55           H
ATOM   3666  HN  GLN A 243     -10.095 -16.804 -25.725  1.00 70.55           H
ATOM   3667  N   ALA A 244      -9.280 -15.566 -28.408  1.00 70.54           N
ATOM   3668  CA  ALA A 244      -8.643 -14.703 -29.388  1.00 70.54           C
ATOM   3669  C   ALA A 244      -7.316 -15.327 -29.826  1.00 70.54           C
ATOM   3670  O   ALA A 244      -6.299 -15.166 -29.154  1.00 70.54           O
ATOM   3671  HA  ALA A 244      -9.305 -14.635 -30.251  1.00 70.54           H
ATOM   3672  CB  ALA A 244      -8.461 -13.304 -28.795  1.00 70.54           C
ATOM   3673 1HB  ALA A 244      -9.435 -12.894 -28.528  1.00 70.54           H
ATOM   3674 2HB  ALA A 244      -7.836 -13.366 -27.904  1.00 70.54           H
ATOM   3675 3HB  ALA A 244      -7.983 -12.657 -29.530  1.00 70.54           H
ATOM   3676  HN  ALA A 244      -9.125 -15.309 -27.454  1.00 70.54           H
ATOM   3677  N   LYS A 245      -7.371 -16.026 -30.950  1.00 58.04           N
ATOM   3678  CA  LYS A 245      -6.181 -16.653 -31.500  1.00 58.04           C
ATOM   3679  C   LYS A 245      -5.127 -15.579 -31.779  1.00 58.04           C
ATOM   3680  O   LYS A 245      -4.040 -15.883 -32.268  1.00 58.04           O
ATOM   3681  HA  LYS A 245      -5.789 -17.332 -30.743  1.00 58.04           H
ATOM   3682  CB  LYS A 245      -6.537 -17.497 -32.726  1.00 58.04           C
ATOM   3683 1HB  LYS A 245      -7.171 -16.919 -33.398  1.00 58.04           H
ATOM   3684 2HB  LYS A 245      -5.630 -17.745 -33.277  1.00 58.04           H
ATOM   3685  CG  LYS A 245      -7.259 -18.782 -32.315  1.00 58.04           C
ATOM   3686 1HG  LYS A 245      -6.698 -19.281 -31.525  1.00 58.04           H
ATOM   3687 2HG  LYS A 245      -8.239 -18.538 -31.905  1.00 58.04           H
ATOM   3688  CD  LYS A 245      -7.419 -19.726 -33.508  1.00 58.04           C
ATOM   3689 1HD  LYS A 245      -8.074 -19.270 -34.251  1.00 58.04           H
ATOM   3690 2HD  LYS A 245      -6.453 -19.880 -33.987  1.00 58.04           H
ATOM   3691  CE  LYS A 245      -7.997 -21.072 -33.068  1.00 58.04           C
ATOM   3692 1HE  LYS A 245      -7.398 -21.485 -32.257  1.00 58.04           H
ATOM   3693 2HE  LYS A 245      -9.006 -20.932 -32.680  1.00 58.04           H
ATOM   3694  NZ  LYS A 245      -8.024 -22.021 -34.204  1.00 58.04           N
ATOM   3695 1HZ  LYS A 245      -8.406 -22.908 -33.895  1.00 58.04           H
ATOM   3696 2HZ  LYS A 245      -8.604 -21.644 -34.946  1.00 58.04           H
ATOM   3697 3HZ  LYS A 245      -7.081 -22.161 -34.550  1.00 58.04           H
ATOM   3698  HN  LYS A 245      -8.206 -16.167 -31.481  1.00 58.04           H
ATOM   3699  N   LYS A 246      -5.485 -14.345 -31.455  1.00 52.22           N
ATOM   3700  CA  LYS A 246      -4.671 -13.204 -31.838  1.00 52.22           C
ATOM   3701  C   LYS A 246      -3.548 -13.018 -30.815  1.00 52.22           C
ATOM   3702  O   LYS A 246      -3.757 -12.422 -29.760  1.00 52.22           O
ATOM   3703  HA  LYS A 246      -4.223 -13.433 -32.805  1.00 52.22           H
ATOM   3704  CB  LYS A 246      -5.544 -11.962 -32.025  1.00 52.22           C
ATOM   3705 1HB  LYS A 246      -6.242 -11.874 -31.193  1.00 52.22           H
ATOM   3706 2HB  LYS A 246      -4.919 -11.069 -32.012  1.00 52.22           H
ATOM   3707  CG  LYS A 246      -6.318 -12.030 -33.343  1.00 52.22           C
ATOM   3708 1HG  LYS A 246      -5.644 -12.315 -34.151  1.00 52.22           H
ATOM   3709 2HG  LYS A 246      -7.085 -12.802 -33.280  1.00 52.22           H
ATOM   3710  CD  LYS A 246      -6.969 -10.684 -33.667  1.00 52.22           C
ATOM   3711 1HD  LYS A 246      -7.718 -10.447 -32.911  1.00 52.22           H
ATOM   3712 2HD  LYS A 246      -6.218  -9.894 -33.630  1.00 52.22           H
ATOM   3713  CE  LYS A 246      -7.623 -10.709 -35.050  1.00 52.22           C
ATOM   3714 1HE  LYS A 246      -6.893 -11.018 -35.798  1.00 52.22           H
ATOM   3715 2HE  LYS A 246      -8.427 -11.445 -35.066  1.00 52.22           H
ATOM   3716  NZ  LYS A 246      -8.159  -9.373 -35.394  1.00 52.22           N
ATOM   3717 1HZ  LYS A 246      -8.601  -9.411 -36.306  1.00 52.22           H
ATOM   3718 2HZ  LYS A 246      -8.841  -9.093 -34.699  1.00 52.22           H
ATOM   3719 3HZ  LYS A 246      -7.401  -8.700 -35.415  1.00 52.22           H
ATOM   3720  HN  LYS A 246      -6.313 -14.120 -30.941  1.00 52.22           H
ATOM   3721  N   SER A 247      -2.381 -13.539 -31.164  1.00 55.77           N
ATOM   3722  CA  SER A 247      -1.230 -13.457 -30.281  1.00 55.77           C
ATOM   3723  C   SER A 247      -0.944 -11.996 -29.929  1.00 55.77           C
ATOM   3724  O   SER A 247      -0.524 -11.693 -28.814  1.00 55.77           O
ATOM   3725  HA  SER A 247      -1.511 -14.017 -29.389  1.00 55.77           H
ATOM   3726  CB  SER A 247       0.002 -14.100 -30.920  1.00 55.77           C
ATOM   3727 1HB  SER A 247      -0.096 -15.185 -30.884  1.00 55.77           H
ATOM   3728 2HB  SER A 247       0.054 -13.819 -31.971  1.00 55.77           H
ATOM   3729  OG  SER A 247       1.207 -13.712 -30.265  1.00 55.77           O
ATOM   3730  HG  SER A 247       1.246 -14.118 -29.352  1.00 55.77           H
ATOM   3731  HN  SER A 247      -2.215 -14.010 -32.031  1.00 55.77           H
ATOM   3732  N   SER A 248      -1.183 -11.129 -30.902  1.00 55.70           N
ATOM   3733  CA  SER A 248      -0.596  -9.800 -30.881  1.00 55.70           C
ATOM   3734  C   SER A 248      -0.925  -9.103 -29.560  1.00 55.70           C
ATOM   3735  O   SER A 248      -0.130  -8.309 -29.058  1.00 55.70           O
ATOM   3736  HA  SER A 248       0.479  -9.958 -30.974  1.00 55.70           H
ATOM   3737  CB  SER A 248      -1.090  -8.961 -32.062  1.00 55.70           C
ATOM   3738 1HB  SER A 248      -0.793  -9.438 -32.995  1.00 55.70           H
ATOM   3739 2HB  SER A 248      -2.180  -8.928 -32.053  1.00 55.70           H
ATOM   3740  OG  SER A 248      -0.576  -7.632 -32.024  1.00 55.70           O
ATOM   3741  HG  SER A 248       0.414  -7.644 -32.159  1.00 55.70           H
ATOM   3742  HN  SER A 248      -1.765 -11.321 -31.692  1.00 55.70           H
ATOM   3743  N   LYS A 249      -2.098  -9.424 -29.034  1.00 52.59           N
ATOM   3744  CA  LYS A 249      -2.620  -8.713 -27.880  1.00 52.59           C
ATOM   3745  C   LYS A 249      -1.816  -9.104 -26.638  1.00 52.59           C
ATOM   3746  O   LYS A 249      -1.895  -8.437 -25.608  1.00 52.59           O
ATOM   3747  HA  LYS A 249      -2.479  -7.648 -28.060  1.00 52.59           H
ATOM   3748  CB  LYS A 249      -4.125  -8.953 -27.738  1.00 52.59           C
ATOM   3749 1HB  LYS A 249      -4.345 -10.008 -27.898  1.00 52.59           H
ATOM   3750 2HB  LYS A 249      -4.442  -8.711 -26.724  1.00 52.59           H
ATOM   3751  CG  LYS A 249      -4.912  -8.105 -28.740  1.00 52.59           C
ATOM   3752 1HG  LYS A 249      -4.563  -7.073 -28.701  1.00 52.59           H
ATOM   3753 2HG  LYS A 249      -4.726  -8.466 -29.752  1.00 52.59           H
ATOM   3754  CD  LYS A 249      -6.411  -8.155 -28.441  1.00 52.59           C
ATOM   3755 1HD  LYS A 249      -6.779  -9.172 -28.573  1.00 52.59           H
ATOM   3756 2HD  LYS A 249      -6.588  -7.884 -27.400  1.00 52.59           H
ATOM   3757  CE  LYS A 249      -7.184  -7.205 -29.359  1.00 52.59           C
ATOM   3758 1HE  LYS A 249      -6.759  -6.203 -29.297  1.00 52.59           H
ATOM   3759 2HE  LYS A 249      -7.086  -7.530 -30.395  1.00 52.59           H
ATOM   3760  NZ  LYS A 249      -8.614  -7.167 -28.979  1.00 52.59           N
ATOM   3761 1HZ  LYS A 249      -9.118  -6.561 -29.617  1.00 52.59           H
ATOM   3762 2HZ  LYS A 249      -9.001  -8.103 -29.025  1.00 52.59           H
ATOM   3763 3HZ  LYS A 249      -8.704  -6.811 -28.034  1.00 52.59           H
ATOM   3764  HN  LYS A 249      -2.686 -10.154 -29.383  1.00 52.59           H
ATOM   3765  N   HIS A 250      -1.061 -10.184 -26.777  1.00 55.60           N
ATOM   3766  CA  HIS A 250      -0.408 -10.793 -25.631  1.00 55.60           C
ATOM   3767  C   HIS A 250       0.656  -9.841 -25.081  1.00 55.60           C
ATOM   3768  O   HIS A 250       0.786  -9.684 -23.868  1.00 55.60           O
ATOM   3769  HA  HIS A 250      -1.178 -10.941 -24.874  1.00 55.60           H
ATOM   3770  CB  HIS A 250       0.158 -12.167 -25.996  1.00 55.60           C
ATOM   3771 1HB  HIS A 250       0.458 -12.159 -27.044  1.00 55.60           H
ATOM   3772 2HB  HIS A 250       1.059 -12.346 -25.408  1.00 55.60           H
ATOM   3773  CG  HIS A 250      -0.806 -13.308 -25.772  1.00 55.60           C
ATOM   3774  ND1 HIS A 250      -1.050 -13.848 -24.521  1.00 55.60           N
ATOM   3775  HD1 HIS A 250      -0.629 -13.553 -23.664  1.00 55.60           H
ATOM   3776  CD2 HIS A 250      -1.584 -14.003 -26.650  1.00 55.60           C
ATOM   3777  HD2 HIS A 250      -1.636 -13.835 -27.726  1.00 55.60           H
ATOM   3778  CE1 HIS A 250      -1.936 -14.825 -24.654  1.00 55.60           C
ATOM   3779  HE1 HIS A 250      -2.332 -15.444 -23.849  1.00 55.60           H
ATOM   3780  NE2 HIS A 250      -2.265 -14.919 -25.974  1.00 55.60           N
ATOM   3781  HN  HIS A 250      -0.894 -10.641 -27.651  1.00 55.60           H
ATOM   3782  N   LYS A 251       1.390  -9.230 -26.000  1.00 57.64           N
ATOM   3783  CA  LYS A 251       2.584  -8.488 -25.632  1.00 57.64           C
ATOM   3784  C   LYS A 251       2.204  -7.366 -24.664  1.00 57.64           C
ATOM   3785  O   LYS A 251       2.878  -7.156 -23.657  1.00 57.64           O
ATOM   3786  HA  LYS A 251       3.251  -9.178 -25.116  1.00 57.64           H
ATOM   3787  CB  LYS A 251       3.317  -7.999 -26.883  1.00 57.64           C
ATOM   3788 1HB  LYS A 251       2.598  -7.596 -27.596  1.00 57.64           H
ATOM   3789 2HB  LYS A 251       3.993  -7.186 -26.618  1.00 57.64           H
ATOM   3790  CG  LYS A 251       4.108  -9.135 -27.535  1.00 57.64           C
ATOM   3791 1HG  LYS A 251       4.598  -9.730 -26.764  1.00 57.64           H
ATOM   3792 2HG  LYS A 251       3.426  -9.800 -28.065  1.00 57.64           H
ATOM   3793  CD  LYS A 251       5.154  -8.588 -28.507  1.00 57.64           C
ATOM   3794 1HD  LYS A 251       4.657  -8.094 -29.342  1.00 57.64           H
ATOM   3795 2HD  LYS A 251       5.761  -7.833 -28.007  1.00 57.64           H
ATOM   3796  CE  LYS A 251       6.054  -9.708 -29.033  1.00 57.64           C
ATOM   3797 1HE  LYS A 251       6.272 -10.414 -28.231  1.00 57.64           H
ATOM   3798 2HE  LYS A 251       5.534 -10.263 -29.814  1.00 57.64           H
ATOM   3799  NZ  LYS A 251       7.316  -9.151 -29.568  1.00 57.64           N
ATOM   3800 1HZ  LYS A 251       7.882  -9.902 -29.948  1.00 57.64           H
ATOM   3801 2HZ  LYS A 251       7.106  -8.482 -30.300  1.00 57.64           H
ATOM   3802 3HZ  LYS A 251       7.824  -8.689 -28.823  1.00 57.64           H
ATOM   3803  HN  LYS A 251       1.180  -9.236 -26.978  1.00 57.64           H
ATOM   3804  N   ALA A 252       1.126  -6.675 -25.003  1.00 65.39           N
ATOM   3805  CA  ALA A 252       0.719  -5.503 -24.246  1.00 65.39           C
ATOM   3806  C   ALA A 252       0.252  -5.937 -22.855  1.00 65.39           C
ATOM   3807  O   ALA A 252       0.248  -5.137 -21.920  1.00 65.39           O
ATOM   3808  HA  ALA A 252       1.590  -4.857 -24.142  1.00 65.39           H
ATOM   3809  CB  ALA A 252      -0.366  -4.749 -25.016  1.00 65.39           C
ATOM   3810 1HB  ALA A 252       0.025  -4.438 -25.984  1.00 65.39           H
ATOM   3811 2HB  ALA A 252      -1.227  -5.402 -25.165  1.00 65.39           H
ATOM   3812 3HB  ALA A 252      -0.671  -3.870 -24.448  1.00 65.39           H
ATOM   3813  HN  ALA A 252       0.536  -6.903 -25.777  1.00 65.39           H
ATOM   3814  N   LEU A 253      -0.129  -7.203 -22.761  1.00 69.85           N
ATOM   3815  CA  LEU A 253      -0.709  -7.721 -21.534  1.00 69.85           C
ATOM   3816  C   LEU A 253       0.414  -8.123 -20.575  1.00 69.85           C
ATOM   3817  O   LEU A 253       0.238  -8.088 -19.358  1.00 69.85           O
ATOM   3818  HA  LEU A 253      -1.281  -6.914 -21.076  1.00 69.85           H
ATOM   3819  CB  LEU A 253      -1.690  -8.854 -21.841  1.00 69.85           C
ATOM   3820 1HB  LEU A 253      -2.016  -8.755 -22.877  1.00 69.85           H
ATOM   3821 2HB  LEU A 253      -1.156  -9.801 -21.765  1.00 69.85           H
ATOM   3822  CG  LEU A 253      -2.931  -8.926 -20.950  1.00 69.85           C
ATOM   3823  HG  LEU A 253      -2.652  -8.598 -19.948  1.00 69.85           H
ATOM   3824  CD1 LEU A 253      -4.022  -7.977 -21.449  1.00 69.85           C
ATOM   3825 1HD1 LEU A 253      -3.644  -6.954 -21.441  1.00 69.85           H
ATOM   3826 2HD1 LEU A 253      -4.305  -8.251 -22.466  1.00 69.85           H
ATOM   3827 3HD1 LEU A 253      -4.892  -8.048 -20.798  1.00 69.85           H
ATOM   3828  CD2 LEU A 253      -3.436 -10.366 -20.829  1.00 69.85           C
ATOM   3829 1HD2 LEU A 253      -3.693 -10.745 -21.818  1.00 69.85           H
ATOM   3830 2HD2 LEU A 253      -2.655 -10.989 -20.392  1.00 69.85           H
ATOM   3831 3HD2 LEU A 253      -4.319 -10.389 -20.190  1.00 69.85           H
ATOM   3832  HN  LEU A 253      -0.048  -7.867 -23.504  1.00 69.85           H
ATOM   3833  N   LYS A 254       1.543  -8.495 -21.159  1.00 71.94           N
ATOM   3834  CA  LYS A 254       2.604  -9.135 -20.400  1.00 71.94           C
ATOM   3835  C   LYS A 254       2.974  -8.253 -19.206  1.00 71.94           C
ATOM   3836  O   LYS A 254       3.100  -8.741 -18.084  1.00 71.94           O
ATOM   3837  HA  LYS A 254       2.211 -10.079 -20.022  1.00 71.94           H
ATOM   3838  CB  LYS A 254       3.788  -9.468 -21.309  1.00 71.94           C
ATOM   3839 1HB  LYS A 254       3.429  -9.947 -22.220  1.00 71.94           H
ATOM   3840 2HB  LYS A 254       4.290  -8.549 -21.610  1.00 71.94           H
ATOM   3841  CG  LYS A 254       4.782 -10.390 -20.599  1.00 71.94           C
ATOM   3842 1HG  LYS A 254       5.186  -9.886 -19.720  1.00 71.94           H
ATOM   3843 2HG  LYS A 254       4.267 -11.283 -20.246  1.00 71.94           H
ATOM   3844  CD  LYS A 254       5.924 -10.789 -21.535  1.00 71.94           C
ATOM   3845 1HD  LYS A 254       5.518 -11.264 -22.428  1.00 71.94           H
ATOM   3846 2HD  LYS A 254       6.459  -9.898 -21.863  1.00 71.94           H
ATOM   3847  CE  LYS A 254       6.895 -11.745 -20.838  1.00 71.94           C
ATOM   3848 1HE  LYS A 254       7.300 -11.273 -19.943  1.00 71.94           H
ATOM   3849 2HE  LYS A 254       6.364 -12.640 -20.514  1.00 71.94           H
ATOM   3850  NZ  LYS A 254       7.998 -12.119 -21.751  1.00 71.94           N
ATOM   3851 1HZ  LYS A 254       8.633 -12.749 -21.274  1.00 71.94           H
ATOM   3852 2HZ  LYS A 254       7.617 -12.580 -22.570  1.00 71.94           H
ATOM   3853 3HZ  LYS A 254       8.500 -11.285 -22.036  1.00 71.94           H
ATOM   3854  HN  LYS A 254       1.739  -8.365 -22.131  1.00 71.94           H
ATOM   3855  N   VAL A 255       3.138  -6.968 -19.488  1.00 76.35           N
ATOM   3856  CA  VAL A 255       3.576  -6.029 -18.470  1.00 76.35           C
ATOM   3857  C   VAL A 255       2.567  -6.021 -17.320  1.00 76.35           C
ATOM   3858  O   VAL A 255       2.942  -6.184 -16.160  1.00 76.35           O
ATOM   3859  HA  VAL A 255       4.537  -6.379 -18.091  1.00 76.35           H
ATOM   3860  CB  VAL A 255       3.787  -4.646 -19.090  1.00 76.35           C
ATOM   3861  HB  VAL A 255       2.840  -4.326 -19.526  1.00 76.35           H
ATOM   3862  CG1 VAL A 255       4.184  -3.622 -18.025  1.00 76.35           C
ATOM   3863 1HG1 VAL A 255       3.395  -3.553 -17.276  1.00 76.35           H
ATOM   3864 2HG1 VAL A 255       5.112  -3.936 -17.548  1.00 76.35           H
ATOM   3865 3HG1 VAL A 255       4.327  -2.648 -18.493  1.00 76.35           H
ATOM   3866  CG2 VAL A 255       4.825  -4.701 -20.213  1.00 76.35           C
ATOM   3867 1HG2 VAL A 255       5.776  -5.052 -19.811  1.00 76.35           H
ATOM   3868 2HG2 VAL A 255       4.484  -5.384 -20.990  1.00 76.35           H
ATOM   3869 3HG2 VAL A 255       4.955  -3.705 -20.636  1.00 76.35           H
ATOM   3870  HN  VAL A 255       2.976  -6.569 -20.390  1.00 76.35           H
ATOM   3871  N   THR A 256       1.307  -5.830 -17.682  1.00 75.12           N
ATOM   3872  CA  THR A 256       0.270  -5.604 -16.690  1.00 75.12           C
ATOM   3873  C   THR A 256       0.067  -6.857 -15.836  1.00 75.12           C
ATOM   3874  O   THR A 256      -0.181  -6.760 -14.635  1.00 75.12           O
ATOM   3875  HA  THR A 256       0.601  -4.810 -16.020  1.00 75.12           H
ATOM   3876  CB  THR A 256      -0.997  -5.157 -17.424  1.00 75.12           C
ATOM   3877  HB  THR A 256      -1.865  -5.206 -16.767  1.00 75.12           H
ATOM   3878  OG1 THR A 256      -1.046  -5.997 -18.574  1.00 75.12           O
ATOM   3879  HG1 THR A 256      -1.239  -6.939 -18.301  1.00 75.12           H
ATOM   3880  CG2 THR A 256      -0.872  -3.744 -17.999  1.00 75.12           C
ATOM   3881 1HG2 THR A 256      -0.045  -3.712 -18.708  1.00 75.12           H
ATOM   3882 2HG2 THR A 256      -0.686  -3.038 -17.191  1.00 75.12           H
ATOM   3883 3HG2 THR A 256      -1.798  -3.477 -18.509  1.00 75.12           H
ATOM   3884  HN  THR A 256       0.992  -5.827 -18.631  1.00 75.12           H
ATOM   3885  N   ILE A 257       0.179  -8.004 -16.489  1.00 78.02           N
ATOM   3886  CA  ILE A 257       0.056  -9.275 -15.796  1.00 78.02           C
ATOM   3887  C   ILE A 257       1.132  -9.366 -14.712  1.00 78.02           C
ATOM   3888  O   ILE A 257       0.834  -9.678 -13.561  1.00 78.02           O
ATOM   3889  HA  ILE A 257      -0.921  -9.291 -15.314  1.00 78.02           H
ATOM   3890  CB  ILE A 257       0.088 -10.435 -16.793  1.00 78.02           C
ATOM   3891  HB  ILE A 257       0.929 -10.281 -17.469  1.00 78.02           H
ATOM   3892  CG1 ILE A 257      -1.181 -10.457 -17.648  1.00 78.02           C
ATOM   3893 1HG1 ILE A 257      -2.049 -10.636 -17.013  1.00 78.02           H
ATOM   3894 2HG1 ILE A 257      -1.324  -9.484 -18.118  1.00 78.02           H
ATOM   3895  CG2 ILE A 257       0.320 -11.767 -16.078  1.00 78.02           C
ATOM   3896 1HG2 ILE A 257       1.273 -11.734 -15.550  1.00 78.02           H
ATOM   3897 2HG2 ILE A 257      -0.485 -11.942 -15.364  1.00 78.02           H
ATOM   3898 3HG2 ILE A 257       0.338 -12.574 -16.810  1.00 78.02           H
ATOM   3899  CD1 ILE A 257      -1.098 -11.542 -18.724  1.00 78.02           C
ATOM   3900 1HD1 ILE A 257      -0.243 -11.346 -19.372  1.00 78.02           H
ATOM   3901 2HD1 ILE A 257      -0.979 -12.516 -18.250  1.00 78.02           H
ATOM   3902 3HD1 ILE A 257      -2.012 -11.536 -19.318  1.00 78.02           H
ATOM   3903  HN  ILE A 257       0.351  -8.074 -17.472  1.00 78.02           H
ATOM   3904  N   THR A 258       2.362  -9.088 -15.120  1.00 82.39           N
ATOM   3905  CA  THR A 258       3.499  -9.247 -14.230  1.00 82.39           C
ATOM   3906  C   THR A 258       3.344  -8.349 -13.000  1.00 82.39           C
ATOM   3907  O   THR A 258       3.523  -8.802 -11.870  1.00 82.39           O
ATOM   3908  HA  THR A 258       3.516 -10.277 -13.873  1.00 82.39           H
ATOM   3909  CB  THR A 258       4.771  -8.964 -15.032  1.00 82.39           C
ATOM   3910  HB  THR A 258       4.831  -7.911 -15.307  1.00 82.39           H
ATOM   3911  OG1 THR A 258       4.706  -9.881 -16.120  1.00 82.39           O
ATOM   3912  HG1 THR A 258       4.268  -9.448 -16.907  1.00 82.39           H
ATOM   3913  CG2 THR A 258       6.040  -9.367 -14.279  1.00 82.39           C
ATOM   3914 1HG2 THR A 258       6.011 -10.435 -14.063  1.00 82.39           H
ATOM   3915 2HG2 THR A 258       6.102  -8.809 -13.345  1.00 82.39           H
ATOM   3916 3HG2 THR A 258       6.913  -9.145 -14.893  1.00 82.39           H
ATOM   3917  HN  THR A 258       2.586  -8.760 -16.037  1.00 82.39           H
ATOM   3918  N   VAL A 259       3.013  -7.094 -13.262  1.00 81.43           N
ATOM   3919  CA  VAL A 259       2.877  -6.117 -12.195  1.00 81.43           C
ATOM   3920  C   VAL A 259       1.832  -6.608 -11.190  1.00 81.43           C
ATOM   3921  O   VAL A 259       2.036  -6.514  -9.981  1.00 81.43           O
ATOM   3922  HA  VAL A 259       3.840  -6.045 -11.691  1.00 81.43           H
ATOM   3923  CB  VAL A 259       2.544  -4.744 -12.781  1.00 81.43           C
ATOM   3924  HB  VAL A 259       1.696  -4.864 -13.456  1.00 81.43           H
ATOM   3925  CG1 VAL A 259       2.133  -3.763 -11.680  1.00 81.43           C
ATOM   3926 1HG1 VAL A 259       1.253  -4.145 -11.163  1.00 81.43           H
ATOM   3927 2HG1 VAL A 259       2.952  -3.651 -10.970  1.00 81.43           H
ATOM   3928 3HG1 VAL A 259       1.901  -2.795 -12.125  1.00 81.43           H
ATOM   3929  CG2 VAL A 259       3.718  -4.195 -13.594  1.00 81.43           C
ATOM   3930 1HG2 VAL A 259       4.592  -4.098 -12.950  1.00 81.43           H
ATOM   3931 2HG2 VAL A 259       3.944  -4.879 -14.412  1.00 81.43           H
ATOM   3932 3HG2 VAL A 259       3.454  -3.218 -13.999  1.00 81.43           H
ATOM   3933  HN  VAL A 259       2.839  -6.741 -14.182  1.00 81.43           H
ATOM   3934  N   LEU A 260       0.735  -7.122 -11.729  1.00 78.17           N
ATOM   3935  CA  LEU A 260      -0.389  -7.521 -10.900  1.00 78.17           C
ATOM   3936  C   LEU A 260       0.020  -8.715 -10.034  1.00 78.17           C
ATOM   3937  O   LEU A 260      -0.258  -8.741  -8.836  1.00 78.17           O
ATOM   3938  HA  LEU A 260      -0.625  -6.684 -10.244  1.00 78.17           H
ATOM   3939  CB  LEU A 260      -1.625  -7.782 -11.763  1.00 78.17           C
ATOM   3940 1HB  LEU A 260      -1.632  -7.060 -12.580  1.00 78.17           H
ATOM   3941 2HB  LEU A 260      -1.527  -8.771 -12.213  1.00 78.17           H
ATOM   3942  CG  LEU A 260      -2.973  -7.711 -11.044  1.00 78.17           C
ATOM   3943  HG  LEU A 260      -2.786  -7.687  -9.970  1.00 78.17           H
ATOM   3944  CD1 LEU A 260      -3.717  -6.422 -11.401  1.00 78.17           C
ATOM   3945 1HD1 LEU A 260      -3.117  -5.562 -11.105  1.00 78.17           H
ATOM   3946 2HD1 LEU A 260      -3.893  -6.391 -12.476  1.00 78.17           H
ATOM   3947 3HD1 LEU A 260      -4.672  -6.397 -10.876  1.00 78.17           H
ATOM   3948  CD2 LEU A 260      -3.814  -8.957 -11.329  1.00 78.17           C
ATOM   3949 1HD2 LEU A 260      -3.994  -9.036 -12.401  1.00 78.17           H
ATOM   3950 2HD2 LEU A 260      -3.280  -9.842 -10.984  1.00 78.17           H
ATOM   3951 3HD2 LEU A 260      -4.767  -8.880 -10.805  1.00 78.17           H
ATOM   3952  HN  LEU A 260       0.609  -7.265 -12.710  1.00 78.17           H
ATOM   3953  N   THR A 261       0.673  -9.673 -10.675  1.00 85.04           N
ATOM   3954  CA  THR A 261       1.065 -10.896  -9.994  1.00 85.04           C
ATOM   3955  C   THR A 261       2.013 -10.580  -8.835  1.00 85.04           C
ATOM   3956  O   THR A 261       1.854 -11.110  -7.737  1.00 85.04           O
ATOM   3957  HA  THR A 261       0.173 -11.350  -9.563  1.00 85.04           H
ATOM   3958  CB  THR A 261       1.669 -11.843 -11.033  1.00 85.04           C
ATOM   3959  HB  THR A 261       2.589 -11.430 -11.447  1.00 85.04           H
ATOM   3960  OG1 THR A 261       0.614 -12.052 -11.967  1.00 85.04           O
ATOM   3961  HG1 THR A 261       0.636 -11.344 -12.672  1.00 85.04           H
ATOM   3962  CG2 THR A 261       1.946 -13.236 -10.464  1.00 85.04           C
ATOM   3963 1HG2 THR A 261       1.013 -13.676 -10.111  1.00 85.04           H
ATOM   3964 2HG2 THR A 261       2.648 -13.156  -9.634  1.00 85.04           H
ATOM   3965 3HG2 THR A 261       2.374 -13.867 -11.242  1.00 85.04           H
ATOM   3966  HN  THR A 261       0.933  -9.625 -11.639  1.00 85.04           H
ATOM   3967  N   VAL A 262       2.978  -9.718  -9.120  1.00 88.07           N
ATOM   3968  CA  VAL A 262       3.978  -9.360  -8.129  1.00 88.07           C
ATOM   3969  C   VAL A 262       3.297  -8.657  -6.953  1.00 88.07           C
ATOM   3970  O   VAL A 262       3.635  -8.905  -5.797  1.00 88.07           O
ATOM   3971  HA  VAL A 262       4.431 -10.284  -7.770  1.00 88.07           H
ATOM   3972  CB  VAL A 262       5.077  -8.514  -8.776  1.00 88.07           C
ATOM   3973  HB  VAL A 262       4.600  -7.673  -9.279  1.00 88.07           H
ATOM   3974  CG1 VAL A 262       6.029  -7.951  -7.719  1.00 88.07           C
ATOM   3975 1HG1 VAL A 262       5.470  -7.325  -7.024  1.00 88.07           H
ATOM   3976 2HG1 VAL A 262       6.495  -8.772  -7.175  1.00 88.07           H
ATOM   3977 3HG1 VAL A 262       6.800  -7.354  -8.206  1.00 88.07           H
ATOM   3978  CG2 VAL A 262       5.841  -9.320  -9.829  1.00 88.07           C
ATOM   3979 1HG2 VAL A 262       6.301 -10.189  -9.358  1.00 88.07           H
ATOM   3980 2HG2 VAL A 262       5.151  -9.650 -10.605  1.00 88.07           H
ATOM   3981 3HG2 VAL A 262       6.616  -8.695 -10.273  1.00 88.07           H
ATOM   3982  HN  VAL A 262       3.082  -9.268 -10.007  1.00 88.07           H
ATOM   3983  N   PHE A 263       2.350  -7.794  -7.290  1.00 83.21           N
ATOM   3984  CA  PHE A 263       1.613  -7.058  -6.276  1.00 83.21           C
ATOM   3985  C   PHE A 263       0.879  -8.012  -5.332  1.00 83.21           C
ATOM   3986  O   PHE A 263       1.041  -7.932  -4.115  1.00 83.21           O
ATOM   3987  HA  PHE A 263       2.339  -6.475  -5.709  1.00 83.21           H
ATOM   3988  CB  PHE A 263       0.585  -6.194  -7.009  1.00 83.21           C
ATOM   3989 1HB  PHE A 263       1.109  -5.529  -7.697  1.00 83.21           H
ATOM   3990 2HB  PHE A 263      -0.052  -6.839  -7.613  1.00 83.21           H
ATOM   3991  CG  PHE A 263      -0.296  -5.354  -6.082  1.00 83.21           C
ATOM   3992  CD1 PHE A 263      -1.562  -5.759  -5.797  1.00 83.21           C
ATOM   3993  HD1 PHE A 263      -1.949  -6.682  -6.228  1.00 83.21           H
ATOM   3994  CD2 PHE A 263       0.188  -4.202  -5.544  1.00 83.21           C
ATOM   3995  HD2 PHE A 263       1.203  -3.877  -5.774  1.00 83.21           H
ATOM   3996  CE1 PHE A 263      -2.380  -4.979  -4.936  1.00 83.21           C
ATOM   3997  HE1 PHE A 263      -3.395  -5.304  -4.707  1.00 83.21           H
ATOM   3998  CE2 PHE A 263      -0.630  -3.422  -4.684  1.00 83.21           C
ATOM   3999  HE2 PHE A 263      -0.243  -2.499  -4.253  1.00 83.21           H
ATOM   4000  CZ  PHE A 263      -1.896  -3.827  -4.398  1.00 83.21           C
ATOM   4001  HZ  PHE A 263      -2.524  -3.229  -3.738  1.00 83.21           H
ATOM   4002  HN  PHE A 263       2.084  -7.595  -8.233  1.00 83.21           H
ATOM   4003  N   VAL A 264       0.088  -8.891  -5.928  1.00 87.28           N
ATOM   4004  CA  VAL A 264      -0.753  -9.788  -5.152  1.00 87.28           C
ATOM   4005  C   VAL A 264       0.126 -10.634  -4.230  1.00 87.28           C
ATOM   4006  O   VAL A 264      -0.190 -10.809  -3.054  1.00 87.28           O
ATOM   4007  HA  VAL A 264      -1.413  -9.173  -4.541  1.00 87.28           H
ATOM   4008  CB  VAL A 264      -1.622 -10.630  -6.088  1.00 87.28           C
ATOM   4009  HB  VAL A 264      -0.966 -11.109  -6.815  1.00 87.28           H
ATOM   4010  CG1 VAL A 264      -2.351 -11.732  -5.316  1.00 87.28           C
ATOM   4011 1HG1 VAL A 264      -1.621 -12.383  -4.836  1.00 87.28           H
ATOM   4012 2HG1 VAL A 264      -2.990 -11.281  -4.556  1.00 87.28           H
ATOM   4013 3HG1 VAL A 264      -2.961 -12.315  -6.005  1.00 87.28           H
ATOM   4014  CG2 VAL A 264      -2.612  -9.752  -6.856  1.00 87.28           C
ATOM   4015 1HG2 VAL A 264      -3.260  -9.233  -6.150  1.00 87.28           H
ATOM   4016 2HG2 VAL A 264      -2.064  -9.022  -7.451  1.00 87.28           H
ATOM   4017 3HG2 VAL A 264      -3.217 -10.376  -7.513  1.00 87.28           H
ATOM   4018  HN  VAL A 264       0.016  -8.997  -6.920  1.00 87.28           H
ATOM   4019  N   LEU A 265       1.213 -11.137  -4.798  1.00 88.53           N
ATOM   4020  CA  LEU A 265       2.082 -12.049  -4.074  1.00 88.53           C
ATOM   4021  C   LEU A 265       2.708 -11.316  -2.886  1.00 88.53           C
ATOM   4022  O   LEU A 265       2.899 -11.901  -1.821  1.00 88.53           O
ATOM   4023  HA  LEU A 265       1.459 -12.858  -3.691  1.00 88.53           H
ATOM   4024  CB  LEU A 265       3.108 -12.676  -5.020  1.00 88.53           C
ATOM   4025 1HB  LEU A 265       3.574 -11.878  -5.598  1.00 88.53           H
ATOM   4026 2HB  LEU A 265       3.893 -13.135  -4.420  1.00 88.53           H
ATOM   4027  CG  LEU A 265       2.569 -13.726  -5.994  1.00 88.53           C
ATOM   4028  HG  LEU A 265       1.751 -13.279  -6.560  1.00 88.53           H
ATOM   4029  CD1 LEU A 265       3.642 -14.141  -7.002  1.00 88.53           C
ATOM   4030 1HD1 LEU A 265       3.963 -13.269  -7.571  1.00 88.53           H
ATOM   4031 2HD1 LEU A 265       4.496 -14.562  -6.471  1.00 88.53           H
ATOM   4032 3HD1 LEU A 265       3.233 -14.888  -7.682  1.00 88.53           H
ATOM   4033  CD2 LEU A 265       1.993 -14.927  -5.241  1.00 88.53           C
ATOM   4034 1HD2 LEU A 265       2.775 -15.383  -4.633  1.00 88.53           H
ATOM   4035 2HD2 LEU A 265       1.178 -14.597  -4.598  1.00 88.53           H
ATOM   4036 3HD2 LEU A 265       1.617 -15.658  -5.957  1.00 88.53           H
ATOM   4037  HN  LEU A 265       1.501 -10.931  -5.733  1.00 88.53           H
ATOM   4038  N   SER A 266       3.010 -10.045  -3.109  1.00 89.88           N
ATOM   4039  CA  SER A 266       3.701  -9.254  -2.105  1.00 89.88           C
ATOM   4040  C   SER A 266       2.711  -8.786  -1.036  1.00 89.88           C
ATOM   4041  O   SER A 266       3.066  -8.672   0.137  1.00 89.88           O
ATOM   4042  HA  SER A 266       4.444  -9.922  -1.671  1.00 89.88           H
ATOM   4043  CB  SER A 266       4.404  -8.052  -2.739  1.00 89.88           C
ATOM   4044 1HB  SER A 266       4.929  -7.490  -1.966  1.00 89.88           H
ATOM   4045 2HB  SER A 266       5.157  -8.404  -3.444  1.00 89.88           H
ATOM   4046  OG  SER A 266       3.489  -7.192  -3.412  1.00 89.88           O
ATOM   4047  HG  SER A 266       3.446  -7.431  -4.382  1.00 89.88           H
ATOM   4048  HN  SER A 266       2.792  -9.558  -3.954  1.00 89.88           H
ATOM   4049  N   GLN A 267       1.489  -8.527  -1.479  1.00 85.17           N
ATOM   4050  CA  GLN A 267       0.504  -7.887  -0.624  1.00 85.17           C
ATOM   4051  C   GLN A 267      -0.241  -8.936   0.204  1.00 85.17           C
ATOM   4052  O   GLN A 267      -0.704  -8.647   1.307  1.00 85.17           O
ATOM   4053  HA  GLN A 267       1.073  -7.231   0.034  1.00 85.17           H
ATOM   4054  CB  GLN A 267      -0.473  -7.045  -1.448  1.00 85.17           C
ATOM   4055 1HB  GLN A 267      -0.914  -7.658  -2.234  1.00 85.17           H
ATOM   4056 2HB  GLN A 267      -1.290  -6.703  -0.813  1.00 85.17           H
ATOM   4057  CG  GLN A 267       0.234  -5.840  -2.072  1.00 85.17           C
ATOM   4058 1HG  GLN A 267       1.085  -6.178  -2.663  1.00 85.17           H
ATOM   4059 2HG  GLN A 267      -0.445  -5.329  -2.755  1.00 85.17           H
ATOM   4060  CD  GLN A 267       0.710  -4.865  -0.993  1.00 85.17           C
ATOM   4061  OE1 GLN A 267       0.131  -4.748   0.074  1.00 85.17           O
ATOM   4062  NE2 GLN A 267       1.795  -4.173  -1.330  1.00 85.17           N
ATOM   4063 1HE2 GLN A 267       2.222  -4.316  -2.223  1.00 85.17           H
ATOM   4064 2HE2 GLN A 267       2.183  -3.509  -0.691  1.00 85.17           H
ATOM   4065  HN  GLN A 267       1.171  -8.746  -2.401  1.00 85.17           H
ATOM   4066  N   PHE A 268      -0.333 -10.132  -0.358  1.00 90.64           N
ATOM   4067  CA  PHE A 268      -1.185 -11.162   0.210  1.00 90.64           C
ATOM   4068  C   PHE A 268      -0.757 -11.502   1.639  1.00 90.64           C
ATOM   4069  O   PHE A 268      -1.562 -11.429   2.566  1.00 90.64           O
ATOM   4070  HA  PHE A 268      -2.203 -10.771   0.221  1.00 90.64           H
ATOM   4071  CB  PHE A 268      -1.027 -12.407  -0.666  1.00 90.64           C
ATOM   4072 1HB  PHE A 268      -1.268 -12.146  -1.697  1.00 90.64           H
ATOM   4073 2HB  PHE A 268       0.018 -12.718  -0.652  1.00 90.64           H
ATOM   4074  CG  PHE A 268      -1.901 -13.586  -0.235  1.00 90.64           C
ATOM   4075  CD1 PHE A 268      -1.364 -14.600   0.495  1.00 90.64           C
ATOM   4076  HD1 PHE A 268      -0.310 -14.572   0.773  1.00 90.64           H
ATOM   4077  CD2 PHE A 268      -3.216 -13.621  -0.583  1.00 90.64           C
ATOM   4078  HD2 PHE A 268      -3.646 -12.808  -1.168  1.00 90.64           H
ATOM   4079  CE1 PHE A 268      -2.175 -15.695   0.894  1.00 90.64           C
ATOM   4080  HE1 PHE A 268      -1.744 -16.507   1.479  1.00 90.64           H
ATOM   4081  CE2 PHE A 268      -4.027 -14.716  -0.183  1.00 90.64           C
ATOM   4082  HE2 PHE A 268      -5.080 -14.743  -0.461  1.00 90.64           H
ATOM   4083  CZ  PHE A 268      -3.490 -15.729   0.547  1.00 90.64           C
ATOM   4084  HZ  PHE A 268      -4.112 -16.570   0.854  1.00 90.64           H
ATOM   4085  HN  PHE A 268       0.160 -10.400  -1.185  1.00 90.64           H
ATOM   4086  N   PRO A 269       0.514 -11.876   1.843  1.00 93.99           N
ATOM   4087  CA  PRO A 269       0.982 -12.261   3.176  1.00 93.99           C
ATOM   4088  C   PRO A 269       0.674 -11.204   4.224  1.00 93.99           C
ATOM   4089  O   PRO A 269       0.232 -11.526   5.325  1.00 93.99           O
ATOM   4090  HA  PRO A 269       0.459 -13.157   3.513  1.00 93.99           H
ATOM   4091  CB  PRO A 269       2.489 -12.454   2.990  1.00 93.99           C
ATOM   4092 1HB  PRO A 269       3.040 -11.538   3.205  1.00 93.99           H
ATOM   4093 2HB  PRO A 269       2.880 -13.224   3.654  1.00 93.99           H
ATOM   4094  CG  PRO A 269       2.614 -12.857   1.525  1.00 93.99           C
ATOM   4095 1HG  PRO A 269       3.622 -12.689   1.145  1.00 93.99           H
ATOM   4096 2HG  PRO A 269       2.402 -13.915   1.377  1.00 93.99           H
ATOM   4097  CD  PRO A 269       1.590 -11.967   0.840  1.00 93.99           C
ATOM   4098 1HD  PRO A 269       2.000 -10.986   0.603  1.00 93.99           H
ATOM   4099 2HD  PRO A 269       1.243 -12.399  -0.099  1.00 93.99           H
ATOM   4100  N   TYR A 270       0.919  -9.957   3.849  1.00 91.26           N
ATOM   4101  CA  TYR A 270       0.731  -8.848   4.769  1.00 91.26           C
ATOM   4102  C   TYR A 270      -0.735  -8.727   5.190  1.00 91.26           C
ATOM   4103  O   TYR A 270      -1.034  -8.573   6.373  1.00 91.26           O
ATOM   4104  HA  TYR A 270       1.340  -9.038   5.653  1.00 91.26           H
ATOM   4105  CB  TYR A 270       1.134  -7.588   4.000  1.00 91.26           C
ATOM   4106 1HB  TYR A 270       2.207  -7.618   3.812  1.00 91.26           H
ATOM   4107 2HB  TYR A 270       0.640  -7.594   3.029  1.00 91.26           H
ATOM   4108  CG  TYR A 270       0.793  -6.283   4.722  1.00 91.26           C
ATOM   4109  CD1 TYR A 270      -0.148  -5.426   4.189  1.00 91.26           C
ATOM   4110  HD1 TYR A 270      -0.649  -5.679   3.255  1.00 91.26           H
ATOM   4111  CD2 TYR A 270       1.427  -5.963   5.905  1.00 91.26           C
ATOM   4112  HD2 TYR A 270       2.171  -6.640   6.325  1.00 91.26           H
ATOM   4113  CE1 TYR A 270      -0.469  -4.197   4.868  1.00 91.26           C
ATOM   4114  HE1 TYR A 270      -1.211  -3.512   4.459  1.00 91.26           H
ATOM   4115  CE2 TYR A 270       1.107  -4.734   6.584  1.00 91.26           C
ATOM   4116  HE2 TYR A 270       1.600  -4.469   7.519  1.00 91.26           H
ATOM   4117  CZ  TYR A 270       0.174  -3.912   6.032  1.00 91.26           C
ATOM   4118  OH  TYR A 270      -0.129  -2.752   6.674  1.00 91.26           O
ATOM   4119  HH  TYR A 270       0.355  -2.708   7.548  1.00 91.26           H
ATOM   4120  HN  TYR A 270       1.239  -9.699   2.937  1.00 91.26           H
ATOM   4121  N   ASN A 271      -1.610  -8.802   4.198  1.00 89.49           N
ATOM   4122  CA  ASN A 271      -3.029  -8.594   4.434  1.00 89.49           C
ATOM   4123  C   ASN A 271      -3.585  -9.771   5.239  1.00 89.49           C
ATOM   4124  O   ASN A 271      -4.594  -9.634   5.929  1.00 89.49           O
ATOM   4125  HA  ASN A 271      -3.094  -7.651   4.977  1.00 89.49           H
ATOM   4126  CB  ASN A 271      -3.801  -8.516   3.116  1.00 89.49           C
ATOM   4127 1HB  ASN A 271      -3.439  -9.283   2.432  1.00 89.49           H
ATOM   4128 2HB  ASN A 271      -4.856  -8.721   3.296  1.00 89.49           H
ATOM   4129  CG  ASN A 271      -3.647  -7.137   2.472  1.00 89.49           C
ATOM   4130  OD1 ASN A 271      -4.241  -6.157   2.891  1.00 89.49           O
ATOM   4131  ND2 ASN A 271      -2.819  -7.115   1.431  1.00 89.49           N
ATOM   4132 1HD2 ASN A 271      -2.363  -7.955   1.138  1.00 89.49           H
ATOM   4133 2HD2 ASN A 271      -2.652  -6.259   0.943  1.00 89.49           H
ATOM   4134  HN  ASN A 271      -1.365  -9.000   3.249  1.00 89.49           H
ATOM   4135  N   CYS A 272      -2.903 -10.901   5.123  1.00 93.99           N
ATOM   4136  CA  CYS A 272      -3.249 -12.069   5.915  1.00 93.99           C
ATOM   4137  C   CYS A 272      -3.083 -11.713   7.394  1.00 93.99           C
ATOM   4138  O   CYS A 272      -3.979 -11.960   8.200  1.00 93.99           O
ATOM   4139  HA  CYS A 272      -4.289 -12.303   5.688  1.00 93.99           H
ATOM   4140  CB  CYS A 272      -2.411 -13.287   5.523  1.00 93.99           C
ATOM   4141 1HB  CYS A 272      -1.356 -13.015   5.483  1.00 93.99           H
ATOM   4142 2HB  CYS A 272      -2.510 -14.066   6.279  1.00 93.99           H
ATOM   4143  SG  CYS A 272      -2.954 -13.924   3.896  1.00 93.99           S
ATOM   4144  HG  CYS A 272      -2.398 -12.955   3.175  1.00 93.99           H
ATOM   4145  HN  CYS A 272      -2.127 -11.025   4.504  1.00 93.99           H
ATOM   4146  N   ILE A 273      -1.930 -11.139   7.706  1.00 92.74           N
ATOM   4147  CA  ILE A 273      -1.627 -10.766   9.077  1.00 92.74           C
ATOM   4148  C   ILE A 273      -2.556  -9.629   9.509  1.00 92.74           C
ATOM   4149  O   ILE A 273      -3.029  -9.607  10.644  1.00 92.74           O
ATOM   4150  HA  ILE A 273      -1.829 -11.634   9.704  1.00 92.74           H
ATOM   4151  CB  ILE A 273      -0.141 -10.435   9.226  1.00 92.74           C
ATOM   4152  HB  ILE A 273       0.104  -9.639   8.523  1.00 92.74           H
ATOM   4153  CG1 ILE A 273       0.728 -11.641   8.864  1.00 92.74           C
ATOM   4154 1HG1 ILE A 273       0.544 -11.929   7.829  1.00 92.74           H
ATOM   4155 2HG1 ILE A 273       1.781 -11.369   8.937  1.00 92.74           H
ATOM   4156  CG2 ILE A 273       0.166  -9.908  10.629  1.00 92.74           C
ATOM   4157 1HG2 ILE A 273      -0.414  -9.003  10.812  1.00 92.74           H
ATOM   4158 2HG2 ILE A 273      -0.100 -10.665  11.367  1.00 92.74           H
ATOM   4159 3HG2 ILE A 273       1.229  -9.681  10.708  1.00 92.74           H
ATOM   4160  CD1 ILE A 273       0.436 -12.824   9.788  1.00 92.74           C
ATOM   4161 1HD1 ILE A 273       0.644 -12.540  10.820  1.00 92.74           H
ATOM   4162 2HD1 ILE A 273      -0.612 -13.108   9.695  1.00 92.74           H
ATOM   4163 3HD1 ILE A 273       1.067 -13.668   9.509  1.00 92.74           H
ATOM   4164  HN  ILE A 273      -1.212 -10.930   7.042  1.00 92.74           H
ATOM   4165  N   LEU A 274      -2.790  -8.714   8.580  1.00 89.86           N
ATOM   4166  CA  LEU A 274      -3.620  -7.555   8.863  1.00 89.86           C
ATOM   4167  C   LEU A 274      -5.030  -8.021   9.234  1.00 89.86           C
ATOM   4168  O   LEU A 274      -5.681  -7.422  10.088  1.00 89.86           O
ATOM   4169  HA  LEU A 274      -3.187  -7.046   9.725  1.00 89.86           H
ATOM   4170  CB  LEU A 274      -3.586  -6.572   7.692  1.00 89.86           C
ATOM   4171 1HB  LEU A 274      -2.549  -6.446   7.379  1.00 89.86           H
ATOM   4172 2HB  LEU A 274      -4.120  -7.017   6.853  1.00 89.86           H
ATOM   4173  CG  LEU A 274      -4.179  -5.187   7.961  1.00 89.86           C
ATOM   4174  HG  LEU A 274      -5.145  -5.318   8.447  1.00 89.86           H
ATOM   4175  CD1 LEU A 274      -3.294  -4.389   8.921  1.00 89.86           C
ATOM   4176 1HD1 LEU A 274      -3.211  -4.923   9.867  1.00 89.86           H
ATOM   4177 2HD1 LEU A 274      -2.303  -4.266   8.484  1.00 89.86           H
ATOM   4178 3HD1 LEU A 274      -3.739  -3.409   9.095  1.00 89.86           H
ATOM   4179  CD2 LEU A 274      -4.430  -4.435   6.652  1.00 89.86           C
ATOM   4180 1HD2 LEU A 274      -3.488  -4.314   6.117  1.00 89.86           H
ATOM   4181 2HD2 LEU A 274      -5.128  -5.001   6.036  1.00 89.86           H
ATOM   4182 3HD2 LEU A 274      -4.851  -3.454   6.872  1.00 89.86           H
ATOM   4183  HN  LEU A 274      -2.425  -8.754   7.650  1.00 89.86           H
ATOM   4184  N   LEU A 275      -5.459  -9.086   8.573  1.00 91.88           N
ATOM   4185  CA  LEU A 275      -6.773  -9.649   8.833  1.00 91.88           C
ATOM   4186  C   LEU A 275      -6.834 -10.145  10.279  1.00 91.88           C
ATOM   4187  O   LEU A 275      -7.796  -9.869  10.994  1.00 91.88           O
ATOM   4188  HA  LEU A 275      -7.502  -8.847   8.713  1.00 91.88           H
ATOM   4189  CB  LEU A 275      -7.110 -10.725   7.799  1.00 91.88           C
ATOM   4190 1HB  LEU A 275      -7.070 -10.273   6.808  1.00 91.88           H
ATOM   4191 2HB  LEU A 275      -6.333 -11.489   7.833  1.00 91.88           H
ATOM   4192  CG  LEU A 275      -8.468 -11.411   7.962  1.00 91.88           C
ATOM   4193  HG  LEU A 275      -8.527 -11.815   8.973  1.00 91.88           H
ATOM   4194  CD1 LEU A 275      -9.611 -10.406   7.809  1.00 91.88           C
ATOM   4195 1HD1 LEU A 275      -9.518  -9.631   8.569  1.00 91.88           H
ATOM   4196 2HD1 LEU A 275      -9.566  -9.952   6.819  1.00 91.88           H
ATOM   4197 3HD1 LEU A 275     -10.565 -10.920   7.930  1.00 91.88           H
ATOM   4198  CD2 LEU A 275      -8.606 -12.589   6.996  1.00 91.88           C
ATOM   4199 1HD2 LEU A 275      -8.517 -12.231   5.971  1.00 91.88           H
ATOM   4200 2HD2 LEU A 275      -7.820 -13.317   7.196  1.00 91.88           H
ATOM   4201 3HD2 LEU A 275      -9.580 -13.059   7.133  1.00 91.88           H
ATOM   4202  HN  LEU A 275      -4.927  -9.562   7.872  1.00 91.88           H
ATOM   4203  N   VAL A 276      -5.794 -10.868  10.667  1.00 93.51           N
ATOM   4204  CA  VAL A 276      -5.723 -11.418  12.010  1.00 93.51           C
ATOM   4205  C   VAL A 276      -5.803 -10.278  13.028  1.00 93.51           C
ATOM   4206  O   VAL A 276      -6.539 -10.367  14.009  1.00 93.51           O
ATOM   4207  HA  VAL A 276      -6.587 -12.069  12.145  1.00 93.51           H
ATOM   4208  CB  VAL A 276      -4.461 -12.269  12.162  1.00 93.51           C
ATOM   4209  HB  VAL A 276      -3.605 -11.651  11.889  1.00 93.51           H
ATOM   4210  CG1 VAL A 276      -4.273 -12.716  13.613  1.00 93.51           C
ATOM   4211 1HG1 VAL A 276      -4.183 -11.840  14.255  1.00 93.51           H
ATOM   4212 2HG1 VAL A 276      -5.133 -13.309  13.925  1.00 93.51           H
ATOM   4213 3HG1 VAL A 276      -3.368 -13.319  13.692  1.00 93.51           H
ATOM   4214  CG2 VAL A 276      -4.493 -13.471  11.217  1.00 93.51           C
ATOM   4215 1HG2 VAL A 276      -5.361 -14.090  11.445  1.00 93.51           H
ATOM   4216 2HG2 VAL A 276      -4.557 -13.122  10.186  1.00 93.51           H
ATOM   4217 3HG2 VAL A 276      -3.584 -14.059  11.345  1.00 93.51           H
ATOM   4218  HN  VAL A 276      -5.010 -11.079  10.082  1.00 93.51           H
ATOM   4219  N   GLN A 277      -5.033  -9.233  12.759  1.00 90.20           N
ATOM   4220  CA  GLN A 277      -4.992  -8.086  13.650  1.00 90.20           C
ATOM   4221  C   GLN A 277      -6.373  -7.432  13.737  1.00 90.20           C
ATOM   4222  O   GLN A 277      -6.763  -6.936  14.793  1.00 90.20           O
ATOM   4223  HA  GLN A 277      -4.710  -8.485  14.624  1.00 90.20           H
ATOM   4224  CB  GLN A 277      -3.936  -7.077  13.195  1.00 90.20           C
ATOM   4225 1HB  GLN A 277      -4.047  -6.884  12.128  1.00 90.20           H
ATOM   4226 2HB  GLN A 277      -4.090  -6.127  13.708  1.00 90.20           H
ATOM   4227  CG  GLN A 277      -2.525  -7.594  13.481  1.00 90.20           C
ATOM   4228 1HG  GLN A 277      -2.431  -7.838  14.540  1.00 90.20           H
ATOM   4229 2HG  GLN A 277      -2.351  -8.515  12.925  1.00 90.20           H
ATOM   4230  CD  GLN A 277      -1.471  -6.553  13.097  1.00 90.20           C
ATOM   4231  OE1 GLN A 277      -1.693  -5.682  12.272  1.00 90.20           O
ATOM   4232  NE2 GLN A 277      -0.314  -6.692  13.739  1.00 90.20           N
ATOM   4233 1HE2 GLN A 277      -0.197  -7.429  14.404  1.00 90.20           H
ATOM   4234 2HE2 GLN A 277       0.438  -6.059  13.556  1.00 90.20           H
ATOM   4235  HN  GLN A 277      -4.447  -9.163  11.952  1.00 90.20           H
ATOM   4236  N   THR A 278      -7.075  -7.453  12.613  1.00 90.74           N
ATOM   4237  CA  THR A 278      -8.385  -6.830  12.537  1.00 90.74           C
ATOM   4238  C   THR A 278      -9.385  -7.584  13.416  1.00 90.74           C
ATOM   4239  O   THR A 278     -10.161  -6.970  14.147  1.00 90.74           O
ATOM   4240  HA  THR A 278      -8.309  -5.819  12.936  1.00 90.74           H
ATOM   4241  CB  THR A 278      -8.796  -6.770  11.065  1.00 90.74           C
ATOM   4242  HB  THR A 278      -8.944  -7.771  10.660  1.00 90.74           H
ATOM   4243  OG1 THR A 278      -7.764  -6.004  10.448  1.00 90.74           O
ATOM   4244  HG1 THR A 278      -6.871  -6.399  10.661  1.00 90.74           H
ATOM   4245  CG2 THR A 278     -10.061  -5.938  10.843  1.00 90.74           C
ATOM   4246 1HG2 THR A 278      -9.889  -4.918  11.186  1.00 90.74           H
ATOM   4247 2HG2 THR A 278     -10.886  -6.376  11.404  1.00 90.74           H
ATOM   4248 3HG2 THR A 278     -10.307  -5.928   9.781  1.00 90.74           H
ATOM   4249  HN  THR A 278      -6.762  -7.884  11.767  1.00 90.74           H
ATOM   4250  N   ILE A 279      -9.335  -8.905  13.316  1.00 91.29           N
ATOM   4251  CA  ILE A 279     -10.228  -9.748  14.092  1.00 91.29           C
ATOM   4252  C   ILE A 279      -9.896  -9.604  15.578  1.00 91.29           C
ATOM   4253  O   ILE A 279     -10.795  -9.500  16.411  1.00 91.29           O
ATOM   4254  HA  ILE A 279     -11.243  -9.387  13.928  1.00 91.29           H
ATOM   4255  CB  ILE A 279     -10.174 -11.192  13.587  1.00 91.29           C
ATOM   4256  HB  ILE A 279      -9.134 -11.518  13.594  1.00 91.29           H
ATOM   4257  CG1 ILE A 279     -10.667 -11.286  12.141  1.00 91.29           C
ATOM   4258 1HG1 ILE A 279     -11.748 -11.146  12.112  1.00 91.29           H
ATOM   4259 2HG1 ILE A 279     -10.226 -10.483  11.550  1.00 91.29           H
ATOM   4260  CG2 ILE A 279     -10.947 -12.128  14.518  1.00 91.29           C
ATOM   4261 1HG2 ILE A 279     -10.510 -12.090  15.516  1.00 91.29           H
ATOM   4262 2HG2 ILE A 279     -11.990 -11.813  14.566  1.00 91.29           H
ATOM   4263 3HG2 ILE A 279     -10.893 -13.147  14.136  1.00 91.29           H
ATOM   4264  CD1 ILE A 279     -10.305 -12.639  11.526  1.00 91.29           C
ATOM   4265 1HD1 ILE A 279      -9.223 -12.764  11.534  1.00 91.29           H
ATOM   4266 2HD1 ILE A 279     -10.768 -13.437  12.105  1.00 91.29           H
ATOM   4267 3HD1 ILE A 279     -10.667 -12.679  10.498  1.00 91.29           H
ATOM   4268  HN  ILE A 279      -8.700  -9.396  12.720  1.00 91.29           H
ATOM   4269  N   ASP A 280      -8.603  -9.603  15.866  1.00 90.31           N
ATOM   4270  CA  ASP A 280      -8.142  -9.516  17.241  1.00 90.31           C
ATOM   4271  C   ASP A 280      -8.573  -8.174  17.835  1.00 90.31           C
ATOM   4272  O   ASP A 280      -8.909  -8.093  19.016  1.00 90.31           O
ATOM   4273  HA  ASP A 280      -8.599 -10.364  17.751  1.00 90.31           H
ATOM   4274  CB  ASP A 280      -6.616  -9.598  17.317  1.00 90.31           C
ATOM   4275 1HB  ASP A 280      -6.273 -10.513  16.833  1.00 90.31           H
ATOM   4276 2HB  ASP A 280      -6.176  -8.764  16.770  1.00 90.31           H
ATOM   4277  CG  ASP A 280      -6.137  -9.573  18.769  1.00 90.31           C
ATOM   4278  OD1 ASP A 280      -6.671 -10.383  19.557  1.00 90.31           O
ATOM   4279  OD2 ASP A 280      -5.247  -8.744  19.059  1.00 90.31           O
ATOM   4280  HN  ASP A 280      -7.877  -9.660  15.180  1.00 90.31           H
ATOM   4281  N   ALA A 281      -8.551  -7.154  16.989  1.00 89.43           N
ATOM   4282  CA  ALA A 281      -8.917  -5.816  17.421  1.00 89.43           C
ATOM   4283  C   ALA A 281     -10.361  -5.827  17.929  1.00 89.43           C
ATOM   4284  O   ALA A 281     -10.723  -5.032  18.795  1.00 89.43           O
ATOM   4285  HA  ALA A 281      -8.255  -5.538  18.240  1.00 89.43           H
ATOM   4286  CB  ALA A 281      -8.713  -4.833  16.266  1.00 89.43           C
ATOM   4287 1HB  ALA A 281      -7.666  -4.843  15.962  1.00 89.43           H
ATOM   4288 2HB  ALA A 281      -9.338  -5.127  15.424  1.00 89.43           H
ATOM   4289 3HB  ALA A 281      -8.988  -3.830  16.590  1.00 89.43           H
ATOM   4290  HN  ALA A 281      -8.288  -7.231  16.028  1.00 89.43           H
ATOM   4291  N   TYR A 282     -11.145  -6.735  17.368  1.00 77.46           N
ATOM   4292  CA  TYR A 282     -12.550  -6.834  17.725  1.00 77.46           C
ATOM   4293  C   TYR A 282     -12.769  -7.896  18.804  1.00 77.46           C
ATOM   4294  O   TYR A 282     -13.444  -7.644  19.801  1.00 77.46           O
ATOM   4295  HA  TYR A 282     -12.868  -5.865  18.110  1.00 77.46           H
ATOM   4296  CB  TYR A 282     -13.280  -7.261  16.450  1.00 77.46           C
ATOM   4297 1HB  TYR A 282     -13.021  -6.571  15.647  1.00 77.46           H
ATOM   4298 2HB  TYR A 282     -12.923  -8.246  16.152  1.00 77.46           H
ATOM   4299  CG  TYR A 282     -14.803  -7.307  16.591  1.00 77.46           C
ATOM   4300  CD1 TYR A 282     -15.445  -8.518  16.751  1.00 77.46           C
ATOM   4301  HD1 TYR A 282     -14.867  -9.442  16.777  1.00 77.46           H
ATOM   4302  CD2 TYR A 282     -15.535  -6.137  16.558  1.00 77.46           C
ATOM   4303  HD2 TYR A 282     -15.028  -5.181  16.432  1.00 77.46           H
ATOM   4304  CE1 TYR A 282     -16.878  -8.562  16.883  1.00 77.46           C
ATOM   4305  HE1 TYR A 282     -17.397  -9.512  17.010  1.00 77.46           H
ATOM   4306  CE2 TYR A 282     -16.968  -6.181  16.691  1.00 77.46           C
ATOM   4307  HE2 TYR A 282     -17.558  -5.265  16.666  1.00 77.46           H
ATOM   4308  CZ  TYR A 282     -17.569  -7.391  16.847  1.00 77.46           C
ATOM   4309  OH  TYR A 282     -18.922  -7.432  16.972  1.00 77.46           O
ATOM   4310  HH  TYR A 282     -19.298  -6.506  16.925  1.00 77.46           H
ATOM   4311  HN  TYR A 282     -10.836  -7.395  16.684  1.00 77.46           H
ATOM   4312  N   ALA A 283     -12.185  -9.062  18.569  1.00 87.60           N
ATOM   4313  CA  ALA A 283     -12.502 -10.233  19.368  1.00 87.60           C
ATOM   4314  C   ALA A 283     -11.544 -10.308  20.558  1.00 87.60           C
ATOM   4315  O   ALA A 283     -11.840 -10.960  21.558  1.00 87.60           O
ATOM   4316  HA  ALA A 283     -13.520 -10.116  19.739  1.00 87.60           H
ATOM   4317  CB  ALA A 283     -12.439 -11.484  18.489  1.00 87.60           C
ATOM   4318 1HB  ALA A 283     -13.159 -11.393  17.676  1.00 87.60           H
ATOM   4319 2HB  ALA A 283     -11.435 -11.587  18.076  1.00 87.60           H
ATOM   4320 3HB  ALA A 283     -12.677 -12.362  19.089  1.00 87.60           H
ATOM   4321  HN  ALA A 283     -11.507  -9.213  17.849  1.00 87.60           H
ATOM   4322  N   MET A 284     -10.414  -9.631  20.411  1.00 80.23           N
ATOM   4323  CA  MET A 284      -9.423  -9.588  21.473  1.00 80.23           C
ATOM   4324  C   MET A 284      -9.112 -10.995  21.989  1.00 80.23           C
ATOM   4325  O   MET A 284      -9.027 -11.212  23.197  1.00 80.23           O
ATOM   4326  HA  MET A 284      -8.531  -9.153  21.024  1.00 80.23           H
ATOM   4327  CB  MET A 284      -9.945  -8.726  22.624  1.00 80.23           C
ATOM   4328 1HB  MET A 284     -10.841  -9.181  23.047  1.00 80.23           H
ATOM   4329 2HB  MET A 284      -9.201  -8.686  23.420  1.00 80.23           H
ATOM   4330  CG  MET A 284     -10.265  -7.308  22.145  1.00 80.23           C
ATOM   4331 1HG  MET A 284      -9.348  -6.801  21.845  1.00 80.23           H
ATOM   4332 2HG  MET A 284     -10.909  -7.349  21.267  1.00 80.23           H
ATOM   4333  SD  MET A 284     -11.069  -6.391  23.448  1.00 80.23           S
ATOM   4334  CE  MET A 284     -11.211  -4.795  22.661  1.00 80.23           C
ATOM   4335 1HE  MET A 284     -10.218  -4.425  22.408  1.00 80.23           H
ATOM   4336 2HE  MET A 284     -11.807  -4.889  21.753  1.00 80.23           H
ATOM   4337 3HE  MET A 284     -11.696  -4.096  23.343  1.00 80.23           H
ATOM   4338  HN  MET A 284     -10.172  -9.119  19.587  1.00 80.23           H
ATOM   4339  N   PHE A 285      -8.951 -11.914  21.049  1.00 82.31           N
ATOM   4340  CA  PHE A 285      -8.842 -13.322  21.389  1.00 82.31           C
ATOM   4341  C   PHE A 285      -7.395 -13.696  21.716  1.00 82.31           C
ATOM   4342  O   PHE A 285      -7.136 -14.760  22.277  1.00 82.31           O
ATOM   4343  HA  PHE A 285      -9.466 -13.492  22.266  1.00 82.31           H
ATOM   4344  CB  PHE A 285      -9.297 -14.115  20.163  1.00 82.31           C
ATOM   4345 1HB  PHE A 285      -9.397 -15.165  20.438  1.00 82.31           H
ATOM   4346 2HB  PHE A 285     -10.286 -13.769  19.865  1.00 82.31           H
ATOM   4347  CG  PHE A 285      -8.352 -14.005  18.964  1.00 82.31           C
ATOM   4348  CD1 PHE A 285      -8.536 -13.023  18.042  1.00 82.31           C
ATOM   4349  HD1 PHE A 285      -9.356 -12.314  18.156  1.00 82.31           H
ATOM   4350  CD2 PHE A 285      -7.328 -14.889  18.822  1.00 82.31           C
ATOM   4351  HD2 PHE A 285      -7.181 -15.676  19.561  1.00 82.31           H
ATOM   4352  CE1 PHE A 285      -7.659 -12.921  16.930  1.00 82.31           C
ATOM   4353  HE1 PHE A 285      -7.806 -12.134  16.190  1.00 82.31           H
ATOM   4354  CE2 PHE A 285      -6.451 -14.787  17.710  1.00 82.31           C
ATOM   4355  HE2 PHE A 285      -5.631 -15.495  17.596  1.00 82.31           H
ATOM   4356  CZ  PHE A 285      -6.635 -13.805  16.787  1.00 82.31           C
ATOM   4357  HZ  PHE A 285      -5.962 -13.726  15.934  1.00 82.31           H
ATOM   4358  HN  PHE A 285      -8.896 -11.710  20.071  1.00 82.31           H
ATOM   4359  N   ILE A 286      -6.489 -12.801  21.351  1.00 84.26           N
ATOM   4360  CA  ILE A 286      -5.077 -13.012  21.620  1.00 84.26           C
ATOM   4361  C   ILE A 286      -4.749 -12.507  23.026  1.00 84.26           C
ATOM   4362  O   ILE A 286      -4.647 -11.301  23.248  1.00 84.26           O
ATOM   4363  HA  ILE A 286      -4.895 -14.087  21.588  1.00 84.26           H
ATOM   4364  CB  ILE A 286      -4.221 -12.377  20.523  1.00 84.26           C
ATOM   4365  HB  ILE A 286      -4.433 -11.308  20.500  1.00 84.26           H
ATOM   4366  CG1 ILE A 286      -4.586 -12.939  19.147  1.00 84.26           C
ATOM   4367 1HG1 ILE A 286      -4.353 -14.003  19.113  1.00 84.26           H
ATOM   4368 2HG1 ILE A 286      -5.659 -12.842  18.984  1.00 84.26           H
ATOM   4369  CG2 ILE A 286      -2.730 -12.534  20.829  1.00 84.26           C
ATOM   4370 1HG2 ILE A 286      -2.501 -12.048  21.777  1.00 84.26           H
ATOM   4371 2HG2 ILE A 286      -2.483 -13.594  20.895  1.00 84.26           H
ATOM   4372 3HG2 ILE A 286      -2.145 -12.074  20.033  1.00 84.26           H
ATOM   4373  CD1 ILE A 286      -3.827 -12.209  18.037  1.00 84.26           C
ATOM   4374 1HD1 ILE A 286      -4.081 -11.149  18.060  1.00 84.26           H
ATOM   4375 2HD1 ILE A 286      -2.755 -12.329  18.191  1.00 84.26           H
ATOM   4376 3HD1 ILE A 286      -4.105 -12.628  17.071  1.00 84.26           H
ATOM   4377  HN  ILE A 286      -6.706 -11.946  20.880  1.00 84.26           H
ATOM   4378  N   SER A 287      -4.592 -13.454  23.940  1.00 83.49           N
ATOM   4379  CA  SER A 287      -4.280 -13.120  25.319  1.00 83.49           C
ATOM   4380  C   SER A 287      -2.839 -13.521  25.641  1.00 83.49           C
ATOM   4381  O   SER A 287      -2.280 -13.085  26.647  1.00 83.49           O
ATOM   4382  HA  SER A 287      -4.401 -12.038  25.388  1.00 83.49           H
ATOM   4383  CB  SER A 287      -5.250 -13.803  26.284  1.00 83.49           C
ATOM   4384 1HB  SER A 287      -4.968 -13.566  27.310  1.00 83.49           H
ATOM   4385 2HB  SER A 287      -6.254 -13.408  26.130  1.00 83.49           H
ATOM   4386  OG  SER A 287      -5.266 -15.218  26.113  1.00 83.49           O
ATOM   4387  HG  SER A 287      -5.925 -15.631  26.742  1.00 83.49           H
ATOM   4388  HN  SER A 287      -4.675 -14.432  23.750  1.00 83.49           H
ATOM   4389  N   ASN A 288      -2.279 -14.346  24.769  1.00 84.38           N
ATOM   4390  CA  ASN A 288      -0.951 -14.888  24.998  1.00 84.38           C
ATOM   4391  C   ASN A 288       0.093 -13.930  24.420  1.00 84.38           C
ATOM   4392  O   ASN A 288       0.068 -13.625  23.229  1.00 84.38           O
ATOM   4393  HA  ASN A 288      -0.867 -14.993  26.080  1.00 84.38           H
ATOM   4394  CB  ASN A 288      -0.782 -16.243  24.308  1.00 84.38           C
ATOM   4395 1HB  ASN A 288      -1.623 -16.890  24.558  1.00 84.38           H
ATOM   4396 2HB  ASN A 288      -0.794 -16.109  23.227  1.00 84.38           H
ATOM   4397  CG  ASN A 288       0.527 -16.914  24.729  1.00 84.38           C
ATOM   4398  OD1 ASN A 288       1.503 -16.268  25.074  1.00 84.38           O
ATOM   4399  ND2 ASN A 288       0.494 -18.243  24.682  1.00 84.38           N
ATOM   4400 1HD2 ASN A 288      -0.340 -18.712  24.390  1.00 84.38           H
ATOM   4401 2HD2 ASN A 288       1.302 -18.772  24.939  1.00 84.38           H
ATOM   4402  HN  ASN A 288      -2.716 -14.644  23.921  1.00 84.38           H
ATOM   4403  N   CYS A 289       0.985 -13.482  25.291  1.00 89.64           N
ATOM   4404  CA  CYS A 289       1.982 -12.499  24.903  1.00 89.64           C
ATOM   4405  C   CYS A 289       2.880 -13.122  23.833  1.00 89.64           C
ATOM   4406  O   CYS A 289       3.286 -12.447  22.888  1.00 89.64           O
ATOM   4407  HA  CYS A 289       1.438 -11.644  24.502  1.00 89.64           H
ATOM   4408  CB  CYS A 289       2.787 -12.004  26.106  1.00 89.64           C
ATOM   4409 1HB  CYS A 289       2.116 -11.580  26.854  1.00 89.64           H
ATOM   4410 2HB  CYS A 289       3.302 -12.840  26.579  1.00 89.64           H
ATOM   4411  SG  CYS A 289       4.001 -10.744  25.571  1.00 89.64           S
ATOM   4412  HN  CYS A 289       1.034 -13.780  26.245  1.00 89.64           H
ATOM   4413  N   ALA A 290       3.165 -14.403  24.017  1.00 91.98           N
ATOM   4414  CA  ALA A 290       4.070 -15.104  23.123  1.00 91.98           C
ATOM   4415  C   ALA A 290       3.500 -15.078  21.703  1.00 91.98           C
ATOM   4416  O   ALA A 290       4.231 -14.851  20.741  1.00 91.98           O
ATOM   4417  HA  ALA A 290       5.023 -14.574  23.132  1.00 91.98           H
ATOM   4418  CB  ALA A 290       4.293 -16.528  23.635  1.00 91.98           C
ATOM   4419 1HB  ALA A 290       4.727 -16.491  24.635  1.00 91.98           H
ATOM   4420 2HB  ALA A 290       3.339 -17.054  23.673  1.00 91.98           H
ATOM   4421 3HB  ALA A 290       4.972 -17.054  22.964  1.00 91.98           H
ATOM   4422  HN  ALA A 290       2.790 -14.958  24.759  1.00 91.98           H
ATOM   4423  N   VAL A 291       2.199 -15.314  21.618  1.00 92.09           N
ATOM   4424  CA  VAL A 291       1.524 -15.328  20.332  1.00 92.09           C
ATOM   4425  C   VAL A 291       1.544 -13.920  19.734  1.00 92.09           C
ATOM   4426  O   VAL A 291       1.788 -13.752  18.540  1.00 92.09           O
ATOM   4427  HA  VAL A 291       2.081 -15.997  19.675  1.00 92.09           H
ATOM   4428  CB  VAL A 291       0.109 -15.890  20.489  1.00 92.09           C
ATOM   4429  HB  VAL A 291      -0.421 -15.266  21.208  1.00 92.09           H
ATOM   4430  CG1 VAL A 291      -0.654 -15.833  19.165  1.00 92.09           C
ATOM   4431 1HG1 VAL A 291      -0.724 -14.798  18.830  1.00 92.09           H
ATOM   4432 2HG1 VAL A 291      -0.126 -16.423  18.415  1.00 92.09           H
ATOM   4433 3HG1 VAL A 291      -1.656 -16.238  19.305  1.00 92.09           H
ATOM   4434  CG2 VAL A 291       0.144 -17.316  21.042  1.00 92.09           C
ATOM   4435 1HG2 VAL A 291       0.700 -17.957  20.357  1.00 92.09           H
ATOM   4436 2HG2 VAL A 291       0.631 -17.317  22.017  1.00 92.09           H
ATOM   4437 3HG2 VAL A 291      -0.874 -17.691  21.144  1.00 92.09           H
ATOM   4438  HN  VAL A 291       1.610 -15.493  22.406  1.00 92.09           H
ATOM   4439  N   SER A 292       1.286 -12.944  20.591  1.00 92.34           N
ATOM   4440  CA  SER A 292       1.243 -11.558  20.157  1.00 92.34           C
ATOM   4441  C   SER A 292       2.602 -11.147  19.586  1.00 92.34           C
ATOM   4442  O   SER A 292       2.669 -10.483  18.552  1.00 92.34           O
ATOM   4443  HA  SER A 292       0.476 -11.521  19.384  1.00 92.34           H
ATOM   4444  CB  SER A 292       0.849 -10.632  21.309  1.00 92.34           C
ATOM   4445 1HB  SER A 292      -0.069 -10.996  21.770  1.00 92.34           H
ATOM   4446 2HB  SER A 292       1.623 -10.658  22.076  1.00 92.34           H
ATOM   4447  OG  SER A 292       0.659  -9.288  20.873  1.00 92.34           O
ATOM   4448  HG  SER A 292      -0.163  -9.225  20.308  1.00 92.34           H
ATOM   4449  HN  SER A 292       1.108 -13.087  21.565  1.00 92.34           H
ATOM   4450  N   THR A 293       3.650 -11.557  20.284  1.00 88.92           N
ATOM   4451  CA  THR A 293       5.000 -11.188  19.894  1.00 88.92           C
ATOM   4452  C   THR A 293       5.321 -11.734  18.501  1.00 88.92           C
ATOM   4453  O   THR A 293       5.851 -11.015  17.655  1.00 88.92           O
ATOM   4454  HA  THR A 293       5.055 -10.101  19.832  1.00 88.92           H
ATOM   4455  CB  THR A 293       5.959 -11.687  20.977  1.00 88.92           C
ATOM   4456  HB  THR A 293       5.937 -12.775  21.045  1.00 88.92           H
ATOM   4457  OG1 THR A 293       5.550 -10.990  22.150  1.00 88.92           O
ATOM   4458  HG1 THR A 293       4.909 -11.550  22.675  1.00 88.92           H
ATOM   4459  CG2 THR A 293       7.397 -11.219  20.747  1.00 88.92           C
ATOM   4460 1HG2 THR A 293       7.429 -10.129  20.747  1.00 88.92           H
ATOM   4461 2HG2 THR A 293       7.752 -11.593  19.787  1.00 88.92           H
ATOM   4462 3HG2 THR A 293       8.035 -11.600  21.544  1.00 88.92           H
ATOM   4463  HN  THR A 293       3.588 -12.131  21.101  1.00 88.92           H
ATOM   4464  N   ASN A 294       4.986 -13.001  18.305  1.00 90.77           N
ATOM   4465  CA  ASN A 294       5.285 -13.669  17.050  1.00 90.77           C
ATOM   4466  C   ASN A 294       4.504 -12.994  15.919  1.00 90.77           C
ATOM   4467  O   ASN A 294       5.019 -12.836  14.814  1.00 90.77           O
ATOM   4468  HA  ASN A 294       6.364 -13.574  16.925  1.00 90.77           H
ATOM   4469  CB  ASN A 294       4.872 -15.141  17.097  1.00 90.77           C
ATOM   4470 1HB  ASN A 294       3.865 -15.227  17.506  1.00 90.77           H
ATOM   4471 2HB  ASN A 294       4.840 -15.546  16.085  1.00 90.77           H
ATOM   4472  CG  ASN A 294       5.846 -15.957  17.948  1.00 90.77           C
ATOM   4473  OD1 ASN A 294       6.974 -15.563  18.198  1.00 90.77           O
ATOM   4474  ND2 ASN A 294       5.351 -17.113  18.380  1.00 90.77           N
ATOM   4475 1HD2 ASN A 294       4.417 -17.377  18.139  1.00 90.77           H
ATOM   4476 2HD2 ASN A 294       5.912 -17.718  18.945  1.00 90.77           H
ATOM   4477  HN  ASN A 294       4.519 -13.567  18.984  1.00 90.77           H
ATOM   4478  N   ILE A 295       3.275 -12.616  16.236  1.00 91.02           N
ATOM   4479  CA  ILE A 295       2.413 -11.976  15.257  1.00 91.02           C
ATOM   4480  C   ILE A 295       3.031 -10.641  14.835  1.00 91.02           C
ATOM   4481  O   ILE A 295       3.032 -10.300  13.654  1.00 91.02           O
ATOM   4482  HA  ILE A 295       2.369 -12.627  14.384  1.00 91.02           H
ATOM   4483  CB  ILE A 295       0.988 -11.849  15.799  1.00 91.02           C
ATOM   4484  HB  ILE A 295       1.044 -11.496  16.829  1.00 91.02           H
ATOM   4485  CG1 ILE A 295       0.288 -13.210  15.826  1.00 91.02           C
ATOM   4486 1HG1 ILE A 295       0.105 -13.549  14.806  1.00 91.02           H
ATOM   4487 2HG1 ILE A 295       0.939 -13.948  16.295  1.00 91.02           H
ATOM   4488  CG2 ILE A 295       0.191 -10.810  15.008  1.00 91.02           C
ATOM   4489 1HG2 ILE A 295       0.681  -9.840  15.085  1.00 91.02           H
ATOM   4490 2HG2 ILE A 295       0.141 -11.110  13.961  1.00 91.02           H
ATOM   4491 3HG2 ILE A 295      -0.819 -10.741  15.414  1.00 91.02           H
ATOM   4492  CD1 ILE A 295      -1.036 -13.131  16.588  1.00 91.02           C
ATOM   4493 1HD1 ILE A 295      -0.846 -12.816  17.614  1.00 91.02           H
ATOM   4494 2HD1 ILE A 295      -1.692 -12.410  16.102  1.00 91.02           H
ATOM   4495 3HD1 ILE A 295      -1.512 -14.112  16.592  1.00 91.02           H
ATOM   4496  HN  ILE A 295       2.867 -12.741  17.141  1.00 91.02           H
ATOM   4497  N   ASP A 296       3.542  -9.923  15.825  1.00 92.01           N
ATOM   4498  CA  ASP A 296       4.109  -8.608  15.580  1.00 92.01           C
ATOM   4499  C   ASP A 296       5.335  -8.746  14.675  1.00 92.01           C
ATOM   4500  O   ASP A 296       5.542  -7.933  13.776  1.00 92.01           O
ATOM   4501  HA  ASP A 296       3.308  -8.034  15.113  1.00 92.01           H
ATOM   4502  CB  ASP A 296       4.556  -7.949  16.886  1.00 92.01           C
ATOM   4503 1HB  ASP A 296       5.119  -8.666  17.485  1.00 92.01           H
ATOM   4504 2HB  ASP A 296       5.229  -7.120  16.667  1.00 92.01           H
ATOM   4505  CG  ASP A 296       3.354  -7.441  17.684  1.00 92.01           C
ATOM   4506  OD1 ASP A 296       2.260  -7.375  17.083  1.00 92.01           O
ATOM   4507  OD2 ASP A 296       3.556  -7.131  18.878  1.00 92.01           O
ATOM   4508  HN  ASP A 296       3.573 -10.226  16.777  1.00 92.01           H
ATOM   4509  N   ILE A 297       6.116  -9.781  14.945  1.00 91.42           N
ATOM   4510  CA  ILE A 297       7.301 -10.052  14.149  1.00 91.42           C
ATOM   4511  C   ILE A 297       6.882 -10.390  12.717  1.00 91.42           C
ATOM   4512  O   ILE A 297       7.463  -9.881  11.760  1.00 91.42           O
ATOM   4513  HA  ILE A 297       7.896  -9.139  14.128  1.00 91.42           H
ATOM   4514  CB  ILE A 297       8.156 -11.135  14.812  1.00 91.42           C
ATOM   4515  HB  ILE A 297       7.507 -11.972  15.070  1.00 91.42           H
ATOM   4516  CG1 ILE A 297       8.774 -10.624  16.115  1.00 91.42           C
ATOM   4517 1HG1 ILE A 297       9.517  -9.857  15.893  1.00 91.42           H
ATOM   4518 2HG1 ILE A 297       8.004 -10.154  16.727  1.00 91.42           H
ATOM   4519  CG2 ILE A 297       9.215 -11.666  13.844  1.00 91.42           C
ATOM   4520 1HG2 ILE A 297       8.726 -12.093  12.969  1.00 91.42           H
ATOM   4521 2HG2 ILE A 297       9.866 -10.848  13.533  1.00 91.42           H
ATOM   4522 3HG2 ILE A 297       9.809 -12.433  14.341  1.00 91.42           H
ATOM   4523  CD1 ILE A 297       9.429 -11.765  16.896  1.00 91.42           C
ATOM   4524 1HD1 ILE A 297       8.678 -12.518  17.136  1.00 91.42           H
ATOM   4525 2HD1 ILE A 297      10.214 -12.217  16.289  1.00 91.42           H
ATOM   4526 3HD1 ILE A 297       9.860 -11.375  17.817  1.00 91.42           H
ATOM   4527  HN  ILE A 297       5.951 -10.428  15.690  1.00 91.42           H
ATOM   4528  N   CYS A 298       5.878 -11.248  12.615  1.00 93.53           N
ATOM   4529  CA  CYS A 298       5.375 -11.661  11.316  1.00 93.53           C
ATOM   4530  C   CYS A 298       4.915 -10.412  10.560  1.00 93.53           C
ATOM   4531  O   CYS A 298       5.129 -10.298   9.354  1.00 93.53           O
ATOM   4532  HA  CYS A 298       6.203 -12.143  10.798  1.00 93.53           H
ATOM   4533  CB  CYS A 298       4.254 -12.694  11.446  1.00 93.53           C
ATOM   4534 1HB  CYS A 298       3.534 -12.369  12.197  1.00 93.53           H
ATOM   4535 2HB  CYS A 298       3.714 -12.777  10.502  1.00 93.53           H
ATOM   4536  SG  CYS A 298       4.952 -14.320  11.911  1.00 93.53           S
ATOM   4537  HG  CYS A 298       5.131 -14.031  13.197  1.00 93.53           H
ATOM   4538  HN  CYS A 298       5.410 -11.658  13.399  1.00 93.53           H
ATOM   4539  N   PHE A 299       4.292  -9.507  11.300  1.00 93.12           N
ATOM   4540  CA  PHE A 299       3.787  -8.278  10.712  1.00 93.12           C
ATOM   4541  C   PHE A 299       4.923  -7.458  10.095  1.00 93.12           C
ATOM   4542  O   PHE A 299       4.798  -6.961   8.977  1.00 93.12           O
ATOM   4543  HA  PHE A 299       3.080  -8.559   9.932  1.00 93.12           H
ATOM   4544  CB  PHE A 299       3.148  -7.470  11.843  1.00 93.12           C
ATOM   4545 1HB  PHE A 299       2.364  -8.070  12.306  1.00 93.12           H
ATOM   4546 2HB  PHE A 299       3.898  -7.281  12.610  1.00 93.12           H
ATOM   4547  CG  PHE A 299       2.550  -6.135  11.394  1.00 93.12           C
ATOM   4548  CD1 PHE A 299       3.246  -4.982  11.581  1.00 93.12           C
ATOM   4549  HD1 PHE A 299       4.229  -5.009  12.050  1.00 93.12           H
ATOM   4550  CD2 PHE A 299       1.324  -6.102  10.808  1.00 93.12           C
ATOM   4551  HD2 PHE A 299       0.766  -7.026  10.658  1.00 93.12           H
ATOM   4552  CE1 PHE A 299       2.692  -3.743  11.164  1.00 93.12           C
ATOM   4553  HE1 PHE A 299       3.250  -2.818  11.314  1.00 93.12           H
ATOM   4554  CE2 PHE A 299       0.769  -4.863  10.391  1.00 93.12           C
ATOM   4555  HE2 PHE A 299      -0.214  -4.836   9.921  1.00 93.12           H
ATOM   4556  CZ  PHE A 299       1.465  -3.710  10.578  1.00 93.12           C
ATOM   4557  HZ  PHE A 299       1.040  -2.758  10.257  1.00 93.12           H
ATOM   4558  HN  PHE A 299       4.131  -9.602  12.283  1.00 93.12           H
ATOM   4559  N   GLN A 300       6.005  -7.343  10.851  1.00 88.98           N
ATOM   4560  CA  GLN A 300       7.146  -6.558  10.411  1.00 88.98           C
ATOM   4561  C   GLN A 300       7.680  -7.098   9.083  1.00 88.98           C
ATOM   4562  O   GLN A 300       7.937  -6.331   8.156  1.00 88.98           O
ATOM   4563  HA  GLN A 300       6.765  -5.546  10.273  1.00 88.98           H
ATOM   4564  CB  GLN A 300       8.243  -6.540  11.477  1.00 88.98           C
ATOM   4565 1HB  GLN A 300       8.453  -7.558  11.806  1.00 88.98           H
ATOM   4566 2HB  GLN A 300       9.165  -6.147  11.048  1.00 88.98           H
ATOM   4567  CG  GLN A 300       7.828  -5.686  12.677  1.00 88.98           C
ATOM   4568 1HG  GLN A 300       7.560  -4.685  12.340  1.00 88.98           H
ATOM   4569 2HG  GLN A 300       6.940  -6.114  13.142  1.00 88.98           H
ATOM   4570  CD  GLN A 300       8.958  -5.598  13.705  1.00 88.98           C
ATOM   4571  OE1 GLN A 300      10.120  -5.433  13.374  1.00 88.98           O
ATOM   4572  NE2 GLN A 300       8.552  -5.718  14.966  1.00 88.98           N
ATOM   4573 1HE2 GLN A 300       7.582  -5.851  15.168  1.00 88.98           H
ATOM   4574 2HE2 GLN A 300       9.217  -5.673  15.711  1.00 88.98           H
ATOM   4575  HN  GLN A 300       6.109  -7.774  11.748  1.00 88.98           H
ATOM   4576  N   VAL A 301       7.832  -8.413   9.033  1.00 94.18           N
ATOM   4577  CA  VAL A 301       8.447  -9.053   7.883  1.00 94.18           C
ATOM   4578  C   VAL A 301       7.557  -8.851   6.655  1.00 94.18           C
ATOM   4579  O   VAL A 301       8.027  -8.407   5.609  1.00 94.18           O
ATOM   4580  HA  VAL A 301       9.404  -8.562   7.707  1.00 94.18           H
ATOM   4581  CB  VAL A 301       8.720 -10.527   8.188  1.00 94.18           C
ATOM   4582  HB  VAL A 301       7.775 -10.992   8.468  1.00 94.18           H
ATOM   4583  CG1 VAL A 301       9.252 -11.253   6.950  1.00 94.18           C
ATOM   4584 1HG1 VAL A 301       8.516 -11.192   6.149  1.00 94.18           H
ATOM   4585 2HG1 VAL A 301      10.182 -10.786   6.626  1.00 94.18           H
ATOM   4586 3HG1 VAL A 301       9.437 -12.299   7.195  1.00 94.18           H
ATOM   4587  CG2 VAL A 301       9.684 -10.674   9.366  1.00 94.18           C
ATOM   4588 1HG2 VAL A 301      10.629 -10.186   9.126  1.00 94.18           H
ATOM   4589 2HG2 VAL A 301       9.250 -10.209  10.251  1.00 94.18           H
ATOM   4590 3HG2 VAL A 301       9.861 -11.732   9.562  1.00 94.18           H
ATOM   4591  HN  VAL A 301       7.543  -9.037   9.759  1.00 94.18           H
ATOM   4592  N   THR A 302       6.286  -9.187   6.824  1.00 93.22           N
ATOM   4593  CA  THR A 302       5.358  -9.187   5.706  1.00 93.22           C
ATOM   4594  C   THR A 302       5.132  -7.762   5.199  1.00 93.22           C
ATOM   4595  O   THR A 302       4.938  -7.548   4.003  1.00 93.22           O
ATOM   4596  HA  THR A 302       5.806  -9.751   4.887  1.00 93.22           H
ATOM   4597  CB  THR A 302       4.072  -9.882   6.160  1.00 93.22           C
ATOM   4598  HB  THR A 302       3.328  -9.883   5.363  1.00 93.22           H
ATOM   4599  OG1 THR A 302       3.702  -9.185   7.346  1.00 93.22           O
ATOM   4600  HG1 THR A 302       2.768  -9.429   7.609  1.00 93.22           H
ATOM   4601  CG2 THR A 302       4.317 -11.317   6.631  1.00 93.22           C
ATOM   4602 1HG2 THR A 302       5.009 -11.310   7.472  1.00 93.22           H
ATOM   4603 2HG2 THR A 302       4.743 -11.900   5.814  1.00 93.22           H
ATOM   4604 3HG2 THR A 302       3.372 -11.763   6.941  1.00 93.22           H
ATOM   4605  HN  THR A 302       5.890  -9.454   7.702  1.00 93.22           H
ATOM   4606  N   GLN A 303       5.166  -6.823   6.134  1.00 90.12           N
ATOM   4607  CA  GLN A 303       5.009  -5.420   5.791  1.00 90.12           C
ATOM   4608  C   GLN A 303       6.168  -4.957   4.905  1.00 90.12           C
ATOM   4609  O   GLN A 303       5.961  -4.225   3.939  1.00 90.12           O
ATOM   4610  HA  GLN A 303       4.073  -5.360   5.236  1.00 90.12           H
ATOM   4611  CB  GLN A 303       4.903  -4.557   7.050  1.00 90.12           C
ATOM   4612 1HB  GLN A 303       4.019  -4.845   7.619  1.00 90.12           H
ATOM   4613 2HB  GLN A 303       5.766  -4.734   7.691  1.00 90.12           H
ATOM   4614  CG  GLN A 303       4.823  -3.071   6.691  1.00 90.12           C
ATOM   4615 1HG  GLN A 303       5.797  -2.724   6.347  1.00 90.12           H
ATOM   4616 2HG  GLN A 303       4.125  -2.930   5.866  1.00 90.12           H
ATOM   4617  CD  GLN A 303       4.374  -2.240   7.894  1.00 90.12           C
ATOM   4618  OE1 GLN A 303       5.113  -2.020   8.840  1.00 90.12           O
ATOM   4619  NE2 GLN A 303       3.125  -1.792   7.807  1.00 90.12           N
ATOM   4620 1HE2 GLN A 303       2.571  -2.009   7.003  1.00 90.12           H
ATOM   4621 2HE2 GLN A 303       2.739  -1.239   8.545  1.00 90.12           H
ATOM   4622  HN  GLN A 303       5.297  -7.008   7.108  1.00 90.12           H
ATOM   4623  N   THR A 304       7.362  -5.404   5.267  1.00 91.76           N
ATOM   4624  CA  THR A 304       8.560  -5.003   4.549  1.00 91.76           C
ATOM   4625  C   THR A 304       8.518  -5.522   3.110  1.00 91.76           C
ATOM   4626  O   THR A 304       8.846  -4.795   2.174  1.00 91.76           O
ATOM   4627  HA  THR A 304       8.581  -3.915   4.495  1.00 91.76           H
ATOM   4628  CB  THR A 304       9.773  -5.499   5.338  1.00 91.76           C
ATOM   4629  HB  THR A 304       9.816  -6.588   5.342  1.00 91.76           H
ATOM   4630  OG1 THR A 304       9.630  -4.885   6.616  1.00 91.76           O
ATOM   4631  HG1 THR A 304       9.213  -5.526   7.259  1.00 91.76           H
ATOM   4632  CG2 THR A 304      11.091  -4.939   4.800  1.00 91.76           C
ATOM   4633 1HG2 THR A 304      11.074  -3.851   4.859  1.00 91.76           H
ATOM   4634 2HG2 THR A 304      11.218  -5.244   3.762  1.00 91.76           H
ATOM   4635 3HG2 THR A 304      11.919  -5.322   5.396  1.00 91.76           H
ATOM   4636  HN  THR A 304       7.517  -6.027   6.033  1.00 91.76           H
ATOM   4637  N   ILE A 305       8.110  -6.776   2.979  1.00 92.09           N
ATOM   4638  CA  ILE A 305       7.988  -7.390   1.667  1.00 92.09           C
ATOM   4639  C   ILE A 305       7.039  -6.555   0.805  1.00 92.09           C
ATOM   4640  O   ILE A 305       7.272  -6.380  -0.390  1.00 92.09           O
ATOM   4641  HA  ILE A 305       8.975  -7.376   1.207  1.00 92.09           H
ATOM   4642  CB  ILE A 305       7.569  -8.856   1.799  1.00 92.09           C
ATOM   4643  HB  ILE A 305       6.690  -8.904   2.441  1.00 92.09           H
ATOM   4644  CG1 ILE A 305       8.667  -9.680   2.474  1.00 92.09           C
ATOM   4645 1HG1 ILE A 305       9.492  -9.834   1.779  1.00 92.09           H
ATOM   4646 2HG1 ILE A 305       9.067  -9.132   3.327  1.00 92.09           H
ATOM   4647  CG2 ILE A 305       7.170  -9.436   0.441  1.00 92.09           C
ATOM   4648 1HG2 ILE A 305       6.332  -8.869   0.035  1.00 92.09           H
ATOM   4649 2HG2 ILE A 305       8.016  -9.374  -0.244  1.00 92.09           H
ATOM   4650 3HG2 ILE A 305       6.877 -10.479   0.563  1.00 92.09           H
ATOM   4651  CD1 ILE A 305       8.127 -11.034   2.940  1.00 92.09           C
ATOM   4652 1HD1 ILE A 305       7.319 -10.877   3.654  1.00 92.09           H
ATOM   4653 2HD1 ILE A 305       7.750 -11.590   2.081  1.00 92.09           H
ATOM   4654 3HD1 ILE A 305       8.928 -11.600   3.417  1.00 92.09           H
ATOM   4655  HN  ILE A 305       7.867  -7.368   3.747  1.00 92.09           H
ATOM   4656  N   ALA A 306       5.989  -6.061   1.445  1.00 92.41           N
ATOM   4657  CA  ALA A 306       4.979  -5.290   0.740  1.00 92.41           C
ATOM   4658  C   ALA A 306       5.607  -4.002   0.205  1.00 92.41           C
ATOM   4659  O   ALA A 306       5.261  -3.544  -0.883  1.00 92.41           O
ATOM   4660  HA  ALA A 306       4.629  -5.890  -0.099  1.00 92.41           H
ATOM   4661  CB  ALA A 306       3.800  -5.018   1.677  1.00 92.41           C
ATOM   4662 1HB  ALA A 306       3.371  -5.964   2.006  1.00 92.41           H
ATOM   4663 2HB  ALA A 306       4.147  -4.455   2.544  1.00 92.41           H
ATOM   4664 3HB  ALA A 306       3.042  -4.439   1.148  1.00 92.41           H
ATOM   4665  HN  ALA A 306       5.824  -6.179   2.424  1.00 92.41           H
ATOM   4666  N   PHE A 307       6.520  -3.454   0.994  1.00 90.43           N
ATOM   4667  CA  PHE A 307       7.139  -2.184   0.653  1.00 90.43           C
ATOM   4668  C   PHE A 307       8.100  -2.342  -0.527  1.00 90.43           C
ATOM   4669  O   PHE A 307       8.307  -1.403  -1.294  1.00 90.43           O
ATOM   4670  HA  PHE A 307       6.338  -1.498   0.377  1.00 90.43           H
ATOM   4671  CB  PHE A 307       7.928  -1.727   1.881  1.00 90.43           C
ATOM   4672 1HB  PHE A 307       8.577  -2.540   2.207  1.00 90.43           H
ATOM   4673 2HB  PHE A 307       8.575  -0.898   1.596  1.00 90.43           H
ATOM   4674  CG  PHE A 307       7.052  -1.291   3.057  1.00 90.43           C
ATOM   4675  CD1 PHE A 307       5.704  -1.191   2.901  1.00 90.43           C
ATOM   4676  HD1 PHE A 307       5.249  -1.422   1.938  1.00 90.43           H
ATOM   4677  CD2 PHE A 307       7.620  -1.003   4.258  1.00 90.43           C
ATOM   4678  HD2 PHE A 307       8.700  -1.083   4.384  1.00 90.43           H
ATOM   4679  CE1 PHE A 307       4.891  -0.786   3.992  1.00 90.43           C
ATOM   4680  HE1 PHE A 307       3.811  -0.706   3.867  1.00 90.43           H
ATOM   4681  CE2 PHE A 307       6.807  -0.598   5.350  1.00 90.43           C
ATOM   4682  HE2 PHE A 307       7.262  -0.367   6.313  1.00 90.43           H
ATOM   4683  CZ  PHE A 307       5.459  -0.498   5.193  1.00 90.43           C
ATOM   4684  HZ  PHE A 307       4.835  -0.188   6.031  1.00 90.43           H
ATOM   4685  HN  PHE A 307       6.836  -3.862   1.850  1.00 90.43           H
ATOM   4686  N   PHE A 308       8.662  -3.537  -0.635  1.00 87.12           N
ATOM   4687  CA  PHE A 308       9.575  -3.839  -1.724  1.00 87.12           C
ATOM   4688  C   PHE A 308       8.876  -3.706  -3.079  1.00 87.12           C
ATOM   4689  O   PHE A 308       9.529  -3.504  -4.101  1.00 87.12           O
ATOM   4690  HA  PHE A 308      10.394  -3.121  -1.668  1.00 87.12           H
ATOM   4691  CB  PHE A 308      10.031  -5.287  -1.538  1.00 87.12           C
ATOM   4692 1HB  PHE A 308       9.241  -5.844  -1.034  1.00 87.12           H
ATOM   4693 2HB  PHE A 308      10.167  -5.743  -2.519  1.00 87.12           H
ATOM   4694  CG  PHE A 308      11.328  -5.434  -0.739  1.00 87.12           C
ATOM   4695  CD1 PHE A 308      12.522  -5.145  -1.322  1.00 87.12           C
ATOM   4696  HD1 PHE A 308      12.555  -4.809  -2.358  1.00 87.12           H
ATOM   4697  CD2 PHE A 308      11.286  -5.853   0.554  1.00 87.12           C
ATOM   4698  HD2 PHE A 308      10.328  -6.085   1.021  1.00 87.12           H
ATOM   4699  CE1 PHE A 308      13.725  -5.281  -0.580  1.00 87.12           C
ATOM   4700  HE1 PHE A 308      14.682  -5.050  -1.048  1.00 87.12           H
ATOM   4701  CE2 PHE A 308      12.489  -5.990   1.296  1.00 87.12           C
ATOM   4702  HE2 PHE A 308      12.455  -6.326   2.332  1.00 87.12           H
ATOM   4703  CZ  PHE A 308      13.683  -5.701   0.713  1.00 87.12           C
ATOM   4704  HZ  PHE A 308      14.607  -5.805   1.282  1.00 87.12           H
ATOM   4705  HN  PHE A 308       8.503  -4.290   0.003  1.00 87.12           H
ATOM   4706  N   HIS A 309       7.557  -3.827  -3.042  1.00 80.34           N
ATOM   4707  CA  HIS A 309       6.763  -3.733  -4.255  1.00 80.34           C
ATOM   4708  C   HIS A 309       6.976  -2.364  -4.904  1.00 80.34           C
ATOM   4709  O   HIS A 309       7.033  -2.255  -6.128  1.00 80.34           O
ATOM   4710  HA  HIS A 309       7.130  -4.506  -4.930  1.00 80.34           H
ATOM   4711  CB  HIS A 309       5.290  -4.029  -3.965  1.00 80.34           C
ATOM   4712 1HB  HIS A 309       5.209  -5.025  -3.530  1.00 80.34           H
ATOM   4713 2HB  HIS A 309       4.930  -3.323  -3.216  1.00 80.34           H
ATOM   4714  CG  HIS A 309       4.397  -3.952  -5.180  1.00 80.34           C
ATOM   4715  ND1 HIS A 309       4.518  -4.814  -6.255  1.00 80.34           N
ATOM   4716  HD1 HIS A 309       5.186  -5.554  -6.339  1.00 80.34           H
ATOM   4717  CD2 HIS A 309       3.368  -3.107  -5.478  1.00 80.34           C
ATOM   4718  HD2 HIS A 309       3.003  -2.299  -4.844  1.00 80.34           H
ATOM   4719  CE1 HIS A 309       3.599  -4.494  -7.154  1.00 80.34           C
ATOM   4720  HE1 HIS A 309       3.440  -4.989  -8.112  1.00 80.34           H
ATOM   4721  NE2 HIS A 309       2.888  -3.435  -6.671  1.00 80.34           N
ATOM   4722  HN  HIS A 309       7.033  -3.985  -2.205  1.00 80.34           H
ATOM   4723  N   SER A 310       7.088  -1.353  -4.055  1.00 85.06           N
ATOM   4724  CA  SER A 310       7.146   0.019  -4.528  1.00 85.06           C
ATOM   4725  C   SER A 310       8.450   0.256  -5.291  1.00 85.06           C
ATOM   4726  O   SER A 310       8.534   1.161  -6.120  1.00 85.06           O
ATOM   4727  HA  SER A 310       6.288   0.132  -5.192  1.00 85.06           H
ATOM   4728  CB  SER A 310       7.023   1.008  -3.367  1.00 85.06           C
ATOM   4729 1HB  SER A 310       7.812   0.813  -2.640  1.00 85.06           H
ATOM   4730 2HB  SER A 310       7.174   2.022  -3.736  1.00 85.06           H
ATOM   4731  OG  SER A 310       5.755   0.922  -2.723  1.00 85.06           O
ATOM   4732  HG  SER A 310       5.051   1.341  -3.297  1.00 85.06           H
ATOM   4733  HN  SER A 310       7.140  -1.460  -3.062  1.00 85.06           H
ATOM   4734  N   CYS A 311       9.437  -0.574  -4.984  1.00 87.66           N
ATOM   4735  CA  CYS A 311      10.741  -0.452  -5.614  1.00 87.66           C
ATOM   4736  C   CYS A 311      10.809  -1.446  -6.774  1.00 87.66           C
ATOM   4737  O   CYS A 311      11.669  -1.330  -7.646  1.00 87.66           O
ATOM   4738  HA  CYS A 311      10.818   0.573  -5.977  1.00 87.66           H
ATOM   4739  CB  CYS A 311      11.876  -0.667  -4.610  1.00 87.66           C
ATOM   4740 1HB  CYS A 311      12.820  -0.330  -5.038  1.00 87.66           H
ATOM   4741 2HB  CYS A 311      11.700  -0.069  -3.716  1.00 87.66           H
ATOM   4742  SG  CYS A 311      11.989  -2.438  -4.164  1.00 87.66           S
ATOM   4743  HG  CYS A 311      13.028  -2.308  -3.343  1.00 87.66           H
ATOM   4744  HN  CYS A 311       9.356  -1.318  -4.321  1.00 87.66           H
ATOM   4745  N   LEU A 312       9.892  -2.402  -6.748  1.00 85.62           N
ATOM   4746  CA  LEU A 312       9.934  -3.506  -7.691  1.00 85.62           C
ATOM   4747  C   LEU A 312       9.322  -3.060  -9.021  1.00 85.62           C
ATOM   4748  O   LEU A 312       9.775  -3.474 -10.086  1.00 85.62           O
ATOM   4749  HA  LEU A 312      10.983  -3.752  -7.859  1.00 85.62           H
ATOM   4750  CB  LEU A 312       9.268  -4.747  -7.093  1.00 85.62           C
ATOM   4751 1HB  LEU A 312       8.353  -4.436  -6.589  1.00 85.62           H
ATOM   4752 2HB  LEU A 312       8.973  -5.406  -7.910  1.00 85.62           H
ATOM   4753  CG  LEU A 312      10.114  -5.552  -6.105  1.00 85.62           C
ATOM   4754  HG  LEU A 312      10.435  -4.884  -5.306  1.00 85.62           H
ATOM   4755  CD1 LEU A 312       9.290  -6.667  -5.459  1.00 85.62           C
ATOM   4756 1HD1 LEU A 312       8.447  -6.232  -4.923  1.00 85.62           H
ATOM   4757 2HD1 LEU A 312       8.920  -7.341  -6.232  1.00 85.62           H
ATOM   4758 3HD1 LEU A 312       9.915  -7.224  -4.761  1.00 85.62           H
ATOM   4759  CD2 LEU A 312      11.379  -6.091  -6.778  1.00 85.62           C
ATOM   4760 1HD2 LEU A 312      11.100  -6.739  -7.609  1.00 85.62           H
ATOM   4761 2HD2 LEU A 312      11.975  -5.258  -7.151  1.00 85.62           H
ATOM   4762 3HD2 LEU A 312      11.962  -6.659  -6.053  1.00 85.62           H
ATOM   4763  HN  LEU A 312       9.131  -2.429  -6.099  1.00 85.62           H
ATOM   4764  N   ASN A 313       8.303  -2.221  -8.914  1.00 81.05           N
ATOM   4765  CA  ASN A 313       7.519  -1.844 -10.078  1.00 81.05           C
ATOM   4766  C   ASN A 313       8.455  -1.323 -11.171  1.00 81.05           C
ATOM   4767  O   ASN A 313       8.439  -1.819 -12.296  1.00 81.05           O
ATOM   4768  HA  ASN A 313       6.995  -2.751 -10.377  1.00 81.05           H
ATOM   4769  CB  ASN A 313       6.526  -0.731  -9.737  1.00 81.05           C
ATOM   4770 1HB  ASN A 313       6.995  -0.013  -9.064  1.00 81.05           H
ATOM   4771 2HB  ASN A 313       6.255  -0.190 -10.643  1.00 81.05           H
ATOM   4772  CG  ASN A 313       5.266  -1.303  -9.082  1.00 81.05           C
ATOM   4773  OD1 ASN A 313       4.887  -2.443  -9.296  1.00 81.05           O
ATOM   4774  ND2 ASN A 313       4.641  -0.450  -8.275  1.00 81.05           N
ATOM   4775 1HD2 ASN A 313       5.006   0.472  -8.143  1.00 81.05           H
ATOM   4776 2HD2 ASN A 313       3.807  -0.731  -7.800  1.00 81.05           H
ATOM   4777  HN  ASN A 313       8.010  -1.802  -8.054  1.00 81.05           H
ATOM   4778  N   PRO A 314       9.284  -0.316 -10.861  1.00 82.49           N
ATOM   4779  CA  PRO A 314      10.166   0.273 -11.872  1.00 82.49           C
ATOM   4780  C   PRO A 314      11.009  -0.774 -12.582  1.00 82.49           C
ATOM   4781  O   PRO A 314      11.186  -0.713 -13.798  1.00 82.49           O
ATOM   4782  HA  PRO A 314       9.574   0.743 -12.658  1.00 82.49           H
ATOM   4783  CB  PRO A 314      11.029   1.252 -11.074  1.00 82.49           C
ATOM   4784 1HB  PRO A 314      11.952   0.784 -10.731  1.00 82.49           H
ATOM   4785 2HB  PRO A 314      11.314   2.116 -11.673  1.00 82.49           H
ATOM   4786  CG  PRO A 314      10.130   1.646  -9.908  1.00 82.49           C
ATOM   4787 1HG  PRO A 314      10.704   2.050  -9.074  1.00 82.49           H
ATOM   4788 2HG  PRO A 314       9.415   2.418 -10.192  1.00 82.49           H
ATOM   4789  CD  PRO A 314       9.446   0.337  -9.550  1.00 82.49           C
ATOM   4790 1HD  PRO A 314      10.053  -0.266  -8.875  1.00 82.49           H
ATOM   4791 2HD  PRO A 314       8.490   0.503  -9.052  1.00 82.49           H
ATOM   4792  N   VAL A 315      11.512  -1.715 -11.797  1.00 83.55           N
ATOM   4793  CA  VAL A 315      12.396  -2.738 -12.327  1.00 83.55           C
ATOM   4794  C   VAL A 315      11.627  -3.604 -13.327  1.00 83.55           C
ATOM   4795  O   VAL A 315      12.163  -3.982 -14.367  1.00 83.55           O
ATOM   4796  HA  VAL A 315      13.207  -2.233 -12.852  1.00 83.55           H
ATOM   4797  CB  VAL A 315      13.006  -3.548 -11.181  1.00 83.55           C
ATOM   4798  HB  VAL A 315      12.191  -4.023 -10.636  1.00 83.55           H
ATOM   4799  CG1 VAL A 315      13.921  -4.652 -11.716  1.00 83.55           C
ATOM   4800 1HG1 VAL A 315      13.345  -5.324 -12.351  1.00 83.55           H
ATOM   4801 2HG1 VAL A 315      14.728  -4.205 -12.296  1.00 83.55           H
ATOM   4802 3HG1 VAL A 315      14.341  -5.212 -10.880  1.00 83.55           H
ATOM   4803  CG2 VAL A 315      13.756  -2.638 -10.206  1.00 83.55           C
ATOM   4804 1HG2 VAL A 315      14.558  -2.122 -10.734  1.00 83.55           H
ATOM   4805 2HG2 VAL A 315      13.066  -1.906  -9.788  1.00 83.55           H
ATOM   4806 3HG2 VAL A 315      14.180  -3.239  -9.401  1.00 83.55           H
ATOM   4807  HN  VAL A 315      11.324  -1.785 -10.817  1.00 83.55           H
ATOM   4808  N   LEU A 316      10.382  -3.891 -12.977  1.00 81.84           N
ATOM   4809  CA  LEU A 316       9.545  -4.736 -13.812  1.00 81.84           C
ATOM   4810  C   LEU A 316       9.419  -4.106 -15.201  1.00 81.84           C
ATOM   4811  O   LEU A 316       9.469  -4.807 -16.211  1.00 81.84           O
ATOM   4812  HA  LEU A 316      10.049  -5.697 -13.913  1.00 81.84           H
ATOM   4813  CB  LEU A 316       8.200  -4.998 -13.132  1.00 81.84           C
ATOM   4814 1HB  LEU A 316       7.745  -4.038 -12.889  1.00 81.84           H
ATOM   4815 2HB  LEU A 316       7.543  -5.490 -13.849  1.00 81.84           H
ATOM   4816  CG  LEU A 316       8.246  -5.847 -11.860  1.00 81.84           C
ATOM   4817  HG  LEU A 316       8.905  -5.354 -11.144  1.00 81.84           H
ATOM   4818  CD1 LEU A 316       6.864  -5.939 -11.211  1.00 81.84           C
ATOM   4819 1HD1 LEU A 316       6.516  -4.938 -10.952  1.00 81.84           H
ATOM   4820 2HD1 LEU A 316       6.164  -6.396 -11.911  1.00 81.84           H
ATOM   4821 3HD1 LEU A 316       6.925  -6.547 -10.309  1.00 81.84           H
ATOM   4822  CD2 LEU A 316       8.840  -7.228 -12.143  1.00 81.84           C
ATOM   4823 1HD2 LEU A 316       8.227  -7.742 -12.883  1.00 81.84           H
ATOM   4824 2HD2 LEU A 316       9.854  -7.116 -12.525  1.00 81.84           H
ATOM   4825 3HD2 LEU A 316       8.861  -7.810 -11.222  1.00 81.84           H
ATOM   4826  HN  LEU A 316       9.945  -3.559 -12.141  1.00 81.84           H
ATOM   4827  N   TYR A 317       9.259  -2.791 -15.208  1.00 73.62           N
ATOM   4828  CA  TYR A 317       9.080  -2.065 -16.453  1.00 73.62           C
ATOM   4829  C   TYR A 317      10.329  -2.166 -17.331  1.00 73.62           C
ATOM   4830  O   TYR A 317      10.228  -2.255 -18.554  1.00 73.62           O
ATOM   4831  HA  TYR A 317       8.237  -2.508 -16.983  1.00 73.62           H
ATOM   4832  CB  TYR A 317       8.863  -0.602 -16.062  1.00 73.62           C
ATOM   4833 1HB  TYR A 317       9.751  -0.240 -15.543  1.00 73.62           H
ATOM   4834 2HB  TYR A 317       8.758  -0.005 -16.968  1.00 73.62           H
ATOM   4835  CG  TYR A 317       7.641  -0.371 -15.171  1.00 73.62           C
ATOM   4836  CD1 TYR A 317       6.583  -1.257 -15.207  1.00 73.62           C
ATOM   4837  HD1 TYR A 317       6.619  -2.121 -15.871  1.00 73.62           H
ATOM   4838  CD2 TYR A 317       7.596   0.724 -14.331  1.00 73.62           C
ATOM   4839  HD2 TYR A 317       8.432   1.423 -14.303  1.00 73.62           H
ATOM   4840  CE1 TYR A 317       5.433  -1.039 -14.369  1.00 73.62           C
ATOM   4841  HE1 TYR A 317       4.591  -1.731 -14.388  1.00 73.62           H
ATOM   4842  CE2 TYR A 317       6.446   0.941 -13.493  1.00 73.62           C
ATOM   4843  HE2 TYR A 317       6.397   1.801 -12.826  1.00 73.62           H
ATOM   4844  CZ  TYR A 317       5.421   0.049 -13.554  1.00 73.62           C
ATOM   4845  OH  TYR A 317       4.334   0.255 -12.762  1.00 73.62           O
ATOM   4846  HH  TYR A 317       4.444   1.103 -12.244  1.00 73.62           H
ATOM   4847  HN  TYR A 317       9.250  -2.225 -14.383  1.00 73.62           H
ATOM   4848  N   VAL A 318      11.479  -2.149 -16.672  1.00 75.34           N
ATOM   4849  CA  VAL A 318      12.748  -2.180 -17.380  1.00 75.34           C
ATOM   4850  C   VAL A 318      12.880  -3.513 -18.121  1.00 75.34           C
ATOM   4851  O   VAL A 318      13.206  -3.538 -19.307  1.00 75.34           O
ATOM   4852  HA  VAL A 318      12.736  -1.372 -18.112  1.00 75.34           H
ATOM   4853  CB  VAL A 318      13.898  -1.921 -16.405  1.00 75.34           C
ATOM   4854  HB  VAL A 318      13.811  -2.636 -15.587  1.00 75.34           H
ATOM   4855  CG1 VAL A 318      15.251  -2.143 -17.083  1.00 75.34           C
ATOM   4856 1HG1 VAL A 318      15.317  -3.173 -17.435  1.00 75.34           H
ATOM   4857 2HG1 VAL A 318      15.350  -1.463 -17.929  1.00 75.34           H
ATOM   4858 3HG1 VAL A 318      16.051  -1.952 -16.368  1.00 75.34           H
ATOM   4859  CG2 VAL A 318      13.806  -0.514 -15.812  1.00 75.34           C
ATOM   4860 1HG2 VAL A 318      13.855   0.223 -16.614  1.00 75.34           H
ATOM   4861 2HG2 VAL A 318      12.863  -0.406 -15.276  1.00 75.34           H
ATOM   4862 3HG2 VAL A 318      14.635  -0.356 -15.122  1.00 75.34           H
ATOM   4863  HN  VAL A 318      11.552  -2.114 -15.676  1.00 75.34           H
ATOM   4864  N   PHE A 319      12.622  -4.587 -17.390  1.00 73.71           N
ATOM   4865  CA  PHE A 319      12.888  -5.921 -17.901  1.00 73.71           C
ATOM   4866  C   PHE A 319      11.764  -6.387 -18.829  1.00 73.71           C
ATOM   4867  O   PHE A 319      12.018  -7.055 -19.830  1.00 73.71           O
ATOM   4868  HA  PHE A 319      13.822  -5.873 -18.460  1.00 73.71           H
ATOM   4869  CB  PHE A 319      12.956  -6.858 -16.693  1.00 73.71           C
ATOM   4870 1HB  PHE A 319      12.156  -6.599 -16.000  1.00 73.71           H
ATOM   4871 2HB  PHE A 319      12.772  -7.879 -17.026  1.00 73.71           H
ATOM   4872  CG  PHE A 319      14.291  -6.813 -15.946  1.00 73.71           C
ATOM   4873  CD1 PHE A 319      15.410  -7.330 -16.522  1.00 73.71           C
ATOM   4874  HD1 PHE A 319      15.355  -7.776 -17.515  1.00 73.71           H
ATOM   4875  CD2 PHE A 319      14.359  -6.257 -14.707  1.00 73.71           C
ATOM   4876  HD2 PHE A 319      13.463  -5.843 -14.245  1.00 73.71           H
ATOM   4877  CE1 PHE A 319      16.648  -7.289 -15.829  1.00 73.71           C
ATOM   4878  HE1 PHE A 319      17.545  -7.704 -16.290  1.00 73.71           H
ATOM   4879  CE2 PHE A 319      15.598  -6.216 -14.014  1.00 73.71           C
ATOM   4880  HE2 PHE A 319      15.653  -5.771 -13.021  1.00 73.71           H
ATOM   4881  CZ  PHE A 319      16.717  -6.733 -14.590  1.00 73.71           C
ATOM   4882  HZ  PHE A 319      17.667  -6.702 -14.058  1.00 73.71           H
ATOM   4883  HN  PHE A 319      12.238  -4.557 -16.467  1.00 73.71           H
ATOM   4884  N   VAL A 320      10.546  -6.016 -18.463  1.00 76.91           N
ATOM   4885  CA  VAL A 320       9.369  -6.573 -19.108  1.00 76.91           C
ATOM   4886  C   VAL A 320       8.907  -5.629 -20.219  1.00 76.91           C
ATOM   4887  O   VAL A 320       8.315  -6.067 -21.205  1.00 76.91           O
ATOM   4888  HA  VAL A 320       9.657  -7.525 -19.554  1.00 76.91           H
ATOM   4889  CB  VAL A 320       8.282  -6.848 -18.066  1.00 76.91           C
ATOM   4890  HB  VAL A 320       7.929  -5.888 -17.689  1.00 76.91           H
ATOM   4891  CG1 VAL A 320       7.090  -7.572 -18.695  1.00 76.91           C
ATOM   4892 1HG1 VAL A 320       6.667  -6.955 -19.488  1.00 76.91           H
ATOM   4893 2HG1 VAL A 320       7.422  -8.523 -19.113  1.00 76.91           H
ATOM   4894 3HG1 VAL A 320       6.333  -7.755 -17.933  1.00 76.91           H
ATOM   4895  CG2 VAL A 320       8.843  -7.639 -16.884  1.00 76.91           C
ATOM   4896 1HG2 VAL A 320       9.236  -8.592 -17.238  1.00 76.91           H
ATOM   4897 2HG2 VAL A 320       9.644  -7.069 -16.412  1.00 76.91           H
ATOM   4898 3HG2 VAL A 320       8.050  -7.821 -16.159  1.00 76.91           H
ATOM   4899  HN  VAL A 320      10.357  -5.350 -17.742  1.00 76.91           H
ATOM   4900  N   GLY A 321       9.194  -4.350 -20.024  1.00 78.57           N
ATOM   4901  CA  GLY A 321       8.675  -3.322 -20.909  1.00 78.57           C
ATOM   4902  C   GLY A 321       9.651  -3.039 -22.053  1.00 78.57           C
ATOM   4903  O   GLY A 321      10.608  -2.284 -21.884  1.00 78.57           O
ATOM   4904 1HA  GLY A 321       7.715  -3.639 -21.316  1.00 78.57           H
ATOM   4905 2HA  GLY A 321       8.496  -2.407 -20.345  1.00 78.57           H
ATOM   4906  HN  GLY A 321       9.770  -4.014 -19.278  1.00 78.57           H
ATOM   4907  N   GLU A 322       9.376  -3.660 -23.191  1.00 68.41           N
ATOM   4908  CA  GLU A 322      10.092  -3.335 -24.412  1.00 68.41           C
ATOM   4909  C   GLU A 322       9.946  -1.846 -24.734  1.00 68.41           C
ATOM   4910  O   GLU A 322      10.927  -1.177 -25.054  1.00 68.41           O
ATOM   4911  HA  GLU A 322      11.137  -3.568 -24.206  1.00 68.41           H
ATOM   4912  CB  GLU A 322       9.607  -4.198 -25.578  1.00 68.41           C
ATOM   4913 1HB  GLU A 322       8.518  -4.243 -25.574  1.00 68.41           H
ATOM   4914 2HB  GLU A 322      10.018  -3.818 -26.513  1.00 68.41           H
ATOM   4915  CG  GLU A 322      10.108  -5.637 -25.441  1.00 68.41           C
ATOM   4916 1HG  GLU A 322      11.193  -5.640 -25.336  1.00 68.41           H
ATOM   4917 2HG  GLU A 322       9.698  -6.084 -24.535  1.00 68.41           H
ATOM   4918  CD  GLU A 322       9.706  -6.476 -26.656  1.00 68.41           C
ATOM   4919  OE1 GLU A 322       9.980  -7.695 -26.620  1.00 68.41           O
ATOM   4920  OE2 GLU A 322       9.134  -5.879 -27.594  1.00 68.41           O
ATOM   4921  HN  GLU A 322       8.680  -4.371 -23.285  1.00 68.41           H
ATOM   4922  N   ARG A 323       8.713  -1.371 -24.637  1.00 65.51           N
ATOM   4923  CA  ARG A 323       8.415   0.011 -24.971  1.00 65.51           C
ATOM   4924  C   ARG A 323       9.168   0.958 -24.034  1.00 65.51           C
ATOM   4925  O   ARG A 323       9.742   1.950 -24.479  1.00 65.51           O
ATOM   4926  HA  ARG A 323       8.753   0.128 -26.001  1.00 65.51           H
ATOM   4927  CB  ARG A 323       6.914   0.291 -24.871  1.00 65.51           C
ATOM   4928 1HB  ARG A 323       6.368  -0.401 -25.511  1.00 65.51           H
ATOM   4929 2HB  ARG A 323       6.576   0.115 -23.850  1.00 65.51           H
ATOM   4930  CG  ARG A 323       6.597   1.731 -25.278  1.00 65.51           C
ATOM   4931 1HG  ARG A 323       7.106   2.423 -24.607  1.00 65.51           H
ATOM   4932 2HG  ARG A 323       6.977   1.921 -26.281  1.00 65.51           H
ATOM   4933  CD  ARG A 323       5.090   1.992 -25.240  1.00 65.51           C
ATOM   4934 1HD  ARG A 323       4.587   1.379 -25.989  1.00 65.51           H
ATOM   4935 2HD  ARG A 323       4.686   1.704 -24.269  1.00 65.51           H
ATOM   4936  NE  ARG A 323       4.817   3.424 -25.496  1.00 65.51           N
ATOM   4937  HE  ARG A 323       5.498   3.947 -26.008  1.00 65.51           H
ATOM   4938  CZ  ARG A 323       3.715   4.064 -25.083  1.00 65.51           C
ATOM   4939  NH1 ARG A 323       2.769   3.413 -24.392  1.00 65.51           N
ATOM   4940 1HH1 ARG A 323       2.883   2.443 -24.181  1.00 65.51           H
ATOM   4941 2HH1 ARG A 323       1.949   3.899 -24.087  1.00 65.51           H
ATOM   4942  NH2 ARG A 323       3.572   5.365 -25.371  1.00 65.51           N
ATOM   4943 1HH2 ARG A 323       2.756   5.858 -25.070  1.00 65.51           H
ATOM   4944 2HH2 ARG A 323       4.283   5.843 -25.887  1.00 65.51           H
ATOM   4945  HN  ARG A 323       7.927  -1.912 -24.337  1.00 65.51           H
ATOM   4946  N   PHE A 324       9.140   0.617 -22.754  1.00 79.45           N
ATOM   4947  CA  PHE A 324       9.747   1.464 -21.741  1.00 79.45           C
ATOM   4948  C   PHE A 324      11.267   1.516 -21.909  1.00 79.45           C
ATOM   4949  O   PHE A 324      11.873   2.579 -21.785  1.00 79.45           O
ATOM   4950  HA  PHE A 324       9.335   2.465 -21.867  1.00 79.45           H
ATOM   4951  CB  PHE A 324       9.417   0.843 -20.382  1.00 79.45           C
ATOM   4952 1HB  PHE A 324       8.340   0.689 -20.317  1.00 79.45           H
ATOM   4953 2HB  PHE A 324       9.885  -0.140 -20.321  1.00 79.45           H
ATOM   4954  CG  PHE A 324       9.871   1.684 -19.187  1.00 79.45           C
ATOM   4955  CD1 PHE A 324      11.057   1.414 -18.578  1.00 79.45           C
ATOM   4956  HD1 PHE A 324      11.683   0.599 -18.940  1.00 79.45           H
ATOM   4957  CD2 PHE A 324       9.090   2.700 -18.735  1.00 79.45           C
ATOM   4958  HD2 PHE A 324       8.140   2.916 -19.223  1.00 79.45           H
ATOM   4959  CE1 PHE A 324      11.478   2.194 -17.469  1.00 79.45           C
ATOM   4960  HE1 PHE A 324      12.428   1.978 -16.980  1.00 79.45           H
ATOM   4961  CE2 PHE A 324       9.511   3.480 -17.626  1.00 79.45           C
ATOM   4962  HE2 PHE A 324       8.884   4.295 -17.263  1.00 79.45           H
ATOM   4963  CZ  PHE A 324      10.696   3.211 -17.016  1.00 79.45           C
ATOM   4964  HZ  PHE A 324      11.020   3.810 -16.165  1.00 79.45           H
ATOM   4965  HN  PHE A 324       8.714  -0.218 -22.407  1.00 79.45           H
ATOM   4966  N   ARG A 325      11.840   0.355 -22.189  1.00 76.26           N
ATOM   4967  CA  ARG A 325      13.276   0.256 -22.387  1.00 76.26           C
ATOM   4968  C   ARG A 325      13.723   1.194 -23.510  1.00 76.26           C
ATOM   4969  O   ARG A 325      14.707   1.917 -23.365  1.00 76.26           O
ATOM   4970  HA  ARG A 325      13.710   0.554 -21.432  1.00 76.26           H
ATOM   4971  CB  ARG A 325      13.688  -1.176 -22.734  1.00 76.26           C
ATOM   4972 1HB  ARG A 325      12.937  -1.627 -23.382  1.00 76.26           H
ATOM   4973 2HB  ARG A 325      14.624  -1.164 -23.291  1.00 76.26           H
ATOM   4974  CG  ARG A 325      13.851  -2.021 -21.469  1.00 76.26           C
ATOM   4975 1HG  ARG A 325      14.493  -1.499 -20.759  1.00 76.26           H
ATOM   4976 2HG  ARG A 325      12.882  -2.151 -20.986  1.00 76.26           H
ATOM   4977  CD  ARG A 325      14.451  -3.389 -21.798  1.00 76.26           C
ATOM   4978 1HD  ARG A 325      15.202  -3.288 -22.581  1.00 76.26           H
ATOM   4979 2HD  ARG A 325      14.958  -3.794 -20.921  1.00 76.26           H
ATOM   4980  NE  ARG A 325      13.385  -4.317 -22.237  1.00 76.26           N
ATOM   4981  HE  ARG A 325      12.445  -4.115 -21.962  1.00 76.26           H
ATOM   4982  CZ  ARG A 325      13.600  -5.411 -22.981  1.00 76.26           C
ATOM   4983  NH1 ARG A 325      14.840  -5.730 -23.378  1.00 76.26           N
ATOM   4984 1HH1 ARG A 325      15.613  -5.150 -23.119  1.00 76.26           H
ATOM   4985 2HH1 ARG A 325      14.992  -6.548 -23.932  1.00 76.26           H
ATOM   4986  NH2 ARG A 325      12.558  -6.181 -23.321  1.00 76.26           N
ATOM   4987 1HH2 ARG A 325      12.701  -7.001 -23.875  1.00 76.26           H
ATOM   4988 2HH2 ARG A 325      11.636  -5.936 -23.020  1.00 76.26           H
ATOM   4989  HN  ARG A 325      11.341  -0.507 -22.281  1.00 76.26           H
ATOM   4990  N   ARG A 326      12.977   1.153 -24.604  1.00 69.24           N
ATOM   4991  CA  ARG A 326      13.288   1.984 -25.754  1.00 69.24           C
ATOM   4992  C   ARG A 326      13.190   3.465 -25.381  1.00 69.24           C
ATOM   4993  O   ARG A 326      14.075   4.252 -25.712  1.00 69.24           O
ATOM   4994  HA  ARG A 326      14.309   1.715 -26.025  1.00 69.24           H
ATOM   4995  CB  ARG A 326      12.338   1.694 -26.918  1.00 69.24           C
ATOM   4996 1HB  ARG A 326      11.315   1.622 -26.547  1.00 69.24           H
ATOM   4997 2HB  ARG A 326      12.362   2.521 -27.627  1.00 69.24           H
ATOM   4998  CG  ARG A 326      12.721   0.394 -27.628  1.00 69.24           C
ATOM   4999 1HG  ARG A 326      13.742   0.467 -28.002  1.00 69.24           H
ATOM   5000 2HG  ARG A 326      12.700  -0.432 -26.918  1.00 69.24           H
ATOM   5001  CD  ARG A 326      11.767   0.101 -28.788  1.00 69.24           C
ATOM   5002 1HD  ARG A 326      10.759  -0.060 -28.408  1.00 69.24           H
ATOM   5003 2HD  ARG A 326      11.722   0.959 -29.458  1.00 69.24           H
ATOM   5004  NE  ARG A 326      12.225  -1.095 -29.529  1.00 69.24           N
ATOM   5005  HE  ARG A 326      12.799  -1.756 -29.045  1.00 69.24           H
ATOM   5006  CZ  ARG A 326      11.918  -1.349 -30.809  1.00 69.24           C
ATOM   5007  NH1 ARG A 326      11.152  -0.499 -31.506  1.00 69.24           N
ATOM   5008 1HH1 ARG A 326      10.805   0.333 -31.072  1.00 69.24           H
ATOM   5009 2HH1 ARG A 326      10.927  -0.695 -32.460  1.00 69.24           H
ATOM   5010  NH2 ARG A 326      12.388  -2.466 -31.381  1.00 69.24           N
ATOM   5011 1HH2 ARG A 326      12.168  -2.670 -32.335  1.00 69.24           H
ATOM   5012 2HH2 ARG A 326      12.959  -3.095 -30.853  1.00 69.24           H
ATOM   5013  HN  ARG A 326      12.174   0.566 -24.712  1.00 69.24           H
ATOM   5014  N   ASP A 327      12.105   3.799 -24.698  1.00 79.63           N
ATOM   5015  CA  ASP A 327      11.823   5.187 -24.374  1.00 79.63           C
ATOM   5016  C   ASP A 327      12.846   5.686 -23.352  1.00 79.63           C
ATOM   5017  O   ASP A 327      13.212   6.860 -23.357  1.00 79.63           O
ATOM   5018  HA  ASP A 327      11.886   5.721 -25.322  1.00 79.63           H
ATOM   5019  CB  ASP A 327      10.429   5.337 -23.760  1.00 79.63           C
ATOM   5020 1HB  ASP A 327      10.294   4.598 -22.970  1.00 79.63           H
ATOM   5021 2HB  ASP A 327      10.335   6.319 -23.298  1.00 79.63           H
ATOM   5022  CG  ASP A 327       9.341   5.160 -24.821  1.00 79.63           C
ATOM   5023  OD1 ASP A 327       9.698   5.227 -26.017  1.00 79.63           O
ATOM   5024  OD2 ASP A 327       8.176   4.963 -24.412  1.00 79.63           O
ATOM   5025  HN  ASP A 327      11.427   3.142 -24.368  1.00 79.63           H
ATOM   5026  N   LEU A 328      13.278   4.769 -22.499  1.00 82.27           N
ATOM   5027  CA  LEU A 328      14.291   5.087 -21.507  1.00 82.27           C
ATOM   5028  C   LEU A 328      15.580   5.505 -22.218  1.00 82.27           C
ATOM   5029  O   LEU A 328      16.107   6.588 -21.970  1.00 82.27           O
ATOM   5030  HA  LEU A 328      13.926   5.936 -20.928  1.00 82.27           H
ATOM   5031  CB  LEU A 328      14.475   3.921 -20.535  1.00 82.27           C
ATOM   5032 1HB  LEU A 328      13.546   3.786 -19.980  1.00 82.27           H
ATOM   5033 2HB  LEU A 328      14.633   3.011 -21.115  1.00 82.27           H
ATOM   5034  CG  LEU A 328      15.621   4.058 -19.531  1.00 82.27           C
ATOM   5035  HG  LEU A 328      16.551   4.174 -20.088  1.00 82.27           H
ATOM   5036  CD1 LEU A 328      15.450   5.312 -18.671  1.00 82.27           C
ATOM   5037 1HD1 LEU A 328      15.439   6.194 -19.313  1.00 82.27           H
ATOM   5038 2HD1 LEU A 328      14.510   5.251 -18.122  1.00 82.27           H
ATOM   5039 3HD1 LEU A 328      16.278   5.386 -17.967  1.00 82.27           H
ATOM   5040  CD2 LEU A 328      15.759   2.794 -18.680  1.00 82.27           C
ATOM   5041 1HD2 LEU A 328      14.833   2.623 -18.131  1.00 82.27           H
ATOM   5042 2HD2 LEU A 328      15.962   1.941 -19.327  1.00 82.27           H
ATOM   5043 3HD2 LEU A 328      16.581   2.919 -17.975  1.00 82.27           H
ATOM   5044  HN  LEU A 328      12.949   3.825 -22.478  1.00 82.27           H
ATOM   5045  N   VAL A 329      16.052   4.622 -23.086  1.00 82.16           N
ATOM   5046  CA  VAL A 329      17.318   4.842 -23.763  1.00 82.16           C
ATOM   5047  C   VAL A 329      17.225   6.112 -24.611  1.00 82.16           C
ATOM   5048  O   VAL A 329      18.195   6.860 -24.723  1.00 82.16           O
ATOM   5049  HA  VAL A 329      18.080   4.986 -22.997  1.00 82.16           H
ATOM   5050  CB  VAL A 329      17.696   3.605 -24.580  1.00 82.16           C
ATOM   5051  HB  VAL A 329      16.877   3.393 -25.267  1.00 82.16           H
ATOM   5052  CG1 VAL A 329      18.954   3.861 -25.414  1.00 82.16           C
ATOM   5053 1HG1 VAL A 329      18.773   4.690 -26.098  1.00 82.16           H
ATOM   5054 2HG1 VAL A 329      19.784   4.110 -24.752  1.00 82.16           H
ATOM   5055 3HG1 VAL A 329      19.200   2.966 -25.984  1.00 82.16           H
ATOM   5056  CG2 VAL A 329      17.878   2.384 -23.675  1.00 82.16           C
ATOM   5057 1HG2 VAL A 329      18.670   2.582 -22.954  1.00 82.16           H
ATOM   5058 2HG2 VAL A 329      16.946   2.183 -23.146  1.00 82.16           H
ATOM   5059 3HG2 VAL A 329      18.146   1.519 -24.282  1.00 82.16           H
ATOM   5060  HN  VAL A 329      15.585   3.772 -23.329  1.00 82.16           H
ATOM   5061  N   LYS A 330      16.049   6.317 -25.186  1.00 75.57           N
ATOM   5062  CA  LYS A 330      15.809   7.496 -25.999  1.00 75.57           C
ATOM   5063  C   LYS A 330      15.956   8.748 -25.131  1.00 75.57           C
[truncated: 117,162 more chars]
