# Supplementary material for: Noncanonical roles of chemokine regions in CCR9 activation revealed by structural modeling and mutational mapping
Source: Nat Commun. 2025 Aug 18;16:7695. doi: 10.1038/s41467-025-62321-9 (PMC12361432; doi:10.1038/s41467-025-62321-9)
Supplement: Supplementary file 5 — Supplementary Data 3 [file 41467_2025_62321_MOESM5_ESM.zip › CCR9_CCL25_03_rnk1.pdb]

ATOM      1  N   GLU A  20      -4.569  -6.014  58.608  1.00 50.09           N
ATOM      2  CA  GLU A  20      -4.690  -6.945  57.499  1.00 50.09           C
ATOM      3  C   GLU A  20      -5.187  -8.303  57.998  1.00 50.09           C
ATOM      4  O   GLU A  20      -4.417  -9.083  58.557  1.00 50.09           O
ATOM      5  HA  GLU A  20      -5.428  -6.504  56.830  1.00 50.09           H
ATOM      6  CB  GLU A  20      -3.360  -7.087  56.756  1.00 50.09           C
ATOM      7 1HB  GLU A  20      -2.536  -7.063  57.469  1.00 50.09           H
ATOM      8 2HB  GLU A  20      -3.375  -7.990  56.145  1.00 50.09           H
ATOM      9  CG  GLU A  20      -3.144  -5.919  55.791  1.00 50.09           C
ATOM     10 1HG  GLU A  20      -4.078  -5.688  55.279  1.00 50.09           H
ATOM     11 2HG  GLU A  20      -2.859  -5.029  56.351  1.00 50.09           H
ATOM     12  CD  GLU A  20      -2.060  -6.251  54.763  1.00 50.09           C
ATOM     13  OE1 GLU A  20      -2.102  -5.635  53.676  1.00 50.09           O
ATOM     14  OE2 GLU A  20      -1.214  -7.112  55.088  1.00 50.09           O
ATOM     15  HN  GLU A  20      -4.819  -6.386  59.502  1.00 50.09           H
ATOM     16  N   SER A  21      -6.471  -8.545  57.779  1.00 58.30           N
ATOM     17  CA  SER A  21      -7.056  -9.834  58.106  1.00 58.30           C
ATOM     18  C   SER A  21      -6.315 -10.949  57.365  1.00 58.30           C
ATOM     19  O   SER A  21      -5.886 -10.764  56.228  1.00 58.30           O
ATOM     20  HA  SER A  21      -6.932  -9.942  59.184  1.00 58.30           H
ATOM     21  CB  SER A  21      -8.546  -9.866  57.760  1.00 58.30           C
ATOM     22 1HB  SER A  21      -8.961 -10.837  58.030  1.00 58.30           H
ATOM     23 2HB  SER A  21      -9.073  -9.118  58.353  1.00 58.30           H
ATOM     24  OG  SER A  21      -8.778  -9.620  56.375  1.00 58.30           O
ATOM     25  HG  SER A  21      -9.175 -10.432  55.946  1.00 58.30           H
ATOM     26  HN  SER A  21      -7.106  -7.880  57.385  1.00 58.30           H
ATOM     27  N   THR A  22      -6.187 -12.081  58.041  1.00 59.84           N
ATOM     28  CA  THR A  22      -5.506 -13.226  57.461  1.00 59.84           C
ATOM     29  C   THR A  22      -6.108 -13.571  56.098  1.00 59.84           C
ATOM     30  O   THR A  22      -5.398 -14.011  55.195  1.00 59.84           O
ATOM     31  HA  THR A  22      -4.464 -12.955  57.291  1.00 59.84           H
ATOM     32  CB  THR A  22      -5.577 -14.377  58.466  1.00 59.84           C
ATOM     33  HB  THR A  22      -5.421 -15.336  57.971  1.00 59.84           H
ATOM     34  OG1 THR A  22      -6.843 -14.210  59.097  1.00 59.84           O
ATOM     35  HG1 THR A  22      -7.101 -15.049  59.576  1.00 59.84           H
ATOM     36  CG2 THR A  22      -4.569 -14.222  59.607  1.00 59.84           C
ATOM     37 1HG2 THR A  22      -4.768 -13.295  60.144  1.00 59.84           H
ATOM     38 2HG2 THR A  22      -3.559 -14.196  59.198  1.00 59.84           H
ATOM     39 3HG2 THR A  22      -4.662 -15.066  60.291  1.00 59.84           H
ATOM     40  HN  THR A  22      -6.539 -12.223  58.966  1.00 59.84           H
ATOM     41  N   SER A  23      -7.411 -13.358  55.992  1.00 63.08           N
ATOM     42  CA  SER A  23      -8.110 -13.604  54.742  1.00 63.08           C
ATOM     43  C   SER A  23      -7.555 -12.694  53.644  1.00 63.08           C
ATOM     44  O   SER A  23      -7.421 -13.112  52.495  1.00 63.08           O
ATOM     45  HA  SER A  23      -7.918 -14.651  54.504  1.00 63.08           H
ATOM     46  CB  SER A  23      -9.616 -13.386  54.900  1.00 63.08           C
ATOM     47 1HB  SER A  23     -10.125 -13.694  53.987  1.00 63.08           H
ATOM     48 2HB  SER A  23      -9.992 -14.020  55.703  1.00 63.08           H
ATOM     49  OG  SER A  23      -9.932 -12.026  55.183  1.00 63.08           O
ATOM     50  HG  SER A  23     -10.924 -11.907  55.229  1.00 63.08           H
ATOM     51  HN  SER A  23      -7.987 -13.025  56.739  1.00 63.08           H
ATOM     52  N   SER A  24      -7.247 -11.467  54.037  1.00 68.31           N
ATOM     53  CA  SER A  24      -6.760 -10.478  53.090  1.00 68.31           C
ATOM     54  C   SER A  24      -5.416 -10.925  52.511  1.00 68.31           C
ATOM     55  O   SER A  24      -5.136 -10.698  51.335  1.00 68.31           O
ATOM     56  HA  SER A  24      -7.517 -10.431  52.307  1.00 68.31           H
ATOM     57  CB  SER A  24      -6.623  -9.104  53.750  1.00 68.31           C
ATOM     58 1HB  SER A  24      -7.612  -8.727  54.009  1.00 68.31           H
ATOM     59 2HB  SER A  24      -6.066  -9.203  54.681  1.00 68.31           H
ATOM     60  OG  SER A  24      -5.965  -8.168  52.901  1.00 68.31           O
ATOM     61  HG  SER A  24      -5.836  -7.301  53.383  1.00 68.31           H
ATOM     62  HN  SER A  24      -7.325 -11.146  54.981  1.00 68.31           H
ATOM     63  N   MET A  25      -4.620 -11.553  53.364  1.00 65.24           N
ATOM     64  CA  MET A  25      -3.322 -12.056  52.946  1.00 65.24           C
ATOM     65  C   MET A  25      -3.474 -13.291  52.055  1.00 65.24           C
ATOM     66  O   MET A  25      -2.758 -13.439  51.066  1.00 65.24           O
ATOM     67  HA  MET A  25      -2.862 -11.246  52.380  1.00 65.24           H
ATOM     68  CB  MET A  25      -2.492 -12.415  54.180  1.00 65.24           C
ATOM     69 1HB  MET A  25      -3.135 -12.860  54.939  1.00 65.24           H
ATOM     70 2HB  MET A  25      -1.746 -13.165  53.915  1.00 65.24           H
ATOM     71  CG  MET A  25      -1.798 -11.178  54.752  1.00 65.24           C
ATOM     72 1HG  MET A  25      -2.511 -10.358  54.841  1.00 65.24           H
ATOM     73 2HG  MET A  25      -1.429 -11.389  55.756  1.00 65.24           H
ATOM     74  SD  MET A  25      -0.443 -10.694  53.696  1.00 65.24           S
ATOM     75  CE  MET A  25       0.933 -11.300  54.658  1.00 65.24           C
ATOM     76 1HE  MET A  25       0.936 -10.814  55.634  1.00 65.24           H
ATOM     77 2HE  MET A  25       0.837 -12.378  54.790  1.00 65.24           H
ATOM     78 3HE  MET A  25       1.865 -11.079  54.139  1.00 65.24           H
ATOM     79  HN  MET A  25      -4.848 -11.720  54.323  1.00 65.24           H
ATOM     80  N   GLU A  26      -4.411 -14.146  52.438  1.00 59.63           N
ATOM     81  CA  GLU A  26      -4.664 -15.365  51.688  1.00 59.63           C
ATOM     82  C   GLU A  26      -5.144 -15.028  50.275  1.00 59.63           C
ATOM     83  O   GLU A  26      -4.730 -15.663  49.307  1.00 59.63           O
ATOM     84  HA  GLU A  26      -3.704 -15.879  51.640  1.00 59.63           H
ATOM     85  CB  GLU A  26      -5.675 -16.255  52.414  1.00 59.63           C
ATOM     86 1HB  GLU A  26      -6.464 -15.639  52.845  1.00 59.63           H
ATOM     87 2HB  GLU A  26      -6.048 -17.018  51.731  1.00 59.63           H
ATOM     88  CG  GLU A  26      -5.014 -17.002  53.574  1.00 59.63           C
ATOM     89 1HG  GLU A  26      -4.189 -17.607  53.199  1.00 59.63           H
ATOM     90 2HG  GLU A  26      -4.590 -16.285  54.278  1.00 59.63           H
ATOM     91  CD  GLU A  26      -6.023 -17.897  54.295  1.00 59.63           C
ATOM     92  OE1 GLU A  26      -5.561 -18.825  54.994  1.00 59.63           O
ATOM     93  OE2 GLU A  26      -7.234 -17.633  54.132  1.00 59.63           O
ATOM     94  HN  GLU A  26      -4.990 -14.018  53.244  1.00 59.63           H
ATOM     95  N   ASP A  27      -6.011 -14.028  50.202  1.00 66.89           N
ATOM     96  CA  ASP A  27      -6.588 -13.630  48.929  1.00 66.89           C
ATOM     97  C   ASP A  27      -5.468 -13.202  47.979  1.00 66.89           C
ATOM     98  O   ASP A  27      -5.516 -13.496  46.785  1.00 66.89           O
ATOM     99  HA  ASP A  27      -7.126 -14.507  48.571  1.00 66.89           H
ATOM    100  CB  ASP A  27      -7.540 -12.444  49.103  1.00 66.89           C
ATOM    101 1HB  ASP A  27      -7.088 -11.704  49.764  1.00 66.89           H
ATOM    102 2HB  ASP A  27      -7.699 -11.958  48.141  1.00 66.89           H
ATOM    103  CG  ASP A  27      -8.882 -12.899  49.680  1.00 66.89           C
ATOM    104  OD1 ASP A  27      -9.168 -14.110  49.565  1.00 66.89           O
ATOM    105  OD2 ASP A  27      -9.592 -12.024  50.223  1.00 66.89           O
ATOM    106  HN  ASP A  27      -6.320 -13.497  50.991  1.00 66.89           H
ATOM    107  N   TYR A  28      -4.487 -12.514  48.544  1.00 65.92           N
ATOM    108  CA  TYR A  28      -3.382 -11.999  47.752  1.00 65.92           C
ATOM    109  C   TYR A  28      -2.446 -13.128  47.317  1.00 65.92           C
ATOM    110  O   TYR A  28      -1.925 -13.113  46.203  1.00 65.92           O
ATOM    111  HA  TYR A  28      -3.798 -11.520  46.866  1.00 65.92           H
ATOM    112  CB  TYR A  28      -2.617 -11.042  48.669  1.00 65.92           C
ATOM    113 1HB  TYR A  28      -3.295 -10.258  49.006  1.00 65.92           H
ATOM    114 2HB  TYR A  28      -2.293 -11.586  49.556  1.00 65.92           H
ATOM    115  CG  TYR A  28      -1.398 -10.393  48.012  1.00 65.92           C
ATOM    116  CD1 TYR A  28      -0.139 -10.920  48.220  1.00 65.92           C
ATOM    117  HD1 TYR A  28      -0.014 -11.798  48.853  1.00 65.92           H
ATOM    118  CD2 TYR A  28      -1.556  -9.280  47.210  1.00 65.92           C
ATOM    119  HD2 TYR A  28      -2.550  -8.864  47.046  1.00 65.92           H
ATOM    120  CE1 TYR A  28       1.009 -10.309  47.602  1.00 65.92           C
ATOM    121  HE1 TYR A  28       2.008 -10.715  47.758  1.00 65.92           H
ATOM    122  CE2 TYR A  28      -0.408  -8.669  46.592  1.00 65.92           C
ATOM    123  HE2 TYR A  28      -0.519  -7.790  45.957  1.00 65.92           H
ATOM    124  CZ  TYR A  28       0.818  -9.214  46.818  1.00 65.92           C
ATOM    125  OH  TYR A  28       1.902  -8.637  46.234  1.00 65.92           O
ATOM    126  HH  TYR A  28       1.638  -7.776  45.798  1.00 65.92           H
ATOM    127  HN  TYR A  28      -4.439 -12.308  49.521  1.00 65.92           H
ATOM    128  N   VAL A  29      -2.260 -14.080  48.220  1.00 67.00           N
ATOM    129  CA  VAL A  29      -1.332 -15.171  47.976  1.00 67.00           C
ATOM    130  C   VAL A  29      -1.923 -16.113  46.925  1.00 67.00           C
ATOM    131  O   VAL A  29      -1.199 -16.641  46.083  1.00 67.00           O
ATOM    132  HA  VAL A  29      -0.412 -14.738  47.582  1.00 67.00           H
ATOM    133  CB  VAL A  29      -0.998 -15.877  49.292  1.00 67.00           C
ATOM    134  HB  VAL A  29      -1.937 -16.144  49.777  1.00 67.00           H
ATOM    135  CG1 VAL A  29      -0.217 -17.168  49.038  1.00 67.00           C
ATOM    136 1HG1 VAL A  29      -0.816 -17.840  48.423  1.00 67.00           H
ATOM    137 2HG1 VAL A  29       0.713 -16.935  48.521  1.00 67.00           H
ATOM    138 3HG1 VAL A  29       0.007 -17.650  49.989  1.00 67.00           H
ATOM    139  CG2 VAL A  29      -0.229 -14.948  50.234  1.00 67.00           C
ATOM    140 1HG2 VAL A  29       0.701 -14.637  49.758  1.00 67.00           H
ATOM    141 2HG2 VAL A  29      -0.837 -14.070  50.453  1.00 67.00           H
ATOM    142 3HG2 VAL A  29      -0.005 -15.475  51.161  1.00 67.00           H
ATOM    143  HN  VAL A  29      -2.730 -14.114  49.102  1.00 67.00           H
ATOM    144  N   ASN A  30      -3.233 -16.293  47.009  1.00 62.35           N
ATOM    145  CA  ASN A  30      -3.912 -17.250  46.151  1.00 62.35           C
ATOM    146  C   ASN A  30      -4.245 -16.583  44.815  1.00 62.35           C
ATOM    147  O   ASN A  30      -4.759 -17.231  43.905  1.00 62.35           O
ATOM    148  HA  ASN A  30      -3.216 -18.081  46.040  1.00 62.35           H
ATOM    149  CB  ASN A  30      -5.223 -17.722  46.783  1.00 62.35           C
ATOM    150 1HB  ASN A  30      -5.815 -16.860  47.089  1.00 62.35           H
ATOM    151 2HB  ASN A  30      -5.811 -18.267  46.045  1.00 62.35           H
ATOM    152  CG  ASN A  30      -4.956 -18.619  47.994  1.00 62.35           C
ATOM    153  OD1 ASN A  30      -3.931 -19.273  48.101  1.00 62.35           O
ATOM    154  ND2 ASN A  30      -5.932 -18.613  48.897  1.00 62.35           N
ATOM    155 1HD2 ASN A  30      -6.747 -18.054  48.749  1.00 62.35           H
ATOM    156 2HD2 ASN A  30      -5.850 -19.169  49.725  1.00 62.35           H
ATOM    157  HN  ASN A  30      -3.826 -15.801  47.646  1.00 62.35           H
ATOM    158  N   PHE A  31      -3.939 -15.296  44.739  1.00 69.20           N
ATOM    159  CA  PHE A  31      -4.186 -14.538  43.525  1.00 69.20           C
ATOM    160  C   PHE A  31      -3.326 -15.056  42.370  1.00 69.20           C
ATOM    161  O   PHE A  31      -2.107 -15.161  42.498  1.00 69.20           O
ATOM    162  HA  PHE A  31      -5.240 -14.662  43.275  1.00 69.20           H
ATOM    163  CB  PHE A  31      -3.804 -13.086  43.818  1.00 69.20           C
ATOM    164 1HB  PHE A  31      -4.289 -12.772  44.742  1.00 69.20           H
ATOM    165 2HB  PHE A  31      -2.729 -13.031  43.989  1.00 69.20           H
ATOM    166  CG  PHE A  31      -4.179 -12.106  42.704  1.00 69.20           C
ATOM    167  CD1 PHE A  31      -3.235 -11.691  41.818  1.00 69.20           C
ATOM    168  HD1 PHE A  31      -2.211 -12.056  41.900  1.00 69.20           H
ATOM    169  CD2 PHE A  31      -5.456 -11.651  42.601  1.00 69.20           C
ATOM    170  HD2 PHE A  31      -6.212 -11.983  43.311  1.00 69.20           H
ATOM    171  CE1 PHE A  31      -3.583 -10.782  40.784  1.00 69.20           C
ATOM    172  HE1 PHE A  31      -2.826 -10.449  40.073  1.00 69.20           H
ATOM    173  CE2 PHE A  31      -5.804 -10.742  41.567  1.00 69.20           C
ATOM    174  HE2 PHE A  31      -6.828 -10.377  41.484  1.00 69.20           H
ATOM    175  CZ  PHE A  31      -4.860 -10.327  40.680  1.00 69.20           C
ATOM    176  HZ  PHE A  31      -5.127  -9.629  39.886  1.00 69.20           H
ATOM    177  HN  PHE A  31      -3.530 -14.774  45.488  1.00 69.20           H
ATOM    178  N   ASN A  32      -3.994 -15.366  41.269  1.00 62.52           N
ATOM    179  CA  ASN A  32      -3.306 -15.863  40.091  1.00 62.52           C
ATOM    180  C   ASN A  32      -2.723 -14.683  39.310  1.00 62.52           C
ATOM    181  O   ASN A  32      -3.431 -14.032  38.543  1.00 62.52           O
ATOM    182  HA  ASN A  32      -2.534 -16.533  40.471  1.00 62.52           H
ATOM    183  CB  ASN A  32      -4.267 -16.613  39.166  1.00 62.52           C
ATOM    184 1HB  ASN A  32      -4.856 -17.323  39.747  1.00 62.52           H
ATOM    185 2HB  ASN A  32      -4.967 -15.910  38.716  1.00 62.52           H
ATOM    186  CG  ASN A  32      -3.504 -17.355  38.067  1.00 62.52           C
ATOM    187  OD1 ASN A  32      -2.289 -17.295  37.970  1.00 62.52           O
ATOM    188  ND2 ASN A  32      -4.281 -18.057  37.247  1.00 62.52           N
ATOM    189 1HD2 ASN A  32      -5.272 -18.064  37.383  1.00 62.52           H
ATOM    190 2HD2 ASN A  32      -3.876 -18.577  36.496  1.00 62.52           H
ATOM    191  HN  ASN A  32      -4.987 -15.283  41.175  1.00 62.52           H
ATOM    192  N   PHE A  33      -1.439 -14.444  39.532  1.00 64.79           N
ATOM    193  CA  PHE A  33      -0.734 -13.404  38.803  1.00 64.79           C
ATOM    194  C   PHE A  33      -0.316 -13.894  37.415  1.00 64.79           C
ATOM    195  O   PHE A  33       0.866 -13.880  37.078  1.00 64.79           O
ATOM    196  HA  PHE A  33      -1.419 -12.562  38.698  1.00 64.79           H
ATOM    197  CB  PHE A  33       0.520 -13.063  39.609  1.00 64.79           C
ATOM    198 1HB  PHE A  33       1.065 -13.983  39.821  1.00 64.79           H
ATOM    199 2HB  PHE A  33       1.174 -12.439  38.999  1.00 64.79           H
ATOM    200  CG  PHE A  33       0.235 -12.341  40.928  1.00 64.79           C
ATOM    201  CD1 PHE A  33       0.019 -10.998  40.935  1.00 64.79           C
ATOM    202  HD1 PHE A  33       0.049 -10.436  40.001  1.00 64.79           H
ATOM    203  CD2 PHE A  33       0.198 -13.042  42.093  1.00 64.79           C
ATOM    204  HD2 PHE A  33       0.371 -14.118  42.087  1.00 64.79           H
ATOM    205  CE1 PHE A  33      -0.245 -10.328  42.158  1.00 64.79           C
ATOM    206  HE1 PHE A  33      -0.418  -9.252  42.164  1.00 64.79           H
ATOM    207  CE2 PHE A  33      -0.066 -12.371  43.316  1.00 64.79           C
ATOM    208  HE2 PHE A  33      -0.096 -12.933  44.250  1.00 64.79           H
ATOM    209  CZ  PHE A  33      -0.282 -11.029  43.323  1.00 64.79           C
ATOM    210  HZ  PHE A  33      -0.485 -10.514  44.262  1.00 64.79           H
ATOM    211  HN  PHE A  33      -0.883 -14.946  40.195  1.00 64.79           H
ATOM    212  N   THR A  34      -1.310 -14.317  36.648  1.00 63.93           N
ATOM    213  CA  THR A  34      -1.125 -14.506  35.219  1.00 63.93           C
ATOM    214  C   THR A  34      -0.641 -13.209  34.568  1.00 63.93           C
ATOM    215  O   THR A  34      -1.255 -12.157  34.739  1.00 63.93           O
ATOM    216  HA  THR A  34      -0.342 -15.250  35.070  1.00 63.93           H
ATOM    217  CB  THR A  34      -2.441 -15.025  34.636  1.00 63.93           C
ATOM    218  HB  THR A  34      -3.168 -14.219  34.540  1.00 63.93           H
ATOM    219  OG1 THR A  34      -2.812 -16.088  35.508  1.00 63.93           O
ATOM    220  HG1 THR A  34      -2.045 -16.720  35.623  1.00 63.93           H
ATOM    221  CG2 THR A  34      -2.251 -15.705  33.278  1.00 63.93           C
ATOM    222 1HG2 THR A  34      -1.576 -16.553  33.388  1.00 63.93           H
ATOM    223 2HG2 THR A  34      -1.828 -14.992  32.570  1.00 63.93           H
ATOM    224 3HG2 THR A  34      -3.216 -16.054  32.909  1.00 63.93           H
ATOM    225  HN  THR A  34      -2.227 -14.528  36.986  1.00 63.93           H
ATOM    226  N   ASP A  35       0.457 -13.326  33.834  1.00 68.00           N
ATOM    227  CA  ASP A  35       1.102 -12.157  33.261  1.00 68.00           C
ATOM    228  C   ASP A  35       0.422 -11.802  31.938  1.00 68.00           C
ATOM    229  O   ASP A  35       0.844 -12.257  30.876  1.00 68.00           O
ATOM    230  HA  ASP A  35       0.992 -11.373  34.010  1.00 68.00           H
ATOM    231  CB  ASP A  35       2.580 -12.429  32.975  1.00 68.00           C
ATOM    232 1HB  ASP A  35       2.984 -13.099  33.734  1.00 68.00           H
ATOM    233 2HB  ASP A  35       2.681 -12.937  32.015  1.00 68.00           H
ATOM    234  CG  ASP A  35       3.384 -11.127  32.956  1.00 68.00           C
ATOM    235  OD1 ASP A  35       2.752 -10.068  33.161  1.00 68.00           O
ATOM    236  OD2 ASP A  35       4.611 -11.221  32.737  1.00 68.00           O
ATOM    237  HN  ASP A  35       0.903 -14.198  33.631  1.00 68.00           H
ATOM    238  N   PHE A  36      -0.621 -10.991  32.044  1.00 81.99           N
ATOM    239  CA  PHE A  36      -1.338 -10.535  30.866  1.00 81.99           C
ATOM    240  C   PHE A  36      -0.668  -9.300  30.260  1.00 81.99           C
ATOM    241  O   PHE A  36      -1.030  -8.867  29.167  1.00 81.99           O
ATOM    242  HA  PHE A  36      -1.319 -11.349  30.141  1.00 81.99           H
ATOM    243  CB  PHE A  36      -2.752 -10.164  31.318  1.00 81.99           C
ATOM    244 1HB  PHE A  36      -2.684  -9.481  32.165  1.00 81.99           H
ATOM    245 2HB  PHE A  36      -3.250  -9.624  30.513  1.00 81.99           H
ATOM    246  CG  PHE A  36      -3.613 -11.364  31.717  1.00 81.99           C
ATOM    247  CD1 PHE A  36      -3.638 -12.474  30.932  1.00 81.99           C
ATOM    248  HD1 PHE A  36      -3.044 -12.509  30.019  1.00 81.99           H
ATOM    249  CD2 PHE A  36      -4.354 -11.320  32.857  1.00 81.99           C
ATOM    250  HD2 PHE A  36      -4.335 -10.430  33.486  1.00 81.99           H
ATOM    251  CE1 PHE A  36      -4.437 -13.588  31.303  1.00 81.99           C
ATOM    252  HE1 PHE A  36      -4.456 -14.478  30.673  1.00 81.99           H
ATOM    253  CE2 PHE A  36      -5.153 -12.434  33.227  1.00 81.99           C
ATOM    254  HE2 PHE A  36      -5.747 -12.399  34.140  1.00 81.99           H
ATOM    255  CZ  PHE A  36      -5.178 -13.544  32.442  1.00 81.99           C
ATOM    256  HZ  PHE A  36      -5.791 -14.399  32.727  1.00 81.99           H
ATOM    257  HN  PHE A  36      -0.976 -10.648  32.914  1.00 81.99           H
ATOM    258  N   TYR A  37       0.296  -8.768  30.997  1.00 86.33           N
ATOM    259  CA  TYR A  37       1.073  -7.640  30.512  1.00 86.33           C
ATOM    260  C   TYR A  37       2.261  -8.114  29.672  1.00 86.33           C
ATOM    261  O   TYR A  37       3.183  -8.740  30.192  1.00 86.33           O
ATOM    262  HA  TYR A  37       0.421  -7.025  29.891  1.00 86.33           H
ATOM    263  CB  TYR A  37       1.597  -6.923  31.757  1.00 86.33           C
ATOM    264 1HB  TYR A  37       0.764  -6.737  32.435  1.00 86.33           H
ATOM    265 2HB  TYR A  37       2.292  -7.582  32.278  1.00 86.33           H
ATOM    266  CG  TYR A  37       2.300  -5.596  31.461  1.00 86.33           C
ATOM    267  CD1 TYR A  37       3.676  -5.551  31.361  1.00 86.33           C
ATOM    268  HD1 TYR A  37       4.262  -6.461  31.494  1.00 86.33           H
ATOM    269  CD2 TYR A  37       1.558  -4.445  31.293  1.00 86.33           C
ATOM    270  HD2 TYR A  37       0.472  -4.480  31.372  1.00 86.33           H
ATOM    271  CE1 TYR A  37       4.337  -4.303  31.083  1.00 86.33           C
ATOM    272  HE1 TYR A  37       5.423  -4.254  31.002  1.00 86.33           H
ATOM    273  CE2 TYR A  37       2.220  -3.196  31.015  1.00 86.33           C
ATOM    274  HE2 TYR A  37       1.646  -2.279  30.881  1.00 86.33           H
ATOM    275  CZ  TYR A  37       3.577  -3.187  30.923  1.00 86.33           C
ATOM    276  OH  TYR A  37       4.201  -2.008  30.660  1.00 86.33           O
ATOM    277  HH  TYR A  37       3.524  -1.298  30.468  1.00 86.33           H
ATOM    278  HN  TYR A  37       0.548  -9.095  31.908  1.00 86.33           H
ATOM    279  N   CYS A  38       2.200  -7.796  28.387  1.00 89.50           N
ATOM    280  CA  CYS A  38       3.200  -8.278  27.449  1.00 89.50           C
ATOM    281  C   CYS A  38       4.205  -7.152  27.198  1.00 89.50           C
ATOM    282  O   CYS A  38       3.857  -6.120  26.626  1.00 89.50           O
ATOM    283  HA  CYS A  38       3.685  -9.132  27.920  1.00 89.50           H
ATOM    284  CB  CYS A  38       2.563  -8.774  26.149  1.00 89.50           C
ATOM    285 1HB  CYS A  38       1.787  -9.506  26.372  1.00 89.50           H
ATOM    286 2HB  CYS A  38       2.081  -7.946  25.631  1.00 89.50           H
ATOM    287  SG  CYS A  38       3.840  -9.526  25.075  1.00 89.50           S
ATOM    288  HN  CYS A  38       1.486  -7.222  27.986  1.00 89.50           H
ATOM    289  N   GLU A  39       5.432  -7.388  27.638  1.00 81.44           N
ATOM    290  CA  GLU A  39       6.534  -6.507  27.292  1.00 81.44           C
ATOM    291  C   GLU A  39       7.132  -6.911  25.942  1.00 81.44           C
ATOM    292  O   GLU A  39       7.551  -8.053  25.762  1.00 81.44           O
ATOM    293  HA  GLU A  39       6.097  -5.511  27.220  1.00 81.44           H
ATOM    294  CB  GLU A  39       7.602  -6.508  28.387  1.00 81.44           C
ATOM    295 1HB  GLU A  39       7.944  -7.528  28.566  1.00 81.44           H
ATOM    296 2HB  GLU A  39       8.408  -5.826  28.115  1.00 81.44           H
ATOM    297  CG  GLU A  39       7.031  -5.995  29.710  1.00 81.44           C
ATOM    298 1HG  GLU A  39       6.545  -5.032  29.552  1.00 81.44           H
ATOM    299 2HG  GLU A  39       6.266  -6.683  30.071  1.00 81.44           H
ATOM    300  CD  GLU A  39       8.132  -5.850  30.763  1.00 81.44           C
ATOM    301  OE1 GLU A  39       7.839  -5.232  31.809  1.00 81.44           O
ATOM    302  OE2 GLU A  39       9.242  -6.360  30.498  1.00 81.44           O
ATOM    303  HN  GLU A  39       5.677  -8.163  28.221  1.00 81.44           H
ATOM    304  N   LYS A  40       7.153  -5.951  25.029  1.00 87.54           N
ATOM    305  CA  LYS A  40       7.515  -6.236  23.652  1.00 87.54           C
ATOM    306  C   LYS A  40       8.929  -5.717  23.383  1.00 87.54           C
ATOM    307  O   LYS A  40       9.235  -5.283  22.274  1.00 87.54           O
ATOM    308  HA  LYS A  40       7.516  -7.319  23.531  1.00 87.54           H
ATOM    309  CB  LYS A  40       6.462  -5.675  22.693  1.00 87.54           C
ATOM    310 1HB  LYS A  40       6.352  -4.603  22.855  1.00 87.54           H
ATOM    311 2HB  LYS A  40       6.794  -5.809  21.664  1.00 87.54           H
ATOM    312  CG  LYS A  40       5.113  -6.368  22.894  1.00 87.54           C
ATOM    313 1HG  LYS A  40       5.246  -7.449  22.849  1.00 87.54           H
ATOM    314 2HG  LYS A  40       4.725  -6.136  23.886  1.00 87.54           H
ATOM    315  CD  LYS A  40       4.106  -5.927  21.830  1.00 87.54           C
ATOM    316 1HD  LYS A  40       3.955  -4.849  21.893  1.00 87.54           H
ATOM    317 2HD  LYS A  40       4.505  -6.136  20.838  1.00 87.54           H
ATOM    318  CE  LYS A  40       2.768  -6.647  22.010  1.00 87.54           C
ATOM    319 1HE  LYS A  40       2.928  -7.725  22.031  1.00 87.54           H
ATOM    320 2HE  LYS A  40       2.326  -6.372  22.968  1.00 87.54           H
ATOM    321  NZ  LYS A  40       1.840  -6.298  20.911  1.00 87.54           N
ATOM    322 1HZ  LYS A  40       0.969  -6.803  21.031  1.00 87.54           H
ATOM    323 2HZ  LYS A  40       1.658  -5.301  20.926  1.00 87.54           H
ATOM    324 3HZ  LYS A  40       2.259  -6.552  20.023  1.00 87.54           H
ATOM    325  HN  LYS A  40       6.928  -4.995  25.218  1.00 87.54           H
ATOM    326  N   ASN A  41       9.755  -5.780  24.418  1.00 82.78           N
ATOM    327  CA  ASN A  41      11.112  -5.269  24.325  1.00 82.78           C
ATOM    328  C   ASN A  41      11.852  -6.000  23.203  1.00 82.78           C
ATOM    329  O   ASN A  41      12.584  -5.382  22.432  1.00 82.78           O
ATOM    330  HA  ASN A  41      11.003  -4.203  24.126  1.00 82.78           H
ATOM    331  CB  ASN A  41      11.879  -5.502  25.628  1.00 82.78           C
ATOM    332 1HB  ASN A  41      11.783  -6.546  25.929  1.00 82.78           H
ATOM    333 2HB  ASN A  41      12.940  -5.312  25.468  1.00 82.78           H
ATOM    334  CG  ASN A  41      11.354  -4.595  26.743  1.00 82.78           C
ATOM    335  OD1 ASN A  41      10.900  -3.486  26.513  1.00 82.78           O
ATOM    336  ND2 ASN A  41      11.443  -5.125  27.959  1.00 82.78           N
ATOM    337 1HD2 ASN A  41      11.827  -6.041  28.078  1.00 82.78           H
ATOM    338 2HD2 ASN A  41      11.126  -4.608  28.754  1.00 82.78           H
ATOM    339  HN  ASN A  41       9.510  -6.171  25.305  1.00 82.78           H
ATOM    340  N   ASN A  42      11.635  -7.306  23.148  1.00 83.54           N
ATOM    341  CA  ASN A  42      12.316  -8.137  22.169  1.00 83.54           C
ATOM    342  C   ASN A  42      11.879  -7.723  20.763  1.00 83.54           C
ATOM    343  O   ASN A  42      12.681  -7.736  19.830  1.00 83.54           O
ATOM    344  HA  ASN A  42      13.379  -7.970  22.342  1.00 83.54           H
ATOM    345  CB  ASN A  42      11.962  -9.614  22.359  1.00 83.54           C
ATOM    346 1HB  ASN A  42      10.880  -9.739  22.325  1.00 83.54           H
ATOM    347 2HB  ASN A  42      12.377 -10.199  21.538  1.00 83.54           H
ATOM    348  CG  ASN A  42      12.501 -10.140  23.691  1.00 83.54           C
ATOM    349  OD1 ASN A  42      13.264  -9.487  24.383  1.00 83.54           O
ATOM    350  ND2 ASN A  42      12.061 -11.354  24.010  1.00 83.54           N
ATOM    351 1HD2 ASN A  42      11.435 -11.836  23.397  1.00 83.54           H
ATOM    352 2HD2 ASN A  42      12.357 -11.785  24.862  1.00 83.54           H
ATOM    353  HN  ASN A  42      11.010  -7.796  23.756  1.00 83.54           H
ATOM    354  N   VAL A  43      10.608  -7.365  20.654  1.00 90.55           N
ATOM    355  CA  VAL A  43      10.037  -7.011  19.366  1.00 90.55           C
ATOM    356  C   VAL A  43      10.674  -5.712  18.870  1.00 90.55           C
ATOM    357  O   VAL A  43      10.998  -5.586  17.690  1.00 90.55           O
ATOM    358  HA  VAL A  43      10.283  -7.811  18.667  1.00 90.55           H
ATOM    359  CB  VAL A  43       8.513  -6.928  19.473  1.00 90.55           C
ATOM    360  HB  VAL A  43       8.270  -6.120  20.163  1.00 90.55           H
ATOM    361  CG1 VAL A  43       7.886  -6.594  18.119  1.00 90.55           C
ATOM    362 1HG1 VAL A  43       8.265  -5.633  17.770  1.00 90.55           H
ATOM    363 2HG1 VAL A  43       8.143  -7.369  17.398  1.00 90.55           H
ATOM    364 3HG1 VAL A  43       6.802  -6.540  18.224  1.00 90.55           H
ATOM    365  CG2 VAL A  43       7.932  -8.223  20.042  1.00 90.55           C
ATOM    366 1HG2 VAL A  43       8.191  -9.056  19.388  1.00 90.55           H
ATOM    367 2HG2 VAL A  43       8.343  -8.401  21.036  1.00 90.55           H
ATOM    368 3HG2 VAL A  43       6.847  -8.137  20.108  1.00 90.55           H
ATOM    369  HN  VAL A  43       9.973  -7.314  21.426  1.00 90.55           H
ATOM    370  N   ARG A  44      10.834  -4.778  19.796  1.00 86.36           N
ATOM    371  CA  ARG A  44      11.413  -3.487  19.465  1.00 86.36           C
ATOM    372  C   ARG A  44      12.884  -3.649  19.077  1.00 86.36           C
ATOM    373  O   ARG A  44      13.377  -2.952  18.191  1.00 86.36           O
ATOM    374  HA  ARG A  44      10.824  -3.124  18.623  1.00 86.36           H
ATOM    375  CB  ARG A  44      11.307  -2.517  20.643  1.00 86.36           C
ATOM    376 1HB  ARG A  44      11.713  -2.984  21.541  1.00 86.36           H
ATOM    377 2HB  ARG A  44      11.910  -1.630  20.445  1.00 86.36           H
ATOM    378  CG  ARG A  44       9.853  -2.108  20.888  1.00 86.36           C
ATOM    379 1HG  ARG A  44       9.391  -1.815  19.945  1.00 86.36           H
ATOM    380 2HG  ARG A  44       9.291  -2.961  21.267  1.00 86.36           H
ATOM    381  CD  ARG A  44       9.769  -0.951  21.885  1.00 86.36           C
ATOM    382 1HD  ARG A  44      10.473  -0.167  21.605  1.00 86.36           H
ATOM    383 2HD  ARG A  44       8.773  -0.510  21.860  1.00 86.36           H
ATOM    384  NE  ARG A  44      10.072  -1.436  23.250  1.00 86.36           N
ATOM    385  HE  ARG A  44      11.031  -1.585  23.493  1.00 86.36           H
ATOM    386  CZ  ARG A  44       9.142  -1.690  24.181  1.00 86.36           C
ATOM    387  NH1 ARG A  44       7.843  -1.509  23.911  1.00 86.36           N
ATOM    388 1HH1 ARG A  44       7.560  -1.183  23.009  1.00 86.36           H
ATOM    389 2HH1 ARG A  44       7.155  -1.701  24.611  1.00 86.36           H
ATOM    390  NH2 ARG A  44       9.532  -2.127  25.386  1.00 86.36           N
ATOM    391 1HH2 ARG A  44       8.851  -2.321  26.092  1.00 86.36           H
ATOM    392 2HH2 ARG A  44      10.504  -2.259  25.580  1.00 86.36           H
ATOM    393  HN  ARG A  44      10.576  -4.891  20.755  1.00 86.36           H
ATOM    394  N   GLN A  45      13.545  -4.573  19.760  1.00 83.18           N
ATOM    395  CA  GLN A  45      14.957  -4.816  19.518  1.00 83.18           C
ATOM    396  C   GLN A  45      15.165  -5.369  18.107  1.00 83.18           C
ATOM    397  O   GLN A  45      16.088  -4.958  17.405  1.00 83.18           O
ATOM    398  HA  GLN A  45      15.438  -3.842  19.608  1.00 83.18           H
ATOM    399  CB  GLN A  45      15.538  -5.763  20.569  1.00 83.18           C
ATOM    400 1HB  GLN A  45      15.292  -5.399  21.567  1.00 83.18           H
ATOM    401 2HB  GLN A  45      15.083  -6.748  20.468  1.00 83.18           H
ATOM    402  CG  GLN A  45      17.057  -5.879  20.423  1.00 83.18           C
ATOM    403 1HG  GLN A  45      17.301  -6.288  19.443  1.00 83.18           H
ATOM    404 2HG  GLN A  45      17.507  -4.888  20.476  1.00 83.18           H
ATOM    405  CD  GLN A  45      17.647  -6.772  21.516  1.00 83.18           C
ATOM    406  OE1 GLN A  45      16.941  -7.425  22.268  1.00 83.18           O
ATOM    407  NE2 GLN A  45      18.976  -6.764  21.563  1.00 83.18           N
ATOM    408 1HE2 GLN A  45      19.495  -6.206  20.916  1.00 83.18           H
ATOM    409 2HE2 GLN A  45      19.455  -7.317  22.244  1.00 83.18           H
ATOM    410  HN  GLN A  45      13.132  -5.148  20.466  1.00 83.18           H
ATOM    411  N   PHE A  46      14.293  -6.294  17.733  1.00 92.09           N
ATOM    412  CA  PHE A  46      14.338  -6.870  16.400  1.00 92.09           C
ATOM    413  C   PHE A  46      14.130  -5.796  15.330  1.00 92.09           C
ATOM    414  O   PHE A  46      14.865  -5.745  14.346  1.00 92.09           O
ATOM    415  HA  PHE A  46      15.324  -7.318  16.275  1.00 92.09           H
ATOM    416  CB  PHE A  46      13.199  -7.887  16.313  1.00 92.09           C
ATOM    417 1HB  PHE A  46      13.356  -8.660  17.066  1.00 92.09           H
ATOM    418 2HB  PHE A  46      12.261  -7.389  16.560  1.00 92.09           H
ATOM    419  CG  PHE A  46      13.061  -8.552  14.942  1.00 92.09           C
ATOM    420  CD1 PHE A  46      12.109  -8.122  14.071  1.00 92.09           C
ATOM    421  HD1 PHE A  46      11.445  -7.304  14.349  1.00 92.09           H
ATOM    422  CD2 PHE A  46      13.889  -9.573  14.595  1.00 92.09           C
ATOM    423  HD2 PHE A  46      14.651  -9.918  15.294  1.00 92.09           H
ATOM    424  CE1 PHE A  46      11.981  -8.739  12.798  1.00 92.09           C
ATOM    425  HE1 PHE A  46      11.219  -8.395  12.100  1.00 92.09           H
ATOM    426  CE2 PHE A  46      13.761 -10.191  13.323  1.00 92.09           C
ATOM    427  HE2 PHE A  46      14.425 -11.009  13.045  1.00 92.09           H
ATOM    428  CZ  PHE A  46      12.810  -9.761  12.451  1.00 92.09           C
ATOM    429  HZ  PHE A  46      12.712 -10.234  11.474  1.00 92.09           H
ATOM    430  HN  PHE A  46      13.566  -6.648  18.322  1.00 92.09           H
ATOM    431  N   ALA A  47      13.124  -4.965  15.560  1.00 92.34           N
ATOM    432  CA  ALA A  47      12.774  -3.931  14.602  1.00 92.34           C
ATOM    433  C   ALA A  47      13.974  -3.004  14.397  1.00 92.34           C
ATOM    434  O   ALA A  47      14.255  -2.586  13.275  1.00 92.34           O
ATOM    435  HA  ALA A  47      12.538  -4.420  13.657  1.00 92.34           H
ATOM    436  CB  ALA A  47      11.534  -3.179  15.091  1.00 92.34           C
ATOM    437 1HB  ALA A  47      10.703  -3.877  15.193  1.00 92.34           H
ATOM    438 2HB  ALA A  47      11.745  -2.722  16.058  1.00 92.34           H
ATOM    439 3HB  ALA A  47      11.272  -2.403  14.372  1.00 92.34           H
ATOM    440  HN  ALA A  47      12.554  -4.990  16.382  1.00 92.34           H
ATOM    441  N   SER A  48      14.650  -2.711  15.498  1.00 90.65           N
ATOM    442  CA  SER A  48      15.698  -1.705  15.487  1.00 90.65           C
ATOM    443  C   SER A  48      16.862  -2.171  14.610  1.00 90.65           C
ATOM    444  O   SER A  48      17.626  -1.353  14.099  1.00 90.65           O
ATOM    445  HA  SER A  48      15.237  -0.812  15.067  1.00 90.65           H
ATOM    446  CB  SER A  48      16.189  -1.406  16.905  1.00 90.65           C
ATOM    447 1HB  SER A  48      16.805  -0.506  16.893  1.00 90.65           H
ATOM    448 2HB  SER A  48      15.334  -1.199  17.549  1.00 90.65           H
ATOM    449  OG  SER A  48      16.941  -2.487  17.449  1.00 90.65           O
ATOM    450  HG  SER A  48      16.510  -3.358  17.210  1.00 90.65           H
ATOM    451  HN  SER A  48      14.492  -3.147  16.384  1.00 90.65           H
ATOM    452  N   HIS A  49      16.961  -3.484  14.462  1.00 86.57           N
ATOM    453  CA  HIS A  49      18.057  -4.072  13.711  1.00 86.57           C
ATOM    454  C   HIS A  49      17.605  -4.351  12.276  1.00 86.57           C
ATOM    455  O   HIS A  49      18.367  -4.152  11.332  1.00 86.57           O
ATOM    456  HA  HIS A  49      18.857  -3.332  13.693  1.00 86.57           H
ATOM    457  CB  HIS A  49      18.592  -5.320  14.417  1.00 86.57           C
ATOM    458 1HB  HIS A  49      17.757  -5.983  14.644  1.00 86.57           H
ATOM    459 2HB  HIS A  49      19.249  -5.858  13.735  1.00 86.57           H
ATOM    460  CG  HIS A  49      19.344  -5.028  15.693  1.00 86.57           C
ATOM    461  ND1 HIS A  49      20.468  -4.221  15.733  1.00 86.57           N
ATOM    462  HD1 HIS A  49      20.887  -3.762  14.950  1.00 86.57           H
ATOM    463  CD2 HIS A  49      19.123  -5.442  16.974  1.00 86.57           C
ATOM    464  HD2 HIS A  49      18.313  -6.094  17.301  1.00 86.57           H
ATOM    465  CE1 HIS A  49      20.895  -4.161  16.986  1.00 86.57           C
ATOM    466  HE1 HIS A  49      21.762  -3.603  17.341  1.00 86.57           H
ATOM    467  NE2 HIS A  49      20.060  -4.918  17.753  1.00 86.57           N
ATOM    468  HN  HIS A  49      16.310  -4.141  14.844  1.00 86.57           H
ATOM    469  N   PHE A  50      16.367  -4.809  12.158  1.00 88.63           N
ATOM    470  CA  PHE A  50      15.898  -5.386  10.910  1.00 88.63           C
ATOM    471  C   PHE A  50      15.382  -4.299   9.963  1.00 88.63           C
ATOM    472  O   PHE A  50      15.699  -4.305   8.775  1.00 88.63           O
ATOM    473  HA  PHE A  50      16.746  -5.893  10.450  1.00 88.63           H
ATOM    474  CB  PHE A  50      14.746  -6.331  11.258  1.00 88.63           C
ATOM    475 1HB  PHE A  50      15.098  -7.062  11.986  1.00 88.63           H
ATOM    476 2HB  PHE A  50      13.953  -5.758  11.739  1.00 88.63           H
ATOM    477  CG  PHE A  50      14.162  -7.071  10.053  1.00 88.63           C
ATOM    478  CD1 PHE A  50      12.962  -6.691   9.538  1.00 88.63           C
ATOM    479  HD1 PHE A  50      12.417  -5.859   9.984  1.00 88.63           H
ATOM    480  CD2 PHE A  50      14.843  -8.108   9.497  1.00 88.63           C
ATOM    481  HD2 PHE A  50      15.805  -8.413   9.910  1.00 88.63           H
ATOM    482  CE1 PHE A  50      12.420  -7.378   8.420  1.00 88.63           C
ATOM    483  HE1 PHE A  50      11.459  -7.073   8.007  1.00 88.63           H
ATOM    484  CE2 PHE A  50      14.301  -8.795   8.379  1.00 88.63           C
ATOM    485  HE2 PHE A  50      14.847  -9.627   7.933  1.00 88.63           H
ATOM    486  CZ  PHE A  50      13.101  -8.415   7.864  1.00 88.63           C
ATOM    487  HZ  PHE A  50      12.685  -8.943   7.005  1.00 88.63           H
ATOM    488  HN  PHE A  50      15.691  -4.790  12.895  1.00 88.63           H
ATOM    489  N   LEU A  51      14.596  -3.394  10.526  1.00 92.45           N
ATOM    490  CA  LEU A  51      13.789  -2.497   9.717  1.00 92.45           C
ATOM    491  C   LEU A  51      14.693  -1.442   9.076  1.00 92.45           C
ATOM    492  O   LEU A  51      14.599  -1.184   7.877  1.00 92.45           O
ATOM    493  HA  LEU A  51      13.336  -3.091   8.924  1.00 92.45           H
ATOM    494  CB  LEU A  51      12.648  -1.906  10.548  1.00 92.45           C
ATOM    495 1HB  LEU A  51      13.079  -1.388  11.404  1.00 92.45           H
ATOM    496 2HB  LEU A  51      12.137  -1.155   9.945  1.00 92.45           H
ATOM    497  CG  LEU A  51      11.606  -2.902  11.061  1.00 92.45           C
ATOM    498  HG  LEU A  51      12.105  -3.602  11.731  1.00 92.45           H
ATOM    499  CD1 LEU A  51      10.523  -2.191  11.875  1.00 92.45           C
ATOM    500 1HD1 LEU A  51      10.979  -1.691  12.729  1.00 92.45           H
ATOM    501 2HD1 LEU A  51      10.022  -1.454  11.247  1.00 92.45           H
ATOM    502 3HD1 LEU A  51       9.795  -2.922  12.228  1.00 92.45           H
ATOM    503  CD2 LEU A  51      11.016  -3.719   9.911  1.00 92.45           C
ATOM    504 1HD2 LEU A  51      10.537  -3.049   9.197  1.00 92.45           H
ATOM    505 2HD2 LEU A  51      11.812  -4.272   9.412  1.00 92.45           H
ATOM    506 3HD2 LEU A  51      10.278  -4.419  10.303  1.00 92.45           H
ATOM    507  HN  LEU A  51      14.506  -3.268  11.514  1.00 92.45           H
ATOM    508  N   PRO A  52      15.582  -0.816   9.859  1.00 94.16           N
ATOM    509  CA  PRO A  52      16.285   0.382   9.393  1.00 94.16           C
ATOM    510  C   PRO A  52      16.972   0.165   8.055  1.00 94.16           C
ATOM    511  O   PRO A  52      16.813   0.965   7.134  1.00 94.16           O
ATOM    512  HA  PRO A  52      15.575   1.191   9.221  1.00 94.16           H
ATOM    513  CB  PRO A  52      17.293   0.667  10.509  1.00 94.16           C
ATOM    514 1HB  PRO A  52      18.253   0.189  10.314  1.00 94.16           H
ATOM    515 2HB  PRO A  52      17.486   1.735  10.612  1.00 94.16           H
ATOM    516  CG  PRO A  52      16.619   0.094  11.749  1.00 94.16           C
ATOM    517 1HG  PRO A  52      17.336  -0.101  12.546  1.00 94.16           H
ATOM    518 2HG  PRO A  52      15.880   0.780  12.162  1.00 94.16           H
ATOM    519  CD  PRO A  52      15.982  -1.185  11.229  1.00 94.16           C
ATOM    520 1HD  PRO A  52      16.686  -2.017  11.229  1.00 94.16           H
ATOM    521 2HD  PRO A  52      15.132  -1.491  11.838  1.00 94.16           H
ATOM    522  N   PRO A  53      17.748  -0.919   7.915  1.00 95.05           N
ATOM    523  CA  PRO A  53      18.539  -1.128   6.700  1.00 95.05           C
ATOM    524  C   PRO A  53      17.669  -1.423   5.489  1.00 95.05           C
ATOM    525  O   PRO A  53      17.995  -1.021   4.373  1.00 95.05           O
ATOM    526  HA  PRO A  53      19.083  -0.219   6.444  1.00 95.05           H
ATOM    527  CB  PRO A  53      19.440  -2.313   7.054  1.00 95.05           C
ATOM    528 1HB  PRO A  53      19.652  -2.931   6.181  1.00 95.05           H
ATOM    529 2HB  PRO A  53      20.401  -1.982   7.449  1.00 95.05           H
ATOM    530  CG  PRO A  53      18.649  -3.066   8.084  1.00 95.05           C
ATOM    531 1HG  PRO A  53      17.942  -3.750   7.616  1.00 95.05           H
ATOM    532 2HG  PRO A  53      19.300  -3.667   8.719  1.00 95.05           H
ATOM    533  CD  PRO A  53      17.936  -2.014   8.883  1.00 95.05           C
ATOM    534 1HD  PRO A  53      16.983  -2.379   9.267  1.00 95.05           H
ATOM    535 2HD  PRO A  53      18.525  -1.694   9.742  1.00 95.05           H
ATOM    536  N   LEU A  54      16.575  -2.125   5.743  1.00 92.47           N
ATOM    537  CA  LEU A  54      15.692  -2.551   4.671  1.00 92.47           C
ATOM    538  C   LEU A  54      14.966  -1.331   4.100  1.00 92.47           C
ATOM    539  O   LEU A  54      14.802  -1.213   2.886  1.00 92.47           O
ATOM    540  HA  LEU A  54      16.315  -2.980   3.886  1.00 92.47           H
ATOM    541  CB  LEU A  54      14.751  -3.655   5.157  1.00 92.47           C
ATOM    542 1HB  LEU A  54      14.235  -3.299   6.048  1.00 92.47           H
ATOM    543 2HB  LEU A  54      13.991  -3.820   4.393  1.00 92.47           H
ATOM    544  CG  LEU A  54      15.406  -4.998   5.483  1.00 92.47           C
ATOM    545  HG  LEU A  54      16.149  -4.835   6.264  1.00 92.47           H
ATOM    546  CD1 LEU A  54      14.380  -5.989   6.036  1.00 92.47           C
ATOM    547 1HD1 LEU A  54      13.939  -5.584   6.947  1.00 92.47           H
ATOM    548 2HD1 LEU A  54      13.597  -6.153   5.296  1.00 92.47           H
ATOM    549 3HD1 LEU A  54      14.872  -6.935   6.260  1.00 92.47           H
ATOM    550  CD2 LEU A  54      16.145  -5.558   4.266  1.00 92.47           C
ATOM    551 1HD2 LEU A  54      15.440  -5.703   3.448  1.00 92.47           H
ATOM    552 2HD2 LEU A  54      16.921  -4.857   3.957  1.00 92.47           H
ATOM    553 3HD2 LEU A  54      16.601  -6.514   4.526  1.00 92.47           H
ATOM    554  HN  LEU A  54      16.289  -2.402   6.661  1.00 92.47           H
ATOM    555  N   TYR A  55      14.549  -0.455   5.002  1.00 93.10           N
ATOM    556  CA  TYR A  55      13.824   0.741   4.605  1.00 93.10           C
ATOM    557  C   TYR A  55      14.718   1.679   3.791  1.00 93.10           C
ATOM    558  O   TYR A  55      14.268   2.285   2.821  1.00 93.10           O
ATOM    559  HA  TYR A  55      12.979   0.433   3.990  1.00 93.10           H
ATOM    560  CB  TYR A  55      13.421   1.440   5.904  1.00 93.10           C
ATOM    561 1HB  TYR A  55      14.278   1.457   6.578  1.00 93.10           H
ATOM    562 2HB  TYR A  55      13.169   2.478   5.684  1.00 93.10           H
ATOM    563  CG  TYR A  55      12.239   0.785   6.623  1.00 93.10           C
ATOM    564  CD1 TYR A  55      11.638  -0.333   6.083  1.00 93.10           C
ATOM    565  HD1 TYR A  55      12.005  -0.751   5.145  1.00 93.10           H
ATOM    566  CD2 TYR A  55      11.775   1.314   7.810  1.00 93.10           C
ATOM    567  HD2 TYR A  55      12.250   2.197   8.236  1.00 93.10           H
ATOM    568  CE1 TYR A  55      10.526  -0.950   6.759  1.00 93.10           C
ATOM    569  HE1 TYR A  55      10.042  -1.834   6.344  1.00 93.10           H
ATOM    570  CE2 TYR A  55      10.663   0.697   8.486  1.00 93.10           C
ATOM    571  HE2 TYR A  55      10.286   1.104   9.425  1.00 93.10           H
ATOM    572  CZ  TYR A  55      10.094  -0.404   7.928  1.00 93.10           C
ATOM    573  OH  TYR A  55       9.044  -0.987   8.566  1.00 93.10           O
ATOM    574  HH  TYR A  55       8.686  -1.743   8.018  1.00 93.10           H
ATOM    575  HN  TYR A  55      14.698  -0.551   5.986  1.00 93.10           H
ATOM    576  N   TRP A  56      15.970   1.769   4.217  1.00 91.62           N
ATOM    577  CA  TRP A  56      16.941   2.593   3.518  1.00 91.62           C
ATOM    578  C   TRP A  56      17.127   2.016   2.114  1.00 91.62           C
ATOM    579  O   TRP A  56      17.183   2.760   1.136  1.00 91.62           O
ATOM    580  HA  TRP A  56      16.536   3.604   3.456  1.00 91.62           H
ATOM    581  CB  TRP A  56      18.250   2.685   4.305  1.00 91.62           C
ATOM    582 1HB  TRP A  56      18.459   1.716   4.757  1.00 91.62           H
ATOM    583 2HB  TRP A  56      19.064   2.897   3.612  1.00 91.62           H
ATOM    584  CG  TRP A  56      18.243   3.752   5.402  1.00 91.62           C
ATOM    585  CD1 TRP A  56      18.337   3.573   6.727  1.00 91.62           C
ATOM    586  HD1 TRP A  56      18.436   2.601   7.209  1.00 91.62           H
ATOM    587  CD2 TRP A  56      18.131   5.178   5.214  1.00 91.62           C
ATOM    588  NE1 TRP A  56      18.295   4.775   7.404  1.00 91.62           N
ATOM    589  HE1 TRP A  56      18.347   4.899   8.395  1.00 91.62           H
ATOM    590  CE2 TRP A  56      18.165   5.782   6.454  1.00 91.62           C
ATOM    591  CE3 TRP A  56      18.005   5.933   4.035  1.00 91.62           C
ATOM    592  HE3 TRP A  56      17.976   5.480   3.044  1.00 91.62           H
ATOM    593  CZ2 TRP A  56      18.079   7.168   6.635  1.00 91.62           C
ATOM    594  HZ2 TRP A  56      18.108   7.621   7.626  1.00 91.62           H
ATOM    595  CZ3 TRP A  56      17.920   7.316   4.232  1.00 91.62           C
ATOM    596  HZ3 TRP A  56      17.821   7.949   3.350  1.00 91.62           H
ATOM    597  CH2 TRP A  56      17.953   7.940   5.474  1.00 91.62           C
ATOM    598  HH2 TRP A  56      17.881   9.025   5.544  1.00 91.62           H
ATOM    599  HN  TRP A  56      16.322   1.292   5.022  1.00 91.62           H
ATOM    600  N   LEU A  57      17.218   0.696   2.058  1.00 92.44           N
ATOM    601  CA  LEU A  57      17.415   0.012   0.791  1.00 92.44           C
ATOM    602  C   LEU A  57      16.237   0.315  -0.136  1.00 92.44           C
ATOM    603  O   LEU A  57      16.432   0.718  -1.282  1.00 92.44           O
ATOM    604  HA  LEU A  57      18.322   0.414   0.340  1.00 92.44           H
ATOM    605  CB  LEU A  57      17.649  -1.483   1.020  1.00 92.44           C
ATOM    606 1HB  LEU A  57      18.518  -1.600   1.667  1.00 92.44           H
ATOM    607 2HB  LEU A  57      16.793  -1.885   1.562  1.00 92.44           H
ATOM    608  CG  LEU A  57      17.864  -2.328  -0.237  1.00 92.44           C
ATOM    609  HG  LEU A  57      17.043  -2.131  -0.926  1.00 92.44           H
ATOM    610  CD1 LEU A  57      19.158  -1.930  -0.949  1.00 92.44           C
ATOM    611 1HD1 LEU A  57      19.106  -0.881  -1.239  1.00 92.44           H
ATOM    612 2HD1 LEU A  57      20.004  -2.080  -0.278  1.00 92.44           H
ATOM    613 3HD1 LEU A  57      19.287  -2.547  -1.839  1.00 92.44           H
ATOM    614  CD2 LEU A  57      17.828  -3.822   0.094  1.00 92.44           C
ATOM    615 1HD2 LEU A  57      18.615  -4.054   0.811  1.00 92.44           H
ATOM    616 2HD2 LEU A  57      16.859  -4.075   0.523  1.00 92.44           H
ATOM    617 3HD2 LEU A  57      17.984  -4.399  -0.817  1.00 92.44           H
ATOM    618  HN  LEU A  57      17.160   0.097   2.857  1.00 92.44           H
ATOM    619  N   VAL A  58      15.040   0.110   0.394  1.00 94.50           N
ATOM    620  CA  VAL A  58      13.832   0.282  -0.396  1.00 94.50           C
ATOM    621  C   VAL A  58      13.750   1.729  -0.886  1.00 94.50           C
ATOM    622  O   VAL A  58      13.396   1.978  -2.037  1.00 94.50           O
ATOM    623  HA  VAL A  58      13.908  -0.378  -1.260  1.00 94.50           H
ATOM    624  CB  VAL A  58      12.609  -0.144   0.419  1.00 94.50           C
ATOM    625  HB  VAL A  58      12.619   0.415   1.355  1.00 94.50           H
ATOM    626  CG1 VAL A  58      11.313   0.198  -0.318  1.00 94.50           C
ATOM    627 1HG1 VAL A  58      11.264   1.274  -0.487  1.00 94.50           H
ATOM    628 2HG1 VAL A  58      11.292  -0.321  -1.276  1.00 94.50           H
ATOM    629 3HG1 VAL A  58      10.460  -0.115   0.283  1.00 94.50           H
ATOM    630  CG2 VAL A  58      12.669  -1.634   0.761  1.00 94.50           C
ATOM    631 1HG2 VAL A  58      12.695  -2.217  -0.160  1.00 94.50           H
ATOM    632 2HG2 VAL A  58      13.566  -1.837   1.345  1.00 94.50           H
ATOM    633 3HG2 VAL A  58      11.788  -1.910   1.340  1.00 94.50           H
ATOM    634  HN  VAL A  58      14.888  -0.168   1.343  1.00 94.50           H
ATOM    635  N   PHE A  59      14.083   2.644   0.012  1.00 95.30           N
ATOM    636  CA  PHE A  59      14.017   4.061  -0.303  1.00 95.30           C
ATOM    637  C   PHE A  59      14.914   4.399  -1.496  1.00 95.30           C
ATOM    638  O   PHE A  59      14.465   5.018  -2.459  1.00 95.30           O
ATOM    639  HA  PHE A  59      12.981   4.288  -0.554  1.00 95.30           H
ATOM    640  CB  PHE A  59      14.519   4.817   0.928  1.00 95.30           C
ATOM    641 1HB  PHE A  59      13.825   4.651   1.752  1.00 95.30           H
ATOM    642 2HB  PHE A  59      15.479   4.400   1.232  1.00 95.30           H
ATOM    643  CG  PHE A  59      14.680   6.323   0.711  1.00 95.30           C
ATOM    644  CD1 PHE A  59      15.922   6.875   0.666  1.00 95.30           C
ATOM    645  HD1 PHE A  59      16.803   6.244   0.784  1.00 95.30           H
ATOM    646  CD2 PHE A  59      13.580   7.110   0.563  1.00 95.30           C
ATOM    647  HD2 PHE A  59      12.585   6.668   0.599  1.00 95.30           H
ATOM    648  CE1 PHE A  59      16.071   8.273   0.464  1.00 95.30           C
ATOM    649  HE1 PHE A  59      17.066   8.715   0.428  1.00 95.30           H
ATOM    650  CE2 PHE A  59      13.729   8.508   0.361  1.00 95.30           C
ATOM    651  HE2 PHE A  59      12.848   9.138   0.243  1.00 95.30           H
ATOM    652  CZ  PHE A  59      14.971   9.059   0.316  1.00 95.30           C
ATOM    653  HZ  PHE A  59      15.086  10.132   0.161  1.00 95.30           H
ATOM    654  HN  PHE A  59      14.392   2.431   0.939  1.00 95.30           H
ATOM    655  N   ILE A  60      16.166   3.979  -1.391  1.00 93.41           N
ATOM    656  CA  ILE A  60      17.169   4.366  -2.369  1.00 93.41           C
ATOM    657  C   ILE A  60      16.766   3.835  -3.745  1.00 93.41           C
ATOM    658  O   ILE A  60      16.706   4.591  -4.713  1.00 93.41           O
ATOM    659  HA  ILE A  60      17.183   5.455  -2.409  1.00 93.41           H
ATOM    660  CB  ILE A  60      18.559   3.912  -1.918  1.00 93.41           C
ATOM    661  HB  ILE A  60      18.501   2.862  -1.634  1.00 93.41           H
ATOM    662  CG1 ILE A  60      19.016   4.690  -0.681  1.00 93.41           C
ATOM    663 1HG1 ILE A  60      19.261   5.714  -0.962  1.00 93.41           H
ATOM    664 2HG1 ILE A  60      18.200   4.744   0.040  1.00 93.41           H
ATOM    665  CG2 ILE A  60      19.568   4.015  -3.064  1.00 93.41           C
ATOM    666 1HG2 ILE A  60      19.245   3.382  -3.890  1.00 93.41           H
ATOM    667 2HG2 ILE A  60      19.630   5.049  -3.402  1.00 93.41           H
ATOM    668 3HG2 ILE A  60      20.548   3.687  -2.716  1.00 93.41           H
ATOM    669  CD1 ILE A  60      20.233   4.026  -0.035  1.00 93.41           C
ATOM    670 1HD1 ILE A  60      19.976   3.011   0.266  1.00 93.41           H
ATOM    671 2HD1 ILE A  60      21.054   3.996  -0.751  1.00 93.41           H
ATOM    672 3HD1 ILE A  60      20.536   4.599   0.842  1.00 93.41           H
ATOM    673  HN  ILE A  60      16.498   3.385  -0.658  1.00 93.41           H
ATOM    674  N   VAL A  61      16.500   2.537  -3.789  1.00 93.70           N
ATOM    675  CA  VAL A  61      16.241   1.869  -5.053  1.00 93.70           C
ATOM    676  C   VAL A  61      14.932   2.396  -5.645  1.00 93.70           C
ATOM    677  O   VAL A  61      14.847   2.649  -6.845  1.00 93.70           O
ATOM    678  HA  VAL A  61      17.057   2.118  -5.731  1.00 93.70           H
ATOM    679  CB  VAL A  61      16.238   0.352  -4.852  1.00 93.70           C
ATOM    680  HB  VAL A  61      15.484   0.115  -4.100  1.00 93.70           H
ATOM    681  CG1 VAL A  61      15.856  -0.372  -6.144  1.00 93.70           C
ATOM    682 1HG1 VAL A  61      14.859  -0.059  -6.456  1.00 93.70           H
ATOM    683 2HG1 VAL A  61      16.575  -0.124  -6.925  1.00 93.70           H
ATOM    684 3HG1 VAL A  61      15.862  -1.448  -5.973  1.00 93.70           H
ATOM    685  CG2 VAL A  61      17.591  -0.134  -4.330  1.00 93.70           C
ATOM    686 1HG2 VAL A  61      18.370   0.121  -5.047  1.00 93.70           H
ATOM    687 2HG2 VAL A  61      17.806   0.345  -3.374  1.00 93.70           H
ATOM    688 3HG2 VAL A  61      17.561  -1.216  -4.195  1.00 93.70           H
ATOM    689  HN  VAL A  61      16.460   1.947  -2.983  1.00 93.70           H
ATOM    690  N   GLY A  62      13.944   2.545  -4.774  1.00 95.24           N
ATOM    691  CA  GLY A  62      12.610   2.919  -5.213  1.00 95.24           C
ATOM    692  C   GLY A  62      12.587   4.359  -5.731  1.00 95.24           C
ATOM    693  O   GLY A  62      11.965   4.645  -6.753  1.00 95.24           O
ATOM    694 1HA  GLY A  62      12.278   2.241  -5.999  1.00 95.24           H
ATOM    695 2HA  GLY A  62      11.909   2.816  -4.386  1.00 95.24           H
ATOM    696  HN  GLY A  62      14.043   2.416  -3.788  1.00 95.24           H
ATOM    697  N   ALA A  63      13.273   5.227  -5.002  1.00 95.16           N
ATOM    698  CA  ALA A  63      13.293   6.640  -5.344  1.00 95.16           C
ATOM    699  C   ALA A  63      13.919   6.816  -6.729  1.00 95.16           C
ATOM    700  O   ALA A  63      13.395   7.553  -7.562  1.00 95.16           O
ATOM    701  HA  ALA A  63      12.261   6.989  -5.374  1.00 95.16           H
ATOM    702  CB  ALA A  63      14.046   7.416  -4.261  1.00 95.16           C
ATOM    703 1HB  ALA A  63      13.544   7.281  -3.303  1.00 95.16           H
ATOM    704 2HB  ALA A  63      15.068   7.044  -4.191  1.00 95.16           H
ATOM    705 3HB  ALA A  63      14.061   8.475  -4.518  1.00 95.16           H
ATOM    706  HN  ALA A  63      13.806   4.980  -4.193  1.00 95.16           H
ATOM    707  N   LEU A  64      15.032   6.126  -6.932  1.00 89.72           N
ATOM    708  CA  LEU A  64      15.741   6.205  -8.198  1.00 89.72           C
ATOM    709  C   LEU A  64      14.849   5.653  -9.312  1.00 89.72           C
ATOM    710  O   LEU A  64      14.712   6.272 -10.367  1.00 89.72           O
ATOM    711  HA  LEU A  64      15.933   7.259  -8.400  1.00 89.72           H
ATOM    712  CB  LEU A  64      17.099   5.508  -8.097  1.00 89.72           C
ATOM    713 1HB  LEU A  64      16.943   4.508  -7.693  1.00 89.72           H
ATOM    714 2HB  LEU A  64      17.499   5.387  -9.103  1.00 89.72           H
ATOM    715  CG  LEU A  64      18.153   6.215  -7.241  1.00 89.72           C
ATOM    716  HG  LEU A  64      17.721   6.410  -6.259  1.00 89.72           H
ATOM    717  CD1 LEU A  64      19.375   5.320  -7.028  1.00 89.72           C
ATOM    718 1HD1 LEU A  64      19.071   4.404  -6.522  1.00 89.72           H
ATOM    719 2HD1 LEU A  64      19.817   5.073  -7.993  1.00 89.72           H
ATOM    720 3HD1 LEU A  64      20.108   5.847  -6.417  1.00 89.72           H
ATOM    721  CD2 LEU A  64      18.531   7.569  -7.845  1.00 89.72           C
ATOM    722 1HD2 LEU A  64      18.936   7.420  -8.846  1.00 89.72           H
ATOM    723 2HD2 LEU A  64      17.646   8.202  -7.902  1.00 89.72           H
ATOM    724 3HD2 LEU A  64      19.282   8.049  -7.217  1.00 89.72           H
ATOM    725  HN  LEU A  64      15.449   5.523  -6.252  1.00 89.72           H
ATOM    726  N   GLY A  65      14.264   4.496  -9.040  1.00 93.22           N
ATOM    727  CA  GLY A  65      13.514   3.779 -10.057  1.00 93.22           C
ATOM    728  C   GLY A  65      12.302   4.591 -10.520  1.00 93.22           C
ATOM    729  O   GLY A  65      12.118   4.811 -11.716  1.00 93.22           O
ATOM    730 1HA  GLY A  65      14.161   3.567 -10.909  1.00 93.22           H
ATOM    731 2HA  GLY A  65      13.184   2.819  -9.661  1.00 93.22           H
ATOM    732  HN  GLY A  65      14.297   4.050  -8.146  1.00 93.22           H
ATOM    733  N   ASN A  66      11.508   5.013  -9.547  1.00 90.75           N
ATOM    734  CA  ASN A  66      10.250   5.677  -9.844  1.00 90.75           C
ATOM    735  C   ASN A  66      10.536   7.049 -10.459  1.00 90.75           C
ATOM    736  O   ASN A  66       9.775   7.528 -11.299  1.00 90.75           O
ATOM    737  HA  ASN A  66       9.730   5.012 -10.534  1.00 90.75           H
ATOM    738  CB  ASN A  66       9.426   5.891  -8.573  1.00 90.75           C
ATOM    739 1HB  ASN A  66      10.074   6.245  -7.771  1.00 90.75           H
ATOM    740 2HB  ASN A  66       8.679   6.666  -8.745  1.00 90.75           H
ATOM    741  CG  ASN A  66       8.734   4.595  -8.144  1.00 90.75           C
ATOM    742  OD1 ASN A  66       7.873   4.065  -8.827  1.00 90.75           O
ATOM    743  ND2 ASN A  66       9.157   4.117  -6.977  1.00 90.75           N
ATOM    744 1HD2 ASN A  66       9.868   4.601  -6.466  1.00 90.75           H
ATOM    745 2HD2 ASN A  66       8.765   3.273  -6.611  1.00 90.75           H
ATOM    746  HN  ASN A  66      11.710   4.908  -8.574  1.00 90.75           H
ATOM    747  N   SER A  67      11.634   7.643 -10.015  1.00 91.36           N
ATOM    748  CA  SER A  67      12.057   8.928 -10.547  1.00 91.36           C
ATOM    749  C   SER A  67      12.367   8.800 -12.040  1.00 91.36           C
ATOM    750  O   SER A  67      12.060   9.699 -12.821  1.00 91.36           O
ATOM    751  HA  SER A  67      11.212   9.598 -10.388  1.00 91.36           H
ATOM    752  CB  SER A  67      13.278   9.461  -9.795  1.00 91.36           C
ATOM    753 1HB  SER A  67      14.091   8.739  -9.868  1.00 91.36           H
ATOM    754 2HB  SER A  67      13.624  10.379 -10.270  1.00 91.36           H
ATOM    755  OG  SER A  67      12.991   9.715  -8.423  1.00 91.36           O
ATOM    756  HG  SER A  67      13.517   9.093  -7.843  1.00 91.36           H
ATOM    757  HN  SER A  67      12.229   7.263  -9.308  1.00 91.36           H
ATOM    758  N   LEU A  68      12.971   7.674 -12.392  1.00 86.30           N
ATOM    759  CA  LEU A  68      13.297   7.402 -13.782  1.00 86.30           C
ATOM    760  C   LEU A  68      12.003   7.235 -14.581  1.00 86.30           C
ATOM    761  O   LEU A  68      11.897   7.720 -15.706  1.00 86.30           O
ATOM    762  HA  LEU A  68      13.831   8.270 -14.168  1.00 86.30           H
ATOM    763  CB  LEU A  68      14.243   6.204 -13.886  1.00 86.30           C
ATOM    764 1HB  LEU A  68      13.874   5.417 -13.227  1.00 86.30           H
ATOM    765 2HB  LEU A  68      14.195   5.816 -14.903  1.00 86.30           H
ATOM    766  CG  LEU A  68      15.708   6.475 -13.541  1.00 86.30           C
ATOM    767  HG  LEU A  68      15.743   6.997 -12.584  1.00 86.30           H
ATOM    768  CD1 LEU A  68      16.482   5.166 -13.370  1.00 86.30           C
ATOM    769 1HD1 LEU A  68      16.036   4.582 -12.565  1.00 86.30           H
ATOM    770 2HD1 LEU A  68      16.441   4.596 -14.298  1.00 86.30           H
ATOM    771 3HD1 LEU A  68      17.521   5.388 -13.125  1.00 86.30           H
ATOM    772  CD2 LEU A  68      16.356   7.393 -14.580  1.00 86.30           C
ATOM    773 1HD2 LEU A  68      16.309   6.920 -15.561  1.00 86.30           H
ATOM    774 2HD2 LEU A  68      15.822   8.343 -14.608  1.00 86.30           H
ATOM    775 3HD2 LEU A  68      17.397   7.569 -14.310  1.00 86.30           H
ATOM    776  HN  LEU A  68      13.236   6.957 -11.747  1.00 86.30           H
ATOM    777  N   VAL A  69      11.051   6.547 -13.968  1.00 88.99           N
ATOM    778  CA  VAL A  69       9.778   6.287 -14.619  1.00 88.99           C
ATOM    779  C   VAL A  69       9.128   7.617 -15.007  1.00 88.99           C
ATOM    780  O   VAL A  69       8.722   7.802 -16.154  1.00 88.99           O
ATOM    781  HA  VAL A  69       9.982   5.719 -15.526  1.00 88.99           H
ATOM    782  CB  VAL A  69       8.892   5.431 -13.713  1.00 88.99           C
ATOM    783  HB  VAL A  69       8.824   5.927 -12.744  1.00 88.99           H
ATOM    784  CG1 VAL A  69       7.476   5.314 -14.281  1.00 88.99           C
ATOM    785 1HG1 VAL A  69       7.035   6.307 -14.364  1.00 88.99           H
ATOM    786 2HG1 VAL A  69       7.518   4.852 -15.267  1.00 88.99           H
ATOM    787 3HG1 VAL A  69       6.867   4.700 -13.618  1.00 88.99           H
ATOM    788  CG2 VAL A  69       9.509   4.049 -13.490  1.00 88.99           C
ATOM    789 1HG2 VAL A  69       9.621   3.542 -14.448  1.00 88.99           H
ATOM    790 2HG2 VAL A  69      10.486   4.158 -13.020  1.00 88.99           H
ATOM    791 3HG2 VAL A  69       8.859   3.460 -12.842  1.00 88.99           H
ATOM    792  HN  VAL A  69      11.138   6.171 -13.045  1.00 88.99           H
ATOM    793  N   ILE A  70       9.049   8.508 -14.030  1.00 89.58           N
ATOM    794  CA  ILE A  70       8.383   9.784 -14.233  1.00 89.58           C
ATOM    795  C   ILE A  70       9.090  10.551 -15.352  1.00 89.58           C
ATOM    796  O   ILE A  70       8.438  11.149 -16.207  1.00 89.58           O
ATOM    797  HA  ILE A  70       7.362   9.572 -14.550  1.00 89.58           H
ATOM    798  CB  ILE A  70       8.297  10.558 -12.916  1.00 89.58           C
ATOM    799  HB  ILE A  70       9.295  10.603 -12.480  1.00 89.58           H
ATOM    800  CG1 ILE A  70       7.398   9.834 -11.912  1.00 89.58           C
ATOM    801 1HG1 ILE A  70       6.354   9.943 -12.208  1.00 89.58           H
ATOM    802 2HG1 ILE A  70       7.621   8.767 -11.922  1.00 89.58           H
ATOM    803  CG2 ILE A  70       7.843  11.999 -13.156  1.00 89.58           C
ATOM    804 1HG2 ILE A  70       8.557  12.501 -13.810  1.00 89.58           H
ATOM    805 2HG2 ILE A  70       6.859  11.997 -13.625  1.00 89.58           H
ATOM    806 3HG2 ILE A  70       7.790  12.527 -12.204  1.00 89.58           H
ATOM    807  CD1 ILE A  70       7.594  10.389 -10.500  1.00 89.58           C
ATOM    808 1HD1 ILE A  70       8.633  10.255 -10.198  1.00 89.58           H
ATOM    809 2HD1 ILE A  70       7.346  11.450 -10.489  1.00 89.58           H
ATOM    810 3HD1 ILE A  70       6.944   9.856  -9.806  1.00 89.58           H
ATOM    811  HN  ILE A  70       9.430   8.371 -13.116  1.00 89.58           H
ATOM    812  N   LEU A  71      10.413  10.510 -15.310  1.00 85.44           N
ATOM    813  CA  LEU A  71      11.216  11.261 -16.260  1.00 85.44           C
ATOM    814  C   LEU A  71      10.922  10.763 -17.677  1.00 85.44           C
ATOM    815  O   LEU A  71      10.759  11.561 -18.598  1.00 85.44           O
ATOM    816  HA  LEU A  71      10.911  12.305 -16.191  1.00 85.44           H
ATOM    817  CB  LEU A  71      12.697  11.196 -15.880  1.00 85.44           C
ATOM    818 1HB  LEU A  71      12.803  11.541 -14.852  1.00 85.44           H
ATOM    819 2HB  LEU A  71      13.011  10.152 -15.901  1.00 85.44           H
ATOM    820  CG  LEU A  71      13.651  12.004 -16.761  1.00 85.44           C
ATOM    821  HG  LEU A  71      13.392  11.820 -17.804  1.00 85.44           H
ATOM    822  CD1 LEU A  71      13.489  13.505 -16.513  1.00 85.44           C
ATOM    823 1HD1 LEU A  71      12.466  13.803 -16.742  1.00 85.44           H
ATOM    824 2HD1 LEU A  71      13.706  13.726 -15.468  1.00 85.44           H
ATOM    825 3HD1 LEU A  71      14.179  14.056 -17.152  1.00 85.44           H
ATOM    826  CD2 LEU A  71      15.098  11.544 -16.568  1.00 85.44           C
ATOM    827 1HD2 LEU A  71      15.386  11.679 -15.525  1.00 85.44           H
ATOM    828 2HD2 LEU A  71      15.183  10.491 -16.835  1.00 85.44           H
ATOM    829 3HD2 LEU A  71      15.755  12.135 -17.206  1.00 85.44           H
ATOM    830  HN  LEU A  71      10.936   9.976 -14.645  1.00 85.44           H
ATOM    831  N   VAL A  72      10.863   9.446 -17.806  1.00 85.26           N
ATOM    832  CA  VAL A  72      10.694   8.828 -19.110  1.00 85.26           C
ATOM    833  C   VAL A  72       9.350   9.259 -19.702  1.00 85.26           C
ATOM    834  O   VAL A  72       9.268   9.599 -20.881  1.00 85.26           O
ATOM    835  HA  VAL A  72      11.494   9.194 -19.754  1.00 85.26           H
ATOM    836  CB  VAL A  72      10.837   7.310 -18.993  1.00 85.26           C
ATOM    837  HB  VAL A  72      10.165   6.969 -18.206  1.00 85.26           H
ATOM    838  CG1 VAL A  72      10.424   6.618 -20.294  1.00 85.26           C
ATOM    839 1HG1 VAL A  72       9.384   6.855 -20.517  1.00 85.26           H
ATOM    840 2HG1 VAL A  72      11.059   6.967 -21.108  1.00 85.26           H
ATOM    841 3HG1 VAL A  72      10.535   5.540 -20.184  1.00 85.26           H
ATOM    842  CG2 VAL A  72      12.262   6.922 -18.595  1.00 85.26           C
ATOM    843 1HG2 VAL A  72      12.961   7.282 -19.350  1.00 85.26           H
ATOM    844 2HG2 VAL A  72      12.505   7.371 -17.632  1.00 85.26           H
ATOM    845 3HG2 VAL A  72      12.336   5.837 -18.518  1.00 85.26           H
ATOM    846  HN  VAL A  72      10.930   8.805 -17.041  1.00 85.26           H
ATOM    847  N   TYR A  73       8.330   9.229 -18.857  1.00 81.66           N
ATOM    848  CA  TYR A  73       6.984   9.555 -19.296  1.00 81.66           C
ATOM    849  C   TYR A  73       6.877  11.030 -19.685  1.00 81.66           C
ATOM    850  O   TYR A  73       6.147  11.380 -20.611  1.00 81.66           O
ATOM    851  HA  TYR A  73       6.757   8.940 -20.167  1.00 81.66           H
ATOM    852  CB  TYR A  73       6.073   9.288 -18.097  1.00 81.66           C
ATOM    853 1HB  TYR A  73       6.651   9.406 -17.181  1.00 81.66           H
ATOM    854 2HB  TYR A  73       5.286  10.041 -18.076  1.00 81.66           H
ATOM    855  CG  TYR A  73       5.429   7.899 -18.101  1.00 81.66           C
ATOM    856  CD1 TYR A  73       4.502   7.572 -19.069  1.00 81.66           C
ATOM    857  HD1 TYR A  73       4.227   8.302 -19.830  1.00 81.66           H
ATOM    858  CD2 TYR A  73       5.777   6.975 -17.137  1.00 81.66           C
ATOM    859  HD2 TYR A  73       6.510   7.234 -16.373  1.00 81.66           H
ATOM    860  CE1 TYR A  73       3.896   6.266 -19.073  1.00 81.66           C
ATOM    861  HE1 TYR A  73       3.162   5.994 -19.831  1.00 81.66           H
ATOM    862  CE2 TYR A  73       5.171   5.669 -17.141  1.00 81.66           C
ATOM    863  HE2 TYR A  73       5.437   4.929 -16.386  1.00 81.66           H
ATOM    864  CZ  TYR A  73       4.261   5.378 -18.109  1.00 81.66           C
ATOM    865  OH  TYR A  73       3.689   4.144 -18.113  1.00 81.66           O
ATOM    866  HH  TYR A  73       3.125   4.032 -18.931  1.00 81.66           H
ATOM    867  HN  TYR A  73       8.413   8.988 -17.890  1.00 81.66           H
ATOM    868  N   TRP A  74       7.614  11.856 -18.958  1.00 72.22           N
ATOM    869  CA  TRP A  74       7.555  13.293 -19.165  1.00 72.22           C
ATOM    870  C   TRP A  74       8.195  13.602 -20.520  1.00 72.22           C
ATOM    871  O   TRP A  74       7.631  14.343 -21.324  1.00 72.22           O
ATOM    872  HA  TRP A  74       6.505  13.585 -19.174  1.00 72.22           H
ATOM    873  CB  TRP A  74       8.216  14.043 -18.007  1.00 72.22           C
ATOM    874 1HB  TRP A  74       8.951  13.389 -17.537  1.00 72.22           H
ATOM    875 2HB  TRP A  74       8.759  14.900 -18.405  1.00 72.22           H
ATOM    876  CG  TRP A  74       7.233  14.531 -16.940  1.00 72.22           C
ATOM    877  CD1 TRP A  74       6.302  13.821 -16.290  1.00 72.22           C
ATOM    878  HD1 TRP A  74       6.120  12.758 -16.447  1.00 72.22           H
ATOM    879  CD2 TRP A  74       7.123  15.874 -16.424  1.00 72.22           C
ATOM    880  NE1 TRP A  74       5.601  14.604 -15.395  1.00 72.22           N
ATOM    881  HE1 TRP A  74       4.860  14.301 -14.797  1.00 72.22           H
ATOM    882  CE2 TRP A  74       6.117  15.893 -15.479  1.00 72.22           C
ATOM    883  CE3 TRP A  74       7.849  17.034 -16.743  1.00 72.22           C
ATOM    884  HE3 TRP A  74       8.648  17.046 -17.485  1.00 72.22           H
ATOM    885  CZ2 TRP A  74       5.745  17.046 -14.778  1.00 72.22           C
ATOM    886  HZ2 TRP A  74       4.946  17.034 -14.036  1.00 72.22           H
ATOM    887  CZ3 TRP A  74       7.465  18.179 -16.034  1.00 72.22           C
ATOM    888  HZ3 TRP A  74       7.997  19.107 -16.243  1.00 72.22           H
ATOM    889  CH2 TRP A  74       6.455  18.214 -15.080  1.00 72.22           C
ATOM    890  HH2 TRP A  74       6.216  19.147 -14.570  1.00 72.22           H
ATOM    891  HN  TRP A  74       8.243  11.559 -18.239  1.00 72.22           H
ATOM    892  N   TYR A  75       9.366  13.018 -20.732  1.00 70.68           N
ATOM    893  CA  TYR A  75      10.234  13.453 -21.813  1.00 70.68           C
ATOM    894  C   TYR A  75       9.918  12.701 -23.107  1.00 70.68           C
ATOM    895  O   TYR A  75       9.973  13.276 -24.193  1.00 70.68           O
ATOM    896  HA  TYR A  75      10.067  14.519 -21.970  1.00 70.68           H
ATOM    897  CB  TYR A  75      11.659  13.110 -21.373  1.00 70.68           C
ATOM    898 1HB  TYR A  75      11.628  12.700 -20.364  1.00 70.68           H
ATOM    899 2HB  TYR A  75      12.051  12.328 -22.023  1.00 70.68           H
ATOM    900  CG  TYR A  75      12.620  14.300 -21.395  1.00 70.68           C
ATOM    901  CD1 TYR A  75      13.312  14.608 -22.549  1.00 70.68           C
ATOM    902  HD1 TYR A  75      13.173  14.003 -23.445  1.00 70.68           H
ATOM    903  CD2 TYR A  75      12.796  15.066 -20.260  1.00 70.68           C
ATOM    904  HD2 TYR A  75      12.250  14.823 -19.348  1.00 70.68           H
ATOM    905  CE1 TYR A  75      14.217  15.728 -22.569  1.00 70.68           C
ATOM    906  HE1 TYR A  75      14.769  15.982 -23.474  1.00 70.68           H
ATOM    907  CE2 TYR A  75      13.701  16.186 -20.280  1.00 70.68           C
ATOM    908  HE2 TYR A  75      13.849  16.799 -19.391  1.00 70.68           H
ATOM    909  CZ  TYR A  75      14.367  16.462 -21.434  1.00 70.68           C
ATOM    910  OH  TYR A  75      15.221  17.520 -21.453  1.00 70.68           O
ATOM    911  HH  TYR A  75      15.638  17.606 -22.358  1.00 70.68           H
ATOM    912  HN  TYR A  75       9.722  12.263 -20.182  1.00 70.68           H
ATOM    913  N   CYS A  76       9.593  11.426 -22.948  1.00 69.64           N
ATOM    914  CA  CYS A  76       9.636  10.499 -24.066  1.00 69.64           C
ATOM    915  C   CYS A  76       8.221   9.969 -24.306  1.00 69.64           C
ATOM    916  O   CYS A  76       7.619  10.245 -25.342  1.00 69.64           O
ATOM    917  HA  CYS A  76       9.990  11.064 -24.928  1.00 69.64           H
ATOM    918  CB  CYS A  76      10.636   9.366 -23.822  1.00 69.64           C
ATOM    919 1HB  CYS A  76      11.563   9.769 -23.415  1.00 69.64           H
ATOM    920 2HB  CYS A  76      10.238   8.672 -23.082  1.00 69.64           H
ATOM    921  SG  CYS A  76      10.974   8.482 -25.389  1.00 69.64           S
ATOM    922  HG  CYS A  76       9.797   7.868 -25.459  1.00 69.64           H
ATOM    923  HN  CYS A  76       9.305  11.026 -22.078  1.00 69.64           H
ATOM    924  N   THR A  77       7.732   9.218 -23.331  1.00 62.48           N
ATOM    925  CA  THR A  77       6.526   8.431 -23.525  1.00 62.48           C
ATOM    926  C   THR A  77       5.323   9.348 -23.757  1.00 62.48           C
ATOM    927  O   THR A  77       4.499   9.088 -24.633  1.00 62.48           O
ATOM    928  HA  THR A  77       6.648   7.831 -24.427  1.00 62.48           H
ATOM    929  CB  THR A  77       6.363   7.508 -22.316  1.00 62.48           C
ATOM    930  HB  THR A  77       6.120   8.080 -21.420  1.00 62.48           H
ATOM    931  OG1 THR A  77       7.586   6.779 -22.268  1.00 62.48           O
ATOM    932  HG1 THR A  77       7.655   6.174 -23.060  1.00 62.48           H
ATOM    933  CG2 THR A  77       5.297   6.433 -22.539  1.00 62.48           C
ATOM    934 1HG2 THR A  77       5.575   5.818 -23.395  1.00 62.48           H
ATOM    935 2HG2 THR A  77       4.335   6.909 -22.730  1.00 62.48           H
ATOM    936 3HG2 THR A  77       5.222   5.806 -21.651  1.00 62.48           H
ATOM    937  HN  THR A  77       8.144   9.141 -22.423  1.00 62.48           H
ATOM    938  N   ARG A  78       5.259  10.401 -22.955  1.00 57.03           N
ATOM    939  CA  ARG A  78       4.039  11.182 -22.841  1.00 57.03           C
ATOM    940  C   ARG A  78       2.850  10.267 -22.538  1.00 57.03           C
ATOM    941  O   ARG A  78       2.842   9.103 -22.933  1.00 57.03           O
ATOM    942  HA  ARG A  78       4.224  11.870 -22.016  1.00 57.03           H
ATOM    943  CB  ARG A  78       3.760  11.960 -24.129  1.00 57.03           C
ATOM    944 1HB  ARG A  78       3.621  11.264 -24.955  1.00 57.03           H
ATOM    945 2HB  ARG A  78       2.832  12.521 -24.025  1.00 57.03           H
ATOM    946  CG  ARG A  78       4.909  12.918 -24.450  1.00 57.03           C
ATOM    947 1HG  ARG A  78       5.116  13.546 -23.584  1.00 57.03           H
ATOM    948 2HG  ARG A  78       5.816  12.348 -24.654  1.00 57.03           H
ATOM    949  CD  ARG A  78       4.570  13.797 -25.655  1.00 57.03           C
ATOM    950 1HD  ARG A  78       4.375  13.173 -26.527  1.00 57.03           H
ATOM    951 2HD  ARG A  78       3.659  14.362 -25.458  1.00 57.03           H
ATOM    952  NE  ARG A  78       5.689  14.723 -25.937  1.00 57.03           N
ATOM    953  HE  ARG A  78       6.536  14.607 -25.418  1.00 57.03           H
ATOM    954  CZ  ARG A  78       5.638  15.708 -26.844  1.00 57.03           C
ATOM    955  NH1 ARG A  78       4.528  15.910 -27.568  1.00 57.03           N
ATOM    956 1HH1 ARG A  78       3.730  15.323 -27.433  1.00 57.03           H
ATOM    957 2HH1 ARG A  78       4.499  16.647 -28.243  1.00 57.03           H
ATOM    958  NH2 ARG A  78       6.713  16.489 -27.016  1.00 57.03           N
ATOM    959 1HH2 ARG A  78       6.692  17.228 -27.689  1.00 57.03           H
ATOM    960 2HH2 ARG A  78       7.537  16.332 -26.472  1.00 57.03           H
ATOM    961  HN  ARG A  78       6.020  10.722 -22.392  1.00 57.03           H
ATOM    962  N   VAL A  79       1.874  10.830 -21.840  1.00 71.31           N
ATOM    963  CA  VAL A  79       0.682  10.080 -21.482  1.00 71.31           C
ATOM    964  C   VAL A  79      -0.269  10.041 -22.680  1.00 71.31           C
ATOM    965  O   VAL A  79      -0.989  11.004 -22.937  1.00 71.31           O
ATOM    966  HA  VAL A  79       0.992   9.062 -21.247  1.00 71.31           H
ATOM    967  CB  VAL A  79       0.042  10.683 -20.230  1.00 71.31           C
ATOM    968  HB  VAL A  79      -0.308  11.684 -20.481  1.00 71.31           H
ATOM    969  CG1 VAL A  79      -1.168   9.860 -19.783  1.00 71.31           C
ATOM    970 1HG1 VAL A  79      -1.910   9.842 -20.581  1.00 71.31           H
ATOM    971 2HG1 VAL A  79      -0.852   8.841 -19.558  1.00 71.31           H
ATOM    972 3HG1 VAL A  79      -1.604  10.310 -18.891  1.00 71.31           H
ATOM    973  CG2 VAL A  79       1.065  10.813 -19.099  1.00 71.31           C
ATOM    974 1HG2 VAL A  79       1.459   9.827 -18.851  1.00 71.31           H
ATOM    975 2HG2 VAL A  79       1.881  11.460 -19.420  1.00 71.31           H
ATOM    976 3HG2 VAL A  79       0.583  11.243 -18.222  1.00 71.31           H
ATOM    977  HN  VAL A  79       1.889  11.778 -21.522  1.00 71.31           H
ATOM    978  N   LYS A  80      -0.241   8.916 -23.380  1.00 64.80           N
ATOM    979  CA  LYS A  80      -1.010   8.778 -24.605  1.00 64.80           C
ATOM    980  C   LYS A  80      -2.241   7.910 -24.335  1.00 64.80           C
ATOM    981  O   LYS A  80      -3.249   8.023 -25.031  1.00 64.80           O
ATOM    982  HA  LYS A  80      -1.347   9.774 -24.894  1.00 64.80           H
ATOM    983  CB  LYS A  80      -0.124   8.254 -25.737  1.00 64.80           C
ATOM    984 1HB  LYS A  80       0.385   7.346 -25.416  1.00 64.80           H
ATOM    985 2HB  LYS A  80      -0.743   7.986 -26.594  1.00 64.80           H
ATOM    986  CG  LYS A  80       0.908   9.303 -26.156  1.00 64.80           C
ATOM    987 1HG  LYS A  80       0.399  10.217 -26.463  1.00 64.80           H
ATOM    988 2HG  LYS A  80       1.538   9.559 -25.304  1.00 64.80           H
ATOM    989  CD  LYS A  80       1.778   8.788 -27.305  1.00 64.80           C
ATOM    990 1HD  LYS A  80       2.267   7.860 -27.007  1.00 64.80           H
ATOM    991 2HD  LYS A  80       1.151   8.555 -28.165  1.00 64.80           H
ATOM    992  CE  LYS A  80       2.833   9.823 -27.700  1.00 64.80           C
ATOM    993 1HE  LYS A  80       2.345  10.739 -28.034  1.00 64.80           H
ATOM    994 2HE  LYS A  80       3.440  10.082 -26.833  1.00 64.80           H
ATOM    995  NZ  LYS A  80       3.698   9.295 -28.778  1.00 64.80           N
ATOM    996 1HZ  LYS A  80       4.383   9.997 -29.036  1.00 64.80           H
ATOM    997 2HZ  LYS A  80       4.175   8.461 -28.452  1.00 64.80           H
ATOM    998 3HZ  LYS A  80       3.130   9.064 -29.586  1.00 64.80           H
ATOM    999  HN  LYS A  80       0.293   8.111 -23.123  1.00 64.80           H
ATOM   1000  N   THR A  81      -2.118   7.064 -23.323  1.00 75.89           N
ATOM   1001  CA  THR A  81      -3.153   6.086 -23.035  1.00 75.89           C
ATOM   1002  C   THR A  81      -3.618   6.214 -21.583  1.00 75.89           C
ATOM   1003  O   THR A  81      -2.946   6.840 -20.765  1.00 75.89           O
ATOM   1004  HA  THR A  81      -4.015   6.302 -23.667  1.00 75.89           H
ATOM   1005  CB  THR A  81      -2.604   4.700 -23.378  1.00 75.89           C
ATOM   1006  HB  THR A  81      -3.405   3.962 -23.416  1.00 75.89           H
ATOM   1007  OG1 THR A  81      -1.602   4.470 -22.390  1.00 75.89           O
ATOM   1008  HG1 THR A  81      -1.358   3.501 -22.370  1.00 75.89           H
ATOM   1009  CG2 THR A  81      -1.833   4.686 -24.700  1.00 75.89           C
ATOM   1010 1HG2 THR A  81      -0.991   5.375 -24.637  1.00 75.89           H
ATOM   1011 2HG2 THR A  81      -2.495   4.994 -25.509  1.00 75.89           H
ATOM   1012 3HG2 THR A  81      -1.465   3.679 -24.895  1.00 75.89           H
ATOM   1013  HN  THR A  81      -1.330   7.039 -22.708  1.00 75.89           H
ATOM   1014  N   MET A  82      -4.765   5.610 -21.307  1.00 76.11           N
ATOM   1015  CA  MET A  82      -5.306   5.613 -19.959  1.00 76.11           C
ATOM   1016  C   MET A  82      -4.371   4.886 -18.990  1.00 76.11           C
ATOM   1017  O   MET A  82      -4.212   5.304 -17.844  1.00 76.11           O
ATOM   1018  HA  MET A  82      -5.387   6.663 -19.678  1.00 76.11           H
ATOM   1019  CB  MET A  82      -6.675   4.929 -19.957  1.00 76.11           C
ATOM   1020 1HB  MET A  82      -7.276   5.308 -20.784  1.00 76.11           H
ATOM   1021 2HB  MET A  82      -6.551   3.858 -20.117  1.00 76.11           H
ATOM   1022  CG  MET A  82      -7.407   5.171 -18.635  1.00 76.11           C
ATOM   1023 1HG  MET A  82      -6.895   4.651 -17.826  1.00 76.11           H
ATOM   1024 2HG  MET A  82      -7.392   6.233 -18.391  1.00 76.11           H
ATOM   1025  SD  MET A  82      -9.093   4.598 -18.757  1.00 76.11           S
ATOM   1026  CE  MET A  82      -9.719   5.136 -17.175  1.00 76.11           C
ATOM   1027 1HE  MET A  82      -9.147   4.663 -16.377  1.00 76.11           H
ATOM   1028 2HE  MET A  82      -9.624   6.219 -17.096  1.00 76.11           H
ATOM   1029 3HE  MET A  82     -10.768   4.856 -17.085  1.00 76.11           H
ATOM   1030  HN  MET A  82      -5.319   5.125 -21.984  1.00 76.11           H
ATOM   1031  N   THR A  83      -3.777   3.811 -19.487  1.00 78.27           N
ATOM   1032  CA  THR A  83      -2.844   3.035 -18.687  1.00 78.27           C
ATOM   1033  C   THR A  83      -1.624   3.881 -18.320  1.00 78.27           C
ATOM   1034  O   THR A  83      -1.131   3.812 -17.195  1.00 78.27           O
ATOM   1035  HA  THR A  83      -3.336   2.762 -17.753  1.00 78.27           H
ATOM   1036  CB  THR A  83      -2.493   1.767 -19.468  1.00 78.27           C
ATOM   1037  HB  THR A  83      -1.854   1.999 -20.320  1.00 78.27           H
ATOM   1038  OG1 THR A  83      -3.757   1.193 -19.786  1.00 78.27           O
ATOM   1039  HG1 THR A  83      -4.413   1.382 -19.054  1.00 78.27           H
ATOM   1040  CG2 THR A  83      -1.813   0.711 -18.594  1.00 78.27           C
ATOM   1041 1HG2 THR A  83      -2.480   0.429 -17.780  1.00 78.27           H
ATOM   1042 2HG2 THR A  83      -0.890   1.119 -18.183  1.00 78.27           H
ATOM   1043 3HG2 THR A  83      -1.585  -0.168 -19.198  1.00 78.27           H
ATOM   1044  HN  THR A  83      -3.923   3.469 -20.415  1.00 78.27           H
ATOM   1045  N   ASP A  84      -1.170   4.660 -19.292  1.00 80.70           N
ATOM   1046  CA  ASP A  84      -0.010   5.511 -19.088  1.00 80.70           C
ATOM   1047  C   ASP A  84      -0.291   6.484 -17.941  1.00 80.70           C
ATOM   1048  O   ASP A  84       0.599   6.787 -17.148  1.00 80.70           O
ATOM   1049  HA  ASP A  84       0.810   4.828 -18.865  1.00 80.70           H
ATOM   1050  CB  ASP A  84       0.296   6.333 -20.342  1.00 80.70           C
ATOM   1051 1HB  ASP A  84      -0.566   6.949 -20.597  1.00 80.70           H
ATOM   1052 2HB  ASP A  84       1.125   7.013 -20.142  1.00 80.70           H
ATOM   1053  CG  ASP A  84       0.647   5.425 -21.522  1.00 80.70           C
ATOM   1054  OD1 ASP A  84       1.249   4.361 -21.259  1.00 80.70           O
ATOM   1055  OD2 ASP A  84       0.307   5.814 -22.659  1.00 80.70           O
ATOM   1056  HN  ASP A  84      -1.581   4.715 -20.202  1.00 80.70           H
ATOM   1057  N   MET A  85      -1.531   6.946 -17.891  1.00 85.13           N
ATOM   1058  CA  MET A  85      -1.937   7.890 -16.863  1.00 85.13           C
ATOM   1059  C   MET A  85      -1.842   7.260 -15.472  1.00 85.13           C
ATOM   1060  O   MET A  85      -1.300   7.865 -14.548  1.00 85.13           O
ATOM   1061  HA  MET A  85      -1.240   8.724 -16.940  1.00 85.13           H
ATOM   1062  CB  MET A  85      -3.376   8.341 -17.122  1.00 85.13           C
ATOM   1063 1HB  MET A  85      -3.456   8.749 -18.130  1.00 85.13           H
ATOM   1064 2HB  MET A  85      -4.044   7.482 -17.072  1.00 85.13           H
ATOM   1065  CG  MET A  85      -3.812   9.395 -16.103  1.00 85.13           C
ATOM   1066 1HG  MET A  85      -4.858   9.656 -16.262  1.00 85.13           H
ATOM   1067 2HG  MET A  85      -3.735   8.990 -15.094  1.00 85.13           H
ATOM   1068  SD  MET A  85      -2.791  10.851 -16.255  1.00 85.13           S
ATOM   1069  CE  MET A  85      -3.456  11.540 -17.761  1.00 85.13           C
ATOM   1070 1HE  MET A  85      -3.331  10.825 -18.574  1.00 85.13           H
ATOM   1071 2HE  MET A  85      -4.516  11.755 -17.626  1.00 85.13           H
ATOM   1072 3HE  MET A  85      -2.927  12.462 -18.004  1.00 85.13           H
ATOM   1073  HN  MET A  85      -2.252   6.687 -18.534  1.00 85.13           H
ATOM   1074  N   PHE A  86      -2.378   6.053 -15.366  1.00 88.40           N
ATOM   1075  CA  PHE A  86      -2.411   5.358 -14.091  1.00 88.40           C
ATOM   1076  C   PHE A  86      -1.000   4.975 -13.639  1.00 88.40           C
ATOM   1077  O   PHE A  86      -0.679   5.062 -12.454  1.00 88.40           O
ATOM   1078  HA  PHE A  86      -2.851   6.039 -13.362  1.00 88.40           H
ATOM   1079  CB  PHE A  86      -3.231   4.083 -14.297  1.00 88.40           C
ATOM   1080 1HB  PHE A  86      -2.816   3.528 -15.138  1.00 88.40           H
ATOM   1081 2HB  PHE A  86      -3.128   3.450 -13.416  1.00 88.40           H
ATOM   1082  CG  PHE A  86      -4.718   4.335 -14.554  1.00 88.40           C
ATOM   1083  CD1 PHE A  86      -5.374   5.304 -13.861  1.00 88.40           C
ATOM   1084  HD1 PHE A  86      -4.839   5.902 -13.123  1.00 88.40           H
ATOM   1085  CD2 PHE A  86      -5.384   3.589 -15.476  1.00 88.40           C
ATOM   1086  HD2 PHE A  86      -4.859   2.812 -16.031  1.00 88.40           H
ATOM   1087  CE1 PHE A  86      -6.754   5.538 -14.100  1.00 88.40           C
ATOM   1088  HE1 PHE A  86      -7.279   6.315 -13.545  1.00 88.40           H
ATOM   1089  CE2 PHE A  86      -6.765   3.823 -15.715  1.00 88.40           C
ATOM   1090  HE2 PHE A  86      -7.299   3.225 -16.454  1.00 88.40           H
ATOM   1091  CZ  PHE A  86      -7.420   4.792 -15.022  1.00 88.40           C
ATOM   1092  HZ  PHE A  86      -8.479   4.972 -15.206  1.00 88.40           H
ATOM   1093  HN  PHE A  86      -2.784   5.552 -16.131  1.00 88.40           H
ATOM   1094  N   LEU A  87      -0.196   4.559 -14.606  1.00 84.32           N
ATOM   1095  CA  LEU A  87       1.158   4.116 -14.315  1.00 84.32           C
ATOM   1096  C   LEU A  87       1.980   5.303 -13.809  1.00 84.32           C
ATOM   1097  O   LEU A  87       2.846   5.142 -12.951  1.00 84.32           O
ATOM   1098  HA  LEU A  87       1.095   3.375 -13.519  1.00 84.32           H
ATOM   1099  CB  LEU A  87       1.767   3.421 -15.534  1.00 84.32           C
ATOM   1100 1HB  LEU A  87       1.635   4.068 -16.401  1.00 84.32           H
ATOM   1101 2HB  LEU A  87       2.840   3.321 -15.372  1.00 84.32           H
ATOM   1102  CG  LEU A  87       1.200   2.040 -15.872  1.00 84.32           C
ATOM   1103  HG  LEU A  87       0.123   2.138 -16.010  1.00 84.32           H
ATOM   1104  CD1 LEU A  87       1.779   1.517 -17.188  1.00 84.32           C
ATOM   1105 1HD1 LEU A  87       1.527   2.205 -17.995  1.00 84.32           H
ATOM   1106 2HD1 LEU A  87       2.862   1.438 -17.102  1.00 84.32           H
ATOM   1107 3HD1 LEU A  87       1.359   0.534 -17.404  1.00 84.32           H
ATOM   1108  CD2 LEU A  87       1.420   1.060 -14.718  1.00 84.32           C
ATOM   1109 1HD2 LEU A  87       2.488   0.961 -14.524  1.00 84.32           H
ATOM   1110 2HD2 LEU A  87       0.922   1.433 -13.824  1.00 84.32           H
ATOM   1111 3HD2 LEU A  87       1.008   0.087 -14.984  1.00 84.32           H
ATOM   1112  HN  LEU A  87      -0.454   4.522 -15.571  1.00 84.32           H
ATOM   1113  N   LEU A  88       1.681   6.469 -14.363  1.00 88.91           N
ATOM   1114  CA  LEU A  88       2.362   7.687 -13.959  1.00 88.91           C
ATOM   1115  C   LEU A  88       1.994   8.014 -12.510  1.00 88.91           C
ATOM   1116  O   LEU A  88       2.869   8.274 -11.687  1.00 88.91           O
ATOM   1117  HA  LEU A  88       3.434   7.493 -14.007  1.00 88.91           H
ATOM   1118  CB  LEU A  88       2.062   8.820 -14.941  1.00 88.91           C
ATOM   1119 1HB  LEU A  88       2.432   8.530 -15.924  1.00 88.91           H
ATOM   1120 2HB  LEU A  88       0.980   8.924 -15.026  1.00 88.91           H
ATOM   1121  CG  LEU A  88       2.652  10.187 -14.588  1.00 88.91           C
ATOM   1122  HG  LEU A  88       2.303  10.463 -13.593  1.00 88.91           H
ATOM   1123  CD1 LEU A  88       4.180  10.127 -14.532  1.00 88.91           C
ATOM   1124 1HD1 LEU A  88       4.487   9.408 -13.774  1.00 88.91           H
ATOM   1125 2HD1 LEU A  88       4.567   9.820 -15.504  1.00 88.91           H
ATOM   1126 3HD1 LEU A  88       4.573  11.112 -14.280  1.00 88.91           H
ATOM   1127  CD2 LEU A  88       2.155  11.265 -15.555  1.00 88.91           C
ATOM   1128 1HD2 LEU A  88       2.454  11.007 -16.571  1.00 88.91           H
ATOM   1129 2HD2 LEU A  88       1.069  11.328 -15.501  1.00 88.91           H
ATOM   1130 3HD2 LEU A  88       2.590  12.226 -15.282  1.00 88.91           H
ATOM   1131  HN  LEU A  88       0.989   6.588 -15.075  1.00 88.91           H
ATOM   1132  N   ASN A  89       0.696   7.992 -12.244  1.00 90.51           N
ATOM   1133  CA  ASN A  89       0.196   8.351 -10.928  1.00 90.51           C
ATOM   1134  C   ASN A  89       0.669   7.315  -9.907  1.00 90.51           C
ATOM   1135  O   ASN A  89       0.896   7.643  -8.743  1.00 90.51           O
ATOM   1136  HA  ASN A  89       0.598   9.345 -10.730  1.00 90.51           H
ATOM   1137  CB  ASN A  89      -1.334   8.371 -10.906  1.00 90.51           C
ATOM   1138 1HB  ASN A  89      -1.720   7.532 -11.484  1.00 90.51           H
ATOM   1139 2HB  ASN A  89      -1.689   8.244  -9.883  1.00 90.51           H
ATOM   1140  CG  ASN A  89      -1.873   9.683 -11.479  1.00 90.51           C
ATOM   1141  OD1 ASN A  89      -2.056  10.667 -10.781  1.00 90.51           O
ATOM   1142  ND2 ASN A  89      -2.117   9.643 -12.786  1.00 90.51           N
ATOM   1143 1HD2 ASN A  89      -1.945   8.804 -13.301  1.00 90.51           H
ATOM   1144 2HD2 ASN A  89      -2.472  10.453 -13.254  1.00 90.51           H
ATOM   1145  HN  ASN A  89      -0.007   7.735 -12.907  1.00 90.51           H
ATOM   1146  N   LEU A  90       0.804   6.084 -10.379  1.00 88.53           N
ATOM   1147  CA  LEU A  90       1.281   5.005  -9.531  1.00 88.53           C
ATOM   1148  C   LEU A  90       2.709   5.314  -9.076  1.00 88.53           C
ATOM   1149  O   LEU A  90       3.041   5.143  -7.904  1.00 88.53           O
ATOM   1150  HA  LEU A  90       0.638   4.971  -8.652  1.00 88.53           H
ATOM   1151  CB  LEU A  90       1.141   3.660 -10.246  1.00 88.53           C
ATOM   1152 1HB  LEU A  90       0.101   3.538 -10.548  1.00 88.53           H
ATOM   1153 2HB  LEU A  90       1.736   3.692 -11.159  1.00 88.53           H
ATOM   1154  CG  LEU A  90       1.558   2.426  -9.443  1.00 88.53           C
ATOM   1155  HG  LEU A  90       2.576   2.580  -9.084  1.00 88.53           H
ATOM   1156  CD1 LEU A  90       0.668   2.247  -8.211  1.00 88.53           C
ATOM   1157 1HD1 LEU A  90       0.751   3.126  -7.572  1.00 88.53           H
ATOM   1158 2HD1 LEU A  90      -0.368   2.125  -8.527  1.00 88.53           H
ATOM   1159 3HD1 LEU A  90       0.986   1.364  -7.658  1.00 88.53           H
ATOM   1160  CD2 LEU A  90       1.574   1.176 -10.325  1.00 88.53           C
ATOM   1161 1HD2 LEU A  90       0.577   1.007 -10.733  1.00 88.53           H
ATOM   1162 2HD2 LEU A  90       2.282   1.317 -11.142  1.00 88.53           H
ATOM   1163 3HD2 LEU A  90       1.873   0.315  -9.729  1.00 88.53           H
ATOM   1164  HN  LEU A  90       0.594   5.820 -11.320  1.00 88.53           H
ATOM   1165  N   ALA A  91       3.515   5.762 -10.027  1.00 92.47           N
ATOM   1166  CA  ALA A  91       4.910   6.059  -9.747  1.00 92.47           C
ATOM   1167  C   ALA A  91       4.991   7.231  -8.767  1.00 92.47           C
ATOM   1168  O   ALA A  91       5.861   7.258  -7.897  1.00 92.47           O
ATOM   1169  HA  ALA A  91       5.350   5.176  -9.282  1.00 92.47           H
ATOM   1170  CB  ALA A  91       5.645   6.344 -11.058  1.00 92.47           C
ATOM   1171 1HB  ALA A  91       5.582   5.470 -11.707  1.00 92.47           H
ATOM   1172 2HB  ALA A  91       5.184   7.198 -11.554  1.00 92.47           H
ATOM   1173 3HB  ALA A  91       6.691   6.566 -10.848  1.00 92.47           H
ATOM   1174  HN  ALA A  91       3.230   5.923 -10.972  1.00 92.47           H
ATOM   1175  N   ILE A  92       4.073   8.170  -8.940  1.00 91.49           N
ATOM   1176  CA  ILE A  92       4.017   9.332  -8.068  1.00 91.49           C
ATOM   1177  C   ILE A  92       3.671   8.881  -6.648  1.00 91.49           C
ATOM   1178  O   ILE A  92       4.289   9.329  -5.683  1.00 91.49           O
ATOM   1179  HA  ILE A  92       5.011   9.779  -8.056  1.00 91.49           H
ATOM   1180  CB  ILE A  92       3.055  10.379  -8.633  1.00 91.49           C
ATOM   1181  HB  ILE A  92       2.113   9.885  -8.869  1.00 91.49           H
ATOM   1182  CG1 ILE A  92       3.594  10.973  -9.936  1.00 91.49           C
ATOM   1183 1HG1 ILE A  92       4.441  11.624  -9.720  1.00 91.49           H
ATOM   1184 2HG1 ILE A  92       3.962  10.174 -10.579  1.00 91.49           H
ATOM   1185  CG2 ILE A  92       2.750  11.460  -7.593  1.00 91.49           C
ATOM   1186 1HG2 ILE A  92       2.293  11.001  -6.716  1.00 91.49           H
ATOM   1187 2HG2 ILE A  92       3.676  11.956  -7.303  1.00 91.49           H
ATOM   1188 3HG2 ILE A  92       2.064  12.191  -8.020  1.00 91.49           H
ATOM   1189  CD1 ILE A  92       2.509  11.765 -10.667  1.00 91.49           C
ATOM   1190 1HD1 ILE A  92       1.674  11.105 -10.903  1.00 91.49           H
ATOM   1191 2HD1 ILE A  92       2.161  12.578 -10.030  1.00 91.49           H
ATOM   1192 3HD1 ILE A  92       2.918  12.176 -11.590  1.00 91.49           H
ATOM   1193  HN  ILE A  92       3.378   8.147  -9.659  1.00 91.49           H
ATOM   1194  N   ALA A  93       2.685   8.000  -6.564  1.00 92.87           N
ATOM   1195  CA  ALA A  93       2.196   7.544  -5.274  1.00 92.87           C
ATOM   1196  C   ALA A  93       3.322   6.817  -4.535  1.00 92.87           C
ATOM   1197  O   ALA A  93       3.544   7.054  -3.349  1.00 92.87           O
ATOM   1198  HA  ALA A  93       1.905   8.424  -4.700  1.00 92.87           H
ATOM   1199  CB  ALA A  93       0.966   6.658  -5.478  1.00 92.87           C
ATOM   1200 1HB  ALA A  93       0.186   7.230  -5.980  1.00 92.87           H
ATOM   1201 2HB  ALA A  93       1.235   5.797  -6.089  1.00 92.87           H
ATOM   1202 3HB  ALA A  93       0.600   6.317  -4.510  1.00 92.87           H
ATOM   1203  HN  ALA A  93       2.223   7.601  -7.356  1.00 92.87           H
ATOM   1204  N   ASP A  94       4.002   5.948  -5.267  1.00 90.09           N
ATOM   1205  CA  ASP A  94       5.082   5.166  -4.690  1.00 90.09           C
ATOM   1206  C   ASP A  94       6.158   6.111  -4.151  1.00 90.09           C
ATOM   1207  O   ASP A  94       6.700   5.888  -3.069  1.00 90.09           O
ATOM   1208  HA  ASP A  94       4.617   4.572  -3.903  1.00 90.09           H
ATOM   1209  CB  ASP A  94       5.731   4.262  -5.740  1.00 90.09           C
ATOM   1210 1HB  ASP A  94       5.868   4.816  -6.668  1.00 90.09           H
ATOM   1211 2HB  ASP A  94       6.721   3.957  -5.401  1.00 90.09           H
ATOM   1212  CG  ASP A  94       4.872   3.023  -6.002  1.00 90.09           C
ATOM   1213  OD1 ASP A  94       4.136   2.635  -5.068  1.00 90.09           O
ATOM   1214  OD2 ASP A  94       4.970   2.492  -7.129  1.00 90.09           O
ATOM   1215  HN  ASP A  94       3.826   5.774  -6.236  1.00 90.09           H
ATOM   1216  N   LEU A  95       6.435   7.146  -4.930  1.00 90.85           N
ATOM   1217  CA  LEU A  95       7.500   8.075  -4.589  1.00 90.85           C
ATOM   1218  C   LEU A  95       7.147   8.792  -3.285  1.00 90.85           C
ATOM   1219  O   LEU A  95       8.005   8.978  -2.423  1.00 90.85           O
ATOM   1220  HA  LEU A  95       8.405   7.490  -4.428  1.00 90.85           H
ATOM   1221  CB  LEU A  95       7.776   9.024  -5.757  1.00 90.85           C
ATOM   1222 1HB  LEU A  95       7.878   8.431  -6.666  1.00 90.85           H
ATOM   1223 2HB  LEU A  95       6.906   9.667  -5.892  1.00 90.85           H
ATOM   1224  CG  LEU A  95       9.015   9.912  -5.621  1.00 90.85           C
ATOM   1225  HG  LEU A  95       8.975  10.407  -4.651  1.00 90.85           H
ATOM   1226  CD1 LEU A  95      10.295   9.075  -5.650  1.00 90.85           C
ATOM   1227 1HD1 LEU A  95      10.283   8.364  -4.824  1.00 90.85           H
ATOM   1228 2HD1 LEU A  95      10.355   8.535  -6.594  1.00 90.85           H
ATOM   1229 3HD1 LEU A  95      11.160   9.731  -5.551  1.00 90.85           H
ATOM   1230  CD2 LEU A  95       9.023  11.009  -6.688  1.00 90.85           C
ATOM   1231 1HD2 LEU A  95       9.027  10.553  -7.678  1.00 90.85           H
ATOM   1232 2HD2 LEU A  95       8.134  11.630  -6.577  1.00 90.85           H
ATOM   1233 3HD2 LEU A  95       9.914  11.626  -6.568  1.00 90.85           H
ATOM   1234  HN  LEU A  95       5.948   7.354  -5.778  1.00 90.85           H
ATOM   1235  N   LEU A  96       5.883   9.176  -3.181  1.00 87.21           N
ATOM   1236  CA  LEU A  96       5.416   9.904  -2.013  1.00 87.21           C
ATOM   1237  C   LEU A  96       5.579   9.025  -0.771  1.00 87.21           C
ATOM   1238  O   LEU A  96       5.956   9.513   0.293  1.00 87.21           O
ATOM   1239  HA  LEU A  96       6.050  10.783  -1.900  1.00 87.21           H
ATOM   1240  CB  LEU A  96       3.986  10.402  -2.229  1.00 87.21           C
ATOM   1241 1HB  LEU A  96       3.383   9.570  -2.594  1.00 87.21           H
ATOM   1242 2HB  LEU A  96       3.574  10.695  -1.263  1.00 87.21           H
ATOM   1243  CG  LEU A  96       3.824  11.576  -3.198  1.00 87.21           C
ATOM   1244  HG  LEU A  96       4.289  11.303  -4.145  1.00 87.21           H
ATOM   1245  CD1 LEU A  96       2.346  11.851  -3.484  1.00 87.21           C
ATOM   1246 1HD1 LEU A  96       1.891  10.966  -3.927  1.00 87.21           H
ATOM   1247 2HD1 LEU A  96       1.835  12.094  -2.552  1.00 87.21           H
ATOM   1248 3HD1 LEU A  96       2.260  12.690  -4.175  1.00 87.21           H
ATOM   1249  CD2 LEU A  96       4.549  12.819  -2.679  1.00 87.21           C
ATOM   1250 1HD2 LEU A  96       4.134  13.104  -1.712  1.00 87.21           H
ATOM   1251 2HD2 LEU A  96       5.611  12.601  -2.569  1.00 87.21           H
ATOM   1252 3HD2 LEU A  96       4.418  13.638  -3.387  1.00 87.21           H
ATOM   1253  HN  LEU A  96       5.186   8.998  -3.875  1.00 87.21           H
ATOM   1254  N   PHE A  97       5.288   7.745  -0.948  1.00 89.53           N
ATOM   1255  CA  PHE A  97       5.410   6.792   0.141  1.00 89.53           C
ATOM   1256  C   PHE A  97       6.864   6.671   0.604  1.00 89.53           C
ATOM   1257  O   PHE A  97       7.141   6.687   1.802  1.00 89.53           O
ATOM   1258  HA  PHE A  97       4.799   7.161   0.965  1.00 89.53           H
ATOM   1259  CB  PHE A  97       4.944   5.437  -0.395  1.00 89.53           C
ATOM   1260 1HB  PHE A  97       3.858   5.447  -0.483  1.00 89.53           H
ATOM   1261 2HB  PHE A  97       5.344   5.298  -1.399  1.00 89.53           H
ATOM   1262  CG  PHE A  97       5.361   4.247   0.473  1.00 89.53           C
ATOM   1263  CD1 PHE A  97       6.287   3.363   0.015  1.00 89.53           C
ATOM   1264  HD1 PHE A  97       6.732   3.501  -0.970  1.00 89.53           H
ATOM   1265  CD2 PHE A  97       4.805   4.075   1.702  1.00 89.53           C
ATOM   1266  HD2 PHE A  97       4.062   4.784   2.069  1.00 89.53           H
ATOM   1267  CE1 PHE A  97       6.673   2.259   0.820  1.00 89.53           C
ATOM   1268  HE1 PHE A  97       7.415   1.550   0.453  1.00 89.53           H
ATOM   1269  CE2 PHE A  97       5.191   2.971   2.507  1.00 89.53           C
ATOM   1270  HE2 PHE A  97       4.745   2.832   3.492  1.00 89.53           H
ATOM   1271  CZ  PHE A  97       6.117   2.086   2.049  1.00 89.53           C
ATOM   1272  HZ  PHE A  97       6.414   1.239   2.668  1.00 89.53           H
ATOM   1273  HN  PHE A  97       4.974   7.358  -1.815  1.00 89.53           H
ATOM   1274  N   LEU A  98       7.754   6.554  -0.371  1.00 92.71           N
ATOM   1275  CA  LEU A  98       9.145   6.252  -0.082  1.00 92.71           C
ATOM   1276  C   LEU A  98       9.738   7.372   0.775  1.00 92.71           C
ATOM   1277  O   LEU A  98      10.607   7.126   1.610  1.00 92.71           O
ATOM   1278  HA  LEU A  98       9.166   5.327   0.496  1.00 92.71           H
ATOM   1279  CB  LEU A  98       9.918   5.993  -1.377  1.00 92.71           C
ATOM   1280 1HB  LEU A  98       9.751   6.834  -2.050  1.00 92.71           H
ATOM   1281 2HB  LEU A  98      10.982   5.977  -1.145  1.00 92.71           H
ATOM   1282  CG  LEU A  98       9.567   4.703  -2.121  1.00 92.71           C
ATOM   1283  HG  LEU A  98       8.482   4.606  -2.144  1.00 92.71           H
ATOM   1284  CD1 LEU A  98      10.047   4.759  -3.573  1.00 92.71           C
ATOM   1285 1HD1 LEU A  98       9.569   5.597  -4.081  1.00 92.71           H
ATOM   1286 2HD1 LEU A  98      11.129   4.892  -3.593  1.00 92.71           H
ATOM   1287 3HD1 LEU A  98       9.785   3.830  -4.078  1.00 92.71           H
ATOM   1288  CD2 LEU A  98      10.115   3.479  -1.384  1.00 92.71           C
ATOM   1289 1HD2 LEU A  98      11.199   3.555  -1.308  1.00 92.71           H
ATOM   1290 2HD2 LEU A  98       9.683   3.434  -0.384  1.00 92.71           H
ATOM   1291 3HD2 LEU A  98       9.852   2.576  -1.934  1.00 92.71           H
ATOM   1292  HN  LEU A  98       7.537   6.661  -1.342  1.00 92.71           H
ATOM   1293  N   VAL A  99       9.245   8.579   0.538  1.00 89.54           N
ATOM   1294  CA  VAL A  99       9.756   9.746   1.236  1.00 89.54           C
ATOM   1295  C   VAL A  99       9.504   9.589   2.737  1.00 89.54           C
ATOM   1296  O   VAL A  99      10.159  10.238   3.551  1.00 89.54           O
ATOM   1297  HA  VAL A  99      10.832   9.788   1.063  1.00 89.54           H
ATOM   1298  CB  VAL A  99       9.134  11.017   0.655  1.00 89.54           C
ATOM   1299  HB  VAL A  99       8.051  10.895   0.665  1.00 89.54           H
ATOM   1300  CG1 VAL A  99       9.476  12.237   1.513  1.00 89.54           C
ATOM   1301 1HG1 VAL A  99       9.093  12.090   2.523  1.00 89.54           H
ATOM   1302 2HG1 VAL A  99      10.558  12.363   1.549  1.00 89.54           H
ATOM   1303 3HG1 VAL A  99       9.021  13.127   1.077  1.00 89.54           H
ATOM   1304  CG2 VAL A  99       9.570  11.228  -0.796  1.00 89.54           C
ATOM   1305 1HG2 VAL A  99      10.655  11.319  -0.840  1.00 89.54           H
ATOM   1306 2HG2 VAL A  99       9.253  10.376  -1.398  1.00 89.54           H
ATOM   1307 3HG2 VAL A  99       9.113  12.138  -1.185  1.00 89.54           H
ATOM   1308  HN  VAL A  99       8.511   8.765  -0.115  1.00 89.54           H
ATOM   1309  N   THR A 100       8.553   8.724   3.057  1.00 88.83           N
ATOM   1310  CA  THR A 100       8.167   8.515   4.442  1.00 88.83           C
ATOM   1311  C   THR A 100       9.125   7.533   5.120  1.00 88.83           C
ATOM   1312  O   THR A 100       9.269   7.544   6.342  1.00 88.83           O
ATOM   1313  HA  THR A 100       8.256   9.464   4.971  1.00 88.83           H
ATOM   1314  CB  THR A 100       6.709   8.053   4.463  1.00 88.83           C
ATOM   1315  HB  THR A 100       6.280   8.163   5.458  1.00 88.83           H
ATOM   1316  OG1 THR A 100       6.760   6.721   3.958  1.00 88.83           O
ATOM   1317  HG1 THR A 100       5.915   6.237   4.186  1.00 88.83           H
ATOM   1318  CG2 THR A 100       5.843   8.803   3.448  1.00 88.83           C
ATOM   1319 1HG2 THR A 100       6.234   8.637   2.444  1.00 88.83           H
ATOM   1320 2HG2 THR A 100       5.861   9.869   3.673  1.00 88.83           H
ATOM   1321 3HG2 THR A 100       4.818   8.436   3.504  1.00 88.83           H
ATOM   1322  HN  THR A 100       8.051   8.172   2.391  1.00 88.83           H
ATOM   1323  N   LEU A 101       9.756   6.708   4.298  1.00 91.40           N
ATOM   1324  CA  LEU A 101      10.494   5.564   4.806  1.00 91.40           C
ATOM   1325  C   LEU A 101      11.648   6.055   5.682  1.00 91.40           C
ATOM   1326  O   LEU A 101      11.926   5.476   6.731  1.00 91.40           O
ATOM   1327  HA  LEU A 101       9.811   4.985   5.428  1.00 91.40           H
ATOM   1328  CB  LEU A 101      10.938   4.658   3.655  1.00 91.40           C
ATOM   1329 1HB  LEU A 101      11.417   5.277   2.897  1.00 91.40           H
ATOM   1330 2HB  LEU A 101      11.695   3.971   4.032  1.00 91.40           H
ATOM   1331  CG  LEU A 101       9.834   3.839   2.983  1.00 91.40           C
ATOM   1332  HG  LEU A 101       9.118   4.531   2.539  1.00 91.40           H
ATOM   1333  CD1 LEU A 101      10.401   2.984   1.847  1.00 91.40           C
ATOM   1334 1HD1 LEU A 101      10.861   3.631   1.100  1.00 91.40           H
ATOM   1335 2HD1 LEU A 101      11.150   2.300   2.246  1.00 91.40           H
ATOM   1336 3HD1 LEU A 101       9.596   2.412   1.387  1.00 91.40           H
ATOM   1337  CD2 LEU A 101       9.073   2.998   4.009  1.00 91.40           C
ATOM   1338 1HD2 LEU A 101       9.764   2.314   4.503  1.00 91.40           H
ATOM   1339 2HD2 LEU A 101       8.618   3.654   4.751  1.00 91.40           H
ATOM   1340 3HD2 LEU A 101       8.295   2.425   3.504  1.00 91.40           H
ATOM   1341  HN  LEU A 101       9.768   6.811   3.303  1.00 91.40           H
ATOM   1342  N   PRO A 102      12.338   7.127   5.270  1.00 93.30           N
ATOM   1343  CA  PRO A 102      13.483   7.628   6.036  1.00 93.30           C
ATOM   1344  C   PRO A 102      13.136   7.876   7.495  1.00 93.30           C
ATOM   1345  O   PRO A 102      13.916   7.544   8.387  1.00 93.30           O
ATOM   1346  HA  PRO A 102      14.276   6.881   6.055  1.00 93.30           H
ATOM   1347  CB  PRO A 102      13.863   8.922   5.315  1.00 93.30           C
ATOM   1348 1HB  PRO A 102      13.361   9.787   5.750  1.00 93.30           H
ATOM   1349 2HB  PRO A 102      14.934   9.114   5.373  1.00 93.30           H
ATOM   1350  CG  PRO A 102      13.412   8.673   3.881  1.00 93.30           C
ATOM   1351 1HG  PRO A 102      13.287   9.604   3.328  1.00 93.30           H
ATOM   1352 2HG  PRO A 102      14.140   8.082   3.325  1.00 93.30           H
ATOM   1353  CD  PRO A 102      12.095   7.936   4.062  1.00 93.30           C
ATOM   1354 1HD  PRO A 102      11.262   8.624   4.202  1.00 93.30           H
ATOM   1355 2HD  PRO A 102      11.854   7.320   3.196  1.00 93.30           H
ATOM   1356  N   PHE A 103      11.964   8.458   7.701  1.00 91.30           N
ATOM   1357  CA  PHE A 103      11.532   8.818   9.041  1.00 91.30           C
ATOM   1358  C   PHE A 103      11.277   7.569   9.888  1.00 91.30           C
ATOM   1359  O   PHE A 103      11.639   7.527  11.063  1.00 91.30           O
ATOM   1360  HA  PHE A 103      12.333   9.404   9.493  1.00 91.30           H
ATOM   1361  CB  PHE A 103      10.224   9.597   8.896  1.00 91.30           C
ATOM   1362 1HB  PHE A 103       9.509   8.987   8.342  1.00 91.30           H
ATOM   1363 2HB  PHE A 103       9.800   9.764   9.886  1.00 91.30           H
ATOM   1364  CG  PHE A 103      10.377  10.945   8.188  1.00 91.30           C
ATOM   1365  CD1 PHE A 103      10.723  12.051   8.900  1.00 91.30           C
ATOM   1366  HD1 PHE A 103      10.890  11.977   9.975  1.00 91.30           H
ATOM   1367  CD2 PHE A 103      10.168  11.037   6.848  1.00 91.30           C
ATOM   1368  HD2 PHE A 103       9.891  10.151   6.277  1.00 91.30           H
ATOM   1369  CE1 PHE A 103      10.866  13.302   8.244  1.00 91.30           C
ATOM   1370  HE1 PHE A 103      11.142  14.188   8.814  1.00 91.30           H
ATOM   1371  CE2 PHE A 103      10.311  12.288   6.191  1.00 91.30           C
ATOM   1372  HE2 PHE A 103      10.144  12.362   5.117  1.00 91.30           H
ATOM   1373  CZ  PHE A 103      10.657  13.394   6.903  1.00 91.30           C
ATOM   1374  HZ  PHE A 103      10.766  14.354   6.399  1.00 91.30           H
ATOM   1375  HN  PHE A 103      11.316   8.684   6.974  1.00 91.30           H
ATOM   1376  N   TRP A 104      10.656   6.583   9.259  1.00 85.75           N
ATOM   1377  CA  TRP A 104      10.304   5.356   9.953  1.00 85.75           C
ATOM   1378  C   TRP A 104      11.600   4.613  10.284  1.00 85.75           C
ATOM   1379  O   TRP A 104      11.682   3.922  11.299  1.00 85.75           O
ATOM   1380  HA  TRP A 104       9.786   5.630  10.873  1.00 85.75           H
ATOM   1381  CB  TRP A 104       9.328   4.517   9.125  1.00 85.75           C
ATOM   1382 1HB  TRP A 104       9.735   4.390   8.122  1.00 85.75           H
ATOM   1383 2HB  TRP A 104       9.254   3.524   9.567  1.00 85.75           H
ATOM   1384  CG  TRP A 104       7.926   5.119   9.019  1.00 85.75           C
ATOM   1385  CD1 TRP A 104       7.301   5.566   7.920  1.00 85.75           C
ATOM   1386  HD1 TRP A 104       7.735   5.554   6.921  1.00 85.75           H
ATOM   1387  CD2 TRP A 104       6.993   5.324  10.101  1.00 85.75           C
ATOM   1388  NE1 TRP A 104       6.039   6.041   8.214  1.00 85.75           N
ATOM   1389  HE1 TRP A 104       5.384   6.424   7.563  1.00 85.75           H
ATOM   1390  CE2 TRP A 104       5.846   5.889   9.583  1.00 85.75           C
ATOM   1391  CE3 TRP A 104       7.115   5.041  11.473  1.00 85.75           C
ATOM   1392  HE3 TRP A 104       8.010   4.594  11.906  1.00 85.75           H
ATOM   1393  CZ2 TRP A 104       4.733   6.220  10.365  1.00 85.75           C
ATOM   1394  HZ2 TRP A 104       3.838   6.666   9.931  1.00 85.75           H
ATOM   1395  CZ3 TRP A 104       5.994   5.377  12.241  1.00 85.75           C
ATOM   1396  HZ3 TRP A 104       6.036   5.178  13.312  1.00 85.75           H
ATOM   1397  CH2 TRP A 104       4.832   5.947  11.735  1.00 85.75           C
ATOM   1398  HH2 TRP A 104       4.001   6.180  12.400  1.00 85.75           H
ATOM   1399  HN  TRP A 104      10.393   6.613   8.294  1.00 85.75           H
ATOM   1400  N   ALA A 105      12.580   4.779   9.409  1.00 93.57           N
ATOM   1401  CA  ALA A 105      13.867   4.130   9.593  1.00 93.57           C
ATOM   1402  C   ALA A 105      14.515   4.649  10.878  1.00 93.57           C
ATOM   1403  O   ALA A 105      15.024   3.867  11.680  1.00 93.57           O
ATOM   1404  HA  ALA A 105      13.687   3.059   9.694  1.00 93.57           H
ATOM   1405  CB  ALA A 105      14.741   4.369   8.361  1.00 93.57           C
ATOM   1406 1HB  ALA A 105      14.250   3.956   7.481  1.00 93.57           H
ATOM   1407 2HB  ALA A 105      14.891   5.440   8.225  1.00 93.57           H
ATOM   1408 3HB  ALA A 105      15.707   3.882   8.500  1.00 93.57           H
ATOM   1409  HN  ALA A 105      12.506   5.344   8.587  1.00 93.57           H
ATOM   1410  N   ILE A 106      14.475   5.964  11.034  1.00 90.04           N
ATOM   1411  CA  ILE A 106      15.077   6.599  12.194  1.00 90.04           C
ATOM   1412  C   ILE A 106      14.299   6.199  13.450  1.00 90.04           C
ATOM   1413  O   ILE A 106      14.895   5.884  14.479  1.00 90.04           O
ATOM   1414  HA  ILE A 106      16.095   6.219  12.283  1.00 90.04           H
ATOM   1415  CB  ILE A 106      15.175   8.111  11.987  1.00 90.04           C
ATOM   1416  HB  ILE A 106      14.198   8.477  11.670  1.00 90.04           H
ATOM   1417  CG1 ILE A 106      16.166   8.449  10.871  1.00 90.04           C
ATOM   1418 1HG1 ILE A 106      17.185   8.305  11.230  1.00 90.04           H
ATOM   1419 2HG1 ILE A 106      16.023   7.766  10.034  1.00 90.04           H
ATOM   1420  CG2 ILE A 106      15.521   8.823  13.296  1.00 90.04           C
ATOM   1421 1HG2 ILE A 106      14.746   8.621  14.035  1.00 90.04           H
ATOM   1422 2HG2 ILE A 106      16.480   8.458  13.665  1.00 90.04           H
ATOM   1423 3HG2 ILE A 106      15.585   9.897  13.120  1.00 90.04           H
ATOM   1424  CD1 ILE A 106      15.986   9.892  10.396  1.00 90.04           C
ATOM   1425 1HD1 ILE A 106      14.974  10.026  10.015  1.00 90.04           H
ATOM   1426 2HD1 ILE A 106      16.154  10.573  11.230  1.00 90.04           H
ATOM   1427 3HD1 ILE A 106      16.703  10.105   9.603  1.00 90.04           H
ATOM   1428  HN  ILE A 106      14.043   6.591  10.386  1.00 90.04           H
ATOM   1429  N   ALA A 107      12.981   6.226  13.324  1.00 91.27           N
ATOM   1430  CA  ALA A 107      12.115   5.954  14.458  1.00 91.27           C
ATOM   1431  C   ALA A 107      12.351   4.522  14.943  1.00 91.27           C
ATOM   1432  O   ALA A 107      12.333   4.259  16.144  1.00 91.27           O
ATOM   1433  HA  ALA A 107      12.384   6.647  15.255  1.00 91.27           H
ATOM   1434  CB  ALA A 107      10.658   6.202  14.060  1.00 91.27           C
ATOM   1435 1HB  ALA A 107      10.538   7.240  13.752  1.00 91.27           H
ATOM   1436 2HB  ALA A 107      10.391   5.544  13.233  1.00 91.27           H
ATOM   1437 3HB  ALA A 107      10.009   5.998  14.912  1.00 91.27           H
ATOM   1438  HN  ALA A 107      12.505   6.428  12.468  1.00 91.27           H
ATOM   1439  N   ALA A 108      12.568   3.635  13.983  1.00 90.92           N
ATOM   1440  CA  ALA A 108      12.750   2.227  14.293  1.00 90.92           C
ATOM   1441  C   ALA A 108      14.127   2.023  14.929  1.00 90.92           C
ATOM   1442  O   ALA A 108      14.318   1.104  15.723  1.00 90.92           O
ATOM   1443  HA  ALA A 108      11.982   1.943  15.013  1.00 90.92           H
ATOM   1444  CB  ALA A 108      12.566   1.396  13.022  1.00 90.92           C
ATOM   1445 1HB  ALA A 108      11.562   1.554  12.627  1.00 90.92           H
ATOM   1446 2HB  ALA A 108      13.301   1.702  12.278  1.00 90.92           H
ATOM   1447 3HB  ALA A 108      12.702   0.340  13.255  1.00 90.92           H
ATOM   1448  HN  ALA A 108      12.619   3.863  13.011  1.00 90.92           H
ATOM   1449  N   ALA A 109      15.051   2.895  14.554  1.00 89.64           N
ATOM   1450  CA  ALA A 109      16.428   2.764  15.000  1.00 89.64           C
ATOM   1451  C   ALA A 109      16.510   3.092  16.492  1.00 89.64           C
ATOM   1452  O   ALA A 109      17.309   2.502  17.218  1.00 89.64           O
ATOM   1453  HA  ALA A 109      16.729   1.728  14.847  1.00 89.64           H
ATOM   1454  CB  ALA A 109      17.326   3.669  14.154  1.00 89.64           C
ATOM   1455 1HB  ALA A 109      17.254   3.376  13.107  1.00 89.64           H
ATOM   1456 2HB  ALA A 109      17.006   4.705  14.264  1.00 89.64           H
ATOM   1457 3HB  ALA A 109      18.359   3.570  14.489  1.00 89.64           H
ATOM   1458  HN  ALA A 109      14.872   3.679  13.959  1.00 89.64           H
ATOM   1459  N   ASP A 110      15.672   4.032  16.906  1.00 80.32           N
ATOM   1460  CA  ASP A 110      15.742   4.553  18.260  1.00 80.32           C
ATOM   1461  C   ASP A 110      14.338   4.943  18.725  1.00 80.32           C
ATOM   1462  O   ASP A 110      13.607   4.114  19.266  1.00 80.32           O
ATOM   1463  HA  ASP A 110      16.169   3.746  18.856  1.00 80.32           H
ATOM   1464  CB  ASP A 110      16.625   5.800  18.326  1.00 80.32           C
ATOM   1465 1HB  ASP A 110      17.576   5.604  17.830  1.00 80.32           H
ATOM   1466 2HB  ASP A 110      16.147   6.617  17.785  1.00 80.32           H
ATOM   1467  CG  ASP A 110      16.877   6.219  19.776  1.00 80.32           C
ATOM   1468  OD1 ASP A 110      16.508   5.424  20.668  1.00 80.32           O
ATOM   1469  OD2 ASP A 110      17.432   7.324  19.960  1.00 80.32           O
ATOM   1470  HN  ASP A 110      14.957   4.435  16.334  1.00 80.32           H
ATOM   1471  N   GLN A 111      14.003   6.204  18.498  1.00 83.05           N
ATOM   1472  CA  GLN A 111      12.711   6.722  18.915  1.00 83.05           C
ATOM   1473  C   GLN A 111      12.250   7.828  17.962  1.00 83.05           C
ATOM   1474  O   GLN A 111      13.012   8.269  17.103  1.00 83.05           O
ATOM   1475  HA  GLN A 111      12.027   5.875  18.857  1.00 83.05           H
ATOM   1476  CB  GLN A 111      12.762   7.228  20.358  1.00 83.05           C
ATOM   1477 1HB  GLN A 111      11.789   7.629  20.641  1.00 83.05           H
ATOM   1478 2HB  GLN A 111      12.973   6.397  21.031  1.00 83.05           H
ATOM   1479  CG  GLN A 111      13.833   8.309  20.522  1.00 83.05           C
ATOM   1480 1HG  GLN A 111      14.811   7.898  20.271  1.00 83.05           H
ATOM   1481 2HG  GLN A 111      13.641   9.125  19.826  1.00 83.05           H
ATOM   1482  CD  GLN A 111      13.853   8.848  21.954  1.00 83.05           C
ATOM   1483  OE1 GLN A 111      12.891   8.742  22.698  1.00 83.05           O
ATOM   1484  NE2 GLN A 111      14.998   9.430  22.297  1.00 83.05           N
ATOM   1485 1HE2 GLN A 111      15.748   9.484  21.639  1.00 83.05           H
ATOM   1486 2HE2 GLN A 111      15.109   9.814  23.214  1.00 83.05           H
ATOM   1487  HN  GLN A 111      14.596   6.867  18.040  1.00 83.05           H
ATOM   1488  N   TRP A 112      11.005   8.243  18.147  1.00 88.35           N
ATOM   1489  CA  TRP A 112      10.449   9.318  17.344  1.00 88.35           C
ATOM   1490  C   TRP A 112      11.068  10.634  17.821  1.00 88.35           C
ATOM   1491  O   TRP A 112      10.793  11.087  18.931  1.00 88.35           O
ATOM   1492  HA  TRP A 112      10.720   9.133  16.305  1.00 88.35           H
ATOM   1493  CB  TRP A 112       8.920   9.318  17.412  1.00 88.35           C
ATOM   1494 1HB  TRP A 112       8.556   8.318  17.180  1.00 88.35           H
ATOM   1495 2HB  TRP A 112       8.612   9.540  18.434  1.00 88.35           H
ATOM   1496  CG  TRP A 112       8.255  10.320  16.465  1.00 88.35           C
ATOM   1497  CD1 TRP A 112       7.815  11.554  16.746  1.00 88.35           C
ATOM   1498  HD1 TRP A 112       7.880  12.019  17.730  1.00 88.35           H
ATOM   1499  CD2 TRP A 112       7.971  10.120  15.065  1.00 88.35           C
ATOM   1500  NE1 TRP A 112       7.271  12.162  15.634  1.00 88.35           N
ATOM   1501  HE1 TRP A 112       6.878  13.081  15.594  1.00 88.35           H
ATOM   1502  CE2 TRP A 112       7.368  11.263  14.579  1.00 88.35           C
ATOM   1503  CE3 TRP A 112       8.215   9.011  14.236  1.00 88.35           C
ATOM   1504  HE3 TRP A 112       8.689   8.098  14.595  1.00 88.35           H
ATOM   1505  CZ2 TRP A 112       6.959  11.407  13.248  1.00 88.35           C
ATOM   1506  HZ2 TRP A 112       6.485  12.320  12.888  1.00 88.35           H
ATOM   1507  CZ3 TRP A 112       7.800   9.171  12.908  1.00 88.35           C
ATOM   1508  HZ3 TRP A 112       7.966   8.340  12.222  1.00 88.35           H
ATOM   1509  CH2 TRP A 112       7.192  10.315  12.403  1.00 88.35           C
ATOM   1510  HH2 TRP A 112       6.898  10.361  11.355  1.00 88.35           H
ATOM   1511  HN  TRP A 112      10.383   7.858  18.829  1.00 88.35           H
ATOM   1512  N   LYS A 113      11.893  11.209  16.958  1.00 81.14           N
ATOM   1513  CA  LYS A 113      12.681  12.370  17.336  1.00 81.14           C
ATOM   1514  C   LYS A 113      12.048  13.628  16.737  1.00 81.14           C
ATOM   1515  O   LYS A 113      12.616  14.715  16.826  1.00 81.14           O
ATOM   1516  HA  LYS A 113      12.645  12.450  18.423  1.00 81.14           H
ATOM   1517  CB  LYS A 113      14.146  12.173  16.945  1.00 81.14           C
ATOM   1518 1HB  LYS A 113      14.223  12.026  15.868  1.00 81.14           H
ATOM   1519 2HB  LYS A 113      14.714  13.073  17.184  1.00 81.14           H
ATOM   1520  CG  LYS A 113      14.752  10.972  17.674  1.00 81.14           C
ATOM   1521 1HG  LYS A 113      14.623  11.093  18.750  1.00 81.14           H
ATOM   1522 2HG  LYS A 113      14.222  10.064  17.389  1.00 81.14           H
ATOM   1523  CD  LYS A 113      16.240  10.825  17.347  1.00 81.14           C
ATOM   1524 1HD  LYS A 113      16.367  10.681  16.274  1.00 81.14           H
ATOM   1525 2HD  LYS A 113      16.766  11.743  17.610  1.00 81.14           H
ATOM   1526  CE  LYS A 113      16.853   9.645  18.102  1.00 81.14           C
ATOM   1527 1HE  LYS A 113      16.733   9.790  19.176  1.00 81.14           H
ATOM   1528 2HE  LYS A 113      16.326   8.727  17.844  1.00 81.14           H
ATOM   1529  NZ  LYS A 113      18.289   9.508  17.772  1.00 81.14           N
ATOM   1530 1HZ  LYS A 113      18.678   8.718  18.275  1.00 81.14           H
ATOM   1531 2HZ  LYS A 113      18.394   9.358  16.775  1.00 81.14           H
ATOM   1532 3HZ  LYS A 113      18.780  10.354  18.040  1.00 81.14           H
ATOM   1533  HN  LYS A 113      12.026  10.896  16.018  1.00 81.14           H
ATOM   1534  N   PHE A 114      10.880  13.437  16.142  1.00 87.12           N
ATOM   1535  CA  PHE A 114      10.259  14.491  15.357  1.00 87.12           C
ATOM   1536  C   PHE A 114       9.037  15.064  16.077  1.00 87.12           C
ATOM   1537  O   PHE A 114       8.580  14.504  17.073  1.00 87.12           O
ATOM   1538  HA  PHE A 114      11.003  15.277  15.226  1.00 87.12           H
ATOM   1539  CB  PHE A 114       9.810  13.861  14.037  1.00 87.12           C
ATOM   1540 1HB  PHE A 114       8.997  13.163  14.238  1.00 87.12           H
ATOM   1541 2HB  PHE A 114       9.407  14.642  13.392  1.00 87.12           H
ATOM   1542  CG  PHE A 114      10.922  13.125  13.289  1.00 87.12           C
ATOM   1543  CD1 PHE A 114      11.865  13.829  12.607  1.00 87.12           C
ATOM   1544  HD1 PHE A 114      11.828  14.918  12.594  1.00 87.12           H
ATOM   1545  CD2 PHE A 114      10.968  11.765  13.304  1.00 87.12           C
ATOM   1546  HD2 PHE A 114      10.213  11.201  13.851  1.00 87.12           H
ATOM   1547  CE1 PHE A 114      12.898  13.146  11.912  1.00 87.12           C
ATOM   1548  HE1 PHE A 114      13.653  13.710  11.366  1.00 87.12           H
ATOM   1549  CE2 PHE A 114      12.001  11.082  12.610  1.00 87.12           C
ATOM   1550  HE2 PHE A 114      12.038   9.993  12.622  1.00 87.12           H
ATOM   1551  CZ  PHE A 114      12.944  11.786  11.928  1.00 87.12           C
ATOM   1552  HZ  PHE A 114      13.737  11.262  11.395  1.00 87.12           H
ATOM   1553  HN  PHE A 114      10.361  12.584  16.188  1.00 87.12           H
ATOM   1554  N   GLN A 115       8.542  16.173  15.546  1.00 80.60           N
ATOM   1555  CA  GLN A 115       7.410  16.852  16.152  1.00 80.60           C
ATOM   1556  C   GLN A 115       6.120  16.073  15.886  1.00 80.60           C
ATOM   1557  O   GLN A 115       6.080  15.212  15.008  1.00 80.60           O
ATOM   1558  HA  GLN A 115       7.619  16.867  17.221  1.00 80.60           H
ATOM   1559  CB  GLN A 115       7.296  18.290  15.643  1.00 80.60           C
ATOM   1560 1HB  GLN A 115       7.234  18.291  14.554  1.00 80.60           H
ATOM   1561 2HB  GLN A 115       6.376  18.740  16.015  1.00 80.60           H
ATOM   1562  CG  GLN A 115       8.497  19.126  16.090  1.00 80.60           C
ATOM   1563 1HG  GLN A 115       8.597  19.075  17.174  1.00 80.60           H
ATOM   1564 2HG  GLN A 115       9.412  18.712  15.665  1.00 80.60           H
ATOM   1565  CD  GLN A 115       8.342  20.585  15.655  1.00 80.60           C
ATOM   1566  OE1 GLN A 115       7.423  20.953  14.943  1.00 80.60           O
ATOM   1567  NE2 GLN A 115       9.289  21.392  16.123  1.00 80.60           N
ATOM   1568 1HE2 GLN A 115      10.016  21.026  16.704  1.00 80.60           H
ATOM   1569 2HE2 GLN A 115       9.275  22.366  15.894  1.00 80.60           H
ATOM   1570  HN  GLN A 115       8.902  16.605  14.719  1.00 80.60           H
ATOM   1571  N   THR A 116       5.097  16.403  16.660  1.00 87.20           N
ATOM   1572  CA  THR A 116       3.806  15.751  16.514  1.00 87.20           C
ATOM   1573  C   THR A 116       3.259  15.962  15.101  1.00 87.20           C
ATOM   1574  O   THR A 116       2.658  15.058  14.523  1.00 87.20           O
ATOM   1575  HA  THR A 116       3.947  14.678  16.645  1.00 87.20           H
ATOM   1576  CB  THR A 116       2.881  16.282  17.610  1.00 87.20           C
ATOM   1577  HB  THR A 116       2.569  17.304  17.394  1.00 87.20           H
ATOM   1578  OG1 THR A 116       3.629  16.108  18.811  1.00 87.20           O
ATOM   1579  HG1 THR A 116       3.241  16.672  19.540  1.00 87.20           H
ATOM   1580  CG2 THR A 116       1.645  15.403  17.810  1.00 87.20           C
ATOM   1581 1HG2 THR A 116       1.956  14.397  18.093  1.00 87.20           H
ATOM   1582 2HG2 THR A 116       1.075  15.360  16.882  1.00 87.20           H
ATOM   1583 3HG2 THR A 116       1.022  15.826  18.599  1.00 87.20           H
ATOM   1584  HN  THR A 116       5.139  17.100  17.376  1.00 87.20           H
ATOM   1585  N   PHE A 117       3.487  17.162  14.586  1.00 90.32           N
ATOM   1586  CA  PHE A 117       3.011  17.508  13.258  1.00 90.32           C
ATOM   1587  C   PHE A 117       3.518  16.510  12.216  1.00 90.32           C
ATOM   1588  O   PHE A 117       2.749  16.034  11.381  1.00 90.32           O
ATOM   1589  HA  PHE A 117       1.921  17.479  13.287  1.00 90.32           H
ATOM   1590  CB  PHE A 117       3.567  18.895  12.931  1.00 90.32           C
ATOM   1591 1HB  PHE A 117       3.203  19.606  13.673  1.00 90.32           H
ATOM   1592 2HB  PHE A 117       4.653  18.870  13.020  1.00 90.32           H
ATOM   1593  CG  PHE A 117       3.197  19.402  11.536  1.00 90.32           C
ATOM   1594  CD1 PHE A 117       4.131  19.419  10.548  1.00 90.32           C
ATOM   1595  HD1 PHE A 117       5.144  19.071  10.750  1.00 90.32           H
ATOM   1596  CD2 PHE A 117       1.933  19.836  11.283  1.00 90.32           C
ATOM   1597  HD2 PHE A 117       1.184  19.823  12.075  1.00 90.32           H
ATOM   1598  CE1 PHE A 117       3.787  19.889   9.253  1.00 90.32           C
ATOM   1599  HE1 PHE A 117       4.536  19.902   8.461  1.00 90.32           H
ATOM   1600  CE2 PHE A 117       1.589  20.306   9.988  1.00 90.32           C
ATOM   1601  HE2 PHE A 117       0.575  20.654   9.786  1.00 90.32           H
ATOM   1602  CZ  PHE A 117       2.523  20.322   9.001  1.00 90.32           C
ATOM   1603  HZ  PHE A 117       2.259  20.683   8.007  1.00 90.32           H
ATOM   1604  HN  PHE A 117       3.985  17.888  15.059  1.00 90.32           H
ATOM   1605  N   MET A 118       4.808  16.222  12.298  1.00 86.88           N
ATOM   1606  CA  MET A 118       5.431  15.303  11.360  1.00 86.88           C
ATOM   1607  C   MET A 118       4.848  13.896  11.501  1.00 86.88           C
ATOM   1608  O   MET A 118       4.757  13.156  10.523  1.00 86.88           O
ATOM   1609  HA  MET A 118       5.207  15.699  10.369  1.00 86.88           H
ATOM   1610  CB  MET A 118       6.940  15.259  11.613  1.00 86.88           C
ATOM   1611 1HB  MET A 118       7.129  15.133  12.679  1.00 86.88           H
ATOM   1612 2HB  MET A 118       7.372  14.395  11.109  1.00 86.88           H
ATOM   1613  CG  MET A 118       7.617  16.538  11.117  1.00 86.88           C
ATOM   1614 1HG  MET A 118       7.281  17.390  11.708  1.00 86.88           H
ATOM   1615 2HG  MET A 118       8.696  16.463  11.250  1.00 86.88           H
ATOM   1616  SD  MET A 118       7.232  16.803   9.394  1.00 86.88           S
ATOM   1617  CE  MET A 118       8.015  15.367   8.678  1.00 86.88           C
ATOM   1618 1HE  MET A 118       9.082  15.386   8.901  1.00 86.88           H
ATOM   1619 2HE  MET A 118       7.571  14.464   9.097  1.00 86.88           H
ATOM   1620 3HE  MET A 118       7.870  15.376   7.597  1.00 86.88           H
ATOM   1621  HN  MET A 118       5.424  16.603  12.988  1.00 86.88           H
ATOM   1622  N   CYS A 119       4.469  13.568  12.728  1.00 92.15           N
ATOM   1623  CA  CYS A 119       3.849  12.282  13.000  1.00 92.15           C
ATOM   1624  C   CYS A 119       2.545  12.199  12.204  1.00 92.15           C
ATOM   1625  O   CYS A 119       2.286  11.201  11.533  1.00 92.15           O
ATOM   1626  HA  CYS A 119       4.553  11.519  12.671  1.00 92.15           H
ATOM   1627  CB  CYS A 119       3.616  12.072  14.498  1.00 92.15           C
ATOM   1628 1HB  CYS A 119       4.572  12.031  15.020  1.00 92.15           H
ATOM   1629 2HB  CYS A 119       3.064  12.917  14.910  1.00 92.15           H
ATOM   1630  SG  CYS A 119       2.685  10.522  14.776  1.00 92.15           S
ATOM   1631  HN  CYS A 119       4.579  14.161  13.525  1.00 92.15           H
ATOM   1632  N   LYS A 120       1.759  13.261  12.303  1.00 90.97           N
ATOM   1633  CA  LYS A 120       0.477  13.309  11.622  1.00 90.97           C
ATOM   1634  C   LYS A 120       0.698  13.162  10.115  1.00 90.97           C
ATOM   1635  O   LYS A 120       0.021  12.372   9.459  1.00 90.97           O
ATOM   1636  HA  LYS A 120      -0.110  12.459  11.969  1.00 90.97           H
ATOM   1637  CB  LYS A 120      -0.288  14.576  12.009  1.00 90.97           C
ATOM   1638 1HB  LYS A 120       0.356  15.447  11.889  1.00 90.97           H
ATOM   1639 2HB  LYS A 120      -1.136  14.713  11.338  1.00 90.97           H
ATOM   1640  CG  LYS A 120      -0.783  14.497  13.455  1.00 90.97           C
ATOM   1641 1HG  LYS A 120      -1.466  13.655  13.564  1.00 90.97           H
ATOM   1642 2HG  LYS A 120       0.059  14.313  14.122  1.00 90.97           H
ATOM   1643  CD  LYS A 120      -1.491  15.791  13.864  1.00 90.97           C
ATOM   1644 1HD  LYS A 120      -0.802  16.631  13.774  1.00 90.97           H
ATOM   1645 2HD  LYS A 120      -2.321  15.986  13.185  1.00 90.97           H
ATOM   1646  CE  LYS A 120      -2.010  15.702  15.300  1.00 90.97           C
ATOM   1647 1HE  LYS A 120      -1.260  15.230  15.936  1.00 90.97           H
ATOM   1648 2HE  LYS A 120      -2.177  16.703  15.696  1.00 90.97           H
ATOM   1649  NZ  LYS A 120      -3.269  14.926  15.349  1.00 90.97           N
ATOM   1650 1HZ  LYS A 120      -3.752  15.120  16.220  1.00 90.97           H
ATOM   1651 2HZ  LYS A 120      -3.860  15.191  14.569  1.00 90.97           H
ATOM   1652 3HZ  LYS A 120      -3.058  13.936  15.293  1.00 90.97           H
ATOM   1653  HN  LYS A 120       1.986  14.076  12.836  1.00 90.97           H
ATOM   1654  N   VAL A 121       1.650  13.934   9.611  1.00 91.93           N
ATOM   1655  CA  VAL A 121       1.887  13.991   8.178  1.00 91.93           C
ATOM   1656  C   VAL A 121       2.320  12.609   7.683  1.00 91.93           C
ATOM   1657  O   VAL A 121       1.767  12.092   6.713  1.00 91.93           O
ATOM   1658  HA  VAL A 121       0.944  14.255   7.699  1.00 91.93           H
ATOM   1659  CB  VAL A 121       2.905  15.087   7.859  1.00 91.93           C
ATOM   1660  HB  VAL A 121       3.782  14.922   8.485  1.00 91.93           H
ATOM   1661  CG1 VAL A 121       3.350  15.013   6.397  1.00 91.93           C
ATOM   1662 1HG1 VAL A 121       3.809  14.043   6.206  1.00 91.93           H
ATOM   1663 2HG1 VAL A 121       2.484  15.141   5.747  1.00 91.93           H
ATOM   1664 3HG1 VAL A 121       4.074  15.804   6.198  1.00 91.93           H
ATOM   1665  CG2 VAL A 121       2.344  16.471   8.193  1.00 91.93           C
ATOM   1666 1HG2 VAL A 121       1.443  16.649   7.605  1.00 91.93           H
ATOM   1667 2HG2 VAL A 121       2.100  16.518   9.254  1.00 91.93           H
ATOM   1668 3HG2 VAL A 121       3.088  17.231   7.957  1.00 91.93           H
ATOM   1669  HN  VAL A 121       2.251  14.513  10.162  1.00 91.93           H
ATOM   1670  N   VAL A 122       3.306  12.052   8.370  1.00 90.20           N
ATOM   1671  CA  VAL A 122       3.957  10.842   7.897  1.00 90.20           C
ATOM   1672  C   VAL A 122       2.945   9.696   7.879  1.00 90.20           C
ATOM   1673  O   VAL A 122       2.883   8.932   6.917  1.00 90.20           O
ATOM   1674  HA  VAL A 122       4.294  11.028   6.877  1.00 90.20           H
ATOM   1675  CB  VAL A 122       5.188  10.541   8.755  1.00 90.20           C
ATOM   1676  HB  VAL A 122       4.876  10.540   9.799  1.00 90.20           H
ATOM   1677  CG1 VAL A 122       5.755   9.157   8.433  1.00 90.20           C
ATOM   1678 1HG1 VAL A 122       4.997   8.399   8.630  1.00 90.20           H
ATOM   1679 2HG1 VAL A 122       6.043   9.117   7.382  1.00 90.20           H
ATOM   1680 3HG1 VAL A 122       6.628   8.968   9.056  1.00 90.20           H
ATOM   1681  CG2 VAL A 122       6.255  11.624   8.583  1.00 90.20           C
ATOM   1682 1HG2 VAL A 122       6.561  11.670   7.538  1.00 90.20           H
ATOM   1683 2HG2 VAL A 122       5.846  12.588   8.885  1.00 90.20           H
ATOM   1684 3HG2 VAL A 122       7.118  11.385   9.204  1.00 90.20           H
ATOM   1685  HN  VAL A 122       3.658  12.411   9.234  1.00 90.20           H
ATOM   1686  N   ASN A 123       2.176   9.611   8.955  1.00 89.86           N
ATOM   1687  CA  ASN A 123       1.166   8.574   9.073  1.00 89.86           C
ATOM   1688  C   ASN A 123       0.120   8.759   7.972  1.00 89.86           C
ATOM   1689  O   ASN A 123      -0.312   7.789   7.352  1.00 89.86           O
ATOM   1690  HA  ASN A 123       1.708   7.633   8.979  1.00 89.86           H
ATOM   1691  CB  ASN A 123       0.450   8.654  10.423  1.00 89.86           C
ATOM   1692 1HB  ASN A 123       0.464   9.681  10.786  1.00 89.86           H
ATOM   1693 2HB  ASN A 123      -0.596   8.373  10.301  1.00 89.86           H
ATOM   1694  CG  ASN A 123       1.114   7.735  11.451  1.00 89.86           C
ATOM   1695  OD1 ASN A 123       1.887   6.850  11.123  1.00 89.86           O
ATOM   1696  ND2 ASN A 123       0.770   7.993  12.710  1.00 89.86           N
ATOM   1697 1HD2 ASN A 123       0.130   8.735  12.911  1.00 89.86           H
ATOM   1698 2HD2 ASN A 123       1.152   7.447  13.455  1.00 89.86           H
ATOM   1699  HN  ASN A 123       2.236  10.234   9.735  1.00 89.86           H
ATOM   1700  N   SER A 124      -0.257  10.012   7.763  1.00 90.99           N
ATOM   1701  CA  SER A 124      -1.300  10.330   6.803  1.00 90.99           C
ATOM   1702  C   SER A 124      -0.835   9.976   5.389  1.00 90.99           C
ATOM   1703  O   SER A 124      -1.583   9.379   4.616  1.00 90.99           O
ATOM   1704  HA  SER A 124      -2.153   9.715   7.090  1.00 90.99           H
ATOM   1705  CB  SER A 124      -1.689  11.807   6.880  1.00 90.99           C
ATOM   1706 1HB  SER A 124      -0.833  12.422   6.602  1.00 90.99           H
ATOM   1707 2HB  SER A 124      -2.478  12.013   6.156  1.00 90.99           H
ATOM   1708  OG  SER A 124      -2.134  12.175   8.183  1.00 90.99           O
ATOM   1709  HG  SER A 124      -1.469  12.787   8.611  1.00 90.99           H
ATOM   1710  HN  SER A 124       0.137  10.801   8.235  1.00 90.99           H
ATOM   1711  N   MET A 125       0.398  10.361   5.092  1.00 85.09           N
ATOM   1712  CA  MET A 125       0.962  10.117   3.776  1.00 85.09           C
ATOM   1713  C   MET A 125       1.003   8.619   3.465  1.00 85.09           C
ATOM   1714  O   MET A 125       0.648   8.200   2.365  1.00 85.09           O
ATOM   1715  HA  MET A 125       0.298  10.622   3.074  1.00 85.09           H
ATOM   1716  CB  MET A 125       2.379  10.691   3.713  1.00 85.09           C
ATOM   1717 1HB  MET A 125       2.926  10.417   4.614  1.00 85.09           H
ATOM   1718 2HB  MET A 125       2.914  10.255   2.870  1.00 85.09           H
ATOM   1719  CG  MET A 125       2.347  12.214   3.571  1.00 85.09           C
ATOM   1720 1HG  MET A 125       1.750  12.495   2.703  1.00 85.09           H
ATOM   1721 2HG  MET A 125       1.870  12.659   4.444  1.00 85.09           H
ATOM   1722  SD  MET A 125       4.008  12.845   3.397  1.00 85.09           S
ATOM   1723  CE  MET A 125       4.362  12.331   1.725  1.00 85.09           C
ATOM   1724 1HE  MET A 125       4.291  11.246   1.656  1.00 85.09           H
ATOM   1725 2HE  MET A 125       3.642  12.786   1.045  1.00 85.09           H
ATOM   1726 3HE  MET A 125       5.369  12.648   1.453  1.00 85.09           H
ATOM   1727  HN  MET A 125       1.007  10.829   5.733  1.00 85.09           H
ATOM   1728  N   TYR A 126       1.439   7.854   4.455  1.00 85.82           N
ATOM   1729  CA  TYR A 126       1.545   6.414   4.297  1.00 85.82           C
ATOM   1730  C   TYR A 126       0.194   5.804   3.915  1.00 85.82           C
ATOM   1731  O   TYR A 126       0.111   5.005   2.983  1.00 85.82           O
ATOM   1732  HA  TYR A 126       2.263   6.214   3.501  1.00 85.82           H
ATOM   1733  CB  TYR A 126       1.969   5.869   5.662  1.00 85.82           C
ATOM   1734 1HB  TYR A 126       3.010   6.137   5.841  1.00 85.82           H
ATOM   1735 2HB  TYR A 126       1.377   6.357   6.436  1.00 85.82           H
ATOM   1736  CG  TYR A 126       1.816   4.354   5.803  1.00 85.82           C
ATOM   1737  CD1 TYR A 126       0.746   3.830   6.499  1.00 85.82           C
ATOM   1738  HD1 TYR A 126       0.009   4.496   6.948  1.00 85.82           H
ATOM   1739  CD2 TYR A 126       2.748   3.510   5.233  1.00 85.82           C
ATOM   1740  HD2 TYR A 126       3.594   3.924   4.684  1.00 85.82           H
ATOM   1741  CE1 TYR A 126       0.602   2.403   6.631  1.00 85.82           C
ATOM   1742  HE1 TYR A 126      -0.239   1.976   7.178  1.00 85.82           H
ATOM   1743  CE2 TYR A 126       2.604   2.084   5.366  1.00 85.82           C
ATOM   1744  HE2 TYR A 126       3.334   1.406   4.921  1.00 85.82           H
ATOM   1745  CZ  TYR A 126       1.538   1.600   6.058  1.00 85.82           C
ATOM   1746  OH  TYR A 126       1.402   0.253   6.183  1.00 85.82           O
ATOM   1747  HH  TYR A 126       1.950  -0.212   5.487  1.00 85.82           H
ATOM   1748  HN  TYR A 126       1.717   8.202   5.350  1.00 85.82           H
ATOM   1749  N   LYS A 127      -0.830   6.204   4.655  1.00 85.67           N
ATOM   1750  CA  LYS A 127      -2.155   5.637   4.467  1.00 85.67           C
ATOM   1751  C   LYS A 127      -2.686   6.037   3.089  1.00 85.67           C
ATOM   1752  O   LYS A 127      -3.246   5.210   2.372  1.00 85.67           O
ATOM   1753  HA  LYS A 127      -2.053   4.552   4.496  1.00 85.67           H
ATOM   1754  CB  LYS A 127      -3.076   6.037   5.621  1.00 85.67           C
ATOM   1755 1HB  LYS A 127      -2.882   7.071   5.906  1.00 85.67           H
ATOM   1756 2HB  LYS A 127      -4.115   5.987   5.295  1.00 85.67           H
ATOM   1757  CG  LYS A 127      -2.871   5.121   6.830  1.00 85.67           C
ATOM   1758 1HG  LYS A 127      -1.810   4.896   6.943  1.00 85.67           H
ATOM   1759 2HG  LYS A 127      -3.186   5.635   7.738  1.00 85.67           H
ATOM   1760  CD  LYS A 127      -3.660   3.820   6.673  1.00 85.67           C
ATOM   1761 1HD  LYS A 127      -4.673   4.043   6.339  1.00 85.67           H
ATOM   1762 2HD  LYS A 127      -3.199   3.202   5.902  1.00 85.67           H
ATOM   1763  CE  LYS A 127      -3.710   3.047   7.992  1.00 85.67           C
ATOM   1764 1HE  LYS A 127      -3.392   2.017   7.829  1.00 85.67           H
ATOM   1765 2HE  LYS A 127      -3.013   3.487   8.705  1.00 85.67           H
ATOM   1766  NZ  LYS A 127      -5.080   3.066   8.552  1.00 85.67           N
ATOM   1767 1HZ  LYS A 127      -5.065   2.687   9.493  1.00 85.67           H
ATOM   1768 2HZ  LYS A 127      -5.421   4.020   8.577  1.00 85.67           H
ATOM   1769 3HZ  LYS A 127      -5.691   2.503   7.970  1.00 85.67           H
ATOM   1770  HN  LYS A 127      -0.765   6.900   5.369  1.00 85.67           H
ATOM   1771  N   MET A 128      -2.491   7.306   2.760  1.00 85.79           N
ATOM   1772  CA  MET A 128      -2.999   7.841   1.509  1.00 85.79           C
ATOM   1773  C   MET A 128      -2.409   7.091   0.312  1.00 85.79           C
ATOM   1774  O   MET A 128      -3.121   6.778  -0.640  1.00 85.79           O
ATOM   1775  HA  MET A 128      -4.078   7.693   1.543  1.00 85.79           H
ATOM   1776  CB  MET A 128      -2.643   9.326   1.407  1.00 85.79           C
ATOM   1777 1HB  MET A 128      -2.978   9.846   2.305  1.00 85.79           H
ATOM   1778 2HB  MET A 128      -1.561   9.441   1.356  1.00 85.79           H
ATOM   1779  CG  MET A 128      -3.288   9.960   0.173  1.00 85.79           C
ATOM   1780 1HG  MET A 128      -2.904   9.489  -0.731  1.00 85.79           H
ATOM   1781 2HG  MET A 128      -4.365   9.791   0.188  1.00 85.79           H
ATOM   1782  SD  MET A 128      -2.948  11.712   0.139  1.00 85.79           S
ATOM   1783  CE  MET A 128      -1.190  11.680  -0.172  1.00 85.79           C
ATOM   1784 1HE  MET A 128      -0.688  11.147   0.635  1.00 85.79           H
ATOM   1785 2HE  MET A 128      -0.998  11.173  -1.117  1.00 85.79           H
ATOM   1786 3HE  MET A 128      -0.812  12.701  -0.223  1.00 85.79           H
ATOM   1787  HN  MET A 128      -1.997   7.962   3.331  1.00 85.79           H
ATOM   1788  N   ASN A 129      -1.114   6.826   0.401  1.00 81.24           N
ATOM   1789  CA  ASN A 129      -0.405   6.188  -0.695  1.00 81.24           C
ATOM   1790  C   ASN A 129      -0.800   4.712  -0.763  1.00 81.24           C
ATOM   1791  O   ASN A 129      -0.884   4.137  -1.847  1.00 81.24           O
ATOM   1792  HA  ASN A 129      -0.700   6.740  -1.588  1.00 81.24           H
ATOM   1793  CB  ASN A 129       1.110   6.263  -0.489  1.00 81.24           C
ATOM   1794 1HB  ASN A 129       1.364   5.884   0.501  1.00 81.24           H
ATOM   1795 2HB  ASN A 129       1.611   5.623  -1.214  1.00 81.24           H
ATOM   1796  CG  ASN A 129       1.613   7.700  -0.635  1.00 81.24           C
ATOM   1797  OD1 ASN A 129       1.122   8.479  -1.436  1.00 81.24           O
ATOM   1798  ND2 ASN A 129       2.616   8.008   0.181  1.00 81.24           N
ATOM   1799 1HD2 ASN A 129       2.973   7.322   0.816  1.00 81.24           H
ATOM   1800 2HD2 ASN A 129       3.015   8.925   0.161  1.00 81.24           H
ATOM   1801  HN  ASN A 129      -0.553   7.039   1.200  1.00 81.24           H
ATOM   1802  N   PHE A 130      -1.034   4.141   0.410  1.00 86.41           N
ATOM   1803  CA  PHE A 130      -1.454   2.752   0.496  1.00 86.41           C
ATOM   1804  C   PHE A 130      -2.705   2.505  -0.349  1.00 86.41           C
ATOM   1805  O   PHE A 130      -2.728   1.597  -1.179  1.00 86.41           O
ATOM   1806  HA  PHE A 130      -0.634   2.142   0.116  1.00 86.41           H
ATOM   1807  CB  PHE A 130      -1.781   2.474   1.964  1.00 86.41           C
ATOM   1808 1HB  PHE A 130      -0.874   2.593   2.557  1.00 86.41           H
ATOM   1809 2HB  PHE A 130      -2.492   3.222   2.315  1.00 86.41           H
ATOM   1810  CG  PHE A 130      -2.362   1.082   2.219  1.00 86.41           C
ATOM   1811  CD1 PHE A 130      -3.703   0.922   2.376  1.00 86.41           C
ATOM   1812  HD1 PHE A 130      -4.365   1.787   2.319  1.00 86.41           H
ATOM   1813  CD2 PHE A 130      -1.536   0.003   2.290  1.00 86.41           C
ATOM   1814  HD2 PHE A 130      -0.461   0.131   2.165  1.00 86.41           H
ATOM   1815  CE1 PHE A 130      -4.242  -0.370   2.612  1.00 86.41           C
ATOM   1816  HE1 PHE A 130      -5.317  -0.498   2.738  1.00 86.41           H
ATOM   1817  CE2 PHE A 130      -2.075  -1.289   2.526  1.00 86.41           C
ATOM   1818  HE2 PHE A 130      -1.413  -2.154   2.583  1.00 86.41           H
ATOM   1819  CZ  PHE A 130      -3.416  -1.449   2.683  1.00 86.41           C
ATOM   1820  HZ  PHE A 130      -3.830  -2.441   2.864  1.00 86.41           H
ATOM   1821  HN  PHE A 130      -0.940   4.609   1.289  1.00 86.41           H
ATOM   1822  N   TYR A 131      -3.715   3.328  -0.109  1.00 91.64           N
ATOM   1823  CA  TYR A 131      -4.990   3.165  -0.785  1.00 91.64           C
ATOM   1824  C   TYR A 131      -4.878   3.539  -2.265  1.00 91.64           C
ATOM   1825  O   TYR A 131      -5.426   2.852  -3.125  1.00 91.64           O
ATOM   1826  HA  TYR A 131      -5.283   2.118  -0.704  1.00 91.64           H
ATOM   1827  CB  TYR A 131      -5.958   4.132  -0.099  1.00 91.64           C
ATOM   1828 1HB  TYR A 131      -5.463   5.094   0.029  1.00 91.64           H
ATOM   1829 2HB  TYR A 131      -6.814   4.298  -0.753  1.00 91.64           H
ATOM   1830  CG  TYR A 131      -6.461   3.647   1.262  1.00 91.64           C
ATOM   1831  CD1 TYR A 131      -7.125   2.441   1.363  1.00 91.64           C
ATOM   1832  HD1 TYR A 131      -7.291   1.834   0.473  1.00 91.64           H
ATOM   1833  CD2 TYR A 131      -6.251   4.416   2.389  1.00 91.64           C
ATOM   1834  HD2 TYR A 131      -5.727   5.368   2.309  1.00 91.64           H
ATOM   1835  CE1 TYR A 131      -7.599   1.985   2.644  1.00 91.64           C
ATOM   1836  HE1 TYR A 131      -8.124   1.035   2.737  1.00 91.64           H
ATOM   1837  CE2 TYR A 131      -6.725   3.960   3.670  1.00 91.64           C
ATOM   1838  HE2 TYR A 131      -6.566   4.557   4.568  1.00 91.64           H
ATOM   1839  CZ  TYR A 131      -7.375   2.767   3.734  1.00 91.64           C
ATOM   1840  OH  TYR A 131      -7.822   2.336   4.944  1.00 91.64           O
ATOM   1841  HH  TYR A 131      -7.676   3.044   5.635  1.00 91.64           H
ATOM   1842  HN  TYR A 131      -3.672   4.094   0.533  1.00 91.64           H
ATOM   1843  N   SER A 132      -4.165   4.627  -2.515  1.00 91.21           N
ATOM   1844  CA  SER A 132      -4.081   5.174  -3.858  1.00 91.21           C
ATOM   1845  C   SER A 132      -3.429   4.157  -4.797  1.00 91.21           C
ATOM   1846  O   SER A 132      -3.883   3.968  -5.925  1.00 91.21           O
ATOM   1847  HA  SER A 132      -5.111   5.365  -4.157  1.00 91.21           H
ATOM   1848  CB  SER A 132      -3.295   6.487  -3.870  1.00 91.21           C
ATOM   1849 1HB  SER A 132      -3.248   6.872  -4.889  1.00 91.21           H
ATOM   1850 2HB  SER A 132      -3.823   7.231  -3.273  1.00 91.21           H
ATOM   1851  OG  SER A 132      -1.973   6.323  -3.363  1.00 91.21           O
ATOM   1852  HG  SER A 132      -1.461   7.176  -3.462  1.00 91.21           H
ATOM   1853  HN  SER A 132      -3.652   5.131  -1.820  1.00 91.21           H
ATOM   1854  N   CYS A 133      -2.374   3.530  -4.298  1.00 88.89           N
ATOM   1855  CA  CYS A 133      -1.635   2.562  -5.090  1.00 88.89           C
ATOM   1856  C   CYS A 133      -2.589   1.431  -5.481  1.00 88.89           C
ATOM   1857  O   CYS A 133      -2.673   1.061  -6.651  1.00 88.89           O
ATOM   1858  HA  CYS A 133      -1.277   3.089  -5.975  1.00 88.89           H
ATOM   1859  CB  CYS A 133      -0.406   2.039  -4.343  1.00 88.89           C
ATOM   1860 1HB  CYS A 133      -0.685   1.741  -3.332  1.00 88.89           H
ATOM   1861 2HB  CYS A 133      -0.018   1.151  -4.841  1.00 88.89           H
ATOM   1862  SG  CYS A 133       0.885   3.334  -4.278  1.00 88.89           S
ATOM   1863  HG  CYS A 133       0.390   3.971  -3.221  1.00 88.89           H
ATOM   1864  HN  CYS A 133      -2.025   3.673  -3.372  1.00 88.89           H
ATOM   1865  N   VAL A 134      -3.285   0.915  -4.479  1.00 87.77           N
ATOM   1866  CA  VAL A 134      -4.111  -0.265  -4.671  1.00 87.77           C
ATOM   1867  C   VAL A 134      -5.240   0.062  -5.650  1.00 87.77           C
ATOM   1868  O   VAL A 134      -5.560  -0.741  -6.525  1.00 87.77           O
ATOM   1869  HA  VAL A 134      -3.481  -1.040  -5.108  1.00 87.77           H
ATOM   1870  CB  VAL A 134      -4.619  -0.774  -3.321  1.00 87.77           C
ATOM   1871  HB  VAL A 134      -5.147   0.044  -2.831  1.00 87.77           H
ATOM   1872  CG1 VAL A 134      -5.607  -1.928  -3.506  1.00 87.77           C
ATOM   1873 1HG1 VAL A 134      -6.459  -1.586  -4.094  1.00 87.77           H
ATOM   1874 2HG1 VAL A 134      -5.113  -2.749  -4.026  1.00 87.77           H
ATOM   1875 3HG1 VAL A 134      -5.952  -2.270  -2.531  1.00 87.77           H
ATOM   1876  CG2 VAL A 134      -3.455  -1.189  -2.418  1.00 87.77           C
ATOM   1877 1HG2 VAL A 134      -2.887  -1.984  -2.899  1.00 87.77           H
ATOM   1878 2HG2 VAL A 134      -2.805  -0.331  -2.246  1.00 87.77           H
ATOM   1879 3HG2 VAL A 134      -3.844  -1.546  -1.464  1.00 87.77           H
ATOM   1880  HN  VAL A 134      -3.291   1.288  -3.551  1.00 87.77           H
ATOM   1881  N   LEU A 135      -5.813   1.243  -5.470  1.00 92.02           N
ATOM   1882  CA  LEU A 135      -6.942   1.659  -6.284  1.00 92.02           C
ATOM   1883  C   LEU A 135      -6.478   1.853  -7.729  1.00 92.02           C
ATOM   1884  O   LEU A 135      -7.223   1.571  -8.667  1.00 92.02           O
ATOM   1885  HA  LEU A 135      -7.675   0.853  -6.262  1.00 92.02           H
ATOM   1886  CB  LEU A 135      -7.610   2.897  -5.681  1.00 92.02           C
ATOM   1887 1HB  LEU A 135      -6.843   3.653  -5.512  1.00 92.02           H
ATOM   1888 2HB  LEU A 135      -8.303   3.305  -6.416  1.00 92.02           H
ATOM   1889  CG  LEU A 135      -8.370   2.678  -4.371  1.00 92.02           C
ATOM   1890  HG  LEU A 135      -7.689   2.219  -3.654  1.00 92.02           H
ATOM   1891  CD1 LEU A 135      -8.826   4.010  -3.773  1.00 92.02           C
ATOM   1892 1HD1 LEU A 135      -7.955   4.635  -3.572  1.00 92.02           H
ATOM   1893 2HD1 LEU A 135      -9.483   4.519  -4.477  1.00 92.02           H
ATOM   1894 3HD1 LEU A 135      -9.363   3.825  -2.843  1.00 92.02           H
ATOM   1895  CD2 LEU A 135      -9.537   1.709  -4.570  1.00 92.02           C
ATOM   1896 1HD2 LEU A 135     -10.226   2.117  -5.310  1.00 92.02           H
ATOM   1897 2HD2 LEU A 135      -9.157   0.749  -4.918  1.00 92.02           H
ATOM   1898 3HD2 LEU A 135     -10.060   1.571  -3.624  1.00 92.02           H
ATOM   1899  HN  LEU A 135      -5.519   1.908  -4.783  1.00 92.02           H
ATOM   1900  N   LEU A 136      -5.251   2.333  -7.864  1.00 91.51           N
ATOM   1901  CA  LEU A 136      -4.685   2.582  -9.179  1.00 91.51           C
ATOM   1902  C   LEU A 136      -4.502   1.251  -9.911  1.00 91.51           C
ATOM   1903  O   LEU A 136      -4.839   1.134 -11.088  1.00 91.51           O
ATOM   1904  HA  LEU A 136      -5.403   3.186  -9.734  1.00 91.51           H
ATOM   1905  CB  LEU A 136      -3.398   3.402  -9.062  1.00 91.51           C
ATOM   1906 1HB  LEU A 136      -2.802   2.990  -8.248  1.00 91.51           H
ATOM   1907 2HB  LEU A 136      -2.822   3.269  -9.978  1.00 91.51           H
ATOM   1908  CG  LEU A 136      -3.578   4.901  -8.818  1.00 91.51           C
ATOM   1909  HG  LEU A 136      -4.288   5.032  -8.001  1.00 91.51           H
ATOM   1910  CD1 LEU A 136      -2.262   5.548  -8.381  1.00 91.51           C
ATOM   1911 1HD1 LEU A 136      -1.918   5.082  -7.457  1.00 91.51           H
ATOM   1912 2HD1 LEU A 136      -1.512   5.408  -9.159  1.00 91.51           H
ATOM   1913 3HD1 LEU A 136      -2.419   6.613  -8.214  1.00 91.51           H
ATOM   1914  CD2 LEU A 136      -4.174   5.589 -10.048  1.00 91.51           C
ATOM   1915 1HD2 LEU A 136      -3.507   5.451 -10.900  1.00 91.51           H
ATOM   1916 2HD2 LEU A 136      -5.147   5.152 -10.274  1.00 91.51           H
ATOM   1917 3HD2 LEU A 136      -4.291   6.654  -9.848  1.00 91.51           H
ATOM   1918  HN  LEU A 136      -4.648   2.549  -7.096  1.00 91.51           H
ATOM   1919  N   ILE A 137      -3.967   0.281  -9.184  1.00 86.80           N
ATOM   1920  CA  ILE A 137      -3.694  -1.024  -9.762  1.00 86.80           C
ATOM   1921  C   ILE A 137      -5.010  -1.665 -10.208  1.00 86.80           C
ATOM   1922  O   ILE A 137      -5.068  -2.307 -11.256  1.00 86.80           O
ATOM   1923  HA  ILE A 137      -3.071  -0.867 -10.643  1.00 86.80           H
ATOM   1924  CB  ILE A 137      -2.890  -1.885  -8.786  1.00 86.80           C
ATOM   1925  HB  ILE A 137      -3.343  -1.795  -7.799  1.00 86.80           H
ATOM   1926  CG1 ILE A 137      -1.450  -1.382  -8.670  1.00 86.80           C
ATOM   1927 1HG1 ILE A 137      -0.915  -1.580  -9.599  1.00 86.80           H
ATOM   1928 2HG1 ILE A 137      -1.448  -0.302  -8.526  1.00 86.80           H
ATOM   1929  CG2 ILE A 137      -2.951  -3.362  -9.179  1.00 86.80           C
ATOM   1930 1HG2 ILE A 137      -3.988  -3.698  -9.169  1.00 86.80           H
ATOM   1931 2HG2 ILE A 137      -2.538  -3.490 -10.179  1.00 86.80           H
ATOM   1932 3HG2 ILE A 137      -2.372  -3.952  -8.468  1.00 86.80           H
ATOM   1933  CD1 ILE A 137      -0.725  -2.059  -7.504  1.00 86.80           C
ATOM   1934 1HD1 ILE A 137      -1.248  -1.838  -6.574  1.00 86.80           H
ATOM   1935 2HD1 ILE A 137      -0.707  -3.137  -7.664  1.00 86.80           H
ATOM   1936 3HD1 ILE A 137       0.296  -1.683  -7.444  1.00 86.80           H
ATOM   1937  HN  ILE A 137      -3.722   0.375  -8.219  1.00 86.80           H
ATOM   1938  N   MET A 138      -6.033  -1.469  -9.389  1.00 88.27           N
ATOM   1939  CA  MET A 138      -7.359  -1.968  -9.716  1.00 88.27           C
ATOM   1940  C   MET A 138      -7.867  -1.356 -11.023  1.00 88.27           C
ATOM   1941  O   MET A 138      -8.412  -2.061 -11.871  1.00 88.27           O
ATOM   1942  HA  MET A 138      -7.247  -3.046  -9.831  1.00 88.27           H
ATOM   1943  CB  MET A 138      -8.327  -1.626  -8.582  1.00 88.27           C
ATOM   1944 1HB  MET A 138      -7.936  -2.008  -7.638  1.00 88.27           H
ATOM   1945 2HB  MET A 138      -8.405  -0.544  -8.479  1.00 88.27           H
ATOM   1946  CG  MET A 138      -9.712  -2.221  -8.845  1.00 88.27           C
ATOM   1947 1HG  MET A 138     -10.098  -1.856  -9.797  1.00 88.27           H
ATOM   1948 2HG  MET A 138      -9.642  -3.305  -8.924  1.00 88.27           H
ATOM   1949  SD  MET A 138     -10.828  -1.776  -7.524  1.00 88.27           S
ATOM   1950  CE  MET A 138     -11.020  -0.033  -7.854  1.00 88.27           C
ATOM   1951 1HE  MET A 138     -10.048   0.457  -7.797  1.00 88.27           H
ATOM   1952 2HE  MET A 138     -11.437   0.104  -8.852  1.00 88.27           H
ATOM   1953 3HE  MET A 138     -11.692   0.405  -7.116  1.00 88.27           H
ATOM   1954  HN  MET A 138      -5.968  -0.982  -8.519  1.00 88.27           H
ATOM   1955  N   CYS A 139      -7.672  -0.052 -11.144  1.00 91.32           N
ATOM   1956  CA  CYS A 139      -8.171   0.676 -12.299  1.00 91.32           C
ATOM   1957  C   CYS A 139      -7.422   0.182 -13.538  1.00 91.32           C
ATOM   1958  O   CYS A 139      -8.003   0.075 -14.617  1.00 91.32           O
ATOM   1959  HA  CYS A 139      -9.235   0.451 -12.374  1.00 91.32           H
ATOM   1960  CB  CYS A 139      -8.036   2.189 -12.116  1.00 91.32           C
ATOM   1961 1HB  CYS A 139      -7.032   2.433 -11.769  1.00 91.32           H
ATOM   1962 2HB  CYS A 139      -8.174   2.693 -13.073  1.00 91.32           H
ATOM   1963  SG  CYS A 139      -9.276   2.787 -10.911  1.00 91.32           S
ATOM   1964  HG  CYS A 139      -8.635   2.359  -9.827  1.00 91.32           H
ATOM   1965  HN  CYS A 139      -7.183   0.506 -10.473  1.00 91.32           H
ATOM   1966  N   ILE A 140      -6.144  -0.106 -13.343  1.00 85.88           N
ATOM   1967  CA  ILE A 140      -5.318  -0.617 -14.423  1.00 85.88           C
ATOM   1968  C   ILE A 140      -5.937  -1.907 -14.966  1.00 85.88           C
ATOM   1969  O   ILE A 140      -6.006  -2.104 -16.179  1.00 85.88           O
ATOM   1970  HA  ILE A 140      -5.322   0.129 -15.218  1.00 85.88           H
ATOM   1971  CB  ILE A 140      -3.869  -0.778 -13.960  1.00 85.88           C
ATOM   1972  HB  ILE A 140      -3.874  -1.261 -12.983  1.00 85.88           H
ATOM   1973  CG1 ILE A 140      -3.194   0.584 -13.787  1.00 85.88           C
ATOM   1974 1HG1 ILE A 140      -2.993   1.021 -14.765  1.00 85.88           H
ATOM   1975 2HG1 ILE A 140      -3.869   1.264 -13.267  1.00 85.88           H
ATOM   1976  CG2 ILE A 140      -3.087  -1.688 -14.910  1.00 85.88           C
ATOM   1977 1HG2 ILE A 140      -3.556  -2.672 -14.939  1.00 85.88           H
ATOM   1978 2HG2 ILE A 140      -3.088  -1.255 -15.911  1.00 85.88           H
ATOM   1979 3HG2 ILE A 140      -2.060  -1.785 -14.557  1.00 85.88           H
ATOM   1980  CD1 ILE A 140      -1.888   0.453 -13.001  1.00 85.88           C
ATOM   1981 1HD1 ILE A 140      -2.097   0.038 -12.015  1.00 85.88           H
ATOM   1982 2HD1 ILE A 140      -1.207  -0.209 -13.537  1.00 85.88           H
ATOM   1983 3HD1 ILE A 140      -1.429   1.436 -12.892  1.00 85.88           H
ATOM   1984  HN  ILE A 140      -5.674   0.004 -12.467  1.00 85.88           H
ATOM   1985  N   SER A 141      -6.371  -2.752 -14.043  1.00 86.33           N
ATOM   1986  CA  SER A 141      -6.901  -4.054 -14.410  1.00 86.33           C
ATOM   1987  C   SER A 141      -8.182  -3.886 -15.229  1.00 86.33           C
ATOM   1988  O   SER A 141      -8.381  -4.580 -16.225  1.00 86.33           O
ATOM   1989  HA  SER A 141      -6.122  -4.524 -15.009  1.00 86.33           H
ATOM   1990  CB  SER A 141      -7.173  -4.907 -13.169  1.00 86.33           C
ATOM   1991 1HB  SER A 141      -7.996  -4.472 -12.603  1.00 86.33           H
ATOM   1992 2HB  SER A 141      -7.490  -5.904 -13.477  1.00 86.33           H
ATOM   1993  OG  SER A 141      -6.025  -5.013 -12.331  1.00 86.33           O
ATOM   1994  HG  SER A 141      -6.026  -4.275 -11.656  1.00 86.33           H
ATOM   1995  HN  SER A 141      -6.365  -2.559 -13.062  1.00 86.33           H
ATOM   1996  N   VAL A 142      -9.017  -2.961 -14.780  1.00 88.33           N
ATOM   1997  CA  VAL A 142     -10.284  -2.709 -15.446  1.00 88.33           C
ATOM   1998  C   VAL A 142     -10.017  -2.197 -16.863  1.00 88.33           C
ATOM   1999  O   VAL A 142     -10.680  -2.612 -17.812  1.00 88.33           O
ATOM   2000  HA  VAL A 142     -10.816  -3.658 -15.510  1.00 88.33           H
ATOM   2001  CB  VAL A 142     -11.131  -1.746 -14.612  1.00 88.33           C
ATOM   2002  HB  VAL A 142     -10.556  -0.831 -14.470  1.00 88.33           H
ATOM   2003  CG1 VAL A 142     -12.424  -1.379 -15.343  1.00 88.33           C
ATOM   2004 1HG1 VAL A 142     -12.181  -0.900 -16.292  1.00 88.33           H
ATOM   2005 2HG1 VAL A 142     -13.004  -2.283 -15.531  1.00 88.33           H
ATOM   2006 3HG1 VAL A 142     -13.007  -0.694 -14.729  1.00 88.33           H
ATOM   2007  CG2 VAL A 142     -11.429  -2.333 -13.231  1.00 88.33           C
ATOM   2008 1HG2 VAL A 142     -11.975  -3.270 -13.345  1.00 88.33           H
ATOM   2009 2HG2 VAL A 142     -10.493  -2.520 -12.706  1.00 88.33           H
ATOM   2010 3HG2 VAL A 142     -12.033  -1.628 -12.659  1.00 88.33           H
ATOM   2011  HN  VAL A 142      -8.841  -2.390 -13.978  1.00 88.33           H
ATOM   2012  N   ASP A 143      -9.044  -1.302 -16.961  1.00 83.15           N
ATOM   2013  CA  ASP A 143      -8.721  -0.685 -18.237  1.00 83.15           C
ATOM   2014  C   ASP A 143      -8.304  -1.770 -19.232  1.00 83.15           C
ATOM   2015  O   ASP A 143      -8.722  -1.750 -20.389  1.00 83.15           O
ATOM   2016  HA  ASP A 143      -9.630  -0.167 -18.542  1.00 83.15           H
ATOM   2017  CB  ASP A 143      -7.558   0.298 -18.094  1.00 83.15           C
ATOM   2018 1HB  ASP A 143      -7.826   1.083 -17.387  1.00 83.15           H
ATOM   2019 2HB  ASP A 143      -6.690  -0.217 -17.684  1.00 83.15           H
ATOM   2020  CG  ASP A 143      -7.198   0.921 -19.444  1.00 83.15           C
ATOM   2021  OD1 ASP A 143      -8.101   1.551 -20.037  1.00 83.15           O
ATOM   2022  OD2 ASP A 143      -6.029   0.754 -19.852  1.00 83.15           O
ATOM   2023  HN  ASP A 143      -8.483  -0.999 -16.191  1.00 83.15           H
ATOM   2024  N   ARG A 144      -7.485  -2.691 -18.746  1.00 73.51           N
ATOM   2025  CA  ARG A 144      -6.963  -3.750 -19.592  1.00 73.51           C
ATOM   2026  C   ARG A 144      -8.098  -4.661 -20.064  1.00 73.51           C
ATOM   2027  O   ARG A 144      -8.115  -5.092 -21.216  1.00 73.51           O
ATOM   2028  HA  ARG A 144      -6.500  -3.233 -20.432  1.00 73.51           H
ATOM   2029  CB  ARG A 144      -5.922  -4.588 -18.847  1.00 73.51           C
ATOM   2030 1HB  ARG A 144      -6.311  -4.872 -17.869  1.00 73.51           H
ATOM   2031 2HB  ARG A 144      -5.733  -5.511 -19.395  1.00 73.51           H
ATOM   2032  CG  ARG A 144      -4.614  -3.813 -18.676  1.00 73.51           C
ATOM   2033 1HG  ARG A 144      -4.807  -2.878 -18.149  1.00 73.51           H
ATOM   2034 2HG  ARG A 144      -3.923  -4.389 -18.061  1.00 73.51           H
ATOM   2035  CD  ARG A 144      -3.972  -3.516 -20.033  1.00 73.51           C
ATOM   2036 1HD  ARG A 144      -3.630  -4.442 -20.493  1.00 73.51           H
ATOM   2037 2HD  ARG A 144      -4.709  -3.079 -20.706  1.00 73.51           H
ATOM   2038  NE  ARG A 144      -2.832  -2.587 -19.861  1.00 73.51           N
ATOM   2039  HE  ARG A 144      -2.576  -2.327 -18.930  1.00 73.51           H
ATOM   2040  CZ  ARG A 144      -2.123  -2.072 -20.874  1.00 73.51           C
ATOM   2041  NH1 ARG A 144      -2.422  -2.386 -22.142  1.00 73.51           N
ATOM   2042 1HH1 ARG A 144      -3.180  -3.009 -22.338  1.00 73.51           H
ATOM   2043 2HH1 ARG A 144      -1.887  -1.998 -22.893  1.00 73.51           H
ATOM   2044  NH2 ARG A 144      -1.109  -1.239 -20.601  1.00 73.51           N
ATOM   2045 1HH2 ARG A 144      -0.570  -0.847 -21.346  1.00 73.51           H
ATOM   2046 2HH2 ARG A 144      -0.892  -1.010 -19.652  1.00 73.51           H
ATOM   2047  HN  ARG A 144      -7.179  -2.721 -17.794  1.00 73.51           H
ATOM   2048  N   TYR A 145      -9.019  -4.927 -19.149  1.00 84.39           N
ATOM   2049  CA  TYR A 145     -10.194  -5.716 -19.478  1.00 84.39           C
ATOM   2050  C   TYR A 145     -10.933  -5.123 -20.680  1.00 84.39           C
ATOM   2051  O   TYR A 145     -11.204  -5.824 -21.653  1.00 84.39           O
ATOM   2052  HA  TYR A 145      -9.864  -6.725 -19.725  1.00 84.39           H
ATOM   2053  CB  TYR A 145     -11.105  -5.648 -18.251  1.00 84.39           C
ATOM   2054 1HB  TYR A 145     -10.684  -6.274 -17.464  1.00 84.39           H
ATOM   2055 2HB  TYR A 145     -11.113  -4.625 -17.873  1.00 84.39           H
ATOM   2056  CG  TYR A 145     -12.545  -6.089 -18.519  1.00 84.39           C
ATOM   2057  CD1 TYR A 145     -13.558  -5.152 -18.556  1.00 84.39           C
ATOM   2058  HD1 TYR A 145     -13.331  -4.098 -18.394  1.00 84.39           H
ATOM   2059  CD2 TYR A 145     -12.831  -7.423 -18.724  1.00 84.39           C
ATOM   2060  HD2 TYR A 145     -12.031  -8.163 -18.694  1.00 84.39           H
ATOM   2061  CE1 TYR A 145     -14.913  -5.567 -18.809  1.00 84.39           C
ATOM   2062  HE1 TYR A 145     -15.723  -4.837 -18.841  1.00 84.39           H
ATOM   2063  CE2 TYR A 145     -14.187  -7.838 -18.976  1.00 84.39           C
ATOM   2064  HE2 TYR A 145     -14.427  -8.889 -19.140  1.00 84.39           H
ATOM   2065  CZ  TYR A 145     -15.161  -6.889 -19.007  1.00 84.39           C
ATOM   2066  OH  TYR A 145     -16.441  -7.281 -19.245  1.00 84.39           O
ATOM   2067  HH  TYR A 145     -16.477  -8.272 -19.373  1.00 84.39           H
ATOM   2068  HN  TYR A 145      -8.971  -4.615 -18.200  1.00 84.39           H
ATOM   2069  N   ILE A 146     -11.238  -3.838 -20.572  1.00 81.82           N
ATOM   2070  CA  ILE A 146     -12.032  -3.170 -21.588  1.00 81.82           C
ATOM   2071  C   ILE A 146     -11.244  -3.127 -22.899  1.00 81.82           C
ATOM   2072  O   ILE A 146     -11.820  -3.257 -23.978  1.00 81.82           O
ATOM   2073  HA  ILE A 146     -12.931  -3.767 -21.746  1.00 81.82           H
ATOM   2074  CB  ILE A 146     -12.483  -1.793 -21.096  1.00 81.82           C
ATOM   2075  HB  ILE A 146     -11.596  -1.183 -20.928  1.00 81.82           H
ATOM   2076  CG1 ILE A 146     -13.217  -1.903 -19.758  1.00 81.82           C
ATOM   2077 1HG1 ILE A 146     -14.218  -2.301 -19.920  1.00 81.82           H
ATOM   2078 2HG1 ILE A 146     -12.695  -2.606 -19.110  1.00 81.82           H
ATOM   2079  CG2 ILE A 146     -13.327  -1.081 -22.156  1.00 81.82           C
ATOM   2080 1HG2 ILE A 146     -12.737  -0.952 -23.063  1.00 81.82           H
ATOM   2081 2HG2 ILE A 146     -14.210  -1.680 -22.379  1.00 81.82           H
ATOM   2082 3HG2 ILE A 146     -13.634  -0.105 -21.780  1.00 81.82           H
ATOM   2083  CD1 ILE A 146     -13.310  -0.539 -19.071  1.00 81.82           C
ATOM   2084 1HD1 ILE A 146     -12.306  -0.154 -18.889  1.00 81.82           H
ATOM   2085 2HD1 ILE A 146     -13.854   0.155 -19.712  1.00 81.82           H
ATOM   2086 3HD1 ILE A 146     -13.836  -0.645 -18.122  1.00 81.82           H
ATOM   2087  HN  ILE A 146     -10.952  -3.258 -19.810  1.00 81.82           H
ATOM   2088  N   ALA A 147      -9.939  -2.943 -22.762  1.00 80.61           N
ATOM   2089  CA  ALA A 147      -9.081  -2.778 -23.923  1.00 80.61           C
ATOM   2090  C   ALA A 147      -9.095  -4.066 -24.749  1.00 80.61           C
ATOM   2091  O   ALA A 147      -8.880  -4.033 -25.960  1.00 80.61           O
ATOM   2092  HA  ALA A 147      -9.488  -1.966 -24.524  1.00 80.61           H
ATOM   2093  CB  ALA A 147      -7.672  -2.395 -23.465  1.00 80.61           C
ATOM   2094 1HB  ALA A 147      -7.712  -1.459 -22.908  1.00 80.61           H
ATOM   2095 2HB  ALA A 147      -7.271  -3.182 -22.826  1.00 80.61           H
ATOM   2096 3HB  ALA A 147      -7.028  -2.272 -24.336  1.00 80.61           H
ATOM   2097  HN  ALA A 147      -9.469  -2.906 -21.880  1.00 80.61           H
ATOM   2098  N   ILE A 148      -9.352  -5.169 -24.062  1.00 76.60           N
ATOM   2099  CA  ILE A 148      -9.226  -6.480 -24.677  1.00 76.60           C
ATOM   2100  C   ILE A 148     -10.614  -6.992 -25.065  1.00 76.60           C
ATOM   2101  O   ILE A 148     -10.839  -7.381 -26.210  1.00 76.60           O
ATOM   2102  HA  ILE A 148      -8.636  -6.359 -25.585  1.00 76.60           H
ATOM   2103  CB  ILE A 148      -8.454  -7.430 -23.759  1.00 76.60           C
ATOM   2104  HB  ILE A 148      -8.916  -7.402 -22.772  1.00 76.60           H
ATOM   2105  CG1 ILE A 148      -7.003  -6.974 -23.592  1.00 76.60           C
ATOM   2106 1HG1 ILE A 148      -6.444  -7.188 -24.503  1.00 76.60           H
ATOM   2107 2HG1 ILE A 148      -6.972  -5.894 -23.446  1.00 76.60           H
ATOM   2108  CG2 ILE A 148      -8.548  -8.873 -24.260  1.00 76.60           C
ATOM   2109 1HG2 ILE A 148      -9.592  -9.182 -24.284  1.00 76.60           H
ATOM   2110 2HG2 ILE A 148      -8.126  -8.937 -25.263  1.00 76.60           H
ATOM   2111 3HG2 ILE A 148      -7.990  -9.527 -23.589  1.00 76.60           H
ATOM   2112  CD1 ILE A 148      -6.341  -7.674 -22.404  1.00 76.60           C
ATOM   2113 1HD1 ILE A 148      -6.889  -7.438 -21.492  1.00 76.60           H
ATOM   2114 2HD1 ILE A 148      -6.352  -8.752 -22.565  1.00 76.60           H
ATOM   2115 3HD1 ILE A 148      -5.311  -7.332 -22.309  1.00 76.60           H
ATOM   2116  HN  ILE A 148      -9.641  -5.178 -23.105  1.00 76.60           H
ATOM   2117  N   ALA A 149     -11.510  -6.977 -24.089  1.00 77.13           N
ATOM   2118  CA  ALA A 149     -12.827  -7.564 -24.272  1.00 77.13           C
ATOM   2119  C   ALA A 149     -13.645  -6.685 -25.220  1.00 77.13           C
ATOM   2120  O   ALA A 149     -14.424  -7.192 -26.025  1.00 77.13           O
ATOM   2121  HA  ALA A 149     -12.692  -8.546 -24.725  1.00 77.13           H
ATOM   2122  CB  ALA A 149     -13.502  -7.738 -22.910  1.00 77.13           C
ATOM   2123 1HB  ALA A 149     -12.895  -8.394 -22.285  1.00 77.13           H
ATOM   2124 2HB  ALA A 149     -13.602  -6.766 -22.427  1.00 77.13           H
ATOM   2125 3HB  ALA A 149     -14.489  -8.179 -23.047  1.00 77.13           H
ATOM   2126  HN  ALA A 149     -11.349  -6.574 -23.188  1.00 77.13           H
ATOM   2127  N   GLN A 150     -13.440  -5.382 -25.093  1.00 68.76           N
ATOM   2128  CA  GLN A 150     -14.220  -4.424 -25.858  1.00 68.76           C
ATOM   2129  C   GLN A 150     -13.307  -3.615 -26.782  1.00 68.76           C
ATOM   2130  O   GLN A 150     -13.433  -2.395 -26.872  1.00 68.76           O
ATOM   2131  HA  GLN A 150     -14.912  -5.021 -26.451  1.00 68.76           H
ATOM   2132  CB  GLN A 150     -15.017  -3.503 -24.932  1.00 68.76           C
ATOM   2133 1HB  GLN A 150     -14.334  -2.886 -24.350  1.00 68.76           H
ATOM   2134 2HB  GLN A 150     -15.630  -2.826 -25.527  1.00 68.76           H
ATOM   2135  CG  GLN A 150     -15.911  -4.313 -23.990  1.00 68.76           C
ATOM   2136 1HG  GLN A 150     -16.500  -5.026 -24.566  1.00 68.76           H
ATOM   2137 2HG  GLN A 150     -15.292  -4.890 -23.304  1.00 68.76           H
ATOM   2138  CD  GLN A 150     -16.843  -3.396 -23.196  1.00 68.76           C
ATOM   2139  OE1 GLN A 150     -16.812  -2.182 -23.315  1.00 68.76           O
ATOM   2140  NE2 GLN A 150     -17.673  -4.042 -22.382  1.00 68.76           N
ATOM   2141 1HE2 GLN A 150     -17.647  -5.040 -22.331  1.00 68.76           H
ATOM   2142 2HE2 GLN A 150     -18.322  -3.529 -21.820  1.00 68.76           H
ATOM   2143  HN  GLN A 150     -12.758  -4.980 -24.482  1.00 68.76           H
ATOM   2144  N   ALA A 151     -12.410  -4.328 -27.447  1.00 68.62           N
ATOM   2145  CA  ALA A 151     -11.311  -3.684 -28.146  1.00 68.62           C
ATOM   2146  C   ALA A 151     -11.871  -2.644 -29.118  1.00 68.62           C
ATOM   2147  O   ALA A 151     -11.325  -1.549 -29.243  1.00 68.62           O
ATOM   2148  HA  ALA A 151     -10.695  -3.180 -27.403  1.00 68.62           H
ATOM   2149  CB  ALA A 151     -10.464  -4.745 -28.852  1.00 68.62           C
ATOM   2150 1HB  ALA A 151     -10.066  -5.442 -28.115  1.00 68.62           H
ATOM   2151 2HB  ALA A 151     -11.082  -5.287 -29.568  1.00 68.62           H
ATOM   2152 3HB  ALA A 151      -9.639  -4.261 -29.377  1.00 68.62           H
ATOM   2153  HN  ALA A 151     -12.425  -5.326 -27.512  1.00 68.62           H
ATOM   2154  N   MET A 152     -12.954  -3.023 -29.782  1.00 58.11           N
ATOM   2155  CA  MET A 152     -13.547  -2.168 -30.797  1.00 58.11           C
ATOM   2156  C   MET A 152     -14.000  -0.836 -30.195  1.00 58.11           C
ATOM   2157  O   MET A 152     -13.657   0.228 -30.708  1.00 58.11           O
ATOM   2158  HA  MET A 152     -12.760  -1.995 -31.530  1.00 58.11           H
ATOM   2159  CB  MET A 152     -14.747  -2.879 -31.425  1.00 58.11           C
ATOM   2160 1HB  MET A 152     -15.376  -3.300 -30.641  1.00 58.11           H
ATOM   2161 2HB  MET A 152     -15.356  -2.159 -31.971  1.00 58.11           H
ATOM   2162  CG  MET A 152     -14.291  -3.991 -32.372  1.00 58.11           C
ATOM   2163 1HG  MET A 152     -13.448  -3.648 -32.971  1.00 58.11           H
ATOM   2164 2HG  MET A 152     -13.945  -4.851 -31.797  1.00 58.11           H
ATOM   2165  SD  MET A 152     -15.638  -4.475 -33.439  1.00 58.11           S
ATOM   2166  CE  MET A 152     -14.903  -5.886 -34.247  1.00 58.11           C
ATOM   2167 1HE  MET A 152     -14.006  -5.573 -34.780  1.00 58.11           H
ATOM   2168 2HE  MET A 152     -14.638  -6.635 -33.500  1.00 58.11           H
ATOM   2169 3HE  MET A 152     -15.615  -6.313 -34.953  1.00 58.11           H
ATOM   2170  HN  MET A 152     -13.423  -3.894 -29.636  1.00 58.11           H
ATOM   2171  N   ARG A 153     -14.763  -0.939 -29.117  1.00 57.17           N
ATOM   2172  CA  ARG A 153     -15.299   0.243 -28.465  1.00 57.17           C
ATOM   2173  C   ARG A 153     -14.170   1.060 -27.834  1.00 57.17           C
ATOM   2174  O   ARG A 153     -14.279   2.278 -27.702  1.00 57.17           O
ATOM   2175  HA  ARG A 153     -15.790   0.802 -29.261  1.00 57.17           H
ATOM   2176  CB  ARG A 153     -16.311  -0.137 -27.382  1.00 57.17           C
ATOM   2177 1HB  ARG A 153     -15.900  -0.930 -26.757  1.00 57.17           H
ATOM   2178 2HB  ARG A 153     -16.493   0.719 -26.732  1.00 57.17           H
ATOM   2179  CG  ARG A 153     -17.630  -0.602 -28.003  1.00 57.17           C
ATOM   2180 1HG  ARG A 153     -17.989   0.149 -28.707  1.00 57.17           H
ATOM   2181 2HG  ARG A 153     -17.466  -1.518 -28.569  1.00 57.17           H
ATOM   2182  CD  ARG A 153     -18.688  -0.844 -26.925  1.00 57.17           C
ATOM   2183 1HD  ARG A 153     -18.365  -1.645 -26.260  1.00 57.17           H
ATOM   2184 2HD  ARG A 153     -18.807   0.050 -26.312  1.00 57.17           H
ATOM   2185  NE  ARG A 153     -19.980  -1.200 -27.554  1.00 57.17           N
ATOM   2186  HE  ARG A 153     -20.028  -1.209 -28.553  1.00 57.17           H
ATOM   2187  CZ  ARG A 153     -21.088  -1.512 -26.869  1.00 57.17           C
ATOM   2188  NH1 ARG A 153     -21.081  -1.516 -25.529  1.00 57.17           N
ATOM   2189 1HH1 ARG A 153     -20.245  -1.285 -25.032  1.00 57.17           H
ATOM   2190 2HH1 ARG A 153     -21.913  -1.749 -25.025  1.00 57.17           H
ATOM   2191  NH2 ARG A 153     -22.204  -1.819 -27.544  1.00 57.17           N
ATOM   2192 1HH2 ARG A 153     -23.040  -2.054 -27.048  1.00 57.17           H
ATOM   2193 2HH2 ARG A 153     -22.201  -1.814 -28.544  1.00 57.17           H
ATOM   2194  HN  ARG A 153     -15.014  -1.808 -28.691  1.00 57.17           H
ATOM   2195  N   ALA A 154     -13.111   0.356 -27.460  1.00 62.39           N
ATOM   2196  CA  ALA A 154     -12.001   0.986 -26.766  1.00 62.39           C
ATOM   2197  C   ALA A 154     -11.292   1.952 -27.717  1.00 62.39           C
ATOM   2198  O   ALA A 154     -10.789   2.991 -27.291  1.00 62.39           O
ATOM   2199  HA  ALA A 154     -12.411   1.550 -25.928  1.00 62.39           H
ATOM   2200  CB  ALA A 154     -11.061  -0.092 -26.222  1.00 62.39           C
ATOM   2201 1HB  ALA A 154     -11.606  -0.733 -25.529  1.00 62.39           H
ATOM   2202 2HB  ALA A 154     -10.679  -0.691 -27.049  1.00 62.39           H
ATOM   2203 3HB  ALA A 154     -10.228   0.381 -25.701  1.00 62.39           H
ATOM   2204  HN  ALA A 154     -13.005  -0.624 -27.624  1.00 62.39           H
ATOM   2205  N   HIS A 155     -11.276   1.576 -28.987  1.00 57.90           N
ATOM   2206  CA  HIS A 155     -10.483   2.294 -29.970  1.00 57.90           C
ATOM   2207  C   HIS A 155     -11.142   3.641 -30.276  1.00 57.90           C
ATOM   2208  O   HIS A 155     -10.463   4.663 -30.361  1.00 57.90           O
ATOM   2209  HA  HIS A 155      -9.507   2.471 -29.517  1.00 57.90           H
ATOM   2210  CB  HIS A 155     -10.267   1.442 -31.223  1.00 57.90           C
ATOM   2211 1HB  HIS A 155     -10.136   0.402 -30.924  1.00 57.90           H
ATOM   2212 2HB  HIS A 155     -11.166   1.486 -31.838  1.00 57.90           H
ATOM   2213  CG  HIS A 155      -9.082   1.865 -32.057  1.00 57.90           C
ATOM   2214  ND1 HIS A 155      -9.090   2.998 -32.851  1.00 57.90           N
ATOM   2215  HD1 HIS A 155      -9.854   3.635 -32.954  1.00 57.90           H
ATOM   2216  CD2 HIS A 155      -7.852   1.296 -32.211  1.00 57.90           C
ATOM   2217  HD2 HIS A 155      -7.506   0.384 -31.724  1.00 57.90           H
ATOM   2218  CE1 HIS A 155      -7.913   3.096 -33.452  1.00 57.90           C
ATOM   2219  HE1 HIS A 155      -7.611   3.883 -34.144  1.00 57.90           H
ATOM   2220  NE2 HIS A 155      -7.148   2.040 -33.055  1.00 57.90           N
ATOM   2221  HN  HIS A 155     -11.790   0.797 -29.347  1.00 57.90           H
ATOM   2222  N   THR A 156     -12.457   3.599 -30.432  1.00 63.73           N
ATOM   2223  CA  THR A 156     -13.201   4.780 -30.833  1.00 63.73           C
ATOM   2224  C   THR A 156     -13.230   5.803 -29.695  1.00 63.73           C
ATOM   2225  O   THR A 156     -13.334   7.004 -29.938  1.00 63.73           O
ATOM   2226  HA  THR A 156     -12.681   5.247 -31.669  1.00 63.73           H
ATOM   2227  CB  THR A 156     -14.593   4.332 -31.283  1.00 63.73           C
ATOM   2228  HB  THR A 156     -15.281   5.177 -31.319  1.00 63.73           H
ATOM   2229  OG1 THR A 156     -14.938   3.297 -30.366  1.00 63.73           O
ATOM   2230  HG1 THR A 156     -15.900   3.048 -30.478  1.00 63.73           H
ATOM   2231  CG2 THR A 156     -14.572   3.633 -32.644  1.00 63.73           C
ATOM   2232 1HG2 THR A 156     -13.936   2.749 -32.588  1.00 63.73           H
ATOM   2233 2HG2 THR A 156     -14.179   4.316 -33.397  1.00 63.73           H
ATOM   2234 3HG2 THR A 156     -15.584   3.335 -32.916  1.00 63.73           H
ATOM   2235  HN  THR A 156     -13.010   2.778 -30.291  1.00 63.73           H
ATOM   2236  N   TRP A 157     -13.137   5.289 -28.478  1.00 58.20           N
ATOM   2237  CA  TRP A 157     -13.350   6.112 -27.300  1.00 58.20           C
ATOM   2238  C   TRP A 157     -11.980   6.477 -26.724  1.00 58.20           C
ATOM   2239  O   TRP A 157     -11.870   6.834 -25.552  1.00 58.20           O
ATOM   2240  HA  TRP A 157     -13.874   7.015 -27.614  1.00 58.20           H
ATOM   2241  CB  TRP A 157     -14.253   5.402 -26.290  1.00 58.20           C
ATOM   2242 1HB  TRP A 157     -13.873   4.394 -26.124  1.00 58.20           H
ATOM   2243 2HB  TRP A 157     -14.195   5.925 -25.335  1.00 58.20           H
ATOM   2244  CG  TRP A 157     -15.719   5.314 -26.719  1.00 58.20           C
ATOM   2245  CD1 TRP A 157     -16.216   4.814 -27.859  1.00 58.20           C
ATOM   2246  HD1 TRP A 157     -15.610   4.388 -28.658  1.00 58.20           H
ATOM   2247  CD2 TRP A 157     -16.864   5.761 -25.964  1.00 58.20           C
ATOM   2248  NE1 TRP A 157     -17.593   4.906 -27.893  1.00 58.20           N
ATOM   2249  HE1 TRP A 157     -18.188   4.602 -28.636  1.00 58.20           H
ATOM   2250  CE2 TRP A 157     -17.999   5.501 -26.704  1.00 58.20           C
ATOM   2251  CE3 TRP A 157     -16.939   6.366 -24.697  1.00 58.20           C
ATOM   2252  HE3 TRP A 157     -16.057   6.582 -24.093  1.00 58.20           H
ATOM   2253  CZ2 TRP A 157     -19.291   5.811 -26.262  1.00 58.20           C
ATOM   2254  HZ2 TRP A 157     -20.172   5.595 -26.866  1.00 58.20           H
ATOM   2255  CZ3 TRP A 157     -18.237   6.671 -24.270  1.00 58.20           C
ATOM   2256  HZ3 TRP A 157     -18.351   7.142 -23.293  1.00 58.20           H
ATOM   2257  CH2 TRP A 157     -19.389   6.415 -25.003  1.00 58.20           C
ATOM   2258  HH2 TRP A 157     -20.366   6.683 -24.599  1.00 58.20           H
ATOM   2259  HN  TRP A 157     -12.921   4.331 -28.290  1.00 58.20           H
ATOM   2260  N   ARG A 158     -10.970   6.374 -27.575  1.00 58.31           N
ATOM   2261  CA  ARG A 158      -9.593   6.465 -27.117  1.00 58.31           C
ATOM   2262  C   ARG A 158      -9.354   7.803 -26.415  1.00 58.31           C
ATOM   2263  O   ARG A 158      -8.755   7.847 -25.342  1.00 58.31           O
ATOM   2264  HA  ARG A 158      -9.475   5.632 -26.424  1.00 58.31           H
ATOM   2265  CB  ARG A 158      -8.614   6.327 -28.285  1.00 58.31           C
ATOM   2266 1HB  ARG A 158      -8.862   5.441 -28.869  1.00 58.31           H
ATOM   2267 2HB  ARG A 158      -8.713   7.185 -28.950  1.00 58.31           H
ATOM   2268  CG  ARG A 158      -7.173   6.227 -27.782  1.00 58.31           C
ATOM   2269 1HG  ARG A 158      -6.898   7.148 -27.269  1.00 58.31           H
ATOM   2270 2HG  ARG A 158      -7.093   5.420 -27.054  1.00 58.31           H
ATOM   2271  CD  ARG A 158      -6.205   5.974 -28.940  1.00 58.31           C
ATOM   2272 1HD  ARG A 158      -6.453   5.033 -29.433  1.00 58.31           H
ATOM   2273 2HD  ARG A 158      -6.305   6.761 -29.687  1.00 58.31           H
ATOM   2274  NE  ARG A 158      -4.814   5.929 -28.437  1.00 58.31           N
ATOM   2275  HE  ARG A 158      -4.662   6.097 -27.463  1.00 58.31           H
ATOM   2276  CZ  ARG A 158      -3.745   5.677 -29.204  1.00 58.31           C
ATOM   2277  NH1 ARG A 158      -3.889   5.444 -30.516  1.00 58.31           N
ATOM   2278 1HH1 ARG A 158      -4.800   5.458 -30.929  1.00 58.31           H
ATOM   2279 2HH1 ARG A 158      -3.086   5.257 -31.082  1.00 58.31           H
ATOM   2280  NH2 ARG A 158      -2.530   5.661 -28.641  1.00 58.31           N
ATOM   2281 1HH2 ARG A 158      -1.722   5.474 -29.199  1.00 58.31           H
ATOM   2282 2HH2 ARG A 158      -2.431   5.835 -27.661  1.00 58.31           H
ATOM   2283  HN  ARG A 158     -11.079   6.232 -28.559  1.00 58.31           H
ATOM   2284  N   GLU A 159      -9.835   8.862 -27.050  1.00 63.66           N
ATOM   2285  CA  GLU A 159      -9.593  10.206 -26.553  1.00 63.66           C
ATOM   2286  C   GLU A 159     -10.384  10.446 -25.265  1.00 63.66           C
ATOM   2287  O   GLU A 159      -9.841  10.952 -24.285  1.00 63.66           O
ATOM   2288  HA  GLU A 159      -8.524  10.250 -26.345  1.00 63.66           H
ATOM   2289  CB  GLU A 159      -9.941  11.253 -27.613  1.00 63.66           C
ATOM   2290 1HB  GLU A 159     -10.917  11.031 -28.043  1.00 63.66           H
ATOM   2291 2HB  GLU A 159      -9.879  12.251 -27.178  1.00 63.66           H
ATOM   2292  CG  GLU A 159      -8.934  11.222 -28.765  1.00 63.66           C
ATOM   2293 1HG  GLU A 159      -7.920  11.244 -28.367  1.00 63.66           H
ATOM   2294 2HG  GLU A 159      -9.039  10.289 -29.319  1.00 63.66           H
ATOM   2295  CD  GLU A 159      -9.144  12.408 -29.709  1.00 63.66           C
ATOM   2296  OE1 GLU A 159      -8.197  12.703 -30.469  1.00 63.66           O
ATOM   2297  OE2 GLU A 159     -10.247  12.993 -29.648  1.00 63.66           O
ATOM   2298  HN  GLU A 159     -10.380   8.813 -27.887  1.00 63.66           H
ATOM   2299  N   LYS A 160     -11.654  10.071 -25.310  1.00 68.83           N
ATOM   2300  CA  LYS A 160     -12.531  10.262 -24.167  1.00 68.83           C
ATOM   2301  C   LYS A 160     -11.956   9.520 -22.959  1.00 68.83           C
ATOM   2302  O   LYS A 160     -12.065   9.991 -21.828  1.00 68.83           O
ATOM   2303  HA  LYS A 160     -12.547  11.328 -23.942  1.00 68.83           H
ATOM   2304  CB  LYS A 160     -13.963   9.851 -24.516  1.00 68.83           C
ATOM   2305 1HB  LYS A 160     -13.962   8.854 -24.957  1.00 68.83           H
ATOM   2306 2HB  LYS A 160     -14.561   9.797 -23.607  1.00 68.83           H
ATOM   2307  CG  LYS A 160     -14.596  10.845 -25.492  1.00 68.83           C
ATOM   2308 1HG  LYS A 160     -14.493  11.858 -25.103  1.00 68.83           H
ATOM   2309 2HG  LYS A 160     -14.065  10.814 -26.444  1.00 68.83           H
ATOM   2310  CD  LYS A 160     -16.076  10.526 -25.716  1.00 68.83           C
ATOM   2311 1HD  LYS A 160     -16.176   9.527 -26.140  1.00 68.83           H
ATOM   2312 2HD  LYS A 160     -16.599  10.521 -24.760  1.00 68.83           H
ATOM   2313  CE  LYS A 160     -16.721  11.551 -26.651  1.00 68.83           C
ATOM   2314 1HE  LYS A 160     -16.622  12.551 -26.229  1.00 68.83           H
ATOM   2315 2HE  LYS A 160     -16.201  11.556 -27.609  1.00 68.83           H
ATOM   2316  NZ  LYS A 160     -18.152  11.233 -26.859  1.00 68.83           N
ATOM   2317 1HZ  LYS A 160     -18.565  11.924 -27.476  1.00 68.83           H
ATOM   2318 2HZ  LYS A 160     -18.237  10.313 -27.277  1.00 68.83           H
ATOM   2319 3HZ  LYS A 160     -18.634  11.245 -25.967  1.00 68.83           H
ATOM   2320  HN  LYS A 160     -12.084   9.645 -26.106  1.00 68.83           H
ATOM   2321  N   ARG A 161     -11.355   8.373 -23.240  1.00 67.67           N
ATOM   2322  CA  ARG A 161     -10.788   7.548 -22.187  1.00 67.67           C
ATOM   2323  C   ARG A 161      -9.693   8.316 -21.443  1.00 67.67           C
ATOM   2324  O   ARG A 161      -9.530   8.157 -20.235  1.00 67.67           O
ATOM   2325  HA  ARG A 161     -11.626   7.323 -21.527  1.00 67.67           H
ATOM   2326  CB  ARG A 161     -10.199   6.256 -22.756  1.00 67.67           C
ATOM   2327 1HB  ARG A 161      -9.735   6.459 -23.722  1.00 67.67           H
ATOM   2328 2HB  ARG A 161      -9.413   5.888 -22.096  1.00 67.67           H
ATOM   2329  CG  ARG A 161     -11.279   5.185 -22.918  1.00 67.67           C
ATOM   2330 1HG  ARG A 161     -11.676   4.914 -21.940  1.00 67.67           H
ATOM   2331 2HG  ARG A 161     -12.110   5.587 -23.499  1.00 67.67           H
ATOM   2332  CD  ARG A 161     -10.720   3.941 -23.611  1.00 67.67           C
ATOM   2333 1HD  ARG A 161     -10.734   4.080 -24.692  1.00 67.67           H
ATOM   2334 2HD  ARG A 161      -9.679   3.792 -23.323  1.00 67.67           H
ATOM   2335  NE  ARG A 161     -11.521   2.753 -23.243  1.00 67.67           N
ATOM   2336  HE  ARG A 161     -12.500   2.879 -23.084  1.00 67.67           H
ATOM   2337  CZ  ARG A 161     -11.016   1.519 -23.108  1.00 67.67           C
ATOM   2338  NH1 ARG A 161      -9.711   1.292 -23.308  1.00 67.67           N
ATOM   2339 1HH1 ARG A 161      -9.105   2.047 -23.560  1.00 67.67           H
ATOM   2340 2HH1 ARG A 161      -9.342   0.369 -23.205  1.00 67.67           H
ATOM   2341  NH2 ARG A 161     -11.837   0.515 -22.770  1.00 67.67           N
ATOM   2342 1HH2 ARG A 161     -11.476  -0.412 -22.665  1.00 67.67           H
ATOM   2343 2HH2 ARG A 161     -12.810   0.692 -22.623  1.00 67.67           H
ATOM   2344  HN  ARG A 161     -11.254   8.007 -24.164  1.00 67.67           H
ATOM   2345  N   LEU A 162      -8.970   9.131 -22.197  1.00 79.00           N
ATOM   2346  CA  LEU A 162      -7.867   9.890 -21.634  1.00 79.00           C
ATOM   2347  C   LEU A 162      -8.415  10.924 -20.648  1.00 79.00           C
ATOM   2348  O   LEU A 162      -7.808  11.178 -19.608  1.00 79.00           O
ATOM   2349  HA  LEU A 162      -7.235   9.191 -21.086  1.00 79.00           H
ATOM   2350  CB  LEU A 162      -7.010  10.496 -22.747  1.00 79.00           C
ATOM   2351 1HB  LEU A 162      -6.749   9.705 -23.449  1.00 79.00           H
ATOM   2352 2HB  LEU A 162      -7.616  11.219 -23.293  1.00 79.00           H
ATOM   2353  CG  LEU A 162      -5.721  11.189 -22.300  1.00 79.00           C
ATOM   2354  HG  LEU A 162      -5.970  11.896 -21.508  1.00 79.00           H
ATOM   2355  CD1 LEU A 162      -4.733  10.180 -21.710  1.00 79.00           C
ATOM   2356 1HD1 LEU A 162      -5.184   9.691 -20.847  1.00 79.00           H
ATOM   2357 2HD1 LEU A 162      -4.485   9.432 -22.463  1.00 79.00           H
ATOM   2358 3HD1 LEU A 162      -3.826  10.699 -21.400  1.00 79.00           H
ATOM   2359  CD2 LEU A 162      -5.104  11.993 -23.446  1.00 79.00           C
ATOM   2360 1HD2 LEU A 162      -4.872  11.324 -24.275  1.00 79.00           H
ATOM   2361 2HD2 LEU A 162      -5.811  12.752 -23.779  1.00 79.00           H
ATOM   2362 3HD2 LEU A 162      -4.189  12.474 -23.101  1.00 79.00           H
ATOM   2363  HN  LEU A 162      -9.128   9.277 -23.174  1.00 79.00           H
ATOM   2364  N   LEU A 163      -9.556  11.491 -21.009  1.00 81.42           N
ATOM   2365  CA  LEU A 163     -10.206  12.473 -20.157  1.00 81.42           C
ATOM   2366  C   LEU A 163     -10.680  11.793 -18.871  1.00 81.42           C
ATOM   2367  O   LEU A 163     -10.410  12.277 -17.773  1.00 81.42           O
ATOM   2368  HA  LEU A 163      -9.459  13.224 -19.896  1.00 81.42           H
ATOM   2369  CB  LEU A 163     -11.321  13.191 -20.920  1.00 81.42           C
ATOM   2370 1HB  LEU A 163     -10.904  13.588 -21.846  1.00 81.42           H
ATOM   2371 2HB  LEU A 163     -12.074  12.454 -21.201  1.00 81.42           H
ATOM   2372  CG  LEU A 163     -12.017  14.332 -20.176  1.00 81.42           C
ATOM   2373  HG  LEU A 163     -12.358  13.953 -19.213  1.00 81.42           H
ATOM   2374  CD1 LEU A 163     -11.041  15.476 -19.892  1.00 81.42           C
ATOM   2375 1HD1 LEU A 163     -10.219  15.109 -19.278  1.00 81.42           H
ATOM   2376 2HD1 LEU A 163     -10.648  15.861 -20.833  1.00 81.42           H
ATOM   2377 3HD1 LEU A 163     -11.562  16.274 -19.362  1.00 81.42           H
ATOM   2378  CD2 LEU A 163     -13.254  14.810 -20.938  1.00 81.42           C
ATOM   2379 1HD2 LEU A 163     -12.958  15.165 -21.925  1.00 81.42           H
ATOM   2380 2HD2 LEU A 163     -13.956  13.983 -21.045  1.00 81.42           H
ATOM   2381 3HD2 LEU A 163     -13.729  15.621 -20.387  1.00 81.42           H
ATOM   2382  HN  LEU A 163     -10.035  11.291 -21.863  1.00 81.42           H
ATOM   2383  N   TYR A 164     -11.378  10.681 -19.050  1.00 75.15           N
ATOM   2384  CA  TYR A 164     -11.910   9.942 -17.919  1.00 75.15           C
ATOM   2385  C   TYR A 164     -10.787   9.472 -16.993  1.00 75.15           C
ATOM   2386  O   TYR A 164     -10.966   9.405 -15.778  1.00 75.15           O
ATOM   2387  HA  TYR A 164     -12.574  10.606 -17.365  1.00 75.15           H
ATOM   2388  CB  TYR A 164     -12.613   8.717 -18.509  1.00 75.15           C
ATOM   2389 1HB  TYR A 164     -11.960   8.258 -19.250  1.00 75.15           H
ATOM   2390 2HB  TYR A 164     -12.765   7.982 -17.718  1.00 75.15           H
ATOM   2391  CG  TYR A 164     -13.962   9.029 -19.162  1.00 75.15           C
ATOM   2392  CD1 TYR A 164     -14.935   9.699 -18.449  1.00 75.15           C
ATOM   2393  HD1 TYR A 164     -14.744  10.006 -17.421  1.00 75.15           H
ATOM   2394  CD2 TYR A 164     -14.204   8.639 -20.464  1.00 75.15           C
ATOM   2395  HD2 TYR A 164     -13.435   8.110 -21.026  1.00 75.15           H
ATOM   2396  CE1 TYR A 164     -16.204   9.992 -19.064  1.00 75.15           C
ATOM   2397  HE1 TYR A 164     -16.982  10.520 -18.513  1.00 75.15           H
ATOM   2398  CE2 TYR A 164     -15.473   8.932 -21.078  1.00 75.15           C
ATOM   2399  HE2 TYR A 164     -15.677   8.631 -22.106  1.00 75.15           H
ATOM   2400  CZ  TYR A 164     -16.410   9.594 -20.348  1.00 75.15           C
ATOM   2401  OH  TYR A 164     -17.608   9.871 -20.929  1.00 75.15           O
ATOM   2402  HH  TYR A 164     -18.191  10.371 -20.289  1.00 75.15           H
ATOM   2403  HN  TYR A 164     -11.581  10.287 -19.947  1.00 75.15           H
ATOM   2404  N   SER A 165      -9.652   9.160 -17.602  1.00 86.37           N
ATOM   2405  CA  SER A 165      -8.508   8.674 -16.850  1.00 86.37           C
ATOM   2406  C   SER A 165      -8.037   9.743 -15.863  1.00 86.37           C
ATOM   2407  O   SER A 165      -7.589   9.424 -14.763  1.00 86.37           O
ATOM   2408  HA  SER A 165      -8.866   7.793 -16.318  1.00 86.37           H
ATOM   2409  CB  SER A 165      -7.365   8.274 -17.785  1.00 86.37           C
ATOM   2410 1HB  SER A 165      -6.626   7.697 -17.228  1.00 86.37           H
ATOM   2411 2HB  SER A 165      -7.749   7.624 -18.571  1.00 86.37           H
ATOM   2412  OG  SER A 165      -6.734   9.408 -18.373  1.00 86.37           O
ATOM   2413  HG  SER A 165      -7.423  10.084 -18.637  1.00 86.37           H
ATOM   2414  HN  SER A 165      -9.508   9.235 -18.589  1.00 86.37           H
ATOM   2415  N   LYS A 166      -8.155  10.992 -16.292  1.00 83.39           N
ATOM   2416  CA  LYS A 166      -7.778  12.112 -15.447  1.00 83.39           C
ATOM   2417  C   LYS A 166      -8.739  12.195 -14.259  1.00 83.39           C
ATOM   2418  O   LYS A 166      -8.307  12.320 -13.114  1.00 83.39           O
ATOM   2419  HA  LYS A 166      -6.776  11.912 -15.067  1.00 83.39           H
ATOM   2420  CB  LYS A 166      -7.702  13.401 -16.268  1.00 83.39           C
ATOM   2421 1HB  LYS A 166      -8.625  13.532 -16.832  1.00 83.39           H
ATOM   2422 2HB  LYS A 166      -7.612  14.257 -15.599  1.00 83.39           H
ATOM   2423  CG  LYS A 166      -6.511  13.369 -17.228  1.00 83.39           C
ATOM   2424 1HG  LYS A 166      -5.591  13.208 -16.666  1.00 83.39           H
ATOM   2425 2HG  LYS A 166      -6.616  12.531 -17.916  1.00 83.39           H
ATOM   2426  CD  LYS A 166      -6.409  14.676 -18.018  1.00 83.39           C
ATOM   2427 1HD  LYS A 166      -7.317  14.821 -18.604  1.00 83.39           H
ATOM   2428 2HD  LYS A 166      -6.336  15.517 -17.329  1.00 83.39           H
ATOM   2429  CE  LYS A 166      -5.193  14.662 -18.946  1.00 83.39           C
ATOM   2430 1HE  LYS A 166      -4.293  14.444 -18.372  1.00 83.39           H
ATOM   2431 2HE  LYS A 166      -5.301  13.867 -19.684  1.00 83.39           H
ATOM   2432  NZ  LYS A 166      -5.049  15.966 -19.631  1.00 83.39           N
ATOM   2433 1HZ  LYS A 166      -4.248  15.934 -20.252  1.00 83.39           H
ATOM   2434 2HZ  LYS A 166      -5.887  16.159 -20.169  1.00 83.39           H
ATOM   2435 3HZ  LYS A 166      -4.914  16.696 -18.942  1.00 83.39           H
ATOM   2436  HN  LYS A 166      -8.500  11.242 -17.196  1.00 83.39           H
ATOM   2437  N   MET A 167     -10.024  12.123 -14.572  1.00 84.76           N
ATOM   2438  CA  MET A 167     -11.051  12.237 -13.551  1.00 84.76           C
ATOM   2439  C   MET A 167     -10.912  11.126 -12.508  1.00 84.76           C
ATOM   2440  O   MET A 167     -10.977  11.385 -11.307  1.00 84.76           O
ATOM   2441  HA  MET A 167     -10.892  13.207 -13.081  1.00 84.76           H
ATOM   2442  CB  MET A 167     -12.432  12.154 -14.203  1.00 84.76           C
ATOM   2443 1HB  MET A 167     -12.506  11.241 -14.794  1.00 84.76           H
ATOM   2444 2HB  MET A 167     -13.200  12.098 -13.432  1.00 84.76           H
ATOM   2445  CG  MET A 167     -12.689  13.368 -15.099  1.00 84.76           C
ATOM   2446 1HG  MET A 167     -12.606  14.285 -14.515  1.00 84.76           H
ATOM   2447 2HG  MET A 167     -11.932  13.420 -15.881  1.00 84.76           H
ATOM   2448  SD  MET A 167     -14.313  13.256 -15.830  1.00 84.76           S
ATOM   2449  CE  MET A 167     -14.303  14.729 -16.837  1.00 84.76           C
ATOM   2450 1HE  MET A 167     -14.163  15.603 -16.201  1.00 84.76           H
ATOM   2451 2HE  MET A 167     -13.488  14.671 -17.558  1.00 84.76           H
ATOM   2452 3HE  MET A 167     -15.252  14.814 -17.367  1.00 84.76           H
ATOM   2453  HN  MET A 167     -10.366  11.991 -15.502  1.00 84.76           H
ATOM   2454  N   VAL A 168     -10.723   9.912 -13.005  1.00 92.20           N
ATOM   2455  CA  VAL A 168     -10.632   8.753 -12.134  1.00 92.20           C
ATOM   2456  C   VAL A 168      -9.449   8.928 -11.179  1.00 92.20           C
ATOM   2457  O   VAL A 168      -9.557   8.634  -9.990  1.00 92.20           O
ATOM   2458  HA  VAL A 168     -11.551   8.708 -11.549  1.00 92.20           H
ATOM   2459  CB  VAL A 168     -10.541   7.475 -12.970  1.00 92.20           C
ATOM   2460  HB  VAL A 168      -9.731   7.602 -13.689  1.00 92.20           H
ATOM   2461  CG1 VAL A 168     -10.206   6.268 -12.093  1.00 92.20           C
ATOM   2462 1HG1 VAL A 168      -9.248   6.432 -11.600  1.00 92.20           H
ATOM   2463 2HG1 VAL A 168     -10.984   6.138 -11.341  1.00 92.20           H
ATOM   2464 3HG1 VAL A 168     -10.147   5.373 -12.713  1.00 92.20           H
ATOM   2465  CG2 VAL A 168     -11.833   7.241 -13.756  1.00 92.20           C
ATOM   2466 1HG2 VAL A 168     -12.668   7.145 -13.062  1.00 92.20           H
ATOM   2467 2HG2 VAL A 168     -12.011   8.084 -14.423  1.00 92.20           H
ATOM   2468 3HG2 VAL A 168     -11.741   6.326 -14.342  1.00 92.20           H
ATOM   2469  HN  VAL A 168     -10.632   9.715 -13.981  1.00 92.20           H
ATOM   2470  N   CYS A 169      -8.347   9.407 -11.737  1.00 93.64           N
ATOM   2471  CA  CYS A 169      -7.142   9.616 -10.952  1.00 93.64           C
ATOM   2472  C   CYS A 169      -7.465  10.602  -9.828  1.00 93.64           C
ATOM   2473  O   CYS A 169      -7.117  10.368  -8.672  1.00 93.64           O
ATOM   2474  HA  CYS A 169      -6.861   8.644 -10.545  1.00 93.64           H
ATOM   2475  CB  CYS A 169      -5.978  10.100 -11.820  1.00 93.64           C
ATOM   2476 1HB  CYS A 169      -6.304  10.928 -12.450  1.00 93.64           H
ATOM   2477 2HB  CYS A 169      -5.175  10.479 -11.188  1.00 93.64           H
ATOM   2478  SG  CYS A 169      -5.360   8.728 -12.861  1.00 93.64           S
ATOM   2479  HG  CYS A 169      -6.340   8.782 -13.758  1.00 93.64           H
ATOM   2480  HN  CYS A 169      -8.269   9.650 -12.703  1.00 93.64           H
ATOM   2481  N   PHE A 170      -8.127  11.685 -10.207  1.00 92.99           N
ATOM   2482  CA  PHE A 170      -8.469  12.726  -9.253  1.00 92.99           C
ATOM   2483  C   PHE A 170      -9.353  12.175  -8.133  1.00 92.99           C
ATOM   2484  O   PHE A 170      -9.113  12.446  -6.957  1.00 92.99           O
ATOM   2485  HA  PHE A 170      -7.535  13.095  -8.828  1.00 92.99           H
ATOM   2486  CB  PHE A 170      -9.246  13.799 -10.019  1.00 92.99           C
ATOM   2487 1HB  PHE A 170      -8.639  14.146 -10.855  1.00 92.99           H
ATOM   2488 2HB  PHE A 170     -10.144  13.349 -10.443  1.00 92.99           H
ATOM   2489  CG  PHE A 170      -9.651  15.003  -9.166  1.00 92.99           C
ATOM   2490  CD1 PHE A 170     -10.929  15.119  -8.717  1.00 92.99           C
ATOM   2491  HD1 PHE A 170     -11.666  14.354  -8.964  1.00 92.99           H
ATOM   2492  CD2 PHE A 170      -8.732  15.957  -8.857  1.00 92.99           C
ATOM   2493  HD2 PHE A 170      -7.708  15.864  -9.217  1.00 92.99           H
ATOM   2494  CE1 PHE A 170     -11.305  16.236  -7.925  1.00 92.99           C
ATOM   2495  HE1 PHE A 170     -12.330  16.329  -7.566  1.00 92.99           H
ATOM   2496  CE2 PHE A 170      -9.108  17.074  -8.066  1.00 92.99           C
ATOM   2497  HE2 PHE A 170      -8.372  17.839  -7.818  1.00 92.99           H
ATOM   2498  CZ  PHE A 170     -10.386  17.190  -7.616  1.00 92.99           C
ATOM   2499  HZ  PHE A 170     -10.675  18.048  -7.009  1.00 92.99           H
ATOM   2500  HN  PHE A 170      -8.429  11.857 -11.145  1.00 92.99           H
ATOM   2501  N   THR A 171     -10.357  11.411  -8.537  1.00 92.56           N
ATOM   2502  CA  THR A 171     -11.286  10.830  -7.583  1.00 92.56           C
ATOM   2503  C   THR A 171     -10.540   9.947  -6.581  1.00 92.56           C
ATOM   2504  O   THR A 171     -10.851   9.953  -5.391  1.00 92.56           O
ATOM   2505  HA  THR A 171     -11.747  11.639  -7.015  1.00 92.56           H
ATOM   2506  CB  THR A 171     -12.364  10.080  -8.369  1.00 92.56           C
ATOM   2507  HB  THR A 171     -11.948   9.197  -8.854  1.00 92.56           H
ATOM   2508  OG1 THR A 171     -12.904  11.066  -9.245  1.00 92.56           O
ATOM   2509  HG1 THR A 171     -12.424  11.044 -10.122  1.00 92.56           H
ATOM   2510  CG2 THR A 171     -13.549   9.670  -7.493  1.00 92.56           C
ATOM   2511 1HG2 THR A 171     -14.007  10.560  -7.061  1.00 92.56           H
ATOM   2512 2HG2 THR A 171     -13.201   9.017  -6.693  1.00 92.56           H
ATOM   2513 3HG2 THR A 171     -14.284   9.142  -8.100  1.00 92.56           H
ATOM   2514  HN  THR A 171     -10.540  11.188  -9.494  1.00 92.56           H
ATOM   2515  N   ILE A 172      -9.569   9.209  -7.099  1.00 93.52           N
ATOM   2516  CA  ILE A 172      -8.806   8.290  -6.273  1.00 93.52           C
ATOM   2517  C   ILE A 172      -8.063   9.077  -5.192  1.00 93.52           C
ATOM   2518  O   ILE A 172      -8.070   8.693  -4.024  1.00 93.52           O
ATOM   2519  HA  ILE A 172      -9.516   7.621  -5.786  1.00 93.52           H
ATOM   2520  CB  ILE A 172      -7.890   7.423  -7.141  1.00 93.52           C
ATOM   2521  HB  ILE A 172      -7.415   8.065  -7.882  1.00 93.52           H
ATOM   2522  CG1 ILE A 172      -8.695   6.370  -7.905  1.00 93.52           C
ATOM   2523 1HG1 ILE A 172      -9.067   5.617  -7.211  1.00 93.52           H
ATOM   2524 2HG1 ILE A 172      -9.566   6.837  -8.366  1.00 93.52           H
ATOM   2525  CG2 ILE A 172      -6.774   6.796  -6.304  1.00 93.52           C
ATOM   2526 1HG2 ILE A 172      -6.177   7.584  -5.845  1.00 93.52           H
ATOM   2527 2HG2 ILE A 172      -7.212   6.171  -5.525  1.00 93.52           H
ATOM   2528 3HG2 ILE A 172      -6.139   6.185  -6.945  1.00 93.52           H
ATOM   2529  CD1 ILE A 172      -7.839   5.701  -8.982  1.00 93.52           C
ATOM   2530 1HD1 ILE A 172      -7.489   6.454  -9.688  1.00 93.52           H
ATOM   2531 2HD1 ILE A 172      -6.982   5.215  -8.515  1.00 93.52           H
ATOM   2532 3HD1 ILE A 172      -8.435   4.957  -9.510  1.00 93.52           H
ATOM   2533  HN  ILE A 172      -9.302   9.233  -8.062  1.00 93.52           H
ATOM   2534  N   TRP A 173      -7.440  10.165  -5.621  1.00 92.01           N
ATOM   2535  CA  TRP A 173      -6.610  10.954  -4.726  1.00 92.01           C
ATOM   2536  C   TRP A 173      -7.509  11.523  -3.626  1.00 92.01           C
ATOM   2537  O   TRP A 173      -7.151  11.491  -2.449  1.00 92.01           O
ATOM   2538  HA  TRP A 173      -5.864  10.289  -4.291  1.00 92.01           H
ATOM   2539  CB  TRP A 173      -5.849  12.036  -5.495  1.00 92.01           C
ATOM   2540 1HB  TRP A 173      -6.524  12.500  -6.214  1.00 92.01           H
ATOM   2541 2HB  TRP A 173      -5.542  12.815  -4.797  1.00 92.01           H
ATOM   2542  CG  TRP A 173      -4.614  11.520  -6.236  1.00 92.01           C
ATOM   2543  CD1 TRP A 173      -4.435  11.404  -7.559  1.00 92.01           C
ATOM   2544  HD1 TRP A 173      -5.182  11.675  -8.306  1.00 92.01           H
ATOM   2545  CD2 TRP A 173      -3.386  11.053  -5.640  1.00 92.01           C
ATOM   2546  NE1 TRP A 173      -3.186  10.898  -7.858  1.00 92.01           N
ATOM   2547  HE1 TRP A 173      -2.822  10.722  -8.773  1.00 92.01           H
ATOM   2548  CE2 TRP A 173      -2.528  10.678  -6.654  1.00 92.01           C
ATOM   2549  CE3 TRP A 173      -3.012  10.951  -4.289  1.00 92.01           C
ATOM   2550  HE3 TRP A 173      -3.671  11.241  -3.470  1.00 92.01           H
ATOM   2551  CZ2 TRP A 173      -1.242  10.175  -6.423  1.00 92.01           C
ATOM   2552  HZ2 TRP A 173      -0.583   9.885  -7.242  1.00 92.01           H
ATOM   2553  CZ3 TRP A 173      -1.723  10.447  -4.075  1.00 92.01           C
ATOM   2554  HZ3 TRP A 173      -1.383  10.347  -3.044  1.00 92.01           H
ATOM   2555  CH2 TRP A 173      -0.848  10.064  -5.084  1.00 92.01           C
ATOM   2556  HH2 TRP A 173       0.141   9.680  -4.835  1.00 92.01           H
ATOM   2557  HN  TRP A 173      -7.495  10.508  -6.558  1.00 92.01           H
ATOM   2558  N   VAL A 174      -8.658  12.029  -4.048  1.00 95.22           N
ATOM   2559  CA  VAL A 174      -9.593  12.639  -3.118  1.00 95.22           C
ATOM   2560  C   VAL A 174     -10.045  11.594  -2.096  1.00 95.22           C
ATOM   2561  O   VAL A 174     -10.105  11.875  -0.900  1.00 95.22           O
ATOM   2562  HA  VAL A 174      -9.065  13.436  -2.595  1.00 95.22           H
ATOM   2563  CB  VAL A 174     -10.758  13.268  -3.885  1.00 95.22           C
ATOM   2564  HB  VAL A 174     -11.184  12.503  -4.534  1.00 95.22           H
ATOM   2565  CG1 VAL A 174     -11.856  13.735  -2.927  1.00 95.22           C
ATOM   2566 1HG1 VAL A 174     -12.230  12.883  -2.360  1.00 95.22           H
ATOM   2567 2HG1 VAL A 174     -11.448  14.478  -2.242  1.00 95.22           H
ATOM   2568 3HG1 VAL A 174     -12.672  14.178  -3.499  1.00 95.22           H
ATOM   2569  CG2 VAL A 174     -10.275  14.419  -4.769  1.00 95.22           C
ATOM   2570 1HG2 VAL A 174      -9.812  15.185  -4.148  1.00 95.22           H
ATOM   2571 2HG2 VAL A 174      -9.546  14.044  -5.488  1.00 95.22           H
ATOM   2572 3HG2 VAL A 174     -11.123  14.848  -5.303  1.00 95.22           H
ATOM   2573  HN  VAL A 174      -8.952  12.028  -5.004  1.00 95.22           H
ATOM   2574  N   LEU A 175     -10.351  10.409  -2.605  1.00 89.83           N
ATOM   2575  CA  LEU A 175     -10.932   9.367  -1.777  1.00 89.83           C
ATOM   2576  C   LEU A 175      -9.886   8.875  -0.775  1.00 89.83           C
ATOM   2577  O   LEU A 175     -10.204   8.618   0.385  1.00 89.83           O
ATOM   2578  HA  LEU A 175     -11.758   9.812  -1.222  1.00 89.83           H
ATOM   2579  CB  LEU A 175     -11.519   8.255  -2.648  1.00 89.83           C
ATOM   2580 1HB  LEU A 175     -12.040   8.715  -3.488  1.00 89.83           H
ATOM   2581 2HB  LEU A 175     -10.696   7.673  -3.064  1.00 89.83           H
ATOM   2582  CG  LEU A 175     -12.484   7.294  -1.950  1.00 89.83           C
ATOM   2583  HG  LEU A 175     -12.804   7.752  -1.014  1.00 89.83           H
ATOM   2584  CD1 LEU A 175     -13.740   7.069  -2.795  1.00 89.83           C
ATOM   2585 1HD1 LEU A 175     -14.247   8.021  -2.953  1.00 89.83           H
ATOM   2586 2HD1 LEU A 175     -13.459   6.643  -3.758  1.00 89.83           H
ATOM   2587 3HD1 LEU A 175     -14.409   6.383  -2.275  1.00 89.83           H
ATOM   2588  CD2 LEU A 175     -11.788   5.979  -1.596  1.00 89.83           C
ATOM   2589 1HD2 LEU A 175     -11.422   5.505  -2.507  1.00 89.83           H
ATOM   2590 2HD2 LEU A 175     -10.951   6.179  -0.928  1.00 89.83           H
ATOM   2591 3HD2 LEU A 175     -12.497   5.315  -1.101  1.00 89.83           H
ATOM   2592  HN  LEU A 175     -10.209  10.158  -3.562  1.00 89.83           H
ATOM   2593  N   ALA A 176      -8.658   8.758  -1.259  1.00 94.75           N
ATOM   2594  CA  ALA A 176      -7.564   8.295  -0.422  1.00 94.75           C
ATOM   2595  C   ALA A 176      -7.329   9.302   0.706  1.00 94.75           C
ATOM   2596  O   ALA A 176      -7.077   8.915   1.846  1.00 94.75           O
ATOM   2597  HA  ALA A 176      -7.859   7.339   0.011  1.00 94.75           H
ATOM   2598  CB  ALA A 176      -6.317   8.083  -1.283  1.00 94.75           C
ATOM   2599 1HB  ALA A 176      -6.528   7.338  -2.050  1.00 94.75           H
ATOM   2600 2HB  ALA A 176      -6.038   9.024  -1.757  1.00 94.75           H
ATOM   2601 3HB  ALA A 176      -5.497   7.736  -0.655  1.00 94.75           H
ATOM   2602  HN  ALA A 176      -8.406   8.973  -2.203  1.00 94.75           H
ATOM   2603  N   ALA A 177      -7.420  10.575   0.348  1.00 94.74           N
ATOM   2604  CA  ALA A 177      -7.178  11.640   1.306  1.00 94.74           C
ATOM   2605  C   ALA A 177      -8.206  11.548   2.435  1.00 94.74           C
ATOM   2606  O   ALA A 177      -7.855  11.659   3.609  1.00 94.74           O
ATOM   2607  HA  ALA A 177      -6.181  11.493   1.721  1.00 94.74           H
ATOM   2608  CB  ALA A 177      -7.219  12.991   0.588  1.00 94.74           C
ATOM   2609 1HB  ALA A 177      -6.451  13.015  -0.184  1.00 94.74           H
ATOM   2610 2HB  ALA A 177      -8.199  13.130   0.131  1.00 94.74           H
ATOM   2611 3HB  ALA A 177      -7.037  13.790   1.307  1.00 94.74           H
ATOM   2612  HN  ALA A 177      -7.654  10.881  -0.575  1.00 94.74           H
ATOM   2613  N   ALA A 178      -9.455  11.347   2.041  1.00 94.96           N
ATOM   2614  CA  ALA A 178     -10.545  11.307   3.000  1.00 94.96           C
ATOM   2615  C   ALA A 178     -10.334  10.132   3.958  1.00 94.96           C
ATOM   2616  O   ALA A 178     -10.662  10.223   5.140  1.00 94.96           O
ATOM   2617  HA  ALA A 178     -10.522  12.236   3.569  1.00 94.96           H
ATOM   2618  CB  ALA A 178     -11.878  11.218   2.255  1.00 94.96           C
ATOM   2619 1HB  ALA A 178     -11.993  12.091   1.611  1.00 94.96           H
ATOM   2620 2HB  ALA A 178     -11.896  10.314   1.647  1.00 94.96           H
ATOM   2621 3HB  ALA A 178     -12.696  11.188   2.975  1.00 94.96           H
ATOM   2622  HN  ALA A 178      -9.725  11.213   1.088  1.00 94.96           H
ATOM   2623  N   LEU A 179      -9.787   9.056   3.411  1.00 91.71           N
ATOM   2624  CA  LEU A 179      -9.593   7.841   4.184  1.00 91.71           C
ATOM   2625  C   LEU A 179      -8.438   8.045   5.167  1.00 91.71           C
ATOM   2626  O   LEU A 179      -8.171   7.184   6.003  1.00 91.71           O
ATOM   2627  HA  LEU A 179     -10.506   7.668   4.755  1.00 91.71           H
ATOM   2628  CB  LEU A 179      -9.405   6.640   3.255  1.00 91.71           C
ATOM   2629 1HB  LEU A 179      -8.626   6.882   2.533  1.00 91.71           H
ATOM   2630 2HB  LEU A 179      -9.040   5.801   3.848  1.00 91.71           H
ATOM   2631  CG  LEU A 179     -10.648   6.183   2.488  1.00 91.71           C
ATOM   2632  HG  LEU A 179     -11.082   7.052   1.993  1.00 91.71           H
ATOM   2633  CD1 LEU A 179     -10.280   5.177   1.396  1.00 91.71           C
ATOM   2634 1HD1 LEU A 179      -9.587   5.640   0.694  1.00 91.71           H
ATOM   2635 2HD1 LEU A 179      -9.809   4.305   1.850  1.00 91.71           H
ATOM   2636 3HD1 LEU A 179     -11.182   4.869   0.867  1.00 91.71           H
ATOM   2637  CD2 LEU A 179     -11.709   5.631   3.443  1.00 91.71           C
ATOM   2638 1HD2 LEU A 179     -11.301   4.779   3.986  1.00 91.71           H
ATOM   2639 2HD2 LEU A 179     -12.000   6.407   4.151  1.00 91.71           H
ATOM   2640 3HD2 LEU A 179     -12.582   5.314   2.872  1.00 91.71           H
ATOM   2641  HN  LEU A 179      -9.480   9.006   2.461  1.00 91.71           H
ATOM   2642  N   CYS A 180      -7.785   9.190   5.032  1.00 90.96           N
ATOM   2643  CA  CYS A 180      -6.613   9.481   5.840  1.00 90.96           C
ATOM   2644  C   CYS A 180      -7.035  10.404   6.985  1.00 90.96           C
ATOM   2645  O   CYS A 180      -6.210  10.797   7.807  1.00 90.96           O
ATOM   2646  HA  CYS A 180      -6.252   8.527   6.225  1.00 90.96           H
ATOM   2647  CB  CYS A 180      -5.486  10.090   5.003  1.00 90.96           C
ATOM   2648 1HB  CYS A 180      -5.827  11.015   4.537  1.00 90.96           H
ATOM   2649 2HB  CYS A 180      -4.644  10.348   5.645  1.00 90.96           H
ATOM   2650  SG  CYS A 180      -4.950   8.904   3.717  1.00 90.96           S
ATOM   2651  HG  CYS A 180      -6.094   8.909   3.037  1.00 90.96           H
ATOM   2652  HN  CYS A 180      -8.043   9.909   4.388  1.00 90.96           H
ATOM   2653  N   ILE A 181      -8.321  10.722   7.002  1.00 90.62           N
ATOM   2654  CA  ILE A 181      -8.852  11.640   7.995  1.00 90.62           C
ATOM   2655  C   ILE A 181      -8.553  11.098   9.395  1.00 90.62           C
ATOM   2656  O   ILE A 181      -8.075  11.831  10.259  1.00 90.62           O
ATOM   2657  HA  ILE A 181      -8.332  12.590   7.874  1.00 90.62           H
ATOM   2658  CB  ILE A 181     -10.338  11.902   7.743  1.00 90.62           C
ATOM   2659  HB  ILE A 181     -10.834  10.943   7.591  1.00 90.62           H
ATOM   2660  CG1 ILE A 181     -10.541  12.721   6.467  1.00 90.62           C
ATOM   2661 1HG1 ILE A 181     -10.130  13.722   6.604  1.00 90.62           H
ATOM   2662 2HG1 ILE A 181      -9.994  12.262   5.644  1.00 90.62           H
ATOM   2663  CG2 ILE A 181     -10.993  12.561   8.958  1.00 90.62           C
ATOM   2664 1HG2 ILE A 181     -10.896  11.906   9.824  1.00 90.62           H
ATOM   2665 2HG2 ILE A 181     -10.501  13.512   9.165  1.00 90.62           H
ATOM   2666 3HG2 ILE A 181     -12.049  12.737   8.752  1.00 90.62           H
ATOM   2667  CD1 ILE A 181     -12.025  12.819   6.108  1.00 90.62           C
ATOM   2668 1HD1 ILE A 181     -12.427  11.818   5.948  1.00 90.62           H
ATOM   2669 2HD1 ILE A 181     -12.566  13.301   6.923  1.00 90.62           H
ATOM   2670 3HD1 ILE A 181     -12.141  13.406   5.197  1.00 90.62           H
ATOM   2671  HN  ILE A 181      -8.994  10.366   6.353  1.00 90.62           H
ATOM   2672  N   PRO A 182      -8.826   9.810   9.643  1.00 91.86           N
ATOM   2673  CA  PRO A 182      -8.602   9.233  10.970  1.00 91.86           C
ATOM   2674  C   PRO A 182      -7.189   9.475  11.474  1.00 91.86           C
ATOM   2675  O   PRO A 182      -6.992   9.843  12.631  1.00 91.86           O
ATOM   2676  HA  PRO A 182      -9.251   9.714  11.702  1.00 91.86           H
ATOM   2677  CB  PRO A 182      -8.886   7.743  10.771  1.00 91.86           C
ATOM   2678 1HB  PRO A 182      -7.979   7.191  10.523  1.00 91.86           H
ATOM   2679 2HB  PRO A 182      -9.298   7.288  11.672  1.00 91.86           H
ATOM   2680  CG  PRO A 182      -9.888   7.725   9.622  1.00 91.86           C
ATOM   2681 1HG  PRO A 182      -9.922   6.753   9.131  1.00 91.86           H
ATOM   2682 2HG  PRO A 182     -10.901   7.931   9.966  1.00 91.86           H
ATOM   2683  CD  PRO A 182      -9.365   8.814   8.699  1.00 91.86           C
ATOM   2684 1HD  PRO A 182      -8.592   8.439   8.028  1.00 91.86           H
ATOM   2685 2HD  PRO A 182     -10.155   9.226   8.072  1.00 91.86           H
ATOM   2686  N   GLU A 183      -6.232   9.261  10.582  1.00 88.40           N
ATOM   2687  CA  GLU A 183      -4.830   9.379  10.945  1.00 88.40           C
ATOM   2688  C   GLU A 183      -4.509  10.815  11.363  1.00 88.40           C
ATOM   2689  O   GLU A 183      -3.737  11.037  12.295  1.00 88.40           O
ATOM   2690  HA  GLU A 183      -4.693   8.708  11.793  1.00 88.40           H
ATOM   2691  CB  GLU A 183      -3.926   8.927   9.797  1.00 88.40           C
ATOM   2692 1HB  GLU A 183      -4.334   9.278   8.849  1.00 88.40           H
ATOM   2693 2HB  GLU A 183      -2.906   9.264   9.978  1.00 88.40           H
ATOM   2694  CG  GLU A 183      -3.868   7.400   9.713  1.00 88.40           C
ATOM   2695 1HG  GLU A 183      -3.055   7.100   9.052  1.00 88.40           H
ATOM   2696 2HG  GLU A 183      -3.649   6.987  10.697  1.00 88.40           H
ATOM   2697  CD  GLU A 183      -5.190   6.829   9.197  1.00 88.40           C
ATOM   2698  OE1 GLU A 183      -5.365   5.598   9.325  1.00 88.40           O
ATOM   2699  OE2 GLU A 183      -5.996   7.636   8.685  1.00 88.40           O
ATOM   2700  HN  GLU A 183      -6.402   9.012   9.629  1.00 88.40           H
ATOM   2701  N   ILE A 184      -5.117  11.754  10.653  1.00 90.08           N
ATOM   2702  CA  ILE A 184      -4.855  13.163  10.894  1.00 90.08           C
ATOM   2703  C   ILE A 184      -5.280  13.520  12.320  1.00 90.08           C
ATOM   2704  O   ILE A 184      -4.593  14.276  13.005  1.00 90.08           O
ATOM   2705  HA  ILE A 184      -3.779  13.314  10.807  1.00 90.08           H
ATOM   2706  CB  ILE A 184      -5.522  14.024   9.820  1.00 90.08           C
ATOM   2707  HB  ILE A 184      -6.572  13.741   9.759  1.00 90.08           H
ATOM   2708  CG1 ILE A 184      -4.903  13.762   8.445  1.00 90.08           C
ATOM   2709 1HG1 ILE A 184      -3.891  14.164   8.415  1.00 90.08           H
ATOM   2710 2HG1 ILE A 184      -4.825  12.688   8.277  1.00 90.08           H
ATOM   2711  CG2 ILE A 184      -5.473  15.506  10.197  1.00 90.08           C
ATOM   2712 1HG2 ILE A 184      -5.996  15.658  11.141  1.00 90.08           H
ATOM   2713 2HG2 ILE A 184      -4.435  15.821  10.302  1.00 90.08           H
ATOM   2714 3HG2 ILE A 184      -5.954  16.095   9.416  1.00 90.08           H
ATOM   2715  CD1 ILE A 184      -5.743  14.398   7.336  1.00 90.08           C
ATOM   2716 1HD1 ILE A 184      -6.748  13.975   7.353  1.00 90.08           H
ATOM   2717 2HD1 ILE A 184      -5.799  15.475   7.494  1.00 90.08           H
ATOM   2718 3HD1 ILE A 184      -5.281  14.196   6.369  1.00 90.08           H
ATOM   2719  HN  ILE A 184      -5.778  11.566   9.926  1.00 90.08           H
ATOM   2720  N   LEU A 185      -6.410  12.960  12.724  1.00 90.21           N
ATOM   2721  CA  LEU A 185      -7.051  13.375  13.960  1.00 90.21           C
ATOM   2722  C   LEU A 185      -6.294  12.777  15.148  1.00 90.21           C
ATOM   2723  O   LEU A 185      -5.935  13.492  16.082  1.00 90.21           O
ATOM   2724  HA  LEU A 185      -6.980  14.461  14.016  1.00 90.21           H
ATOM   2725  CB  LEU A 185      -8.539  13.020  13.938  1.00 90.21           C
ATOM   2726 1HB  LEU A 185      -8.636  11.958  13.712  1.00 90.21           H
ATOM   2727 2HB  LEU A 185      -8.944  13.170  14.939  1.00 90.21           H
ATOM   2728  CG  LEU A 185      -9.401  13.804  12.946  1.00 90.21           C
ATOM   2729  HG  LEU A 185      -9.006  13.638  11.944  1.00 90.21           H
ATOM   2730  CD1 LEU A 185     -10.844  13.296  12.953  1.00 90.21           C
ATOM   2731 1HD1 LEU A 185     -10.860  12.242  12.673  1.00 90.21           H
ATOM   2732 2HD1 LEU A 185     -11.266  13.412  13.951  1.00 90.21           H
ATOM   2733 3HD1 LEU A 185     -11.435  13.870  12.240  1.00 90.21           H
ATOM   2734  CD2 LEU A 185      -9.322  15.307  13.220  1.00 90.21           C
ATOM   2735 1HD2 LEU A 185      -9.677  15.512  14.230  1.00 90.21           H
ATOM   2736 2HD2 LEU A 185      -8.288  15.640  13.124  1.00 90.21           H
ATOM   2737 3HD2 LEU A 185      -9.944  15.841  12.502  1.00 90.21           H
ATOM   2738  HN  LEU A 185      -6.886  12.236  12.224  1.00 90.21           H
ATOM   2739  N   TYR A 186      -6.074  11.473  15.073  1.00 90.43           N
ATOM   2740  CA  TYR A 186      -5.777  10.694  16.263  1.00 90.43           C
ATOM   2741  C   TYR A 186      -4.292  10.334  16.326  1.00 90.43           C
ATOM   2742  O   TYR A 186      -3.843   9.703  17.282  1.00 90.43           O
ATOM   2743  HA  TYR A 186      -6.034  11.299  17.133  1.00 90.43           H
ATOM   2744  CB  TYR A 186      -6.597   9.408  16.141  1.00 90.43           C
ATOM   2745 1HB  TYR A 186      -6.254   8.852  15.269  1.00 90.43           H
ATOM   2746 2HB  TYR A 186      -6.406   8.783  17.014  1.00 90.43           H
ATOM   2747  CG  TYR A 186      -8.105   9.641  16.019  1.00 90.43           C
ATOM   2748  CD1 TYR A 186      -8.759  10.427  16.944  1.00 90.43           C
ATOM   2749  HD1 TYR A 186      -8.202  10.883  17.763  1.00 90.43           H
ATOM   2750  CD2 TYR A 186      -8.810   9.063  14.982  1.00 90.43           C
ATOM   2751  HD2 TYR A 186      -8.293   8.442  14.251  1.00 90.43           H
ATOM   2752  CE1 TYR A 186     -10.178  10.646  16.829  1.00 90.43           C
ATOM   2753  HE1 TYR A 186     -10.707  11.265  17.553  1.00 90.43           H
ATOM   2754  CE2 TYR A 186     -10.228   9.282  14.867  1.00 90.43           C
ATOM   2755  HE2 TYR A 186     -10.797   8.832  14.053  1.00 90.43           H
ATOM   2756  CZ  TYR A 186     -10.842  10.062  15.796  1.00 90.43           C
ATOM   2757  OH  TYR A 186     -12.182  10.269  15.687  1.00 90.43           O
ATOM   2758  HH  TYR A 186     -12.547   9.745  14.918  1.00 90.43           H
ATOM   2759  HN  TYR A 186      -6.096  10.950  14.221  1.00 90.43           H
ATOM   2760  N   SER A 187      -3.570  10.750  15.296  1.00 91.25           N
ATOM   2761  CA  SER A 187      -2.123  10.627  15.297  1.00 91.25           C
ATOM   2762  C   SER A 187      -1.516  11.596  16.314  1.00 91.25           C
ATOM   2763  O   SER A 187      -1.736  12.803  16.234  1.00 91.25           O
ATOM   2764  HA  SER A 187      -1.921   9.595  15.585  1.00 91.25           H
ATOM   2765  CB  SER A 187      -1.546  10.888  13.904  1.00 91.25           C
ATOM   2766 1HB  SER A 187      -1.861  11.874  13.561  1.00 91.25           H
ATOM   2767 2HB  SER A 187      -0.458  10.902  13.959  1.00 91.25           H
ATOM   2768  OG  SER A 187      -1.961   9.904  12.961  1.00 91.25           O
ATOM   2769  HG  SER A 187      -2.499  10.331  12.234  1.00 91.25           H
ATOM   2770  HN  SER A 187      -3.958  11.165  14.472  1.00 91.25           H
ATOM   2771  N   GLN A 188      -0.763  11.030  17.246  1.00 84.77           N
ATOM   2772  CA  GLN A 188      -0.063  11.835  18.232  1.00 84.77           C
ATOM   2773  C   GLN A 188       1.179  11.097  18.736  1.00 84.77           C
ATOM   2774  O   GLN A 188       1.338   9.902  18.488  1.00 84.77           O
ATOM   2775  HA  GLN A 188       0.235  12.743  17.707  1.00 84.77           H
ATOM   2776  CB  GLN A 188      -0.988  12.207  19.393  1.00 84.77           C
ATOM   2777 1HB  GLN A 188      -0.393  12.466  20.268  1.00 84.77           H
ATOM   2778 2HB  GLN A 188      -1.569  13.091  19.130  1.00 84.77           H
ATOM   2779  CG  GLN A 188      -1.932  11.052  19.733  1.00 84.77           C
ATOM   2780 1HG  GLN A 188      -2.458  10.731  18.835  1.00 84.77           H
ATOM   2781 2HG  GLN A 188      -1.354  10.198  20.087  1.00 84.77           H
ATOM   2782  CD  GLN A 188      -2.944  11.469  20.803  1.00 84.77           C
ATOM   2783  OE1 GLN A 188      -2.729  12.391  21.572  1.00 84.77           O
ATOM   2784  NE2 GLN A 188      -4.056  10.740  20.807  1.00 84.77           N
ATOM   2785 1HE2 GLN A 188      -4.170   9.997  20.148  1.00 84.77           H
ATOM   2786 2HE2 GLN A 188      -4.779  10.935  21.470  1.00 84.77           H
ATOM   2787  HN  GLN A 188      -0.628  10.043  17.333  1.00 84.77           H
ATOM   2788  N   ILE A 189       2.027  11.838  19.434  1.00 88.42           N
ATOM   2789  CA  ILE A 189       3.201  11.248  20.054  1.00 88.42           C
ATOM   2790  C   ILE A 189       2.828  10.712  21.437  1.00 88.42           C
ATOM   2791  O   ILE A 189       2.284  11.442  22.264  1.00 88.42           O
ATOM   2792  HA  ILE A 189       3.513  10.410  19.431  1.00 88.42           H
ATOM   2793  CB  ILE A 189       4.357  12.251  20.074  1.00 88.42           C
ATOM   2794  HB  ILE A 189       4.026  13.141  20.610  1.00 88.42           H
ATOM   2795  CG1 ILE A 189       4.728  12.688  18.656  1.00 88.42           C
ATOM   2796 1HG1 ILE A 189       5.121  11.837  18.100  1.00 88.42           H
ATOM   2797 2HG1 ILE A 189       3.836  13.028  18.131  1.00 88.42           H
ATOM   2798  CG2 ILE A 189       5.559  11.687  20.834  1.00 88.42           C
ATOM   2799 1HG2 ILE A 189       5.269  11.467  21.861  1.00 88.42           H
ATOM   2800 2HG2 ILE A 189       5.899  10.772  20.349  1.00 88.42           H
ATOM   2801 3HG2 ILE A 189       6.366  12.420  20.833  1.00 88.42           H
ATOM   2802  CD1 ILE A 189       5.769  13.810  18.683  1.00 88.42           C
ATOM   2803 1HD1 ILE A 189       5.364  14.668  19.219  1.00 88.42           H
ATOM   2804 2HD1 ILE A 189       6.669  13.458  19.188  1.00 88.42           H
ATOM   2805 3HD1 ILE A 189       6.015  14.102  17.662  1.00 88.42           H
ATOM   2806  HN  ILE A 189       1.921  12.822  19.579  1.00 88.42           H
ATOM   2807  N   LYS A 190       3.135   9.440  21.646  1.00 83.75           N
ATOM   2808  CA  LYS A 190       2.924   8.823  22.945  1.00 83.75           C
ATOM   2809  C   LYS A 190       4.279   8.479  23.567  1.00 83.75           C
ATOM   2810  O   LYS A 190       5.141   7.903  22.906  1.00 83.75           O
ATOM   2811  HA  LYS A 190       2.429   9.558  23.580  1.00 83.75           H
ATOM   2812  CB  LYS A 190       1.982   7.624  22.822  1.00 83.75           C
ATOM   2813 1HB  LYS A 190       1.081   7.918  22.283  1.00 83.75           H
ATOM   2814 2HB  LYS A 190       2.460   6.839  22.236  1.00 83.75           H
ATOM   2815  CG  LYS A 190       1.603   7.080  24.201  1.00 83.75           C
ATOM   2816 1HG  LYS A 190       2.503   6.776  24.735  1.00 83.75           H
ATOM   2817 2HG  LYS A 190       1.133   7.868  24.790  1.00 83.75           H
ATOM   2818  CD  LYS A 190       0.650   5.890  24.078  1.00 83.75           C
ATOM   2819 1HD  LYS A 190      -0.282   6.212  23.614  1.00 83.75           H
ATOM   2820 2HD  LYS A 190       1.087   5.135  23.425  1.00 83.75           H
ATOM   2821  CE  LYS A 190       0.357   5.279  25.450  1.00 83.75           C
ATOM   2822 1HE  LYS A 190       1.287   5.155  26.006  1.00 83.75           H
ATOM   2823 2HE  LYS A 190      -0.273   5.954  26.029  1.00 83.75           H
ATOM   2824  NZ  LYS A 190      -0.316   3.969  25.301  1.00 83.75           N
ATOM   2825 1HZ  LYS A 190      -0.453   3.553  26.215  1.00 83.75           H
ATOM   2826 2HZ  LYS A 190      -1.215   4.100  24.851  1.00 83.75           H
ATOM   2827 3HZ  LYS A 190       0.260   3.356  24.734  1.00 83.75           H
ATOM   2828  HN  LYS A 190       3.520   8.836  20.949  1.00 83.75           H
ATOM   2829  N   GLU A 191       4.424   8.847  24.832  1.00 75.32           N
ATOM   2830  CA  GLU A 191       5.590   8.443  25.599  1.00 75.32           C
ATOM   2831  C   GLU A 191       5.279   7.186  26.414  1.00 75.32           C
ATOM   2832  O   GLU A 191       4.349   7.177  27.218  1.00 75.32           O
ATOM   2833  HA  GLU A 191       6.361   8.225  24.861  1.00 75.32           H
ATOM   2834  CB  GLU A 191       6.070   9.579  26.505  1.00 75.32           C
ATOM   2835 1HB  GLU A 191       5.215  10.037  27.004  1.00 75.32           H
ATOM   2836 2HB  GLU A 191       6.823   9.203  27.198  1.00 75.32           H
ATOM   2837  CG  GLU A 191       6.747  10.682  25.690  1.00 75.32           C
ATOM   2838 1HG  GLU A 191       7.516  10.248  25.052  1.00 75.32           H
ATOM   2839 2HG  GLU A 191       6.016  11.154  25.032  1.00 75.32           H
ATOM   2840  CD  GLU A 191       7.371  11.737  26.606  1.00 75.32           C
ATOM   2841  OE1 GLU A 191       7.949  12.698  26.054  1.00 75.32           O
ATOM   2842  OE2 GLU A 191       7.257  11.557  27.838  1.00 75.32           O
ATOM   2843  HN  GLU A 191       3.764   9.409  25.330  1.00 75.32           H
ATOM   2844  N   GLU A 192       6.077   6.155  26.177  1.00 70.78           N
ATOM   2845  CA  GLU A 192       5.920   4.906  26.903  1.00 70.78           C
ATOM   2846  C   GLU A 192       7.288   4.345  27.296  1.00 70.78           C
ATOM   2847  O   GLU A 192       8.172   4.204  26.452  1.00 70.78           O
ATOM   2848  HA  GLU A 192       5.353   5.160  27.798  1.00 70.78           H
ATOM   2849  CB  GLU A 192       5.127   3.889  26.080  1.00 70.78           C
ATOM   2850 1HB  GLU A 192       4.125   4.273  25.888  1.00 70.78           H
ATOM   2851 2HB  GLU A 192       5.676   3.645  25.170  1.00 70.78           H
ATOM   2852  CG  GLU A 192       4.957   2.575  26.846  1.00 70.78           C
ATOM   2853 1HG  GLU A 192       5.833   1.945  26.692  1.00 70.78           H
ATOM   2854 2HG  GLU A 192       4.895   2.780  27.915  1.00 70.78           H
ATOM   2855  CD  GLU A 192       3.700   1.832  26.389  1.00 70.78           C
ATOM   2856  OE1 GLU A 192       3.089   1.166  27.252  1.00 70.78           O
ATOM   2857  OE2 GLU A 192       3.379   1.947  25.186  1.00 70.78           O
ATOM   2858  HN  GLU A 192       6.817   6.163  25.505  1.00 70.78           H
ATOM   2859  N   SER A 193       7.421   4.040  28.579  1.00 72.35           N
ATOM   2860  CA  SER A 193       8.656   3.470  29.089  1.00 72.35           C
ATOM   2861  C   SER A 193       9.835   4.383  28.745  1.00 72.35           C
ATOM   2862  O   SER A 193      10.951   3.910  28.535  1.00 72.35           O
ATOM   2863  HA  SER A 193       8.522   3.409  30.168  1.00 72.35           H
ATOM   2864  CB  SER A 193       8.890   2.067  28.524  1.00 72.35           C
ATOM   2865 1HB  SER A 193       9.059   2.132  27.449  1.00 72.35           H
ATOM   2866 2HB  SER A 193       9.793   1.645  28.964  1.00 72.35           H
ATOM   2867  OG  SER A 193       7.788   1.199  28.778  1.00 72.35           O
ATOM   2868  HG  SER A 193       7.927   0.325  28.313  1.00 72.35           H
ATOM   2869  HN  SER A 193       6.704   4.176  29.263  1.00 72.35           H
ATOM   2870  N   GLY A 194       9.547   5.675  28.698  1.00 80.59           N
ATOM   2871  CA  GLY A 194      10.581   6.664  28.443  1.00 80.59           C
ATOM   2872  C   GLY A 194      10.941   6.709  26.956  1.00 80.59           C
ATOM   2873  O   GLY A 194      11.905   7.367  26.567  1.00 80.59           O
ATOM   2874 1HA  GLY A 194      10.238   7.646  28.767  1.00 80.59           H
ATOM   2875 2HA  GLY A 194      11.469   6.426  29.029  1.00 80.59           H
ATOM   2876  HN  GLY A 194       8.629   6.049  28.830  1.00 80.59           H
ATOM   2877  N   ILE A 195      10.148   6.000  26.166  1.00 78.81           N
ATOM   2878  CA  ILE A 195      10.336   5.998  24.725  1.00 78.81           C
ATOM   2879  C   ILE A 195       9.193   6.772  24.065  1.00 78.81           C
ATOM   2880  O   ILE A 195       8.022   6.497  24.322  1.00 78.81           O
ATOM   2881  HA  ILE A 195      11.271   6.518  24.517  1.00 78.81           H
ATOM   2882  CB  ILE A 195      10.489   4.566  24.207  1.00 78.81           C
ATOM   2883  HB  ILE A 195       9.582   4.015  24.456  1.00 78.81           H
ATOM   2884  CG1 ILE A 195      11.654   3.855  24.898  1.00 78.81           C
ATOM   2885 1HG1 ILE A 195      12.587   4.371  24.669  1.00 78.81           H
ATOM   2886 2HG1 ILE A 195      11.523   3.899  25.979  1.00 78.81           H
ATOM   2887  CG2 ILE A 195      10.627   4.546  22.684  1.00 78.81           C
ATOM   2888 1HG2 ILE A 195       9.738   4.988  22.233  1.00 78.81           H
ATOM   2889 2HG2 ILE A 195      11.506   5.120  22.391  1.00 78.81           H
ATOM   2890 3HG2 ILE A 195      10.734   3.517  22.342  1.00 78.81           H
ATOM   2891  CD1 ILE A 195      11.749   2.395  24.449  1.00 78.81           C
ATOM   2892 1HD1 ILE A 195      10.824   1.877  24.702  1.00 78.81           H
ATOM   2893 2HD1 ILE A 195      11.904   2.356  23.371  1.00 78.81           H
ATOM   2894 3HD1 ILE A 195      12.585   1.913  24.955  1.00 78.81           H
ATOM   2895  HN  ILE A 195       9.390   5.437  26.494  1.00 78.81           H
ATOM   2896  N   ALA A 196       9.574   7.725  23.227  1.00 89.28           N
ATOM   2897  CA  ALA A 196       8.597   8.484  22.463  1.00 89.28           C
ATOM   2898  C   ALA A 196       8.205   7.690  21.215  1.00 89.28           C
ATOM   2899  O   ALA A 196       9.069   7.235  20.468  1.00 89.28           O
ATOM   2900  HA  ALA A 196       7.716   8.617  23.091  1.00 89.28           H
ATOM   2901  CB  ALA A 196       9.173   9.860  22.122  1.00 89.28           C
ATOM   2902 1HB  ALA A 196       9.408  10.394  23.043  1.00 89.28           H
ATOM   2903 2HB  ALA A 196      10.081   9.738  21.532  1.00 89.28           H
ATOM   2904 3HB  ALA A 196       8.440  10.428  21.550  1.00 89.28           H
ATOM   2905  HN  ALA A 196      10.527   7.981  23.067  1.00 89.28           H
ATOM   2906  N   ILE A 197       6.901   7.550  21.029  1.00 84.94           N
ATOM   2907  CA  ILE A 197       6.384   6.740  19.939  1.00 84.94           C
ATOM   2908  C   ILE A 197       5.296   7.521  19.200  1.00 84.94           C
ATOM   2909  O   ILE A 197       4.402   8.089  19.825  1.00 84.94           O
ATOM   2910  HA  ILE A 197       7.207   6.558  19.248  1.00 84.94           H
ATOM   2911  CB  ILE A 197       5.918   5.378  20.457  1.00 84.94           C
ATOM   2912  HB  ILE A 197       5.027   5.530  21.065  1.00 84.94           H
ATOM   2913  CG1 ILE A 197       6.978   4.743  21.360  1.00 84.94           C
ATOM   2914 1HG1 ILE A 197       7.891   4.573  20.790  1.00 84.94           H
ATOM   2915 2HG1 ILE A 197       7.230   5.429  22.168  1.00 84.94           H
ATOM   2916  CG2 ILE A 197       5.524   4.457  19.301  1.00 84.94           C
ATOM   2917 1HG2 ILE A 197       4.711   4.912  18.735  1.00 84.94           H
ATOM   2918 2HG2 ILE A 197       6.383   4.307  18.646  1.00 84.94           H
ATOM   2919 3HG2 ILE A 197       5.197   3.495  19.697  1.00 84.94           H
ATOM   2920  CD1 ILE A 197       6.480   3.419  21.943  1.00 84.94           C
ATOM   2921 1HD1 ILE A 197       5.580   3.598  22.532  1.00 84.94           H
ATOM   2922 2HD1 ILE A 197       6.252   2.728  21.132  1.00 84.94           H
ATOM   2923 3HD1 ILE A 197       7.252   2.990  22.581  1.00 84.94           H
ATOM   2924  HN  ILE A 197       6.204   7.976  21.605  1.00 84.94           H
ATOM   2925  N   CYS A 198       5.408   7.525  17.879  1.00 90.71           N
ATOM   2926  CA  CYS A 198       4.357   8.077  17.041  1.00 90.71           C
ATOM   2927  C   CYS A 198       3.320   6.981  16.787  1.00 90.71           C
ATOM   2928  O   CYS A 198       3.590   6.020  16.069  1.00 90.71           O
ATOM   2929  HA  CYS A 198       3.917   8.906  17.596  1.00 90.71           H
ATOM   2930  CB  CYS A 198       4.915   8.647  15.736  1.00 90.71           C
ATOM   2931 1HB  CYS A 198       5.505   9.540  15.942  1.00 90.71           H
ATOM   2932 2HB  CYS A 198       5.585   7.924  15.270  1.00 90.71           H
ATOM   2933  SG  CYS A 198       3.545   9.055  14.594  1.00 90.71           S
ATOM   2934  HN  CYS A 198       6.196   7.161  17.384  1.00 90.71           H
ATOM   2935  N   THR A 199       2.154   7.163  17.391  1.00 88.89           N
ATOM   2936  CA  THR A 199       1.074   6.203  17.236  1.00 88.89           C
ATOM   2937  C   THR A 199      -0.271   6.926  17.139  1.00 88.89           C
ATOM   2938  O   THR A 199      -0.357   8.124  17.406  1.00 88.89           O
ATOM   2939  HA  THR A 199       1.219   5.671  16.297  1.00 88.89           H
ATOM   2940  CB  THR A 199       1.150   5.214  18.401  1.00 88.89           C
ATOM   2941  HB  THR A 199       2.176   4.890  18.570  1.00 88.89           H
ATOM   2942  OG1 THR A 199       0.230   4.186  18.043  1.00 88.89           O
ATOM   2943  HG1 THR A 199       0.414   3.361  18.579  1.00 88.89           H
ATOM   2944  CG2 THR A 199       0.577   5.791  19.697  1.00 88.89           C
ATOM   2945 1HG2 THR A 199      -0.470   6.053  19.547  1.00 88.89           H
ATOM   2946 2HG2 THR A 199       1.138   6.683  19.977  1.00 88.89           H
ATOM   2947 3HG2 THR A 199       0.655   5.048  20.491  1.00 88.89           H
ATOM   2948  HN  THR A 199       1.943   7.946  17.976  1.00 88.89           H
ATOM   2949  N   MET A 200      -1.288   6.168  16.757  1.00 87.94           N
ATOM   2950  CA  MET A 200      -2.657   6.642  16.863  1.00 87.94           C
ATOM   2951  C   MET A 200      -3.245   6.316  18.238  1.00 87.94           C
ATOM   2952  O   MET A 200      -3.095   5.200  18.732  1.00 87.94           O
ATOM   2953  HA  MET A 200      -2.604   7.723  16.730  1.00 87.94           H
ATOM   2954  CB  MET A 200      -3.510   5.989  15.774  1.00 87.94           C
ATOM   2955 1HB  MET A 200      -3.417   4.904  15.836  1.00 87.94           H
ATOM   2956 2HB  MET A 200      -4.561   6.228  15.938  1.00 87.94           H
ATOM   2957  CG  MET A 200      -3.084   6.465  14.384  1.00 87.94           C
ATOM   2958 1HG  MET A 200      -2.711   7.487  14.439  1.00 87.94           H
ATOM   2959 2HG  MET A 200      -2.266   5.846  14.014  1.00 87.94           H
ATOM   2960  SD  MET A 200      -4.468   6.381  13.260  1.00 87.94           S
ATOM   2961  CE  MET A 200      -4.846   4.639  13.362  1.00 87.94           C
ATOM   2962 1HE  MET A 200      -3.980   4.060  13.042  1.00 87.94           H
ATOM   2963 2HE  MET A 200      -5.096   4.382  14.391  1.00 87.94           H
ATOM   2964 3HE  MET A 200      -5.693   4.413  12.715  1.00 87.94           H
ATOM   2965  HN  MET A 200      -1.188   5.247  16.380  1.00 87.94           H
ATOM   2966  N   VAL A 201      -3.902   7.310  18.816  1.00 90.32           N
ATOM   2967  CA  VAL A 201      -4.602   7.113  20.074  1.00 90.32           C
ATOM   2968  C   VAL A 201      -6.088   7.421  19.880  1.00 90.32           C
ATOM   2969  O   VAL A 201      -6.451   8.530  19.489  1.00 90.32           O
ATOM   2970  HA  VAL A 201      -4.494   6.064  20.350  1.00 90.32           H
ATOM   2971  CB  VAL A 201      -3.955   7.961  21.171  1.00 90.32           C
ATOM   2972  HB  VAL A 201      -4.073   9.009  20.899  1.00 90.32           H
ATOM   2973  CG1 VAL A 201      -4.652   7.743  22.515  1.00 90.32           C
ATOM   2974 1HG1 VAL A 201      -5.702   8.024  22.430  1.00 90.32           H
ATOM   2975 2HG1 VAL A 201      -4.579   6.692  22.797  1.00 90.32           H
ATOM   2976 3HG1 VAL A 201      -4.172   8.357  23.277  1.00 90.32           H
ATOM   2977  CG2 VAL A 201      -2.456   7.669  21.277  1.00 90.32           C
ATOM   2978 1HG2 VAL A 201      -2.307   6.616  21.515  1.00 90.32           H
ATOM   2979 2HG2 VAL A 201      -1.974   7.899  20.327  1.00 90.32           H
ATOM   2980 3HG2 VAL A 201      -2.021   8.285  22.064  1.00 90.32           H
ATOM   2981  HN  VAL A 201      -3.961   8.235  18.440  1.00 90.32           H
ATOM   2982  N   TYR A 202      -6.909   6.419  20.161  1.00 90.45           N
ATOM   2983  CA  TYR A 202      -8.340   6.542  19.946  1.00 90.45           C
ATOM   2984  C   TYR A 202      -9.048   7.017  21.216  1.00 90.45           C
ATOM   2985  O   TYR A 202      -8.647   6.662  22.324  1.00 90.45           O
ATOM   2986  HA  TYR A 202      -8.500   7.274  19.154  1.00 90.45           H
ATOM   2987  CB  TYR A 202      -8.836   5.137  19.596  1.00 90.45           C
ATOM   2988 1HB  TYR A 202      -8.578   4.459  20.409  1.00 90.45           H
ATOM   2989 2HB  TYR A 202      -9.924   5.153  19.527  1.00 90.45           H
ATOM   2990  CG  TYR A 202      -8.265   4.583  18.289  1.00 90.45           C
ATOM   2991  CD1 TYR A 202      -8.868   4.892  17.087  1.00 90.45           C
ATOM   2992  HD1 TYR A 202      -9.752   5.530  17.068  1.00 90.45           H
ATOM   2993  CD2 TYR A 202      -7.146   3.776  18.312  1.00 90.45           C
ATOM   2994  HD2 TYR A 202      -6.669   3.532  19.262  1.00 90.45           H
ATOM   2995  CE1 TYR A 202      -8.330   4.371  15.857  1.00 90.45           C
ATOM   2996  HE1 TYR A 202      -8.797   4.606  14.900  1.00 90.45           H
ATOM   2997  CE2 TYR A 202      -6.608   3.254  17.082  1.00 90.45           C
ATOM   2998  HE2 TYR A 202      -5.725   2.615  17.086  1.00 90.45           H
ATOM   2999  CZ  TYR A 202      -7.227   3.578  15.915  1.00 90.45           C
ATOM   3000  OH  TYR A 202      -6.719   3.086  14.753  1.00 90.45           O
ATOM   3001  HH  TYR A 202      -6.090   2.333  14.947  1.00 90.45           H
ATOM   3002  HN  TYR A 202      -6.611   5.539  20.529  1.00 90.45           H
ATOM   3003  N   PRO A 203     -10.108   7.825  21.082  1.00 85.16           N
ATOM   3004  CA  PRO A 203     -10.808   8.353  22.255  1.00 85.16           C
ATOM   3005  C   PRO A 203     -11.555   7.270  23.016  1.00 85.16           C
ATOM   3006  O   PRO A 203     -11.990   6.281  22.429  1.00 85.16           O
ATOM   3007  HA  PRO A 203     -10.093   8.760  22.969  1.00 85.16           H
ATOM   3008  CB  PRO A 203     -11.762   9.396  21.669  1.00 85.16           C
ATOM   3009 1HB  PRO A 203     -12.686   9.463  22.244  1.00 85.16           H
ATOM   3010 2HB  PRO A 203     -11.317  10.390  21.666  1.00 85.16           H
ATOM   3011  CG  PRO A 203     -12.016   8.901  20.273  1.00 85.16           C
ATOM   3012 1HG  PRO A 203     -12.819   8.164  20.256  1.00 85.16           H
ATOM   3013 2HG  PRO A 203     -12.318   9.716  19.615  1.00 85.16           H
ATOM   3014  CD  PRO A 203     -10.718   8.297  19.825  1.00 85.16           C
ATOM   3015 1HD  PRO A 203     -10.877   7.478  19.124  1.00 85.16           H
ATOM   3016 2HD  PRO A 203     -10.086   9.029  19.322  1.00 85.16           H
ATOM   3017  N   SER A 204     -11.686   7.488  24.317  1.00 77.07           N
ATOM   3018  CA  SER A 204     -12.009   6.404  25.229  1.00 77.07           C
ATOM   3019  C   SER A 204     -13.399   5.850  24.912  1.00 77.07           C
ATOM   3020  O   SER A 204     -13.643   4.654  25.059  1.00 77.07           O
ATOM   3021  HA  SER A 204     -11.246   5.645  25.056  1.00 77.07           H
ATOM   3022  CB  SER A 204     -11.942   6.871  26.684  1.00 77.07           C
ATOM   3023 1HB  SER A 204     -12.304   6.076  27.337  1.00 77.07           H
ATOM   3024 2HB  SER A 204     -10.904   7.059  26.958  1.00 77.07           H
ATOM   3025  OG  SER A 204     -12.711   8.050  26.902  1.00 77.07           O
ATOM   3026  HG  SER A 204     -13.683   7.819  26.962  1.00 77.07           H
ATOM   3027  HN  SER A 204     -11.574   8.384  24.747  1.00 77.07           H
ATOM   3028  N   ASP A 205     -14.275   6.748  24.483  1.00 70.87           N
ATOM   3029  CA  ASP A 205     -15.702   6.478  24.521  1.00 70.87           C
ATOM   3030  C   ASP A 205     -16.020   5.301  23.597  1.00 70.87           C
ATOM   3031  O   ASP A 205     -16.729   4.375  23.987  1.00 70.87           O
ATOM   3032  HA  ASP A 205     -15.924   6.260  25.566  1.00 70.87           H
ATOM   3033  CB  ASP A 205     -16.504   7.688  24.038  1.00 70.87           C
ATOM   3034 1HB  ASP A 205     -16.173   7.974  23.039  1.00 70.87           H
ATOM   3035 2HB  ASP A 205     -17.558   7.423  23.960  1.00 70.87           H
ATOM   3036  CG  ASP A 205     -16.340   8.872  24.993  1.00 70.87           C
ATOM   3037  OD1 ASP A 205     -15.856   8.629  26.120  1.00 70.87           O
ATOM   3038  OD2 ASP A 205     -16.702   9.993  24.575  1.00 70.87           O
ATOM   3039  HN  ASP A 205     -14.023   7.643  24.115  1.00 70.87           H
ATOM   3040  N   GLU A 206     -15.479   5.375  22.390  1.00 73.66           N
ATOM   3041  CA  GLU A 206     -15.752   4.363  21.384  1.00 73.66           C
ATOM   3042  C   GLU A 206     -14.445   3.867  20.761  1.00 73.66           C
ATOM   3043  O   GLU A 206     -14.412   3.501  19.588  1.00 73.66           O
ATOM   3044  HA  GLU A 206     -16.240   3.548  21.918  1.00 73.66           H
ATOM   3045  CB  GLU A 206     -16.702   4.898  20.311  1.00 73.66           C
ATOM   3046 1HB  GLU A 206     -16.315   5.837  19.913  1.00 73.66           H
ATOM   3047 2HB  GLU A 206     -16.858   4.138  19.545  1.00 73.66           H
ATOM   3048  CG  GLU A 206     -18.080   5.204  20.901  1.00 73.66           C
ATOM   3049 1HG  GLU A 206     -18.244   4.590  21.786  1.00 73.66           H
ATOM   3050 2HG  GLU A 206     -18.119   6.244  21.223  1.00 73.66           H
ATOM   3051  CD  GLU A 206     -19.186   4.939  19.877  1.00 73.66           C
ATOM   3052  OE1 GLU A 206     -20.163   4.260  20.260  1.00 73.66           O
ATOM   3053  OE2 GLU A 206     -19.029   5.422  18.735  1.00 73.66           O
ATOM   3054  HN  GLU A 206     -14.866   6.108  22.096  1.00 73.66           H
ATOM   3055  N   SER A 207     -13.400   3.871  21.576  1.00 85.90           N
ATOM   3056  CA  SER A 207     -12.063   3.596  21.079  1.00 85.90           C
ATOM   3057  C   SER A 207     -12.055   2.280  20.299  1.00 85.90           C
ATOM   3058  O   SER A 207     -11.486   2.202  19.211  1.00 85.90           O
ATOM   3059  HA  SER A 207     -11.822   4.431  20.422  1.00 85.90           H
ATOM   3060  CB  SER A 207     -11.050   3.541  22.224  1.00 85.90           C
ATOM   3061 1HB  SER A 207     -10.086   3.207  21.840  1.00 85.90           H
ATOM   3062 2HB  SER A 207     -10.902   4.543  22.626  1.00 85.90           H
ATOM   3063  OG  SER A 207     -11.472   2.668  23.269  1.00 85.90           O
ATOM   3064  HG  SER A 207     -10.907   2.808  24.081  1.00 85.90           H
ATOM   3065  HN  SER A 207     -13.457   4.056  22.557  1.00 85.90           H
ATOM   3066  N   THR A 208     -12.692   1.277  20.886  1.00 85.95           N
ATOM   3067  CA  THR A 208     -12.663  -0.061  20.321  1.00 85.95           C
ATOM   3068  C   THR A 208     -13.348  -0.077  18.952  1.00 85.95           C
ATOM   3069  O   THR A 208     -12.826  -0.654  18.000  1.00 85.95           O
ATOM   3070  HA  THR A 208     -11.623  -0.345  20.161  1.00 85.95           H
ATOM   3071  CB  THR A 208     -13.303  -1.015  21.331  1.00 85.95           C
ATOM   3072  HB  THR A 208     -14.377  -0.844  21.402  1.00 85.95           H
ATOM   3073  OG1 THR A 208     -12.566  -0.797  22.531  1.00 85.95           O
ATOM   3074  HG1 THR A 208     -11.596  -0.985  22.375  1.00 85.95           H
ATOM   3075  CG2 THR A 208     -13.042  -2.485  20.995  1.00 85.95           C
ATOM   3076 1HG2 THR A 208     -11.968  -2.672  20.992  1.00 85.95           H
ATOM   3077 2HG2 THR A 208     -13.454  -2.712  20.012  1.00 85.95           H
ATOM   3078 3HG2 THR A 208     -13.518  -3.119  21.744  1.00 85.95           H
ATOM   3079  HN  THR A 208     -13.219   1.368  21.731  1.00 85.95           H
ATOM   3080  N   LYS A 209     -14.506   0.565  18.898  1.00 81.88           N
ATOM   3081  CA  LYS A 209     -15.294   0.584  17.678  1.00 81.88           C
ATOM   3082  C   LYS A 209     -14.491   1.263  16.567  1.00 81.88           C
ATOM   3083  O   LYS A 209     -14.437   0.767  15.443  1.00 81.88           O
ATOM   3084  HA  LYS A 209     -15.475  -0.451  17.390  1.00 81.88           H
ATOM   3085  CB  LYS A 209     -16.659   1.228  17.932  1.00 81.88           C
ATOM   3086 1HB  LYS A 209     -16.524   2.208  18.389  1.00 81.88           H
ATOM   3087 2HB  LYS A 209     -17.172   1.387  16.984  1.00 81.88           H
ATOM   3088  CG  LYS A 209     -17.519   0.349  18.842  1.00 81.88           C
ATOM   3089 1HG  LYS A 209     -17.572  -0.661  18.435  1.00 81.88           H
ATOM   3090 2HG  LYS A 209     -17.054   0.272  19.825  1.00 81.88           H
ATOM   3091  CD  LYS A 209     -18.930   0.922  18.984  1.00 81.88           C
ATOM   3092 1HD  LYS A 209     -18.874   1.994  19.173  1.00 81.88           H
ATOM   3093 2HD  LYS A 209     -19.475   0.792  18.049  1.00 81.88           H
ATOM   3094  CE  LYS A 209     -19.689   0.237  20.123  1.00 81.88           C
ATOM   3095 1HE  LYS A 209     -19.976  -0.770  19.822  1.00 81.88           H
ATOM   3096 2HE  LYS A 209     -19.039   0.137  20.992  1.00 81.88           H
ATOM   3097  NZ  LYS A 209     -20.894   1.016  20.484  1.00 81.88           N
ATOM   3098 1HZ  LYS A 209     -21.348   0.585  21.282  1.00 81.88           H
ATOM   3099 2HZ  LYS A 209     -20.626   1.965  20.720  1.00 81.88           H
ATOM   3100 3HZ  LYS A 209     -21.535   1.032  19.698  1.00 81.88           H
ATOM   3101  HN  LYS A 209     -14.904   1.065  19.667  1.00 81.88           H
ATOM   3102  N   LEU A 210     -13.887   2.388  16.921  1.00 87.98           N
ATOM   3103  CA  LEU A 210     -13.206   3.213  15.937  1.00 87.98           C
ATOM   3104  C   LEU A 210     -12.037   2.426  15.340  1.00 87.98           C
ATOM   3105  O   LEU A 210     -11.880   2.371  14.121  1.00 87.98           O
ATOM   3106  HA  LEU A 210     -13.919   3.429  15.142  1.00 87.98           H
ATOM   3107  CB  LEU A 210     -12.795   4.552  16.553  1.00 87.98           C
ATOM   3108 1HB  LEU A 210     -13.660   4.975  17.064  1.00 87.98           H
ATOM   3109 2HB  LEU A 210     -12.036   4.363  17.312  1.00 87.98           H
ATOM   3110  CG  LEU A 210     -12.251   5.599  15.579  1.00 87.98           C
ATOM   3111  HG  LEU A 210     -11.428   5.152  15.021  1.00 87.98           H
ATOM   3112  CD1 LEU A 210     -13.318   6.008  14.562  1.00 87.98           C
ATOM   3113 1HD1 LEU A 210     -13.633   5.133  13.993  1.00 87.98           H
ATOM   3114 2HD1 LEU A 210     -14.176   6.430  15.085  1.00 87.98           H
ATOM   3115 3HD1 LEU A 210     -12.905   6.754  13.882  1.00 87.98           H
ATOM   3116  CD2 LEU A 210     -11.684   6.805  16.331  1.00 87.98           C
ATOM   3117 1HD2 LEU A 210     -12.471   7.262  16.932  1.00 87.98           H
ATOM   3118 2HD2 LEU A 210     -10.873   6.479  16.982  1.00 87.98           H
ATOM   3119 3HD2 LEU A 210     -11.304   7.534  15.615  1.00 87.98           H
ATOM   3120  HN  LEU A 210     -13.858   2.737  17.857  1.00 87.98           H
ATOM   3121  N   LYS A 211     -11.248   1.838  16.226  1.00 92.57           N
ATOM   3122  CA  LYS A 211     -10.094   1.063  15.802  1.00 92.57           C
ATOM   3123  C   LYS A 211     -10.549  -0.035  14.838  1.00 92.57           C
ATOM   3124  O   LYS A 211      -9.978  -0.196  13.761  1.00 92.57           O
ATOM   3125  HA  LYS A 211      -9.426   1.737  15.265  1.00 92.57           H
ATOM   3126  CB  LYS A 211      -9.326   0.536  17.016  1.00 92.57           C
ATOM   3127 1HB  LYS A 211      -8.997   1.372  17.634  1.00 92.57           H
ATOM   3128 2HB  LYS A 211      -9.987  -0.074  17.632  1.00 92.57           H
ATOM   3129  CG  LYS A 211      -8.115  -0.292  16.582  1.00 92.57           C
ATOM   3130 1HG  LYS A 211      -8.451  -1.219  16.117  1.00 92.57           H
ATOM   3131 2HG  LYS A 211      -7.547   0.255  15.829  1.00 92.57           H
ATOM   3132  CD  LYS A 211      -7.213  -0.611  17.776  1.00 92.57           C
ATOM   3133 1HD  LYS A 211      -6.895   0.315  18.254  1.00 92.57           H
ATOM   3134 2HD  LYS A 211      -7.775  -1.178  18.519  1.00 92.57           H
ATOM   3135  CE  LYS A 211      -5.986  -1.412  17.337  1.00 92.57           C
ATOM   3136 1HE  LYS A 211      -6.296  -2.383  16.950  1.00 92.57           H
ATOM   3137 2HE  LYS A 211      -5.477  -0.893  16.524  1.00 92.57           H
ATOM   3138  NZ  LYS A 211      -5.055  -1.599  18.473  1.00 92.57           N
ATOM   3139 1HZ  LYS A 211      -4.355  -2.289  18.225  1.00 92.57           H
ATOM   3140 2HZ  LYS A 211      -4.601  -0.718  18.686  1.00 92.57           H
ATOM   3141 3HZ  LYS A 211      -5.573  -1.918  19.284  1.00 92.57           H
ATOM   3142  HN  LYS A 211     -11.385   1.884  17.215  1.00 92.57           H
ATOM   3143  N   SER A 212     -11.572  -0.763  15.262  1.00 90.57           N
ATOM   3144  CA  SER A 212     -12.051  -1.900  14.493  1.00 90.57           C
ATOM   3145  C   SER A 212     -12.525  -1.437  13.114  1.00 90.57           C
ATOM   3146  O   SER A 212     -12.280  -2.108  12.113  1.00 90.57           O
ATOM   3147  HA  SER A 212     -11.194  -2.566  14.400  1.00 90.57           H
ATOM   3148  CB  SER A 212     -13.181  -2.624  15.228  1.00 90.57           C
ATOM   3149 1HB  SER A 212     -14.017  -1.939  15.372  1.00 90.57           H
ATOM   3150 2HB  SER A 212     -13.546  -3.446  14.611  1.00 90.57           H
ATOM   3151  OG  SER A 212     -12.759  -3.130  16.491  1.00 90.57           O
ATOM   3152  HG  SER A 212     -12.914  -2.445  17.203  1.00 90.57           H
ATOM   3153  HN  SER A 212     -12.071  -0.587  16.111  1.00 90.57           H
ATOM   3154  N   ALA A 213     -13.194  -0.294  13.107  1.00 93.85           N
ATOM   3155  CA  ALA A 213     -13.734   0.249  11.872  1.00 93.85           C
ATOM   3156  C   ALA A 213     -12.582   0.610  10.932  1.00 93.85           C
ATOM   3157  O   ALA A 213     -12.613   0.276   9.748  1.00 93.85           O
ATOM   3158  HA  ALA A 213     -14.342  -0.526  11.406  1.00 93.85           H
ATOM   3159  CB  ALA A 213     -14.626   1.451  12.189  1.00 93.85           C
ATOM   3160 1HB  ALA A 213     -15.445   1.135  12.835  1.00 93.85           H
ATOM   3161 2HB  ALA A 213     -14.038   2.216  12.696  1.00 93.85           H
ATOM   3162 3HB  ALA A 213     -15.031   1.858  11.262  1.00 93.85           H
ATOM   3163  HN  ALA A 213     -13.370   0.257  13.922  1.00 93.85           H
ATOM   3164  N   VAL A 214     -11.592   1.288  11.494  1.00 92.05           N
ATOM   3165  CA  VAL A 214     -10.467   1.762  10.706  1.00 92.05           C
ATOM   3166  C   VAL A 214      -9.763   0.566  10.061  1.00 92.05           C
ATOM   3167  O   VAL A 214      -9.418   0.608   8.881  1.00 92.05           O
ATOM   3168  HA  VAL A 214     -10.863   2.403   9.919  1.00 92.05           H
ATOM   3169  CB  VAL A 214      -9.534   2.604  11.579  1.00 92.05           C
ATOM   3170  HB  VAL A 214      -9.295   2.024  12.471  1.00 92.05           H
ATOM   3171  CG1 VAL A 214      -8.224   2.906  10.849  1.00 92.05           C
ATOM   3172 1HG1 VAL A 214      -7.722   1.971  10.603  1.00 92.05           H
ATOM   3173 2HG1 VAL A 214      -8.437   3.456   9.933  1.00 92.05           H
ATOM   3174 3HG1 VAL A 214      -7.580   3.506  11.492  1.00 92.05           H
ATOM   3175  CG2 VAL A 214     -10.222   3.895  12.029  1.00 92.05           C
ATOM   3176 1HG2 VAL A 214     -10.504   4.480  11.153  1.00 92.05           H
ATOM   3177 2HG2 VAL A 214     -11.114   3.650  12.605  1.00 92.05           H
ATOM   3178 3HG2 VAL A 214      -9.537   4.475  12.647  1.00 92.05           H
ATOM   3179  HN  VAL A 214     -11.551   1.514  12.468  1.00 92.05           H
ATOM   3180  N   LEU A 215      -9.571  -0.471  10.863  1.00 91.53           N
ATOM   3181  CA  LEU A 215      -8.837  -1.641  10.411  1.00 91.53           C
ATOM   3182  C   LEU A 215      -9.646  -2.358   9.328  1.00 91.53           C
ATOM   3183  O   LEU A 215      -9.093  -2.791   8.319  1.00 91.53           O
ATOM   3184  HA  LEU A 215      -7.904  -1.290   9.969  1.00 91.53           H
ATOM   3185  CB  LEU A 215      -8.469  -2.534  11.597  1.00 91.53           C
ATOM   3186 1HB  LEU A 215      -9.372  -2.723  12.178  1.00 91.53           H
ATOM   3187 2HB  LEU A 215      -8.131  -3.495  11.211  1.00 91.53           H
ATOM   3188  CG  LEU A 215      -7.395  -1.987  12.540  1.00 91.53           C
ATOM   3189  HG  LEU A 215      -7.752  -1.045  12.955  1.00 91.53           H
ATOM   3190  CD1 LEU A 215      -7.162  -2.939  13.715  1.00 91.53           C
ATOM   3191 1HD1 LEU A 215      -8.089  -3.060  14.275  1.00 91.53           H
ATOM   3192 2HD1 LEU A 215      -6.835  -3.908  13.338  1.00 91.53           H
ATOM   3193 3HD1 LEU A 215      -6.394  -2.527  14.370  1.00 91.53           H
ATOM   3194  CD2 LEU A 215      -6.101  -1.685  11.781  1.00 91.53           C
ATOM   3195 1HD2 LEU A 215      -5.729  -2.600  11.320  1.00 91.53           H
ATOM   3196 2HD2 LEU A 215      -6.298  -0.942  11.008  1.00 91.53           H
ATOM   3197 3HD2 LEU A 215      -5.355  -1.298  12.475  1.00 91.53           H
ATOM   3198  HN  LEU A 215      -9.906  -0.520  11.804  1.00 91.53           H
ATOM   3199  N   THR A 216     -10.944  -2.462   9.576  1.00 90.93           N
ATOM   3200  CA  THR A 216     -11.826  -3.168   8.662  1.00 90.93           C
ATOM   3201  C   THR A 216     -11.814  -2.500   7.286  1.00 90.93           C
ATOM   3202  O   THR A 216     -11.735  -3.179   6.263  1.00 90.93           O
ATOM   3203  HA  THR A 216     -11.444  -4.180   8.530  1.00 90.93           H
ATOM   3204  CB  THR A 216     -13.217  -3.226   9.297  1.00 90.93           C
ATOM   3205  HB  THR A 216     -13.632  -2.225   9.417  1.00 90.93           H
ATOM   3206  OG1 THR A 216     -13.017  -3.957  10.504  1.00 90.93           O
ATOM   3207  HG1 THR A 216     -12.992  -3.330  11.283  1.00 90.93           H
ATOM   3208  CG2 THR A 216     -14.191  -4.090   8.495  1.00 90.93           C
ATOM   3209 1HG2 THR A 216     -13.808  -5.108   8.434  1.00 90.93           H
ATOM   3210 2HG2 THR A 216     -14.298  -3.680   7.491  1.00 90.93           H
ATOM   3211 3HG2 THR A 216     -15.163  -4.096   8.989  1.00 90.93           H
ATOM   3212  HN  THR A 216     -11.392  -2.075  10.382  1.00 90.93           H
ATOM   3213  N   LEU A 217     -11.893  -1.177   7.305  1.00 88.56           N
ATOM   3214  CA  LEU A 217     -11.872  -0.409   6.072  1.00 88.56           C
ATOM   3215  C   LEU A 217     -10.580  -0.711   5.310  1.00 88.56           C
ATOM   3216  O   LEU A 217     -10.597  -0.869   4.090  1.00 88.56           O
ATOM   3217  HA  LEU A 217     -12.715  -0.740   5.466  1.00 88.56           H
ATOM   3218  CB  LEU A 217     -12.079   1.078   6.364  1.00 88.56           C
ATOM   3219 1HB  LEU A 217     -11.507   1.337   7.255  1.00 88.56           H
ATOM   3220 2HB  LEU A 217     -11.660   1.653   5.538  1.00 88.56           H
ATOM   3221  CG  LEU A 217     -13.528   1.525   6.575  1.00 88.56           C
ATOM   3222  HG  LEU A 217     -14.000   0.833   7.273  1.00 88.56           H
ATOM   3223  CD1 LEU A 217     -13.586   2.916   7.208  1.00 88.56           C
ATOM   3224 1HD1 LEU A 217     -13.082   2.898   8.174  1.00 88.56           H
ATOM   3225 2HD1 LEU A 217     -13.091   3.634   6.554  1.00 88.56           H
ATOM   3226 3HD1 LEU A 217     -14.627   3.209   7.347  1.00 88.56           H
ATOM   3227  CD2 LEU A 217     -14.318   1.456   5.267  1.00 88.56           C
ATOM   3228 1HD2 LEU A 217     -13.855   2.110   4.528  1.00 88.56           H
ATOM   3229 2HD2 LEU A 217     -14.319   0.431   4.896  1.00 88.56           H
ATOM   3230 3HD2 LEU A 217     -15.344   1.779   5.445  1.00 88.56           H
ATOM   3231  HN  LEU A 217     -11.970  -0.634   8.140  1.00 88.56           H
ATOM   3232  N   LYS A 218      -9.490  -0.783   6.060  1.00 86.45           N
ATOM   3233  CA  LYS A 218      -8.183  -0.994   5.463  1.00 86.45           C
ATOM   3234  C   LYS A 218      -8.169  -2.343   4.741  1.00 86.45           C
ATOM   3235  O   LYS A 218      -7.652  -2.452   3.630  1.00 86.45           O
ATOM   3236  HA  LYS A 218      -8.029  -0.207   4.725  1.00 86.45           H
ATOM   3237  CB  LYS A 218      -7.083  -0.849   6.516  1.00 86.45           C
ATOM   3238 1HB  LYS A 218      -7.253   0.053   7.104  1.00 86.45           H
ATOM   3239 2HB  LYS A 218      -7.122  -1.691   7.207  1.00 86.45           H
ATOM   3240  CG  LYS A 218      -5.702  -0.784   5.861  1.00 86.45           C
ATOM   3241 1HG  LYS A 218      -5.559  -1.651   5.217  1.00 86.45           H
ATOM   3242 2HG  LYS A 218      -5.638   0.099   5.225  1.00 86.45           H
ATOM   3243  CD  LYS A 218      -4.595  -0.739   6.917  1.00 86.45           C
ATOM   3244 1HD  LYS A 218      -4.704   0.159   7.525  1.00 86.45           H
ATOM   3245 2HD  LYS A 218      -4.694  -1.592   7.589  1.00 86.45           H
ATOM   3246  CE  LYS A 218      -3.212  -0.756   6.264  1.00 86.45           C
ATOM   3247 1HE  LYS A 218      -3.163  -1.553   5.522  1.00 86.45           H
ATOM   3248 2HE  LYS A 218      -3.042   0.182   5.734  1.00 86.45           H
ATOM   3249  NZ  LYS A 218      -2.159  -0.954   7.284  1.00 86.45           N
ATOM   3250 1HZ  LYS A 218      -1.287  -1.199   6.827  1.00 86.45           H
ATOM   3251 2HZ  LYS A 218      -2.035  -0.098   7.812  1.00 86.45           H
ATOM   3252 3HZ  LYS A 218      -2.433  -1.702   7.912  1.00 86.45           H
ATOM   3253  HN  LYS A 218      -9.491  -0.699   7.057  1.00 86.45           H
ATOM   3254  N   VAL A 219      -8.742  -3.338   5.402  1.00 90.77           N
ATOM   3255  CA  VAL A 219      -8.696  -4.699   4.895  1.00 90.77           C
ATOM   3256  C   VAL A 219      -9.573  -4.804   3.647  1.00 90.77           C
ATOM   3257  O   VAL A 219      -9.153  -5.360   2.633  1.00 90.77           O
ATOM   3258  HA  VAL A 219      -7.663  -4.911   4.617  1.00 90.77           H
ATOM   3259  CB  VAL A 219      -9.101  -5.682   5.996  1.00 90.77           C
ATOM   3260  HB  VAL A 219     -10.068  -5.365   6.388  1.00 90.77           H
ATOM   3261  CG1 VAL A 219      -9.262  -7.096   5.435  1.00 90.77           C
ATOM   3262 1HG1 VAL A 219     -10.033  -7.097   4.665  1.00 90.77           H
ATOM   3263 2HG1 VAL A 219      -8.317  -7.426   5.004  1.00 90.77           H
ATOM   3264 3HG1 VAL A 219      -9.550  -7.774   6.238  1.00 90.77           H
ATOM   3265  CG2 VAL A 219      -8.096  -5.659   7.149  1.00 90.77           C
ATOM   3266 1HG2 VAL A 219      -7.110  -5.939   6.777  1.00 90.77           H
ATOM   3267 2HG2 VAL A 219      -8.053  -4.657   7.574  1.00 90.77           H
ATOM   3268 3HG2 VAL A 219      -8.408  -6.367   7.917  1.00 90.77           H
ATOM   3269  HN  VAL A 219      -9.231  -3.226   6.267  1.00 90.77           H
ATOM   3270  N   ILE A 220     -10.777  -4.261   3.761  1.00 90.86           N
ATOM   3271  CA  ILE A 220     -11.765  -4.403   2.705  1.00 90.86           C
ATOM   3272  C   ILE A 220     -11.268  -3.687   1.448  1.00 90.86           C
ATOM   3273  O   ILE A 220     -11.129  -4.302   0.392  1.00 90.86           O
ATOM   3274  HA  ILE A 220     -11.856  -5.467   2.483  1.00 90.86           H
ATOM   3275  CB  ILE A 220     -13.136  -3.923   3.186  1.00 90.86           C
ATOM   3276  HB  ILE A 220     -13.012  -2.941   3.644  1.00 90.86           H
ATOM   3277  CG1 ILE A 220     -13.698  -4.855   4.260  1.00 90.86           C
ATOM   3278 1HG1 ILE A 220     -13.837  -5.853   3.844  1.00 90.86           H
ATOM   3279 2HG1 ILE A 220     -12.982  -4.948   5.077  1.00 90.86           H
ATOM   3280  CG2 ILE A 220     -14.101  -3.754   2.011  1.00 90.86           C
ATOM   3281 1HG2 ILE A 220     -13.698  -3.020   1.312  1.00 90.86           H
ATOM   3282 2HG2 ILE A 220     -14.224  -4.710   1.502  1.00 90.86           H
ATOM   3283 3HG2 ILE A 220     -15.067  -3.412   2.381  1.00 90.86           H
ATOM   3284  CD1 ILE A 220     -15.030  -4.331   4.799  1.00 90.86           C
ATOM   3285 1HD1 ILE A 220     -14.882  -3.343   5.237  1.00 90.86           H
ATOM   3286 2HD1 ILE A 220     -15.750  -4.263   3.984  1.00 90.86           H
ATOM   3287 3HD1 ILE A 220     -15.408  -5.013   5.561  1.00 90.86           H
ATOM   3288  HN  ILE A 220     -11.079  -3.734   4.555  1.00 90.86           H
ATOM   3289  N   LEU A 221     -11.015  -2.395   1.603  1.00 89.57           N
ATOM   3290  CA  LEU A 221     -10.702  -1.552   0.461  1.00 89.57           C
ATOM   3291  C   LEU A 221      -9.248  -1.784   0.045  1.00 89.57           C
ATOM   3292  O   LEU A 221      -8.886  -1.562  -1.109  1.00 89.57           O
ATOM   3293  HA  LEU A 221     -11.349  -1.860  -0.360  1.00 89.57           H
ATOM   3294  CB  LEU A 221     -11.028  -0.090   0.771  1.00 89.57           C
ATOM   3295 1HB  LEU A 221     -10.430   0.222   1.627  1.00 89.57           H
ATOM   3296 2HB  LEU A 221     -10.712   0.519  -0.077  1.00 89.57           H
ATOM   3297  CG  LEU A 221     -12.496   0.222   1.068  1.00 89.57           C
ATOM   3298  HG  LEU A 221     -12.811  -0.391   1.912  1.00 89.57           H
ATOM   3299  CD1 LEU A 221     -12.673   1.685   1.480  1.00 89.57           C
ATOM   3300 1HD1 LEU A 221     -12.085   1.884   2.376  1.00 89.57           H
ATOM   3301 2HD1 LEU A 221     -12.335   2.334   0.672  1.00 89.57           H
ATOM   3302 3HD1 LEU A 221     -13.726   1.880   1.685  1.00 89.57           H
ATOM   3303  CD2 LEU A 221     -13.387  -0.151  -0.119  1.00 89.57           C
ATOM   3304 1HD2 LEU A 221     -13.080   0.417  -0.997  1.00 89.57           H
ATOM   3305 2HD2 LEU A 221     -13.290  -1.217  -0.324  1.00 89.57           H
ATOM   3306 3HD2 LEU A 221     -14.425   0.081   0.120  1.00 89.57           H
ATOM   3307  HN  LEU A 221     -11.021  -1.926   2.486  1.00 89.57           H
ATOM   3308  N   GLY A 222      -8.454  -2.227   1.009  1.00 88.23           N
ATOM   3309  CA  GLY A 222      -7.015  -2.301   0.818  1.00 88.23           C
ATOM   3310  C   GLY A 222      -6.630  -3.561   0.039  1.00 88.23           C
ATOM   3311  O   GLY A 222      -5.577  -3.605  -0.595  1.00 88.23           O
ATOM   3312 1HA  GLY A 222      -6.670  -1.418   0.280  1.00 88.23           H
ATOM   3313 2HA  GLY A 222      -6.515  -2.301   1.786  1.00 88.23           H
ATOM   3314  HN  GLY A 222      -8.777  -2.531   1.905  1.00 88.23           H
ATOM   3315  N   PHE A 223      -7.504  -4.554   0.114  1.00 83.31           N
ATOM   3316  CA  PHE A 223      -7.197  -5.864  -0.437  1.00 83.31           C
ATOM   3317  C   PHE A 223      -8.419  -6.466  -1.132  1.00 83.31           C
ATOM   3318  O   PHE A 223      -8.413  -6.662  -2.346  1.00 83.31           O
ATOM   3319  HA  PHE A 223      -6.397  -5.729  -1.165  1.00 83.31           H
ATOM   3320  CB  PHE A 223      -6.799  -6.760   0.737  1.00 83.31           C
ATOM   3321 1HB  PHE A 223      -6.055  -6.241   1.342  1.00 83.31           H
ATOM   3322 2HB  PHE A 223      -7.671  -6.919   1.372  1.00 83.31           H
ATOM   3323  CG  PHE A 223      -6.236  -8.120   0.319  1.00 83.31           C
ATOM   3324  CD1 PHE A 223      -6.945  -9.254   0.567  1.00 83.31           C
ATOM   3325  HD1 PHE A 223      -7.913  -9.194   1.063  1.00 83.31           H
ATOM   3326  CD2 PHE A 223      -5.028  -8.195  -0.301  1.00 83.31           C
ATOM   3327  HD2 PHE A 223      -4.460  -7.286  -0.499  1.00 83.31           H
ATOM   3328  CE1 PHE A 223      -6.423 -10.517   0.179  1.00 83.31           C
ATOM   3329  HE1 PHE A 223      -6.991 -11.426   0.377  1.00 83.31           H
ATOM   3330  CE2 PHE A 223      -4.506  -9.457  -0.689  1.00 83.31           C
ATOM   3331  HE2 PHE A 223      -3.538  -9.517  -1.185  1.00 83.31           H
ATOM   3332  CZ  PHE A 223      -5.214 -10.591  -0.441  1.00 83.31           C
ATOM   3333  HZ  PHE A 223      -4.814 -11.560  -0.739  1.00 83.31           H
ATOM   3334  HN  PHE A 223      -8.405  -4.475   0.539  1.00 83.31           H
ATOM   3335  N   PHE A 224      -9.438  -6.743  -0.332  1.00 84.72           N
ATOM   3336  CA  PHE A 224     -10.509  -7.627  -0.762  1.00 84.72           C
ATOM   3337  C   PHE A 224     -11.179  -7.098  -2.031  1.00 84.72           C
ATOM   3338  O   PHE A 224     -11.297  -7.818  -3.022  1.00 84.72           O
ATOM   3339  HA  PHE A 224     -10.063  -8.600  -0.967  1.00 84.72           H
ATOM   3340  CB  PHE A 224     -11.540  -7.663   0.368  1.00 84.72           C
ATOM   3341 1HB  PHE A 224     -11.581  -6.682   0.841  1.00 84.72           H
ATOM   3342 2HB  PHE A 224     -12.525  -7.852  -0.059  1.00 84.72           H
ATOM   3343  CG  PHE A 224     -11.254  -8.718   1.438  1.00 84.72           C
ATOM   3344  CD1 PHE A 224     -11.525 -10.027   1.192  1.00 84.72           C
ATOM   3345  HD1 PHE A 224     -11.947 -10.326   0.232  1.00 84.72           H
ATOM   3346  CD2 PHE A 224     -10.727  -8.346   2.636  1.00 84.72           C
ATOM   3347  HD2 PHE A 224     -10.509  -7.296   2.833  1.00 84.72           H
ATOM   3348  CE1 PHE A 224     -11.259 -11.007   2.186  1.00 84.72           C
ATOM   3349  HE1 PHE A 224     -11.477 -12.056   1.989  1.00 84.72           H
ATOM   3350  CE2 PHE A 224     -10.461  -9.325   3.629  1.00 84.72           C
ATOM   3351  HE2 PHE A 224     -10.039  -9.027   4.589  1.00 84.72           H
ATOM   3352  CZ  PHE A 224     -10.733 -10.635   3.383  1.00 84.72           C
ATOM   3353  HZ  PHE A 224     -10.529 -11.386   4.146  1.00 84.72           H
ATOM   3354  HN  PHE A 224      -9.539  -6.377   0.593  1.00 84.72           H
ATOM   3355  N   LEU A 225     -11.601  -5.843  -1.961  1.00 89.88           N
ATOM   3356  CA  LEU A 225     -12.318  -5.232  -3.067  1.00 89.88           C
ATOM   3357  C   LEU A 225     -11.439  -5.265  -4.319  1.00 89.88           C
ATOM   3358  O   LEU A 225     -11.842  -5.798  -5.351  1.00 89.88           O
ATOM   3359  HA  LEU A 225     -13.207  -5.834  -3.254  1.00 89.88           H
ATOM   3360  CB  LEU A 225     -12.793  -3.828  -2.686  1.00 89.88           C
ATOM   3361 1HB  LEU A 225     -13.475  -3.914  -1.840  1.00 89.88           H
ATOM   3362 2HB  LEU A 225     -11.932  -3.254  -2.345  1.00 89.88           H
ATOM   3363  CG  LEU A 225     -13.495  -3.035  -3.791  1.00 89.88           C
ATOM   3364  HG  LEU A 225     -12.898  -3.114  -4.699  1.00 89.88           H
ATOM   3365  CD1 LEU A 225     -14.871  -3.628  -4.102  1.00 89.88           C
ATOM   3366 1HD1 LEU A 225     -14.756  -4.660  -4.432  1.00 89.88           H
ATOM   3367 2HD1 LEU A 225     -15.490  -3.600  -3.205  1.00 89.88           H
ATOM   3368 3HD1 LEU A 225     -15.347  -3.045  -4.891  1.00 89.88           H
ATOM   3369  CD2 LEU A 225     -13.578  -1.550  -3.432  1.00 89.88           C
ATOM   3370 1HD2 LEU A 225     -14.140  -1.432  -2.505  1.00 89.88           H
ATOM   3371 2HD2 LEU A 225     -12.572  -1.152  -3.300  1.00 89.88           H
ATOM   3372 3HD2 LEU A 225     -14.081  -1.010  -4.234  1.00 89.88           H
ATOM   3373  HN  LEU A 225     -11.460  -5.250  -1.169  1.00 89.88           H
ATOM   3374  N   PRO A 226     -10.226  -4.698  -4.252  1.00 90.73           N
ATOM   3375  CA  PRO A 226      -9.324  -4.706  -5.406  1.00 90.73           C
ATOM   3376  C   PRO A 226      -9.113  -6.105  -5.962  1.00 90.73           C
ATOM   3377  O   PRO A 226      -9.155  -6.308  -7.174  1.00 90.73           O
ATOM   3378  HA  PRO A 226      -9.760  -4.136  -6.226  1.00 90.73           H
ATOM   3379  CB  PRO A 226      -8.026  -4.112  -4.856  1.00 90.73           C
ATOM   3380 1HB  PRO A 226      -7.353  -4.887  -4.490  1.00 90.73           H
ATOM   3381 2HB  PRO A 226      -7.484  -3.555  -5.620  1.00 90.73           H
ATOM   3382  CG  PRO A 226      -8.504  -3.203  -3.729  1.00 90.73           C
ATOM   3383 1HG  PRO A 226      -7.705  -2.984  -3.020  1.00 90.73           H
ATOM   3384 2HG  PRO A 226      -8.853  -2.241  -4.105  1.00 90.73           H
ATOM   3385  CD  PRO A 226      -9.625  -4.010  -3.095  1.00 90.73           C
ATOM   3386 1HD  PRO A 226      -9.247  -4.719  -2.359  1.00 90.73           H
ATOM   3387 2HD  PRO A 226     -10.341  -3.370  -2.578  1.00 90.73           H
ATOM   3388  N   PHE A 227      -8.888  -7.042  -5.052  1.00 85.71           N
ATOM   3389  CA  PHE A 227      -8.521  -8.392  -5.442  1.00 85.71           C
ATOM   3390  C   PHE A 227      -9.632  -9.046  -6.266  1.00 85.71           C
ATOM   3391  O   PHE A 227      -9.367  -9.646  -7.307  1.00 85.71           O
ATOM   3392  HA  PHE A 227      -7.617  -8.319  -6.048  1.00 85.71           H
ATOM   3393  CB  PHE A 227      -8.319  -9.191  -4.154  1.00 85.71           C
ATOM   3394 1HB  PHE A 227      -7.567  -8.693  -3.542  1.00 85.71           H
ATOM   3395 2HB  PHE A 227      -9.249  -9.183  -3.584  1.00 85.71           H
ATOM   3396  CG  PHE A 227      -7.891 -10.642  -4.382  1.00 85.71           C
ATOM   3397  CD1 PHE A 227      -8.808 -11.643  -4.304  1.00 85.71           C
ATOM   3398  HD1 PHE A 227      -9.850 -11.411  -4.080  1.00 85.71           H
ATOM   3399  CD2 PHE A 227      -6.592 -10.931  -4.662  1.00 85.71           C
ATOM   3400  HD2 PHE A 227      -5.856 -10.129  -4.724  1.00 85.71           H
ATOM   3401  CE1 PHE A 227      -8.410 -12.989  -4.516  1.00 85.71           C
ATOM   3402  HE1 PHE A 227      -9.146 -13.791  -4.453  1.00 85.71           H
ATOM   3403  CE2 PHE A 227      -6.193 -12.278  -4.873  1.00 85.71           C
ATOM   3404  HE2 PHE A 227      -5.152 -12.509  -5.098  1.00 85.71           H
ATOM   3405  CZ  PHE A 227      -7.111 -13.278  -4.796  1.00 85.71           C
ATOM   3406  HZ  PHE A 227      -6.806 -14.312  -4.958  1.00 85.71           H
ATOM   3407  HN  PHE A 227      -8.954  -6.890  -4.066  1.00 85.71           H
ATOM   3408  N   VAL A 228     -10.852  -8.908  -5.769  1.00 92.29           N
ATOM   3409  CA  VAL A 228     -11.999  -9.520  -6.419  1.00 92.29           C
ATOM   3410  C   VAL A 228     -12.130  -8.967  -7.840  1.00 92.29           C
ATOM   3411  O   VAL A 228     -12.348  -9.722  -8.786  1.00 92.29           O
ATOM   3412  HA  VAL A 228     -11.811 -10.593  -6.477  1.00 92.29           H
ATOM   3413  CB  VAL A 228     -13.256  -9.304  -5.575  1.00 92.29           C
ATOM   3414  HB  VAL A 228     -13.335  -8.239  -5.358  1.00 92.29           H
ATOM   3415  CG1 VAL A 228     -14.511  -9.721  -6.345  1.00 92.29           C
ATOM   3416 1HG1 VAL A 228     -14.594  -9.125  -7.254  1.00 92.29           H
ATOM   3417 2HG1 VAL A 228     -14.443 -10.777  -6.606  1.00 92.29           H
ATOM   3418 3HG1 VAL A 228     -15.391  -9.557  -5.722  1.00 92.29           H
ATOM   3419  CG2 VAL A 228     -13.157 -10.050  -4.243  1.00 92.29           C
ATOM   3420 1HG2 VAL A 228     -13.042 -11.117  -4.432  1.00 92.29           H
ATOM   3421 2HG2 VAL A 228     -12.295  -9.685  -3.685  1.00 92.29           H
ATOM   3422 3HG2 VAL A 228     -14.064  -9.879  -3.663  1.00 92.29           H
ATOM   3423  HN  VAL A 228     -11.063  -8.391  -4.940  1.00 92.29           H
ATOM   3424  N   VAL A 229     -11.991  -7.653  -7.944  1.00 92.14           N
ATOM   3425  CA  VAL A 229     -12.161  -6.982  -9.221  1.00 92.14           C
ATOM   3426  C   VAL A 229     -11.088  -7.471 -10.196  1.00 92.14           C
ATOM   3427  O   VAL A 229     -11.385  -7.775 -11.350  1.00 92.14           O
ATOM   3428  HA  VAL A 229     -13.141  -7.258  -9.610  1.00 92.14           H
ATOM   3429  CB  VAL A 229     -12.141  -5.465  -9.021  1.00 92.14           C
ATOM   3430  HB  VAL A 229     -11.231  -5.211  -8.477  1.00 92.14           H
ATOM   3431  CG1 VAL A 229     -12.104  -4.736 -10.366  1.00 92.14           C
ATOM   3432 1HG1 VAL A 229     -11.208  -5.028 -10.913  1.00 92.14           H
ATOM   3433 2HG1 VAL A 229     -12.987  -5.000 -10.947  1.00 92.14           H
ATOM   3434 3HG1 VAL A 229     -12.090  -3.659 -10.195  1.00 92.14           H
ATOM   3435  CG2 VAL A 229     -13.334  -5.007  -8.181  1.00 92.14           C
ATOM   3436 1HG2 VAL A 229     -14.261  -5.280  -8.687  1.00 92.14           H
ATOM   3437 2HG2 VAL A 229     -13.298  -5.488  -7.204  1.00 92.14           H
ATOM   3438 3HG2 VAL A 229     -13.296  -3.925  -8.055  1.00 92.14           H
ATOM   3439  HN  VAL A 229     -11.767  -7.052  -7.177  1.00 92.14           H
ATOM   3440  N   MET A 230      -9.863  -7.531  -9.696  1.00 84.81           N
ATOM   3441  CA  MET A 230      -8.738  -7.943 -10.519  1.00 84.81           C
ATOM   3442  C   MET A 230      -8.931  -9.370 -11.037  1.00 84.81           C
ATOM   3443  O   MET A 230      -8.771  -9.628 -12.229  1.00 84.81           O
ATOM   3444  HA  MET A 230      -8.716  -7.246 -11.356  1.00 84.81           H
ATOM   3445  CB  MET A 230      -7.449  -7.868  -9.697  1.00 84.81           C
ATOM   3446 1HB  MET A 230      -7.603  -8.346  -8.730  1.00 84.81           H
ATOM   3447 2HB  MET A 230      -6.658  -8.421 -10.204  1.00 84.81           H
ATOM   3448  CG  MET A 230      -7.014  -6.416  -9.492  1.00 84.81           C
ATOM   3449 1HG  MET A 230      -7.018  -5.888 -10.446  1.00 84.81           H
ATOM   3450 2HG  MET A 230      -7.723  -5.903  -8.841  1.00 84.81           H
ATOM   3451  SD  MET A 230      -5.380  -6.364  -8.774  1.00 84.81           S
ATOM   3452  CE  MET A 230      -5.723  -7.074  -7.173  1.00 84.81           C
ATOM   3453 1HE  MET A 230      -6.456  -6.458  -6.652  1.00 84.81           H
ATOM   3454 2HE  MET A 230      -6.119  -8.082  -7.300  1.00 84.81           H
ATOM   3455 3HE  MET A 230      -4.803  -7.116  -6.590  1.00 84.81           H
ATOM   3456  HN  MET A 230      -9.633  -7.306  -8.749  1.00 84.81           H
ATOM   3457  N   ALA A 231      -9.272 -10.259 -10.115  1.00 90.81           N
ATOM   3458  CA  ALA A 231      -9.379 -11.671 -10.441  1.00 90.81           C
ATOM   3459  C   ALA A 231     -10.427 -11.857 -11.541  1.00 90.81           C
ATOM   3460  O   ALA A 231     -10.211 -12.613 -12.487  1.00 90.81           O
ATOM   3461  HA  ALA A 231      -8.410 -12.000 -10.815  1.00 90.81           H
ATOM   3462  CB  ALA A 231      -9.715 -12.463  -9.176  1.00 90.81           C
ATOM   3463 1HB  ALA A 231      -8.926 -12.320  -8.438  1.00 90.81           H
ATOM   3464 2HB  ALA A 231     -10.663 -12.111  -8.768  1.00 90.81           H
ATOM   3465 3HB  ALA A 231      -9.796 -13.522  -9.421  1.00 90.81           H
ATOM   3466  HN  ALA A 231      -9.471 -10.029  -9.163  1.00 90.81           H
ATOM   3467  N   CYS A 232     -11.539 -11.155 -11.380  1.00 89.94           N
ATOM   3468  CA  CYS A 232     -12.634 -11.261 -12.328  1.00 89.94           C
ATOM   3469  C   CYS A 232     -12.146 -10.748 -13.685  1.00 89.94           C
ATOM   3470  O   CYS A 232     -12.351 -11.398 -14.709  1.00 89.94           O
ATOM   3471  HA  CYS A 232     -12.898 -12.317 -12.386  1.00 89.94           H
ATOM   3472  CB  CYS A 232     -13.875 -10.506 -11.846  1.00 89.94           C
ATOM   3473 1HB  CYS A 232     -13.604  -9.490 -11.560  1.00 89.94           H
ATOM   3474 2HB  CYS A 232     -14.600 -10.427 -12.656  1.00 89.94           H
ATOM   3475  SG  CYS A 232     -14.623 -11.378 -10.422  1.00 89.94           S
ATOM   3476  HG  CYS A 232     -13.804 -10.873  -9.504  1.00 89.94           H
ATOM   3477  HN  CYS A 232     -11.697 -10.525 -10.619  1.00 89.94           H
ATOM   3478  N   CYS A 233     -11.509  -9.587 -13.648  1.00 88.58           N
ATOM   3479  CA  CYS A 233     -11.110  -8.913 -14.872  1.00 88.58           C
ATOM   3480  C   CYS A 233     -10.211  -9.860 -15.670  1.00 88.58           C
ATOM   3481  O   CYS A 233     -10.431 -10.073 -16.861  1.00 88.58           O
ATOM   3482  HA  CYS A 233     -12.026  -8.693 -15.421  1.00 88.58           H
ATOM   3483  CB  CYS A 233     -10.420  -7.578 -14.584  1.00 88.58           C
ATOM   3484 1HB  CYS A 233      -9.667  -7.709 -13.806  1.00 88.58           H
ATOM   3485 2HB  CYS A 233      -9.900  -7.229 -15.476  1.00 88.58           H
ATOM   3486  SG  CYS A 233     -11.655  -6.336 -14.054  1.00 88.58           S
ATOM   3487  HG  CYS A 233     -11.755  -6.765 -12.799  1.00 88.58           H
ATOM   3488  HN  CYS A 233     -11.266  -9.109 -12.804  1.00 88.58           H
ATOM   3489  N   TYR A 234      -9.218 -10.402 -14.982  1.00 76.01           N
ATOM   3490  CA  TYR A 234      -8.178 -11.169 -15.646  1.00 76.01           C
ATOM   3491  C   TYR A 234      -8.697 -12.546 -16.066  1.00 76.01           C
ATOM   3492  O   TYR A 234      -8.252 -13.101 -17.070  1.00 76.01           O
ATOM   3493  HA  TYR A 234      -7.870 -10.619 -16.535  1.00 76.01           H
ATOM   3494  CB  TYR A 234      -7.063 -11.350 -14.615  1.00 76.01           C
ATOM   3495 1HB  TYR A 234      -7.505 -11.386 -13.619  1.00 76.01           H
ATOM   3496 2HB  TYR A 234      -6.579 -12.312 -14.783  1.00 76.01           H
ATOM   3497  CG  TYR A 234      -6.001 -10.249 -14.646  1.00 76.01           C
ATOM   3498  CD1 TYR A 234      -4.873 -10.400 -15.426  1.00 76.01           C
ATOM   3499  HD1 TYR A 234      -4.738 -11.304 -16.020  1.00 76.01           H
ATOM   3500  CD2 TYR A 234      -6.172  -9.105 -13.894  1.00 76.01           C
ATOM   3501  HD2 TYR A 234      -7.063  -8.985 -13.278  1.00 76.01           H
ATOM   3502  CE1 TYR A 234      -3.874  -9.364 -15.456  1.00 76.01           C
ATOM   3503  HE1 TYR A 234      -2.978  -9.470 -16.068  1.00 76.01           H
ATOM   3504  CE2 TYR A 234      -5.173  -8.068 -13.924  1.00 76.01           C
ATOM   3505  HE2 TYR A 234      -5.295  -7.159 -13.335  1.00 76.01           H
ATOM   3506  CZ  TYR A 234      -4.073  -8.249 -14.703  1.00 76.01           C
ATOM   3507  OH  TYR A 234      -3.130  -7.270 -14.731  1.00 76.01           O
ATOM   3508  HH  TYR A 234      -2.241  -7.658 -14.975  1.00 76.01           H
ATOM   3509  HN  TYR A 234      -9.117 -10.324 -13.990  1.00 76.01           H
ATOM   3510  N   THR A 235      -9.629 -13.058 -15.277  1.00 85.67           N
ATOM   3511  CA  THR A 235     -10.282 -14.314 -15.606  1.00 85.67           C
ATOM   3512  C   THR A 235     -10.918 -14.237 -16.996  1.00 85.67           C
ATOM   3513  O   THR A 235     -10.778 -15.158 -17.798  1.00 85.67           O
ATOM   3514  HA  THR A 235      -9.523 -15.096 -15.645  1.00 85.67           H
ATOM   3515  CB  THR A 235     -11.285 -14.631 -14.495  1.00 85.67           C
ATOM   3516  HB  THR A 235     -12.074 -13.879 -14.457  1.00 85.67           H
ATOM   3517  OG1 THR A 235     -10.483 -14.741 -13.323  1.00 85.67           O
ATOM   3518  HG1 THR A 235     -10.577 -13.915 -12.766  1.00 85.67           H
ATOM   3519  CG2 THR A 235     -11.911 -16.018 -14.650  1.00 85.67           C
ATOM   3520 1HG2 THR A 235     -11.127 -16.776 -14.620  1.00 85.67           H
ATOM   3521 2HG2 THR A 235     -12.436 -16.076 -15.603  1.00 85.67           H
ATOM   3522 3HG2 THR A 235     -12.615 -16.192 -13.836  1.00 85.67           H
ATOM   3523  HN  THR A 235      -9.940 -12.631 -14.428  1.00 85.67           H
ATOM   3524  N   ILE A 236     -11.602 -13.128 -17.237  1.00 84.69           N
ATOM   3525  CA  ILE A 236     -12.268 -12.923 -18.512  1.00 84.69           C
ATOM   3526  C   ILE A 236     -11.218 -12.679 -19.597  1.00 84.69           C
ATOM   3527  O   ILE A 236     -11.356 -13.162 -20.720  1.00 84.69           O
ATOM   3528  HA  ILE A 236     -12.805 -13.841 -18.752  1.00 84.69           H
ATOM   3529  CB  ILE A 236     -13.308 -11.806 -18.400  1.00 84.69           C
ATOM   3530  HB  ILE A 236     -12.803 -10.903 -18.057  1.00 84.69           H
ATOM   3531  CG1 ILE A 236     -14.373 -12.151 -17.357  1.00 84.69           C
ATOM   3532 1HG1 ILE A 236     -15.041 -12.916 -17.755  1.00 84.69           H
ATOM   3533 2HG1 ILE A 236     -13.898 -12.572 -16.472  1.00 84.69           H
ATOM   3534  CG2 ILE A 236     -13.923 -11.490 -19.765  1.00 84.69           C
ATOM   3535 1HG2 ILE A 236     -13.138 -11.170 -20.451  1.00 84.69           H
ATOM   3536 2HG2 ILE A 236     -14.409 -12.382 -20.160  1.00 84.69           H
ATOM   3537 3HG2 ILE A 236     -14.658 -10.693 -19.656  1.00 84.69           H
ATOM   3538  CD1 ILE A 236     -15.182 -10.912 -16.968  1.00 84.69           C
ATOM   3539 1HD1 ILE A 236     -14.514 -10.159 -16.549  1.00 84.69           H
ATOM   3540 2HD1 ILE A 236     -15.675 -10.508 -17.852  1.00 84.69           H
ATOM   3541 3HD1 ILE A 236     -15.932 -11.186 -16.226  1.00 84.69           H
ATOM   3542  HN  ILE A 236     -11.706 -12.381 -16.581  1.00 84.69           H
ATOM   3543  N   ILE A 237     -10.191 -11.929 -19.224  1.00 81.28           N
ATOM   3544  CA  ILE A 237      -9.133 -11.590 -20.161  1.00 81.28           C
ATOM   3545  C   ILE A 237      -8.525 -12.876 -20.725  1.00 81.28           C
ATOM   3546  O   ILE A 237      -8.430 -13.040 -21.940  1.00 81.28           O
ATOM   3547  HA  ILE A 237      -9.588 -11.034 -20.981  1.00 81.28           H
ATOM   3548  CB  ILE A 237      -8.109 -10.665 -19.500  1.00 81.28           C
ATOM   3549  HB  ILE A 237      -7.944 -11.011 -18.479  1.00 81.28           H
ATOM   3550  CG1 ILE A 237      -8.641  -9.233 -19.411  1.00 81.28           C
ATOM   3551 1HG1 ILE A 237      -8.650  -8.782 -20.403  1.00 81.28           H
ATOM   3552 2HG1 ILE A 237      -9.672  -9.246 -19.057  1.00 81.28           H
ATOM   3553  CG2 ILE A 237      -6.762 -10.732 -20.223  1.00 81.28           C
ATOM   3554 1HG2 ILE A 237      -6.383 -11.753 -20.190  1.00 81.28           H
ATOM   3555 2HG2 ILE A 237      -6.892 -10.425 -21.261  1.00 81.28           H
ATOM   3556 3HG2 ILE A 237      -6.053 -10.064 -19.733  1.00 81.28           H
ATOM   3557  CD1 ILE A 237      -7.783  -8.387 -18.468  1.00 81.28           C
ATOM   3558 1HD1 ILE A 237      -7.796  -8.827 -17.471  1.00 81.28           H
ATOM   3559 2HD1 ILE A 237      -6.758  -8.356 -18.839  1.00 81.28           H
ATOM   3560 3HD1 ILE A 237      -8.183  -7.374 -18.423  1.00 81.28           H
ATOM   3561  HN  ILE A 237     -10.076 -11.556 -18.303  1.00 81.28           H
ATOM   3562  N   ILE A 238      -8.130 -13.754 -19.815  1.00 78.90           N
ATOM   3563  CA  ILE A 238      -7.443 -14.975 -20.202  1.00 78.90           C
ATOM   3564  C   ILE A 238      -8.337 -15.780 -21.147  1.00 78.90           C
ATOM   3565  O   ILE A 238      -7.872 -16.287 -22.167  1.00 78.90           O
ATOM   3566  HA  ILE A 238      -6.542 -14.685 -20.743  1.00 78.90           H
ATOM   3567  CB  ILE A 238      -6.997 -15.755 -18.964  1.00 78.90           C
ATOM   3568  HB  ILE A 238      -7.839 -15.808 -18.273  1.00 78.90           H
ATOM   3569  CG1 ILE A 238      -5.862 -15.029 -18.238  1.00 78.90           C
ATOM   3570 1HG1 ILE A 238      -4.938 -15.133 -18.807  1.00 78.90           H
ATOM   3571 2HG1 ILE A 238      -6.084 -13.963 -18.182  1.00 78.90           H
ATOM   3572  CG2 ILE A 238      -6.619 -17.192 -19.327  1.00 78.90           C
ATOM   3573 1HG2 ILE A 238      -7.481 -17.695 -19.765  1.00 78.90           H
ATOM   3574 2HG2 ILE A 238      -5.800 -17.181 -20.047  1.00 78.90           H
ATOM   3575 3HG2 ILE A 238      -6.306 -17.724 -18.429  1.00 78.90           H
ATOM   3576  CD1 ILE A 238      -5.666 -15.590 -16.828  1.00 78.90           C
ATOM   3577 1HD1 ILE A 238      -6.585 -15.462 -16.256  1.00 78.90           H
ATOM   3578 2HD1 ILE A 238      -5.420 -16.650 -16.890  1.00 78.90           H
ATOM   3579 3HD1 ILE A 238      -4.853 -15.056 -16.335  1.00 78.90           H
ATOM   3580  HN  ILE A 238      -8.272 -13.643 -18.831  1.00 78.90           H
ATOM   3581  N   HIS A 239      -9.606 -15.873 -20.775  1.00 77.57           N
ATOM   3582  CA  HIS A 239     -10.560 -16.643 -21.555  1.00 77.57           C
ATOM   3583  C   HIS A 239     -10.617 -16.095 -22.982  1.00 77.57           C
ATOM   3584  O   HIS A 239     -10.622 -16.860 -23.945  1.00 77.57           O
ATOM   3585  HA  HIS A 239     -10.187 -17.667 -21.582  1.00 77.57           H
ATOM   3586  CB  HIS A 239     -11.929 -16.663 -20.872  1.00 77.57           C
ATOM   3587 1HB  HIS A 239     -11.798 -16.940 -19.826  1.00 77.57           H
ATOM   3588 2HB  HIS A 239     -12.345 -15.655 -20.885  1.00 77.57           H
ATOM   3589  CG  HIS A 239     -12.919 -17.609 -21.508  1.00 77.57           C
ATOM   3590  ND1 HIS A 239     -12.829 -18.984 -21.382  1.00 77.57           N
ATOM   3591  HD1 HIS A 239     -12.125 -19.480 -20.874  1.00 77.57           H
ATOM   3592  CD2 HIS A 239     -14.020 -17.364 -22.276  1.00 77.57           C
ATOM   3593  HD2 HIS A 239     -14.383 -16.380 -22.572  1.00 77.57           H
ATOM   3594  CE1 HIS A 239     -13.835 -19.532 -22.048  1.00 77.57           C
ATOM   3595  HE1 HIS A 239     -14.039 -20.599 -22.137  1.00 77.57           H
ATOM   3596  NE2 HIS A 239     -14.571 -18.526 -22.601  1.00 77.57           N
ATOM   3597  HN  HIS A 239      -9.982 -15.435 -19.959  1.00 77.57           H
ATOM   3598  N   THR A 240     -10.659 -14.774 -23.073  1.00 79.45           N
ATOM   3599  CA  THR A 240     -10.782 -14.116 -24.363  1.00 79.45           C
ATOM   3600  C   THR A 240      -9.544 -14.388 -25.220  1.00 79.45           C
ATOM   3601  O   THR A 240      -9.652 -14.572 -26.431  1.00 79.45           O
ATOM   3602  HA  THR A 240     -11.635 -14.546 -24.888  1.00 79.45           H
ATOM   3603  CB  THR A 240     -11.034 -12.628 -24.113  1.00 79.45           C
ATOM   3604  HB  THR A 240     -10.143 -12.145 -23.712  1.00 79.45           H
ATOM   3605  OG1 THR A 240     -12.179 -12.607 -23.266  1.00 79.45           O
ATOM   3606  HG1 THR A 240     -11.897 -12.513 -22.311  1.00 79.45           H
ATOM   3607  CG2 THR A 240     -11.489 -11.891 -25.374  1.00 79.45           C
ATOM   3608 1HG2 THR A 240     -12.418 -12.332 -25.737  1.00 79.45           H
ATOM   3609 2HG2 THR A 240     -10.721 -11.977 -26.143  1.00 79.45           H
ATOM   3610 3HG2 THR A 240     -11.654 -10.839 -25.141  1.00 79.45           H
ATOM   3611  HN  THR A 240     -10.611 -14.157 -22.287  1.00 79.45           H
ATOM   3612  N   LEU A 241      -8.397 -14.404 -24.557  1.00 75.39           N
ATOM   3613  CA  LEU A 241      -7.130 -14.528 -25.258  1.00 75.39           C
ATOM   3614  C   LEU A 241      -7.008 -15.940 -25.836  1.00 75.39           C
ATOM   3615  O   LEU A 241      -6.553 -16.115 -26.965  1.00 75.39           O
ATOM   3616  HA  LEU A 241      -7.142 -13.817 -26.084  1.00 75.39           H
ATOM   3617  CB  LEU A 241      -5.970 -14.137 -24.340  1.00 75.39           C
ATOM   3618 1HB  LEU A 241      -6.111 -14.630 -23.378  1.00 75.39           H
ATOM   3619 2HB  LEU A 241      -5.047 -14.530 -24.766  1.00 75.39           H
ATOM   3620  CG  LEU A 241      -5.787 -12.638 -24.092  1.00 75.39           C
ATOM   3621  HG  LEU A 241      -6.738 -12.231 -23.749  1.00 75.39           H
ATOM   3622  CD1 LEU A 241      -4.761 -12.387 -22.984  1.00 75.39           C
ATOM   3623 1HD1 LEU A 241      -5.102 -12.856 -22.061  1.00 75.39           H
ATOM   3624 2HD1 LEU A 241      -3.801 -12.813 -23.275  1.00 75.39           H
ATOM   3625 3HD1 LEU A 241      -4.651 -11.314 -22.828  1.00 75.39           H
ATOM   3626  CD2 LEU A 241      -5.423 -11.909 -25.386  1.00 75.39           C
ATOM   3627 1HD2 LEU A 241      -4.491 -12.314 -25.782  1.00 75.39           H
ATOM   3628 2HD2 LEU A 241      -6.219 -12.047 -26.117  1.00 75.39           H
ATOM   3629 3HD2 LEU A 241      -5.299 -10.845 -25.181  1.00 75.39           H
ATOM   3630  HN  LEU A 241      -8.325 -14.334 -23.563  1.00 75.39           H
ATOM   3631  N   ILE A 242      -7.422 -16.910 -25.035  1.00 75.62           N
ATOM   3632  CA  ILE A 242      -7.363 -18.301 -25.452  1.00 75.62           C
ATOM   3633  C   ILE A 242      -8.173 -18.478 -26.738  1.00 75.62           C
ATOM   3634  O   ILE A 242      -7.739 -19.168 -27.659  1.00 75.62           O
ATOM   3635  HA  ILE A 242      -6.320 -18.534 -25.665  1.00 75.62           H
ATOM   3636  CB  ILE A 242      -7.809 -19.221 -24.313  1.00 75.62           C
ATOM   3637  HB  ILE A 242      -8.743 -18.833 -23.906  1.00 75.62           H
ATOM   3638  CG1 ILE A 242      -6.785 -19.220 -23.176  1.00 75.62           C
ATOM   3639 1HG1 ILE A 242      -5.893 -19.766 -23.484  1.00 75.62           H
ATOM   3640 2HG1 ILE A 242      -6.475 -18.198 -22.961  1.00 75.62           H
ATOM   3641  CG2 ILE A 242      -8.092 -20.633 -24.829  1.00 75.62           C
ATOM   3642 1HG2 ILE A 242      -8.884 -20.595 -25.577  1.00 75.62           H
ATOM   3643 2HG2 ILE A 242      -7.188 -21.045 -25.277  1.00 75.62           H
ATOM   3644 3HG2 ILE A 242      -8.407 -21.267 -23.999  1.00 75.62           H
ATOM   3645  CD1 ILE A 242      -7.369 -19.858 -21.913  1.00 75.62           C
ATOM   3646 1HD1 ILE A 242      -8.246 -19.296 -21.594  1.00 75.62           H
ATOM   3647 2HD1 ILE A 242      -7.655 -20.888 -22.125  1.00 75.62           H
ATOM   3648 3HD1 ILE A 242      -6.621 -19.845 -21.120  1.00 75.62           H
ATOM   3649  HN  ILE A 242      -7.792 -16.759 -24.118  1.00 75.62           H
ATOM   3650  N   GLN A 243      -9.336 -17.843 -26.759  1.00 70.74           N
ATOM   3651  CA  GLN A 243     -10.228 -17.955 -27.901  1.00 70.74           C
ATOM   3652  C   GLN A 243      -9.619 -17.261 -29.121  1.00 70.74           C
ATOM   3653  O   GLN A 243      -9.787 -17.720 -30.249  1.00 70.74           O
ATOM   3654  HA  GLN A 243     -10.322 -19.024 -28.092  1.00 70.74           H
ATOM   3655  CB  GLN A 243     -11.609 -17.381 -27.575  1.00 70.74           C
ATOM   3656 1HB  GLN A 243     -11.501 -16.376 -27.166  1.00 70.74           H
ATOM   3657 2HB  GLN A 243     -12.194 -17.291 -28.490  1.00 70.74           H
ATOM   3658  CG  GLN A 243     -12.350 -18.269 -26.574  1.00 70.74           C
ATOM   3659 1HG  GLN A 243     -12.414 -19.285 -26.962  1.00 70.74           H
ATOM   3660 2HG  GLN A 243     -11.787 -18.319 -25.641  1.00 70.74           H
ATOM   3661  CD  GLN A 243     -13.756 -17.731 -26.300  1.00 70.74           C
ATOM   3662  OE1 GLN A 243     -14.121 -16.641 -26.707  1.00 70.74           O
ATOM   3663  NE2 GLN A 243     -14.521 -18.555 -25.589  1.00 70.74           N
ATOM   3664 1HE2 GLN A 243     -14.159 -19.436 -25.285  1.00 70.74           H
ATOM   3665 2HE2 GLN A 243     -15.458 -18.292 -25.358  1.00 70.74           H
ATOM   3666  HN  GLN A 243      -9.670 -17.262 -26.017  1.00 70.74           H
ATOM   3667  N   ALA A 244      -8.924 -16.165 -28.852  1.00 71.22           N
ATOM   3668  CA  ALA A 244      -8.500 -15.269 -29.915  1.00 71.22           C
ATOM   3669  C   ALA A 244      -7.339 -15.906 -30.681  1.00 71.22           C
ATOM   3670  O   ALA A 244      -7.049 -15.518 -31.811  1.00 71.22           O
ATOM   3671  HA  ALA A 244      -9.343 -15.137 -30.593  1.00 71.22           H
ATOM   3672  CB  ALA A 244      -8.129 -13.909 -29.319  1.00 71.22           C
ATOM   3673 1HB  ALA A 244      -8.996 -13.486 -28.811  1.00 71.22           H
ATOM   3674 2HB  ALA A 244      -7.316 -14.036 -28.604  1.00 71.22           H
ATOM   3675 3HB  ALA A 244      -7.811 -13.238 -30.116  1.00 71.22           H
ATOM   3676  HN  ALA A 244      -8.652 -15.887 -27.931  1.00 71.22           H
ATOM   3677  N   LYS A 245      -6.707 -16.875 -30.034  1.00 59.44           N
ATOM   3678  CA  LYS A 245      -5.570 -17.555 -30.632  1.00 59.44           C
ATOM   3679  C   LYS A 245      -4.597 -16.517 -31.194  1.00 59.44           C
ATOM   3680  O   LYS A 245      -3.651 -16.865 -31.898  1.00 59.44           O
ATOM   3681  HA  LYS A 245      -5.066 -18.107 -29.839  1.00 59.44           H
ATOM   3682  CB  LYS A 245      -6.042 -18.579 -31.666  1.00 59.44           C
ATOM   3683 1HB  LYS A 245      -6.785 -18.124 -32.321  1.00 59.44           H
ATOM   3684 2HB  LYS A 245      -5.204 -18.879 -32.295  1.00 59.44           H
ATOM   3685  CG  LYS A 245      -6.641 -19.811 -30.984  1.00 59.44           C
ATOM   3686 1HG  LYS A 245      -5.989 -20.135 -30.173  1.00 59.44           H
ATOM   3687 2HG  LYS A 245      -7.601 -19.553 -30.538  1.00 59.44           H
ATOM   3688  CD  LYS A 245      -6.828 -20.954 -31.984  1.00 59.44           C
ATOM   3689 1HD  LYS A 245      -7.577 -20.675 -32.725  1.00 59.44           H
ATOM   3690 2HD  LYS A 245      -5.896 -21.128 -32.522  1.00 59.44           H
ATOM   3691  CE  LYS A 245      -7.260 -22.239 -31.273  1.00 59.44           C
ATOM   3692 1HE  LYS A 245      -6.572 -22.458 -30.457  1.00 59.44           H
ATOM   3693 2HE  LYS A 245      -8.247 -22.102 -30.831  1.00 59.44           H
ATOM   3694  NZ  LYS A 245      -7.289 -23.372 -32.224  1.00 59.44           N
ATOM   3695 1HZ  LYS A 245      -7.600 -24.209 -31.743  1.00 59.44           H
ATOM   3696 2HZ  LYS A 245      -7.928 -23.161 -32.982  1.00 59.44           H
ATOM   3697 3HZ  LYS A 245      -6.358 -23.523 -32.598  1.00 59.44           H
ATOM   3698  HN  LYS A 245      -6.958 -17.194 -29.121  1.00 59.44           H
ATOM   3699  N   LYS A 246      -4.864 -15.262 -30.862  1.00 52.55           N
ATOM   3700  CA  LYS A 246      -4.104 -14.161 -31.428  1.00 52.55           C
ATOM   3701  C   LYS A 246      -2.871 -13.899 -30.560  1.00 52.55           C
ATOM   3702  O   LYS A 246      -2.982 -13.343 -29.468  1.00 52.55           O
ATOM   3703  HA  LYS A 246      -3.769 -14.469 -32.418  1.00 52.55           H
ATOM   3704  CB  LYS A 246      -4.997 -12.932 -31.613  1.00 52.55           C
ATOM   3705 1HB  LYS A 246      -5.653 -12.821 -30.750  1.00 52.55           H
ATOM   3706 2HB  LYS A 246      -4.381 -12.034 -31.663  1.00 52.55           H
ATOM   3707  CG  LYS A 246      -5.836 -13.052 -32.887  1.00 52.55           C
ATOM   3708 1HG  LYS A 246      -5.198 -13.341 -33.722  1.00 52.55           H
ATOM   3709 2HG  LYS A 246      -6.578 -13.842 -32.765  1.00 52.55           H
ATOM   3710  CD  LYS A 246      -6.538 -11.731 -33.208  1.00 52.55           C
ATOM   3711 1HD  LYS A 246      -7.231 -11.479 -32.405  1.00 52.55           H
ATOM   3712 2HD  LYS A 246      -5.803 -10.928 -33.258  1.00 52.55           H
ATOM   3713  CE  LYS A 246      -7.295 -11.820 -34.534  1.00 52.55           C
ATOM   3714 1HE  LYS A 246      -6.625 -12.168 -35.320  1.00 52.55           H
ATOM   3715 2HE  LYS A 246      -8.098 -12.553 -34.453  1.00 52.55           H
ATOM   3716  NZ  LYS A 246      -7.855 -10.500 -34.901  1.00 52.55           N
ATOM   3717 1HZ  LYS A 246      -8.370 -10.582 -35.771  1.00 52.55           H
ATOM   3718 2HZ  LYS A 246      -8.479 -10.182 -34.167  1.00 52.55           H
ATOM   3719 3HZ  LYS A 246      -7.101  -9.833 -35.015  1.00 52.55           H
ATOM   3720  HN  LYS A 246      -5.583 -14.994 -30.221  1.00 52.55           H
ATOM   3721  N   SER A 247      -1.724 -14.312 -31.078  1.00 56.10           N
ATOM   3722  CA  SER A 247      -0.484 -14.215 -30.326  1.00 56.10           C
ATOM   3723  C   SER A 247      -0.209 -12.755 -29.959  1.00 56.10           C
ATOM   3724  O   SER A 247       0.198 -12.460 -28.836  1.00 56.10           O
ATOM   3725  HA  SER A 247      -0.645 -14.811 -29.428  1.00 56.10           H
ATOM   3726  CB  SER A 247       0.689 -14.793 -31.119  1.00 56.10           C
ATOM   3727 1HB  SER A 247       0.638 -15.882 -31.099  1.00 56.10           H
ATOM   3728 2HB  SER A 247       0.606 -14.490 -32.163  1.00 56.10           H
ATOM   3729  OG  SER A 247       1.946 -14.368 -30.600  1.00 56.10           O
ATOM   3730  HG  SER A 247       2.689 -14.737 -31.158  1.00 56.10           H
ATOM   3731  HN  SER A 247      -1.633 -14.707 -31.993  1.00 56.10           H
ATOM   3732  N   SER A 248      -0.441 -11.881 -30.927  1.00 56.18           N
ATOM   3733  CA  SER A 248       0.134 -10.547 -30.884  1.00 56.18           C
ATOM   3734  C   SER A 248      -0.308  -9.828 -29.608  1.00 56.18           C
ATOM   3735  O   SER A 248       0.438  -9.021 -29.056  1.00 56.18           O
ATOM   3736  HA  SER A 248       1.213 -10.697 -30.885  1.00 56.18           H
ATOM   3737  CB  SER A 248      -0.268  -9.735 -32.117  1.00 56.18           C
ATOM   3738 1HB  SER A 248       0.299  -8.804 -32.139  1.00 56.18           H
ATOM   3739 2HB  SER A 248      -0.005 -10.289 -33.018  1.00 56.18           H
ATOM   3740  OG  SER A 248      -1.662  -9.440 -32.132  1.00 56.18           O
ATOM   3741  HG  SER A 248      -1.888  -8.896 -32.940  1.00 56.18           H
ATOM   3742  HN  SER A 248      -1.008 -12.071 -31.728  1.00 56.18           H
ATOM   3743  N   LYS A 249      -1.520 -10.146 -29.177  1.00 53.03           N
ATOM   3744  CA  LYS A 249      -2.127  -9.439 -28.062  1.00 53.03           C
ATOM   3745  C   LYS A 249      -1.421  -9.838 -26.765  1.00 53.03           C
ATOM   3746  O   LYS A 249      -1.549  -9.156 -25.750  1.00 53.03           O
ATOM   3747  HA  LYS A 249      -1.971  -8.373 -28.227  1.00 53.03           H
ATOM   3748  CB  LYS A 249      -3.639  -9.676 -28.037  1.00 53.03           C
ATOM   3749 1HB  LYS A 249      -3.848 -10.734 -28.195  1.00 53.03           H
ATOM   3750 2HB  LYS A 249      -4.035  -9.416 -27.056  1.00 53.03           H
ATOM   3751  CG  LYS A 249      -4.342  -8.846 -29.114  1.00 53.03           C
ATOM   3752 1HG  LYS A 249      -3.978  -7.819 -29.082  1.00 53.03           H
ATOM   3753 2HG  LYS A 249      -4.096  -9.240 -30.100  1.00 53.03           H
ATOM   3754  CD  LYS A 249      -5.859  -8.862 -28.915  1.00 53.03           C
ATOM   3755 1HD  LYS A 249      -6.235  -9.877 -29.040  1.00 53.03           H
ATOM   3756 2HD  LYS A 249      -6.099  -8.556 -27.896  1.00 53.03           H
ATOM   3757  CE  LYS A 249      -6.552  -7.929 -29.910  1.00 53.03           C
ATOM   3758 1HE  LYS A 249      -6.094  -6.940 -29.870  1.00 53.03           H
ATOM   3759 2HE  LYS A 249      -6.415  -8.303 -30.924  1.00 53.03           H
ATOM   3760  NZ  LYS A 249      -7.996  -7.826 -29.604  1.00 53.03           N
ATOM   3761 1HZ  LYS A 249      -8.443  -7.220 -30.283  1.00 53.03           H
ATOM   3762 2HZ  LYS A 249      -8.417  -8.748 -29.645  1.00 53.03           H
ATOM   3763 3HZ  LYS A 249      -8.118  -7.440 -28.674  1.00 53.03           H
ATOM   3764  HN  LYS A 249      -2.082 -10.871 -29.574  1.00 53.03           H
ATOM   3765  N   HIS A 250      -0.691 -10.941 -26.841  1.00 55.33           N
ATOM   3766  CA  HIS A 250      -0.119 -11.543 -25.649  1.00 55.33           C
ATOM   3767  C   HIS A 250       0.981 -10.637 -25.093  1.00 55.33           C
ATOM   3768  O   HIS A 250       1.132 -10.511 -23.879  1.00 55.33           O
ATOM   3769  HA  HIS A 250      -0.924 -11.614 -24.917  1.00 55.33           H
ATOM   3770  CB  HIS A 250       0.373 -12.962 -25.940  1.00 55.33           C
ATOM   3771 1HB  HIS A 250       0.942 -12.955 -26.869  1.00 55.33           H
ATOM   3772 2HB  HIS A 250       1.058 -13.268 -25.149  1.00 55.33           H
ATOM   3773  CG  HIS A 250      -0.732 -13.985 -26.052  1.00 55.33           C
ATOM   3774  ND1 HIS A 250      -1.665 -13.972 -27.074  1.00 55.33           N
ATOM   3775  HD1 HIS A 250      -1.705 -13.309 -27.821  1.00 55.33           H
ATOM   3776  CD2 HIS A 250      -1.044 -15.051 -25.260  1.00 55.33           C
ATOM   3777  HD2 HIS A 250      -0.509 -15.354 -24.360  1.00 55.33           H
ATOM   3778  CE1 HIS A 250      -2.496 -14.989 -26.895  1.00 55.33           C
ATOM   3779  HE1 HIS A 250      -3.340 -15.247 -27.535  1.00 55.33           H
ATOM   3780  NE2 HIS A 250      -2.109 -15.656 -25.770  1.00 55.33           N
ATOM   3781  HN  HIS A 250      -0.489 -11.420 -27.695  1.00 55.33           H
ATOM   3782  N   LYS A 251       1.721 -10.028 -26.008  1.00 57.58           N
ATOM   3783  CA  LYS A 251       2.914  -9.288 -25.635  1.00 57.58           C
ATOM   3784  C   LYS A 251       2.524  -8.135 -24.708  1.00 57.58           C
ATOM   3785  O   LYS A 251       3.204  -7.873 -23.717  1.00 57.58           O
ATOM   3786  HA  LYS A 251       3.563  -9.969 -25.085  1.00 57.58           H
ATOM   3787  CB  LYS A 251       3.680  -8.841 -26.882  1.00 57.58           C
ATOM   3788 1HB  LYS A 251       2.991  -8.386 -27.593  1.00 57.58           H
ATOM   3789 2HB  LYS A 251       4.409  -8.077 -26.612  1.00 57.58           H
ATOM   3790  CG  LYS A 251       4.393 -10.024 -27.540  1.00 57.58           C
ATOM   3791 1HG  LYS A 251       4.947 -10.584 -26.787  1.00 57.58           H
ATOM   3792 2HG  LYS A 251       3.656 -10.706 -27.966  1.00 57.58           H
ATOM   3793  CD  LYS A 251       5.348  -9.548 -28.636  1.00 57.58           C
ATOM   3794 1HD  LYS A 251       4.784  -9.050 -29.424  1.00 57.58           H
ATOM   3795 2HD  LYS A 251       6.040  -8.812 -28.225  1.00 57.58           H
ATOM   3796  CE  LYS A 251       6.134 -10.720 -29.226  1.00 57.58           C
ATOM   3797 1HE  LYS A 251       6.634 -11.269 -28.428  1.00 57.58           H
ATOM   3798 2HE  LYS A 251       5.450 -11.416 -29.712  1.00 57.58           H
ATOM   3799  NZ  LYS A 251       7.134 -10.235 -30.203  1.00 57.58           N
ATOM   3800 1HZ  LYS A 251       7.638 -11.024 -30.592  1.00 57.58           H
ATOM   3801 2HZ  LYS A 251       6.663  -9.735 -30.949  1.00 57.58           H
ATOM   3802 3HZ  LYS A 251       7.786  -9.613 -29.739  1.00 57.58           H
ATOM   3803  HN  LYS A 251       1.517 -10.036 -26.987  1.00 57.58           H
ATOM   3804  N   ALA A 252       1.430  -7.477 -25.062  1.00 64.50           N
ATOM   3805  CA  ALA A 252       0.999  -6.295 -24.334  1.00 64.50           C
ATOM   3806  C   ALA A 252       0.512  -6.708 -22.943  1.00 64.50           C
ATOM   3807  O   ALA A 252       0.522  -5.903 -22.014  1.00 64.50           O
ATOM   3808  HA  ALA A 252       1.861  -5.638 -24.227  1.00 64.50           H
ATOM   3809  CB  ALA A 252      -0.080  -5.566 -25.137  1.00 64.50           C
ATOM   3810 1HB  ALA A 252       0.325  -5.269 -26.104  1.00 64.50           H
ATOM   3811 2HB  ALA A 252      -0.931  -6.230 -25.288  1.00 64.50           H
ATOM   3812 3HB  ALA A 252      -0.404  -4.680 -24.590  1.00 64.50           H
ATOM   3813  HN  ALA A 252       0.844  -7.738 -25.829  1.00 64.50           H
ATOM   3814  N   LEU A 253       0.097  -7.963 -22.845  1.00 68.50           N
ATOM   3815  CA  LEU A 253      -0.492  -8.462 -21.614  1.00 68.50           C
ATOM   3816  C   LEU A 253       0.621  -8.783 -20.614  1.00 68.50           C
ATOM   3817  O   LEU A 253       0.447  -8.612 -19.409  1.00 68.50           O
ATOM   3818  HA  LEU A 253      -1.108  -7.663 -21.199  1.00 68.50           H
ATOM   3819  CB  LEU A 253      -1.419  -9.644 -21.904  1.00 68.50           C
ATOM   3820 1HB  LEU A 253      -1.463  -9.789 -22.983  1.00 68.50           H
ATOM   3821 2HB  LEU A 253      -0.971 -10.543 -21.480  1.00 68.50           H
ATOM   3822  CG  LEU A 253      -2.849  -9.521 -21.374  1.00 68.50           C
ATOM   3823  HG  LEU A 253      -2.821  -8.952 -20.445  1.00 68.50           H
ATOM   3824  CD1 LEU A 253      -3.731  -8.744 -22.354  1.00 68.50           C
ATOM   3825 1HD1 LEU A 253      -3.324  -7.743 -22.495  1.00 68.50           H
ATOM   3826 2HD1 LEU A 253      -3.757  -9.265 -23.311  1.00 68.50           H
ATOM   3827 3HD1 LEU A 253      -4.742  -8.672 -21.953  1.00 68.50           H
ATOM   3828  CD2 LEU A 253      -3.432 -10.897 -21.045  1.00 68.50           C
ATOM   3829 1HD2 LEU A 253      -3.444 -11.511 -21.945  1.00 68.50           H
ATOM   3830 2HD2 LEU A 253      -2.817 -11.379 -20.284  1.00 68.50           H
ATOM   3831 3HD2 LEU A 253      -4.449 -10.780 -20.671  1.00 68.50           H
ATOM   3832  HN  LEU A 253       0.158  -8.632 -23.585  1.00 68.50           H
ATOM   3833  N   LYS A 254       1.741  -9.244 -21.153  1.00 71.32           N
ATOM   3834  CA  LYS A 254       2.801  -9.790 -20.322  1.00 71.32           C
ATOM   3835  C   LYS A 254       3.100  -8.818 -19.180  1.00 71.32           C
ATOM   3836  O   LYS A 254       3.176  -9.221 -18.020  1.00 71.32           O
ATOM   3837  HA  LYS A 254       2.433 -10.723 -19.894  1.00 71.32           H
ATOM   3838  CB  LYS A 254       4.025 -10.135 -21.173  1.00 71.32           C
ATOM   3839 1HB  LYS A 254       4.197  -9.346 -21.905  1.00 71.32           H
ATOM   3840 2HB  LYS A 254       4.911 -10.181 -20.541  1.00 71.32           H
ATOM   3841  CG  LYS A 254       3.834 -11.472 -21.892  1.00 71.32           C
ATOM   3842 1HG  LYS A 254       3.550 -12.239 -21.171  1.00 71.32           H
ATOM   3843 2HG  LYS A 254       3.018 -11.390 -22.610  1.00 71.32           H
ATOM   3844  CD  LYS A 254       5.115 -11.893 -22.614  1.00 71.32           C
ATOM   3845 1HD  LYS A 254       5.358 -11.164 -23.387  1.00 71.32           H
ATOM   3846 2HD  LYS A 254       5.948 -11.901 -21.911  1.00 71.32           H
ATOM   3847  CE  LYS A 254       4.959 -13.279 -23.244  1.00 71.32           C
ATOM   3848 1HE  LYS A 254       4.608 -13.988 -22.494  1.00 71.32           H
ATOM   3849 2HE  LYS A 254       4.204 -13.245 -24.029  1.00 71.32           H
ATOM   3850  NZ  LYS A 254       6.248 -13.741 -23.807  1.00 71.32           N
ATOM   3851 1HZ  LYS A 254       6.121 -14.649 -24.241  1.00 71.32           H
ATOM   3852 2HZ  LYS A 254       6.571 -13.076 -24.502  1.00 71.32           H
ATOM   3853 3HZ  LYS A 254       6.934 -13.814 -23.064  1.00 71.32           H
ATOM   3854  HN  LYS A 254       1.928  -9.249 -22.135  1.00 71.32           H
ATOM   3855  N   VAL A 255       3.262  -7.555 -19.547  1.00 74.59           N
ATOM   3856  CA  VAL A 255       3.640  -6.537 -18.582  1.00 74.59           C
ATOM   3857  C   VAL A 255       2.632  -6.532 -17.431  1.00 74.59           C
ATOM   3858  O   VAL A 255       3.016  -6.605 -16.265  1.00 74.59           O
ATOM   3859  HA  VAL A 255       4.620  -6.805 -18.188  1.00 74.59           H
ATOM   3860  CB  VAL A 255       3.763  -5.179 -19.275  1.00 74.59           C
ATOM   3861  HB  VAL A 255       2.788  -4.927 -19.693  1.00 74.59           H
ATOM   3862  CG1 VAL A 255       4.141  -4.085 -18.274  1.00 74.59           C
ATOM   3863 1HG1 VAL A 255       3.373  -4.016 -17.503  1.00 74.59           H
ATOM   3864 2HG1 VAL A 255       5.098  -4.330 -17.813  1.00 74.59           H
ATOM   3865 3HG1 VAL A 255       4.221  -3.130 -18.793  1.00 74.59           H
ATOM   3866  CG2 VAL A 255       4.768  -5.239 -20.427  1.00 74.59           C
ATOM   3867 1HG2 VAL A 255       5.746  -5.524 -20.040  1.00 74.59           H
ATOM   3868 2HG2 VAL A 255       4.437  -5.976 -21.159  1.00 74.59           H
ATOM   3869 3HG2 VAL A 255       4.835  -4.261 -20.902  1.00 74.59           H
ATOM   3870  HN  VAL A 255       3.139  -7.225 -20.483  1.00 74.59           H
ATOM   3871  N   THR A 256       1.362  -6.447 -17.799  1.00 72.99           N
ATOM   3872  CA  THR A 256       0.317  -6.178 -16.826  1.00 72.99           C
ATOM   3873  C   THR A 256       0.131  -7.380 -15.897  1.00 72.99           C
ATOM   3874  O   THR A 256      -0.086  -7.214 -14.698  1.00 72.99           O
ATOM   3875  HA  THR A 256       0.633  -5.340 -16.205  1.00 72.99           H
ATOM   3876  CB  THR A 256      -0.953  -5.797 -17.589  1.00 72.99           C
ATOM   3877  HB  THR A 256      -1.557  -6.679 -17.804  1.00 72.99           H
ATOM   3878  OG1 THR A 256      -0.475  -5.087 -18.728  1.00 72.99           O
ATOM   3879  HG1 THR A 256      -0.618  -5.630 -19.555  1.00 72.99           H
ATOM   3880  CG2 THR A 256      -1.802  -4.769 -16.838  1.00 72.99           C
ATOM   3881 1HG2 THR A 256      -1.219  -3.861 -16.682  1.00 72.99           H
ATOM   3882 2HG2 THR A 256      -2.100  -5.180 -15.873  1.00 72.99           H
ATOM   3883 3HG2 THR A 256      -2.691  -4.535 -17.423  1.00 72.99           H
ATOM   3884  HN  THR A 256       1.044  -6.557 -18.741  1.00 72.99           H
ATOM   3885  N   ILE A 257       0.223  -8.563 -16.487  1.00 77.22           N
ATOM   3886  CA  ILE A 257       0.093  -9.792 -15.724  1.00 77.22           C
ATOM   3887  C   ILE A 257       1.173  -9.831 -14.641  1.00 77.22           C
ATOM   3888  O   ILE A 257       0.879 -10.085 -13.474  1.00 77.22           O
ATOM   3889  HA  ILE A 257      -0.882  -9.773 -15.237  1.00 77.22           H
ATOM   3890  CB  ILE A 257       0.112 -11.006 -16.655  1.00 77.22           C
ATOM   3891  HB  ILE A 257       0.971 -10.914 -17.318  1.00 77.22           H
ATOM   3892  CG1 ILE A 257      -1.138 -11.039 -17.537  1.00 77.22           C
ATOM   3893 1HG1 ILE A 257      -2.024 -11.168 -16.914  1.00 77.22           H
ATOM   3894 2HG1 ILE A 257      -1.248 -10.086 -18.054  1.00 77.22           H
ATOM   3895  CG2 ILE A 257       0.289 -12.302 -15.862  1.00 77.22           C
ATOM   3896 1HG2 ILE A 257       1.231 -12.267 -15.314  1.00 77.22           H
ATOM   3897 2HG2 ILE A 257      -0.536 -12.414 -15.159  1.00 77.22           H
ATOM   3898 3HG2 ILE A 257       0.299 -13.149 -16.548  1.00 77.22           H
ATOM   3899  CD1 ILE A 257      -1.057 -12.175 -18.559  1.00 77.22           C
ATOM   3900 1HD1 ILE A 257      -0.185 -12.029 -19.195  1.00 77.22           H
ATOM   3901 2HD1 ILE A 257      -0.972 -13.128 -18.037  1.00 77.22           H
ATOM   3902 3HD1 ILE A 257      -1.958 -12.176 -19.173  1.00 77.22           H
ATOM   3903  HN  ILE A 257       0.382  -8.688 -17.466  1.00 77.22           H
ATOM   3904  N   THR A 258       2.402  -9.575 -15.066  1.00 81.78           N
ATOM   3905  CA  THR A 258       3.541  -9.680 -14.170  1.00 81.78           C
ATOM   3906  C   THR A 258       3.376  -8.727 -12.984  1.00 81.78           C
ATOM   3907  O   THR A 258       3.566  -9.122 -11.835  1.00 81.78           O
ATOM   3908  HA  THR A 258       3.568 -10.692 -13.765  1.00 81.78           H
ATOM   3909  CB  THR A 258       4.809  -9.422 -14.985  1.00 81.78           C
ATOM   3910  HB  THR A 258       4.848  -8.388 -15.327  1.00 81.78           H
ATOM   3911  OG1 THR A 258       4.768 -10.408 -16.013  1.00 81.78           O
ATOM   3912  HG1 THR A 258       4.294 -10.046 -16.816  1.00 81.78           H
ATOM   3913  CG2 THR A 258       6.084  -9.749 -14.205  1.00 81.78           C
ATOM   3914 1HG2 THR A 258       6.076 -10.802 -13.921  1.00 81.78           H
ATOM   3915 2HG2 THR A 258       6.130  -9.132 -13.308  1.00 81.78           H
ATOM   3916 3HG2 THR A 258       6.954  -9.548 -14.830  1.00 81.78           H
ATOM   3917  HN  THR A 258       2.624  -9.301 -16.001  1.00 81.78           H
ATOM   3918  N   VAL A 259       3.024  -7.490 -13.304  1.00 79.77           N
ATOM   3919  CA  VAL A 259       2.889  -6.463 -12.285  1.00 79.77           C
ATOM   3920  C   VAL A 259       1.845  -6.905 -11.258  1.00 79.77           C
ATOM   3921  O   VAL A 259       2.058  -6.769 -10.054  1.00 79.77           O
ATOM   3922  HA  VAL A 259       3.853  -6.366 -11.786  1.00 79.77           H
ATOM   3923  CB  VAL A 259       2.555  -5.120 -12.937  1.00 79.77           C
ATOM   3924  HB  VAL A 259       1.708  -5.273 -13.606  1.00 79.77           H
ATOM   3925  CG1 VAL A 259       2.144  -4.088 -11.886  1.00 79.77           C
ATOM   3926 1HG1 VAL A 259       1.264  -4.445 -11.351  1.00 79.77           H
ATOM   3927 2HG1 VAL A 259       2.963  -3.940 -11.182  1.00 79.77           H
ATOM   3928 3HG1 VAL A 259       1.912  -3.142 -12.377  1.00 79.77           H
ATOM   3929  CG2 VAL A 259       3.729  -4.611 -13.776  1.00 79.77           C
ATOM   3930 1HG2 VAL A 259       4.603  -4.482 -13.138  1.00 79.77           H
ATOM   3931 2HG2 VAL A 259       3.956  -5.333 -14.560  1.00 79.77           H
ATOM   3932 3HG2 VAL A 259       3.465  -3.655 -14.228  1.00 79.77           H
ATOM   3933  HN  VAL A 259       2.834  -7.187 -14.238  1.00 79.77           H
ATOM   3934  N   LEU A 260       0.740  -7.425 -11.770  1.00 77.46           N
ATOM   3935  CA  LEU A 260      -0.374  -7.804 -10.918  1.00 77.46           C
ATOM   3936  C   LEU A 260       0.044  -8.981 -10.034  1.00 77.46           C
ATOM   3937  O   LEU A 260      -0.219  -8.984  -8.833  1.00 77.46           O
ATOM   3938  HA  LEU A 260      -0.599  -6.953 -10.275  1.00 77.46           H
ATOM   3939  CB  LEU A 260      -1.623  -8.079 -11.758  1.00 77.46           C
ATOM   3940 1HB  LEU A 260      -1.345  -8.032 -12.811  1.00 77.46           H
ATOM   3941 2HB  LEU A 260      -1.952  -9.099 -11.560  1.00 77.46           H
ATOM   3942  CG  LEU A 260      -2.806  -7.137 -11.529  1.00 77.46           C
ATOM   3943  HG  LEU A 260      -2.528  -6.422 -10.755  1.00 77.46           H
ATOM   3944  CD1 LEU A 260      -3.122  -6.335 -12.793  1.00 77.46           C
ATOM   3945 1HD1 LEU A 260      -2.252  -5.741 -13.073  1.00 77.46           H
ATOM   3946 2HD1 LEU A 260      -3.371  -7.019 -13.604  1.00 77.46           H
ATOM   3947 3HD1 LEU A 260      -3.967  -5.674 -12.602  1.00 77.46           H
ATOM   3948  CD2 LEU A 260      -4.027  -7.905 -11.017  1.00 77.46           C
ATOM   3949 1HD2 LEU A 260      -4.316  -8.657 -11.751  1.00 77.46           H
ATOM   3950 2HD2 LEU A 260      -3.780  -8.392 -10.074  1.00 77.46           H
ATOM   3951 3HD2 LEU A 260      -4.854  -7.211 -10.863  1.00 77.46           H
ATOM   3952  HN  LEU A 260       0.599  -7.586 -12.747  1.00 77.46           H
ATOM   3953  N   THR A 261       0.688  -9.953 -10.664  1.00 84.78           N
ATOM   3954  CA  THR A 261       1.079 -11.166  -9.966  1.00 84.78           C
ATOM   3955  C   THR A 261       2.020 -10.835  -8.806  1.00 84.78           C
ATOM   3956  O   THR A 261       1.865 -11.362  -7.706  1.00 84.78           O
ATOM   3957  HA  THR A 261       0.186 -11.617  -9.534  1.00 84.78           H
ATOM   3958  CB  THR A 261       1.691 -12.124 -10.990  1.00 84.78           C
ATOM   3959  HB  THR A 261       2.605 -11.708 -11.414  1.00 84.78           H
ATOM   3960  OG1 THR A 261       0.636 -12.362 -11.918  1.00 84.78           O
ATOM   3961  HG1 THR A 261       0.643 -11.661 -12.631  1.00 84.78           H
ATOM   3962  CG2 THR A 261       1.985 -13.504 -10.399  1.00 84.78           C
ATOM   3963 1HG2 THR A 261       1.058 -13.949 -10.035  1.00 84.78           H
ATOM   3964 2HG2 THR A 261       2.688 -13.403  -9.572  1.00 84.78           H
ATOM   3965 3HG2 THR A 261       2.418 -14.144 -11.167  1.00 84.78           H
ATOM   3966  HN  THR A 261       0.942  -9.921 -11.630  1.00 84.78           H
ATOM   3967  N   VAL A 262       2.976  -9.962  -9.092  1.00 87.70           N
ATOM   3968  CA  VAL A 262       3.962  -9.580  -8.096  1.00 87.70           C
ATOM   3969  C   VAL A 262       3.263  -8.855  -6.944  1.00 87.70           C
ATOM   3970  O   VAL A 262       3.574  -9.089  -5.778  1.00 87.70           O
ATOM   3971  HA  VAL A 262       4.413 -10.495  -7.711  1.00 87.70           H
ATOM   3972  CB  VAL A 262       5.066  -8.744  -8.747  1.00 87.70           C
ATOM   3973  HB  VAL A 262       4.592  -7.919  -9.278  1.00 87.70           H
ATOM   3974  CG1 VAL A 262       5.999  -8.150  -7.689  1.00 87.70           C
ATOM   3975 1HG1 VAL A 262       5.426  -7.510  -7.018  1.00 87.70           H
ATOM   3976 2HG1 VAL A 262       6.461  -8.955  -7.118  1.00 87.70           H
ATOM   3977 3HG1 VAL A 262       6.774  -7.560  -8.179  1.00 87.70           H
ATOM   3978  CG2 VAL A 262       5.850  -9.572  -9.767  1.00 87.70           C
ATOM   3979 1HG2 VAL A 262       6.307 -10.426  -9.268  1.00 87.70           H
ATOM   3980 2HG2 VAL A 262       5.174  -9.925 -10.546  1.00 87.70           H
ATOM   3981 3HG2 VAL A 262       6.629  -8.953 -10.214  1.00 87.70           H
ATOM   3982  HN  VAL A 262       3.081  -9.521  -9.983  1.00 87.70           H
ATOM   3983  N   PHE A 263       2.331  -7.987  -7.312  1.00 82.47           N
ATOM   3984  CA  PHE A 263       1.590  -7.221  -6.325  1.00 82.47           C
ATOM   3985  C   PHE A 263       0.845  -8.146  -5.360  1.00 82.47           C
ATOM   3986  O   PHE A 263       0.999  -8.034  -4.144  1.00 82.47           O
ATOM   3987  HA  PHE A 263       2.313  -6.625  -5.769  1.00 82.47           H
ATOM   3988  CB  PHE A 263       0.571  -6.374  -7.089  1.00 82.47           C
ATOM   3989 1HB  PHE A 263       1.103  -5.712  -7.772  1.00 82.47           H
ATOM   3990 2HB  PHE A 263      -0.048  -7.031  -7.700  1.00 82.47           H
ATOM   3991  CG  PHE A 263      -0.338  -5.533  -6.190  1.00 82.47           C
ATOM   3992  CD1 PHE A 263      -1.616  -5.931  -5.952  1.00 82.47           C
ATOM   3993  HD1 PHE A 263      -1.993  -6.850  -6.401  1.00 82.47           H
ATOM   3994  CD2 PHE A 263       0.133  -4.386  -5.630  1.00 82.47           C
ATOM   3995  HD2 PHE A 263       1.157  -4.067  -5.821  1.00 82.47           H
ATOM   3996  CE1 PHE A 263      -2.459  -5.150  -5.118  1.00 82.47           C
ATOM   3997  HE1 PHE A 263      -3.484  -5.469  -4.927  1.00 82.47           H
ATOM   3998  CE2 PHE A 263      -0.710  -3.606  -4.796  1.00 82.47           C
ATOM   3999  HE2 PHE A 263      -0.333  -2.687  -4.347  1.00 82.47           H
ATOM   4000  CZ  PHE A 263      -1.989  -4.004  -4.558  1.00 82.47           C
ATOM   4001  HZ  PHE A 263      -2.636  -3.405  -3.917  1.00 82.47           H
ATOM   4002  HN  PHE A 263       2.081  -7.805  -8.263  1.00 82.47           H
ATOM   4003  N   VAL A 264       0.054  -9.039  -5.937  1.00 87.13           N
ATOM   4004  CA  VAL A 264      -0.803  -9.903  -5.144  1.00 87.13           C
ATOM   4005  C   VAL A 264       0.059 -10.738  -4.196  1.00 87.13           C
ATOM   4006  O   VAL A 264      -0.266 -10.880  -3.018  1.00 87.13           O
ATOM   4007  HA  VAL A 264      -1.457  -9.263  -4.552  1.00 87.13           H
ATOM   4008  CB  VAL A 264      -1.680 -10.756  -6.063  1.00 87.13           C
ATOM   4009  HB  VAL A 264      -1.027 -11.260  -6.776  1.00 87.13           H
ATOM   4010  CG1 VAL A 264      -2.424 -11.831  -5.268  1.00 87.13           C
ATOM   4011 1HG1 VAL A 264      -1.703 -12.480  -4.771  1.00 87.13           H
ATOM   4012 2HG1 VAL A 264      -3.060 -11.355  -4.522  1.00 87.13           H
ATOM   4013 3HG1 VAL A 264      -3.040 -12.423  -5.946  1.00 87.13           H
ATOM   4014  CG2 VAL A 264      -2.656  -9.884  -6.855  1.00 87.13           C
ATOM   4015 1HG2 VAL A 264      -3.300  -9.341  -6.163  1.00 87.13           H
ATOM   4016 2HG2 VAL A 264      -2.097  -9.174  -7.465  1.00 87.13           H
ATOM   4017 3HG2 VAL A 264      -3.267 -10.516  -7.500  1.00 87.13           H
ATOM   4018  HN  VAL A 264      -0.006  -9.175  -6.926  1.00 87.13           H
ATOM   4019  N   LEU A 265       1.142 -11.270  -4.745  1.00 88.60           N
ATOM   4020  CA  LEU A 265       1.988 -12.183  -3.997  1.00 88.60           C
ATOM   4021  C   LEU A 265       2.624 -11.437  -2.822  1.00 88.60           C
ATOM   4022  O   LEU A 265       2.807 -12.006  -1.747  1.00 88.60           O
ATOM   4023  HA  LEU A 265       1.348 -12.971  -3.600  1.00 88.60           H
ATOM   4024  CB  LEU A 265       3.006 -12.851  -4.924  1.00 88.60           C
ATOM   4025 1HB  LEU A 265       3.493 -12.076  -5.515  1.00 88.60           H
ATOM   4026 2HB  LEU A 265       3.778 -13.315  -4.309  1.00 88.60           H
ATOM   4027  CG  LEU A 265       2.450 -13.908  -5.880  1.00 88.60           C
ATOM   4028  HG  LEU A 265       1.651 -13.453  -6.465  1.00 88.60           H
ATOM   4029  CD1 LEU A 265       3.523 -14.374  -6.866  1.00 88.60           C
ATOM   4030 1HD1 LEU A 265       3.873 -13.524  -7.451  1.00 88.60           H
ATOM   4031 2HD1 LEU A 265       4.359 -14.806  -6.316  1.00 88.60           H
ATOM   4032 3HD1 LEU A 265       3.101 -15.125  -7.534  1.00 88.60           H
ATOM   4033  CD2 LEU A 265       1.835 -15.077  -5.107  1.00 88.60           C
ATOM   4034 1HD2 LEU A 265       2.598 -15.539  -4.480  1.00 88.60           H
ATOM   4035 2HD2 LEU A 265       1.022 -14.711  -4.480  1.00 88.60           H
ATOM   4036 3HD2 LEU A 265       1.448 -15.814  -5.811  1.00 88.60           H
ATOM   4037  HN  LEU A 265       1.442 -11.085  -5.681  1.00 88.60           H
ATOM   4038  N   SER A 266       2.943 -10.175  -3.067  1.00 89.85           N
ATOM   4039  CA  SER A 266       3.640  -9.373  -2.076  1.00 89.85           C
ATOM   4040  C   SER A 266       2.654  -8.874  -1.018  1.00 89.85           C
ATOM   4041  O   SER A 266       3.008  -8.745   0.153  1.00 89.85           O
ATOM   4042  HA  SER A 266       4.375 -10.043  -1.629  1.00 89.85           H
ATOM   4043  CB  SER A 266       4.360  -8.192  -2.730  1.00 89.85           C
ATOM   4044 1HB  SER A 266       4.885  -7.619  -1.966  1.00 89.85           H
ATOM   4045 2HB  SER A 266       5.113  -8.565  -3.424  1.00 89.85           H
ATOM   4046  OG  SER A 266       3.457  -7.336  -3.426  1.00 89.85           O
ATOM   4047  HG  SER A 266       3.406  -7.603  -4.388  1.00 89.85           H
ATOM   4048  HN  SER A 266       2.733  -9.701  -3.922  1.00 89.85           H
ATOM   4049  N   GLN A 267       1.437  -8.608  -1.468  1.00 85.34           N
ATOM   4050  CA  GLN A 267       0.453  -7.953  -0.623  1.00 85.34           C
ATOM   4051  C   GLN A 267      -0.291  -8.987   0.225  1.00 85.34           C
ATOM   4052  O   GLN A 267      -0.750  -8.679   1.323  1.00 85.34           O
ATOM   4053  HA  GLN A 267       1.024  -7.286   0.023  1.00 85.34           H
ATOM   4054  CB  GLN A 267      -0.524  -7.125  -1.460  1.00 85.34           C
ATOM   4055 1HB  GLN A 267      -0.963  -7.750  -2.238  1.00 85.34           H
ATOM   4056 2HB  GLN A 267      -1.343  -6.776  -0.831  1.00 85.34           H
ATOM   4057  CG  GLN A 267       0.181  -5.927  -2.100  1.00 85.34           C
ATOM   4058 1HG  GLN A 267       1.034  -6.272  -2.683  1.00 85.34           H
ATOM   4059 2HG  GLN A 267      -0.498  -5.428  -2.792  1.00 85.34           H
ATOM   4060  CD  GLN A 267       0.651  -4.935  -1.035  1.00 85.34           C
ATOM   4061  OE1 GLN A 267       0.065  -4.800   0.027  1.00 85.34           O
ATOM   4062  NE2 GLN A 267       1.739  -4.250  -1.376  1.00 85.34           N
ATOM   4063 1HE2 GLN A 267       2.172  -4.409  -2.263  1.00 85.34           H
ATOM   4064 2HE2 GLN A 267       2.124  -3.576  -0.745  1.00 85.34           H
ATOM   4065  HN  GLN A 267       1.120  -8.832  -2.390  1.00 85.34           H
ATOM   4066  N   PHE A 268      -0.387 -10.192  -0.318  1.00 90.75           N
ATOM   4067  CA  PHE A 268      -1.240 -11.211   0.269  1.00 90.75           C
ATOM   4068  C   PHE A 268      -0.812 -11.526   1.703  1.00 90.75           C
ATOM   4069  O   PHE A 268      -1.614 -11.427   2.630  1.00 90.75           O
ATOM   4070  HA  PHE A 268      -2.257 -10.818   0.273  1.00 90.75           H
ATOM   4071  CB  PHE A 268      -1.085 -12.471  -0.585  1.00 90.75           C
ATOM   4072 1HB  PHE A 268      -1.331 -12.229  -1.619  1.00 90.75           H
ATOM   4073 2HB  PHE A 268      -0.040 -12.780  -0.571  1.00 90.75           H
ATOM   4074  CG  PHE A 268      -1.955 -13.643  -0.129  1.00 90.75           C
ATOM   4075  CD1 PHE A 268      -1.412 -14.645   0.613  1.00 90.75           C
ATOM   4076  HD1 PHE A 268      -0.357 -14.613   0.883  1.00 90.75           H
ATOM   4077  CD2 PHE A 268      -3.272 -13.684  -0.466  1.00 90.75           C
ATOM   4078  HD2 PHE A 268      -3.707 -12.881  -1.061  1.00 90.75           H
ATOM   4079  CE1 PHE A 268      -2.220 -15.733   1.036  1.00 90.75           C
ATOM   4080  HE1 PHE A 268      -1.785 -16.536   1.631  1.00 90.75           H
ATOM   4081  CE2 PHE A 268      -4.080 -14.772  -0.043  1.00 90.75           C
ATOM   4082  HE2 PHE A 268      -5.136 -14.804  -0.313  1.00 90.75           H
ATOM   4083  CZ  PHE A 268      -3.537 -15.774   0.699  1.00 90.75           C
ATOM   4084  HZ  PHE A 268      -4.158 -16.609   1.024  1.00 90.75           H
ATOM   4085  HN  PHE A 268       0.105 -10.475  -1.141  1.00 90.75           H
ATOM   4086  N   PRO A 269       0.455 -11.909   1.912  1.00 94.17           N
ATOM   4087  CA  PRO A 269       0.921 -12.279   3.251  1.00 94.17           C
ATOM   4088  C   PRO A 269       0.624 -11.203   4.282  1.00 94.17           C
ATOM   4089  O   PRO A 269       0.183 -11.505   5.390  1.00 94.17           O
ATOM   4090  HA  PRO A 269       0.390 -13.164   3.601  1.00 94.17           H
ATOM   4091  CB  PRO A 269       2.425 -12.488   3.066  1.00 94.17           C
ATOM   4092 1HB  PRO A 269       2.985 -11.575   3.267  1.00 94.17           H
ATOM   4093 2HB  PRO A 269       2.810 -13.252   3.742  1.00 94.17           H
ATOM   4094  CG  PRO A 269       2.546 -12.914   1.608  1.00 94.17           C
ATOM   4095 1HG  PRO A 269       3.555 -12.762   1.224  1.00 94.17           H
ATOM   4096 2HG  PRO A 269       2.324 -13.973   1.475  1.00 94.17           H
ATOM   4097  CD  PRO A 269       1.530 -12.025   0.910  1.00 94.17           C
ATOM   4098 1HD  PRO A 269       1.949 -11.051   0.658  1.00 94.17           H
ATOM   4099 2HD  PRO A 269       1.178 -12.468  -0.022  1.00 94.17           H
ATOM   4100  N   TYR A 270       0.875  -9.963   3.887  1.00 91.42           N
ATOM   4101  CA  TYR A 270       0.700  -8.839   4.791  1.00 91.42           C
ATOM   4102  C   TYR A 270      -0.760  -8.710   5.230  1.00 91.42           C
ATOM   4103  O   TYR A 270      -1.043  -8.541   6.415  1.00 91.42           O
ATOM   4104  HA  TYR A 270       1.321  -9.015   5.670  1.00 91.42           H
ATOM   4105  CB  TYR A 270       1.094  -7.593   3.996  1.00 91.42           C
ATOM   4106 1HB  TYR A 270       2.162  -7.636   3.779  1.00 91.42           H
ATOM   4107 2HB  TYR A 270       0.573  -7.606   3.039  1.00 91.42           H
ATOM   4108  CG  TYR A 270       0.787  -6.276   4.711  1.00 91.42           C
ATOM   4109  CD1 TYR A 270      -0.144  -5.405   4.182  1.00 91.42           C
ATOM   4110  HD1 TYR A 270      -0.660  -5.656   3.255  1.00 91.42           H
ATOM   4111  CD2 TYR A 270       1.440  -5.959   5.884  1.00 91.42           C
ATOM   4112  HD2 TYR A 270       2.175  -6.646   6.302  1.00 91.42           H
ATOM   4113  CE1 TYR A 270      -0.434  -4.165   4.855  1.00 91.42           C
ATOM   4114  HE1 TYR A 270      -1.167  -3.469   4.448  1.00 91.42           H
ATOM   4115  CE2 TYR A 270       1.150  -4.719   6.557  1.00 91.42           C
ATOM   4116  HE2 TYR A 270       1.659  -4.456   7.485  1.00 91.42           H
ATOM   4117  CZ  TYR A 270       0.227  -3.883   6.009  1.00 91.42           C
ATOM   4118  OH  TYR A 270      -0.046  -2.712   6.645  1.00 91.42           O
ATOM   4119  HH  TYR A 270       0.419  -2.687   7.529  1.00 91.42           H
ATOM   4120  HN  TYR A 270       1.191  -9.722   2.970  1.00 91.42           H
ATOM   4121  N   ASN A 271      -1.648  -8.793   4.250  1.00 89.69           N
ATOM   4122  CA  ASN A 271      -3.062  -8.572   4.501  1.00 89.69           C
ATOM   4123  C   ASN A 271      -3.620  -9.738   5.318  1.00 89.69           C
ATOM   4124  O   ASN A 271      -4.620  -9.588   6.018  1.00 89.69           O
ATOM   4125  HA  ASN A 271      -3.112  -7.625   5.038  1.00 89.69           H
ATOM   4126  CB  ASN A 271      -3.848  -8.494   3.190  1.00 89.69           C
ATOM   4127 1HB  ASN A 271      -3.504  -9.272   2.509  1.00 89.69           H
ATOM   4128 2HB  ASN A 271      -4.904  -8.684   3.384  1.00 89.69           H
ATOM   4129  CG  ASN A 271      -3.683  -7.122   2.533  1.00 89.69           C
ATOM   4130  OD1 ASN A 271      -4.284  -6.138   2.931  1.00 89.69           O
ATOM   4131  ND2 ASN A 271      -2.837  -7.113   1.506  1.00 89.69           N
ATOM   4132 1HD2 ASN A 271      -2.376  -7.956   1.230  1.00 89.69           H
ATOM   4133 2HD2 ASN A 271      -2.663  -6.262   1.011  1.00 89.69           H
ATOM   4134  HN  ASN A 271      -1.416  -9.008   3.301  1.00 89.69           H
ATOM   4135  N   CYS A 272      -2.949 -10.875   5.202  1.00 94.32           N
ATOM   4136  CA  CYS A 272      -3.292 -12.033   6.009  1.00 94.32           C
ATOM   4137  C   CYS A 272      -3.119 -11.659   7.483  1.00 94.32           C
ATOM   4138  O   CYS A 272      -4.012 -11.894   8.295  1.00 94.32           O
ATOM   4139  HA  CYS A 272      -4.333 -12.270   5.790  1.00 94.32           H
ATOM   4140  CB  CYS A 272      -2.455 -13.256   5.629  1.00 94.32           C
ATOM   4141 1HB  CYS A 272      -1.399 -12.989   5.597  1.00 94.32           H
ATOM   4142 2HB  CYS A 272      -2.564 -14.032   6.387  1.00 94.32           H
ATOM   4143  SG  CYS A 272      -2.987 -13.896   4.000  1.00 94.32           S
ATOM   4144  HG  CYS A 272      -2.401 -12.945   3.278  1.00 94.32           H
ATOM   4145  HN  CYS A 272      -2.185 -11.011   4.571  1.00 94.32           H
ATOM   4146  N   ILE A 273      -1.964 -11.083   7.783  1.00 92.94           N
ATOM   4147  CA  ILE A 273      -1.652 -10.698   9.149  1.00 92.94           C
ATOM   4148  C   ILE A 273      -2.576  -9.556   9.576  1.00 92.94           C
ATOM   4149  O   ILE A 273      -3.039  -9.520  10.715  1.00 92.94           O
ATOM   4150  HA  ILE A 273      -1.853 -11.560   9.785  1.00 92.94           H
ATOM   4151  CB  ILE A 273      -0.164 -10.370   9.286  1.00 92.94           C
ATOM   4152  HB  ILE A 273       0.077  -9.576   8.580  1.00 92.94           H
ATOM   4153  CG1 ILE A 273       0.700 -11.578   8.921  1.00 92.94           C
ATOM   4154 1HG1 ILE A 273       0.515 -11.862   7.885  1.00 92.94           H
ATOM   4155 2HG1 ILE A 273       1.754 -11.312   8.995  1.00 92.94           H
ATOM   4156  CG2 ILE A 273       0.153  -9.840  10.686  1.00 92.94           C
ATOM   4157 1HG2 ILE A 273      -0.423  -8.934  10.871  1.00 92.94           H
ATOM   4158 2HG2 ILE A 273      -0.109 -10.595  11.428  1.00 92.94           H
ATOM   4159 3HG2 ILE A 273       1.217  -9.615  10.757  1.00 92.94           H
ATOM   4160  CD1 ILE A 273       0.402 -12.764   9.842  1.00 92.94           C
ATOM   4161 1HD1 ILE A 273       0.612 -12.483  10.874  1.00 92.94           H
ATOM   4162 2HD1 ILE A 273      -0.647 -13.043   9.747  1.00 92.94           H
ATOM   4163 3HD1 ILE A 273       1.030 -13.609   9.560  1.00 92.94           H
ATOM   4164  HN  ILE A 273      -1.250 -10.879   7.113  1.00 92.94           H
ATOM   4165  N   LEU A 274      -2.817  -8.650   8.639  1.00 90.20           N
ATOM   4166  CA  LEU A 274      -3.643  -7.488   8.917  1.00 90.20           C
ATOM   4167  C   LEU A 274      -5.051  -7.948   9.301  1.00 90.20           C
ATOM   4168  O   LEU A 274      -5.700  -7.332  10.145  1.00 90.20           O
ATOM   4169  HA  LEU A 274      -3.204  -6.971   9.770  1.00 90.20           H
ATOM   4170  CB  LEU A 274      -3.615  -6.516   7.735  1.00 90.20           C
ATOM   4171 1HB  LEU A 274      -2.581  -6.397   7.412  1.00 90.20           H
ATOM   4172 2HB  LEU A 274      -4.158  -6.969   6.905  1.00 90.20           H
ATOM   4173  CG  LEU A 274      -4.202  -5.127   7.995  1.00 90.20           C
ATOM   4174  HG  LEU A 274      -5.168  -5.251   8.484  1.00 90.20           H
ATOM   4175  CD1 LEU A 274      -3.312  -4.325   8.947  1.00 90.20           C
ATOM   4176 1HD1 LEU A 274      -3.229  -4.852   9.897  1.00 90.20           H
ATOM   4177 2HD1 LEU A 274      -2.322  -4.209   8.507  1.00 90.20           H
ATOM   4178 3HD1 LEU A 274      -3.753  -3.342   9.114  1.00 90.20           H
ATOM   4179  CD2 LEU A 274      -4.453  -4.384   6.681  1.00 90.20           C
ATOM   4180 1HD2 LEU A 274      -3.512  -4.270   6.142  1.00 90.20           H
ATOM   4181 2HD2 LEU A 274      -5.155  -4.951   6.071  1.00 90.20           H
ATOM   4182 3HD2 LEU A 274      -4.870  -3.399   6.895  1.00 90.20           H
ATOM   4183  HN  LEU A 274      -2.459  -8.701   7.707  1.00 90.20           H
ATOM   4184  N   LEU A 275      -5.481  -9.027   8.664  1.00 92.31           N
ATOM   4185  CA  LEU A 275      -6.791  -9.588   8.943  1.00 92.31           C
ATOM   4186  C   LEU A 275      -6.836 -10.072  10.394  1.00 92.31           C
ATOM   4187  O   LEU A 275      -7.793  -9.794  11.115  1.00 92.31           O
ATOM   4188  HA  LEU A 275      -7.522  -8.788   8.823  1.00 92.31           H
ATOM   4189  CB  LEU A 275      -7.138 -10.674   7.922  1.00 92.31           C
ATOM   4190 1HB  LEU A 275      -7.105 -10.232   6.926  1.00 92.31           H
ATOM   4191 2HB  LEU A 275      -6.361 -11.439   7.957  1.00 92.31           H
ATOM   4192  CG  LEU A 275      -8.495 -11.357   8.103  1.00 92.31           C
ATOM   4193  HG  LEU A 275      -8.544 -11.756   9.116  1.00 92.31           H
ATOM   4194  CD1 LEU A 275      -9.638 -10.351   7.958  1.00 92.31           C
ATOM   4195 1HD1 LEU A 275      -9.535  -9.572   8.713  1.00 92.31           H
ATOM   4196 2HD1 LEU A 275      -9.603  -9.901   6.965  1.00 92.31           H
ATOM   4197 3HD1 LEU A 275     -10.592 -10.862   8.091  1.00 92.31           H
ATOM   4198  CD2 LEU A 275      -8.646 -12.539   7.144  1.00 92.31           C
ATOM   4199 1HD2 LEU A 275      -8.567 -12.185   6.116  1.00 92.31           H
ATOM   4200 2HD2 LEU A 275      -7.860 -13.268   7.339  1.00 92.31           H
ATOM   4201 3HD2 LEU A 275      -9.620 -13.006   7.294  1.00 92.31           H
ATOM   4202  HN  LEU A 275      -4.951  -9.514   7.969  1.00 92.31           H
ATOM   4203  N   VAL A 276      -5.789 -10.787  10.778  1.00 93.90           N
ATOM   4204  CA  VAL A 276      -5.703 -11.323  12.126  1.00 93.90           C
ATOM   4205  C   VAL A 276      -5.782 -10.174  13.133  1.00 93.90           C
ATOM   4206  O   VAL A 276      -6.513 -10.257  14.119  1.00 93.90           O
ATOM   4207  HA  VAL A 276      -6.560 -11.979  12.274  1.00 93.90           H
ATOM   4208  CB  VAL A 276      -4.432 -12.162  12.275  1.00 93.90           C
ATOM   4209  HB  VAL A 276      -3.583 -11.536  12.000  1.00 93.90           H
ATOM   4210  CG1 VAL A 276      -4.237 -12.607  13.726  1.00 93.90           C
ATOM   4211 1HG1 VAL A 276      -4.154 -11.730  14.367  1.00 93.90           H
ATOM   4212 2HG1 VAL A 276      -5.090 -13.208  14.040  1.00 93.90           H
ATOM   4213 3HG1 VAL A 276      -3.326 -13.202  13.804  1.00 93.90           H
ATOM   4214  CG2 VAL A 276      -4.455 -13.365  11.330  1.00 93.90           C
ATOM   4215 1HG2 VAL A 276      -5.316 -13.991  11.561  1.00 93.90           H
ATOM   4216 2HG2 VAL A 276      -4.524 -13.016  10.300  1.00 93.90           H
ATOM   4217 3HG2 VAL A 276      -3.540 -13.944  11.457  1.00 93.90           H
ATOM   4218  HN  VAL A 276      -5.011 -11.001  10.188  1.00 93.90           H
ATOM   4219  N   GLN A 277      -5.020  -9.128  12.850  1.00 90.76           N
ATOM   4220  CA  GLN A 277      -4.977  -7.974  13.732  1.00 90.76           C
ATOM   4221  C   GLN A 277      -6.361  -7.331  13.835  1.00 90.76           C
ATOM   4222  O   GLN A 277      -6.738  -6.824  14.890  1.00 90.76           O
ATOM   4223  HA  GLN A 277      -4.677  -8.363  14.705  1.00 90.76           H
ATOM   4224  CB  GLN A 277      -3.935  -6.959  13.256  1.00 90.76           C
ATOM   4225 1HB  GLN A 277      -4.068  -6.769  12.191  1.00 90.76           H
ATOM   4226 2HB  GLN A 277      -4.086  -6.009  13.770  1.00 90.76           H
ATOM   4227  CG  GLN A 277      -2.516  -7.467  13.516  1.00 90.76           C
ATOM   4228 1HG  GLN A 277      -2.396  -7.695  14.575  1.00 90.76           H
ATOM   4229 2HG  GLN A 277      -2.352  -8.395  12.969  1.00 90.76           H
ATOM   4230  CD  GLN A 277      -1.476  -6.428  13.091  1.00 90.76           C
ATOM   4231  OE1 GLN A 277      -1.730  -5.553  12.280  1.00 90.76           O
ATOM   4232  NE2 GLN A 277      -0.293  -6.573  13.683  1.00 90.76           N
ATOM   4233 1HE2 GLN A 277      -0.151  -7.313  14.340  1.00 90.76           H
ATOM   4234 2HE2 GLN A 277       0.453  -5.942  13.471  1.00 90.76           H
ATOM   4235  HN  GLN A 277      -4.441  -9.061  12.038  1.00 90.76           H
ATOM   4236  N   THR A 278      -7.082  -7.374  12.724  1.00 91.31           N
ATOM   4237  CA  THR A 278      -8.398  -6.762  12.662  1.00 91.31           C
ATOM   4238  C   THR A 278      -9.380  -7.515  13.562  1.00 91.31           C
ATOM   4239  O   THR A 278     -10.152  -6.900  14.296  1.00 91.31           O
ATOM   4240  HA  THR A 278      -8.324  -5.746  13.050  1.00 91.31           H
ATOM   4241  CB  THR A 278      -8.831  -6.717  11.195  1.00 91.31           C
ATOM   4242  HB  THR A 278      -8.975  -7.723  10.801  1.00 91.31           H
ATOM   4243  OG1 THR A 278      -7.816  -5.947  10.557  1.00 91.31           O
ATOM   4244  HG1 THR A 278      -7.120  -6.552  10.170  1.00 91.31           H
ATOM   4245  CG2 THR A 278     -10.107  -5.899  10.985  1.00 91.31           C
ATOM   4246 1HG2 THR A 278      -9.940  -4.875  11.317  1.00 91.31           H
ATOM   4247 2HG2 THR A 278     -10.920  -6.340  11.561  1.00 91.31           H
ATOM   4248 3HG2 THR A 278     -10.369  -5.901   9.927  1.00 91.31           H
ATOM   4249  HN  THR A 278      -6.781  -7.815  11.879  1.00 91.31           H
ATOM   4250  N   ILE A 279      -9.318  -8.836  13.476  1.00 91.83           N
ATOM   4251  CA  ILE A 279     -10.198  -9.679  14.266  1.00 91.83           C
ATOM   4252  C   ILE A 279      -9.852  -9.524  15.748  1.00 91.83           C
ATOM   4253  O   ILE A 279     -10.743  -9.420  16.590  1.00 91.83           O
ATOM   4254  HA  ILE A 279     -11.217  -9.324  14.111  1.00 91.83           H
ATOM   4255  CB  ILE A 279     -10.142 -11.125  13.770  1.00 91.83           C
ATOM   4256  HB  ILE A 279      -9.101 -11.446  13.769  1.00 91.83           H
ATOM   4257  CG1 ILE A 279     -10.649 -11.231  12.330  1.00 91.83           C
ATOM   4258 1HG1 ILE A 279     -11.731 -11.104  12.311  1.00 91.83           H
ATOM   4259 2HG1 ILE A 279     -10.223 -10.426  11.731  1.00 91.83           H
ATOM   4260  CG2 ILE A 279     -10.902 -12.059  14.715  1.00 91.83           C
ATOM   4261 1HG2 ILE A 279     -10.455 -12.013  15.708  1.00 91.83           H
ATOM   4262 2HG2 ILE A 279     -11.945 -11.749  14.771  1.00 91.83           H
ATOM   4263 3HG2 ILE A 279     -10.846 -13.081  14.338  1.00 91.83           H
ATOM   4264  CD1 ILE A 279     -10.278 -12.583  11.716  1.00 91.83           C
ATOM   4265 1HD1 ILE A 279      -9.194 -12.696  11.714  1.00 91.83           H
ATOM   4266 2HD1 ILE A 279     -10.726 -13.384  12.304  1.00 91.83           H
ATOM   4267 3HD1 ILE A 279     -10.650 -12.631  10.693  1.00 91.83           H
ATOM   4268  HN  ILE A 279      -8.682  -9.328  12.882  1.00 91.83           H
ATOM   4269  N   ASP A 280      -8.556  -9.512  16.022  1.00 90.97           N
ATOM   4270  CA  ASP A 280      -8.081  -9.418  17.392  1.00 90.97           C
ATOM   4271  C   ASP A 280      -8.510  -8.075  17.985  1.00 90.97           C
ATOM   4272  O   ASP A 280      -8.822  -7.987  19.172  1.00 90.97           O
ATOM   4273  HA  ASP A 280      -8.532 -10.265  17.910  1.00 90.97           H
ATOM   4274  CB  ASP A 280      -6.554  -9.496  17.453  1.00 90.97           C
ATOM   4275 1HB  ASP A 280      -6.213 -10.403  16.955  1.00 90.97           H
ATOM   4276 2HB  ASP A 280      -6.122  -8.654  16.912  1.00 90.97           H
ATOM   4277  CG  ASP A 280      -6.062  -9.486  18.901  1.00 90.97           C
ATOM   4278  OD1 ASP A 280      -6.590 -10.304  19.686  1.00 90.97           O
ATOM   4279  OD2 ASP A 280      -5.169  -8.661  19.192  1.00 90.97           O
ATOM   4280  HN  ASP A 280      -7.837  -9.566  15.329  1.00 90.97           H
ATOM   4281  N   ALA A 281      -8.512  -7.061  17.131  1.00 90.18           N
ATOM   4282  CA  ALA A 281      -8.904  -5.727  17.554  1.00 90.18           C
ATOM   4283  C   ALA A 281     -10.346  -5.761  18.064  1.00 90.18           C
ATOM   4284  O   ALA A 281     -10.722  -4.971  18.929  1.00 90.18           O
ATOM   4285  HA  ALA A 281      -8.246  -5.431  18.371  1.00 90.18           H
ATOM   4286  CB  ALA A 281      -8.719  -4.749  16.393  1.00 90.18           C
ATOM   4287 1HB  ALA A 281      -7.673  -4.740  16.088  1.00 90.18           H
ATOM   4288 2HB  ALA A 281      -9.340  -5.060  15.553  1.00 90.18           H
ATOM   4289 3HB  ALA A 281      -9.013  -3.748  16.711  1.00 90.18           H
ATOM   4290  HN  ALA A 281      -8.253  -7.140  16.169  1.00 90.18           H
ATOM   4291  N   TYR A 282     -11.115  -6.685  17.507  1.00 78.00           N
ATOM   4292  CA  TYR A 282     -12.519  -6.804  17.861  1.00 78.00           C
ATOM   4293  C   TYR A 282     -12.718  -7.829  18.979  1.00 78.00           C
ATOM   4294  O   TYR A 282     -13.419  -7.562  19.954  1.00 78.00           O
ATOM   4295  HA  TYR A 282     -12.862  -5.829  18.208  1.00 78.00           H
ATOM   4296  CB  TYR A 282     -13.233  -7.297  16.601  1.00 78.00           C
ATOM   4297 1HB  TYR A 282     -12.997  -6.625  15.776  1.00 78.00           H
ATOM   4298 2HB  TYR A 282     -12.842  -8.278  16.335  1.00 78.00           H
ATOM   4299  CG  TYR A 282     -14.753  -7.391  16.743  1.00 78.00           C
ATOM   4300  CD1 TYR A 282     -15.352  -8.616  16.953  1.00 78.00           C
ATOM   4301  HD1 TYR A 282     -14.741  -9.517  17.018  1.00 78.00           H
ATOM   4302  CD2 TYR A 282     -15.526  -6.250  16.661  1.00 78.00           C
ATOM   4303  HD2 TYR A 282     -15.053  -5.282  16.495  1.00 78.00           H
ATOM   4304  CE1 TYR A 282     -16.783  -8.705  17.087  1.00 78.00           C
ATOM   4305  HE1 TYR A 282     -17.268  -9.667  17.253  1.00 78.00           H
ATOM   4306  CE2 TYR A 282     -16.957  -6.339  16.795  1.00 78.00           C
ATOM   4307  HE2 TYR A 282     -17.579  -5.446  16.732  1.00 78.00           H
ATOM   4308  CZ  TYR A 282     -17.515  -7.562  17.002  1.00 78.00           C
ATOM   4309  OH  TYR A 282     -18.866  -7.646  17.128  1.00 78.00           O
ATOM   4310  HH  TYR A 282     -19.273  -6.734  17.068  1.00 78.00           H
ATOM   4311  HN  TYR A 282     -10.795  -7.343  16.825  1.00 78.00           H
ATOM   4312  N   ALA A 283     -12.087  -8.981  18.801  1.00 88.25           N
ATOM   4313  CA  ALA A 283     -12.396 -10.138  19.623  1.00 88.25           C
ATOM   4314  C   ALA A 283     -11.432 -10.188  20.810  1.00 88.25           C
ATOM   4315  O   ALA A 283     -11.717 -10.829  21.820  1.00 88.25           O
ATOM   4316  HA  ALA A 283     -13.413 -10.018  19.997  1.00 88.25           H
ATOM   4317  CB  ALA A 283     -12.333 -11.404  18.767  1.00 88.25           C
ATOM   4318 1HB  ALA A 283     -13.057 -11.331  17.956  1.00 88.25           H
ATOM   4319 2HB  ALA A 283     -11.331 -11.512  18.351  1.00 88.25           H
ATOM   4320 3HB  ALA A 283     -12.565 -12.273  19.384  1.00 88.25           H
ATOM   4321  HN  ALA A 283     -11.378  -9.129  18.112  1.00 88.25           H
ATOM   4322  N   MET A 284     -10.309  -9.503  20.648  1.00 81.36           N
ATOM   4323  CA  MET A 284      -9.291  -9.479  21.685  1.00 81.36           C
ATOM   4324  C   MET A 284      -8.985 -10.891  22.185  1.00 81.36           C
ATOM   4325  O   MET A 284      -8.886 -11.119  23.390  1.00 81.36           O
ATOM   4326  HA  MET A 284      -8.405  -9.052  21.216  1.00 81.36           H
ATOM   4327  CB  MET A 284      -9.773  -8.616  22.853  1.00 81.36           C
ATOM   4328 1HB  MET A 284     -10.647  -9.076  23.313  1.00 81.36           H
ATOM   4329 2HB  MET A 284      -8.998  -8.568  23.618  1.00 81.36           H
ATOM   4330  CG  MET A 284     -10.121  -7.202  22.384  1.00 81.36           C
ATOM   4331 1HG  MET A 284      -9.242  -6.728  21.947  1.00 81.36           H
ATOM   4332 2HG  MET A 284     -10.880  -7.246  21.603  1.00 81.36           H
ATOM   4333  SD  MET A 284     -10.717  -6.232  23.758  1.00 81.36           S
ATOM   4334  CE  MET A 284     -11.211  -4.747  22.899  1.00 81.36           C
ATOM   4335 1HE  MET A 284     -10.347  -4.316  22.394  1.00 81.36           H
ATOM   4336 2HE  MET A 284     -11.978  -4.991  22.163  1.00 81.36           H
ATOM   4337 3HE  MET A 284     -11.610  -4.029  23.615  1.00 81.36           H
ATOM   4338  HN  MET A 284     -10.091  -8.972  19.829  1.00 81.36           H
ATOM   4339  N   PHE A 285      -8.843 -11.804  21.235  1.00 82.91           N
ATOM   4340  CA  PHE A 285      -8.737 -13.215  21.563  1.00 82.91           C
ATOM   4341  C   PHE A 285      -7.290 -13.596  21.884  1.00 82.91           C
ATOM   4342  O   PHE A 285      -7.034 -14.664  22.437  1.00 82.91           O
ATOM   4343  HA  PHE A 285      -9.360 -13.392  22.439  1.00 82.91           H
ATOM   4344  CB  PHE A 285      -9.196 -13.997  20.330  1.00 82.91           C
ATOM   4345 1HB  PHE A 285      -9.313 -15.046  20.600  1.00 82.91           H
ATOM   4346 2HB  PHE A 285     -10.178 -13.633  20.027  1.00 82.91           H
ATOM   4347  CG  PHE A 285      -8.242 -13.896  19.138  1.00 82.91           C
ATOM   4348  CD1 PHE A 285      -8.410 -12.913  18.213  1.00 82.91           C
ATOM   4349  HD1 PHE A 285      -9.225 -12.197  18.321  1.00 82.91           H
ATOM   4350  CD2 PHE A 285      -7.225 -14.789  19.004  1.00 82.91           C
ATOM   4351  HD2 PHE A 285      -7.089 -15.576  19.745  1.00 82.91           H
ATOM   4352  CE1 PHE A 285      -7.525 -12.819  17.107  1.00 82.91           C
ATOM   4353  HE1 PHE A 285      -7.660 -12.032  16.366  1.00 82.91           H
ATOM   4354  CE2 PHE A 285      -6.339 -14.695  17.898  1.00 82.91           C
ATOM   4355  HE2 PHE A 285      -5.524 -15.411  17.790  1.00 82.91           H
ATOM   4356  CZ  PHE A 285      -6.508 -13.712  16.973  1.00 82.91           C
ATOM   4357  HZ  PHE A 285      -5.828 -13.640  16.124  1.00 82.91           H
ATOM   4358  HN  PHE A 285      -8.801 -11.592  20.259  1.00 82.91           H
ATOM   4359  N   ILE A 286      -6.382 -12.702  21.522  1.00 85.17           N
ATOM   4360  CA  ILE A 286      -4.969 -12.923  21.780  1.00 85.17           C
ATOM   4361  C   ILE A 286      -4.634 -12.456  23.198  1.00 85.17           C
ATOM   4362  O   ILE A 286      -4.503 -11.258  23.446  1.00 85.17           O
ATOM   4363  HA  ILE A 286      -4.790 -13.997  21.719  1.00 85.17           H
ATOM   4364  CB  ILE A 286      -4.117 -12.260  20.696  1.00 85.17           C
ATOM   4365  HB  ILE A 286      -4.322 -11.189  20.708  1.00 85.17           H
ATOM   4366  CG1 ILE A 286      -4.495 -12.778  19.307  1.00 85.17           C
ATOM   4367 1HG1 ILE A 286      -4.284 -13.845  19.243  1.00 85.17           H
ATOM   4368 2HG1 ILE A 286      -5.567 -12.655  19.149  1.00 85.17           H
ATOM   4369  CG2 ILE A 286      -2.625 -12.436  20.987  1.00 85.17           C
ATOM   4370 1HG2 ILE A 286      -2.386 -11.981  21.948  1.00 85.17           H
ATOM   4371 2HG2 ILE A 286      -2.385 -13.499  21.019  1.00 85.17           H
ATOM   4372 3HG2 ILE A 286      -2.042 -11.956  20.202  1.00 85.17           H
ATOM   4373  CD1 ILE A 286      -3.724 -12.034  18.216  1.00 85.17           C
ATOM   4374 1HD1 ILE A 286      -3.956 -10.970  18.267  1.00 85.17           H
ATOM   4375 2HD1 ILE A 286      -2.654 -12.179  18.363  1.00 85.17           H
ATOM   4376 3HD1 ILE A 286      -4.012 -12.421  17.238  1.00 85.17           H
ATOM   4377  HN  ILE A 286      -6.598 -11.840  21.063  1.00 85.17           H
ATOM   4378  N   SER A 287      -4.506 -13.426  24.091  1.00 84.00           N
ATOM   4379  CA  SER A 287      -4.198 -13.128  25.480  1.00 84.00           C
ATOM   4380  C   SER A 287      -2.757 -13.536  25.795  1.00 84.00           C
ATOM   4381  O   SER A 287      -2.200 -13.123  26.811  1.00 84.00           O
ATOM   4382  HA  SER A 287      -4.321 -12.050  25.578  1.00 84.00           H
ATOM   4383  CB  SER A 287      -5.169 -13.840  26.424  1.00 84.00           C
ATOM   4384 1HB  SER A 287      -4.899 -13.617  27.456  1.00 84.00           H
ATOM   4385 2HB  SER A 287      -6.176 -13.453  26.267  1.00 84.00           H
ATOM   4386  OG  SER A 287      -5.168 -15.251  26.227  1.00 84.00           O
ATOM   4387  HG  SER A 287      -5.829 -15.683  26.841  1.00 84.00           H
ATOM   4388  HN  SER A 287      -4.608 -14.398  23.880  1.00 84.00           H
ATOM   4389  N   ASN A 288      -2.195 -14.341  24.905  1.00 85.07           N
ATOM   4390  CA  ASN A 288      -0.870 -14.893  25.127  1.00 85.07           C
ATOM   4391  C   ASN A 288       0.178 -13.945  24.539  1.00 85.07           C
ATOM   4392  O   ASN A 288       0.144 -13.639  23.348  1.00 85.07           O
ATOM   4393  HA  ASN A 288      -0.779 -14.994  26.209  1.00 85.07           H
ATOM   4394  CB  ASN A 288      -0.716 -16.251  24.441  1.00 85.07           C
ATOM   4395 1HB  ASN A 288      -1.557 -16.893  24.705  1.00 85.07           H
ATOM   4396 2HB  ASN A 288      -0.743 -16.121  23.359  1.00 85.07           H
ATOM   4397  CG  ASN A 288       0.595 -16.926  24.847  1.00 85.07           C
ATOM   4398  OD1 ASN A 288       1.598 -16.284  25.113  1.00 85.07           O
ATOM   4399  ND2 ASN A 288       0.532 -18.255  24.881  1.00 85.07           N
ATOM   4400 1HD2 ASN A 288      -0.322 -18.721  24.651  1.00 85.07           H
ATOM   4401 2HD2 ASN A 288       1.339 -18.787  25.135  1.00 85.07           H
ATOM   4402  HN  ASN A 288      -2.629 -14.616  24.047  1.00 85.07           H
ATOM   4403  N   CYS A 289       1.084 -13.507  25.401  1.00 90.07           N
ATOM   4404  CA  CYS A 289       2.081 -12.527  25.006  1.00 90.07           C
ATOM   4405  C   CYS A 289       2.970 -13.154  23.930  1.00 90.07           C
ATOM   4406  O   CYS A 289       3.381 -12.478  22.988  1.00 90.07           O
ATOM   4407  HA  CYS A 289       1.537 -11.671  24.608  1.00 90.07           H
ATOM   4408  CB  CYS A 289       2.896 -12.034  26.203  1.00 90.07           C
ATOM   4409 1HB  CYS A 289       2.230 -11.623  26.962  1.00 90.07           H
ATOM   4410 2HB  CYS A 289       3.425 -12.869  26.662  1.00 90.07           H
ATOM   4411  SG  CYS A 289       4.091 -10.758  25.664  1.00 90.07           S
ATOM   4412  HN  CYS A 289       1.143 -13.810  26.352  1.00 90.07           H
ATOM   4413  N   ALA A 290       3.242 -14.439  24.106  1.00 92.40           N
ATOM   4414  CA  ALA A 290       4.134 -15.146  23.203  1.00 92.40           C
ATOM   4415  C   ALA A 290       3.553 -15.111  21.788  1.00 92.40           C
ATOM   4416  O   ALA A 290       4.280 -14.894  20.820  1.00 92.40           O
ATOM   4417  HA  ALA A 290       5.091 -14.625  23.207  1.00 92.40           H
ATOM   4418  CB  ALA A 290       4.347 -16.574  23.711  1.00 92.40           C
ATOM   4419 1HB  ALA A 290       4.789 -16.543  24.707  1.00 92.40           H
ATOM   4420 2HB  ALA A 290       3.389 -17.091  23.754  1.00 92.40           H
ATOM   4421 3HB  ALA A 290       5.017 -17.104  23.033  1.00 92.40           H
ATOM   4422  HN  ALA A 290       2.864 -14.994  24.848  1.00 92.40           H
ATOM   4423  N   VAL A 291       2.248 -15.329  21.713  1.00 92.51           N
ATOM   4424  CA  VAL A 291       1.562 -15.330  20.432  1.00 92.51           C
ATOM   4425  C   VAL A 291       1.596 -13.920  19.839  1.00 92.51           C
ATOM   4426  O   VAL A 291       1.842 -13.750  18.646  1.00 92.51           O
ATOM   4427  HA  VAL A 291       2.106 -16.002  19.768  1.00 92.51           H
ATOM   4428  CB  VAL A 291       0.142 -15.874  20.599  1.00 92.51           C
ATOM   4429  HB  VAL A 291      -0.374 -15.247  21.326  1.00 92.51           H
ATOM   4430  CG1 VAL A 291      -0.632 -15.801  19.281  1.00 92.51           C
ATOM   4431 1HG1 VAL A 291      -0.691 -14.763  18.952  1.00 92.51           H
ATOM   4432 2HG1 VAL A 291      -0.117 -16.393  18.524  1.00 92.51           H
ATOM   4433 3HG1 VAL A 291      -1.637 -16.194  19.428  1.00 92.51           H
ATOM   4434  CG2 VAL A 291       0.164 -17.304  21.144  1.00 92.51           C
ATOM   4435 1HG2 VAL A 291       0.706 -17.948  20.451  1.00 92.51           H
ATOM   4436 2HG2 VAL A 291       0.659 -17.315  22.115  1.00 92.51           H
ATOM   4437 3HG2 VAL A 291      -0.858 -17.666  21.253  1.00 92.51           H
ATOM   4438  HN  VAL A 291       1.663 -15.501  22.506  1.00 92.51           H
ATOM   4439  N   SER A 292       1.346 -12.944  20.700  1.00 92.79           N
ATOM   4440  CA  SER A 292       1.313 -11.557  20.270  1.00 92.79           C
ATOM   4441  C   SER A 292       2.669 -11.158  19.684  1.00 92.79           C
ATOM   4442  O   SER A 292       2.731 -10.489  18.653  1.00 92.79           O
ATOM   4443  HA  SER A 292       0.537 -11.510  19.505  1.00 92.79           H
ATOM   4444  CB  SER A 292       0.942 -10.629  21.429  1.00 92.79           C
ATOM   4445 1HB  SER A 292       0.028 -10.988  21.902  1.00 92.79           H
ATOM   4446 2HB  SER A 292       1.726 -10.662  22.185  1.00 92.79           H
ATOM   4447  OG  SER A 292       0.755  -9.284  20.998  1.00 92.79           O
ATOM   4448  HG  SER A 292      -0.107  -9.201  20.498  1.00 92.79           H
ATOM   4449  HN  SER A 292       1.169 -13.089  21.673  1.00 92.79           H
ATOM   4450  N   THR A 293       3.721 -11.585  20.366  1.00 89.23           N
ATOM   4451  CA  THR A 293       5.070 -11.227  19.963  1.00 89.23           C
ATOM   4452  C   THR A 293       5.371 -11.772  18.565  1.00 89.23           C
ATOM   4453  O   THR A 293       5.908 -11.058  17.719  1.00 89.23           O
ATOM   4454  HA  THR A 293       5.134 -10.140  19.903  1.00 89.23           H
ATOM   4455  CB  THR A 293       6.035 -11.737  21.035  1.00 89.23           C
ATOM   4456  HB  THR A 293       5.987 -12.822  21.117  1.00 89.23           H
ATOM   4457  OG1 THR A 293       5.666 -11.014  22.206  1.00 89.23           O
ATOM   4458  HG1 THR A 293       4.997 -11.537  22.734  1.00 89.23           H
ATOM   4459  CG2 THR A 293       7.481 -11.308  20.773  1.00 89.23           C
ATOM   4460 1HG2 THR A 293       7.540 -10.220  20.758  1.00 89.23           H
ATOM   4461 2HG2 THR A 293       7.808 -11.703  19.811  1.00 89.23           H
ATOM   4462 3HG2 THR A 293       8.124 -11.696  21.563  1.00 89.23           H
ATOM   4463  HN  THR A 293       3.663 -12.163  21.180  1.00 89.23           H
ATOM   4464  N   ASN A 294       5.012 -13.032  18.367  1.00 91.06           N
ATOM   4465  CA  ASN A 294       5.303 -13.703  17.111  1.00 91.06           C
ATOM   4466  C   ASN A 294       4.526 -13.023  15.982  1.00 91.06           C
ATOM   4467  O   ASN A 294       5.037 -12.876  14.873  1.00 91.06           O
ATOM   4468  HA  ASN A 294       6.382 -13.619  16.984  1.00 91.06           H
ATOM   4469  CB  ASN A 294       4.876 -15.172  17.160  1.00 91.06           C
ATOM   4470 1HB  ASN A 294       3.874 -15.249  17.582  1.00 91.06           H
ATOM   4471 2HB  ASN A 294       4.828 -15.574  16.149  1.00 91.06           H
ATOM   4472  CG  ASN A 294       5.853 -15.999  17.999  1.00 91.06           C
ATOM   4473  OD1 ASN A 294       6.992 -15.623  18.222  1.00 91.06           O
ATOM   4474  ND2 ASN A 294       5.345 -17.143  18.448  1.00 91.06           N
ATOM   4475 1HD2 ASN A 294       4.402 -17.392  18.228  1.00 91.06           H
ATOM   4476 2HD2 ASN A 294       5.907 -17.754  19.006  1.00 91.06           H
ATOM   4477  HN  ASN A 294       4.533 -13.590  19.044  1.00 91.06           H
ATOM   4478  N   ILE A 295       3.303 -12.626  16.304  1.00 91.28           N
ATOM   4479  CA  ILE A 295       2.446 -11.978  15.326  1.00 91.28           C
ATOM   4480  C   ILE A 295       3.078 -10.652  14.898  1.00 91.28           C
ATOM   4481  O   ILE A 295       3.075 -10.312  13.716  1.00 91.28           O
ATOM   4482  HA  ILE A 295       2.391 -12.631  14.456  1.00 91.28           H
ATOM   4483  CB  ILE A 295       1.024 -11.833  15.874  1.00 91.28           C
ATOM   4484  HB  ILE A 295       1.088 -11.467  16.899  1.00 91.28           H
ATOM   4485  CG1 ILE A 295       0.314 -13.187  15.920  1.00 91.28           C
ATOM   4486 1HG1 ILE A 295       0.131 -13.541  14.905  1.00 91.28           H
ATOM   4487 2HG1 ILE A 295       0.956 -13.922  16.403  1.00 91.28           H
ATOM   4488  CG2 ILE A 295       0.232 -10.797  15.074  1.00 91.28           C
ATOM   4489 1HG2 ILE A 295       0.731  -9.830  15.137  1.00 91.28           H
ATOM   4490 2HG2 ILE A 295       0.175 -11.109  14.031  1.00 91.28           H
ATOM   4491 3HG2 ILE A 295      -0.775 -10.713  15.484  1.00 91.28           H
ATOM   4492  CD1 ILE A 295      -1.012 -13.085  16.677  1.00 91.28           C
ATOM   4493 1HD1 ILE A 295      -0.824 -12.754  17.698  1.00 91.28           H
ATOM   4494 2HD1 ILE A 295      -1.662 -12.366  16.176  1.00 91.28           H
ATOM   4495 3HD1 ILE A 295      -1.497 -14.061  16.695  1.00 91.28           H
ATOM   4496  HN  ILE A 295       2.899 -12.740  17.211  1.00 91.28           H
ATOM   4497  N   ASP A 296       3.606  -9.940  15.883  1.00 92.41           N
ATOM   4498  CA  ASP A 296       4.179  -8.628  15.634  1.00 92.41           C
ATOM   4499  C   ASP A 296       5.405  -8.775  14.731  1.00 92.41           C
ATOM   4500  O   ASP A 296       5.633  -7.948  13.849  1.00 92.41           O
ATOM   4501  HA  ASP A 296       3.382  -8.052  15.164  1.00 92.41           H
ATOM   4502  CB  ASP A 296       4.629  -7.967  16.938  1.00 92.41           C
ATOM   4503 1HB  ASP A 296       5.199  -8.680  17.534  1.00 92.41           H
ATOM   4504 2HB  ASP A 296       5.295  -7.133  16.716  1.00 92.41           H
ATOM   4505  CG  ASP A 296       3.427  -7.467  17.743  1.00 92.41           C
ATOM   4506  OD1 ASP A 296       2.372  -7.249  17.110  1.00 92.41           O
ATOM   4507  OD2 ASP A 296       3.591  -7.315  18.973  1.00 92.41           O
ATOM   4508  HN  ASP A 296       3.645 -10.244  16.835  1.00 92.41           H
ATOM   4509  N   ILE A 297       6.161  -9.833  14.981  1.00 91.71           N
ATOM   4510  CA  ILE A 297       7.340 -10.118  14.180  1.00 91.71           C
ATOM   4511  C   ILE A 297       6.910 -10.451  12.750  1.00 91.71           C
ATOM   4512  O   ILE A 297       7.491  -9.947  11.790  1.00 91.71           O
ATOM   4513  HA  ILE A 297       7.945  -9.212  14.156  1.00 91.71           H
ATOM   4514  CB  ILE A 297       8.185 -11.210  14.839  1.00 91.71           C
ATOM   4515  HB  ILE A 297       7.529 -12.042  15.093  1.00 91.71           H
ATOM   4516  CG1 ILE A 297       8.807 -10.709  16.144  1.00 91.71           C
ATOM   4517 1HG1 ILE A 297       9.558  -9.950  15.925  1.00 91.71           H
ATOM   4518 2HG1 ILE A 297       8.042 -10.233  16.757  1.00 91.71           H
ATOM   4519  CG2 ILE A 297       9.240 -11.746  13.869  1.00 91.71           C
ATOM   4520 1HG2 ILE A 297       8.747 -12.167  12.992  1.00 91.71           H
ATOM   4521 2HG2 ILE A 297       9.897 -10.933  13.561  1.00 91.71           H
ATOM   4522 3HG2 ILE A 297       9.826 -12.521  14.363  1.00 91.71           H
ATOM   4523  CD1 ILE A 297       9.449 -11.860  16.922  1.00 91.71           C
ATOM   4524 1HD1 ILE A 297       8.690 -12.605  17.160  1.00 91.71           H
ATOM   4525 2HD1 ILE A 297      10.230 -12.318  16.315  1.00 91.71           H
ATOM   4526 3HD1 ILE A 297       9.883 -11.476  17.845  1.00 91.71           H
ATOM   4527  HN  ILE A 297       5.981 -10.489  15.715  1.00 91.71           H
ATOM   4528  N   CYS A 298       5.896 -11.298  12.653  1.00 93.84           N
ATOM   4529  CA  CYS A 298       5.383 -11.705  11.356  1.00 93.84           C
ATOM   4530  C   CYS A 298       4.932 -10.453  10.602  1.00 93.84           C
ATOM   4531  O   CYS A 298       5.147 -10.338   9.397  1.00 93.84           O
ATOM   4532  HA  CYS A 298       6.205 -12.196  10.834  1.00 93.84           H
ATOM   4533  CB  CYS A 298       4.253 -12.729  11.490  1.00 93.84           C
ATOM   4534 1HB  CYS A 298       3.539 -12.397  12.244  1.00 93.84           H
ATOM   4535 2HB  CYS A 298       3.710 -12.808  10.549  1.00 93.84           H
ATOM   4536  SG  CYS A 298       4.939 -14.360  11.956  1.00 93.84           S
ATOM   4537  HG  CYS A 298       5.124 -14.072  13.241  1.00 93.84           H
ATOM   4538  HN  CYS A 298       5.428 -11.702  13.438  1.00 93.84           H
ATOM   4539  N   PHE A 299       4.313  -9.546  11.344  1.00 93.51           N
ATOM   4540  CA  PHE A 299       3.819  -8.311  10.759  1.00 93.51           C
ATOM   4541  C   PHE A 299       4.960  -7.506  10.132  1.00 93.51           C
ATOM   4542  O   PHE A 299       4.833  -7.011   9.013  1.00 93.51           O
ATOM   4543  HA  PHE A 299       3.102  -8.584   9.985  1.00 93.51           H
ATOM   4544  CB  PHE A 299       3.199  -7.494  11.894  1.00 93.51           C
ATOM   4545 1HB  PHE A 299       2.397  -8.075  12.350  1.00 93.51           H
ATOM   4546 2HB  PHE A 299       3.953  -7.332  12.665  1.00 93.51           H
ATOM   4547  CG  PHE A 299       2.641  -6.139  11.454  1.00 93.51           C
ATOM   4548  CD1 PHE A 299       3.375  -5.009  11.639  1.00 93.51           C
ATOM   4549  HD1 PHE A 299       4.361  -5.069  12.100  1.00 93.51           H
ATOM   4550  CD2 PHE A 299       1.412  -6.065  10.878  1.00 93.51           C
ATOM   4551  HD2 PHE A 299       0.823  -6.970  10.731  1.00 93.51           H
ATOM   4552  CE1 PHE A 299       2.858  -3.752  11.230  1.00 93.51           C
ATOM   4553  HE1 PHE A 299       3.446  -2.846  11.378  1.00 93.51           H
ATOM   4554  CE2 PHE A 299       0.894  -4.807  10.470  1.00 93.51           C
ATOM   4555  HE2 PHE A 299      -0.092  -4.747  10.008  1.00 93.51           H
ATOM   4556  CZ  PHE A 299       1.628  -3.677  10.654  1.00 93.51           C
ATOM   4557  HZ  PHE A 299       1.231  -2.712  10.340  1.00 93.51           H
ATOM   4558  HN  PHE A 299       4.149  -9.644  12.325  1.00 93.51           H
ATOM   4559  N   GLN A 300       6.048  -7.402  10.880  1.00 89.35           N
ATOM   4560  CA  GLN A 300       7.189  -6.619  10.436  1.00 89.35           C
ATOM   4561  C   GLN A 300       7.717  -7.157   9.105  1.00 89.35           C
ATOM   4562  O   GLN A 300       7.979  -6.390   8.181  1.00 89.35           O
ATOM   4563  HA  GLN A 300       6.810  -5.605  10.301  1.00 89.35           H
ATOM   4564  CB  GLN A 300       8.291  -6.604  11.498  1.00 89.35           C
ATOM   4565 1HB  GLN A 300       8.487  -7.621  11.837  1.00 89.35           H
ATOM   4566 2HB  GLN A 300       9.216  -6.229  11.062  1.00 89.35           H
ATOM   4567  CG  GLN A 300       7.892  -5.732  12.690  1.00 89.35           C
ATOM   4568 1HG  GLN A 300       7.662  -4.723  12.347  1.00 89.35           H
ATOM   4569 2HG  GLN A 300       6.985  -6.128  13.147  1.00 89.35           H
ATOM   4570  CD  GLN A 300       9.013  -5.680  13.730  1.00 89.35           C
ATOM   4571  OE1 GLN A 300      10.170  -5.445  13.423  1.00 89.35           O
ATOM   4572  NE2 GLN A 300       8.606  -5.911  14.975  1.00 89.35           N
ATOM   4573 1HE2 GLN A 300       7.641  -6.097  15.160  1.00 89.35           H
ATOM   4574 2HE2 GLN A 300       9.266  -5.898  15.727  1.00 89.35           H
ATOM   4575  HN  GLN A 300       6.157  -7.839  11.773  1.00 89.35           H
ATOM   4576  N   VAL A 301       7.858  -8.474   9.050  1.00 94.43           N
ATOM   4577  CA  VAL A 301       8.459  -9.115   7.893  1.00 94.43           C
ATOM   4578  C   VAL A 301       7.562  -8.898   6.673  1.00 94.43           C
ATOM   4579  O   VAL A 301       8.029  -8.448   5.627  1.00 94.43           O
ATOM   4580  HA  VAL A 301       9.420  -8.633   7.713  1.00 94.43           H
ATOM   4581  CB  VAL A 301       8.719 -10.593   8.190  1.00 94.43           C
ATOM   4582  HB  VAL A 301       7.771 -11.049   8.476  1.00 94.43           H
ATOM   4583  CG1 VAL A 301       9.232 -11.320   6.945  1.00 94.43           C
ATOM   4584 1HG1 VAL A 301       8.490 -11.248   6.150  1.00 94.43           H
ATOM   4585 2HG1 VAL A 301      10.164 -10.861   6.615  1.00 94.43           H
ATOM   4586 3HG1 VAL A 301       9.408 -12.369   7.184  1.00 94.43           H
ATOM   4587  CG2 VAL A 301       9.691 -10.755   9.360  1.00 94.43           C
ATOM   4588 1HG2 VAL A 301      10.639 -10.277   9.113  1.00 94.43           H
ATOM   4589 2HG2 VAL A 301       9.269 -10.289  10.250  1.00 94.43           H
ATOM   4590 3HG2 VAL A 301       9.858 -11.815   9.549  1.00 94.43           H
ATOM   4591  HN  VAL A 301       7.570  -9.098   9.777  1.00 94.43           H
ATOM   4592  N   THR A 302       6.291  -9.229   6.846  1.00 93.59           N
ATOM   4593  CA  THR A 302       5.358  -9.224   5.732  1.00 93.59           C
ATOM   4594  C   THR A 302       5.140  -7.797   5.225  1.00 93.59           C
ATOM   4595  O   THR A 302       4.948  -7.581   4.029  1.00 93.59           O
ATOM   4596  HA  THR A 302       5.799  -9.791   4.912  1.00 93.59           H
ATOM   4597  CB  THR A 302       4.070  -9.909   6.191  1.00 93.59           C
ATOM   4598  HB  THR A 302       3.322  -9.905   5.398  1.00 93.59           H
ATOM   4599  OG1 THR A 302       3.709  -9.210   7.379  1.00 93.59           O
ATOM   4600  HG1 THR A 302       4.033  -9.710   8.182  1.00 93.59           H
ATOM   4601  CG2 THR A 302       4.306 -11.346   6.662  1.00 93.59           C
ATOM   4602 1HG2 THR A 302       5.002 -11.344   7.500  1.00 93.59           H
ATOM   4603 2HG2 THR A 302       4.724 -11.932   5.843  1.00 93.59           H
ATOM   4604 3HG2 THR A 302       3.359 -11.785   6.976  1.00 93.59           H
ATOM   4605  HN  THR A 302       5.898  -9.496   7.725  1.00 93.59           H
ATOM   4606  N   GLN A 303       5.177  -6.859   6.160  1.00 90.39           N
ATOM   4607  CA  GLN A 303       5.022  -5.455   5.818  1.00 90.39           C
ATOM   4608  C   GLN A 303       6.178  -4.995   4.927  1.00 90.39           C
ATOM   4609  O   GLN A 303       5.968  -4.261   3.962  1.00 90.39           O
ATOM   4610  HA  GLN A 303       4.083  -5.393   5.269  1.00 90.39           H
ATOM   4611  CB  GLN A 303       4.925  -4.592   7.078  1.00 90.39           C
ATOM   4612 1HB  GLN A 303       4.067  -4.906   7.672  1.00 90.39           H
ATOM   4613 2HB  GLN A 303       5.811  -4.740   7.695  1.00 90.39           H
ATOM   4614  CG  GLN A 303       4.788  -3.111   6.718  1.00 90.39           C
ATOM   4615 1HG  GLN A 303       5.721  -2.752   6.282  1.00 90.39           H
ATOM   4616 2HG  GLN A 303       4.014  -2.986   5.962  1.00 90.39           H
ATOM   4617  CD  GLN A 303       4.442  -2.276   7.953  1.00 90.39           C
ATOM   4618  OE1 GLN A 303       5.239  -2.102   8.860  1.00 90.39           O
ATOM   4619  NE2 GLN A 303       3.212  -1.772   7.937  1.00 90.39           N
ATOM   4620 1HE2 GLN A 303       2.607  -1.953   7.161  1.00 90.39           H
ATOM   4621 2HE2 GLN A 303       2.891  -1.211   8.701  1.00 90.39           H
ATOM   4622  HN  GLN A 303       5.310  -7.045   7.134  1.00 90.39           H
ATOM   4623  N   THR A 304       7.372  -5.446   5.282  1.00 91.89           N
ATOM   4624  CA  THR A 304       8.567  -5.048   4.557  1.00 91.89           C
ATOM   4625  C   THR A 304       8.515  -5.563   3.118  1.00 91.89           C
ATOM   4626  O   THR A 304       8.844  -4.837   2.182  1.00 91.89           O
ATOM   4627  HA  THR A 304       8.592  -3.959   4.506  1.00 91.89           H
ATOM   4628  CB  THR A 304       9.783  -5.550   5.339  1.00 91.89           C
ATOM   4629  HB  THR A 304       9.816  -6.639   5.348  1.00 91.89           H
ATOM   4630  OG1 THR A 304       9.658  -4.927   6.614  1.00 91.89           O
ATOM   4631  HG1 THR A 304       9.239  -5.561   7.264  1.00 91.89           H
ATOM   4632  CG2 THR A 304      11.101  -5.004   4.786  1.00 91.89           C
ATOM   4633 1HG2 THR A 304      11.094  -3.916   4.839  1.00 91.89           H
ATOM   4634 2HG2 THR A 304      11.217  -5.317   3.748  1.00 91.89           H
ATOM   4635 3HG2 THR A 304      11.931  -5.392   5.376  1.00 91.89           H
ATOM   4636  HN  THR A 304       7.530  -6.070   6.047  1.00 91.89           H
ATOM   4637  N   ILE A 305       8.098  -6.814   2.986  1.00 92.26           N
ATOM   4638  CA  ILE A 305       7.972  -7.427   1.674  1.00 92.26           C
ATOM   4639  C   ILE A 305       7.013  -6.597   0.819  1.00 92.26           C
ATOM   4640  O   ILE A 305       7.242  -6.412  -0.375  1.00 92.26           O
ATOM   4641  HA  ILE A 305       8.957  -7.406   1.207  1.00 92.26           H
ATOM   4642  CB  ILE A 305       7.565  -8.896   1.806  1.00 92.26           C
ATOM   4643  HB  ILE A 305       6.690  -8.951   2.455  1.00 92.26           H
ATOM   4644  CG1 ILE A 305       8.673  -9.715   2.470  1.00 92.26           C
ATOM   4645 1HG1 ILE A 305       9.496  -9.855   1.770  1.00 92.26           H
ATOM   4646 2HG1 ILE A 305       9.072  -9.168   3.325  1.00 92.26           H
ATOM   4647  CG2 ILE A 305       7.158  -9.475   0.449  1.00 92.26           C
ATOM   4648 1HG2 ILE A 305       6.313  -8.913   0.052  1.00 92.26           H
ATOM   4649 2HG2 ILE A 305       7.998  -9.406  -0.242  1.00 92.26           H
ATOM   4650 3HG2 ILE A 305       6.873 -10.520   0.572  1.00 92.26           H
ATOM   4651  CD1 ILE A 305       8.148 -11.077   2.929  1.00 92.26           C
ATOM   4652 1HD1 ILE A 305       7.342 -10.932   3.648  1.00 92.26           H
ATOM   4653 2HD1 ILE A 305       7.773 -11.630   2.068  1.00 92.26           H
ATOM   4654 3HD1 ILE A 305       8.956 -11.638   3.398  1.00 92.26           H
ATOM   4655  HN  ILE A 305       7.850  -7.405   3.754  1.00 92.26           H
ATOM   4656  N   ALA A 306       5.958  -6.119   1.464  1.00 92.44           N
ATOM   4657  CA  ALA A 306       4.939  -5.353   0.767  1.00 92.44           C
ATOM   4658  C   ALA A 306       5.556  -4.058   0.233  1.00 92.44           C
ATOM   4659  O   ALA A 306       5.199  -3.597  -0.850  1.00 92.44           O
ATOM   4660  HA  ALA A 306       4.590  -5.952  -0.074  1.00 92.44           H
ATOM   4661  CB  ALA A 306       3.762  -5.092   1.710  1.00 92.44           C
ATOM   4662 1HB  ALA A 306       3.342  -6.043   2.037  1.00 92.44           H
ATOM   4663 2HB  ALA A 306       4.109  -4.531   2.577  1.00 92.44           H
ATOM   4664 3HB  ALA A 306       2.998  -4.518   1.187  1.00 92.44           H
ATOM   4665  HN  ALA A 306       5.796  -6.247   2.442  1.00 92.44           H
ATOM   4666  N   PHE A 307       6.471  -3.508   1.019  1.00 90.47           N
ATOM   4667  CA  PHE A 307       7.087  -2.239   0.674  1.00 90.47           C
ATOM   4668  C   PHE A 307       8.029  -2.393  -0.522  1.00 90.47           C
ATOM   4669  O   PHE A 307       8.176  -1.471  -1.323  1.00 90.47           O
ATOM   4670  HA  PHE A 307       6.284  -1.549   0.416  1.00 90.47           H
ATOM   4671  CB  PHE A 307       7.898  -1.790   1.892  1.00 90.47           C
ATOM   4672 1HB  PHE A 307       8.533  -2.615   2.217  1.00 90.47           H
ATOM   4673 2HB  PHE A 307       8.560  -0.977   1.595  1.00 90.47           H
ATOM   4674  CG  PHE A 307       7.043  -1.327   3.073  1.00 90.47           C
ATOM   4675  CD1 PHE A 307       5.694  -1.225   2.937  1.00 90.47           C
ATOM   4676  HD1 PHE A 307       5.222  -1.472   1.986  1.00 90.47           H
ATOM   4677  CD2 PHE A 307       7.632  -1.019   4.259  1.00 90.47           C
ATOM   4678  HD2 PHE A 307       8.713  -1.101   4.368  1.00 90.47           H
ATOM   4679  CE1 PHE A 307       4.900  -0.795   4.033  1.00 90.47           C
ATOM   4680  HE1 PHE A 307       3.819  -0.713   3.924  1.00 90.47           H
ATOM   4681  CE2 PHE A 307       6.838  -0.589   5.356  1.00 90.47           C
ATOM   4682  HE2 PHE A 307       7.310  -0.342   6.306  1.00 90.47           H
ATOM   4683  CZ  PHE A 307       5.489  -0.487   5.219  1.00 90.47           C
ATOM   4684  HZ  PHE A 307       4.880  -0.157   6.061  1.00 90.47           H
ATOM   4685  HN  PHE A 307       6.790  -3.915   1.875  1.00 90.47           H
ATOM   4686  N   PHE A 308       8.641  -3.565  -0.605  1.00 87.22           N
ATOM   4687  CA  PHE A 308       9.563  -3.852  -1.691  1.00 87.22           C
ATOM   4688  C   PHE A 308       8.860  -3.762  -3.046  1.00 87.22           C
ATOM   4689  O   PHE A 308       9.502  -3.527  -4.069  1.00 87.22           O
ATOM   4690  HA  PHE A 308      10.357  -3.107  -1.646  1.00 87.22           H
ATOM   4691  CB  PHE A 308      10.066  -5.282  -1.484  1.00 87.22           C
ATOM   4692 1HB  PHE A 308       9.296  -5.856  -0.968  1.00 87.22           H
ATOM   4693 2HB  PHE A 308      10.213  -5.749  -2.458  1.00 87.22           H
ATOM   4694  CG  PHE A 308      11.370  -5.374  -0.689  1.00 87.22           C
ATOM   4695  CD1 PHE A 308      12.551  -5.047  -1.279  1.00 87.22           C
ATOM   4696  HD1 PHE A 308      12.568  -4.719  -2.318  1.00 87.22           H
ATOM   4697  CD2 PHE A 308      11.348  -5.784   0.608  1.00 87.22           C
ATOM   4698  HD2 PHE A 308      10.402  -6.046   1.081  1.00 87.22           H
ATOM   4699  CE1 PHE A 308      13.761  -5.133  -0.541  1.00 87.22           C
ATOM   4700  HE1 PHE A 308      14.707  -4.871  -1.014  1.00 87.22           H
ATOM   4701  CE2 PHE A 308      12.558  -5.869   1.346  1.00 87.22           C
ATOM   4702  HE2 PHE A 308      12.541  -6.197   2.385  1.00 87.22           H
ATOM   4703  CZ  PHE A 308      13.739  -5.542   0.756  1.00 87.22           C
ATOM   4704  HZ  PHE A 308      14.668  -5.608   1.323  1.00 87.22           H
ATOM   4705  HN  PHE A 308       8.515  -4.309   0.051  1.00 87.22           H
ATOM   4706  N   HIS A 309       7.549  -3.955  -3.011  1.00 80.21           N
ATOM   4707  CA  HIS A 309       6.753  -3.913  -4.226  1.00 80.21           C
ATOM   4708  C   HIS A 309       6.909  -2.546  -4.894  1.00 80.21           C
ATOM   4709  O   HIS A 309       6.925  -2.448  -6.120  1.00 80.21           O
ATOM   4710  HA  HIS A 309       7.154  -4.680  -4.889  1.00 80.21           H
ATOM   4711  CB  HIS A 309       5.294  -4.267  -3.932  1.00 80.21           C
ATOM   4712 1HB  HIS A 309       5.246  -5.293  -3.567  1.00 80.21           H
ATOM   4713 2HB  HIS A 309       4.930  -3.626  -3.130  1.00 80.21           H
ATOM   4714  CG  HIS A 309       4.377  -4.129  -5.124  1.00 80.21           C
ATOM   4715  ND1 HIS A 309       3.618  -2.995  -5.358  1.00 80.21           N
ATOM   4716  HD1 HIS A 309       3.597  -2.177  -4.784  1.00 80.21           H
ATOM   4717  CD2 HIS A 309       4.105  -4.991  -6.145  1.00 80.21           C
ATOM   4718  HD2 HIS A 309       4.536  -5.985  -6.271  1.00 80.21           H
ATOM   4719  CE1 HIS A 309       2.924  -3.179  -6.472  1.00 80.21           C
ATOM   4720  HE1 HIS A 309       2.233  -2.466  -6.921  1.00 80.21           H
ATOM   4721  NE2 HIS A 309       3.228  -4.417  -6.958  1.00 80.21           N
ATOM   4722  HN  HIS A 309       7.033  -4.137  -2.174  1.00 80.21           H
ATOM   4723  N   SER A 310       7.019  -1.523  -4.059  1.00 84.90           N
ATOM   4724  CA  SER A 310       7.012  -0.154  -4.546  1.00 84.90           C
ATOM   4725  C   SER A 310       8.276   0.116  -5.364  1.00 84.90           C
ATOM   4726  O   SER A 310       8.275   0.966  -6.253  1.00 84.90           O
ATOM   4727  HA  SER A 310       6.125  -0.076  -5.175  1.00 84.90           H
ATOM   4728  CB  SER A 310       6.905   0.841  -3.389  1.00 84.90           C
ATOM   4729 1HB  SER A 310       6.736   1.842  -3.787  1.00 84.90           H
ATOM   4730 2HB  SER A 310       6.040   0.592  -2.775  1.00 84.90           H
ATOM   4731  OG  SER A 310       8.077   0.846  -2.578  1.00 84.90           O
ATOM   4732  HG  SER A 310       7.995   0.160  -1.855  1.00 84.90           H
ATOM   4733  HN  SER A 310       7.111  -1.619  -3.068  1.00 84.90           H
ATOM   4734  N   CYS A 311       9.326  -0.623  -5.034  1.00 87.60           N
ATOM   4735  CA  CYS A 311      10.606  -0.444  -5.698  1.00 87.60           C
ATOM   4736  C   CYS A 311      10.704  -1.463  -6.835  1.00 87.60           C
ATOM   4737  O   CYS A 311      11.579  -1.359  -7.693  1.00 87.60           O
ATOM   4738  HA  CYS A 311      10.616   0.574  -6.089  1.00 87.60           H
ATOM   4739  CB  CYS A 311      11.774  -0.568  -4.718  1.00 87.60           C
ATOM   4740 1HB  CYS A 311      12.690  -0.206  -5.184  1.00 87.60           H
ATOM   4741 2HB  CYS A 311      11.593   0.056  -3.843  1.00 87.60           H
ATOM   4742  SG  CYS A 311      11.980  -2.313  -4.208  1.00 87.60           S
ATOM   4743  HG  CYS A 311      13.034  -2.106  -3.424  1.00 87.60           H
ATOM   4744  HN  CYS A 311       9.311  -1.332  -4.329  1.00 87.60           H
ATOM   4745  N   LEU A 312       9.793  -2.425  -6.805  1.00 85.53           N
ATOM   4746  CA  LEU A 312       9.842  -3.531  -7.745  1.00 85.53           C
ATOM   4747  C   LEU A 312       9.221  -3.095  -9.074  1.00 85.53           C
ATOM   4748  O   LEU A 312       9.668  -3.514 -10.140  1.00 85.53           O
ATOM   4749  HA  LEU A 312      10.892  -3.768  -7.916  1.00 85.53           H
ATOM   4750  CB  LEU A 312       9.189  -4.777  -7.141  1.00 85.53           C
ATOM   4751 1HB  LEU A 312       8.277  -4.472  -6.629  1.00 85.53           H
ATOM   4752 2HB  LEU A 312       8.892  -5.438  -7.956  1.00 85.53           H
ATOM   4753  CG  LEU A 312      10.050  -5.576  -6.161  1.00 85.53           C
ATOM   4754  HG  LEU A 312      10.377  -4.904  -5.367  1.00 85.53           H
ATOM   4755  CD1 LEU A 312       9.237  -6.692  -5.502  1.00 85.53           C
ATOM   4756 1HD1 LEU A 312       8.398  -6.258  -4.958  1.00 85.53           H
ATOM   4757 2HD1 LEU A 312       8.860  -7.369  -6.269  1.00 85.53           H
ATOM   4758 3HD1 LEU A 312       9.872  -7.245  -4.810  1.00 85.53           H
ATOM   4759  CD2 LEU A 312      11.308  -6.112  -6.847  1.00 85.53           C
ATOM   4760 1HD2 LEU A 312      11.023  -6.763  -7.673  1.00 85.53           H
ATOM   4761 2HD2 LEU A 312      11.897  -5.278  -7.228  1.00 85.53           H
ATOM   4762 3HD2 LEU A 312      11.902  -6.676  -6.127  1.00 85.53           H
ATOM   4763  HN  LEU A 312       9.033  -2.455  -6.155  1.00 85.53           H
ATOM   4764  N   ASN A 313       8.200  -2.257  -8.966  1.00 80.61           N
ATOM   4765  CA  ASN A 313       7.413  -1.882 -10.129  1.00 80.61           C
ATOM   4766  C   ASN A 313       8.349  -1.383 -11.232  1.00 80.61           C
ATOM   4767  O   ASN A 313       8.327  -1.897 -12.349  1.00 80.61           O
ATOM   4768  HA  ASN A 313       6.876  -2.787 -10.415  1.00 80.61           H
ATOM   4769  CB  ASN A 313       6.435  -0.755  -9.792  1.00 80.61           C
ATOM   4770 1HB  ASN A 313       6.922  -0.028  -9.141  1.00 80.61           H
ATOM   4771 2HB  ASN A 313       6.154  -0.228 -10.704  1.00 80.61           H
ATOM   4772  CG  ASN A 313       5.182  -1.303  -9.106  1.00 80.61           C
ATOM   4773  OD1 ASN A 313       4.795  -2.446  -9.285  1.00 80.61           O
ATOM   4774  ND2 ASN A 313       4.572  -0.427  -8.313  1.00 80.61           N
ATOM   4775 1HD2 ASN A 313       4.942   0.497  -8.211  1.00 80.61           H
ATOM   4776 2HD2 ASN A 313       3.743  -0.691  -7.820  1.00 80.61           H
ATOM   4777  HN  ASN A 313       7.908  -1.839  -8.106  1.00 80.61           H
ATOM   4778  N   PRO A 314       9.183  -0.376 -10.941  1.00 82.15           N
ATOM   4779  CA  PRO A 314      10.063   0.195 -11.964  1.00 82.15           C
ATOM   4780  C   PRO A 314      10.898  -0.865 -12.663  1.00 82.15           C
ATOM   4781  O   PRO A 314      11.070  -0.823 -13.880  1.00 82.15           O
ATOM   4782  HA  PRO A 314       9.470   0.656 -12.753  1.00 82.15           H
ATOM   4783  CB  PRO A 314      10.935   1.181 -11.183  1.00 82.15           C
ATOM   4784 1HB  PRO A 314      11.857   0.714 -10.838  1.00 82.15           H
ATOM   4785 2HB  PRO A 314      11.221   2.036 -11.796  1.00 82.15           H
ATOM   4786  CG  PRO A 314      10.043   1.596 -10.019  1.00 82.15           C
ATOM   4787 1HG  PRO A 314      10.622   2.009  -9.193  1.00 82.15           H
ATOM   4788 2HG  PRO A 314       9.330   2.367 -10.310  1.00 82.15           H
ATOM   4789  CD  PRO A 314       9.354   0.295  -9.639  1.00 82.15           C
ATOM   4790 1HD  PRO A 314       9.962  -0.301  -8.958  1.00 82.15           H
ATOM   4791 2HD  PRO A 314       8.402   0.473  -9.139  1.00 82.15           H
ATOM   4792  N   VAL A 315      11.401  -1.797 -11.866  1.00 83.68           N
ATOM   4793  CA  VAL A 315      12.289  -2.825 -12.383  1.00 83.68           C
ATOM   4794  C   VAL A 315      11.524  -3.701 -13.378  1.00 83.68           C
ATOM   4795  O   VAL A 315      12.060  -4.079 -14.418  1.00 83.68           O
ATOM   4796  HA  VAL A 315      13.100  -2.323 -12.910  1.00 83.68           H
ATOM   4797  CB  VAL A 315      12.896  -3.622 -11.227  1.00 83.68           C
ATOM   4798  HB  VAL A 315      12.078  -4.086 -10.675  1.00 83.68           H
ATOM   4799  CG1 VAL A 315      13.804  -4.738 -11.749  1.00 83.68           C
ATOM   4800 1HG1 VAL A 315      13.224  -5.416 -12.375  1.00 83.68           H
ATOM   4801 2HG1 VAL A 315      14.613  -4.303 -12.336  1.00 83.68           H
ATOM   4802 3HG1 VAL A 315      14.222  -5.289 -10.906  1.00 83.68           H
ATOM   4803  CG2 VAL A 315      13.652  -2.704 -10.265  1.00 83.68           C
ATOM   4804 1HG2 VAL A 315      14.455  -2.199 -10.801  1.00 83.68           H
ATOM   4805 2HG2 VAL A 315      12.965  -1.963  -9.856  1.00 83.68           H
ATOM   4806 3HG2 VAL A 315      14.073  -3.297  -9.453  1.00 83.68           H
ATOM   4807  HN  VAL A 315      11.210  -1.858 -10.886  1.00 83.68           H
ATOM   4808  N   LEU A 316      10.282  -3.998 -13.022  1.00 81.79           N
ATOM   4809  CA  LEU A 316       9.453  -4.859 -13.849  1.00 81.79           C
ATOM   4810  C   LEU A 316       9.314  -4.241 -15.242  1.00 81.79           C
ATOM   4811  O   LEU A 316       9.376  -4.947 -16.247  1.00 81.79           O
ATOM   4812  HA  LEU A 316       9.968  -5.814 -13.945  1.00 81.79           H
ATOM   4813  CB  LEU A 316       8.114  -5.133 -13.161  1.00 81.79           C
ATOM   4814 1HB  LEU A 316       7.646  -4.177 -12.927  1.00 81.79           H
ATOM   4815 2HB  LEU A 316       7.462  -5.642 -13.871  1.00 81.79           H
ATOM   4816  CG  LEU A 316       8.176  -5.966 -11.880  1.00 81.79           C
ATOM   4817  HG  LEU A 316       8.844  -5.465 -11.179  1.00 81.79           H
ATOM   4818  CD1 LEU A 316       6.802  -6.049 -11.213  1.00 81.79           C
ATOM   4819 1HD1 LEU A 316       6.458  -5.046 -10.961  1.00 81.79           H
ATOM   4820 2HD1 LEU A 316       6.093  -6.515 -11.898  1.00 81.79           H
ATOM   4821 3HD1 LEU A 316       6.875  -6.647 -10.304  1.00 81.79           H
ATOM   4822  CD2 LEU A 316       8.765  -7.351 -12.154  1.00 81.79           C
ATOM   4823 1HD2 LEU A 316       8.143  -7.873 -12.880  1.00 81.79           H
ATOM   4824 2HD2 LEU A 316       9.775  -7.244 -12.551  1.00 81.79           H
ATOM   4825 3HD2 LEU A 316       8.798  -7.922 -11.226  1.00 81.79           H
ATOM   4826  HN  LEU A 316       9.844  -3.663 -12.188  1.00 81.79           H
ATOM   4827  N   TYR A 317       9.129  -2.929 -15.256  1.00 72.89           N
ATOM   4828  CA  TYR A 317       8.940  -2.214 -16.507  1.00 72.89           C
ATOM   4829  C   TYR A 317      10.188  -2.307 -17.386  1.00 72.89           C
ATOM   4830  O   TYR A 317      10.086  -2.381 -18.610  1.00 72.89           O
ATOM   4831  HA  TYR A 317       8.100  -2.670 -17.031  1.00 72.89           H
ATOM   4832  CB  TYR A 317       8.708  -0.751 -16.125  1.00 72.89           C
ATOM   4833 1HB  TYR A 317       9.582  -0.383 -15.589  1.00 72.89           H
ATOM   4834 2HB  TYR A 317       8.619  -0.158 -17.036  1.00 72.89           H
ATOM   4835  CG  TYR A 317       7.465  -0.522 -15.262  1.00 72.89           C
ATOM   4836  CD1 TYR A 317       6.415  -1.416 -15.314  1.00 72.89           C
ATOM   4837  HD1 TYR A 317       6.471  -2.285 -15.970  1.00 72.89           H
ATOM   4838  CD2 TYR A 317       7.394   0.578 -14.432  1.00 72.89           C
ATOM   4839  HD2 TYR A 317       8.224   1.285 -14.391  1.00 72.89           H
ATOM   4840  CE1 TYR A 317       5.245  -1.201 -14.502  1.00 72.89           C
ATOM   4841  HE1 TYR A 317       4.409  -1.899 -14.534  1.00 72.89           H
ATOM   4842  CE2 TYR A 317       6.225   0.794 -13.620  1.00 72.89           C
ATOM   4843  HE2 TYR A 317       6.156   1.658 -12.960  1.00 72.89           H
ATOM   4844  CZ  TYR A 317       5.208  -0.107 -13.695  1.00 72.89           C
ATOM   4845  OH  TYR A 317       4.104   0.097 -12.928  1.00 72.89           O
ATOM   4846  HH  TYR A 317       4.225   0.913 -12.364  1.00 72.89           H
ATOM   4847  HN  TYR A 317       9.107  -2.358 -14.436  1.00 72.89           H
ATOM   4848  N   VAL A 318      11.338  -2.302 -16.729  1.00 75.52           N
ATOM   4849  CA  VAL A 318      12.606  -2.332 -17.438  1.00 75.52           C
ATOM   4850  C   VAL A 318      12.735  -3.660 -18.186  1.00 75.52           C
ATOM   4851  O   VAL A 318      13.061  -3.679 -19.372  1.00 75.52           O
ATOM   4852  HA  VAL A 318      12.596  -1.519 -18.164  1.00 75.52           H
ATOM   4853  CB  VAL A 318      13.758  -2.082 -16.462  1.00 75.52           C
ATOM   4854  HB  VAL A 318      13.664  -2.795 -15.643  1.00 75.52           H
ATOM   4855  CG1 VAL A 318      15.110  -2.317 -17.138  1.00 75.52           C
ATOM   4856 1HG1 VAL A 318      15.166  -3.348 -17.488  1.00 75.52           H
ATOM   4857 2HG1 VAL A 318      15.216  -1.639 -17.984  1.00 75.52           H
ATOM   4858 3HG1 VAL A 318      15.911  -2.133 -16.422  1.00 75.52           H
ATOM   4859  CG2 VAL A 318      13.678  -0.673 -15.870  1.00 75.52           C
ATOM   4860 1HG2 VAL A 318      13.735   0.062 -16.672  1.00 75.52           H
ATOM   4861 2HG2 VAL A 318      12.735  -0.556 -15.335  1.00 75.52           H
ATOM   4862 3HG2 VAL A 318      14.508  -0.522 -15.180  1.00 75.52           H
ATOM   4863  HN  VAL A 318      11.412  -2.277 -15.732  1.00 75.52           H
ATOM   4864  N   PHE A 319      12.472  -4.739 -17.463  1.00 73.94           N
ATOM   4865  CA  PHE A 319      12.738  -6.070 -17.981  1.00 73.94           C
ATOM   4866  C   PHE A 319      11.626  -6.521 -18.930  1.00 73.94           C
ATOM   4867  O   PHE A 319      11.895  -7.154 -19.950  1.00 73.94           O
ATOM   4868  HA  PHE A 319      13.681  -6.023 -18.525  1.00 73.94           H
ATOM   4869  CB  PHE A 319      12.782  -7.016 -16.779  1.00 73.94           C
ATOM   4870 1HB  PHE A 319      11.964  -6.767 -16.103  1.00 73.94           H
ATOM   4871 2HB  PHE A 319      12.609  -8.035 -17.126  1.00 73.94           H
ATOM   4872  CG  PHE A 319      14.099  -6.974 -16.002  1.00 73.94           C
ATOM   4873  CD1 PHE A 319      15.237  -7.462 -16.565  1.00 73.94           C
ATOM   4874  HD1 PHE A 319      15.210  -7.883 -17.570  1.00 73.94           H
ATOM   4875  CD2 PHE A 319      14.132  -6.449 -14.748  1.00 73.94           C
ATOM   4876  HD2 PHE A 319      13.220  -6.057 -14.297  1.00 73.94           H
ATOM   4877  CE1 PHE A 319      16.459  -7.423 -15.843  1.00 73.94           C
ATOM   4878  HE1 PHE A 319      17.371  -7.814 -16.294  1.00 73.94           H
ATOM   4879  CE2 PHE A 319      15.354  -6.409 -14.026  1.00 73.94           C
ATOM   4880  HE2 PHE A 319      15.380  -5.988 -13.021  1.00 73.94           H
ATOM   4881  CZ  PHE A 319      16.492  -6.897 -14.589  1.00 73.94           C
ATOM   4882  HZ  PHE A 319      17.430  -6.867 -14.035  1.00 73.94           H
ATOM   4883  HN  PHE A 319      12.085  -4.713 -16.541  1.00 73.94           H
ATOM   4884  N   VAL A 320      10.401  -6.178 -18.560  1.00 76.76           N
ATOM   4885  CA  VAL A 320       9.235  -6.746 -19.216  1.00 76.76           C
ATOM   4886  C   VAL A 320       8.737  -5.776 -20.290  1.00 76.76           C
ATOM   4887  O   VAL A 320       8.103  -6.190 -21.259  1.00 76.76           O
ATOM   4888  HA  VAL A 320       9.547  -7.672 -19.698  1.00 76.76           H
ATOM   4889  CB  VAL A 320       8.165  -7.088 -18.178  1.00 76.76           C
ATOM   4890  HB  VAL A 320       7.734  -6.154 -17.820  1.00 76.76           H
ATOM   4891  CG1 VAL A 320       7.040  -7.916 -18.802  1.00 76.76           C
ATOM   4892 1HG1 VAL A 320       6.575  -7.348 -19.608  1.00 76.76           H
ATOM   4893 2HG1 VAL A 320       7.450  -8.844 -19.201  1.00 76.76           H
ATOM   4894 3HG1 VAL A 320       6.293  -8.146 -18.042  1.00 76.76           H
ATOM   4895  CG2 VAL A 320       8.778  -7.813 -16.978  1.00 76.76           C
ATOM   4896 1HG2 VAL A 320       9.248  -8.738 -17.313  1.00 76.76           H
ATOM   4897 2HG2 VAL A 320       9.527  -7.173 -16.510  1.00 76.76           H
ATOM   4898 3HG2 VAL A 320       7.996  -8.045 -16.255  1.00 76.76           H
ATOM   4899  HN  VAL A 320      10.199  -5.527 -17.829  1.00 76.76           H
ATOM   4900  N   GLY A 321       9.043  -4.504 -20.081  1.00 78.06           N
ATOM   4901  CA  GLY A 321       8.488  -3.454 -20.918  1.00 78.06           C
ATOM   4902  C   GLY A 321       9.406  -3.157 -22.106  1.00 78.06           C
ATOM   4903  O   GLY A 321      10.356  -2.386 -21.983  1.00 78.06           O
ATOM   4904 1HA  GLY A 321       7.505  -3.753 -21.280  1.00 78.06           H
ATOM   4905 2HA  GLY A 321       8.349  -2.549 -20.327  1.00 78.06           H
ATOM   4906  HN  GLY A 321       9.657  -4.188 -19.358  1.00 78.06           H
ATOM   4907  N   GLU A 322       9.089  -3.785 -23.229  1.00 68.27           N
ATOM   4908  CA  GLU A 322       9.789  -3.500 -24.469  1.00 68.27           C
ATOM   4909  C   GLU A 322       9.660  -2.017 -24.823  1.00 68.27           C
ATOM   4910  O   GLU A 322      10.623  -1.395 -25.268  1.00 68.27           O
ATOM   4911  HA  GLU A 322      10.834  -3.744 -24.275  1.00 68.27           H
ATOM   4912  CB  GLU A 322       9.271  -4.381 -25.607  1.00 68.27           C
ATOM   4913 1HB  GLU A 322       8.181  -4.388 -25.600  1.00 68.27           H
ATOM   4914 2HB  GLU A 322       9.693  -4.045 -26.554  1.00 68.27           H
ATOM   4915  CG  GLU A 322       9.721  -5.832 -25.425  1.00 68.27           C
ATOM   4916 1HG  GLU A 322      10.798  -5.864 -25.256  1.00 68.27           H
ATOM   4917 2HG  GLU A 322       9.247  -6.256 -24.540  1.00 68.27           H
ATOM   4918  CD  GLU A 322       9.367  -6.674 -26.653  1.00 68.27           C
ATOM   4919  OE1 GLU A 322       9.729  -7.871 -26.644  1.00 68.27           O
ATOM   4920  OE2 GLU A 322       8.743  -6.102 -27.572  1.00 68.27           O
ATOM   4921  HN  GLU A 322       8.370  -4.477 -23.299  1.00 68.27           H
ATOM   4922  N   ARG A 323       8.462  -1.493 -24.610  1.00 65.25           N
ATOM   4923  CA  ARG A 323       8.183  -0.105 -24.938  1.00 65.25           C
ATOM   4924  C   ARG A 323       8.973   0.827 -24.017  1.00 65.25           C
ATOM   4925  O   ARG A 323       9.628   1.758 -24.483  1.00 65.25           O
ATOM   4926  HA  ARG A 323       8.502   0.006 -25.975  1.00 65.25           H
ATOM   4927  CB  ARG A 323       6.690   0.203 -24.806  1.00 65.25           C
ATOM   4928 1HB  ARG A 323       6.117  -0.482 -25.430  1.00 65.25           H
ATOM   4929 2HB  ARG A 323       6.371   0.040 -23.776  1.00 65.25           H
ATOM   4930  CG  ARG A 323       6.390   1.647 -25.215  1.00 65.25           C
ATOM   4931 1HG  ARG A 323       6.948   2.333 -24.578  1.00 65.25           H
ATOM   4932 2HG  ARG A 323       6.727   1.816 -26.238  1.00 65.25           H
ATOM   4933  CD  ARG A 323       4.893   1.946 -25.109  1.00 65.25           C
ATOM   4934 1HD  ARG A 323       4.341   1.344 -25.831  1.00 65.25           H
ATOM   4935 2HD  ARG A 323       4.528   1.671 -24.120  1.00 65.25           H
ATOM   4936  NE  ARG A 323       4.646   3.384 -25.357  1.00 65.25           N
ATOM   4937  HE  ARG A 323       5.332   3.895 -25.876  1.00 65.25           H
ATOM   4938  CZ  ARG A 323       3.562   4.045 -24.929  1.00 65.25           C
ATOM   4939  NH1 ARG A 323       2.612   3.411 -24.229  1.00 65.25           N
ATOM   4940 1HH1 ARG A 323       2.709   2.438 -24.022  1.00 65.25           H
ATOM   4941 2HH1 ARG A 323       1.806   3.912 -23.913  1.00 65.25           H
ATOM   4942  NH2 ARG A 323       3.442   5.349 -25.212  1.00 65.25           N
ATOM   4943 1HH2 ARG A 323       2.639   5.857 -24.900  1.00 65.25           H
ATOM   4944 2HH2 ARG A 323       4.156   5.815 -25.735  1.00 65.25           H
ATOM   4945  HN  ARG A 323       7.691  -1.998 -24.223  1.00 65.25           H
ATOM   4946  N   PHE A 324       8.885   0.544 -22.725  1.00 78.97           N
ATOM   4947  CA  PHE A 324       9.531   1.383 -21.730  1.00 78.97           C
ATOM   4948  C   PHE A 324      11.053   1.343 -21.883  1.00 78.97           C
ATOM   4949  O   PHE A 324      11.723   2.363 -21.726  1.00 78.97           O
ATOM   4950  HA  PHE A 324       9.178   2.402 -21.887  1.00 78.97           H
ATOM   4951  CB  PHE A 324       9.154   0.820 -20.358  1.00 78.97           C
ATOM   4952 1HB  PHE A 324       8.068   0.745 -20.293  1.00 78.97           H
ATOM   4953 2HB  PHE A 324       9.549  -0.192 -20.271  1.00 78.97           H
ATOM   4954  CG  PHE A 324       9.664   1.654 -19.181  1.00 78.97           C
ATOM   4955  CD1 PHE A 324      10.820   1.308 -18.553  1.00 78.97           C
ATOM   4956  HD1 PHE A 324      11.382   0.436 -18.888  1.00 78.97           H
ATOM   4957  CD2 PHE A 324       8.962   2.741 -18.764  1.00 78.97           C
ATOM   4958  HD2 PHE A 324       8.036   3.019 -19.267  1.00 78.97           H
ATOM   4959  CE1 PHE A 324      11.293   2.082 -17.461  1.00 78.97           C
ATOM   4960  HE1 PHE A 324      12.219   1.805 -16.957  1.00 78.97           H
ATOM   4961  CE2 PHE A 324       9.436   3.516 -17.672  1.00 78.97           C
ATOM   4962  HE2 PHE A 324       8.874   4.387 -17.337  1.00 78.97           H
ATOM   4963  CZ  PHE A 324      10.592   3.170 -17.043  1.00 78.97           C
ATOM   4964  HZ  PHE A 324      10.955   3.764 -16.205  1.00 78.97           H
ATOM   4965  HN  PHE A 324       8.385  -0.240 -22.357  1.00 78.97           H
ATOM   4966  N   ARG A 325      11.554   0.155 -22.189  1.00 76.43           N
ATOM   4967  CA  ARG A 325      12.985  -0.032 -22.357  1.00 76.43           C
ATOM   4968  C   ARG A 325      13.516   0.892 -23.455  1.00 76.43           C
ATOM   4969  O   ARG A 325      14.521   1.574 -23.264  1.00 76.43           O
ATOM   4970  HA  ARG A 325      13.415   0.222 -21.388  1.00 76.43           H
ATOM   4971  CB  ARG A 325      13.311  -1.483 -22.718  1.00 76.43           C
ATOM   4972 1HB  ARG A 325      12.390  -2.060 -22.787  1.00 76.43           H
ATOM   4973 2HB  ARG A 325      13.784  -1.519 -23.700  1.00 76.43           H
ATOM   4974  CG  ARG A 325      14.238  -2.112 -21.676  1.00 76.43           C
ATOM   4975 1HG  ARG A 325      15.113  -1.479 -21.533  1.00 76.43           H
ATOM   4976 2HG  ARG A 325      13.725  -2.169 -20.716  1.00 76.43           H
ATOM   4977  CD  ARG A 325      14.679  -3.512 -22.109  1.00 76.43           C
ATOM   4978 1HD  ARG A 325      15.195  -3.459 -23.068  1.00 76.43           H
ATOM   4979 2HD  ARG A 325      15.388  -3.918 -21.387  1.00 76.43           H
ATOM   4980  NE  ARG A 325      13.503  -4.403 -22.217  1.00 76.43           N
ATOM   4981  HE  ARG A 325      12.688  -4.170 -21.686  1.00 76.43           H
ATOM   4982  CZ  ARG A 325      13.460  -5.501 -22.983  1.00 76.43           C
ATOM   4983  NH1 ARG A 325      14.523  -5.861 -23.716  1.00 76.43           N
ATOM   4984 1HH1 ARG A 325      15.355  -5.307 -23.695  1.00 76.43           H
ATOM   4985 2HH1 ARG A 325      14.483  -6.682 -24.285  1.00 76.43           H
ATOM   4986  NH2 ARG A 325      12.340  -6.236 -23.004  1.00 76.43           N
ATOM   4987 1HH2 ARG A 325      12.292  -7.059 -23.570  1.00 76.43           H
ATOM   4988 2HH2 ARG A 325      11.551  -5.961 -22.454  1.00 76.43           H
ATOM   4989  HN  ARG A 325      11.001  -0.668 -22.321  1.00 76.43           H
ATOM   4990  N   ARG A 326      12.817   0.884 -24.580  1.00 69.22           N
ATOM   4991  CA  ARG A 326      13.221   1.692 -25.718  1.00 69.22           C
ATOM   4992  C   ARG A 326      13.132   3.179 -25.372  1.00 69.22           C
ATOM   4993  O   ARG A 326      14.032   3.951 -25.699  1.00 69.22           O
ATOM   4994  HA  ARG A 326      14.252   1.396 -25.918  1.00 69.22           H
ATOM   4995  CB  ARG A 326      12.342   1.406 -26.937  1.00 69.22           C
ATOM   4996 1HB  ARG A 326      11.318   1.215 -26.615  1.00 69.22           H
ATOM   4997 2HB  ARG A 326      12.314   2.282 -27.584  1.00 69.22           H
ATOM   4998  CG  ARG A 326      12.868   0.202 -27.722  1.00 69.22           C
ATOM   4999 1HG  ARG A 326      13.902   0.380 -28.017  1.00 69.22           H
ATOM   5000 2HG  ARG A 326      12.866  -0.682 -27.085  1.00 69.22           H
ATOM   5001  CD  ARG A 326      12.014  -0.057 -28.965  1.00 69.22           C
ATOM   5002 1HD  ARG A 326      11.718   0.890 -29.417  1.00 69.22           H
ATOM   5003 2HD  ARG A 326      12.597  -0.597 -29.711  1.00 69.22           H
ATOM   5004  NE  ARG A 326      10.813  -0.840 -28.600  1.00 69.22           N
ATOM   5005  HE  ARG A 326      10.720  -1.140 -27.651  1.00 69.22           H
ATOM   5006  CZ  ARG A 326       9.842  -1.172 -29.462  1.00 69.22           C
ATOM   5007  NH1 ARG A 326       9.915  -0.797 -30.746  1.00 69.22           N
ATOM   5008 1HH1 ARG A 326      10.698  -0.265 -31.068  1.00 69.22           H
ATOM   5009 2HH1 ARG A 326       9.186  -1.049 -31.382  1.00 69.22           H
ATOM   5010  NH2 ARG A 326       8.797  -1.886 -29.020  1.00 69.22           N
ATOM   5011 1HH2 ARG A 326       8.064  -2.142 -29.650  1.00 69.22           H
ATOM   5012 2HH2 ARG A 326       8.751  -2.162 -28.060  1.00 69.22           H
ATOM   5013  HN  ARG A 326      11.990   0.340 -24.721  1.00 69.22           H
ATOM   5014  N   ASP A 327      12.039   3.536 -24.713  1.00 79.37           N
ATOM   5015  CA  ASP A 327      11.778   4.930 -24.397  1.00 79.37           C
ATOM   5016  C   ASP A 327      12.797   5.413 -23.362  1.00 79.37           C
ATOM   5017  O   ASP A 327      13.202   6.574 -23.380  1.00 79.37           O
ATOM   5018  HA  ASP A 327      11.864   5.460 -25.345  1.00 79.37           H
ATOM   5019  CB  ASP A 327      10.380   5.107 -23.802  1.00 79.37           C
ATOM   5020 1HB  ASP A 327      10.226   4.382 -23.003  1.00 79.37           H
ATOM   5021 2HB  ASP A 327      10.294   6.098 -23.355  1.00 79.37           H
ATOM   5022  CG  ASP A 327       9.302   4.930 -24.873  1.00 79.37           C
ATOM   5023  OD1 ASP A 327       9.678   4.947 -26.065  1.00 79.37           O
ATOM   5024  OD2 ASP A 327       8.126   4.781 -24.476  1.00 79.37           O
ATOM   5025  HN  ASP A 327      11.341   2.894 -24.398  1.00 79.37           H
ATOM   5026  N   LEU A 328      13.182   4.497 -22.485  1.00 81.87           N
ATOM   5027  CA  LEU A 328      14.183   4.801 -21.477  1.00 81.87           C
ATOM   5028  C   LEU A 328      15.509   5.132 -22.165  1.00 81.87           C
ATOM   5029  O   LEU A 328      16.091   6.188 -21.924  1.00 81.87           O
ATOM   5030  HA  LEU A 328      13.845   5.684 -20.936  1.00 81.87           H
ATOM   5031  CB  LEU A 328      14.285   3.660 -20.463  1.00 81.87           C
ATOM   5032 1HB  LEU A 328      13.326   3.568 -19.952  1.00 81.87           H
ATOM   5033 2HB  LEU A 328      14.447   2.730 -21.007  1.00 81.87           H
ATOM   5034  CG  LEU A 328      15.382   3.798 -19.406  1.00 81.87           C
ATOM   5035  HG  LEU A 328      16.332   3.953 -19.918  1.00 81.87           H
ATOM   5036  CD1 LEU A 328      15.141   5.023 -18.521  1.00 81.87           C
ATOM   5037 1HD1 LEU A 328      15.135   5.921 -19.139  1.00 81.87           H
ATOM   5038 2HD1 LEU A 328      14.180   4.923 -18.016  1.00 81.87           H
ATOM   5039 3HD1 LEU A 328      15.936   5.097 -17.779  1.00 81.87           H
ATOM   5040  CD2 LEU A 328      15.516   2.515 -18.583  1.00 81.87           C
ATOM   5041 1HD2 LEU A 328      14.572   2.305 -18.081  1.00 81.87           H
ATOM   5042 2HD2 LEU A 328      15.769   1.685 -19.244  1.00 81.87           H
ATOM   5043 3HD2 LEU A 328      16.303   2.640 -17.840  1.00 81.87           H
ATOM   5044  HN  LEU A 328      12.822   3.565 -22.456  1.00 81.87           H
ATOM   5045  N   VAL A 329      15.948   4.208 -23.008  1.00 81.70           N
ATOM   5046  CA  VAL A 329      17.233   4.351 -23.671  1.00 81.70           C
ATOM   5047  C   VAL A 329      17.229   5.628 -24.513  1.00 81.70           C
ATOM   5048  O   VAL A 329      18.238   6.326 -24.594  1.00 81.70           O
ATOM   5049  HA  VAL A 329      17.995   4.444 -22.897  1.00 81.70           H
ATOM   5050  CB  VAL A 329      17.541   3.096 -24.490  1.00 81.70           C
ATOM   5051  HB  VAL A 329      16.702   2.920 -25.163  1.00 81.70           H
ATOM   5052  CG1 VAL A 329      18.795   3.294 -25.346  1.00 81.70           C
ATOM   5053 1HG1 VAL A 329      18.640   4.128 -26.030  1.00 81.70           H
ATOM   5054 2HG1 VAL A 329      19.646   3.507 -24.699  1.00 81.70           H
ATOM   5055 3HG1 VAL A 329      18.991   2.387 -25.917  1.00 81.70           H
ATOM   5056  CG2 VAL A 329      17.683   1.871 -23.584  1.00 81.70           C
ATOM   5057 1HG2 VAL A 329      18.496   2.035 -22.877  1.00 81.70           H
ATOM   5058 2HG2 VAL A 329      16.753   1.713 -23.039  1.00 81.70           H
ATOM   5059 3HG2 VAL A 329      17.902   0.993 -24.192  1.00 81.70           H
ATOM   5060  HN  VAL A 329      15.443   3.377 -23.240  1.00 81.70           H
ATOM   5061  N   LYS A 330      16.081   5.896 -25.119  1.00 75.40           N
ATOM   5062  CA  LYS A 330      15.929   7.081 -25.945  1.00 75.40           C
ATOM   5063  C   LYS A 330      16.126   8.328 -25.081  1.00 75.40           C
[truncated: 117,162 more chars]
