# Supplementary material for: Noncanonical roles of chemokine regions in CCR9 activation revealed by structural modeling and mutational mapping
Source: Nat Commun. 2025 Aug 18;16:7695. doi: 10.1038/s41467-025-62321-9 (PMC12361432; doi:10.1038/s41467-025-62321-9)
Supplement: Supplementary file 5 — Supplementary Data 3 [file 41467_2025_62321_MOESM5_ESM.zip › CCR9_CCL25_03_rnk2.pdb]

ATOM      1  N   GLU A  20      -4.637  -5.827  58.606  1.00 50.01           N
ATOM      2  CA  GLU A  20      -4.618  -6.705  57.448  1.00 50.01           C
ATOM      3  C   GLU A  20      -4.928  -8.143  57.868  1.00 50.01           C
ATOM      4  O   GLU A  20      -4.039  -8.868  58.313  1.00 50.01           O
ATOM      5  HA  GLU A  20      -5.405  -6.334  56.791  1.00 50.01           H
ATOM      6  CB  GLU A  20      -3.276  -6.622  56.719  1.00 50.01           C
ATOM      7 1HB  GLU A  20      -2.484  -6.396  57.433  1.00 50.01           H
ATOM      8 2HB  GLU A  20      -3.103  -7.543  56.162  1.00 50.01           H
ATOM      9  CG  GLU A  20      -3.279  -5.490  55.691  1.00 50.01           C
ATOM     10 1HG  GLU A  20      -4.259  -5.424  55.220  1.00 50.01           H
ATOM     11 2HG  GLU A  20      -3.102  -4.538  56.192  1.00 50.01           H
ATOM     12  CD  GLU A  20      -2.208  -5.717  54.622  1.00 50.01           C
ATOM     13  OE1 GLU A  20      -2.317  -5.065  53.561  1.00 50.01           O
ATOM     14  OE2 GLU A  20      -1.303  -6.537  54.890  1.00 50.01           O
ATOM     15  HN  GLU A  20      -4.866  -6.274  59.471  1.00 50.01           H
ATOM     16  N   SER A  21      -6.190  -8.513  57.710  1.00 58.06           N
ATOM     17  CA  SER A  21      -6.615  -9.870  58.011  1.00 58.06           C
ATOM     18  C   SER A  21      -5.779 -10.870  57.209  1.00 58.06           C
ATOM     19  O   SER A  21      -5.439 -10.615  56.055  1.00 58.06           O
ATOM     20  HA  SER A  21      -6.442  -9.997  59.080  1.00 58.06           H
ATOM     21  CB  SER A  21      -8.103 -10.060  57.710  1.00 58.06           C
ATOM     22 1HB  SER A  21      -8.402 -11.072  57.983  1.00 58.06           H
ATOM     23 2HB  SER A  21      -8.688  -9.378  58.326  1.00 58.06           H
ATOM     24  OG  SER A  21      -8.403  -9.833  56.335  1.00 58.06           O
ATOM     25  HG  SER A  21      -8.622 -10.699  55.885  1.00 58.06           H
ATOM     26  HN  SER A  21      -6.915  -7.906  57.385  1.00 58.06           H
ATOM     27  N   THR A  22      -5.472 -11.986  57.854  1.00 59.71           N
ATOM     28  CA  THR A  22      -4.706 -13.037  57.206  1.00 59.71           C
ATOM     29  C   THR A  22      -5.321 -13.388  55.850  1.00 59.71           C
ATOM     30  O   THR A  22      -4.609 -13.759  54.919  1.00 59.71           O
ATOM     31  HA  THR A  22      -3.701 -12.661  57.014  1.00 59.71           H
ATOM     32  CB  THR A  22      -4.631 -14.227  58.165  1.00 59.71           C
ATOM     33  HB  THR A  22      -4.626 -15.169  57.617  1.00 59.71           H
ATOM     34  OG1 THR A  22      -5.736 -14.034  59.044  1.00 59.71           O
ATOM     35  HG1 THR A  22      -6.583 -14.327  58.599  1.00 59.71           H
ATOM     36  CG2 THR A  22      -3.409 -14.164  59.083  1.00 59.71           C
ATOM     37 1HG2 THR A  22      -3.450 -13.253  59.681  1.00 59.71           H
ATOM     38 2HG2 THR A  22      -2.501 -14.162  58.479  1.00 59.71           H
ATOM     39 3HG2 THR A  22      -3.405 -15.032  59.743  1.00 59.71           H
ATOM     40  HN  THR A  22      -5.738 -12.178  58.799  1.00 59.71           H
ATOM     41  N   SER A  23      -6.638 -13.257  55.782  1.00 62.82           N
ATOM     42  CA  SER A  23      -7.355 -13.540  54.550  1.00 62.82           C
ATOM     43  C   SER A  23      -6.872 -12.607  53.437  1.00 62.82           C
ATOM     44  O   SER A  23      -6.695 -13.035  52.297  1.00 62.82           O
ATOM     45  HA  SER A  23      -7.119 -14.576  54.310  1.00 62.82           H
ATOM     46  CB  SER A  23      -8.866 -13.394  54.746  1.00 62.82           C
ATOM     47 1HB  SER A  23      -9.383 -13.755  53.858  1.00 62.82           H
ATOM     48 2HB  SER A  23      -9.185 -14.021  55.579  1.00 62.82           H
ATOM     49  OG  SER A  23      -9.243 -12.043  54.998  1.00 62.82           O
ATOM     50  HG  SER A  23     -10.239 -11.956  54.974  1.00 62.82           H
ATOM     51  HN  SER A  23      -7.211 -12.964  56.547  1.00 62.82           H
ATOM     52  N   SER A  24      -6.672 -11.351  53.806  1.00 68.10           N
ATOM     53  CA  SER A  24      -6.258 -10.344  52.844  1.00 68.10           C
ATOM     54  C   SER A  24      -4.903 -10.722  52.242  1.00 68.10           C
ATOM     55  O   SER A  24      -4.667 -10.511  51.054  1.00 68.10           O
ATOM     56  HA  SER A  24      -7.031 -10.345  52.075  1.00 68.10           H
ATOM     57  CB  SER A  24      -6.185  -8.960  53.491  1.00 68.10           C
ATOM     58 1HB  SER A  24      -7.192  -8.557  53.599  1.00 68.10           H
ATOM     59 2HB  SER A  24      -5.769  -9.050  54.494  1.00 68.10           H
ATOM     60  OG  SER A  24      -5.391  -8.055  52.728  1.00 68.10           O
ATOM     61  HG  SER A  24      -5.279  -7.195  53.226  1.00 68.10           H
ATOM     62  HN  SER A  24      -6.789 -11.018  54.742  1.00 68.10           H
ATOM     63  N   MET A  25      -4.048 -11.274  53.091  1.00 65.01           N
ATOM     64  CA  MET A  25      -2.700 -11.622  52.675  1.00 65.01           C
ATOM     65  C   MET A  25      -2.696 -12.915  51.857  1.00 65.01           C
ATOM     66  O   MET A  25      -1.920 -13.053  50.913  1.00 65.01           O
ATOM     67  HA  MET A  25      -2.360 -10.791  52.057  1.00 65.01           H
ATOM     68  CB  MET A  25      -1.814 -11.796  53.910  1.00 65.01           C
ATOM     69 1HB  MET A  25      -2.109 -11.081  54.678  1.00 65.01           H
ATOM     70 2HB  MET A  25      -1.960 -12.792  54.329  1.00 65.01           H
ATOM     71  CG  MET A  25      -0.338 -11.596  53.558  1.00 65.01           C
ATOM     72 1HG  MET A  25       0.092 -12.536  53.211  1.00 65.01           H
ATOM     73 2HG  MET A  25      -0.244 -10.881  52.741  1.00 65.01           H
ATOM     74  SD  MET A  25       0.556 -11.009  54.987  1.00 65.01           S
ATOM     75  CE  MET A  25       2.223 -11.062  54.353  1.00 65.01           C
ATOM     76 1HE  MET A  25       2.471 -12.084  54.065  1.00 65.01           H
ATOM     77 2HE  MET A  25       2.302 -10.410  53.483  1.00 65.01           H
ATOM     78 3HE  MET A  25       2.916 -10.724  55.124  1.00 65.01           H
ATOM     79  HN  MET A  25      -4.263 -11.482  54.045  1.00 65.01           H
ATOM     80  N   GLU A  26      -3.571 -13.829  52.249  1.00 59.70           N
ATOM     81  CA  GLU A  26      -3.736 -15.071  51.513  1.00 59.70           C
ATOM     82  C   GLU A  26      -4.270 -14.788  50.107  1.00 59.70           C
ATOM     83  O   GLU A  26      -3.826 -15.399  49.136  1.00 59.70           O
ATOM     84  HA  GLU A  26      -2.739 -15.505  51.450  1.00 59.70           H
ATOM     85  CB  GLU A  26      -4.656 -16.035  52.265  1.00 59.70           C
ATOM     86 1HB  GLU A  26      -5.504 -15.488  52.677  1.00 59.70           H
ATOM     87 2HB  GLU A  26      -4.949 -16.852  51.606  1.00 59.70           H
ATOM     88  CG  GLU A  26      -3.928 -16.676  53.448  1.00 59.70           C
ATOM     89 1HG  GLU A  26      -3.065 -17.236  53.089  1.00 59.70           H
ATOM     90 2HG  GLU A  26      -3.550 -15.898  54.112  1.00 59.70           H
ATOM     91  CD  GLU A  26      -4.860 -17.608  54.225  1.00 59.70           C
ATOM     92  OE1 GLU A  26      -4.325 -18.413  55.018  1.00 59.70           O
ATOM     93  OE2 GLU A  26      -6.086 -17.495  54.009  1.00 59.70           O
ATOM     94  HN  GLU A  26      -4.160 -13.731  53.051  1.00 59.70           H
ATOM     95  N   ASP A  27      -5.215 -13.862  50.043  1.00 66.45           N
ATOM     96  CA  ASP A  27      -5.852 -13.529  48.780  1.00 66.45           C
ATOM     97  C   ASP A  27      -4.788 -13.057  47.786  1.00 66.45           C
ATOM     98  O   ASP A  27      -4.844 -13.395  46.605  1.00 66.45           O
ATOM     99  HA  ASP A  27      -6.346 -14.446  48.457  1.00 66.45           H
ATOM    100  CB  ASP A  27      -6.869 -12.400  48.956  1.00 66.45           C
ATOM    101 1HB  ASP A  27      -6.442 -11.616  49.582  1.00 66.45           H
ATOM    102 2HB  ASP A  27      -7.089 -11.949  47.988  1.00 66.45           H
ATOM    103  CG  ASP A  27      -8.161 -12.919  49.590  1.00 66.45           C
ATOM    104  OD1 ASP A  27      -8.379 -14.147  49.507  1.00 66.45           O
ATOM    105  OD2 ASP A  27      -8.901 -12.076  50.142  1.00 66.45           O
ATOM    106  HN  ASP A  27      -5.546 -13.345  50.832  1.00 66.45           H
ATOM    107  N   TYR A  28      -3.844 -12.283  48.302  1.00 65.64           N
ATOM    108  CA  TYR A  28      -2.788 -11.736  47.469  1.00 65.64           C
ATOM    109  C   TYR A  28      -1.811 -12.830  47.032  1.00 65.64           C
ATOM    110  O   TYR A  28      -1.331 -12.822  45.900  1.00 65.64           O
ATOM    111  HA  TYR A  28      -3.250 -11.297  46.585  1.00 65.64           H
ATOM    112  CB  TYR A  28      -2.043 -10.724  48.343  1.00 65.64           C
ATOM    113 1HB  TYR A  28      -2.747  -9.962  48.678  1.00 65.64           H
ATOM    114 2HB  TYR A  28      -1.675 -11.231  49.235  1.00 65.64           H
ATOM    115  CG  TYR A  28      -0.869 -10.040  47.640  1.00 65.64           C
ATOM    116  CD1 TYR A  28       0.414 -10.515  47.821  1.00 65.64           C
ATOM    117  HD1 TYR A  28       0.591 -11.376  48.465  1.00 65.64           H
ATOM    118  CD2 TYR A  28      -1.093  -8.949  46.825  1.00 65.64           C
ATOM    119  HD2 TYR A  28      -2.106  -8.574  46.683  1.00 65.64           H
ATOM    120  CE1 TYR A  28       1.520  -9.871  47.160  1.00 65.64           C
ATOM    121  HE1 TYR A  28       2.538 -10.235  47.294  1.00 65.64           H
ATOM    122  CE2 TYR A  28       0.013  -8.305  46.164  1.00 65.64           C
ATOM    123  HE2 TYR A  28      -0.150  -7.443  45.518  1.00 65.64           H
ATOM    124  CZ  TYR A  28       1.265  -8.798  46.364  1.00 65.64           C
ATOM    125  OH  TYR A  28       2.309  -8.191  45.739  1.00 65.64           O
ATOM    126  HH  TYR A  28       3.146  -8.717  45.883  1.00 65.64           H
ATOM    127  HN  TYR A  28      -3.795 -12.031  49.268  1.00 65.64           H
ATOM    128  N   VAL A  29      -1.547 -13.745  47.953  1.00 66.84           N
ATOM    129  CA  VAL A  29      -0.572 -14.794  47.708  1.00 66.84           C
ATOM    130  C   VAL A  29      -1.148 -15.794  46.703  1.00 66.84           C
ATOM    131  O   VAL A  29      -0.426 -16.308  45.850  1.00 66.84           O
ATOM    132  HA  VAL A  29       0.311 -14.327  47.271  1.00 66.84           H
ATOM    133  CB  VAL A  29      -0.160 -15.445  49.030  1.00 66.84           C
ATOM    134  HB  VAL A  29      -1.067 -15.747  49.552  1.00 66.84           H
ATOM    135  CG1 VAL A  29       0.681 -16.699  48.784  1.00 66.84           C
ATOM    136 1HG1 VAL A  29       0.101 -17.419  48.207  1.00 66.84           H
ATOM    137 2HG1 VAL A  29       1.581 -16.431  48.231  1.00 66.84           H
ATOM    138 3HG1 VAL A  29       0.961 -17.142  49.740  1.00 66.84           H
ATOM    139  CG2 VAL A  29       0.586 -14.450  49.921  1.00 66.84           C
ATOM    140 1HG2 VAL A  29       1.483 -14.104  49.407  1.00 66.84           H
ATOM    141 2HG2 VAL A  29      -0.061 -13.600  50.137  1.00 66.84           H
ATOM    142 3HG2 VAL A  29       0.868 -14.939  50.854  1.00 66.84           H
ATOM    143  HN  VAL A  29      -1.985 -13.777  48.852  1.00 66.84           H
ATOM    144  N   ASN A  30      -2.443 -16.040  46.838  1.00 61.11           N
ATOM    145  CA  ASN A  30      -3.096 -17.068  46.044  1.00 61.11           C
ATOM    146  C   ASN A  30      -3.524 -16.473  44.701  1.00 61.11           C
ATOM    147  O   ASN A  30      -3.998 -17.192  43.823  1.00 61.11           O
ATOM    148  HA  ASN A  30      -2.354 -17.858  45.932  1.00 61.11           H
ATOM    149  CB  ASN A  30      -4.348 -17.595  46.748  1.00 61.11           C
ATOM    150 1HB  ASN A  30      -4.985 -16.760  47.038  1.00 61.11           H
ATOM    151 2HB  ASN A  30      -4.925 -18.212  46.059  1.00 61.11           H
ATOM    152  CG  ASN A  30      -3.977 -18.415  47.985  1.00 61.11           C
ATOM    153  OD1 ASN A  30      -2.904 -18.988  48.084  1.00 61.11           O
ATOM    154  ND2 ASN A  30      -4.921 -18.438  48.922  1.00 61.11           N
ATOM    155 1HD2 ASN A  30      -5.780 -17.946  48.779  1.00 61.11           H
ATOM    156 2HD2 ASN A  30      -4.772 -18.948  49.769  1.00 61.11           H
ATOM    157  HN  ASN A  30      -3.042 -15.553  47.473  1.00 61.11           H
ATOM    158  N   PHE A  31      -3.341 -15.166  44.583  1.00 68.20           N
ATOM    159  CA  PHE A  31      -3.695 -14.469  43.358  1.00 68.20           C
ATOM    160  C   PHE A  31      -2.846 -14.958  42.184  1.00 68.20           C
ATOM    161  O   PHE A  31      -1.619 -14.991  42.271  1.00 68.20           O
ATOM    162  HA  PHE A  31      -4.745 -14.679  43.158  1.00 68.20           H
ATOM    163  CB  PHE A  31      -3.412 -12.983  43.592  1.00 68.20           C
ATOM    164 1HB  PHE A  31      -3.897 -12.672  44.517  1.00 68.20           H
ATOM    165 2HB  PHE A  31      -2.340 -12.846  43.734  1.00 68.20           H
ATOM    166  CG  PHE A  31      -3.882 -12.074  42.456  1.00 68.20           C
ATOM    167  CD1 PHE A  31      -2.988 -11.611  41.541  1.00 68.20           C
ATOM    168  HD1 PHE A  31      -1.937 -11.888  41.617  1.00 68.20           H
ATOM    169  CD2 PHE A  31      -5.194 -11.727  42.360  1.00 68.20           C
ATOM    170  HD2 PHE A  31      -5.910 -12.098  43.093  1.00 68.20           H
ATOM    171  CE1 PHE A  31      -3.424 -10.767  40.486  1.00 68.20           C
ATOM    172  HE1 PHE A  31      -2.708 -10.396  39.753  1.00 68.20           H
ATOM    173  CE2 PHE A  31      -5.630 -10.883  41.305  1.00 68.20           C
ATOM    174  HE2 PHE A  31      -6.681 -10.606  41.228  1.00 68.20           H
ATOM    175  CZ  PHE A  31      -4.736 -10.421  40.390  1.00 68.20           C
ATOM    176  HZ  PHE A  31      -5.071  -9.773  39.580  1.00 68.20           H
ATOM    177  HN  PHE A  31      -2.960 -14.588  45.304  1.00 68.20           H
ATOM    178  N   ASN A  32      -3.532 -15.327  41.112  1.00 61.76           N
ATOM    179  CA  ASN A  32      -2.856 -15.797  39.915  1.00 61.76           C
ATOM    180  C   ASN A  32      -2.366 -14.595  39.105  1.00 61.76           C
ATOM    181  O   ASN A  32      -3.133 -13.996  38.352  1.00 61.76           O
ATOM    182  HA  ASN A  32      -2.036 -16.419  40.275  1.00 61.76           H
ATOM    183  CB  ASN A  32      -3.803 -16.610  39.030  1.00 61.76           C
ATOM    184 1HB  ASN A  32      -4.318 -17.358  39.633  1.00 61.76           H
ATOM    185 2HB  ASN A  32      -4.568 -15.955  38.613  1.00 61.76           H
ATOM    186  CG  ASN A  32      -3.040 -17.299  37.897  1.00 61.76           C
ATOM    187  OD1 ASN A  32      -1.831 -17.190  37.772  1.00 61.76           O
ATOM    188  ND2 ASN A  32      -3.811 -18.011  37.080  1.00 61.76           N
ATOM    189 1HD2 ASN A  32      -4.797 -18.059  37.239  1.00 61.76           H
ATOM    190 2HD2 ASN A  32      -3.404 -18.499  36.308  1.00 61.76           H
ATOM    191  HN  ASN A  32      -4.530 -15.308  41.053  1.00 61.76           H
ATOM    192  N   PHE A  33      -1.093 -14.278  39.287  1.00 64.72           N
ATOM    193  CA  PHE A  33      -0.467 -13.219  38.513  1.00 64.72           C
ATOM    194  C   PHE A  33      -0.065 -13.719  37.124  1.00 64.72           C
ATOM    195  O   PHE A  33       1.114 -13.708  36.774  1.00 64.72           O
ATOM    196  HA  PHE A  33      -1.199 -12.418  38.411  1.00 64.72           H
ATOM    197  CB  PHE A  33       0.790 -12.793  39.273  1.00 64.72           C
ATOM    198 1HB  PHE A  33       1.394 -13.677  39.480  1.00 64.72           H
ATOM    199 2HB  PHE A  33       1.387 -12.143  38.633  1.00 64.72           H
ATOM    200  CG  PHE A  33       0.507 -12.067  40.589  1.00 64.72           C
ATOM    201  CD1 PHE A  33       0.260 -10.730  40.589  1.00 64.72           C
ATOM    202  HD1 PHE A  33       0.264 -10.175  39.650  1.00 64.72           H
ATOM    203  CD2 PHE A  33       0.501 -12.759  41.760  1.00 64.72           C
ATOM    204  HD2 PHE A  33       0.699 -13.831  41.761  1.00 64.72           H
ATOM    205  CE1 PHE A  33      -0.004 -10.056  41.810  1.00 64.72           C
ATOM    206  HE1 PHE A  33      -0.202  -8.984  41.810  1.00 64.72           H
ATOM    207  CE2 PHE A  33       0.237 -12.085  42.982  1.00 64.72           C
ATOM    208  HE2 PHE A  33       0.233 -12.639  43.921  1.00 64.72           H
ATOM    209  CZ  PHE A  33      -0.009 -10.747  42.981  1.00 64.72           C
ATOM    210  HZ  PHE A  33      -0.212 -10.230  43.919  1.00 64.72           H
ATOM    211  HN  PHE A  33      -0.493 -14.730  39.947  1.00 64.72           H
ATOM    212  N   THR A  34      -1.068 -14.146  36.371  1.00 63.60           N
ATOM    213  CA  THR A  34      -0.897 -14.350  34.942  1.00 63.60           C
ATOM    214  C   THR A  34      -0.392 -13.068  34.277  1.00 63.60           C
ATOM    215  O   THR A  34      -0.966 -11.997  34.468  1.00 63.60           O
ATOM    216  HA  THR A  34      -0.130 -15.111  34.794  1.00 63.60           H
ATOM    217  CB  THR A  34      -2.227 -14.847  34.373  1.00 63.60           C
ATOM    218  HB  THR A  34      -2.952 -14.035  34.314  1.00 63.60           H
ATOM    219  OG1 THR A  34      -2.585 -15.932  35.224  1.00 63.60           O
ATOM    220  HG1 THR A  34      -1.823 -16.575  35.298  1.00 63.60           H
ATOM    221  CG2 THR A  34      -2.069 -15.491  32.994  1.00 63.60           C
ATOM    222 1HG2 THR A  34      -1.396 -16.345  33.066  1.00 63.60           H
ATOM    223 2HG2 THR A  34      -1.657 -14.761  32.297  1.00 63.60           H
ATOM    224 3HG2 THR A  34      -3.043 -15.826  32.636  1.00 63.60           H
ATOM    225  HN  THR A  34      -1.983 -14.350  36.720  1.00 63.60           H
ATOM    226  N   ASP A  35       0.678 -13.219  33.510  1.00 68.01           N
ATOM    227  CA  ASP A  35       1.314 -12.075  32.879  1.00 68.01           C
ATOM    228  C   ASP A  35       0.582 -11.744  31.577  1.00 68.01           C
ATOM    229  O   ASP A  35       0.960 -12.222  30.509  1.00 68.01           O
ATOM    230  HA  ASP A  35       1.248 -11.271  33.611  1.00 68.01           H
ATOM    231  CB  ASP A  35       2.775 -12.377  32.536  1.00 68.01           C
ATOM    232 1HB  ASP A  35       3.231 -12.947  33.345  1.00 68.01           H
ATOM    233 2HB  ASP A  35       2.821 -12.998  31.642  1.00 68.01           H
ATOM    234  CG  ASP A  35       3.562 -11.085  32.308  1.00 68.01           C
ATOM    235  OD1 ASP A  35       2.959 -10.009  32.514  1.00 68.01           O
ATOM    236  OD2 ASP A  35       4.749 -11.203  31.933  1.00 68.01           O
ATOM    237  HN  ASP A  35       1.108 -14.101  33.318  1.00 68.01           H
ATOM    238  N   PHE A  36      -0.453 -10.928  31.709  1.00 81.51           N
ATOM    239  CA  PHE A  36      -1.185 -10.454  30.547  1.00 81.51           C
ATOM    240  C   PHE A  36      -0.530  -9.202  29.959  1.00 81.51           C
ATOM    241  O   PHE A  36      -0.902  -8.753  28.876  1.00 81.51           O
ATOM    242  HA  PHE A  36      -1.168 -11.253  29.805  1.00 81.51           H
ATOM    243  CB  PHE A  36      -2.597 -10.102  31.020  1.00 81.51           C
ATOM    244 1HB  PHE A  36      -2.526  -9.431  31.876  1.00 81.51           H
ATOM    245 2HB  PHE A  36      -3.109  -9.555  30.228  1.00 81.51           H
ATOM    246  CG  PHE A  36      -3.443 -11.316  31.411  1.00 81.51           C
ATOM    247  CD1 PHE A  36      -3.420 -12.437  30.642  1.00 81.51           C
ATOM    248  HD1 PHE A  36      -2.799 -12.471  29.747  1.00 81.51           H
ATOM    249  CD2 PHE A  36      -4.217 -11.273  32.528  1.00 81.51           C
ATOM    250  HD2 PHE A  36      -4.236 -10.374  33.145  1.00 81.51           H
ATOM    251  CE1 PHE A  36      -4.204 -13.563  31.005  1.00 81.51           C
ATOM    252  HE1 PHE A  36      -4.186 -14.462  30.389  1.00 81.51           H
ATOM    253  CE2 PHE A  36      -5.002 -12.399  32.892  1.00 81.51           C
ATOM    254  HE2 PHE A  36      -5.623 -12.365  33.787  1.00 81.51           H
ATOM    255  CZ  PHE A  36      -4.979 -13.521  32.122  1.00 81.51           C
ATOM    256  HZ  PHE A  36      -5.582 -14.385  32.401  1.00 81.51           H
ATOM    257  HN  PHE A  36      -0.792 -10.592  32.588  1.00 81.51           H
ATOM    258  N   TYR A  37       0.433  -8.674  30.700  1.00 85.76           N
ATOM    259  CA  TYR A  37       1.211  -7.544  30.222  1.00 85.76           C
ATOM    260  C   TYR A  37       2.413  -8.015  29.400  1.00 85.76           C
ATOM    261  O   TYR A  37       3.385  -8.527  29.953  1.00 85.76           O
ATOM    262  HA  TYR A  37       0.565  -6.934  29.590  1.00 85.76           H
ATOM    263  CB  TYR A  37       1.715  -6.819  31.472  1.00 85.76           C
ATOM    264 1HB  TYR A  37       0.871  -6.635  32.137  1.00 85.76           H
ATOM    265 2HB  TYR A  37       2.405  -7.473  32.005  1.00 85.76           H
ATOM    266  CG  TYR A  37       2.416  -5.491  31.180  1.00 85.76           C
ATOM    267  CD1 TYR A  37       3.792  -5.441  31.096  1.00 85.76           C
ATOM    268  HD1 TYR A  37       4.380  -6.349  31.237  1.00 85.76           H
ATOM    269  CD2 TYR A  37       1.672  -4.342  31.002  1.00 85.76           C
ATOM    270  HD2 TYR A  37       0.584  -4.382  31.069  1.00 85.76           H
ATOM    271  CE1 TYR A  37       4.452  -4.191  30.822  1.00 85.76           C
ATOM    272  HE1 TYR A  37       5.539  -4.138  30.753  1.00 85.76           H
ATOM    273  CE2 TYR A  37       2.332  -3.092  30.728  1.00 85.76           C
ATOM    274  HE2 TYR A  37       1.756  -2.178  30.586  1.00 85.76           H
ATOM    275  CZ  TYR A  37       3.689  -3.078  30.651  1.00 85.76           C
ATOM    276  OH  TYR A  37       4.313  -1.898  30.393  1.00 85.76           O
ATOM    277  HH  TYR A  37       5.293  -2.049  30.268  1.00 85.76           H
ATOM    278  HN  TYR A  37       0.683  -9.004  31.610  1.00 85.76           H
ATOM    279  N   CYS A  38       2.307  -7.824  28.093  1.00 89.00           N
ATOM    280  CA  CYS A  38       3.321  -8.323  27.180  1.00 89.00           C
ATOM    281  C   CYS A  38       4.345  -7.211  26.946  1.00 89.00           C
ATOM    282  O   CYS A  38       4.031  -6.191  26.335  1.00 89.00           O
ATOM    283  HA  CYS A  38       3.785  -9.181  27.666  1.00 89.00           H
ATOM    284  CB  CYS A  38       2.707  -8.818  25.869  1.00 89.00           C
ATOM    285 1HB  CYS A  38       1.892  -9.511  26.078  1.00 89.00           H
ATOM    286 2HB  CYS A  38       2.280  -7.980  25.319  1.00 89.00           H
ATOM    287  SG  CYS A  38       3.984  -9.646  24.853  1.00 89.00           S
ATOM    288  HN  CYS A  38       1.547  -7.341  27.658  1.00 89.00           H
ATOM    289  N   GLU A  39       5.550  -7.445  27.445  1.00 80.93           N
ATOM    290  CA  GLU A  39       6.674  -6.581  27.126  1.00 80.93           C
ATOM    291  C   GLU A  39       7.273  -6.968  25.772  1.00 80.93           C
ATOM    292  O   GLU A  39       7.703  -8.104  25.581  1.00 80.93           O
ATOM    293  HA  GLU A  39       6.259  -5.575  27.073  1.00 80.93           H
ATOM    294  CB  GLU A  39       7.733  -6.630  28.229  1.00 80.93           C
ATOM    295 1HB  GLU A  39       8.047  -7.661  28.392  1.00 80.93           H
ATOM    296 2HB  GLU A  39       8.558  -5.964  27.975  1.00 80.93           H
ATOM    297  CG  GLU A  39       7.166  -6.126  29.557  1.00 80.93           C
ATOM    298 1HG  GLU A  39       6.698  -5.153  29.411  1.00 80.93           H
ATOM    299 2HG  GLU A  39       6.387  -6.805  29.905  1.00 80.93           H
ATOM    300  CD  GLU A  39       8.265  -6.017  30.616  1.00 80.93           C
ATOM    301  OE1 GLU A  39       7.958  -5.469  31.697  1.00 80.93           O
ATOM    302  OE2 GLU A  39       9.386  -6.484  30.321  1.00 80.93           O
ATOM    303  HN  GLU A  39       5.764  -8.208  28.056  1.00 80.93           H
ATOM    304  N   LYS A  40       7.282  -6.000  24.867  1.00 87.05           N
ATOM    305  CA  LYS A  40       7.647  -6.270  23.487  1.00 87.05           C
ATOM    306  C   LYS A  40       9.065  -5.755  23.230  1.00 87.05           C
ATOM    307  O   LYS A  40       9.384  -5.335  22.118  1.00 87.05           O
ATOM    308  HA  LYS A  40       7.644  -7.351  23.353  1.00 87.05           H
ATOM    309  CB  LYS A  40       6.600  -5.692  22.533  1.00 87.05           C
ATOM    310 1HB  LYS A  40       6.501  -4.620  22.701  1.00 87.05           H
ATOM    311 2HB  LYS A  40       6.931  -5.823  21.502  1.00 87.05           H
ATOM    312  CG  LYS A  40       5.244  -6.372  22.730  1.00 87.05           C
ATOM    313 1HG  LYS A  40       5.363  -7.454  22.668  1.00 87.05           H
ATOM    314 2HG  LYS A  40       4.863  -6.149  23.727  1.00 87.05           H
ATOM    315  CD  LYS A  40       4.238  -5.904  21.677  1.00 87.05           C
ATOM    316 1HD  LYS A  40       4.081  -4.829  21.771  1.00 87.05           H
ATOM    317 2HD  LYS A  40       4.640  -6.081  20.679  1.00 87.05           H
ATOM    318  CE  LYS A  40       2.903  -6.635  21.831  1.00 87.05           C
ATOM    319 1HE  LYS A  40       3.068  -7.712  21.827  1.00 87.05           H
ATOM    320 2HE  LYS A  40       2.454  -6.385  22.792  1.00 87.05           H
ATOM    321  NZ  LYS A  40       1.979  -6.265  20.735  1.00 87.05           N
ATOM    322 1HZ  LYS A  40       1.121  -6.798  20.821  1.00 87.05           H
ATOM    323 2HZ  LYS A  40       1.769  -5.275  20.790  1.00 87.05           H
ATOM    324 3HZ  LYS A  40       2.416  -6.468  19.843  1.00 87.05           H
ATOM    325  HN  LYS A  40       7.045  -5.048  25.064  1.00 87.05           H
ATOM    326  N   ASN A  41       9.877  -5.804  24.275  1.00 82.25           N
ATOM    327  CA  ASN A  41      11.242  -5.315  24.186  1.00 82.25           C
ATOM    328  C   ASN A  41      11.975  -6.065  23.071  1.00 82.25           C
ATOM    329  O   ASN A  41      12.709  -5.460  22.290  1.00 82.25           O
ATOM    330  HA  ASN A  41      11.152  -4.248  23.982  1.00 82.25           H
ATOM    331  CB  ASN A  41      12.000  -5.554  25.494  1.00 82.25           C
ATOM    332 1HB  ASN A  41      11.863  -6.587  25.814  1.00 82.25           H
ATOM    333 2HB  ASN A  41      13.068  -5.410  25.331  1.00 82.25           H
ATOM    334  CG  ASN A  41      11.512  -4.606  26.591  1.00 82.25           C
ATOM    335  OD1 ASN A  41      11.058  -3.503  26.337  1.00 82.25           O
ATOM    336  ND2 ASN A  41      11.632  -5.096  27.822  1.00 82.25           N
ATOM    337 1HD2 ASN A  41      12.013  -6.009  27.961  1.00 82.25           H
ATOM    338 2HD2 ASN A  41      11.340  -4.550  28.607  1.00 82.25           H
ATOM    339  HN  ASN A  41       9.616  -6.168  25.170  1.00 82.25           H
ATOM    340  N   ASN A  42      11.752  -7.370  23.033  1.00 83.04           N
ATOM    341  CA  ASN A  42      12.424  -8.216  22.062  1.00 83.04           C
ATOM    342  C   ASN A  42      11.982  -7.818  20.652  1.00 83.04           C
ATOM    343  O   ASN A  42      12.779  -7.849  19.716  1.00 83.04           O
ATOM    344  HA  ASN A  42      13.489  -8.052  22.227  1.00 83.04           H
ATOM    345  CB  ASN A  42      12.064  -9.688  22.272  1.00 83.04           C
ATOM    346 1HB  ASN A  42      10.981  -9.809  22.244  1.00 83.04           H
ATOM    347 2HB  ASN A  42      12.472 -10.286  21.456  1.00 83.04           H
ATOM    348  CG  ASN A  42      12.606 -10.201  23.608  1.00 83.04           C
ATOM    349  OD1 ASN A  42      13.369  -9.539  24.292  1.00 83.04           O
ATOM    350  ND2 ASN A  42      12.172 -11.413  23.939  1.00 83.04           N
ATOM    351 1HD2 ASN A  42      11.546 -11.903  23.331  1.00 83.04           H
ATOM    352 2HD2 ASN A  42      12.470 -11.835  24.795  1.00 83.04           H
ATOM    353  HN  ASN A  42      11.126  -7.848  23.649  1.00 83.04           H
ATOM    354  N   VAL A  43      10.713  -7.452  20.546  1.00 90.05           N
ATOM    355  CA  VAL A  43      10.140  -7.106  19.256  1.00 90.05           C
ATOM    356  C   VAL A  43      10.782  -5.814  18.747  1.00 90.05           C
ATOM    357  O   VAL A  43      11.123  -5.708  17.571  1.00 90.05           O
ATOM    358  HA  VAL A  43      10.378  -7.913  18.563  1.00 90.05           H
ATOM    359  CB  VAL A  43       8.617  -7.013  19.369  1.00 90.05           C
ATOM    360  HB  VAL A  43       8.380  -6.188  20.042  1.00 90.05           H
ATOM    361  CG1 VAL A  43       7.984  -6.707  18.010  1.00 90.05           C
ATOM    362 1HG1 VAL A  43       8.366  -5.756  17.637  1.00 90.05           H
ATOM    363 2HG1 VAL A  43       8.234  -7.500  17.306  1.00 90.05           H
ATOM    364 3HG1 VAL A  43       6.901  -6.646  18.119  1.00 90.05           H
ATOM    365  CG2 VAL A  43       8.032  -8.292  19.971  1.00 90.05           C
ATOM    366 1HG2 VAL A  43       8.284  -9.141  19.335  1.00 90.05           H
ATOM    367 2HG2 VAL A  43       8.447  -8.448  20.966  1.00 90.05           H
ATOM    368 3HG2 VAL A  43       6.948  -8.199  20.039  1.00 90.05           H
ATOM    369  HN  VAL A  43      10.082  -7.390  21.319  1.00 90.05           H
ATOM    370  N   ARG A  44      10.926  -4.864  19.659  1.00 85.86           N
ATOM    371  CA  ARG A  44      11.519  -3.582  19.317  1.00 85.86           C
ATOM    372  C   ARG A  44      12.990  -3.762  18.938  1.00 85.86           C
ATOM    373  O   ARG A  44      13.496  -3.073  18.053  1.00 85.86           O
ATOM    374  HA  ARG A  44      10.936  -3.223  18.469  1.00 85.86           H
ATOM    375  CB  ARG A  44      11.417  -2.599  20.485  1.00 85.86           C
ATOM    376 1HB  ARG A  44      11.837  -3.051  21.383  1.00 85.86           H
ATOM    377 2HB  ARG A  44      12.010  -1.709  20.269  1.00 85.86           H
ATOM    378  CG  ARG A  44       9.963  -2.199  20.740  1.00 85.86           C
ATOM    379 1HG  ARG A  44       9.489  -1.916  19.800  1.00 85.86           H
ATOM    380 2HG  ARG A  44       9.410  -3.054  21.131  1.00 85.86           H
ATOM    381  CD  ARG A  44       9.879  -1.035  21.730  1.00 85.86           C
ATOM    382 1HD  ARG A  44      10.566  -0.243  21.431  1.00 85.86           H
ATOM    383 2HD  ARG A  44       8.876  -0.609  21.719  1.00 85.86           H
ATOM    384  NE  ARG A  44      10.213  -1.505  23.093  1.00 85.86           N
ATOM    385  HE  ARG A  44      11.178  -1.536  23.355  1.00 85.86           H
ATOM    386  CZ  ARG A  44       9.304  -1.891  23.998  1.00 85.86           C
ATOM    387  NH1 ARG A  44       7.998  -1.870  23.701  1.00 85.86           N
ATOM    388 1HH1 ARG A  44       7.695  -1.565  22.799  1.00 85.86           H
ATOM    389 2HH1 ARG A  44       7.325  -2.160  24.383  1.00 85.86           H
ATOM    390  NH2 ARG A  44       9.721  -2.299  25.204  1.00 85.86           N
ATOM    391 1HH2 ARG A  44       9.055  -2.591  25.891  1.00 85.86           H
ATOM    392 2HH2 ARG A  44      10.698  -2.312  25.418  1.00 85.86           H
ATOM    393  HN  ARG A  44      10.647  -4.958  20.615  1.00 85.86           H
ATOM    394  N   GLN A  45      13.636  -4.692  19.626  1.00 82.72           N
ATOM    395  CA  GLN A  45      15.051  -4.938  19.406  1.00 82.72           C
ATOM    396  C   GLN A  45      15.278  -5.526  18.011  1.00 82.72           C
ATOM    397  O   GLN A  45      16.229  -5.156  17.325  1.00 82.72           O
ATOM    398  HA  GLN A  45      15.530  -3.961  19.478  1.00 82.72           H
ATOM    399  CB  GLN A  45      15.623  -5.857  20.487  1.00 82.72           C
ATOM    400 1HB  GLN A  45      15.199  -5.592  21.456  1.00 82.72           H
ATOM    401 2HB  GLN A  45      15.333  -6.888  20.284  1.00 82.72           H
ATOM    402  CG  GLN A  45      17.148  -5.753  20.546  1.00 82.72           C
ATOM    403 1HG  GLN A  45      17.578  -6.144  19.624  1.00 82.72           H
ATOM    404 2HG  GLN A  45      17.442  -4.705  20.615  1.00 82.72           H
ATOM    405  CD  GLN A  45      17.705  -6.525  21.744  1.00 82.72           C
ATOM    406  OE1 GLN A  45      17.062  -7.396  22.307  1.00 82.72           O
ATOM    407  NE2 GLN A  45      18.933  -6.158  22.100  1.00 82.72           N
ATOM    408 1HE2 GLN A  45      19.405  -5.436  21.595  1.00 82.72           H
ATOM    409 2HE2 GLN A  45      19.383  -6.605  22.873  1.00 82.72           H
ATOM    410  HN  GLN A  45      13.210  -5.270  20.321  1.00 82.72           H
ATOM    411  N   PHE A  46      14.387  -6.431  17.634  1.00 91.64           N
ATOM    412  CA  PHE A  46      14.423  -7.006  16.300  1.00 91.64           C
ATOM    413  C   PHE A  46      14.211  -5.929  15.234  1.00 91.64           C
ATOM    414  O   PHE A  46      14.937  -5.881  14.242  1.00 91.64           O
ATOM    415  HA  PHE A  46      15.407  -7.456  16.168  1.00 91.64           H
ATOM    416  CB  PHE A  46      13.280  -8.019  16.219  1.00 91.64           C
ATOM    417 1HB  PHE A  46      13.448  -8.802  16.959  1.00 91.64           H
ATOM    418 2HB  PHE A  46      12.347  -7.522  16.486  1.00 91.64           H
ATOM    419  CG  PHE A  46      13.119  -8.666  14.841  1.00 91.64           C
ATOM    420  CD1 PHE A  46      12.159  -8.219  13.988  1.00 91.64           C
ATOM    421  HD1 PHE A  46      11.505  -7.399  14.285  1.00 91.64           H
ATOM    422  CD2 PHE A  46      13.935  -9.689  14.471  1.00 91.64           C
ATOM    423  HD2 PHE A  46      14.704 -10.048  15.155  1.00 91.64           H
ATOM    424  CE1 PHE A  46      12.009  -8.819  12.710  1.00 91.64           C
ATOM    425  HE1 PHE A  46      11.240  -8.460  12.026  1.00 91.64           H
ATOM    426  CE2 PHE A  46      13.785 -10.289  13.193  1.00 91.64           C
ATOM    427  HE2 PHE A  46      14.440 -11.109  12.896  1.00 91.64           H
ATOM    428  CZ  PHE A  46      12.826  -9.842  12.339  1.00 91.64           C
ATOM    429  HZ  PHE A  46      12.711 -10.302  11.358  1.00 91.64           H
ATOM    430  HN  PHE A  46      13.653  -6.772  18.221  1.00 91.64           H
ATOM    431  N   ALA A  47      13.213  -5.092  15.474  1.00 92.03           N
ATOM    432  CA  ALA A  47      12.859  -4.055  14.520  1.00 92.03           C
ATOM    433  C   ALA A  47      14.061  -3.133  14.305  1.00 92.03           C
ATOM    434  O   ALA A  47      14.341  -2.725  13.179  1.00 92.03           O
ATOM    435  HA  ALA A  47      12.613  -4.543  13.576  1.00 92.03           H
ATOM    436  CB  ALA A  47      11.626  -3.299  15.020  1.00 92.03           C
ATOM    437 1HB  ALA A  47      10.793  -3.993  15.128  1.00 92.03           H
ATOM    438 2HB  ALA A  47      11.847  -2.843  15.985  1.00 92.03           H
ATOM    439 3HB  ALA A  47      11.361  -2.521  14.303  1.00 92.03           H
ATOM    440  HN  ALA A  47      12.652  -5.113  16.302  1.00 92.03           H
ATOM    441  N   SER A  48      14.739  -2.833  15.403  1.00 90.08           N
ATOM    442  CA  SER A  48      15.796  -1.835  15.381  1.00 90.08           C
ATOM    443  C   SER A  48      16.959  -2.325  14.516  1.00 90.08           C
ATOM    444  O   SER A  48      17.743  -1.522  14.012  1.00 90.08           O
ATOM    445  HA  SER A  48      15.343  -0.945  14.944  1.00 90.08           H
ATOM    446  CB  SER A  48      16.282  -1.517  16.796  1.00 90.08           C
ATOM    447 1HB  SER A  48      16.919  -0.633  16.770  1.00 90.08           H
ATOM    448 2HB  SER A  48      15.428  -1.276  17.428  1.00 90.08           H
ATOM    449  OG  SER A  48      17.004  -2.604  17.369  1.00 90.08           O
ATOM    450  HG  SER A  48      16.589  -3.472  17.096  1.00 90.08           H
ATOM    451  HN  SER A  48      14.577  -3.257  16.294  1.00 90.08           H
ATOM    452  N   HIS A  49      17.036  -3.640  14.372  1.00 86.29           N
ATOM    453  CA  HIS A  49      18.115  -4.248  13.613  1.00 86.29           C
ATOM    454  C   HIS A  49      17.647  -4.517  12.181  1.00 86.29           C
ATOM    455  O   HIS A  49      18.403  -4.326  11.231  1.00 86.29           O
ATOM    456  HA  HIS A  49      18.928  -3.523  13.590  1.00 86.29           H
ATOM    457  CB  HIS A  49      18.630  -5.506  14.314  1.00 86.29           C
ATOM    458 1HB  HIS A  49      17.784  -6.155  14.543  1.00 86.29           H
ATOM    459 2HB  HIS A  49      19.275  -6.055  13.627  1.00 86.29           H
ATOM    460  CG  HIS A  49      19.394  -5.231  15.587  1.00 86.29           C
ATOM    461  ND1 HIS A  49      20.527  -4.437  15.624  1.00 86.29           N
ATOM    462  HD1 HIS A  49      20.946  -3.978  14.841  1.00 86.29           H
ATOM    463  CD2 HIS A  49      19.176  -5.650  16.867  1.00 86.29           C
ATOM    464  HD2 HIS A  49      18.361  -6.295  17.195  1.00 86.29           H
ATOM    465  CE1 HIS A  49      20.963  -4.389  16.875  1.00 86.29           C
ATOM    466  HE1 HIS A  49      21.838  -3.843  17.228  1.00 86.29           H
ATOM    467  NE2 HIS A  49      20.124  -5.142  17.643  1.00 86.29           N
ATOM    468  HN  HIS A  49      16.378  -4.284  14.763  1.00 86.29           H
ATOM    469  N   PHE A  50      16.401  -4.956  12.072  1.00 88.11           N
ATOM    470  CA  PHE A  50      15.912  -5.518  10.825  1.00 88.11           C
ATOM    471  C   PHE A  50      15.408  -4.418   9.888  1.00 88.11           C
ATOM    472  O   PHE A  50      15.723  -4.418   8.699  1.00 88.11           O
ATOM    473  HA  PHE A  50      16.747  -6.038  10.355  1.00 88.11           H
ATOM    474  CB  PHE A  50      14.746  -6.444  11.178  1.00 88.11           C
ATOM    475 1HB  PHE A  50      15.091  -7.186  11.898  1.00 88.11           H
ATOM    476 2HB  PHE A  50      13.968  -5.860  11.670  1.00 88.11           H
ATOM    477  CG  PHE A  50      14.138  -7.165   9.974  1.00 88.11           C
ATOM    478  CD1 PHE A  50      12.948  -6.750   9.462  1.00 88.11           C
ATOM    479  HD1 PHE A  50      12.428  -5.904   9.910  1.00 88.11           H
ATOM    480  CD2 PHE A  50      14.787  -8.222   9.415  1.00 88.11           C
ATOM    481  HD2 PHE A  50      15.741  -8.554   9.825  1.00 88.11           H
ATOM    482  CE1 PHE A  50      12.384  -7.420   8.345  1.00 88.11           C
ATOM    483  HE1 PHE A  50      11.430  -7.088   7.935  1.00 88.11           H
ATOM    484  CE2 PHE A  50      14.223  -8.891   8.297  1.00 88.11           C
ATOM    485  HE2 PHE A  50      14.743  -9.738   7.850  1.00 88.11           H
ATOM    486  CZ  PHE A  50      13.033  -8.477   7.786  1.00 88.11           C
ATOM    487  HZ  PHE A  50      12.600  -8.991   6.928  1.00 88.11           H
ATOM    488  HN  PHE A  50      15.733  -4.932  12.816  1.00 88.11           H
ATOM    489  N   LEU A  51      14.634  -3.507  10.460  1.00 92.09           N
ATOM    490  CA  LEU A  51      13.830  -2.599   9.659  1.00 92.09           C
ATOM    491  C   LEU A  51      14.739  -1.543   9.026  1.00 92.09           C
ATOM    492  O   LEU A  51      14.646  -1.276   7.829  1.00 92.09           O
ATOM    493  HA  LEU A  51      13.374  -3.184   8.861  1.00 92.09           H
ATOM    494  CB  LEU A  51      12.693  -2.010  10.496  1.00 92.09           C
ATOM    495 1HB  LEU A  51      13.127  -1.504  11.358  1.00 92.09           H
ATOM    496 2HB  LEU A  51      12.188  -1.249   9.901  1.00 92.09           H
ATOM    497  CG  LEU A  51      11.645  -3.005  10.998  1.00 92.09           C
ATOM    498  HG  LEU A  51      12.141  -3.723  11.651  1.00 92.09           H
ATOM    499  CD1 LEU A  51      10.574  -2.299  11.832  1.00 92.09           C
ATOM    500 1HD1 LEU A  51      11.041  -1.820  12.692  1.00 92.09           H
ATOM    501 2HD1 LEU A  51      10.076  -1.546  11.221  1.00 92.09           H
ATOM    502 3HD1 LEU A  51       9.842  -3.030  12.176  1.00 92.09           H
ATOM    503  CD2 LEU A  51      11.039  -3.795   9.836  1.00 92.09           C
ATOM    504 1HD2 LEU A  51      10.561  -3.107   9.139  1.00 92.09           H
ATOM    505 2HD2 LEU A  51      11.826  -4.347   9.322  1.00 92.09           H
ATOM    506 3HD2 LEU A  51      10.297  -4.495  10.221  1.00 92.09           H
ATOM    507  HN  LEU A  51      14.552  -3.384  11.449  1.00 92.09           H
ATOM    508  N   PRO A  52      15.630  -0.926   9.814  1.00 93.97           N
ATOM    509  CA  PRO A  52      16.342   0.270   9.356  1.00 93.97           C
ATOM    510  C   PRO A  52      17.030   0.054   8.018  1.00 93.97           C
ATOM    511  O   PRO A  52      16.884   0.863   7.103  1.00 93.97           O
ATOM    512  HA  PRO A  52      15.637   1.083   9.185  1.00 93.97           H
ATOM    513  CB  PRO A  52      17.348   0.543  10.475  1.00 93.97           C
ATOM    514 1HB  PRO A  52      18.306   0.060  10.281  1.00 93.97           H
ATOM    515 2HB  PRO A  52      17.548   1.610  10.584  1.00 93.97           H
ATOM    516  CG  PRO A  52      16.667  -0.032  11.711  1.00 93.97           C
ATOM    517 1HG  PRO A  52      17.381  -0.234  12.510  1.00 93.97           H
ATOM    518 2HG  PRO A  52      15.932   0.658  12.126  1.00 93.97           H
ATOM    519  CD  PRO A  52      16.024  -1.304  11.184  1.00 93.97           C
ATOM    520 1HD  PRO A  52      16.723  -2.140  11.182  1.00 93.97           H
ATOM    521 2HD  PRO A  52      15.170  -1.607  11.789  1.00 93.97           H
ATOM    522  N   PRO A  53      17.794  -1.037   7.873  1.00 95.06           N
ATOM    523  CA  PRO A  53      18.582  -1.250   6.656  1.00 95.06           C
ATOM    524  C   PRO A  53      17.708  -1.530   5.445  1.00 95.06           C
ATOM    525  O   PRO A  53      18.039  -1.127   4.330  1.00 95.06           O
ATOM    526  HA  PRO A  53      19.137  -0.346   6.404  1.00 95.06           H
ATOM    527  CB  PRO A  53      19.470  -2.447   7.005  1.00 95.06           C
ATOM    528 1HB  PRO A  53      19.674  -3.063   6.129  1.00 95.06           H
ATOM    529 2HB  PRO A  53      20.434  -2.129   7.401  1.00 95.06           H
ATOM    530  CG  PRO A  53      18.671  -3.196   8.032  1.00 95.06           C
ATOM    531 1HG  PRO A  53      17.956  -3.870   7.561  1.00 95.06           H
ATOM    532 2HG  PRO A  53      19.315  -3.807   8.664  1.00 95.06           H
ATOM    533  CD  PRO A  53      17.970  -2.139   8.836  1.00 95.06           C
ATOM    534 1HD  PRO A  53      17.013  -2.495   9.219  1.00 95.06           H
ATOM    535 2HD  PRO A  53      18.563  -1.830   9.696  1.00 95.06           H
ATOM    536  N   LEU A  54      16.605  -2.219   5.697  1.00 92.40           N
ATOM    537  CA  LEU A  54      15.715  -2.627   4.623  1.00 92.40           C
ATOM    538  C   LEU A  54      14.995  -1.396   4.069  1.00 92.40           C
ATOM    539  O   LEU A  54      14.826  -1.264   2.858  1.00 92.40           O
ATOM    540  HA  LEU A  54      16.332  -3.051   3.831  1.00 92.40           H
ATOM    541  CB  LEU A  54      14.769  -3.730   5.101  1.00 92.40           C
ATOM    542 1HB  LEU A  54      14.245  -3.373   5.988  1.00 92.40           H
ATOM    543 2HB  LEU A  54      14.016  -3.894   4.330  1.00 92.40           H
ATOM    544  CG  LEU A  54      15.420  -5.074   5.434  1.00 92.40           C
ATOM    545  HG  LEU A  54      16.137  -4.917   6.240  1.00 92.40           H
ATOM    546  CD1 LEU A  54      14.381  -6.076   5.942  1.00 92.40           C
ATOM    547 1HD1 LEU A  54      13.909  -5.684   6.843  1.00 92.40           H
ATOM    548 2HD1 LEU A  54      13.623  -6.235   5.174  1.00 92.40           H
ATOM    549 3HD1 LEU A  54      14.870  -7.022   6.171  1.00 92.40           H
ATOM    550  CD2 LEU A  54      16.201  -5.617   4.235  1.00 92.40           C
ATOM    551 1HD2 LEU A  54      15.523  -5.756   3.393  1.00 92.40           H
ATOM    552 2HD2 LEU A  54      16.982  -4.909   3.959  1.00 92.40           H
ATOM    553 3HD2 LEU A  54      16.653  -6.573   4.499  1.00 92.40           H
ATOM    554  HN  LEU A  54      16.318  -2.498   6.613  1.00 92.40           H
ATOM    555  N   TYR A  55      14.590  -0.526   4.983  1.00 93.05           N
ATOM    556  CA  TYR A  55      13.870   0.678   4.603  1.00 93.05           C
ATOM    557  C   TYR A  55      14.768   1.624   3.803  1.00 93.05           C
ATOM    558  O   TYR A  55      14.317   2.250   2.845  1.00 93.05           O
ATOM    559  HA  TYR A  55      13.023   0.382   3.983  1.00 93.05           H
ATOM    560  CB  TYR A  55      13.468   1.360   5.912  1.00 93.05           C
ATOM    561 1HB  TYR A  55      14.323   1.357   6.588  1.00 93.05           H
ATOM    562 2HB  TYR A  55      13.228   2.403   5.707  1.00 93.05           H
ATOM    563  CG  TYR A  55      12.277   0.706   6.615  1.00 93.05           C
ATOM    564  CD1 TYR A  55      11.692  -0.422   6.076  1.00 93.05           C
ATOM    565  HD1 TYR A  55      12.079  -0.847   5.149  1.00 93.05           H
ATOM    566  CD2 TYR A  55      11.788   1.244   7.788  1.00 93.05           C
ATOM    567  HD2 TYR A  55      12.250   2.135   8.213  1.00 93.05           H
ATOM    568  CE1 TYR A  55      10.571  -1.037   6.737  1.00 93.05           C
ATOM    569  HE1 TYR A  55      10.100  -1.928   6.322  1.00 93.05           H
ATOM    570  CE2 TYR A  55      10.667   0.628   8.449  1.00 93.05           C
ATOM    571  HE2 TYR A  55      10.270   1.043   9.376  1.00 93.05           H
ATOM    572  CZ  TYR A  55      10.114  -0.482   7.891  1.00 93.05           C
ATOM    573  OH  TYR A  55       9.055  -1.064   8.516  1.00 93.05           O
ATOM    574  HH  TYR A  55       8.704  -1.819   7.963  1.00 93.05           H
ATOM    575  HN  TYR A  55      14.745  -0.633   5.965  1.00 93.05           H
ATOM    576  N   TRP A  56      16.021   1.697   4.225  1.00 91.93           N
ATOM    577  CA  TRP A  56      16.997   2.522   3.533  1.00 91.93           C
ATOM    578  C   TRP A  56      17.172   1.962   2.120  1.00 91.93           C
ATOM    579  O   TRP A  56      17.228   2.718   1.152  1.00 91.93           O
ATOM    580  HA  TRP A  56      16.602   3.537   3.486  1.00 91.93           H
ATOM    581  CB  TRP A  56      18.310   2.590   4.316  1.00 91.93           C
ATOM    582 1HB  TRP A  56      18.510   1.614   4.757  1.00 91.93           H
ATOM    583 2HB  TRP A  56      19.124   2.799   3.621  1.00 91.93           H
ATOM    584  CG  TRP A  56      18.320   3.646   5.423  1.00 91.93           C
ATOM    585  CD1 TRP A  56      18.431   3.454   6.745  1.00 91.93           C
ATOM    586  HD1 TRP A  56      18.532   2.477   7.216  1.00 91.93           H
ATOM    587  CD2 TRP A  56      18.211   5.075   5.250  1.00 91.93           C
ATOM    588  NE1 TRP A  56      18.401   4.650   7.434  1.00 91.93           N
ATOM    589  HE1 TRP A  56      18.466   4.763   8.425  1.00 91.93           H
ATOM    590  CE2 TRP A  56      18.263   5.666   6.496  1.00 91.93           C
ATOM    591  CE3 TRP A  56      18.073   5.841   4.080  1.00 91.93           C
ATOM    592  HE3 TRP A  56      18.030   5.398   3.085  1.00 91.93           H
ATOM    593  CZ2 TRP A  56      18.183   7.050   6.691  1.00 91.93           C
ATOM    594  HZ2 TRP A  56      18.227   7.494   7.686  1.00 91.93           H
ATOM    595  CZ3 TRP A  56      17.995   7.223   4.292  1.00 91.93           C
ATOM    596  HZ3 TRP A  56      17.887   7.865   3.417  1.00 91.93           H
ATOM    597  CH2 TRP A  56      18.045   7.834   5.539  1.00 91.93           C
ATOM    598  HH2 TRP A  56      17.978   8.919   5.621  1.00 91.93           H
ATOM    599  HN  TRP A  56      16.372   1.207   5.024  1.00 91.93           H
ATOM    600  N   LEU A  57      17.252   0.642   2.047  1.00 92.63           N
ATOM    601  CA  LEU A  57      17.435  -0.027   0.770  1.00 92.63           C
ATOM    602  C   LEU A  57      16.248   0.292  -0.142  1.00 92.63           C
ATOM    603  O   LEU A  57      16.434   0.703  -1.287  1.00 92.63           O
ATOM    604  HA  LEU A  57      18.339   0.378   0.315  1.00 92.63           H
ATOM    605  CB  LEU A  57      17.664  -1.526   0.978  1.00 92.63           C
ATOM    606 1HB  LEU A  57      18.546  -1.654   1.606  1.00 92.63           H
ATOM    607 2HB  LEU A  57      16.817  -1.929   1.532  1.00 92.63           H
ATOM    608  CG  LEU A  57      17.852  -2.358  -0.292  1.00 92.63           C
ATOM    609  HG  LEU A  57      17.006  -2.168  -0.953  1.00 92.63           H
ATOM    610  CD1 LEU A  57      19.116  -1.936  -1.043  1.00 92.63           C
ATOM    611 1HD1 LEU A  57      19.039  -0.885  -1.322  1.00 92.63           H
ATOM    612 2HD1 LEU A  57      19.985  -2.078  -0.401  1.00 92.63           H
ATOM    613 3HD1 LEU A  57      19.225  -2.543  -1.941  1.00 92.63           H
ATOM    614  CD2 LEU A  57      17.848  -3.854   0.028  1.00 92.63           C
ATOM    615 1HD2 LEU A  57      18.661  -4.081   0.717  1.00 92.63           H
ATOM    616 2HD2 LEU A  57      16.897  -4.125   0.486  1.00 92.63           H
ATOM    617 3HD2 LEU A  57      17.983  -4.423  -0.893  1.00 92.63           H
ATOM    618  HN  LEU A  57      17.195   0.033   2.838  1.00 92.63           H
ATOM    619  N   VAL A  58      15.056   0.092   0.399  1.00 94.62           N
ATOM    620  CA  VAL A  58      13.841   0.289  -0.373  1.00 94.62           C
ATOM    621  C   VAL A  58      13.773   1.742  -0.847  1.00 94.62           C
ATOM    622  O   VAL A  58      13.429   2.009  -1.997  1.00 94.62           O
ATOM    623  HA  VAL A  58      13.896  -0.362  -1.246  1.00 94.62           H
ATOM    624  CB  VAL A  58      12.622  -0.128   0.453  1.00 94.62           C
ATOM    625  HB  VAL A  58      12.652   0.420   1.395  1.00 94.62           H
ATOM    626  CG1 VAL A  58      11.322   0.240  -0.264  1.00 94.62           C
ATOM    627 1HG1 VAL A  58      11.286   1.318  -0.420  1.00 94.62           H
ATOM    628 2HG1 VAL A  58      11.282  -0.268  -1.227  1.00 94.62           H
ATOM    629 3HG1 VAL A  58      10.472  -0.067   0.345  1.00 94.62           H
ATOM    630  CG2 VAL A  58      12.665  -1.623   0.777  1.00 94.62           C
ATOM    631 1HG2 VAL A  58      12.672  -2.196  -0.150  1.00 94.62           H
ATOM    632 2HG2 VAL A  58      13.567  -1.845   1.348  1.00 94.62           H
ATOM    633 3HG2 VAL A  58      11.788  -1.892   1.365  1.00 94.62           H
ATOM    634  HN  VAL A  58      14.913  -0.199   1.345  1.00 94.62           H
ATOM    635  N   PHE A  59      14.106   2.644   0.065  1.00 95.52           N
ATOM    636  CA  PHE A  59      14.051   4.065  -0.233  1.00 95.52           C
ATOM    637  C   PHE A  59      14.950   4.412  -1.422  1.00 95.52           C
ATOM    638  O   PHE A  59      14.503   5.037  -2.382  1.00 95.52           O
ATOM    639  HA  PHE A  59      13.017   4.304  -0.481  1.00 95.52           H
ATOM    640  CB  PHE A  59      14.559   4.803   1.007  1.00 95.52           C
ATOM    641 1HB  PHE A  59      13.852   4.651   1.823  1.00 95.52           H
ATOM    642 2HB  PHE A  59      15.505   4.360   1.319  1.00 95.52           H
ATOM    643  CG  PHE A  59      14.760   6.305   0.799  1.00 95.52           C
ATOM    644  CD1 PHE A  59      16.016   6.827   0.782  1.00 95.52           C
ATOM    645  HD1 PHE A  59      16.879   6.175   0.917  1.00 95.52           H
ATOM    646  CD2 PHE A  59      13.683   7.119   0.631  1.00 95.52           C
ATOM    647  HD2 PHE A  59      12.677   6.701   0.645  1.00 95.52           H
ATOM    648  CE1 PHE A  59      16.203   8.221   0.589  1.00 95.52           C
ATOM    649  HE1 PHE A  59      17.209   8.640   0.576  1.00 95.52           H
ATOM    650  CE2 PHE A  59      13.870   8.513   0.438  1.00 95.52           C
ATOM    651  HE2 PHE A  59      13.007   9.165   0.303  1.00 95.52           H
ATOM    652  CZ  PHE A  59      15.126   9.035   0.421  1.00 95.52           C
ATOM    653  HZ  PHE A  59      15.269  10.105   0.272  1.00 95.52           H
ATOM    654  HN  PHE A  59      14.409   2.418   0.991  1.00 95.52           H
ATOM    655  N   ILE A  60      16.202   3.990  -1.318  1.00 93.79           N
ATOM    656  CA  ILE A  60      17.206   4.377  -2.295  1.00 93.79           C
ATOM    657  C   ILE A  60      16.791   3.865  -3.676  1.00 93.79           C
ATOM    658  O   ILE A  60      16.730   4.633  -4.634  1.00 93.79           O
ATOM    659  HA  ILE A  60      17.230   5.467  -2.324  1.00 93.79           H
ATOM    660  CB  ILE A  60      18.593   3.905  -1.854  1.00 93.79           C
ATOM    661  HB  ILE A  60      18.525   2.851  -1.587  1.00 93.79           H
ATOM    662  CG1 ILE A  60      19.058   4.659  -0.607  1.00 93.79           C
ATOM    663 1HG1 ILE A  60      19.309   5.687  -0.872  1.00 93.79           H
ATOM    664 2HG1 ILE A  60      18.246   4.707   0.118  1.00 93.79           H
ATOM    665  CG2 ILE A  60      19.600   4.016  -3.001  1.00 93.79           C
ATOM    666 1HG2 ILE A  60      19.269   3.399  -3.836  1.00 93.79           H
ATOM    667 2HG2 ILE A  60      19.670   5.055  -3.323  1.00 93.79           H
ATOM    668 3HG2 ILE A  60      20.577   3.674  -2.661  1.00 93.79           H
ATOM    669  CD1 ILE A  60      20.274   3.978   0.024  1.00 93.79           C
ATOM    670 1HD1 ILE A  60      20.012   2.959   0.309  1.00 93.79           H
ATOM    671 2HD1 ILE A  60      21.092   3.954  -0.696  1.00 93.79           H
ATOM    672 3HD1 ILE A  60      20.584   4.534   0.908  1.00 93.79           H
ATOM    673  HN  ILE A  60      16.533   3.396  -0.585  1.00 93.79           H
ATOM    674  N   VAL A  61      16.518   2.570  -3.734  1.00 93.90           N
ATOM    675  CA  VAL A  61      16.239   1.920  -5.003  1.00 93.90           C
ATOM    676  C   VAL A  61      14.925   2.460  -5.570  1.00 93.90           C
ATOM    677  O   VAL A  61      14.826   2.731  -6.766  1.00 93.90           O
ATOM    678  HA  VAL A  61      17.048   2.175  -5.688  1.00 93.90           H
ATOM    679  CB  VAL A  61      16.233   0.400  -4.822  1.00 93.90           C
ATOM    680  HB  VAL A  61      15.486   0.156  -4.067  1.00 93.90           H
ATOM    681  CG1 VAL A  61      15.836  -0.305  -6.121  1.00 93.90           C
ATOM    682 1HG1 VAL A  61      14.838   0.016  -6.418  1.00 93.90           H
ATOM    683 2HG1 VAL A  61      16.549  -0.049  -6.905  1.00 93.90           H
ATOM    684 3HG1 VAL A  61      15.840  -1.383  -5.965  1.00 93.90           H
ATOM    685  CG2 VAL A  61      17.589  -0.098  -4.320  1.00 93.90           C
ATOM    686 1HG2 VAL A  61      18.363   0.165  -5.042  1.00 93.90           H
ATOM    687 2HG2 VAL A  61      17.815   0.367  -3.360  1.00 93.90           H
ATOM    688 3HG2 VAL A  61      17.557  -1.181  -4.200  1.00 93.90           H
ATOM    689  HN  VAL A  61      16.485   1.969  -2.935  1.00 93.90           H
ATOM    690  N   GLY A  62      13.949   2.600  -4.685  1.00 95.43           N
ATOM    691  CA  GLY A  62      12.609   2.977  -5.102  1.00 95.43           C
ATOM    692  C   GLY A  62      12.575   4.427  -5.590  1.00 95.43           C
ATOM    693  O   GLY A  62      11.949   4.730  -6.605  1.00 95.43           O
ATOM    694 1HA  GLY A  62      12.272   2.314  -5.899  1.00 95.43           H
ATOM    695 2HA  GLY A  62      11.917   2.853  -4.270  1.00 95.43           H
ATOM    696  HN  GLY A  62      14.062   2.461  -3.701  1.00 95.43           H
ATOM    697  N   ALA A  63      13.255   5.285  -4.844  1.00 95.34           N
ATOM    698  CA  ALA A  63      13.263   6.705  -5.154  1.00 95.34           C
ATOM    699  C   ALA A  63      13.889   6.917  -6.534  1.00 95.34           C
ATOM    700  O   ALA A  63      13.354   7.662  -7.354  1.00 95.34           O
ATOM    701  HA  ALA A  63      12.227   7.045  -5.178  1.00 95.34           H
ATOM    702  CB  ALA A  63      14.006   7.464  -4.053  1.00 95.34           C
ATOM    703 1HB  ALA A  63      13.505   7.304  -3.099  1.00 95.34           H
ATOM    704 2HB  ALA A  63      15.032   7.101  -3.990  1.00 95.34           H
ATOM    705 3HB  ALA A  63      14.012   8.529  -4.286  1.00 95.34           H
ATOM    706  HN  ALA A  63      13.793   5.025  -4.042  1.00 95.34           H
ATOM    707  N   LEU A  64      15.013   6.250  -6.747  1.00 89.90           N
ATOM    708  CA  LEU A  64      15.720   6.360  -8.012  1.00 89.90           C
ATOM    709  C   LEU A  64      14.837   5.813  -9.135  1.00 89.90           C
ATOM    710  O   LEU A  64      14.697   6.443 -10.182  1.00 89.90           O
ATOM    711  HA  LEU A  64      15.896   7.420  -8.196  1.00 89.90           H
ATOM    712  CB  LEU A  64      17.089   5.683  -7.921  1.00 89.90           C
ATOM    713 1HB  LEU A  64      16.947   4.672  -7.541  1.00 89.90           H
ATOM    714 2HB  LEU A  64      17.494   5.591  -8.929  1.00 89.90           H
ATOM    715  CG  LEU A  64      18.129   6.386  -7.046  1.00 89.90           C
ATOM    716  HG  LEU A  64      17.697   6.537  -6.057  1.00 89.90           H
ATOM    717  CD1 LEU A  64      19.374   5.516  -6.868  1.00 89.90           C
ATOM    718 1HD1 LEU A  64      19.095   4.576  -6.392  1.00 89.90           H
ATOM    719 2HD1 LEU A  64      19.818   5.312  -7.842  1.00 89.90           H
ATOM    720 3HD1 LEU A  64      20.097   6.039  -6.242  1.00 89.90           H
ATOM    721  CD2 LEU A  64      18.471   7.769  -7.605  1.00 89.90           C
ATOM    722 1HD2 LEU A  64      18.875   7.664  -8.612  1.00 89.90           H
ATOM    723 2HD2 LEU A  64      17.570   8.381  -7.637  1.00 89.90           H
ATOM    724 3HD2 LEU A  64      19.212   8.246  -6.964  1.00 89.90           H
ATOM    725  HN  LEU A  64      15.440   5.644  -6.076  1.00 89.90           H
ATOM    726  N   GLY A  65      14.263   4.647  -8.878  1.00 93.39           N
ATOM    727  CA  GLY A  65      13.526   3.933  -9.907  1.00 93.39           C
ATOM    728  C   GLY A  65      12.290   4.721 -10.343  1.00 93.39           C
ATOM    729  O   GLY A  65      12.087   4.956 -11.534  1.00 93.39           O
ATOM    730 1HA  GLY A  65      14.173   3.758 -10.767  1.00 93.39           H
ATOM    731 2HA  GLY A  65      13.225   2.955  -9.531  1.00 93.39           H
ATOM    732  HN  GLY A  65      14.295   4.192  -7.988  1.00 93.39           H
ATOM    733  N   ASN A  66      11.495   5.108  -9.356  1.00 91.21           N
ATOM    734  CA  ASN A  66      10.220   5.748  -9.629  1.00 91.21           C
ATOM    735  C   ASN A  66      10.467   7.134 -10.229  1.00 91.21           C
ATOM    736  O   ASN A  66       9.724   7.577 -11.104  1.00 91.21           O
ATOM    737  HA  ASN A  66       9.706   5.080 -10.321  1.00 91.21           H
ATOM    738  CB  ASN A  66       9.407   5.927  -8.345  1.00 91.21           C
ATOM    739 1HB  ASN A  66      10.059   6.275  -7.544  1.00 91.21           H
ATOM    740 2HB  ASN A  66       8.648   6.696  -8.495  1.00 91.21           H
ATOM    741  CG  ASN A  66       8.737   4.615  -7.933  1.00 91.21           C
ATOM    742  OD1 ASN A  66       7.859   4.098  -8.604  1.00 91.21           O
ATOM    743  ND2 ASN A  66       9.199   4.107  -6.794  1.00 91.21           N
ATOM    744 1HD2 ASN A  66       9.922   4.582  -6.291  1.00 91.21           H
ATOM    745 2HD2 ASN A  66       8.824   3.250  -6.440  1.00 91.21           H
ATOM    746  HN  ASN A  66      11.710   4.992  -8.387  1.00 91.21           H
ATOM    747  N   SER A  67      11.513   7.779  -9.735  1.00 91.46           N
ATOM    748  CA  SER A  67      11.915   9.071 -10.267  1.00 91.46           C
ATOM    749  C   SER A  67      12.244   8.944 -11.756  1.00 91.46           C
ATOM    750  O   SER A  67      11.919   9.830 -12.544  1.00 91.46           O
ATOM    751  HA  SER A  67      11.055   9.724 -10.119  1.00 91.46           H
ATOM    752  CB  SER A  67      13.117   9.631  -9.503  1.00 91.46           C
ATOM    753 1HB  SER A  67      13.948   8.928  -9.570  1.00 91.46           H
ATOM    754 2HB  SER A  67      13.445  10.558  -9.973  1.00 91.46           H
ATOM    755  OG  SER A  67      12.812   9.875  -8.133  1.00 91.46           O
ATOM    756  HG  SER A  67      13.354   9.271  -7.549  1.00 91.46           H
ATOM    757  HN  SER A  67      12.080   7.435  -8.987  1.00 91.46           H
ATOM    758  N   LEU A  68      12.885   7.835 -12.095  1.00 86.32           N
ATOM    759  CA  LEU A  68      13.269   7.586 -13.474  1.00 86.32           C
ATOM    760  C   LEU A  68      12.011   7.371 -14.318  1.00 86.32           C
ATOM    761  O   LEU A  68      11.935   7.834 -15.455  1.00 86.32           O
ATOM    762  HA  LEU A  68      13.780   8.477 -13.838  1.00 86.32           H
ATOM    763  CB  LEU A  68      14.266   6.428 -13.551  1.00 86.32           C
ATOM    764 1HB  LEU A  68      15.023   6.575 -12.781  1.00 86.32           H
ATOM    765 2HB  LEU A  68      13.740   5.505 -13.309  1.00 86.32           H
ATOM    766  CG  LEU A  68      14.975   6.242 -14.894  1.00 86.32           C
ATOM    767  HG  LEU A  68      14.222   6.262 -15.683  1.00 86.32           H
ATOM    768  CD1 LEU A  68      15.946   7.392 -15.166  1.00 86.32           C
ATOM    769 1HD1 LEU A  68      15.397   8.333 -15.189  1.00 86.32           H
ATOM    770 2HD1 LEU A  68      16.697   7.428 -14.377  1.00 86.32           H
ATOM    771 3HD1 LEU A  68      16.436   7.234 -16.127  1.00 86.32           H
ATOM    772  CD2 LEU A  68      15.666   4.879 -14.965  1.00 86.32           C
ATOM    773 1HD2 LEU A  68      16.405   4.805 -14.167  1.00 86.32           H
ATOM    774 2HD2 LEU A  68      14.925   4.088 -14.848  1.00 86.32           H
ATOM    775 3HD2 LEU A  68      16.162   4.772 -15.930  1.00 86.32           H
ATOM    776  HN  LEU A  68      13.141   7.117 -11.449  1.00 86.32           H
ATOM    777  N   VAL A  69      11.055   6.667 -13.730  1.00 89.41           N
ATOM    778  CA  VAL A  69       9.803   6.388 -14.412  1.00 89.41           C
ATOM    779  C   VAL A  69       9.129   7.708 -14.793  1.00 89.41           C
ATOM    780  O   VAL A  69       8.738   7.900 -15.943  1.00 89.41           O
ATOM    781  HA  VAL A  69      10.040   5.840 -15.324  1.00 89.41           H
ATOM    782  CB  VAL A  69       8.918   5.496 -13.539  1.00 89.41           C
ATOM    783  HB  VAL A  69       8.837   5.962 -12.557  1.00 89.41           H
ATOM    784  CG1 VAL A  69       7.509   5.381 -14.122  1.00 89.41           C
ATOM    785 1HG1 VAL A  69       7.058   6.372 -14.179  1.00 89.41           H
ATOM    786 2HG1 VAL A  69       7.563   4.949 -15.122  1.00 89.41           H
ATOM    787 3HG1 VAL A  69       6.901   4.742 -13.482  1.00 89.41           H
ATOM    788  CG2 VAL A  69       9.548   4.114 -13.352  1.00 89.41           C
ATOM    789 1HG2 VAL A  69       9.674   3.637 -14.325  1.00 89.41           H
ATOM    790 2HG2 VAL A  69      10.521   4.220 -12.872  1.00 89.41           H
ATOM    791 3HG2 VAL A  69       8.899   3.500 -12.728  1.00 89.41           H
ATOM    792  HN  VAL A  69      11.125   6.291 -12.805  1.00 89.41           H
ATOM    793  N   ILE A  70       9.014   8.583 -13.805  1.00 89.71           N
ATOM    794  CA  ILE A  70       8.326   9.848 -14.001  1.00 89.71           C
ATOM    795  C   ILE A  70       9.029  10.640 -15.105  1.00 89.71           C
ATOM    796  O   ILE A  70       8.375  11.237 -15.959  1.00 89.71           O
ATOM    797  HA  ILE A  70       7.313   9.620 -14.332  1.00 89.71           H
ATOM    798  CB  ILE A  70       8.211  10.607 -12.678  1.00 89.71           C
ATOM    799  HB  ILE A  70       9.203  10.666 -12.231  1.00 89.71           H
ATOM    800  CG1 ILE A  70       7.314   9.856 -11.691  1.00 89.71           C
ATOM    801 1HG1 ILE A  70       6.272   9.954 -11.994  1.00 89.71           H
ATOM    802 2HG1 ILE A  70       7.554   8.792 -11.714  1.00 89.71           H
ATOM    803  CG2 ILE A  70       7.733  12.042 -12.909  1.00 89.71           C
ATOM    804 1HG2 ILE A  70       8.444  12.563 -13.549  1.00 89.71           H
ATOM    805 2HG2 ILE A  70       6.755  12.026 -13.389  1.00 89.71           H
ATOM    806 3HG2 ILE A  70       7.660  12.558 -11.952  1.00 89.71           H
ATOM    807  CD1 ILE A  70       7.491  10.394 -10.270  1.00 89.71           C
ATOM    808 1HD1 ILE A  70       8.530  10.271  -9.962  1.00 89.71           H
ATOM    809 2HD1 ILE A  70       7.228  11.451 -10.247  1.00 89.71           H
ATOM    810 3HD1 ILE A  70       6.843   9.842  -9.590  1.00 89.71           H
ATOM    811  HN  ILE A  70       9.381   8.440 -12.885  1.00 89.71           H
ATOM    812  N   LEU A  71      10.353  10.620 -15.053  1.00 85.41           N
ATOM    813  CA  LEU A  71      11.151  11.381 -15.998  1.00 85.41           C
ATOM    814  C   LEU A  71      10.866  10.883 -17.417  1.00 85.41           C
ATOM    815  O   LEU A  71      10.700  11.682 -18.337  1.00 85.41           O
ATOM    816  HA  LEU A  71      10.836  12.422 -15.928  1.00 85.41           H
ATOM    817  CB  LEU A  71      12.632  11.329 -15.614  1.00 85.41           C
ATOM    818 1HB  LEU A  71      12.723  11.600 -14.563  1.00 85.41           H
ATOM    819 2HB  LEU A  71      12.975  10.299 -15.709  1.00 85.41           H
ATOM    820  CG  LEU A  71      13.568  12.225 -16.427  1.00 85.41           C
ATOM    821  HG  LEU A  71      13.267  12.173 -17.474  1.00 85.41           H
ATOM    822  CD1 LEU A  71      13.440  13.687 -15.993  1.00 85.41           C
ATOM    823 1HD1 LEU A  71      12.415  14.023 -16.145  1.00 85.41           H
ATOM    824 2HD1 LEU A  71      13.700  13.777 -14.938  1.00 85.41           H
ATOM    825 3HD1 LEU A  71      14.117  14.302 -16.587  1.00 85.41           H
ATOM    826  CD2 LEU A  71      15.012  11.727 -16.346  1.00 85.41           C
ATOM    827 1HD2 LEU A  71      15.340  11.731 -15.307  1.00 85.41           H
ATOM    828 2HD2 LEU A  71      15.069  10.713 -16.741  1.00 85.41           H
ATOM    829 3HD2 LEU A  71      15.656  12.382 -16.933  1.00 85.41           H
ATOM    830  HN  LEU A  71      10.878  10.097 -14.381  1.00 85.41           H
ATOM    831  N   VAL A  72      10.819   9.566 -17.549  1.00 85.39           N
ATOM    832  CA  VAL A  72      10.657   8.950 -18.855  1.00 85.39           C
ATOM    833  C   VAL A  72       9.309   9.366 -19.447  1.00 85.39           C
ATOM    834  O   VAL A  72       9.226   9.723 -20.621  1.00 85.39           O
ATOM    835  HA  VAL A  72      11.453   9.326 -19.497  1.00 85.39           H
ATOM    836  CB  VAL A  72      10.818   7.432 -18.741  1.00 85.39           C
ATOM    837  HB  VAL A  72      10.159   7.084 -17.946  1.00 85.39           H
ATOM    838  CG1 VAL A  72      10.397   6.738 -20.038  1.00 85.39           C
ATOM    839 1HG1 VAL A  72       9.352   6.964 -20.249  1.00 85.39           H
ATOM    840 2HG1 VAL A  72      11.018   7.095 -20.860  1.00 85.39           H
ATOM    841 3HG1 VAL A  72      10.521   5.661 -19.930  1.00 85.39           H
ATOM    842  CG2 VAL A  72      12.252   7.060 -18.360  1.00 85.39           C
ATOM    843 1HG2 VAL A  72      12.938   7.428 -19.124  1.00 85.39           H
ATOM    844 2HG2 VAL A  72      12.502   7.511 -17.400  1.00 85.39           H
ATOM    845 3HG2 VAL A  72      12.338   5.976 -18.287  1.00 85.39           H
ATOM    846  HN  VAL A  72      10.889   8.924 -16.785  1.00 85.39           H
ATOM    847  N   TYR A  73       8.286   9.305 -18.607  1.00 82.47           N
ATOM    848  CA  TYR A  73       6.941   9.642 -19.040  1.00 82.47           C
ATOM    849  C   TYR A  73       6.832  11.129 -19.383  1.00 82.47           C
ATOM    850  O   TYR A  73       6.098  11.507 -20.295  1.00 82.47           O
ATOM    851  HA  TYR A  73       6.717   9.054 -19.930  1.00 82.47           H
ATOM    852  CB  TYR A  73       6.026   9.336 -17.852  1.00 82.47           C
ATOM    853 1HB  TYR A  73       6.597   9.445 -16.930  1.00 82.47           H
ATOM    854 2HB  TYR A  73       5.227  10.077 -17.822  1.00 82.47           H
ATOM    855  CG  TYR A  73       5.405   7.939 -17.888  1.00 82.47           C
ATOM    856  CD1 TYR A  73       4.508   7.608 -18.884  1.00 82.47           C
ATOM    857  HD1 TYR A  73       4.243   8.342 -19.645  1.00 82.47           H
ATOM    858  CD2 TYR A  73       5.740   7.009 -16.925  1.00 82.47           C
ATOM    859  HD2 TYR A  73       6.448   7.270 -16.139  1.00 82.47           H
ATOM    860  CE1 TYR A  73       3.923   6.293 -18.919  1.00 82.47           C
ATOM    861  HE1 TYR A  73       3.214   6.018 -19.700  1.00 82.47           H
ATOM    862  CE2 TYR A  73       5.155   5.694 -16.960  1.00 82.47           C
ATOM    863  HE2 TYR A  73       5.412   4.950 -16.205  1.00 82.47           H
ATOM    864  CZ  TYR A  73       4.276   5.400 -17.955  1.00 82.47           C
ATOM    865  OH  TYR A  73       3.723   4.158 -17.987  1.00 82.47           O
ATOM    866  HH  TYR A  73       3.209   4.035 -18.836  1.00 82.47           H
ATOM    867  HN  TYR A  73       8.365   9.032 -17.648  1.00 82.47           H
ATOM    868  N   TRP A  74       7.573  11.932 -18.634  1.00 72.54           N
ATOM    869  CA  TRP A  74       7.488  13.376 -18.774  1.00 72.54           C
ATOM    870  C   TRP A  74       8.017  13.748 -20.161  1.00 72.54           C
ATOM    871  O   TRP A  74       7.369  14.488 -20.899  1.00 72.54           O
ATOM    872  HA  TRP A  74       6.438  13.658 -18.688  1.00 72.54           H
ATOM    873  CB  TRP A  74       8.234  14.082 -17.640  1.00 72.54           C
ATOM    874 1HB  TRP A  74       7.863  13.707 -16.687  1.00 72.54           H
ATOM    875 2HB  TRP A  74       9.290  13.821 -17.696  1.00 72.54           H
ATOM    876  CG  TRP A  74       8.099  15.606 -17.661  1.00 72.54           C
ATOM    877  CD1 TRP A  74       8.947  16.503 -18.182  1.00 72.54           C
ATOM    878  HD1 TRP A  74       9.883  16.245 -18.679  1.00 72.54           H
ATOM    879  CD2 TRP A  74       7.011  16.380 -17.113  1.00 72.54           C
ATOM    880  NE1 TRP A  74       8.488  17.793 -18.010  1.00 72.54           N
ATOM    881  HE1 TRP A  74       8.945  18.629 -18.312  1.00 72.54           H
ATOM    882  CE2 TRP A  74       7.273  17.716 -17.339  1.00 72.54           C
ATOM    883  CE3 TRP A  74       5.844  15.965 -16.447  1.00 72.54           C
ATOM    884  HE3 TRP A  74       5.614  14.917 -16.256  1.00 72.54           H
ATOM    885  CZ2 TRP A  74       6.416  18.745 -16.933  1.00 72.54           C
ATOM    886  HZ2 TRP A  74       6.646  19.793 -17.124  1.00 72.54           H
ATOM    887  CZ3 TRP A  74       4.997  17.006 -16.047  1.00 72.54           C
ATOM    888  HZ3 TRP A  74       4.077  16.739 -15.527  1.00 72.54           H
ATOM    889  CH2 TRP A  74       5.247  18.355 -16.268  1.00 72.54           C
ATOM    890  HH2 TRP A  74       4.536  19.107 -15.924  1.00 72.54           H
ATOM    891  HN  TRP A  74       8.220  11.612 -17.942  1.00 72.54           H
ATOM    892  N   TYR A  75       9.190  13.217 -20.473  1.00 70.48           N
ATOM    893  CA  TYR A  75       9.943  13.689 -21.623  1.00 70.48           C
ATOM    894  C   TYR A  75       9.574  12.900 -22.881  1.00 70.48           C
ATOM    895  O   TYR A  75       9.609  13.437 -23.987  1.00 70.48           O
ATOM    896  HA  TYR A  75       9.699  14.740 -21.777  1.00 70.48           H
ATOM    897  CB  TYR A  75      11.416  13.439 -21.294  1.00 70.48           C
ATOM    898 1HB  TYR A  75      11.495  12.538 -20.686  1.00 70.48           H
ATOM    899 2HB  TYR A  75      11.958  13.248 -22.220  1.00 70.48           H
ATOM    900  CG  TYR A  75      12.093  14.596 -20.555  1.00 70.48           C
ATOM    901  CD1 TYR A  75      12.630  15.649 -21.266  1.00 70.48           C
ATOM    902  HD1 TYR A  75      12.572  15.657 -22.355  1.00 70.48           H
ATOM    903  CD2 TYR A  75      12.166  14.585 -19.177  1.00 70.48           C
ATOM    904  HD2 TYR A  75      11.742  13.753 -18.615  1.00 70.48           H
ATOM    905  CE1 TYR A  75      13.267  16.737 -20.571  1.00 70.48           C
ATOM    906  HE1 TYR A  75      13.695  17.575 -21.121  1.00 70.48           H
ATOM    907  CE2 TYR A  75      12.803  15.673 -18.481  1.00 70.48           C
ATOM    908  HE2 TYR A  75      12.868  15.677 -17.393  1.00 70.48           H
ATOM    909  CZ  TYR A  75      13.322  16.696 -19.213  1.00 70.48           C
ATOM    910  OH  TYR A  75      13.923  17.724 -18.556  1.00 70.48           O
ATOM    911  HH  TYR A  75      14.243  18.408 -19.211  1.00 70.48           H
ATOM    912  HN  TYR A  75       9.625  12.479 -19.957  1.00 70.48           H
ATOM    913  N   CYS A  76       9.227  11.639 -22.670  1.00 69.50           N
ATOM    914  CA  CYS A  76       9.238  10.669 -23.752  1.00 69.50           C
ATOM    915  C   CYS A  76       7.804  10.185 -23.977  1.00 69.50           C
ATOM    916  O   CYS A  76       7.247  10.366 -25.059  1.00 69.50           O
ATOM    917  HA  CYS A  76       9.615  11.187 -24.633  1.00 69.50           H
ATOM    918  CB  CYS A  76      10.193   9.509 -23.462  1.00 69.50           C
ATOM    919 1HB  CYS A  76      11.087   9.880 -22.961  1.00 69.50           H
ATOM    920 2HB  CYS A  76       9.720   8.798 -22.784  1.00 69.50           H
ATOM    921  SG  CYS A  76      10.654   8.673 -25.023  1.00 69.50           S
ATOM    922  HG  CYS A  76       9.450   8.164 -25.268  1.00 69.50           H
ATOM    923  HN  CYS A  76       8.943  11.278 -21.782  1.00 69.50           H
ATOM    924  N   THR A  77       7.248   9.578 -22.939  1.00 61.29           N
ATOM    925  CA  THR A  77       6.042   8.782 -23.095  1.00 61.29           C
ATOM    926  C   THR A  77       4.828   9.690 -23.305  1.00 61.29           C
ATOM    927  O   THR A  77       3.922   9.353 -24.065  1.00 61.29           O
ATOM    928  HA  THR A  77       6.146   8.174 -23.993  1.00 61.29           H
ATOM    929  CB  THR A  77       5.916   7.872 -21.872  1.00 61.29           C
ATOM    930  HB  THR A  77       5.675   8.450 -20.979  1.00 61.29           H
ATOM    931  OG1 THR A  77       7.154   7.168 -21.833  1.00 61.29           O
ATOM    932  HG1 THR A  77       7.288   6.665 -22.687  1.00 61.29           H
ATOM    933  CG2 THR A  77       4.868   6.773 -22.066  1.00 61.29           C
ATOM    934 1HG2 THR A  77       5.146   6.154 -22.918  1.00 61.29           H
ATOM    935 2HG2 THR A  77       3.895   7.228 -22.248  1.00 61.29           H
ATOM    936 3HG2 THR A  77       4.819   6.156 -21.169  1.00 61.29           H
ATOM    937  HN  THR A  77       7.607   9.624 -22.007  1.00 61.29           H
ATOM    938  N   ARG A  78       4.850  10.822 -22.618  1.00 55.51           N
ATOM    939  CA  ARG A  78       3.806  11.819 -22.785  1.00 55.51           C
ATOM    940  C   ARG A  78       2.429  11.186 -22.573  1.00 55.51           C
ATOM    941  O   ARG A  78       1.434  11.658 -23.121  1.00 55.51           O
ATOM    942  HA  ARG A  78       4.013  12.570 -22.023  1.00 55.51           H
ATOM    943  CB  ARG A  78       3.862  12.447 -24.179  1.00 55.51           C
ATOM    944 1HB  ARG A  78       3.822  11.664 -24.936  1.00 55.51           H
ATOM    945 2HB  ARG A  78       2.989  13.083 -24.330  1.00 55.51           H
ATOM    946  CG  ARG A  78       5.138  13.272 -24.357  1.00 55.51           C
ATOM    947 1HG  ARG A  78       5.295  13.900 -23.480  1.00 55.51           H
ATOM    948 2HG  ARG A  78       5.998  12.607 -24.431  1.00 55.51           H
ATOM    949  CD  ARG A  78       5.054  14.147 -25.609  1.00 55.51           C
ATOM    950 1HD  ARG A  78       4.985  13.520 -26.498  1.00 55.51           H
ATOM    951 2HD  ARG A  78       4.151  14.756 -25.578  1.00 55.51           H
ATOM    952  NE  ARG A  78       6.248  15.018 -25.699  1.00 55.51           N
ATOM    953  HE  ARG A  78       7.023  14.814 -25.101  1.00 55.51           H
ATOM    954  CZ  ARG A  78       6.354  16.064 -26.530  1.00 55.51           C
ATOM    955  NH1 ARG A  78       5.346  16.384 -27.353  1.00 55.51           N
ATOM    956 1HH1 ARG A  78       4.506  15.841 -27.350  1.00 55.51           H
ATOM    957 2HH1 ARG A  78       5.433  17.165 -27.971  1.00 55.51           H
ATOM    958  NH2 ARG A  78       7.484  16.785 -26.526  1.00 55.51           N
ATOM    959 1HH2 ARG A  78       7.579  17.568 -27.141  1.00 55.51           H
ATOM    960 2HH2 ARG A  78       8.231  16.539 -25.909  1.00 55.51           H
ATOM    961  HN  ARG A  78       5.562  11.063 -21.958  1.00 55.51           H
ATOM    962  N   VAL A  79       2.416  10.127 -21.777  1.00 71.11           N
ATOM    963  CA  VAL A  79       1.165   9.579 -21.280  1.00 71.11           C
ATOM    964  C   VAL A  79       0.124   9.599 -22.401  1.00 71.11           C
ATOM    965  O   VAL A  79      -0.736  10.477 -22.440  1.00 71.11           O
ATOM    966  HA  VAL A  79       1.350   8.544 -20.992  1.00 71.11           H
ATOM    967  CB  VAL A  79       0.717  10.346 -20.035  1.00 71.11           C
ATOM    968  HB  VAL A  79       0.416  11.346 -20.346  1.00 71.11           H
ATOM    969  CG1 VAL A  79      -0.494   9.673 -19.383  1.00 71.11           C
ATOM    970 1HG1 VAL A  79      -1.320   9.646 -20.094  1.00 71.11           H
ATOM    971 2HG1 VAL A  79      -0.231   8.656 -19.092  1.00 71.11           H
ATOM    972 3HG1 VAL A  79      -0.792  10.238 -18.500  1.00 71.11           H
ATOM    973  CG2 VAL A  79       1.867  10.490 -19.036  1.00 71.11           C
ATOM    974 1HG2 VAL A  79       2.211   9.501 -18.733  1.00 71.11           H
ATOM    975 2HG2 VAL A  79       2.688  11.033 -19.504  1.00 71.11           H
ATOM    976 3HG2 VAL A  79       1.521  11.038 -18.160  1.00 71.11           H
ATOM    977  HN  VAL A  79       3.238   9.646 -21.472  1.00 71.11           H
ATOM    978  N   LYS A  80       0.236   8.619 -23.287  1.00 64.63           N
ATOM    979  CA  LYS A  80      -0.581   8.600 -24.488  1.00 64.63           C
ATOM    980  C   LYS A  80      -1.838   7.767 -24.232  1.00 64.63           C
ATOM    981  O   LYS A  80      -2.841   7.921 -24.927  1.00 64.63           O
ATOM    982  HA  LYS A  80      -0.883   9.627 -24.695  1.00 64.63           H
ATOM    983  CB  LYS A  80       0.241   8.120 -25.687  1.00 64.63           C
ATOM    984 1HB  LYS A  80       0.702   7.160 -25.456  1.00 64.63           H
ATOM    985 2HB  LYS A  80      -0.416   7.960 -26.542  1.00 64.63           H
ATOM    986  CG  LYS A  80       1.324   9.137 -26.052  1.00 64.63           C
ATOM    987 1HG  LYS A  80       0.871  10.117 -26.205  1.00 64.63           H
ATOM    988 2HG  LYS A  80       2.027   9.237 -25.225  1.00 64.63           H
ATOM    989  CD  LYS A  80       2.072   8.712 -27.317  1.00 64.63           C
ATOM    990 1HD  LYS A  80       2.522   7.731 -27.165  1.00 64.63           H
ATOM    991 2HD  LYS A  80       1.369   8.616 -28.144  1.00 64.63           H
ATOM    992  CE  LYS A  80       3.158   9.727 -27.679  1.00 64.63           C
ATOM    993 1HE  LYS A  80       2.712  10.712 -27.816  1.00 64.63           H
ATOM    994 2HE  LYS A  80       3.872   9.812 -26.860  1.00 64.63           H
ATOM    995  NZ  LYS A  80       3.859   9.316 -28.916  1.00 64.63           N
ATOM    996 1HZ  LYS A  80       4.564  10.007 -29.150  1.00 64.63           H
ATOM    997 2HZ  LYS A  80       4.303   8.417 -28.770  1.00 64.63           H
ATOM    998 3HZ  LYS A  80       3.191   9.244 -29.675  1.00 64.63           H
ATOM    999  HN  LYS A  80       0.869   7.850 -23.193  1.00 64.63           H
ATOM   1000  N   THR A  81      -1.743   6.903 -23.232  1.00 76.53           N
ATOM   1001  CA  THR A  81      -2.793   5.930 -22.982  1.00 76.53           C
ATOM   1002  C   THR A  81      -3.329   6.078 -21.556  1.00 76.53           C
ATOM   1003  O   THR A  81      -2.687   6.698 -20.710  1.00 76.53           O
ATOM   1004  HA  THR A  81      -3.622   6.137 -23.658  1.00 76.53           H
ATOM   1005  CB  THR A  81      -2.228   4.539 -23.277  1.00 76.53           C
ATOM   1006  HB  THR A  81      -3.030   3.808 -23.383  1.00 76.53           H
ATOM   1007  OG1 THR A  81      -1.316   4.300 -22.209  1.00 76.53           O
ATOM   1008  HG1 THR A  81      -1.048   3.337 -22.196  1.00 76.53           H
ATOM   1009  CG2 THR A  81      -1.349   4.517 -24.529  1.00 76.53           C
ATOM   1010 1HG2 THR A  81      -0.509   5.199 -24.395  1.00 76.53           H
ATOM   1011 2HG2 THR A  81      -1.938   4.831 -25.392  1.00 76.53           H
ATOM   1012 3HG2 THR A  81      -0.975   3.507 -24.693  1.00 76.53           H
ATOM   1013  HN  THR A  81      -0.969   6.861 -22.601  1.00 76.53           H
ATOM   1014  N   MET A  82      -4.499   5.498 -21.335  1.00 76.49           N
ATOM   1015  CA  MET A  82      -5.107   5.518 -20.015  1.00 76.49           C
ATOM   1016  C   MET A  82      -4.238   4.770 -19.001  1.00 76.49           C
ATOM   1017  O   MET A  82      -4.118   5.192 -17.852  1.00 76.49           O
ATOM   1018  HA  MET A  82      -5.175   6.570 -19.739  1.00 76.49           H
ATOM   1019  CB  MET A  82      -6.490   4.868 -20.080  1.00 76.49           C
ATOM   1020 1HB  MET A  82      -7.047   5.272 -20.925  1.00 76.49           H
ATOM   1021 2HB  MET A  82      -6.385   3.797 -20.251  1.00 76.49           H
ATOM   1022  CG  MET A  82      -7.270   5.110 -18.786  1.00 76.49           C
ATOM   1023 1HG  MET A  82      -6.794   4.580 -17.960  1.00 76.49           H
ATOM   1024 2HG  MET A  82      -7.256   6.170 -18.535  1.00 76.49           H
ATOM   1025  SD  MET A  82      -8.955   4.552 -18.976  1.00 76.49           S
ATOM   1026  CE  MET A  82      -9.629   5.061 -17.403  1.00 76.49           C
ATOM   1027 1HE  MET A  82      -9.087   4.565 -16.598  1.00 76.49           H
ATOM   1028 2HE  MET A  82      -9.529   6.141 -17.297  1.00 76.49           H
ATOM   1029 3HE  MET A  82     -10.683   4.787 -17.354  1.00 76.49           H
ATOM   1030  HN  MET A  82      -5.030   5.023 -22.037  1.00 76.49           H
ATOM   1031  N   THR A  83      -3.655   3.674 -19.463  1.00 79.31           N
ATOM   1032  CA  THR A  83      -2.767   2.888 -18.624  1.00 79.31           C
ATOM   1033  C   THR A  83      -1.544   3.715 -18.222  1.00 79.31           C
ATOM   1034  O   THR A  83      -1.089   3.643 -17.081  1.00 79.31           O
ATOM   1035  HA  THR A  83      -3.297   2.633 -17.707  1.00 79.31           H
ATOM   1036  CB  THR A  83      -2.411   1.607 -19.382  1.00 79.31           C
ATOM   1037  HB  THR A  83      -1.747   1.821 -20.218  1.00 79.31           H
ATOM   1038  OG1 THR A  83      -3.675   1.047 -19.728  1.00 79.31           O
ATOM   1039  HG1 THR A  83      -4.303   1.115 -18.953  1.00 79.31           H
ATOM   1040  CG2 THR A  83      -1.770   0.552 -18.478  1.00 79.31           C
ATOM   1041 1HG2 THR A  83      -2.463   0.288 -17.679  1.00 79.31           H
ATOM   1042 2HG2 THR A  83      -0.853   0.952 -18.046  1.00 79.31           H
ATOM   1043 3HG2 THR A  83      -1.538  -0.337 -19.066  1.00 79.31           H
ATOM   1044  HN  THR A  83      -3.782   3.322 -20.391  1.00 79.31           H
ATOM   1045  N   ASP A  84      -1.046   4.482 -19.181  1.00 81.53           N
ATOM   1046  CA  ASP A  84       0.112   5.325 -18.939  1.00 81.53           C
ATOM   1047  C   ASP A  84      -0.203   6.306 -17.807  1.00 81.53           C
ATOM   1048  O   ASP A  84       0.661   6.613 -16.988  1.00 81.53           O
ATOM   1049  HA  ASP A  84       0.918   4.638 -18.682  1.00 81.53           H
ATOM   1050  CB  ASP A  84       0.471   6.139 -20.184  1.00 81.53           C
ATOM   1051 1HB  ASP A  84      -0.380   6.753 -20.478  1.00 81.53           H
ATOM   1052 2HB  ASP A  84       1.290   6.820 -19.954  1.00 81.53           H
ATOM   1053  CG  ASP A  84       0.870   5.223 -21.342  1.00 81.53           C
ATOM   1054  OD1 ASP A  84       1.400   4.131 -21.044  1.00 81.53           O
ATOM   1055  OD2 ASP A  84       0.637   5.635 -22.499  1.00 81.53           O
ATOM   1056  HN  ASP A  84      -1.419   4.532 -20.107  1.00 81.53           H
ATOM   1057  N   MET A  85      -1.445   6.769 -17.798  1.00 85.32           N
ATOM   1058  CA  MET A  85      -1.877   7.730 -16.798  1.00 85.32           C
ATOM   1059  C   MET A  85      -1.827   7.121 -15.395  1.00 85.32           C
ATOM   1060  O   MET A  85      -1.317   7.742 -14.464  1.00 85.32           O
ATOM   1061  HA  MET A  85      -1.175   8.561 -16.866  1.00 85.32           H
ATOM   1062  CB  MET A  85      -3.306   8.182 -17.108  1.00 85.32           C
ATOM   1063 1HB  MET A  85      -3.381   8.467 -18.157  1.00 85.32           H
ATOM   1064 2HB  MET A  85      -3.995   7.352 -16.952  1.00 85.32           H
ATOM   1065  CG  MET A  85      -3.712   9.362 -16.223  1.00 85.32           C
ATOM   1066 1HG  MET A  85      -4.776   9.567 -16.342  1.00 85.32           H
ATOM   1067 2HG  MET A  85      -3.551   9.113 -15.174  1.00 85.32           H
ATOM   1068  SD  MET A  85      -2.760  10.808 -16.659  1.00 85.32           S
ATOM   1069  CE  MET A  85      -3.361  11.956 -15.432  1.00 85.32           C
ATOM   1070 1HE  MET A  85      -4.437  12.083 -15.549  1.00 85.32           H
ATOM   1071 2HE  MET A  85      -3.147  11.569 -14.436  1.00 85.32           H
ATOM   1072 3HE  MET A  85      -2.866  12.919 -15.562  1.00 85.32           H
ATOM   1073  HN  MET A  85      -2.147   6.500 -18.457  1.00 85.32           H
ATOM   1074  N   PHE A  86      -2.363   5.915 -15.289  1.00 89.06           N
ATOM   1075  CA  PHE A  86      -2.423   5.232 -14.008  1.00 89.06           C
ATOM   1076  C   PHE A  86      -1.023   4.850 -13.524  1.00 89.06           C
ATOM   1077  O   PHE A  86      -0.720   4.962 -12.337  1.00 89.06           O
ATOM   1078  HA  PHE A  86      -2.876   5.922 -13.295  1.00 89.06           H
ATOM   1079  CB  PHE A  86      -3.243   3.957 -14.217  1.00 89.06           C
ATOM   1080 1HB  PHE A  86      -2.812   3.392 -15.044  1.00 89.06           H
ATOM   1081 2HB  PHE A  86      -3.159   3.334 -13.327  1.00 89.06           H
ATOM   1082  CG  PHE A  86      -4.723   4.210 -14.508  1.00 89.06           C
ATOM   1083  CD1 PHE A  86      -5.400   5.163 -13.813  1.00 89.06           C
ATOM   1084  HD1 PHE A  86      -4.887   5.747 -13.048  1.00 89.06           H
ATOM   1085  CD2 PHE A  86      -5.363   3.482 -15.462  1.00 89.06           C
ATOM   1086  HD2 PHE A  86      -4.820   2.718 -16.020  1.00 89.06           H
ATOM   1087  CE1 PHE A  86      -6.774   5.398 -14.083  1.00 89.06           C
ATOM   1088  HE1 PHE A  86      -7.316   6.161 -13.525  1.00 89.06           H
ATOM   1089  CE2 PHE A  86      -6.737   3.717 -15.732  1.00 89.06           C
ATOM   1090  HE2 PHE A  86      -7.249   3.133 -16.497  1.00 89.06           H
ATOM   1091  CZ  PHE A  86      -7.414   4.669 -15.037  1.00 89.06           C
ATOM   1092  HZ  PHE A  86      -8.468   4.850 -15.244  1.00 89.06           H
ATOM   1093  HN  PHE A  86      -2.752   5.406 -16.057  1.00 89.06           H
ATOM   1094  N   LEU A  87      -0.206   4.407 -14.468  1.00 85.65           N
ATOM   1095  CA  LEU A  87       1.138   3.959 -14.145  1.00 85.65           C
ATOM   1096  C   LEU A  87       1.962   5.148 -13.646  1.00 85.65           C
ATOM   1097  O   LEU A  87       2.813   4.995 -12.771  1.00 85.65           O
ATOM   1098  HA  LEU A  87       1.055   3.233 -13.336  1.00 85.65           H
ATOM   1099  CB  LEU A  87       1.763   3.235 -15.340  1.00 85.65           C
ATOM   1100 1HB  LEU A  87       1.664   3.873 -16.218  1.00 85.65           H
ATOM   1101 2HB  LEU A  87       2.830   3.118 -15.150  1.00 85.65           H
ATOM   1102  CG  LEU A  87       1.178   1.861 -15.673  1.00 85.65           C
ATOM   1103  HG  LEU A  87       0.109   1.979 -15.849  1.00 85.65           H
ATOM   1104  CD1 LEU A  87       1.790   1.302 -16.959  1.00 85.65           C
ATOM   1105 1HD1 LEU A  87       1.580   1.981 -17.786  1.00 85.65           H
ATOM   1106 2HD1 LEU A  87       2.868   1.203 -16.835  1.00 85.65           H
ATOM   1107 3HD1 LEU A  87       1.357   0.325 -17.172  1.00 85.65           H
ATOM   1108  CD2 LEU A  87       1.339   0.897 -14.495  1.00 85.65           C
ATOM   1109 1HD2 LEU A  87       2.398   0.780 -14.264  1.00 85.65           H
ATOM   1110 2HD2 LEU A  87       0.819   1.297 -13.625  1.00 85.65           H
ATOM   1111 3HD2 LEU A  87       0.915  -0.072 -14.759  1.00 85.65           H
ATOM   1112  HN  LEU A  87      -0.448   4.353 -15.437  1.00 85.65           H
ATOM   1113  N   LEU A  88       1.680   6.306 -14.225  1.00 89.39           N
ATOM   1114  CA  LEU A  88       2.360   7.527 -13.825  1.00 89.39           C
ATOM   1115  C   LEU A  88       1.971   7.875 -12.387  1.00 89.39           C
ATOM   1116  O   LEU A  88       2.835   8.148 -11.555  1.00 89.39           O
ATOM   1117  HA  LEU A  88       3.431   7.329 -13.855  1.00 89.39           H
ATOM   1118  CB  LEU A  88       2.079   8.649 -14.827  1.00 89.39           C
ATOM   1119 1HB  LEU A  88       2.470   8.347 -15.799  1.00 89.39           H
ATOM   1120 2HB  LEU A  88       0.999   8.750 -14.935  1.00 89.39           H
ATOM   1121  CG  LEU A  88       2.660  10.020 -14.478  1.00 89.39           C
ATOM   1122  HG  LEU A  88       2.290  10.307 -13.494  1.00 89.39           H
ATOM   1123  CD1 LEU A  88       4.186   9.963 -14.389  1.00 89.39           C
ATOM   1124 1HD1 LEU A  88       4.478   9.252 -13.615  1.00 89.39           H
ATOM   1125 2HD1 LEU A  88       4.595   9.644 -15.348  1.00 89.39           H
ATOM   1126 3HD1 LEU A  88       4.573  10.951 -14.139  1.00 89.39           H
ATOM   1127  CD2 LEU A  88       2.184  11.085 -15.468  1.00 89.39           C
ATOM   1128 1HD2 LEU A  88       2.505  10.816 -16.474  1.00 89.39           H
ATOM   1129 2HD2 LEU A  88       1.096  11.149 -15.438  1.00 89.39           H
ATOM   1130 3HD2 LEU A  88       2.611  12.051 -15.197  1.00 89.39           H
ATOM   1131  HN  LEU A  88       1.003   6.418 -14.952  1.00 89.39           H
ATOM   1132  N   ASN A  89       0.670   7.854 -12.138  1.00 90.85           N
ATOM   1133  CA  ASN A  89       0.151   8.230 -10.835  1.00 90.85           C
ATOM   1134  C   ASN A  89       0.614   7.211  -9.792  1.00 90.85           C
ATOM   1135  O   ASN A  89       0.821   7.556  -8.630  1.00 90.85           O
ATOM   1136  HA  ASN A  89       0.546   9.228 -10.646  1.00 90.85           H
ATOM   1137  CB  ASN A  89      -1.379   8.245 -10.834  1.00 90.85           C
ATOM   1138 1HB  ASN A  89      -1.755   7.397 -11.407  1.00 90.85           H
ATOM   1139 2HB  ASN A  89      -1.747   8.128  -9.814  1.00 90.85           H
ATOM   1140  CG  ASN A  89      -1.916   9.548 -11.430  1.00 90.85           C
ATOM   1141  OD1 ASN A  89      -2.120  10.536 -10.744  1.00 90.85           O
ATOM   1142  ND2 ASN A  89      -2.131   9.495 -12.741  1.00 90.85           N
ATOM   1143 1HD2 ASN A  89      -1.942   8.652 -13.245  1.00 90.85           H
ATOM   1144 2HD2 ASN A  89      -2.482  10.298 -13.223  1.00 90.85           H
ATOM   1145  HN  ASN A  89      -0.023   7.586 -12.808  1.00 90.85           H
ATOM   1146  N   LEU A  90       0.764   5.975 -10.246  1.00 89.62           N
ATOM   1147  CA  LEU A  90       1.241   4.912  -9.377  1.00 89.62           C
ATOM   1148  C   LEU A  90       2.663   5.235  -8.916  1.00 89.62           C
ATOM   1149  O   LEU A  90       2.987   5.086  -7.739  1.00 89.62           O
ATOM   1150  HA  LEU A  90       0.591   4.888  -8.502  1.00 89.62           H
ATOM   1151  CB  LEU A  90       1.114   3.555 -10.072  1.00 89.62           C
ATOM   1152 1HB  LEU A  90       0.081   3.432 -10.399  1.00 89.62           H
ATOM   1153 2HB  LEU A  90       1.732   3.569 -10.969  1.00 89.62           H
ATOM   1154  CG  LEU A  90       1.504   2.334  -9.236  1.00 89.62           C
ATOM   1155  HG  LEU A  90       2.510   2.493  -8.848  1.00 89.62           H
ATOM   1156  CD1 LEU A  90       0.574   2.175  -8.031  1.00 89.62           C
ATOM   1157 1HD1 LEU A  90       0.638   3.063  -7.403  1.00 89.62           H
ATOM   1158 2HD1 LEU A  90      -0.451   2.048  -8.378  1.00 89.62           H
ATOM   1159 3HD1 LEU A  90       0.874   1.300  -7.455  1.00 89.62           H
ATOM   1160  CD2 LEU A  90       1.546   1.070 -10.098  1.00 89.62           C
ATOM   1161 1HD2 LEU A  90       0.563   0.895 -10.535  1.00 89.62           H
ATOM   1162 2HD2 LEU A  90       2.280   1.198 -10.894  1.00 89.62           H
ATOM   1163 3HD2 LEU A  90       1.826   0.218  -9.479  1.00 89.62           H
ATOM   1164  HN  LEU A  90       0.567   5.696 -11.185  1.00 89.62           H
ATOM   1165  N   ALA A  91       3.475   5.673  -9.868  1.00 93.16           N
ATOM   1166  CA  ALA A  91       4.865   5.982  -9.581  1.00 93.16           C
ATOM   1167  C   ALA A  91       4.932   7.168  -8.617  1.00 93.16           C
ATOM   1168  O   ALA A  91       5.790   7.210  -7.737  1.00 93.16           O
ATOM   1169  HA  ALA A  91       5.308   5.109  -9.102  1.00 93.16           H
ATOM   1170  CB  ALA A  91       5.608   6.254 -10.891  1.00 93.16           C
ATOM   1171 1HB  ALA A  91       5.556   5.371 -11.528  1.00 93.16           H
ATOM   1172 2HB  ALA A  91       5.146   7.099 -11.402  1.00 93.16           H
ATOM   1173 3HB  ALA A  91       6.651   6.486 -10.676  1.00 93.16           H
ATOM   1174  HN  ALA A  91       3.197   5.816 -10.817  1.00 93.16           H
ATOM   1175  N   ILE A  92       4.014   8.103  -8.814  1.00 91.96           N
ATOM   1176  CA  ILE A  92       3.952   9.282  -7.967  1.00 91.96           C
ATOM   1177  C   ILE A  92       3.606   8.860  -6.538  1.00 91.96           C
ATOM   1178  O   ILE A  92       4.225   9.325  -5.583  1.00 91.96           O
ATOM   1179  HA  ILE A  92       4.944   9.734  -7.963  1.00 91.96           H
ATOM   1180  CB  ILE A  92       2.987  10.313  -8.555  1.00 91.96           C
ATOM   1181  HB  ILE A  92       2.049   9.809  -8.790  1.00 91.96           H
ATOM   1182  CG1 ILE A  92       3.530  10.890  -9.864  1.00 91.96           C
ATOM   1183 1HG1 ILE A  92       4.369  11.553  -9.652  1.00 91.96           H
ATOM   1184 2HG1 ILE A  92       3.912  10.083 -10.490  1.00 91.96           H
ATOM   1185  CG2 ILE A  92       2.667  11.408  -7.535  1.00 91.96           C
ATOM   1186 1HG2 ILE A  92       2.207  10.961  -6.654  1.00 91.96           H
ATOM   1187 2HG2 ILE A  92       3.587  11.916  -7.246  1.00 91.96           H
ATOM   1188 3HG2 ILE A  92       1.979  12.128  -7.979  1.00 91.96           H
ATOM   1189  CD1 ILE A  92       2.443  11.658 -10.618  1.00 91.96           C
ATOM   1190 1HD1 ILE A  92       1.617  10.985 -10.849  1.00 91.96           H
ATOM   1191 2HD1 ILE A  92       2.081  12.478  -9.998  1.00 91.96           H
ATOM   1192 3HD1 ILE A  92       2.856  12.057 -11.544  1.00 91.96           H
ATOM   1193  HN  ILE A  92       3.322   8.064  -9.536  1.00 91.96           H
ATOM   1194  N   ALA A  93       2.617   7.984  -6.437  1.00 93.70           N
ATOM   1195  CA  ALA A  93       2.130   7.552  -5.138  1.00 93.70           C
ATOM   1196  C   ALA A  93       3.262   6.856  -4.379  1.00 93.70           C
ATOM   1197  O   ALA A  93       3.490   7.136  -3.203  1.00 93.70           O
ATOM   1198  HA  ALA A  93       1.826   8.440  -4.585  1.00 93.70           H
ATOM   1199  CB  ALA A  93       0.911   6.646  -5.324  1.00 93.70           C
ATOM   1200 1HB  ALA A  93       0.125   7.196  -5.842  1.00 93.70           H
ATOM   1201 2HB  ALA A  93       1.193   5.774  -5.915  1.00 93.70           H
ATOM   1202 3HB  ALA A  93       0.546   6.322  -4.349  1.00 93.70           H
ATOM   1203  HN  ALA A  93       2.152   7.572  -7.220  1.00 93.70           H
ATOM   1204  N   ASP A  94       3.942   5.963  -5.083  1.00 91.22           N
ATOM   1205  CA  ASP A  94       5.018   5.196  -4.479  1.00 91.22           C
ATOM   1206  C   ASP A  94       6.099   6.153  -3.972  1.00 91.22           C
ATOM   1207  O   ASP A  94       6.630   5.971  -2.878  1.00 91.22           O
ATOM   1208  HA  ASP A  94       4.550   4.631  -3.673  1.00 91.22           H
ATOM   1209  CB  ASP A  94       5.662   4.254  -5.498  1.00 91.22           C
ATOM   1210 1HB  ASP A  94       5.788   4.772  -6.449  1.00 91.22           H
ATOM   1211 2HB  ASP A  94       6.657   3.969  -5.157  1.00 91.22           H
ATOM   1212  CG  ASP A  94       4.808   3.001  -5.702  1.00 91.22           C
ATOM   1213  OD1 ASP A  94       4.100   2.634  -4.740  1.00 91.22           O
ATOM   1214  OD2 ASP A  94       4.884   2.438  -6.816  1.00 91.22           O
ATOM   1215  HN  ASP A  94       3.768   5.761  -6.047  1.00 91.22           H
ATOM   1216  N   LEU A  95       6.391   7.152  -4.791  1.00 91.30           N
ATOM   1217  CA  LEU A  95       7.457   8.089  -4.479  1.00 91.30           C
ATOM   1218  C   LEU A  95       7.118   8.827  -3.182  1.00 91.30           C
ATOM   1219  O   LEU A  95       7.986   9.028  -2.334  1.00 91.30           O
ATOM   1220  HA  LEU A  95       8.366   7.508  -4.318  1.00 91.30           H
ATOM   1221  CB  LEU A  95       7.718   9.019  -5.665  1.00 91.30           C
ATOM   1222 1HB  LEU A  95       7.830   8.409  -6.562  1.00 91.30           H
ATOM   1223 2HB  LEU A  95       6.837   9.644  -5.812  1.00 91.30           H
ATOM   1224  CG  LEU A  95       8.942   9.930  -5.547  1.00 91.30           C
ATOM   1225  HG  LEU A  95       8.874  10.471  -4.603  1.00 91.30           H
ATOM   1226  CD1 LEU A  95      10.234   9.112  -5.508  1.00 91.30           C
ATOM   1227 1HD1 LEU A  95      10.213   8.441  -4.649  1.00 91.30           H
ATOM   1228 2HD1 LEU A  95      10.321   8.527  -6.423  1.00 91.30           H
ATOM   1229 3HD1 LEU A  95      11.087   9.784  -5.423  1.00 91.30           H
ATOM   1230  CD2 LEU A  95       8.958  10.974  -6.665  1.00 91.30           C
ATOM   1231 1HD2 LEU A  95       8.990  10.471  -7.631  1.00 91.30           H
ATOM   1232 2HD2 LEU A  95       8.059  11.587  -6.604  1.00 91.30           H
ATOM   1233 3HD2 LEU A  95       9.838  11.609  -6.557  1.00 91.30           H
ATOM   1234  HN  LEU A  95       5.915   7.326  -5.654  1.00 91.30           H
ATOM   1235  N   LEU A  96       5.855   9.209  -3.069  1.00 88.13           N
ATOM   1236  CA  LEU A  96       5.397   9.946  -1.904  1.00 88.13           C
ATOM   1237  C   LEU A  96       5.630   9.103  -0.649  1.00 88.13           C
ATOM   1238  O   LEU A  96       6.066   9.619   0.379  1.00 88.13           O
ATOM   1239  HA  LEU A  96       6.003  10.850  -1.830  1.00 88.13           H
ATOM   1240  CB  LEU A  96       3.944  10.389  -2.087  1.00 88.13           C
ATOM   1241 1HB  LEU A  96       3.364   9.533  -2.430  1.00 88.13           H
ATOM   1242 2HB  LEU A  96       3.546  10.673  -1.112  1.00 88.13           H
ATOM   1243  CG  LEU A  96       3.714  11.549  -3.058  1.00 88.13           C
ATOM   1244  HG  LEU A  96       4.174  11.292  -4.012  1.00 88.13           H
ATOM   1245  CD1 LEU A  96       2.220  11.757  -3.319  1.00 88.13           C
ATOM   1246 1HD1 LEU A  96       1.797  10.850  -3.750  1.00 88.13           H
ATOM   1247 2HD1 LEU A  96       1.715  11.982  -2.380  1.00 88.13           H
ATOM   1248 3HD1 LEU A  96       2.085  12.586  -4.013  1.00 88.13           H
ATOM   1249  CD2 LEU A  96       4.391  12.826  -2.558  1.00 88.13           C
ATOM   1250 1HD2 LEU A  96       3.982  13.098  -1.586  1.00 88.13           H
ATOM   1251 2HD2 LEU A  96       5.464  12.656  -2.466  1.00 88.13           H
ATOM   1252 3HD2 LEU A  96       4.212  13.634  -3.267  1.00 88.13           H
ATOM   1253  HN  LEU A  96       5.151   9.024  -3.755  1.00 88.13           H
ATOM   1254  N   PHE A  97       5.327   7.819  -0.773  1.00 90.92           N
ATOM   1255  CA  PHE A  97       5.492   6.900   0.340  1.00 90.92           C
ATOM   1256  C   PHE A  97       6.966   6.768   0.729  1.00 90.92           C
ATOM   1257  O   PHE A  97       7.306   6.810   1.910  1.00 90.92           O
ATOM   1258  HA  PHE A  97       4.931   7.308   1.182  1.00 90.92           H
ATOM   1259  CB  PHE A  97       4.975   5.537  -0.124  1.00 90.92           C
ATOM   1260 1HB  PHE A  97       3.886   5.560  -0.144  1.00 90.92           H
ATOM   1261 2HB  PHE A  97       5.309   5.363  -1.147  1.00 90.92           H
ATOM   1262  CG  PHE A  97       5.430   4.367   0.751  1.00 90.92           C
ATOM   1263  CD1 PHE A  97       6.289   3.439   0.252  1.00 90.92           C
ATOM   1264  HD1 PHE A  97       6.654   3.527  -0.771  1.00 90.92           H
ATOM   1265  CD2 PHE A  97       4.976   4.257   2.028  1.00 90.92           C
ATOM   1266  HD2 PHE A  97       4.287   5.001   2.428  1.00 90.92           H
ATOM   1267  CE1 PHE A  97       6.712   2.353   1.065  1.00 90.92           C
ATOM   1268  HE1 PHE A  97       7.400   1.609   0.665  1.00 90.92           H
ATOM   1269  CE2 PHE A  97       5.398   3.172   2.841  1.00 90.92           C
ATOM   1270  HE2 PHE A  97       5.034   3.083   3.864  1.00 90.92           H
ATOM   1271  CZ  PHE A  97       6.257   2.243   2.342  1.00 90.92           C
ATOM   1272  HZ  PHE A  97       6.582   1.410   2.966  1.00 90.92           H
ATOM   1273  HN  PHE A  97       4.976   7.406  -1.613  1.00 90.92           H
ATOM   1274  N   LEU A  98       7.801   6.611  -0.287  1.00 93.28           N
ATOM   1275  CA  LEU A  98       9.197   6.274  -0.064  1.00 93.28           C
ATOM   1276  C   LEU A  98       9.857   7.378   0.765  1.00 93.28           C
ATOM   1277  O   LEU A  98      10.743   7.106   1.574  1.00 93.28           O
ATOM   1278  HA  LEU A  98       9.221   5.349   0.511  1.00 93.28           H
ATOM   1279  CB  LEU A  98       9.901   6.000  -1.394  1.00 93.28           C
ATOM   1280 1HB  LEU A  98       9.692   6.828  -2.071  1.00 93.28           H
ATOM   1281 2HB  LEU A  98      10.977   5.996  -1.218  1.00 93.28           H
ATOM   1282  CG  LEU A  98       9.523   4.695  -2.097  1.00 93.28           C
ATOM   1283  HG  LEU A  98       8.438   4.596  -2.072  1.00 93.28           H
ATOM   1284  CD1 LEU A  98       9.940   4.723  -3.568  1.00 93.28           C
ATOM   1285 1HD1 LEU A  98       9.439   5.550  -4.072  1.00 93.28           H
ATOM   1286 2HD1 LEU A  98      11.020   4.857  -3.637  1.00 93.28           H
ATOM   1287 3HD1 LEU A  98       9.659   3.784  -4.044  1.00 93.28           H
ATOM   1288  CD2 LEU A  98      10.104   3.486  -1.360  1.00 93.28           C
ATOM   1289 1HD2 LEU A  98      11.190   3.566  -1.332  1.00 93.28           H
ATOM   1290 2HD2 LEU A  98       9.715   3.461  -0.342  1.00 93.28           H
ATOM   1291 3HD2 LEU A  98       9.820   2.572  -1.880  1.00 93.28           H
ATOM   1292  HN  LEU A  98       7.539   6.710  -1.247  1.00 93.28           H
ATOM   1293  N   VAL A  99       9.400   8.600   0.536  1.00 90.34           N
ATOM   1294  CA  VAL A  99       9.968   9.751   1.216  1.00 90.34           C
ATOM   1295  C   VAL A  99       9.718   9.625   2.720  1.00 90.34           C
ATOM   1296  O   VAL A  99      10.372  10.291   3.520  1.00 90.34           O
ATOM   1297  HA  VAL A  99      11.043   9.742   1.037  1.00 90.34           H
ATOM   1298  CB  VAL A  99       9.401  11.042   0.623  1.00 90.34           C
ATOM   1299  HB  VAL A  99       8.313  10.979   0.661  1.00 90.34           H
ATOM   1300  CG1 VAL A  99       9.830  12.259   1.445  1.00 90.34           C
ATOM   1301 1HG1 VAL A  99       9.465  12.154   2.467  1.00 90.34           H
ATOM   1302 2HG1 VAL A  99      10.918  12.326   1.453  1.00 90.34           H
ATOM   1303 3HG1 VAL A  99       9.413  13.163   1.001  1.00 90.34           H
ATOM   1304  CG2 VAL A  99       9.811  11.198  -0.843  1.00 90.34           C
ATOM   1305 1HG2 VAL A  99      10.898  11.229  -0.915  1.00 90.34           H
ATOM   1306 2HG2 VAL A  99       9.432  10.353  -1.418  1.00 90.34           H
ATOM   1307 3HG2 VAL A  99       9.394  12.124  -1.240  1.00 90.34           H
ATOM   1308  HN  VAL A  99       8.657   8.809  -0.100  1.00 90.34           H
ATOM   1309  N   THR A 100       8.769   8.764   3.059  1.00 89.83           N
ATOM   1310  CA  THR A 100       8.403   8.564   4.451  1.00 89.83           C
ATOM   1311  C   THR A 100       9.346   7.556   5.111  1.00 89.83           C
ATOM   1312  O   THR A 100       9.492   7.543   6.332  1.00 89.83           O
ATOM   1313  HA  THR A 100       8.527   9.510   4.979  1.00 89.83           H
ATOM   1314  CB  THR A 100       6.933   8.141   4.498  1.00 89.83           C
ATOM   1315  HB  THR A 100       6.524   8.268   5.500  1.00 89.83           H
ATOM   1316  OG1 THR A 100       6.940   6.806   4.001  1.00 89.83           O
ATOM   1317  HG1 THR A 100       6.833   6.811   3.006  1.00 89.83           H
ATOM   1318  CG2 THR A 100       6.071   8.909   3.493  1.00 89.83           C
ATOM   1319 1HG2 THR A 100       6.441   8.727   2.484  1.00 89.83           H
ATOM   1320 2HG2 THR A 100       6.121   9.975   3.712  1.00 89.83           H
ATOM   1321 3HG2 THR A 100       5.038   8.570   3.568  1.00 89.83           H
ATOM   1322  HN  THR A 100       8.255   8.211   2.404  1.00 89.83           H
ATOM   1323  N   LEU A 101       9.963   6.735   4.273  1.00 91.63           N
ATOM   1324  CA  LEU A 101      10.690   5.575   4.760  1.00 91.63           C
ATOM   1325  C   LEU A 101      11.852   6.039   5.641  1.00 91.63           C
ATOM   1326  O   LEU A 101      12.139   5.428   6.669  1.00 91.63           O
ATOM   1327  HA  LEU A 101      10.002   4.993   5.374  1.00 91.63           H
ATOM   1328  CB  LEU A 101      11.120   4.684   3.594  1.00 91.63           C
ATOM   1329 1HB  LEU A 101      11.554   5.316   2.819  1.00 91.63           H
ATOM   1330 2HB  LEU A 101      11.912   4.020   3.943  1.00 91.63           H
ATOM   1331  CG  LEU A 101      10.020   3.830   2.960  1.00 91.63           C
ATOM   1332  HG  LEU A 101       9.268   4.499   2.541  1.00 91.63           H
ATOM   1333  CD1 LEU A 101      10.573   2.992   1.805  1.00 91.63           C
ATOM   1334 1HD1 LEU A 101      10.986   3.652   1.043  1.00 91.63           H
ATOM   1335 2HD1 LEU A 101      11.356   2.332   2.178  1.00 91.63           H
ATOM   1336 3HD1 LEU A 101       9.770   2.396   1.372  1.00 91.63           H
ATOM   1337  CD2 LEU A 101       9.321   2.967   4.012  1.00 91.63           C
ATOM   1338 1HD2 LEU A 101      10.049   2.305   4.481  1.00 91.63           H
ATOM   1339 2HD2 LEU A 101       8.872   3.609   4.769  1.00 91.63           H
ATOM   1340 3HD2 LEU A 101       8.544   2.371   3.534  1.00 91.63           H
ATOM   1341  HN  LEU A 101       9.972   6.852   3.280  1.00 91.63           H
ATOM   1342  N   PRO A 102      12.538   7.125   5.257  1.00 93.66           N
ATOM   1343  CA  PRO A 102      13.671   7.618   6.042  1.00 93.66           C
ATOM   1344  C   PRO A 102      13.310   7.835   7.503  1.00 93.66           C
ATOM   1345  O   PRO A 102      14.077   7.477   8.395  1.00 93.66           O
ATOM   1346  HA  PRO A 102      14.470   6.877   6.054  1.00 93.66           H
ATOM   1347  CB  PRO A 102      14.048   8.929   5.350  1.00 93.66           C
ATOM   1348 1HB  PRO A 102      13.537   9.781   5.798  1.00 93.66           H
ATOM   1349 2HB  PRO A 102      15.118   9.128   5.422  1.00 93.66           H
ATOM   1350  CG  PRO A 102      13.612   8.705   3.907  1.00 93.66           C
ATOM   1351 1HG  PRO A 102      13.486   9.646   3.372  1.00 93.66           H
ATOM   1352 2HG  PRO A 102      14.349   8.130   3.347  1.00 93.66           H
ATOM   1353  CD  PRO A 102      12.300   7.955   4.062  1.00 93.66           C
ATOM   1354 1HD  PRO A 102      11.460   8.635   4.208  1.00 93.66           H
ATOM   1355 2HD  PRO A 102      12.070   7.355   3.182  1.00 93.66           H
ATOM   1356  N   PHE A 103      12.139   8.420   7.709  1.00 91.59           N
ATOM   1357  CA  PHE A 103      11.689   8.739   9.053  1.00 91.59           C
ATOM   1358  C   PHE A 103      11.414   7.466   9.856  1.00 91.59           C
ATOM   1359  O   PHE A 103      11.763   7.382  11.033  1.00 91.59           O
ATOM   1360  HA  PHE A 103      12.485   9.306   9.535  1.00 91.59           H
ATOM   1361  CB  PHE A 103      10.386   9.530   8.913  1.00 91.59           C
ATOM   1362 1HB  PHE A 103       9.669   8.931   8.352  1.00 91.59           H
ATOM   1363 2HB  PHE A 103       9.962   9.690   9.904  1.00 91.59           H
ATOM   1364  CG  PHE A 103      10.552  10.883   8.219  1.00 91.59           C
ATOM   1365  CD1 PHE A 103      10.866  11.987   8.949  1.00 91.59           C
ATOM   1366  HD1 PHE A 103      11.000  11.907  10.028  1.00 91.59           H
ATOM   1367  CD2 PHE A 103      10.385  10.983   6.873  1.00 91.59           C
ATOM   1368  HD2 PHE A 103      10.133  10.098   6.288  1.00 91.59           H
ATOM   1369  CE1 PHE A 103      11.020  13.244   8.306  1.00 91.59           C
ATOM   1370  HE1 PHE A 103      11.272  14.128   8.891  1.00 91.59           H
ATOM   1371  CE2 PHE A 103      10.539  12.240   6.230  1.00 91.59           C
ATOM   1372  HE2 PHE A 103      10.405  12.319   5.151  1.00 91.59           H
ATOM   1373  CZ  PHE A 103      10.853  13.343   6.960  1.00 91.59           C
ATOM   1374  HZ  PHE A 103      10.971  14.308   6.466  1.00 91.59           H
ATOM   1375  HN  PHE A 103      11.505   8.675   6.979  1.00 91.59           H
ATOM   1376  N   TRP A 104      10.792   6.505   9.188  1.00 86.21           N
ATOM   1377  CA  TRP A 104      10.434   5.255   9.835  1.00 86.21           C
ATOM   1378  C   TRP A 104      11.727   4.518  10.188  1.00 86.21           C
ATOM   1379  O   TRP A 104      11.795   3.828  11.205  1.00 86.21           O
ATOM   1380  HA  TRP A 104       9.882   5.496  10.744  1.00 86.21           H
ATOM   1381  CB  TRP A 104       9.497   4.429   8.951  1.00 86.21           C
ATOM   1382 1HB  TRP A 104       9.929   4.353   7.953  1.00 86.21           H
ATOM   1383 2HB  TRP A 104       9.437   3.416   9.350  1.00 86.21           H
ATOM   1384  CG  TRP A 104       8.083   5.002   8.837  1.00 86.21           C
ATOM   1385  CD1 TRP A 104       7.461   5.450   7.738  1.00 86.21           C
ATOM   1386  HD1 TRP A 104       7.905   5.462   6.743  1.00 86.21           H
ATOM   1387  CD2 TRP A 104       7.135   5.171   9.911  1.00 86.21           C
ATOM   1388  NE1 TRP A 104       6.186   5.894   8.025  1.00 86.21           N
ATOM   1389  HE1 TRP A 104       5.530   6.272   7.371  1.00 86.21           H
ATOM   1390  CE2 TRP A 104       5.981   5.718   9.388  1.00 86.21           C
ATOM   1391  CE3 TRP A 104       7.248   4.870  11.280  1.00 86.21           C
ATOM   1392  HE3 TRP A 104       8.147   4.437  11.718  1.00 86.21           H
ATOM   1393  CZ2 TRP A 104       4.853   6.014  10.163  1.00 86.21           C
ATOM   1394  HZ2 TRP A 104       3.953   6.446   9.725  1.00 86.21           H
ATOM   1395  CZ3 TRP A 104       6.111   5.171  12.041  1.00 86.21           C
ATOM   1396  HZ3 TRP A 104       6.146   4.958  13.109  1.00 86.21           H
ATOM   1397  CH2 TRP A 104       4.943   5.723  11.529  1.00 86.21           C
ATOM   1398  HH2 TRP A 104       4.100   5.929  12.189  1.00 86.21           H
ATOM   1399  HN  TRP A 104      10.535   6.572   8.224  1.00 86.21           H
ATOM   1400  N   ALA A 105      12.721   4.688   9.329  1.00 93.54           N
ATOM   1401  CA  ALA A 105      14.002   4.032   9.528  1.00 93.54           C
ATOM   1402  C   ALA A 105      14.630   4.532  10.830  1.00 93.54           C
ATOM   1403  O   ALA A 105      15.110   3.738  11.638  1.00 93.54           O
ATOM   1404  HA  ALA A 105      13.818   2.961   9.611  1.00 93.54           H
ATOM   1405  CB  ALA A 105      14.899   4.284   8.314  1.00 93.54           C
ATOM   1406 1HB  ALA A 105      14.421   3.884   7.420  1.00 93.54           H
ATOM   1407 2HB  ALA A 105      15.055   5.357   8.194  1.00 93.54           H
ATOM   1408 3HB  ALA A 105      15.860   3.792   8.463  1.00 93.54           H
ATOM   1409  HN  ALA A 105      12.662   5.260   8.511  1.00 93.54           H
ATOM   1410  N   ILE A 106      14.607   5.847  10.994  1.00 90.18           N
ATOM   1411  CA  ILE A 106      15.192   6.464  12.172  1.00 90.18           C
ATOM   1412  C   ILE A 106      14.391   6.053  13.410  1.00 90.18           C
ATOM   1413  O   ILE A 106      14.968   5.727  14.446  1.00 90.18           O
ATOM   1414  HA  ILE A 106      16.206   6.078  12.274  1.00 90.18           H
ATOM   1415  CB  ILE A 106      15.300   7.979  11.985  1.00 90.18           C
ATOM   1416  HB  ILE A 106      14.332   8.352  11.652  1.00 90.18           H
ATOM   1417  CG1 ILE A 106      16.317   8.325  10.896  1.00 90.18           C
ATOM   1418 1HG1 ILE A 106      17.328   8.170  11.274  1.00 90.18           H
ATOM   1419 2HG1 ILE A 106      16.189   7.655  10.047  1.00 90.18           H
ATOM   1420  CG2 ILE A 106      15.620   8.674  13.310  1.00 90.18           C
ATOM   1421 1HG2 ILE A 106      14.828   8.466  14.030  1.00 90.18           H
ATOM   1422 2HG2 ILE A 106      16.569   8.300  13.696  1.00 90.18           H
ATOM   1423 3HG2 ILE A 106      15.692   9.749  13.149  1.00 90.18           H
ATOM   1424  CD1 ILE A 106      16.156   9.776  10.437  1.00 90.18           C
ATOM   1425 1HD1 ILE A 106      15.153   9.921  10.036  1.00 90.18           H
ATOM   1426 2HD1 ILE A 106      16.310  10.445  11.284  1.00 90.18           H
ATOM   1427 3HD1 ILE A 106      16.891   9.996   9.662  1.00 90.18           H
ATOM   1428  HN  ILE A 106      14.198   6.485  10.341  1.00 90.18           H
ATOM   1429  N   ALA A 107      13.075   6.083  13.260  1.00 91.38           N
ATOM   1430  CA  ALA A 107      12.189   5.797  14.375  1.00 91.38           C
ATOM   1431  C   ALA A 107      12.410   4.357  14.842  1.00 91.38           C
ATOM   1432  O   ALA A 107      12.368   4.075  16.038  1.00 91.38           O
ATOM   1433  HA  ALA A 107      12.447   6.477  15.187  1.00 91.38           H
ATOM   1434  CB  ALA A 107      10.740   6.058  13.956  1.00 91.38           C
ATOM   1435 1HB  ALA A 107      10.630   7.102  13.663  1.00 91.38           H
ATOM   1436 2HB  ALA A 107      10.484   5.415  13.115  1.00 91.38           H
ATOM   1437 3HB  ALA A 107      10.076   5.844  14.793  1.00 91.38           H
ATOM   1438  HN  ALA A 107      12.615   6.296  12.398  1.00 91.38           H
ATOM   1439  N   ALA A 108      12.641   3.484  13.872  1.00 90.87           N
ATOM   1440  CA  ALA A 108      12.818   2.071  14.164  1.00 90.87           C
ATOM   1441  C   ALA A 108      14.190   1.856  14.806  1.00 90.87           C
ATOM   1442  O   ALA A 108      14.367   0.941  15.609  1.00 90.87           O
ATOM   1443  HA  ALA A 108      12.045   1.779  14.874  1.00 90.87           H
ATOM   1444  CB  ALA A 108      12.642   1.259  12.880  1.00 90.87           C
ATOM   1445 1HB  ALA A 108      11.641   1.424  12.480  1.00 90.87           H
ATOM   1446 2HB  ALA A 108      13.383   1.574  12.145  1.00 90.87           H
ATOM   1447 3HB  ALA A 108      12.775   0.199  13.099  1.00 90.87           H
ATOM   1448  HN  ALA A 108      12.708   3.727  12.905  1.00 90.87           H
ATOM   1449  N   ALA A 109      15.127   2.714  14.428  1.00 89.45           N
ATOM   1450  CA  ALA A 109      16.499   2.572  14.883  1.00 89.45           C
ATOM   1451  C   ALA A 109      16.572   2.890  16.377  1.00 89.45           C
ATOM   1452  O   ALA A 109      17.368   2.297  17.104  1.00 89.45           O
ATOM   1453  HA  ALA A 109      16.795   1.535  14.726  1.00 89.45           H
ATOM   1454  CB  ALA A 109      17.410   3.476  14.049  1.00 89.45           C
ATOM   1455 1HB  ALA A 109      17.343   3.189  12.999  1.00 89.45           H
ATOM   1456 2HB  ALA A 109      17.095   4.513  14.163  1.00 89.45           H
ATOM   1457 3HB  ALA A 109      18.439   3.369  14.390  1.00 89.45           H
ATOM   1458  HN  ALA A 109      14.960   3.493  13.824  1.00 89.45           H
ATOM   1459  N   ASP A 110      15.731   3.826  16.792  1.00 80.27           N
ATOM   1460  CA  ASP A 110      15.789   4.335  18.152  1.00 80.27           C
ATOM   1461  C   ASP A 110      14.383   4.734  18.603  1.00 80.27           C
ATOM   1462  O   ASP A 110      13.641   3.911  19.137  1.00 80.27           O
ATOM   1463  HA  ASP A 110      16.201   3.519  18.746  1.00 80.27           H
ATOM   1464  CB  ASP A 110      16.683   5.574  18.239  1.00 80.27           C
ATOM   1465 1HB  ASP A 110      17.647   5.365  17.775  1.00 80.27           H
ATOM   1466 2HB  ASP A 110      16.231   6.393  17.680  1.00 80.27           H
ATOM   1467  CG  ASP A 110      16.894   5.997  19.694  1.00 80.27           C
ATOM   1468  OD1 ASP A 110      16.472   5.220  20.578  1.00 80.27           O
ATOM   1469  OD2 ASP A 110      17.472   7.087  19.891  1.00 80.27           O
ATOM   1470  HN  ASP A 110      15.022   4.235  16.218  1.00 80.27           H
ATOM   1471  N   GLN A 111      14.058   5.998  18.371  1.00 82.69           N
ATOM   1472  CA  GLN A 111      12.758   6.519  18.757  1.00 82.69           C
ATOM   1473  C   GLN A 111      12.335   7.645  17.810  1.00 82.69           C
ATOM   1474  O   GLN A 111      13.125   8.092  16.980  1.00 82.69           O
ATOM   1475  HA  GLN A 111      12.070   5.679  18.663  1.00 82.69           H
ATOM   1476  CB  GLN A 111      12.769   7.000  20.209  1.00 82.69           C
ATOM   1477 1HB  GLN A 111      11.792   7.408  20.469  1.00 82.69           H
ATOM   1478 2HB  GLN A 111      12.948   6.154  20.874  1.00 82.69           H
ATOM   1479  CG  GLN A 111      13.847   8.064  20.427  1.00 82.69           C
ATOM   1480 1HG  GLN A 111      14.826   7.649  20.187  1.00 82.69           H
ATOM   1481 2HG  GLN A 111      13.679   8.900  19.748  1.00 82.69           H
ATOM   1482  CD  GLN A 111      13.839   8.563  21.873  1.00 82.69           C
ATOM   1483  OE1 GLN A 111      12.860   8.449  22.592  1.00 82.69           O
ATOM   1484  NE2 GLN A 111      14.983   9.123  22.257  1.00 82.69           N
ATOM   1485 1HE2 GLN A 111      15.749   9.186  21.618  1.00 82.69           H
ATOM   1486 2HE2 GLN A 111      15.077   9.481  23.187  1.00 82.69           H
ATOM   1487  HN  GLN A 111      14.664   6.659  17.929  1.00 82.69           H
ATOM   1488  N   TRP A 112      11.090   8.070  17.967  1.00 88.43           N
ATOM   1489  CA  TRP A 112      10.564   9.157  17.160  1.00 88.43           C
ATOM   1490  C   TRP A 112      11.194  10.461  17.653  1.00 88.43           C
ATOM   1491  O   TRP A 112      10.944  10.889  18.779  1.00 88.43           O
ATOM   1492  HA  TRP A 112      10.851   8.973  16.124  1.00 88.43           H
ATOM   1493  CB  TRP A 112       9.034   9.180  17.201  1.00 88.43           C
ATOM   1494 1HB  TRP A 112       8.660   8.187  16.951  1.00 88.43           H
ATOM   1495 2HB  TRP A 112       8.712   9.396  18.219  1.00 88.43           H
ATOM   1496  CG  TRP A 112       8.401  10.201  16.253  1.00 88.43           C
ATOM   1497  CD1 TRP A 112       7.990  11.445  16.536  1.00 88.43           C
ATOM   1498  HD1 TRP A 112       8.059  11.904  17.522  1.00 88.43           H
ATOM   1499  CD2 TRP A 112       8.123  10.014  14.850  1.00 88.43           C
ATOM   1500  NE1 TRP A 112       7.469  12.070  15.422  1.00 88.43           N
ATOM   1501  HE1 TRP A 112       7.099  12.999  15.383  1.00 88.43           H
ATOM   1502  CE2 TRP A 112       7.552  11.173  14.364  1.00 88.43           C
ATOM   1503  CE3 TRP A 112       8.346   8.903  14.018  1.00 88.43           C
ATOM   1504  HE3 TRP A 112       8.795   7.977  14.377  1.00 88.43           H
ATOM   1505  CZ2 TRP A 112       7.157  11.332  13.030  1.00 88.43           C
ATOM   1506  HZ2 TRP A 112       6.708  12.258  12.671  1.00 88.43           H
ATOM   1507  CZ3 TRP A 112       7.945   9.078  12.688  1.00 88.43           C
ATOM   1508  HZ3 TRP A 112       8.096   8.246  12.000  1.00 88.43           H
ATOM   1509  CH2 TRP A 112       7.369  10.238  12.183  1.00 88.43           C
ATOM   1510  HH2 TRP A 112       7.084  10.295  11.133  1.00 88.43           H
ATOM   1511  HN  TRP A 112      10.447   7.686  18.629  1.00 88.43           H
ATOM   1512  N   LYS A 113      12.001  11.056  16.786  1.00 81.43           N
ATOM   1513  CA  LYS A 113      12.799  12.206  17.175  1.00 81.43           C
ATOM   1514  C   LYS A 113      12.209  13.468  16.543  1.00 81.43           C
ATOM   1515  O   LYS A 113      12.822  14.534  16.585  1.00 81.43           O
ATOM   1516  HA  LYS A 113      12.732  12.300  18.259  1.00 81.43           H
ATOM   1517  CB  LYS A 113      14.272  11.977  16.830  1.00 81.43           C
ATOM   1518 1HB  LYS A 113      14.379  11.825  15.756  1.00 81.43           H
ATOM   1519 2HB  LYS A 113      14.851  12.865  17.085  1.00 81.43           H
ATOM   1520  CG  LYS A 113      14.829  10.766  17.580  1.00 81.43           C
ATOM   1521 1HG  LYS A 113      14.661  10.888  18.651  1.00 81.43           H
ATOM   1522 2HG  LYS A 113      14.293   9.867  17.275  1.00 81.43           H
ATOM   1523  CD  LYS A 113      16.324  10.593  17.309  1.00 81.43           C
ATOM   1524 1HD  LYS A 113      16.490  10.455  16.240  1.00 81.43           H
ATOM   1525 2HD  LYS A 113      16.858  11.497  17.600  1.00 81.43           H
ATOM   1526  CE  LYS A 113      16.886   9.394  18.076  1.00 81.43           C
ATOM   1527 1HE  LYS A 113      16.719   9.528  19.145  1.00 81.43           H
ATOM   1528 2HE  LYS A 113      16.357   8.487  17.783  1.00 81.43           H
ATOM   1529  NZ  LYS A 113      18.333   9.239  17.809  1.00 81.43           N
ATOM   1530 1HZ  LYS A 113      18.688   8.440  18.323  1.00 81.43           H
ATOM   1531 2HZ  LYS A 113      18.480   9.095  16.817  1.00 81.43           H
ATOM   1532 3HZ  LYS A 113      18.823  10.076  18.105  1.00 81.43           H
ATOM   1533  HN  LYS A 113      12.113  10.765  15.836  1.00 81.43           H
ATOM   1534  N   PHE A 114      11.024  13.307  15.971  1.00 87.67           N
ATOM   1535  CA  PHE A 114      10.435  14.359  15.160  1.00 87.67           C
ATOM   1536  C   PHE A 114       9.200  14.951  15.842  1.00 87.67           C
ATOM   1537  O   PHE A 114       8.715  14.409  16.834  1.00 87.67           O
ATOM   1538  HA  PHE A 114      11.190  15.136  15.040  1.00 87.67           H
ATOM   1539  CB  PHE A 114      10.014  13.719  13.835  1.00 87.67           C
ATOM   1540 1HB  PHE A 114       9.197  13.023  14.023  1.00 87.67           H
ATOM   1541 2HB  PHE A 114       9.625  14.496  13.176  1.00 87.67           H
ATOM   1542  CG  PHE A 114      11.142  12.977  13.116  1.00 87.67           C
ATOM   1543  CD1 PHE A 114      12.105  13.677  12.458  1.00 87.67           C
ATOM   1544  HD1 PHE A 114      12.073  14.767  12.443  1.00 87.67           H
ATOM   1545  CD2 PHE A 114      11.182  11.618  13.134  1.00 87.67           C
ATOM   1546  HD2 PHE A 114      10.410  11.057  13.661  1.00 87.67           H
ATOM   1547  CE1 PHE A 114      13.152  12.989  11.790  1.00 87.67           C
ATOM   1548  HE1 PHE A 114      13.923  13.549  11.262  1.00 87.67           H
ATOM   1549  CE2 PHE A 114      12.229  10.929  12.466  1.00 87.67           C
ATOM   1550  HE2 PHE A 114      12.261   9.840  12.480  1.00 87.67           H
ATOM   1551  CZ  PHE A 114      13.192  11.629  11.808  1.00 87.67           C
ATOM   1552  HZ  PHE A 114      13.995  11.101  11.296  1.00 87.67           H
ATOM   1553  HN  PHE A 114      10.471  12.478  16.054  1.00 87.67           H
ATOM   1554  N   GLN A 115       8.727  16.055  15.283  1.00 80.60           N
ATOM   1555  CA  GLN A 115       7.582  16.748  15.849  1.00 80.60           C
ATOM   1556  C   GLN A 115       6.298  15.964  15.574  1.00 80.60           C
ATOM   1557  O   GLN A 115       6.271  15.096  14.703  1.00 80.60           O
ATOM   1558  HA  GLN A 115       7.769  16.789  16.922  1.00 80.60           H
ATOM   1559  CB  GLN A 115       7.481  18.174  15.304  1.00 80.60           C
ATOM   1560 1HB  GLN A 115       7.449  18.150  14.214  1.00 80.60           H
ATOM   1561 2HB  GLN A 115       6.549  18.630  15.639  1.00 80.60           H
ATOM   1562  CG  GLN A 115       8.667  19.024  15.766  1.00 80.60           C
ATOM   1563 1HG  GLN A 115       8.735  18.998  16.854  1.00 80.60           H
ATOM   1564 2HG  GLN A 115       9.594  18.602  15.378  1.00 80.60           H
ATOM   1565  CD  GLN A 115       8.522  20.471  15.293  1.00 80.60           C
ATOM   1566  OE1 GLN A 115       7.639  20.815  14.523  1.00 80.60           O
ATOM   1567  NE2 GLN A 115       9.435  21.298  15.793  1.00 80.60           N
ATOM   1568 1HE2 GLN A 115      10.133  20.952  16.420  1.00 80.60           H
ATOM   1569 2HE2 GLN A 115       9.424  22.266  15.543  1.00 80.60           H
ATOM   1570  HN  GLN A 115       9.112  16.475  14.461  1.00 80.60           H
ATOM   1571  N   THR A 116       5.265  16.297  16.333  1.00 87.20           N
ATOM   1572  CA  THR A 116       3.979  15.638  16.179  1.00 87.20           C
ATOM   1573  C   THR A 116       3.448  15.831  14.757  1.00 87.20           C
ATOM   1574  O   THR A 116       2.859  14.917  14.182  1.00 87.20           O
ATOM   1575  HA  THR A 116       4.122  14.567  16.325  1.00 87.20           H
ATOM   1576  CB  THR A 116       3.038  16.179  17.257  1.00 87.20           C
ATOM   1577  HB  THR A 116       2.727  17.198  17.027  1.00 87.20           H
ATOM   1578  OG1 THR A 116       3.770  16.018  18.469  1.00 87.20           O
ATOM   1579  HG1 THR A 116       3.364  16.579  19.191  1.00 87.20           H
ATOM   1580  CG2 THR A 116       1.801  15.299  17.450  1.00 87.20           C
ATOM   1581 1HG2 THR A 116       2.110  14.297  17.746  1.00 87.20           H
ATOM   1582 2HG2 THR A 116       1.244  15.246  16.514  1.00 87.20           H
ATOM   1583 3HG2 THR A 116       1.167  15.729  18.226  1.00 87.20           H
ATOM   1584  HN  THR A 116       5.296  17.002  17.042  1.00 87.20           H
ATOM   1585  N   PHE A 117       3.676  17.025  14.231  1.00 90.49           N
ATOM   1586  CA  PHE A 117       3.222  17.352  12.890  1.00 90.49           C
ATOM   1587  C   PHE A 117       3.730  16.327  11.874  1.00 90.49           C
ATOM   1588  O   PHE A 117       2.968  15.847  11.037  1.00 90.49           O
ATOM   1589  HA  PHE A 117       2.132  17.336  12.905  1.00 90.49           H
ATOM   1590  CB  PHE A 117       3.800  18.725  12.544  1.00 90.49           C
ATOM   1591 1HB  PHE A 117       3.424  19.457  13.259  1.00 90.49           H
ATOM   1592 2HB  PHE A 117       4.883  18.692  12.662  1.00 90.49           H
ATOM   1593  CG  PHE A 117       3.469  19.201  11.128  1.00 90.49           C
ATOM   1594  CD1 PHE A 117       4.431  19.195  10.167  1.00 90.49           C
ATOM   1595  HD1 PHE A 117       5.438  18.851  10.405  1.00 90.49           H
ATOM   1596  CD2 PHE A 117       2.213  19.629  10.830  1.00 90.49           C
ATOM   1597  HD2 PHE A 117       1.442  19.634  11.601  1.00 90.49           H
ATOM   1598  CE1 PHE A 117       4.125  19.636   8.852  1.00 90.49           C
ATOM   1599  HE1 PHE A 117       4.896  19.631   8.082  1.00 90.49           H
ATOM   1600  CE2 PHE A 117       1.907  20.071   9.516  1.00 90.49           C
ATOM   1601  HE2 PHE A 117       0.900  20.414   9.277  1.00 90.49           H
ATOM   1602  CZ  PHE A 117       2.869  20.065   8.555  1.00 90.49           C
ATOM   1603  HZ  PHE A 117       2.633  20.403   7.546  1.00 90.49           H
ATOM   1604  HN  PHE A 117       4.161  17.761  14.704  1.00 90.49           H
ATOM   1605  N   MET A 118       5.015  16.022  11.982  1.00 87.40           N
ATOM   1606  CA  MET A 118       5.640  15.081  11.067  1.00 87.40           C
ATOM   1607  C   MET A 118       5.036  13.684  11.221  1.00 87.40           C
ATOM   1608  O   MET A 118       4.935  12.937  10.249  1.00 87.40           O
ATOM   1609  HA  MET A 118       5.436  15.464  10.068  1.00 87.40           H
ATOM   1610  CB  MET A 118       7.143  15.021  11.345  1.00 87.40           C
ATOM   1611 1HB  MET A 118       7.314  14.859  12.409  1.00 87.40           H
ATOM   1612 2HB  MET A 118       7.580  14.173  10.818  1.00 87.40           H
ATOM   1613  CG  MET A 118       7.834  16.313  10.903  1.00 87.40           C
ATOM   1614 1HG  MET A 118       7.499  17.145  11.524  1.00 87.40           H
ATOM   1615 2HG  MET A 118       8.911  16.225  11.042  1.00 87.40           H
ATOM   1616  SD  MET A 118       7.466  16.647   9.188  1.00 87.40           S
ATOM   1617  CE  MET A 118       8.225  15.222   8.426  1.00 87.40           C
ATOM   1618 1HE  MET A 118       9.290  15.211   8.657  1.00 87.40           H
ATOM   1619 2HE  MET A 118       7.760  14.314   8.810  1.00 87.40           H
ATOM   1620 3HE  MET A 118       8.088  15.272   7.346  1.00 87.40           H
ATOM   1621  HN  MET A 118       5.624  16.404  12.676  1.00 87.40           H
ATOM   1622  N   CYS A 119       4.650  13.373  12.450  1.00 92.25           N
ATOM   1623  CA  CYS A 119       4.007  12.101  12.733  1.00 92.25           C
ATOM   1624  C   CYS A 119       2.708  12.029  11.927  1.00 92.25           C
ATOM   1625  O   CYS A 119       2.437  11.027  11.267  1.00 92.25           O
ATOM   1626  HA  CYS A 119       4.701  11.322  12.417  1.00 92.25           H
ATOM   1627  CB  CYS A 119       3.759  11.913  14.231  1.00 92.25           C
ATOM   1628 1HB  CYS A 119       4.710  11.879  14.763  1.00 92.25           H
ATOM   1629 2HB  CYS A 119       3.203  12.762  14.625  1.00 92.25           H
ATOM   1630  SG  CYS A 119       2.827  10.365  14.522  1.00 92.25           S
ATOM   1631  HN  CYS A 119       4.770  13.971  13.242  1.00 92.25           H
ATOM   1632  N   LYS A 120       1.940  13.106  12.006  1.00 91.10           N
ATOM   1633  CA  LYS A 120       0.660  13.165  11.320  1.00 91.10           C
ATOM   1634  C   LYS A 120       0.885  12.995   9.816  1.00 91.10           C
ATOM   1635  O   LYS A 120       0.197  12.208   9.167  1.00 91.10           O
ATOM   1636  HA  LYS A 120       0.060  12.328  11.676  1.00 91.10           H
ATOM   1637  CB  LYS A 120      -0.087  14.448  11.689  1.00 91.10           C
ATOM   1638 1HB  LYS A 120       0.569  15.308  11.552  1.00 91.10           H
ATOM   1639 2HB  LYS A 120      -0.935  14.585  11.018  1.00 91.10           H
ATOM   1640  CG  LYS A 120      -0.578  14.399  13.137  1.00 91.10           C
ATOM   1641 1HG  LYS A 120      -1.276  13.571  13.261  1.00 91.10           H
ATOM   1642 2HG  LYS A 120       0.263  14.209  13.804  1.00 91.10           H
ATOM   1643  CD  LYS A 120      -1.260  15.711  13.530  1.00 91.10           C
ATOM   1644 1HD  LYS A 120      -0.556  16.537  13.424  1.00 91.10           H
ATOM   1645 2HD  LYS A 120      -2.090  15.911  12.852  1.00 91.10           H
ATOM   1646  CE  LYS A 120      -1.774  15.653  14.970  1.00 91.10           C
ATOM   1647 1HE  LYS A 120      -1.008  15.228  15.618  1.00 91.10           H
ATOM   1648 2HE  LYS A 120      -1.974  16.662  15.332  1.00 91.10           H
ATOM   1649  NZ  LYS A 120      -3.006  14.838  15.048  1.00 91.10           N
ATOM   1650 1HZ  LYS A 120      -3.470  15.011  15.933  1.00 91.10           H
ATOM   1651 2HZ  LYS A 120      -3.627  15.090  14.286  1.00 91.10           H
ATOM   1652 3HZ  LYS A 120      -2.767  13.855  14.978  1.00 91.10           H
ATOM   1653  HN  LYS A 120       2.178  13.926  12.527  1.00 91.10           H
ATOM   1654  N   VAL A 121       1.850  13.745   9.306  1.00 92.42           N
ATOM   1655  CA  VAL A 121       2.096  13.777   7.874  1.00 92.42           C
ATOM   1656  C   VAL A 121       2.529  12.387   7.404  1.00 92.42           C
ATOM   1657  O   VAL A 121       2.008  11.871   6.416  1.00 92.42           O
ATOM   1658  HA  VAL A 121       1.156  14.035   7.385  1.00 92.42           H
ATOM   1659  CB  VAL A 121       3.118  14.865   7.542  1.00 92.42           C
ATOM   1660  HB  VAL A 121       3.988  14.714   8.181  1.00 92.42           H
ATOM   1661  CG1 VAL A 121       3.579  14.760   6.087  1.00 92.42           C
ATOM   1662 1HG1 VAL A 121       4.039  13.786   5.922  1.00 92.42           H
ATOM   1663 2HG1 VAL A 121       2.720  14.873   5.425  1.00 92.42           H
ATOM   1664 3HG1 VAL A 121       4.305  15.546   5.878  1.00 92.42           H
ATOM   1665  CG2 VAL A 121       2.554  16.256   7.840  1.00 92.42           C
ATOM   1666 1HG2 VAL A 121       1.660  16.422   7.238  1.00 92.42           H
ATOM   1667 2HG2 VAL A 121       2.299  16.327   8.897  1.00 92.42           H
ATOM   1668 3HG2 VAL A 121       3.301  17.011   7.595  1.00 92.42           H
ATOM   1669  HN  VAL A 121       2.458  14.322   9.852  1.00 92.42           H
ATOM   1670  N   VAL A 122       3.478  11.819   8.135  1.00 90.58           N
ATOM   1671  CA  VAL A 122       4.118  10.588   7.704  1.00 90.58           C
ATOM   1672  C   VAL A 122       3.084   9.461   7.681  1.00 90.58           C
ATOM   1673  O   VAL A 122       3.018   8.693   6.723  1.00 90.58           O
ATOM   1674  HA  VAL A 122       4.487  10.746   6.690  1.00 90.58           H
ATOM   1675  CB  VAL A 122       5.318  10.280   8.602  1.00 90.58           C
ATOM   1676  HB  VAL A 122       4.988  10.350   9.638  1.00 90.58           H
ATOM   1677  CG1 VAL A 122       5.829   8.857   8.366  1.00 90.58           C
ATOM   1678 1HG1 VAL A 122       5.034   8.145   8.588  1.00 90.58           H
ATOM   1679 2HG1 VAL A 122       6.134   8.749   7.326  1.00 90.58           H
ATOM   1680 3HG1 VAL A 122       6.681   8.665   9.017  1.00 90.58           H
ATOM   1681  CG2 VAL A 122       6.435  11.305   8.395  1.00 90.58           C
ATOM   1682 1HG2 VAL A 122       6.762  11.281   7.355  1.00 90.58           H
ATOM   1683 2HG2 VAL A 122       6.064  12.301   8.636  1.00 90.58           H
ATOM   1684 3HG2 VAL A 122       7.276  11.063   9.045  1.00 90.58           H
ATOM   1685  HN  VAL A 122       3.809  12.186   9.004  1.00 90.58           H
ATOM   1686  N   ASN A 123       2.301   9.398   8.749  1.00 90.10           N
ATOM   1687  CA  ASN A 123       1.268   8.382   8.860  1.00 90.10           C
ATOM   1688  C   ASN A 123       0.240   8.582   7.745  1.00 90.10           C
ATOM   1689  O   ASN A 123      -0.231   7.614   7.150  1.00 90.10           O
ATOM   1690  HA  ASN A 123       1.793   7.430   8.778  1.00 90.10           H
ATOM   1691  CB  ASN A 123       0.537   8.485  10.200  1.00 90.10           C
ATOM   1692 1HB  ASN A 123       0.534   9.521  10.538  1.00 90.10           H
ATOM   1693 2HB  ASN A 123      -0.504   8.187  10.075  1.00 90.10           H
ATOM   1694  CG  ASN A 123       1.203   7.600  11.257  1.00 90.10           C
ATOM   1695  OD1 ASN A 123       2.004   6.730  10.959  1.00 90.10           O
ATOM   1696  ND2 ASN A 123       0.827   7.871  12.503  1.00 90.10           N
ATOM   1697 1HD2 ASN A 123       0.165   8.599  12.679  1.00 90.10           H
ATOM   1698 2HD2 ASN A 123       1.207   7.346  13.265  1.00 90.10           H
ATOM   1699  HN  ASN A 123       2.364  10.024   9.526  1.00 90.10           H
ATOM   1700  N   SER A 124      -0.077   9.844   7.495  1.00 91.04           N
ATOM   1701  CA  SER A 124      -1.094  10.179   6.513  1.00 91.04           C
ATOM   1702  C   SER A 124      -0.622   9.780   5.113  1.00 91.04           C
ATOM   1703  O   SER A 124      -1.377   9.183   4.347  1.00 91.04           O
ATOM   1704  HA  SER A 124      -1.974   9.603   6.799  1.00 91.04           H
ATOM   1705  CB  SER A 124      -1.428  11.672   6.554  1.00 91.04           C
ATOM   1706 1HB  SER A 124      -0.541  12.249   6.294  1.00 91.04           H
ATOM   1707 2HB  SER A 124      -2.185  11.895   5.802  1.00 91.04           H
ATOM   1708  OG  SER A 124      -1.899  12.079   7.836  1.00 91.04           O
ATOM   1709  HG  SER A 124      -1.221  12.665   8.279  1.00 91.04           H
ATOM   1710  HN  SER A 124       0.346  10.627   7.949  1.00 91.04           H
ATOM   1711  N   MET A 125       0.623  10.125   4.822  1.00 85.92           N
ATOM   1712  CA  MET A 125       1.190   9.848   3.513  1.00 85.92           C
ATOM   1713  C   MET A 125       1.219   8.344   3.235  1.00 85.92           C
ATOM   1714  O   MET A 125       0.907   7.908   2.128  1.00 85.92           O
ATOM   1715  HA  MET A 125       0.534  10.345   2.799  1.00 85.92           H
ATOM   1716  CB  MET A 125       2.613  10.408   3.445  1.00 85.92           C
ATOM   1717 1HB  MET A 125       3.147  10.167   4.364  1.00 85.92           H
ATOM   1718 2HB  MET A 125       3.155   9.932   2.627  1.00 85.92           H
ATOM   1719  CG  MET A 125       2.597  11.924   3.239  1.00 85.92           C
ATOM   1720 1HG  MET A 125       1.820  12.194   2.524  1.00 85.92           H
ATOM   1721 2HG  MET A 125       2.354  12.423   4.177  1.00 85.92           H
ATOM   1722  SD  MET A 125       4.187  12.477   2.648  1.00 85.92           S
ATOM   1723  CE  MET A 125       5.166  12.238   4.122  1.00 85.92           C
ATOM   1724 1HE  MET A 125       4.758  12.845   4.931  1.00 85.92           H
ATOM   1725 2HE  MET A 125       5.141  11.187   4.408  1.00 85.92           H
ATOM   1726 3HE  MET A 125       6.196  12.537   3.927  1.00 85.92           H
ATOM   1727  HN  MET A 125       1.240  10.584   5.462  1.00 85.92           H
ATOM   1728  N   TYR A 126       1.595   7.592   4.259  1.00 85.72           N
ATOM   1729  CA  TYR A 126       1.655   6.145   4.142  1.00 85.72           C
ATOM   1730  C   TYR A 126       0.288   5.568   3.767  1.00 85.72           C
ATOM   1731  O   TYR A 126       0.188   4.733   2.869  1.00 85.72           O
ATOM   1732  HA  TYR A 126       2.372   5.900   3.359  1.00 85.72           H
ATOM   1733  CB  TYR A 126       2.052   5.626   5.526  1.00 85.72           C
ATOM   1734 1HB  TYR A 126       3.102   5.857   5.702  1.00 85.72           H
ATOM   1735 2HB  TYR A 126       1.477   6.162   6.282  1.00 85.72           H
ATOM   1736  CG  TYR A 126       1.836   4.123   5.712  1.00 85.72           C
ATOM   1737  CD1 TYR A 126       0.797   3.668   6.498  1.00 85.72           C
ATOM   1738  HD1 TYR A 126       0.130   4.379   6.986  1.00 85.72           H
ATOM   1739  CD2 TYR A 126       2.680   3.223   5.095  1.00 85.72           C
ATOM   1740  HD2 TYR A 126       3.501   3.583   4.474  1.00 85.72           H
ATOM   1741  CE1 TYR A 126       0.594   2.253   6.674  1.00 85.72           C
ATOM   1742  HE1 TYR A 126      -0.223   1.879   7.292  1.00 85.72           H
ATOM   1743  CE2 TYR A 126       2.477   1.808   5.270  1.00 85.72           C
ATOM   1744  HE2 TYR A 126       3.137   1.087   4.788  1.00 85.72           H
ATOM   1745  CZ  TYR A 126       1.444   1.393   6.051  1.00 85.72           C
ATOM   1746  OH  TYR A 126       1.252   0.057   6.217  1.00 85.72           O
ATOM   1747  HH  TYR A 126       1.746  -0.450   5.510  1.00 85.72           H
ATOM   1748  HN  TYR A 126       1.856   7.955   5.153  1.00 85.72           H
ATOM   1749  N   LYS A 127      -0.730   6.037   4.473  1.00 85.70           N
ATOM   1750  CA  LYS A 127      -2.063   5.478   4.326  1.00 85.70           C
ATOM   1751  C   LYS A 127      -2.636   5.886   2.967  1.00 85.70           C
ATOM   1752  O   LYS A 127      -3.344   5.109   2.329  1.00 85.70           O
ATOM   1753  HA  LYS A 127      -1.966   4.392   4.347  1.00 85.70           H
ATOM   1754  CB  LYS A 127      -2.946   5.877   5.510  1.00 85.70           C
ATOM   1755 1HB  LYS A 127      -2.402   5.723   6.442  1.00 85.70           H
ATOM   1756 2HB  LYS A 127      -3.180   6.940   5.451  1.00 85.70           H
ATOM   1757  CG  LYS A 127      -4.241   5.064   5.527  1.00 85.70           C
ATOM   1758 1HG  LYS A 127      -4.909   5.420   4.743  1.00 85.70           H
ATOM   1759 2HG  LYS A 127      -4.021   4.019   5.308  1.00 85.70           H
ATOM   1760  CD  LYS A 127      -4.937   5.170   6.886  1.00 85.70           C
ATOM   1761 1HD  LYS A 127      -4.340   4.664   7.645  1.00 85.70           H
ATOM   1762 2HD  LYS A 127      -5.007   6.217   7.181  1.00 85.70           H
ATOM   1763  CE  LYS A 127      -6.337   4.554   6.835  1.00 85.70           C
ATOM   1764 1HE  LYS A 127      -6.863   4.905   5.947  1.00 85.70           H
ATOM   1765 2HE  LYS A 127      -6.260   3.469   6.752  1.00 85.70           H
ATOM   1766  NZ  LYS A 127      -7.105   4.911   8.048  1.00 85.70           N
ATOM   1767 1HZ  LYS A 127      -8.030   4.500   7.995  1.00 85.70           H
ATOM   1768 2HZ  LYS A 127      -6.625   4.559   8.868  1.00 85.70           H
ATOM   1769 3HZ  LYS A 127      -7.187   5.920   8.111  1.00 85.70           H
ATOM   1770  HN  LYS A 127      -0.656   6.783   5.134  1.00 85.70           H
ATOM   1771  N   MET A 128      -2.307   7.105   2.564  1.00 86.22           N
ATOM   1772  CA  MET A 128      -2.758   7.616   1.281  1.00 86.22           C
ATOM   1773  C   MET A 128      -2.162   6.806   0.128  1.00 86.22           C
ATOM   1774  O   MET A 128      -2.854   6.498  -0.842  1.00 86.22           O
ATOM   1775  HA  MET A 128      -3.843   7.508   1.287  1.00 86.22           H
ATOM   1776  CB  MET A 128      -2.345   9.083   1.142  1.00 86.22           C
ATOM   1777 1HB  MET A 128      -2.616   9.628   2.046  1.00 86.22           H
ATOM   1778 2HB  MET A 128      -1.262   9.151   1.041  1.00 86.22           H
ATOM   1779  CG  MET A 128      -3.018   9.729  -0.071  1.00 86.22           C
ATOM   1780 1HG  MET A 128      -2.606   9.313  -0.990  1.00 86.22           H
ATOM   1781 2HG  MET A 128      -4.084   9.504  -0.069  1.00 86.22           H
ATOM   1782  SD  MET A 128      -2.769  11.496  -0.037  1.00 86.22           S
ATOM   1783  CE  MET A 128      -0.998  11.564  -0.250  1.00 86.22           C
ATOM   1784 1HE  MET A 128      -0.513  11.033   0.570  1.00 86.22           H
ATOM   1785 2HE  MET A 128      -0.727  11.096  -1.196  1.00 86.22           H
ATOM   1786 3HE  MET A 128      -0.672  12.604  -0.252  1.00 86.22           H
ATOM   1787  HN  MET A 128      -1.744   7.737   3.097  1.00 86.22           H
ATOM   1788  N   ASN A 129      -0.885   6.484   0.271  1.00 82.62           N
ATOM   1789  CA  ASN A 129      -0.207   5.658  -0.713  1.00 82.62           C
ATOM   1790  C   ASN A 129      -0.895   4.294  -0.790  1.00 82.62           C
ATOM   1791  O   ASN A 129      -1.175   3.796  -1.879  1.00 82.62           O
ATOM   1792  HA  ASN A 129      -0.276   6.213  -1.649  1.00 82.62           H
ATOM   1793  CB  ASN A 129       1.256   5.429  -0.326  1.00 82.62           C
ATOM   1794 1HB  ASN A 129       1.818   6.355  -0.451  1.00 82.62           H
ATOM   1795 2HB  ASN A 129       1.319   5.158   0.727  1.00 82.62           H
ATOM   1796  CG  ASN A 129       1.883   4.326  -1.181  1.00 82.62           C
ATOM   1797  OD1 ASN A 129       1.928   3.165  -0.807  1.00 82.62           O
ATOM   1798  ND2 ASN A 129       2.362   4.751  -2.346  1.00 82.62           N
ATOM   1799 1HD2 ASN A 129       2.293   5.717  -2.593  1.00 82.62           H
ATOM   1800 2HD2 ASN A 129       2.792   4.104  -2.976  1.00 82.62           H
ATOM   1801  HN  ASN A 129      -0.317   6.777   1.040  1.00 82.62           H
ATOM   1802  N   PHE A 130      -1.148   3.728   0.382  1.00 87.22           N
ATOM   1803  CA  PHE A 130      -1.688   2.382   0.461  1.00 87.22           C
ATOM   1804  C   PHE A 130      -2.958   2.250  -0.382  1.00 87.22           C
ATOM   1805  O   PHE A 130      -3.064   1.351  -1.215  1.00 87.22           O
ATOM   1806  HA  PHE A 130      -0.926   1.704   0.076  1.00 87.22           H
ATOM   1807  CB  PHE A 130      -2.035   2.125   1.929  1.00 87.22           C
ATOM   1808 1HB  PHE A 130      -1.127   2.206   2.526  1.00 87.22           H
ATOM   1809 2HB  PHE A 130      -2.713   2.906   2.273  1.00 87.22           H
ATOM   1810  CG  PHE A 130      -2.679   0.761   2.187  1.00 87.22           C
ATOM   1811  CD1 PHE A 130      -4.027   0.663   2.337  1.00 87.22           C
ATOM   1812  HD1 PHE A 130      -4.649   1.556   2.273  1.00 87.22           H
ATOM   1813  CD2 PHE A 130      -1.903  -0.353   2.267  1.00 87.22           C
ATOM   1814  HD2 PHE A 130      -0.822  -0.274   2.147  1.00 87.22           H
ATOM   1815  CE1 PHE A 130      -4.624  -0.603   2.576  1.00 87.22           C
ATOM   1816  HE1 PHE A 130      -5.705  -0.682   2.696  1.00 87.22           H
ATOM   1817  CE2 PHE A 130      -2.500  -1.619   2.506  1.00 87.22           C
ATOM   1818  HE2 PHE A 130      -1.878  -2.511   2.570  1.00 87.22           H
ATOM   1819  CZ  PHE A 130      -3.848  -1.717   2.656  1.00 87.22           C
ATOM   1820  HZ  PHE A 130      -4.307  -2.689   2.839  1.00 87.22           H
ATOM   1821  HN  PHE A 130      -0.990   4.173   1.263  1.00 87.22           H
ATOM   1822  N   TYR A 131      -3.890   3.159  -0.136  1.00 91.69           N
ATOM   1823  CA  TYR A 131      -5.177   3.112  -0.808  1.00 91.69           C
ATOM   1824  C   TYR A 131      -5.040   3.496  -2.283  1.00 91.69           C
ATOM   1825  O   TYR A 131      -5.646   2.870  -3.151  1.00 91.69           O
ATOM   1826  HA  TYR A 131      -5.555   2.092  -0.740  1.00 91.69           H
ATOM   1827  CB  TYR A 131      -6.059   4.145  -0.104  1.00 91.69           C
ATOM   1828 1HB  TYR A 131      -5.486   5.061   0.036  1.00 91.69           H
ATOM   1829 2HB  TYR A 131      -6.900   4.391  -0.752  1.00 91.69           H
ATOM   1830  CG  TYR A 131      -6.596   3.684   1.252  1.00 91.69           C
ATOM   1831  CD1 TYR A 131      -7.295   2.497   1.350  1.00 91.69           C
ATOM   1832  HD1 TYR A 131      -7.463   1.889   0.461  1.00 91.69           H
ATOM   1833  CD2 TYR A 131      -6.383   4.454   2.377  1.00 91.69           C
ATOM   1834  HD2 TYR A 131      -5.832   5.391   2.299  1.00 91.69           H
ATOM   1835  CE1 TYR A 131      -7.800   2.063   2.626  1.00 91.69           C
ATOM   1836  HE1 TYR A 131      -8.353   1.128   2.718  1.00 91.69           H
ATOM   1837  CE2 TYR A 131      -6.889   4.020   3.653  1.00 91.69           C
ATOM   1838  HE2 TYR A 131      -6.728   4.619   4.549  1.00 91.69           H
ATOM   1839  CZ  TYR A 131      -7.573   2.846   3.715  1.00 91.69           C
ATOM   1840  OH  TYR A 131      -8.050   2.436   4.920  1.00 91.69           O
ATOM   1841  HH  TYR A 131      -8.923   1.963   4.800  1.00 91.69           H
ATOM   1842  HN  TYR A 131      -3.777   3.915   0.508  1.00 91.69           H
ATOM   1843  N   SER A 132      -4.238   4.524  -2.521  1.00 91.68           N
ATOM   1844  CA  SER A 132      -4.102   5.072  -3.860  1.00 91.68           C
ATOM   1845  C   SER A 132      -3.532   4.012  -4.804  1.00 91.68           C
ATOM   1846  O   SER A 132      -4.013   3.850  -5.924  1.00 91.68           O
ATOM   1847  HA  SER A 132      -5.112   5.350  -4.162  1.00 91.68           H
ATOM   1848  CB  SER A 132      -3.210   6.316  -3.858  1.00 91.68           C
ATOM   1849 1HB  SER A 132      -3.131   6.707  -4.872  1.00 91.68           H
ATOM   1850 2HB  SER A 132      -3.675   7.094  -3.252  1.00 91.68           H
ATOM   1851  OG  SER A 132      -1.907   6.037  -3.354  1.00 91.68           O
ATOM   1852  HG  SER A 132      -1.403   6.890  -3.218  1.00 91.68           H
ATOM   1853  HN  SER A 132      -3.689   4.979  -1.820  1.00 91.68           H
ATOM   1854  N   CYS A 133      -2.514   3.317  -4.317  1.00 90.22           N
ATOM   1855  CA  CYS A 133      -1.859   2.292  -5.111  1.00 90.22           C
ATOM   1856  C   CYS A 133      -2.888   1.209  -5.441  1.00 90.22           C
ATOM   1857  O   CYS A 133      -3.028   0.812  -6.597  1.00 90.22           O
ATOM   1858  HA  CYS A 133      -1.505   2.779  -6.020  1.00 90.22           H
ATOM   1859  CB  CYS A 133      -0.635   1.718  -4.396  1.00 90.22           C
ATOM   1860 1HB  CYS A 133      -0.883   1.491  -3.359  1.00 90.22           H
ATOM   1861 2HB  CYS A 133      -0.336   0.780  -4.864  1.00 90.22           H
ATOM   1862  SG  CYS A 133       0.747   2.916  -4.459  1.00 90.22           S
ATOM   1863  HG  CYS A 133       0.240   3.760  -3.565  1.00 90.22           H
ATOM   1864  HN  CYS A 133      -2.138   3.445  -3.399  1.00 90.22           H
ATOM   1865  N   VAL A 134      -3.581   0.761  -4.404  1.00 88.72           N
ATOM   1866  CA  VAL A 134      -4.531  -0.328  -4.553  1.00 88.72           C
ATOM   1867  C   VAL A 134      -5.583   0.057  -5.596  1.00 88.72           C
ATOM   1868  O   VAL A 134      -5.899  -0.733  -6.484  1.00 88.72           O
ATOM   1869  HA  VAL A 134      -3.981  -1.197  -4.915  1.00 88.72           H
ATOM   1870  CB  VAL A 134      -5.138  -0.683  -3.195  1.00 88.72           C
ATOM   1871  HB  VAL A 134      -5.405   0.248  -2.694  1.00 88.72           H
ATOM   1872  CG1 VAL A 134      -6.415  -1.509  -3.363  1.00 88.72           C
ATOM   1873 1HG1 VAL A 134      -7.146  -0.936  -3.934  1.00 88.72           H
ATOM   1874 2HG1 VAL A 134      -6.183  -2.432  -3.894  1.00 88.72           H
ATOM   1875 3HG1 VAL A 134      -6.826  -1.747  -2.382  1.00 88.72           H
ATOM   1876  CG2 VAL A 134      -4.123  -1.416  -2.315  1.00 88.72           C
ATOM   1877 1HG2 VAL A 134      -3.811  -2.336  -2.809  1.00 88.72           H
ATOM   1878 2HG2 VAL A 134      -3.254  -0.778  -2.154  1.00 88.72           H
ATOM   1879 3HG2 VAL A 134      -4.581  -1.656  -1.355  1.00 88.72           H
ATOM   1880  HN  VAL A 134      -3.502   1.129  -3.478  1.00 88.72           H
ATOM   1881  N   LEU A 135      -6.095   1.270  -5.453  1.00 92.22           N
ATOM   1882  CA  LEU A 135      -7.195   1.721  -6.288  1.00 92.22           C
ATOM   1883  C   LEU A 135      -6.705   1.877  -7.729  1.00 92.22           C
ATOM   1884  O   LEU A 135      -7.432   1.571  -8.672  1.00 92.22           O
ATOM   1885  HA  LEU A 135      -7.961   0.946  -6.266  1.00 92.22           H
ATOM   1886  CB  LEU A 135      -7.820   2.993  -5.710  1.00 92.22           C
ATOM   1887 1HB  LEU A 135      -7.026   3.721  -5.544  1.00 92.22           H
ATOM   1888 2HB  LEU A 135      -8.490   3.416  -6.458  1.00 92.22           H
ATOM   1889  CG  LEU A 135      -8.599   2.823  -4.404  1.00 92.22           C
ATOM   1890  HG  LEU A 135      -7.946   2.341  -3.677  1.00 92.22           H
ATOM   1891  CD1 LEU A 135      -8.998   4.181  -3.823  1.00 92.22           C
ATOM   1892 1HD1 LEU A 135      -8.101   4.767  -3.622  1.00 92.22           H
ATOM   1893 2HD1 LEU A 135      -9.625   4.713  -4.539  1.00 92.22           H
ATOM   1894 3HD1 LEU A 135      -9.550   4.032  -2.896  1.00 92.22           H
ATOM   1895  CD2 LEU A 135      -9.809   1.908  -4.603  1.00 92.22           C
ATOM   1896 1HD2 LEU A 135     -10.473   2.340  -5.352  1.00 92.22           H
ATOM   1897 2HD2 LEU A 135      -9.472   0.927  -4.938  1.00 92.22           H
ATOM   1898 3HD2 LEU A 135     -10.345   1.805  -3.659  1.00 92.22           H
ATOM   1899  HN  LEU A 135      -5.772   1.938  -4.783  1.00 92.22           H
ATOM   1900  N   LEU A 136      -5.475   2.354  -7.854  1.00 92.16           N
ATOM   1901  CA  LEU A 136      -4.879   2.554  -9.164  1.00 92.16           C
ATOM   1902  C   LEU A 136      -4.734   1.201  -9.865  1.00 92.16           C
ATOM   1903  O   LEU A 136      -5.073   1.068 -11.040  1.00 92.16           O
ATOM   1904  HA  LEU A 136      -5.565   3.171  -9.744  1.00 92.16           H
ATOM   1905  CB  LEU A 136      -3.565   3.328  -9.042  1.00 92.16           C
ATOM   1906 1HB  LEU A 136      -2.992   2.905  -8.217  1.00 92.16           H
ATOM   1907 2HB  LEU A 136      -2.984   3.164  -9.950  1.00 92.16           H
ATOM   1908  CG  LEU A 136      -3.693   4.836  -8.818  1.00 92.16           C
ATOM   1909  HG  LEU A 136      -4.407   5.001  -8.011  1.00 92.16           H
ATOM   1910  CD1 LEU A 136      -2.360   5.439  -8.372  1.00 92.16           C
ATOM   1911 1HD1 LEU A 136      -2.044   4.972  -7.439  1.00 92.16           H
ATOM   1912 2HD1 LEU A 136      -1.606   5.263  -9.139  1.00 92.16           H
ATOM   1913 3HD1 LEU A 136      -2.479   6.512  -8.219  1.00 92.16           H
ATOM   1914  CD2 LEU A 136      -4.249   5.530 -10.062  1.00 92.16           C
ATOM   1915 1HD2 LEU A 136      -3.578   5.358 -10.904  1.00 92.16           H
ATOM   1916 2HD2 LEU A 136      -5.234   5.126 -10.294  1.00 92.16           H
ATOM   1917 3HD2 LEU A 136      -4.330   6.601  -9.876  1.00 92.16           H
ATOM   1918  HN  LEU A 136      -4.890   2.600  -7.081  1.00 92.16           H
ATOM   1919  N   ILE A 137      -4.229   0.233  -9.115  1.00 87.65           N
ATOM   1920  CA  ILE A 137      -3.979  -1.088  -9.666  1.00 87.65           C
ATOM   1921  C   ILE A 137      -5.303  -1.707 -10.117  1.00 87.65           C
ATOM   1922  O   ILE A 137      -5.370  -2.341 -11.169  1.00 87.65           O
ATOM   1923  HA  ILE A 137      -3.341  -0.961 -10.541  1.00 87.65           H
ATOM   1924  CB  ILE A 137      -3.206  -1.949  -8.665  1.00 87.65           C
ATOM   1925  HB  ILE A 137      -3.588  -1.737  -7.666  1.00 87.65           H
ATOM   1926  CG1 ILE A 137      -1.719  -1.590  -8.666  1.00 87.65           C
ATOM   1927 1HG1 ILE A 137      -1.275  -1.865  -9.623  1.00 87.65           H
ATOM   1928 2HG1 ILE A 137      -1.601  -0.512  -8.558  1.00 87.65           H
ATOM   1929  CG2 ILE A 137      -3.437  -3.438  -8.930  1.00 87.65           C
ATOM   1930 1HG2 ILE A 137      -4.499  -3.663  -8.838  1.00 87.65           H
ATOM   1931 2HG2 ILE A 137      -3.099  -3.685  -9.936  1.00 87.65           H
ATOM   1932 3HG2 ILE A 137      -2.876  -4.027  -8.204  1.00 87.65           H
ATOM   1933  CD1 ILE A 137      -0.982  -2.305  -7.532  1.00 87.65           C
ATOM   1934 1HD1 ILE A 137      -1.412  -2.009  -6.575  1.00 87.65           H
ATOM   1935 2HD1 ILE A 137      -1.081  -3.383  -7.657  1.00 87.65           H
ATOM   1936 3HD1 ILE A 137       0.073  -2.033  -7.555  1.00 87.65           H
ATOM   1937  HN  ILE A 137      -3.993   0.339  -8.149  1.00 87.65           H
ATOM   1938  N   MET A 138      -6.324  -1.502  -9.298  1.00 88.76           N
ATOM   1939  CA  MET A 138      -7.655  -1.985  -9.625  1.00 88.76           C
ATOM   1940  C   MET A 138      -8.158  -1.364 -10.930  1.00 88.76           C
ATOM   1941  O   MET A 138      -8.738  -2.055 -11.767  1.00 88.76           O
ATOM   1942  HA  MET A 138      -7.554  -3.064  -9.744  1.00 88.76           H
ATOM   1943  CB  MET A 138      -8.619  -1.637  -8.489  1.00 88.76           C
ATOM   1944 1HB  MET A 138      -8.227  -2.019  -7.546  1.00 88.76           H
ATOM   1945 2HB  MET A 138      -8.693  -0.555  -8.389  1.00 88.76           H
ATOM   1946  CG  MET A 138     -10.007  -2.227  -8.748  1.00 88.76           C
ATOM   1947 1HG  MET A 138     -10.407  -1.839  -9.684  1.00 88.76           H
ATOM   1948 2HG  MET A 138      -9.937  -3.309  -8.856  1.00 88.76           H
ATOM   1949  SD  MET A 138     -11.104  -1.819  -7.400  1.00 88.76           S
ATOM   1950  CE  MET A 138     -11.257  -0.058  -7.648  1.00 88.76           C
ATOM   1951 1HE  MET A 138     -10.274   0.406  -7.574  1.00 88.76           H
ATOM   1952 2HE  MET A 138     -11.677   0.135  -8.635  1.00 88.76           H
ATOM   1953 3HE  MET A 138     -11.914   0.360  -6.885  1.00 88.76           H
ATOM   1954  HN  MET A 138      -6.254  -1.016  -8.427  1.00 88.76           H
ATOM   1955  N   CYS A 139      -7.918  -0.068 -11.062  1.00 91.79           N
ATOM   1956  CA  CYS A 139      -8.393   0.666 -12.223  1.00 91.79           C
ATOM   1957  C   CYS A 139      -7.647   0.152 -13.455  1.00 91.79           C
ATOM   1958  O   CYS A 139      -8.220   0.064 -14.540  1.00 91.79           O
ATOM   1959  HA  CYS A 139      -9.461   0.465 -12.305  1.00 91.79           H
ATOM   1960  CB  CYS A 139      -8.226   2.177 -12.044  1.00 91.79           C
ATOM   1961 1HB  CYS A 139      -7.225   2.399 -11.673  1.00 91.79           H
ATOM   1962 2HB  CYS A 139      -8.328   2.679 -13.006  1.00 91.79           H
ATOM   1963  SG  CYS A 139      -9.480   2.811 -10.872  1.00 91.79           S
ATOM   1964  HG  CYS A 139      -8.879   2.367  -9.771  1.00 91.79           H
ATOM   1965  HN  CYS A 139      -7.411   0.478 -10.396  1.00 91.79           H
ATOM   1966  N   ILE A 140      -6.380  -0.175 -13.247  1.00 87.32           N
ATOM   1967  CA  ILE A 140      -5.563  -0.723 -14.316  1.00 87.32           C
ATOM   1968  C   ILE A 140      -6.210  -2.007 -14.840  1.00 87.32           C
ATOM   1969  O   ILE A 140      -6.295  -2.215 -16.049  1.00 87.32           O
ATOM   1970  HA  ILE A 140      -5.546   0.009 -15.123  1.00 87.32           H
ATOM   1971  CB  ILE A 140      -4.119  -0.910 -13.845  1.00 87.32           C
ATOM   1972  HB  ILE A 140      -4.139  -1.374 -12.859  1.00 87.32           H
ATOM   1973  CG1 ILE A 140      -3.411   0.438 -13.697  1.00 87.32           C
ATOM   1974 1HG1 ILE A 140      -3.190   0.847 -14.683  1.00 87.32           H
ATOM   1975 2HG1 ILE A 140      -4.073   1.147 -13.199  1.00 87.32           H
ATOM   1976  CG2 ILE A 140      -3.358  -1.858 -14.774  1.00 87.32           C
ATOM   1977 1HG2 ILE A 140      -3.851  -2.831 -14.784  1.00 87.32           H
ATOM   1978 2HG2 ILE A 140      -3.346  -1.446 -15.783  1.00 87.32           H
ATOM   1979 3HG2 ILE A 140      -2.335  -1.974 -14.416  1.00 87.32           H
ATOM   1980  CD1 ILE A 140      -2.116   0.292 -12.897  1.00 87.32           C
ATOM   1981 1HD1 ILE A 140      -2.344  -0.094 -11.903  1.00 87.32           H
ATOM   1982 2HD1 ILE A 140      -1.447  -0.399 -13.410  1.00 87.32           H
ATOM   1983 3HD1 ILE A 140      -1.633   1.265 -12.806  1.00 87.32           H
ATOM   1984  HN  ILE A 140      -5.912  -0.071 -12.369  1.00 87.32           H
ATOM   1985  N   SER A 141      -6.650  -2.835 -13.903  1.00 86.93           N
ATOM   1986  CA  SER A 141      -7.230  -4.120 -14.253  1.00 86.93           C
ATOM   1987  C   SER A 141      -8.488  -3.913 -15.099  1.00 86.93           C
ATOM   1988  O   SER A 141      -8.680  -4.588 -16.109  1.00 86.93           O
ATOM   1989  HA  SER A 141      -6.463  -4.636 -14.829  1.00 86.93           H
ATOM   1990  CB  SER A 141      -7.561  -4.934 -13.001  1.00 86.93           C
ATOM   1991 1HB  SER A 141      -8.362  -4.442 -12.449  1.00 86.93           H
ATOM   1992 2HB  SER A 141      -7.933  -5.916 -13.294  1.00 86.93           H
ATOM   1993  OG  SER A 141      -6.428  -5.091 -12.152  1.00 86.93           O
ATOM   1994  HG  SER A 141      -6.364  -4.319 -11.519  1.00 86.93           H
ATOM   1995  HN  SER A 141      -6.614  -2.640 -12.923  1.00 86.93           H
ATOM   1996  N   VAL A 142      -9.313  -2.976 -14.656  1.00 88.40           N
ATOM   1997  CA  VAL A 142     -10.569  -2.702 -15.333  1.00 88.40           C
ATOM   1998  C   VAL A 142     -10.280  -2.155 -16.733  1.00 88.40           C
ATOM   1999  O   VAL A 142     -10.958  -2.512 -17.695  1.00 88.40           O
ATOM   2000  HA  VAL A 142     -11.103  -3.648 -15.430  1.00 88.40           H
ATOM   2001  CB  VAL A 142     -11.426  -1.758 -14.487  1.00 88.40           C
ATOM   2002  HB  VAL A 142     -10.845  -0.855 -14.302  1.00 88.40           H
ATOM   2003  CG1 VAL A 142     -12.698  -1.354 -15.235  1.00 88.40           C
ATOM   2004 1HG1 VAL A 142     -12.429  -0.846 -16.162  1.00 88.40           H
ATOM   2005 2HG1 VAL A 142     -13.283  -2.245 -15.466  1.00 88.40           H
ATOM   2006 3HG1 VAL A 142     -13.288  -0.683 -14.611  1.00 88.40           H
ATOM   2007  CG2 VAL A 142     -11.762  -2.388 -13.134  1.00 88.40           C
ATOM   2008 1HG2 VAL A 142     -12.314  -3.314 -13.291  1.00 88.40           H
ATOM   2009 2HG2 VAL A 142     -10.840  -2.602 -12.594  1.00 88.40           H
ATOM   2010 3HG2 VAL A 142     -12.372  -1.696 -12.553  1.00 88.40           H
ATOM   2011  HN  VAL A 142      -9.136  -2.410 -13.850  1.00 88.40           H
ATOM   2012  N   ASP A 143      -9.272  -1.298 -16.801  1.00 83.53           N
ATOM   2013  CA  ASP A 143      -8.916  -0.660 -18.057  1.00 83.53           C
ATOM   2014  C   ASP A 143      -8.527  -1.733 -19.076  1.00 83.53           C
ATOM   2015  O   ASP A 143      -8.920  -1.661 -20.239  1.00 83.53           O
ATOM   2016  HA  ASP A 143      -9.804  -0.103 -18.357  1.00 83.53           H
ATOM   2017  CB  ASP A 143      -7.721   0.279 -17.879  1.00 83.53           C
ATOM   2018 1HB  ASP A 143      -7.957   1.035 -17.130  1.00 83.53           H
ATOM   2019 2HB  ASP A 143      -6.865  -0.283 -17.506  1.00 83.53           H
ATOM   2020  CG  ASP A 143      -7.356   0.959 -19.200  1.00 83.53           C
ATOM   2021  OD1 ASP A 143      -8.217   1.708 -19.710  1.00 83.53           O
ATOM   2022  OD2 ASP A 143      -6.225   0.713 -19.671  1.00 83.53           O
ATOM   2023  HN  ASP A 143      -8.705  -1.038 -16.020  1.00 83.53           H
ATOM   2024  N   ARG A 144      -7.759  -2.703 -18.602  1.00 74.34           N
ATOM   2025  CA  ARG A 144      -7.272  -3.763 -19.469  1.00 74.34           C
ATOM   2026  C   ARG A 144      -8.434  -4.637 -19.943  1.00 74.34           C
ATOM   2027  O   ARG A 144      -8.477  -5.043 -21.103  1.00 74.34           O
ATOM   2028  HA  ARG A 144      -6.803  -3.245 -20.306  1.00 74.34           H
ATOM   2029  CB  ARG A 144      -6.247  -4.638 -18.745  1.00 74.34           C
ATOM   2030 1HB  ARG A 144      -6.629  -4.916 -17.763  1.00 74.34           H
ATOM   2031 2HB  ARG A 144      -6.096  -5.563 -19.302  1.00 74.34           H
ATOM   2032  CG  ARG A 144      -4.912  -3.906 -18.591  1.00 74.34           C
ATOM   2033 1HG  ARG A 144      -5.073  -2.950 -18.092  1.00 74.34           H
ATOM   2034 2HG  ARG A 144      -4.245  -4.488 -17.955  1.00 74.34           H
ATOM   2035  CD  ARG A 144      -4.254  -3.672 -19.952  1.00 74.34           C
ATOM   2036 1HD  ARG A 144      -3.858  -4.611 -20.340  1.00 74.34           H
ATOM   2037 2HD  ARG A 144      -4.996  -3.319 -20.668  1.00 74.34           H
ATOM   2038  NE  ARG A 144      -3.163  -2.680 -19.823  1.00 74.34           N
ATOM   2039  HE  ARG A 144      -2.893  -2.397 -18.903  1.00 74.34           H
ATOM   2040  CZ  ARG A 144      -2.516  -2.137 -20.863  1.00 74.34           C
ATOM   2041  NH1 ARG A 144      -2.836  -2.479 -22.118  1.00 74.34           N
ATOM   2042 1HH1 ARG A 144      -3.564  -3.145 -22.285  1.00 74.34           H
ATOM   2043 2HH1 ARG A 144      -2.348  -2.069 -22.889  1.00 74.34           H
ATOM   2044  NH2 ARG A 144      -1.542  -1.246 -20.629  1.00 74.34           N
ATOM   2045 1HH2 ARG A 144      -1.049  -0.831 -21.393  1.00 74.34           H
ATOM   2046 2HH2 ARG A 144      -1.309  -0.996 -19.689  1.00 74.34           H
ATOM   2047  HN  ARG A 144      -7.470  -2.771 -17.647  1.00 74.34           H
ATOM   2048  N   TYR A 145      -9.349  -4.901 -19.021  1.00 84.31           N
ATOM   2049  CA  TYR A 145     -10.552  -5.645 -19.352  1.00 84.31           C
ATOM   2050  C   TYR A 145     -11.298  -4.991 -20.517  1.00 84.31           C
ATOM   2051  O   TYR A 145     -11.638  -5.657 -21.494  1.00 84.31           O
ATOM   2052  HA  TYR A 145     -10.256  -6.653 -19.640  1.00 84.31           H
ATOM   2053  CB  TYR A 145     -11.436  -5.594 -18.104  1.00 84.31           C
ATOM   2054 1HB  TYR A 145     -11.019  -6.262 -17.349  1.00 84.31           H
ATOM   2055 2HB  TYR A 145     -11.406  -4.587 -17.690  1.00 84.31           H
ATOM   2056  CG  TYR A 145     -12.894  -5.982 -18.358  1.00 84.31           C
ATOM   2057  CD1 TYR A 145     -13.878  -5.015 -18.343  1.00 84.31           C
ATOM   2058  HD1 TYR A 145     -13.616  -3.974 -18.150  1.00 84.31           H
ATOM   2059  CD2 TYR A 145     -13.225  -7.300 -18.602  1.00 84.31           C
ATOM   2060  HD2 TYR A 145     -12.448  -8.064 -18.614  1.00 84.31           H
ATOM   2061  CE1 TYR A 145     -15.250  -5.380 -18.582  1.00 84.31           C
ATOM   2062  HE1 TYR A 145     -16.037  -4.625 -18.572  1.00 84.31           H
ATOM   2063  CE2 TYR A 145     -14.597  -7.664 -18.841  1.00 84.31           C
ATOM   2064  HE2 TYR A 145     -14.873  -8.701 -19.035  1.00 84.31           H
ATOM   2065  CZ  TYR A 145     -15.542  -6.686 -18.819  1.00 84.31           C
ATOM   2066  OH  TYR A 145     -16.838  -7.031 -19.045  1.00 84.31           O
ATOM   2067  HH  TYR A 145     -16.906  -8.014 -19.218  1.00 84.31           H
ATOM   2068  HN  TYR A 145      -9.278  -4.616 -18.065  1.00 84.31           H
ATOM   2069  N   ILE A 146     -11.531  -3.694 -20.376  1.00 81.83           N
ATOM   2070  CA  ILE A 146     -12.285  -2.956 -21.374  1.00 81.83           C
ATOM   2071  C   ILE A 146     -11.520  -2.970 -22.699  1.00 81.83           C
ATOM   2072  O   ILE A 146     -12.115  -3.139 -23.762  1.00 81.83           O
ATOM   2073  HA  ILE A 146     -13.233  -3.476 -21.518  1.00 81.83           H
ATOM   2074  CB  ILE A 146     -12.612  -1.550 -20.868  1.00 81.83           C
ATOM   2075  HB  ILE A 146     -11.684  -1.081 -20.540  1.00 81.83           H
ATOM   2076  CG1 ILE A 146     -13.543  -1.607 -19.655  1.00 81.83           C
ATOM   2077 1HG1 ILE A 146     -14.544  -1.899 -19.973  1.00 81.83           H
ATOM   2078 2HG1 ILE A 146     -13.194  -2.371 -18.960  1.00 81.83           H
ATOM   2079  CG2 ILE A 146     -13.185  -0.682 -21.990  1.00 81.83           C
ATOM   2080 1HG2 ILE A 146     -12.456  -0.603 -22.796  1.00 81.83           H
ATOM   2081 2HG2 ILE A 146     -14.100  -1.138 -22.371  1.00 81.83           H
ATOM   2082 3HG2 ILE A 146     -13.409   0.312 -21.602  1.00 81.83           H
ATOM   2083  CD1 ILE A 146     -13.602  -0.253 -18.945  1.00 81.83           C
ATOM   2084 1HD1 ILE A 146     -12.603   0.024 -18.607  1.00 81.83           H
ATOM   2085 2HD1 ILE A 146     -13.974   0.504 -19.636  1.00 81.83           H
ATOM   2086 3HD1 ILE A 146     -14.270  -0.321 -18.087  1.00 81.83           H
ATOM   2087  HN  ILE A 146     -11.214  -3.151 -19.599  1.00 81.83           H
ATOM   2088  N   ALA A 147     -10.212  -2.790 -22.592  1.00 80.68           N
ATOM   2089  CA  ALA A 147      -9.377  -2.645 -23.773  1.00 80.68           C
ATOM   2090  C   ALA A 147      -9.442  -3.931 -24.599  1.00 80.68           C
ATOM   2091  O   ALA A 147      -9.253  -3.902 -25.814  1.00 80.68           O
ATOM   2092  HA  ALA A 147      -9.779  -1.822 -24.364  1.00 80.68           H
ATOM   2093  CB  ALA A 147      -7.949  -2.295 -23.349  1.00 80.68           C
ATOM   2094 1HB  ALA A 147      -7.955  -1.359 -22.790  1.00 80.68           H
ATOM   2095 2HB  ALA A 147      -7.552  -3.091 -22.719  1.00 80.68           H
ATOM   2096 3HB  ALA A 147      -7.324  -2.186 -24.234  1.00 80.68           H
ATOM   2097  HN  ALA A 147      -9.723  -2.744 -21.721  1.00 80.68           H
ATOM   2098  N   ILE A 148      -9.709  -5.029 -23.907  1.00 76.62           N
ATOM   2099  CA  ILE A 148      -9.673  -6.338 -24.536  1.00 76.62           C
ATOM   2100  C   ILE A 148     -11.089  -6.735 -24.958  1.00 76.62           C
ATOM   2101  O   ILE A 148     -11.317  -7.100 -26.111  1.00 76.62           O
ATOM   2102  HA  ILE A 148      -9.057  -6.253 -25.431  1.00 76.62           H
ATOM   2103  CB  ILE A 148      -8.997  -7.356 -23.616  1.00 76.62           C
ATOM   2104  HB  ILE A 148      -9.453  -7.280 -22.629  1.00 76.62           H
ATOM   2105  CG1 ILE A 148      -7.508  -7.043 -23.451  1.00 76.62           C
ATOM   2106 1HG1 ILE A 148      -6.988  -7.228 -24.391  1.00 76.62           H
ATOM   2107 2HG1 ILE A 148      -7.379  -5.986 -23.218  1.00 76.62           H
ATOM   2108  CG2 ILE A 148      -9.231  -8.784 -24.113  1.00 76.62           C
ATOM   2109 1HG2 ILE A 148     -10.301  -8.990 -24.135  1.00 76.62           H
ATOM   2110 2HG2 ILE A 148      -8.818  -8.892 -25.116  1.00 76.62           H
ATOM   2111 3HG2 ILE A 148      -8.740  -9.488 -23.440  1.00 76.62           H
ATOM   2112  CD1 ILE A 148      -6.888  -7.895 -22.342  1.00 76.62           C
ATOM   2113 1HD1 ILE A 148      -7.395  -7.690 -21.400  1.00 76.62           H
ATOM   2114 2HD1 ILE A 148      -6.998  -8.951 -22.591  1.00 76.62           H
ATOM   2115 3HD1 ILE A 148      -5.830  -7.653 -22.247  1.00 76.62           H
ATOM   2116  HN  ILE A 148      -9.947  -5.033 -22.935  1.00 76.62           H
ATOM   2117  N   ALA A 149     -12.002  -6.652 -24.002  1.00 76.38           N
ATOM   2118  CA  ALA A 149     -13.353  -7.144 -24.214  1.00 76.38           C
ATOM   2119  C   ALA A 149     -14.075  -6.229 -25.206  1.00 76.38           C
ATOM   2120  O   ALA A 149     -14.860  -6.697 -26.029  1.00 76.38           O
ATOM   2121  HA  ALA A 149     -13.280  -8.143 -24.641  1.00 76.38           H
ATOM   2122  CB  ALA A 149     -14.080  -7.234 -22.870  1.00 76.38           C
ATOM   2123 1HB  ALA A 149     -13.543  -7.918 -22.212  1.00 76.38           H
ATOM   2124 2HB  ALA A 149     -14.120  -6.246 -22.412  1.00 76.38           H
ATOM   2125 3HB  ALA A 149     -15.093  -7.603 -23.029  1.00 76.38           H
ATOM   2126  HN  ALA A 149     -11.832  -6.259 -23.099  1.00 76.38           H
ATOM   2127  N   GLN A 150     -13.782  -4.942 -25.096  1.00 67.68           N
ATOM   2128  CA  GLN A 150     -14.454  -3.949 -25.917  1.00 67.68           C
ATOM   2129  C   GLN A 150     -13.447  -3.246 -26.829  1.00 67.68           C
ATOM   2130  O   GLN A 150     -13.493  -2.027 -26.988  1.00 67.68           O
ATOM   2131  HA  GLN A 150     -15.171  -4.507 -26.518  1.00 67.68           H
ATOM   2132  CB  GLN A 150     -15.206  -2.938 -25.049  1.00 67.68           C
ATOM   2133 1HB  GLN A 150     -14.498  -2.382 -24.435  1.00 67.68           H
ATOM   2134 2HB  GLN A 150     -15.714  -2.213 -25.686  1.00 67.68           H
ATOM   2135  CG  GLN A 150     -16.227  -3.639 -24.151  1.00 67.68           C
ATOM   2136 1HG  GLN A 150     -16.831  -4.324 -24.747  1.00 67.68           H
ATOM   2137 2HG  GLN A 150     -15.708  -4.239 -23.404  1.00 67.68           H
ATOM   2138  CD  GLN A 150     -17.135  -2.623 -23.456  1.00 67.68           C
ATOM   2139  OE1 GLN A 150     -17.023  -1.422 -23.642  1.00 67.68           O
ATOM   2140  NE2 GLN A 150     -18.038  -3.169 -22.646  1.00 67.68           N
ATOM   2141 1HE2 GLN A 150     -18.077  -4.162 -22.538  1.00 67.68           H
ATOM   2142 2HE2 GLN A 150     -18.678  -2.586 -22.146  1.00 67.68           H
ATOM   2143  HN  GLN A 150     -13.102  -4.575 -24.461  1.00 67.68           H
ATOM   2144  N   ALA A 151     -12.561  -4.045 -27.406  1.00 68.07           N
ATOM   2145  CA  ALA A 151     -11.392  -3.504 -28.079  1.00 68.07           C
ATOM   2146  C   ALA A 151     -11.839  -2.496 -29.139  1.00 68.07           C
ATOM   2147  O   ALA A 151     -11.223  -1.444 -29.300  1.00 68.07           O
ATOM   2148  HA  ALA A 151     -10.788  -2.989 -27.332  1.00 68.07           H
ATOM   2149  CB  ALA A 151     -10.569  -4.649 -28.673  1.00 68.07           C
ATOM   2150 1HB  ALA A 151     -10.251  -5.320 -27.875  1.00 68.07           H
ATOM   2151 2HB  ALA A 151     -11.178  -5.200 -29.390  1.00 68.07           H
ATOM   2152 3HB  ALA A 151      -9.692  -4.243 -29.177  1.00 68.07           H
ATOM   2153  HN  ALA A 151     -12.632  -5.042 -27.419  1.00 68.07           H
ATOM   2154  N   MET A 152     -12.908  -2.854 -29.836  1.00 57.80           N
ATOM   2155  CA  MET A 152     -13.395  -2.035 -30.932  1.00 57.80           C
ATOM   2156  C   MET A 152     -13.859  -0.665 -30.431  1.00 57.80           C
ATOM   2157  O   MET A 152     -13.469   0.365 -30.979  1.00 57.80           O
ATOM   2158  HA  MET A 152     -12.548  -1.914 -31.607  1.00 57.80           H
ATOM   2159  CB  MET A 152     -14.560  -2.746 -31.623  1.00 57.80           C
ATOM   2160 1HB  MET A 152     -15.253  -3.129 -30.874  1.00 57.80           H
ATOM   2161 2HB  MET A 152     -15.114  -2.035 -32.235  1.00 57.80           H
ATOM   2162  CG  MET A 152     -14.059  -3.897 -32.498  1.00 57.80           C
ATOM   2163 1HG  MET A 152     -13.009  -3.744 -32.748  1.00 57.80           H
ATOM   2164 2HG  MET A 152     -14.121  -4.836 -31.948  1.00 57.80           H
ATOM   2165  SD  MET A 152     -15.032  -3.999 -33.990  1.00 57.80           S
ATOM   2166  CE  MET A 152     -16.432  -4.927 -33.384  1.00 57.80           C
ATOM   2167 1HE  MET A 152     -16.093  -5.892 -33.009  1.00 57.80           H
ATOM   2168 2HE  MET A 152     -16.913  -4.373 -32.578  1.00 57.80           H
ATOM   2169 3HE  MET A 152     -17.144  -5.081 -34.195  1.00 57.80           H
ATOM   2170  HN  MET A 152     -13.437  -3.684 -29.661  1.00 57.80           H
ATOM   2171  N   ARG A 153     -14.683  -0.699 -29.394  1.00 56.73           N
ATOM   2172  CA  ARG A 153     -15.232   0.525 -28.835  1.00 56.73           C
ATOM   2173  C   ARG A 153     -14.123   1.355 -28.184  1.00 56.73           C
ATOM   2174  O   ARG A 153     -14.183   2.583 -28.180  1.00 56.73           O
ATOM   2175  HA  ARG A 153     -15.667   1.050 -29.685  1.00 56.73           H
ATOM   2176  CB  ARG A 153     -16.309   0.220 -27.793  1.00 56.73           C
ATOM   2177 1HB  ARG A 153     -15.951  -0.549 -27.108  1.00 56.73           H
ATOM   2178 2HB  ARG A 153     -16.507   1.111 -27.196  1.00 56.73           H
ATOM   2179  CG  ARG A 153     -17.603  -0.249 -28.462  1.00 56.73           C
ATOM   2180 1HG  ARG A 153     -17.897   0.464 -29.233  1.00 56.73           H
ATOM   2181 2HG  ARG A 153     -17.434  -1.204 -28.959  1.00 56.73           H
ATOM   2182  CD  ARG A 153     -18.730  -0.394 -27.437  1.00 56.73           C
ATOM   2183 1HD  ARG A 153     -18.469  -1.156 -26.703  1.00 56.73           H
ATOM   2184 2HD  ARG A 153     -18.860   0.541 -26.893  1.00 56.73           H
ATOM   2185  NE  ARG A 153     -19.991  -0.760 -28.120  1.00 56.73           N
ATOM   2186  HE  ARG A 153     -19.978  -0.840 -29.117  1.00 56.73           H
ATOM   2187  CZ  ARG A 153     -21.148  -0.992 -27.486  1.00 56.73           C
ATOM   2188  NH1 ARG A 153     -21.223  -0.899 -26.151  1.00 56.73           N
ATOM   2189 1HH1 ARG A 153     -20.411  -0.655 -25.621  1.00 56.73           H
ATOM   2190 2HH1 ARG A 153     -22.091  -1.073 -25.686  1.00 56.73           H
ATOM   2191  NH2 ARG A 153     -22.230  -1.317 -28.207  1.00 56.73           N
ATOM   2192 1HH2 ARG A 153     -23.101  -1.493 -27.749  1.00 56.73           H
ATOM   2193 2HH2 ARG A 153     -22.166  -1.385 -29.202  1.00 56.73           H
ATOM   2194  HN  ARG A 153     -14.977  -1.540 -28.940  1.00 56.73           H
ATOM   2195  N   ALA A 154     -13.137   0.650 -27.650  1.00 62.36           N
ATOM   2196  CA  ALA A 154     -12.082   1.297 -26.888  1.00 62.36           C
ATOM   2197  C   ALA A 154     -11.243   2.168 -27.825  1.00 62.36           C
ATOM   2198  O   ALA A 154     -10.649   3.156 -27.395  1.00 62.36           O
ATOM   2199  HA  ALA A 154     -12.555   1.933 -26.140  1.00 62.36           H
ATOM   2200  CB  ALA A 154     -11.244   0.235 -26.173  1.00 62.36           C
ATOM   2201 1HB  ALA A 154     -11.881  -0.336 -25.498  1.00 62.36           H
ATOM   2202 2HB  ALA A 154     -10.801  -0.435 -26.909  1.00 62.36           H
ATOM   2203 3HB  ALA A 154     -10.453   0.721 -25.601  1.00 62.36           H
ATOM   2204  HN  ALA A 154     -13.052  -0.343 -27.730  1.00 62.36           H
ATOM   2205  N   HIS A 155     -11.221   1.771 -29.089  1.00 57.95           N
ATOM   2206  CA  HIS A 155     -10.363   2.423 -30.063  1.00 57.95           C
ATOM   2207  C   HIS A 155     -10.951   3.785 -30.435  1.00 57.95           C
ATOM   2208  O   HIS A 155     -10.223   4.770 -30.548  1.00 57.95           O
ATOM   2209  HA  HIS A 155      -9.398   2.574 -29.579  1.00 57.95           H
ATOM   2210  CB  HIS A 155     -10.139   1.522 -31.279  1.00 57.95           C
ATOM   2211 1HB  HIS A 155     -10.107   0.484 -30.949  1.00 57.95           H
ATOM   2212 2HB  HIS A 155     -10.993   1.616 -31.951  1.00 57.95           H
ATOM   2213  CG  HIS A 155      -8.876   1.830 -32.048  1.00 57.95           C
ATOM   2214  ND1 HIS A 155      -8.742   2.947 -32.853  1.00 57.95           N
ATOM   2215  HD1 HIS A 155      -9.441   3.645 -33.006  1.00 57.95           H
ATOM   2216  CD2 HIS A 155      -7.693   1.155 -32.124  1.00 57.95           C
ATOM   2217  HD2 HIS A 155      -7.455   0.225 -31.609  1.00 57.95           H
ATOM   2218  CE1 HIS A 155      -7.529   2.935 -33.386  1.00 57.95           C
ATOM   2219  HE1 HIS A 155      -7.121   3.683 -34.066  1.00 57.95           H
ATOM   2220  NE2 HIS A 155      -6.880   1.824 -32.933  1.00 57.95           N
ATOM   2221  HN  HIS A 155     -11.774   1.020 -29.449  1.00 57.95           H
ATOM   2222  N   THR A 156     -12.264   3.798 -30.616  1.00 64.14           N
ATOM   2223  CA  THR A 156     -12.944   4.995 -31.080  1.00 64.14           C
ATOM   2224  C   THR A 156     -12.977   6.052 -29.975  1.00 64.14           C
ATOM   2225  O   THR A 156     -12.949   7.250 -30.256  1.00 64.14           O
ATOM   2226  HA  THR A 156     -12.373   5.415 -31.908  1.00 64.14           H
ATOM   2227  CB  THR A 156     -14.334   4.588 -31.574  1.00 64.14           C
ATOM   2228  HB  THR A 156     -14.993   5.454 -31.640  1.00 64.14           H
ATOM   2229  OG1 THR A 156     -14.743   3.573 -30.661  1.00 64.14           O
ATOM   2230  HG1 THR A 156     -15.721   3.393 -30.765  1.00 64.14           H
ATOM   2231  CG2 THR A 156     -14.290   3.876 -32.927  1.00 64.14           C
ATOM   2232 1HG2 THR A 156     -13.685   2.972 -32.843  1.00 64.14           H
ATOM   2233 2HG2 THR A 156     -13.850   4.539 -33.672  1.00 64.14           H
ATOM   2234 3HG2 THR A 156     -15.302   3.608 -33.231  1.00 64.14           H
ATOM   2235  HN  THR A 156     -12.859   3.011 -30.450  1.00 64.14           H
ATOM   2236  N   TRP A 157     -13.037   5.572 -28.742  1.00 58.84           N
ATOM   2237  CA  TRP A 157     -13.276   6.448 -27.608  1.00 58.84           C
ATOM   2238  C   TRP A 157     -11.933   6.717 -26.926  1.00 58.84           C
ATOM   2239  O   TRP A 157     -11.886   6.998 -25.730  1.00 58.84           O
ATOM   2240  HA  TRP A 157     -13.694   7.380 -27.989  1.00 58.84           H
ATOM   2241  CB  TRP A 157     -14.318   5.848 -26.661  1.00 58.84           C
ATOM   2242 1HB  TRP A 157     -13.993   4.850 -26.366  1.00 58.84           H
ATOM   2243 2HB  TRP A 157     -14.360   6.451 -25.754  1.00 58.84           H
ATOM   2244  CG  TRP A 157     -15.723   5.755 -27.260  1.00 58.84           C
ATOM   2245  CD1 TRP A 157     -16.180   4.872 -28.159  1.00 58.84           C
ATOM   2246  HD1 TRP A 157     -15.579   4.074 -28.595  1.00 58.84           H
ATOM   2247  CD2 TRP A 157     -16.842   6.616 -26.964  1.00 58.84           C
ATOM   2248  NE1 TRP A 157     -17.506   5.100 -28.463  1.00 58.84           N
ATOM   2249  HE1 TRP A 157     -18.065   4.576 -29.104  1.00 58.84           H
ATOM   2250  CE2 TRP A 157     -17.922   6.194 -27.713  1.00 58.84           C
ATOM   2251  CE3 TRP A 157     -16.940   7.714 -26.092  1.00 58.84           C
ATOM   2252  HE3 TRP A 157     -16.102   8.066 -25.489  1.00 58.84           H
ATOM   2253  CZ2 TRP A 157     -19.176   6.815 -27.666  1.00 58.84           C
ATOM   2254  HZ2 TRP A 157     -20.014   6.463 -28.268  1.00 58.84           H
ATOM   2255  CZ3 TRP A 157     -18.200   8.323 -26.056  1.00 58.84           C
ATOM   2256  HZ3 TRP A 157     -18.330   9.180 -25.396  1.00 58.84           H
ATOM   2257  CH2 TRP A 157     -19.297   7.911 -26.804  1.00 58.84           C
ATOM   2258  HH2 TRP A 157     -20.246   8.440 -26.720  1.00 58.84           H
ATOM   2259  HN  TRP A 157     -12.925   4.605 -28.512  1.00 58.84           H
ATOM   2260  N   ARG A 158     -10.875   6.621 -27.717  1.00 59.60           N
ATOM   2261  CA  ARG A 158      -9.528   6.655 -27.172  1.00 59.60           C
ATOM   2262  C   ARG A 158      -9.301   7.954 -26.397  1.00 59.60           C
ATOM   2263  O   ARG A 158      -8.758   7.936 -25.294  1.00 59.60           O
ATOM   2264  HA  ARG A 158      -9.473   5.789 -26.512  1.00 59.60           H
ATOM   2265  CB  ARG A 158      -8.482   6.542 -28.283  1.00 59.60           C
ATOM   2266 1HB  ARG A 158      -8.724   5.701 -28.932  1.00 59.60           H
ATOM   2267 2HB  ARG A 158      -8.505   7.439 -28.902  1.00 59.60           H
ATOM   2268  CG  ARG A 158      -7.080   6.355 -27.699  1.00 59.60           C
ATOM   2269 1HG  ARG A 158      -6.807   7.232 -27.111  1.00 59.60           H
ATOM   2270 2HG  ARG A 158      -7.076   5.502 -27.020  1.00 59.60           H
ATOM   2271  CD  ARG A 158      -6.049   6.137 -28.808  1.00 59.60           C
ATOM   2272 1HD  ARG A 158      -6.307   5.250 -29.386  1.00 59.60           H
ATOM   2273 2HD  ARG A 158      -6.060   6.981 -29.497  1.00 59.60           H
ATOM   2274  NE  ARG A 158      -4.699   5.982 -28.220  1.00 59.60           N
ATOM   2275  HE  ARG A 158      -4.605   6.082 -27.230  1.00 59.60           H
ATOM   2276  CZ  ARG A 158      -3.596   5.716 -28.932  1.00 59.60           C
ATOM   2277  NH1 ARG A 158      -3.663   5.572 -30.263  1.00 59.60           N
ATOM   2278 1HH1 ARG A 158      -4.542   5.663 -30.732  1.00 59.60           H
ATOM   2279 2HH1 ARG A 158      -2.835   5.374 -30.787  1.00 59.60           H
ATOM   2280  NH2 ARG A 158      -2.424   5.597 -28.294  1.00 59.60           N
ATOM   2281 1HH2 ARG A 158      -1.591   5.398 -28.811  1.00 59.60           H
ATOM   2282 2HH2 ARG A 158      -2.382   5.706 -27.301  1.00 59.60           H
ATOM   2283  HN  ARG A 158     -10.926   6.523 -28.711  1.00 59.60           H
ATOM   2284  N   GLU A 159      -9.729   9.051 -27.005  1.00 65.28           N
ATOM   2285  CA  GLU A 159      -9.502  10.364 -26.426  1.00 65.28           C
ATOM   2286  C   GLU A 159     -10.327  10.531 -25.148  1.00 65.28           C
ATOM   2287  O   GLU A 159      -9.813  10.989 -24.129  1.00 65.28           O
ATOM   2288  HA  GLU A 159      -8.439  10.395 -26.187  1.00 65.28           H
ATOM   2289  CB  GLU A 159      -9.822  11.470 -27.434  1.00 65.28           C
ATOM   2290 1HB  GLU A 159     -10.785  11.272 -27.903  1.00 65.28           H
ATOM   2291 2HB  GLU A 159      -9.774  12.441 -26.941  1.00 65.28           H
ATOM   2292  CG  GLU A 159      -8.783  11.505 -28.557  1.00 65.28           C
ATOM   2293 1HG  GLU A 159      -7.781  11.511 -28.130  1.00 65.28           H
ATOM   2294 2HG  GLU A 159      -8.867  10.603 -29.163  1.00 65.28           H
ATOM   2295  CD  GLU A 159      -8.974  12.739 -29.441  1.00 65.28           C
ATOM   2296  OE1 GLU A 159      -8.011  13.073 -30.166  1.00 65.28           O
ATOM   2297  OE2 GLU A 159     -10.078  13.321 -29.373  1.00 65.28           O
ATOM   2298  HN  GLU A 159     -10.221   9.052 -27.875  1.00 65.28           H
ATOM   2299  N   LYS A 160     -11.592  10.150 -25.245  1.00 69.67           N
ATOM   2300  CA  LYS A 160     -12.501  10.279 -24.119  1.00 69.67           C
ATOM   2301  C   LYS A 160     -11.974   9.449 -22.946  1.00 69.67           C
ATOM   2302  O   LYS A 160     -12.093   9.854 -21.791  1.00 69.67           O
ATOM   2303  HA  LYS A 160     -12.507  11.328 -23.823  1.00 69.67           H
ATOM   2304  CB  LYS A 160     -13.927   9.917 -24.537  1.00 69.67           C
ATOM   2305 1HB  LYS A 160     -13.938   8.926 -24.989  1.00 69.67           H
ATOM   2306 2HB  LYS A 160     -14.568   9.872 -23.656  1.00 69.67           H
ATOM   2307  CG  LYS A 160     -14.485  10.941 -25.527  1.00 69.67           C
ATOM   2308 1HG  LYS A 160     -14.200  11.946 -25.216  1.00 69.67           H
ATOM   2309 2HG  LYS A 160     -14.047  10.776 -26.512  1.00 69.67           H
ATOM   2310  CD  LYS A 160     -16.009  10.843 -25.618  1.00 69.67           C
ATOM   2311 1HD  LYS A 160     -16.299   9.811 -25.819  1.00 69.67           H
ATOM   2312 2HD  LYS A 160     -16.452  11.118 -24.661  1.00 69.67           H
ATOM   2313  CE  LYS A 160     -16.552  11.755 -26.720  1.00 69.67           C
ATOM   2314 1HE  LYS A 160     -16.311  12.793 -26.493  1.00 69.67           H
ATOM   2315 2HE  LYS A 160     -16.071  11.516 -27.668  1.00 69.67           H
ATOM   2316  NZ  LYS A 160     -18.018  11.597 -26.847  1.00 69.67           N
ATOM   2317 1HZ  LYS A 160     -18.395  12.365 -27.391  1.00 69.67           H
ATOM   2318 2HZ  LYS A 160     -18.225  10.720 -27.313  1.00 69.67           H
ATOM   2319 3HZ  LYS A 160     -18.440  11.597 -25.925  1.00 69.67           H
ATOM   2320  HN  LYS A 160     -11.997   9.760 -26.072  1.00 69.67           H
ATOM   2321  N   ARG A 161     -11.403   8.302 -23.284  1.00 68.20           N
ATOM   2322  CA  ARG A 161     -10.863   7.408 -22.274  1.00 68.20           C
ATOM   2323  C   ARG A 161      -9.737   8.099 -21.502  1.00 68.20           C
ATOM   2324  O   ARG A 161      -9.577   7.881 -20.302  1.00 68.20           O
ATOM   2325  HA  ARG A 161     -11.706   7.184 -21.620  1.00 68.20           H
ATOM   2326  CB  ARG A 161     -10.325   6.123 -22.906  1.00 68.20           C
ATOM   2327 1HB  ARG A 161      -9.720   6.368 -23.778  1.00 68.20           H
ATOM   2328 2HB  ARG A 161      -9.672   5.611 -22.199  1.00 68.20           H
ATOM   2329  CG  ARG A 161     -11.469   5.194 -23.316  1.00 68.20           C
ATOM   2330 1HG  ARG A 161     -12.080   4.956 -22.446  1.00 68.20           H
ATOM   2331 2HG  ARG A 161     -12.117   5.702 -24.031  1.00 68.20           H
ATOM   2332  CD  ARG A 161     -10.931   3.903 -23.936  1.00 68.20           C
ATOM   2333 1HD  ARG A 161     -11.736   3.371 -24.445  1.00 68.20           H
ATOM   2334 2HD  ARG A 161     -10.178   4.137 -24.688  1.00 68.20           H
ATOM   2335  NE  ARG A 161     -10.344   3.043 -22.884  1.00 68.20           N
ATOM   2336  HE  ARG A 161     -10.500   3.297 -21.930  1.00 68.20           H
ATOM   2337  CZ  ARG A 161      -9.617   1.944 -23.131  1.00 68.20           C
ATOM   2338  NH1 ARG A 161      -9.377   1.557 -24.391  1.00 68.20           N
ATOM   2339 1HH1 ARG A 161      -9.741   2.088 -25.156  1.00 68.20           H
ATOM   2340 2HH1 ARG A 161      -8.833   0.736 -24.566  1.00 68.20           H
ATOM   2341  NH2 ARG A 161      -9.134   1.240 -22.099  1.00 68.20           N
ATOM   2342 1HH2 ARG A 161      -8.589   0.418 -22.266  1.00 68.20           H
ATOM   2343 2HH2 ARG A 161      -9.318   1.536 -21.161  1.00 68.20           H
ATOM   2344  HN  ARG A 161     -11.307   7.981 -24.227  1.00 68.20           H
ATOM   2345  N   LEU A 162      -8.984   8.918 -22.222  1.00 79.41           N
ATOM   2346  CA  LEU A 162      -7.875   9.639 -21.621  1.00 79.41           C
ATOM   2347  C   LEU A 162      -8.420  10.681 -20.643  1.00 79.41           C
ATOM   2348  O   LEU A 162      -7.855  10.885 -19.569  1.00 79.41           O
ATOM   2349  HA  LEU A 162      -7.281   8.916 -21.061  1.00 79.41           H
ATOM   2350  CB  LEU A 162      -6.969  10.227 -22.704  1.00 79.41           C
ATOM   2351 1HB  LEU A 162      -6.690   9.428 -23.391  1.00 79.41           H
ATOM   2352 2HB  LEU A 162      -7.545  10.953 -23.278  1.00 79.41           H
ATOM   2353  CG  LEU A 162      -5.690  10.907 -22.212  1.00 79.41           C
ATOM   2354  HG  LEU A 162      -5.963  11.633 -21.446  1.00 79.41           H
ATOM   2355  CD1 LEU A 162      -4.746   9.895 -21.559  1.00 79.41           C
ATOM   2356 1HD1 LEU A 162      -5.245   9.430 -20.709  1.00 79.41           H
ATOM   2357 2HD1 LEU A 162      -4.477   9.129 -22.286  1.00 79.41           H
ATOM   2358 3HD1 LEU A 162      -3.846  10.405 -21.218  1.00 79.41           H
ATOM   2359  CD2 LEU A 162      -5.009  11.679 -23.344  1.00 79.41           C
ATOM   2360 1HD2 LEU A 162      -4.751  10.991 -24.149  1.00 79.41           H
ATOM   2361 2HD2 LEU A 162      -5.687  12.443 -23.722  1.00 79.41           H
ATOM   2362 3HD2 LEU A 162      -4.102  12.153 -22.966  1.00 79.41           H
ATOM   2363  HN  LEU A 162      -9.122   9.092 -23.198  1.00 79.41           H
ATOM   2364  N   LEU A 163      -9.512  11.313 -21.048  1.00 82.18           N
ATOM   2365  CA  LEU A 163     -10.153  12.312 -20.211  1.00 82.18           C
ATOM   2366  C   LEU A 163     -10.652  11.650 -18.925  1.00 82.18           C
ATOM   2367  O   LEU A 163     -10.382  12.134 -17.827  1.00 82.18           O
ATOM   2368  HA  LEU A 163      -9.396  13.051 -19.947  1.00 82.18           H
ATOM   2369  CB  LEU A 163     -11.247  13.043 -20.991  1.00 82.18           C
ATOM   2370 1HB  LEU A 163     -10.807  13.448 -21.902  1.00 82.18           H
ATOM   2371 2HB  LEU A 163     -11.997  12.314 -21.296  1.00 82.18           H
ATOM   2372  CG  LEU A 163     -11.954  14.180 -20.250  1.00 82.18           C
ATOM   2373  HG  LEU A 163     -12.333  13.789 -19.306  1.00 82.18           H
ATOM   2374  CD1 LEU A 163     -10.974  15.306 -19.912  1.00 82.18           C
ATOM   2375 1HD1 LEU A 163     -10.178  14.917 -19.277  1.00 82.18           H
ATOM   2376 2HD1 LEU A 163     -10.544  15.702 -20.832  1.00 82.18           H
ATOM   2377 3HD1 LEU A 163     -11.502  16.101 -19.386  1.00 82.18           H
ATOM   2378  CD2 LEU A 163     -13.158  14.688 -21.045  1.00 82.18           C
ATOM   2379 1HD2 LEU A 163     -12.824  15.057 -22.015  1.00 82.18           H
ATOM   2380 2HD2 LEU A 163     -13.867  13.873 -21.191  1.00 82.18           H
ATOM   2381 3HD2 LEU A 163     -13.642  15.496 -20.496  1.00 82.18           H
ATOM   2382  HN  LEU A 163      -9.957  11.151 -21.929  1.00 82.18           H
ATOM   2383  N   TYR A 164     -11.373  10.552 -19.104  1.00 75.02           N
ATOM   2384  CA  TYR A 164     -11.920   9.824 -17.972  1.00 75.02           C
ATOM   2385  C   TYR A 164     -10.807   9.344 -17.038  1.00 75.02           C
ATOM   2386  O   TYR A 164     -10.987   9.302 -15.822  1.00 75.02           O
ATOM   2387  HA  TYR A 164     -12.578  10.498 -17.425  1.00 75.02           H
ATOM   2388  CB  TYR A 164     -12.636   8.606 -18.561  1.00 75.02           C
ATOM   2389 1HB  TYR A 164     -11.980   8.129 -19.289  1.00 75.02           H
ATOM   2390 2HB  TYR A 164     -12.811   7.881 -17.766  1.00 75.02           H
ATOM   2391  CG  TYR A 164     -13.970   8.934 -19.235  1.00 75.02           C
ATOM   2392  CD1 TYR A 164     -14.917   9.679 -18.563  1.00 75.02           C
ATOM   2393  HD1 TYR A 164     -14.715  10.034 -17.552  1.00 75.02           H
ATOM   2394  CD2 TYR A 164     -14.225   8.484 -20.514  1.00 75.02           C
ATOM   2395  HD2 TYR A 164     -13.477   7.896 -21.045  1.00 75.02           H
ATOM   2396  CE1 TYR A 164     -16.173   9.988 -19.197  1.00 75.02           C
ATOM   2397  HE1 TYR A 164     -16.930  10.575 -18.678  1.00 75.02           H
ATOM   2398  CE2 TYR A 164     -15.481   8.793 -21.148  1.00 75.02           C
ATOM   2399  HE2 TYR A 164     -15.695   8.444 -22.159  1.00 75.02           H
ATOM   2400  CZ  TYR A 164     -16.393   9.529 -20.459  1.00 75.02           C
ATOM   2401  OH  TYR A 164     -17.578   9.821 -21.058  1.00 75.02           O
ATOM   2402  HH  TYR A 164     -18.147  10.366 -20.442  1.00 75.02           H
ATOM   2403  HN  TYR A 164     -11.583  10.161 -20.000  1.00 75.02           H
ATOM   2404  N   SER A 165      -9.681   8.995 -17.643  1.00 86.11           N
ATOM   2405  CA  SER A 165      -8.544   8.505 -16.882  1.00 86.11           C
ATOM   2406  C   SER A 165      -8.055   9.586 -15.917  1.00 86.11           C
ATOM   2407  O   SER A 165      -7.634   9.283 -14.801  1.00 86.11           O
ATOM   2408  HA  SER A 165      -8.916   7.640 -16.331  1.00 86.11           H
ATOM   2409  CB  SER A 165      -7.408   8.067 -17.809  1.00 86.11           C
ATOM   2410 1HB  SER A 165      -6.700   7.456 -17.250  1.00 86.11           H
ATOM   2411 2HB  SER A 165      -7.811   7.441 -18.605  1.00 86.11           H
ATOM   2412  OG  SER A 165      -6.727   9.180 -18.380  1.00 86.11           O
ATOM   2413  HG  SER A 165      -7.388   9.858 -18.702  1.00 86.11           H
ATOM   2414  HN  SER A 165      -9.539   9.042 -18.632  1.00 86.11           H
ATOM   2415  N   LYS A 166      -8.127  10.825 -16.381  1.00 83.53           N
ATOM   2416  CA  LYS A 166      -7.723  11.956 -15.563  1.00 83.53           C
ATOM   2417  C   LYS A 166      -8.689  12.098 -14.385  1.00 83.53           C
ATOM   2418  O   LYS A 166      -8.261  12.247 -13.241  1.00 83.53           O
ATOM   2419  HA  LYS A 166      -6.730  11.737 -15.170  1.00 83.53           H
ATOM   2420  CB  LYS A 166      -7.604  13.220 -16.416  1.00 83.53           C
ATOM   2421 1HB  LYS A 166      -8.518  13.361 -16.993  1.00 83.53           H
ATOM   2422 2HB  LYS A 166      -7.498  14.091 -15.770  1.00 83.53           H
ATOM   2423  CG  LYS A 166      -6.405  13.131 -17.363  1.00 83.53           C
ATOM   2424 1HG  LYS A 166      -5.493  12.977 -16.786  1.00 83.53           H
ATOM   2425 2HG  LYS A 166      -6.518  12.268 -18.019  1.00 83.53           H
ATOM   2426  CD  LYS A 166      -6.275  14.404 -18.203  1.00 83.53           C
ATOM   2427 1HD  LYS A 166      -7.175  14.541 -18.803  1.00 83.53           H
ATOM   2428 2HD  LYS A 166      -6.194  15.270 -17.547  1.00 83.53           H
ATOM   2429  CE  LYS A 166      -5.051  14.334 -19.117  1.00 83.53           C
ATOM   2430 1HE  LYS A 166      -4.159  14.123 -18.526  1.00 83.53           H
ATOM   2431 2HE  LYS A 166      -5.165  13.513 -19.825  1.00 83.53           H
ATOM   2432  NZ  LYS A 166      -4.878  15.608 -19.850  1.00 83.53           N
ATOM   2433 1HZ  LYS A 166      -4.069  15.541 -20.458  1.00 83.53           H
ATOM   2434 2HZ  LYS A 166      -5.705  15.793 -20.407  1.00 83.53           H
ATOM   2435 3HZ  LYS A 166      -4.740  16.363 -19.187  1.00 83.53           H
ATOM   2436  HN  LYS A 166      -8.453  11.061 -17.296  1.00 83.53           H
ATOM   2437  N   MET A 167      -9.974  12.046 -14.704  1.00 84.98           N
ATOM   2438  CA  MET A 167     -11.004  12.208 -13.693  1.00 84.98           C
ATOM   2439  C   MET A 167     -10.910  11.109 -12.633  1.00 84.98           C
ATOM   2440  O   MET A 167     -11.002  11.385 -11.438  1.00 84.98           O
ATOM   2441  HA  MET A 167     -10.816  13.180 -13.236  1.00 84.98           H
ATOM   2442  CB  MET A 167     -12.382  12.162 -14.355  1.00 84.98           C
ATOM   2443 1HB  MET A 167     -12.495  11.226 -14.904  1.00 84.98           H
ATOM   2444 2HB  MET A 167     -13.158  12.177 -13.590  1.00 84.98           H
ATOM   2445  CG  MET A 167     -12.573  13.344 -15.308  1.00 84.98           C
ATOM   2446 1HG  MET A 167     -12.467  14.282 -14.762  1.00 84.98           H
ATOM   2447 2HG  MET A 167     -11.799  13.332 -16.075  1.00 84.98           H
ATOM   2448  SD  MET A 167     -14.186  13.261 -16.068  1.00 84.98           S
ATOM   2449  CE  MET A 167     -15.195  13.850 -14.718  1.00 84.98           C
ATOM   2450 1HE  MET A 167     -15.076  13.189 -13.860  1.00 84.98           H
ATOM   2451 2HE  MET A 167     -14.885  14.859 -14.446  1.00 84.98           H
ATOM   2452 3HE  MET A 167     -16.241  13.862 -15.025  1.00 84.98           H
ATOM   2453  HN  MET A 167     -10.313  11.896 -15.633  1.00 84.98           H
ATOM   2454  N   VAL A 168     -10.726   9.886 -13.109  1.00 92.24           N
ATOM   2455  CA  VAL A 168     -10.658   8.739 -12.219  1.00 92.24           C
ATOM   2456  C   VAL A 168      -9.474   8.910 -11.264  1.00 92.24           C
ATOM   2457  O   VAL A 168      -9.593   8.642 -10.070  1.00 92.24           O
ATOM   2458  HA  VAL A 168     -11.579   8.720 -11.636  1.00 92.24           H
ATOM   2459  CB  VAL A 168     -10.586   7.447 -13.036  1.00 92.24           C
ATOM   2460  HB  VAL A 168      -9.779   7.554 -13.761  1.00 92.24           H
ATOM   2461  CG1 VAL A 168     -10.257   6.251 -12.141  1.00 92.24           C
ATOM   2462 1HG1 VAL A 168      -9.294   6.413 -11.657  1.00 92.24           H
ATOM   2463 2HG1 VAL A 168     -11.032   6.142 -11.381  1.00 92.24           H
ATOM   2464 3HG1 VAL A 168     -10.212   5.346 -12.746  1.00 92.24           H
ATOM   2465  CG2 VAL A 168     -11.886   7.214 -13.808  1.00 92.24           C
ATOM   2466 1HG2 VAL A 168     -12.716   7.138 -13.107  1.00 92.24           H
ATOM   2467 2HG2 VAL A 168     -12.059   8.048 -14.488  1.00 92.24           H
ATOM   2468 3HG2 VAL A 168     -11.807   6.289 -14.380  1.00 92.24           H
ATOM   2469  HN  VAL A 168     -10.625   9.674 -14.081  1.00 92.24           H
ATOM   2470  N   CYS A 169      -8.360   9.354 -11.827  1.00 93.80           N
ATOM   2471  CA  CYS A 169      -7.154   9.557 -11.042  1.00 93.80           C
ATOM   2472  C   CYS A 169      -7.464  10.571  -9.939  1.00 93.80           C
ATOM   2473  O   CYS A 169      -7.125  10.352  -8.777  1.00 93.80           O
ATOM   2474  HA  CYS A 169      -6.892   8.588 -10.615  1.00 93.80           H
ATOM   2475  CB  CYS A 169      -5.980  10.003 -11.915  1.00 93.80           C
ATOM   2476 1HB  CYS A 169      -6.290  10.820 -12.567  1.00 93.80           H
ATOM   2477 2HB  CYS A 169      -5.174  10.385 -11.287  1.00 93.80           H
ATOM   2478  SG  CYS A 169      -5.376   8.598 -12.919  1.00 93.80           S
ATOM   2479  HG  CYS A 169      -6.345   8.649 -13.828  1.00 93.80           H
ATOM   2480  HN  CYS A 169      -8.274   9.574 -12.799  1.00 93.80           H
ATOM   2481  N   PHE A 170      -8.105  11.658 -10.342  1.00 93.10           N
ATOM   2482  CA  PHE A 170      -8.442  12.718  -9.407  1.00 93.10           C
ATOM   2483  C   PHE A 170      -9.332  12.191  -8.279  1.00 93.10           C
ATOM   2484  O   PHE A 170      -9.087  12.474  -7.107  1.00 93.10           O
ATOM   2485  HA  PHE A 170      -7.507  13.088  -8.987  1.00 93.10           H
ATOM   2486  CB  PHE A 170      -9.211  13.781 -10.194  1.00 93.10           C
ATOM   2487 1HB  PHE A 170      -8.598  14.114 -11.031  1.00 93.10           H
ATOM   2488 2HB  PHE A 170     -10.108  13.327 -10.617  1.00 93.10           H
ATOM   2489  CG  PHE A 170      -9.618  14.999  -9.362  1.00 93.10           C
ATOM   2490  CD1 PHE A 170     -10.896  15.121  -8.914  1.00 93.10           C
ATOM   2491  HD1 PHE A 170     -11.631  14.351  -9.149  1.00 93.10           H
ATOM   2492  CD2 PHE A 170      -8.700  15.959  -9.069  1.00 93.10           C
ATOM   2493  HD2 PHE A 170      -7.676  15.861  -9.428  1.00 93.10           H
ATOM   2494  CE1 PHE A 170     -11.273  16.251  -8.142  1.00 93.10           C
ATOM   2495  HE1 PHE A 170     -12.298  16.349  -7.783  1.00 93.10           H
ATOM   2496  CE2 PHE A 170      -9.077  17.089  -8.297  1.00 93.10           C
ATOM   2497  HE2 PHE A 170      -8.342  17.859  -8.062  1.00 93.10           H
ATOM   2498  CZ  PHE A 170     -10.356  17.211  -7.849  1.00 93.10           C
ATOM   2499  HZ  PHE A 170     -10.645  18.079  -7.256  1.00 93.10           H
ATOM   2500  HN  PHE A 170      -8.391  11.821 -11.286  1.00 93.10           H
ATOM   2501  N   THR A 171     -10.345  11.435  -8.673  1.00 92.63           N
ATOM   2502  CA  THR A 171     -11.287  10.885  -7.712  1.00 92.63           C
ATOM   2503  C   THR A 171     -10.559   9.996  -6.701  1.00 92.63           C
ATOM   2504  O   THR A 171     -10.883  10.006  -5.515  1.00 92.63           O
ATOM   2505  HA  THR A 171     -11.728  11.710  -7.153  1.00 92.63           H
ATOM   2506  CB  THR A 171     -12.382  10.152  -8.489  1.00 92.63           C
ATOM   2507  HB  THR A 171     -11.986   9.257  -8.969  1.00 92.63           H
ATOM   2508  OG1 THR A 171     -12.905  11.142  -9.370  1.00 92.63           O
ATOM   2509  HG1 THR A 171     -12.429  11.104 -10.249  1.00 92.63           H
ATOM   2510  CG2 THR A 171     -13.572   9.772  -7.606  1.00 92.63           C
ATOM   2511 1HG2 THR A 171     -14.010  10.675  -7.179  1.00 92.63           H
ATOM   2512 2HG2 THR A 171     -13.235   9.118  -6.803  1.00 92.63           H
ATOM   2513 3HG2 THR A 171     -14.320   9.255  -8.207  1.00 92.63           H
ATOM   2514  HN  THR A 171     -10.528  11.196  -9.627  1.00 92.63           H
ATOM   2515  N   ILE A 172      -9.590   9.249  -7.208  1.00 93.59           N
ATOM   2516  CA  ILE A 172      -8.836   8.331  -6.371  1.00 93.59           C
ATOM   2517  C   ILE A 172      -8.081   9.125  -5.303  1.00 93.59           C
ATOM   2518  O   ILE A 172      -8.096   8.762  -4.128  1.00 93.59           O
ATOM   2519  HA  ILE A 172      -9.554   7.679  -5.873  1.00 93.59           H
ATOM   2520  CB  ILE A 172      -7.934   7.441  -7.229  1.00 93.59           C
ATOM   2521  HB  ILE A 172      -7.452   8.067  -7.980  1.00 93.59           H
ATOM   2522  CG1 ILE A 172      -8.754   6.388  -7.976  1.00 93.59           C
ATOM   2523 1HG1 ILE A 172      -9.133   5.649  -7.270  1.00 93.59           H
ATOM   2524 2HG1 ILE A 172      -9.621   6.859  -8.441  1.00 93.59           H
ATOM   2525  CG2 ILE A 172      -6.824   6.811  -6.385  1.00 93.59           C
ATOM   2526 1HG2 ILE A 172      -6.216   7.598  -5.939  1.00 93.59           H
ATOM   2527 2HG2 ILE A 172      -7.268   6.203  -5.597  1.00 93.59           H
ATOM   2528 3HG2 ILE A 172      -6.198   6.184  -7.019  1.00 93.59           H
ATOM   2529  CD1 ILE A 172      -7.909   5.693  -9.046  1.00 93.59           C
ATOM   2530 1HD1 ILE A 172      -7.552   6.432  -9.763  1.00 93.59           H
ATOM   2531 2HD1 ILE A 172      -7.058   5.203  -8.574  1.00 93.59           H
ATOM   2532 3HD1 ILE A 172      -8.517   4.949  -9.562  1.00 93.59           H
ATOM   2533  HN  ILE A 172      -9.318   9.264  -8.171  1.00 93.59           H
ATOM   2534  N   TRP A 173      -7.439  10.194  -5.750  1.00 92.18           N
ATOM   2535  CA  TRP A 173      -6.605  10.990  -4.865  1.00 92.18           C
ATOM   2536  C   TRP A 173      -7.501  11.584  -3.777  1.00 92.18           C
ATOM   2537  O   TRP A 173      -7.148  11.567  -2.599  1.00 92.18           O
ATOM   2538  HA  TRP A 173      -5.865  10.326  -4.418  1.00 92.18           H
ATOM   2539  CB  TRP A 173      -5.832  12.053  -5.649  1.00 92.18           C
ATOM   2540 1HB  TRP A 173      -6.497  12.497  -6.390  1.00 92.18           H
ATOM   2541 2HB  TRP A 173      -5.538  12.850  -4.967  1.00 92.18           H
ATOM   2542  CG  TRP A 173      -4.585  11.520  -6.357  1.00 92.18           C
ATOM   2543  CD1 TRP A 173      -4.387  11.363  -7.673  1.00 92.18           C
ATOM   2544  HD1 TRP A 173      -5.125  11.607  -8.438  1.00 92.18           H
ATOM   2545  CD2 TRP A 173      -3.363  11.079  -5.730  1.00 92.18           C
ATOM   2546  NE1 TRP A 173      -3.132  10.854  -7.939  1.00 92.18           N
ATOM   2547  HE1 TRP A 173      -2.755  10.651  -8.842  1.00 92.18           H
ATOM   2548  CE2 TRP A 173      -2.490  10.676  -6.720  1.00 92.18           C
ATOM   2549  CE3 TRP A 173      -3.007  11.021  -4.371  1.00 92.18           C
ATOM   2550  HE3 TRP A 173      -3.678  11.334  -3.571  1.00 92.18           H
ATOM   2551  CZ2 TRP A 173      -1.205  10.187  -6.456  1.00 92.18           C
ATOM   2552  HZ2 TRP A 173      -0.533   9.875  -7.256  1.00 92.18           H
ATOM   2553  CZ3 TRP A 173      -1.719  10.531  -4.124  1.00 92.18           C
ATOM   2554  HZ3 TRP A 173      -1.393  10.465  -3.086  1.00 92.18           H
ATOM   2555  CH2 TRP A 173      -0.828  10.121  -5.109  1.00 92.18           C
ATOM   2556  HH2 TRP A 173       0.159   9.750  -4.834  1.00 92.18           H
ATOM   2557  HN  TRP A 173      -7.481  10.518  -6.695  1.00 92.18           H
ATOM   2558  N   VAL A 174      -8.645  12.094  -4.210  1.00 95.32           N
ATOM   2559  CA  VAL A 174      -9.581  12.719  -3.292  1.00 95.32           C
ATOM   2560  C   VAL A 174     -10.040  11.688  -2.258  1.00 95.32           C
ATOM   2561  O   VAL A 174     -10.103  11.984  -1.066  1.00 95.32           O
ATOM   2562  HA  VAL A 174      -9.051  13.520  -2.776  1.00 95.32           H
ATOM   2563  CB  VAL A 174     -10.741  13.342  -4.070  1.00 95.32           C
ATOM   2564  HB  VAL A 174     -11.165  12.572  -4.714  1.00 95.32           H
ATOM   2565  CG1 VAL A 174     -11.843  13.821  -3.123  1.00 95.32           C
ATOM   2566 1HG1 VAL A 174     -12.222  12.976  -2.549  1.00 95.32           H
ATOM   2567 2HG1 VAL A 174     -11.437  14.570  -2.442  1.00 95.32           H
ATOM   2568 3HG1 VAL A 174     -12.655  14.260  -3.702  1.00 95.32           H
ATOM   2569  CG2 VAL A 174     -10.251  14.484  -4.964  1.00 95.32           C
ATOM   2570 1HG2 VAL A 174      -9.790  15.255  -4.347  1.00 95.32           H
ATOM   2571 2HG2 VAL A 174      -9.519  14.101  -5.674  1.00 95.32           H
ATOM   2572 3HG2 VAL A 174     -11.096  14.909  -5.506  1.00 95.32           H
ATOM   2573  HN  VAL A 174      -8.934  12.086  -5.168  1.00 95.32           H
ATOM   2574  N   LEU A 175     -10.349  10.498  -2.754  1.00 89.90           N
ATOM   2575  CA  LEU A 175     -10.872   9.446  -1.900  1.00 89.90           C
ATOM   2576  C   LEU A 175      -9.806   9.047  -0.877  1.00 89.90           C
ATOM   2577  O   LEU A 175     -10.098   8.918   0.310  1.00 89.90           O
ATOM   2578  HA  LEU A 175     -11.729   9.855  -1.364  1.00 89.90           H
ATOM   2579  CB  LEU A 175     -11.383   8.276  -2.744  1.00 89.90           C
ATOM   2580 1HB  LEU A 175     -12.132   8.656  -3.439  1.00 89.90           H
ATOM   2581 2HB  LEU A 175     -10.555   7.897  -3.343  1.00 89.90           H
ATOM   2582  CG  LEU A 175     -11.994   7.107  -1.969  1.00 89.90           C
ATOM   2583  HG  LEU A 175     -11.258   6.755  -1.246  1.00 89.90           H
ATOM   2584  CD1 LEU A 175     -13.226   7.555  -1.180  1.00 89.90           C
ATOM   2585 1HD1 LEU A 175     -12.940   8.332  -0.471  1.00 89.90           H
ATOM   2586 2HD1 LEU A 175     -13.975   7.948  -1.867  1.00 89.90           H
ATOM   2587 3HD1 LEU A 175     -13.640   6.704  -0.639  1.00 89.90           H
ATOM   2588  CD2 LEU A 175     -12.306   5.935  -2.902  1.00 89.90           C
ATOM   2589 1HD2 LEU A 175     -13.015   6.257  -3.665  1.00 89.90           H
ATOM   2590 2HD2 LEU A 175     -11.387   5.596  -3.380  1.00 89.90           H
ATOM   2591 3HD2 LEU A 175     -12.739   5.117  -2.326  1.00 89.90           H
ATOM   2592  HN  LEU A 175     -10.246  10.250  -3.717  1.00 89.90           H
ATOM   2593  N   ALA A 176      -8.593   8.862  -1.377  1.00 94.78           N
ATOM   2594  CA  ALA A 176      -7.498   8.411  -0.535  1.00 94.78           C
ATOM   2595  C   ALA A 176      -7.248   9.444   0.566  1.00 94.78           C
ATOM   2596  O   ALA A 176      -6.976   9.084   1.710  1.00 94.78           O
ATOM   2597  HA  ALA A 176      -7.798   7.469  -0.076  1.00 94.78           H
ATOM   2598  CB  ALA A 176      -6.258   8.167  -1.397  1.00 94.78           C
ATOM   2599 1HB  ALA A 176      -6.479   7.404  -2.143  1.00 94.78           H
ATOM   2600 2HB  ALA A 176      -5.974   9.093  -1.896  1.00 94.78           H
ATOM   2601 3HB  ALA A 176      -5.437   7.829  -0.765  1.00 94.78           H
ATOM   2602  HN  ALA A 176      -8.354   9.014  -2.336  1.00 94.78           H
ATOM   2603  N   ALA A 177      -7.350  10.708   0.181  1.00 94.70           N
ATOM   2604  CA  ALA A 177      -7.112  11.796   1.115  1.00 94.70           C
ATOM   2605  C   ALA A 177      -8.125  11.713   2.258  1.00 94.70           C
ATOM   2606  O   ALA A 177      -7.760  11.833   3.426  1.00 94.70           O
ATOM   2607  HA  ALA A 177      -6.108  11.671   1.521  1.00 94.70           H
ATOM   2608  CB  ALA A 177      -7.181  13.131   0.371  1.00 94.70           C
ATOM   2609 1HB  ALA A 177      -6.422  13.151  -0.411  1.00 94.70           H
ATOM   2610 2HB  ALA A 177      -8.167  13.247  -0.077  1.00 94.70           H
ATOM   2611 3HB  ALA A 177      -7.002  13.947   1.071  1.00 94.70           H
ATOM   2612  HN  ALA A 177      -7.591  10.992  -0.747  1.00 94.70           H
ATOM   2613  N   ALA A 178      -9.379  11.507   1.881  1.00 94.91           N
ATOM   2614  CA  ALA A 178     -10.455  11.457   2.857  1.00 94.91           C
ATOM   2615  C   ALA A 178     -10.214  10.289   3.816  1.00 94.91           C
ATOM   2616  O   ALA A 178     -10.495  10.393   5.009  1.00 94.91           O
ATOM   2617  HA  ALA A 178     -10.435  12.389   3.421  1.00 94.91           H
ATOM   2618  CB  ALA A 178     -11.797  11.348   2.131  1.00 94.91           C
ATOM   2619 1HB  ALA A 178     -11.933  12.216   1.485  1.00 94.91           H
ATOM   2620 2HB  ALA A 178     -11.812  10.440   1.528  1.00 94.91           H
ATOM   2621 3HB  ALA A 178     -12.604  11.311   2.863  1.00 94.91           H
ATOM   2622  HN  ALA A 178      -9.663  11.375   0.932  1.00 94.91           H
ATOM   2623  N   LEU A 179      -9.697   9.204   3.258  1.00 91.65           N
ATOM   2624  CA  LEU A 179      -9.487   7.993   4.033  1.00 91.65           C
ATOM   2625  C   LEU A 179      -8.293   8.193   4.970  1.00 91.65           C
ATOM   2626  O   LEU A 179      -8.013   7.343   5.814  1.00 91.65           O
ATOM   2627  HA  LEU A 179     -10.378   7.833   4.639  1.00 91.65           H
ATOM   2628  CB  LEU A 179      -9.346   6.783   3.108  1.00 91.65           C
ATOM   2629 1HB  LEU A 179      -8.560   6.995   2.382  1.00 91.65           H
ATOM   2630 2HB  LEU A 179      -9.010   5.933   3.702  1.00 91.65           H
ATOM   2631  CG  LEU A 179     -10.607   6.370   2.346  1.00 91.65           C
ATOM   2632  HG  LEU A 179     -11.007   7.252   1.845  1.00 91.65           H
ATOM   2633  CD1 LEU A 179     -10.280   5.343   1.260  1.00 91.65           C
ATOM   2634 1HD1 LEU A 179      -9.571   5.773   0.554  1.00 91.65           H
ATOM   2635 2HD1 LEU A 179      -9.843   4.456   1.719  1.00 91.65           H
ATOM   2636 3HD1 LEU A 179     -11.194   5.067   0.734  1.00 91.65           H
ATOM   2637  CD2 LEU A 179     -11.687   5.867   3.306  1.00 91.65           C
ATOM   2638 1HD2 LEU A 179     -11.311   5.003   3.854  1.00 91.65           H
ATOM   2639 2HD2 LEU A 179     -11.946   6.659   4.008  1.00 91.65           H
ATOM   2640 3HD2 LEU A 179     -12.572   5.580   2.738  1.00 91.65           H
ATOM   2641  HN  LEU A 179      -9.425   9.144   2.298  1.00 91.65           H
ATOM   2642  N   CYS A 180      -7.623   9.321   4.789  1.00 90.81           N
ATOM   2643  CA  CYS A 180      -6.446   9.628   5.584  1.00 90.81           C
ATOM   2644  C   CYS A 180      -6.879  10.496   6.768  1.00 90.81           C
ATOM   2645  O   CYS A 180      -6.065  10.829   7.628  1.00 90.81           O
ATOM   2646  HA  CYS A 180      -6.045   8.675   5.929  1.00 90.81           H
ATOM   2647  CB  CYS A 180      -5.359  10.305   4.747  1.00 90.81           C
ATOM   2648 1HB  CYS A 180      -5.754  11.210   4.286  1.00 90.81           H
ATOM   2649 2HB  CYS A 180      -4.531  10.609   5.389  1.00 90.81           H
ATOM   2650  SG  CYS A 180      -4.757   9.156   3.456  1.00 90.81           S
ATOM   2651  HG  CYS A 180      -5.938   8.974   2.871  1.00 90.81           H
ATOM   2652  HN  CYS A 180      -7.871  10.018   4.116  1.00 90.81           H
ATOM   2653  N   ILE A 181      -8.159  10.838   6.773  1.00 90.43           N
ATOM   2654  CA  ILE A 181      -8.690  11.734   7.786  1.00 90.43           C
ATOM   2655  C   ILE A 181      -8.386  11.165   9.174  1.00 90.43           C
ATOM   2656  O   ILE A 181      -7.898  11.879  10.048  1.00 90.43           O
ATOM   2657  HA  ILE A 181      -8.172  12.687   7.683  1.00 90.43           H
ATOM   2658  CB  ILE A 181     -10.177  11.998   7.542  1.00 90.43           C
ATOM   2659  HB  ILE A 181     -10.669  11.041   7.367  1.00 90.43           H
ATOM   2660  CG1 ILE A 181     -10.384  12.848   6.287  1.00 90.43           C
ATOM   2661 1HG1 ILE A 181      -9.981  13.848   6.450  1.00 90.43           H
ATOM   2662 2HG1 ILE A 181      -9.831  12.414   5.454  1.00 90.43           H
ATOM   2663  CG2 ILE A 181     -10.832  12.625   8.774  1.00 90.43           C
ATOM   2664 1HG2 ILE A 181     -10.732  11.948   9.623  1.00 90.43           H
ATOM   2665 2HG2 ILE A 181     -10.343  13.571   9.004  1.00 90.43           H
ATOM   2666 3HG2 ILE A 181     -11.889  12.802   8.573  1.00 90.43           H
ATOM   2667  CD1 ILE A 181     -11.868  12.943   5.927  1.00 90.43           C
ATOM   2668 1HD1 ILE A 181     -12.261  11.943   5.741  1.00 90.43           H
ATOM   2669 2HD1 ILE A 181     -12.414  13.399   6.753  1.00 90.43           H
ATOM   2670 3HD1 ILE A 181     -11.987  13.553   5.032  1.00 90.43           H
ATOM   2671  HN  ILE A 181      -8.827  10.515   6.103  1.00 90.43           H
ATOM   2672  N   PRO A 182      -8.668   9.874   9.400  1.00 91.60           N
ATOM   2673  CA  PRO A 182      -8.439   9.271  10.715  1.00 91.60           C
ATOM   2674  C   PRO A 182      -7.020   9.494  11.212  1.00 91.60           C
ATOM   2675  O   PRO A 182      -6.811   9.827  12.378  1.00 91.60           O
ATOM   2676  HA  PRO A 182      -9.079   9.744  11.460  1.00 91.60           H
ATOM   2677  CB  PRO A 182      -8.736   7.787  10.490  1.00 91.60           C
ATOM   2678 1HB  PRO A 182      -7.835   7.234  10.226  1.00 91.60           H
ATOM   2679 2HB  PRO A 182      -9.144   7.320  11.386  1.00 91.60           H
ATOM   2680  CG  PRO A 182      -9.746   7.798   9.349  1.00 91.60           C
ATOM   2681 1HG  PRO A 182      -9.792   6.836   8.840  1.00 91.60           H
ATOM   2682 2HG  PRO A 182     -10.755   8.006   9.704  1.00 91.60           H
ATOM   2683  CD  PRO A 182      -9.222   8.900   8.442  1.00 91.60           C
ATOM   2684 1HD  PRO A 182      -8.457   8.531   7.759  1.00 91.60           H
ATOM   2685 2HD  PRO A 182     -10.013   9.330   7.829  1.00 91.60           H
ATOM   2686  N   GLU A 183      -6.072   9.302  10.306  1.00 87.90           N
ATOM   2687  CA  GLU A 183      -4.667   9.416  10.657  1.00 87.90           C
ATOM   2688  C   GLU A 183      -4.344  10.846  11.096  1.00 87.90           C
ATOM   2689  O   GLU A 183      -3.580  11.052  12.038  1.00 87.90           O
ATOM   2690  HA  GLU A 183      -4.520   8.731  11.491  1.00 87.90           H
ATOM   2691  CB  GLU A 183      -3.774   8.986   9.491  1.00 87.90           C
ATOM   2692 1HB  GLU A 183      -4.229   9.290   8.548  1.00 87.90           H
ATOM   2693 2HB  GLU A 183      -2.769   9.383   9.632  1.00 87.90           H
ATOM   2694  CG  GLU A 183      -3.633   7.463   9.441  1.00 87.90           C
ATOM   2695 1HG  GLU A 183      -2.931   7.185   8.655  1.00 87.90           H
ATOM   2696 2HG  GLU A 183      -3.217   7.102  10.382  1.00 87.90           H
ATOM   2697  CD  GLU A 183      -4.985   6.795   9.186  1.00 87.90           C
ATOM   2698  OE1 GLU A 183      -5.112   5.609   9.559  1.00 87.90           O
ATOM   2699  OE2 GLU A 183      -5.862   7.486   8.623  1.00 87.90           O
ATOM   2700  HN  GLU A 183      -6.252   9.072   9.349  1.00 87.90           H
ATOM   2701  N   ILE A 184      -4.942  11.796  10.393  1.00 89.85           N
ATOM   2702  CA  ILE A 184      -4.672  13.200  10.651  1.00 89.85           C
ATOM   2703  C   ILE A 184      -5.103  13.544  12.078  1.00 89.85           C
ATOM   2704  O   ILE A 184      -4.430  14.311  12.765  1.00 89.85           O
ATOM   2705  HA  ILE A 184      -3.595  13.346  10.570  1.00 89.85           H
ATOM   2706  CB  ILE A 184      -5.328  14.077   9.582  1.00 89.85           C
ATOM   2707  HB  ILE A 184      -6.382  13.806   9.517  1.00 89.85           H
ATOM   2708  CG1 ILE A 184      -4.710  13.821   8.207  1.00 89.85           C
ATOM   2709 1HG1 ILE A 184      -3.694  14.215   8.181  1.00 89.85           H
ATOM   2710 2HG1 ILE A 184      -4.640  12.747   8.030  1.00 89.85           H
ATOM   2711  CG2 ILE A 184      -5.266  15.555   9.972  1.00 89.85           C
ATOM   2712 1HG2 ILE A 184      -5.790  15.704  10.917  1.00 89.85           H
ATOM   2713 2HG2 ILE A 184      -4.225  15.859  10.082  1.00 89.85           H
ATOM   2714 3HG2 ILE A 184      -5.740  16.156   9.196  1.00 89.85           H
ATOM   2715  CD1 ILE A 184      -5.543  14.472   7.101  1.00 89.85           C
ATOM   2716 1HD1 ILE A 184      -6.551  14.057   7.114  1.00 89.85           H
ATOM   2717 2HD1 ILE A 184      -5.591  15.548   7.268  1.00 89.85           H
ATOM   2718 3HD1 ILE A 184      -5.082  14.274   6.134  1.00 89.85           H
ATOM   2719  HN  ILE A 184      -5.600  11.620   9.660  1.00 89.85           H
ATOM   2720  N   LEU A 185      -6.221  12.960  12.482  1.00 89.88           N
ATOM   2721  CA  LEU A 185      -6.860  13.347  13.728  1.00 89.88           C
ATOM   2722  C   LEU A 185      -6.113  12.705  14.899  1.00 89.88           C
ATOM   2723  O   LEU A 185      -5.747  13.387  15.855  1.00 89.88           O
ATOM   2724  HA  LEU A 185      -6.775  14.430  13.817  1.00 89.88           H
ATOM   2725  CB  LEU A 185      -8.352  13.011  13.693  1.00 89.88           C
ATOM   2726 1HB  LEU A 185      -8.461  11.956  13.444  1.00 89.88           H
ATOM   2727 2HB  LEU A 185      -8.758  13.146  14.695  1.00 89.88           H
ATOM   2728  CG  LEU A 185      -9.200  13.827  12.715  1.00 89.88           C
ATOM   2729  HG  LEU A 185      -8.813  13.664  11.709  1.00 89.88           H
ATOM   2730  CD1 LEU A 185     -10.654  13.353  12.722  1.00 89.88           C
ATOM   2731 1HD1 LEU A 185     -10.696  12.304  12.430  1.00 89.88           H
ATOM   2732 2HD1 LEU A 185     -11.069  13.468  13.724  1.00 89.88           H
ATOM   2733 3HD1 LEU A 185     -11.235  13.950  12.018  1.00 89.88           H
ATOM   2734  CD2 LEU A 185      -9.084  15.325  13.006  1.00 89.88           C
ATOM   2735 1HD2 LEU A 185      -9.429  15.526  14.020  1.00 89.88           H
ATOM   2736 2HD2 LEU A 185      -8.043  15.634  12.908  1.00 89.88           H
ATOM   2737 3HD2 LEU A 185      -9.696  15.881  12.296  1.00 89.88           H
ATOM   2738  HN  LEU A 185      -6.689  12.237  11.974  1.00 89.88           H
ATOM   2739  N   TYR A 186      -5.909  11.401  14.786  1.00 90.20           N
ATOM   2740  CA  TYR A 186      -5.621  10.584  15.952  1.00 90.20           C
ATOM   2741  C   TYR A 186      -4.142  10.196  16.000  1.00 90.20           C
ATOM   2742  O   TYR A 186      -3.702   9.527  16.933  1.00 90.20           O
ATOM   2743  HA  TYR A 186      -5.865  11.168  16.840  1.00 90.20           H
ATOM   2744  CB  TYR A 186      -6.464   9.316  15.797  1.00 90.20           C
ATOM   2745 1HB  TYR A 186      -6.123   8.771  14.917  1.00 90.20           H
ATOM   2746 2HB  TYR A 186      -6.292   8.670  16.658  1.00 90.20           H
ATOM   2747  CG  TYR A 186      -7.965   9.578  15.666  1.00 90.20           C
ATOM   2748  CD1 TYR A 186      -8.601  10.410  16.566  1.00 90.20           C
ATOM   2749  HD1 TYR A 186      -8.033  10.880  17.369  1.00 90.20           H
ATOM   2750  CD2 TYR A 186      -8.684   8.983  14.649  1.00 90.20           C
ATOM   2751  HD2 TYR A 186      -8.182   8.326  13.939  1.00 90.20           H
ATOM   2752  CE1 TYR A 186     -10.014  10.657  16.443  1.00 90.20           C
ATOM   2753  HE1 TYR A 186     -10.529  11.312  17.146  1.00 90.20           H
ATOM   2754  CE2 TYR A 186     -10.097   9.231  14.526  1.00 90.20           C
ATOM   2755  HE2 TYR A 186     -10.676   8.767  13.728  1.00 90.20           H
ATOM   2756  CZ  TYR A 186     -10.693  10.055  15.429  1.00 90.20           C
ATOM   2757  OH  TYR A 186     -12.027  10.289  15.313  1.00 90.20           O
ATOM   2758  HH  TYR A 186     -12.402   9.758  14.553  1.00 90.20           H
ATOM   2759  HN  TYR A 186      -5.937  10.904  13.918  1.00 90.20           H
ATOM   2760  N   SER A 187      -3.416  10.634  14.982  1.00 90.95           N
ATOM   2761  CA  SER A 187      -1.967  10.527  14.996  1.00 90.95           C
ATOM   2762  C   SER A 187      -1.380  11.502  16.019  1.00 90.95           C
ATOM   2763  O   SER A 187      -1.604  12.709  15.932  1.00 90.95           O
ATOM   2764  HA  SER A 187      -1.756   9.498  15.285  1.00 90.95           H
ATOM   2765  CB  SER A 187      -1.381  10.797  13.609  1.00 90.95           C
ATOM   2766 1HB  SER A 187      -1.677  11.793  13.278  1.00 90.95           H
ATOM   2767 2HB  SER A 187      -0.292  10.791  13.667  1.00 90.95           H
ATOM   2768  OG  SER A 187      -1.809   9.832  12.651  1.00 90.95           O
ATOM   2769  HG  SER A 187      -2.365  10.273  11.946  1.00 90.95           H
ATOM   2770  HN  SER A 187      -3.800  11.055  14.161  1.00 90.95           H
ATOM   2771  N   GLN A 188      -0.639  10.943  16.964  1.00 84.49           N
ATOM   2772  CA  GLN A 188       0.076  11.756  17.933  1.00 84.49           C
ATOM   2773  C   GLN A 188       1.334  11.029  18.411  1.00 84.49           C
ATOM   2774  O   GLN A 188       1.516   9.845  18.130  1.00 84.49           O
ATOM   2775  HA  GLN A 188       0.355  12.665  17.400  1.00 84.49           H
ATOM   2776  CB  GLN A 188      -0.826  12.124  19.113  1.00 84.49           C
ATOM   2777 1HB  GLN A 188      -0.302  12.813  19.775  1.00 84.49           H
ATOM   2778 2HB  GLN A 188      -1.712  12.644  18.750  1.00 84.49           H
ATOM   2779  CG  GLN A 188      -1.244  10.876  19.893  1.00 84.49           C
ATOM   2780 1HG  GLN A 188      -1.673  10.143  19.211  1.00 84.49           H
ATOM   2781 2HG  GLN A 188      -0.366  10.415  20.346  1.00 84.49           H
ATOM   2782  CD  GLN A 188      -2.262  11.225  20.981  1.00 84.49           C
ATOM   2783  OE1 GLN A 188      -2.957  12.226  20.919  1.00 84.49           O
ATOM   2784  NE2 GLN A 188      -2.310  10.347  21.979  1.00 84.49           N
ATOM   2785 1HE2 GLN A 188      -1.712   9.546  21.969  1.00 84.49           H
ATOM   2786 2HE2 GLN A 188      -2.945  10.488  22.738  1.00 84.49           H
ATOM   2787  HN  GLN A 188      -0.524   9.956  17.074  1.00 84.49           H
ATOM   2788  N   ILE A 189       2.171  11.767  19.126  1.00 88.21           N
ATOM   2789  CA  ILE A 189       3.333  11.174  19.766  1.00 88.21           C
ATOM   2790  C   ILE A 189       2.936  10.647  21.146  1.00 88.21           C
ATOM   2791  O   ILE A 189       2.369  11.380  21.955  1.00 88.21           O
ATOM   2792  HA  ILE A 189       3.649  10.331  19.152  1.00 88.21           H
ATOM   2793  CB  ILE A 189       4.493  12.171  19.799  1.00 88.21           C
ATOM   2794  HB  ILE A 189       4.159  13.067  20.320  1.00 88.21           H
ATOM   2795  CG1 ILE A 189       4.893  12.594  18.384  1.00 88.21           C
ATOM   2796 1HG1 ILE A 189       5.288  11.735  17.842  1.00 88.21           H
ATOM   2797 2HG1 ILE A 189       4.013  12.936  17.840  1.00 88.21           H
ATOM   2798  CG2 ILE A 189       5.678  11.607  20.585  1.00 88.21           C
ATOM   2799 1HG2 ILE A 189       5.369  11.397  21.609  1.00 88.21           H
ATOM   2800 2HG2 ILE A 189       6.022  10.686  20.114  1.00 88.21           H
ATOM   2801 3HG2 ILE A 189       6.489  12.335  20.593  1.00 88.21           H
ATOM   2802  CD1 ILE A 189       5.942  13.707  18.420  1.00 88.21           C
ATOM   2803 1HD1 ILE A 189       5.535  14.573  18.942  1.00 88.21           H
ATOM   2804 2HD1 ILE A 189       6.830  13.353  18.943  1.00 88.21           H
ATOM   2805 3HD1 ILE A 189       6.209  13.989  17.402  1.00 88.21           H
ATOM   2806  HN  ILE A 189       2.065  12.751  19.270  1.00 88.21           H
ATOM   2807  N   LYS A 190       3.249   9.379  21.372  1.00 83.44           N
ATOM   2808  CA  LYS A 190       3.023   8.774  22.674  1.00 83.44           C
ATOM   2809  C   LYS A 190       4.369   8.417  23.306  1.00 83.44           C
ATOM   2810  O   LYS A 190       5.234   7.838  22.650  1.00 83.44           O
ATOM   2811  HA  LYS A 190       2.533   9.519  23.301  1.00 83.44           H
ATOM   2812  CB  LYS A 190       2.066   7.585  22.553  1.00 83.44           C
ATOM   2813 1HB  LYS A 190       1.155   7.897  22.042  1.00 83.44           H
ATOM   2814 2HB  LYS A 190       2.523   6.807  21.941  1.00 83.44           H
ATOM   2815  CG  LYS A 190       1.717   7.020  23.931  1.00 83.44           C
ATOM   2816 1HG  LYS A 190       2.630   6.728  24.450  1.00 83.44           H
ATOM   2817 2HG  LYS A 190       1.240   7.792  24.535  1.00 83.44           H
ATOM   2818  CD  LYS A 190       0.786   5.813  23.808  1.00 83.44           C
ATOM   2819 1HD  LYS A 190      -0.162   6.123  23.368  1.00 83.44           H
ATOM   2820 2HD  LYS A 190       1.225   5.077  23.135  1.00 83.44           H
ATOM   2821  CE  LYS A 190       0.534   5.174  25.176  1.00 83.44           C
ATOM   2822 1HE  LYS A 190       1.466   5.125  25.738  1.00 83.44           H
ATOM   2823 2HE  LYS A 190      -0.154   5.793  25.752  1.00 83.44           H
ATOM   2824  NZ  LYS A 190      -0.029   3.814  25.016  1.00 83.44           N
ATOM   2825 1HZ  LYS A 190      -0.097   3.368  25.925  1.00 83.44           H
ATOM   2826 2HZ  LYS A 190      -0.951   3.876  24.600  1.00 83.44           H
ATOM   2827 3HZ  LYS A 190       0.577   3.266  24.416  1.00 83.44           H
ATOM   2828  HN  LYS A 190       3.649   8.771  20.687  1.00 83.44           H
ATOM   2829  N   GLU A 191       4.505   8.778  24.574  1.00 75.20           N
ATOM   2830  CA  GLU A 191       5.659   8.358  25.352  1.00 75.20           C
ATOM   2831  C   GLU A 191       5.314   7.124  26.188  1.00 75.20           C
ATOM   2832  O   GLU A 191       4.379   7.151  26.986  1.00 75.20           O
ATOM   2833  HA  GLU A 191       6.426   8.107  24.620  1.00 75.20           H
ATOM   2834  CB  GLU A 191       6.165   9.497  26.239  1.00 75.20           C
ATOM   2835 1HB  GLU A 191       5.323   9.979  26.735  1.00 75.20           H
ATOM   2836 2HB  GLU A 191       6.914   9.116  26.934  1.00 75.20           H
ATOM   2837  CG  GLU A 191       6.861  10.574  25.405  1.00 75.20           C
ATOM   2838 1HG  GLU A 191       7.618  10.115  24.769  1.00 75.20           H
ATOM   2839 2HG  GLU A 191       6.137  11.052  24.744  1.00 75.20           H
ATOM   2840  CD  GLU A 191       7.513  11.628  26.303  1.00 75.20           C
ATOM   2841  OE1 GLU A 191       8.104  12.571  25.734  1.00 75.20           O
ATOM   2842  OE2 GLU A 191       7.405  11.466  27.538  1.00 75.20           O
ATOM   2843  HN  GLU A 191       3.846   9.345  25.068  1.00 75.20           H
ATOM   2844  N   GLU A 192       6.089   6.070  25.975  1.00 70.40           N
ATOM   2845  CA  GLU A 192       5.894   4.836  26.718  1.00 70.40           C
ATOM   2846  C   GLU A 192       7.245   4.208  27.067  1.00 70.40           C
ATOM   2847  O   GLU A 192       8.101   4.046  26.199  1.00 70.40           O
ATOM   2848  HA  GLU A 192       5.375   5.127  27.631  1.00 70.40           H
ATOM   2849  CB  GLU A 192       5.020   3.856  25.933  1.00 70.40           C
ATOM   2850 1HB  GLU A 192       4.057   4.316  25.715  1.00 70.40           H
ATOM   2851 2HB  GLU A 192       5.551   3.524  25.040  1.00 70.40           H
ATOM   2852  CG  GLU A 192       4.733   2.598  26.756  1.00 70.40           C
ATOM   2853 1HG  GLU A 192       5.541   1.879  26.623  1.00 70.40           H
ATOM   2854 2HG  GLU A 192       4.702   2.852  27.815  1.00 70.40           H
ATOM   2855  CD  GLU A 192       3.405   1.963  26.339  1.00 70.40           C
ATOM   2856  OE1 GLU A 192       2.857   1.200  27.165  1.00 70.40           O
ATOM   2857  OE2 GLU A 192       2.967   2.254  25.205  1.00 70.40           O
ATOM   2858  HN  GLU A 192       6.836   6.050  25.311  1.00 70.40           H
ATOM   2859  N   SER A 193       7.394   3.871  28.340  1.00 72.15           N
ATOM   2860  CA  SER A 193       8.614   3.236  28.808  1.00 72.15           C
ATOM   2861  C   SER A 193       9.824   4.105  28.460  1.00 72.15           C
ATOM   2862  O   SER A 193      10.915   3.590  28.222  1.00 72.15           O
ATOM   2863  HA  SER A 193       8.500   3.153  29.889  1.00 72.15           H
ATOM   2864  CB  SER A 193       8.774   1.839  28.204  1.00 72.15           C
ATOM   2865 1HB  SER A 193       8.914   1.923  27.127  1.00 72.15           H
ATOM   2866 2HB  SER A 193       9.672   1.370  28.607  1.00 72.15           H
ATOM   2867  OG  SER A 193       7.646   1.010  28.472  1.00 72.15           O
ATOM   2868  HG  SER A 193       7.731   0.146  27.975  1.00 72.15           H
ATOM   2869  HN  SER A 193       6.701   4.026  29.044  1.00 72.15           H
ATOM   2870  N   GLY A 194       9.590   5.409  28.443  1.00 80.07           N
ATOM   2871  CA  GLY A 194      10.660   6.358  28.187  1.00 80.07           C
ATOM   2872  C   GLY A 194      11.009   6.402  26.698  1.00 80.07           C
ATOM   2873  O   GLY A 194      12.010   7.001  26.308  1.00 80.07           O
ATOM   2874 1HA  GLY A 194      10.359   7.351  28.523  1.00 80.07           H
ATOM   2875 2HA  GLY A 194      11.543   6.081  28.763  1.00 80.07           H
ATOM   2876  HN  GLY A 194       8.691   5.818  28.600  1.00 80.07           H
ATOM   2877  N   ILE A 195      10.163   5.761  25.905  1.00 78.59           N
ATOM   2878  CA  ILE A 195      10.342   5.760  24.463  1.00 78.59           C
ATOM   2879  C   ILE A 195       9.222   6.575  23.814  1.00 78.59           C
ATOM   2880  O   ILE A 195       8.044   6.338  24.077  1.00 78.59           O
ATOM   2881  HA  ILE A 195      11.292   6.250  24.252  1.00 78.59           H
ATOM   2882  CB  ILE A 195      10.445   4.327  23.937  1.00 78.59           C
ATOM   2883  HB  ILE A 195       9.526   3.801  24.197  1.00 78.59           H
ATOM   2884  CG1 ILE A 195      11.599   3.578  24.606  1.00 78.59           C
ATOM   2885 1HG1 ILE A 195      12.544   4.061  24.357  1.00 78.59           H
ATOM   2886 2HG1 ILE A 195      11.491   3.631  25.690  1.00 78.59           H
ATOM   2887  CG2 ILE A 195      10.559   4.310  22.411  1.00 78.59           C
ATOM   2888 1HG2 ILE A 195       9.677   4.780  21.976  1.00 78.59           H
ATOM   2889 2HG2 ILE A 195      11.451   4.859  22.108  1.00 78.59           H
ATOM   2890 3HG2 ILE A 195      10.631   3.279  22.064  1.00 78.59           H
ATOM   2891  CD1 ILE A 195      11.634   2.115  24.162  1.00 78.59           C
ATOM   2892 1HD1 ILE A 195      10.698   1.629  24.435  1.00 78.59           H
ATOM   2893 2HD1 ILE A 195      11.767   2.066  23.081  1.00 78.59           H
ATOM   2894 3HD1 ILE A 195      12.464   1.606  24.653  1.00 78.59           H
ATOM   2895  HN  ILE A 195       9.368   5.249  26.232  1.00 78.59           H
ATOM   2896  N   ALA A 196       9.628   7.518  22.977  1.00 89.12           N
ATOM   2897  CA  ALA A 196       8.674   8.297  22.206  1.00 89.12           C
ATOM   2898  C   ALA A 196       8.275   7.512  20.954  1.00 89.12           C
ATOM   2899  O   ALA A 196       9.135   7.055  20.204  1.00 89.12           O
ATOM   2900  HA  ALA A 196       7.790   8.448  22.827  1.00 89.12           H
ATOM   2901  CB  ALA A 196       9.280   9.661  21.871  1.00 89.12           C
ATOM   2902 1HB  ALA A 196       9.518  10.189  22.794  1.00 89.12           H
ATOM   2903 2HB  ALA A 196      10.190   9.521  21.287  1.00 89.12           H
ATOM   2904 3HB  ALA A 196       8.564  10.245  21.293  1.00 89.12           H
ATOM   2905  HN  ALA A 196      10.588   7.753  22.822  1.00 89.12           H
ATOM   2906  N   ILE A 197       6.969   7.381  20.768  1.00 84.88           N
ATOM   2907  CA  ILE A 197       6.446   6.590  19.668  1.00 84.88           C
ATOM   2908  C   ILE A 197       5.395   7.406  18.913  1.00 84.88           C
ATOM   2909  O   ILE A 197       4.510   8.002  19.525  1.00 84.88           O
ATOM   2910  HA  ILE A 197       7.275   6.384  18.990  1.00 84.88           H
ATOM   2911  CB  ILE A 197       5.931   5.241  20.175  1.00 84.88           C
ATOM   2912  HB  ILE A 197       4.983   5.409  20.687  1.00 84.88           H
ATOM   2913  CG1 ILE A 197       6.895   4.635  21.196  1.00 84.88           C
ATOM   2914 1HG1 ILE A 197       7.869   4.477  20.732  1.00 84.88           H
ATOM   2915 2HG1 ILE A 197       7.044   5.332  22.020  1.00 84.88           H
ATOM   2916  CG2 ILE A 197       5.654   4.288  19.011  1.00 84.88           C
ATOM   2917 1HG2 ILE A 197       4.901   4.725  18.354  1.00 84.88           H
ATOM   2918 2HG2 ILE A 197       6.573   4.122  18.450  1.00 84.88           H
ATOM   2919 3HG2 ILE A 197       5.289   3.337  19.399  1.00 84.88           H
ATOM   2920  CD1 ILE A 197       6.360   3.306  21.734  1.00 84.88           C
ATOM   2921 1HD1 ILE A 197       5.397   3.472  22.217  1.00 84.88           H
ATOM   2922 2HD1 ILE A 197       6.236   2.604  20.909  1.00 84.88           H
ATOM   2923 3HD1 ILE A 197       7.064   2.897  22.457  1.00 84.88           H
ATOM   2924  HN  ILE A 197       6.276   7.803  21.352  1.00 84.88           H
ATOM   2925  N   CYS A 198       5.526   7.406  17.595  1.00 90.57           N
ATOM   2926  CA  CYS A 198       4.492   7.964  16.740  1.00 90.57           C
ATOM   2927  C   CYS A 198       3.447   6.877  16.479  1.00 90.57           C
ATOM   2928  O   CYS A 198       3.707   5.924  15.746  1.00 90.57           O
ATOM   2929  HA  CYS A 198       4.053   8.800  17.284  1.00 90.57           H
ATOM   2930  CB  CYS A 198       5.073   8.521  15.439  1.00 90.57           C
ATOM   2931 1HB  CYS A 198       5.679   9.403  15.649  1.00 90.57           H
ATOM   2932 2HB  CYS A 198       5.733   7.784  14.980  1.00 90.57           H
ATOM   2933  SG  CYS A 198       3.721   8.953  14.284  1.00 90.57           S
ATOM   2934  HN  CYS A 198       6.319   7.035  17.112  1.00 90.57           H
ATOM   2935  N   THR A 199       2.287   7.058  17.092  1.00 88.53           N
ATOM   2936  CA  THR A 199       1.211   6.091  16.957  1.00 88.53           C
ATOM   2937  C   THR A 199      -0.135   6.806  16.822  1.00 88.53           C
ATOM   2938  O   THR A 199      -0.232   8.006  17.070  1.00 88.53           O
ATOM   2939  HA  THR A 199       1.368   5.528  16.037  1.00 88.53           H
ATOM   2940  CB  THR A 199       1.276   5.140  18.155  1.00 88.53           C
ATOM   2941  HB  THR A 199       2.301   4.821  18.343  1.00 88.53           H
ATOM   2942  OG1 THR A 199       0.360   4.100  17.823  1.00 88.53           O
ATOM   2943  HG1 THR A 199       0.501   3.315  18.425  1.00 88.53           H
ATOM   2944  CG2 THR A 199       0.693   5.759  19.426  1.00 88.53           C
ATOM   2945 1HG2 THR A 199      -0.353   6.016  19.259  1.00 88.53           H
ATOM   2946 2HG2 THR A 199       1.252   6.660  19.681  1.00 88.53           H
ATOM   2947 3HG2 THR A 199       0.764   5.043  20.245  1.00 88.53           H
ATOM   2948  HN  THR A 199       2.077   7.845  17.672  1.00 88.53           H
ATOM   2949  N   MET A 200      -1.141   6.037  16.429  1.00 87.60           N
ATOM   2950  CA  MET A 200      -2.516   6.495  16.530  1.00 87.60           C
ATOM   2951  C   MET A 200      -3.089   6.207  17.919  1.00 87.60           C
ATOM   2952  O   MET A 200      -2.931   5.106  18.444  1.00 87.60           O
ATOM   2953  HA  MET A 200      -2.480   7.571  16.360  1.00 87.60           H
ATOM   2954  CB  MET A 200      -3.367   5.792  15.471  1.00 87.60           C
ATOM   2955 1HB  MET A 200      -3.244   4.712  15.558  1.00 87.60           H
ATOM   2956 2HB  MET A 200      -4.421   6.007  15.644  1.00 87.60           H
ATOM   2957  CG  MET A 200      -2.973   6.243  14.063  1.00 87.60           C
ATOM   2958 1HG  MET A 200      -2.995   7.331  14.001  1.00 87.60           H
ATOM   2959 2HG  MET A 200      -1.952   5.932  13.844  1.00 87.60           H
ATOM   2960  SD  MET A 200      -4.093   5.543  12.862  1.00 87.60           S
ATOM   2961  CE  MET A 200      -5.591   6.416  13.289  1.00 87.60           C
ATOM   2962 1HE  MET A 200      -5.857   6.197  14.323  1.00 87.60           H
ATOM   2963 2HE  MET A 200      -5.432   7.488  13.174  1.00 87.60           H
ATOM   2964 3HE  MET A 200      -6.398   6.096  12.630  1.00 87.60           H
ATOM   2965  HN  MET A 200      -1.027   5.120  16.048  1.00 87.60           H
ATOM   2966  N   VAL A 201      -3.743   7.216  18.475  1.00 89.87           N
ATOM   2967  CA  VAL A 201      -4.439   7.051  19.740  1.00 89.87           C
ATOM   2968  C   VAL A 201      -5.923   7.372  19.546  1.00 89.87           C
ATOM   2969  O   VAL A 201      -6.274   8.482  19.149  1.00 89.87           O
ATOM   2970  HA  VAL A 201      -4.342   6.006  20.034  1.00 89.87           H
ATOM   2971  CB  VAL A 201      -3.777   7.911  20.818  1.00 89.87           C
ATOM   2972  HB  VAL A 201      -3.884   8.956  20.526  1.00 89.87           H
ATOM   2973  CG1 VAL A 201      -4.471   7.727  22.169  1.00 89.87           C
ATOM   2974 1HG1 VAL A 201      -5.518   8.020  22.082  1.00 89.87           H
ATOM   2975 2HG1 VAL A 201      -4.410   6.681  22.470  1.00 89.87           H
ATOM   2976 3HG1 VAL A 201      -3.980   8.350  22.917  1.00 89.87           H
ATOM   2977  CG2 VAL A 201      -2.282   7.603  20.923  1.00 89.87           C
ATOM   2978 1HG2 VAL A 201      -2.145   6.552  21.181  1.00 89.87           H
ATOM   2979 2HG2 VAL A 201      -1.800   7.808  19.967  1.00 89.87           H
ATOM   2980 3HG2 VAL A 201      -1.836   8.228  21.697  1.00 89.87           H
ATOM   2981  HN  VAL A 201      -3.802   8.132  18.077  1.00 89.87           H
ATOM   2982  N   TYR A 202      -6.753   6.381  19.836  1.00 90.01           N
ATOM   2983  CA  TYR A 202      -8.183   6.516  19.621  1.00 90.01           C
ATOM   2984  C   TYR A 202      -8.883   7.020  20.885  1.00 90.01           C
ATOM   2985  O   TYR A 202      -8.485   6.678  21.997  1.00 90.01           O
ATOM   2986  HA  TYR A 202      -8.336   7.237  18.818  1.00 90.01           H
ATOM   2987  CB  TYR A 202      -8.695   5.112  19.295  1.00 90.01           C
ATOM   2988 1HB  TYR A 202      -8.440   4.443  20.117  1.00 90.01           H
ATOM   2989 2HB  TYR A 202      -9.783   5.138  19.231  1.00 90.01           H
ATOM   2990  CG  TYR A 202      -8.137   4.532  17.994  1.00 90.01           C
ATOM   2991  CD1 TYR A 202      -8.753   4.815  16.792  1.00 90.01           C
ATOM   2992  HD1 TYR A 202      -9.638   5.452  16.770  1.00 90.01           H
ATOM   2993  CD2 TYR A 202      -7.016   3.727  18.022  1.00 90.01           C
ATOM   2994  HD2 TYR A 202      -6.530   3.503  18.971  1.00 90.01           H
ATOM   2995  CE1 TYR A 202      -8.227   4.270  15.567  1.00 90.01           C
ATOM   2996  HE1 TYR A 202      -8.705   4.486  14.611  1.00 90.01           H
ATOM   2997  CE2 TYR A 202      -6.491   3.181  16.797  1.00 90.01           C
ATOM   2998  HE2 TYR A 202      -5.607   2.544  16.805  1.00 90.01           H
ATOM   2999  CZ  TYR A 202      -7.122   3.480  15.630  1.00 90.01           C
ATOM   3000  OH  TYR A 202      -6.626   2.965  14.473  1.00 90.01           O
ATOM   3001  HH  TYR A 202      -7.154   3.302  13.694  1.00 90.01           H
ATOM   3002  HN  TYR A 202      -6.463   5.500  20.211  1.00 90.01           H
ATOM   3003  N   PRO A 203      -9.933   7.840  20.738  1.00 84.99           N
ATOM   3004  CA  PRO A 203     -10.619   8.402  21.904  1.00 84.99           C
ATOM   3005  C   PRO A 203     -11.376   7.346  22.693  1.00 84.99           C
ATOM   3006  O   PRO A 203     -11.874   6.377  22.122  1.00 84.99           O
ATOM   3007  HA  PRO A 203      -9.894   8.815  22.605  1.00 84.99           H
ATOM   3008  CB  PRO A 203     -11.563   9.444  21.301  1.00 84.99           C
ATOM   3009 1HB  PRO A 203     -12.482   9.536  21.879  1.00 84.99           H
ATOM   3010 2HB  PRO A 203     -11.104  10.433  21.274  1.00 84.99           H
ATOM   3011  CG  PRO A 203     -11.832   8.923  19.918  1.00 84.99           C
ATOM   3012 1HG  PRO A 203     -12.644   8.197  19.922  1.00 84.99           H
ATOM   3013 2HG  PRO A 203     -12.127   9.727  19.244  1.00 84.99           H
ATOM   3014  CD  PRO A 203     -10.544   8.292  19.476  1.00 84.99           C
ATOM   3015 1HD  PRO A 203     -10.718   7.460  18.793  1.00 84.99           H
ATOM   3016 2HD  PRO A 203      -9.906   9.005  18.954  1.00 84.99           H
ATOM   3017  N   SER A 204     -11.443   7.563  23.998  1.00 77.00           N
ATOM   3018  CA  SER A 204     -11.748   6.484  24.922  1.00 77.00           C
ATOM   3019  C   SER A 204     -13.123   5.894  24.603  1.00 77.00           C
ATOM   3020  O   SER A 204     -13.306   4.679  24.646  1.00 77.00           O
ATOM   3021  HA  SER A 204     -10.967   5.740  24.764  1.00 77.00           H
ATOM   3022  CB  SER A 204     -11.702   6.970  26.372  1.00 77.00           C
ATOM   3023 1HB  SER A 204     -12.062   6.180  27.031  1.00 77.00           H
ATOM   3024 2HB  SER A 204     -10.669   7.174  26.654  1.00 77.00           H
ATOM   3025  OG  SER A 204     -12.487   8.144  26.566  1.00 77.00           O
ATOM   3026  HG  SER A 204     -13.448   7.896  26.689  1.00 77.00           H
ATOM   3027  HN  SER A 204     -11.294   8.455  24.425  1.00 77.00           H
ATOM   3028  N   ASP A 205     -14.054   6.783  24.290  1.00 70.13           N
ATOM   3029  CA  ASP A 205     -15.466   6.448  24.370  1.00 70.13           C
ATOM   3030  C   ASP A 205     -15.787   5.365  23.337  1.00 70.13           C
ATOM   3031  O   ASP A 205     -16.533   4.430  23.625  1.00 70.13           O
ATOM   3032  HA  ASP A 205     -15.622   6.107  25.393  1.00 70.13           H
ATOM   3033  CB  ASP A 205     -16.340   7.666  24.065  1.00 70.13           C
ATOM   3034 1HB  ASP A 205     -16.062   8.084  23.097  1.00 70.13           H
ATOM   3035 2HB  ASP A 205     -17.384   7.360  23.992  1.00 70.13           H
ATOM   3036  CG  ASP A 205     -16.189   8.734  25.150  1.00 70.13           C
ATOM   3037  OD1 ASP A 205     -15.606   8.395  26.202  1.00 70.13           O
ATOM   3038  OD2 ASP A 205     -16.661   9.865  24.902  1.00 70.13           O
ATOM   3039  HN  ASP A 205     -13.858   7.716  23.988  1.00 70.13           H
ATOM   3040  N   GLU A 206     -15.209   5.528  22.157  1.00 72.48           N
ATOM   3041  CA  GLU A 206     -15.498   4.630  21.051  1.00 72.48           C
ATOM   3042  C   GLU A 206     -14.203   4.030  20.502  1.00 72.48           C
ATOM   3043  O   GLU A 206     -14.151   3.605  19.349  1.00 72.48           O
ATOM   3044  HA  GLU A 206     -16.121   3.842  21.474  1.00 72.48           H
ATOM   3045  CB  GLU A 206     -16.279   5.351  19.950  1.00 72.48           C
ATOM   3046 1HB  GLU A 206     -15.729   6.235  19.628  1.00 72.48           H
ATOM   3047 2HB  GLU A 206     -16.492   4.656  19.137  1.00 72.48           H
ATOM   3048  CG  GLU A 206     -17.633   5.838  20.467  1.00 72.48           C
ATOM   3049 1HG  GLU A 206     -18.007   5.149  21.224  1.00 72.48           H
ATOM   3050 2HG  GLU A 206     -17.514   6.808  20.951  1.00 72.48           H
ATOM   3051  CD  GLU A 206     -18.647   5.952  19.327  1.00 72.48           C
ATOM   3052  OE1 GLU A 206     -19.842   5.707  19.603  1.00 72.48           O
ATOM   3053  OE2 GLU A 206     -18.205   6.281  18.205  1.00 72.48           O
ATOM   3054  HN  GLU A 206     -14.554   6.255  21.950  1.00 72.48           H
ATOM   3055  N   SER A 207     -13.188   4.013  21.354  1.00 85.39           N
ATOM   3056  CA  SER A 207     -11.845   3.677  20.912  1.00 85.39           C
ATOM   3057  C   SER A 207     -11.864   2.359  20.135  1.00 85.39           C
ATOM   3058  O   SER A 207     -11.328   2.277  19.031  1.00 85.39           O
ATOM   3059  HA  SER A 207     -11.541   4.499  20.263  1.00 85.39           H
ATOM   3060  CB  SER A 207     -10.883   3.581  22.097  1.00 85.39           C
ATOM   3061 1HB  SER A 207      -9.908   3.242  21.746  1.00 85.39           H
ATOM   3062 2HB  SER A 207     -10.740   4.571  22.530  1.00 85.39           H
ATOM   3063  OG  SER A 207     -11.360   2.689  23.101  1.00 85.39           O
ATOM   3064  HG  SER A 207     -11.808   3.205  23.832  1.00 85.39           H
ATOM   3065  HN  SER A 207     -13.272   4.223  22.328  1.00 85.39           H
ATOM   3066  N   THR A 208     -12.488   1.360  20.742  1.00 85.52           N
ATOM   3067  CA  THR A 208     -12.477   0.020  20.182  1.00 85.52           C
ATOM   3068  C   THR A 208     -13.209  -0.003  18.838  1.00 85.52           C
ATOM   3069  O   THR A 208     -12.731  -0.601  17.876  1.00 85.52           O
ATOM   3070  HA  THR A 208     -11.442  -0.263  19.987  1.00 85.52           H
ATOM   3071  CB  THR A 208     -13.079  -0.931  21.218  1.00 85.52           C
ATOM   3072  HB  THR A 208     -14.152  -0.768  21.318  1.00 85.52           H
ATOM   3073  OG1 THR A 208     -12.309  -0.697  22.394  1.00 85.52           O
ATOM   3074  HG1 THR A 208     -11.346  -0.897  22.217  1.00 85.52           H
ATOM   3075  CG2 THR A 208     -12.815  -2.401  20.887  1.00 85.52           C
ATOM   3076 1HG2 THR A 208     -11.740  -2.579  20.853  1.00 85.52           H
ATOM   3077 2HG2 THR A 208     -13.253  -2.640  19.918  1.00 85.52           H
ATOM   3078 3HG2 THR A 208     -13.264  -3.033  21.654  1.00 85.52           H
ATOM   3079  HN  THR A 208     -12.993   1.455  21.600  1.00 85.52           H
ATOM   3080  N   LYS A 209     -14.358   0.657  18.816  1.00 81.39           N
ATOM   3081  CA  LYS A 209     -15.186   0.678  17.622  1.00 81.39           C
ATOM   3082  C   LYS A 209     -14.412   1.344  16.482  1.00 81.39           C
ATOM   3083  O   LYS A 209     -14.410   0.849  15.356  1.00 81.39           O
ATOM   3084  HA  LYS A 209     -15.386  -0.357  17.345  1.00 81.39           H
ATOM   3085  CB  LYS A 209     -16.535   1.337  17.916  1.00 81.39           C
ATOM   3086 1HB  LYS A 209     -16.375   2.303  18.396  1.00 81.39           H
ATOM   3087 2HB  LYS A 209     -17.062   1.529  16.982  1.00 81.39           H
ATOM   3088  CG  LYS A 209     -17.393   0.449  18.820  1.00 81.39           C
ATOM   3089 1HG  LYS A 209     -17.499  -0.538  18.370  1.00 81.39           H
ATOM   3090 2HG  LYS A 209     -16.895   0.311  19.779  1.00 81.39           H
ATOM   3091  CD  LYS A 209     -18.775   1.066  19.041  1.00 81.39           C
ATOM   3092 1HD  LYS A 209     -18.668   2.083  19.418  1.00 81.39           H
ATOM   3093 2HD  LYS A 209     -19.304   1.133  18.090  1.00 81.39           H
ATOM   3094  CE  LYS A 209     -19.595   0.234  20.030  1.00 81.39           C
ATOM   3095 1HE  LYS A 209     -19.816  -0.742  19.598  1.00 81.39           H
ATOM   3096 2HE  LYS A 209     -19.014   0.058  20.935  1.00 81.39           H
ATOM   3097  NZ  LYS A 209     -20.856   0.929  20.371  1.00 81.39           N
ATOM   3098 1HZ  LYS A 209     -21.401   0.351  21.001  1.00 81.39           H
ATOM   3099 2HZ  LYS A 209     -20.644   1.813  20.822  1.00 81.39           H
ATOM   3100 3HZ  LYS A 209     -21.387   1.101  19.525  1.00 81.39           H
ATOM   3101  HN  LYS A 209     -14.724   1.169  19.593  1.00 81.39           H
ATOM   3102  N   LEU A 210     -13.774   2.457  16.814  1.00 87.72           N
ATOM   3103  CA  LEU A 210     -13.106   3.265  15.807  1.00 87.72           C
ATOM   3104  C   LEU A 210     -11.956   2.462  15.196  1.00 87.72           C
ATOM   3105  O   LEU A 210     -11.818   2.399  13.975  1.00 87.72           O
ATOM   3106  HA  LEU A 210     -13.833   3.478  15.024  1.00 87.72           H
ATOM   3107  CB  LEU A 210     -12.672   4.607  16.399  1.00 87.72           C
ATOM   3108 1HB  LEU A 210     -13.532   5.057  16.896  1.00 87.72           H
ATOM   3109 2HB  LEU A 210     -11.923   4.418  17.168  1.00 87.72           H
ATOM   3110  CG  LEU A 210     -12.101   5.624  15.409  1.00 87.72           C
ATOM   3111  HG  LEU A 210     -11.247   5.169  14.907  1.00 87.72           H
ATOM   3112  CD1 LEU A 210     -13.127   5.973  14.329  1.00 87.72           C
ATOM   3113 1HD1 LEU A 210     -13.402   5.070  13.783  1.00 87.72           H
ATOM   3114 2HD1 LEU A 210     -14.015   6.400  14.795  1.00 87.72           H
ATOM   3115 3HD1 LEU A 210     -12.695   6.697  13.638  1.00 87.72           H
ATOM   3116  CD2 LEU A 210     -11.589   6.869  16.136  1.00 87.72           C
ATOM   3117 1HD2 LEU A 210     -12.409   7.335  16.681  1.00 87.72           H
ATOM   3118 2HD2 LEU A 210     -10.803   6.584  16.835  1.00 87.72           H
ATOM   3119 3HD2 LEU A 210     -11.188   7.575  15.408  1.00 87.72           H
ATOM   3120  HN  LEU A 210     -13.709   2.807  17.748  1.00 87.72           H
ATOM   3121  N   LYS A 211     -11.159   1.869  16.073  1.00 92.16           N
ATOM   3122  CA  LYS A 211     -10.029   1.067  15.634  1.00 92.16           C
ATOM   3123  C   LYS A 211     -10.526  -0.035  14.696  1.00 92.16           C
ATOM   3124  O   LYS A 211      -9.990  -0.213  13.603  1.00 92.16           O
ATOM   3125  HA  LYS A 211      -9.361   1.722  15.074  1.00 92.16           H
ATOM   3126  CB  LYS A 211      -9.245   0.542  16.838  1.00 92.16           C
ATOM   3127 1HB  LYS A 211      -8.872   1.380  17.427  1.00 92.16           H
ATOM   3128 2HB  LYS A 211      -9.907  -0.032  17.486  1.00 92.16           H
ATOM   3129  CG  LYS A 211      -8.074  -0.335  16.390  1.00 92.16           C
ATOM   3130 1HG  LYS A 211      -8.453  -1.274  15.986  1.00 92.16           H
ATOM   3131 2HG  LYS A 211      -7.530   0.162  15.587  1.00 92.16           H
ATOM   3132  CD  LYS A 211      -7.126  -0.621  17.556  1.00 92.16           C
ATOM   3133 1HD  LYS A 211      -6.776   0.319  17.984  1.00 92.16           H
ATOM   3134 2HD  LYS A 211      -7.661  -1.150  18.344  1.00 92.16           H
ATOM   3135  CE  LYS A 211      -5.928  -1.455  17.097  1.00 92.16           C
ATOM   3136 1HE  LYS A 211      -6.264  -2.445  16.788  1.00 92.16           H
ATOM   3137 2HE  LYS A 211      -5.465  -0.989  16.227  1.00 92.16           H
ATOM   3138  NZ  LYS A 211      -4.935  -1.581  18.187  1.00 92.16           N
ATOM   3139 1HZ  LYS A 211      -4.199  -2.217  17.902  1.00 92.16           H
ATOM   3140 2HZ  LYS A 211      -4.537  -0.670  18.388  1.00 92.16           H
ATOM   3141 3HZ  LYS A 211      -5.390  -1.941  19.019  1.00 92.16           H
ATOM   3142  HN  LYS A 211     -11.274   1.930  17.064  1.00 92.16           H
ATOM   3143  N   SER A 212     -11.544  -0.747  15.157  1.00 90.37           N
ATOM   3144  CA  SER A 212     -12.065  -1.879  14.410  1.00 90.37           C
ATOM   3145  C   SER A 212     -12.547  -1.419  13.033  1.00 90.37           C
ATOM   3146  O   SER A 212     -12.320  -2.099  12.033  1.00 90.37           O
ATOM   3147  HA  SER A 212     -11.228  -2.570  14.312  1.00 90.37           H
ATOM   3148  CB  SER A 212     -13.203  -2.563  15.170  1.00 90.37           C
ATOM   3149 1HB  SER A 212     -14.012  -1.849  15.330  1.00 90.37           H
ATOM   3150 2HB  SER A 212     -13.609  -3.373  14.564  1.00 90.37           H
ATOM   3151  OG  SER A 212     -12.772  -3.080  16.426  1.00 90.37           O
ATOM   3152  HG  SER A 212     -12.887  -2.388  17.138  1.00 90.37           H
ATOM   3153  HN  SER A 212     -12.009  -0.561  16.023  1.00 90.37           H
ATOM   3154  N   ALA A 213     -13.203  -0.268  13.024  1.00 93.58           N
ATOM   3155  CA  ALA A 213     -13.746   0.275  11.791  1.00 93.58           C
ATOM   3156  C   ALA A 213     -12.597   0.617  10.840  1.00 93.58           C
ATOM   3157  O   ALA A 213     -12.648   0.289   9.655  1.00 93.58           O
ATOM   3158  HA  ALA A 213     -14.367  -0.496  11.334  1.00 93.58           H
ATOM   3159  CB  ALA A 213     -14.620   1.489  12.108  1.00 93.58           C
ATOM   3160 1HB  ALA A 213     -15.438   1.187  12.763  1.00 93.58           H
ATOM   3161 2HB  ALA A 213     -14.019   2.250  12.606  1.00 93.58           H
ATOM   3162 3HB  ALA A 213     -15.027   1.896  11.183  1.00 93.58           H
ATOM   3163  HN  ALA A 213     -13.365   0.289  13.838  1.00 93.58           H
ATOM   3164  N   VAL A 214     -11.586   1.270  11.394  1.00 91.65           N
ATOM   3165  CA  VAL A 214     -10.456   1.717  10.597  1.00 91.65           C
ATOM   3166  C   VAL A 214      -9.775   0.503   9.962  1.00 91.65           C
ATOM   3167  O   VAL A 214      -9.443   0.523   8.778  1.00 91.65           O
ATOM   3168  HA  VAL A 214     -10.845   2.356   9.804  1.00 91.65           H
ATOM   3169  CB  VAL A 214      -9.507   2.553  11.458  1.00 91.65           C
ATOM   3170  HB  VAL A 214      -9.304   1.995  12.372  1.00 91.65           H
ATOM   3171  CG1 VAL A 214      -8.175   2.781  10.741  1.00 91.65           C
ATOM   3172 1HG1 VAL A 214      -7.704   1.819  10.534  1.00 91.65           H
ATOM   3173 2HG1 VAL A 214      -8.352   3.308   9.803  1.00 91.65           H
ATOM   3174 3HG1 VAL A 214      -7.519   3.377  11.375  1.00 91.65           H
ATOM   3175  CG2 VAL A 214     -10.152   3.883  11.852  1.00 91.65           C
ATOM   3176 1HG2 VAL A 214     -10.398   4.448  10.953  1.00 91.65           H
ATOM   3177 2HG2 VAL A 214     -11.062   3.691  12.421  1.00 91.65           H
ATOM   3178 3HG2 VAL A 214      -9.456   4.457  12.463  1.00 91.65           H
ATOM   3179  HN  VAL A 214     -11.533   1.495  12.367  1.00 91.65           H
ATOM   3180  N   LEU A 215      -9.588  -0.525  10.777  1.00 91.10           N
ATOM   3181  CA  LEU A 215      -8.876  -1.711  10.334  1.00 91.10           C
ATOM   3182  C   LEU A 215      -9.715  -2.441   9.283  1.00 91.10           C
ATOM   3183  O   LEU A 215      -9.192  -2.873   8.257  1.00 91.10           O
ATOM   3184  HA  LEU A 215      -7.948  -1.381   9.867  1.00 91.10           H
ATOM   3185  CB  LEU A 215      -8.494  -2.585  11.530  1.00 91.10           C
ATOM   3186 1HB  LEU A 215      -9.387  -2.752  12.133  1.00 91.10           H
ATOM   3187 2HB  LEU A 215      -8.174  -3.558  11.157  1.00 91.10           H
ATOM   3188  CG  LEU A 215      -7.395  -2.033  12.440  1.00 91.10           C
ATOM   3189  HG  LEU A 215      -7.741  -1.089  12.861  1.00 91.10           H
ATOM   3190  CD1 LEU A 215      -7.127  -2.979  13.612  1.00 91.10           C
ATOM   3191 1HD1 LEU A 215      -8.038  -3.099  14.198  1.00 91.10           H
ATOM   3192 2HD1 LEU A 215      -6.810  -3.950  13.231  1.00 91.10           H
ATOM   3193 3HD1 LEU A 215      -6.341  -2.562  14.243  1.00 91.10           H
ATOM   3194  CD2 LEU A 215      -6.123  -1.733  11.644  1.00 91.10           C
ATOM   3195 1HD2 LEU A 215      -5.763  -2.649  11.176  1.00 91.10           H
ATOM   3196 2HD2 LEU A 215      -6.343  -0.994  10.873  1.00 91.10           H
ATOM   3197 3HD2 LEU A 215      -5.358  -1.341  12.314  1.00 91.10           H
ATOM   3198  HN  LEU A 215      -9.912  -0.555  11.723  1.00 91.10           H
ATOM   3199  N   THR A 216     -11.002  -2.555   9.575  1.00 90.67           N
ATOM   3200  CA  THR A 216     -11.913  -3.253   8.683  1.00 90.67           C
ATOM   3201  C   THR A 216     -11.918  -2.593   7.303  1.00 90.67           C
ATOM   3202  O   THR A 216     -11.870  -3.278   6.282  1.00 90.67           O
ATOM   3203  HA  THR A 216     -11.548  -4.272   8.548  1.00 90.67           H
ATOM   3204  CB  THR A 216     -13.291  -3.287   9.346  1.00 90.67           C
ATOM   3205  HB  THR A 216     -13.682  -2.279   9.482  1.00 90.67           H
ATOM   3206  OG1 THR A 216     -13.082  -4.032  10.543  1.00 90.67           O
ATOM   3207  HG1 THR A 216     -13.012  -3.412  11.324  1.00 90.67           H
ATOM   3208  CG2 THR A 216     -14.300  -4.125   8.557  1.00 90.67           C
ATOM   3209 1HG2 THR A 216     -13.939  -5.150   8.480  1.00 90.67           H
ATOM   3210 2HG2 THR A 216     -14.418  -3.705   7.558  1.00 90.67           H
ATOM   3211 3HG2 THR A 216     -15.261  -4.115   9.072  1.00 90.67           H
ATOM   3212  HN  THR A 216     -11.424  -2.182  10.401  1.00 90.67           H
ATOM   3213  N   LEU A 217     -11.978  -1.269   7.316  1.00 88.33           N
ATOM   3214  CA  LEU A 217     -11.999  -0.509   6.078  1.00 88.33           C
ATOM   3215  C   LEU A 217     -10.714  -0.784   5.294  1.00 88.33           C
ATOM   3216  O   LEU A 217     -10.744  -0.918   4.072  1.00 88.33           O
ATOM   3217  HA  LEU A 217     -12.844  -0.865   5.489  1.00 88.33           H
ATOM   3218  CB  LEU A 217     -12.239   0.975   6.364  1.00 88.33           C
ATOM   3219 1HB  LEU A 217     -13.106   1.062   7.020  1.00 88.33           H
ATOM   3220 2HB  LEU A 217     -11.382   1.362   6.915  1.00 88.33           H
ATOM   3221  CG  LEU A 217     -12.469   1.865   5.141  1.00 88.33           C
ATOM   3222  HG  LEU A 217     -11.667   1.677   4.427  1.00 88.33           H
ATOM   3223  CD1 LEU A 217     -13.786   1.513   4.446  1.00 88.33           C
ATOM   3224 1HD1 LEU A 217     -13.758   0.473   4.121  1.00 88.33           H
ATOM   3225 2HD1 LEU A 217     -14.613   1.654   5.141  1.00 88.33           H
ATOM   3226 3HD1 LEU A 217     -13.924   2.161   3.580  1.00 88.33           H
ATOM   3227  CD2 LEU A 217     -12.399   3.346   5.520  1.00 88.33           C
ATOM   3228 1HD2 LEU A 217     -13.165   3.567   6.263  1.00 88.33           H
ATOM   3229 2HD2 LEU A 217     -11.416   3.568   5.935  1.00 88.33           H
ATOM   3230 3HD2 LEU A 217     -12.565   3.956   4.633  1.00 88.33           H
ATOM   3231  HN  LEU A 217     -12.013  -0.719   8.150  1.00 88.33           H
ATOM   3232  N   LYS A 218      -9.615  -0.859   6.030  1.00 86.20           N
ATOM   3233  CA  LYS A 218      -8.315  -1.071   5.416  1.00 86.20           C
ATOM   3234  C   LYS A 218      -8.302  -2.433   4.718  1.00 86.20           C
ATOM   3235  O   LYS A 218      -7.816  -2.555   3.595  1.00 86.20           O
ATOM   3236  HA  LYS A 218      -8.180  -0.296   4.661  1.00 86.20           H
ATOM   3237  CB  LYS A 218      -7.199  -0.898   6.448  1.00 86.20           C
ATOM   3238 1HB  LYS A 218      -7.360   0.021   7.012  1.00 86.20           H
ATOM   3239 2HB  LYS A 218      -7.230  -1.720   7.163  1.00 86.20           H
ATOM   3240  CG  LYS A 218      -5.828  -0.855   5.771  1.00 86.20           C
ATOM   3241 1HG  LYS A 218      -5.682  -1.758   5.179  1.00 86.20           H
ATOM   3242 2HG  LYS A 218      -5.786  -0.012   5.081  1.00 86.20           H
ATOM   3243  CD  LYS A 218      -4.709  -0.730   6.807  1.00 86.20           C
ATOM   3244 1HD  LYS A 218      -4.833   0.193   7.372  1.00 86.20           H
ATOM   3245 2HD  LYS A 218      -4.775  -1.552   7.520  1.00 86.20           H
ATOM   3246  CE  LYS A 218      -3.335  -0.742   6.133  1.00 86.20           C
ATOM   3247 1HE  LYS A 218      -3.251  -1.611   5.481  1.00 86.20           H
ATOM   3248 2HE  LYS A 218      -3.224   0.141   5.504  1.00 86.20           H
ATOM   3249  NZ  LYS A 218      -2.260  -0.772   7.150  1.00 86.20           N
ATOM   3250 1HZ  LYS A 218      -1.373  -0.966   6.698  1.00 86.20           H
ATOM   3251 2HZ  LYS A 218      -2.211   0.127   7.617  1.00 86.20           H
ATOM   3252 3HZ  LYS A 218      -2.459  -1.496   7.831  1.00 86.20           H
ATOM   3253  HN  LYS A 218      -9.602  -0.779   7.027  1.00 86.20           H
ATOM   3254  N   VAL A 219      -8.841  -3.424   5.414  1.00 90.35           N
ATOM   3255  CA  VAL A 219      -8.814  -4.789   4.916  1.00 90.35           C
ATOM   3256  C   VAL A 219      -9.713  -4.895   3.683  1.00 90.35           C
ATOM   3257  O   VAL A 219      -9.325  -5.486   2.677  1.00 90.35           O
ATOM   3258  HA  VAL A 219      -7.788  -5.012   4.623  1.00 90.35           H
ATOM   3259  CB  VAL A 219      -9.211  -5.760   6.030  1.00 90.35           C
ATOM   3260  HB  VAL A 219     -10.160  -5.422   6.447  1.00 90.35           H
ATOM   3261  CG1 VAL A 219      -9.416  -7.172   5.479  1.00 90.35           C
ATOM   3262 1HG1 VAL A 219     -10.207  -7.158   4.730  1.00 90.35           H
ATOM   3263 2HG1 VAL A 219      -8.489  -7.522   5.024  1.00 90.35           H
ATOM   3264 3HG1 VAL A 219      -9.697  -7.842   6.292  1.00 90.35           H
ATOM   3265  CG2 VAL A 219      -8.175  -5.755   7.156  1.00 90.35           C
ATOM   3266 1HG2 VAL A 219      -7.205  -6.056   6.759  1.00 90.35           H
ATOM   3267 2HG2 VAL A 219      -8.100  -4.752   7.577  1.00 90.35           H
ATOM   3268 3HG2 VAL A 219      -8.481  -6.454   7.935  1.00 90.35           H
ATOM   3269  HN  VAL A 219      -9.289  -3.306   6.300  1.00 90.35           H
ATOM   3270  N   ILE A 220     -10.897  -4.312   3.801  1.00 90.60           N
ATOM   3271  CA  ILE A 220     -11.893  -4.421   2.749  1.00 90.60           C
ATOM   3272  C   ILE A 220     -11.363  -3.751   1.479  1.00 90.60           C
ATOM   3273  O   ILE A 220     -11.302  -4.377   0.422  1.00 90.60           O
ATOM   3274  HA  ILE A 220     -12.038  -5.482   2.544  1.00 90.60           H
ATOM   3275  CB  ILE A 220     -13.237  -3.863   3.223  1.00 90.60           C
ATOM   3276  HB  ILE A 220     -13.059  -2.894   3.688  1.00 90.60           H
ATOM   3277  CG1 ILE A 220     -13.861  -4.768   4.287  1.00 90.60           C
ATOM   3278 1HG1 ILE A 220     -14.090  -5.741   3.853  1.00 90.60           H
ATOM   3279 2HG1 ILE A 220     -13.145  -4.937   5.091  1.00 90.60           H
ATOM   3280  CG2 ILE A 220     -14.181  -3.631   2.042  1.00 90.60           C
ATOM   3281 1HG2 ILE A 220     -13.731  -2.918   1.351  1.00 90.60           H
ATOM   3282 2HG2 ILE A 220     -14.357  -4.575   1.526  1.00 90.60           H
ATOM   3283 3HG2 ILE A 220     -15.129  -3.234   2.407  1.00 90.60           H
ATOM   3284  CD1 ILE A 220     -15.137  -4.145   4.856  1.00 90.60           C
ATOM   3285 1HD1 ILE A 220     -14.901  -3.182   5.310  1.00 90.60           H
ATOM   3286 2HD1 ILE A 220     -15.860  -3.999   4.053  1.00 90.60           H
ATOM   3287 3HD1 ILE A 220     -15.561  -4.808   5.610  1.00 90.60           H
ATOM   3288  HN  ILE A 220     -11.179  -3.775   4.596  1.00 90.60           H
ATOM   3289  N   LEU A 221     -10.992  -2.488   1.626  1.00 89.35           N
ATOM   3290  CA  LEU A 221     -10.603  -1.684   0.480  1.00 89.35           C
ATOM   3291  C   LEU A 221      -9.190  -2.077   0.043  1.00 89.35           C
ATOM   3292  O   LEU A 221      -8.824  -1.900  -1.118  1.00 89.35           O
ATOM   3293  HA  LEU A 221     -11.292  -1.917  -0.331  1.00 89.35           H
ATOM   3294  CB  LEU A 221     -10.758  -0.194   0.793  1.00 89.35           C
ATOM   3295 1HB  LEU A 221     -10.176   0.031   1.686  1.00 89.35           H
ATOM   3296 2HB  LEU A 221     -10.319   0.376  -0.026  1.00 89.35           H
ATOM   3297  CG  LEU A 221     -12.189   0.300   1.011  1.00 89.35           C
ATOM   3298  HG  LEU A 221     -12.595  -0.205   1.888  1.00 89.35           H
ATOM   3299  CD1 LEU A 221     -12.212   1.801   1.303  1.00 89.35           C
ATOM   3300 1HD1 LEU A 221     -11.631   2.005   2.202  1.00 89.35           H
ATOM   3301 2HD1 LEU A 221     -11.781   2.342   0.461  1.00 89.35           H
ATOM   3302 3HD1 LEU A 221     -13.242   2.126   1.454  1.00 89.35           H
ATOM   3303  CD2 LEU A 221     -13.083  -0.067  -0.176  1.00 89.35           C
ATOM   3304 1HD2 LEU A 221     -12.689   0.392  -1.082  1.00 89.35           H
ATOM   3305 2HD2 LEU A 221     -13.101  -1.151  -0.295  1.00 89.35           H
ATOM   3306 3HD2 LEU A 221     -14.095   0.296   0.006  1.00 89.35           H
ATOM   3307  HN  LEU A 221     -10.954  -2.015   2.506  1.00 89.35           H
ATOM   3308  N   GLY A 222      -8.435  -2.603   0.996  1.00 87.04           N
ATOM   3309  CA  GLY A 222      -7.015  -2.829   0.786  1.00 87.04           C
ATOM   3310  C   GLY A 222      -6.771  -4.160   0.073  1.00 87.04           C
ATOM   3311  O   GLY A 222      -5.773  -4.320  -0.628  1.00 87.04           O
ATOM   3312 1HA  GLY A 222      -6.596  -2.014   0.196  1.00 87.04           H
ATOM   3313 2HA  GLY A 222      -6.497  -2.826   1.745  1.00 87.04           H
ATOM   3314  HN  GLY A 222      -8.777  -2.872   1.896  1.00 87.04           H
ATOM   3315  N   PHE A 223      -7.701  -5.083   0.275  1.00 80.55           N
ATOM   3316  CA  PHE A 223      -7.504  -6.453  -0.166  1.00 80.55           C
ATOM   3317  C   PHE A 223      -8.721  -6.959  -0.943  1.00 80.55           C
ATOM   3318  O   PHE A 223      -8.642  -7.187  -2.149  1.00 80.55           O
ATOM   3319  HA  PHE A 223      -6.631  -6.461  -0.818  1.00 80.55           H
ATOM   3320  CB  PHE A 223      -7.325  -7.307   1.091  1.00 80.55           C
ATOM   3321 1HB  PHE A 223      -6.528  -6.878   1.699  1.00 80.55           H
ATOM   3322 2HB  PHE A 223      -8.239  -7.258   1.684  1.00 80.55           H
ATOM   3323  CG  PHE A 223      -6.997  -8.773   0.806  1.00 80.55           C
ATOM   3324  CD1 PHE A 223      -7.874  -9.749   1.166  1.00 80.55           C
ATOM   3325  HD1 PHE A 223      -8.810  -9.486   1.658  1.00 80.55           H
ATOM   3326  CD2 PHE A 223      -5.829  -9.102   0.192  1.00 80.55           C
ATOM   3327  HD2 PHE A 223      -5.126  -8.320  -0.097  1.00 80.55           H
ATOM   3328  CE1 PHE A 223      -7.569 -11.110   0.901  1.00 80.55           C
ATOM   3329  HE1 PHE A 223      -8.271 -11.892   1.190  1.00 80.55           H
ATOM   3330  CE2 PHE A 223      -5.524 -10.463  -0.073  1.00 80.55           C
ATOM   3331  HE2 PHE A 223      -4.588 -10.727  -0.565  1.00 80.55           H
ATOM   3332  CZ  PHE A 223      -6.401 -11.439   0.287  1.00 80.55           C
ATOM   3333  HZ  PHE A 223      -6.167 -12.484   0.083  1.00 80.55           H
ATOM   3334  HN  PHE A 223      -8.573  -4.907   0.731  1.00 80.55           H
ATOM   3335  N   PHE A 224      -9.820  -7.119  -0.219  1.00 84.12           N
ATOM   3336  CA  PHE A 224     -10.948  -7.880  -0.730  1.00 84.12           C
ATOM   3337  C   PHE A 224     -11.519  -7.232  -1.994  1.00 84.12           C
ATOM   3338  O   PHE A 224     -11.697  -7.899  -3.011  1.00 84.12           O
ATOM   3339  HA  PHE A 224     -10.583  -8.879  -0.970  1.00 84.12           H
ATOM   3340  CB  PHE A 224     -12.021  -7.876   0.360  1.00 84.12           C
ATOM   3341 1HB  PHE A 224     -12.076  -6.879   0.797  1.00 84.12           H
ATOM   3342 2HB  PHE A 224     -12.990  -8.077  -0.097  1.00 84.12           H
ATOM   3343  CG  PHE A 224     -11.778  -8.894   1.476  1.00 84.12           C
ATOM   3344  CD1 PHE A 224     -11.998 -10.216   1.250  1.00 84.12           C
ATOM   3345  HD1 PHE A 224     -12.348 -10.551   0.273  1.00 84.12           H
ATOM   3346  CD2 PHE A 224     -11.342  -8.476   2.695  1.00 84.12           C
ATOM   3347  HD2 PHE A 224     -11.165  -7.416   2.876  1.00 84.12           H
ATOM   3348  CE1 PHE A 224     -11.773 -11.161   2.286  1.00 84.12           C
ATOM   3349  HE1 PHE A 224     -11.950 -12.221   2.104  1.00 84.12           H
ATOM   3350  CE2 PHE A 224     -11.116  -9.421   3.730  1.00 84.12           C
ATOM   3351  HE2 PHE A 224     -10.766  -9.086   4.707  1.00 84.12           H
ATOM   3352  CZ  PHE A 224     -11.336 -10.743   3.504  1.00 84.12           C
ATOM   3353  HZ  PHE A 224     -11.163 -11.469   4.299  1.00 84.12           H
ATOM   3354  HN  PHE A 224      -9.946  -6.742   0.698  1.00 84.12           H
ATOM   3355  N   LEU A 225     -11.789  -5.939  -1.887  1.00 89.74           N
ATOM   3356  CA  LEU A 225     -12.430  -5.217  -2.972  1.00 89.74           C
ATOM   3357  C   LEU A 225     -11.576  -5.339  -4.235  1.00 89.74           C
ATOM   3358  O   LEU A 225     -12.076  -5.723  -5.292  1.00 89.74           O
ATOM   3359  HA  LEU A 225     -13.393  -5.694  -3.158  1.00 89.74           H
ATOM   3360  CB  LEU A 225     -12.714  -3.771  -2.559  1.00 89.74           C
ATOM   3361 1HB  LEU A 225     -13.381  -3.785  -1.697  1.00 89.74           H
ATOM   3362 2HB  LEU A 225     -11.779  -3.318  -2.232  1.00 89.74           H
ATOM   3363  CG  LEU A 225     -13.334  -2.876  -3.634  1.00 89.74           C
ATOM   3364  HG  LEU A 225     -12.739  -2.971  -4.542  1.00 89.74           H
ATOM   3365  CD1 LEU A 225     -14.755  -3.331  -3.974  1.00 89.74           C
ATOM   3366 1HD1 LEU A 225     -14.729  -4.355  -4.345  1.00 89.74           H
ATOM   3367 2HD1 LEU A 225     -15.375  -3.283  -3.079  1.00 89.74           H
ATOM   3368 3HD1 LEU A 225     -15.171  -2.677  -4.740  1.00 89.74           H
ATOM   3369  CD2 LEU A 225     -13.287  -1.405  -3.216  1.00 89.74           C
ATOM   3370 1HD2 LEU A 225     -13.844  -1.273  -2.288  1.00 89.74           H
ATOM   3371 2HD2 LEU A 225     -12.251  -1.103  -3.064  1.00 89.74           H
ATOM   3372 3HD2 LEU A 225     -13.734  -0.791  -3.998  1.00 89.74           H
ATOM   3373  HN  LEU A 225     -11.578  -5.389  -1.079  1.00 89.74           H
ATOM   3374  N   PRO A 226     -10.278  -5.017  -4.151  1.00 90.33           N
ATOM   3375  CA  PRO A 226      -9.423  -5.013  -5.340  1.00 90.33           C
ATOM   3376  C   PRO A 226      -9.183  -6.413  -5.882  1.00 90.33           C
ATOM   3377  O   PRO A 226      -9.161  -6.617  -7.095  1.00 90.33           O
ATOM   3378  HA  PRO A 226      -9.909  -4.474  -6.152  1.00 90.33           H
ATOM   3379  CB  PRO A 226      -8.126  -4.364  -4.852  1.00 90.33           C
ATOM   3380 1HB  PRO A 226      -7.256  -4.769  -5.368  1.00 90.33           H
ATOM   3381 2HB  PRO A 226      -8.126  -3.288  -5.025  1.00 90.33           H
ATOM   3382  CG  PRO A 226      -8.097  -4.687  -3.385  1.00 90.33           C
ATOM   3383 1HG  PRO A 226      -7.666  -5.672  -3.207  1.00 90.33           H
ATOM   3384 2HG  PRO A 226      -7.489  -3.968  -2.836  1.00 90.33           H
ATOM   3385  CD  PRO A 226      -9.530  -4.635  -2.940  1.00 90.33           C
ATOM   3386 1HD  PRO A 226      -9.719  -5.324  -2.117  1.00 90.33           H
ATOM   3387 2HD  PRO A 226      -9.807  -3.639  -2.594  1.00 90.33           H
ATOM   3388  N   PHE A 227      -9.009  -7.349  -4.961  1.00 84.98           N
ATOM   3389  CA  PHE A 227      -8.701  -8.719  -5.334  1.00 84.98           C
ATOM   3390  C   PHE A 227      -9.839  -9.334  -6.150  1.00 84.98           C
ATOM   3391  O   PHE A 227      -9.598  -9.992  -7.160  1.00 84.98           O
ATOM   3392  HA  PHE A 227      -7.795  -8.693  -5.939  1.00 84.98           H
ATOM   3393  CB  PHE A 227      -8.536  -9.510  -4.034  1.00 84.98           C
ATOM   3394 1HB  PHE A 227      -7.774  -9.028  -3.422  1.00 84.98           H
ATOM   3395 2HB  PHE A 227      -9.469  -9.466  -3.474  1.00 84.98           H
ATOM   3396  CG  PHE A 227      -8.151 -10.976  -4.243  1.00 84.98           C
ATOM   3397  CD1 PHE A 227      -9.103 -11.945  -4.180  1.00 84.98           C
ATOM   3398  HD1 PHE A 227     -10.141 -11.677  -3.981  1.00 84.98           H
ATOM   3399  CD2 PHE A 227      -6.856 -11.310  -4.491  1.00 84.98           C
ATOM   3400  HD2 PHE A 227      -6.093 -10.533  -4.542  1.00 84.98           H
ATOM   3401  CE1 PHE A 227      -8.745 -13.305  -4.374  1.00 84.98           C
ATOM   3402  HE1 PHE A 227      -9.509 -14.082  -4.323  1.00 84.98           H
ATOM   3403  CE2 PHE A 227      -6.498 -12.670  -4.685  1.00 84.98           C
ATOM   3404  HE2 PHE A 227      -5.461 -12.938  -4.884  1.00 84.98           H
ATOM   3405  CZ  PHE A 227      -7.451 -13.639  -4.622  1.00 84.98           C
ATOM   3406  HZ  PHE A 227      -7.176 -14.684  -4.771  1.00 84.98           H
ATOM   3407  HN  PHE A 227      -9.074  -7.183  -3.977  1.00 84.98           H
ATOM   3408  N   VAL A 228     -11.056  -9.096  -5.682  1.00 92.38           N
ATOM   3409  CA  VAL A 228     -12.230  -9.645  -6.338  1.00 92.38           C
ATOM   3410  C   VAL A 228     -12.341  -9.061  -7.748  1.00 92.38           C
ATOM   3411  O   VAL A 228     -12.564  -9.793  -8.711  1.00 92.38           O
ATOM   3412  HA  VAL A 228     -12.091 -10.723  -6.415  1.00 92.38           H
ATOM   3413  CB  VAL A 228     -13.474  -9.388  -5.485  1.00 92.38           C
ATOM   3414  HB  VAL A 228     -13.496  -8.327  -5.234  1.00 92.38           H
ATOM   3415  CG1 VAL A 228     -14.750  -9.712  -6.264  1.00 92.38           C
ATOM   3416 1HG1 VAL A 228     -14.801  -9.085  -7.155  1.00 92.38           H
ATOM   3417 2HG1 VAL A 228     -14.739 -10.762  -6.559  1.00 92.38           H
ATOM   3418 3HG1 VAL A 228     -15.619  -9.520  -5.635  1.00 92.38           H
ATOM   3419  CG2 VAL A 228     -13.415 -10.179  -4.176  1.00 92.38           C
ATOM   3420 1HG2 VAL A 228     -13.358 -11.244  -4.398  1.00 92.38           H
ATOM   3421 2HG2 VAL A 228     -12.534  -9.878  -3.609  1.00 92.38           H
ATOM   3422 3HG2 VAL A 228     -14.311  -9.977  -3.589  1.00 92.38           H
ATOM   3423  HN  VAL A 228     -11.245  -8.542  -4.871  1.00 92.38           H
ATOM   3424  N   VAL A 229     -12.180  -7.748  -7.824  1.00 92.10           N
ATOM   3425  CA  VAL A 229     -12.325  -7.049  -9.090  1.00 92.10           C
ATOM   3426  C   VAL A 229     -11.271  -7.561 -10.074  1.00 92.10           C
ATOM   3427  O   VAL A 229     -11.580  -7.835 -11.233  1.00 92.10           O
ATOM   3428  HA  VAL A 229     -13.314  -7.282  -9.483  1.00 92.10           H
ATOM   3429  CB  VAL A 229     -12.248  -5.538  -8.865  1.00 92.10           C
ATOM   3430  HB  VAL A 229     -11.333  -5.328  -8.311  1.00 92.10           H
ATOM   3431  CG1 VAL A 229     -12.175  -4.788 -10.196  1.00 92.10           C
ATOM   3432 1HG1 VAL A 229     -11.287  -5.106 -10.743  1.00 92.10           H
ATOM   3433 2HG1 VAL A 229     -13.064  -5.009 -10.787  1.00 92.10           H
ATOM   3434 3HG1 VAL A 229     -12.121  -3.716 -10.007  1.00 92.10           H
ATOM   3435  CG2 VAL A 229     -13.429  -5.048  -8.024  1.00 92.10           C
ATOM   3436 1HG2 VAL A 229     -14.362  -5.278  -8.539  1.00 92.10           H
ATOM   3437 2HG2 VAL A 229     -13.417  -5.547  -7.055  1.00 92.10           H
ATOM   3438 3HG2 VAL A 229     -13.350  -3.971  -7.879  1.00 92.10           H
ATOM   3439  HN  VAL A 229     -11.955  -7.166  -7.043  1.00 92.10           H
ATOM   3440  N   MET A 230     -10.048  -7.675  -9.576  1.00 84.82           N
ATOM   3441  CA  MET A 230      -8.941  -8.119 -10.405  1.00 84.82           C
ATOM   3442  C   MET A 230      -9.184  -9.534 -10.933  1.00 84.82           C
ATOM   3443  O   MET A 230      -9.004  -9.797 -12.121  1.00 84.82           O
ATOM   3444  HA  MET A 230      -8.897  -7.416 -11.237  1.00 84.82           H
ATOM   3445  CB  MET A 230      -7.648  -8.094  -9.587  1.00 84.82           C
ATOM   3446 1HB  MET A 230      -7.827  -8.530  -8.604  1.00 84.82           H
ATOM   3447 2HB  MET A 230      -6.893  -8.709 -10.076  1.00 84.82           H
ATOM   3448  CG  MET A 230      -7.127  -6.664  -9.430  1.00 84.82           C
ATOM   3449 1HG  MET A 230      -6.790  -6.283 -10.394  1.00 84.82           H
ATOM   3450 2HG  MET A 230      -7.930  -6.010  -9.092  1.00 84.82           H
ATOM   3451  SD  MET A 230      -5.780  -6.631  -8.259  1.00 84.82           S
ATOM   3452  CE  MET A 230      -4.656  -7.772  -9.045  1.00 84.82           C
ATOM   3453 1HE  MET A 230      -5.136  -8.746  -9.142  1.00 84.82           H
ATOM   3454 2HE  MET A 230      -4.392  -7.398 -10.035  1.00 84.82           H
ATOM   3455 3HE  MET A 230      -3.754  -7.869  -8.441  1.00 84.82           H
ATOM   3456  HN  MET A 230      -9.810  -7.470  -8.627  1.00 84.82           H
ATOM   3457  N   ALA A 231      -9.589 -10.409 -10.024  1.00 90.75           N
ATOM   3458  CA  ALA A 231      -9.774 -11.810 -10.363  1.00 90.75           C
ATOM   3459  C   ALA A 231     -10.831 -11.928 -11.463  1.00 90.75           C
ATOM   3460  O   ALA A 231     -10.659 -12.689 -12.414  1.00 90.75           O
ATOM   3461  HA  ALA A 231      -8.825 -12.188 -10.741  1.00 90.75           H
ATOM   3462  CB  ALA A 231     -10.152 -12.594  -9.105  1.00 90.75           C
ATOM   3463 1HB  ALA A 231      -9.356 -12.502  -8.366  1.00 90.75           H
ATOM   3464 2HB  ALA A 231     -11.078 -12.195  -8.692  1.00 90.75           H
ATOM   3465 3HB  ALA A 231     -10.290 -13.645  -9.360  1.00 90.75           H
ATOM   3466  HN  ALA A 231      -9.790 -10.174  -9.072  1.00 90.75           H
ATOM   3467  N   CYS A 232     -11.901 -11.165 -11.296  1.00 89.91           N
ATOM   3468  CA  CYS A 232     -12.994 -11.188 -12.254  1.00 89.91           C
ATOM   3469  C   CYS A 232     -12.468 -10.670 -13.594  1.00 89.91           C
ATOM   3470  O   CYS A 232     -12.697 -11.286 -14.634  1.00 89.91           O
ATOM   3471  HA  CYS A 232     -13.313 -12.227 -12.339  1.00 89.91           H
ATOM   3472  CB  CYS A 232     -14.195 -10.380 -11.761  1.00 89.91           C
ATOM   3473 1HB  CYS A 232     -13.874  -9.383 -11.458  1.00 89.91           H
ATOM   3474 2HB  CYS A 232     -14.914 -10.251 -12.570  1.00 89.91           H
ATOM   3475  SG  CYS A 232     -14.989 -11.235 -10.351  1.00 89.91           S
ATOM   3476  HG  CYS A 232     -14.144 -10.790  -9.425  1.00 89.91           H
ATOM   3477  HN  CYS A 232     -12.028 -10.541 -10.526  1.00 89.91           H
ATOM   3478  N   CYS A 233     -11.774  -9.544 -13.526  1.00 88.42           N
ATOM   3479  CA  CYS A 233     -11.305  -8.880 -14.730  1.00 88.42           C
ATOM   3480  C   CYS A 233     -10.427  -9.861 -15.510  1.00 88.42           C
ATOM   3481  O   CYS A 233     -10.604 -10.036 -16.714  1.00 88.42           O
ATOM   3482  HA  CYS A 233     -12.192  -8.613 -15.306  1.00 88.42           H
ATOM   3483  CB  CYS A 233     -10.563  -7.581 -14.408  1.00 88.42           C
ATOM   3484 1HB  CYS A 233      -9.843  -7.754 -13.608  1.00 88.42           H
ATOM   3485 2HB  CYS A 233      -9.998  -7.250 -15.279  1.00 88.42           H
ATOM   3486  SG  CYS A 233     -11.755  -6.287 -13.907  1.00 88.42           S
ATOM   3487  HG  CYS A 233     -11.937  -6.736 -12.669  1.00 88.42           H
ATOM   3488  HN  CYS A 233     -11.532  -9.087 -12.670  1.00 88.42           H
ATOM   3489  N   TYR A 234      -9.499 -10.475 -14.790  1.00 75.65           N
ATOM   3490  CA  TYR A 234      -8.515 -11.339 -15.419  1.00 75.65           C
ATOM   3491  C   TYR A 234      -9.168 -12.616 -15.952  1.00 75.65           C
ATOM   3492  O   TYR A 234      -8.792 -13.114 -17.012  1.00 75.65           O
ATOM   3493  HA  TYR A 234      -8.070 -10.793 -16.251  1.00 75.65           H
ATOM   3494  CB  TYR A 234      -7.518 -11.712 -14.321  1.00 75.65           C
ATOM   3495 1HB  TYR A 234      -8.041 -11.746 -13.365  1.00 75.65           H
ATOM   3496 2HB  TYR A 234      -7.139 -12.716 -14.513  1.00 75.65           H
ATOM   3497  CG  TYR A 234      -6.334 -10.749 -14.203  1.00 75.65           C
ATOM   3498  CD1 TYR A 234      -5.489 -10.561 -15.277  1.00 75.65           C
ATOM   3499  HD1 TYR A 234      -5.664 -11.097 -16.209  1.00 75.65           H
ATOM   3500  CD2 TYR A 234      -6.112 -10.070 -13.022  1.00 75.65           C
ATOM   3501  HD2 TYR A 234      -6.780 -10.219 -12.173  1.00 75.65           H
ATOM   3502  CE1 TYR A 234      -4.375  -9.655 -15.166  1.00 75.65           C
ATOM   3503  HE1 TYR A 234      -3.699  -9.497 -16.007  1.00 75.65           H
ATOM   3504  CE2 TYR A 234      -4.998  -9.165 -12.911  1.00 75.65           C
ATOM   3505  HE2 TYR A 234      -4.811  -8.622 -11.984  1.00 75.65           H
ATOM   3506  CZ  TYR A 234      -4.184  -9.002 -13.988  1.00 75.65           C
ATOM   3507  OH  TYR A 234      -3.132  -8.146 -13.884  1.00 75.65           O
ATOM   3508  HH  TYR A 234      -2.781  -7.923 -14.793  1.00 75.65           H
ATOM   3509  HN  TYR A 234      -9.413 -10.389 -13.798  1.00 75.65           H
ATOM   3510  N   THR A 235     -10.136 -13.109 -15.193  1.00 85.53           N
ATOM   3511  CA  THR A 235     -10.863 -14.303 -15.590  1.00 85.53           C
ATOM   3512  C   THR A 235     -11.468 -14.121 -16.983  1.00 85.53           C
ATOM   3513  O   THR A 235     -11.382 -15.015 -17.823  1.00 85.53           O
ATOM   3514  HA  THR A 235     -10.157 -15.131 -15.654  1.00 85.53           H
ATOM   3515  CB  THR A 235     -11.905 -14.603 -14.509  1.00 85.53           C
ATOM   3516  HB  THR A 235     -12.651 -13.810 -14.458  1.00 85.53           H
ATOM   3517  OG1 THR A 235     -11.133 -14.798 -13.328  1.00 85.53           O
ATOM   3518  HG1 THR A 235     -11.199 -13.993 -12.739  1.00 85.53           H
ATOM   3519  CG2 THR A 235     -12.603 -15.947 -14.726  1.00 85.53           C
ATOM   3520 1HG2 THR A 235     -11.863 -16.747 -14.710  1.00 85.53           H
ATOM   3521 2HG2 THR A 235     -13.111 -15.941 -15.690  1.00 85.53           H
ATOM   3522 3HG2 THR A 235     -13.331 -16.110 -13.932  1.00 85.53           H
ATOM   3523  HN  THR A 235     -10.423 -12.709 -14.323  1.00 85.53           H
ATOM   3524  N   ILE A 236     -12.067 -12.956 -17.185  1.00 84.21           N
ATOM   3525  CA  ILE A 236     -12.715 -12.658 -18.451  1.00 84.21           C
ATOM   3526  C   ILE A 236     -11.649 -12.422 -19.522  1.00 84.21           C
ATOM   3527  O   ILE A 236     -11.807 -12.848 -20.665  1.00 84.21           O
ATOM   3528  HA  ILE A 236     -13.300 -13.534 -18.733  1.00 84.21           H
ATOM   3529  CB  ILE A 236     -13.694 -11.493 -18.291  1.00 84.21           C
ATOM   3530  HB  ILE A 236     -13.134 -10.621 -17.951  1.00 84.21           H
ATOM   3531  CG1 ILE A 236     -14.743 -11.802 -17.221  1.00 84.21           C
ATOM   3532 1HG1 ILE A 236     -15.456 -12.531 -17.606  1.00 84.21           H
ATOM   3533 2HG1 ILE A 236     -14.262 -12.253 -16.354  1.00 84.21           H
ATOM   3534  CG2 ILE A 236     -14.333 -11.125 -19.631  1.00 84.21           C
ATOM   3535 1HG2 ILE A 236     -13.555 -10.833 -20.337  1.00 84.21           H
ATOM   3536 2HG2 ILE A 236     -14.875 -11.985 -20.024  1.00 84.21           H
ATOM   3537 3HG2 ILE A 236     -15.024 -10.294 -19.488  1.00 84.21           H
ATOM   3538  CD1 ILE A 236     -15.483 -10.532 -16.796  1.00 84.21           C
ATOM   3539 1HD1 ILE A 236     -14.771  -9.814 -16.390  1.00 84.21           H
ATOM   3540 2HD1 ILE A 236     -15.984 -10.096 -17.661  1.00 84.21           H
ATOM   3541 3HD1 ILE A 236     -16.223 -10.780 -16.035  1.00 84.21           H
ATOM   3542  HN  ILE A 236     -12.114 -12.225 -16.504  1.00 84.21           H
ATOM   3543  N   ILE A 237     -10.586 -11.744 -19.114  1.00 81.39           N
ATOM   3544  CA  ILE A 237      -9.494 -11.445 -20.025  1.00 81.39           C
ATOM   3545  C   ILE A 237      -8.963 -12.749 -20.624  1.00 81.39           C
ATOM   3546  O   ILE A 237      -8.880 -12.888 -21.844  1.00 81.39           O
ATOM   3547  HA  ILE A 237      -9.900 -10.835 -20.832  1.00 81.39           H
ATOM   3548  CB  ILE A 237      -8.422 -10.611 -19.321  1.00 81.39           C
ATOM   3549  HB  ILE A 237      -8.285 -11.009 -18.316  1.00 81.39           H
ATOM   3550  CG1 ILE A 237      -8.870  -9.155 -19.173  1.00 81.39           C
ATOM   3551 1HG1 ILE A 237      -8.834  -8.660 -20.144  1.00 81.39           H
ATOM   3552 2HG1 ILE A 237      -9.906  -9.122 -18.836  1.00 81.39           H
ATOM   3553  CG2 ILE A 237      -7.077 -10.727 -20.041  1.00 81.39           C
ATOM   3554 1HG2 ILE A 237      -6.758 -11.769 -20.050  1.00 81.39           H
ATOM   3555 2HG2 ILE A 237      -7.181 -10.369 -21.065  1.00 81.39           H
ATOM   3556 3HG2 ILE A 237      -6.333 -10.124 -19.520  1.00 81.39           H
ATOM   3557  CD1 ILE A 237      -7.980  -8.406 -18.180  1.00 81.39           C
ATOM   3558 1HD1 ILE A 237      -8.036  -8.890 -17.205  1.00 81.39           H
ATOM   3559 2HD1 ILE A 237      -6.948  -8.421 -18.533  1.00 81.39           H
ATOM   3560 3HD1 ILE A 237      -8.320  -7.374 -18.094  1.00 81.39           H
ATOM   3561  HN  ILE A 237     -10.464 -11.402 -18.183  1.00 81.39           H
ATOM   3562  N   ILE A 238      -8.618 -13.672 -19.739  1.00 78.71           N
ATOM   3563  CA  ILE A 238      -8.007 -14.922 -20.159  1.00 78.71           C
ATOM   3564  C   ILE A 238      -8.951 -15.648 -21.120  1.00 78.71           C
ATOM   3565  O   ILE A 238      -8.520 -16.155 -22.154  1.00 78.71           O
ATOM   3566  HA  ILE A 238      -7.092 -14.673 -20.697  1.00 78.71           H
ATOM   3567  CB  ILE A 238      -7.604 -15.758 -18.943  1.00 78.71           C
ATOM   3568  HB  ILE A 238      -8.448 -15.784 -18.253  1.00 78.71           H
ATOM   3569  CG1 ILE A 238      -6.432 -15.114 -18.199  1.00 78.71           C
ATOM   3570 1HG1 ILE A 238      -5.515 -15.251 -18.772  1.00 78.71           H
ATOM   3571 2HG1 ILE A 238      -6.597 -14.040 -18.113  1.00 78.71           H
ATOM   3572  CG2 ILE A 238      -7.304 -17.203 -19.346  1.00 78.71           C
ATOM   3573 1HG2 ILE A 238      -8.192 -17.646 -19.796  1.00 78.71           H
ATOM   3574 2HG2 ILE A 238      -6.486 -17.217 -20.066  1.00 78.71           H
ATOM   3575 3HG2 ILE A 238      -7.020 -17.775 -18.462  1.00 78.71           H
ATOM   3576  CD1 ILE A 238      -6.266 -15.724 -16.806  1.00 78.71           C
ATOM   3577 1HD1 ILE A 238      -7.176 -15.563 -16.228  1.00 78.71           H
ATOM   3578 2HD1 ILE A 238      -6.077 -16.793 -16.897  1.00 78.71           H
ATOM   3579 3HD1 ILE A 238      -5.426 -15.248 -16.299  1.00 78.71           H
ATOM   3580  HN  ILE A 238      -8.750 -13.578 -18.752  1.00 78.71           H
ATOM   3581  N   HIS A 239     -10.221 -15.676 -20.742  1.00 77.00           N
ATOM   3582  CA  HIS A 239     -11.222 -16.367 -21.536  1.00 77.00           C
ATOM   3583  C   HIS A 239     -11.255 -15.778 -22.948  1.00 77.00           C
ATOM   3584  O   HIS A 239     -11.314 -16.515 -23.931  1.00 77.00           O
ATOM   3585  HA  HIS A 239     -10.911 -17.410 -21.594  1.00 77.00           H
ATOM   3586  CB  HIS A 239     -12.587 -16.326 -20.845  1.00 77.00           C
ATOM   3587 1HB  HIS A 239     -12.465 -16.629 -19.805  1.00 77.00           H
ATOM   3588 2HB  HIS A 239     -12.948 -15.298 -20.837  1.00 77.00           H
ATOM   3589  CG  HIS A 239     -13.630 -17.206 -21.492  1.00 77.00           C
ATOM   3590  ND1 HIS A 239     -13.597 -18.587 -21.417  1.00 77.00           N
ATOM   3591  HD1 HIS A 239     -12.905 -19.131 -20.942  1.00 77.00           H
ATOM   3592  CD2 HIS A 239     -14.735 -16.886 -22.226  1.00 77.00           C
ATOM   3593  HD2 HIS A 239     -15.062 -15.878 -22.479  1.00 77.00           H
ATOM   3594  CE1 HIS A 239     -14.640 -19.067 -22.079  1.00 77.00           C
ATOM   3595  HE1 HIS A 239     -14.891 -20.121 -22.202  1.00 77.00           H
ATOM   3596  NE2 HIS A 239     -15.343 -18.011 -22.580  1.00 77.00           N
ATOM   3597  HN  HIS A 239     -10.568 -15.238 -19.913  1.00 77.00           H
ATOM   3598  N   THR A 240     -11.215 -14.455 -23.004  1.00 79.00           N
ATOM   3599  CA  THR A 240     -11.301 -13.757 -24.275  1.00 79.00           C
ATOM   3600  C   THR A 240     -10.069 -14.053 -25.131  1.00 79.00           C
ATOM   3601  O   THR A 240     -10.180 -14.239 -26.342  1.00 79.00           O
ATOM   3602  HA  THR A 240     -12.167 -14.137 -24.817  1.00 79.00           H
ATOM   3603  CB  THR A 240     -11.495 -12.267 -23.984  1.00 79.00           C
ATOM   3604  HB  THR A 240     -10.584 -11.829 -23.575  1.00 79.00           H
ATOM   3605  OG1 THR A 240     -12.634 -12.225 -23.129  1.00 79.00           O
ATOM   3606  HG1 THR A 240     -12.344 -12.129 -22.177  1.00 79.00           H
ATOM   3607  CG2 THR A 240     -11.928 -11.480 -25.222  1.00 79.00           C
ATOM   3608 1HG2 THR A 240     -12.875 -11.875 -25.591  1.00 79.00           H
ATOM   3609 2HG2 THR A 240     -11.168 -11.574 -25.997  1.00 79.00           H
ATOM   3610 3HG2 THR A 240     -12.051 -10.429 -24.960  1.00 79.00           H
ATOM   3611  HN  THR A 240     -11.126 -13.864 -22.202  1.00 79.00           H
ATOM   3612  N   LEU A 241      -8.922 -14.089 -24.469  1.00 75.61           N
ATOM   3613  CA  LEU A 241      -7.659 -14.258 -25.167  1.00 75.61           C
ATOM   3614  C   LEU A 241      -7.614 -15.649 -25.801  1.00 75.61           C
ATOM   3615  O   LEU A 241      -7.150 -15.807 -26.929  1.00 75.61           O
ATOM   3616  HA  LEU A 241      -7.625 -13.514 -25.964  1.00 75.61           H
ATOM   3617  CB  LEU A 241      -6.485 -13.971 -24.229  1.00 75.61           C
ATOM   3618 1HB  LEU A 241      -6.648 -14.515 -23.299  1.00 75.61           H
ATOM   3619 2HB  LEU A 241      -5.578 -14.374 -24.680  1.00 75.61           H
ATOM   3620  CG  LEU A 241      -6.242 -12.499 -23.889  1.00 75.61           C
ATOM   3621  HG  LEU A 241      -7.159 -12.090 -23.465  1.00 75.61           H
ATOM   3622  CD1 LEU A 241      -5.149 -12.354 -22.829  1.00 75.61           C
ATOM   3623 1HD1 LEU A 241      -5.452 -12.876 -21.921  1.00 75.61           H
ATOM   3624 2HD1 LEU A 241      -4.220 -12.784 -23.203  1.00 75.61           H
ATOM   3625 3HD1 LEU A 241      -4.997 -11.298 -22.606  1.00 75.61           H
ATOM   3626  CD2 LEU A 241      -5.928 -11.690 -25.150  1.00 75.61           C
ATOM   3627 1HD2 LEU A 241      -5.033 -12.092 -25.626  1.00 75.61           H
ATOM   3628 2HD2 LEU A 241      -6.768 -11.755 -25.842  1.00 75.61           H
ATOM   3629 3HD2 LEU A 241      -5.760 -10.648 -24.880  1.00 75.61           H
ATOM   3630  HN  LEU A 241      -8.847 -14.005 -23.475  1.00 75.61           H
ATOM   3631  N   ILE A 242      -8.101 -16.624 -25.047  1.00 74.67           N
ATOM   3632  CA  ILE A 242      -8.124 -17.997 -25.522  1.00 74.67           C
ATOM   3633  C   ILE A 242      -8.938 -18.071 -26.815  1.00 74.67           C
ATOM   3634  O   ILE A 242      -8.548 -18.755 -27.761  1.00 74.67           O
ATOM   3635  HA  ILE A 242      -7.096 -18.283 -25.745  1.00 74.67           H
ATOM   3636  CB  ILE A 242      -8.627 -18.936 -24.424  1.00 74.67           C
ATOM   3637  HB  ILE A 242      -9.538 -18.511 -24.003  1.00 74.67           H
ATOM   3638  CG1 ILE A 242      -7.610 -19.042 -23.285  1.00 74.67           C
ATOM   3639 1HG1 ILE A 242      -6.746 -19.617 -23.618  1.00 74.67           H
ATOM   3640 2HG1 ILE A 242      -7.250 -18.048 -23.021  1.00 74.67           H
ATOM   3641  CG2 ILE A 242      -8.990 -20.307 -24.998  1.00 74.67           C
ATOM   3642 1HG2 ILE A 242      -9.775 -20.191 -25.745  1.00 74.67           H
ATOM   3643 2HG2 ILE A 242      -8.110 -20.751 -25.461  1.00 74.67           H
ATOM   3644 3HG2 ILE A 242      -9.345 -20.954 -24.196  1.00 74.67           H
ATOM   3645  CD1 ILE A 242      -8.231 -19.710 -22.056  1.00 74.67           C
ATOM   3646 1HD1 ILE A 242      -9.080 -19.119 -21.712  1.00 74.67           H
ATOM   3647 2HD1 ILE A 242      -8.568 -20.712 -22.319  1.00 74.67           H
ATOM   3648 3HD1 ILE A 242      -7.487 -19.773 -21.262  1.00 74.67           H
ATOM   3649  HN  ILE A 242      -8.474 -16.488 -24.130  1.00 74.67           H
ATOM   3650  N   GLN A 243     -10.055 -17.359 -26.815  1.00 69.79           N
ATOM   3651  CA  GLN A 243     -10.960 -17.385 -27.952  1.00 69.79           C
ATOM   3652  C   GLN A 243     -10.335 -16.657 -29.144  1.00 69.79           C
ATOM   3653  O   GLN A 243     -10.548 -17.043 -30.293  1.00 69.79           O
ATOM   3654  HA  GLN A 243     -11.093 -18.440 -28.192  1.00 69.79           H
ATOM   3655  CB  GLN A 243     -12.316 -16.778 -27.588  1.00 69.79           C
ATOM   3656 1HB  GLN A 243     -12.169 -15.800 -27.130  1.00 69.79           H
ATOM   3657 2HB  GLN A 243     -12.903 -16.621 -28.493  1.00 69.79           H
ATOM   3658  CG  GLN A 243     -13.084 -17.687 -26.626  1.00 69.79           C
ATOM   3659 1HG  GLN A 243     -13.170 -18.686 -27.056  1.00 69.79           H
ATOM   3660 2HG  GLN A 243     -12.528 -17.788 -25.694  1.00 69.79           H
ATOM   3661  CD  GLN A 243     -14.478 -17.128 -26.338  1.00 69.79           C
ATOM   3662  OE1 GLN A 243     -14.830 -16.031 -26.739  1.00 69.79           O
ATOM   3663  NE2 GLN A 243     -15.249 -17.941 -25.622  1.00 69.79           N
ATOM   3664 1HE2 GLN A 243     -14.899 -18.829 -25.324  1.00 69.79           H
ATOM   3665 2HE2 GLN A 243     -16.180 -17.664 -25.381  1.00 69.79           H
ATOM   3666  HN  GLN A 243     -10.344 -16.772 -26.059  1.00 69.79           H
ATOM   3667  N   ALA A 244      -9.577 -15.617 -28.830  1.00 70.26           N
ATOM   3668  CA  ALA A 244      -9.131 -14.681 -29.849  1.00 70.26           C
ATOM   3669  C   ALA A 244      -8.028 -15.333 -30.685  1.00 70.26           C
ATOM   3670  O   ALA A 244      -7.772 -14.916 -31.814  1.00 70.26           O
ATOM   3671  HA  ALA A 244      -9.982 -14.462 -30.493  1.00 70.26           H
ATOM   3672  CB  ALA A 244      -8.669 -13.384 -29.183  1.00 70.26           C
ATOM   3673 1HB  ALA A 244      -9.497 -12.946 -28.626  1.00 70.26           H
ATOM   3674 2HB  ALA A 244      -7.845 -13.598 -28.502  1.00 70.26           H
ATOM   3675 3HB  ALA A 244      -8.334 -12.682 -29.948  1.00 70.26           H
ATOM   3676  HN  ALA A 244      -9.268 -15.409 -27.902  1.00 70.26           H
ATOM   3677  N   LYS A 245      -7.404 -16.344 -30.099  1.00 58.37           N
ATOM   3678  CA  LYS A 245      -6.331 -17.054 -30.775  1.00 58.37           C
ATOM   3679  C   LYS A 245      -5.305 -16.044 -31.294  1.00 58.37           C
ATOM   3680  O   LYS A 245      -4.316 -16.424 -31.919  1.00 58.37           O
ATOM   3681  HA  LYS A 245      -5.845 -17.691 -30.036  1.00 58.37           H
ATOM   3682  CB  LYS A 245      -6.896 -17.970 -31.862  1.00 58.37           C
ATOM   3683 1HB  LYS A 245      -7.603 -17.416 -32.479  1.00 58.37           H
ATOM   3684 2HB  LYS A 245      -6.091 -18.300 -32.519  1.00 58.37           H
ATOM   3685  CG  LYS A 245      -7.590 -19.187 -31.247  1.00 58.37           C
ATOM   3686 1HG  LYS A 245      -6.957 -19.618 -30.472  1.00 58.37           H
ATOM   3687 2HG  LYS A 245      -8.517 -18.876 -30.764  1.00 58.37           H
ATOM   3688  CD  LYS A 245      -7.892 -20.243 -32.312  1.00 58.37           C
ATOM   3689 1HD  LYS A 245      -8.620 -19.850 -33.022  1.00 58.37           H
ATOM   3690 2HD  LYS A 245      -6.986 -20.466 -32.875  1.00 58.37           H
ATOM   3691  CE  LYS A 245      -8.433 -21.524 -31.676  1.00 58.37           C
ATOM   3692 1HE  LYS A 245      -7.764 -21.853 -30.881  1.00 58.37           H
ATOM   3693 2HE  LYS A 245      -9.402 -21.329 -31.216  1.00 58.37           H
ATOM   3694  NZ  LYS A 245      -8.567 -22.592 -32.693  1.00 58.37           N
ATOM   3695 1HZ  LYS A 245      -8.946 -23.426 -32.259  1.00 58.37           H
ATOM   3696 2HZ  LYS A 245      -9.190 -22.280 -33.429  1.00 58.37           H
ATOM   3697 3HZ  LYS A 245      -7.656 -22.799 -33.086  1.00 58.37           H
ATOM   3698  HN  LYS A 245      -7.620 -16.678 -29.182  1.00 58.37           H
ATOM   3699  N   LYS A 246      -5.575 -14.777 -31.015  1.00 52.74           N
ATOM   3700  CA  LYS A 246      -4.792 -13.700 -31.595  1.00 52.74           C
ATOM   3701  C   LYS A 246      -3.660 -13.324 -30.637  1.00 52.74           C
ATOM   3702  O   LYS A 246      -3.904 -12.750 -29.577  1.00 52.74           O
ATOM   3703  HA  LYS A 246      -4.352 -14.076 -32.519  1.00 52.74           H
ATOM   3704  CB  LYS A 246      -5.696 -12.524 -31.971  1.00 52.74           C
ATOM   3705 1HB  LYS A 246      -6.442 -12.369 -31.192  1.00 52.74           H
ATOM   3706 2HB  LYS A 246      -5.104 -11.610 -32.032  1.00 52.74           H
ATOM   3707  CG  LYS A 246      -6.394 -12.775 -33.309  1.00 52.74           C
ATOM   3708 1HG  LYS A 246      -5.659 -13.076 -34.056  1.00 52.74           H
ATOM   3709 2HG  LYS A 246      -7.100 -13.599 -33.207  1.00 52.74           H
ATOM   3710  CD  LYS A 246      -7.131 -11.522 -33.787  1.00 52.74           C
ATOM   3711 1HD  LYS A 246      -7.912 -11.260 -33.073  1.00 52.74           H
ATOM   3712 2HD  LYS A 246      -6.439 -10.681 -33.825  1.00 52.74           H
ATOM   3713  CE  LYS A 246      -7.749 -11.743 -35.169  1.00 52.74           C
ATOM   3714 1HE  LYS A 246      -6.978 -12.051 -35.874  1.00 52.74           H
ATOM   3715 2HE  LYS A 246      -8.480 -12.550 -35.122  1.00 52.74           H
ATOM   3716  NZ  LYS A 246      -8.401 -10.504 -35.649  1.00 52.74           N
ATOM   3717 1HZ  LYS A 246      -8.821 -10.672 -36.556  1.00 52.74           H
ATOM   3718 2HZ  LYS A 246      -9.120 -10.223 -34.991  1.00 52.74           H
ATOM   3719 3HZ  LYS A 246      -7.709  -9.767 -35.729  1.00 52.74           H
ATOM   3720  HN  LYS A 246      -6.311 -14.484 -30.405  1.00 52.74           H
ATOM   3721  N   SER A 247      -2.446 -13.662 -31.045  1.00 54.97           N
ATOM   3722  CA  SER A 247      -1.304 -13.573 -30.151  1.00 54.97           C
ATOM   3723  C   SER A 247      -0.976 -12.105 -29.867  1.00 54.97           C
ATOM   3724  O   SER A 247      -0.592 -11.757 -28.752  1.00 54.97           O
ATOM   3725  HA  SER A 247      -1.613 -14.080 -29.237  1.00 54.97           H
ATOM   3726  CB  SER A 247      -0.085 -14.284 -30.741  1.00 54.97           C
ATOM   3727 1HB  SER A 247      -0.269 -15.358 -30.767  1.00 54.97           H
ATOM   3728 2HB  SER A 247       0.059 -13.961 -31.772  1.00 54.97           H
ATOM   3729  OG  SER A 247       1.099 -14.024 -29.993  1.00 54.97           O
ATOM   3730  HG  SER A 247       1.021 -14.422 -29.079  1.00 54.97           H
ATOM   3731  HN  SER A 247      -2.237 -13.992 -31.966  1.00 54.97           H
ATOM   3732  N   SER A 248      -1.140 -11.286 -30.895  1.00 53.55           N
ATOM   3733  CA  SER A 248      -0.295 -10.115 -31.060  1.00 53.55           C
ATOM   3734  C   SER A 248      -0.505  -9.149 -29.893  1.00 53.55           C
ATOM   3735  O   SER A 248       0.435  -8.487 -29.454  1.00 53.55           O
ATOM   3736  HA  SER A 248       0.727 -10.495 -31.064  1.00 53.55           H
ATOM   3737  CB  SER A 248      -0.581  -9.413 -32.389  1.00 53.55           C
ATOM   3738 1HB  SER A 248       0.182  -8.656 -32.571  1.00 53.55           H
ATOM   3739 2HB  SER A 248      -0.514 -10.135 -33.203  1.00 53.55           H
ATOM   3740  OG  SER A 248      -1.868  -8.800 -32.403  1.00 53.55           O
ATOM   3741  HG  SER A 248      -2.011  -8.324 -33.270  1.00 53.55           H
ATOM   3742  HN  SER A 248      -1.832 -11.410 -31.605  1.00 53.55           H
ATOM   3743  N   LYS A 249      -1.743  -9.098 -29.423  1.00 51.57           N
ATOM   3744  CA  LYS A 249      -2.136  -8.087 -28.457  1.00 51.57           C
ATOM   3745  C   LYS A 249      -1.508  -8.413 -27.100  1.00 51.57           C
ATOM   3746  O   LYS A 249      -1.710  -7.687 -26.128  1.00 51.57           O
ATOM   3747  HA  LYS A 249      -1.737  -7.133 -28.802  1.00 51.57           H
ATOM   3748  CB  LYS A 249      -3.659  -7.951 -28.413  1.00 51.57           C
ATOM   3749 1HB  LYS A 249      -4.117  -8.941 -28.412  1.00 51.57           H
ATOM   3750 2HB  LYS A 249      -3.958  -7.462 -27.486  1.00 51.57           H
ATOM   3751  CG  LYS A 249      -4.173  -7.147 -29.609  1.00 51.57           C
ATOM   3752 1HG  LYS A 249      -3.599  -6.226 -29.706  1.00 51.57           H
ATOM   3753 2HG  LYS A 249      -4.020  -7.716 -30.526  1.00 51.57           H
ATOM   3754  CD  LYS A 249      -5.658  -6.815 -29.449  1.00 51.57           C
ATOM   3755 1HD  LYS A 249      -6.240  -7.736 -29.425  1.00 51.57           H
ATOM   3756 2HD  LYS A 249      -5.821  -6.310 -28.497  1.00 51.57           H
ATOM   3757  CE  LYS A 249      -6.147  -5.926 -30.594  1.00 51.57           C
ATOM   3758 1HE  LYS A 249      -5.552  -5.014 -30.635  1.00 51.57           H
ATOM   3759 2HE  LYS A 249      -6.008  -6.440 -31.546  1.00 51.57           H
ATOM   3760  NZ  LYS A 249      -7.576  -5.585 -30.412  1.00 51.57           N
ATOM   3761 1HZ  LYS A 249      -7.876  -4.975 -31.164  1.00 51.57           H
ATOM   3762 2HZ  LYS A 249      -8.130  -6.434 -30.423  1.00 51.57           H
ATOM   3763 3HZ  LYS A 249      -7.700  -5.113 -29.523  1.00 51.57           H
ATOM   3764  HN  LYS A 249      -2.469  -9.731 -29.692  1.00 51.57           H
ATOM   3765  N   HIS A 250      -0.759  -9.505 -27.078  1.00 55.73           N
ATOM   3766  CA  HIS A 250      -0.332 -10.095 -25.820  1.00 55.73           C
ATOM   3767  C   HIS A 250       0.760  -9.227 -25.191  1.00 55.73           C
ATOM   3768  O   HIS A 250       0.863  -9.142 -23.968  1.00 55.73           O
ATOM   3769  HA  HIS A 250      -1.204 -10.099 -25.165  1.00 55.73           H
ATOM   3770  CB  HIS A 250       0.106 -11.547 -26.021  1.00 55.73           C
ATOM   3771 1HB  HIS A 250       0.849 -11.584 -26.818  1.00 55.73           H
ATOM   3772 2HB  HIS A 250       0.595 -11.897 -25.113  1.00 55.73           H
ATOM   3773  CG  HIS A 250      -1.024 -12.488 -26.363  1.00 55.73           C
ATOM   3774  ND1 HIS A 250      -1.803 -13.105 -25.399  1.00 55.73           N
ATOM   3775  HD1 HIS A 250      -1.704 -12.997 -24.410  1.00 55.73           H
ATOM   3776  CD2 HIS A 250      -1.499 -12.910 -27.570  1.00 55.73           C
ATOM   3777  HD2 HIS A 250      -1.111 -12.616 -28.545  1.00 55.73           H
ATOM   3778  CE1 HIS A 250      -2.702 -13.863 -26.010  1.00 55.73           C
ATOM   3779  HE1 HIS A 250      -3.460 -14.475 -25.523  1.00 55.73           H
ATOM   3780  NE2 HIS A 250      -2.511 -13.741 -27.355  1.00 55.73           N
ATOM   3781  HN  HIS A 250      -0.445  -9.985 -27.897  1.00 55.73           H
ATOM   3782  N   LYS A 251       1.548  -8.605 -26.056  1.00 56.55           N
ATOM   3783  CA  LYS A 251       2.782  -7.972 -25.622  1.00 56.55           C
ATOM   3784  C   LYS A 251       2.461  -6.898 -24.581  1.00 56.55           C
ATOM   3785  O   LYS A 251       3.075  -6.858 -23.516  1.00 56.55           O
ATOM   3786  HA  LYS A 251       3.394  -8.740 -25.149  1.00 56.55           H
ATOM   3787  CB  LYS A 251       3.566  -7.447 -26.826  1.00 56.55           C
ATOM   3788 1HB  LYS A 251       2.893  -6.916 -27.500  1.00 56.55           H
ATOM   3789 2HB  LYS A 251       4.314  -6.728 -26.492  1.00 56.55           H
ATOM   3790  CG  LYS A 251       4.250  -8.591 -27.577  1.00 56.55           C
ATOM   3791 1HG  LYS A 251       4.704  -9.279 -26.863  1.00 56.55           H
ATOM   3792 2HG  LYS A 251       3.508  -9.158 -28.138  1.00 56.55           H
ATOM   3793  CD  LYS A 251       5.321  -8.058 -28.531  1.00 56.55           C
ATOM   3794 1HD  LYS A 251       4.849  -7.486 -29.330  1.00 56.55           H
ATOM   3795 2HD  LYS A 251       5.981  -7.374 -27.997  1.00 56.55           H
ATOM   3796  CE  LYS A 251       6.141  -9.202 -29.129  1.00 56.55           C
ATOM   3797 1HE  LYS A 251       6.325  -9.962 -28.370  1.00 56.55           H
ATOM   3798 2HE  LYS A 251       5.577  -9.682 -29.930  1.00 56.55           H
ATOM   3799  NZ  LYS A 251       7.429  -8.697 -29.656  1.00 56.55           N
ATOM   3800 1HZ  LYS A 251       7.945  -9.462 -30.077  1.00 56.55           H
ATOM   3801 2HZ  LYS A 251       7.252  -7.983 -30.353  1.00 56.55           H
ATOM   3802 3HZ  LYS A 251       7.972  -8.301 -28.897  1.00 56.55           H
ATOM   3803  HN  LYS A 251       1.355  -8.530 -27.034  1.00 56.55           H
ATOM   3804  N   ALA A 252       1.499  -6.055 -24.925  1.00 64.96           N
ATOM   3805  CA  ALA A 252       1.172  -4.911 -24.090  1.00 64.96           C
ATOM   3806  C   ALA A 252       0.571  -5.402 -22.772  1.00 64.96           C
ATOM   3807  O   ALA A 252       0.531  -4.663 -21.790  1.00 64.96           O
ATOM   3808  HA  ALA A 252       2.100  -4.378 -23.880  1.00 64.96           H
ATOM   3809  CB  ALA A 252       0.228  -3.977 -24.850  1.00 64.96           C
ATOM   3810 1HB  ALA A 252       0.714  -3.633 -25.763  1.00 64.96           H
ATOM   3811 2HB  ALA A 252      -0.686  -4.513 -25.104  1.00 64.96           H
ATOM   3812 3HB  ALA A 252      -0.016  -3.119 -24.223  1.00 64.96           H
ATOM   3813  HN  ALA A 252       0.948  -6.143 -25.755  1.00 64.96           H
ATOM   3814  N   LEU A 253       0.118  -6.647 -22.792  1.00 69.85           N
ATOM   3815  CA  LEU A 253      -0.559  -7.217 -21.640  1.00 69.85           C
ATOM   3816  C   LEU A 253       0.483  -7.687 -20.623  1.00 69.85           C
ATOM   3817  O   LEU A 253       0.224  -7.694 -19.421  1.00 69.85           O
ATOM   3818  HA  LEU A 253      -1.152  -6.423 -21.184  1.00 69.85           H
ATOM   3819  CB  LEU A 253      -1.531  -8.314 -22.077  1.00 69.85           C
ATOM   3820 1HB  LEU A 253      -1.892  -8.075 -23.077  1.00 69.85           H
ATOM   3821 2HB  LEU A 253      -0.979  -9.251 -22.153  1.00 69.85           H
ATOM   3822  CG  LEU A 253      -2.741  -8.539 -21.169  1.00 69.85           C
ATOM   3823  HG  LEU A 253      -2.412  -8.452 -20.133  1.00 69.85           H
ATOM   3824  CD1 LEU A 253      -3.805  -7.463 -21.397  1.00 69.85           C
ATOM   3825 1HD1 LEU A 253      -3.382  -6.482 -21.179  1.00 69.85           H
ATOM   3826 2HD1 LEU A 253      -4.136  -7.494 -22.435  1.00 69.85           H
ATOM   3827 3HD1 LEU A 253      -4.654  -7.647 -20.739  1.00 69.85           H
ATOM   3828  CD2 LEU A 253      -3.306  -9.950 -21.347  1.00 69.85           C
ATOM   3829 1HD2 LEU A 253      -3.615 -10.090 -22.383  1.00 69.85           H
ATOM   3830 2HD2 LEU A 253      -2.539 -10.682 -21.095  1.00 69.85           H
ATOM   3831 3HD2 LEU A 253      -4.165 -10.083 -20.690  1.00 69.85           H
ATOM   3832  HN  LEU A 253       0.207  -7.262 -23.576  1.00 69.85           H
ATOM   3833  N   LYS A 254       1.640  -8.070 -21.143  1.00 72.02           N
ATOM   3834  CA  LYS A 254       2.664  -8.688 -20.318  1.00 72.02           C
ATOM   3835  C   LYS A 254       2.970  -7.779 -19.126  1.00 72.02           C
ATOM   3836  O   LYS A 254       2.977  -8.231 -17.982  1.00 72.02           O
ATOM   3837  HA  LYS A 254       2.256  -9.627 -19.940  1.00 72.02           H
ATOM   3838  CB  LYS A 254       3.894  -9.035 -21.159  1.00 72.02           C
ATOM   3839 1HB  LYS A 254       4.146  -8.193 -21.805  1.00 72.02           H
ATOM   3840 2HB  LYS A 254       4.750  -9.203 -20.506  1.00 72.02           H
ATOM   3841  CG  LYS A 254       3.642 -10.281 -22.011  1.00 72.02           C
ATOM   3842 1HG  LYS A 254       3.293 -11.095 -21.376  1.00 72.02           H
ATOM   3843 2HG  LYS A 254       2.852 -10.078 -22.733  1.00 72.02           H
ATOM   3844  CD  LYS A 254       4.915 -10.709 -22.745  1.00 72.02           C
ATOM   3845 1HD  LYS A 254       5.227  -9.920 -23.429  1.00 72.02           H
ATOM   3846 2HD  LYS A 254       5.724 -10.847 -22.027  1.00 72.02           H
ATOM   3847  CE  LYS A 254       4.688 -12.006 -23.523  1.00 72.02           C
ATOM   3848 1HE  LYS A 254       4.275 -12.767 -22.861  1.00 72.02           H
ATOM   3849 2HE  LYS A 254       3.957 -11.840 -24.314  1.00 72.02           H
ATOM   3850  NZ  LYS A 254       5.959 -12.488 -24.109  1.00 72.02           N
ATOM   3851 1HZ  LYS A 254       5.787 -13.334 -24.641  1.00 72.02           H
ATOM   3852 2HZ  LYS A 254       6.340 -11.775 -24.722  1.00 72.02           H
ATOM   3853 3HZ  LYS A 254       6.621 -12.684 -23.366  1.00 72.02           H
ATOM   3854  HN  LYS A 254       1.882  -7.964 -22.107  1.00 72.02           H
ATOM   3855  N   VAL A 255       3.215  -6.514 -19.435  1.00 77.22           N
ATOM   3856  CA  VAL A 255       3.653  -5.568 -18.423  1.00 77.22           C
ATOM   3857  C   VAL A 255       2.638  -5.546 -17.278  1.00 77.22           C
ATOM   3858  O   VAL A 255       3.005  -5.716 -16.116  1.00 77.22           O
ATOM   3859  HA  VAL A 255       4.610  -5.918 -18.037  1.00 77.22           H
ATOM   3860  CB  VAL A 255       3.872  -4.191 -19.054  1.00 77.22           C
ATOM   3861  HB  VAL A 255       2.924  -3.864 -19.482  1.00 77.22           H
ATOM   3862  CG1 VAL A 255       4.289  -3.165 -17.999  1.00 77.22           C
ATOM   3863 1HG1 VAL A 255       3.508  -3.083 -17.243  1.00 77.22           H
ATOM   3864 2HG1 VAL A 255       5.218  -3.485 -17.528  1.00 77.22           H
ATOM   3865 3HG1 VAL A 255       4.438  -2.195 -18.474  1.00 77.22           H
ATOM   3866  CG2 VAL A 255       4.899  -4.264 -20.185  1.00 77.22           C
ATOM   3867 1HG2 VAL A 255       5.850  -4.622 -19.791  1.00 77.22           H
ATOM   3868 2HG2 VAL A 255       4.544  -4.948 -20.955  1.00 77.22           H
ATOM   3869 3HG2 VAL A 255       5.035  -3.272 -20.616  1.00 77.22           H
ATOM   3870  HN  VAL A 255       3.119  -6.135 -20.355  1.00 77.22           H
ATOM   3871  N   THR A 256       1.383  -5.337 -17.646  1.00 75.44           N
ATOM   3872  CA  THR A 256       0.341  -5.116 -16.658  1.00 75.44           C
ATOM   3873  C   THR A 256       0.119  -6.379 -15.825  1.00 75.44           C
ATOM   3874  O   THR A 256      -0.096  -6.300 -14.616  1.00 75.44           O
ATOM   3875  HA  THR A 256       0.675  -4.336 -15.974  1.00 75.44           H
ATOM   3876  CB  THR A 256      -0.916  -4.645 -17.394  1.00 75.44           C
ATOM   3877  HB  THR A 256      -1.793  -4.717 -16.751  1.00 75.44           H
ATOM   3878  OG1 THR A 256      -0.949  -5.445 -18.572  1.00 75.44           O
ATOM   3879  HG1 THR A 256      -1.151  -6.395 -18.335  1.00 75.44           H
ATOM   3880  CG2 THR A 256      -0.785  -3.214 -17.919  1.00 75.44           C
ATOM   3881 1HG2 THR A 256       0.052  -3.157 -18.615  1.00 75.44           H
ATOM   3882 2HG2 THR A 256      -0.610  -2.535 -17.084  1.00 75.44           H
ATOM   3883 3HG2 THR A 256      -1.703  -2.930 -18.432  1.00 75.44           H
ATOM   3884  HN  THR A 256       1.075  -5.317 -18.597  1.00 75.44           H
ATOM   3885  N   ILE A 257       0.179  -7.516 -16.504  1.00 78.45           N
ATOM   3886  CA  ILE A 257       0.011  -8.796 -15.837  1.00 78.45           C
ATOM   3887  C   ILE A 257       1.066  -8.935 -14.737  1.00 78.45           C
ATOM   3888  O   ILE A 257       0.740  -9.258 -13.596  1.00 78.45           O
ATOM   3889  HA  ILE A 257      -0.974  -8.795 -15.371  1.00 78.45           H
ATOM   3890  CB  ILE A 257       0.030  -9.937 -16.855  1.00 78.45           C
ATOM   3891  HB  ILE A 257       0.879  -9.785 -17.523  1.00 78.45           H
ATOM   3892  CG1 ILE A 257      -1.232  -9.922 -17.719  1.00 78.45           C
ATOM   3893 1HG1 ILE A 257      -2.108 -10.094 -17.093  1.00 78.45           H
ATOM   3894 2HG1 ILE A 257      -1.354  -8.939 -18.174  1.00 78.45           H
ATOM   3895  CG2 ILE A 257       0.236 -11.286 -16.163  1.00 78.45           C
ATOM   3896 1HG2 ILE A 257       1.185 -11.279 -15.629  1.00 78.45           H
ATOM   3897 2HG2 ILE A 257      -0.577 -11.460 -15.458  1.00 78.45           H
ATOM   3898 3HG2 ILE A 257       0.245 -12.080 -16.910  1.00 78.45           H
ATOM   3899  CD1 ILE A 257      -1.162 -10.991 -18.812  1.00 78.45           C
ATOM   3900 1HD1 ILE A 257      -0.299 -10.801 -19.450  1.00 78.45           H
ATOM   3901 2HD1 ILE A 257      -1.065 -11.974 -18.352  1.00 78.45           H
ATOM   3902 3HD1 ILE A 257      -2.072 -10.958 -19.411  1.00 78.45           H
ATOM   3903  HN  ILE A 257       0.338  -7.570 -17.489  1.00 78.45           H
ATOM   3904  N   THR A 258       2.310  -8.685 -15.120  1.00 83.06           N
ATOM   3905  CA  THR A 258       3.427  -8.892 -14.214  1.00 83.06           C
ATOM   3906  C   THR A 258       3.278  -8.012 -12.972  1.00 83.06           C
ATOM   3907  O   THR A 258       3.415  -8.490 -11.847  1.00 83.06           O
ATOM   3908  HA  THR A 258       3.408  -9.928 -13.876  1.00 83.06           H
ATOM   3909  CB  THR A 258       4.720  -8.633 -14.991  1.00 83.06           C
ATOM   3910  HB  THR A 258       4.798  -7.584 -15.276  1.00 83.06           H
ATOM   3911  OG1 THR A 258       4.668  -9.561 -16.071  1.00 83.06           O
ATOM   3912  HG1 THR A 258       4.174  -9.161 -16.842  1.00 83.06           H
ATOM   3913  CG2 THR A 258       5.967  -9.043 -14.206  1.00 83.06           C
ATOM   3914 1HG2 THR A 258       5.920 -10.108 -13.979  1.00 83.06           H
ATOM   3915 2HG2 THR A 258       6.014  -8.476 -13.276  1.00 83.06           H
ATOM   3916 3HG2 THR A 258       6.856  -8.838 -14.803  1.00 83.06           H
ATOM   3917  HN  THR A 258       2.559  -8.347 -16.027  1.00 83.06           H
ATOM   3918  N   VAL A 259       2.998  -6.740 -13.217  1.00 82.10           N
ATOM   3919  CA  VAL A 259       2.894  -5.774 -12.137  1.00 82.10           C
ATOM   3920  C   VAL A 259       1.819  -6.234 -11.150  1.00 82.10           C
ATOM   3921  O   VAL A 259       2.013  -6.161  -9.937  1.00 82.10           O
ATOM   3922  HA  VAL A 259       3.855  -5.751 -11.623  1.00 82.10           H
ATOM   3923  CB  VAL A 259       2.627  -4.379 -12.705  1.00 82.10           C
ATOM   3924  HB  VAL A 259       1.789  -4.454 -13.397  1.00 82.10           H
ATOM   3925  CG1 VAL A 259       2.234  -3.401 -11.596  1.00 82.10           C
ATOM   3926 1HG1 VAL A 259       1.330  -3.757 -11.102  1.00 82.10           H
ATOM   3927 2HG1 VAL A 259       3.043  -3.333 -10.868  1.00 82.10           H
ATOM   3928 3HG1 VAL A 259       2.050  -2.418 -12.027  1.00 82.10           H
ATOM   3929  CG2 VAL A 259       3.838  -3.864 -13.486  1.00 82.10           C
ATOM   3930 1HG2 VAL A 259       4.702  -3.812 -12.824  1.00 82.10           H
ATOM   3931 2HG2 VAL A 259       4.053  -4.543 -14.312  1.00 82.10           H
ATOM   3932 3HG2 VAL A 259       3.621  -2.871 -13.879  1.00 82.10           H
ATOM   3933  HN  VAL A 259       2.844  -6.368 -14.133  1.00 82.10           H
ATOM   3934  N   LEU A 260       0.709  -6.696 -11.706  1.00 78.19           N
ATOM   3935  CA  LEU A 260      -0.449  -7.035 -10.896  1.00 78.19           C
ATOM   3936  C   LEU A 260      -0.145  -8.293 -10.081  1.00 78.19           C
ATOM   3937  O   LEU A 260      -0.500  -8.377  -8.906  1.00 78.19           O
ATOM   3938  HA  LEU A 260      -0.617  -6.209 -10.206  1.00 78.19           H
ATOM   3939  CB  LEU A 260      -1.698  -7.156 -11.772  1.00 78.19           C
ATOM   3940 1HB  LEU A 260      -1.433  -7.710 -12.673  1.00 78.19           H
ATOM   3941 2HB  LEU A 260      -2.436  -7.752 -11.236  1.00 78.19           H
ATOM   3942  CG  LEU A 260      -2.353  -5.838 -12.191  1.00 78.19           C
ATOM   3943  HG  LEU A 260      -1.565  -5.113 -12.391  1.00 78.19           H
ATOM   3944  CD1 LEU A 260      -3.150  -6.010 -13.486  1.00 78.19           C
ATOM   3945 1HD1 LEU A 260      -2.482  -6.336 -14.283  1.00 78.19           H
ATOM   3946 2HD1 LEU A 260      -3.930  -6.756 -13.336  1.00 78.19           H
ATOM   3947 3HD1 LEU A 260      -3.605  -5.058 -13.760  1.00 78.19           H
ATOM   3948  CD2 LEU A 260      -3.213  -5.270 -11.060  1.00 78.19           C
ATOM   3949 1HD2 LEU A 260      -3.996  -5.984 -10.804  1.00 78.19           H
ATOM   3950 2HD2 LEU A 260      -2.588  -5.087 -10.185  1.00 78.19           H
ATOM   3951 3HD2 LEU A 260      -3.667  -4.334 -11.384  1.00 78.19           H
ATOM   3952  HN  LEU A 260       0.595  -6.840 -12.689  1.00 78.19           H
ATOM   3953  N   THR A 261       0.509  -9.241 -10.736  1.00 85.37           N
ATOM   3954  CA  THR A 261       0.858 -10.494 -10.089  1.00 85.37           C
ATOM   3955  C   THR A 261       1.807 -10.242  -8.915  1.00 85.37           C
ATOM   3956  O   THR A 261       1.617 -10.789  -7.830  1.00 85.37           O
ATOM   3957  HA  THR A 261      -0.051 -10.933  -9.676  1.00 85.37           H
ATOM   3958  CB  THR A 261       1.440 -11.429 -11.151  1.00 85.37           C
ATOM   3959  HB  THR A 261       2.375 -11.034 -11.547  1.00 85.37           H
ATOM   3960  OG1 THR A 261       0.385 -11.579 -12.097  1.00 85.37           O
ATOM   3961  HG1 THR A 261       0.433 -10.851 -12.781  1.00 85.37           H
ATOM   3962  CG2 THR A 261       1.669 -12.846 -10.621  1.00 85.37           C
ATOM   3963 1HG2 THR A 261       0.721 -13.267 -10.287  1.00 85.37           H
ATOM   3964 2HG2 THR A 261       2.367 -12.813  -9.785  1.00 85.37           H
ATOM   3965 3HG2 THR A 261       2.083 -13.468 -11.415  1.00 85.37           H
ATOM   3966  HN  THR A 261       0.798  -9.164 -11.690  1.00 85.37           H
ATOM   3967  N   VAL A 262       2.808  -9.413  -9.173  1.00 88.55           N
ATOM   3968  CA  VAL A 262       3.817  -9.123  -8.169  1.00 88.55           C
ATOM   3969  C   VAL A 262       3.155  -8.441  -6.969  1.00 88.55           C
ATOM   3970  O   VAL A 262       3.489  -8.734  -5.822  1.00 88.55           O
ATOM   3971  HA  VAL A 262       4.239 -10.073  -7.843  1.00 88.55           H
ATOM   3972  CB  VAL A 262       4.943  -8.289  -8.783  1.00 88.55           C
ATOM   3973  HB  VAL A 262       4.492  -7.423  -9.269  1.00 88.55           H
ATOM   3974  CG1 VAL A 262       5.898  -7.777  -7.704  1.00 88.55           C
ATOM   3975 1HG1 VAL A 262       5.349  -7.155  -6.997  1.00 88.55           H
ATOM   3976 2HG1 VAL A 262       6.338  -8.624  -7.177  1.00 88.55           H
ATOM   3977 3HG1 VAL A 262       6.689  -7.188  -8.168  1.00 88.55           H
ATOM   3978  CG2 VAL A 262       5.696  -9.087  -9.850  1.00 88.55           C
ATOM   3979 1HG2 VAL A 262       6.129  -9.979  -9.397  1.00 88.55           H
ATOM   3980 2HG2 VAL A 262       5.005  -9.379 -10.641  1.00 88.55           H
ATOM   3981 3HG2 VAL A 262       6.491  -8.470 -10.270  1.00 88.55           H
ATOM   3982  HN  VAL A 262       2.935  -8.944 -10.047  1.00 88.55           H
ATOM   3983  N   PHE A 263       2.228  -7.545  -7.276  1.00 83.85           N
ATOM   3984  CA  PHE A 263       1.511  -6.825  -6.237  1.00 83.85           C
ATOM   3985  C   PHE A 263       0.770  -7.792  -5.311  1.00 83.85           C
ATOM   3986  O   PHE A 263       0.947  -7.750  -4.095  1.00 83.85           O
ATOM   3987  HA  PHE A 263       2.250  -6.268  -5.661  1.00 83.85           H
ATOM   3988  CB  PHE A 263       0.491  -5.926  -6.939  1.00 83.85           C
ATOM   3989 1HB  PHE A 263       1.016  -5.275  -7.638  1.00 83.85           H
ATOM   3990 2HB  PHE A 263      -0.183  -6.549  -7.527  1.00 83.85           H
ATOM   3991  CG  PHE A 263      -0.338  -5.063  -5.985  1.00 83.85           C
ATOM   3992  CD1 PHE A 263      -1.600  -5.442  -5.649  1.00 83.85           C
ATOM   3993  HD1 PHE A 263      -2.021  -6.360  -6.059  1.00 83.85           H
ATOM   3994  CD2 PHE A 263       0.187  -3.918  -5.473  1.00 83.85           C
ATOM   3995  HD2 PHE A 263       1.199  -3.615  -5.742  1.00 83.85           H
ATOM   3996  CE1 PHE A 263      -2.370  -4.641  -4.764  1.00 83.85           C
ATOM   3997  HE1 PHE A 263      -3.382  -4.944  -4.495  1.00 83.85           H
ATOM   3998  CE2 PHE A 263      -0.582  -3.117  -4.588  1.00 83.85           C
ATOM   3999  HE2 PHE A 263      -0.161  -2.199  -4.178  1.00 83.85           H
ATOM   4000  CZ  PHE A 263      -1.844  -3.496  -4.252  1.00 83.85           C
ATOM   4001  HZ  PHE A 263      -2.435  -2.881  -3.573  1.00 83.85           H
ATOM   4002  HN  PHE A 263       1.966  -7.309  -8.211  1.00 83.85           H
ATOM   4003  N   VAL A 264      -0.045  -8.639  -5.923  1.00 87.33           N
ATOM   4004  CA  VAL A 264      -0.888  -9.546  -5.164  1.00 87.33           C
ATOM   4005  C   VAL A 264      -0.011 -10.416  -4.260  1.00 87.33           C
ATOM   4006  O   VAL A 264      -0.320 -10.603  -3.085  1.00 87.33           O
ATOM   4007  HA  VAL A 264      -1.544  -8.940  -4.538  1.00 87.33           H
ATOM   4008  CB  VAL A 264      -1.764 -10.365  -6.114  1.00 87.33           C
ATOM   4009  HB  VAL A 264      -1.112 -10.829  -6.855  1.00 87.33           H
ATOM   4010  CG1 VAL A 264      -2.492 -11.482  -5.363  1.00 87.33           C
ATOM   4011 1HG1 VAL A 264      -1.761 -12.146  -4.902  1.00 87.33           H
ATOM   4012 2HG1 VAL A 264      -3.126 -11.048  -4.591  1.00 87.33           H
ATOM   4013 3HG1 VAL A 264      -3.107 -12.049  -6.063  1.00 87.33           H
ATOM   4014  CG2 VAL A 264      -2.755  -9.468  -6.857  1.00 87.33           C
ATOM   4015 1HG2 VAL A 264      -3.399  -8.963  -6.137  1.00 87.33           H
ATOM   4016 2HG2 VAL A 264      -2.208  -8.725  -7.438  1.00 87.33           H
ATOM   4017 3HG2 VAL A 264      -3.365 -10.075  -7.526  1.00 87.33           H
ATOM   4018  HN  VAL A 264      -0.133  -8.711  -6.916  1.00 87.33           H
ATOM   4019  N   LEU A 265       1.065 -10.923  -4.844  1.00 88.62           N
ATOM   4020  CA  LEU A 265       1.914 -11.876  -4.150  1.00 88.62           C
ATOM   4021  C   LEU A 265       2.570 -11.188  -2.951  1.00 88.62           C
ATOM   4022  O   LEU A 265       2.737 -11.799  -1.896  1.00 88.62           O
ATOM   4023  HA  LEU A 265       1.273 -12.676  -3.781  1.00 88.62           H
ATOM   4024  CB  LEU A 265       2.915 -12.507  -5.120  1.00 88.62           C
ATOM   4025 1HB  LEU A 265       3.414 -11.708  -5.668  1.00 88.62           H
ATOM   4026 2HB  LEU A 265       3.680 -13.021  -4.538  1.00 88.62           H
ATOM   4027  CG  LEU A 265       2.334 -13.496  -6.133  1.00 88.62           C
ATOM   4028  HG  LEU A 265       1.549 -12.990  -6.693  1.00 88.62           H
ATOM   4029  CD1 LEU A 265       3.398 -13.936  -7.141  1.00 88.62           C
ATOM   4030 1HD1 LEU A 265       3.771 -13.064  -7.679  1.00 88.62           H
ATOM   4031 2HD1 LEU A 265       4.221 -14.418  -6.614  1.00 88.62           H
ATOM   4032 3HD1 LEU A 265       2.958 -14.638  -7.849  1.00 88.62           H
ATOM   4033  CD2 LEU A 265       1.687 -14.689  -5.426  1.00 88.62           C
ATOM   4034 1HD2 LEU A 265       2.436 -15.204  -4.823  1.00 88.62           H
ATOM   4035 2HD2 LEU A 265       0.883 -14.336  -4.781  1.00 88.62           H
ATOM   4036 3HD2 LEU A 265       1.283 -15.377  -6.169  1.00 88.62           H
ATOM   4037  HN  LEU A 265       1.358 -10.693  -5.772  1.00 88.62           H
ATOM   4038  N   SER A 266       2.924  -9.928  -3.153  1.00 89.94           N
ATOM   4039  CA  SER A 266       3.649  -9.182  -2.137  1.00 89.94           C
ATOM   4040  C   SER A 266       2.685  -8.710  -1.047  1.00 89.94           C
ATOM   4041  O   SER A 266       3.054  -8.639   0.124  1.00 89.94           O
ATOM   4042  HA  SER A 266       4.375  -9.884  -1.728  1.00 89.94           H
ATOM   4043  CB  SER A 266       4.383  -7.988  -2.750  1.00 89.94           C
ATOM   4044 1HB  SER A 266       4.899  -7.437  -1.963  1.00 89.94           H
ATOM   4045 2HB  SER A 266       5.146  -8.347  -3.441  1.00 89.94           H
ATOM   4046  OG  SER A 266       3.495  -7.112  -3.439  1.00 89.94           O
ATOM   4047  HG  SER A 266       3.495  -7.323  -4.416  1.00 89.94           H
ATOM   4048  HN  SER A 266       2.724  -9.418  -3.989  1.00 89.94           H
ATOM   4049  N   GLN A 267       1.468  -8.400  -1.471  1.00 85.34           N
ATOM   4050  CA  GLN A 267       0.504  -7.774  -0.583  1.00 85.34           C
ATOM   4051  C   GLN A 267      -0.235  -8.837   0.233  1.00 85.34           C
ATOM   4052  O   GLN A 267      -0.696  -8.565   1.340  1.00 85.34           O
ATOM   4053  HA  GLN A 267       1.091  -7.140   0.082  1.00 85.34           H
ATOM   4054  CB  GLN A 267      -0.480  -6.904  -1.368  1.00 85.34           C
ATOM   4055 1HB  GLN A 267      -0.943  -7.494  -2.158  1.00 85.34           H
ATOM   4056 2HB  GLN A 267      -1.281  -6.569  -0.709  1.00 85.34           H
ATOM   4057  CG  GLN A 267       0.227  -5.691  -1.977  1.00 85.34           C
ATOM   4058 1HG  GLN A 267       1.071  -6.023  -2.581  1.00 85.34           H
ATOM   4059 2HG  GLN A 267      -0.456  -5.166  -2.645  1.00 85.34           H
ATOM   4060  CD  GLN A 267       0.717  -4.737  -0.886  1.00 85.34           C
ATOM   4061  OE1 GLN A 267       0.156  -4.645   0.193  1.00 85.34           O
ATOM   4062  NE2 GLN A 267       1.793  -4.034  -1.227  1.00 85.34           N
ATOM   4063 1HE2 GLN A 267       2.206  -4.157  -2.129  1.00 85.34           H
ATOM   4064 2HE2 GLN A 267       2.190  -3.382  -0.580  1.00 85.34           H
ATOM   4065  HN  GLN A 267       1.140  -8.569  -2.400  1.00 85.34           H
ATOM   4066  N   PHE A 268      -0.324 -10.026  -0.346  1.00 90.54           N
ATOM   4067  CA  PHE A 268      -1.171 -11.067   0.210  1.00 90.54           C
ATOM   4068  C   PHE A 268      -0.752 -11.409   1.641  1.00 90.54           C
ATOM   4069  O   PHE A 268      -1.564 -11.337   2.563  1.00 90.54           O
ATOM   4070  HA  PHE A 268      -2.192 -10.687   0.213  1.00 90.54           H
ATOM   4071  CB  PHE A 268      -0.992 -12.306  -0.670  1.00 90.54           C
ATOM   4072 1HB  PHE A 268      -1.247 -12.049  -1.698  1.00 90.54           H
ATOM   4073 2HB  PHE A 268       0.060 -12.594  -0.666  1.00 90.54           H
ATOM   4074  CG  PHE A 268      -1.836 -13.506  -0.235  1.00 90.54           C
ATOM   4075  CD1 PHE A 268      -1.269 -14.511   0.484  1.00 90.54           C
ATOM   4076  HD1 PHE A 268      -0.213 -14.462   0.751  1.00 90.54           H
ATOM   4077  CD2 PHE A 268      -3.153 -13.567  -0.569  1.00 90.54           C
ATOM   4078  HD2 PHE A 268      -3.607 -12.761  -1.146  1.00 90.54           H
ATOM   4079  CE1 PHE A 268      -2.053 -15.624   0.888  1.00 90.54           C
ATOM   4080  HE1 PHE A 268      -1.598 -16.430   1.465  1.00 90.54           H
ATOM   4081  CE2 PHE A 268      -3.937 -14.680  -0.165  1.00 90.54           C
ATOM   4082  HE2 PHE A 268      -4.992 -14.729  -0.432  1.00 90.54           H
ATOM   4083  CZ  PHE A 268      -3.370 -15.685   0.555  1.00 90.54           C
ATOM   4084  HZ  PHE A 268      -3.971 -16.540   0.865  1.00 90.54           H
ATOM   4085  HN  PHE A 268       0.169 -10.280  -1.178  1.00 90.54           H
ATOM   4086  N   PRO A 269       0.517 -11.784   1.853  1.00 93.96           N
ATOM   4087  CA  PRO A 269       0.975 -12.175   3.189  1.00 93.96           C
ATOM   4088  C   PRO A 269       0.659 -11.121   4.238  1.00 93.96           C
ATOM   4089  O   PRO A 269       0.209 -11.448   5.335  1.00 93.96           O
ATOM   4090  HA  PRO A 269       0.449 -13.071   3.518  1.00 93.96           H
ATOM   4091  CB  PRO A 269       2.482 -12.367   3.013  1.00 93.96           C
ATOM   4092 1HB  PRO A 269       3.032 -11.453   3.235  1.00 93.96           H
ATOM   4093 2HB  PRO A 269       2.869 -13.140   3.677  1.00 93.96           H
ATOM   4094  CG  PRO A 269       2.619 -12.764   1.548  1.00 93.96           C
ATOM   4095 1HG  PRO A 269       3.630 -12.596   1.175  1.00 93.96           H
ATOM   4096 2HG  PRO A 269       2.408 -13.823   1.394  1.00 93.96           H
ATOM   4097  CD  PRO A 269       1.600 -11.872   0.858  1.00 93.96           C
ATOM   4098 1HD  PRO A 269       2.013 -10.890   0.628  1.00 93.96           H
ATOM   4099 2HD  PRO A 269       1.260 -12.300  -0.085  1.00 93.96           H
ATOM   4100  N   TYR A 270       0.907  -9.873   3.870  1.00 91.21           N
ATOM   4101  CA  TYR A 270       0.711  -8.768   4.793  1.00 91.21           C
ATOM   4102  C   TYR A 270      -0.759  -8.644   5.196  1.00 91.21           C
ATOM   4103  O   TYR A 270      -1.072  -8.492   6.376  1.00 91.21           O
ATOM   4104  HA  TYR A 270       1.309  -8.963   5.683  1.00 91.21           H
ATOM   4105  CB  TYR A 270       1.127  -7.506   4.034  1.00 91.21           C
ATOM   4106 1HB  TYR A 270       2.201  -7.544   3.848  1.00 91.21           H
ATOM   4107 2HB  TYR A 270       0.635  -7.501   3.061  1.00 91.21           H
ATOM   4108  CG  TYR A 270       0.796  -6.203   4.764  1.00 91.21           C
ATOM   4109  CD1 TYR A 270      -0.141  -5.337   4.239  1.00 91.21           C
ATOM   4110  HD1 TYR A 270      -0.645  -5.581   3.304  1.00 91.21           H
ATOM   4111  CD2 TYR A 270       1.434  -5.894   5.948  1.00 91.21           C
ATOM   4112  HD2 TYR A 270       2.175  -6.579   6.363  1.00 91.21           H
ATOM   4113  CE1 TYR A 270      -0.453  -4.110   4.926  1.00 91.21           C
ATOM   4114  HE1 TYR A 270      -1.191  -3.417   4.522  1.00 91.21           H
ATOM   4115  CE2 TYR A 270       1.123  -4.668   6.635  1.00 91.21           C
ATOM   4116  HE2 TYR A 270       1.619  -4.412   7.571  1.00 91.21           H
ATOM   4117  CZ  TYR A 270       0.194  -3.837   6.091  1.00 91.21           C
ATOM   4118  OH  TYR A 270      -0.100  -2.678   6.740  1.00 91.21           O
ATOM   4119  HH  TYR A 270       0.322  -2.678   7.647  1.00 91.21           H
ATOM   4120  HN  TYR A 270       1.234  -9.612   2.961  1.00 91.21           H
ATOM   4121  N   ASN A 271      -1.623  -8.714   4.194  1.00 89.58           N
ATOM   4122  CA  ASN A 271      -3.045  -8.515   4.416  1.00 89.58           C
ATOM   4123  C   ASN A 271      -3.600  -9.690   5.224  1.00 89.58           C
ATOM   4124  O   ASN A 271      -4.611  -9.552   5.911  1.00 89.58           O
ATOM   4125  HA  ASN A 271      -3.122  -7.568   4.950  1.00 89.58           H
ATOM   4126  CB  ASN A 271      -3.806  -8.452   3.090  1.00 89.58           C
ATOM   4127 1HB  ASN A 271      -3.431  -9.220   2.414  1.00 89.58           H
ATOM   4128 2HB  ASN A 271      -4.861  -8.666   3.262  1.00 89.58           H
ATOM   4129  CG  ASN A 271      -3.659  -7.075   2.438  1.00 89.58           C
ATOM   4130  OD1 ASN A 271      -4.225  -6.088   2.878  1.00 89.58           O
ATOM   4131  ND2 ASN A 271      -2.869  -7.065   1.369  1.00 89.58           N
ATOM   4132 1HD2 ASN A 271      -2.434  -7.911   1.060  1.00 89.58           H
ATOM   4133 2HD2 ASN A 271      -2.709  -6.212   0.873  1.00 89.58           H
ATOM   4134  HN  ASN A 271      -1.366  -8.903   3.246  1.00 89.58           H
ATOM   4135  N   CYS A 272      -2.914 -10.818   5.115  1.00 93.89           N
ATOM   4136  CA  CYS A 272      -3.259 -11.983   5.912  1.00 93.89           C
ATOM   4137  C   CYS A 272      -3.089 -11.623   7.389  1.00 93.89           C
ATOM   4138  O   CYS A 272      -3.981 -11.871   8.199  1.00 93.89           O
ATOM   4139  HA  CYS A 272      -4.300 -12.218   5.688  1.00 93.89           H
ATOM   4140  CB  CYS A 272      -2.422 -13.203   5.522  1.00 93.89           C
ATOM   4141 1HB  CYS A 272      -1.367 -12.933   5.483  1.00 93.89           H
ATOM   4142 2HB  CYS A 272      -2.524 -13.981   6.279  1.00 93.89           H
ATOM   4143  SG  CYS A 272      -2.965 -13.840   3.894  1.00 93.89           S
ATOM   4144  HG  CYS A 272      -2.406 -12.873   3.173  1.00 93.89           H
ATOM   4145  HN  CYS A 272      -2.138 -10.943   4.498  1.00 93.89           H
ATOM   4146  N   ILE A 273      -1.937 -11.043   7.695  1.00 92.68           N
ATOM   4147  CA  ILE A 273      -1.633 -10.659   9.063  1.00 92.68           C
ATOM   4148  C   ILE A 273      -2.571  -9.530   9.492  1.00 92.68           C
ATOM   4149  O   ILE A 273      -3.046  -9.511  10.627  1.00 92.68           O
ATOM   4150  HA  ILE A 273      -1.823 -11.526   9.695  1.00 92.68           H
ATOM   4151  CB  ILE A 273      -0.149 -10.313   9.204  1.00 92.68           C
ATOM   4152  HB  ILE A 273       0.087  -9.524   8.491  1.00 92.68           H
ATOM   4153  CG1 ILE A 273       0.730 -11.516   8.855  1.00 92.68           C
ATOM   4154 1HG1 ILE A 273       0.550 -11.815   7.822  1.00 92.68           H
ATOM   4155 2HG1 ILE A 273       1.781 -11.235   8.926  1.00 92.68           H
ATOM   4156  CG2 ILE A 273       0.156  -9.766  10.600  1.00 92.68           C
ATOM   4157 1HG2 ILE A 273      -0.431  -8.865  10.773  1.00 92.68           H
ATOM   4158 2HG2 ILE A 273      -0.101 -10.517  11.348  1.00 92.68           H
ATOM   4159 3HG2 ILE A 273       1.217  -9.528  10.673  1.00 92.68           H
ATOM   4160  CD1 ILE A 273       0.446 -12.693   9.790  1.00 92.68           C
ATOM   4161 1HD1 ILE A 273       0.651 -12.397  10.819  1.00 92.68           H
ATOM   4162 2HD1 ILE A 273      -0.600 -12.986   9.698  1.00 92.68           H
ATOM   4163 3HD1 ILE A 273       1.085 -13.534   9.520  1.00 92.68           H
ATOM   4164  HN  ILE A 273      -1.221 -10.836   7.028  1.00 92.68           H
ATOM   4165  N   LEU A 274      -2.811  -8.617   8.563  1.00 89.94           N
ATOM   4166  CA  LEU A 274      -3.655  -7.468   8.843  1.00 89.94           C
ATOM   4167  C   LEU A 274      -5.058  -7.950   9.217  1.00 89.94           C
ATOM   4168  O   LEU A 274      -5.715  -7.356  10.070  1.00 89.94           O
ATOM   4169  HA  LEU A 274      -3.227  -6.950   9.701  1.00 89.94           H
ATOM   4170  CB  LEU A 274      -3.635  -6.489   7.667  1.00 89.94           C
ATOM   4171 1HB  LEU A 274      -2.596  -6.295   7.399  1.00 89.94           H
ATOM   4172 2HB  LEU A 274      -4.099  -6.974   6.808  1.00 89.94           H
ATOM   4173  CG  LEU A 274      -4.332  -5.147   7.899  1.00 89.94           C
ATOM   4174  HG  LEU A 274      -5.335  -5.344   8.277  1.00 89.94           H
ATOM   4175  CD1 LEU A 274      -3.601  -4.326   8.963  1.00 89.94           C
ATOM   4176 1HD1 LEU A 274      -3.586  -4.880   9.902  1.00 89.94           H
ATOM   4177 2HD1 LEU A 274      -2.578  -4.137   8.637  1.00 89.94           H
ATOM   4178 3HD1 LEU A 274      -4.118  -3.378   9.109  1.00 89.94           H
ATOM   4179  CD2 LEU A 274      -4.487  -4.376   6.587  1.00 89.94           C
ATOM   4180 1HD2 LEU A 274      -3.503  -4.189   6.157  1.00 89.94           H
ATOM   4181 2HD2 LEU A 274      -5.083  -4.963   5.888  1.00 89.94           H
ATOM   4182 3HD2 LEU A 274      -4.986  -3.426   6.781  1.00 89.94           H
ATOM   4183  HN  LEU A 274      -2.441  -8.653   7.635  1.00 89.94           H
ATOM   4184  N   LEU A 275      -5.475  -9.022   8.561  1.00 91.96           N
ATOM   4185  CA  LEU A 275      -6.781  -9.602   8.828  1.00 91.96           C
ATOM   4186  C   LEU A 275      -6.829 -10.094  10.276  1.00 91.96           C
ATOM   4187  O   LEU A 275      -7.789  -9.823  10.995  1.00 91.96           O
ATOM   4188  HA  LEU A 275      -7.520  -8.811   8.707  1.00 91.96           H
ATOM   4189  CB  LEU A 275      -7.106 -10.687   7.798  1.00 91.96           C
ATOM   4190 1HB  LEU A 275      -7.078 -10.238   6.806  1.00 91.96           H
ATOM   4191 2HB  LEU A 275      -6.317 -11.438   7.831  1.00 91.96           H
ATOM   4192  CG  LEU A 275      -8.452 -11.393   7.971  1.00 91.96           C
ATOM   4193  HG  LEU A 275      -8.493 -11.808   8.978  1.00 91.96           H
ATOM   4194  CD1 LEU A 275      -9.611 -10.403   7.842  1.00 91.96           C
ATOM   4195 1HD1 LEU A 275      -9.519  -9.634   8.609  1.00 91.96           H
ATOM   4196 2HD1 LEU A 275      -9.584  -9.938   6.856  1.00 91.96           H
ATOM   4197 3HD1 LEU A 275     -10.556 -10.931   7.969  1.00 91.96           H
ATOM   4198  CD2 LEU A 275      -8.586 -12.563   6.994  1.00 91.96           C
ATOM   4199 1HD2 LEU A 275      -8.514 -12.193   5.972  1.00 91.96           H
ATOM   4200 2HD2 LEU A 275      -7.788 -13.282   7.177  1.00 91.96           H
ATOM   4201 3HD2 LEU A 275      -9.552 -13.047   7.138  1.00 91.96           H
ATOM   4202  HN  LEU A 275      -4.939  -9.493   7.859  1.00 91.96           H
ATOM   4203  N   VAL A 276      -5.782 -10.809  10.660  1.00 93.57           N
ATOM   4204  CA  VAL A 276      -5.697 -11.347  12.006  1.00 93.57           C
ATOM   4205  C   VAL A 276      -5.781 -10.201  13.016  1.00 93.57           C
ATOM   4206  O   VAL A 276      -6.507 -10.292  14.005  1.00 93.57           O
ATOM   4207  HA  VAL A 276      -6.552 -12.007  12.152  1.00 93.57           H
ATOM   4208  CB  VAL A 276      -4.424 -12.183  12.156  1.00 93.57           C
ATOM   4209  HB  VAL A 276      -3.577 -11.558  11.873  1.00 93.57           H
ATOM   4210  CG1 VAL A 276      -4.221 -12.618  13.609  1.00 93.57           C
ATOM   4211 1HG1 VAL A 276      -4.137 -11.735  14.244  1.00 93.57           H
ATOM   4212 2HG1 VAL A 276      -5.073 -13.217  13.931  1.00 93.57           H
ATOM   4213 3HG1 VAL A 276      -3.309 -13.210  13.687  1.00 93.57           H
ATOM   4214  CG2 VAL A 276      -4.449 -13.393  11.220  1.00 93.57           C
ATOM   4215 1HG2 VAL A 276      -5.308 -14.019  11.459  1.00 93.57           H
ATOM   4216 2HG2 VAL A 276      -4.524 -13.052  10.188  1.00 93.57           H
ATOM   4217 3HG2 VAL A 276      -3.532 -13.969  11.347  1.00 93.57           H
ATOM   4218  HN  VAL A 276      -5.003 -11.020  10.070  1.00 93.57           H
ATOM   4219  N   GLN A 277      -5.029  -9.148  12.732  1.00 90.25           N
ATOM   4220  CA  GLN A 277      -4.994  -7.993  13.613  1.00 90.25           C
ATOM   4221  C   GLN A 277      -6.382  -7.356  13.709  1.00 90.25           C
ATOM   4222  O   GLN A 277      -6.767  -6.853  14.763  1.00 90.25           O
ATOM   4223  HA  GLN A 277      -4.698  -8.381  14.588  1.00 90.25           H
ATOM   4224  CB  GLN A 277      -3.955  -6.974  13.142  1.00 90.25           C
ATOM   4225 1HB  GLN A 277      -4.081  -6.788  12.075  1.00 90.25           H
ATOM   4226 2HB  GLN A 277      -4.114  -6.024  13.652  1.00 90.25           H
ATOM   4227  CG  GLN A 277      -2.535  -7.474  13.414  1.00 90.25           C
ATOM   4228 1HG  GLN A 277      -2.422  -7.700  14.474  1.00 90.25           H
ATOM   4229 2HG  GLN A 277      -2.361  -8.403  12.870  1.00 90.25           H
ATOM   4230  CD  GLN A 277      -1.497  -6.430  12.996  1.00 90.25           C
ATOM   4231  OE1 GLN A 277      -1.750  -5.556  12.184  1.00 90.25           O
ATOM   4232  NE2 GLN A 277      -0.317  -6.571  13.595  1.00 90.25           N
ATOM   4233 1HE2 GLN A 277      -0.175  -7.311  14.253  1.00 90.25           H
ATOM   4234 2HE2 GLN A 277       0.427  -5.936  13.388  1.00 90.25           H
ATOM   4235  HN  GLN A 277      -4.452  -9.076  11.918  1.00 90.25           H
ATOM   4236  N   THR A 278      -7.096  -7.399  12.593  1.00 90.79           N
ATOM   4237  CA  THR A 278      -8.417  -6.798  12.526  1.00 90.79           C
ATOM   4238  C   THR A 278      -9.395  -7.557  13.425  1.00 90.79           C
ATOM   4239  O   THR A 278     -10.175  -6.947  14.155  1.00 90.79           O
ATOM   4240  HA  THR A 278      -8.351  -5.781  12.913  1.00 90.79           H
ATOM   4241  CB  THR A 278      -8.845  -6.759  11.058  1.00 90.79           C
ATOM   4242  HB  THR A 278      -8.971  -7.767  10.663  1.00 90.79           H
ATOM   4243  OG1 THR A 278      -7.842  -5.971  10.424  1.00 90.79           O
ATOM   4244  HG1 THR A 278      -7.133  -6.562  10.041  1.00 90.79           H
ATOM   4245  CG2 THR A 278     -10.135  -5.964  10.844  1.00 90.79           C
ATOM   4246 1HG2 THR A 278      -9.987  -4.937  11.178  1.00 90.79           H
ATOM   4247 2HG2 THR A 278     -10.942  -6.420  11.418  1.00 90.79           H
ATOM   4248 3HG2 THR A 278     -10.393  -5.969   9.786  1.00 90.79           H
ATOM   4249  HN  THR A 278      -6.786  -7.834  11.748  1.00 90.79           H
ATOM   4250  N   ILE A 279      -9.322  -8.877  13.342  1.00 91.48           N
ATOM   4251  CA  ILE A 279     -10.195  -9.727  14.135  1.00 91.48           C
ATOM   4252  C   ILE A 279      -9.849  -9.565  15.616  1.00 91.48           C
ATOM   4253  O   ILE A 279     -10.740  -9.461  16.458  1.00 91.48           O
ATOM   4254  HA  ILE A 279     -11.217  -9.381  13.979  1.00 91.48           H
ATOM   4255  CB  ILE A 279     -10.127 -11.173  13.642  1.00 91.48           C
ATOM   4256  HB  ILE A 279      -9.083 -11.486  13.643  1.00 91.48           H
ATOM   4257  CG1 ILE A 279     -10.631 -11.286  12.202  1.00 91.48           C
ATOM   4258 1HG1 ILE A 279     -11.714 -11.165  12.181  1.00 91.48           H
ATOM   4259 2HG1 ILE A 279     -10.208 -10.481  11.601  1.00 91.48           H
ATOM   4260  CG2 ILE A 279     -10.880 -12.111  14.588  1.00 91.48           C
ATOM   4261 1HG2 ILE A 279     -10.435 -12.059  15.581  1.00 91.48           H
ATOM   4262 2HG2 ILE A 279     -11.926 -11.809  14.642  1.00 91.48           H
ATOM   4263 3HG2 ILE A 279     -10.816 -13.133  14.214  1.00 91.48           H
ATOM   4264  CD1 ILE A 279     -10.252 -12.638  11.593  1.00 91.48           C
ATOM   4265 1HD1 ILE A 279      -9.168 -12.746  11.593  1.00 91.48           H
ATOM   4266 2HD1 ILE A 279     -10.697 -13.439  12.183  1.00 91.48           H
ATOM   4267 3HD1 ILE A 279     -10.622 -12.692  10.569  1.00 91.48           H
ATOM   4268  HN  ILE A 279      -8.682  -9.366  12.748  1.00 91.48           H
ATOM   4269  N   ASP A 280      -8.552  -9.548  15.890  1.00 90.48           N
ATOM   4270  CA  ASP A 280      -8.078  -9.454  17.260  1.00 90.48           C
ATOM   4271  C   ASP A 280      -8.500  -8.107  17.850  1.00 90.48           C
ATOM   4272  O   ASP A 280      -8.808  -8.014  19.037  1.00 90.48           O
ATOM   4273  HA  ASP A 280      -8.533 -10.297  17.779  1.00 90.48           H
ATOM   4274  CB  ASP A 280      -6.552  -9.539  17.321  1.00 90.48           C
ATOM   4275 1HB  ASP A 280      -6.214 -10.444  16.816  1.00 90.48           H
ATOM   4276 2HB  ASP A 280      -6.115  -8.695  16.788  1.00 90.48           H
ATOM   4277  CG  ASP A 280      -6.061  -9.544  18.771  1.00 90.48           C
ATOM   4278  OD1 ASP A 280      -6.610 -10.349  19.553  1.00 90.48           O
ATOM   4279  OD2 ASP A 280      -5.147  -8.742  19.063  1.00 90.48           O
ATOM   4280  HN  ASP A 280      -7.834  -9.598  15.196  1.00 90.48           H
ATOM   4281  N   ALA A 281      -8.502  -7.096  16.993  1.00 89.61           N
ATOM   4282  CA  ALA A 281      -8.883  -5.759  17.414  1.00 89.61           C
ATOM   4283  C   ALA A 281     -10.321  -5.783  17.937  1.00 89.61           C
ATOM   4284  O   ALA A 281     -10.683  -4.993  18.806  1.00 89.61           O
ATOM   4285  HA  ALA A 281      -8.216  -5.463  18.224  1.00 89.61           H
ATOM   4286  CB  ALA A 281      -8.703  -4.785  16.248  1.00 89.61           C
ATOM   4287 1HB  ALA A 281      -7.659  -4.783  15.934  1.00 89.61           H
ATOM   4288 2HB  ALA A 281      -9.333  -5.097  15.414  1.00 89.61           H
ATOM   4289 3HB  ALA A 281      -8.989  -3.782  16.564  1.00 89.61           H
ATOM   4290  HN  ALA A 281      -8.250  -7.180  16.029  1.00 89.61           H
ATOM   4291  N   TYR A 282     -11.102  -6.700  17.383  1.00 77.57           N
ATOM   4292  CA  TYR A 282     -12.502  -6.812  17.754  1.00 77.57           C
ATOM   4293  C   TYR A 282     -12.694  -7.840  18.871  1.00 77.57           C
ATOM   4294  O   TYR A 282     -13.384  -7.574  19.853  1.00 77.57           O
ATOM   4295  HA  TYR A 282     -12.836  -5.836  18.107  1.00 77.57           H
ATOM   4296  CB  TYR A 282     -13.233  -7.297  16.500  1.00 77.57           C
ATOM   4297 1HB  TYR A 282     -12.991  -6.631  15.671  1.00 77.57           H
ATOM   4298 2HB  TYR A 282     -12.859  -8.286  16.234  1.00 77.57           H
ATOM   4299  CG  TYR A 282     -14.753  -7.366  16.653  1.00 77.57           C
ATOM   4300  CD1 TYR A 282     -15.370  -8.580  16.877  1.00 77.57           C
ATOM   4301  HD1 TYR A 282     -14.774  -9.490  16.945  1.00 77.57           H
ATOM   4302  CD2 TYR A 282     -15.508  -6.214  16.567  1.00 77.57           C
ATOM   4303  HD2 TYR A 282     -15.021  -5.255  16.391  1.00 77.57           H
ATOM   4304  CE1 TYR A 282     -16.801  -8.645  17.021  1.00 77.57           C
ATOM   4305  HE1 TYR A 282     -17.301  -9.597  17.198  1.00 77.57           H
ATOM   4306  CE2 TYR A 282     -16.940  -6.279  16.712  1.00 77.57           C
ATOM   4307  HE2 TYR A 282     -17.548  -5.376  16.646  1.00 77.57           H
ATOM   4308  CZ  TYR A 282     -17.516  -7.491  16.931  1.00 77.57           C
ATOM   4309  OH  TYR A 282     -18.867  -7.552  17.068  1.00 77.57           O
ATOM   4310  HH  TYR A 282     -19.150  -8.493  17.253  1.00 77.57           H
ATOM   4311  HN  TYR A 282     -10.793  -7.357  16.696  1.00 77.57           H
ATOM   4312  N   ALA A 283     -12.069  -8.994  18.683  1.00 87.83           N
ATOM   4313  CA  ALA A 283     -12.371 -10.151  19.507  1.00 87.83           C
ATOM   4314  C   ALA A 283     -11.380 -10.215  20.671  1.00 87.83           C
ATOM   4315  O   ALA A 283     -11.652 -10.851  21.689  1.00 87.83           O
ATOM   4316  HA  ALA A 283     -13.378 -10.022  19.905  1.00 87.83           H
ATOM   4317  CB  ALA A 283     -12.341 -11.415  18.645  1.00 87.83           C
ATOM   4318 1HB  ALA A 283     -13.083 -11.331  17.851  1.00 87.83           H
ATOM   4319 2HB  ALA A 283     -11.350 -11.531  18.205  1.00 87.83           H
ATOM   4320 3HB  ALA A 283     -12.568 -12.283  19.264  1.00 87.83           H
ATOM   4321  HN  ALA A 283     -11.370  -9.144  17.984  1.00 87.83           H
ATOM   4322  N   MET A 284     -10.251  -9.549  20.482  1.00 80.94           N
ATOM   4323  CA  MET A 284      -9.217  -9.523  21.503  1.00 80.94           C
ATOM   4324  C   MET A 284      -8.920 -10.933  22.017  1.00 80.94           C
ATOM   4325  O   MET A 284      -8.830 -11.151  23.224  1.00 80.94           O
ATOM   4326  HA  MET A 284      -8.333  -9.113  21.015  1.00 80.94           H
ATOM   4327  CB  MET A 284      -9.671  -8.640  22.667  1.00 80.94           C
ATOM   4328 1HB  MET A 284     -10.558  -9.071  23.131  1.00 80.94           H
ATOM   4329 2HB  MET A 284      -8.894  -8.612  23.431  1.00 80.94           H
ATOM   4330  CG  MET A 284      -9.976  -7.219  22.191  1.00 80.94           C
ATOM   4331 1HG  MET A 284      -9.085  -6.777  21.743  1.00 80.94           H
ATOM   4332 2HG  MET A 284     -10.743  -7.243  21.416  1.00 80.94           H
ATOM   4333  SD  MET A 284     -10.527  -6.220  23.563  1.00 80.94           S
ATOM   4334  CE  MET A 284     -10.837  -4.677  22.719  1.00 80.94           C
ATOM   4335 1HE  MET A 284      -9.915  -4.325  22.257  1.00 80.94           H
ATOM   4336 2HE  MET A 284     -11.594  -4.830  21.950  1.00 80.94           H
ATOM   4337 3HE  MET A 284     -11.191  -3.936  23.436  1.00 80.94           H
ATOM   4338  HN  MET A 284     -10.038  -9.033  19.652  1.00 80.94           H
ATOM   4339  N   PHE A 285      -8.775 -11.854  21.075  1.00 82.85           N
ATOM   4340  CA  PHE A 285      -8.671 -13.263  21.416  1.00 82.85           C
ATOM   4341  C   PHE A 285      -7.221 -13.648  21.717  1.00 82.85           C
ATOM   4342  O   PHE A 285      -6.960 -14.723  22.254  1.00 82.85           O
ATOM   4343  HA  PHE A 285      -9.281 -13.427  22.304  1.00 82.85           H
ATOM   4344  CB  PHE A 285      -9.155 -14.054  20.199  1.00 82.85           C
ATOM   4345 1HB  PHE A 285      -9.266 -15.101  20.480  1.00 82.85           H
ATOM   4346 2HB  PHE A 285     -10.143 -13.694  19.913  1.00 82.85           H
ATOM   4347  CG  PHE A 285      -8.225 -13.962  18.987  1.00 82.85           C
ATOM   4348  CD1 PHE A 285      -8.393 -12.967  18.075  1.00 82.85           C
ATOM   4349  HD1 PHE A 285      -9.189 -12.234  18.208  1.00 82.85           H
ATOM   4350  CD2 PHE A 285      -7.231 -14.875  18.822  1.00 82.85           C
ATOM   4351  HD2 PHE A 285      -7.097 -15.673  19.552  1.00 82.85           H
ATOM   4352  CE1 PHE A 285      -7.530 -12.881  16.951  1.00 82.85           C
ATOM   4353  HE1 PHE A 285      -7.664 -12.084  16.220  1.00 82.85           H
ATOM   4354  CE2 PHE A 285      -6.368 -14.790  17.697  1.00 82.85           C
ATOM   4355  HE2 PHE A 285      -5.572 -15.522  17.564  1.00 82.85           H
ATOM   4356  CZ  PHE A 285      -6.536 -13.794  16.785  1.00 82.85           C
ATOM   4357  HZ  PHE A 285      -5.873 -13.729  15.922  1.00 82.85           H
ATOM   4358  HN  PHE A 285      -8.730 -11.651  20.097  1.00 82.85           H
ATOM   4359  N   ILE A 286      -6.317 -12.749  21.357  1.00 84.93           N
ATOM   4360  CA  ILE A 286      -4.902 -12.971  21.604  1.00 84.93           C
ATOM   4361  C   ILE A 286      -4.552 -12.483  23.011  1.00 84.93           C
ATOM   4362  O   ILE A 286      -4.425 -11.281  23.242  1.00 84.93           O
ATOM   4363  HA  ILE A 286      -4.727 -14.045  21.558  1.00 84.93           H
ATOM   4364  CB  ILE A 286      -4.058 -12.326  20.502  1.00 84.93           C
ATOM   4365  HB  ILE A 286      -4.265 -11.256  20.496  1.00 84.93           H
ATOM   4366  CG1 ILE A 286      -4.447 -12.870  19.126  1.00 84.93           C
ATOM   4367 1HG1 ILE A 286      -4.217 -13.934  19.073  1.00 84.93           H
ATOM   4368 2HG1 ILE A 286      -5.522 -12.768  18.981  1.00 84.93           H
ATOM   4369  CG2 ILE A 286      -2.565 -12.497  20.785  1.00 84.93           C
ATOM   4370 1HG2 ILE A 286      -2.318 -12.023  21.736  1.00 84.93           H
ATOM   4371 2HG2 ILE A 286      -2.323 -13.559  20.835  1.00 84.93           H
ATOM   4372 3HG2 ILE A 286      -1.988 -12.030  19.987  1.00 84.93           H
ATOM   4373  CD1 ILE A 286      -3.704 -12.127  18.013  1.00 84.93           C
ATOM   4374 1HD1 ILE A 286      -3.956 -11.067  18.054  1.00 84.93           H
ATOM   4375 2HD1 ILE A 286      -2.630 -12.251  18.148  1.00 84.93           H
ATOM   4376 3HD1 ILE A 286      -3.999 -12.533  17.046  1.00 84.93           H
ATOM   4377  HN  ILE A 286      -6.537 -11.884  20.906  1.00 84.93           H
ATOM   4378  N   SER A 287      -4.407 -13.440  23.916  1.00 83.93           N
ATOM   4379  CA  SER A 287      -4.083 -13.122  25.296  1.00 83.93           C
ATOM   4380  C   SER A 287      -2.653 -13.564  25.613  1.00 83.93           C
ATOM   4381  O   SER A 287      -2.087 -13.164  26.629  1.00 83.93           O
ATOM   4382  HA  SER A 287      -4.174 -12.038  25.372  1.00 83.93           H
ATOM   4383  CB  SER A 287      -5.069 -13.784  26.260  1.00 83.93           C
ATOM   4384 1HB  SER A 287      -4.780 -13.560  27.287  1.00 83.93           H
ATOM   4385 2HB  SER A 287      -6.063 -13.361  26.110  1.00 83.93           H
ATOM   4386  OG  SER A 287      -5.124 -15.197  26.081  1.00 83.93           O
ATOM   4387  HG  SER A 287      -5.805 -15.594  26.696  1.00 83.93           H
ATOM   4388  HN  SER A 287      -4.506 -14.415  23.719  1.00 83.93           H
ATOM   4389  N   ASN A 288      -2.110 -14.384  24.725  1.00 84.68           N
ATOM   4390  CA  ASN A 288      -0.789 -14.950  24.938  1.00 84.68           C
ATOM   4391  C   ASN A 288       0.266 -14.002  24.365  1.00 84.68           C
ATOM   4392  O   ASN A 288       0.235 -13.676  23.180  1.00 84.68           O
ATOM   4393  HA  ASN A 288      -0.700 -15.070  26.018  1.00 84.68           H
ATOM   4394  CB  ASN A 288      -0.647 -16.299  24.230  1.00 84.68           C
ATOM   4395 1HB  ASN A 288      -1.491 -16.939  24.486  1.00 84.68           H
ATOM   4396 2HB  ASN A 288      -0.676 -16.152  23.150  1.00 84.68           H
ATOM   4397  CG  ASN A 288       0.661 -16.989  24.621  1.00 84.68           C
ATOM   4398  OD1 ASN A 288       1.700 -16.367  24.773  1.00 84.68           O
ATOM   4399  ND2 ASN A 288       0.554 -18.305  24.775  1.00 84.68           N
ATOM   4400 1HD2 ASN A 288      -0.329 -18.755  24.635  1.00 84.68           H
ATOM   4401 2HD2 ASN A 288       1.355 -18.846  25.031  1.00 84.68           H
ATOM   4402  HN  ASN A 288      -2.557 -14.661  23.874  1.00 84.68           H
ATOM   4403  N   CYS A 289       1.175 -13.585  25.234  1.00 89.68           N
ATOM   4404  CA  CYS A 289       2.180 -12.607  24.855  1.00 89.68           C
ATOM   4405  C   CYS A 289       3.064 -13.222  23.768  1.00 89.68           C
ATOM   4406  O   CYS A 289       3.460 -12.540  22.825  1.00 89.68           O
ATOM   4407  HA  CYS A 289       1.643 -11.739  24.471  1.00 89.68           H
ATOM   4408  CB  CYS A 289       2.998 -12.140  26.060  1.00 89.68           C
ATOM   4409 1HB  CYS A 289       2.337 -11.725  26.821  1.00 89.68           H
ATOM   4410 2HB  CYS A 289       3.512 -12.988  26.512  1.00 89.68           H
ATOM   4411  SG  CYS A 289       4.217 -10.878  25.538  1.00 89.68           S
ATOM   4412  HN  CYS A 289       1.232 -13.904  26.180  1.00 89.68           H
ATOM   4413  N   ALA A 290       3.347 -14.505  23.938  1.00 92.08           N
ATOM   4414  CA  ALA A 290       4.236 -15.202  23.024  1.00 92.08           C
ATOM   4415  C   ALA A 290       3.644 -15.163  21.614  1.00 92.08           C
ATOM   4416  O   ALA A 290       4.363 -14.939  20.641  1.00 92.08           O
ATOM   4417  HA  ALA A 290       5.191 -14.675  23.023  1.00 92.08           H
ATOM   4418  CB  ALA A 290       4.463 -16.631  23.522  1.00 92.08           C
ATOM   4419 1HB  ALA A 290       4.912 -16.603  24.515  1.00 92.08           H
ATOM   4420 2HB  ALA A 290       3.508 -17.155  23.569  1.00 92.08           H
ATOM   4421 3HB  ALA A 290       5.130 -17.153  22.836  1.00 92.08           H
ATOM   4422  HN  ALA A 290       2.981 -15.066  24.681  1.00 92.08           H
ATOM   4423  N   VAL A 291       2.340 -15.385  21.548  1.00 92.29           N
ATOM   4424  CA  VAL A 291       1.643 -15.375  20.273  1.00 92.29           C
ATOM   4425  C   VAL A 291       1.670 -13.960  19.692  1.00 92.29           C
ATOM   4426  O   VAL A 291       1.905 -13.779  18.499  1.00 92.29           O
ATOM   4427  HA  VAL A 291       2.181 -16.041  19.599  1.00 92.29           H
ATOM   4428  CB  VAL A 291       0.225 -15.923  20.448  1.00 92.29           C
ATOM   4429  HB  VAL A 291      -0.286 -15.301  21.183  1.00 92.29           H
ATOM   4430  CG1 VAL A 291      -0.560 -15.841  19.137  1.00 92.29           C
ATOM   4431 1HG1 VAL A 291      -0.624 -14.802  18.816  1.00 92.29           H
ATOM   4432 2HG1 VAL A 291      -0.051 -16.428  18.372  1.00 92.29           H
ATOM   4433 3HG1 VAL A 291      -1.564 -16.237  19.290  1.00 92.29           H
ATOM   4434  CG2 VAL A 291       0.252 -17.356  20.983  1.00 92.29           C
ATOM   4435 1HG2 VAL A 291       0.789 -17.995  20.282  1.00 92.29           H
ATOM   4436 2HG2 VAL A 291       0.756 -17.374  21.949  1.00 92.29           H
ATOM   4437 3HG2 VAL A 291      -0.769 -17.720  21.098  1.00 92.29           H
ATOM   4438  HN  VAL A 291       1.763 -15.568  22.344  1.00 92.29           H
ATOM   4439  N   SER A 292       1.425 -12.992  20.564  1.00 92.46           N
ATOM   4440  CA  SER A 292       1.390 -11.601  20.146  1.00 92.46           C
ATOM   4441  C   SER A 292       2.746 -11.194  19.567  1.00 92.46           C
ATOM   4442  O   SER A 292       2.809 -10.524  18.537  1.00 92.46           O
ATOM   4443  HA  SER A 292       0.615 -11.549  19.381  1.00 92.46           H
ATOM   4444  CB  SER A 292       1.015 -10.685  21.313  1.00 92.46           C
ATOM   4445 1HB  SER A 292       0.089 -11.038  21.768  1.00 92.46           H
ATOM   4446 2HB  SER A 292       1.787 -10.740  22.080  1.00 92.46           H
ATOM   4447  OG  SER A 292       0.853  -9.332  20.899  1.00 92.46           O
ATOM   4448  HG  SER A 292       0.067  -9.253  20.286  1.00 92.46           H
ATOM   4449  HN  SER A 292       1.253 -13.146  21.537  1.00 92.46           H
ATOM   4450  N   THR A 293       3.798 -11.615  20.254  1.00 88.99           N
ATOM   4451  CA  THR A 293       5.147 -11.263  19.847  1.00 88.99           C
ATOM   4452  C   THR A 293       5.440 -11.802  18.445  1.00 88.99           C
ATOM   4453  O   THR A 293       5.968 -11.084  17.598  1.00 88.99           O
ATOM   4454  HA  THR A 293       5.217 -10.177  19.792  1.00 88.99           H
ATOM   4455  CB  THR A 293       6.113 -11.784  20.912  1.00 88.99           C
ATOM   4456  HB  THR A 293       6.046 -12.868  21.002  1.00 88.99           H
ATOM   4457  OG1 THR A 293       5.770 -11.047  22.083  1.00 88.99           O
ATOM   4458  HG1 THR A 293       5.078 -11.543  22.608  1.00 88.99           H
ATOM   4459  CG2 THR A 293       7.564 -11.385  20.633  1.00 88.99           C
ATOM   4460 1HG2 THR A 293       7.643 -10.298  20.611  1.00 88.99           H
ATOM   4461 2HG2 THR A 293       7.874 -11.792  19.671  1.00 88.99           H
ATOM   4462 3HG2 THR A 293       8.207 -11.780  21.419  1.00 88.99           H
ATOM   4463  HN  THR A 293       3.738 -12.186  21.072  1.00 88.99           H
ATOM   4464  N   ASN A 294       5.083 -13.063  18.245  1.00 90.85           N
ATOM   4465  CA  ASN A 294       5.360 -13.727  16.982  1.00 90.85           C
ATOM   4466  C   ASN A 294       4.572 -13.038  15.866  1.00 90.85           C
ATOM   4467  O   ASN A 294       5.070 -12.889  14.751  1.00 90.85           O
ATOM   4468  HA  ASN A 294       6.438 -13.643  16.844  1.00 90.85           H
ATOM   4469  CB  ASN A 294       4.932 -15.195  17.027  1.00 90.85           C
ATOM   4470 1HB  ASN A 294       3.932 -15.273  17.454  1.00 90.85           H
ATOM   4471 2HB  ASN A 294       4.877 -15.592  16.013  1.00 90.85           H
ATOM   4472  CG  ASN A 294       5.913 -16.027  17.854  1.00 90.85           C
ATOM   4473  OD1 ASN A 294       7.052 -15.651  18.077  1.00 90.85           O
ATOM   4474  ND2 ASN A 294       5.410 -17.177  18.295  1.00 90.85           N
ATOM   4475 1HD2 ASN A 294       4.466 -17.426  18.077  1.00 90.85           H
ATOM   4476 2HD2 ASN A 294       5.975 -17.791  18.846  1.00 90.85           H
ATOM   4477  HN  ASN A 294       4.615 -13.626  18.925  1.00 90.85           H
ATOM   4478  N   ILE A 295       3.355 -12.637  16.204  1.00 91.11           N
ATOM   4479  CA  ILE A 295       2.491 -11.977  15.241  1.00 91.11           C
ATOM   4480  C   ILE A 295       3.120 -10.645  14.826  1.00 91.11           C
ATOM   4481  O   ILE A 295       3.106 -10.289  13.649  1.00 91.11           O
ATOM   4482  HA  ILE A 295       2.430 -12.619  14.362  1.00 91.11           H
ATOM   4483  CB  ILE A 295       1.073 -11.840  15.800  1.00 91.11           C
ATOM   4484  HB  ILE A 295       1.145 -11.501  16.834  1.00 91.11           H
ATOM   4485  CG1 ILE A 295       0.356 -13.191  15.816  1.00 91.11           C
ATOM   4486 1HG1 ILE A 295       0.167 -13.519  14.793  1.00 91.11           H
ATOM   4487 2HG1 ILE A 295       0.998 -13.942  16.277  1.00 91.11           H
ATOM   4488  CG2 ILE A 295       0.281 -10.780  15.032  1.00 91.11           C
ATOM   4489 1HG2 ILE A 295       0.785  -9.817  15.116  1.00 91.11           H
ATOM   4490 2HG2 ILE A 295       0.216 -11.065  13.981  1.00 91.11           H
ATOM   4491 3HG2 ILE A 295      -0.723 -10.703  15.449  1.00 91.11           H
ATOM   4492  CD1 ILE A 295      -0.965 -13.102  16.581  1.00 91.11           C
ATOM   4493 1HD1 ILE A 295      -0.770 -12.799  17.610  1.00 91.11           H
ATOM   4494 2HD1 ILE A 295      -1.614 -12.369  16.102  1.00 91.11           H
ATOM   4495 3HD1 ILE A 295      -1.454 -14.077  16.577  1.00 91.11           H
ATOM   4496  HN  ILE A 295       2.960 -12.757  17.115  1.00 91.11           H
ATOM   4497  N   ASP A 296       3.655  -9.946  15.816  1.00 92.06           N
ATOM   4498  CA  ASP A 296       4.241  -8.638  15.577  1.00 92.06           C
ATOM   4499  C   ASP A 296       5.455  -8.787  14.658  1.00 92.06           C
ATOM   4500  O   ASP A 296       5.669  -7.965  13.769  1.00 92.06           O
ATOM   4501  HA  ASP A 296       3.445  -8.047  15.124  1.00 92.06           H
ATOM   4502  CB  ASP A 296       4.713  -7.999  16.885  1.00 92.06           C
ATOM   4503 1HB  ASP A 296       5.282  -8.726  17.464  1.00 92.06           H
ATOM   4504 2HB  ASP A 296       5.385  -7.170  16.666  1.00 92.06           H
ATOM   4505  CG  ASP A 296       3.526  -7.498  17.710  1.00 92.06           C
ATOM   4506  OD1 ASP A 296       2.433  -7.378  17.116  1.00 92.06           O
ATOM   4507  OD2 ASP A 296       3.740  -7.245  18.915  1.00 92.06           O
ATOM   4508  HN  ASP A 296       3.694 -10.260  16.765  1.00 92.06           H
ATOM   4509  N   ILE A 297       6.217  -9.843  14.905  1.00 91.39           N
ATOM   4510  CA  ILE A 297       7.386 -10.129  14.089  1.00 91.39           C
ATOM   4511  C   ILE A 297       6.939 -10.451  12.662  1.00 91.39           C
ATOM   4512  O   ILE A 297       7.510  -9.941  11.699  1.00 91.39           O
ATOM   4513  HA  ILE A 297       7.996  -9.226  14.065  1.00 91.39           H
ATOM   4514  CB  ILE A 297       8.231 -11.229  14.732  1.00 91.39           C
ATOM   4515  HB  ILE A 297       7.574 -12.060  14.988  1.00 91.39           H
ATOM   4516  CG1 ILE A 297       8.869 -10.741  16.034  1.00 91.39           C
ATOM   4517 1HG1 ILE A 297       9.617  -9.979  15.813  1.00 91.39           H
ATOM   4518 2HG1 ILE A 297       8.111 -10.270  16.661  1.00 91.39           H
ATOM   4519  CG2 ILE A 297       9.274 -11.765  13.749  1.00 91.39           C
ATOM   4520 1HG2 ILE A 297       8.771 -12.177  12.874  1.00 91.39           H
ATOM   4521 2HG2 ILE A 297       9.933 -10.953  13.440  1.00 91.39           H
ATOM   4522 3HG2 ILE A 297       9.861 -12.546  14.232  1.00 91.39           H
ATOM   4523  CD1 ILE A 297       9.520 -11.898  16.794  1.00 91.39           C
ATOM   4524 1HD1 ILE A 297       8.765 -12.646  17.034  1.00 91.39           H
ATOM   4525 2HD1 ILE A 297      10.294 -12.350  16.174  1.00 91.39           H
ATOM   4526 3HD1 ILE A 297       9.966 -11.523  17.715  1.00 91.39           H
ATOM   4527  HN  ILE A 297       6.048 -10.494  15.644  1.00 91.39           H
ATOM   4528  N   CYS A 298       5.923 -11.296  12.570  1.00 93.48           N
ATOM   4529  CA  CYS A 298       5.391 -11.689  11.276  1.00 93.48           C
ATOM   4530  C   CYS A 298       4.937 -10.428  10.540  1.00 93.48           C
ATOM   4531  O   CYS A 298       5.136 -10.304   9.332  1.00 93.48           O
ATOM   4532  HA  CYS A 298       6.203 -12.179  10.740  1.00 93.48           H
ATOM   4533  CB  CYS A 298       4.258 -12.708  11.417  1.00 93.48           C
ATOM   4534 1HB  CYS A 298       3.557 -12.380  12.185  1.00 93.48           H
ATOM   4535 2HB  CYS A 298       3.699 -12.774  10.483  1.00 93.48           H
ATOM   4536  SG  CYS A 298       4.941 -14.348  11.853  1.00 93.48           S
ATOM   4537  HG  CYS A 298       5.153 -14.073  13.137  1.00 93.48           H
ATOM   4538  HN  CYS A 298       5.465 -11.708  13.358  1.00 93.48           H
ATOM   4539  N   PHE A 299       4.334  -9.523  11.298  1.00 93.04           N
ATOM   4540  CA  PHE A 299       3.850  -8.276  10.732  1.00 93.04           C
ATOM   4541  C   PHE A 299       4.995  -7.475  10.108  1.00 93.04           C
ATOM   4542  O   PHE A 299       4.874  -6.982   8.988  1.00 93.04           O
ATOM   4543  HA  PHE A 299       3.125  -8.531   9.959  1.00 93.04           H
ATOM   4544  CB  PHE A 299       3.245  -7.468  11.882  1.00 93.04           C
ATOM   4545 1HB  PHE A 299       2.437  -8.044  12.332  1.00 93.04           H
ATOM   4546 2HB  PHE A 299       4.004  -7.328  12.652  1.00 93.04           H
ATOM   4547  CG  PHE A 299       2.705  -6.098  11.464  1.00 93.04           C
ATOM   4548  CD1 PHE A 299       3.454  -4.981  11.668  1.00 93.04           C
ATOM   4549  HD1 PHE A 299       4.438  -5.061  12.130  1.00 93.04           H
ATOM   4550  CD2 PHE A 299       1.477  -5.998  10.888  1.00 93.04           C
ATOM   4551  HD2 PHE A 299       0.878  -6.894  10.725  1.00 93.04           H
ATOM   4552  CE1 PHE A 299       2.953  -3.710  11.281  1.00 93.04           C
ATOM   4553  HE1 PHE A 299       3.552  -2.815  11.444  1.00 93.04           H
ATOM   4554  CE2 PHE A 299       0.976  -4.728  10.501  1.00 93.04           C
ATOM   4555  HE2 PHE A 299      -0.008  -4.647  10.039  1.00 93.04           H
ATOM   4556  CZ  PHE A 299       1.725  -3.610  10.705  1.00 93.04           C
ATOM   4557  HZ  PHE A 299       1.340  -2.635  10.407  1.00 93.04           H
ATOM   4558  HN  PHE A 299       4.176  -9.632  12.279  1.00 93.04           H
ATOM   4559  N   GLN A 300       6.080  -7.371  10.861  1.00 89.03           N
ATOM   4560  CA  GLN A 300       7.228  -6.599  10.417  1.00 89.03           C
ATOM   4561  C   GLN A 300       7.740  -7.134   9.077  1.00 89.03           C
ATOM   4562  O   GLN A 300       7.991  -6.362   8.153  1.00 89.03           O
ATOM   4563  HA  GLN A 300       6.862  -5.580  10.293  1.00 89.03           H
ATOM   4564  CB  GLN A 300       8.337  -6.610  11.471  1.00 89.03           C
ATOM   4565 1HB  GLN A 300       8.526  -7.633  11.795  1.00 89.03           H
ATOM   4566 2HB  GLN A 300       9.264  -6.238  11.033  1.00 89.03           H
ATOM   4567  CG  GLN A 300       7.955  -5.749  12.677  1.00 89.03           C
ATOM   4568 1HG  GLN A 300       7.707  -4.741  12.345  1.00 89.03           H
ATOM   4569 2HG  GLN A 300       7.062  -6.157  13.151  1.00 89.03           H
ATOM   4570  CD  GLN A 300       9.097  -5.691  13.693  1.00 89.03           C
ATOM   4571  OE1 GLN A 300      10.228  -5.359  13.377  1.00 89.03           O
ATOM   4572  NE2 GLN A 300       8.741  -6.032  14.928  1.00 89.03           N
ATOM   4573 1HE2 GLN A 300       7.795  -6.295  15.121  1.00 89.03           H
ATOM   4574 2HE2 GLN A 300       9.418  -6.025  15.664  1.00 89.03           H
ATOM   4575  HN  GLN A 300       6.182  -7.801  11.758  1.00 89.03           H
ATOM   4576  N   VAL A 301       7.880  -8.450   9.016  1.00 94.18           N
ATOM   4577  CA  VAL A 301       8.469  -9.086   7.850  1.00 94.18           C
ATOM   4578  C   VAL A 301       7.564  -8.854   6.638  1.00 94.18           C
ATOM   4579  O   VAL A 301       8.026  -8.400   5.592  1.00 94.18           O
ATOM   4580  HA  VAL A 301       9.431  -8.610   7.665  1.00 94.18           H
ATOM   4581  CB  VAL A 301       8.720 -10.568   8.133  1.00 94.18           C
ATOM   4582  HB  VAL A 301       7.772 -11.019   8.427  1.00 94.18           H
ATOM   4583  CG1 VAL A 301       9.214 -11.291   6.879  1.00 94.18           C
ATOM   4584 1HG1 VAL A 301       8.464 -11.208   6.092  1.00 94.18           H
ATOM   4585 2HG1 VAL A 301      10.146 -10.836   6.541  1.00 94.18           H
ATOM   4586 3HG1 VAL A 301       9.385 -12.342   7.108  1.00 94.18           H
ATOM   4587  CG2 VAL A 301       9.704 -10.746   9.292  1.00 94.18           C
ATOM   4588 1HG2 VAL A 301      10.652 -10.273   9.038  1.00 94.18           H
ATOM   4589 2HG2 VAL A 301       9.295 -10.283  10.190  1.00 94.18           H
ATOM   4590 3HG2 VAL A 301       9.864 -11.809   9.472  1.00 94.18           H
ATOM   4591  HN  VAL A 301       7.601  -9.076   9.744  1.00 94.18           H
ATOM   4592  N   THR A 302       6.292  -9.178   6.818  1.00 93.29           N
ATOM   4593  CA  THR A 302       5.351  -9.160   5.711  1.00 93.29           C
ATOM   4594  C   THR A 302       5.133  -7.727   5.220  1.00 93.29           C
ATOM   4595  O   THR A 302       4.943  -7.498   4.026  1.00 93.29           O
ATOM   4596  HA  THR A 302       5.785  -9.719   4.882  1.00 93.29           H
ATOM   4597  CB  THR A 302       4.065  -9.847   6.172  1.00 93.29           C
ATOM   4598  HB  THR A 302       3.314  -9.839   5.382  1.00 93.29           H
ATOM   4599  OG1 THR A 302       3.709  -9.152   7.365  1.00 93.29           O
ATOM   4600  HG1 THR A 302       2.759  -9.350   7.605  1.00 93.29           H
ATOM   4601  CG2 THR A 302       4.303 -11.285   6.636  1.00 93.29           C
ATOM   4602 1HG2 THR A 302       5.002 -11.287   7.471  1.00 93.29           H
ATOM   4603 2HG2 THR A 302       4.718 -11.868   5.813  1.00 93.29           H
ATOM   4604 3HG2 THR A 302       3.357 -11.726   6.952  1.00 93.29           H
ATOM   4605  HN  THR A 302       5.903  -9.448   7.699  1.00 93.29           H
ATOM   4606  N   GLN A 303       5.167  -6.800   6.165  1.00 90.24           N
ATOM   4607  CA  GLN A 303       5.015  -5.392   5.839  1.00 90.24           C
ATOM   4608  C   GLN A 303       6.179  -4.921   4.964  1.00 90.24           C
ATOM   4609  O   GLN A 303       5.979  -4.170   4.011  1.00 90.24           O
ATOM   4610  HA  GLN A 303       4.081  -5.323   5.281  1.00 90.24           H
ATOM   4611  CB  GLN A 303       4.905  -4.544   7.108  1.00 90.24           C
ATOM   4612 1HB  GLN A 303       4.050  -4.874   7.697  1.00 90.24           H
ATOM   4613 2HB  GLN A 303       5.792  -4.688   7.724  1.00 90.24           H
ATOM   4614  CG  GLN A 303       4.752  -3.061   6.764  1.00 90.24           C
ATOM   4615 1HG  GLN A 303       5.682  -2.685   6.338  1.00 90.24           H
ATOM   4616 2HG  GLN A 303       3.980  -2.938   6.004  1.00 90.24           H
ATOM   4617  CD  GLN A 303       4.387  -2.245   8.006  1.00 90.24           C
ATOM   4618  OE1 GLN A 303       5.175  -2.074   8.922  1.00 90.24           O
ATOM   4619  NE2 GLN A 303       3.152  -1.752   7.986  1.00 90.24           N
ATOM   4620 1HE2 GLN A 303       2.556  -1.930   7.203  1.00 90.24           H
ATOM   4621 2HE2 GLN A 303       2.820  -1.204   8.754  1.00 90.24           H
ATOM   4622  HN  GLN A 303       5.296  -6.997   7.137  1.00 90.24           H
ATOM   4623  N   THR A 304       7.369  -5.383   5.319  1.00 91.93           N
ATOM   4624  CA  THR A 304       8.568  -4.993   4.598  1.00 91.93           C
ATOM   4625  C   THR A 304       8.504  -5.486   3.151  1.00 91.93           C
ATOM   4626  O   THR A 304       8.830  -4.746   2.224  1.00 91.93           O
ATOM   4627  HA  THR A 304       8.611  -3.905   4.563  1.00 91.93           H
ATOM   4628  CB  THR A 304       9.778  -5.527   5.368  1.00 91.93           C
ATOM   4629  HB  THR A 304       9.786  -6.617   5.373  1.00 91.93           H
ATOM   4630  OG1 THR A 304       9.676  -4.906   6.647  1.00 91.93           O
ATOM   4631  HG1 THR A 304       9.275  -5.543   7.305  1.00 91.93           H
ATOM   4632  CG2 THR A 304      11.104  -5.010   4.807  1.00 91.93           C
ATOM   4633 1HG2 THR A 304      11.123  -3.922   4.864  1.00 91.93           H
ATOM   4634 2HG2 THR A 304      11.205  -5.321   3.767  1.00 91.93           H
ATOM   4635 3HG2 THR A 304      11.929  -5.419   5.390  1.00 91.93           H
ATOM   4636  HN  THR A 304       7.520  -6.010   6.083  1.00 91.93           H
ATOM   4637  N   ILE A 305       8.081  -6.733   3.002  1.00 92.29           N
ATOM   4638  CA  ILE A 305       7.943  -7.325   1.682  1.00 92.29           C
ATOM   4639  C   ILE A 305       6.989  -6.471   0.844  1.00 92.29           C
ATOM   4640  O   ILE A 305       7.213  -6.275  -0.350  1.00 92.29           O
ATOM   4641  HA  ILE A 305       8.926  -7.307   1.212  1.00 92.29           H
ATOM   4642  CB  ILE A 305       7.520  -8.791   1.794  1.00 92.29           C
ATOM   4643  HB  ILE A 305       6.649  -8.846   2.447  1.00 92.29           H
ATOM   4644  CG1 ILE A 305       8.623  -9.632   2.438  1.00 92.29           C
ATOM   4645 1HG1 ILE A 305       9.436  -9.778   1.727  1.00 92.29           H
ATOM   4646 2HG1 ILE A 305       9.039  -9.100   3.293  1.00 92.29           H
ATOM   4647  CG2 ILE A 305       7.098  -9.345   0.431  1.00 92.29           C
ATOM   4648 1HG2 ILE A 305       6.257  -8.766   0.049  1.00 92.29           H
ATOM   4649 2HG2 ILE A 305       7.934  -9.274  -0.264  1.00 92.29           H
ATOM   4650 3HG2 ILE A 305       6.802 -10.388   0.539  1.00 92.29           H
ATOM   4651  CD1 ILE A 305       8.083 -10.991   2.889  1.00 92.29           C
ATOM   4652 1HD1 ILE A 305       7.287 -10.842   3.618  1.00 92.29           H
ATOM   4653 2HD1 ILE A 305       7.691 -11.530   2.027  1.00 92.29           H
ATOM   4654 3HD1 ILE A 305       8.888 -11.569   3.344  1.00 92.29           H
ATOM   4655  HN  ILE A 305       7.836  -7.335   3.763  1.00 92.29           H
ATOM   4656  N   ALA A 306       5.946  -5.987   1.501  1.00 92.59           N
ATOM   4657  CA  ALA A 306       4.937  -5.191   0.822  1.00 92.59           C
ATOM   4658  C   ALA A 306       5.573  -3.895   0.314  1.00 92.59           C
ATOM   4659  O   ALA A 306       5.229  -3.412  -0.763  1.00 92.59           O
ATOM   4660  HA  ALA A 306       4.577  -5.768  -0.030  1.00 92.59           H
ATOM   4661  CB  ALA A 306       3.766  -4.933   1.772  1.00 92.59           C
ATOM   4662 1HB  ALA A 306       3.331  -5.883   2.081  1.00 92.59           H
ATOM   4663 2HB  ALA A 306       4.123  -4.394   2.651  1.00 92.59           H
ATOM   4664 3HB  ALA A 306       3.010  -4.336   1.263  1.00 92.59           H
ATOM   4665  HN  ALA A 306       5.784  -6.130   2.478  1.00 92.59           H
ATOM   4666  N   PHE A 307       6.489  -3.370   1.114  1.00 90.78           N
ATOM   4667  CA  PHE A 307       7.123  -2.102   0.795  1.00 90.78           C
ATOM   4668  C   PHE A 307       8.081  -2.252  -0.389  1.00 90.78           C
ATOM   4669  O   PHE A 307       8.270  -1.315  -1.162  1.00 90.78           O
ATOM   4670  HA  PHE A 307       6.331  -1.401   0.532  1.00 90.78           H
ATOM   4671  CB  PHE A 307       7.920  -1.677   2.030  1.00 90.78           C
ATOM   4672 1HB  PHE A 307       8.542  -2.511   2.353  1.00 90.78           H
ATOM   4673 2HB  PHE A 307       8.593  -0.865   1.753  1.00 90.78           H
ATOM   4674  CG  PHE A 307       7.051  -1.221   3.204  1.00 90.78           C
ATOM   4675  CD1 PHE A 307       5.701  -1.142   3.060  1.00 90.78           C
ATOM   4676  HD1 PHE A 307       5.238  -1.404   2.109  1.00 90.78           H
ATOM   4677  CD2 PHE A 307       7.629  -0.895   4.391  1.00 90.78           C
ATOM   4678  HD2 PHE A 307       8.711  -0.958   4.506  1.00 90.78           H
ATOM   4679  CE1 PHE A 307       4.895  -0.719   4.150  1.00 90.78           C
ATOM   4680  HE1 PHE A 307       3.813  -0.656   4.035  1.00 90.78           H
ATOM   4681  CE2 PHE A 307       6.823  -0.473   5.481  1.00 90.78           C
ATOM   4682  HE2 PHE A 307       7.286  -0.211   6.432  1.00 90.78           H
ATOM   4683  CZ  PHE A 307       5.472  -0.394   5.337  1.00 90.78           C
ATOM   4684  HZ  PHE A 307       4.854  -0.069   6.174  1.00 90.78           H
ATOM   4685  HN  PHE A 307       6.797  -3.794   1.966  1.00 90.78           H
ATOM   4686  N   PHE A 308       8.661  -3.439  -0.493  1.00 87.57           N
ATOM   4687  CA  PHE A 308       9.570  -3.735  -1.588  1.00 87.57           C
ATOM   4688  C   PHE A 308       8.862  -3.605  -2.938  1.00 87.57           C
ATOM   4689  O   PHE A 308       9.505  -3.378  -3.961  1.00 87.57           O
ATOM   4690  HA  PHE A 308      10.384  -3.013  -1.536  1.00 87.57           H
ATOM   4691  CB  PHE A 308      10.034  -5.181  -1.405  1.00 87.57           C
ATOM   4692 1HB  PHE A 308       9.257  -5.738  -0.882  1.00 87.57           H
ATOM   4693 2HB  PHE A 308      10.150  -5.641  -2.387  1.00 87.57           H
ATOM   4694  CG  PHE A 308      11.348  -5.320  -0.634  1.00 87.57           C
ATOM   4695  CD1 PHE A 308      12.529  -5.036  -1.246  1.00 87.57           C
ATOM   4696  HD1 PHE A 308      12.539  -4.709  -2.286  1.00 87.57           H
ATOM   4697  CD2 PHE A 308      11.336  -5.728   0.663  1.00 87.57           C
ATOM   4698  HD2 PHE A 308      10.389  -5.956   1.153  1.00 87.57           H
ATOM   4699  CE1 PHE A 308      13.749  -5.165  -0.531  1.00 87.57           C
ATOM   4700  HE1 PHE A 308      14.695  -4.938  -1.021  1.00 87.57           H
ATOM   4701  CE2 PHE A 308      12.555  -5.857   1.379  1.00 87.57           C
ATOM   4702  HE2 PHE A 308      12.545  -6.184   2.418  1.00 87.57           H
ATOM   4703  CZ  PHE A 308      13.736  -5.573   0.767  1.00 87.57           C
ATOM   4704  HZ  PHE A 308      14.672  -5.672   1.316  1.00 87.57           H
ATOM   4705  HN  PHE A 308       8.519  -4.189   0.153  1.00 87.57           H
ATOM   4706  N   HIS A 309       7.546  -3.755  -2.897  1.00 80.77           N
ATOM   4707  CA  HIS A 309       6.745  -3.668  -4.106  1.00 80.77           C
ATOM   4708  C   HIS A 309       6.953  -2.303  -4.763  1.00 80.77           C
ATOM   4709  O   HIS A 309       7.002  -2.200  -5.988  1.00 80.77           O
ATOM   4710  HA  HIS A 309       7.108  -4.445  -4.778  1.00 80.77           H
ATOM   4711  CB  HIS A 309       5.274  -3.963  -3.805  1.00 80.77           C
ATOM   4712 1HB  HIS A 309       5.192  -4.968  -3.392  1.00 80.77           H
ATOM   4713 2HB  HIS A 309       4.925  -3.273  -3.036  1.00 80.77           H
ATOM   4714  CG  HIS A 309       4.367  -3.854  -5.008  1.00 80.77           C
ATOM   4715  ND1 HIS A 309       4.473  -4.691  -6.105  1.00 80.77           N
ATOM   4716  HD1 HIS A 309       5.137  -5.431  -6.214  1.00 80.77           H
ATOM   4717  CD2 HIS A 309       3.338  -2.999  -5.274  1.00 80.77           C
ATOM   4718  HD2 HIS A 309       2.983  -2.205  -4.616  1.00 80.77           H
ATOM   4719  CE1 HIS A 309       3.545  -4.345  -6.985  1.00 80.77           C
ATOM   4720  HE1 HIS A 309       3.373  -4.817  -7.953  1.00 80.77           H
ATOM   4721  NE2 HIS A 309       2.843  -3.296  -6.468  1.00 80.77           N
ATOM   4722  HN  HIS A 309       7.029  -3.932  -2.059  1.00 80.77           H
ATOM   4723  N   SER A 310       7.071  -1.287  -3.919  1.00 85.82           N
ATOM   4724  CA  SER A 310       7.118   0.083  -4.400  1.00 85.82           C
ATOM   4725  C   SER A 310       8.419   0.324  -5.168  1.00 85.82           C
ATOM   4726  O   SER A 310       8.494   1.225  -6.002  1.00 85.82           O
ATOM   4727  HA  SER A 310       6.258   0.187  -5.062  1.00 85.82           H
ATOM   4728  CB  SER A 310       6.992   1.077  -3.243  1.00 85.82           C
ATOM   4729 1HB  SER A 310       7.787   0.893  -2.520  1.00 85.82           H
ATOM   4730 2HB  SER A 310       7.132   2.090  -3.619  1.00 85.82           H
ATOM   4731  OG  SER A 310       5.728   0.982  -2.593  1.00 85.82           O
ATOM   4732  HG  SER A 310       5.017   1.389  -3.166  1.00 85.82           H
ATOM   4733  HN  SER A 310       7.133  -1.390  -2.927  1.00 85.82           H
ATOM   4734  N   CYS A 311       9.412  -0.498  -4.859  1.00 88.19           N
ATOM   4735  CA  CYS A 311      10.711  -0.374  -5.497  1.00 88.19           C
ATOM   4736  C   CYS A 311      10.762  -1.349  -6.676  1.00 88.19           C
ATOM   4737  O   CYS A 311      11.631  -1.239  -7.540  1.00 88.19           O
ATOM   4738  HA  CYS A 311      10.794   0.656  -5.843  1.00 88.19           H
ATOM   4739  CB  CYS A 311      11.853  -0.616  -4.508  1.00 88.19           C
ATOM   4740 1HB  CYS A 311      12.787  -0.230  -4.917  1.00 88.19           H
ATOM   4741 2HB  CYS A 311      11.663  -0.074  -3.581  1.00 88.19           H
ATOM   4742  SG  CYS A 311      12.014  -2.406  -4.162  1.00 88.19           S
ATOM   4743  HG  CYS A 311      13.060  -2.296  -3.348  1.00 88.19           H
ATOM   4744  HN  CYS A 311       9.339  -1.235  -4.188  1.00 88.19           H
ATOM   4745  N   LEU A 312       9.820  -2.281  -6.673  1.00 85.95           N
ATOM   4746  CA  LEU A 312       9.851  -3.380  -7.622  1.00 85.95           C
ATOM   4747  C   LEU A 312       9.264  -2.914  -8.956  1.00 85.95           C
ATOM   4748  O   LEU A 312       9.729  -3.321 -10.019  1.00 85.95           O
ATOM   4749  HA  LEU A 312      10.897  -3.646  -7.780  1.00 85.95           H
ATOM   4750  CB  LEU A 312       9.154  -4.611  -7.040  1.00 85.95           C
ATOM   4751 1HB  LEU A 312       8.234  -4.287  -6.553  1.00 85.95           H
ATOM   4752 2HB  LEU A 312       8.866  -5.264  -7.863  1.00 85.95           H
ATOM   4753  CG  LEU A 312       9.968  -5.431  -6.036  1.00 85.95           C
ATOM   4754  HG  LEU A 312      10.277  -4.770  -5.226  1.00 85.95           H
ATOM   4755  CD1 LEU A 312       9.115  -6.539  -5.414  1.00 85.95           C
ATOM   4756 1HD1 LEU A 312       8.265  -6.096  -4.896  1.00 85.95           H
ATOM   4757 2HD1 LEU A 312       8.756  -7.204  -6.199  1.00 85.95           H
ATOM   4758 3HD1 LEU A 312       9.718  -7.106  -4.705  1.00 85.95           H
ATOM   4759  CD2 LEU A 312      11.241  -5.981  -6.682  1.00 85.95           C
ATOM   4760 1HD2 LEU A 312      10.975  -6.622  -7.522  1.00 85.95           H
ATOM   4761 2HD2 LEU A 312      11.855  -5.153  -7.036  1.00 85.95           H
ATOM   4762 3HD2 LEU A 312      11.800  -6.559  -5.946  1.00 85.95           H
ATOM   4763  HN  LEU A 312       9.047  -2.292  -6.038  1.00 85.95           H
ATOM   4764  N   ASN A 313       8.250  -2.067  -8.855  1.00 81.63           N
ATOM   4765  CA  ASN A 313       7.478  -1.681 -10.024  1.00 81.63           C
ATOM   4766  C   ASN A 313       8.428  -1.179 -11.114  1.00 81.63           C
ATOM   4767  O   ASN A 313       8.405  -1.676 -12.239  1.00 81.63           O
ATOM   4768  HA  ASN A 313       6.941  -2.581 -10.322  1.00 81.63           H
ATOM   4769  CB  ASN A 313       6.501  -0.552  -9.691  1.00 81.63           C
ATOM   4770 1HB  ASN A 313       6.996   0.190  -9.065  1.00 81.63           H
ATOM   4771 2HB  ASN A 313       6.200  -0.045 -10.608  1.00 81.63           H
ATOM   4772  CG  ASN A 313       5.264  -1.092  -8.971  1.00 81.63           C
ATOM   4773  OD1 ASN A 313       4.856  -2.227  -9.150  1.00 81.63           O
ATOM   4774  ND2 ASN A 313       4.692  -0.217  -8.149  1.00 81.63           N
ATOM   4775 1HD2 ASN A 313       5.078   0.700  -8.048  1.00 81.63           H
ATOM   4776 2HD2 ASN A 313       3.876  -0.476  -7.632  1.00 81.63           H
ATOM   4777  HN  ASN A 313       7.955  -1.647  -7.997  1.00 81.63           H
ATOM   4778  N   PRO A 314       9.276  -0.189 -10.802  1.00 83.14           N
ATOM   4779  CA  PRO A 314      10.172   0.382 -11.810  1.00 83.14           C
ATOM   4780  C   PRO A 314      10.997  -0.682 -12.517  1.00 83.14           C
ATOM   4781  O   PRO A 314      11.180  -0.624 -13.732  1.00 83.14           O
ATOM   4782  HA  PRO A 314       9.592   0.863 -12.598  1.00 83.14           H
ATOM   4783  CB  PRO A 314      11.053   1.343 -11.009  1.00 83.14           C
ATOM   4784 1HB  PRO A 314      11.965   0.857 -10.663  1.00 83.14           H
ATOM   4785 2HB  PRO A 314      11.357   2.202 -11.608  1.00 83.14           H
ATOM   4786  CG  PRO A 314      10.158   1.756  -9.847  1.00 83.14           C
ATOM   4787 1HG  PRO A 314      10.737   2.149  -9.010  1.00 83.14           H
ATOM   4788 2HG  PRO A 314       9.460   2.542 -10.133  1.00 83.14           H
ATOM   4789  CD  PRO A 314       9.446   0.461  -9.490  1.00 83.14           C
ATOM   4790 1HD  PRO A 314      10.039  -0.154  -8.813  1.00 83.14           H
ATOM   4791 2HD  PRO A 314       8.493   0.646  -8.995  1.00 83.14           H
ATOM   4792  N   VAL A 315      11.476  -1.634 -11.730  1.00 83.74           N
ATOM   4793  CA  VAL A 315      12.344  -2.674 -12.257  1.00 83.74           C
ATOM   4794  C   VAL A 315      11.564  -3.520 -13.266  1.00 83.74           C
ATOM   4795  O   VAL A 315      12.098  -3.901 -14.306  1.00 83.74           O
ATOM   4796  HA  VAL A 315      13.169  -2.183 -12.774  1.00 83.74           H
ATOM   4797  CB  VAL A 315      12.928  -3.499 -11.109  1.00 83.74           C
ATOM   4798  HB  VAL A 315      12.099  -3.960 -10.572  1.00 83.74           H
ATOM   4799  CG1 VAL A 315      13.825  -4.619 -11.640  1.00 83.74           C
ATOM   4800 1HG1 VAL A 315      13.241  -5.278 -12.283  1.00 83.74           H
ATOM   4801 2HG1 VAL A 315      14.645  -4.187 -12.212  1.00 83.74           H
ATOM   4802 3HG1 VAL A 315      14.226  -5.190 -10.803  1.00 83.74           H
ATOM   4803  CG2 VAL A 315      13.688  -2.608 -10.124  1.00 83.74           C
ATOM   4804 1HG2 VAL A 315      14.504  -2.106 -10.644  1.00 83.74           H
ATOM   4805 2HG2 VAL A 315      13.008  -1.864  -9.709  1.00 83.74           H
ATOM   4806 3HG2 VAL A 315      14.092  -3.220  -9.318  1.00 83.74           H
ATOM   4807  HN  VAL A 315      11.282  -1.701 -10.752  1.00 83.74           H
ATOM   4808  N   LEU A 316      10.313  -3.789 -12.922  1.00 82.43           N
ATOM   4809  CA  LEU A 316       9.468  -4.618 -13.764  1.00 82.43           C
ATOM   4810  C   LEU A 316       9.352  -3.980 -15.150  1.00 82.43           C
ATOM   4811  O   LEU A 316       9.397  -4.675 -16.163  1.00 82.43           O
ATOM   4812  HA  LEU A 316       9.960  -5.585 -13.869  1.00 82.43           H
ATOM   4813  CB  LEU A 316       8.118  -4.868 -13.087  1.00 82.43           C
ATOM   4814 1HB  LEU A 316       7.660  -3.904 -12.868  1.00 82.43           H
ATOM   4815 2HB  LEU A 316       7.467  -5.376 -13.798  1.00 82.43           H
ATOM   4816  CG  LEU A 316       8.157  -5.689 -11.797  1.00 82.43           C
ATOM   4817  HG  LEU A 316       8.813  -5.181 -11.089  1.00 82.43           H
ATOM   4818  CD1 LEU A 316       6.771  -5.765 -11.154  1.00 82.43           C
ATOM   4819 1HD1 LEU A 316       6.424  -4.759 -10.918  1.00 82.43           H
ATOM   4820 2HD1 LEU A 316       6.074  -6.236 -11.847  1.00 82.43           H
ATOM   4821 3HD1 LEU A 316       6.827  -6.354 -10.238  1.00 82.43           H
ATOM   4822  CD2 LEU A 316       8.750  -7.077 -12.047  1.00 82.43           C
ATOM   4823 1HD2 LEU A 316       8.140  -7.606 -12.779  1.00 82.43           H
ATOM   4824 2HD2 LEU A 316       9.766  -6.975 -12.427  1.00 82.43           H
ATOM   4825 3HD2 LEU A 316       8.766  -7.639 -11.113  1.00 82.43           H
ATOM   4826  HN  LEU A 316       9.877  -3.451 -12.088  1.00 82.43           H
ATOM   4827  N   TYR A 317       9.205  -2.663 -15.149  1.00 75.27           N
ATOM   4828  CA  TYR A 317       9.040  -1.928 -16.391  1.00 75.27           C
ATOM   4829  C   TYR A 317      10.285  -2.053 -17.272  1.00 75.27           C
ATOM   4830  O   TYR A 317      10.180  -2.122 -18.495  1.00 75.27           O
ATOM   4831  HA  TYR A 317       8.186  -2.349 -16.921  1.00 75.27           H
ATOM   4832  CB  TYR A 317       8.857  -0.462 -15.993  1.00 75.27           C
ATOM   4833 1HB  TYR A 317       9.754  -0.121 -15.476  1.00 75.27           H
ATOM   4834 2HB  TYR A 317       8.761   0.140 -16.896  1.00 75.27           H
ATOM   4835  CG  TYR A 317       7.643  -0.208 -15.097  1.00 75.27           C
ATOM   4836  CD1 TYR A 317       6.575  -1.081 -15.117  1.00 75.27           C
ATOM   4837  HD1 TYR A 317       6.596  -1.952 -15.772  1.00 75.27           H
ATOM   4838  CD2 TYR A 317       7.617   0.895 -14.267  1.00 75.27           C
ATOM   4839  HD2 TYR A 317       8.460   1.585 -14.251  1.00 75.27           H
ATOM   4840  CE1 TYR A 317       5.433  -0.842 -14.274  1.00 75.27           C
ATOM   4841  HE1 TYR A 317       4.582  -1.524 -14.281  1.00 75.27           H
ATOM   4842  CE2 TYR A 317       6.474   1.134 -13.424  1.00 75.27           C
ATOM   4843  HE2 TYR A 317       6.440   2.001 -12.764  1.00 75.27           H
ATOM   4844  CZ  TYR A 317       5.439   0.254 -13.469  1.00 75.27           C
ATOM   4845  OH  TYR A 317       4.360   0.480 -12.672  1.00 75.27           O
ATOM   4846  HH  TYR A 317       4.469   1.347 -12.187  1.00 75.27           H
ATOM   4847  HN  TYR A 317       9.197  -2.102 -14.321  1.00 75.27           H
ATOM   4848  N   VAL A 318      11.435  -2.078 -16.615  1.00 76.70           N
ATOM   4849  CA  VAL A 318      12.702  -2.136 -17.325  1.00 76.70           C
ATOM   4850  C   VAL A 318      12.805  -3.472 -18.064  1.00 76.70           C
ATOM   4851  O   VAL A 318      13.123  -3.505 -19.252  1.00 76.70           O
ATOM   4852  HA  VAL A 318      12.706  -1.329 -18.057  1.00 76.70           H
ATOM   4853  CB  VAL A 318      13.858  -1.900 -16.352  1.00 76.70           C
ATOM   4854  HB  VAL A 318      13.756  -2.610 -15.531  1.00 76.70           H
ATOM   4855  CG1 VAL A 318      15.206  -2.156 -17.030  1.00 76.70           C
ATOM   4856 1HG1 VAL A 318      15.247  -3.189 -17.378  1.00 76.70           H
ATOM   4857 2HG1 VAL A 318      15.320  -1.482 -17.878  1.00 76.70           H
ATOM   4858 3HG1 VAL A 318      16.011  -1.981 -16.316  1.00 76.70           H
ATOM   4859  CG2 VAL A 318      13.800  -0.489 -15.763  1.00 76.70           C
ATOM   4860 1HG2 VAL A 318      13.865   0.243 -16.568  1.00 76.70           H
ATOM   4861 2HG2 VAL A 318      12.860  -0.357 -15.227  1.00 76.70           H
ATOM   4862 3HG2 VAL A 318      14.634  -0.348 -15.075  1.00 76.70           H
ATOM   4863  HN  VAL A 318      11.510  -2.058 -15.618  1.00 76.70           H
ATOM   4864  N   PHE A 319      12.532  -4.541 -17.330  1.00 74.87           N
ATOM   4865  CA  PHE A 319      12.773  -5.880 -17.840  1.00 74.87           C
ATOM   4866  C   PHE A 319      11.651  -6.318 -18.783  1.00 74.87           C
ATOM   4867  O   PHE A 319      11.900  -7.001 -19.775  1.00 74.87           O
ATOM   4868  HA  PHE A 319      13.715  -5.853 -18.386  1.00 74.87           H
ATOM   4869  CB  PHE A 319      12.803  -6.819 -16.632  1.00 74.87           C
ATOM   4870 1HB  PHE A 319      11.998  -6.544 -15.951  1.00 74.87           H
ATOM   4871 2HB  PHE A 319      12.601  -7.836 -16.970  1.00 74.87           H
ATOM   4872  CG  PHE A 319      14.127  -6.806 -15.866  1.00 74.87           C
ATOM   4873  CD1 PHE A 319      15.243  -7.344 -16.428  1.00 74.87           C
ATOM   4874  HD1 PHE A 319      15.194  -7.785 -17.423  1.00 74.87           H
ATOM   4875  CD2 PHE A 319      14.189  -6.255 -14.624  1.00 74.87           C
ATOM   4876  HD2 PHE A 319      13.295  -5.824 -14.174  1.00 74.87           H
ATOM   4877  CE1 PHE A 319      16.472  -7.331 -15.717  1.00 74.87           C
ATOM   4878  HE1 PHE A 319      17.366  -7.763 -16.167  1.00 74.87           H
ATOM   4879  CE2 PHE A 319      15.418  -6.242 -13.913  1.00 74.87           C
ATOM   4880  HE2 PHE A 319      15.468  -5.801 -12.918  1.00 74.87           H
ATOM   4881  CZ  PHE A 319      16.534  -6.781 -14.475  1.00 74.87           C
ATOM   4882  HZ  PHE A 319      17.478  -6.771 -13.929  1.00 74.87           H
ATOM   4883  HN  PHE A 319      12.153  -4.502 -16.405  1.00 74.87           H
ATOM   4884  N   VAL A 320      10.439  -5.906 -18.441  1.00 77.67           N
ATOM   4885  CA  VAL A 320       9.255  -6.434 -19.098  1.00 77.67           C
ATOM   4886  C   VAL A 320       8.818  -5.470 -20.203  1.00 77.67           C
ATOM   4887  O   VAL A 320       8.221  -5.887 -21.195  1.00 77.67           O
ATOM   4888  HA  VAL A 320       9.529  -7.387 -19.552  1.00 77.67           H
ATOM   4889  CB  VAL A 320       8.157  -6.699 -18.066  1.00 77.67           C
ATOM   4890  HB  VAL A 320       7.817  -5.736 -17.685  1.00 77.67           H
ATOM   4891  CG1 VAL A 320       6.959  -7.400 -18.709  1.00 77.67           C
ATOM   4892 1HG1 VAL A 320       6.551  -6.770 -19.500  1.00 77.67           H
ATOM   4893 2HG1 VAL A 320       7.278  -8.353 -19.131  1.00 77.67           H
ATOM   4894 3HG1 VAL A 320       6.193  -7.576 -17.953  1.00 77.67           H
ATOM   4895  CG2 VAL A 320       8.698  -7.508 -16.886  1.00 77.67           C
ATOM   4896 1HG2 VAL A 320       9.078  -8.465 -17.245  1.00 77.67           H
ATOM   4897 2HG2 VAL A 320       9.504  -6.955 -16.404  1.00 77.67           H
ATOM   4898 3HG2 VAL A 320       7.897  -7.682 -16.167  1.00 77.67           H
ATOM   4899  HN  VAL A 320      10.259  -5.226 -17.730  1.00 77.67           H
ATOM   4900  N   GLY A 321       9.132  -4.200 -19.995  1.00 79.15           N
ATOM   4901  CA  GLY A 321       8.612  -3.150 -20.853  1.00 79.15           C
ATOM   4902  C   GLY A 321       9.575  -2.855 -22.004  1.00 79.15           C
ATOM   4903  O   GLY A 321      10.538  -2.108 -21.837  1.00 79.15           O
ATOM   4904 1HA  GLY A 321       7.643  -3.449 -21.253  1.00 79.15           H
ATOM   4905 2HA  GLY A 321       8.449  -2.244 -20.269  1.00 79.15           H
ATOM   4906  HN  GLY A 321       9.729  -3.886 -19.257  1.00 79.15           H
ATOM   4907  N   GLU A 322       9.283  -3.457 -23.148  1.00 68.79           N
ATOM   4908  CA  GLU A 322       9.995  -3.127 -24.371  1.00 68.79           C
ATOM   4909  C   GLU A 322       9.880  -1.631 -24.666  1.00 68.79           C
ATOM   4910  O   GLU A 322      10.874  -0.978 -24.981  1.00 68.79           O
ATOM   4911  HA  GLU A 322      11.036  -3.387 -24.178  1.00 68.79           H
ATOM   4912  CB  GLU A 322       9.480  -3.959 -25.547  1.00 68.79           C
ATOM   4913 1HB  GLU A 322       8.390  -3.981 -25.532  1.00 68.79           H
ATOM   4914 2HB  GLU A 322       9.890  -3.571 -26.479  1.00 68.79           H
ATOM   4915  CG  GLU A 322       9.951  -5.411 -25.440  1.00 68.79           C
ATOM   4916 1HG  GLU A 322      11.037  -5.439 -25.353  1.00 68.79           H
ATOM   4917 2HG  GLU A 322       9.547  -5.862 -24.534  1.00 68.79           H
ATOM   4918  CD  GLU A 322       9.511  -6.222 -26.660  1.00 68.79           C
ATOM   4919  OE1 GLU A 322       9.738  -7.451 -26.637  1.00 68.79           O
ATOM   4920  OE2 GLU A 322       8.957  -5.594 -27.589  1.00 68.79           O
ATOM   4921  HN  GLU A 322       8.575  -4.156 -23.247  1.00 68.79           H
ATOM   4922  N   ARG A 323       8.658  -1.130 -24.553  1.00 66.12           N
ATOM   4923  CA  ARG A 323       8.389   0.263 -24.865  1.00 66.12           C
ATOM   4924  C   ARG A 323       9.150   1.179 -23.905  1.00 66.12           C
ATOM   4925  O   ARG A 323       9.764   2.157 -24.329  1.00 66.12           O
ATOM   4926  HA  ARG A 323       8.738   0.392 -25.890  1.00 66.12           H
ATOM   4927  CB  ARG A 323       6.892   0.569 -24.773  1.00 66.12           C
ATOM   4928 1HB  ARG A 323       6.340  -0.097 -25.436  1.00 66.12           H
ATOM   4929 2HB  ARG A 323       6.540   0.374 -23.760  1.00 66.12           H
ATOM   4930  CG  ARG A 323       6.606   2.024 -25.147  1.00 66.12           C
ATOM   4931 1HG  ARG A 323       7.138   2.690 -24.467  1.00 66.12           H
ATOM   4932 2HG  ARG A 323       6.981   2.226 -26.150  1.00 66.12           H
ATOM   4933  CD  ARG A 323       5.106   2.320 -25.089  1.00 66.12           C
ATOM   4934 1HD  ARG A 323       4.582   1.739 -25.848  1.00 66.12           H
ATOM   4935 2HD  ARG A 323       4.704   2.017 -24.122  1.00 66.12           H
ATOM   4936  NE  ARG A 323       4.866   3.765 -25.304  1.00 66.12           N
ATOM   4937  HE  ARG A 323       5.568   4.290 -25.785  1.00 66.12           H
ATOM   4938  CZ  ARG A 323       3.768   4.413 -24.894  1.00 66.12           C
ATOM   4939  NH1 ARG A 323       2.795   3.760 -24.244  1.00 66.12           N
ATOM   4940 1HH1 ARG A 323       2.885   2.781 -24.062  1.00 66.12           H
ATOM   4941 2HH1 ARG A 323       1.978   4.251 -23.942  1.00 66.12           H
ATOM   4942  NH2 ARG A 323       3.656   5.725 -25.144  1.00 66.12           N
ATOM   4943 1HH2 ARG A 323       2.843   6.224 -24.845  1.00 66.12           H
ATOM   4944 2HH2 ARG A 323       4.387   6.205 -25.629  1.00 66.12           H
ATOM   4945  HN  ARG A 323       7.863  -1.658 -24.256  1.00 66.12           H
ATOM   4946  N   PHE A 324       9.085   0.830 -22.628  1.00 80.19           N
ATOM   4947  CA  PHE A 324       9.694   1.651 -21.596  1.00 80.19           C
ATOM   4948  C   PHE A 324      11.219   1.651 -21.725  1.00 80.19           C
ATOM   4949  O   PHE A 324      11.859   2.688 -21.555  1.00 80.19           O
ATOM   4950  HA  PHE A 324       9.320   2.666 -21.727  1.00 80.19           H
ATOM   4951  CB  PHE A 324       9.309   1.035 -20.249  1.00 80.19           C
ATOM   4952 1HB  PHE A 324       8.225   0.924 -20.209  1.00 80.19           H
ATOM   4953 2HB  PHE A 324       9.735   0.034 -20.184  1.00 80.19           H
ATOM   4954  CG  PHE A 324       9.769   1.849 -19.039  1.00 80.19           C
ATOM   4955  CD1 PHE A 324      10.927   1.526 -18.402  1.00 80.19           C
ATOM   4956  HD1 PHE A 324      11.527   0.688 -18.755  1.00 80.19           H
ATOM   4957  CD2 PHE A 324       9.020   2.896 -18.598  1.00 80.19           C
ATOM   4958  HD2 PHE A 324       8.092   3.154 -19.108  1.00 80.19           H
ATOM   4959  CE1 PHE A 324      11.354   2.282 -17.279  1.00 80.19           C
ATOM   4960  HE1 PHE A 324      12.282   2.023 -16.769  1.00 80.19           H
ATOM   4961  CE2 PHE A 324       9.448   3.651 -17.474  1.00 80.19           C
ATOM   4962  HE2 PHE A 324       8.847   4.490 -17.122  1.00 80.19           H
ATOM   4963  CZ  PHE A 324      10.605   3.329 -16.838  1.00 80.19           C
ATOM   4964  HZ  PHE A 324      10.933   3.909 -15.976  1.00 80.19           H
ATOM   4965  HN  PHE A 324       8.627   0.005 -22.297  1.00 80.19           H
ATOM   4966  N   ARG A 325      11.756   0.478 -22.026  1.00 76.80           N
ATOM   4967  CA  ARG A 325      13.192   0.333 -22.193  1.00 76.80           C
ATOM   4968  C   ARG A 325      13.701   1.298 -23.266  1.00 76.80           C
ATOM   4969  O   ARG A 325      14.704   1.982 -23.066  1.00 76.80           O
ATOM   4970  HA  ARG A 325      13.612   0.575 -21.217  1.00 76.80           H
ATOM   4971  CB  ARG A 325      13.559  -1.099 -22.589  1.00 76.80           C
ATOM   4972 1HB  ARG A 325      12.803  -1.498 -23.265  1.00 76.80           H
ATOM   4973 2HB  ARG A 325      14.504  -1.099 -23.131  1.00 76.80           H
ATOM   4974  CG  ARG A 325      13.672  -1.996 -21.355  1.00 76.80           C
ATOM   4975 1HG  ARG A 325      14.301  -1.514 -20.606  1.00 76.80           H
ATOM   4976 2HG  ARG A 325      12.688  -2.130 -20.906  1.00 76.80           H
ATOM   4977  CD  ARG A 325      14.261  -3.360 -21.721  1.00 76.80           C
ATOM   4978 1HD  ARG A 325      15.027  -3.241 -22.487  1.00 76.80           H
ATOM   4979 2HD  ARG A 325      14.746  -3.802 -20.851  1.00 76.80           H
ATOM   4980  NE  ARG A 325      13.191  -4.257 -22.213  1.00 76.80           N
ATOM   4981  HE  ARG A 325      12.248  -4.046 -21.957  1.00 76.80           H
ATOM   4982  CZ  ARG A 325      13.408  -5.335 -22.978  1.00 76.80           C
ATOM   4983  NH1 ARG A 325      14.652  -5.666 -23.351  1.00 76.80           N
ATOM   4984 1HH1 ARG A 325      15.428  -5.107 -23.057  1.00 76.80           H
ATOM   4985 2HH1 ARG A 325      14.806  -6.472 -23.922  1.00 76.80           H
ATOM   4986  NH2 ARG A 325      12.362  -6.078 -23.366  1.00 76.80           N
ATOM   4987 1HH2 ARG A 325      12.507  -6.886 -23.938  1.00 76.80           H
ATOM   4988 2HH2 ARG A 325      11.437  -5.824 -23.084  1.00 76.80           H
ATOM   4989  HN  ARG A 325      11.229  -0.362 -22.154  1.00 76.80           H
ATOM   4990  N   ARG A 326      12.987   1.322 -24.382  1.00 69.46           N
ATOM   4991  CA  ARG A 326      13.369   2.171 -25.497  1.00 69.46           C
ATOM   4992  C   ARG A 326      13.268   3.645 -25.101  1.00 69.46           C
ATOM   4993  O   ARG A 326      14.178   4.428 -25.371  1.00 69.46           O
ATOM   4994  HA  ARG A 326      14.400   1.894 -25.718  1.00 69.46           H
ATOM   4995  CB  ARG A 326      12.479   1.915 -26.715  1.00 69.46           C
ATOM   4996 1HB  ARG A 326      11.432   1.915 -26.411  1.00 69.46           H
ATOM   4997 2HB  ARG A 326      12.602   2.723 -27.436  1.00 69.46           H
ATOM   4998  CG  ARG A 326      12.824   0.578 -27.375  1.00 69.46           C
ATOM   4999 1HG  ARG A 326      13.900   0.516 -27.539  1.00 69.46           H
ATOM   5000 2HG  ARG A 326      12.555  -0.241 -26.708  1.00 69.46           H
ATOM   5001  CD  ARG A 326      12.089   0.419 -28.708  1.00 69.46           C
ATOM   5002 1HD  ARG A 326      11.097   0.866 -28.641  1.00 69.46           H
ATOM   5003 2HD  ARG A 326      12.626   0.951 -29.494  1.00 69.46           H
ATOM   5004  NE  ARG A 326      11.975  -1.015 -29.055  1.00 69.46           N
ATOM   5005  HE  ARG A 326      12.668  -1.641 -28.696  1.00 69.46           H
ATOM   5006  CZ  ARG A 326      11.002  -1.527 -29.821  1.00 69.46           C
ATOM   5007  NH1 ARG A 326      10.048  -0.735 -30.329  1.00 69.46           N
ATOM   5008 1HH1 ARG A 326      10.059   0.246 -30.137  1.00 69.46           H
ATOM   5009 2HH1 ARG A 326       9.325  -1.126 -30.899  1.00 69.46           H
ATOM   5010  NH2 ARG A 326      10.998  -2.844 -30.071  1.00 69.46           N
ATOM   5011 1HH2 ARG A 326      10.278  -3.242 -30.640  1.00 69.46           H
ATOM   5012 2HH2 ARG A 326      11.713  -3.428 -29.688  1.00 69.46           H
ATOM   5013  HN  ARG A 326      12.163   0.775 -24.530  1.00 69.46           H
ATOM   5014  N   ASP A 327      12.154   3.979 -24.466  1.00 79.68           N
ATOM   5015  CA  ASP A 327      11.884   5.360 -24.105  1.00 79.68           C
ATOM   5016  C   ASP A 327      12.898   5.815 -23.053  1.00 79.68           C
ATOM   5017  O   ASP A 327      13.292   6.980 -23.029  1.00 79.68           O
ATOM   5018  HA  ASP A 327      11.969   5.922 -25.036  1.00 79.68           H
ATOM   5019  CB  ASP A 327      10.483   5.510 -23.508  1.00 79.68           C
ATOM   5020 1HB  ASP A 327      10.323   4.742 -22.751  1.00 79.68           H
ATOM   5021 2HB  ASP A 327      10.399   6.474 -23.006  1.00 79.68           H
ATOM   5022  CG  ASP A 327       9.410   5.397 -24.592  1.00 79.68           C
ATOM   5023  OD1 ASP A 327       9.801   5.400 -25.780  1.00 79.68           O
ATOM   5024  OD2 ASP A 327       8.223   5.312 -24.209  1.00 79.68           O
ATOM   5025  HN  ASP A 327      11.445   3.326 -24.200  1.00 79.68           H
ATOM   5026  N   LEU A 328      13.291   4.872 -22.209  1.00 82.27           N
ATOM   5027  CA  LEU A 328      14.290   5.148 -21.192  1.00 82.27           C
ATOM   5028  C   LEU A 328      15.609   5.527 -21.868  1.00 82.27           C
ATOM   5029  O   LEU A 328      16.161   6.595 -21.607  1.00 82.27           O
ATOM   5030  HA  LEU A 328      13.940   6.004 -20.614  1.00 82.27           H
ATOM   5031  CB  LEU A 328      14.411   3.968 -20.225  1.00 82.27           C
ATOM   5032 1HB  LEU A 328      13.465   3.860 -19.695  1.00 82.27           H
ATOM   5033 2HB  LEU A 328      14.554   3.059 -20.809  1.00 82.27           H
ATOM   5034  CG  LEU A 328      15.535   4.060 -19.192  1.00 82.27           C
ATOM   5035  HG  LEU A 328      16.481   4.163 -19.724  1.00 82.27           H
ATOM   5036  CD1 LEU A 328      15.373   5.302 -18.314  1.00 82.27           C
ATOM   5037 1HD1 LEU A 328      15.399   6.195 -18.939  1.00 82.27           H
ATOM   5038 2HD1 LEU A 328      14.419   5.254 -17.789  1.00 82.27           H
ATOM   5039 3HD1 LEU A 328      16.185   5.343 -17.588  1.00 82.27           H
ATOM   5040  CD2 LEU A 328      15.622   2.778 -18.361  1.00 82.27           C
ATOM   5041 1HD2 LEU A 328      14.678   2.619 -17.838  1.00 82.27           H
ATOM   5042 2HD2 LEU A 328      15.819   1.931 -19.018  1.00 82.27           H
ATOM   5043 3HD2 LEU A 328      16.429   2.870 -17.634  1.00 82.27           H
ATOM   5044  HN  LEU A 328      12.939   3.936 -22.214  1.00 82.27           H
ATOM   5045  N   VAL A 329      16.078   4.630 -22.723  1.00 81.98           N
ATOM   5046  CA  VAL A 329      17.370   4.809 -23.363  1.00 81.98           C
ATOM   5047  C   VAL A 329      17.354   6.103 -24.180  1.00 81.98           C
ATOM   5048  O   VAL A 329      18.357   6.812 -24.245  1.00 81.98           O
ATOM   5049  HA  VAL A 329      18.117   4.901 -22.575  1.00 81.98           H
ATOM   5050  CB  VAL A 329      17.714   3.577 -24.202  1.00 81.98           C
ATOM   5051  HB  VAL A 329      16.890   3.402 -24.894  1.00 81.98           H
ATOM   5052  CG1 VAL A 329      18.980   3.812 -25.028  1.00 81.98           C
ATOM   5053 1HG1 VAL A 329      18.825   4.659 -25.697  1.00 81.98           H
ATOM   5054 2HG1 VAL A 329      19.815   4.025 -24.361  1.00 81.98           H
ATOM   5055 3HG1 VAL A 329      19.202   2.921 -25.615  1.00 81.98           H
ATOM   5056  CG2 VAL A 329      17.858   2.336 -23.320  1.00 81.98           C
ATOM   5057 1HG2 VAL A 329      18.654   2.497 -22.593  1.00 81.98           H
ATOM   5058 2HG2 VAL A 329      16.920   2.151 -22.796  1.00 81.98           H
ATOM   5059 3HG2 VAL A 329      18.102   1.474 -23.941  1.00 81.98           H
ATOM   5060  HN  VAL A 329      15.591   3.795 -22.980  1.00 81.98           H
ATOM   5061  N   LYS A 330      16.205   6.371 -24.782  1.00 75.68           N
ATOM   5062  CA  LYS A 330      16.039   7.579 -25.573  1.00 75.68           C
ATOM   5063  C   LYS A 330      16.218   8.802 -24.671  1.00 75.68           C
[truncated: 117,162 more chars]
