# Supplementary material for: Noncanonical roles of chemokine regions in CCR9 activation revealed by structural modeling and mutational mapping
Source: Nat Commun. 2025 Aug 18;16:7695. doi: 10.1038/s41467-025-62321-9 (PMC12361432; doi:10.1038/s41467-025-62321-9)
Supplement: Supplementary file 5 — Supplementary Data 3 [file 41467_2025_62321_MOESM5_ESM.zip › CCR9_CCL25_03_rnk3.pdb]

ATOM      1  N   GLU A  20      -3.556  -5.896  58.524  1.00 49.73           N
ATOM      2  CA  GLU A  20      -3.737  -6.750  57.362  1.00 49.73           C
ATOM      3  C   GLU A  20      -4.165  -8.154  57.797  1.00 49.73           C
ATOM      4  O   GLU A  20      -3.334  -8.958  58.217  1.00 49.73           O
ATOM      5  HA  GLU A  20      -4.533  -6.284  56.781  1.00 49.73           H
ATOM      6  CB  GLU A  20      -2.463  -6.803  56.516  1.00 49.73           C
ATOM      7 1HB  GLU A  20      -1.589  -6.789  57.167  1.00 49.73           H
ATOM      8 2HB  GLU A  20      -2.496  -7.671  55.858  1.00 49.73           H
ATOM      9  CG  GLU A  20      -2.357  -5.576  55.608  1.00 49.73           C
ATOM     10 1HG  GLU A  20      -3.330  -5.362  55.165  1.00 49.73           H
ATOM     11 2HG  GLU A  20      -2.077  -4.705  56.200  1.00 49.73           H
ATOM     12  CD  GLU A  20      -1.325  -5.801  54.502  1.00 49.73           C
ATOM     13  OE1 GLU A  20      -1.483  -5.160  53.440  1.00 49.73           O
ATOM     14  OE2 GLU A  20      -0.401  -6.608  54.743  1.00 49.73           O
ATOM     15  HN  GLU A  20      -3.709  -6.343  59.405  1.00 49.73           H
ATOM     16  N   SER A  21      -5.461  -8.405  57.682  1.00 57.95           N
ATOM     17  CA  SER A  21      -6.001  -9.713  58.010  1.00 57.95           C
ATOM     18  C   SER A  21      -5.278 -10.795  57.204  1.00 57.95           C
ATOM     19  O   SER A  21      -4.979 -10.601  56.027  1.00 57.95           O
ATOM     20  HA  SER A  21      -5.817  -9.843  59.076  1.00 57.95           H
ATOM     21  CB  SER A  21      -7.507  -9.770  57.742  1.00 57.95           C
ATOM     22 1HB  SER A  21      -7.884 -10.760  57.999  1.00 57.95           H
ATOM     23 2HB  SER A  21      -8.017  -9.057  58.390  1.00 57.95           H
ATOM     24  OG  SER A  21      -7.819  -9.482  56.382  1.00 57.95           O
ATOM     25  HG  SER A  21      -8.169 -10.303  55.930  1.00 57.95           H
ATOM     26  HN  SER A  21      -6.135  -7.734  57.372  1.00 57.95           H
ATOM     27  N   THR A  22      -5.018 -11.910  57.871  1.00 59.50           N
ATOM     28  CA  THR A  22      -4.324 -13.017  57.236  1.00 59.50           C
ATOM     29  C   THR A  22      -4.979 -13.358  55.896  1.00 59.50           C
ATOM     30  O   THR A  22      -4.301 -13.776  54.958  1.00 59.50           O
ATOM     31  HA  THR A  22      -3.302 -12.705  57.023  1.00 59.50           H
ATOM     32  CB  THR A  22      -4.306 -14.189  58.219  1.00 59.50           C
ATOM     33  HB  THR A  22      -4.163 -15.134  57.695  1.00 59.50           H
ATOM     34  OG1 THR A  22      -5.532 -14.062  58.934  1.00 59.50           O
ATOM     35  HG1 THR A  22      -6.282 -14.453  58.400  1.00 59.50           H
ATOM     36  CG2 THR A  22      -3.229 -14.035  59.295  1.00 59.50           C
ATOM     37 1HG2 THR A  22      -3.412 -13.123  59.863  1.00 59.50           H
ATOM     38 2HG2 THR A  22      -2.249 -13.978  58.822  1.00 59.50           H
ATOM     39 3HG2 THR A  22      -3.260 -14.894  59.965  1.00 59.50           H
ATOM     40  HN  THR A  22      -5.272 -12.062  58.826  1.00 59.50           H
ATOM     41  N   SER A  23      -6.289 -13.167  55.848  1.00 62.50           N
ATOM     42  CA  SER A  23      -7.037 -13.415  54.627  1.00 62.50           C
ATOM     43  C   SER A  23      -6.532 -12.501  53.509  1.00 62.50           C
ATOM     44  O   SER A  23      -6.360 -12.940  52.373  1.00 62.50           O
ATOM     45  HA  SER A  23      -6.850 -14.460  54.381  1.00 62.50           H
ATOM     46  CB  SER A  23      -8.536 -13.204  54.847  1.00 62.50           C
ATOM     47 1HB  SER A  23      -9.085 -13.570  53.979  1.00 62.50           H
ATOM     48 2HB  SER A  23      -8.864 -13.795  55.703  1.00 62.50           H
ATOM     49  OG  SER A  23      -8.856 -11.833  55.067  1.00 62.50           O
ATOM     50  HG  SER A  23      -9.849 -11.713  55.090  1.00 62.50           H
ATOM     51  HN  SER A  23      -6.837 -12.849  56.622  1.00 62.50           H
ATOM     52  N   SER A  24      -6.307 -11.246  53.870  1.00 67.96           N
ATOM     53  CA  SER A  24      -5.912 -10.245  52.893  1.00 67.96           C
ATOM     54  C   SER A  24      -4.542 -10.597  52.309  1.00 67.96           C
ATOM     55  O   SER A  24      -4.270 -10.319  51.142  1.00 67.96           O
ATOM     56  HA  SER A  24      -6.678 -10.280  52.118  1.00 67.96           H
ATOM     57  CB  SER A  24      -5.881  -8.849  53.516  1.00 67.96           C
ATOM     58 1HB  SER A  24      -6.151  -8.109  52.763  1.00 67.96           H
ATOM     59 2HB  SER A  24      -6.629  -8.787  54.306  1.00 67.96           H
ATOM     60  OG  SER A  24      -4.599  -8.532  54.053  1.00 67.96           O
ATOM     61  HG  SER A  24      -4.409  -9.109  54.848  1.00 67.96           H
ATOM     62  HN  SER A  24      -6.391 -10.910  54.808  1.00 67.96           H
ATOM     63  N   MET A  25      -3.715 -11.203  53.148  1.00 64.77           N
ATOM     64  CA  MET A  25      -2.370 -11.570  52.738  1.00 64.77           C
ATOM     65  C   MET A  25      -2.380 -12.855  51.908  1.00 64.77           C
ATOM     66  O   MET A  25      -1.612 -12.991  50.958  1.00 64.77           O
ATOM     67  HA  MET A  25      -2.011 -10.739  52.130  1.00 64.77           H
ATOM     68  CB  MET A  25      -1.495 -11.770  53.978  1.00 64.77           C
ATOM     69 1HB  MET A  25      -1.735 -11.011  54.723  1.00 64.77           H
ATOM     70 2HB  MET A  25      -1.712 -12.738  54.428  1.00 64.77           H
ATOM     71  CG  MET A  25      -0.010 -11.689  53.620  1.00 64.77           C
ATOM     72 1HG  MET A  25       0.320 -12.633  53.186  1.00 64.77           H
ATOM     73 2HG  MET A  25       0.150 -10.918  52.866  1.00 64.77           H
ATOM     74  SD  MET A  25       0.951 -11.321  55.079  1.00 64.77           S
ATOM     75  CE  MET A  25       2.598 -11.412  54.396  1.00 64.77           C
ATOM     76 1HE  MET A  25       2.770 -12.410  53.993  1.00 64.77           H
ATOM     77 2HE  MET A  25       2.702 -10.675  53.600  1.00 64.77           H
ATOM     78 3HE  MET A  25       3.327 -11.206  55.179  1.00 64.77           H
ATOM     79  HN  MET A  25      -3.950 -11.443  54.090  1.00 64.77           H
ATOM     80  N   GLU A  26      -3.260 -13.766  52.298  1.00 59.27           N
ATOM     81  CA  GLU A  26      -3.451 -14.993  51.543  1.00 59.27           C
ATOM     82  C   GLU A  26      -3.992 -14.678  50.147  1.00 59.27           C
ATOM     83  O   GLU A  26      -3.561 -15.274  49.161  1.00 59.27           O
ATOM     84  HA  GLU A  26      -2.461 -15.441  51.463  1.00 59.27           H
ATOM     85  CB  GLU A  26      -4.379 -15.955  52.287  1.00 59.27           C
ATOM     86 1HB  GLU A  26      -5.202 -15.399  52.736  1.00 59.27           H
ATOM     87 2HB  GLU A  26      -4.711 -16.742  51.609  1.00 59.27           H
ATOM     88  CG  GLU A  26      -3.642 -16.653  53.431  1.00 59.27           C
ATOM     89 1HG  GLU A  26      -2.780 -17.192  53.038  1.00 59.27           H
ATOM     90 2HG  GLU A  26      -3.262 -15.909  54.131  1.00 59.27           H
ATOM     91  CD  GLU A  26      -4.567 -17.627  54.165  1.00 59.27           C
ATOM     92  OE1 GLU A  26      -4.022 -18.529  54.837  1.00 59.27           O
ATOM     93  OE2 GLU A  26      -5.797 -17.446  54.038  1.00 59.27           O
ATOM     94  HN  GLU A  26      -3.834 -13.677  53.111  1.00 59.27           H
ATOM     95  N   ASP A  27      -4.929 -13.741  50.107  1.00 66.10           N
ATOM     96  CA  ASP A  27      -5.566 -13.373  48.855  1.00 66.10           C
ATOM     97  C   ASP A  27      -4.500 -12.897  47.866  1.00 66.10           C
ATOM     98  O   ASP A  27      -4.572 -13.202  46.676  1.00 66.10           O
ATOM     99  HA  ASP A  27      -6.076 -14.275  48.517  1.00 66.10           H
ATOM    100  CB  ASP A  27      -6.564 -12.232  49.060  1.00 66.10           C
ATOM    101 1HB  ASP A  27      -6.119 -11.463  49.692  1.00 66.10           H
ATOM    102 2HB  ASP A  27      -6.790 -11.764  48.101  1.00 66.10           H
ATOM    103  CG  ASP A  27      -7.856 -12.742  49.701  1.00 66.10           C
ATOM    104  OD1 ASP A  27      -8.097 -13.964  49.597  1.00 66.10           O
ATOM    105  OD2 ASP A  27      -8.574 -11.898  50.280  1.00 66.10           O
ATOM    106  HN  ASP A  27      -5.251 -13.239  50.910  1.00 66.10           H
ATOM    107  N   TYR A  28      -3.536 -12.158  48.394  1.00 65.35           N
ATOM    108  CA  TYR A  28      -2.473 -11.612  47.568  1.00 65.35           C
ATOM    109  C   TYR A  28      -1.499 -12.709  47.133  1.00 65.35           C
ATOM    110  O   TYR A  28      -0.994 -12.688  46.012  1.00 65.35           O
ATOM    111  HA  TYR A  28      -2.929 -11.170  46.682  1.00 65.35           H
ATOM    112  CB  TYR A  28      -1.729 -10.605  48.447  1.00 65.35           C
ATOM    113 1HB  TYR A  28      -2.439  -9.861  48.809  1.00 65.35           H
ATOM    114 2HB  TYR A  28      -1.337 -11.123  49.322  1.00 65.35           H
ATOM    115  CG  TYR A  28      -0.579  -9.889  47.737  1.00 65.35           C
ATOM    116  CD1 TYR A  28       0.712 -10.360  47.867  1.00 65.35           C
ATOM    117  HD1 TYR A  28       0.911 -11.242  48.476  1.00 65.35           H
ATOM    118  CD2 TYR A  28      -0.831  -8.773  46.967  1.00 65.35           C
ATOM    119  HD2 TYR A  28      -1.851  -8.400  46.864  1.00 65.35           H
ATOM    120  CE1 TYR A  28       1.795  -9.686  47.199  1.00 65.35           C
ATOM    121  HE1 TYR A  28       2.819 -10.048  47.293  1.00 65.35           H
ATOM    122  CE2 TYR A  28       0.252  -8.099  46.298  1.00 65.35           C
ATOM    123  HE2 TYR A  28       0.066  -7.216  45.687  1.00 65.35           H
ATOM    124  CZ  TYR A  28       1.511  -8.589  46.448  1.00 65.35           C
ATOM    125  OH  TYR A  28       2.534  -7.953  45.816  1.00 65.35           O
ATOM    126  HH  TYR A  28       2.224  -7.069  45.467  1.00 65.35           H
ATOM    127  HN  TYR A  28      -3.475 -11.931  49.366  1.00 65.35           H
ATOM    128  N   VAL A  29      -1.263 -13.642  48.045  1.00 66.11           N
ATOM    129  CA  VAL A  29      -0.305 -14.705  47.796  1.00 66.11           C
ATOM    130  C   VAL A  29      -0.904 -15.704  46.804  1.00 66.11           C
ATOM    131  O   VAL A  29      -0.200 -16.223  45.939  1.00 66.11           O
ATOM    132  HA  VAL A  29       0.580 -14.253  47.348  1.00 66.11           H
ATOM    133  CB  VAL A  29       0.112 -15.353  49.118  1.00 66.11           C
ATOM    134  HB  VAL A  29      -0.795 -15.640  49.651  1.00 66.11           H
ATOM    135  CG1 VAL A  29       0.934 -16.620  48.873  1.00 66.11           C
ATOM    136 1HG1 VAL A  29       0.338 -17.335  48.306  1.00 66.11           H
ATOM    137 2HG1 VAL A  29       1.832 -16.367  48.310  1.00 66.11           H
ATOM    138 3HG1 VAL A  29       1.217 -17.060  49.829  1.00 66.11           H
ATOM    139  CG2 VAL A  29       0.879 -14.363  49.996  1.00 66.11           C
ATOM    140 1HG2 VAL A  29       1.776 -14.031  49.472  1.00 66.11           H
ATOM    141 2HG2 VAL A  29       0.246 -13.502  50.213  1.00 66.11           H
ATOM    142 3HG2 VAL A  29       1.164 -14.849  50.930  1.00 66.11           H
ATOM    143  HN  VAL A  29      -1.714 -13.678  48.937  1.00 66.11           H
ATOM    144  N   ASN A  30      -2.197 -15.943  46.962  1.00 61.00           N
ATOM    145  CA  ASN A  30      -2.876 -16.948  46.160  1.00 61.00           C
ATOM    146  C   ASN A  30      -3.287 -16.333  44.821  1.00 61.00           C
ATOM    147  O   ASN A  30      -3.743 -17.039  43.923  1.00 61.00           O
ATOM    148  HA  ASN A  30      -2.155 -17.756  46.044  1.00 61.00           H
ATOM    149  CB  ASN A  30      -4.142 -17.447  46.859  1.00 61.00           C
ATOM    150 1HB  ASN A  30      -4.752 -16.597  47.165  1.00 61.00           H
ATOM    151 2HB  ASN A  30      -4.739 -18.034  46.161  1.00 61.00           H
ATOM    152  CG  ASN A  30      -3.794 -18.298  48.082  1.00 61.00           C
ATOM    153  OD1 ASN A  30      -2.724 -18.877  48.183  1.00 61.00           O
ATOM    154  ND2 ASN A  30      -4.753 -18.342  49.002  1.00 61.00           N
ATOM    155 1HD2 ASN A  30      -5.608 -17.844  48.857  1.00 61.00           H
ATOM    156 2HD2 ASN A  30      -4.620 -18.873  49.838  1.00 61.00           H
ATOM    157  HN  ASN A  30      -2.778 -15.466  47.621  1.00 61.00           H
ATOM    158  N   PHE A  31      -3.110 -15.023  44.728  1.00 67.24           N
ATOM    159  CA  PHE A  31      -3.423 -14.310  43.501  1.00 67.24           C
ATOM    160  C   PHE A  31      -2.544 -14.794  42.346  1.00 67.24           C
ATOM    161  O   PHE A  31      -1.318 -14.775  42.445  1.00 67.24           O
ATOM    162  HA  PHE A  31      -4.469 -14.511  43.269  1.00 67.24           H
ATOM    163  CB  PHE A  31      -3.137 -12.829  43.759  1.00 67.24           C
ATOM    164 1HB  PHE A  31      -3.647 -12.524  44.673  1.00 67.24           H
ATOM    165 2HB  PHE A  31      -2.068 -12.701  43.932  1.00 67.24           H
ATOM    166  CG  PHE A  31      -3.568 -11.905  42.619  1.00 67.24           C
ATOM    167  CD1 PHE A  31      -2.648 -11.450  41.727  1.00 67.24           C
ATOM    168  HD1 PHE A  31      -1.603 -11.744  41.824  1.00 67.24           H
ATOM    169  CD2 PHE A  31      -4.872 -11.537  42.497  1.00 67.24           C
ATOM    170  HD2 PHE A  31      -5.610 -11.902  43.212  1.00 67.24           H
ATOM    171  CE1 PHE A  31      -3.048 -10.592  40.668  1.00 67.24           C
ATOM    172  HE1 PHE A  31      -2.310 -10.227  39.954  1.00 67.24           H
ATOM    173  CE2 PHE A  31      -5.272 -10.679  41.439  1.00 67.24           C
ATOM    174  HE2 PHE A  31      -6.317 -10.385  41.342  1.00 67.24           H
ATOM    175  CZ  PHE A  31      -4.352 -10.225  40.547  1.00 67.24           C
ATOM    176  HZ  PHE A  31      -4.659  -9.566  39.735  1.00 67.24           H
ATOM    177  HN  PHE A  31      -2.760 -14.452  45.471  1.00 67.24           H
ATOM    178  N   ASN A  32      -3.205 -15.216  41.278  1.00 60.73           N
ATOM    179  CA  ASN A  32      -2.499 -15.690  40.100  1.00 60.73           C
ATOM    180  C   ASN A  32      -2.025 -14.489  39.278  1.00 60.73           C
ATOM    181  O   ASN A  32      -2.788 -13.933  38.489  1.00 60.73           O
ATOM    182  HA  ASN A  32      -1.670 -16.285  40.483  1.00 60.73           H
ATOM    183  CB  ASN A  32      -3.413 -16.539  39.215  1.00 60.73           C
ATOM    184 1HB  ASN A  32      -3.949 -17.263  39.828  1.00 60.73           H
ATOM    185 2HB  ASN A  32      -4.162 -15.903  38.744  1.00 60.73           H
ATOM    186  CG  ASN A  32      -2.608 -17.271  38.139  1.00 60.73           C
ATOM    187  OD1 ASN A  32      -1.397 -17.156  38.047  1.00 60.73           O
ATOM    188  ND2 ASN A  32      -3.346 -18.028  37.332  1.00 60.73           N
ATOM    189 1HD2 ASN A  32      -4.337 -18.078  37.462  1.00 60.73           H
ATOM    190 2HD2 ASN A  32      -2.911 -18.546  36.596  1.00 60.73           H
ATOM    191  HN  ASN A  32      -4.202 -15.237  41.210  1.00 60.73           H
ATOM    192  N   PHE A  33      -0.769 -14.126  39.490  1.00 63.42           N
ATOM    193  CA  PHE A  33      -0.152 -13.072  38.703  1.00 63.42           C
ATOM    194  C   PHE A  33       0.271 -13.591  37.327  1.00 63.42           C
ATOM    195  O   PHE A  33       1.445 -13.517  36.966  1.00 63.42           O
ATOM    196  HA  PHE A  33      -0.895 -12.284  38.579  1.00 63.42           H
ATOM    197  CB  PHE A  33       1.092 -12.613  39.466  1.00 63.42           C
ATOM    198 1HB  PHE A  33       1.704 -13.484  39.701  1.00 63.42           H
ATOM    199 2HB  PHE A  33       1.687 -11.970  38.818  1.00 63.42           H
ATOM    200  CG  PHE A  33       0.784 -11.860  40.762  1.00 63.42           C
ATOM    201  CD1 PHE A  33       0.503 -10.530  40.726  1.00 63.42           C
ATOM    202  HD1 PHE A  33       0.497 -10.000  39.773  1.00 63.42           H
ATOM    203  CD2 PHE A  33       0.791 -12.521  41.951  1.00 63.42           C
ATOM    204  HD2 PHE A  33       1.017 -13.587  41.980  1.00 63.42           H
ATOM    205  CE1 PHE A  33       0.217  -9.832  41.929  1.00 63.42           C
ATOM    206  HE1 PHE A  33      -0.008  -8.765  41.900  1.00 63.42           H
ATOM    207  CE2 PHE A  33       0.506 -11.823  43.154  1.00 63.42           C
ATOM    208  HE2 PHE A  33       0.512 -12.353  44.106  1.00 63.42           H
ATOM    209  CZ  PHE A  33       0.225 -10.493  43.117  1.00 63.42           C
ATOM    210  HZ  PHE A  33       0.005  -9.957  44.041  1.00 63.42           H
ATOM    211  HN  PHE A  33      -0.177 -14.537  40.183  1.00 63.42           H
ATOM    212  N   THR A  34      -0.708 -14.105  36.597  1.00 62.35           N
ATOM    213  CA  THR A  34      -0.539 -14.330  35.172  1.00 62.35           C
ATOM    214  C   THR A  34      -0.123 -13.035  34.472  1.00 62.35           C
ATOM    215  O   THR A  34      -0.763 -11.999  34.644  1.00 62.35           O
ATOM    216  HA  THR A  34       0.272 -15.045  35.030  1.00 62.35           H
ATOM    217  CB  THR A  34      -1.842 -14.922  34.629  1.00 62.35           C
ATOM    218  HB  THR A  34      -2.255 -14.294  33.840  1.00 62.35           H
ATOM    219  OG1 THR A  34      -2.661 -15.077  35.785  1.00 62.35           O
ATOM    220  HG1 THR A  34      -3.214 -14.256  35.925  1.00 62.35           H
ATOM    221  CG2 THR A  34      -1.663 -16.348  34.105  1.00 62.35           C
ATOM    222 1HG2 THR A  34      -1.314 -16.991  34.913  1.00 62.35           H
ATOM    223 2HG2 THR A  34      -0.932 -16.350  33.297  1.00 62.35           H
ATOM    224 3HG2 THR A  34      -2.618 -16.721  33.732  1.00 62.35           H
ATOM    225  HN  THR A  34      -1.602 -14.364  36.963  1.00 62.35           H
ATOM    226  N   ASP A  35       0.948 -13.136  33.698  1.00 66.87           N
ATOM    227  CA  ASP A  35       1.549 -11.959  33.095  1.00 66.87           C
ATOM    228  C   ASP A  35       0.827 -11.637  31.784  1.00 66.87           C
ATOM    229  O   ASP A  35       1.269 -12.045  30.712  1.00 66.87           O
ATOM    230  HA  ASP A  35       1.437 -11.168  33.837  1.00 66.87           H
ATOM    231  CB  ASP A  35       3.026 -12.197  32.775  1.00 66.87           C
ATOM    232 1HB  ASP A  35       3.451 -12.893  33.498  1.00 66.87           H
ATOM    233 2HB  ASP A  35       3.119 -12.661  31.793  1.00 66.87           H
ATOM    234  CG  ASP A  35       3.811 -10.884  32.800  1.00 66.87           C
ATOM    235  OD1 ASP A  35       3.169  -9.844  33.063  1.00 66.87           O
ATOM    236  OD2 ASP A  35       5.035 -10.950  32.557  1.00 66.87           O
ATOM    237  HN  ASP A  35       1.402 -14.000  33.481  1.00 66.87           H
ATOM    238  N   PHE A  36      -0.272 -10.909  31.915  1.00 81.04           N
ATOM    239  CA  PHE A  36      -1.026 -10.477  30.750  1.00 81.04           C
ATOM    240  C   PHE A  36      -0.399  -9.231  30.122  1.00 81.04           C
ATOM    241  O   PHE A  36      -0.800  -8.808  29.039  1.00 81.04           O
ATOM    242  HA  PHE A  36      -1.005 -11.295  30.029  1.00 81.04           H
ATOM    243  CB  PHE A  36      -2.437 -10.136  31.232  1.00 81.04           C
ATOM    244 1HB  PHE A  36      -2.366  -9.451  32.077  1.00 81.04           H
ATOM    245 2HB  PHE A  36      -2.964  -9.608  30.437  1.00 81.04           H
ATOM    246  CG  PHE A  36      -3.264 -11.354  31.650  1.00 81.04           C
ATOM    247  CD1 PHE A  36      -3.284 -12.464  30.865  1.00 81.04           C
ATOM    248  HD1 PHE A  36      -2.712 -12.486  29.937  1.00 81.04           H
ATOM    249  CD2 PHE A  36      -3.978 -11.327  32.808  1.00 81.04           C
ATOM    250  HD2 PHE A  36      -3.961 -10.437  33.437  1.00 81.04           H
ATOM    251  CE1 PHE A  36      -4.051 -13.594  31.253  1.00 81.04           C
ATOM    252  HE1 PHE A  36      -4.068 -14.484  30.623  1.00 81.04           H
ATOM    253  CE2 PHE A  36      -4.744 -12.457  33.196  1.00 81.04           C
ATOM    254  HE2 PHE A  36      -5.317 -12.435  34.123  1.00 81.04           H
ATOM    255  CZ  PHE A  36      -4.765 -13.567  32.410  1.00 81.04           C
ATOM    256  HZ  PHE A  36      -5.354 -14.435  32.708  1.00 81.04           H
ATOM    257  HN  PHE A  36      -0.647 -10.615  32.794  1.00 81.04           H
ATOM    258  N   TYR A  37       0.575  -8.677  30.830  1.00 85.61           N
ATOM    259  CA  TYR A  37       1.333  -7.552  30.308  1.00 85.61           C
ATOM    260  C   TYR A  37       2.516  -8.032  29.465  1.00 85.61           C
ATOM    261  O   TYR A  37       3.476  -8.589  29.997  1.00 85.61           O
ATOM    262  HA  TYR A  37       0.666  -6.960  29.681  1.00 85.61           H
ATOM    263  CB  TYR A  37       1.863  -6.799  31.529  1.00 85.61           C
ATOM    264 1HB  TYR A  37       1.039  -6.620  32.219  1.00 85.61           H
ATOM    265 2HB  TYR A  37       2.583  -7.431  32.049  1.00 85.61           H
ATOM    266  CG  TYR A  37       2.529  -5.462  31.194  1.00 85.61           C
ATOM    267  CD1 TYR A  37       3.902  -5.382  31.090  1.00 85.61           C
ATOM    268  HD1 TYR A  37       4.513  -6.271  31.246  1.00 85.61           H
ATOM    269  CD2 TYR A  37       1.755  -4.337  30.997  1.00 85.61           C
ATOM    270  HD2 TYR A  37       0.670  -4.400  31.079  1.00 85.61           H
ATOM    271  CE1 TYR A  37       4.529  -4.124  30.775  1.00 85.61           C
ATOM    272  HE1 TYR A  37       5.613  -4.047  30.690  1.00 85.61           H
ATOM    273  CE2 TYR A  37       2.381  -3.079  30.682  1.00 85.61           C
ATOM    274  HE2 TYR A  37       1.782  -2.182  30.523  1.00 85.61           H
ATOM    275  CZ  TYR A  37       3.737  -3.035  30.587  1.00 85.61           C
ATOM    276  OH  TYR A  37       4.328  -1.846  30.289  1.00 85.61           O
ATOM    277  HH  TYR A  37       3.650  -1.208  29.926  1.00 85.61           H
ATOM    278  HN  TYR A  37       0.848  -8.984  31.741  1.00 85.61           H
ATOM    279  N   CYS A  38       2.409  -7.799  28.165  1.00 88.86           N
ATOM    280  CA  CYS A  38       3.403  -8.301  27.231  1.00 88.86           C
ATOM    281  C   CYS A  38       4.430  -7.195  26.982  1.00 88.86           C
ATOM    282  O   CYS A  38       4.115  -6.175  26.372  1.00 88.86           O
ATOM    283  HA  CYS A  38       3.870  -9.164  27.705  1.00 88.86           H
ATOM    284  CB  CYS A  38       2.760  -8.786  25.930  1.00 88.86           C
ATOM    285 1HB  CYS A  38       1.947  -9.477  26.152  1.00 88.86           H
ATOM    286 2HB  CYS A  38       2.326  -7.943  25.393  1.00 88.86           H
ATOM    287  SG  CYS A  38       4.014  -9.613  24.884  1.00 88.86           S
ATOM    288  HN  CYS A  38       1.663  -7.279  27.750  1.00 88.86           H
ATOM    289  N   GLU A  39       5.639  -7.435  27.468  1.00 80.80           N
ATOM    290  CA  GLU A  39       6.765  -6.580  27.131  1.00 80.80           C
ATOM    291  C   GLU A  39       7.368  -7.001  25.790  1.00 80.80           C
ATOM    292  O   GLU A  39       7.791  -8.145  25.627  1.00 80.80           O
ATOM    293  HA  GLU A  39       6.351  -5.575  27.051  1.00 80.80           H
ATOM    294  CB  GLU A  39       7.821  -6.601  28.238  1.00 80.80           C
ATOM    295 1HB  GLU A  39       8.154  -7.624  28.409  1.00 80.80           H
ATOM    296 2HB  GLU A  39       8.633  -5.920  27.984  1.00 80.80           H
ATOM    297  CG  GLU A  39       7.238  -6.100  29.561  1.00 80.80           C
ATOM    298 1HG  GLU A  39       6.711  -5.160  29.398  1.00 80.80           H
ATOM    299 2HG  GLU A  39       6.505  -6.816  29.933  1.00 80.80           H
ATOM    300  CD  GLU A  39       8.339  -5.900  30.604  1.00 80.80           C
ATOM    301  OE1 GLU A  39       8.057  -5.197  31.599  1.00 80.80           O
ATOM    302  OE2 GLU A  39       9.437  -6.454  30.384  1.00 80.80           O
ATOM    303  HN  GLU A  39       5.855  -8.195  28.080  1.00 80.80           H
ATOM    304  N   LYS A  40       7.390  -6.054  24.863  1.00 87.00           N
ATOM    305  CA  LYS A  40       7.754  -6.359  23.490  1.00 87.00           C
ATOM    306  C   LYS A  40       9.170  -5.849  23.217  1.00 87.00           C
ATOM    307  O   LYS A  40       9.482  -5.441  22.099  1.00 87.00           O
ATOM    308  HA  LYS A  40       7.752  -7.444  23.384  1.00 87.00           H
ATOM    309  CB  LYS A  40       6.704  -5.808  22.522  1.00 87.00           C
ATOM    310 1HB  LYS A  40       6.590  -4.735  22.676  1.00 87.00           H
ATOM    311 2HB  LYS A  40       7.042  -5.948  21.495  1.00 87.00           H
ATOM    312  CG  LYS A  40       5.357  -6.505  22.721  1.00 87.00           C
ATOM    313 1HG  LYS A  40       5.489  -7.585  22.661  1.00 87.00           H
ATOM    314 2HG  LYS A  40       4.973  -6.285  23.717  1.00 87.00           H
ATOM    315  CD  LYS A  40       4.344  -6.050  21.667  1.00 87.00           C
ATOM    316 1HD  LYS A  40       4.183  -4.975  21.753  1.00 87.00           H
ATOM    317 2HD  LYS A  40       4.745  -6.233  20.670  1.00 87.00           H
ATOM    318  CE  LYS A  40       3.013  -6.786  21.832  1.00 87.00           C
ATOM    319 1HE  LYS A  40       3.183  -7.863  21.817  1.00 87.00           H
ATOM    320 2HE  LYS A  40       2.575  -6.546  22.801  1.00 87.00           H
ATOM    321  NZ  LYS A  40       2.076  -6.411  20.750  1.00 87.00           N
ATOM    322 1HZ  LYS A  40       1.226  -6.957  20.835  1.00 87.00           H
ATOM    323 2HZ  LYS A  40       1.853  -5.424  20.824  1.00 87.00           H
ATOM    324 3HZ  LYS A  40       2.507  -6.593  19.851  1.00 87.00           H
ATOM    325  HN  LYS A  40       7.164  -5.096  25.038  1.00 87.00           H
ATOM    326  N   ASN A  41       9.990  -5.888  24.257  1.00 82.26           N
ATOM    327  CA  ASN A  41      11.346  -5.377  24.161  1.00 82.26           C
ATOM    328  C   ASN A  41      12.090  -6.123  23.050  1.00 82.26           C
ATOM    329  O   ASN A  41      12.822  -5.514  22.272  1.00 82.26           O
ATOM    330  HA  ASN A  41      11.238  -4.314  23.948  1.00 82.26           H
ATOM    331  CB  ASN A  41      12.111  -5.593  25.469  1.00 82.26           C
ATOM    332 1HB  ASN A  41      11.995  -6.627  25.795  1.00 82.26           H
ATOM    333 2HB  ASN A  41      13.175  -5.428  25.303  1.00 82.26           H
ATOM    334  CG  ASN A  41      11.606  -4.648  26.561  1.00 82.26           C
ATOM    335  OD1 ASN A  41      11.129  -3.555  26.301  1.00 82.26           O
ATOM    336  ND2 ASN A  41      11.737  -5.128  27.794  1.00 82.26           N
ATOM    337 1HD2 ASN A  41      12.137  -6.033  27.939  1.00 82.26           H
ATOM    338 2HD2 ASN A  41      11.435  -4.584  28.577  1.00 82.26           H
ATOM    339  HN  ASN A  41       9.740  -6.259  25.152  1.00 82.26           H
ATOM    340  N   ASN A  42      11.876  -7.430  23.013  1.00 83.03           N
ATOM    341  CA  ASN A  42      12.554  -8.272  22.042  1.00 83.03           C
ATOM    342  C   ASN A  42      12.102  -7.884  20.633  1.00 83.03           C
ATOM    343  O   ASN A  42      12.896  -7.908  19.694  1.00 83.03           O
ATOM    344  HA  ASN A  42      13.617  -8.094  22.203  1.00 83.03           H
ATOM    345  CB  ASN A  42      12.213  -9.747  22.259  1.00 83.03           C
ATOM    346 1HB  ASN A  42      11.131  -9.879  22.251  1.00 83.03           H
ATOM    347 2HB  ASN A  42      12.613 -10.342  21.438  1.00 83.03           H
ATOM    348  CG  ASN A  42      12.783 -10.253  23.586  1.00 83.03           C
ATOM    349  OD1 ASN A  42      13.562  -9.589  24.250  1.00 83.03           O
ATOM    350  ND2 ASN A  42      12.352 -11.462  23.935  1.00 83.03           N
ATOM    351 1HD2 ASN A  42      11.712 -11.954  23.345  1.00 83.03           H
ATOM    352 2HD2 ASN A  42      12.668 -11.879  24.787  1.00 83.03           H
ATOM    353  HN  ASN A  42      11.253  -7.912  23.630  1.00 83.03           H
ATOM    354  N   VAL A  43      10.827  -7.537  20.530  1.00 89.92           N
ATOM    355  CA  VAL A  43      10.246  -7.199  19.242  1.00 89.92           C
ATOM    356  C   VAL A  43      10.865  -5.896  18.733  1.00 89.92           C
ATOM    357  O   VAL A  43      11.179  -5.775  17.550  1.00 89.92           O
ATOM    358  HA  VAL A  43      10.496  -8.002  18.548  1.00 89.92           H
ATOM    359  CB  VAL A  43       8.721  -7.131  19.358  1.00 89.92           C
ATOM    360  HB  VAL A  43       8.472  -6.306  20.024  1.00 89.92           H
ATOM    361  CG1 VAL A  43       8.080  -6.847  17.998  1.00 89.92           C
ATOM    362 1HG1 VAL A  43       8.445  -5.893  17.617  1.00 89.92           H
ATOM    363 2HG1 VAL A  43       8.343  -7.641  17.299  1.00 89.92           H
ATOM    364 3HG1 VAL A  43       6.997  -6.804  18.109  1.00 89.92           H
ATOM    365  CG2 VAL A  43       8.160  -8.416  19.971  1.00 89.92           C
ATOM    366 1HG2 VAL A  43       8.425  -9.265  19.340  1.00 89.92           H
ATOM    367 2HG2 VAL A  43       8.581  -8.557  20.966  1.00 89.92           H
ATOM    368 3HG2 VAL A  43       7.075  -8.341  20.041  1.00 89.92           H
ATOM    369  HN  VAL A  43      10.198  -7.483  21.305  1.00 89.92           H
ATOM    370  N   ARG A  44      11.023  -4.955  19.651  1.00 85.81           N
ATOM    371  CA  ARG A  44      11.597  -3.664  19.310  1.00 85.81           C
ATOM    372  C   ARG A  44      13.064  -3.826  18.908  1.00 85.81           C
ATOM    373  O   ARG A  44      13.543  -3.142  18.005  1.00 85.81           O
ATOM    374  HA  ARG A  44      10.998  -3.306  18.473  1.00 85.81           H
ATOM    375  CB  ARG A  44      11.502  -2.691  20.486  1.00 85.81           C
ATOM    376 1HB  ARG A  44      11.920  -3.153  21.380  1.00 85.81           H
ATOM    377 2HB  ARG A  44      12.100  -1.803  20.277  1.00 85.81           H
ATOM    378  CG  ARG A  44      10.050  -2.284  20.745  1.00 85.81           C
ATOM    379 1HG  ARG A  44       9.573  -2.005  19.806  1.00 85.81           H
ATOM    380 2HG  ARG A  44       9.496  -3.135  21.144  1.00 85.81           H
ATOM    381  CD  ARG A  44       9.975  -1.115  21.729  1.00 85.81           C
ATOM    382 1HD  ARG A  44      10.674  -0.333  21.430  1.00 85.81           H
ATOM    383 2HD  ARG A  44       8.978  -0.675  21.710  1.00 85.81           H
ATOM    384  NE  ARG A  44      10.295  -1.582  23.096  1.00 85.81           N
ATOM    385  HE  ARG A  44      11.259  -1.685  23.343  1.00 85.81           H
ATOM    386  CZ  ARG A  44       9.374  -1.875  24.024  1.00 85.81           C
ATOM    387  NH1 ARG A  44       8.068  -1.756  23.748  1.00 85.81           N
ATOM    388 1HH1 ARG A  44       7.775  -1.445  22.844  1.00 85.81           H
ATOM    389 2HH1 ARG A  44       7.387  -1.977  24.447  1.00 85.81           H
ATOM    390  NH2 ARG A  44       9.779  -2.291  25.232  1.00 85.81           N
ATOM    391 1HH2 ARG A  44       9.104  -2.514  25.936  1.00 85.81           H
ATOM    392 2HH2 ARG A  44      10.755  -2.378  25.430  1.00 85.81           H
ATOM    393  HN  ARG A  44      10.766  -5.062  20.612  1.00 85.81           H
ATOM    394  N   GLN A  45      13.737  -4.736  19.597  1.00 82.86           N
ATOM    395  CA  GLN A  45      15.146  -4.979  19.340  1.00 82.86           C
ATOM    396  C   GLN A  45      15.339  -5.539  17.929  1.00 82.86           C
ATOM    397  O   GLN A  45      16.252  -5.129  17.214  1.00 82.86           O
ATOM    398  HA  GLN A  45      15.628  -4.005  19.421  1.00 82.86           H
ATOM    399  CB  GLN A  45      15.740  -5.921  20.389  1.00 82.86           C
ATOM    400 1HB  GLN A  45      15.486  -5.566  21.388  1.00 82.86           H
ATOM    401 2HB  GLN A  45      15.302  -6.913  20.282  1.00 82.86           H
ATOM    402  CG  GLN A  45      17.261  -6.011  20.246  1.00 82.86           C
ATOM    403 1HG  GLN A  45      17.514  -6.427  19.271  1.00 82.86           H
ATOM    404 2HG  GLN A  45      17.694  -5.012  20.288  1.00 82.86           H
ATOM    405  CD  GLN A  45      17.865  -6.881  21.350  1.00 82.86           C
ATOM    406  OE1 GLN A  45      17.172  -7.558  22.092  1.00 82.86           O
ATOM    407  NE2 GLN A  45      19.192  -6.826  21.418  1.00 82.86           N
ATOM    408 1HE2 GLN A  45      19.702  -6.250  20.778  1.00 82.86           H
ATOM    409 2HE2 GLN A  45      19.680  -7.361  22.107  1.00 82.86           H
ATOM    410  HN  GLN A  45      13.336  -5.300  20.319  1.00 82.86           H
ATOM    411  N   PHE A  46      14.464  -6.467  17.570  1.00 91.48           N
ATOM    412  CA  PHE A  46      14.486  -7.040  16.235  1.00 91.48           C
ATOM    413  C   PHE A  46      14.255  -5.963  15.173  1.00 91.48           C
ATOM    414  O   PHE A  46      14.974  -5.905  14.177  1.00 91.48           O
ATOM    415  HA  PHE A  46      15.470  -7.485  16.090  1.00 91.48           H
ATOM    416  CB  PHE A  46      13.347  -8.060  16.167  1.00 91.48           C
ATOM    417 1HB  PHE A  46      13.526  -8.839  16.907  1.00 91.48           H
ATOM    418 2HB  PHE A  46      12.415  -7.567  16.443  1.00 91.48           H
ATOM    419  CG  PHE A  46      13.176  -8.711  14.793  1.00 91.48           C
ATOM    420  CD1 PHE A  46      12.201  -8.275  13.951  1.00 91.48           C
ATOM    421  HD1 PHE A  46      11.541  -7.462  14.255  1.00 91.48           H
ATOM    422  CD2 PHE A  46      13.999  -9.725  14.414  1.00 91.48           C
ATOM    423  HD2 PHE A  46      14.781 -10.074  15.089  1.00 91.48           H
ATOM    424  CE1 PHE A  46      12.042  -8.880  12.676  1.00 91.48           C
ATOM    425  HE1 PHE A  46      11.260  -8.531  12.001  1.00 91.48           H
ATOM    426  CE2 PHE A  46      13.840 -10.329  13.139  1.00 91.48           C
ATOM    427  HE2 PHE A  46      14.500 -11.142  12.835  1.00 91.48           H
ATOM    428  CZ  PHE A  46      12.865  -9.894  12.297  1.00 91.48           C
ATOM    429  HZ  PHE A  46      12.743 -10.357  11.318  1.00 91.48           H
ATOM    430  HN  PHE A  46      13.751  -6.826  18.173  1.00 91.48           H
ATOM    431  N   ALA A  47      13.248  -5.138  15.421  1.00 91.93           N
ATOM    432  CA  ALA A  47      12.875  -4.106  14.470  1.00 91.93           C
ATOM    433  C   ALA A  47      14.061  -3.164  14.253  1.00 91.93           C
ATOM    434  O   ALA A  47      14.323  -2.738  13.129  1.00 91.93           O
ATOM    435  HA  ALA A  47      12.633  -4.595  13.526  1.00 91.93           H
ATOM    436  CB  ALA A  47      11.632  -3.370  14.976  1.00 91.93           C
ATOM    437 1HB  ALA A  47      10.810  -4.078  15.085  1.00 91.93           H
ATOM    438 2HB  ALA A  47      11.848  -2.913  15.941  1.00 91.93           H
ATOM    439 3HB  ALA A  47      11.352  -2.596  14.262  1.00 91.93           H
ATOM    440  HN  ALA A  47      12.694  -5.167  16.253  1.00 91.93           H
ATOM    441  N   SER A  48      14.747  -2.867  15.347  1.00 90.25           N
ATOM    442  CA  SER A  48      15.798  -1.863  15.322  1.00 90.25           C
ATOM    443  C   SER A  48      16.954  -2.338  14.440  1.00 90.25           C
ATOM    444  O   SER A  48      17.719  -1.525  13.923  1.00 90.25           O
ATOM    445  HA  SER A  48      15.335  -0.972  14.899  1.00 90.25           H
ATOM    446  CB  SER A  48      16.298  -1.555  16.734  1.00 90.25           C
ATOM    447 1HB  SER A  48      16.912  -0.655  16.713  1.00 90.25           H
ATOM    448 2HB  SER A  48      15.448  -1.346  17.383  1.00 90.25           H
ATOM    449  OG  SER A  48      17.056  -2.632  17.279  1.00 90.25           O
ATOM    450  HG  SER A  48      16.637  -3.505  17.031  1.00 90.25           H
ATOM    451  HN  SER A  48      14.596  -3.299  16.236  1.00 90.25           H
ATOM    452  N   HIS A  49      17.047  -3.652  14.297  1.00 86.16           N
ATOM    453  CA  HIS A  49      18.128  -4.247  13.530  1.00 86.16           C
ATOM    454  C   HIS A  49      17.657  -4.510  12.098  1.00 86.16           C
ATOM    455  O   HIS A  49      18.410  -4.310  11.146  1.00 86.16           O
ATOM    456  HA  HIS A  49      18.936  -3.515  13.508  1.00 86.16           H
ATOM    457  CB  HIS A  49      18.656  -5.505  14.221  1.00 86.16           C
ATOM    458 1HB  HIS A  49      17.815  -6.157  14.459  1.00 86.16           H
ATOM    459 2HB  HIS A  49      19.294  -6.049  13.525  1.00 86.16           H
ATOM    460  CG  HIS A  49      19.435  -5.230  15.485  1.00 86.16           C
ATOM    461  ND1 HIS A  49      20.553  -4.414  15.514  1.00 86.16           N
ATOM    462  HD1 HIS A  49      20.950  -3.937  14.730  1.00 86.16           H
ATOM    463  CD2 HIS A  49      19.246  -5.669  16.763  1.00 86.16           C
ATOM    464  HD2 HIS A  49      18.449  -6.334  17.096  1.00 86.16           H
ATOM    465  CE1 HIS A  49      21.008  -4.373  16.758  1.00 86.16           C
ATOM    466  HE1 HIS A  49      21.878  -3.814  17.104  1.00 86.16           H
ATOM    467  NE2 HIS A  49      20.197  -5.152  17.530  1.00 86.16           N
ATOM    468  HN  HIS A  49      16.400  -4.304  14.692  1.00 86.16           H
ATOM    469  N   PHE A  50      16.414  -4.956  11.990  1.00 88.09           N
ATOM    470  CA  PHE A  50      15.925  -5.518  10.743  1.00 88.09           C
ATOM    471  C   PHE A  50      15.404  -4.420   9.814  1.00 88.09           C
ATOM    472  O   PHE A  50      15.704  -4.416   8.621  1.00 88.09           O
ATOM    473  HA  PHE A  50      16.764  -6.026  10.267  1.00 88.09           H
ATOM    474  CB  PHE A  50      14.773  -6.460  11.097  1.00 88.09           C
ATOM    475 1HB  PHE A  50      15.130  -7.202  11.811  1.00 88.09           H
ATOM    476 2HB  PHE A  50      13.990  -5.888  11.596  1.00 88.09           H
ATOM    477  CG  PHE A  50      14.167  -7.182   9.892  1.00 88.09           C
ATOM    478  CD1 PHE A  50      12.960  -6.792   9.402  1.00 88.09           C
ATOM    479  HD1 PHE A  50      12.424  -5.965   9.867  1.00 88.09           H
ATOM    480  CD2 PHE A  50      14.835  -8.214   9.312  1.00 88.09           C
ATOM    481  HD2 PHE A  50      15.803  -8.527   9.705  1.00 88.09           H
ATOM    482  CE1 PHE A  50      12.397  -7.463   8.284  1.00 88.09           C
ATOM    483  HE1 PHE A  50      11.430  -7.150   7.891  1.00 88.09           H
ATOM    484  CE2 PHE A  50      14.273  -8.885   8.193  1.00 88.09           C
ATOM    485  HE2 PHE A  50      14.808  -9.713   7.728  1.00 88.09           H
ATOM    486  CZ  PHE A  50      13.066  -8.495   7.703  1.00 88.09           C
ATOM    487  HZ  PHE A  50      12.634  -9.010   6.845  1.00 88.09           H
ATOM    488  HN  PHE A  50      15.747  -4.938  12.735  1.00 88.09           H
ATOM    489  N   LEU A  51      14.632  -3.514  10.396  1.00 92.05           N
ATOM    490  CA  LEU A  51      13.818  -2.605   9.606  1.00 92.05           C
ATOM    491  C   LEU A  51      14.718  -1.543   8.972  1.00 92.05           C
ATOM    492  O   LEU A  51      14.618  -1.273   7.776  1.00 92.05           O
ATOM    493  HA  LEU A  51      13.357  -3.188   8.809  1.00 92.05           H
ATOM    494  CB  LEU A  51      12.685  -2.025  10.455  1.00 92.05           C
ATOM    495 1HB  LEU A  51      13.124  -1.521  11.316  1.00 92.05           H
ATOM    496 2HB  LEU A  51      12.171  -1.264   9.868  1.00 92.05           H
ATOM    497  CG  LEU A  51      11.646  -3.027  10.962  1.00 92.05           C
ATOM    498  HG  LEU A  51      12.149  -3.740  11.615  1.00 92.05           H
ATOM    499  CD1 LEU A  51      10.572  -2.328  11.798  1.00 92.05           C
ATOM    500 1HD1 LEU A  51      11.038  -1.843  12.656  1.00 92.05           H
ATOM    501 2HD1 LEU A  51      10.067  -1.579  11.187  1.00 92.05           H
ATOM    502 3HD1 LEU A  51       9.846  -3.063  12.145  1.00 92.05           H
ATOM    503  CD2 LEU A  51      11.042  -3.823   9.803  1.00 92.05           C
ATOM    504 1HD2 LEU A  51      10.558  -3.140   9.106  1.00 92.05           H
ATOM    505 2HD2 LEU A  51      11.831  -4.370   9.287  1.00 92.05           H
ATOM    506 3HD2 LEU A  51      10.306  -4.528  10.191  1.00 92.05           H
ATOM    507  HN  LEU A  51      14.557  -3.396  11.386  1.00 92.05           H
ATOM    508  N   PRO A  52      15.609  -0.923   9.757  1.00 93.88           N
ATOM    509  CA  PRO A  52      16.318   0.273   9.296  1.00 93.88           C
ATOM    510  C   PRO A  52      17.004   0.056   7.957  1.00 93.88           C
ATOM    511  O   PRO A  52      16.858   0.865   7.042  1.00 93.88           O
ATOM    512  HA  PRO A  52      15.611   1.085   9.125  1.00 93.88           H
ATOM    513  CB  PRO A  52      17.326   0.550  10.412  1.00 93.88           C
ATOM    514 1HB  PRO A  52      18.284   0.068  10.217  1.00 93.88           H
ATOM    515 2HB  PRO A  52      17.524   1.617  10.519  1.00 93.88           H
ATOM    516  CG  PRO A  52      16.649  -0.024  11.651  1.00 93.88           C
ATOM    517 1HG  PRO A  52      17.364  -0.224  12.448  1.00 93.88           H
ATOM    518 2HG  PRO A  52      15.913   0.665  12.066  1.00 93.88           H
ATOM    519  CD  PRO A  52      16.006  -1.298  11.126  1.00 93.88           C
ATOM    520 1HD  PRO A  52      16.707  -2.133  11.125  1.00 93.88           H
ATOM    521 2HD  PRO A  52      15.154  -1.602  11.734  1.00 93.88           H
ATOM    522  N   PRO A  53      17.767  -1.036   7.810  1.00 94.85           N
ATOM    523  CA  PRO A  53      18.549  -1.252   6.591  1.00 94.85           C
ATOM    524  C   PRO A  53      17.668  -1.534   5.384  1.00 94.85           C
ATOM    525  O   PRO A  53      17.997  -1.141   4.266  1.00 94.85           O
ATOM    526  HA  PRO A  53      19.102  -0.349   6.333  1.00 94.85           H
ATOM    527  CB  PRO A  53      19.437  -2.449   6.937  1.00 94.85           C
ATOM    528 1HB  PRO A  53      19.636  -3.067   6.062  1.00 94.85           H
ATOM    529 2HB  PRO A  53      20.404  -2.131   7.328  1.00 94.85           H
ATOM    530  CG  PRO A  53      18.642  -3.195   7.971  1.00 94.85           C
ATOM    531 1HG  PRO A  53      17.924  -3.869   7.504  1.00 94.85           H
ATOM    532 2HG  PRO A  53      19.289  -3.805   8.601  1.00 94.85           H
ATOM    533  CD  PRO A  53      17.946  -2.136   8.775  1.00 94.85           C
ATOM    534 1HD  PRO A  53      16.991  -2.490   9.163  1.00 94.85           H
ATOM    535 2HD  PRO A  53      18.544  -1.825   9.632  1.00 94.85           H
ATOM    536  N   LEU A  54      16.562  -2.216   5.644  1.00 92.21           N
ATOM    537  CA  LEU A  54      15.665  -2.623   4.577  1.00 92.21           C
ATOM    538  C   LEU A  54      14.948  -1.391   4.021  1.00 92.21           C
ATOM    539  O   LEU A  54      14.776  -1.262   2.810  1.00 92.21           O
ATOM    540  HA  LEU A  54      16.276  -3.054   3.783  1.00 92.21           H
ATOM    541  CB  LEU A  54      14.716  -3.720   5.063  1.00 92.21           C
ATOM    542 1HB  LEU A  54      14.214  -3.365   5.964  1.00 92.21           H
ATOM    543 2HB  LEU A  54      13.946  -3.868   4.306  1.00 92.21           H
ATOM    544  CG  LEU A  54      15.358  -5.074   5.371  1.00 92.21           C
ATOM    545  HG  LEU A  54      16.103  -4.930   6.153  1.00 92.21           H
ATOM    546  CD1 LEU A  54      14.321  -6.062   5.910  1.00 92.21           C
ATOM    547 1HD1 LEU A  54      13.885  -5.666   6.827  1.00 92.21           H
ATOM    548 2HD1 LEU A  54      13.537  -6.207   5.168  1.00 92.21           H
ATOM    549 3HD1 LEU A  54      14.804  -7.017   6.120  1.00 92.21           H
ATOM    550  CD2 LEU A  54      16.090  -5.625   4.145  1.00 92.21           C
ATOM    551 1HD2 LEU A  54      15.383  -5.751   3.325  1.00 92.21           H
ATOM    552 2HD2 LEU A  54      16.873  -4.927   3.846  1.00 92.21           H
ATOM    553 3HD2 LEU A  54      16.537  -6.588   4.391  1.00 92.21           H
ATOM    554  HN  LEU A  54      16.277  -2.488   6.563  1.00 92.21           H
ATOM    555  N   TYR A  55      14.549  -0.517   4.933  1.00 92.79           N
ATOM    556  CA  TYR A  55      13.831   0.688   4.551  1.00 92.79           C
ATOM    557  C   TYR A  55      14.727   1.626   3.740  1.00 92.79           C
ATOM    558  O   TYR A  55      14.277   2.238   2.774  1.00 92.79           O
ATOM    559  HA  TYR A  55      12.979   0.392   3.939  1.00 92.79           H
ATOM    560  CB  TYR A  55      13.442   1.379   5.860  1.00 92.79           C
ATOM    561 1HB  TYR A  55      14.304   1.385   6.526  1.00 92.79           H
ATOM    562 2HB  TYR A  55      13.193   2.419   5.649  1.00 92.79           H
ATOM    563  CG  TYR A  55      12.262   0.724   6.582  1.00 92.79           C
ATOM    564  CD1 TYR A  55      11.659  -0.394   6.044  1.00 92.79           C
ATOM    565  HD1 TYR A  55      12.022  -0.811   5.105  1.00 92.79           H
ATOM    566  CD2 TYR A  55      11.802   1.252   7.771  1.00 92.79           C
ATOM    567  HD2 TYR A  55      12.279   2.135   8.196  1.00 92.79           H
ATOM    568  CE1 TYR A  55      10.549  -1.011   6.724  1.00 92.79           C
ATOM    569  HE1 TYR A  55      10.063  -1.894   6.310  1.00 92.79           H
ATOM    570  CE2 TYR A  55      10.692   0.636   8.451  1.00 92.79           C
ATOM    571  HE2 TYR A  55      10.319   1.042   9.391  1.00 92.79           H
ATOM    572  CZ  TYR A  55      10.120  -0.465   7.894  1.00 92.79           C
ATOM    573  OH  TYR A  55       9.072  -1.047   8.536  1.00 92.79           O
ATOM    574  HH  TYR A  55       8.707  -1.797   7.984  1.00 92.79           H
ATOM    575  HN  TYR A  55      14.708  -0.621   5.915  1.00 92.79           H
ATOM    576  N   TRP A  56      15.980   1.709   4.164  1.00 91.32           N
ATOM    577  CA  TRP A  56      16.954   2.529   3.464  1.00 91.32           C
ATOM    578  C   TRP A  56      17.126   1.960   2.054  1.00 91.32           C
ATOM    579  O   TRP A  56      17.178   2.709   1.080  1.00 91.32           O
ATOM    580  HA  TRP A  56      16.558   3.544   3.411  1.00 91.32           H
ATOM    581  CB  TRP A  56      18.269   2.604   4.243  1.00 91.32           C
ATOM    582 1HB  TRP A  56      18.483   1.625   4.670  1.00 91.32           H
ATOM    583 2HB  TRP A  56      19.077   2.834   3.549  1.00 91.32           H
ATOM    584  CG  TRP A  56      18.269   3.644   5.365  1.00 91.32           C
ATOM    585  CD1 TRP A  56      18.377   3.435   6.684  1.00 91.32           C
ATOM    586  HD1 TRP A  56      18.484   2.451   7.142  1.00 91.32           H
ATOM    587  CD2 TRP A  56      18.149   5.074   5.212  1.00 91.32           C
ATOM    588  NE1 TRP A  56      18.337   4.620   7.390  1.00 91.32           N
ATOM    589  HE1 TRP A  56      18.399   4.720   8.383  1.00 91.32           H
ATOM    590  CE2 TRP A  56      18.194   5.649   6.466  1.00 91.32           C
ATOM    591  CE3 TRP A  56      18.008   5.857   4.052  1.00 91.32           C
ATOM    592  HE3 TRP A  56      17.971   5.427   3.051  1.00 91.32           H
ATOM    593  CZ2 TRP A  56      18.104   7.029   6.680  1.00 91.32           C
ATOM    594  HZ2 TRP A  56      18.142   7.459   7.682  1.00 91.32           H
ATOM    595  CZ3 TRP A  56      17.920   7.235   4.284  1.00 91.32           C
ATOM    596  HZ3 TRP A  56      17.809   7.888   3.418  1.00 91.32           H
ATOM    597  CH2 TRP A  56      17.963   7.829   5.540  1.00 91.32           C
ATOM    598  HH2 TRP A  56      17.887   8.912   5.636  1.00 91.32           H
ATOM    599  HN  TRP A  56      16.332   1.229   4.968  1.00 91.32           H
ATOM    600  N   LEU A  57      17.210   0.639   1.990  1.00 92.22           N
ATOM    601  CA  LEU A  57      17.390  -0.038   0.718  1.00 92.22           C
ATOM    602  C   LEU A  57      16.206   0.280  -0.197  1.00 92.22           C
ATOM    603  O   LEU A  57      16.393   0.686  -1.343  1.00 92.22           O
ATOM    604  HA  LEU A  57      18.296   0.360   0.261  1.00 92.22           H
ATOM    605  CB  LEU A  57      17.614  -1.536   0.935  1.00 92.22           C
ATOM    606 1HB  LEU A  57      18.485  -1.664   1.578  1.00 92.22           H
ATOM    607 2HB  LEU A  57      16.757  -1.937   1.476  1.00 92.22           H
ATOM    608  CG  LEU A  57      17.821  -2.374  -0.329  1.00 92.22           C
ATOM    609  HG  LEU A  57      16.991  -2.177  -1.008  1.00 92.22           H
ATOM    610  CD1 LEU A  57      19.105  -1.966  -1.053  1.00 92.22           C
ATOM    611 1HD1 LEU A  57      19.044  -0.915  -1.336  1.00 92.22           H
ATOM    612 2HD1 LEU A  57      19.958  -2.115  -0.391  1.00 92.22           H
ATOM    613 3HD1 LEU A  57      19.228  -2.577  -1.947  1.00 92.22           H
ATOM    614  CD2 LEU A  57      17.795  -3.869  -0.005  1.00 92.22           C
ATOM    615 1HD2 LEU A  57      18.591  -4.102   0.702  1.00 92.22           H
ATOM    616 2HD2 LEU A  57      16.831  -4.130   0.433  1.00 92.22           H
ATOM    617 3HD2 LEU A  57      17.944  -4.441  -0.921  1.00 92.22           H
ATOM    618  HN  LEU A  57      17.156   0.036   2.786  1.00 92.22           H
ATOM    619  N   VAL A  58      15.012   0.083   0.343  1.00 94.14           N
ATOM    620  CA  VAL A  58      13.798   0.276  -0.432  1.00 94.14           C
ATOM    621  C   VAL A  58      13.730   1.727  -0.912  1.00 94.14           C
ATOM    622  O   VAL A  58      13.380   1.988  -2.062  1.00 94.14           O
ATOM    623  HA  VAL A  58      13.856  -0.379  -1.302  1.00 94.14           H
ATOM    624  CB  VAL A  58      12.579  -0.139   0.393  1.00 94.14           C
ATOM    625  HB  VAL A  58      12.611   0.406   1.336  1.00 94.14           H
ATOM    626  CG1 VAL A  58      11.279   0.236  -0.323  1.00 94.14           C
ATOM    627 1HG1 VAL A  58      11.247   1.314  -0.476  1.00 94.14           H
ATOM    628 2HG1 VAL A  58      11.237  -0.270  -1.287  1.00 94.14           H
ATOM    629 3HG1 VAL A  58      10.428  -0.070   0.286  1.00 94.14           H
ATOM    630  CG2 VAL A  58      12.616  -1.635   0.714  1.00 94.14           C
ATOM    631 1HG2 VAL A  58      12.620  -2.205  -0.215  1.00 94.14           H
ATOM    632 2HG2 VAL A  58      13.518  -1.861   1.284  1.00 94.14           H
ATOM    633 3HG2 VAL A  58      11.738  -1.903   1.301  1.00 94.14           H
ATOM    634  HN  VAL A  58      14.867  -0.202   1.291  1.00 94.14           H
ATOM    635  N   PHE A  59      14.069   2.633  -0.007  1.00 95.04           N
ATOM    636  CA  PHE A  59      14.017   4.052  -0.313  1.00 95.04           C
ATOM    637  C   PHE A  59      14.915   4.390  -1.504  1.00 95.04           C
ATOM    638  O   PHE A  59      14.469   5.017  -2.464  1.00 95.04           O
ATOM    639  HA  PHE A  59      12.983   4.292  -0.560  1.00 95.04           H
ATOM    640  CB  PHE A  59      14.529   4.795   0.923  1.00 95.04           C
ATOM    641 1HB  PHE A  59      13.833   4.633   1.746  1.00 95.04           H
ATOM    642 2HB  PHE A  59      15.484   4.364   1.224  1.00 95.04           H
ATOM    643  CG  PHE A  59      14.708   6.300   0.715  1.00 95.04           C
ATOM    644  CD1 PHE A  59      15.957   6.838   0.681  1.00 95.04           C
ATOM    645  HD1 PHE A  59      16.830   6.197   0.802  1.00 95.04           H
ATOM    646  CD2 PHE A  59      13.619   7.100   0.563  1.00 95.04           C
ATOM    647  HD2 PHE A  59      12.618   6.669   0.590  1.00 95.04           H
ATOM    648  CE1 PHE A  59      16.123   8.235   0.488  1.00 95.04           C
ATOM    649  HE1 PHE A  59      17.124   8.666   0.461  1.00 95.04           H
ATOM    650  CE2 PHE A  59      13.785   8.497   0.370  1.00 95.04           C
ATOM    651  HE2 PHE A  59      12.912   9.138   0.248  1.00 95.04           H
ATOM    652  CZ  PHE A  59      15.034   9.035   0.336  1.00 95.04           C
ATOM    653  HZ  PHE A  59      15.162  10.107   0.187  1.00 95.04           H
ATOM    654  HN  PHE A  59      14.375   2.411   0.919  1.00 95.04           H
ATOM    655  N   ILE A  60      16.164   3.960  -1.404  1.00 93.21           N
ATOM    656  CA  ILE A  60      17.168   4.340  -2.383  1.00 93.21           C
ATOM    657  C   ILE A  60      16.753   3.820  -3.761  1.00 93.21           C
ATOM    658  O   ILE A  60      16.699   4.581  -4.725  1.00 93.21           O
ATOM    659  HA  ILE A  60      17.194   5.429  -2.419  1.00 93.21           H
ATOM    660  CB  ILE A  60      18.555   3.869  -1.940  1.00 93.21           C
ATOM    661  HB  ILE A  60      18.485   2.818  -1.660  1.00 93.21           H
ATOM    662  CG1 ILE A  60      19.025   4.636  -0.703  1.00 93.21           C
ATOM    663 1HG1 ILE A  60      19.282   5.658  -0.980  1.00 93.21           H
ATOM    664 2HG1 ILE A  60      18.213   4.697   0.022  1.00 93.21           H
ATOM    665  CG2 ILE A  60      19.560   3.964  -3.090  1.00 93.21           C
ATOM    666 1HG2 ILE A  60      19.226   3.338  -3.917  1.00 93.21           H
ATOM    667 2HG2 ILE A  60      19.632   4.999  -3.424  1.00 93.21           H
ATOM    668 3HG2 ILE A  60      20.537   3.623  -2.748  1.00 93.21           H
ATOM    669  CD1 ILE A  60      20.237   3.955  -0.063  1.00 93.21           C
ATOM    670 1HD1 ILE A  60      19.968   2.941   0.235  1.00 93.21           H
ATOM    671 2HD1 ILE A  60      21.054   3.917  -0.783  1.00 93.21           H
ATOM    672 3HD1 ILE A  60      20.550   4.520   0.814  1.00 93.21           H
ATOM    673  HN  ILE A  60      16.493   3.363  -0.671  1.00 93.21           H
ATOM    674  N   VAL A  61      16.470   2.526  -3.809  1.00 93.34           N
ATOM    675  CA  VAL A  61      16.192   1.868  -5.074  1.00 93.34           C
ATOM    676  C   VAL A  61      14.888   2.419  -5.655  1.00 93.34           C
ATOM    677  O   VAL A  61      14.799   2.679  -6.854  1.00 93.34           O
ATOM    678  HA  VAL A  61      17.008   2.107  -5.756  1.00 93.34           H
ATOM    679  CB  VAL A  61      16.165   0.351  -4.879  1.00 93.34           C
ATOM    680  HB  VAL A  61      15.415   0.123  -4.122  1.00 93.34           H
ATOM    681  CG1 VAL A  61      15.759  -0.361  -6.172  1.00 93.34           C
ATOM    682 1HG1 VAL A  61      14.765  -0.029  -6.472  1.00 93.34           H
ATOM    683 2HG1 VAL A  61      16.475  -0.122  -6.958  1.00 93.34           H
ATOM    684 3HG1 VAL A  61      15.748  -1.438  -6.005  1.00 93.34           H
ATOM    685  CG2 VAL A  61      17.515  -0.161  -4.373  1.00 93.34           C
ATOM    686 1HG2 VAL A  61      18.292   0.085  -5.097  1.00 93.34           H
ATOM    687 2HG2 VAL A  61      17.747   0.310  -3.417  1.00 93.34           H
ATOM    688 3HG2 VAL A  61      17.468  -1.242  -4.243  1.00 93.34           H
ATOM    689  HN  VAL A  61      16.430   1.933  -3.006  1.00 93.34           H
ATOM    690  N   GLY A  62      13.908   2.581  -4.777  1.00 94.87           N
ATOM    691  CA  GLY A  62      12.578   2.979  -5.206  1.00 94.87           C
ATOM    692  C   GLY A  62      12.573   4.426  -5.705  1.00 94.87           C
ATOM    693  O   GLY A  62      11.958   4.731  -6.725  1.00 94.87           O
ATOM    694 1HA  GLY A  62      12.233   2.316  -5.999  1.00 94.87           H
ATOM    695 2HA  GLY A  62      11.879   2.875  -4.376  1.00 94.87           H
ATOM    696  HN  GLY A  62      14.012   2.445  -3.792  1.00 94.87           H
ATOM    697  N   ALA A  63      13.265   5.277  -4.962  1.00 94.85           N
ATOM    698  CA  ALA A  63      13.306   6.692  -5.288  1.00 94.85           C
ATOM    699  C   ALA A  63      13.941   6.876  -6.668  1.00 94.85           C
ATOM    700  O   ALA A  63      13.429   7.629  -7.495  1.00 94.85           O
ATOM    701  HA  ALA A  63      12.279   7.056  -5.319  1.00 94.85           H
ATOM    702  CB  ALA A  63      14.063   7.447  -4.193  1.00 94.85           C
ATOM    703 1HB  ALA A  63      13.555   7.308  -3.238  1.00 94.85           H
ATOM    704 2HB  ALA A  63      15.080   7.061  -4.122  1.00 94.85           H
ATOM    705 3HB  ALA A  63      14.093   8.508  -4.437  1.00 94.85           H
ATOM    706  HN  ALA A  63      13.791   5.014  -4.153  1.00 94.85           H
ATOM    707  N   LEU A  64      15.047   6.175  -6.873  1.00 89.40           N
ATOM    708  CA  LEU A  64      15.755   6.249  -8.139  1.00 89.40           C
ATOM    709  C   LEU A  64      14.851   5.723  -9.256  1.00 89.40           C
ATOM    710  O   LEU A  64      14.721   6.354 -10.304  1.00 89.40           O
ATOM    711  HA  LEU A  64      15.968   7.300  -8.334  1.00 89.40           H
ATOM    712  CB  LEU A  64      17.100   5.525  -8.044  1.00 89.40           C
ATOM    713 1HB  LEU A  64      16.924   4.524  -7.651  1.00 89.40           H
ATOM    714 2HB  LEU A  64      17.498   5.406  -9.052  1.00 89.40           H
ATOM    715  CG  LEU A  64      18.166   6.202  -7.181  1.00 89.40           C
ATOM    716  HG  LEU A  64      17.739   6.392  -6.197  1.00 89.40           H
ATOM    717  CD1 LEU A  64      19.374   5.284  -6.981  1.00 89.40           C
ATOM    718 1HD1 LEU A  64      19.054   4.367  -6.486  1.00 89.40           H
ATOM    719 2HD1 LEU A  64      19.810   5.041  -7.949  1.00 89.40           H
ATOM    720 3HD1 LEU A  64      20.116   5.790  -6.364  1.00 89.40           H
ATOM    721  CD2 LEU A  64      18.568   7.557  -7.769  1.00 89.40           C
ATOM    722 1HD2 LEU A  64      18.969   7.413  -8.772  1.00 89.40           H
ATOM    723 2HD2 LEU A  64      17.694   8.206  -7.816  1.00 89.40           H
ATOM    724 3HD2 LEU A  64      19.327   8.016  -7.136  1.00 89.40           H
ATOM    725  HN  LEU A  64      15.457   5.567  -6.194  1.00 89.40           H
ATOM    726  N   GLY A  65      14.250   4.572  -8.994  1.00 92.75           N
ATOM    727  CA  GLY A  65      13.493   3.872 -10.019  1.00 92.75           C
ATOM    728  C   GLY A  65      12.283   4.695 -10.464  1.00 92.75           C
ATOM    729  O   GLY A  65      12.084   4.917 -11.658  1.00 92.75           O
ATOM    730 1HA  GLY A  65      14.136   3.670 -10.876  1.00 92.75           H
ATOM    731 2HA  GLY A  65      13.161   2.908  -9.635  1.00 92.75           H
ATOM    732  HN  GLY A  65      14.273   4.119  -8.103  1.00 92.75           H
ATOM    733  N   ASN A  66      11.505   5.125  -9.481  1.00 90.23           N
ATOM    734  CA  ASN A  66      10.254   5.809  -9.761  1.00 90.23           C
ATOM    735  C   ASN A  66      10.553   7.183 -10.363  1.00 90.23           C
ATOM    736  O   ASN A  66       9.828   7.652 -11.239  1.00 90.23           O
ATOM    737  HA  ASN A  66       9.721   5.157 -10.453  1.00 90.23           H
ATOM    738  CB  ASN A  66       9.443   6.019  -8.481  1.00 90.23           C
ATOM    739 1HB  ASN A  66      10.099   6.370  -7.684  1.00 90.23           H
ATOM    740 2HB  ASN A  66       8.695   6.795  -8.643  1.00 90.23           H
ATOM    741  CG  ASN A  66       8.755   4.723  -8.048  1.00 90.23           C
ATOM    742  OD1 ASN A  66       7.874   4.205  -8.715  1.00 90.23           O
ATOM    743  ND2 ASN A  66       9.205   4.229  -6.898  1.00 90.23           N
ATOM    744 1HD2 ASN A  66       9.931   4.704  -6.400  1.00 90.23           H
ATOM    745 2HD2 ASN A  66       8.818   3.384  -6.531  1.00 90.23           H
ATOM    746  HN  ASN A  66      11.718   5.013  -8.510  1.00 90.23           H
ATOM    747  N   SER A  67      11.621   7.791  -9.868  1.00 90.98           N
ATOM    748  CA  SER A  67      12.067   9.069 -10.397  1.00 90.98           C
ATOM    749  C   SER A  67      12.396   8.933 -11.885  1.00 90.98           C
ATOM    750  O   SER A  67      12.111   9.834 -12.672  1.00 90.98           O
ATOM    751  HA  SER A  67      11.229   9.750 -10.252  1.00 90.98           H
ATOM    752  CB  SER A  67      13.285   9.588  -9.629  1.00 90.98           C
ATOM    753 1HB  SER A  67      14.092   8.859  -9.695  1.00 90.98           H
ATOM    754 2HB  SER A  67      13.644  10.505 -10.097  1.00 90.98           H
ATOM    755  OG  SER A  67      12.984   9.840  -8.260  1.00 90.98           O
ATOM    756  HG  SER A  67      13.488   9.204  -7.676  1.00 90.98           H
ATOM    757  HN  SER A  67      12.177   7.426  -9.121  1.00 90.98           H
ATOM    758  N   LEU A  68      12.992   7.799 -12.226  1.00 85.79           N
ATOM    759  CA  LEU A  68      13.363   7.534 -13.605  1.00 85.79           C
ATOM    760  C   LEU A  68      12.095   7.399 -14.452  1.00 85.79           C
ATOM    761  O   LEU A  68      12.040   7.896 -15.576  1.00 85.79           O
ATOM    762  HA  LEU A  68      13.927   8.394 -13.964  1.00 85.79           H
ATOM    763  CB  LEU A  68      14.289   6.318 -13.687  1.00 85.79           C
ATOM    764 1HB  LEU A  68      14.972   6.349 -12.838  1.00 85.79           H
ATOM    765 2HB  LEU A  68      13.684   5.418 -13.577  1.00 85.79           H
ATOM    766  CG  LEU A  68      15.116   6.191 -14.967  1.00 85.79           C
ATOM    767  HG  LEU A  68      14.540   6.613 -15.790  1.00 85.79           H
ATOM    768  CD1 LEU A  68      16.413   6.996 -14.864  1.00 85.79           C
ATOM    769 1HD1 LEU A  68      16.176   8.048 -14.705  1.00 85.79           H
ATOM    770 2HD1 LEU A  68      17.005   6.626 -14.027  1.00 85.79           H
ATOM    771 3HD1 LEU A  68      16.983   6.888 -15.787  1.00 85.79           H
ATOM    772  CD2 LEU A  68      15.379   4.722 -15.306  1.00 85.79           C
ATOM    773 1HD2 LEU A  68      15.926   4.253 -14.488  1.00 85.79           H
ATOM    774 2HD2 LEU A  68      14.429   4.207 -15.451  1.00 85.79           H
ATOM    775 3HD2 LEU A  68      15.969   4.660 -16.221  1.00 85.79           H
ATOM    776  HN  LEU A  68      13.221   7.072 -11.579  1.00 85.79           H
ATOM    777  N   VAL A  69      11.109   6.725 -13.880  1.00 88.55           N
ATOM    778  CA  VAL A  69       9.852   6.503 -14.575  1.00 88.55           C
ATOM    779  C   VAL A  69       9.236   7.853 -14.948  1.00 88.55           C
ATOM    780  O   VAL A  69       8.857   8.070 -16.098  1.00 88.55           O
ATOM    781  HA  VAL A  69      10.074   5.954 -15.490  1.00 88.55           H
ATOM    782  CB  VAL A  69       8.925   5.639 -13.717  1.00 88.55           C
ATOM    783  HB  VAL A  69       8.850   6.102 -12.734  1.00 88.55           H
ATOM    784  CG1 VAL A  69       7.519   5.582 -14.318  1.00 88.55           C
ATOM    785 1HG1 VAL A  69       7.106   6.589 -14.373  1.00 88.55           H
ATOM    786 2HG1 VAL A  69       7.568   5.154 -15.319  1.00 88.55           H
ATOM    787 3HG1 VAL A  69       6.880   4.962 -13.688  1.00 88.55           H
ATOM    788  CG2 VAL A  69       9.500   4.234 -13.533  1.00 88.55           C
ATOM    789 1HG2 VAL A  69       9.618   3.759 -14.507  1.00 88.55           H
ATOM    790 2HG2 VAL A  69      10.471   4.300 -13.041  1.00 88.55           H
ATOM    791 3HG2 VAL A  69       8.821   3.641 -12.920  1.00 88.55           H
ATOM    792  HN  VAL A  69      11.158   6.334 -12.961  1.00 88.55           H
ATOM    793  N   ILE A  70       9.155   8.726 -13.954  1.00 89.09           N
ATOM    794  CA  ILE A  70       8.519  10.019 -14.144  1.00 89.09           C
ATOM    795  C   ILE A  70       9.264  10.793 -15.233  1.00 89.09           C
ATOM    796  O   ILE A  70       8.642  11.426 -16.084  1.00 89.09           O
ATOM    797  HA  ILE A  70       7.501   9.835 -14.485  1.00 89.09           H
ATOM    798  CB  ILE A  70       8.423  10.768 -12.813  1.00 89.09           C
ATOM    799  HB  ILE A  70       9.414  10.785 -12.358  1.00 89.09           H
ATOM    800  CG1 ILE A  70       7.491  10.042 -11.841  1.00 89.09           C
ATOM    801 1HG1 ILE A  70       6.456  10.177 -12.155  1.00 89.09           H
ATOM    802 2HG1 ILE A  70       7.696   8.972 -11.867  1.00 89.09           H
ATOM    803  CG2 ILE A  70       8.002  12.223 -13.033  1.00 89.09           C
ATOM    804 1HG2 ILE A  70       8.737  12.723 -13.663  1.00 89.09           H
ATOM    805 2HG2 ILE A  70       7.027  12.249 -13.520  1.00 89.09           H
ATOM    806 3HG2 ILE A  70       7.941  12.732 -12.071  1.00 89.09           H
ATOM    807  CD1 ILE A  70       7.670  10.567 -10.415  1.00 89.09           C
ATOM    808 1HD1 ILE A  70       8.701  10.408 -10.096  1.00 89.09           H
ATOM    809 2HD1 ILE A  70       7.442  11.632 -10.388  1.00 89.09           H
ATOM    810 3HD1 ILE A  70       6.996  10.033  -9.744  1.00 89.09           H
ATOM    811  HN  ILE A  70       9.513   8.561 -13.035  1.00 89.09           H
ATOM    812  N   LEU A  71      10.585  10.716 -15.171  1.00 85.04           N
ATOM    813  CA  LEU A  71      11.421  11.445 -16.110  1.00 85.04           C
ATOM    814  C   LEU A  71      11.111  10.977 -17.533  1.00 85.04           C
ATOM    815  O   LEU A  71      10.974  11.793 -18.443  1.00 85.04           O
ATOM    816  HA  LEU A  71      11.161  12.500 -16.029  1.00 85.04           H
ATOM    817  CB  LEU A  71      12.897  11.312 -15.728  1.00 85.04           C
ATOM    818 1HB  LEU A  71      12.996  11.519 -14.662  1.00 85.04           H
ATOM    819 2HB  LEU A  71      13.200  10.276 -15.881  1.00 85.04           H
ATOM    820  CG  LEU A  71      13.870  12.216 -16.486  1.00 85.04           C
ATOM    821  HG  LEU A  71      13.438  12.442 -17.461  1.00 85.04           H
ATOM    822  CD1 LEU A  71      14.063  13.548 -15.758  1.00 85.04           C
ATOM    823 1HD1 LEU A  71      13.104  14.059 -15.676  1.00 85.04           H
ATOM    824 2HD1 LEU A  71      14.463  13.363 -14.761  1.00 85.04           H
ATOM    825 3HD1 LEU A  71      14.759  14.171 -16.319  1.00 85.04           H
ATOM    826  CD2 LEU A  71      15.200  11.502 -16.736  1.00 85.04           C
ATOM    827 1HD2 LEU A  71      15.650  11.227 -15.782  1.00 85.04           H
ATOM    828 2HD2 LEU A  71      15.025  10.604 -17.328  1.00 85.04           H
ATOM    829 3HD2 LEU A  71      15.874  12.167 -17.277  1.00 85.04           H
ATOM    830  HN  LEU A  71      11.083  10.171 -14.497  1.00 85.04           H
ATOM    831  N   VAL A  72      11.008   9.664 -17.681  1.00 84.69           N
ATOM    832  CA  VAL A  72      10.816   9.071 -18.994  1.00 84.69           C
ATOM    833  C   VAL A  72       9.500   9.577 -19.589  1.00 84.69           C
ATOM    834  O   VAL A  72       9.446   9.946 -20.761  1.00 84.69           O
ATOM    835  HA  VAL A  72      11.638   9.403 -19.628  1.00 84.69           H
ATOM    836  CB  VAL A  72      10.879   7.546 -18.894  1.00 84.69           C
ATOM    837  HB  VAL A  72      10.189   7.232 -18.110  1.00 84.69           H
ATOM    838  CG1 VAL A  72      10.433   6.892 -20.203  1.00 84.69           C
ATOM    839 1HG1 VAL A  72       9.407   7.185 -20.424  1.00 84.69           H
ATOM    840 2HG1 VAL A  72      11.086   7.216 -21.012  1.00 84.69           H
ATOM    841 3HG1 VAL A  72      10.488   5.807 -20.104  1.00 84.69           H
ATOM    842  CG2 VAL A  72      12.282   7.080 -18.498  1.00 84.69           C
ATOM    843 1HG2 VAL A  72      13.000   7.411 -19.249  1.00 84.69           H
ATOM    844 2HG2 VAL A  72      12.547   7.505 -17.530  1.00 84.69           H
ATOM    845 3HG2 VAL A  72      12.299   5.992 -18.435  1.00 84.69           H
ATOM    846  HN  VAL A  72      11.055   9.011 -16.925  1.00 84.69           H
ATOM    847  N   TYR A  73       8.472   9.578 -18.753  1.00 81.23           N
ATOM    848  CA  TYR A  73       7.151   9.997 -19.193  1.00 81.23           C
ATOM    849  C   TYR A  73       7.128  11.493 -19.513  1.00 81.23           C
ATOM    850  O   TYR A  73       6.405  11.929 -20.407  1.00 81.23           O
ATOM    851  HA  TYR A  73       6.903   9.436 -20.094  1.00 81.23           H
ATOM    852  CB  TYR A  73       6.210   9.725 -18.018  1.00 81.23           C
ATOM    853 1HB  TYR A  73       6.768   9.826 -17.087  1.00 81.23           H
ATOM    854 2HB  TYR A  73       5.430  10.486 -18.006  1.00 81.23           H
ATOM    855  CG  TYR A  73       5.553   8.343 -18.054  1.00 81.23           C
ATOM    856  CD1 TYR A  73       4.665   8.028 -19.061  1.00 81.23           C
ATOM    857  HD1 TYR A  73       4.431   8.763 -19.832  1.00 81.23           H
ATOM    858  CD2 TYR A  73       5.849   7.413 -17.078  1.00 81.23           C
ATOM    859  HD2 TYR A  73       6.550   7.662 -16.282  1.00 81.23           H
ATOM    860  CE1 TYR A  73       4.046   6.728 -19.095  1.00 81.23           C
ATOM    861  HE1 TYR A  73       3.343   6.466 -19.886  1.00 81.23           H
ATOM    862  CE2 TYR A  73       5.230   6.113 -17.112  1.00 81.23           C
ATOM    863  HE2 TYR A  73       5.455   5.369 -16.348  1.00 81.23           H
ATOM    864  CZ  TYR A  73       4.360   5.835 -18.119  1.00 81.23           C
ATOM    865  OH  TYR A  73       3.776   4.607 -18.151  1.00 81.23           O
ATOM    866  HH  TYR A  73       3.310   4.472 -19.025  1.00 81.23           H
ATOM    867  HN  TYR A  73       8.530   9.301 -17.795  1.00 81.23           H
ATOM    868  N   TRP A  74       7.930  12.238 -18.766  1.00 72.36           N
ATOM    869  CA  TRP A  74       7.951  13.684 -18.904  1.00 72.36           C
ATOM    870  C   TRP A  74       8.506  14.019 -20.289  1.00 72.36           C
ATOM    871  O   TRP A  74       7.889  14.768 -21.045  1.00 72.36           O
ATOM    872  HA  TRP A  74       6.925  14.042 -18.816  1.00 72.36           H
ATOM    873  CB  TRP A  74       8.746  14.331 -17.768  1.00 72.36           C
ATOM    874 1HB  TRP A  74       8.353  13.978 -16.815  1.00 72.36           H
ATOM    875 2HB  TRP A  74       9.782  13.998 -17.828  1.00 72.36           H
ATOM    876  CG  TRP A  74       8.717  15.861 -17.781  1.00 72.36           C
ATOM    877  CD1 TRP A  74       9.264  16.689 -18.680  1.00 72.36           C
ATOM    878  HD1 TRP A  74       9.825  16.361 -19.555  1.00 72.36           H
ATOM    879  CD2 TRP A  74       8.080  16.716 -16.808  1.00 72.36           C
ATOM    880  NE1 TRP A  74       9.029  18.011 -18.360  1.00 72.36           N
ATOM    881  HE1 TRP A  74       9.337  18.809 -18.877  1.00 72.36           H
ATOM    882  CE2 TRP A  74       8.286  18.028 -17.185  1.00 72.36           C
ATOM    883  CE3 TRP A  74       7.355  16.393 -15.648  1.00 72.36           C
ATOM    884  HE3 TRP A  74       7.179  15.365 -15.329  1.00 72.36           H
ATOM    885  CZ2 TRP A  74       7.799  19.120 -16.457  1.00 72.36           C
ATOM    886  HZ2 TRP A  74       7.976  20.147 -16.776  1.00 72.36           H
ATOM    887  CZ3 TRP A  74       6.875  17.495 -14.932  1.00 72.36           C
ATOM    888  HZ3 TRP A  74       6.306  17.300 -14.023  1.00 72.36           H
ATOM    889  CH2 TRP A  74       7.074  18.822 -15.297  1.00 72.36           C
ATOM    890  HH2 TRP A  74       6.667  19.626 -14.684  1.00 72.36           H
ATOM    891  HN  TRP A  74       8.555  11.869 -18.078  1.00 72.36           H
ATOM    892  N   TYR A  75       9.665  13.447 -20.582  1.00 70.36           N
ATOM    893  CA  TYR A  75      10.465  13.909 -21.703  1.00 70.36           C
ATOM    894  C   TYR A  75      10.094  13.162 -22.986  1.00 70.36           C
ATOM    895  O   TYR A  75      10.136  13.732 -24.075  1.00 70.36           O
ATOM    896  HA  TYR A  75      10.270  14.972 -21.841  1.00 70.36           H
ATOM    897  CB  TYR A  75      11.918  13.590 -21.344  1.00 70.36           C
ATOM    898 1HB  TYR A  75      11.946  12.659 -20.778  1.00 70.36           H
ATOM    899 2HB  TYR A  75      12.480  13.420 -22.263  1.00 70.36           H
ATOM    900  CG  TYR A  75      12.613  14.685 -20.533  1.00 70.36           C
ATOM    901  CD1 TYR A  75      13.201  15.753 -21.178  1.00 70.36           C
ATOM    902  HD1 TYR A  75      13.171  15.817 -22.265  1.00 70.36           H
ATOM    903  CD2 TYR A  75      12.652  14.603 -19.155  1.00 70.36           C
ATOM    904  HD2 TYR A  75      12.187  13.759 -18.646  1.00 70.36           H
ATOM    905  CE1 TYR A  75      13.856  16.784 -20.414  1.00 70.36           C
ATOM    906  HE1 TYR A  75      14.324  17.633 -20.911  1.00 70.36           H
ATOM    907  CE2 TYR A  75      13.306  15.634 -18.392  1.00 70.36           C
ATOM    908  HE2 TYR A  75      13.344  15.582 -17.303  1.00 70.36           H
ATOM    909  CZ  TYR A  75      13.875  16.673 -19.058  1.00 70.36           C
ATOM    910  OH  TYR A  75      14.493  17.647 -18.337  1.00 70.36           O
ATOM    911  HH  TYR A  75      14.418  17.448 -17.360  1.00 70.36           H
ATOM    912  HN  TYR A  75      10.057  12.684 -20.068  1.00 70.36           H
ATOM    913  N   CYS A  76       9.738  11.897 -22.814  1.00 69.45           N
ATOM    914  CA  CYS A  76       9.750  10.959 -23.924  1.00 69.45           C
ATOM    915  C   CYS A  76       8.321  10.458 -24.145  1.00 69.45           C
ATOM    916  O   CYS A  76       7.704  10.763 -25.164  1.00 69.45           O
ATOM    917  HA  CYS A  76      10.106  11.509 -24.795  1.00 69.45           H
ATOM    918  CB  CYS A  76      10.727   9.807 -23.681  1.00 69.45           C
ATOM    919 1HB  CYS A  76      11.665  10.193 -23.281  1.00 69.45           H
ATOM    920 2HB  CYS A  76      10.319   9.125 -22.935  1.00 69.45           H
ATOM    921  SG  CYS A  76      11.038   8.909 -25.245  1.00 69.45           S
ATOM    922  HG  CYS A  76       9.843   8.329 -25.312  1.00 69.45           H
ATOM    923  HN  CYS A  76       9.447  11.512 -21.939  1.00 69.45           H
ATOM    924  N   THR A  77       7.837   9.699 -23.173  1.00 61.89           N
ATOM    925  CA  THR A  77       6.665   8.867 -23.387  1.00 61.89           C
ATOM    926  C   THR A  77       5.429   9.738 -23.619  1.00 61.89           C
ATOM    927  O   THR A  77       4.622   9.453 -24.503  1.00 61.89           O
ATOM    928  HA  THR A  77       6.819   8.282 -24.293  1.00 61.89           H
ATOM    929  CB  THR A  77       6.529   7.926 -22.188  1.00 61.89           C
ATOM    930  HB  THR A  77       6.202   8.470 -21.301  1.00 61.89           H
ATOM    931  OG1 THR A  77       7.805   7.300 -22.091  1.00 61.89           O
ATOM    932  HG1 THR A  77       7.925   6.650 -22.840  1.00 61.89           H
ATOM    933  CG2 THR A  77       5.566   6.768 -22.459  1.00 61.89           C
ATOM    934 1HG2 THR A  77       5.929   6.184 -23.305  1.00 61.89           H
ATOM    935 2HG2 THR A  77       4.577   7.164 -22.689  1.00 61.89           H
ATOM    936 3HG2 THR A  77       5.506   6.131 -21.577  1.00 61.89           H
ATOM    937  HN  THR A  77       8.231   9.646 -22.256  1.00 61.89           H
ATOM    938  N   ARG A  78       5.319  10.782 -22.811  1.00 56.34           N
ATOM    939  CA  ARG A  78       4.055  11.484 -22.664  1.00 56.34           C
ATOM    940  C   ARG A  78       2.919  10.489 -22.420  1.00 56.34           C
ATOM    941  O   ARG A  78       3.002   9.334 -22.835  1.00 56.34           O
ATOM    942  HA  ARG A  78       4.198  12.136 -21.802  1.00 56.34           H
ATOM    943  CB  ARG A  78       3.738  12.314 -23.910  1.00 56.34           C
ATOM    944 1HB  ARG A  78       3.662  11.659 -24.778  1.00 56.34           H
ATOM    945 2HB  ARG A  78       2.770  12.800 -23.791  1.00 56.34           H
ATOM    946  CG  ARG A  78       4.818  13.371 -24.154  1.00 56.34           C
ATOM    947 1HG  ARG A  78       4.972  13.955 -23.247  1.00 56.34           H
ATOM    948 2HG  ARG A  78       5.765  12.882 -24.384  1.00 56.34           H
ATOM    949  CD  ARG A  78       4.425  14.300 -25.304  1.00 56.34           C
ATOM    950 1HD  ARG A  78       4.291  13.723 -26.219  1.00 56.34           H
ATOM    951 2HD  ARG A  78       3.471  14.779 -25.086  1.00 56.34           H
ATOM    952  NE  ARG A  78       5.471  15.328 -25.504  1.00 56.34           N
ATOM    953  HE  ARG A  78       6.318  15.244 -24.978  1.00 56.34           H
ATOM    954  CZ  ARG A  78       5.355  16.364 -26.346  1.00 56.34           C
ATOM    955  NH1 ARG A  78       4.243  16.527 -27.075  1.00 56.34           N
ATOM    956 1HH1 ARG A  78       3.492  15.872 -26.994  1.00 56.34           H
ATOM    957 2HH1 ARG A  78       4.164  17.303 -27.701  1.00 56.34           H
ATOM    958  NH2 ARG A  78       6.368  17.236 -26.446  1.00 56.34           N
ATOM    959 1HH2 ARG A  78       6.297  18.015 -27.070  1.00 56.34           H
ATOM    960 2HH2 ARG A  78       7.194  17.108 -25.898  1.00 56.34           H
ATOM    961  HN  ARG A  78       6.072  11.147 -22.264  1.00 56.34           H
ATOM    962  N   VAL A  79       1.885  10.973 -21.748  1.00 70.53           N
ATOM    963  CA  VAL A  79       0.733  10.141 -21.447  1.00 70.53           C
ATOM    964  C   VAL A  79      -0.148  10.027 -22.693  1.00 70.53           C
ATOM    965  O   VAL A  79      -0.916  10.937 -23.000  1.00 70.53           O
ATOM    966  HA  VAL A  79       1.102   9.149 -21.187  1.00 70.53           H
ATOM    967  CB  VAL A  79      -0.015  10.701 -20.236  1.00 70.53           C
ATOM    968  HB  VAL A  79      -0.409  11.681 -20.508  1.00 70.53           H
ATOM    969  CG1 VAL A  79      -1.199   9.808 -19.861  1.00 70.53           C
ATOM    970 1HG1 VAL A  79      -1.890   9.748 -20.702  1.00 70.53           H
ATOM    971 2HG1 VAL A  79      -0.838   8.809 -19.617  1.00 70.53           H
ATOM    972 3HG1 VAL A  79      -1.713  10.229 -18.997  1.00 70.53           H
ATOM    973  CG2 VAL A  79       0.929  10.888 -19.047  1.00 70.53           C
ATOM    974 1HG2 VAL A  79       1.364   9.927 -18.774  1.00 70.53           H
ATOM    975 2HG2 VAL A  79       1.723  11.583 -19.319  1.00 70.53           H
ATOM    976 3HG2 VAL A  79       0.371  11.287 -18.199  1.00 70.53           H
ATOM    977  HN  VAL A  79       1.827  11.913 -21.412  1.00 70.53           H
ATOM    978  N   LYS A  80      -0.006   8.901 -23.378  1.00 64.30           N
ATOM    979  CA  LYS A  80      -0.705   8.698 -24.636  1.00 64.30           C
ATOM    980  C   LYS A  80      -1.927   7.809 -24.397  1.00 64.30           C
ATOM    981  O   LYS A  80      -2.922   7.909 -25.113  1.00 64.30           O
ATOM    982  HA  LYS A  80      -1.049   9.673 -24.980  1.00 64.30           H
ATOM    983  CB  LYS A  80       0.253   8.155 -25.698  1.00 64.30           C
ATOM    984 1HB  LYS A  80       0.762   7.270 -25.317  1.00 64.30           H
ATOM    985 2HB  LYS A  80      -0.312   7.842 -26.577  1.00 64.30           H
ATOM    986  CG  LYS A  80       1.284   9.211 -26.098  1.00 64.30           C
ATOM    987 1HG  LYS A  80       0.774  10.109 -26.447  1.00 64.30           H
ATOM    988 2HG  LYS A  80       1.874   9.497 -25.227  1.00 64.30           H
ATOM    989  CD  LYS A  80       2.211   8.685 -27.197  1.00 64.30           C
ATOM    990 1HD  LYS A  80       2.694   7.768 -26.861  1.00 64.30           H
ATOM    991 2HD  LYS A  80       1.625   8.432 -28.080  1.00 64.30           H
ATOM    992  CE  LYS A  80       3.273   9.724 -27.562  1.00 64.30           C
ATOM    993 1HE  LYS A  80       2.792  10.629 -27.935  1.00 64.30           H
ATOM    994 2HE  LYS A  80       3.836  10.006 -26.672  1.00 64.30           H
ATOM    995  NZ  LYS A  80       4.193   9.185 -28.588  1.00 64.30           N
ATOM    996 1HZ  LYS A  80       4.884   9.888 -28.825  1.00 64.30           H
ATOM    997 2HZ  LYS A  80       4.660   8.362 -28.225  1.00 64.30           H
ATOM    998 3HZ  LYS A  80       3.666   8.936 -29.418  1.00 64.30           H
ATOM    999  HN  LYS A  80       0.572   8.139 -23.087  1.00 64.30           H
ATOM   1000  N   THR A  81      -1.812   6.958 -23.388  1.00 75.64           N
ATOM   1001  CA  THR A  81      -2.839   5.964 -23.126  1.00 75.64           C
ATOM   1002  C   THR A  81      -3.350   6.091 -21.689  1.00 75.64           C
ATOM   1003  O   THR A  81      -2.710   6.726 -20.853  1.00 75.64           O
ATOM   1004  HA  THR A  81      -3.685   6.162 -23.785  1.00 75.64           H
ATOM   1005  CB  THR A  81      -2.256   4.586 -23.444  1.00 75.64           C
ATOM   1006  HB  THR A  81      -3.045   3.838 -23.519  1.00 75.64           H
ATOM   1007  OG1 THR A  81      -1.298   4.368 -22.412  1.00 75.64           O
ATOM   1008  HG1 THR A  81      -1.020   3.407 -22.400  1.00 75.64           H
ATOM   1009  CG2 THR A  81      -1.426   4.584 -24.729  1.00 75.64           C
ATOM   1010 1HG2 THR A  81      -0.597   5.284 -24.628  1.00 75.64           H
ATOM   1011 2HG2 THR A  81      -2.055   4.884 -25.568  1.00 75.64           H
ATOM   1012 3HG2 THR A  81      -1.036   3.582 -24.908  1.00 75.64           H
ATOM   1013  HN  THR A  81      -1.037   6.941 -22.756  1.00 75.64           H
ATOM   1014  N   MET A  82      -4.499   5.477 -21.447  1.00 75.58           N
ATOM   1015  CA  MET A  82      -5.084   5.481 -20.117  1.00 75.58           C
ATOM   1016  C   MET A  82      -4.176   4.765 -19.116  1.00 75.58           C
ATOM   1017  O   MET A  82      -4.076   5.175 -17.960  1.00 75.58           O
ATOM   1018  HA  MET A  82      -5.181   6.532 -19.843  1.00 75.58           H
ATOM   1019  CB  MET A  82      -6.448   4.788 -20.157  1.00 75.58           C
ATOM   1020 1HB  MET A  82      -7.015   5.143 -21.018  1.00 75.58           H
ATOM   1021 2HB  MET A  82      -6.310   3.715 -20.287  1.00 75.58           H
ATOM   1022  CG  MET A  82      -7.237   5.056 -18.874  1.00 75.58           C
ATOM   1023 1HG  MET A  82      -6.748   4.570 -18.029  1.00 75.58           H
ATOM   1024 2HG  MET A  82      -7.251   6.125 -18.662  1.00 75.58           H
ATOM   1025  SD  MET A  82      -8.906   4.447 -19.045  1.00 75.58           S
ATOM   1026  CE  MET A  82      -9.588   4.968 -17.480  1.00 75.58           C
ATOM   1027 1HE  MET A  82      -9.028   4.504 -16.667  1.00 75.58           H
ATOM   1028 2HE  MET A  82      -9.518   6.052 -17.396  1.00 75.58           H
ATOM   1029 3HE  MET A  82     -10.633   4.665 -17.420  1.00 75.58           H
ATOM   1030  HN  MET A  82      -5.026   4.983 -22.139  1.00 75.58           H
ATOM   1031  N   THR A  83      -3.538   3.708 -19.595  1.00 78.04           N
ATOM   1032  CA  THR A  83      -2.618   2.949 -18.765  1.00 78.04           C
ATOM   1033  C   THR A  83      -1.435   3.823 -18.344  1.00 78.04           C
ATOM   1034  O   THR A  83      -1.000   3.774 -17.195  1.00 78.04           O
ATOM   1035  HA  THR A  83      -3.139   2.656 -17.854  1.00 78.04           H
ATOM   1036  CB  THR A  83      -2.202   1.698 -19.542  1.00 78.04           C
ATOM   1037  HB  THR A  83      -1.520   1.952 -20.353  1.00 78.04           H
ATOM   1038  OG1 THR A  83      -3.438   1.109 -19.939  1.00 78.04           O
ATOM   1039  HG1 THR A  83      -4.120   1.227 -19.217  1.00 78.04           H
ATOM   1040  CG2 THR A  83      -1.557   0.640 -18.645  1.00 78.04           C
ATOM   1041 1HG2 THR A  83      -2.264   0.336 -17.874  1.00 78.04           H
ATOM   1042 2HG2 THR A  83      -0.665   1.056 -18.177  1.00 78.04           H
ATOM   1043 3HG2 THR A  83      -1.281  -0.227 -19.246  1.00 78.04           H
ATOM   1044  HN  THR A  83      -3.641   3.369 -20.531  1.00 78.04           H
ATOM   1045  N   ASP A  84      -0.948   4.604 -19.298  1.00 80.67           N
ATOM   1046  CA  ASP A  84       0.189   5.473 -19.046  1.00 80.67           C
ATOM   1047  C   ASP A  84      -0.154   6.439 -17.911  1.00 80.67           C
ATOM   1048  O   ASP A  84       0.699   6.763 -17.086  1.00 80.67           O
ATOM   1049  HA  ASP A  84       1.010   4.803 -18.789  1.00 80.67           H
ATOM   1050  CB  ASP A  84       0.534   6.301 -20.285  1.00 80.67           C
ATOM   1051 1HB  ASP A  84      -0.318   6.924 -20.559  1.00 80.67           H
ATOM   1052 2HB  ASP A  84       1.361   6.975 -20.057  1.00 80.67           H
ATOM   1053  CG  ASP A  84       0.914   5.399 -21.460  1.00 80.67           C
ATOM   1054  OD1 ASP A  84       1.491   4.324 -21.187  1.00 80.67           O
ATOM   1055  OD2 ASP A  84       0.617   5.803 -22.605  1.00 80.67           O
ATOM   1056  HN  ASP A  84      -1.317   4.649 -20.226  1.00 80.67           H
ATOM   1057  N   MET A  85      -1.406   6.873 -17.905  1.00 84.74           N
ATOM   1058  CA  MET A  85      -1.867   7.813 -16.897  1.00 84.74           C
ATOM   1059  C   MET A  85      -1.785   7.200 -15.497  1.00 84.74           C
ATOM   1060  O   MET A  85      -1.295   7.836 -14.565  1.00 84.74           O
ATOM   1061  HA  MET A  85      -1.197   8.670 -16.966  1.00 84.74           H
ATOM   1062  CB  MET A  85      -3.314   8.213 -17.195  1.00 84.74           C
ATOM   1063 1HB  MET A  85      -3.401   8.524 -18.236  1.00 84.74           H
ATOM   1064 2HB  MET A  85      -3.968   7.351 -17.064  1.00 84.74           H
ATOM   1065  CG  MET A  85      -3.768   9.350 -16.278  1.00 84.74           C
ATOM   1066 1HG  MET A  85      -4.843   9.502 -16.378  1.00 84.74           H
ATOM   1067 2HG  MET A  85      -3.579   9.087 -15.237  1.00 84.74           H
ATOM   1068  SD  MET A  85      -2.900  10.854 -16.693  1.00 84.74           S
ATOM   1069  CE  MET A  85      -3.537  11.939 -15.427  1.00 84.74           C
ATOM   1070 1HE  MET A  85      -4.620  12.012 -15.522  1.00 84.74           H
ATOM   1071 2HE  MET A  85      -3.285  11.538 -14.445  1.00 84.74           H
ATOM   1072 3HE  MET A  85      -3.094  12.928 -15.540  1.00 84.74           H
ATOM   1073  HN  MET A  85      -2.098   6.594 -18.570  1.00 84.74           H
ATOM   1074  N   PHE A  86      -2.273   5.973 -15.394  1.00 88.14           N
ATOM   1075  CA  PHE A  86      -2.305   5.285 -14.114  1.00 88.14           C
ATOM   1076  C   PHE A  86      -0.892   4.934 -13.645  1.00 88.14           C
ATOM   1077  O   PHE A  86      -0.586   5.031 -12.458  1.00 88.14           O
ATOM   1078  HA  PHE A  86      -2.767   5.962 -13.395  1.00 88.14           H
ATOM   1079  CB  PHE A  86      -3.098   3.993 -14.320  1.00 88.14           C
ATOM   1080 1HB  PHE A  86      -2.669   3.446 -15.161  1.00 88.14           H
ATOM   1081 2HB  PHE A  86      -2.982   3.363 -13.438  1.00 88.14           H
ATOM   1082  CG  PHE A  86      -4.589   4.212 -14.580  1.00 88.14           C
ATOM   1083  CD1 PHE A  86      -5.289   5.099 -13.822  1.00 88.14           C
ATOM   1084  HD1 PHE A  86      -4.786   5.653 -13.029  1.00 88.14           H
ATOM   1085  CD2 PHE A  86      -5.216   3.521 -15.570  1.00 88.14           C
ATOM   1086  HD2 PHE A  86      -4.656   2.810 -16.177  1.00 88.14           H
ATOM   1087  CE1 PHE A  86      -6.673   5.303 -14.063  1.00 88.14           C
ATOM   1088  HE1 PHE A  86      -7.233   6.013 -13.456  1.00 88.14           H
ATOM   1089  CE2 PHE A  86      -6.601   3.725 -15.811  1.00 88.14           C
ATOM   1090  HE2 PHE A  86      -7.103   3.170 -16.604  1.00 88.14           H
ATOM   1091  CZ  PHE A  86      -7.300   4.611 -15.053  1.00 88.14           C
ATOM   1092  HZ  PHE A  86      -8.362   4.768 -15.238  1.00 88.14           H
ATOM   1093  HN  PHE A  86      -2.641   5.451 -16.163  1.00 88.14           H
ATOM   1094  N   LEU A  87      -0.068   4.532 -14.602  1.00 84.14           N
ATOM   1095  CA  LEU A  87       1.290   4.118 -14.295  1.00 84.14           C
ATOM   1096  C   LEU A  87       2.081   5.321 -13.777  1.00 84.14           C
ATOM   1097  O   LEU A  87       2.936   5.178 -12.904  1.00 84.14           O
ATOM   1098  HA  LEU A  87       1.233   3.374 -13.500  1.00 84.14           H
ATOM   1099  CB  LEU A  87       1.930   3.438 -15.507  1.00 84.14           C
ATOM   1100 1HB  LEU A  87       1.814   4.093 -16.370  1.00 84.14           H
ATOM   1101 2HB  LEU A  87       3.000   3.341 -15.322  1.00 84.14           H
ATOM   1102  CG  LEU A  87       1.377   2.058 -15.871  1.00 84.14           C
ATOM   1103  HG  LEU A  87       0.307   2.156 -16.052  1.00 84.14           H
ATOM   1104  CD1 LEU A  87       2.009   1.539 -17.164  1.00 84.14           C
ATOM   1105 1HD1 LEU A  87       1.790   2.229 -17.979  1.00 84.14           H
ATOM   1106 2HD1 LEU A  87       3.088   1.460 -17.035  1.00 84.14           H
ATOM   1107 3HD1 LEU A  87       1.598   0.557 -17.400  1.00 84.14           H
ATOM   1108  CD2 LEU A  87       1.552   1.075 -14.712  1.00 84.14           C
ATOM   1109 1HD2 LEU A  87       2.611   0.975 -14.476  1.00 84.14           H
ATOM   1110 2HD2 LEU A  87       1.018   1.445 -13.838  1.00 84.14           H
ATOM   1111 3HD2 LEU A  87       1.151   0.102 -14.998  1.00 84.14           H
ATOM   1112  HN  LEU A  87      -0.315   4.487 -15.570  1.00 84.14           H
ATOM   1113  N   LEU A  88       1.767   6.480 -14.337  1.00 88.58           N
ATOM   1114  CA  LEU A  88       2.423   7.711 -13.927  1.00 88.58           C
ATOM   1115  C   LEU A  88       2.028   8.038 -12.486  1.00 88.58           C
ATOM   1116  O   LEU A  88       2.887   8.323 -11.653  1.00 88.58           O
ATOM   1117  HA  LEU A  88       3.498   7.535 -13.959  1.00 88.58           H
ATOM   1118  CB  LEU A  88       2.118   8.836 -14.919  1.00 88.58           C
ATOM   1119 1HB  LEU A  88       2.504   8.546 -15.896  1.00 88.58           H
ATOM   1120 2HB  LEU A  88       1.036   8.924 -15.016  1.00 88.58           H
ATOM   1121  CG  LEU A  88       2.685  10.212 -14.566  1.00 88.58           C
ATOM   1122  HG  LEU A  88       2.327  10.485 -13.573  1.00 88.58           H
ATOM   1123  CD1 LEU A  88       4.214  10.176 -14.501  1.00 88.58           C
ATOM   1124 1HD1 LEU A  88       4.528   9.462 -13.738  1.00 88.58           H
ATOM   1125 2HD1 LEU A  88       4.611   9.871 -15.469  1.00 88.58           H
ATOM   1126 3HD1 LEU A  88       4.590  11.167 -14.248  1.00 88.58           H
ATOM   1127  CD2 LEU A  88       2.179  11.280 -15.538  1.00 88.58           C
ATOM   1128 1HD2 LEU A  88       2.487  11.024 -16.552  1.00 88.58           H
ATOM   1129 2HD2 LEU A  88       1.091  11.327 -15.491  1.00 88.58           H
ATOM   1130 3HD2 LEU A  88       2.597  12.248 -15.265  1.00 88.58           H
ATOM   1131  HN  LEU A  88       1.081   6.587 -15.056  1.00 88.58           H
ATOM   1132  N   ASN A  89       0.728   7.987 -12.235  1.00 90.19           N
ATOM   1133  CA  ASN A  89       0.204   8.336 -10.926  1.00 90.19           C
ATOM   1134  C   ASN A  89       0.692   7.314  -9.897  1.00 90.19           C
ATOM   1135  O   ASN A  89       0.903   7.652  -8.733  1.00 90.19           O
ATOM   1136  HA  ASN A  89       0.577   9.340 -10.726  1.00 90.19           H
ATOM   1137  CB  ASN A  89      -1.326   8.316 -10.922  1.00 90.19           C
ATOM   1138 1HB  ASN A  89      -1.684   7.463 -11.499  1.00 90.19           H
ATOM   1139 2HB  ASN A  89      -1.689   8.186  -9.903  1.00 90.19           H
ATOM   1140  CG  ASN A  89      -1.893   9.610 -11.509  1.00 90.19           C
ATOM   1141  OD1 ASN A  89      -2.100  10.596 -10.821  1.00 90.19           O
ATOM   1142  ND2 ASN A  89      -2.130   9.553 -12.817  1.00 90.19           N
ATOM   1143 1HD2 ASN A  89      -1.937   8.713 -13.323  1.00 90.19           H
ATOM   1144 2HD2 ASN A  89      -2.501  10.350 -13.293  1.00 90.19           H
ATOM   1145  HN  ASN A  89       0.040   7.714 -12.907  1.00 90.19           H
ATOM   1146  N   LEU A  90       0.857   6.085 -10.363  1.00 88.28           N
ATOM   1147  CA  LEU A  90       1.349   5.019  -9.506  1.00 88.28           C
ATOM   1148  C   LEU A  90       2.770   5.353  -9.049  1.00 88.28           C
ATOM   1149  O   LEU A  90       3.102   5.194  -7.875  1.00 88.28           O
ATOM   1150  HA  LEU A  90       0.704   4.982  -8.629  1.00 88.28           H
ATOM   1151  CB  LEU A  90       1.231   3.667 -10.212  1.00 88.28           C
ATOM   1152 1HB  LEU A  90       0.197   3.534 -10.529  1.00 88.28           H
ATOM   1153 2HB  LEU A  90       1.840   3.697 -11.116  1.00 88.28           H
ATOM   1154  CG  LEU A  90       1.645   2.444  -9.392  1.00 88.28           C
ATOM   1155  HG  LEU A  90       2.654   2.611  -9.016  1.00 88.28           H
ATOM   1156  CD1 LEU A  90       0.734   2.265  -8.176  1.00 88.28           C
ATOM   1157 1HD1 LEU A  90       0.796   3.149  -7.541  1.00 88.28           H
ATOM   1158 2HD1 LEU A  90      -0.295   2.130  -8.510  1.00 88.28           H
ATOM   1159 3HD1 LEU A  90       1.050   1.388  -7.610  1.00 88.28           H
ATOM   1160  CD2 LEU A  90       1.690   1.188 -10.264  1.00 88.28           C
ATOM   1161 1HD2 LEU A  90       0.703   1.005 -10.690  1.00 88.28           H
ATOM   1162 2HD2 LEU A  90       2.412   1.330 -11.069  1.00 88.28           H
ATOM   1163 3HD2 LEU A  90       1.987   0.333  -9.656  1.00 88.28           H
ATOM   1164  HN  LEU A  90       0.662   5.813 -11.306  1.00 88.28           H
ATOM   1165  N   ALA A  91       3.572   5.808 -10.001  1.00 92.23           N
ATOM   1166  CA  ALA A  91       4.961   6.128  -9.719  1.00 92.23           C
ATOM   1167  C   ALA A  91       5.021   7.295  -8.732  1.00 92.23           C
ATOM   1168  O   ALA A  91       5.876   7.321  -7.847  1.00 92.23           O
ATOM   1169  HA  ALA A  91       5.417   5.251  -9.260  1.00 92.23           H
ATOM   1170  CB  ALA A  91       5.690   6.434 -11.029  1.00 92.23           C
ATOM   1171 1HB  ALA A  91       5.643   5.563 -11.683  1.00 92.23           H
ATOM   1172 2HB  ALA A  91       5.215   7.283 -11.520  1.00 92.23           H
ATOM   1173 3HB  ALA A  91       6.732   6.674 -10.817  1.00 92.23           H
ATOM   1174  HN  ALA A  91       3.287   5.959 -10.947  1.00 92.23           H
ATOM   1175  N   ILE A  92       4.103   8.233  -8.917  1.00 91.11           N
ATOM   1176  CA  ILE A  92       4.033   9.393  -8.045  1.00 91.11           C
ATOM   1177  C   ILE A  92       3.684   8.939  -6.626  1.00 91.11           C
ATOM   1178  O   ILE A  92       4.296   9.390  -5.658  1.00 91.11           O
ATOM   1179  HA  ILE A  92       5.023   9.850  -8.028  1.00 91.11           H
ATOM   1180  CB  ILE A  92       3.065  10.432  -8.613  1.00 91.11           C
ATOM   1181  HB  ILE A  92       2.128   9.930  -8.855  1.00 91.11           H
ATOM   1182  CG1 ILE A  92       3.605  11.032  -9.913  1.00 91.11           C
ATOM   1183 1HG1 ILE A  92       4.442  11.693  -9.692  1.00 91.11           H
ATOM   1184 2HG1 ILE A  92       3.987  10.237 -10.553  1.00 91.11           H
ATOM   1185  CG2 ILE A  92       2.744  11.509  -7.575  1.00 91.11           C
ATOM   1186 1HG2 ILE A  92       2.287  11.047  -6.701  1.00 91.11           H
ATOM   1187 2HG2 ILE A  92       3.664  12.014  -7.279  1.00 91.11           H
ATOM   1188 3HG2 ILE A  92       2.054  12.235  -8.005  1.00 91.11           H
ATOM   1189  CD1 ILE A  92       2.514  11.810 -10.652  1.00 91.11           C
ATOM   1190 1HD1 ILE A  92       1.689  11.140 -10.893  1.00 91.11           H
ATOM   1191 2HD1 ILE A  92       2.152  12.619 -10.018  1.00 91.11           H
ATOM   1192 3HD1 ILE A  92       2.925  12.226 -11.573  1.00 91.11           H
ATOM   1193  HN  ILE A  92       3.418   8.209  -9.644  1.00 91.11           H
ATOM   1194  N   ALA A  93       2.703   8.053  -6.547  1.00 92.70           N
ATOM   1195  CA  ALA A  93       2.211   7.594  -5.259  1.00 92.70           C
ATOM   1196  C   ALA A  93       3.338   6.878  -4.513  1.00 92.70           C
ATOM   1197  O   ALA A  93       3.560   7.127  -3.329  1.00 92.70           O
ATOM   1198  HA  ALA A  93       1.908   8.471  -4.687  1.00 92.70           H
ATOM   1199  CB  ALA A  93       0.989   6.697  -5.469  1.00 92.70           C
ATOM   1200 1HB  ALA A  93       0.207   7.261  -5.976  1.00 92.70           H
ATOM   1201 2HB  ALA A  93       1.270   5.837  -6.078  1.00 92.70           H
ATOM   1202 3HB  ALA A  93       0.621   6.353  -4.503  1.00 92.70           H
ATOM   1203  HN  ALA A  93       2.247   7.651  -7.341  1.00 92.70           H
ATOM   1204  N   ASP A  94       4.021   6.003  -5.236  1.00 89.84           N
ATOM   1205  CA  ASP A  94       5.096   5.223  -4.648  1.00 89.84           C
ATOM   1206  C   ASP A  94       6.177   6.168  -4.119  1.00 89.84           C
ATOM   1207  O   ASP A  94       6.718   5.954  -3.035  1.00 89.84           O
ATOM   1208  HA  ASP A  94       4.627   4.641  -3.854  1.00 89.84           H
ATOM   1209  CB  ASP A  94       5.741   4.302  -5.686  1.00 89.84           C
ATOM   1210 1HB  ASP A  94       5.876   4.843  -6.623  1.00 89.84           H
ATOM   1211 2HB  ASP A  94       6.732   4.001  -5.346  1.00 89.84           H
ATOM   1212  CG  ASP A  94       4.880   3.060  -5.927  1.00 89.84           C
ATOM   1213  OD1 ASP A  94       4.166   2.672  -4.977  1.00 89.84           O
ATOM   1214  OD2 ASP A  94       4.955   2.528  -7.056  1.00 89.84           O
ATOM   1215  HN  ASP A  94       3.850   5.824  -6.205  1.00 89.84           H
ATOM   1216  N   LEU A  95       6.459   7.194  -4.909  1.00 90.54           N
ATOM   1217  CA  LEU A  95       7.518   8.129  -4.572  1.00 90.54           C
ATOM   1218  C   LEU A  95       7.169   8.838  -3.262  1.00 90.54           C
ATOM   1219  O   LEU A  95       8.025   9.009  -2.397  1.00 90.54           O
ATOM   1220  HA  LEU A  95       8.429   7.550  -4.418  1.00 90.54           H
ATOM   1221  CB  LEU A  95       7.781   9.085  -5.738  1.00 90.54           C
ATOM   1222 1HB  LEU A  95       7.893   8.494  -6.647  1.00 90.54           H
ATOM   1223 2HB  LEU A  95       6.900   9.713  -5.872  1.00 90.54           H
ATOM   1224  CG  LEU A  95       9.004   9.993  -5.598  1.00 90.54           C
ATOM   1225  HG  LEU A  95       8.945  10.499  -4.634  1.00 90.54           H
ATOM   1226  CD1 LEU A  95      10.297   9.176  -5.603  1.00 90.54           C
ATOM   1227 1HD1 LEU A  95      10.286   8.474  -4.769  1.00 90.54           H
ATOM   1228 2HD1 LEU A  95      10.376   8.626  -6.540  1.00 90.54           H
ATOM   1229 3HD1 LEU A  95      11.151   9.846  -5.502  1.00 90.54           H
ATOM   1230  CD2 LEU A  95       9.007  11.078  -6.677  1.00 90.54           C
ATOM   1231 1HD2 LEU A  95       9.029  10.611  -7.662  1.00 90.54           H
ATOM   1232 2HD2 LEU A  95       8.107  11.686  -6.584  1.00 90.54           H
ATOM   1233 3HD2 LEU A  95       9.887  11.709  -6.555  1.00 90.54           H
ATOM   1234  HN  LEU A  95       5.979   7.389  -5.764  1.00 90.54           H
ATOM   1235  N   LEU A  96       5.908   9.233  -3.158  1.00 87.06           N
ATOM   1236  CA  LEU A  96       5.443   9.952  -1.985  1.00 87.06           C
ATOM   1237  C   LEU A  96       5.615   9.068  -0.748  1.00 87.06           C
ATOM   1238  O   LEU A  96       6.011   9.549   0.313  1.00 87.06           O
ATOM   1239  HA  LEU A  96       6.075  10.833  -1.870  1.00 87.06           H
ATOM   1240  CB  LEU A  96       4.010  10.448  -2.192  1.00 87.06           C
ATOM   1241 1HB  LEU A  96       3.408   9.614  -2.554  1.00 87.06           H
ATOM   1242 2HB  LEU A  96       3.604  10.738  -1.224  1.00 87.06           H
ATOM   1243  CG  LEU A  96       3.840  11.622  -3.158  1.00 87.06           C
ATOM   1244  HG  LEU A  96       4.310  11.356  -4.105  1.00 87.06           H
ATOM   1245  CD1 LEU A  96       2.360  11.884  -3.446  1.00 87.06           C
ATOM   1246 1HD1 LEU A  96       1.914  10.996  -3.893  1.00 87.06           H
ATOM   1247 2HD1 LEU A  96       1.845  12.121  -2.515  1.00 87.06           H
ATOM   1248 3HD1 LEU A  96       2.268  12.724  -4.135  1.00 87.06           H
ATOM   1249  CD2 LEU A  96       4.553  12.870  -2.635  1.00 87.06           C
ATOM   1250 1HD2 LEU A  96       4.134  13.149  -1.669  1.00 87.06           H
ATOM   1251 2HD2 LEU A  96       5.617  12.661  -2.524  1.00 87.06           H
ATOM   1252 3HD2 LEU A  96       4.416  13.689  -3.341  1.00 87.06           H
ATOM   1253  HN  LEU A  96       5.211   9.068  -3.856  1.00 87.06           H
ATOM   1254  N   PHE A  97       5.309   7.791  -0.926  1.00 89.39           N
ATOM   1255  CA  PHE A  97       5.434   6.834   0.160  1.00 89.39           C
ATOM   1256  C   PHE A  97       6.889   6.707   0.615  1.00 89.39           C
ATOM   1257  O   PHE A  97       7.173   6.721   1.812  1.00 89.39           O
ATOM   1258  HA  PHE A  97       4.827   7.202   0.987  1.00 89.39           H
ATOM   1259  CB  PHE A  97       4.961   5.482  -0.379  1.00 89.39           C
ATOM   1260 1HB  PHE A  97       3.872   5.479  -0.419  1.00 89.39           H
ATOM   1261 2HB  PHE A  97       5.318   5.366  -1.402  1.00 89.39           H
ATOM   1262  CG  PHE A  97       5.429   4.284   0.449  1.00 89.39           C
ATOM   1263  CD1 PHE A  97       6.332   3.409  -0.071  1.00 89.39           C
ATOM   1264  HD1 PHE A  97       6.722   3.562  -1.077  1.00 89.39           H
ATOM   1265  CD2 PHE A  97       4.943   4.093   1.705  1.00 89.39           C
ATOM   1266  HD2 PHE A  97       4.220   4.794   2.121  1.00 89.39           H
ATOM   1267  CE1 PHE A  97       6.767   2.297   0.697  1.00 89.39           C
ATOM   1268  HE1 PHE A  97       7.490   1.596   0.281  1.00 89.39           H
ATOM   1269  CE2 PHE A  97       5.378   2.981   2.473  1.00 89.39           C
ATOM   1270  HE2 PHE A  97       4.988   2.828   3.479  1.00 89.39           H
ATOM   1271  CZ  PHE A  97       6.280   2.106   1.953  1.00 89.39           C
ATOM   1272  HZ  PHE A  97       6.614   1.253   2.543  1.00 89.39           H
ATOM   1273  HN  PHE A  97       4.982   7.410  -1.790  1.00 89.39           H
ATOM   1274  N   LEU A  98       7.773   6.587  -0.364  1.00 92.41           N
ATOM   1275  CA  LEU A  98       9.162   6.265  -0.083  1.00 92.41           C
ATOM   1276  C   LEU A  98       9.774   7.371   0.778  1.00 92.41           C
ATOM   1277  O   LEU A  98      10.634   7.106   1.617  1.00 92.41           O
ATOM   1278  HA  LEU A  98       9.173   5.337   0.488  1.00 92.41           H
ATOM   1279  CB  LEU A  98       9.926   6.005  -1.383  1.00 92.41           C
ATOM   1280 1HB  LEU A  98       9.761   6.849  -2.053  1.00 92.41           H
ATOM   1281 2HB  LEU A  98      10.992   5.981  -1.157  1.00 92.41           H
ATOM   1282  CG  LEU A  98       9.562   4.719  -2.129  1.00 92.41           C
ATOM   1283  HG  LEU A  98       8.476   4.630  -2.146  1.00 92.41           H
ATOM   1284  CD1 LEU A  98      10.034   4.777  -3.583  1.00 92.41           C
ATOM   1285 1HD1 LEU A  98       9.559   5.619  -4.087  1.00 92.41           H
ATOM   1286 2HD1 LEU A  98      11.117   4.902  -3.609  1.00 92.41           H
ATOM   1287 3HD1 LEU A  98       9.763   3.851  -4.090  1.00 92.41           H
ATOM   1288  CD2 LEU A  98      10.105   3.489  -1.399  1.00 92.41           C
ATOM   1289 1HD2 LEU A  98      11.191   3.558  -1.329  1.00 92.41           H
ATOM   1290 2HD2 LEU A  98       9.679   3.445  -0.396  1.00 92.41           H
ATOM   1291 3HD2 LEU A  98       9.833   2.590  -1.950  1.00 92.41           H
ATOM   1292  HN  LEU A  98       7.555   6.705  -1.333  1.00 92.41           H
ATOM   1293  N   VAL A  99       9.306   8.588   0.542  1.00 89.54           N
ATOM   1294  CA  VAL A  99       9.835   9.744   1.246  1.00 89.54           C
ATOM   1295  C   VAL A  99       9.584   9.580   2.746  1.00 89.54           C
ATOM   1296  O   VAL A  99      10.249  10.214   3.564  1.00 89.54           O
ATOM   1297  HA  VAL A  99      10.911   9.771   1.072  1.00 89.54           H
ATOM   1298  CB  VAL A  99       9.230  11.027   0.675  1.00 89.54           C
ATOM   1299  HB  VAL A  99       8.145  10.925   0.696  1.00 89.54           H
ATOM   1300  CG1 VAL A  99       9.604  12.238   1.532  1.00 89.54           C
ATOM   1301 1HG1 VAL A  99       9.229  12.096   2.545  1.00 89.54           H
ATOM   1302 2HG1 VAL A  99      10.689  12.344   1.557  1.00 89.54           H
ATOM   1303 3HG1 VAL A  99       9.161  13.137   1.103  1.00 89.54           H
ATOM   1304  CG2 VAL A  99       9.654  11.233  -0.781  1.00 89.54           C
ATOM   1305 1HG2 VAL A  99      10.740  11.304  -0.836  1.00 89.54           H
ATOM   1306 2HG2 VAL A  99       9.314  10.389  -1.381  1.00 89.54           H
ATOM   1307 3HG2 VAL A  99       9.210  12.152  -1.162  1.00 89.54           H
ATOM   1308  HN  VAL A  99       8.580   8.790  -0.116  1.00 89.54           H
ATOM   1309  N   THR A 100       8.621   8.727   3.063  1.00 88.94           N
ATOM   1310  CA  THR A 100       8.233   8.516   4.448  1.00 88.94           C
ATOM   1311  C   THR A 100       9.169   7.506   5.115  1.00 88.94           C
ATOM   1312  O   THR A 100       9.298   7.489   6.339  1.00 88.94           O
ATOM   1313  HA  THR A 100       8.345   9.458   4.983  1.00 88.94           H
ATOM   1314  CB  THR A 100       6.764   8.088   4.467  1.00 88.94           C
ATOM   1315  HB  THR A 100       6.345   8.182   5.469  1.00 88.94           H
ATOM   1316  OG1 THR A 100       6.779   6.769   3.928  1.00 88.94           O
ATOM   1317  HG1 THR A 100       6.737   6.807   2.930  1.00 88.94           H
ATOM   1318  CG2 THR A 100       5.909   8.885   3.480  1.00 88.94           C
ATOM   1319 1HG2 THR A 100       6.288   8.736   2.469  1.00 88.94           H
ATOM   1320 2HG2 THR A 100       5.954   9.944   3.733  1.00 88.94           H
ATOM   1321 3HG2 THR A 100       4.876   8.541   3.535  1.00 88.94           H
ATOM   1322  HN  THR A 100       8.111   8.186   2.394  1.00 88.94           H
ATOM   1323  N   LEU A 101       9.798   6.689   4.283  1.00 91.22           N
ATOM   1324  CA  LEU A 101      10.529   5.535   4.777  1.00 91.22           C
ATOM   1325  C   LEU A 101      11.684   6.010   5.662  1.00 91.22           C
ATOM   1326  O   LEU A 101      11.953   5.419   6.707  1.00 91.22           O
ATOM   1327  HA  LEU A 101       9.843   4.951   5.389  1.00 91.22           H
ATOM   1328  CB  LEU A 101      10.972   4.644   3.615  1.00 91.22           C
ATOM   1329 1HB  LEU A 101      11.437   5.273   2.856  1.00 91.22           H
ATOM   1330 2HB  LEU A 101      11.740   3.962   3.978  1.00 91.22           H
ATOM   1331  CG  LEU A 101       9.871   3.818   2.947  1.00 91.22           C
ATOM   1332  HG  LEU A 101       9.148   4.504   2.505  1.00 91.22           H
ATOM   1333  CD1 LEU A 101      10.438   2.966   1.809  1.00 91.22           C
ATOM   1334 1HD1 LEU A 101      10.891   3.615   1.060  1.00 91.22           H
ATOM   1335 2HD1 LEU A 101      11.193   2.286   2.206  1.00 91.22           H
ATOM   1336 3HD1 LEU A 101       9.634   2.388   1.352  1.00 91.22           H
ATOM   1337  CD2 LEU A 101       9.119   2.972   3.976  1.00 91.22           C
ATOM   1338 1HD2 LEU A 101       9.816   2.293   4.468  1.00 91.22           H
ATOM   1339 2HD2 LEU A 101       8.663   3.625   4.720  1.00 91.22           H
ATOM   1340 3HD2 LEU A 101       8.342   2.395   3.475  1.00 91.22           H
ATOM   1341  HN  LEU A 101       9.812   6.806   3.290  1.00 91.22           H
ATOM   1342  N   PRO A 102      12.384   7.080   5.262  1.00 93.25           N
ATOM   1343  CA  PRO A 102      13.532   7.562   6.034  1.00 93.25           C
ATOM   1344  C   PRO A 102      13.186   7.797   7.496  1.00 93.25           C
ATOM   1345  O   PRO A 102      13.957   7.441   8.385  1.00 93.25           O
ATOM   1346  HA  PRO A 102      14.319   6.808   6.046  1.00 93.25           H
ATOM   1347  CB  PRO A 102      13.925   8.861   5.327  1.00 93.25           C
ATOM   1348 1HB  PRO A 102      13.431   9.725   5.772  1.00 93.25           H
ATOM   1349 2HB  PRO A 102      14.998   9.042   5.389  1.00 93.25           H
ATOM   1350  CG  PRO A 102      13.474   8.631   3.890  1.00 93.25           C
ATOM   1351 1HG  PRO A 102      13.358   9.569   3.347  1.00 93.25           H
ATOM   1352 2HG  PRO A 102      14.197   8.039   3.329  1.00 93.25           H
ATOM   1353  CD  PRO A 102      12.150   7.903   4.062  1.00 93.25           C
ATOM   1354 1HD  PRO A 102      11.323   8.598   4.208  1.00 93.25           H
ATOM   1355 2HD  PRO A 102      11.904   7.299   3.189  1.00 93.25           H
ATOM   1356  N   PHE A 103      12.024   8.398   7.706  1.00 91.32           N
ATOM   1357  CA  PHE A 103      11.593   8.745   9.050  1.00 91.32           C
ATOM   1358  C   PHE A 103      11.325   7.490   9.881  1.00 91.32           C
ATOM   1359  O   PHE A 103      11.684   7.430  11.056  1.00 91.32           O
ATOM   1360  HA  PHE A 103      12.399   9.318   9.509  1.00 91.32           H
ATOM   1361  CB  PHE A 103      10.293   9.539   8.911  1.00 91.32           C
ATOM   1362 1HB  PHE A 103       9.569   8.938   8.360  1.00 91.32           H
ATOM   1363 2HB  PHE A 103       9.876   9.709   9.904  1.00 91.32           H
ATOM   1364  CG  PHE A 103      10.458  10.887   8.206  1.00 91.32           C
ATOM   1365  CD1 PHE A 103      10.799  11.992   8.921  1.00 91.32           C
ATOM   1366  HD1 PHE A 103      10.955  11.917   9.997  1.00 91.32           H
ATOM   1367  CD2 PHE A 103      10.264  10.979   6.863  1.00 91.32           C
ATOM   1368  HD2 PHE A 103       9.990  10.094   6.289  1.00 91.32           H
ATOM   1369  CE1 PHE A 103      10.953  13.242   8.266  1.00 91.32           C
ATOM   1370  HE1 PHE A 103      11.226  14.128   8.840  1.00 91.32           H
ATOM   1371  CE2 PHE A 103      10.417  12.230   6.208  1.00 91.32           C
ATOM   1372  HE2 PHE A 103      10.261  12.304   5.132  1.00 91.32           H
ATOM   1373  CZ  PHE A 103      10.758  13.335   6.923  1.00 91.32           C
ATOM   1374  HZ  PHE A 103      10.876  14.295   6.421  1.00 91.32           H
ATOM   1375  HN  PHE A 103      11.382   8.645   6.980  1.00 91.32           H
ATOM   1376  N   TRP A 104      10.695   6.517   9.239  1.00 85.86           N
ATOM   1377  CA  TRP A 104      10.340   5.281   9.916  1.00 85.86           C
ATOM   1378  C   TRP A 104      11.634   4.528  10.234  1.00 85.86           C
ATOM   1379  O   TRP A 104      11.717   3.827  11.241  1.00 85.86           O
ATOM   1380  HA  TRP A 104       9.825   5.542  10.840  1.00 85.86           H
ATOM   1381  CB  TRP A 104       9.361   4.458   9.076  1.00 85.86           C
ATOM   1382 1HB  TRP A 104       9.757   4.362   8.065  1.00 85.86           H
ATOM   1383 2HB  TRP A 104       9.299   3.452   9.491  1.00 85.86           H
ATOM   1384  CG  TRP A 104       7.953   5.051   9.003  1.00 85.86           C
ATOM   1385  CD1 TRP A 104       7.320   5.546   7.930  1.00 85.86           C
ATOM   1386  HD1 TRP A 104       7.751   5.588   6.930  1.00 85.86           H
ATOM   1387  CD2 TRP A 104       7.022   5.193  10.097  1.00 85.86           C
ATOM   1388  NE1 TRP A 104       6.055   5.994   8.251  1.00 85.86           N
ATOM   1389  HE1 TRP A 104       5.395   6.403   7.621  1.00 85.86           H
ATOM   1390  CE2 TRP A 104       5.868   5.773   9.610  1.00 85.86           C
ATOM   1391  CE3 TRP A 104       7.150   4.843  11.452  1.00 85.86           C
ATOM   1392  HE3 TRP A 104       8.051   4.384  11.861  1.00 85.86           H
ATOM   1393  CZ2 TRP A 104       4.755   6.054  10.411  1.00 85.86           C
ATOM   1394  HZ2 TRP A 104       3.854   6.513  10.002  1.00 85.86           H
ATOM   1395  CZ3 TRP A 104       6.029   5.130  12.240  1.00 85.86           C
ATOM   1396  HZ3 TRP A 104       6.075   4.879  13.299  1.00 85.86           H
ATOM   1397  CH2 TRP A 104       4.860   5.714  11.765  1.00 85.86           C
ATOM   1398  HH2 TRP A 104       4.029   5.906  12.444  1.00 85.86           H
ATOM   1399  HN  TRP A 104      10.428   6.563   8.277  1.00 85.86           H
ATOM   1400  N   ALA A 105      12.612   4.699   9.356  1.00 93.36           N
ATOM   1401  CA  ALA A 105      13.896   4.042   9.529  1.00 93.36           C
ATOM   1402  C   ALA A 105      14.546   4.535  10.823  1.00 93.36           C
ATOM   1403  O   ALA A 105      15.043   3.736  11.616  1.00 93.36           O
ATOM   1404  HA  ALA A 105      13.712   2.970   9.610  1.00 93.36           H
ATOM   1405  CB  ALA A 105      14.771   4.301   8.301  1.00 93.36           C
ATOM   1406 1HB  ALA A 105      14.278   3.905   7.413  1.00 93.36           H
ATOM   1407 2HB  ALA A 105      14.925   5.373   8.185  1.00 93.36           H
ATOM   1408 3HB  ALA A 105      15.735   3.807   8.431  1.00 93.36           H
ATOM   1409  HN  ALA A 105      12.537   5.273   8.541  1.00 93.36           H
ATOM   1410  N   ILE A 106      14.522   5.848  10.997  1.00 89.81           N
ATOM   1411  CA  ILE A 106      15.124   6.459  12.170  1.00 89.81           C
ATOM   1412  C   ILE A 106      14.340   6.040  13.416  1.00 89.81           C
ATOM   1413  O   ILE A 106      14.931   5.700  14.440  1.00 89.81           O
ATOM   1414  HA  ILE A 106      16.140   6.073  12.255  1.00 89.81           H
ATOM   1415  CB  ILE A 106      15.229   7.975  11.991  1.00 89.81           C
ATOM   1416  HB  ILE A 106      14.255   8.350  11.677  1.00 89.81           H
ATOM   1417  CG1 ILE A 106      16.227   8.328  10.887  1.00 89.81           C
ATOM   1418 1HG1 ILE A 106      17.244   8.182  11.251  1.00 89.81           H
ATOM   1419 2HG1 ILE A 106      16.092   7.655  10.040  1.00 89.81           H
ATOM   1420  CG2 ILE A 106      15.572   8.661  13.315  1.00 89.81           C
ATOM   1421 1HG2 ILE A 106      14.792   8.449  14.046  1.00 89.81           H
ATOM   1422 2HG2 ILE A 106      16.527   8.285  13.682  1.00 89.81           H
ATOM   1423 3HG2 ILE A 106      15.640   9.738  13.159  1.00 89.81           H
ATOM   1424  CD1 ILE A 106      16.047   9.777  10.428  1.00 89.81           C
ATOM   1425 1HD1 ILE A 106      15.037   9.912  10.042  1.00 89.81           H
ATOM   1426 2HD1 ILE A 106      16.207  10.448  11.272  1.00 89.81           H
ATOM   1427 3HD1 ILE A 106      16.769  10.001   9.643  1.00 89.81           H
ATOM   1428  HN  ILE A 106      14.103   6.490  10.355  1.00 89.81           H
ATOM   1429  N   ALA A 107      13.022   6.078  13.288  1.00 91.11           N
ATOM   1430  CA  ALA A 107      12.152   5.786  14.414  1.00 91.11           C
ATOM   1431  C   ALA A 107      12.387   4.346  14.874  1.00 91.11           C
ATOM   1432  O   ALA A 107      12.363   4.061  16.071  1.00 91.11           O
ATOM   1433  HA  ALA A 107      12.418   6.465  15.224  1.00 91.11           H
ATOM   1434  CB  ALA A 107      10.697   6.041  14.015  1.00 91.11           C
ATOM   1435 1HB  ALA A 107      10.577   7.084  13.724  1.00 91.11           H
ATOM   1436 2HB  ALA A 107      10.433   5.397  13.175  1.00 91.11           H
ATOM   1437 3HB  ALA A 107      10.044   5.821  14.860  1.00 91.11           H
ATOM   1438  HN  ALA A 107      12.550   6.303  12.436  1.00 91.11           H
ATOM   1439  N   ALA A 108      12.608   3.476  13.900  1.00 90.68           N
ATOM   1440  CA  ALA A 108      12.795   2.063  14.186  1.00 90.68           C
ATOM   1441  C   ALA A 108      14.173   1.853  14.817  1.00 90.68           C
ATOM   1442  O   ALA A 108      14.362   0.933  15.611  1.00 90.68           O
ATOM   1443  HA  ALA A 108      12.028   1.765  14.901  1.00 90.68           H
ATOM   1444  CB  ALA A 108      12.612   1.253  12.901  1.00 90.68           C
ATOM   1445 1HB  ALA A 108      11.607   1.415  12.509  1.00 90.68           H
ATOM   1446 2HB  ALA A 108      13.346   1.574  12.162  1.00 90.68           H
ATOM   1447 3HB  ALA A 108      12.752   0.194  13.116  1.00 90.68           H
ATOM   1448  HN  ALA A 108      12.660   3.721  12.932  1.00 90.68           H
ATOM   1449  N   ALA A 109      15.100   2.721  14.439  1.00 89.23           N
ATOM   1450  CA  ALA A 109      16.477   2.585  14.882  1.00 89.23           C
ATOM   1451  C   ALA A 109      16.564   2.920  16.372  1.00 89.23           C
ATOM   1452  O   ALA A 109      17.353   2.321  17.101  1.00 89.23           O
ATOM   1453  HA  ALA A 109      16.773   1.547  14.733  1.00 89.23           H
ATOM   1454  CB  ALA A 109      17.378   3.481  14.030  1.00 89.23           C
ATOM   1455 1HB  ALA A 109      17.302   3.184  12.984  1.00 89.23           H
ATOM   1456 2HB  ALA A 109      17.063   4.520  14.136  1.00 89.23           H
ATOM   1457 3HB  ALA A 109      18.411   3.379  14.363  1.00 89.23           H
ATOM   1458  HN  ALA A 109      14.923   3.504  13.842  1.00 89.23           H
ATOM   1459  N   ASP A 110      15.741   3.874  16.781  1.00 79.94           N
ATOM   1460  CA  ASP A 110      15.822   4.405  18.131  1.00 79.94           C
ATOM   1461  C   ASP A 110      14.424   4.812  18.599  1.00 79.94           C
ATOM   1462  O   ASP A 110      13.682   3.992  19.139  1.00 79.94           O
ATOM   1463  HA  ASP A 110      16.244   3.599  18.731  1.00 79.94           H
ATOM   1464  CB  ASP A 110      16.718   5.644  18.183  1.00 79.94           C
ATOM   1465 1HB  ASP A 110      17.667   5.432  17.692  1.00 79.94           H
ATOM   1466 2HB  ASP A 110      16.249   6.459  17.631  1.00 79.94           H
ATOM   1467  CG  ASP A 110      16.970   6.078  19.628  1.00 79.94           C
ATOM   1468  OD1 ASP A 110      16.585   5.302  20.529  1.00 79.94           O
ATOM   1469  OD2 ASP A 110      17.542   7.177  19.799  1.00 79.94           O
ATOM   1470  HN  ASP A 110      15.030   4.283  16.208  1.00 79.94           H
ATOM   1471  N   GLN A 111      14.105   6.079  18.376  1.00 82.58           N
ATOM   1472  CA  GLN A 111      12.820   6.612  18.794  1.00 82.58           C
ATOM   1473  C   GLN A 111      12.385   7.743  17.860  1.00 82.58           C
ATOM   1474  O   GLN A 111      13.167   8.203  17.030  1.00 82.58           O
ATOM   1475  HA  GLN A 111      12.121   5.779  18.717  1.00 82.58           H
ATOM   1476  CB  GLN A 111      12.872   7.090  20.247  1.00 82.58           C
ATOM   1477 1HB  GLN A 111      11.910   7.519  20.527  1.00 82.58           H
ATOM   1478 2HB  GLN A 111      13.046   6.241  20.907  1.00 82.58           H
ATOM   1479  CG  GLN A 111      13.976   8.131  20.443  1.00 82.58           C
ATOM   1480 1HG  GLN A 111      14.942   7.693  20.191  1.00 82.58           H
ATOM   1481 2HG  GLN A 111      13.818   8.967  19.762  1.00 82.58           H
ATOM   1482  CD  GLN A 111      14.001   8.639  21.886  1.00 82.58           C
ATOM   1483  OE1 GLN A 111      13.037   8.533  22.625  1.00 82.58           O
ATOM   1484  NE2 GLN A 111      15.155   9.195  22.243  1.00 82.58           N
ATOM   1485 1HE2 GLN A 111      15.908   9.250  21.587  1.00 82.58           H
ATOM   1486 2HE2 GLN A 111      15.270   9.557  23.168  1.00 82.58           H
ATOM   1487  HN  GLN A 111      14.706   6.734  17.918  1.00 82.58           H
ATOM   1488  N   TRP A 112      11.138   8.159  18.027  1.00 87.96           N
ATOM   1489  CA  TRP A 112      10.598   9.245  17.227  1.00 87.96           C
ATOM   1490  C   TRP A 112      11.200  10.555  17.741  1.00 87.96           C
ATOM   1491  O   TRP A 112      10.903  10.985  18.854  1.00 87.96           O
ATOM   1492  HA  TRP A 112      10.897   9.078  16.193  1.00 87.96           H
ATOM   1493  CB  TRP A 112       9.068   9.239  17.256  1.00 87.96           C
ATOM   1494 1HB  TRP A 112       8.714   8.243  16.992  1.00 87.96           H
ATOM   1495 2HB  TRP A 112       8.733   9.438  18.274  1.00 87.96           H
ATOM   1496  CG  TRP A 112       8.424  10.259  16.315  1.00 87.96           C
ATOM   1497  CD1 TRP A 112       7.997  11.495  16.605  1.00 87.96           C
ATOM   1498  HD1 TRP A 112       8.058  11.949  17.595  1.00 87.96           H
ATOM   1499  CD2 TRP A 112       8.151  10.079  14.909  1.00 87.96           C
ATOM   1500  NE1 TRP A 112       7.469  12.122  15.495  1.00 87.96           N
ATOM   1501  HE1 TRP A 112       7.088  13.046  15.462  1.00 87.96           H
ATOM   1502  CE2 TRP A 112       7.566  11.233  14.431  1.00 87.96           C
ATOM   1503  CE3 TRP A 112       8.389   8.976  14.070  1.00 87.96           C
ATOM   1504  HE3 TRP A 112       8.849   8.053  14.424  1.00 87.96           H
ATOM   1505  CZ2 TRP A 112       7.171  11.397  13.097  1.00 87.96           C
ATOM   1506  HZ2 TRP A 112       6.711  12.320  12.744  1.00 87.96           H
ATOM   1507  CZ3 TRP A 112       7.989   9.156  12.740  1.00 87.96           C
ATOM   1508  HZ3 TRP A 112       8.151   8.331  12.047  1.00 87.96           H
ATOM   1509  CH2 TRP A 112       7.399  10.312  12.243  1.00 87.96           C
ATOM   1510  HH2 TRP A 112       7.115  10.373  11.192  1.00 87.96           H
ATOM   1511  HN  TRP A 112      10.502   7.768  18.693  1.00 87.96           H
ATOM   1512  N   LYS A 113      12.036  11.153  16.904  1.00 80.61           N
ATOM   1513  CA  LYS A 113      12.808  12.312  17.318  1.00 80.61           C
ATOM   1514  C   LYS A 113      12.188  13.574  16.715  1.00 80.61           C
ATOM   1515  O   LYS A 113      12.756  14.660  16.820  1.00 80.61           O
ATOM   1516  HA  LYS A 113      12.740  12.379  18.404  1.00 80.61           H
ATOM   1517  CB  LYS A 113      14.286  12.124  16.968  1.00 80.61           C
ATOM   1518 1HB  LYS A 113      14.396  12.010  15.889  1.00 80.61           H
ATOM   1519 2HB  LYS A 113      14.846  13.014  17.253  1.00 80.61           H
ATOM   1520  CG  LYS A 113      14.866  10.900  17.678  1.00 80.61           C
ATOM   1521 1HG  LYS A 113      14.693  10.981  18.751  1.00 80.61           H
ATOM   1522 2HG  LYS A 113      14.352  10.001  17.339  1.00 80.61           H
ATOM   1523  CD  LYS A 113      16.367  10.769  17.407  1.00 80.61           C
ATOM   1524 1HD  LYS A 113      16.539  10.679  16.335  1.00 80.61           H
ATOM   1525 2HD  LYS A 113      16.880  11.672  17.738  1.00 80.61           H
ATOM   1526  CE  LYS A 113      16.950   9.552  18.127  1.00 80.61           C
ATOM   1527 1HE  LYS A 113      16.771   9.635  19.199  1.00 80.61           H
ATOM   1528 2HE  LYS A 113      16.445   8.646  17.790  1.00 80.61           H
ATOM   1529  NZ  LYS A 113      18.403   9.443  17.867  1.00 80.61           N
ATOM   1530 1HZ  LYS A 113      18.769   8.620  18.335  1.00 80.61           H
ATOM   1531 2HZ  LYS A 113      18.563   9.364  16.869  1.00 80.61           H
ATOM   1532 3HZ  LYS A 113      18.872  10.269  18.221  1.00 80.61           H
ATOM   1533  HN  LYS A 113      12.189  10.858  15.961  1.00 80.61           H
ATOM   1534  N   PHE A 114      11.032  13.389  16.096  1.00 86.93           N
ATOM   1535  CA  PHE A 114      10.420  14.454  15.319  1.00 86.93           C
ATOM   1536  C   PHE A 114       9.197  15.025  16.040  1.00 86.93           C
ATOM   1537  O   PHE A 114       8.737  14.460  17.031  1.00 86.93           O
ATOM   1538  HA  PHE A 114      11.168  15.238  15.200  1.00 86.93           H
ATOM   1539  CB  PHE A 114       9.973  13.839  13.991  1.00 86.93           C
ATOM   1540 1HB  PHE A 114       9.168  13.130  14.183  1.00 86.93           H
ATOM   1541 2HB  PHE A 114       9.561  14.626  13.359  1.00 86.93           H
ATOM   1542  CG  PHE A 114      11.091  13.126  13.229  1.00 86.93           C
ATOM   1543  CD1 PHE A 114      12.019  13.850  12.547  1.00 86.93           C
ATOM   1544  HD1 PHE A 114      11.966  14.938  12.543  1.00 86.93           H
ATOM   1545  CD2 PHE A 114      11.158  11.767  13.233  1.00 86.93           C
ATOM   1546  HD2 PHE A 114      10.414  11.187  13.779  1.00 86.93           H
ATOM   1547  CE1 PHE A 114      13.057  13.187  11.839  1.00 86.93           C
ATOM   1548  HE1 PHE A 114      13.800  13.768  11.292  1.00 86.93           H
ATOM   1549  CE2 PHE A 114      12.195  11.105  12.525  1.00 86.93           C
ATOM   1550  HE2 PHE A 114      12.249  10.016  12.528  1.00 86.93           H
ATOM   1551  CZ  PHE A 114      13.123  11.829  11.843  1.00 86.93           C
ATOM   1552  HZ  PHE A 114      13.920  11.321  11.300  1.00 86.93           H
ATOM   1553  HN  PHE A 114      10.516  12.532  16.118  1.00 86.93           H
ATOM   1554  N   GLN A 115       8.706  16.137  15.514  1.00 80.37           N
ATOM   1555  CA  GLN A 115       7.569  16.812  16.118  1.00 80.37           C
ATOM   1556  C   GLN A 115       6.281  16.035  15.838  1.00 80.37           C
ATOM   1557  O   GLN A 115       6.245  15.185  14.950  1.00 80.37           O
ATOM   1558  HA  GLN A 115       7.772  16.820  17.188  1.00 80.37           H
ATOM   1559  CB  GLN A 115       7.459  18.254  15.618  1.00 80.37           C
ATOM   1560 1HB  GLN A 115       7.423  18.263  14.528  1.00 80.37           H
ATOM   1561 2HB  GLN A 115       6.527  18.695  15.971  1.00 80.37           H
ATOM   1562  CG  GLN A 115       8.642  19.094  16.102  1.00 80.37           C
ATOM   1563 1HG  GLN A 115       8.717  19.032  17.188  1.00 80.37           H
ATOM   1564 2HG  GLN A 115       9.570  18.691  15.695  1.00 80.37           H
ATOM   1565  CD  GLN A 115       8.486  20.556  15.679  1.00 80.37           C
ATOM   1566  OE1 GLN A 115       7.601  20.919  14.922  1.00 80.37           O
ATOM   1567  NE2 GLN A 115       9.393  21.372  16.209  1.00 80.37           N
ATOM   1568 1HE2 GLN A 115      10.094  21.010  16.824  1.00 80.37           H
ATOM   1569 2HE2 GLN A 115       9.374  22.348  15.993  1.00 80.37           H
ATOM   1570  HN  GLN A 115       9.070  16.576  14.693  1.00 80.37           H
ATOM   1571  N   THR A 116       5.255  16.355  16.613  1.00 86.92           N
ATOM   1572  CA  THR A 116       3.972  15.689  16.468  1.00 86.92           C
ATOM   1573  C   THR A 116       3.422  15.891  15.055  1.00 86.92           C
ATOM   1574  O   THR A 116       2.844  14.975  14.473  1.00 86.92           O
ATOM   1575  HA  THR A 116       4.124  14.618  16.602  1.00 86.92           H
ATOM   1576  CB  THR A 116       3.041  16.213  17.563  1.00 86.92           C
ATOM   1577  HB  THR A 116       2.685  17.216  17.325  1.00 86.92           H
ATOM   1578  OG1 THR A 116       3.811  16.102  18.757  1.00 86.92           O
ATOM   1579  HG1 THR A 116       3.403  16.659  19.480  1.00 86.92           H
ATOM   1580  CG2 THR A 116       1.844  15.292  17.805  1.00 86.92           C
ATOM   1581 1HG2 THR A 116       2.199  14.307  18.110  1.00 86.92           H
ATOM   1582 2HG2 THR A 116       1.264  15.201  16.887  1.00 86.92           H
ATOM   1583 3HG2 THR A 116       1.215  15.711  18.591  1.00 86.92           H
ATOM   1584  HN  THR A 116       5.290  17.054  17.327  1.00 86.92           H
ATOM   1585  N   PHE A 117       3.622  17.097  14.544  1.00 90.06           N
ATOM   1586  CA  PHE A 117       3.136  17.437  13.217  1.00 90.06           C
ATOM   1587  C   PHE A 117       3.655  16.447  12.173  1.00 90.06           C
ATOM   1588  O   PHE A 117       2.894  15.972  11.331  1.00 90.06           O
ATOM   1589  HA  PHE A 117       2.047  17.391  13.250  1.00 90.06           H
ATOM   1590  CB  PHE A 117       3.670  18.833  12.890  1.00 90.06           C
ATOM   1591 1HB  PHE A 117       3.301  19.537  13.635  1.00 90.06           H
ATOM   1592 2HB  PHE A 117       4.757  18.823  12.972  1.00 90.06           H
ATOM   1593  CG  PHE A 117       3.283  19.337  11.498  1.00 90.06           C
ATOM   1594  CD1 PHE A 117       4.214  19.378  10.507  1.00 90.06           C
ATOM   1595  HD1 PHE A 117       5.235  19.052  10.704  1.00 90.06           H
ATOM   1596  CD2 PHE A 117       2.009  19.743  11.251  1.00 90.06           C
ATOM   1597  HD2 PHE A 117       1.264  19.710  12.046  1.00 90.06           H
ATOM   1598  CE1 PHE A 117       3.855  19.845   9.215  1.00 90.06           C
ATOM   1599  HE1 PHE A 117       4.600  19.878   8.420  1.00 90.06           H
ATOM   1600  CE2 PHE A 117       1.650  20.210   9.960  1.00 90.06           C
ATOM   1601  HE2 PHE A 117       0.629  20.536   9.762  1.00 90.06           H
ATOM   1602  CZ  PHE A 117       2.580  20.252   8.968  1.00 90.06           C
ATOM   1603  HZ  PHE A 117       2.305  20.610   7.977  1.00 90.06           H
ATOM   1604  HN  PHE A 117       4.105  17.833  15.019  1.00 90.06           H
ATOM   1605  N   MET A 118       4.947  16.166  12.260  1.00 86.82           N
ATOM   1606  CA  MET A 118       5.579  15.253  11.324  1.00 86.82           C
ATOM   1607  C   MET A 118       5.004  13.842  11.461  1.00 86.82           C
ATOM   1608  O   MET A 118       4.910  13.108  10.478  1.00 86.82           O
ATOM   1609  HA  MET A 118       5.357  15.649  10.333  1.00 86.82           H
ATOM   1610  CB  MET A 118       7.086  15.218  11.584  1.00 86.82           C
ATOM   1611 1HB  MET A 118       7.272  15.056  12.645  1.00 86.82           H
ATOM   1612 2HB  MET A 118       7.532  14.378  11.050  1.00 86.82           H
ATOM   1613  CG  MET A 118       7.750  16.522  11.138  1.00 86.82           C
ATOM   1614 1HG  MET A 118       7.395  17.349  11.752  1.00 86.82           H
ATOM   1615 2HG  MET A 118       8.829  16.459  11.281  1.00 86.82           H
ATOM   1616  SD  MET A 118       7.382  16.839   9.420  1.00 86.82           S
ATOM   1617  CE  MET A 118       8.225  15.459   8.663  1.00 86.82           C
ATOM   1618 1HE  MET A 118       9.287  15.506   8.904  1.00 86.82           H
ATOM   1619 2HE  MET A 118       7.807  14.526   9.041  1.00 86.82           H
ATOM   1620 3HE  MET A 118       8.096  15.504   7.581  1.00 86.82           H
ATOM   1621  HN  MET A 118       5.556  16.550  12.954  1.00 86.82           H
ATOM   1622  N   CYS A 119       4.635  13.504  12.688  1.00 91.88           N
ATOM   1623  CA  CYS A 119       4.019  12.216  12.956  1.00 91.88           C
ATOM   1624  C   CYS A 119       2.715  12.131  12.160  1.00 91.88           C
ATOM   1625  O   CYS A 119       2.459  11.135  11.487  1.00 91.88           O
ATOM   1626  HA  CYS A 119       4.726  11.456  12.624  1.00 91.88           H
ATOM   1627  CB  CYS A 119       3.789  12.000  14.454  1.00 91.88           C
ATOM   1628 1HB  CYS A 119       4.745  11.966  14.976  1.00 91.88           H
ATOM   1629 2HB  CYS A 119       3.229  12.838  14.868  1.00 91.88           H
ATOM   1630  SG  CYS A 119       2.873  10.440  14.727  1.00 91.88           S
ATOM   1631  HN  CYS A 119       4.751  14.093  13.488  1.00 91.88           H
ATOM   1632  N   LYS A 120       1.926  13.191  12.264  1.00 90.71           N
ATOM   1633  CA  LYS A 120       0.641  13.236  11.588  1.00 90.71           C
ATOM   1634  C   LYS A 120       0.859  13.107  10.079  1.00 90.71           C
ATOM   1635  O   LYS A 120       0.186  12.319   9.416  1.00 90.71           O
ATOM   1636  HA  LYS A 120       0.063  12.376  11.928  1.00 90.71           H
ATOM   1637  CB  LYS A 120      -0.134  14.491  11.993  1.00 90.71           C
ATOM   1638 1HB  LYS A 120       0.481  15.374  11.821  1.00 90.71           H
ATOM   1639 2HB  LYS A 120      -1.020  14.594  11.366  1.00 90.71           H
ATOM   1640  CG  LYS A 120      -0.547  14.430  13.465  1.00 90.71           C
ATOM   1641 1HG  LYS A 120      -0.972  13.450  13.686  1.00 90.71           H
ATOM   1642 2HG  LYS A 120       0.332  14.547  14.098  1.00 90.71           H
ATOM   1643  CD  LYS A 120      -1.569  15.521  13.793  1.00 90.71           C
ATOM   1644 1HD  LYS A 120      -1.123  16.502  13.631  1.00 90.71           H
ATOM   1645 2HD  LYS A 120      -2.420  15.442  13.118  1.00 90.71           H
ATOM   1646  CE  LYS A 120      -2.047  15.405  15.242  1.00 90.71           C
ATOM   1647 1HE  LYS A 120      -2.067  14.357  15.542  1.00 90.71           H
ATOM   1648 2HE  LYS A 120      -1.347  15.913  15.904  1.00 90.71           H
ATOM   1649  NZ  LYS A 120      -3.396  15.995  15.391  1.00 90.71           N
ATOM   1650 1HZ  LYS A 120      -3.700  15.906  16.354  1.00 90.71           H
ATOM   1651 2HZ  LYS A 120      -3.366  16.976  15.135  1.00 90.71           H
ATOM   1652 3HZ  LYS A 120      -4.047  15.508  14.784  1.00 90.71           H
ATOM   1653  HN  LYS A 120       2.152  14.006  12.798  1.00 90.71           H
ATOM   1654  N   VAL A 121       1.802  13.894   9.581  1.00 91.77           N
ATOM   1655  CA  VAL A 121       2.042  13.959   8.149  1.00 91.77           C
ATOM   1656  C   VAL A 121       2.469  12.579   7.644  1.00 91.77           C
ATOM   1657  O   VAL A 121       1.922  12.076   6.665  1.00 91.77           O
ATOM   1658  HA  VAL A 121       1.102  14.232   7.670  1.00 91.77           H
ATOM   1659  CB  VAL A 121       3.067  15.052   7.840  1.00 91.77           C
ATOM   1660  HB  VAL A 121       3.940  14.881   8.470  1.00 91.77           H
ATOM   1661  CG1 VAL A 121       3.520  14.982   6.380  1.00 91.77           C
ATOM   1662 1HG1 VAL A 121       3.976  14.011   6.188  1.00 91.77           H
ATOM   1663 2HG1 VAL A 121       2.659  15.115   5.726  1.00 91.77           H
ATOM   1664 3HG1 VAL A 121       4.248  15.770   6.188  1.00 91.77           H
ATOM   1665  CG2 VAL A 121       2.509  16.437   8.175  1.00 91.77           C
ATOM   1666 1HG2 VAL A 121       1.613  16.621   7.583  1.00 91.77           H
ATOM   1667 2HG2 VAL A 121       2.260  16.482   9.235  1.00 91.77           H
ATOM   1668 3HG2 VAL A 121       3.258  17.195   7.946  1.00 91.77           H
ATOM   1669  HN  VAL A 121       2.394  14.478  10.136  1.00 91.77           H
ATOM   1670  N   VAL A 122       3.443  12.007   8.337  1.00 90.05           N
ATOM   1671  CA  VAL A 122       4.083  10.791   7.863  1.00 90.05           C
ATOM   1672  C   VAL A 122       3.057   9.657   7.834  1.00 90.05           C
ATOM   1673  O   VAL A 122       2.980   8.909   6.861  1.00 90.05           O
ATOM   1674  HA  VAL A 122       4.430  10.977   6.846  1.00 90.05           H
ATOM   1675  CB  VAL A 122       5.303  10.471   8.729  1.00 90.05           C
ATOM   1676  HB  VAL A 122       4.988  10.490   9.772  1.00 90.05           H
ATOM   1677  CG1 VAL A 122       5.839   9.070   8.425  1.00 90.05           C
ATOM   1678 1HG1 VAL A 122       5.063   8.332   8.628  1.00 90.05           H
ATOM   1679 2HG1 VAL A 122       6.130   9.012   7.376  1.00 90.05           H
ATOM   1680 3HG1 VAL A 122       6.706   8.868   9.054  1.00 90.05           H
ATOM   1681  CG2 VAL A 122       6.396  11.527   8.549  1.00 90.05           C
ATOM   1682 1HG2 VAL A 122       6.706  11.554   7.504  1.00 90.05           H
ATOM   1683 2HG2 VAL A 122       6.009  12.504   8.838  1.00 90.05           H
ATOM   1684 3HG2 VAL A 122       7.252  11.275   9.175  1.00 90.05           H
ATOM   1685  HN  VAL A 122       3.794  12.359   9.204  1.00 90.05           H
ATOM   1686  N   ASN A 123       2.293   9.566   8.913  1.00 89.57           N
ATOM   1687  CA  ASN A 123       1.276   8.534   9.024  1.00 89.57           C
ATOM   1688  C   ASN A 123       0.226   8.737   7.930  1.00 89.57           C
ATOM   1689  O   ASN A 123      -0.214   7.777   7.301  1.00 89.57           O
ATOM   1690  HA  ASN A 123       1.812   7.591   8.917  1.00 89.57           H
ATOM   1691  CB  ASN A 123       0.567   8.603  10.379  1.00 89.57           C
ATOM   1692 1HB  ASN A 123       0.565   9.631  10.740  1.00 89.57           H
ATOM   1693 2HB  ASN A 123      -0.474   8.303  10.264  1.00 89.57           H
ATOM   1694  CG  ASN A 123       1.254   7.698  11.404  1.00 89.57           C
ATOM   1695  OD1 ASN A 123       2.047   6.832  11.073  1.00 89.57           O
ATOM   1696  ND2 ASN A 123       0.906   7.947  12.663  1.00 89.57           N
ATOM   1697 1HD2 ASN A 123       0.249   8.673  12.867  1.00 89.57           H
ATOM   1698 2HD2 ASN A 123       1.302   7.408  13.407  1.00 89.57           H
ATOM   1699  HN  ASN A 123       2.360  10.180   9.699  1.00 89.57           H
ATOM   1700  N   SER A 124      -0.145   9.995   7.737  1.00 90.63           N
ATOM   1701  CA  SER A 124      -1.187  10.329   6.781  1.00 90.63           C
ATOM   1702  C   SER A 124      -0.729   9.979   5.364  1.00 90.63           C
ATOM   1703  O   SER A 124      -1.478   9.376   4.597  1.00 90.63           O
ATOM   1704  HA  SER A 124      -2.046   9.723   7.067  1.00 90.63           H
ATOM   1705  CB  SER A 124      -1.558  11.811   6.868  1.00 90.63           C
ATOM   1706 1HB  SER A 124      -0.696  12.418   6.589  1.00 90.63           H
ATOM   1707 2HB  SER A 124      -2.347  12.030   6.148  1.00 90.63           H
ATOM   1708  OG  SER A 124      -1.993  12.177   8.174  1.00 90.63           O
ATOM   1709  HG  SER A 124      -1.323  12.785   8.600  1.00 90.63           H
ATOM   1710  HN  SER A 124       0.253  10.775   8.220  1.00 90.63           H
ATOM   1711  N   MET A 125       0.500  10.371   5.060  1.00 84.91           N
ATOM   1712  CA  MET A 125       1.055  10.133   3.738  1.00 84.91           C
ATOM   1713  C   MET A 125       1.104   8.636   3.426  1.00 84.91           C
ATOM   1714  O   MET A 125       0.716   8.213   2.338  1.00 84.91           O
ATOM   1715  HA  MET A 125       0.382  10.635   3.042  1.00 84.91           H
ATOM   1716  CB  MET A 125       2.468  10.717   3.665  1.00 84.91           C
ATOM   1717 1HB  MET A 125       3.025  10.441   4.560  1.00 84.91           H
ATOM   1718 2HB  MET A 125       2.998  10.289   2.815  1.00 84.91           H
ATOM   1719  CG  MET A 125       2.425  12.241   3.533  1.00 84.91           C
ATOM   1720 1HG  MET A 125       1.827  12.522   2.666  1.00 84.91           H
ATOM   1721 2HG  MET A 125       1.943  12.677   4.408  1.00 84.91           H
ATOM   1722  SD  MET A 125       4.081  12.886   3.366  1.00 84.91           S
ATOM   1723  CE  MET A 125       4.435  12.401   1.685  1.00 84.91           C
ATOM   1724 1HE  MET A 125       4.371  11.316   1.599  1.00 84.91           H
ATOM   1725 2HE  MET A 125       3.710  12.862   1.014  1.00 84.91           H
ATOM   1726 3HE  MET A 125       5.439  12.728   1.416  1.00 84.91           H
ATOM   1727  HN  MET A 125       1.110  10.843   5.696  1.00 84.91           H
ATOM   1728  N   TYR A 126       1.585   7.877   4.399  1.00 84.99           N
ATOM   1729  CA  TYR A 126       1.712   6.439   4.232  1.00 84.99           C
ATOM   1730  C   TYR A 126       0.372   5.811   3.843  1.00 84.99           C
ATOM   1731  O   TYR A 126       0.303   5.020   2.904  1.00 84.99           O
ATOM   1732  HA  TYR A 126       2.435   6.255   3.438  1.00 84.99           H
ATOM   1733  CB  TYR A 126       2.141   5.893   5.596  1.00 84.99           C
ATOM   1734 1HB  TYR A 126       3.174   6.185   5.784  1.00 84.99           H
ATOM   1735 2HB  TYR A 126       1.531   6.358   6.370  1.00 84.99           H
ATOM   1736  CG  TYR A 126       2.026   4.372   5.721  1.00 84.99           C
ATOM   1737  CD1 TYR A 126       0.976   3.816   6.424  1.00 84.99           C
ATOM   1738  HD1 TYR A 126       0.230   4.459   6.889  1.00 84.99           H
ATOM   1739  CD2 TYR A 126       2.971   3.557   5.132  1.00 84.99           C
ATOM   1740  HD2 TYR A 126       3.800   3.997   4.577  1.00 84.99           H
ATOM   1741  CE1 TYR A 126       0.868   2.385   6.542  1.00 84.99           C
ATOM   1742  HE1 TYR A 126       0.044   1.932   7.094  1.00 84.99           H
ATOM   1743  CE2 TYR A 126       2.862   2.126   5.250  1.00 84.99           C
ATOM   1744  HE2 TYR A 126       3.602   1.471   4.790  1.00 84.99           H
ATOM   1745  CZ  TYR A 126       1.816   1.611   5.949  1.00 84.99           C
ATOM   1746  OH  TYR A 126       1.713   0.259   6.061  1.00 84.99           O
ATOM   1747  HH  TYR A 126       0.930   0.022   6.635  1.00 84.99           H
ATOM   1748  HN  TYR A 126       1.884   8.227   5.286  1.00 84.99           H
ATOM   1749  N   LYS A 127      -0.659   6.188   4.585  1.00 85.10           N
ATOM   1750  CA  LYS A 127      -1.959   5.557   4.435  1.00 85.10           C
ATOM   1751  C   LYS A 127      -2.587   6.001   3.113  1.00 85.10           C
ATOM   1752  O   LYS A 127      -3.220   5.202   2.423  1.00 85.10           O
ATOM   1753  HA  LYS A 127      -1.797   4.480   4.396  1.00 85.10           H
ATOM   1754  CB  LYS A 127      -2.835   5.838   5.658  1.00 85.10           C
ATOM   1755 1HB  LYS A 127      -2.269   5.645   6.569  1.00 85.10           H
ATOM   1756 2HB  LYS A 127      -3.115   6.891   5.674  1.00 85.10           H
ATOM   1757  CG  LYS A 127      -4.095   4.970   5.640  1.00 85.10           C
ATOM   1758 1HG  LYS A 127      -4.736   5.269   4.810  1.00 85.10           H
ATOM   1759 2HG  LYS A 127      -3.822   3.929   5.473  1.00 85.10           H
ATOM   1760  CD  LYS A 127      -4.866   5.096   6.956  1.00 85.10           C
ATOM   1761 1HD  LYS A 127      -4.263   4.699   7.774  1.00 85.10           H
ATOM   1762 2HD  LYS A 127      -5.048   6.148   7.177  1.00 85.10           H
ATOM   1763  CE  LYS A 127      -6.197   4.346   6.886  1.00 85.10           C
ATOM   1764 1HE  LYS A 127      -6.731   4.625   5.977  1.00 85.10           H
ATOM   1765 2HE  LYS A 127      -6.015   3.273   6.831  1.00 85.10           H
ATOM   1766  NZ  LYS A 127      -7.029   4.653   8.071  1.00 85.10           N
ATOM   1767 1HZ  LYS A 127      -7.948   4.241   7.955  1.00 85.10           H
ATOM   1768 2HZ  LYS A 127      -6.589   4.271   8.901  1.00 85.10           H
ATOM   1769 3HZ  LYS A 127      -7.119   5.658   8.169  1.00 85.10           H
ATOM   1770  HN  LYS A 127      -0.616   6.909   5.277  1.00 85.10           H
ATOM   1771  N   MET A 128      -2.391   7.273   2.799  1.00 85.40           N
ATOM   1772  CA  MET A 128      -2.917   7.828   1.563  1.00 85.40           C
ATOM   1773  C   MET A 128      -2.337   7.105   0.346  1.00 85.40           C
ATOM   1774  O   MET A 128      -3.060   6.796  -0.600  1.00 85.40           O
ATOM   1775  HA  MET A 128      -3.995   7.673   1.607  1.00 85.40           H
ATOM   1776  CB  MET A 128      -2.571   9.317   1.485  1.00 85.40           C
ATOM   1777 1HB  MET A 128      -2.889   9.816   2.400  1.00 85.40           H
ATOM   1778 2HB  MET A 128      -1.490   9.439   1.414  1.00 85.40           H
ATOM   1779  CG  MET A 128      -3.245   9.973   0.278  1.00 85.40           C
ATOM   1780 1HG  MET A 128      -2.836   9.562  -0.645  1.00 85.40           H
ATOM   1781 2HG  MET A 128      -4.312   9.751   0.282  1.00 85.40           H
ATOM   1782  SD  MET A 128      -2.990  11.739   0.323  1.00 85.40           S
ATOM   1783  CE  MET A 128      -2.201  11.979  -1.261  1.00 85.40           C
ATOM   1784 1HE  MET A 128      -1.279  11.399  -1.298  1.00 85.40           H
ATOM   1785 2HE  MET A 128      -2.871  11.648  -2.054  1.00 85.40           H
ATOM   1786 3HE  MET A 128      -1.972  13.036  -1.396  1.00 85.40           H
ATOM   1787  HN  MET A 128      -1.884   7.918   3.370  1.00 85.40           H
ATOM   1788  N   ASN A 129      -1.037   6.854   0.410  1.00 80.71           N
ATOM   1789  CA  ASN A 129      -0.340   6.231  -0.702  1.00 80.71           C
ATOM   1790  C   ASN A 129      -0.730   4.753  -0.778  1.00 80.71           C
ATOM   1791  O   ASN A 129      -0.828   4.189  -1.866  1.00 80.71           O
ATOM   1792  HA  ASN A 129      -0.650   6.789  -1.584  1.00 80.71           H
ATOM   1793  CB  ASN A 129       1.177   6.311  -0.515  1.00 80.71           C
ATOM   1794 1HB  ASN A 129       1.449   5.900   0.457  1.00 80.71           H
ATOM   1795 2HB  ASN A 129       1.672   5.699  -1.269  1.00 80.71           H
ATOM   1796  CG  ASN A 129       1.666   7.756  -0.620  1.00 80.71           C
ATOM   1797  OD1 ASN A 129       1.133   8.568  -1.359  1.00 80.71           O
ATOM   1798  ND2 ASN A 129       2.709   8.032   0.158  1.00 80.71           N
ATOM   1799 1HD2 ASN A 129       3.100   7.320   0.741  1.00 80.71           H
ATOM   1800 2HD2 ASN A 129       3.102   8.952   0.160  1.00 80.71           H
ATOM   1801  HN  ASN A 129      -0.464   7.070   1.201  1.00 80.71           H
ATOM   1802  N   PHE A 130      -0.940   4.168   0.393  1.00 85.07           N
ATOM   1803  CA  PHE A 130      -1.352   2.777   0.471  1.00 85.07           C
ATOM   1804  C   PHE A 130      -2.607   2.529  -0.368  1.00 85.07           C
ATOM   1805  O   PHE A 130      -2.627   1.635  -1.212  1.00 85.07           O
ATOM   1806  HA  PHE A 130      -0.531   2.175   0.081  1.00 85.07           H
ATOM   1807  CB  PHE A 130      -1.668   2.486   1.939  1.00 85.07           C
ATOM   1808 1HB  PHE A 130      -0.755   2.592   2.525  1.00 85.07           H
ATOM   1809 2HB  PHE A 130      -2.370   3.236   2.305  1.00 85.07           H
ATOM   1810  CG  PHE A 130      -2.256   1.095   2.186  1.00 85.07           C
ATOM   1811  CD1 PHE A 130      -3.596   0.945   2.361  1.00 85.07           C
ATOM   1812  HD1 PHE A 130      -4.251   1.815   2.327  1.00 85.07           H
ATOM   1813  CD2 PHE A 130      -1.438   0.009   2.229  1.00 85.07           C
ATOM   1814  HD2 PHE A 130      -0.364   0.130   2.088  1.00 85.07           H
ATOM   1815  CE1 PHE A 130      -4.142  -0.346   2.590  1.00 85.07           C
ATOM   1816  HE1 PHE A 130      -5.216  -0.467   2.731  1.00 85.07           H
ATOM   1817  CE2 PHE A 130      -1.984  -1.282   2.457  1.00 85.07           C
ATOM   1818  HE2 PHE A 130      -1.329  -2.152   2.492  1.00 85.07           H
ATOM   1819  CZ  PHE A 130      -3.324  -1.432   2.633  1.00 85.07           C
ATOM   1820  HZ  PHE A 130      -3.743  -2.423   2.808  1.00 85.07           H
ATOM   1821  HN  PHE A 130      -0.835   4.628   1.274  1.00 85.07           H
ATOM   1822  N   TYR A 131      -3.625   3.336  -0.105  1.00 91.10           N
ATOM   1823  CA  TYR A 131      -4.901   3.175  -0.782  1.00 91.10           C
ATOM   1824  C   TYR A 131      -4.788   3.554  -2.260  1.00 91.10           C
ATOM   1825  O   TYR A 131      -5.344   2.875  -3.122  1.00 91.10           O
ATOM   1826  HA  TYR A 131      -5.194   2.129  -0.704  1.00 91.10           H
ATOM   1827  CB  TYR A 131      -5.867   4.140  -0.093  1.00 91.10           C
ATOM   1828 1HB  TYR A 131      -5.356   5.087   0.083  1.00 91.10           H
ATOM   1829 2HB  TYR A 131      -6.699   4.348  -0.766  1.00 91.10           H
ATOM   1830  CG  TYR A 131      -6.422   3.622   1.236  1.00 91.10           C
ATOM   1831  CD1 TYR A 131      -7.086   2.414   1.282  1.00 91.10           C
ATOM   1832  HD1 TYR A 131      -7.216   1.828   0.371  1.00 91.10           H
ATOM   1833  CD2 TYR A 131      -6.258   4.364   2.388  1.00 91.10           C
ATOM   1834  HD2 TYR A 131      -5.733   5.319   2.352  1.00 91.10           H
ATOM   1835  CE1 TYR A 131      -7.609   1.926   2.532  1.00 91.10           C
ATOM   1836  HE1 TYR A 131      -8.135   0.973   2.582  1.00 91.10           H
ATOM   1837  CE2 TYR A 131      -6.780   3.876   3.638  1.00 91.10           C
ATOM   1838  HE2 TYR A 131      -6.658   4.452   4.556  1.00 91.10           H
ATOM   1839  CZ  TYR A 131      -7.430   2.681   3.649  1.00 91.10           C
ATOM   1840  OH  TYR A 131      -7.923   2.221   4.829  1.00 91.10           O
ATOM   1841  HH  TYR A 131      -8.169   2.989   5.420  1.00 91.10           H
ATOM   1842  HN  TYR A 131      -3.587   4.086   0.554  1.00 91.10           H
ATOM   1843  N   SER A 132      -4.066   4.637  -2.508  1.00 90.85           N
ATOM   1844  CA  SER A 132      -3.970   5.181  -3.852  1.00 90.85           C
ATOM   1845  C   SER A 132      -3.318   4.159  -4.785  1.00 90.85           C
ATOM   1846  O   SER A 132      -3.772   3.962  -5.911  1.00 90.85           O
ATOM   1847  HA  SER A 132      -4.998   5.377  -4.158  1.00 90.85           H
ATOM   1848  CB  SER A 132      -3.178   6.490  -3.861  1.00 90.85           C
ATOM   1849 1HB  SER A 132      -3.119   6.871  -4.880  1.00 90.85           H
ATOM   1850 2HB  SER A 132      -3.707   7.238  -3.271  1.00 90.85           H
ATOM   1851  OG  SER A 132      -1.862   6.320  -3.341  1.00 90.85           O
ATOM   1852  HG  SER A 132      -1.349   7.175  -3.422  1.00 90.85           H
ATOM   1853  HN  SER A 132      -3.554   5.139  -1.811  1.00 90.85           H
ATOM   1854  N   CYS A 133      -2.262   3.535  -4.282  1.00 88.58           N
ATOM   1855  CA  CYS A 133      -1.533   2.551  -5.063  1.00 88.58           C
ATOM   1856  C   CYS A 133      -2.489   1.408  -5.409  1.00 88.58           C
ATOM   1857  O   CYS A 133      -2.596   1.014  -6.569  1.00 88.58           O
ATOM   1858  HA  CYS A 133      -1.192   3.058  -5.966  1.00 88.58           H
ATOM   1859  CB  CYS A 133      -0.290   2.051  -4.324  1.00 88.58           C
ATOM   1860 1HB  CYS A 133      -0.553   1.762  -3.306  1.00 88.58           H
ATOM   1861 2HB  CYS A 133       0.103   1.161  -4.816  1.00 88.58           H
ATOM   1862  SG  CYS A 133       0.987   3.361  -4.289  1.00 88.58           S
ATOM   1863  HG  CYS A 133       0.497   4.006  -3.234  1.00 88.58           H
ATOM   1864  HN  CYS A 133      -1.906   3.693  -3.361  1.00 88.58           H
ATOM   1865  N   VAL A 134      -3.159   0.908  -4.382  1.00 87.57           N
ATOM   1866  CA  VAL A 134      -4.001  -0.266  -4.537  1.00 87.57           C
ATOM   1867  C   VAL A 134      -5.116   0.040  -5.540  1.00 87.57           C
ATOM   1868  O   VAL A 134      -5.412  -0.775  -6.412  1.00 87.57           O
ATOM   1869  HA  VAL A 134      -3.379  -1.066  -4.939  1.00 87.57           H
ATOM   1870  CB  VAL A 134      -4.530  -0.716  -3.174  1.00 87.57           C
ATOM   1871  HB  VAL A 134      -4.980   0.150  -2.687  1.00 87.57           H
ATOM   1872  CG1 VAL A 134      -5.615  -1.783  -3.331  1.00 87.57           C
ATOM   1873 1HG1 VAL A 134      -6.443  -1.376  -3.911  1.00 87.57           H
ATOM   1874 2HG1 VAL A 134      -5.200  -2.649  -3.848  1.00 87.57           H
ATOM   1875 3HG1 VAL A 134      -5.973  -2.085  -2.347  1.00 87.57           H
ATOM   1876  CG2 VAL A 134      -3.392  -1.218  -2.283  1.00 87.57           C
ATOM   1877 1HG2 VAL A 134      -2.901  -2.064  -2.763  1.00 87.57           H
ATOM   1878 2HG2 VAL A 134      -2.669  -0.416  -2.130  1.00 87.57           H
ATOM   1879 3HG2 VAL A 134      -3.796  -1.531  -1.320  1.00 87.57           H
ATOM   1880  HN  VAL A 134      -3.134   1.290  -3.458  1.00 87.57           H
ATOM   1881  N   LEU A 135      -5.703   1.217  -5.381  1.00 91.72           N
ATOM   1882  CA  LEU A 135      -6.843   1.601  -6.197  1.00 91.72           C
ATOM   1883  C   LEU A 135      -6.385   1.796  -7.644  1.00 91.72           C
ATOM   1884  O   LEU A 135      -7.121   1.485  -8.579  1.00 91.72           O
ATOM   1885  HA  LEU A 135      -7.557   0.778  -6.169  1.00 91.72           H
ATOM   1886  CB  LEU A 135      -7.540   2.826  -5.602  1.00 91.72           C
ATOM   1887 1HB  LEU A 135      -6.793   3.604  -5.445  1.00 91.72           H
ATOM   1888 2HB  LEU A 135      -8.249   3.208  -6.336  1.00 91.72           H
ATOM   1889  CG  LEU A 135      -8.285   2.599  -4.285  1.00 91.72           C
ATOM   1890  HG  LEU A 135      -7.588   2.166  -3.568  1.00 91.72           H
ATOM   1891  CD1 LEU A 135      -8.773   3.925  -3.696  1.00 91.72           C
ATOM   1892 1HD1 LEU A 135      -7.919   4.575  -3.507  1.00 91.72           H
ATOM   1893 2HD1 LEU A 135      -9.449   4.409  -4.401  1.00 91.72           H
ATOM   1894 3HD1 LEU A 135      -9.299   3.735  -2.761  1.00 91.72           H
ATOM   1895  CD2 LEU A 135      -9.427   1.598  -4.466  1.00 91.72           C
ATOM   1896 1HD2 LEU A 135     -10.132   1.980  -5.205  1.00 91.72           H
ATOM   1897 2HD2 LEU A 135      -9.024   0.644  -4.808  1.00 91.72           H
ATOM   1898 3HD2 LEU A 135      -9.940   1.455  -3.515  1.00 91.72           H
ATOM   1899  HN  LEU A 135      -5.414   1.901  -4.711  1.00 91.72           H
ATOM   1900  N   LEU A 136      -5.172   2.311  -7.783  1.00 91.34           N
ATOM   1901  CA  LEU A 136      -4.611   2.558  -9.101  1.00 91.34           C
ATOM   1902  C   LEU A 136      -4.419   1.225  -9.827  1.00 91.34           C
ATOM   1903  O   LEU A 136      -4.764   1.098 -11.001  1.00 91.34           O
ATOM   1904  HA  LEU A 136      -5.334   3.154  -9.657  1.00 91.34           H
ATOM   1905  CB  LEU A 136      -3.330   3.387  -8.990  1.00 91.34           C
ATOM   1906 1HB  LEU A 136      -2.731   2.988  -8.172  1.00 91.34           H
ATOM   1907 2HB  LEU A 136      -2.752   3.251  -9.904  1.00 91.34           H
ATOM   1908  CG  LEU A 136      -3.521   4.888  -8.760  1.00 91.34           C
ATOM   1909  HG  LEU A 136      -4.232   5.021  -7.944  1.00 91.34           H
ATOM   1910  CD1 LEU A 136      -2.209   5.547  -8.328  1.00 91.34           C
ATOM   1911 1HD1 LEU A 136      -1.862   5.092  -7.400  1.00 91.34           H
ATOM   1912 2HD1 LEU A 136      -1.458   5.405  -9.105  1.00 91.34           H
ATOM   1913 3HD1 LEU A 136      -2.373   6.613  -8.171  1.00 91.34           H
ATOM   1914  CD2 LEU A 136      -4.120   5.561  -9.996  1.00 91.34           C
ATOM   1915 1HD2 LEU A 136      -3.453   5.420 -10.846  1.00 91.34           H
ATOM   1916 2HD2 LEU A 136      -5.090   5.115 -10.218  1.00 91.34           H
ATOM   1917 3HD2 LEU A 136      -4.245   6.626  -9.805  1.00 91.34           H
ATOM   1918  HN  LEU A 136      -4.578   2.557  -7.018  1.00 91.34           H
ATOM   1919  N   ILE A 137      -3.871   0.264  -9.098  1.00 86.58           N
ATOM   1920  CA  ILE A 137      -3.576  -1.037  -9.675  1.00 86.58           C
ATOM   1921  C   ILE A 137      -4.882  -1.710 -10.100  1.00 86.58           C
ATOM   1922  O   ILE A 137      -4.938  -2.362 -11.141  1.00 86.58           O
ATOM   1923  HA  ILE A 137      -2.968  -0.870 -10.564  1.00 86.58           H
ATOM   1924  CB  ILE A 137      -2.739  -1.875  -8.706  1.00 86.58           C
ATOM   1925  HB  ILE A 137      -3.171  -1.778  -7.710  1.00 86.58           H
ATOM   1926  CG1 ILE A 137      -1.303  -1.354  -8.628  1.00 86.58           C
ATOM   1927 1HG1 ILE A 137      -0.785  -1.564  -9.564  1.00 86.58           H
ATOM   1928 2HG1 ILE A 137      -1.312  -0.271  -8.505  1.00 86.58           H
ATOM   1929  CG2 ILE A 137      -2.791  -3.358  -9.078  1.00 86.58           C
ATOM   1930 1HG2 ILE A 137      -3.824  -3.706  -9.040  1.00 86.58           H
ATOM   1931 2HG2 ILE A 137      -2.399  -3.494 -10.086  1.00 86.58           H
ATOM   1932 3HG2 ILE A 137      -2.189  -3.931  -8.373  1.00 86.58           H
ATOM   1933  CD1 ILE A 137      -0.548  -1.999  -7.464  1.00 86.58           C
ATOM   1934 1HD1 ILE A 137      -1.055  -1.766  -6.528  1.00 86.58           H
ATOM   1935 2HD1 ILE A 137      -0.520  -3.079  -7.603  1.00 86.58           H
ATOM   1936 3HD1 ILE A 137       0.470  -1.610  -7.432  1.00 86.58           H
ATOM   1937  HN  ILE A 137      -3.629   0.363  -8.133  1.00 86.58           H
ATOM   1938  N   MET A 138      -5.901  -1.527  -9.273  1.00 88.07           N
ATOM   1939  CA  MET A 138      -7.222  -2.046  -9.587  1.00 88.07           C
ATOM   1940  C   MET A 138      -7.750  -1.446 -10.891  1.00 88.07           C
ATOM   1941  O   MET A 138      -8.300  -2.160 -11.729  1.00 88.07           O
ATOM   1942  HA  MET A 138      -7.095  -3.123  -9.699  1.00 88.07           H
ATOM   1943  CB  MET A 138      -8.185  -1.714  -8.445  1.00 88.07           C
ATOM   1944 1HB  MET A 138      -7.788  -2.099  -7.506  1.00 88.07           H
ATOM   1945 2HB  MET A 138      -8.268  -0.633  -8.337  1.00 88.07           H
ATOM   1946  CG  MET A 138      -9.569  -2.314  -8.704  1.00 88.07           C
ATOM   1947 1HG  MET A 138      -9.951  -1.968  -9.664  1.00 88.07           H
ATOM   1948 2HG  MET A 138      -9.498  -3.400  -8.762  1.00 88.07           H
ATOM   1949  SD  MET A 138     -10.691  -1.846  -7.397  1.00 88.07           S
ATOM   1950  CE  MET A 138     -10.889  -0.110  -7.766  1.00 88.07           C
ATOM   1951 1HE  MET A 138      -9.919   0.385  -7.716  1.00 88.07           H
ATOM   1952 2HE  MET A 138     -11.303   0.003  -8.768  1.00 88.07           H
ATOM   1953 3HE  MET A 138     -11.565   0.341  -7.040  1.00 88.07           H
ATOM   1954  HN  MET A 138      -5.835  -1.037  -8.404  1.00 88.07           H
ATOM   1955  N   CYS A 139      -7.565  -0.141 -11.024  1.00 91.04           N
ATOM   1956  CA  CYS A 139      -8.082   0.575 -12.177  1.00 91.04           C
ATOM   1957  C   CYS A 139      -7.327   0.094 -13.419  1.00 91.04           C
ATOM   1958  O   CYS A 139      -7.904  -0.004 -14.501  1.00 91.04           O
ATOM   1959  HA  CYS A 139      -9.141   0.330 -12.249  1.00 91.04           H
ATOM   1960  CB  CYS A 139      -7.976   2.091 -11.996  1.00 91.04           C
ATOM   1961 1HB  CYS A 139      -6.978   2.354 -11.644  1.00 91.04           H
ATOM   1962 2HB  CYS A 139      -8.117   2.590 -12.955  1.00 91.04           H
ATOM   1963  SG  CYS A 139      -9.234   2.668 -10.799  1.00 91.04           S
ATOM   1964  HG  CYS A 139      -8.596   2.244  -9.712  1.00 91.04           H
ATOM   1965  HN  CYS A 139      -7.073   0.424 -10.361  1.00 91.04           H
ATOM   1966  N   ILE A 140      -6.049  -0.193 -13.221  1.00 85.85           N
ATOM   1967  CA  ILE A 140      -5.223  -0.712 -14.298  1.00 85.85           C
ATOM   1968  C   ILE A 140      -5.838  -2.010 -14.825  1.00 85.85           C
ATOM   1969  O   ILE A 140      -5.907  -2.221 -16.035  1.00 85.85           O
ATOM   1970  HA  ILE A 140      -5.231   0.026 -15.100  1.00 85.85           H
ATOM   1971  CB  ILE A 140      -3.772  -0.862 -13.835  1.00 85.85           C
ATOM   1972  HB  ILE A 140      -3.773  -1.340 -12.856  1.00 85.85           H
ATOM   1973  CG1 ILE A 140      -3.105   0.505 -13.671  1.00 85.85           C
ATOM   1974 1HG1 ILE A 140      -2.916   0.942 -14.651  1.00 85.85           H
ATOM   1975 2HG1 ILE A 140      -3.779   1.181 -13.145  1.00 85.85           H
ATOM   1976  CG2 ILE A 140      -2.987  -1.773 -14.781  1.00 85.85           C
ATOM   1977 1HG2 ILE A 140      -3.450  -2.759 -14.804  1.00 85.85           H
ATOM   1978 2HG2 ILE A 140      -2.992  -1.346 -15.784  1.00 85.85           H
ATOM   1979 3HG2 ILE A 140      -1.959  -1.862 -14.430  1.00 85.85           H
ATOM   1980  CD1 ILE A 140      -1.790   0.384 -12.898  1.00 85.85           C
ATOM   1981 1HD1 ILE A 140      -1.986  -0.031 -11.909  1.00 85.85           H
ATOM   1982 2HD1 ILE A 140      -1.110  -0.274 -13.440  1.00 85.85           H
ATOM   1983 3HD1 ILE A 140      -1.337   1.370 -12.795  1.00 85.85           H
ATOM   1984  HN  ILE A 140      -5.578  -0.076 -12.346  1.00 85.85           H
ATOM   1985  N   SER A 141      -6.268  -2.846 -13.892  1.00 85.98           N
ATOM   1986  CA  SER A 141      -6.811  -4.146 -14.245  1.00 85.98           C
ATOM   1987  C   SER A 141      -8.083  -3.973 -15.079  1.00 85.98           C
ATOM   1988  O   SER A 141      -8.270  -4.661 -16.081  1.00 85.98           O
ATOM   1989  HA  SER A 141      -6.033  -4.635 -14.831  1.00 85.98           H
ATOM   1990  CB  SER A 141      -7.105  -4.978 -12.995  1.00 85.98           C
ATOM   1991 1HB  SER A 141      -7.922  -4.519 -12.438  1.00 85.98           H
ATOM   1992 2HB  SER A 141      -7.442  -5.972 -13.292  1.00 85.98           H
ATOM   1993  OG  SER A 141      -5.963  -5.096 -12.152  1.00 85.98           O
ATOM   1994  HG  SER A 141      -5.921  -4.320 -11.522  1.00 85.98           H
ATOM   1995  HN  SER A 141      -6.250  -2.647 -12.912  1.00 85.98           H
ATOM   1996  N   VAL A 142      -8.923  -3.051 -14.633  1.00 87.90           N
ATOM   1997  CA  VAL A 142     -10.189  -2.806 -15.303  1.00 87.90           C
ATOM   1998  C   VAL A 142      -9.922  -2.266 -16.709  1.00 87.90           C
ATOM   1999  O   VAL A 142     -10.590  -2.656 -17.665  1.00 87.90           O
ATOM   2000  HA  VAL A 142     -10.707  -3.762 -15.387  1.00 87.90           H
ATOM   2001  CB  VAL A 142     -11.056  -1.871 -14.458  1.00 87.90           C
ATOM   2002  HB  VAL A 142     -10.496  -0.950 -14.296  1.00 87.90           H
ATOM   2003  CG1 VAL A 142     -12.350  -1.511 -15.190  1.00 87.90           C
ATOM   2004 1HG1 VAL A 142     -12.110  -1.012 -16.129  1.00 87.90           H
ATOM   2005 2HG1 VAL A 142     -12.916  -2.420 -15.397  1.00 87.90           H
ATOM   2006 3HG1 VAL A 142     -12.948  -0.846 -14.567  1.00 87.90           H
ATOM   2007  CG2 VAL A 142     -11.354  -2.487 -13.089  1.00 87.90           C
ATOM   2008 1HG2 VAL A 142     -11.885  -3.429 -13.222  1.00 87.90           H
ATOM   2009 2HG2 VAL A 142     -10.418  -2.668 -12.561  1.00 87.90           H
ATOM   2010 3HG2 VAL A 142     -11.971  -1.801 -12.509  1.00 87.90           H
ATOM   2011  HN  VAL A 142      -8.751  -2.477 -13.833  1.00 87.90           H
ATOM   2012  N   ASP A 143      -8.944  -1.375 -16.790  1.00 82.87           N
ATOM   2013  CA  ASP A 143      -8.624  -0.728 -18.051  1.00 82.87           C
ATOM   2014  C   ASP A 143      -8.214  -1.789 -19.074  1.00 82.87           C
ATOM   2015  O   ASP A 143      -8.627  -1.734 -20.231  1.00 82.87           O
ATOM   2016  HA  ASP A 143      -9.532  -0.199 -18.340  1.00 82.87           H
ATOM   2017  CB  ASP A 143      -7.457   0.248 -17.888  1.00 82.87           C
ATOM   2018 1HB  ASP A 143      -7.714   1.009 -17.152  1.00 82.87           H
ATOM   2019 2HB  ASP A 143      -6.585  -0.283 -17.506  1.00 82.87           H
ATOM   2020  CG  ASP A 143      -7.111   0.915 -19.221  1.00 82.87           C
ATOM   2021  OD1 ASP A 143      -8.008   1.595 -19.764  1.00 82.87           O
ATOM   2022  OD2 ASP A 143      -5.957   0.731 -19.665  1.00 82.87           O
ATOM   2023  HN  ASP A 143      -8.377  -1.095 -16.015  1.00 82.87           H
ATOM   2024  N   ARG A 144      -7.406  -2.732 -18.610  1.00 72.98           N
ATOM   2025  CA  ARG A 144      -6.893  -3.774 -19.483  1.00 72.98           C
ATOM   2026  C   ARG A 144      -8.031  -4.685 -19.947  1.00 72.98           C
ATOM   2027  O   ARG A 144      -8.071  -5.092 -21.107  1.00 72.98           O
ATOM   2028  HA  ARG A 144      -6.450  -3.240 -20.324  1.00 72.98           H
ATOM   2029  CB  ARG A 144      -5.832  -4.615 -18.771  1.00 72.98           C
ATOM   2030 1HB  ARG A 144      -6.196  -4.909 -17.787  1.00 72.98           H
ATOM   2031 2HB  ARG A 144      -5.654  -5.533 -19.332  1.00 72.98           H
ATOM   2032  CG  ARG A 144      -4.522  -3.838 -18.627  1.00 72.98           C
ATOM   2033 1HG  ARG A 144      -4.700  -2.920 -18.067  1.00 72.98           H
ATOM   2034 2HG  ARG A 144      -3.807  -4.428 -18.053  1.00 72.98           H
ATOM   2035  CD  ARG A 144      -3.930  -3.501 -19.996  1.00 72.98           C
ATOM   2036 1HD  ARG A 144      -3.670  -4.418 -20.525  1.00 72.98           H
ATOM   2037 2HD  ARG A 144      -4.671  -2.982 -20.604  1.00 72.98           H
ATOM   2038  NE  ARG A 144      -2.727  -2.654 -19.834  1.00 72.98           N
ATOM   2039  HE  ARG A 144      -2.447  -2.411 -18.905  1.00 72.98           H
ATOM   2040  CZ  ARG A 144      -1.990  -2.192 -20.853  1.00 72.98           C
ATOM   2041  NH1 ARG A 144      -2.319  -2.486 -22.118  1.00 72.98           N
ATOM   2042 1HH1 ARG A 144      -3.120  -3.054 -22.307  1.00 72.98           H
ATOM   2043 2HH1 ARG A 144      -1.763  -2.138 -22.873  1.00 72.98           H
ATOM   2044  NH2 ARG A 144      -0.919  -1.432 -20.588  1.00 72.98           N
ATOM   2045 1HH2 ARG A 144      -0.358  -1.079 -21.337  1.00 72.98           H
ATOM   2046 2HH2 ARG A 144      -0.681  -1.217 -19.641  1.00 72.98           H
ATOM   2047  HN  ARG A 144      -7.103  -2.790 -17.659  1.00 72.98           H
ATOM   2048  N   TYR A 145      -8.927  -4.980 -19.017  1.00 83.86           N
ATOM   2049  CA  TYR A 145     -10.105  -5.769 -19.336  1.00 83.86           C
ATOM   2050  C   TYR A 145     -10.877  -5.154 -20.505  1.00 83.86           C
ATOM   2051  O   TYR A 145     -11.195  -5.842 -21.474  1.00 83.86           O
ATOM   2052  HA  TYR A 145      -9.774  -6.769 -19.615  1.00 83.86           H
ATOM   2053  CB  TYR A 145     -10.986  -5.736 -18.085  1.00 83.86           C
ATOM   2054 1HB  TYR A 145     -10.537  -6.371 -17.321  1.00 83.86           H
ATOM   2055 2HB  TYR A 145     -10.999  -4.721 -17.689  1.00 83.86           H
ATOM   2056  CG  TYR A 145     -12.426  -6.192 -18.326  1.00 83.86           C
ATOM   2057  CD1 TYR A 145     -13.448  -5.266 -18.354  1.00 83.86           C
ATOM   2058  HD1 TYR A 145     -13.229  -4.209 -18.204  1.00 83.86           H
ATOM   2059  CD2 TYR A 145     -12.703  -7.531 -18.517  1.00 83.86           C
ATOM   2060  HD2 TYR A 145     -11.895  -8.263 -18.495  1.00 83.86           H
ATOM   2061  CE1 TYR A 145     -14.803  -5.695 -18.581  1.00 83.86           C
ATOM   2062  HE1 TYR A 145     -15.620  -4.974 -18.605  1.00 83.86           H
ATOM   2063  CE2 TYR A 145     -14.058  -7.961 -18.743  1.00 83.86           C
ATOM   2064  HE2 TYR A 145     -14.291  -9.015 -18.895  1.00 83.86           H
ATOM   2065  CZ  TYR A 145     -15.042  -7.022 -18.764  1.00 83.86           C
ATOM   2066  OH  TYR A 145     -16.322  -7.427 -18.979  1.00 83.86           O
ATOM   2067  HH  TYR A 145     -16.350  -8.420 -19.101  1.00 83.86           H
ATOM   2068  HN  TYR A 145      -8.858  -4.690 -18.063  1.00 83.86           H
ATOM   2069  N   ILE A 146     -11.155  -3.865 -20.376  1.00 81.48           N
ATOM   2070  CA  ILE A 146     -11.944  -3.166 -21.376  1.00 81.48           C
ATOM   2071  C   ILE A 146     -11.193  -3.176 -22.710  1.00 81.48           C
ATOM   2072  O   ILE A 146     -11.796  -3.369 -23.764  1.00 81.48           O
ATOM   2073  HA  ILE A 146     -12.876  -3.717 -21.501  1.00 81.48           H
ATOM   2074  CB  ILE A 146     -12.309  -1.763 -20.887  1.00 81.48           C
ATOM   2075  HB  ILE A 146     -11.392  -1.258 -20.584  1.00 81.48           H
ATOM   2076  CG1 ILE A 146     -13.215  -1.830 -19.656  1.00 81.48           C
ATOM   2077 1HG1 ILE A 146     -14.214  -2.148 -19.952  1.00 81.48           H
ATOM   2078 2HG1 ILE A 146     -12.835  -2.580 -18.961  1.00 81.48           H
ATOM   2079  CG2 ILE A 146     -12.931  -0.934 -22.012  1.00 81.48           C
ATOM   2080 1HG2 ILE A 146     -12.220  -0.844 -22.833  1.00 81.48           H
ATOM   2081 2HG2 ILE A 146     -13.836  -1.427 -22.368  1.00 81.48           H
ATOM   2082 3HG2 ILE A 146     -13.181   0.058 -21.637  1.00 81.48           H
ATOM   2083  CD1 ILE A 146     -13.292  -0.471 -18.957  1.00 81.48           C
ATOM   2084 1HD1 ILE A 146     -12.294  -0.168 -18.640  1.00 81.48           H
ATOM   2085 2HD1 ILE A 146     -13.695   0.270 -19.647  1.00 81.48           H
ATOM   2086 3HD1 ILE A 146     -13.942  -0.547 -18.085  1.00 81.48           H
ATOM   2087  HN  ILE A 146     -10.853  -3.302 -19.607  1.00 81.48           H
ATOM   2088  N   ALA A 147      -9.888  -2.966 -22.619  1.00 80.15           N
ATOM   2089  CA  ALA A 147      -9.070  -2.816 -23.810  1.00 80.15           C
ATOM   2090  C   ALA A 147      -9.092  -4.122 -24.607  1.00 80.15           C
ATOM   2091  O   ALA A 147      -8.879  -4.117 -25.819  1.00 80.15           O
ATOM   2092  HA  ALA A 147      -9.508  -2.023 -24.416  1.00 80.15           H
ATOM   2093  CB  ALA A 147      -7.653  -2.403 -23.407  1.00 80.15           C
ATOM   2094 1HB  ALA A 147      -7.689  -1.456 -22.870  1.00 80.15           H
ATOM   2095 2HB  ALA A 147      -7.220  -3.169 -22.764  1.00 80.15           H
ATOM   2096 3HB  ALA A 147      -7.039  -2.290 -24.301  1.00 80.15           H
ATOM   2097  HN  ALA A 147      -9.391  -2.899 -21.754  1.00 80.15           H
ATOM   2098  N   ILE A 148      -9.353  -5.208 -23.895  1.00 76.06           N
ATOM   2099  CA  ILE A 148      -9.238  -6.533 -24.481  1.00 76.06           C
ATOM   2100  C   ILE A 148     -10.628  -7.030 -24.883  1.00 76.06           C
ATOM   2101  O   ILE A 148     -10.836  -7.450 -26.021  1.00 76.06           O
ATOM   2102  HA  ILE A 148      -8.631  -6.440 -25.382  1.00 76.06           H
ATOM   2103  CB  ILE A 148      -8.498  -7.477 -23.532  1.00 76.06           C
ATOM   2104  HB  ILE A 148      -8.974  -7.419 -22.553  1.00 76.06           H
ATOM   2105  CG1 ILE A 148      -7.042  -7.044 -23.352  1.00 76.06           C
ATOM   2106 1HG1 ILE A 148      -6.459  -7.344 -24.224  1.00 76.06           H
ATOM   2107 2HG1 ILE A 148      -6.987  -5.957 -23.292  1.00 76.06           H
ATOM   2108  CG2 ILE A 148      -8.611  -8.928 -24.003  1.00 76.06           C
ATOM   2109 1HG2 ILE A 148      -9.661  -9.219 -24.037  1.00 76.06           H
ATOM   2110 2HG2 ILE A 148      -8.176  -9.022 -24.998  1.00 76.06           H
ATOM   2111 3HG2 ILE A 148      -8.076  -9.578 -23.310  1.00 76.06           H
ATOM   2112  CD1 ILE A 148      -6.437  -7.662 -22.090  1.00 76.06           C
ATOM   2113 1HD1 ILE A 148      -7.007  -7.340 -21.219  1.00 76.06           H
ATOM   2114 2HD1 ILE A 148      -6.472  -8.749 -22.165  1.00 76.06           H
ATOM   2115 3HD1 ILE A 148      -5.402  -7.338 -21.987  1.00 76.06           H
ATOM   2116  HN  ILE A 148      -9.637  -5.194 -22.936  1.00 76.06           H
ATOM   2117  N   ALA A 149     -11.544  -6.966 -23.928  1.00 76.33           N
ATOM   2118  CA  ALA A 149     -12.865  -7.539 -24.118  1.00 76.33           C
ATOM   2119  C   ALA A 149     -13.660  -6.666 -25.091  1.00 76.33           C
ATOM   2120  O   ALA A 149     -14.413  -7.178 -25.918  1.00 76.33           O
ATOM   2121  HA  ALA A 149     -12.738  -8.530 -24.554  1.00 76.33           H
ATOM   2122  CB  ALA A 149     -13.560  -7.682 -22.763  1.00 76.33           C
ATOM   2123 1HB  ALA A 149     -12.970  -8.336 -22.119  1.00 76.33           H
ATOM   2124 2HB  ALA A 149     -13.653  -6.701 -22.297  1.00 76.33           H
ATOM   2125 3HB  ALA A 149     -14.551  -8.112 -22.906  1.00 76.33           H
ATOM   2126  HN  ALA A 149     -11.395  -6.534 -23.038  1.00 76.33           H
ATOM   2127  N   GLN A 150     -13.464  -5.362 -24.960  1.00 67.56           N
ATOM   2128  CA  GLN A 150     -14.239  -4.407 -25.735  1.00 67.56           C
ATOM   2129  C   GLN A 150     -13.325  -3.625 -26.681  1.00 67.56           C
ATOM   2130  O   GLN A 150     -13.492  -2.419 -26.855  1.00 67.56           O
ATOM   2131  HA  GLN A 150     -14.943  -5.007 -26.313  1.00 67.56           H
ATOM   2132  CB  GLN A 150     -15.019  -3.462 -24.820  1.00 67.56           C
ATOM   2133 1HB  GLN A 150     -14.323  -2.876 -24.218  1.00 67.56           H
ATOM   2134 2HB  GLN A 150     -15.591  -2.756 -25.422  1.00 67.56           H
ATOM   2135  CG  GLN A 150     -15.963  -4.241 -23.903  1.00 67.56           C
ATOM   2136 1HG  GLN A 150     -16.553  -4.942 -24.493  1.00 67.56           H
ATOM   2137 2HG  GLN A 150     -15.382  -4.832 -23.194  1.00 67.56           H
ATOM   2138  CD  GLN A 150     -16.895  -3.295 -23.143  1.00 67.56           C
ATOM   2139  OE1 GLN A 150     -16.799  -2.082 -23.234  1.00 67.56           O
ATOM   2140  NE2 GLN A 150     -17.800  -3.915 -22.391  1.00 67.56           N
ATOM   2141 1HE2 GLN A 150     -17.825  -4.914 -22.360  1.00 67.56           H
ATOM   2142 2HE2 GLN A 150     -18.455  -3.382 -21.855  1.00 67.56           H
ATOM   2143  HN  GLN A 150     -12.793  -4.956 -24.340  1.00 67.56           H
ATOM   2144  N   ALA A 151     -12.378  -4.344 -27.266  1.00 67.68           N
ATOM   2145  CA  ALA A 151     -11.294  -3.704 -27.992  1.00 67.68           C
ATOM   2146  C   ALA A 151     -11.878  -2.757 -29.042  1.00 67.68           C
ATOM   2147  O   ALA A 151     -11.367  -1.656 -29.242  1.00 67.68           O
ATOM   2148  HA  ALA A 151     -10.712  -3.125 -27.276  1.00 67.68           H
ATOM   2149  CB  ALA A 151     -10.392  -4.774 -28.610  1.00 67.68           C
ATOM   2150 1HB  ALA A 151      -9.980  -5.402 -27.820  1.00 67.68           H
ATOM   2151 2HB  ALA A 151     -10.975  -5.389 -29.296  1.00 67.68           H
ATOM   2152 3HB  ALA A 151      -9.579  -4.294 -29.154  1.00 67.68           H
ATOM   2153  HN  ALA A 151     -12.345  -5.343 -27.251  1.00 67.68           H
ATOM   2154  N   MET A 152     -12.940  -3.219 -29.685  1.00 57.36           N
ATOM   2155  CA  MET A 152     -13.538  -2.471 -30.777  1.00 57.36           C
ATOM   2156  C   MET A 152     -14.049  -1.112 -30.296  1.00 57.36           C
ATOM   2157  O   MET A 152     -13.717  -0.079 -30.876  1.00 57.36           O
ATOM   2158  HA  MET A 152     -12.741  -2.330 -31.507  1.00 57.36           H
ATOM   2159  CB  MET A 152     -14.699  -3.273 -31.370  1.00 57.36           C
ATOM   2160 1HB  MET A 152     -15.356  -3.613 -30.570  1.00 57.36           H
ATOM   2161 2HB  MET A 152     -15.294  -2.631 -32.020  1.00 57.36           H
ATOM   2162  CG  MET A 152     -14.186  -4.476 -32.163  1.00 57.36           C
ATOM   2163 1HG  MET A 152     -13.348  -4.177 -32.793  1.00 57.36           H
ATOM   2164 2HG  MET A 152     -13.814  -5.240 -31.480  1.00 57.36           H
ATOM   2165  SD  MET A 152     -15.497  -5.147 -33.171  1.00 57.36           S
ATOM   2166  CE  MET A 152     -14.710  -6.642 -33.749  1.00 57.36           C
ATOM   2167 1HE  MET A 152     -13.809  -6.386 -34.307  1.00 57.36           H
ATOM   2168 2HE  MET A 152     -14.444  -7.266 -32.895  1.00 57.36           H
ATOM   2169 3HE  MET A 152     -15.396  -7.186 -34.397  1.00 57.36           H
ATOM   2170  HN  MET A 152     -13.390  -4.087 -29.470  1.00 57.36           H
ATOM   2171  N   ARG A 153     -14.849  -1.156 -29.240  1.00 56.05           N
ATOM   2172  CA  ARG A 153     -15.463   0.052 -28.716  1.00 56.05           C
ATOM   2173  C   ARG A 153     -14.407   0.943 -28.060  1.00 56.05           C
ATOM   2174  O   ARG A 153     -14.564   2.162 -28.007  1.00 56.05           O
ATOM   2175  HA  ARG A 153     -15.904   0.540 -29.585  1.00 56.05           H
ATOM   2176  CB  ARG A 153     -16.547  -0.283 -27.689  1.00 56.05           C
ATOM   2177 1HB  ARG A 153     -16.196  -1.078 -27.031  1.00 56.05           H
ATOM   2178 2HB  ARG A 153     -16.740   0.587 -27.062  1.00 56.05           H
ATOM   2179  CG  ARG A 153     -17.841  -0.718 -28.379  1.00 56.05           C
ATOM   2180 1HG  ARG A 153     -18.132   0.028 -29.118  1.00 56.05           H
ATOM   2181 2HG  ARG A 153     -17.674  -1.652 -28.917  1.00 56.05           H
ATOM   2182  CD  ARG A 153     -18.969  -0.904 -27.362  1.00 56.05           C
ATOM   2183 1HD  ARG A 153     -18.734  -1.732 -26.693  1.00 56.05           H
ATOM   2184 2HD  ARG A 153     -19.063  -0.012 -26.744  1.00 56.05           H
ATOM   2185  NE  ARG A 153     -20.244  -1.169 -28.064  1.00 56.05           N
ATOM   2186  HE  ARG A 153     -20.247  -1.129 -29.063  1.00 56.05           H
ATOM   2187  CZ  ARG A 153     -21.397  -1.460 -27.445  1.00 56.05           C
ATOM   2188  NH1 ARG A 153     -21.452  -1.528 -26.108  1.00 56.05           N
ATOM   2189 1HH1 ARG A 153     -20.629  -1.361 -25.564  1.00 56.05           H
ATOM   2190 2HH1 ARG A 153     -22.315  -1.746 -25.653  1.00 56.05           H
ATOM   2191  NH2 ARG A 153     -22.493  -1.683 -28.183  1.00 56.05           N
ATOM   2192 1HH2 ARG A 153     -23.360  -1.901 -27.736  1.00 56.05           H
ATOM   2193 2HH2 ARG A 153     -22.443  -1.630 -29.180  1.00 56.05           H
ATOM   2194  HN  ARG A 153     -15.078  -1.995 -28.747  1.00 56.05           H
ATOM   2195  N   ALA A 154     -13.353   0.301 -27.578  1.00 61.40           N
ATOM   2196  CA  ALA A 154     -12.336   1.000 -26.811  1.00 61.40           C
ATOM   2197  C   ALA A 154     -11.565   1.944 -27.736  1.00 61.40           C
ATOM   2198  O   ALA A 154     -11.056   2.973 -27.294  1.00 61.40           O
ATOM   2199  HA  ALA A 154     -12.844   1.589 -26.047  1.00 61.40           H
ATOM   2200  CB  ALA A 154     -11.424  -0.018 -26.124  1.00 61.40           C
ATOM   2201 1HB  ALA A 154     -12.016  -0.644 -25.456  1.00 61.40           H
ATOM   2202 2HB  ALA A 154     -10.944  -0.642 -26.878  1.00 61.40           H
ATOM   2203 3HB  ALA A 154     -10.662   0.507 -25.549  1.00 61.40           H
ATOM   2204  HN  ALA A 154     -13.189  -0.678 -27.704  1.00 61.40           H
ATOM   2205  N   HIS A 155     -11.502   1.559 -29.002  1.00 57.25           N
ATOM   2206  CA  HIS A 155     -10.679   2.275 -29.962  1.00 57.25           C
ATOM   2207  C   HIS A 155     -11.337   3.613 -30.305  1.00 57.25           C
ATOM   2208  O   HIS A 155     -10.658   4.633 -30.411  1.00 57.25           O
ATOM   2209  HA  HIS A 155      -9.723   2.465 -29.474  1.00 57.25           H
ATOM   2210  CB  HIS A 155     -10.410   1.413 -31.197  1.00 57.25           C
ATOM   2211 1HB  HIS A 155     -10.225   0.387 -30.878  1.00 57.25           H
ATOM   2212 2HB  HIS A 155     -11.304   1.397 -31.819  1.00 57.25           H
ATOM   2213  CG  HIS A 155      -9.242   1.882 -32.031  1.00 57.25           C
ATOM   2214  ND1 HIS A 155      -9.303   3.002 -32.843  1.00 57.25           N
ATOM   2215  HD1 HIS A 155     -10.098   3.597 -32.960  1.00 57.25           H
ATOM   2216  CD2 HIS A 155      -7.984   1.374 -32.170  1.00 57.25           C
ATOM   2217  HD2 HIS A 155      -7.596   0.488 -31.668  1.00 57.25           H
ATOM   2218  CE1 HIS A 155      -8.129   3.150 -33.439  1.00 57.25           C
ATOM   2219  HE1 HIS A 155      -7.862   3.940 -34.141  1.00 57.25           H
ATOM   2220  NE2 HIS A 155      -7.313   2.140 -33.021  1.00 57.25           N
ATOM   2221  HN  HIS A 155     -12.000   0.776 -29.374  1.00 57.25           H
ATOM   2222  N   THR A 156     -12.651   3.565 -30.470  1.00 63.21           N
ATOM   2223  CA  THR A 156     -13.392   4.731 -30.921  1.00 63.21           C
ATOM   2224  C   THR A 156     -13.385   5.817 -29.843  1.00 63.21           C
ATOM   2225  O   THR A 156     -13.412   7.006 -30.155  1.00 63.21           O
ATOM   2226  HA  THR A 156     -12.885   5.143 -31.794  1.00 63.21           H
ATOM   2227  CB  THR A 156     -14.798   4.274 -31.315  1.00 63.21           C
ATOM   2228  HB  THR A 156     -15.534   5.046 -31.091  1.00 63.21           H
ATOM   2229  OG1 THR A 156     -14.969   3.041 -30.622  1.00 63.21           O
ATOM   2230  HG1 THR A 156     -15.063   3.210 -29.641  1.00 63.21           H
ATOM   2231  CG2 THR A 156     -14.896   3.888 -32.792  1.00 63.21           C
ATOM   2232 1HG2 THR A 156     -14.206   3.070 -33.001  1.00 63.21           H
ATOM   2233 2HG2 THR A 156     -14.637   4.748 -33.410  1.00 63.21           H
ATOM   2234 3HG2 THR A 156     -15.914   3.572 -33.018  1.00 63.21           H
ATOM   2235  HN  THR A 156     -13.206   2.751 -30.301  1.00 63.21           H
ATOM   2236  N   TRP A 157     -13.349   5.369 -28.597  1.00 58.05           N
ATOM   2237  CA  TRP A 157     -13.534   6.270 -27.472  1.00 58.05           C
ATOM   2238  C   TRP A 157     -12.165   6.520 -26.837  1.00 58.05           C
ATOM   2239  O   TRP A 157     -12.068   6.750 -25.633  1.00 58.05           O
ATOM   2240  HA  TRP A 157     -13.943   7.204 -27.857  1.00 58.05           H
ATOM   2241  CB  TRP A 157     -14.558   5.709 -26.483  1.00 58.05           C
ATOM   2242 1HB  TRP A 157     -14.303   4.673 -26.260  1.00 58.05           H
ATOM   2243 2HB  TRP A 157     -14.485   6.263 -25.547  1.00 58.05           H
ATOM   2244  CG  TRP A 157     -16.003   5.768 -26.983  1.00 58.05           C
ATOM   2245  CD1 TRP A 157     -16.436   5.843 -28.249  1.00 58.05           C
ATOM   2246  HD1 TRP A 157     -15.781   5.873 -29.120  1.00 58.05           H
ATOM   2247  CD2 TRP A 157     -17.195   5.753 -26.170  1.00 58.05           C
ATOM   2248  NE1 TRP A 157     -17.814   5.878 -28.311  1.00 58.05           N
ATOM   2249  HE1 TRP A 157     -18.368   5.934 -29.142  1.00 58.05           H
ATOM   2250  CE2 TRP A 157     -18.290   5.822 -27.006  1.00 58.05           C
ATOM   2251  CE3 TRP A 157     -17.343   5.685 -24.773  1.00 58.05           C
ATOM   2252  HE3 TRP A 157     -16.495   5.630 -24.091  1.00 58.05           H
ATOM   2253  CZ2 TRP A 157     -19.611   5.828 -26.542  1.00 58.05           C
ATOM   2254  HZ2 TRP A 157     -20.460   5.883 -27.224  1.00 58.05           H
ATOM   2255  CZ3 TRP A 157     -18.669   5.692 -24.325  1.00 58.05           C
ATOM   2256  HZ3 TRP A 157     -18.841   5.640 -23.249  1.00 58.05           H
ATOM   2257  CH2 TRP A 157     -19.783   5.760 -25.154  1.00 58.05           C
ATOM   2258  HH2 TRP A 157     -20.785   5.761 -24.726  1.00 58.05           H
ATOM   2259  HN  TRP A 157     -13.198   4.411 -28.351  1.00 58.05           H
ATOM   2260  N   ARG A 158     -11.141   6.468 -27.676  1.00 58.96           N
ATOM   2261  CA  ARG A 158      -9.772   6.529 -27.191  1.00 58.96           C
ATOM   2262  C   ARG A 158      -9.541   7.830 -26.420  1.00 58.96           C
ATOM   2263  O   ARG A 158      -8.944   7.820 -25.344  1.00 58.96           O
ATOM   2264  HA  ARG A 158      -9.668   5.663 -26.539  1.00 58.96           H
ATOM   2265  CB  ARG A 158      -8.774   6.446 -28.348  1.00 58.96           C
ATOM   2266 1HB  ARG A 158      -9.039   5.615 -29.002  1.00 58.96           H
ATOM   2267 2HB  ARG A 158      -8.829   7.354 -28.948  1.00 58.96           H
ATOM   2268  CG  ARG A 158      -7.347   6.258 -27.828  1.00 58.96           C
ATOM   2269 1HG  ARG A 158      -7.045   7.137 -27.260  1.00 58.96           H
ATOM   2270 2HG  ARG A 158      -7.314   5.410 -27.144  1.00 58.96           H
ATOM   2271  CD  ARG A 158      -6.369   6.028 -28.982  1.00 58.96           C
ATOM   2272 1HD  ARG A 158      -6.653   5.134 -29.537  1.00 58.96           H
ATOM   2273 2HD  ARG A 158      -6.413   6.864 -29.679  1.00 58.96           H
ATOM   2274  NE  ARG A 158      -4.993   5.880 -28.457  1.00 58.96           N
ATOM   2275  HE  ARG A 158      -4.840   6.061 -27.485  1.00 58.96           H
ATOM   2276  CZ  ARG A 158      -3.940   5.518 -29.202  1.00 58.96           C
ATOM   2277  NH1 ARG A 158      -4.087   5.264 -30.509  1.00 58.96           N
ATOM   2278 1HH1 ARG A 158      -4.988   5.343 -30.936  1.00 58.96           H
ATOM   2279 2HH1 ARG A 158      -3.295   4.995 -31.058  1.00 58.96           H
ATOM   2280  NH2 ARG A 158      -2.737   5.416 -28.620  1.00 58.96           N
ATOM   2281 1HH2 ARG A 158      -1.941   5.147 -29.162  1.00 58.96           H
ATOM   2282 2HH2 ARG A 158      -2.636   5.607 -27.644  1.00 58.96           H
ATOM   2283  HN  ARG A 158     -11.234   6.384 -28.668  1.00 58.96           H
ATOM   2284  N   GLU A 159     -10.024   8.919 -27.000  1.00 64.76           N
ATOM   2285  CA  GLU A 159      -9.825  10.232 -26.411  1.00 64.76           C
ATOM   2286  C   GLU A 159     -10.618  10.356 -25.109  1.00 64.76           C
ATOM   2287  O   GLU A 159     -10.089  10.816 -24.098  1.00 64.76           O
ATOM   2288  HA  GLU A 159      -8.757  10.296 -26.202  1.00 64.76           H
ATOM   2289  CB  GLU A 159     -10.210  11.339 -27.395  1.00 64.76           C
ATOM   2290 1HB  GLU A 159     -11.186  11.121 -27.829  1.00 64.76           H
ATOM   2291 2HB  GLU A 159     -10.167  12.306 -26.895  1.00 64.76           H
ATOM   2292  CG  GLU A 159      -9.217  11.410 -28.557  1.00 64.76           C
ATOM   2293 1HG  GLU A 159      -8.199  11.445 -28.169  1.00 64.76           H
ATOM   2294 2HG  GLU A 159      -9.296  10.507 -29.163  1.00 64.76           H
ATOM   2295  CD  GLU A 159      -9.480  12.640 -29.428  1.00 64.76           C
ATOM   2296  OE1 GLU A 159      -8.555  13.007 -30.185  1.00 64.76           O
ATOM   2297  OE2 GLU A 159     -10.599  13.185 -29.318  1.00 64.76           O
ATOM   2298  HN  GLU A 159     -10.543   8.913 -27.855  1.00 64.76           H
ATOM   2299  N   LYS A 160     -11.873   9.938 -25.175  1.00 69.09           N
ATOM   2300  CA  LYS A 160     -12.750  10.015 -24.019  1.00 69.09           C
ATOM   2301  C   LYS A 160     -12.137   9.217 -22.866  1.00 69.09           C
ATOM   2302  O   LYS A 160     -12.221   9.627 -21.710  1.00 69.09           O
ATOM   2303  HA  LYS A 160     -12.808  11.062 -23.722  1.00 69.09           H
ATOM   2304  CB  LYS A 160     -14.166   9.570 -24.391  1.00 69.09           C
ATOM   2305 1HB  LYS A 160     -14.128   8.604 -24.894  1.00 69.09           H
ATOM   2306 2HB  LYS A 160     -14.757   9.434 -23.485  1.00 69.09           H
ATOM   2307  CG  LYS A 160     -14.843  10.599 -25.298  1.00 69.09           C
ATOM   2308 1HG  LYS A 160     -14.755  11.592 -24.857  1.00 69.09           H
ATOM   2309 2HG  LYS A 160     -14.333  10.631 -26.261  1.00 69.09           H
ATOM   2310  CD  LYS A 160     -16.320  10.257 -25.508  1.00 69.09           C
ATOM   2311 1HD  LYS A 160     -16.407   9.279 -25.980  1.00 69.09           H
ATOM   2312 2HD  LYS A 160     -16.822  10.191 -24.543  1.00 69.09           H
ATOM   2313  CE  LYS A 160     -17.009  11.312 -26.376  1.00 69.09           C
ATOM   2314 1HE  LYS A 160     -16.929  12.290 -25.903  1.00 69.09           H
ATOM   2315 2HE  LYS A 160     -16.505  11.383 -27.341  1.00 69.09           H
ATOM   2316  NZ  LYS A 160     -18.434  10.967 -26.578  1.00 69.09           N
ATOM   2317 1HZ  LYS A 160     -18.876  11.679 -27.149  1.00 69.09           H
ATOM   2318 2HZ  LYS A 160     -18.501  10.069 -27.045  1.00 69.09           H
ATOM   2319 3HZ  LYS A 160     -18.900  10.917 -25.679  1.00 69.09           H
ATOM   2320  HN  LYS A 160     -12.291   9.553 -25.998  1.00 69.09           H
ATOM   2321  N   ARG A 161     -11.535   8.092 -23.222  1.00 67.66           N
ATOM   2322  CA  ARG A 161     -10.944   7.213 -22.227  1.00 67.66           C
ATOM   2323  C   ARG A 161      -9.827   7.938 -21.474  1.00 67.66           C
ATOM   2324  O   ARG A 161      -9.633   7.717 -20.280  1.00 67.66           O
ATOM   2325  HA  ARG A 161     -11.766   6.956 -21.558  1.00 67.66           H
ATOM   2326  CB  ARG A 161     -10.374   5.950 -22.877  1.00 67.66           C
ATOM   2327 1HB  ARG A 161      -9.786   6.221 -23.753  1.00 67.66           H
ATOM   2328 2HB  ARG A 161      -9.699   5.451 -22.181  1.00 67.66           H
ATOM   2329  CG  ARG A 161     -11.494   4.991 -23.285  1.00 67.66           C
ATOM   2330 1HG  ARG A 161     -12.093   4.733 -22.412  1.00 67.66           H
ATOM   2331 2HG  ARG A 161     -12.160   5.484 -23.994  1.00 67.66           H
ATOM   2332  CD  ARG A 161     -10.924   3.718 -23.914  1.00 67.66           C
ATOM   2333 1HD  ARG A 161     -11.708   3.184 -24.451  1.00 67.66           H
ATOM   2334 2HD  ARG A 161     -10.156   3.975 -24.643  1.00 67.66           H
ATOM   2335  NE  ARG A 161     -10.350   2.848 -22.863  1.00 67.66           N
ATOM   2336  HE  ARG A 161     -10.476   3.120 -21.909  1.00 67.66           H
ATOM   2337  CZ  ARG A 161      -9.672   1.718 -23.110  1.00 67.66           C
ATOM   2338  NH1 ARG A 161      -9.474   1.306 -24.369  1.00 67.66           N
ATOM   2339 1HH1 ARG A 161      -9.832   1.842 -25.133  1.00 67.66           H
ATOM   2340 2HH1 ARG A 161      -8.967   0.462 -24.545  1.00 67.66           H
ATOM   2341  NH2 ARG A 161      -9.196   1.008 -22.078  1.00 67.66           N
ATOM   2342 1HH2 ARG A 161      -8.689   0.163 -22.245  1.00 67.66           H
ATOM   2343 2HH2 ARG A 161      -9.349   1.322 -21.141  1.00 67.66           H
ATOM   2344  HN  ARG A 161     -11.447   7.779 -24.168  1.00 67.66           H
ATOM   2345  N   LEU A 162      -9.122   8.791 -22.203  1.00 78.77           N
ATOM   2346  CA  LEU A 162      -8.020   9.538 -21.623  1.00 78.77           C
ATOM   2347  C   LEU A 162      -8.571  10.557 -20.623  1.00 78.77           C
ATOM   2348  O   LEU A 162      -7.986  10.770 -19.562  1.00 78.77           O
ATOM   2349  HA  LEU A 162      -7.392   8.829 -21.083  1.00 78.77           H
ATOM   2350  CB  LEU A 162      -7.157  10.161 -22.722  1.00 78.77           C
ATOM   2351 1HB  LEU A 162      -6.899   9.381 -23.439  1.00 78.77           H
ATOM   2352 2HB  LEU A 162      -7.758  10.898 -23.255  1.00 78.77           H
ATOM   2353  CG  LEU A 162      -5.865  10.837 -22.259  1.00 78.77           C
ATOM   2354  HG  LEU A 162      -6.107  11.511 -21.438  1.00 78.77           H
ATOM   2355  CD1 LEU A 162      -4.870   9.807 -21.719  1.00 78.77           C
ATOM   2356 1HD1 LEU A 162      -5.313   9.283 -20.873  1.00 78.77           H
ATOM   2357 2HD1 LEU A 162      -4.628   9.090 -22.504  1.00 78.77           H
ATOM   2358 3HD1 LEU A 162      -3.961  10.314 -21.397  1.00 78.77           H
ATOM   2359  CD2 LEU A 162      -5.259  11.687 -23.378  1.00 78.77           C
ATOM   2360 1HD2 LEU A 162      -5.034  11.052 -24.235  1.00 78.77           H
ATOM   2361 2HD2 LEU A 162      -5.970  12.458 -23.674  1.00 78.77           H
ATOM   2362 3HD2 LEU A 162      -4.342  12.156 -23.022  1.00 78.77           H
ATOM   2363  HN  LEU A 162      -9.293   8.973 -23.172  1.00 78.77           H
ATOM   2364  N   LEU A 163      -9.690  11.160 -20.997  1.00 81.75           N
ATOM   2365  CA  LEU A 163     -10.336  12.138 -20.139  1.00 81.75           C
ATOM   2366  C   LEU A 163     -10.793  11.454 -18.848  1.00 81.75           C
ATOM   2367  O   LEU A 163     -10.518  11.941 -17.753  1.00 81.75           O
ATOM   2368  HA  LEU A 163      -9.591  12.892 -19.884  1.00 81.75           H
ATOM   2369  CB  LEU A 163     -11.463  12.850 -20.890  1.00 81.75           C
ATOM   2370 1HB  LEU A 163     -11.054  13.261 -21.813  1.00 81.75           H
ATOM   2371 2HB  LEU A 163     -12.208  12.107 -21.175  1.00 81.75           H
ATOM   2372  CG  LEU A 163     -12.169  13.975 -20.132  1.00 81.75           C
ATOM   2373  HG  LEU A 163     -12.502  13.583 -19.171  1.00 81.75           H
ATOM   2374  CD1 LEU A 163     -11.206  15.128 -19.839  1.00 81.75           C
ATOM   2375 1HD1 LEU A 163     -10.377  14.763 -19.232  1.00 81.75           H
ATOM   2376 2HD1 LEU A 163     -10.821  15.526 -20.778  1.00 81.75           H
ATOM   2377 3HD1 LEU A 163     -11.733  15.914 -19.299  1.00 81.75           H
ATOM   2378  CD2 LEU A 163     -13.415  14.446 -20.885  1.00 81.75           C
ATOM   2379 1HD2 LEU A 163     -13.126  14.815 -21.869  1.00 81.75           H
ATOM   2380 2HD2 LEU A 163     -14.108  13.613 -20.998  1.00 81.75           H
ATOM   2381 3HD2 LEU A 163     -13.897  15.246 -20.323  1.00 81.75           H
ATOM   2382  HN  LEU A 163     -10.152  10.990 -21.867  1.00 81.75           H
ATOM   2383  N   TYR A 164     -11.484  10.337 -19.021  1.00 74.59           N
ATOM   2384  CA  TYR A 164     -11.989   9.586 -17.885  1.00 74.59           C
ATOM   2385  C   TYR A 164     -10.845   9.133 -16.975  1.00 74.59           C
ATOM   2386  O   TYR A 164     -11.004   9.069 -15.757  1.00 74.59           O
ATOM   2387  HA  TYR A 164     -12.656  10.238 -17.320  1.00 74.59           H
ATOM   2388  CB  TYR A 164     -12.680   8.352 -18.468  1.00 74.59           C
ATOM   2389 1HB  TYR A 164     -12.058   7.942 -19.264  1.00 74.59           H
ATOM   2390 2HB  TYR A 164     -12.751   7.588 -17.694  1.00 74.59           H
ATOM   2391  CG  TYR A 164     -14.079   8.626 -19.024  1.00 74.59           C
ATOM   2392  CD1 TYR A 164     -15.045   9.187 -18.215  1.00 74.59           C
ATOM   2393  HD1 TYR A 164     -14.812   9.435 -17.179  1.00 74.59           H
ATOM   2394  CD2 TYR A 164     -14.374   8.312 -20.335  1.00 74.59           C
ATOM   2395  HD2 TYR A 164     -13.610   7.869 -20.975  1.00 74.59           H
ATOM   2396  CE1 TYR A 164     -16.362   9.445 -18.738  1.00 74.59           C
ATOM   2397  HE1 TYR A 164     -17.134   9.888 -18.109  1.00 74.59           H
ATOM   2398  CE2 TYR A 164     -15.690   8.570 -20.858  1.00 74.59           C
ATOM   2399  HE2 TYR A 164     -15.937   8.327 -21.892  1.00 74.59           H
ATOM   2400  CZ  TYR A 164     -16.619   9.124 -20.034  1.00 74.59           C
ATOM   2401  OH  TYR A 164     -17.863   9.368 -20.528  1.00 74.59           O
ATOM   2402  HH  TYR A 164     -18.436   9.782 -19.821  1.00 74.59           H
ATOM   2403  HN  TYR A 164     -11.700   9.946 -19.916  1.00 74.59           H
ATOM   2404  N   SER A 165      -9.717   8.831 -17.602  1.00 85.74           N
ATOM   2405  CA  SER A 165      -8.552   8.372 -16.865  1.00 85.74           C
ATOM   2406  C   SER A 165      -8.088   9.456 -15.890  1.00 85.74           C
ATOM   2407  O   SER A 165      -7.642   9.151 -14.785  1.00 85.74           O
ATOM   2408  HA  SER A 165      -8.884   7.486 -16.324  1.00 85.74           H
ATOM   2409  CB  SER A 165      -7.415   7.991 -17.816  1.00 85.74           C
ATOM   2410 1HB  SER A 165      -6.675   7.400 -17.277  1.00 85.74           H
ATOM   2411 2HB  SER A 165      -7.806   7.361 -18.614  1.00 85.74           H
ATOM   2412  OG  SER A 165      -6.786   9.138 -18.382  1.00 85.74           O
ATOM   2413  HG  SER A 165      -7.477   9.767 -18.737  1.00 85.74           H
ATOM   2414  HN  SER A 165      -9.593   8.897 -18.592  1.00 85.74           H
ATOM   2415  N   LYS A 166      -8.210  10.698 -16.334  1.00 83.09           N
ATOM   2416  CA  LYS A 166      -7.831  11.830 -15.505  1.00 83.09           C
ATOM   2417  C   LYS A 166      -8.787  11.927 -14.314  1.00 83.09           C
ATOM   2418  O   LYS A 166      -8.350  12.064 -13.173  1.00 83.09           O
ATOM   2419  HA  LYS A 166      -6.827  11.636 -15.128  1.00 83.09           H
ATOM   2420  CB  LYS A 166      -7.761  13.108 -16.343  1.00 83.09           C
ATOM   2421 1HB  LYS A 166      -8.691  13.235 -16.898  1.00 83.09           H
ATOM   2422 2HB  LYS A 166      -7.662  13.972 -15.687  1.00 83.09           H
ATOM   2423  CG  LYS A 166      -6.582  13.061 -17.317  1.00 83.09           C
ATOM   2424 1HG  LYS A 166      -5.654  12.916 -16.763  1.00 83.09           H
ATOM   2425 2HG  LYS A 166      -6.691  12.208 -17.986  1.00 83.09           H
ATOM   2426  CD  LYS A 166      -6.496  14.351 -18.136  1.00 83.09           C
ATOM   2427 1HD  LYS A 166      -7.412  14.482 -18.712  1.00 83.09           H
ATOM   2428 2HD  LYS A 166      -6.415  15.207 -17.467  1.00 83.09           H
ATOM   2429  CE  LYS A 166      -5.293  14.320 -19.082  1.00 83.09           C
ATOM   2430 1HE  LYS A 166      -4.383  14.123 -18.516  1.00 83.09           H
ATOM   2431 2HE  LYS A 166      -5.406  13.506 -19.797  1.00 83.09           H
ATOM   2432  NZ  LYS A 166      -5.168  15.607 -19.802  1.00 83.09           N
ATOM   2433 1HZ  LYS A 166      -4.372  15.567 -20.429  1.00 83.09           H
ATOM   2434 2HZ  LYS A 166      -6.012  15.778 -20.338  1.00 83.09           H
ATOM   2435 3HZ  LYS A 166      -5.034  16.357 -19.133  1.00 83.09           H
ATOM   2436  HN  LYS A 166      -8.560  10.936 -17.241  1.00 83.09           H
ATOM   2437  N   MET A 167     -10.073  11.851 -14.621  1.00 84.55           N
ATOM   2438  CA  MET A 167     -11.096  11.980 -13.597  1.00 84.55           C
ATOM   2439  C   MET A 167     -10.961  10.875 -12.546  1.00 84.55           C
ATOM   2440  O   MET A 167     -11.047  11.140 -11.348  1.00 84.55           O
ATOM   2441  HA  MET A 167     -10.928  12.952 -13.135  1.00 84.55           H
ATOM   2442  CB  MET A 167     -12.480  11.903 -14.244  1.00 84.55           C
ATOM   2443 1HB  MET A 167     -12.573  10.971 -14.803  1.00 84.55           H
ATOM   2444 2HB  MET A 167     -13.247  11.888 -13.470  1.00 84.55           H
ATOM   2445  CG  MET A 167     -12.714  13.090 -15.180  1.00 84.55           C
ATOM   2446 1HG  MET A 167     -12.610  14.024 -14.629  1.00 84.55           H
ATOM   2447 2HG  MET A 167     -11.960  13.098 -15.967  1.00 84.55           H
ATOM   2448  SD  MET A 167     -14.344  12.987 -15.901  1.00 84.55           S
ATOM   2449  CE  MET A 167     -15.170  14.278 -14.985  1.00 84.55           C
ATOM   2450 1HE  MET A 167     -15.140  14.044 -13.921  1.00 84.55           H
ATOM   2451 2HE  MET A 167     -14.666  15.228 -15.162  1.00 84.55           H
ATOM   2452 3HE  MET A 167     -16.207  14.350 -15.313  1.00 84.55           H
ATOM   2453  HN  MET A 167     -10.420  11.705 -15.548  1.00 84.55           H
ATOM   2454  N   VAL A 168     -10.752   9.661 -13.034  1.00 91.82           N
ATOM   2455  CA  VAL A 168     -10.646   8.510 -12.154  1.00 91.82           C
ATOM   2456  C   VAL A 168      -9.462   8.705 -11.205  1.00 91.82           C
ATOM   2457  O   VAL A 168      -9.566   8.427 -10.012  1.00 91.82           O
ATOM   2458  HA  VAL A 168     -11.563   8.460 -11.565  1.00 91.82           H
ATOM   2459  CB  VAL A 168     -10.544   7.227 -12.981  1.00 91.82           C
ATOM   2460  HB  VAL A 168      -9.744   7.360 -13.709  1.00 91.82           H
ATOM   2461  CG1 VAL A 168     -10.182   6.032 -12.097  1.00 91.82           C
ATOM   2462 1HG1 VAL A 168      -9.221   6.214 -11.615  1.00 91.82           H
ATOM   2463 2HG1 VAL A 168     -10.950   5.897 -11.336  1.00 91.82           H
ATOM   2464 3HG1 VAL A 168     -10.116   5.133 -12.710  1.00 91.82           H
ATOM   2465  CG2 VAL A 168     -11.840   6.966 -13.751  1.00 91.82           C
ATOM   2466 1HG2 VAL A 168     -12.666   6.863 -13.048  1.00 91.82           H
ATOM   2467 2HG2 VAL A 168     -12.038   7.801 -14.424  1.00 91.82           H
ATOM   2468 3HG2 VAL A 168     -11.740   6.048 -14.331  1.00 91.82           H
ATOM   2469  HN  VAL A 168     -10.656   9.459 -14.008  1.00 91.82           H
ATOM   2470  N   CYS A 169      -8.364   9.183 -11.772  1.00 93.24           N
ATOM   2471  CA  CYS A 169      -7.160   9.417 -10.992  1.00 93.24           C
ATOM   2472  C   CYS A 169      -7.495  10.412  -9.879  1.00 93.24           C
ATOM   2473  O   CYS A 169      -7.146  10.193  -8.720  1.00 93.24           O
ATOM   2474  HA  CYS A 169      -6.866   8.454 -10.575  1.00 93.24           H
ATOM   2475  CB  CYS A 169      -6.005   9.906 -11.868  1.00 93.24           C
ATOM   2476 1HB  CYS A 169      -6.343  10.723 -12.506  1.00 93.24           H
ATOM   2477 2HB  CYS A 169      -5.205  10.301 -11.241  1.00 93.24           H
ATOM   2478  SG  CYS A 169      -5.372   8.531 -12.895  1.00 93.24           S
ATOM   2479  HG  CYS A 169      -6.354   8.563 -13.791  1.00 93.24           H
ATOM   2480  HN  CYS A 169      -8.288   9.408 -12.743  1.00 93.24           H
ATOM   2481  N   PHE A 170      -8.167  11.485 -10.271  1.00 92.81           N
ATOM   2482  CA  PHE A 170      -8.519  12.532  -9.328  1.00 92.81           C
ATOM   2483  C   PHE A 170      -9.393  11.982  -8.199  1.00 92.81           C
ATOM   2484  O   PHE A 170      -9.150  12.265  -7.027  1.00 92.81           O
ATOM   2485  HA  PHE A 170      -7.589  12.918  -8.910  1.00 92.81           H
ATOM   2486  CB  PHE A 170      -9.313  13.585 -10.104  1.00 92.81           C
ATOM   2487 1HB  PHE A 170      -8.716  13.923 -10.951  1.00 92.81           H
ATOM   2488 2HB  PHE A 170     -10.210  13.120 -10.512  1.00 92.81           H
ATOM   2489  CG  PHE A 170      -9.720  14.800  -9.268  1.00 92.81           C
ATOM   2490  CD1 PHE A 170     -10.995  14.914  -8.810  1.00 92.81           C
ATOM   2491  HD1 PHE A 170     -11.728  14.139  -9.039  1.00 92.81           H
ATOM   2492  CD2 PHE A 170      -8.806  15.766  -8.982  1.00 92.81           C
ATOM   2493  HD2 PHE A 170      -7.784  15.674  -9.350  1.00 92.81           H
ATOM   2494  CE1 PHE A 170     -11.373  16.041  -8.034  1.00 92.81           C
ATOM   2495  HE1 PHE A 170     -12.395  16.132  -7.667  1.00 92.81           H
ATOM   2496  CE2 PHE A 170      -9.184  16.893  -8.206  1.00 92.81           C
ATOM   2497  HE2 PHE A 170      -8.451  17.667  -7.978  1.00 92.81           H
ATOM   2498  CZ  PHE A 170     -10.459  17.007  -7.748  1.00 92.81           C
ATOM   2499  HZ  PHE A 170     -10.749  17.872  -7.153  1.00 92.81           H
ATOM   2500  HN  PHE A 170      -8.468  11.643 -11.211  1.00 92.81           H
ATOM   2501  N   THR A 171     -10.393  11.207  -8.592  1.00 92.35           N
ATOM   2502  CA  THR A 171     -11.319  10.633  -7.629  1.00 92.35           C
ATOM   2503  C   THR A 171     -10.567   9.765  -6.619  1.00 92.35           C
ATOM   2504  O   THR A 171     -10.892   9.764  -5.433  1.00 92.35           O
ATOM   2505  HA  THR A 171     -11.781  11.447  -7.070  1.00 92.35           H
ATOM   2506  CB  THR A 171     -12.395   9.871  -8.404  1.00 92.35           C
ATOM   2507  HB  THR A 171     -11.977   8.982  -8.877  1.00 92.35           H
ATOM   2508  OG1 THR A 171     -12.937  10.843  -9.294  1.00 92.35           O
ATOM   2509  HG1 THR A 171     -12.465  10.802 -10.175  1.00 92.35           H
ATOM   2510  CG2 THR A 171     -13.579   9.471  -7.522  1.00 92.35           C
ATOM   2511 1HG2 THR A 171     -14.039  10.366  -7.103  1.00 92.35           H
ATOM   2512 2HG2 THR A 171     -13.230   8.829  -6.714  1.00 92.35           H
ATOM   2513 3HG2 THR A 171     -14.313   8.933  -8.122  1.00 92.35           H
ATOM   2514  HN  THR A 171     -10.575  10.970  -9.546  1.00 92.35           H
ATOM   2515  N   ILE A 172      -9.576   9.046  -7.126  1.00 93.15           N
ATOM   2516  CA  ILE A 172      -8.797   8.149  -6.289  1.00 93.15           C
ATOM   2517  C   ILE A 172      -8.057   8.963  -5.226  1.00 93.15           C
ATOM   2518  O   ILE A 172      -8.054   8.599  -4.051  1.00 93.15           O
ATOM   2519  HA  ILE A 172      -9.497   7.481  -5.787  1.00 93.15           H
ATOM   2520  CB  ILE A 172      -7.877   7.279  -7.148  1.00 93.15           C
ATOM   2521  HB  ILE A 172      -7.402   7.916  -7.893  1.00 93.15           H
ATOM   2522  CG1 ILE A 172      -8.677   6.217  -7.906  1.00 93.15           C
ATOM   2523 1HG1 ILE A 172      -9.051   5.470  -7.206  1.00 93.15           H
ATOM   2524 2HG1 ILE A 172      -9.546   6.678  -8.375  1.00 93.15           H
ATOM   2525  CG2 ILE A 172      -6.761   6.661  -6.303  1.00 93.15           C
ATOM   2526 1HG2 ILE A 172      -6.168   7.455  -5.849  1.00 93.15           H
ATOM   2527 2HG2 ILE A 172      -7.199   6.041  -5.521  1.00 93.15           H
ATOM   2528 3HG2 ILE A 172      -6.122   6.048  -6.938  1.00 93.15           H
ATOM   2529  CD1 ILE A 172      -7.815   5.539  -8.972  1.00 93.15           C
ATOM   2530 1HD1 ILE A 172      -7.463   6.286  -9.684  1.00 93.15           H
ATOM   2531 2HD1 ILE A 172      -6.959   5.059  -8.497  1.00 93.15           H
ATOM   2532 3HD1 ILE A 172      -8.408   4.789  -9.496  1.00 93.15           H
ATOM   2533  HN  ILE A 172      -9.303   9.070  -8.088  1.00 93.15           H
ATOM   2534  N   TRP A 173      -7.448  10.050  -5.677  1.00 91.62           N
ATOM   2535  CA  TRP A 173      -6.631  10.869  -4.798  1.00 91.62           C
ATOM   2536  C   TRP A 173      -7.537  11.439  -3.705  1.00 91.62           C
ATOM   2537  O   TRP A 173      -7.176  11.436  -2.529  1.00 91.62           O
ATOM   2538  HA  TRP A 173      -5.871  10.225  -4.354  1.00 91.62           H
ATOM   2539  CB  TRP A 173      -5.892  11.952  -5.587  1.00 91.62           C
ATOM   2540 1HB  TRP A 173      -6.579  12.393  -6.309  1.00 91.62           H
ATOM   2541 2HB  TRP A 173      -5.595  12.746  -4.903  1.00 91.62           H
ATOM   2542  CG  TRP A 173      -4.652  11.445  -6.327  1.00 91.62           C
ATOM   2543  CD1 TRP A 173      -4.476  11.317  -7.649  1.00 91.62           C
ATOM   2544  HD1 TRP A 173      -5.229  11.569  -8.396  1.00 91.62           H
ATOM   2545  CD2 TRP A 173      -3.415  11.003  -5.729  1.00 91.62           C
ATOM   2546  NE1 TRP A 173      -3.221  10.826  -7.946  1.00 91.62           N
ATOM   2547  HE1 TRP A 173      -2.857  10.645  -8.860  1.00 91.62           H
ATOM   2548  CE2 TRP A 173      -2.556  10.628  -6.742  1.00 91.62           C
ATOM   2549  CE3 TRP A 173      -3.036  10.921  -4.378  1.00 91.62           C
ATOM   2550  HE3 TRP A 173      -3.696  11.210  -3.561  1.00 91.62           H
ATOM   2551  CZ2 TRP A 173      -1.262  10.147  -6.510  1.00 91.62           C
ATOM   2552  HZ2 TRP A 173      -0.601   9.857  -7.328  1.00 91.62           H
ATOM   2553  CZ3 TRP A 173      -1.740  10.437  -4.163  1.00 91.62           C
ATOM   2554  HZ3 TRP A 173      -1.394  10.354  -3.133  1.00 91.62           H
ATOM   2555  CH2 TRP A 173      -0.862  10.056  -5.171  1.00 91.62           C
ATOM   2556  HH2 TRP A 173       0.133   9.689  -4.921  1.00 91.62           H
ATOM   2557  HN  TRP A 173      -7.506  10.372  -6.622  1.00 91.62           H
ATOM   2558  N   VAL A 174      -8.698  11.915  -4.132  1.00 95.10           N
ATOM   2559  CA  VAL A 174      -9.643  12.521  -3.210  1.00 95.10           C
ATOM   2560  C   VAL A 174     -10.074  11.482  -2.172  1.00 95.10           C
ATOM   2561  O   VAL A 174     -10.129  11.777  -0.979  1.00 95.10           O
ATOM   2562  HA  VAL A 174      -9.129  13.335  -2.699  1.00 95.10           H
ATOM   2563  CB  VAL A 174     -10.821  13.116  -3.984  1.00 95.10           C
ATOM   2564  HB  VAL A 174     -11.232  12.335  -4.623  1.00 95.10           H
ATOM   2565  CG1 VAL A 174     -11.927  13.575  -3.031  1.00 95.10           C
ATOM   2566 1HG1 VAL A 174     -12.284  12.723  -2.452  1.00 95.10           H
ATOM   2567 2HG1 VAL A 174     -11.533  14.334  -2.356  1.00 95.10           H
ATOM   2568 3HG1 VAL A 174     -12.752  13.994  -3.608  1.00 95.10           H
ATOM   2569  CG2 VAL A 174     -10.361  14.265  -4.884  1.00 95.10           C
ATOM   2570 1HG2 VAL A 174      -9.913  15.048  -4.272  1.00 95.10           H
ATOM   2571 2HG2 VAL A 174      -9.625  13.895  -5.597  1.00 95.10           H
ATOM   2572 3HG2 VAL A 174     -11.218  14.670  -5.422  1.00 95.10           H
ATOM   2573  HN  VAL A 174      -8.995  11.891  -5.087  1.00 95.10           H
ATOM   2574  N   LEU A 175     -10.368  10.288  -2.664  1.00 89.71           N
ATOM   2575  CA  LEU A 175     -10.868   9.227  -1.806  1.00 89.71           C
ATOM   2576  C   LEU A 175      -9.795   8.859  -0.780  1.00 89.71           C
ATOM   2577  O   LEU A 175     -10.087   8.723   0.408  1.00 89.71           O
ATOM   2578  HA  LEU A 175     -11.735   9.619  -1.273  1.00 89.71           H
ATOM   2579  CB  LEU A 175     -11.350   8.042  -2.644  1.00 89.71           C
ATOM   2580 1HB  LEU A 175     -12.104   8.400  -3.345  1.00 89.71           H
ATOM   2581 2HB  LEU A 175     -10.511   7.677  -3.237  1.00 89.71           H
ATOM   2582  CG  LEU A 175     -11.938   6.864  -1.865  1.00 89.71           C
ATOM   2583  HG  LEU A 175     -11.210   6.553  -1.115  1.00 89.71           H
ATOM   2584  CD1 LEU A 175     -13.207   7.279  -1.118  1.00 89.71           C
ATOM   2585 1HD1 LEU A 175     -12.970   8.079  -0.417  1.00 89.71           H
ATOM   2586 2HD1 LEU A 175     -13.950   7.631  -1.833  1.00 89.71           H
ATOM   2587 3HD1 LEU A 175     -13.604   6.423  -0.572  1.00 89.71           H
ATOM   2588  CD2 LEU A 175     -12.179   5.664  -2.783  1.00 89.71           C
ATOM   2589 1HD2 LEU A 175     -12.878   5.945  -3.571  1.00 89.71           H
ATOM   2590 2HD2 LEU A 175     -11.235   5.352  -3.229  1.00 89.71           H
ATOM   2591 3HD2 LEU A 175     -12.597   4.841  -2.204  1.00 89.71           H
ATOM   2592  HN  LEU A 175     -10.271  10.040  -3.628  1.00 89.71           H
ATOM   2593  N   ALA A 176      -8.575   8.708  -1.274  1.00 94.45           N
ATOM   2594  CA  ALA A 176      -7.472   8.283  -0.430  1.00 94.45           C
ATOM   2595  C   ALA A 176      -7.244   9.326   0.667  1.00 94.45           C
ATOM   2596  O   ALA A 176      -6.961   8.976   1.812  1.00 94.45           O
ATOM   2597  HA  ALA A 176      -7.754   7.338   0.033  1.00 94.45           H
ATOM   2598  CB  ALA A 176      -6.227   8.060  -1.290  1.00 94.45           C
ATOM   2599 1HB  ALA A 176      -6.432   7.290  -2.034  1.00 94.45           H
ATOM   2600 2HB  ALA A 176      -5.961   8.990  -1.793  1.00 94.45           H
ATOM   2601 3HB  ALA A 176      -5.399   7.741  -0.656  1.00 94.45           H
ATOM   2602  HN  ALA A 176      -8.336   8.871  -2.232  1.00 94.45           H
ATOM   2603  N   ALA A 177      -7.375  10.586   0.277  1.00 94.43           N
ATOM   2604  CA  ALA A 177      -7.162  11.682   1.207  1.00 94.43           C
ATOM   2605  C   ALA A 177      -8.174  11.580   2.350  1.00 94.43           C
ATOM   2606  O   ALA A 177      -7.811  11.706   3.518  1.00 94.43           O
ATOM   2607  HA  ALA A 177      -6.156  11.582   1.614  1.00 94.43           H
ATOM   2608  CB  ALA A 177      -7.261  13.013   0.458  1.00 94.43           C
ATOM   2609 1HB  ALA A 177      -6.502  13.047  -0.324  1.00 94.43           H
ATOM   2610 2HB  ALA A 177      -8.249  13.104   0.009  1.00 94.43           H
ATOM   2611 3HB  ALA A 177      -7.101  13.835   1.156  1.00 94.43           H
ATOM   2612  HN  ALA A 177      -7.621  10.861  -0.652  1.00 94.43           H
ATOM   2613  N   ALA A 178      -9.424  11.353   1.972  1.00 94.70           N
ATOM   2614  CA  ALA A 178     -10.501  11.297   2.946  1.00 94.70           C
ATOM   2615  C   ALA A 178     -10.250  10.138   3.912  1.00 94.70           C
ATOM   2616  O   ALA A 178     -10.550  10.239   5.101  1.00 94.70           O
ATOM   2617  HA  ALA A 178     -10.493  12.233   3.504  1.00 94.70           H
ATOM   2618  CB  ALA A 178     -11.841  11.169   2.218  1.00 94.70           C
ATOM   2619 1HB  ALA A 178     -11.985  12.031   1.567  1.00 94.70           H
ATOM   2620 2HB  ALA A 178     -11.844  10.257   1.620  1.00 94.70           H
ATOM   2621 3HB  ALA A 178     -12.649  11.127   2.949  1.00 94.70           H
ATOM   2622  HN  ALA A 178      -9.704  11.209   1.023  1.00 94.70           H
ATOM   2623  N   LEU A 179      -9.700   9.062   3.366  1.00 91.48           N
ATOM   2624  CA  LEU A 179      -9.481   7.856   4.146  1.00 91.48           C
ATOM   2625  C   LEU A 179      -8.314   8.081   5.109  1.00 91.48           C
ATOM   2626  O   LEU A 179      -8.028   7.233   5.953  1.00 91.48           O
ATOM   2627  HA  LEU A 179     -10.383   7.678   4.732  1.00 91.48           H
ATOM   2628  CB  LEU A 179      -9.295   6.649   3.224  1.00 91.48           C
ATOM   2629 1HB  LEU A 179      -8.506   6.881   2.509  1.00 91.48           H
ATOM   2630 2HB  LEU A 179      -8.944   5.810   3.824  1.00 91.48           H
ATOM   2631  CG  LEU A 179     -10.534   6.201   2.447  1.00 91.48           C
ATOM   2632  HG  LEU A 179     -10.944   7.068   1.929  1.00 91.48           H
ATOM   2633  CD1 LEU A 179     -10.168   5.168   1.379  1.00 91.48           C
ATOM   2634 1HD1 LEU A 179      -9.456   5.606   0.679  1.00 91.48           H
ATOM   2635 2HD1 LEU A 179      -9.720   4.296   1.855  1.00 91.48           H
ATOM   2636 3HD1 LEU A 179     -11.067   4.867   0.841  1.00 91.48           H
ATOM   2637  CD2 LEU A 179     -11.619   5.685   3.395  1.00 91.48           C
ATOM   2638 1HD2 LEU A 179     -11.235   4.836   3.959  1.00 91.48           H
ATOM   2639 2HD2 LEU A 179     -11.907   6.479   4.084  1.00 91.48           H
ATOM   2640 3HD2 LEU A 179     -12.489   5.373   2.816  1.00 91.48           H
ATOM   2641  HN  LEU A 179      -9.408   9.008   2.412  1.00 91.48           H
ATOM   2642  N   CYS A 180      -7.670   9.228   4.950  1.00 90.56           N
ATOM   2643  CA  CYS A 180      -6.495   9.543   5.744  1.00 90.56           C
ATOM   2644  C   CYS A 180      -6.930  10.422   6.919  1.00 90.56           C
ATOM   2645  O   CYS A 180      -6.118  10.767   7.775  1.00 90.56           O
ATOM   2646  HA  CYS A 180      -6.093   8.594   6.099  1.00 90.56           H
ATOM   2647  CB  CYS A 180      -5.406  10.213   4.903  1.00 90.56           C
ATOM   2648 1HB  CYS A 180      -5.795  11.125   4.450  1.00 90.56           H
ATOM   2649 2HB  CYS A 180      -4.571  10.504   5.540  1.00 90.56           H
ATOM   2650  SG  CYS A 180      -4.828   9.066   3.600  1.00 90.56           S
ATOM   2651  HG  CYS A 180      -6.002   8.949   2.986  1.00 90.56           H
ATOM   2652  HN  CYS A 180      -7.938   9.934   4.294  1.00 90.56           H
ATOM   2653  N   ILE A 181      -8.212  10.758   6.921  1.00 90.19           N
ATOM   2654  CA  ILE A 181      -8.749  11.652   7.933  1.00 90.19           C
ATOM   2655  C   ILE A 181      -8.451  11.081   9.321  1.00 90.19           C
ATOM   2656  O   ILE A 181      -7.984  11.799  10.204  1.00 90.19           O
ATOM   2657  HA  ILE A 181      -8.232  12.606   7.834  1.00 90.19           H
ATOM   2658  CB  ILE A 181     -10.236  11.914   7.682  1.00 90.19           C
ATOM   2659  HB  ILE A 181     -10.729  10.955   7.522  1.00 90.19           H
ATOM   2660  CG1 ILE A 181     -10.440  12.743   6.413  1.00 90.19           C
ATOM   2661 1HG1 ILE A 181     -10.032  13.744   6.559  1.00 90.19           H
ATOM   2662 2HG1 ILE A 181      -9.890  12.292   5.587  1.00 90.19           H
ATOM   2663  CG2 ILE A 181     -10.892  12.562   8.902  1.00 90.19           C
ATOM   2664 1HG2 ILE A 181     -10.794  11.900   9.762  1.00 90.19           H
ATOM   2665 2HG2 ILE A 181     -10.401  13.511   9.117  1.00 90.19           H
ATOM   2666 3HG2 ILE A 181     -11.948  12.737   8.697  1.00 90.19           H
ATOM   2667  CD1 ILE A 181     -11.924  12.840   6.053  1.00 90.19           C
ATOM   2668 1HD1 ILE A 181     -12.322  11.839   5.884  1.00 90.19           H
ATOM   2669 2HD1 ILE A 181     -12.466  13.313   6.871  1.00 90.19           H
ATOM   2670 3HD1 ILE A 181     -12.040  13.435   5.147  1.00 90.19           H
ATOM   2671  HN  ILE A 181      -8.877  10.432   6.249  1.00 90.19           H
ATOM   2672  N   PRO A 182      -8.714   9.786   9.538  1.00 91.54           N
ATOM   2673  CA  PRO A 182      -8.487   9.179  10.852  1.00 91.54           C
ATOM   2674  C   PRO A 182      -7.075   9.421  11.362  1.00 91.54           C
ATOM   2675  O   PRO A 182      -6.882   9.755  12.530  1.00 91.54           O
ATOM   2676  HA  PRO A 182      -9.140   9.638  11.595  1.00 91.54           H
ATOM   2677  CB  PRO A 182      -8.759   7.692  10.618  1.00 91.54           C
ATOM   2678 1HB  PRO A 182      -7.847   7.154  10.358  1.00 91.54           H
ATOM   2679 2HB  PRO A 182      -9.167   7.214  11.508  1.00 91.54           H
ATOM   2680  CG  PRO A 182      -9.760   7.693   9.468  1.00 91.54           C
ATOM   2681 1HG  PRO A 182      -9.786   6.733   8.954  1.00 91.54           H
ATOM   2682 2HG  PRO A 182     -10.775   7.883   9.816  1.00 91.54           H
ATOM   2683  CD  PRO A 182      -9.245   8.807   8.571  1.00 91.54           C
ATOM   2684 1HD  PRO A 182      -8.469   8.455   7.892  1.00 91.54           H
ATOM   2685 2HD  PRO A 182     -10.038   9.228   7.953  1.00 91.54           H
ATOM   2686  N   GLU A 183      -6.117   9.244  10.464  1.00 87.84           N
ATOM   2687  CA  GLU A 183      -4.717   9.380  10.827  1.00 87.84           C
ATOM   2688  C   GLU A 183      -4.424  10.809  11.286  1.00 87.84           C
ATOM   2689  O   GLU A 183      -3.686  11.017  12.249  1.00 87.84           O
ATOM   2690  HA  GLU A 183      -4.564   8.686  11.654  1.00 87.84           H
ATOM   2691  CB  GLU A 183      -3.808   8.981   9.663  1.00 87.84           C
ATOM   2692 1HB  GLU A 183      -4.263   9.285   8.720  1.00 87.84           H
ATOM   2693 2HB  GLU A 183      -2.812   9.397   9.814  1.00 87.84           H
ATOM   2694  CG  GLU A 183      -3.634   7.462   9.598  1.00 87.84           C
ATOM   2695 1HG  GLU A 183      -2.930   7.206   8.806  1.00 87.84           H
ATOM   2696 2HG  GLU A 183      -3.207   7.101  10.534  1.00 87.84           H
ATOM   2697  CD  GLU A 183      -4.973   6.767   9.341  1.00 87.84           C
ATOM   2698  OE1 GLU A 183      -5.083   5.585   9.731  1.00 87.84           O
ATOM   2699  OE2 GLU A 183      -5.857   7.435   8.761  1.00 87.84           O
ATOM   2700  HN  GLU A 183      -6.285   9.013   9.506  1.00 87.84           H
ATOM   2701  N   ILE A 184      -5.016  11.758  10.577  1.00 89.58           N
ATOM   2702  CA  ILE A 184      -4.763  13.163  10.848  1.00 89.58           C
ATOM   2703  C   ILE A 184      -5.200  13.490  12.277  1.00 89.58           C
ATOM   2704  O   ILE A 184      -4.536  14.257  12.973  1.00 89.58           O
ATOM   2705  HA  ILE A 184      -3.688  13.323  10.770  1.00 89.58           H
ATOM   2706  CB  ILE A 184      -5.429  14.042   9.786  1.00 89.58           C
ATOM   2707  HB  ILE A 184      -6.480  13.763   9.722  1.00 89.58           H
ATOM   2708  CG1 ILE A 184      -4.812  13.798   8.408  1.00 89.58           C
ATOM   2709 1HG1 ILE A 184      -3.796  14.194   8.384  1.00 89.58           H
ATOM   2710 2HG1 ILE A 184      -4.740  12.726   8.222  1.00 89.58           H
ATOM   2711  CG2 ILE A 184      -5.376  15.518  10.185  1.00 89.58           C
ATOM   2712 1HG2 ILE A 184      -5.898  15.658  11.131  1.00 89.58           H
ATOM   2713 2HG2 ILE A 184      -4.337  15.828  10.294  1.00 89.58           H
ATOM   2714 3HG2 ILE A 184      -5.856  16.120   9.413  1.00 89.58           H
ATOM   2715  CD1 ILE A 184      -5.647  14.457   7.308  1.00 89.58           C
ATOM   2716 1HD1 ILE A 184      -6.655  14.041   7.319  1.00 89.58           H
ATOM   2717 2HD1 ILE A 184      -5.696  15.532   7.484  1.00 89.58           H
ATOM   2718 3HD1 ILE A 184      -5.186  14.268   6.339  1.00 89.58           H
ATOM   2719  HN  ILE A 184      -5.658  11.581   9.831  1.00 89.58           H
ATOM   2720  N   LEU A 185      -6.313  12.891  12.673  1.00 89.86           N
ATOM   2721  CA  LEU A 185      -6.962  13.264  13.919  1.00 89.86           C
ATOM   2722  C   LEU A 185      -6.211  12.628  15.090  1.00 89.86           C
ATOM   2723  O   LEU A 185      -5.886  13.304  16.065  1.00 89.86           O
ATOM   2724  HA  LEU A 185      -6.892  14.348  14.012  1.00 89.86           H
ATOM   2725  CB  LEU A 185      -8.449  12.908  13.877  1.00 89.86           C
ATOM   2726 1HB  LEU A 185      -8.543  11.852  13.622  1.00 89.86           H
ATOM   2727 2HB  LEU A 185      -8.861  13.032  14.878  1.00 89.86           H
ATOM   2728  CG  LEU A 185      -9.305  13.717  12.900  1.00 89.86           C
ATOM   2729  HG  LEU A 185      -8.902  13.578  11.897  1.00 89.86           H
ATOM   2730  CD1 LEU A 185     -10.747  13.208  12.882  1.00 89.86           C
ATOM   2731 1HD1 LEU A 185     -10.760  12.162  12.575  1.00 89.86           H
ATOM   2732 2HD1 LEU A 185     -11.176  13.298  13.880  1.00 89.86           H
ATOM   2733 3HD1 LEU A 185     -11.333  13.800  12.180  1.00 89.86           H
ATOM   2734  CD2 LEU A 185      -9.229  15.213  13.213  1.00 89.86           C
ATOM   2735 1HD2 LEU A 185      -9.591  15.391  14.225  1.00 89.86           H
ATOM   2736 2HD2 LEU A 185      -8.195  15.549  13.133  1.00 89.86           H
ATOM   2737 3HD2 LEU A 185      -9.846  15.765  12.504  1.00 89.86           H
ATOM   2738  HN  LEU A 185      -6.771  12.164  12.160  1.00 89.86           H
ATOM   2739  N   TYR A 186      -5.956  11.334  14.956  1.00 90.45           N
ATOM   2740  CA  TYR A 186      -5.647  10.509  16.111  1.00 90.45           C
ATOM   2741  C   TYR A 186      -4.157  10.162  16.154  1.00 90.45           C
ATOM   2742  O   TYR A 186      -3.700   9.488  17.076  1.00 90.45           O
ATOM   2743  HA  TYR A 186      -5.907  11.073  17.007  1.00 90.45           H
ATOM   2744  CB  TYR A 186      -6.454   9.221  15.937  1.00 90.45           C
ATOM   2745 1HB  TYR A 186      -6.092   8.694  15.054  1.00 90.45           H
ATOM   2746 2HB  TYR A 186      -6.270   8.571  16.793  1.00 90.45           H
ATOM   2747  CG  TYR A 186      -7.961   9.444  15.798  1.00 90.45           C
ATOM   2748  CD1 TYR A 186      -8.624  10.256  16.697  1.00 90.45           C
ATOM   2749  HD1 TYR A 186      -8.073  10.737  17.505  1.00 90.45           H
ATOM   2750  CD2 TYR A 186      -8.657   8.834  14.775  1.00 90.45           C
ATOM   2751  HD2 TYR A 186      -8.134   8.193  14.065  1.00 90.45           H
ATOM   2752  CE1 TYR A 186     -10.042  10.466  16.566  1.00 90.45           C
ATOM   2753  HE1 TYR A 186     -10.578  11.104  17.268  1.00 90.45           H
ATOM   2754  CE2 TYR A 186     -10.076   9.045  14.644  1.00 90.45           C
ATOM   2755  HE2 TYR A 186     -10.638   8.569  13.840  1.00 90.45           H
ATOM   2756  CZ  TYR A 186     -10.698   9.850  15.546  1.00 90.45           C
ATOM   2757  OH  TYR A 186     -12.038  10.049  15.422  1.00 90.45           O
ATOM   2758  HH  TYR A 186     -12.392   9.521  14.650  1.00 90.45           H
ATOM   2759  HN  TYR A 186      -5.959  10.852  14.081  1.00 90.45           H
ATOM   2760  N   SER A 187      -3.442  10.638  15.146  1.00 90.94           N
ATOM   2761  CA  SER A 187      -1.994  10.525  15.136  1.00 90.94           C
ATOM   2762  C   SER A 187      -1.391  11.424  16.218  1.00 90.94           C
ATOM   2763  O   SER A 187      -1.589  12.638  16.202  1.00 90.94           O
ATOM   2764  HA  SER A 187      -1.785   9.477  15.350  1.00 90.94           H
ATOM   2765  CB  SER A 187      -1.422  10.889  13.765  1.00 90.94           C
ATOM   2766 1HB  SER A 187      -1.751  11.891  13.489  1.00 90.94           H
ATOM   2767 2HB  SER A 187      -0.333  10.916  13.821  1.00 90.94           H
ATOM   2768  OG  SER A 187      -1.822   9.965  12.757  1.00 90.94           O
ATOM   2769  HG  SER A 187      -2.434  10.413  12.105  1.00 90.94           H
ATOM   2770  HN  SER A 187      -3.836  11.094  14.347  1.00 90.94           H
ATOM   2771  N   GLN A 188      -0.669  10.793  17.132  1.00 84.35           N
ATOM   2772  CA  GLN A 188      -0.052  11.518  18.229  1.00 84.35           C
ATOM   2773  C   GLN A 188       1.318  10.919  18.557  1.00 84.35           C
ATOM   2774  O   GLN A 188       1.632   9.809  18.132  1.00 84.35           O
ATOM   2775  HA  GLN A 188       0.068  12.540  17.871  1.00 84.35           H
ATOM   2776  CB  GLN A 188      -0.958  11.522  19.462  1.00 84.35           C
ATOM   2777 1HB  GLN A 188      -1.149  10.497  19.781  1.00 84.35           H
ATOM   2778 2HB  GLN A 188      -0.452  12.023  20.288  1.00 84.35           H
ATOM   2779  CG  GLN A 188      -2.283  12.226  19.166  1.00 84.35           C
ATOM   2780 1HG  GLN A 188      -2.090  13.192  18.701  1.00 84.35           H
ATOM   2781 2HG  GLN A 188      -2.860  11.638  18.452  1.00 84.35           H
ATOM   2782  CD  GLN A 188      -3.097  12.424  20.446  1.00 84.35           C
ATOM   2783  OE1 GLN A 188      -2.656  12.130  21.545  1.00 84.35           O
ATOM   2784  NE2 GLN A 188      -4.307  12.937  20.244  1.00 84.35           N
ATOM   2785 1HE2 GLN A 188      -4.609  13.156  19.316  1.00 84.35           H
ATOM   2786 2HE2 GLN A 188      -4.916  13.104  21.020  1.00 84.35           H
ATOM   2787  HN  GLN A 188      -0.503   9.807  17.131  1.00 84.35           H
ATOM   2788  N   ILE A 189       2.096  11.682  19.312  1.00 88.14           N
ATOM   2789  CA  ILE A 189       3.299  11.146  19.926  1.00 88.14           C
ATOM   2790  C   ILE A 189       2.958  10.603  21.315  1.00 88.14           C
ATOM   2791  O   ILE A 189       2.460  11.336  22.168  1.00 88.14           O
ATOM   2792  HA  ILE A 189       3.642  10.318  19.306  1.00 88.14           H
ATOM   2793  CB  ILE A 189       4.411  12.198  19.933  1.00 88.14           C
ATOM   2794  HB  ILE A 189       4.039  13.084  20.448  1.00 88.14           H
ATOM   2795  CG1 ILE A 189       4.773  12.621  18.508  1.00 88.14           C
ATOM   2796 1HG1 ILE A 189       5.184  11.770  17.966  1.00 88.14           H
ATOM   2797 2HG1 ILE A 189       3.874  12.933  17.978  1.00 88.14           H
ATOM   2798  CG2 ILE A 189       5.630  11.701  20.711  1.00 88.14           C
ATOM   2799 1HG2 ILE A 189       5.343  11.490  21.741  1.00 88.14           H
ATOM   2800 2HG2 ILE A 189       6.012  10.791  20.247  1.00 88.14           H
ATOM   2801 3HG2 ILE A 189       6.405  12.467  20.700  1.00 88.14           H
ATOM   2802  CD1 ILE A 189       5.789  13.766  18.518  1.00 88.14           C
ATOM   2803 1HD1 ILE A 189       5.365  14.623  19.041  1.00 88.14           H
ATOM   2804 2HD1 ILE A 189       6.696  13.442  19.028  1.00 88.14           H
ATOM   2805 3HD1 ILE A 189       6.029  14.047  17.493  1.00 88.14           H
ATOM   2806  HN  ILE A 189       1.917  12.646  19.504  1.00 88.14           H
ATOM   2807  N   LYS A 190       3.241   9.322  21.500  1.00 83.49           N
ATOM   2808  CA  LYS A 190       3.058   8.695  22.798  1.00 83.49           C
ATOM   2809  C   LYS A 190       4.427   8.392  23.410  1.00 83.49           C
ATOM   2810  O   LYS A 190       5.311   7.868  22.734  1.00 83.49           O
ATOM   2811  HA  LYS A 190       2.545   9.412  23.438  1.00 83.49           H
ATOM   2812  CB  LYS A 190       2.153   7.467  22.678  1.00 83.49           C
ATOM   2813 1HB  LYS A 190       1.239   7.734  22.147  1.00 83.49           H
ATOM   2814 2HB  LYS A 190       2.652   6.700  22.086  1.00 83.49           H
ATOM   2815  CG  LYS A 190       1.803   6.907  24.058  1.00 83.49           C
ATOM   2816 1HG  LYS A 190       2.717   6.647  24.592  1.00 83.49           H
ATOM   2817 2HG  LYS A 190       1.296   7.671  24.646  1.00 83.49           H
ATOM   2818  CD  LYS A 190       0.908   5.671  23.937  1.00 83.49           C
ATOM   2819 1HD  LYS A 190      -0.047   5.952  23.493  1.00 83.49           H
ATOM   2820 2HD  LYS A 190       1.370   4.947  23.266  1.00 83.49           H
ATOM   2821  CE  LYS A 190       0.672   5.030  25.306  1.00 83.49           C
ATOM   2822 1HE  LYS A 190       1.605   5.004  25.868  1.00 83.49           H
ATOM   2823 2HE  LYS A 190      -0.031   5.633  25.881  1.00 83.49           H
ATOM   2824  NZ  LYS A 190       0.143   3.656  25.150  1.00 83.49           N
ATOM   2825 1HZ  LYS A 190       0.106   3.203  26.056  1.00 83.49           H
ATOM   2826 2HZ  LYS A 190      -0.790   3.696  24.753  1.00 83.49           H
ATOM   2827 3HZ  LYS A 190       0.750   3.128  24.532  1.00 83.49           H
ATOM   2828  HN  LYS A 190       3.587   8.716  20.783  1.00 83.49           H
ATOM   2829  N   GLU A 191       4.560   8.734  24.683  1.00 75.00           N
ATOM   2830  CA  GLU A 191       5.768   8.413  25.423  1.00 75.00           C
ATOM   2831  C   GLU A 191       5.531   7.202  26.328  1.00 75.00           C
ATOM   2832  O   GLU A 191       4.667   7.236  27.202  1.00 75.00           O
ATOM   2833  HA  GLU A 191       6.514   8.169  24.667  1.00 75.00           H
ATOM   2834  CB  GLU A 191       6.251   9.617  26.233  1.00 75.00           C
ATOM   2835 1HB  GLU A 191       6.223  10.513  25.613  1.00 75.00           H
ATOM   2836 2HB  GLU A 191       5.661   9.707  27.146  1.00 75.00           H
ATOM   2837  CG  GLU A 191       7.704   9.433  26.676  1.00 75.00           C
ATOM   2838 1HG  GLU A 191       7.764   8.636  27.417  1.00 75.00           H
ATOM   2839 2HG  GLU A 191       8.311   9.123  25.826  1.00 75.00           H
ATOM   2840  CD  GLU A 191       8.266  10.728  27.266  1.00 75.00           C
ATOM   2841  OE1 GLU A 191       9.503  10.784  27.438  1.00 75.00           O
ATOM   2842  OE2 GLU A 191       7.446  11.633  27.532  1.00 75.00           O
ATOM   2843  HN  GLU A 191       3.861   9.221  25.207  1.00 75.00           H
ATOM   2844  N   GLU A 192       6.314   6.161  26.087  1.00 70.33           N
ATOM   2845  CA  GLU A 192       6.154   4.918  26.823  1.00 70.33           C
ATOM   2846  C   GLU A 192       7.521   4.354  27.216  1.00 70.33           C
ATOM   2847  O   GLU A 192       8.386   4.162  26.362  1.00 70.33           O
ATOM   2848  HA  GLU A 192       5.592   5.182  27.718  1.00 70.33           H
ATOM   2849  CB  GLU A 192       5.354   3.899  26.010  1.00 70.33           C
ATOM   2850 1HB  GLU A 192       4.372   4.308  25.772  1.00 70.33           H
ATOM   2851 2HB  GLU A 192       5.923   3.605  25.127  1.00 70.33           H
ATOM   2852  CG  GLU A 192       5.116   2.620  26.815  1.00 70.33           C
ATOM   2853 1HG  GLU A 192       5.989   1.972  26.741  1.00 70.33           H
ATOM   2854 2HG  GLU A 192       4.992   2.868  27.869  1.00 70.33           H
ATOM   2855  CD  GLU A 192       3.877   1.877  26.311  1.00 70.33           C
ATOM   2856  OE1 GLU A 192       3.239   1.205  27.149  1.00 70.33           O
ATOM   2857  OE2 GLU A 192       3.596   1.999  25.099  1.00 70.33           O
ATOM   2858  HN  GLU A 192       7.046   6.157  25.405  1.00 70.33           H
ATOM   2859  N   SER A 193       7.674   4.106  28.508  1.00 71.94           N
ATOM   2860  CA  SER A 193       8.910   3.538  29.020  1.00 71.94           C
ATOM   2861  C   SER A 193      10.096   4.417  28.617  1.00 71.94           C
ATOM   2862  O   SER A 193      11.196   3.916  28.393  1.00 71.94           O
ATOM   2863  HA  SER A 193       8.794   3.526  30.104  1.00 71.94           H
ATOM   2864  CB  SER A 193       9.112   2.109  28.512  1.00 71.94           C
ATOM   2865 1HB  SER A 193       9.274   2.127  27.435  1.00 71.94           H
ATOM   2866 2HB  SER A 193      10.010   1.688  28.963  1.00 71.94           H
ATOM   2867  OG  SER A 193       7.996   1.275  28.810  1.00 71.94           O
ATOM   2868  HG  SER A 193       8.096   0.393  28.349  1.00 71.94           H
ATOM   2869  HN  SER A 193       6.973   4.285  29.199  1.00 71.94           H
ATOM   2870  N   GLY A 194       9.831   5.713  28.537  1.00 79.99           N
ATOM   2871  CA  GLY A 194      10.875   6.673  28.223  1.00 79.99           C
ATOM   2872  C   GLY A 194      11.195   6.665  26.727  1.00 79.99           C
ATOM   2873  O   GLY A 194      12.156   7.297  26.291  1.00 79.99           O
ATOM   2874 1HA  GLY A 194      10.560   7.671  28.527  1.00 79.99           H
ATOM   2875 2HA  GLY A 194      11.775   6.436  28.792  1.00 79.99           H
ATOM   2876  HN  GLY A 194       8.924   6.108  28.683  1.00 79.99           H
ATOM   2877  N   ILE A 195      10.370   5.944  25.982  1.00 78.52           N
ATOM   2878  CA  ILE A 195      10.516   5.895  24.537  1.00 78.52           C
ATOM   2879  C   ILE A 195       9.377   6.684  23.887  1.00 78.52           C
ATOM   2880  O   ILE A 195       8.206   6.436  24.168  1.00 78.52           O
ATOM   2881  HA  ILE A 195      11.459   6.381  24.287  1.00 78.52           H
ATOM   2882  CB  ILE A 195      10.612   4.446  24.057  1.00 78.52           C
ATOM   2883  HB  ILE A 195       9.702   3.926  24.356  1.00 78.52           H
ATOM   2884  CG1 ILE A 195      11.785   3.724  24.724  1.00 78.52           C
ATOM   2885 1HG1 ILE A 195      12.720   4.210  24.446  1.00 78.52           H
ATOM   2886 2HG1 ILE A 195      11.695   3.801  25.807  1.00 78.52           H
ATOM   2887  CG2 ILE A 195      10.690   4.377  22.531  1.00 78.52           C
ATOM   2888 1HG2 ILE A 195       9.796   4.829  22.101  1.00 78.52           H
ATOM   2889 2HG2 ILE A 195      11.571   4.919  22.187  1.00 78.52           H
ATOM   2890 3HG2 ILE A 195      10.757   3.336  22.216  1.00 78.52           H
ATOM   2891  CD1 ILE A 195      11.827   2.251  24.313  1.00 78.52           C
ATOM   2892 1HD1 ILE A 195      10.900   1.763  24.614  1.00 78.52           H
ATOM   2893 2HD1 ILE A 195      11.941   2.178  23.231  1.00 78.52           H
ATOM   2894 3HD1 ILE A 195      12.670   1.761  24.801  1.00 78.52           H
ATOM   2895  HN  ILE A 195       9.615   5.401  26.349  1.00 78.52           H
ATOM   2896  N   ALA A 196       9.762   7.618  23.029  1.00 89.09           N
ATOM   2897  CA  ALA A 196       8.787   8.388  22.274  1.00 89.09           C
ATOM   2898  C   ALA A 196       8.341   7.580  21.054  1.00 89.09           C
ATOM   2899  O   ALA A 196       9.173   7.077  20.300  1.00 89.09           O
ATOM   2900  HA  ALA A 196       7.927   8.558  22.921  1.00 89.09           H
ATOM   2901  CB  ALA A 196       9.392   9.740  21.890  1.00 89.09           C
ATOM   2902 1HB  ALA A 196       9.664  10.285  22.793  1.00 89.09           H
ATOM   2903 2HB  ALA A 196      10.280   9.580  21.280  1.00 89.09           H
ATOM   2904 3HB  ALA A 196       8.660  10.317  21.324  1.00 89.09           H
ATOM   2905  HN  ALA A 196      10.717   7.851  22.847  1.00 89.09           H
ATOM   2906  N   ILE A 197       7.030   7.481  20.897  1.00 84.63           N
ATOM   2907  CA  ILE A 197       6.461   6.633  19.863  1.00 84.63           C
ATOM   2908  C   ILE A 197       5.400   7.418  19.091  1.00 84.63           C
ATOM   2909  O   ILE A 197       4.518   8.032  19.690  1.00 84.63           O
ATOM   2910  HA  ILE A 197       7.266   6.372  19.175  1.00 84.63           H
ATOM   2911  CB  ILE A 197       5.942   5.327  20.467  1.00 84.63           C
ATOM   2912  HB  ILE A 197       5.268   5.575  21.288  1.00 84.63           H
ATOM   2913  CG1 ILE A 197       7.087   4.501  21.056  1.00 84.63           C
ATOM   2914 1HG1 ILE A 197       7.759   4.184  20.259  1.00 84.63           H
ATOM   2915 2HG1 ILE A 197       7.672   5.118  21.739  1.00 84.63           H
ATOM   2916  CG2 ILE A 197       5.131   4.533  19.442  1.00 84.63           C
ATOM   2917 1HG2 ILE A 197       4.279   5.128  19.111  1.00 84.63           H
ATOM   2918 2HG2 ILE A 197       5.762   4.294  18.585  1.00 84.63           H
ATOM   2919 3HG2 ILE A 197       4.773   3.609  19.897  1.00 84.63           H
ATOM   2920  CD1 ILE A 197       6.553   3.275  21.800  1.00 84.63           C
ATOM   2921 1HD1 ILE A 197       5.901   3.597  22.612  1.00 84.63           H
ATOM   2922 2HD1 ILE A 197       5.990   2.648  21.108  1.00 84.63           H
ATOM   2923 3HD1 ILE A 197       7.388   2.706  22.208  1.00 84.63           H
ATOM   2924  HN  ILE A 197       6.361   7.967  21.459  1.00 84.63           H
ATOM   2925  N   CYS A 198       5.520   7.375  17.772  1.00 90.43           N
ATOM   2926  CA  CYS A 198       4.493   7.932  16.908  1.00 90.43           C
ATOM   2927  C   CYS A 198       3.449   6.845  16.640  1.00 90.43           C
ATOM   2928  O   CYS A 198       3.715   5.891  15.910  1.00 90.43           O
ATOM   2929  HA  CYS A 198       4.050   8.769  17.448  1.00 90.43           H
ATOM   2930  CB  CYS A 198       5.085   8.487  15.611  1.00 90.43           C
ATOM   2931 1HB  CYS A 198       5.714   9.350  15.829  1.00 90.43           H
ATOM   2932 2HB  CYS A 198       5.723   7.738  15.143  1.00 90.43           H
ATOM   2933  SG  CYS A 198       3.741   8.968  14.465  1.00 90.43           S
ATOM   2934  HN  CYS A 198       6.299   6.969  17.294  1.00 90.43           H
ATOM   2935  N   THR A 199       2.284   7.026  17.244  1.00 88.56           N
ATOM   2936  CA  THR A 199       1.202   6.070  17.086  1.00 88.56           C
ATOM   2937  C   THR A 199      -0.141   6.795  16.988  1.00 88.56           C
ATOM   2938  O   THR A 199      -0.227   7.990  17.267  1.00 88.56           O
ATOM   2939  HA  THR A 199       1.348   5.539  16.145  1.00 88.56           H
ATOM   2940  CB  THR A 199       1.274   5.078  18.248  1.00 88.56           C
ATOM   2941  HB  THR A 199       2.299   4.746  18.413  1.00 88.56           H
ATOM   2942  OG1 THR A 199       0.347   4.056  17.891  1.00 88.56           O
ATOM   2943  HG1 THR A 199       0.511   3.238  18.442  1.00 88.56           H
ATOM   2944  CG2 THR A 199       0.710   5.656  19.547  1.00 88.56           C
ATOM   2945 1HG2 THR A 199      -0.336   5.926  19.401  1.00 88.56           H
ATOM   2946 2HG2 THR A 199       1.278   6.543  19.827  1.00 88.56           H
ATOM   2947 3HG2 THR A 199       0.786   4.911  20.340  1.00 88.56           H
ATOM   2948  HN  THR A 199       2.074   7.808  17.831  1.00 88.56           H
ATOM   2949  N   MET A 200      -1.157   6.042  16.592  1.00 87.61           N
ATOM   2950  CA  MET A 200      -2.526   6.517  16.696  1.00 87.61           C
ATOM   2951  C   MET A 200      -3.102   6.231  18.084  1.00 87.61           C
ATOM   2952  O   MET A 200      -2.940   5.132  18.613  1.00 87.61           O
ATOM   2953  HA  MET A 200      -2.477   7.593  16.530  1.00 87.61           H
ATOM   2954  CB  MET A 200      -3.387   5.829  15.634  1.00 87.61           C
ATOM   2955 1HB  MET A 200      -3.232   4.751  15.678  1.00 87.61           H
ATOM   2956 2HB  MET A 200      -4.442   6.008  15.845  1.00 87.61           H
ATOM   2957  CG  MET A 200      -3.046   6.344  14.234  1.00 87.61           C
ATOM   2958 1HG  MET A 200      -2.894   7.423  14.261  1.00 87.61           H
ATOM   2959 2HG  MET A 200      -2.112   5.899  13.892  1.00 87.61           H
ATOM   2960  SD  MET A 200      -4.364   5.943  13.099  1.00 87.61           S
ATOM   2961  CE  MET A 200      -4.249   4.161  13.108  1.00 87.61           C
ATOM   2962 1HE  MET A 200      -3.260   3.859  12.763  1.00 87.61           H
ATOM   2963 2HE  MET A 200      -4.409   3.792  14.121  1.00 87.61           H
ATOM   2964 3HE  MET A 200      -5.007   3.745  12.445  1.00 87.61           H
ATOM   2965  HN  MET A 200      -1.056   5.124  16.207  1.00 87.61           H
ATOM   2966  N   VAL A 201      -3.763   7.239  18.635  1.00 90.02           N
ATOM   2967  CA  VAL A 201      -4.451   7.078  19.904  1.00 90.02           C
ATOM   2968  C   VAL A 201      -5.942   7.360  19.711  1.00 90.02           C
ATOM   2969  O   VAL A 201      -6.323   8.463  19.321  1.00 90.02           O
ATOM   2970  HA  VAL A 201      -4.329   6.040  20.216  1.00 90.02           H
ATOM   2971  CB  VAL A 201      -3.806   7.971  20.966  1.00 90.02           C
ATOM   2972  HB  VAL A 201      -3.956   9.008  20.668  1.00 90.02           H
ATOM   2973  CG1 VAL A 201      -4.474   7.773  22.328  1.00 90.02           C
ATOM   2974 1HG1 VAL A 201      -5.532   8.026  22.255  1.00 90.02           H
ATOM   2975 2HG1 VAL A 201      -4.370   6.732  22.636  1.00 90.02           H
ATOM   2976 3HG1 VAL A 201      -3.996   8.419  23.065  1.00 90.02           H
ATOM   2977  CG2 VAL A 201      -2.299   7.719  21.052  1.00 90.02           C
ATOM   2978 1HG2 VAL A 201      -2.119   6.677  21.316  1.00 90.02           H
ATOM   2979 2HG2 VAL A 201      -1.839   7.935  20.088  1.00 90.02           H
ATOM   2980 3HG2 VAL A 201      -1.866   8.367  21.814  1.00 90.02           H
ATOM   2981  HN  VAL A 201      -3.833   8.150  18.229  1.00 90.02           H
ATOM   2982  N   TYR A 202      -6.746   6.345  19.993  1.00 90.17           N
ATOM   2983  CA  TYR A 202      -8.183   6.454  19.804  1.00 90.17           C
ATOM   2984  C   TYR A 202      -8.868   6.941  21.082  1.00 90.17           C
ATOM   2985  O   TYR A 202      -8.462   6.579  22.185  1.00 90.17           O
ATOM   2986  HA  TYR A 202      -8.364   7.174  19.006  1.00 90.17           H
ATOM   2987  CB  TYR A 202      -8.674   5.040  19.483  1.00 90.17           C
ATOM   2988 1HB  TYR A 202      -8.371   4.370  20.288  1.00 90.17           H
ATOM   2989 2HB  TYR A 202      -9.763   5.041  19.462  1.00 90.17           H
ATOM   2990  CG  TYR A 202      -8.153   4.487  18.156  1.00 90.17           C
ATOM   2991  CD1 TYR A 202      -8.808   4.786  16.979  1.00 90.17           C
ATOM   2992  HD1 TYR A 202      -9.697   5.417  16.995  1.00 90.17           H
ATOM   2993  CD2 TYR A 202      -7.027   3.689  18.135  1.00 90.17           C
ATOM   2994  HD2 TYR A 202      -6.509   3.452  19.065  1.00 90.17           H
ATOM   2995  CE1 TYR A 202      -8.318   4.265  15.729  1.00 90.17           C
ATOM   2996  HE1 TYR A 202      -8.826   4.493  14.792  1.00 90.17           H
ATOM   2997  CE2 TYR A 202      -6.537   3.168  16.885  1.00 90.17           C
ATOM   2998  HE2 TYR A 202      -5.649   2.536  16.855  1.00 90.17           H
ATOM   2999  CZ  TYR A 202      -7.206   3.482  15.744  1.00 90.17           C
ATOM   3000  OH  TYR A 202      -6.743   2.990  14.564  1.00 90.17           O
ATOM   3001  HH  TYR A 202      -7.382   3.211  13.827  1.00 90.17           H
ATOM   3002  HN  TYR A 202      -6.431   5.463  20.343  1.00 90.17           H
ATOM   3003  N   PRO A 203      -9.916   7.767  20.958  1.00 84.91           N
ATOM   3004  CA  PRO A 203     -10.589   8.315  22.138  1.00 84.91           C
ATOM   3005  C   PRO A 203     -11.344   7.250  22.917  1.00 84.91           C
ATOM   3006  O   PRO A 203     -11.825   6.277  22.339  1.00 84.91           O
ATOM   3007  HA  PRO A 203      -9.855   8.713  22.839  1.00 84.91           H
ATOM   3008  CB  PRO A 203     -11.533   9.371  21.560  1.00 84.91           C
ATOM   3009 1HB  PRO A 203     -12.446   9.458  22.148  1.00 84.91           H
ATOM   3010 2HB  PRO A 203     -11.070  10.358  21.544  1.00 84.91           H
ATOM   3011  CG  PRO A 203     -11.816   8.873  20.172  1.00 84.91           C
ATOM   3012 1HG  PRO A 203     -12.632   8.150  20.171  1.00 84.91           H
ATOM   3013 2HG  PRO A 203     -12.114   9.689  19.513  1.00 84.91           H
ATOM   3014  CD  PRO A 203     -10.536   8.242  19.708  1.00 84.91           C
ATOM   3015 1HD  PRO A 203     -10.720   7.422  19.014  1.00 84.91           H
ATOM   3016 2HD  PRO A 203      -9.899   8.961  19.191  1.00 84.91           H
ATOM   3017  N   SER A 204     -11.427   7.465  24.222  1.00 76.65           N
ATOM   3018  CA  SER A 204     -11.742   6.383  25.140  1.00 76.65           C
ATOM   3019  C   SER A 204     -13.140   5.836  24.844  1.00 76.65           C
ATOM   3020  O   SER A 204     -13.374   4.632  24.943  1.00 76.65           O
ATOM   3021  HA  SER A 204     -10.986   5.620  24.957  1.00 76.65           H
ATOM   3022  CB  SER A 204     -11.652   6.850  26.594  1.00 76.65           C
ATOM   3023 1HB  SER A 204     -12.030   6.067  27.251  1.00 76.65           H
ATOM   3024 2HB  SER A 204     -10.608   7.012  26.859  1.00 76.65           H
ATOM   3025  OG  SER A 204     -12.389   8.050  26.816  1.00 76.65           O
ATOM   3026  HG  SER A 204     -13.364   7.843  26.899  1.00 76.65           H
ATOM   3027  HN  SER A 204     -11.284   8.356  24.653  1.00 76.65           H
ATOM   3028  N   ASP A 205     -14.033   6.747  24.486  1.00 70.71           N
ATOM   3029  CA  ASP A 205     -15.458   6.472  24.571  1.00 70.71           C
ATOM   3030  C   ASP A 205     -15.805   5.310  23.637  1.00 70.71           C
ATOM   3031  O   ASP A 205     -16.484   4.367  24.040  1.00 70.71           O
ATOM   3032  HA  ASP A 205     -15.642   6.234  25.618  1.00 70.71           H
ATOM   3033  CB  ASP A 205     -16.280   7.687  24.139  1.00 70.71           C
ATOM   3034 1HB  ASP A 205     -15.978   7.999  23.139  1.00 70.71           H
ATOM   3035 2HB  ASP A 205     -17.334   7.417  24.082  1.00 70.71           H
ATOM   3036  CG  ASP A 205     -16.098   8.849  25.118  1.00 70.71           C
ATOM   3037  OD1 ASP A 205     -15.536   8.592  26.205  1.00 70.71           O
ATOM   3038  OD2 ASP A 205     -16.524   9.967  24.757  1.00 70.71           O
ATOM   3039  HN  ASP A 205     -13.798   7.656  24.144  1.00 70.71           H
ATOM   3040  N   GLU A 206     -15.323   5.416  22.408  1.00 73.32           N
ATOM   3041  CA  GLU A 206     -15.628   4.419  21.396  1.00 73.32           C
ATOM   3042  C   GLU A 206     -14.338   3.900  20.757  1.00 73.32           C
ATOM   3043  O   GLU A 206     -14.324   3.544  19.580  1.00 73.32           O
ATOM   3044  HA  GLU A 206     -16.129   3.611  21.928  1.00 73.32           H
ATOM   3045  CB  GLU A 206     -16.575   4.986  20.336  1.00 73.32           C
ATOM   3046 1HB  GLU A 206     -16.171   5.918  19.943  1.00 73.32           H
ATOM   3047 2HB  GLU A 206     -16.756   4.236  19.566  1.00 73.32           H
ATOM   3048  CG  GLU A 206     -17.940   5.318  20.942  1.00 73.32           C
ATOM   3049 1HG  GLU A 206     -18.119   4.687  21.813  1.00 73.32           H
ATOM   3050 2HG  GLU A 206     -17.946   6.351  21.290  1.00 73.32           H
ATOM   3051  CD  GLU A 206     -19.059   5.112  19.919  1.00 73.32           C
ATOM   3052  OE1 GLU A 206     -20.044   4.433  20.284  1.00 73.32           O
ATOM   3053  OE2 GLU A 206     -18.905   5.638  18.796  1.00 73.32           O
ATOM   3054  HN  GLU A 206     -14.736   6.165  22.100  1.00 73.32           H
ATOM   3055  N   SER A 207     -13.286   3.873  21.562  1.00 85.59           N
ATOM   3056  CA  SER A 207     -11.960   3.572  21.050  1.00 85.59           C
ATOM   3057  C   SER A 207     -11.988   2.262  20.261  1.00 85.59           C
ATOM   3058  O   SER A 207     -11.443   2.183  19.162  1.00 85.59           O
ATOM   3059  HA  SER A 207     -11.707   4.407  20.396  1.00 85.59           H
ATOM   3060  CB  SER A 207     -10.938   3.487  22.185  1.00 85.59           C
ATOM   3061 1HB  SER A 207      -9.976   3.166  21.784  1.00 85.59           H
ATOM   3062 2HB  SER A 207     -10.790   4.477  22.615  1.00 85.59           H
ATOM   3063  OG  SER A 207     -11.350   2.583  23.207  1.00 85.59           O
ATOM   3064  HG  SER A 207     -10.798   2.723  24.030  1.00 85.59           H
ATOM   3065  HN  SER A 207     -13.330   4.051  22.545  1.00 85.59           H
ATOM   3066  N   THR A 208     -12.630   1.265  20.854  1.00 85.48           N
ATOM   3067  CA  THR A 208     -12.634  -0.069  20.278  1.00 85.48           C
ATOM   3068  C   THR A 208     -13.343  -0.063  18.922  1.00 85.48           C
ATOM   3069  O   THR A 208     -12.849  -0.641  17.956  1.00 85.48           O
ATOM   3070  HA  THR A 208     -11.602  -0.369  20.097  1.00 85.48           H
ATOM   3071  CB  THR A 208     -13.273  -1.020  21.293  1.00 85.48           C
ATOM   3072  HB  THR A 208     -14.342  -0.829  21.385  1.00 85.48           H
ATOM   3073  OG1 THR A 208     -12.508  -0.825  22.480  1.00 85.48           O
ATOM   3074  HG1 THR A 208     -11.545  -1.030  22.304  1.00 85.48           H
ATOM   3075  CG2 THR A 208     -13.045  -2.491  20.941  1.00 85.48           C
ATOM   3076 1HG2 THR A 208     -11.975  -2.697  20.915  1.00 85.48           H
ATOM   3077 2HG2 THR A 208     -13.479  -2.702  19.964  1.00 85.48           H
ATOM   3078 3HG2 THR A 208     -13.518  -3.122  21.693  1.00 85.48           H
ATOM   3079  HN  THR A 208     -13.138   1.358  21.710  1.00 85.48           H
ATOM   3080  N   LYS A 209     -14.492   0.598  18.894  1.00 81.52           N
ATOM   3081  CA  LYS A 209     -15.292   0.656  17.683  1.00 81.52           C
ATOM   3082  C   LYS A 209     -14.480   1.326  16.572  1.00 81.52           C
ATOM   3083  O   LYS A 209     -14.450   0.841  15.442  1.00 81.52           O
ATOM   3084  HA  LYS A 209     -15.506  -0.369  17.383  1.00 81.52           H
ATOM   3085  CB  LYS A 209     -16.634   1.337  17.960  1.00 81.52           C
ATOM   3086 1HB  LYS A 209     -16.465   2.301  18.439  1.00 81.52           H
ATOM   3087 2HB  LYS A 209     -17.146   1.535  17.018  1.00 81.52           H
ATOM   3088  CG  LYS A 209     -17.517   0.464  18.854  1.00 81.52           C
ATOM   3089 1HG  LYS A 209     -17.614  -0.530  18.416  1.00 81.52           H
ATOM   3090 2HG  LYS A 209     -17.045   0.339  19.828  1.00 81.52           H
ATOM   3091  CD  LYS A 209     -18.904   1.087  19.030  1.00 81.52           C
ATOM   3092 1HD  LYS A 209     -18.803   2.142  19.282  1.00 81.52           H
ATOM   3093 2HD  LYS A 209     -19.452   1.035  18.089  1.00 81.52           H
ATOM   3094  CE  LYS A 209     -19.693   0.368  20.126  1.00 81.52           C
ATOM   3095 1HE  LYS A 209     -20.000  -0.617  19.774  1.00 81.52           H
ATOM   3096 2HE  LYS A 209     -19.056   0.211  20.997  1.00 81.52           H
ATOM   3097  NZ  LYS A 209     -20.884   1.158  20.511  1.00 81.52           N
ATOM   3098 1HZ  LYS A 209     -21.348   0.709  21.292  1.00 81.52           H
ATOM   3099 2HZ  LYS A 209     -20.597   2.092  20.779  1.00 81.52           H
ATOM   3100 3HZ  LYS A 209     -21.521   1.212  19.724  1.00 81.52           H
ATOM   3101  HN  LYS A 209     -14.875   1.086  19.678  1.00 81.52           H
ATOM   3102  N   LEU A 210     -13.843   2.430  16.933  1.00 87.76           N
ATOM   3103  CA  LEU A 210     -13.159   3.254  15.950  1.00 87.76           C
ATOM   3104  C   LEU A 210     -12.009   2.456  15.333  1.00 87.76           C
ATOM   3105  O   LEU A 210     -11.863   2.413  14.113  1.00 87.76           O
ATOM   3106  HA  LEU A 210     -13.877   3.489  15.164  1.00 87.76           H
ATOM   3107  CB  LEU A 210     -12.722   4.581  16.575  1.00 87.76           C
ATOM   3108 1HB  LEU A 210     -13.562   4.989  17.137  1.00 87.76           H
ATOM   3109 2HB  LEU A 210     -11.927   4.377  17.291  1.00 87.76           H
ATOM   3110  CG  LEU A 210     -12.230   5.651  15.599  1.00 87.76           C
ATOM   3111  HG  LEU A 210     -11.457   5.211  14.970  1.00 87.76           H
ATOM   3112  CD1 LEU A 210     -13.359   6.110  14.673  1.00 87.76           C
ATOM   3113 1HD1 LEU A 210     -13.728   5.259  14.101  1.00 87.76           H
ATOM   3114 2HD1 LEU A 210     -14.170   6.527  15.269  1.00 87.76           H
ATOM   3115 3HD1 LEU A 210     -12.982   6.871  13.990  1.00 87.76           H
ATOM   3116  CD2 LEU A 210     -11.590   6.823  16.347  1.00 87.76           C
ATOM   3117 1HD2 LEU A 210     -12.324   7.271  17.016  1.00 87.76           H
ATOM   3118 2HD2 LEU A 210     -10.741   6.462  16.928  1.00 87.76           H
ATOM   3119 3HD2 LEU A 210     -11.249   7.569  15.630  1.00 87.76           H
ATOM   3120  HN  LEU A 210     -13.789   2.763  17.874  1.00 87.76           H
ATOM   3121  N   LYS A 211     -11.221   1.844  16.205  1.00 92.23           N
ATOM   3122  CA  LYS A 211     -10.087   1.052  15.761  1.00 92.23           C
ATOM   3123  C   LYS A 211     -10.575  -0.041  14.808  1.00 92.23           C
ATOM   3124  O   LYS A 211     -10.032  -0.206  13.717  1.00 92.23           O
ATOM   3125  HA  LYS A 211      -9.419   1.716  15.212  1.00 92.23           H
ATOM   3126  CB  LYS A 211      -9.305   0.515  16.962  1.00 92.23           C
ATOM   3127 1HB  LYS A 211      -8.954   1.347  17.574  1.00 92.23           H
ATOM   3128 2HB  LYS A 211      -9.963  -0.085  17.590  1.00 92.23           H
ATOM   3129  CG  LYS A 211      -8.114  -0.330  16.508  1.00 92.23           C
ATOM   3130 1HG  LYS A 211      -8.471  -1.260  16.066  1.00 92.23           H
ATOM   3131 2HG  LYS A 211      -7.562   0.201  15.732  1.00 92.23           H
ATOM   3132  CD  LYS A 211      -7.183  -0.641  17.681  1.00 92.23           C
ATOM   3133 1HD  LYS A 211      -6.864   0.289  18.154  1.00 92.23           H
ATOM   3134 2HD  LYS A 211      -7.722  -1.213  18.436  1.00 92.23           H
ATOM   3135  CE  LYS A 211      -5.957  -1.428  17.215  1.00 92.23           C
ATOM   3136 1HE  LYS A 211      -6.264  -2.408  16.848  1.00 92.23           H
ATOM   3137 2HE  LYS A 211      -5.480  -0.911  16.382  1.00 92.23           H
ATOM   3138  NZ  LYS A 211      -4.991  -1.589  18.325  1.00 92.23           N
ATOM   3139 1HZ  LYS A 211      -4.277  -2.258  18.057  1.00 92.23           H
ATOM   3140 2HZ  LYS A 211      -4.558  -0.695  18.529  1.00 92.23           H
ATOM   3141 3HZ  LYS A 211      -5.477  -1.925  19.149  1.00 92.23           H
ATOM   3142  HN  LYS A 211     -11.348   1.883  17.196  1.00 92.23           H
ATOM   3143  N   SER A 212     -11.596  -0.758  15.254  1.00 90.24           N
ATOM   3144  CA  SER A 212     -12.111  -1.883  14.491  1.00 90.24           C
ATOM   3145  C   SER A 212     -12.589  -1.408  13.118  1.00 90.24           C
ATOM   3146  O   SER A 212     -12.351  -2.072  12.110  1.00 90.24           O
ATOM   3147  HA  SER A 212     -11.271  -2.570  14.388  1.00 90.24           H
ATOM   3148  CB  SER A 212     -13.249  -2.580  15.238  1.00 90.24           C
ATOM   3149 1HB  SER A 212     -14.057  -1.869  15.413  1.00 90.24           H
ATOM   3150 2HB  SER A 212     -13.656  -3.378  14.617  1.00 90.24           H
ATOM   3151  OG  SER A 212     -12.818  -3.122  16.484  1.00 90.24           O
ATOM   3152  HG  SER A 212     -12.916  -2.438  17.207  1.00 90.24           H
ATOM   3153  HN  SER A 212     -12.068  -0.582  16.118  1.00 90.24           H
ATOM   3154  N   ALA A 213     -13.255  -0.263  13.122  1.00 93.58           N
ATOM   3155  CA  ALA A 213     -13.793   0.294  11.892  1.00 93.58           C
ATOM   3156  C   ALA A 213     -12.640   0.649  10.951  1.00 93.58           C
ATOM   3157  O   ALA A 213     -12.679   0.323   9.766  1.00 93.58           O
ATOM   3158  HA  ALA A 213     -14.411  -0.472  11.423  1.00 93.58           H
ATOM   3159  CB  ALA A 213     -14.671   1.503  12.221  1.00 93.58           C
ATOM   3160 1HB  ALA A 213     -15.491   1.192  12.867  1.00 93.58           H
ATOM   3161 2HB  ALA A 213     -14.073   2.259  12.730  1.00 93.58           H
ATOM   3162 3HB  ALA A 213     -15.074   1.921  11.298  1.00 93.58           H
ATOM   3163  HN  ALA A 213     -13.429   0.280  13.943  1.00 93.58           H
ATOM   3164  N   VAL A 214     -11.641   1.312  11.515  1.00 91.65           N
ATOM   3165  CA  VAL A 214     -10.512   1.776  10.727  1.00 91.65           C
ATOM   3166  C   VAL A 214      -9.817   0.574  10.082  1.00 91.65           C
ATOM   3167  O   VAL A 214      -9.471   0.613   8.902  1.00 91.65           O
ATOM   3168  HA  VAL A 214     -10.902   2.419   9.939  1.00 91.65           H
ATOM   3169  CB  VAL A 214      -9.573   2.611  11.600  1.00 91.65           C
ATOM   3170  HB  VAL A 214      -9.360   2.041  12.504  1.00 91.65           H
ATOM   3171  CG1 VAL A 214      -8.245   2.870  10.884  1.00 91.65           C
ATOM   3172 1HG1 VAL A 214      -7.761   1.920  10.661  1.00 91.65           H
ATOM   3173 2HG1 VAL A 214      -8.432   3.410   9.956  1.00 91.65           H
ATOM   3174 3HG1 VAL A 214      -7.597   3.466  11.527  1.00 91.65           H
ATOM   3175  CG2 VAL A 214     -10.236   3.925  12.018  1.00 91.65           C
ATOM   3176 1HG2 VAL A 214     -10.492   4.501  11.129  1.00 91.65           H
ATOM   3177 2HG2 VAL A 214     -11.142   3.710  12.585  1.00 91.65           H
ATOM   3178 3HG2 VAL A 214      -9.547   4.499  12.637  1.00 91.65           H
ATOM   3179  HN  VAL A 214     -11.595   1.532  12.489  1.00 91.65           H
ATOM   3180  N   LEU A 215      -9.635  -0.464  10.884  1.00 91.10           N
ATOM   3181  CA  LEU A 215      -8.906  -1.638  10.435  1.00 91.10           C
ATOM   3182  C   LEU A 215      -9.725  -2.362   9.364  1.00 91.10           C
ATOM   3183  O   LEU A 215      -9.184  -2.782   8.342  1.00 91.10           O
ATOM   3184  HA  LEU A 215      -7.976  -1.292   9.983  1.00 91.10           H
ATOM   3185  CB  LEU A 215      -8.530  -2.524  11.625  1.00 91.10           C
ATOM   3186 1HB  LEU A 215      -9.427  -2.703  12.217  1.00 91.10           H
ATOM   3187 2HB  LEU A 215      -8.202  -3.490  11.243  1.00 91.10           H
ATOM   3188  CG  LEU A 215      -7.442  -1.976  12.551  1.00 91.10           C
ATOM   3189  HG  LEU A 215      -7.798  -1.038  12.978  1.00 91.10           H
ATOM   3190  CD1 LEU A 215      -7.181  -2.933  13.715  1.00 91.10           C
ATOM   3191 1HD1 LEU A 215      -8.097  -3.063  14.291  1.00 91.10           H
ATOM   3192 2HD1 LEU A 215      -6.856  -3.898  13.327  1.00 91.10           H
ATOM   3193 3HD1 LEU A 215      -6.404  -2.520  14.358  1.00 91.10           H
ATOM   3194  CD2 LEU A 215      -6.165  -1.661  11.770  1.00 91.10           C
ATOM   3195 1HD2 LEU A 215      -5.795  -2.571  11.296  1.00 91.10           H
ATOM   3196 2HD2 LEU A 215      -6.381  -0.915  11.005  1.00 91.10           H
ATOM   3197 3HD2 LEU A 215      -5.408  -1.274  12.452  1.00 91.10           H
ATOM   3198  HN  LEU A 215      -9.974  -0.512  11.824  1.00 91.10           H
ATOM   3199  N   THR A 216     -11.016  -2.486   9.635  1.00 90.54           N
ATOM   3200  CA  THR A 216     -11.909  -3.179   8.722  1.00 90.54           C
ATOM   3201  C   THR A 216     -11.896  -2.506   7.348  1.00 90.54           C
ATOM   3202  O   THR A 216     -11.813  -3.181   6.323  1.00 90.54           O
ATOM   3203  HA  THR A 216     -11.538  -4.195   8.584  1.00 90.54           H
ATOM   3204  CB  THR A 216     -13.297  -3.226   9.363  1.00 90.54           C
ATOM   3205  HB  THR A 216     -13.701  -2.221   9.489  1.00 90.54           H
ATOM   3206  OG1 THR A 216     -13.100  -3.965  10.565  1.00 90.54           O
ATOM   3207  HG1 THR A 216     -13.098  -3.346  11.350  1.00 90.54           H
ATOM   3208  CG2 THR A 216     -14.285  -4.075   8.560  1.00 90.54           C
ATOM   3209 1HG2 THR A 216     -13.912  -5.098   8.492  1.00 90.54           H
ATOM   3210 2HG2 THR A 216     -14.391  -3.660   7.558  1.00 90.54           H
ATOM   3211 3HG2 THR A 216     -15.254  -4.074   9.059  1.00 90.54           H
ATOM   3212  HN  THR A 216     -11.452  -2.122  10.458  1.00 90.54           H
ATOM   3213  N   LEU A 217     -11.979  -1.184   7.372  1.00 88.04           N
ATOM   3214  CA  LEU A 217     -11.994  -0.413   6.140  1.00 88.04           C
ATOM   3215  C   LEU A 217     -10.689  -0.652   5.378  1.00 88.04           C
ATOM   3216  O   LEU A 217     -10.691  -0.746   4.151  1.00 88.04           O
ATOM   3217  HA  LEU A 217     -12.821  -0.783   5.534  1.00 88.04           H
ATOM   3218  CB  LEU A 217     -12.273   1.062   6.435  1.00 88.04           C
ATOM   3219 1HB  LEU A 217     -13.102   1.121   7.141  1.00 88.04           H
ATOM   3220 2HB  LEU A 217     -11.400   1.484   6.933  1.00 88.04           H
ATOM   3221  CG  LEU A 217     -12.607   1.936   5.225  1.00 88.04           C
ATOM   3222  HG  LEU A 217     -11.889   1.715   4.435  1.00 88.04           H
ATOM   3223  CD1 LEU A 217     -13.997   1.606   4.677  1.00 88.04           C
ATOM   3224 1HD1 LEU A 217     -14.029   0.560   4.372  1.00 88.04           H
ATOM   3225 2HD1 LEU A 217     -14.744   1.781   5.452  1.00 88.04           H
ATOM   3226 3HD1 LEU A 217     -14.210   2.242   3.818  1.00 88.04           H
ATOM   3227  CD2 LEU A 217     -12.463   3.421   5.564  1.00 88.04           C
ATOM   3228 1HD2 LEU A 217     -13.142   3.676   6.378  1.00 88.04           H
ATOM   3229 2HD2 LEU A 217     -11.437   3.626   5.870  1.00 88.04           H
ATOM   3230 3HD2 LEU A 217     -12.707   4.020   4.687  1.00 88.04           H
ATOM   3231  HN  LEU A 217     -12.035  -0.642   8.210  1.00 88.04           H
ATOM   3232  N   LYS A 218      -9.606  -0.742   6.136  1.00 85.71           N
ATOM   3233  CA  LYS A 218      -8.292  -0.929   5.545  1.00 85.71           C
ATOM   3234  C   LYS A 218      -8.259  -2.263   4.796  1.00 85.71           C
ATOM   3235  O   LYS A 218      -7.750  -2.339   3.679  1.00 85.71           O
ATOM   3236  HA  LYS A 218      -8.141  -0.125   4.824  1.00 85.71           H
ATOM   3237  CB  LYS A 218      -7.201  -0.794   6.609  1.00 85.71           C
ATOM   3238 1HB  LYS A 218      -7.356   0.121   7.180  1.00 85.71           H
ATOM   3239 2HB  LYS A 218      -7.271  -1.623   7.313  1.00 85.71           H
ATOM   3240  CG  LYS A 218      -5.811  -0.774   5.971  1.00 85.71           C
ATOM   3241 1HG  LYS A 218      -5.671  -1.673   5.370  1.00 85.71           H
ATOM   3242 2HG  LYS A 218      -5.730   0.077   5.295  1.00 85.71           H
ATOM   3243  CD  LYS A 218      -4.718  -0.692   7.038  1.00 85.71           C
ATOM   3244 1HD  LYS A 218      -4.826   0.234   7.603  1.00 85.71           H
ATOM   3245 2HD  LYS A 218      -4.834  -1.513   7.746  1.00 85.71           H
ATOM   3246  CE  LYS A 218      -3.327  -0.750   6.404  1.00 85.71           C
ATOM   3247 1HE  LYS A 218      -3.264  -1.604   5.730  1.00 85.71           H
ATOM   3248 2HE  LYS A 218      -3.157   0.144   5.804  1.00 85.71           H
ATOM   3249  NZ  LYS A 218      -2.285  -0.857   7.450  1.00 85.71           N
ATOM   3250 1HZ  LYS A 218      -1.408  -1.138   7.026  1.00 85.71           H
ATOM   3251 2HZ  LYS A 218      -2.168   0.041   7.904  1.00 85.71           H
ATOM   3252 3HZ  LYS A 218      -2.566  -1.549   8.136  1.00 85.71           H
ATOM   3253  HN  LYS A 218      -9.617  -0.690   7.135  1.00 85.71           H
ATOM   3254  N   VAL A 219      -8.808  -3.281   5.442  1.00 90.26           N
ATOM   3255  CA  VAL A 219      -8.763  -4.626   4.894  1.00 90.26           C
ATOM   3256  C   VAL A 219      -9.649  -4.696   3.649  1.00 90.26           C
ATOM   3257  O   VAL A 219      -9.236  -5.222   2.617  1.00 90.26           O
ATOM   3258  HA  VAL A 219      -7.732  -4.828   4.603  1.00 90.26           H
ATOM   3259  CB  VAL A 219      -9.160  -5.642   5.968  1.00 90.26           C
ATOM   3260  HB  VAL A 219     -10.121  -5.336   6.379  1.00 90.26           H
ATOM   3261  CG1 VAL A 219      -9.329  -7.038   5.366  1.00 90.26           C
ATOM   3262 1HG1 VAL A 219     -10.108  -7.013   4.603  1.00 90.26           H
ATOM   3263 2HG1 VAL A 219      -8.389  -7.356   4.915  1.00 90.26           H
ATOM   3264 3HG1 VAL A 219      -9.611  -7.740   6.150  1.00 90.26           H
ATOM   3265  CG2 VAL A 219      -8.143  -5.657   7.111  1.00 90.26           C
ATOM   3266 1HG2 VAL A 219      -7.161  -5.926   6.720  1.00 90.26           H
ATOM   3267 2HG2 VAL A 219      -8.093  -4.668   7.566  1.00 90.26           H
ATOM   3268 3HG2 VAL A 219      -8.449  -6.387   7.860  1.00 90.26           H
ATOM   3269  HN  VAL A 219      -9.277  -3.198   6.321  1.00 90.26           H
ATOM   3270  N   ILE A 220     -10.851  -4.156   3.787  1.00 90.54           N
ATOM   3271  CA  ILE A 220     -11.848  -4.270   2.735  1.00 90.54           C
ATOM   3272  C   ILE A 220     -11.345  -3.550   1.482  1.00 90.54           C
ATOM   3273  O   ILE A 220     -11.237  -4.155   0.416  1.00 90.54           O
ATOM   3274  HA  ILE A 220     -11.958  -5.330   2.503  1.00 90.54           H
ATOM   3275  CB  ILE A 220     -13.207  -3.770   3.228  1.00 90.54           C
ATOM   3276  HB  ILE A 220     -13.062  -2.799   3.701  1.00 90.54           H
ATOM   3277  CG1 ILE A 220     -13.784  -4.708   4.290  1.00 90.54           C
ATOM   3278 1HG1 ILE A 220     -13.959  -5.692   3.855  1.00 90.54           H
ATOM   3279 2HG1 ILE A 220     -13.061  -4.840   5.095  1.00 90.54           H
ATOM   3280  CG2 ILE A 220     -14.172  -3.565   2.059  1.00 90.54           C
ATOM   3281 1HG2 ILE A 220     -13.758  -2.828   1.371  1.00 90.54           H
ATOM   3282 2HG2 ILE A 220     -14.316  -4.510   1.536  1.00 90.54           H
ATOM   3283 3HG2 ILE A 220     -15.131  -3.209   2.438  1.00 90.54           H
ATOM   3284  CD1 ILE A 220     -15.093  -4.155   4.857  1.00 90.54           C
ATOM   3285 1HD1 ILE A 220     -14.909  -3.182   5.313  1.00 90.54           H
ATOM   3286 2HD1 ILE A 220     -15.821  -4.048   4.053  1.00 90.54           H
ATOM   3287 3HD1 ILE A 220     -15.481  -4.841   5.610  1.00 90.54           H
ATOM   3288  HN  ILE A 220     -11.148  -3.650   4.596  1.00 90.54           H
ATOM   3289  N   LEU A 221     -11.051  -2.270   1.652  1.00 89.20           N
ATOM   3290  CA  LEU A 221     -10.715  -1.422   0.520  1.00 89.20           C
ATOM   3291  C   LEU A 221      -9.257  -1.663   0.124  1.00 89.20           C
ATOM   3292  O   LEU A 221      -8.879  -1.447  -1.026  1.00 89.20           O
ATOM   3293  HA  LEU A 221     -11.353  -1.721  -0.312  1.00 89.20           H
ATOM   3294  CB  LEU A 221     -11.034   0.041   0.833  1.00 89.20           C
ATOM   3295 1HB  LEU A 221     -10.495   0.324   1.737  1.00 89.20           H
ATOM   3296 2HB  LEU A 221     -10.646   0.658   0.023  1.00 89.20           H
ATOM   3297  CG  LEU A 221     -12.514   0.378   1.029  1.00 89.20           C
ATOM   3298  HG  LEU A 221     -12.877  -0.171   1.898  1.00 89.20           H
ATOM   3299  CD1 LEU A 221     -12.703   1.867   1.323  1.00 89.20           C
ATOM   3300 1HD1 LEU A 221     -12.161   2.130   2.231  1.00 89.20           H
ATOM   3301 2HD1 LEU A 221     -12.318   2.454   0.488  1.00 89.20           H
ATOM   3302 3HD1 LEU A 221     -13.763   2.079   1.457  1.00 89.20           H
ATOM   3303  CD2 LEU A 221     -13.344  -0.080  -0.172  1.00 89.20           C
ATOM   3304 1HD2 LEU A 221     -12.987   0.422  -1.072  1.00 89.20           H
ATOM   3305 2HD2 LEU A 221     -13.244  -1.158  -0.294  1.00 89.20           H
ATOM   3306 3HD2 LEU A 221     -14.391   0.172  -0.007  1.00 89.20           H
ATOM   3307  HN  LEU A 221     -11.040  -1.812   2.541  1.00 89.20           H
ATOM   3308  N   GLY A 222      -8.477  -2.106   1.099  1.00 87.70           N
ATOM   3309  CA  GLY A 222      -7.037  -2.191   0.926  1.00 87.70           C
ATOM   3310  C   GLY A 222      -6.649  -3.465   0.173  1.00 87.70           C
ATOM   3311  O   GLY A 222      -5.595  -3.520  -0.458  1.00 87.70           O
ATOM   3312 1HA  GLY A 222      -6.681  -1.318   0.380  1.00 87.70           H
ATOM   3313 2HA  GLY A 222      -6.549  -2.178   1.901  1.00 87.70           H
ATOM   3314  HN  GLY A 222      -8.814  -2.404   1.993  1.00 87.70           H
ATOM   3315  N   PHE A 223      -7.523  -4.456   0.262  1.00 82.44           N
ATOM   3316  CA  PHE A 223      -7.222  -5.770  -0.280  1.00 82.44           C
ATOM   3317  C   PHE A 223      -8.448  -6.372  -0.971  1.00 82.44           C
ATOM   3318  O   PHE A 223      -8.431  -6.608  -2.178  1.00 82.44           O
ATOM   3319  HA  PHE A 223      -6.422  -5.644  -1.010  1.00 82.44           H
ATOM   3320  CB  PHE A 223      -6.828  -6.662   0.899  1.00 82.44           C
ATOM   3321 1HB  PHE A 223      -6.026  -6.176   1.456  1.00 82.44           H
ATOM   3322 2HB  PHE A 223      -7.678  -6.750   1.575  1.00 82.44           H
ATOM   3323  CG  PHE A 223      -6.370  -8.064   0.493  1.00 82.44           C
ATOM   3324  CD1 PHE A 223      -7.119  -9.148   0.831  1.00 82.44           C
ATOM   3325  HD1 PHE A 223      -8.045  -9.017   1.391  1.00 82.44           H
ATOM   3326  CD2 PHE A 223      -5.215  -8.227  -0.206  1.00 82.44           C
ATOM   3327  HD2 PHE A 223      -4.615  -7.358  -0.476  1.00 82.44           H
ATOM   3328  CE1 PHE A 223      -6.694 -10.450   0.454  1.00 82.44           C
ATOM   3329  HE1 PHE A 223      -7.294 -11.318   0.725  1.00 82.44           H
ATOM   3330  CE2 PHE A 223      -4.790  -9.528  -0.582  1.00 82.44           C
ATOM   3331  HE2 PHE A 223      -3.864  -9.659  -1.142  1.00 82.44           H
ATOM   3332  CZ  PHE A 223      -5.539 -10.612  -0.244  1.00 82.44           C
ATOM   3333  HZ  PHE A 223      -5.213 -11.611  -0.534  1.00 82.44           H
ATOM   3334  HN  PHE A 223      -8.421  -4.373   0.695  1.00 82.44           H
ATOM   3335  N   PHE A 224      -9.482  -6.602  -0.176  1.00 84.42           N
ATOM   3336  CA  PHE A 224     -10.544  -7.511  -0.574  1.00 84.42           C
ATOM   3337  C   PHE A 224     -11.206  -7.045  -1.872  1.00 84.42           C
ATOM   3338  O   PHE A 224     -11.288  -7.803  -2.838  1.00 84.42           O
ATOM   3339  HA  PHE A 224     -10.091  -8.490  -0.730  1.00 84.42           H
ATOM   3340  CB  PHE A 224     -11.585  -7.501   0.548  1.00 84.42           C
ATOM   3341 1HB  PHE A 224     -11.078  -7.647   1.501  1.00 84.42           H
ATOM   3342 2HB  PHE A 224     -12.055  -6.518   0.584  1.00 84.42           H
ATOM   3343  CG  PHE A 224     -12.673  -8.566   0.396  1.00 84.42           C
ATOM   3344  CD1 PHE A 224     -13.894  -8.225  -0.095  1.00 84.42           C
ATOM   3345  HD1 PHE A 224     -14.098  -7.194  -0.382  1.00 84.42           H
ATOM   3346  CD2 PHE A 224     -12.419  -9.853   0.754  1.00 84.42           C
ATOM   3347  HD2 PHE A 224     -11.440 -10.126   1.149  1.00 84.42           H
ATOM   3348  CE1 PHE A 224     -14.904  -9.214  -0.236  1.00 84.42           C
ATOM   3349  HE1 PHE A 224     -15.883  -8.941  -0.630  1.00 84.42           H
ATOM   3350  CE2 PHE A 224     -13.429 -10.842   0.614  1.00 84.42           C
ATOM   3351  HE2 PHE A 224     -13.225 -11.873   0.901  1.00 84.42           H
ATOM   3352  CZ  PHE A 224     -14.650 -10.501   0.122  1.00 84.42           C
ATOM   3353  HZ  PHE A 224     -15.425 -11.260   0.014  1.00 84.42           H
ATOM   3354  HN  PHE A 224      -9.601  -6.182   0.723  1.00 84.42           H
ATOM   3355  N   LEU A 225     -11.662  -5.801  -1.854  1.00 89.52           N
ATOM   3356  CA  LEU A 225     -12.356  -5.241  -3.001  1.00 89.52           C
ATOM   3357  C   LEU A 225     -11.433  -5.283  -4.220  1.00 89.52           C
ATOM   3358  O   LEU A 225     -11.797  -5.831  -5.260  1.00 89.52           O
ATOM   3359  HA  LEU A 225     -13.221  -5.874  -3.200  1.00 89.52           H
ATOM   3360  CB  LEU A 225     -12.884  -3.842  -2.677  1.00 89.52           C
ATOM   3361 1HB  LEU A 225     -13.598  -3.925  -1.857  1.00 89.52           H
ATOM   3362 2HB  LEU A 225     -12.053  -3.237  -2.315  1.00 89.52           H
ATOM   3363  CG  LEU A 225     -13.558  -3.096  -3.830  1.00 89.52           C
ATOM   3364  HG  LEU A 225     -12.928  -3.192  -4.714  1.00 89.52           H
ATOM   3365  CD1 LEU A 225     -14.912  -3.722  -4.170  1.00 89.52           C
ATOM   3366 1HD1 LEU A 225     -14.769  -4.762  -4.463  1.00 89.52           H
ATOM   3367 2HD1 LEU A 225     -15.563  -3.677  -3.297  1.00 89.52           H
ATOM   3368 3HD1 LEU A 225     -15.370  -3.173  -4.993  1.00 89.52           H
ATOM   3369  CD2 LEU A 225     -13.679  -1.603  -3.521  1.00 89.52           C
ATOM   3370 1HD2 LEU A 225     -14.275  -1.465  -2.619  1.00 89.52           H
ATOM   3371 2HD2 LEU A 225     -12.685  -1.182  -3.367  1.00 89.52           H
ATOM   3372 3HD2 LEU A 225     -14.161  -1.096  -4.357  1.00 89.52           H
ATOM   3373  HN  LEU A 225     -11.564  -5.181  -1.075  1.00 89.52           H
ATOM   3374  N   PRO A 226     -10.227  -4.708  -4.117  1.00 90.29           N
ATOM   3375  CA  PRO A 226      -9.291  -4.711  -5.243  1.00 90.29           C
ATOM   3376  C   PRO A 226      -9.053  -6.108  -5.793  1.00 90.29           C
ATOM   3377  O   PRO A 226      -9.036  -6.307  -7.006  1.00 90.29           O
ATOM   3378  HA  PRO A 226      -9.706  -4.144  -6.077  1.00 90.29           H
ATOM   3379  CB  PRO A 226      -8.014  -4.107  -4.655  1.00 90.29           C
ATOM   3380 1HB  PRO A 226      -7.347  -4.878  -4.269  1.00 90.29           H
ATOM   3381 2HB  PRO A 226      -7.453  -3.547  -5.403  1.00 90.29           H
ATOM   3382  CG  PRO A 226      -8.531  -3.201  -3.543  1.00 90.29           C
ATOM   3383 1HG  PRO A 226      -7.756  -2.976  -2.811  1.00 90.29           H
ATOM   3384 2HG  PRO A 226      -8.876  -2.242  -3.930  1.00 90.29           H
ATOM   3385  CD  PRO A 226      -9.666  -4.016  -2.943  1.00 90.29           C
ATOM   3386 1HD  PRO A 226      -9.305  -4.723  -2.196  1.00 90.29           H
ATOM   3387 2HD  PRO A 226     -10.401  -3.381  -2.448  1.00 90.29           H
ATOM   3388  N   PHE A 227      -8.874  -7.047  -4.875  1.00 85.12           N
ATOM   3389  CA  PHE A 227      -8.522  -8.405  -5.253  1.00 85.12           C
ATOM   3390  C   PHE A 227      -9.640  -9.054  -6.071  1.00 85.12           C
ATOM   3391  O   PHE A 227      -9.381  -9.668  -7.105  1.00 85.12           O
ATOM   3392  HA  PHE A 227      -7.617  -8.347  -5.859  1.00 85.12           H
ATOM   3393  CB  PHE A 227      -8.329  -9.195  -3.957  1.00 85.12           C
ATOM   3394 1HB  PHE A 227      -7.566  -8.703  -3.354  1.00 85.12           H
ATOM   3395 2HB  PHE A 227      -9.256  -9.165  -3.384  1.00 85.12           H
ATOM   3396  CG  PHE A 227      -7.926 -10.655  -4.172  1.00 85.12           C
ATOM   3397  CD1 PHE A 227      -8.861 -11.639  -4.079  1.00 85.12           C
ATOM   3398  HD1 PHE A 227      -9.897 -11.387  -3.852  1.00 85.12           H
ATOM   3399  CD2 PHE A 227      -6.634 -10.969  -4.455  1.00 85.12           C
ATOM   3400  HD2 PHE A 227      -5.885 -10.180  -4.530  1.00 85.12           H
ATOM   3401  CE1 PHE A 227      -8.487 -12.994  -4.278  1.00 85.12           C
ATOM   3402  HE1 PHE A 227      -9.236 -13.783  -4.204  1.00 85.12           H
ATOM   3403  CE2 PHE A 227      -6.260 -12.324  -4.655  1.00 85.12           C
ATOM   3404  HE2 PHE A 227      -5.224 -12.576  -4.882  1.00 85.12           H
ATOM   3405  CZ  PHE A 227      -7.194 -13.308  -4.562  1.00 85.12           C
ATOM   3406  HZ  PHE A 227      -6.907 -14.348  -4.715  1.00 85.12           H
ATOM   3407  HN  PHE A 227      -8.967  -6.893  -3.891  1.00 85.12           H
ATOM   3408  N   VAL A 228     -10.859  -8.897  -5.577  1.00 92.05           N
ATOM   3409  CA  VAL A 228     -12.013  -9.491  -6.229  1.00 92.05           C
ATOM   3410  C   VAL A 228     -12.128  -8.944  -7.653  1.00 92.05           C
ATOM   3411  O   VAL A 228     -12.356  -9.699  -8.596  1.00 92.05           O
ATOM   3412  HA  VAL A 228     -11.845 -10.567  -6.279  1.00 92.05           H
ATOM   3413  CB  VAL A 228     -13.271  -9.247  -5.392  1.00 92.05           C
ATOM   3414  HB  VAL A 228     -13.329  -8.180  -5.177  1.00 92.05           H
ATOM   3415  CG1 VAL A 228     -14.530  -9.640  -6.167  1.00 92.05           C
ATOM   3416 1HG1 VAL A 228     -14.596  -9.045  -7.078  1.00 92.05           H
ATOM   3417 2HG1 VAL A 228     -14.482 -10.698  -6.425  1.00 92.05           H
ATOM   3418 3HG1 VAL A 228     -15.409  -9.456  -5.549  1.00 92.05           H
ATOM   3419  CG2 VAL A 228     -13.194  -9.991  -4.057  1.00 92.05           C
ATOM   3420 1HG2 VAL A 228     -13.100 -11.061  -4.242  1.00 92.05           H
ATOM   3421 2HG2 VAL A 228     -12.327  -9.642  -3.496  1.00 92.05           H
ATOM   3422 3HG2 VAL A 228     -14.100  -9.800  -3.482  1.00 92.05           H
ATOM   3423  HN  VAL A 228     -11.063  -8.375  -4.748  1.00 92.05           H
ATOM   3424  N   VAL A 229     -11.963  -7.633  -7.764  1.00 91.77           N
ATOM   3425  CA  VAL A 229     -12.107  -6.967  -9.047  1.00 91.77           C
ATOM   3426  C   VAL A 229     -11.033  -7.481 -10.007  1.00 91.77           C
ATOM   3427  O   VAL A 229     -11.323  -7.791 -11.162  1.00 91.77           O
ATOM   3428  HA  VAL A 229     -13.087  -7.229  -9.445  1.00 91.77           H
ATOM   3429  CB  VAL A 229     -12.062  -5.450  -8.857  1.00 91.77           C
ATOM   3430  HB  VAL A 229     -11.153  -5.208  -8.307  1.00 91.77           H
ATOM   3431  CG1 VAL A 229     -12.002  -4.730 -10.205  1.00 91.77           C
ATOM   3432 1HG1 VAL A 229     -11.107  -5.041 -10.744  1.00 91.77           H
ATOM   3433 2HG1 VAL A 229     -12.885  -4.982 -10.792  1.00 91.77           H
ATOM   3434 3HG1 VAL A 229     -11.971  -3.653 -10.041  1.00 91.77           H
ATOM   3435  CG2 VAL A 229     -13.254  -4.965  -8.029  1.00 91.77           C
ATOM   3436 1HG2 VAL A 229     -14.181  -5.226  -8.540  1.00 91.77           H
ATOM   3437 2HG2 VAL A 229     -13.234  -5.441  -7.049  1.00 91.77           H
ATOM   3438 3HG2 VAL A 229     -13.198  -3.884  -7.909  1.00 91.77           H
ATOM   3439  HN  VAL A 229     -11.736  -7.032  -6.998  1.00 91.77           H
ATOM   3440  N   MET A 230      -9.813  -7.557  -9.494  1.00 84.37           N
ATOM   3441  CA  MET A 230      -8.688  -7.999 -10.301  1.00 84.37           C
ATOM   3442  C   MET A 230      -8.889  -9.437 -10.781  1.00 84.37           C
ATOM   3443  O   MET A 230      -8.649  -9.746 -11.947  1.00 84.37           O
ATOM   3444  HA  MET A 230      -8.658  -7.324 -11.156  1.00 84.37           H
ATOM   3445  CB  MET A 230      -7.403  -7.910  -9.476  1.00 84.37           C
ATOM   3446 1HB  MET A 230      -7.573  -8.330  -8.485  1.00 84.37           H
ATOM   3447 2HB  MET A 230      -6.623  -8.509  -9.946  1.00 84.37           H
ATOM   3448  CG  MET A 230      -6.932  -6.460  -9.348  1.00 84.37           C
ATOM   3449 1HG  MET A 230      -6.897  -5.992 -10.332  1.00 84.37           H
ATOM   3450 2HG  MET A 230      -7.642  -5.890  -8.749  1.00 84.37           H
ATOM   3451  SD  MET A 230      -5.316  -6.407  -8.591  1.00 84.37           S
ATOM   3452  CE  MET A 230      -5.737  -6.902  -6.928  1.00 84.37           C
ATOM   3453 1HE  MET A 230      -6.447  -6.191  -6.506  1.00 84.37           H
ATOM   3454 2HE  MET A 230      -6.185  -7.896  -6.947  1.00 84.37           H
ATOM   3455 3HE  MET A 230      -4.835  -6.922  -6.316  1.00 84.37           H
ATOM   3456  HN  MET A 230      -9.589  -7.323  -8.548  1.00 84.37           H
ATOM   3457  N   ALA A 231      -9.329 -10.280  -9.857  1.00 90.47           N
ATOM   3458  CA  ALA A 231      -9.487 -11.694 -10.149  1.00 90.47           C
ATOM   3459  C   ALA A 231     -10.527 -11.869 -11.257  1.00 90.47           C
ATOM   3460  O   ALA A 231     -10.334 -12.667 -12.173  1.00 90.47           O
ATOM   3461  HA  ALA A 231      -8.526 -12.070 -10.501  1.00 90.47           H
ATOM   3462  CB  ALA A 231      -9.869 -12.440  -8.868  1.00 90.47           C
ATOM   3463 1HB  ALA A 231      -9.084 -12.308  -8.123  1.00 90.47           H
ATOM   3464 2HB  ALA A 231     -10.807 -12.042  -8.482  1.00 90.47           H
ATOM   3465 3HB  ALA A 231      -9.987 -13.501  -9.087  1.00 90.47           H
ATOM   3466  HN  ALA A 231      -9.574 -10.010  -8.926  1.00 90.47           H
ATOM   3467  N   CYS A 232     -11.606 -11.110 -11.137  1.00 89.48           N
ATOM   3468  CA  CYS A 232     -12.687 -11.188 -12.105  1.00 89.48           C
ATOM   3469  C   CYS A 232     -12.164 -10.686 -13.452  1.00 89.48           C
ATOM   3470  O   CYS A 232     -12.425 -11.293 -14.489  1.00 89.48           O
ATOM   3471  HA  CYS A 232     -12.975 -12.237 -12.168  1.00 89.48           H
ATOM   3472  CB  CYS A 232     -13.918 -10.404 -11.643  1.00 89.48           C
ATOM   3473 1HB  CYS A 232     -13.629  -9.393 -11.358  1.00 89.48           H
ATOM   3474 2HB  CYS A 232     -14.630 -10.314 -12.463  1.00 89.48           H
ATOM   3475  SG  CYS A 232     -14.703 -11.252 -10.224  1.00 89.48           S
ATOM   3476  HG  CYS A 232     -13.867 -10.783  -9.302  1.00 89.48           H
ATOM   3477  HN  CYS A 232     -11.748 -10.452 -10.397  1.00 89.48           H
ATOM   3478  N   CYS A 233     -11.434  -9.582 -13.392  1.00 87.82           N
ATOM   3479  CA  CYS A 233     -10.919  -8.959 -14.600  1.00 87.82           C
ATOM   3480  C   CYS A 233     -10.019  -9.968 -15.315  1.00 87.82           C
ATOM   3481  O   CYS A 233     -10.126 -10.151 -16.527  1.00 87.82           O
ATOM   3482  HA  CYS A 233     -11.784  -8.707 -15.215  1.00 87.82           H
ATOM   3483  CB  CYS A 233     -10.182  -7.653 -14.294  1.00 87.82           C
ATOM   3484 1HB  CYS A 233      -9.476  -7.808 -13.478  1.00 87.82           H
ATOM   3485 2HB  CYS A 233      -9.603  -7.341 -15.162  1.00 87.82           H
ATOM   3486  SG  CYS A 233     -11.382  -6.348 -13.841  1.00 87.82           S
ATOM   3487  HG  CYS A 233     -11.581  -6.768 -12.595  1.00 87.82           H
ATOM   3488  HN  CYS A 233     -11.193  -9.115 -12.541  1.00 87.82           H
ATOM   3489  N   TYR A 234      -9.153 -10.597 -14.535  1.00 74.73           N
ATOM   3490  CA  TYR A 234      -8.142 -11.478 -15.096  1.00 74.73           C
ATOM   3491  C   TYR A 234      -8.782 -12.727 -15.707  1.00 74.73           C
ATOM   3492  O   TYR A 234      -8.408 -13.148 -16.800  1.00 74.73           O
ATOM   3493  HA  TYR A 234      -7.615 -10.930 -15.877  1.00 74.73           H
ATOM   3494  CB  TYR A 234      -7.251 -11.896 -13.926  1.00 74.73           C
ATOM   3495 1HB  TYR A 234      -7.717 -11.577 -12.994  1.00 74.73           H
ATOM   3496 2HB  TYR A 234      -7.194 -12.985 -13.896  1.00 74.73           H
ATOM   3497  CG  TYR A 234      -5.832 -11.328 -13.990  1.00 74.73           C
ATOM   3498  CD1 TYR A 234      -4.804 -12.092 -14.503  1.00 74.73           C
ATOM   3499  HD1 TYR A 234      -5.004 -13.102 -14.863  1.00 74.73           H
ATOM   3500  CD2 TYR A 234      -5.580 -10.049 -13.534  1.00 74.73           C
ATOM   3501  HD2 TYR A 234      -6.391  -9.445 -13.129  1.00 74.73           H
ATOM   3502  CE1 TYR A 234      -3.469 -11.557 -14.563  1.00 74.73           C
ATOM   3503  HE1 TYR A 234      -2.648 -12.150 -14.966  1.00 74.73           H
ATOM   3504  CE2 TYR A 234      -4.244  -9.514 -13.595  1.00 74.73           C
ATOM   3505  HE2 TYR A 234      -4.031  -8.506 -13.238  1.00 74.73           H
ATOM   3506  CZ  TYR A 234      -3.255 -10.294 -14.106  1.00 74.73           C
ATOM   3507  OH  TYR A 234      -1.994  -9.788 -14.164  1.00 74.73           O
ATOM   3508  HH  TYR A 234      -1.442 -10.160 -13.417  1.00 74.73           H
ATOM   3509  HN  TYR A 234      -9.134 -10.513 -13.539  1.00 74.73           H
ATOM   3510  N   THR A 235      -9.734 -13.284 -14.974  1.00 85.31           N
ATOM   3511  CA  THR A 235     -10.381 -14.514 -15.396  1.00 85.31           C
ATOM   3512  C   THR A 235     -10.991 -14.345 -16.789  1.00 85.31           C
ATOM   3513  O   THR A 235     -10.892 -15.241 -17.627  1.00 85.31           O
ATOM   3514  HA  THR A 235      -9.622 -15.293 -15.472  1.00 85.31           H
ATOM   3515  CB  THR A 235     -11.405 -14.901 -14.328  1.00 85.31           C
ATOM   3516  HB  THR A 235     -12.044 -15.713 -14.676  1.00 85.31           H
ATOM   3517  OG1 THR A 235     -12.073 -13.679 -14.028  1.00 85.31           O
ATOM   3518  HG1 THR A 235     -12.837 -13.543 -14.658  1.00 85.31           H
ATOM   3519  CG2 THR A 235     -10.749 -15.301 -13.005  1.00 85.31           C
ATOM   3520 1HG2 THR A 235     -10.164 -14.465 -12.622  1.00 85.31           H
ATOM   3521 2HG2 THR A 235     -10.094 -16.158 -13.168  1.00 85.31           H
ATOM   3522 3HG2 THR A 235     -11.520 -15.566 -12.282  1.00 85.31           H
ATOM   3523  HN  THR A 235     -10.064 -12.909 -14.107  1.00 85.31           H
ATOM   3524  N   ILE A 236     -11.607 -13.191 -16.994  1.00 84.26           N
ATOM   3525  CA  ILE A 236     -12.252 -12.902 -18.264  1.00 84.26           C
ATOM   3526  C   ILE A 236     -11.182 -12.668 -19.333  1.00 84.26           C
ATOM   3527  O   ILE A 236     -11.324 -13.123 -20.467  1.00 84.26           O
ATOM   3528  HA  ILE A 236     -12.833 -13.781 -18.543  1.00 84.26           H
ATOM   3529  CB  ILE A 236     -13.235 -11.739 -18.113  1.00 84.26           C
ATOM   3530  HB  ILE A 236     -12.684 -10.871 -17.750  1.00 84.26           H
ATOM   3531  CG1 ILE A 236     -14.309 -12.060 -17.072  1.00 84.26           C
ATOM   3532 1HG1 ILE A 236     -14.992 -12.811 -17.470  1.00 84.26           H
ATOM   3533 2HG1 ILE A 236     -13.844 -12.490 -16.185  1.00 84.26           H
ATOM   3534  CG2 ILE A 236     -13.842 -11.355 -19.464  1.00 84.26           C
ATOM   3535 1HG2 ILE A 236     -13.048 -11.055 -20.148  1.00 84.26           H
ATOM   3536 2HG2 ILE A 236     -14.374 -12.211 -19.879  1.00 84.26           H
ATOM   3537 3HG2 ILE A 236     -14.537 -10.527 -19.328  1.00 84.26           H
ATOM   3538  CD1 ILE A 236     -15.092 -10.803 -16.687  1.00 84.26           C
ATOM   3539 1HD1 ILE A 236     -14.409 -10.064 -16.267  1.00 84.26           H
ATOM   3540 2HD1 ILE A 236     -15.575 -10.390 -17.572  1.00 84.26           H
ATOM   3541 3HD1 ILE A 236     -15.849 -11.060 -15.945  1.00 84.26           H
ATOM   3542  HN  ILE A 236     -11.670 -12.462 -16.313  1.00 84.26           H
ATOM   3543  N   ILE A 237     -10.137 -11.960 -18.933  1.00 80.64           N
ATOM   3544  CA  ILE A 237      -9.047 -11.655 -19.844  1.00 80.64           C
ATOM   3545  C   ILE A 237      -8.473 -12.959 -20.402  1.00 80.64           C
ATOM   3546  O   ILE A 237      -8.356 -13.121 -21.615  1.00 80.64           O
ATOM   3547  HA  ILE A 237      -9.464 -11.080 -20.671  1.00 80.64           H
ATOM   3548  CB  ILE A 237      -8.005 -10.769 -19.157  1.00 80.64           C
ATOM   3549  HB  ILE A 237      -7.876 -11.125 -18.135  1.00 80.64           H
ATOM   3550  CG1 ILE A 237      -8.488  -9.320 -19.073  1.00 80.64           C
ATOM   3551 1HG1 ILE A 237      -8.452  -8.863 -20.062  1.00 80.64           H
ATOM   3552 2HG1 ILE A 237      -9.528  -9.297 -18.750  1.00 80.64           H
ATOM   3553  CG2 ILE A 237      -6.646 -10.882 -19.850  1.00 80.64           C
ATOM   3554 1HG2 ILE A 237      -6.304 -11.916 -19.814  1.00 80.64           H
ATOM   3555 2HG2 ILE A 237      -6.741 -10.567 -20.890  1.00 80.64           H
ATOM   3556 3HG2 ILE A 237      -5.925 -10.243 -19.342  1.00 80.64           H
ATOM   3557  CD1 ILE A 237      -7.627  -8.511 -18.101  1.00 80.64           C
ATOM   3558 1HD1 ILE A 237      -7.685  -8.956 -17.107  1.00 80.64           H
ATOM   3559 2HD1 ILE A 237      -6.592  -8.516 -18.441  1.00 80.64           H
ATOM   3560 3HD1 ILE A 237      -7.992  -7.484 -18.060  1.00 80.64           H
ATOM   3561  HN  ILE A 237     -10.027 -11.598 -18.007  1.00 80.64           H
ATOM   3562  N   ILE A 238      -8.131 -13.856 -19.488  1.00 78.51           N
ATOM   3563  CA  ILE A 238      -7.489 -15.103 -19.867  1.00 78.51           C
ATOM   3564  C   ILE A 238      -8.401 -15.870 -20.827  1.00 78.51           C
ATOM   3565  O   ILE A 238      -7.942 -16.389 -21.843  1.00 78.51           O
ATOM   3566  HA  ILE A 238      -6.569 -14.850 -20.394  1.00 78.51           H
ATOM   3567  CB  ILE A 238      -7.094 -15.902 -18.623  1.00 78.51           C
ATOM   3568  HB  ILE A 238      -7.951 -15.933 -17.951  1.00 78.51           H
ATOM   3569  CG1 ILE A 238      -5.953 -15.215 -17.870  1.00 78.51           C
ATOM   3570 1HG1 ILE A 238      -5.026 -15.319 -18.434  1.00 78.51           H
ATOM   3571 2HG1 ILE A 238      -6.158 -14.148 -17.787  1.00 78.51           H
ATOM   3572  CG2 ILE A 238      -6.752 -17.348 -18.987  1.00 78.51           C
ATOM   3573 1HG2 ILE A 238      -7.620 -17.822 -19.445  1.00 78.51           H
ATOM   3574 2HG2 ILE A 238      -5.918 -17.359 -19.689  1.00 78.51           H
ATOM   3575 3HG2 ILE A 238      -6.475 -17.893 -18.084  1.00 78.51           H
ATOM   3576  CD1 ILE A 238      -5.777 -15.817 -16.474  1.00 78.51           C
ATOM   3577 1HD1 ILE A 238      -6.698 -15.689 -15.905  1.00 78.51           H
ATOM   3578 2HD1 ILE A 238      -5.548 -16.879 -16.563  1.00 78.51           H
ATOM   3579 3HD1 ILE A 238      -4.960 -15.310 -15.961  1.00 78.51           H
ATOM   3580  HN  ILE A 238      -8.285 -13.741 -18.507  1.00 78.51           H
ATOM   3581  N   HIS A 239      -9.676 -15.917 -20.470  1.00 77.34           N
ATOM   3582  CA  HIS A 239     -10.648 -16.651 -21.262  1.00 77.34           C
ATOM   3583  C   HIS A 239     -10.673 -16.095 -22.687  1.00 77.34           C
ATOM   3584  O   HIS A 239     -10.699 -16.856 -23.654  1.00 77.34           O
ATOM   3585  HA  HIS A 239     -10.310 -17.687 -21.291  1.00 77.34           H
ATOM   3586  CB  HIS A 239     -12.024 -16.628 -20.592  1.00 77.34           C
ATOM   3587 1HB  HIS A 239     -11.909 -16.894 -19.541  1.00 77.34           H
ATOM   3588 2HB  HIS A 239     -12.414 -15.611 -20.623  1.00 77.34           H
ATOM   3589  CG  HIS A 239     -13.031 -17.558 -21.225  1.00 77.34           C
ATOM   3590  ND1 HIS A 239     -12.937 -18.936 -21.138  1.00 77.34           N
ATOM   3591  HD1 HIS A 239     -12.218 -19.445 -20.664  1.00 77.34           H
ATOM   3592  CD2 HIS A 239     -14.153 -17.294 -21.954  1.00 77.34           C
ATOM   3593  HD2 HIS A 239     -14.526 -16.303 -22.213  1.00 77.34           H
ATOM   3594  CE1 HIS A 239     -13.961 -19.467 -21.790  1.00 77.34           C
ATOM   3595  HE1 HIS A 239     -14.166 -20.532 -21.903  1.00 77.34           H
ATOM   3596  NE2 HIS A 239     -14.713 -18.448 -22.295  1.00 77.34           N
ATOM   3597  HN  HIS A 239     -10.046 -15.467 -19.657  1.00 77.34           H
ATOM   3598  N   THR A 240     -10.665 -14.773 -22.773  1.00 79.43           N
ATOM   3599  CA  THR A 240     -10.744 -14.106 -24.061  1.00 79.43           C
ATOM   3600  C   THR A 240      -9.494 -14.402 -24.892  1.00 79.43           C
ATOM   3601  O   THR A 240      -9.577 -14.567 -26.108  1.00 79.43           O
ATOM   3602  HA  THR A 240     -11.595 -14.514 -24.607  1.00 79.43           H
ATOM   3603  CB  THR A 240     -10.967 -12.614 -23.808  1.00 79.43           C
ATOM   3604  HB  THR A 240     -10.070 -12.151 -23.396  1.00 79.43           H
ATOM   3605  OG1 THR A 240     -12.120 -12.572 -22.972  1.00 79.43           O
ATOM   3606  HG1 THR A 240     -11.847 -12.452 -22.018  1.00 79.43           H
ATOM   3607  CG2 THR A 240     -11.394 -11.863 -25.071  1.00 79.43           C
ATOM   3608 1HG2 THR A 240     -12.328 -12.283 -25.445  1.00 79.43           H
ATOM   3609 2HG2 THR A 240     -10.620 -11.963 -25.832  1.00 79.43           H
ATOM   3610 3HG2 THR A 240     -11.538 -10.809 -24.836  1.00 79.43           H
ATOM   3611  HN  THR A 240     -10.606 -14.162 -21.983  1.00 79.43           H
ATOM   3612  N   LEU A 241      -8.364 -14.460 -24.203  1.00 75.40           N
ATOM   3613  CA  LEU A 241      -7.087 -14.642 -24.872  1.00 75.40           C
ATOM   3614  C   LEU A 241      -7.022 -16.052 -25.462  1.00 75.40           C
ATOM   3615  O   LEU A 241      -6.565 -16.237 -26.589  1.00 75.40           O
ATOM   3616  HA  LEU A 241      -7.042 -13.923 -25.690  1.00 75.40           H
ATOM   3617  CB  LEU A 241      -5.933 -14.319 -23.922  1.00 75.40           C
ATOM   3618 1HB  LEU A 241      -6.131 -14.802 -22.964  1.00 75.40           H
ATOM   3619 2HB  LEU A 241      -5.023 -14.766 -24.322  1.00 75.40           H
ATOM   3620  CG  LEU A 241      -5.669 -12.834 -23.667  1.00 75.40           C
ATOM   3621  HG  LEU A 241      -6.606 -12.368 -23.362  1.00 75.40           H
ATOM   3622  CD1 LEU A 241      -4.675 -12.642 -22.520  1.00 75.40           C
ATOM   3623 1HD1 LEU A 241      -5.079 -13.086 -21.611  1.00 75.40           H
ATOM   3624 2HD1 LEU A 241      -3.731 -13.127 -22.772  1.00 75.40           H
ATOM   3625 3HD1 LEU A 241      -4.505 -11.577 -22.360  1.00 75.40           H
ATOM   3626  CD2 LEU A 241      -5.210 -12.131 -24.947  1.00 75.40           C
ATOM   3627 1HD2 LEU A 241      -4.290 -12.594 -25.305  1.00 75.40           H
ATOM   3628 2HD2 LEU A 241      -5.984 -12.223 -25.709  1.00 75.40           H
ATOM   3629 3HD2 LEU A 241      -5.029 -11.077 -24.738  1.00 75.40           H
ATOM   3630  HN  LEU A 241      -8.312 -14.386 -23.207  1.00 75.40           H
ATOM   3631  N   ILE A 242      -7.486 -17.011 -24.674  1.00 75.39           N
ATOM   3632  CA  ILE A 242      -7.478 -18.400 -25.101  1.00 75.39           C
ATOM   3633  C   ILE A 242      -8.281 -18.535 -26.397  1.00 75.39           C
ATOM   3634  O   ILE A 242      -7.869 -19.242 -27.315  1.00 75.39           O
ATOM   3635  HA  ILE A 242      -6.443 -18.673 -25.307  1.00 75.39           H
ATOM   3636  CB  ILE A 242      -7.971 -19.309 -23.974  1.00 75.39           C
ATOM   3637  HB  ILE A 242      -8.895 -18.890 -23.576  1.00 75.39           H
ATOM   3638  CG1 ILE A 242      -6.962 -19.354 -22.825  1.00 75.39           C
ATOM   3639 1HG1 ILE A 242      -6.085 -19.925 -23.129  1.00 75.39           H
ATOM   3640 2HG1 ILE A 242      -6.622 -18.345 -22.595  1.00 75.39           H
ATOM   3641  CG2 ILE A 242      -8.301 -20.707 -24.503  1.00 75.39           C
ATOM   3642 1HG2 ILE A 242      -9.081 -20.634 -25.260  1.00 75.39           H
ATOM   3643 2HG2 ILE A 242      -7.407 -21.149 -24.943  1.00 75.39           H
ATOM   3644 3HG2 ILE A 242      -8.649 -21.333 -23.681  1.00 75.39           H
ATOM   3645  CD1 ILE A 242      -7.582 -19.986 -21.576  1.00 75.39           C
ATOM   3646 1HD1 ILE A 242      -8.444 -19.399 -21.262  1.00 75.39           H
ATOM   3647 2HD1 ILE A 242      -7.898 -21.004 -21.803  1.00 75.39           H
ATOM   3648 3HD1 ILE A 242      -6.843 -20.005 -20.775  1.00 75.39           H
ATOM   3649  HN  ILE A 242      -7.861 -16.852 -23.761  1.00 75.39           H
ATOM   3650  N   GLN A 243      -9.412 -17.846 -26.429  1.00 70.74           N
ATOM   3651  CA  GLN A 243     -10.300 -17.918 -27.577  1.00 70.74           C
ATOM   3652  C   GLN A 243      -9.655 -17.245 -28.790  1.00 70.74           C
ATOM   3653  O   GLN A 243      -9.832 -17.694 -29.921  1.00 70.74           O
ATOM   3654  HA  GLN A 243     -10.435 -18.982 -27.773  1.00 70.74           H
ATOM   3655  CB  GLN A 243     -11.659 -17.291 -27.260  1.00 70.74           C
ATOM   3656 1HB  GLN A 243     -11.514 -16.299 -26.832  1.00 70.74           H
ATOM   3657 2HB  GLN A 243     -12.227 -17.161 -28.180  1.00 70.74           H
ATOM   3658  CG  GLN A 243     -12.451 -18.163 -26.283  1.00 70.74           C
ATOM   3659 1HG  GLN A 243     -12.547 -19.171 -26.687  1.00 70.74           H
ATOM   3660 2HG  GLN A 243     -11.907 -18.247 -25.342  1.00 70.74           H
ATOM   3661  CD  GLN A 243     -13.840 -17.575 -26.026  1.00 70.74           C
ATOM   3662  OE1 GLN A 243     -14.156 -16.466 -26.423  1.00 70.74           O
ATOM   3663  NE2 GLN A 243     -14.649 -18.379 -25.341  1.00 70.74           N
ATOM   3664 1HE2 GLN A 243     -14.327 -19.278 -25.045  1.00 70.74           H
ATOM   3665 2HE2 GLN A 243     -15.579 -18.083 -25.123  1.00 70.74           H
ATOM   3666  HN  GLN A 243      -9.724 -17.249 -25.690  1.00 70.74           H
ATOM   3667  N   ALA A 244      -8.920 -16.178 -28.512  1.00 71.29           N
ATOM   3668  CA  ALA A 244      -8.430 -15.310 -29.571  1.00 71.29           C
ATOM   3669  C   ALA A 244      -7.289 -16.011 -30.311  1.00 71.29           C
ATOM   3670  O   ALA A 244      -6.990 -15.676 -31.457  1.00 71.29           O
ATOM   3671  HA  ALA A 244      -9.252 -15.139 -30.266  1.00 71.29           H
ATOM   3672  CB  ALA A 244      -8.001 -13.969 -28.974  1.00 71.29           C
ATOM   3673 1HB  ALA A 244      -8.855 -13.499 -28.485  1.00 71.29           H
ATOM   3674 2HB  ALA A 244      -7.209 -14.133 -28.243  1.00 71.29           H
ATOM   3675 3HB  ALA A 244      -7.634 -13.318 -29.768  1.00 71.29           H
ATOM   3676  HN  ALA A 244      -8.659 -15.903 -27.587  1.00 71.29           H
ATOM   3677  N   LYS A 245      -6.683 -16.970 -29.627  1.00 59.49           N
ATOM   3678  CA  LYS A 245      -5.583 -17.722 -30.207  1.00 59.49           C
ATOM   3679  C   LYS A 245      -4.554 -16.748 -30.784  1.00 59.49           C
ATOM   3680  O   LYS A 245      -3.525 -17.168 -31.313  1.00 59.49           O
ATOM   3681  HA  LYS A 245      -5.111 -18.284 -29.401  1.00 59.49           H
ATOM   3682  CB  LYS A 245      -6.106 -18.738 -31.223  1.00 59.49           C
ATOM   3683 1HB  LYS A 245      -6.821 -18.257 -31.891  1.00 59.49           H
ATOM   3684 2HB  LYS A 245      -5.283 -19.095 -31.843  1.00 59.49           H
ATOM   3685  CG  LYS A 245      -6.773 -19.922 -30.521  1.00 59.49           C
ATOM   3686 1HG  LYS A 245      -6.141 -20.269 -29.704  1.00 59.49           H
ATOM   3687 2HG  LYS A 245      -7.718 -19.603 -30.080  1.00 59.49           H
ATOM   3688  CD  LYS A 245      -7.024 -21.071 -31.501  1.00 59.49           C
ATOM   3689 1HD  LYS A 245      -7.747 -20.759 -32.255  1.00 59.49           H
ATOM   3690 2HD  LYS A 245      -6.101 -21.313 -32.026  1.00 59.49           H
ATOM   3691  CE  LYS A 245      -7.543 -22.311 -30.771  1.00 59.49           C
ATOM   3692 1HE  LYS A 245      -6.874 -22.563 -29.948  1.00 59.49           H
ATOM   3693 2HE  LYS A 245      -8.520 -22.101 -30.334  1.00 59.49           H
ATOM   3694  NZ  LYS A 245      -7.646 -23.456 -31.703  1.00 59.49           N
ATOM   3695 1HZ  LYS A 245      -8.009 -24.263 -31.208  1.00 59.49           H
ATOM   3696 2HZ  LYS A 245      -8.272 -23.217 -32.464  1.00 59.49           H
ATOM   3697 3HZ  LYS A 245      -6.728 -23.672 -32.075  1.00 59.49           H
ATOM   3698  HN  LYS A 245      -6.931 -17.234 -28.695  1.00 59.49           H
ATOM   3699  N   LYS A 246      -4.866 -15.466 -30.664  1.00 52.76           N
ATOM   3700  CA  LYS A 246      -4.056 -14.436 -31.291  1.00 52.76           C
ATOM   3701  C   LYS A 246      -2.885 -14.084 -30.371  1.00 52.76           C
ATOM   3702  O   LYS A 246      -3.070 -13.426 -29.348  1.00 52.76           O
ATOM   3703  HA  LYS A 246      -3.656 -14.853 -32.215  1.00 52.76           H
ATOM   3704  CB  LYS A 246      -4.920 -13.233 -31.674  1.00 52.76           C
ATOM   3705 1HB  LYS A 246      -5.613 -13.005 -30.864  1.00 52.76           H
ATOM   3706 2HB  LYS A 246      -4.289 -12.355 -31.808  1.00 52.76           H
ATOM   3707  CG  LYS A 246      -5.703 -13.507 -32.960  1.00 52.76           C
ATOM   3708 1HG  LYS A 246      -5.033 -13.912 -33.718  1.00 52.76           H
ATOM   3709 2HG  LYS A 246      -6.465 -14.263 -32.771  1.00 52.76           H
ATOM   3710  CD  LYS A 246      -6.362 -12.229 -33.483  1.00 52.76           C
ATOM   3711 1HD  LYS A 246      -7.091 -11.869 -32.758  1.00 52.76           H
ATOM   3712 2HD  LYS A 246      -5.610 -11.448 -33.595  1.00 52.76           H
ATOM   3713  CE  LYS A 246      -7.050 -12.478 -34.827  1.00 52.76           C
ATOM   3714 1HE  LYS A 246      -6.346 -12.932 -35.524  1.00 52.76           H
ATOM   3715 2HE  LYS A 246      -7.870 -13.185 -34.697  1.00 52.76           H
ATOM   3716  NZ  LYS A 246      -7.565 -11.209 -35.388  1.00 52.76           N
ATOM   3717 1HZ  LYS A 246      -8.036 -11.395 -36.267  1.00 52.76           H
ATOM   3718 2HZ  LYS A 246      -8.220 -10.792 -34.736  1.00 52.76           H
ATOM   3719 3HZ  LYS A 246      -6.793 -10.572 -35.546  1.00 52.76           H
ATOM   3720  HN  LYS A 246      -5.655 -15.129 -30.150  1.00 52.76           H
ATOM   3721  N   SER A 247      -1.705 -14.538 -30.768  1.00 56.26           N
ATOM   3722  CA  SER A 247      -0.521 -14.367 -29.943  1.00 56.26           C
ATOM   3723  C   SER A 247      -0.266 -12.879 -29.696  1.00 56.26           C
ATOM   3724  O   SER A 247       0.161 -12.490 -28.610  1.00 56.26           O
ATOM   3725  HA  SER A 247      -0.746 -14.877 -29.007  1.00 56.26           H
ATOM   3726  CB  SER A 247       0.702 -15.014 -30.595  1.00 56.26           C
ATOM   3727 1HB  SER A 247       0.595 -16.098 -30.571  1.00 56.26           H
ATOM   3728 2HB  SER A 247       0.752 -14.722 -31.644  1.00 56.26           H
ATOM   3729  OG  SER A 247       1.914 -14.643 -29.942  1.00 56.26           O
ATOM   3730  HG  SER A 247       1.922 -15.002 -29.008  1.00 56.26           H
ATOM   3731  HN  SER A 247      -1.551 -15.014 -31.634  1.00 56.26           H
ATOM   3732  N   SER A 248      -0.539 -12.086 -30.722  1.00 55.90           N
ATOM   3733  CA  SER A 248      -0.018 -10.731 -30.780  1.00 55.90           C
ATOM   3734  C   SER A 248      -0.469  -9.943 -29.548  1.00 55.90           C
ATOM   3735  O   SER A 248       0.248  -9.063 -29.074  1.00 55.90           O
ATOM   3736  HA  SER A 248       1.067 -10.839 -30.789  1.00 55.90           H
ATOM   3737  CB  SER A 248      -0.469 -10.021 -32.058  1.00 55.90           C
ATOM   3738 1HB  SER A 248       0.052  -9.068 -32.147  1.00 55.90           H
ATOM   3739 2HB  SER A 248      -0.189 -10.620 -32.924  1.00 55.90           H
ATOM   3740  OG  SER A 248      -1.876  -9.795 -32.074  1.00 55.90           O
ATOM   3741  HG  SER A 248      -2.133  -9.299 -32.904  1.00 55.90           H
ATOM   3742  HN  SER A 248      -1.104 -12.355 -31.502  1.00 55.90           H
ATOM   3743  N   LYS A 249      -1.653 -10.288 -29.066  1.00 52.44           N
ATOM   3744  CA  LYS A 249      -2.254  -9.558 -27.962  1.00 52.44           C
ATOM   3745  C   LYS A 249      -1.487  -9.866 -26.675  1.00 52.44           C
ATOM   3746  O   LYS A 249      -1.602  -9.139 -25.690  1.00 52.44           O
ATOM   3747  HA  LYS A 249      -2.150  -8.495 -28.180  1.00 52.44           H
ATOM   3748  CB  LYS A 249      -3.751  -9.859 -27.873  1.00 52.44           C
ATOM   3749 1HB  LYS A 249      -3.916 -10.934 -27.946  1.00 52.44           H
ATOM   3750 2HB  LYS A 249      -4.131  -9.544 -26.901  1.00 52.44           H
ATOM   3751  CG  LYS A 249      -4.522  -9.142 -28.984  1.00 52.44           C
ATOM   3752 1HG  LYS A 249      -4.211  -8.099 -29.032  1.00 52.44           H
ATOM   3753 2HG  LYS A 249      -4.280  -9.592 -29.947  1.00 52.44           H
ATOM   3754  CD  LYS A 249      -6.030  -9.220 -28.743  1.00 52.44           C
ATOM   3755 1HD  LYS A 249      -6.355 -10.260 -28.780  1.00 52.44           H
ATOM   3756 2HD  LYS A 249      -6.262  -8.849 -27.745  1.00 52.44           H
ATOM   3757  CE  LYS A 249      -6.795  -8.404 -29.787  1.00 52.44           C
ATOM   3758 1HE  LYS A 249      -6.400  -7.389 -29.824  1.00 52.44           H
ATOM   3759 2HE  LYS A 249      -6.650  -8.839 -30.775  1.00 52.44           H
ATOM   3760  NZ  LYS A 249      -8.238  -8.368 -29.461  1.00 52.44           N
ATOM   3761 1HZ  LYS A 249      -8.730  -7.828 -30.164  1.00 52.44           H
ATOM   3762 2HZ  LYS A 249      -8.605  -9.313 -29.444  1.00 52.44           H
ATOM   3763 3HZ  LYS A 249      -8.369  -7.938 -28.552  1.00 52.44           H
ATOM   3764  HN  LYS A 249      -2.199 -11.050 -29.415  1.00 52.44           H
ATOM   3765  N   HIS A 250      -0.720 -10.946 -26.725  1.00 55.05           N
ATOM   3766  CA  HIS A 250      -0.121 -11.495 -25.520  1.00 55.05           C
ATOM   3767  C   HIS A 250       0.993 -10.566 -25.032  1.00 55.05           C
ATOM   3768  O   HIS A 250       1.156 -10.363 -23.830  1.00 55.05           O
ATOM   3769  HA  HIS A 250      -0.908 -11.530 -24.767  1.00 55.05           H
ATOM   3770  CB  HIS A 250       0.362 -12.927 -25.757  1.00 55.05           C
ATOM   3771 1HB  HIS A 250       0.949 -12.954 -26.675  1.00 55.05           H
ATOM   3772 2HB  HIS A 250       1.029 -13.214 -24.943  1.00 55.05           H
ATOM   3773  CG  HIS A 250      -0.751 -13.942 -25.858  1.00 55.05           C
ATOM   3774  ND1 HIS A 250      -1.940 -13.687 -26.521  1.00 55.05           N
ATOM   3775  HD1 HIS A 250      -2.179 -12.835 -26.986  1.00 55.05           H
ATOM   3776  CD2 HIS A 250      -0.844 -15.214 -25.376  1.00 55.05           C
ATOM   3777  HD2 HIS A 250      -0.078 -15.735 -24.802  1.00 55.05           H
ATOM   3778  CE1 HIS A 250      -2.706 -14.764 -26.434  1.00 55.05           C
ATOM   3779  HE1 HIS A 250      -3.705 -14.876 -26.855  1.00 55.05           H
ATOM   3780  NE2 HIS A 250      -2.026 -15.710 -25.723  1.00 55.05           N
ATOM   3781  HN  HIS A 250      -0.508 -11.443 -27.566  1.00 55.05           H
ATOM   3782  N   LYS A 251       1.732 -10.027 -25.991  1.00 56.77           N
ATOM   3783  CA  LYS A 251       2.937  -9.279 -25.676  1.00 56.77           C
ATOM   3784  C   LYS A 251       2.567  -8.052 -24.840  1.00 56.77           C
ATOM   3785  O   LYS A 251       3.272  -7.705 -23.894  1.00 56.77           O
ATOM   3786  HA  LYS A 251       3.575  -9.926 -25.074  1.00 56.77           H
ATOM   3787  CB  LYS A 251       3.709  -8.943 -26.953  1.00 56.77           C
ATOM   3788 1HB  LYS A 251       3.027  -8.531 -27.697  1.00 56.77           H
ATOM   3789 2HB  LYS A 251       4.452  -8.174 -26.742  1.00 56.77           H
ATOM   3790  CG  LYS A 251       4.399 -10.186 -27.520  1.00 56.77           C
ATOM   3791 1HG  LYS A 251       4.976 -10.675 -26.735  1.00 56.77           H
ATOM   3792 2HG  LYS A 251       3.649 -10.901 -27.857  1.00 56.77           H
ATOM   3793  CD  LYS A 251       5.321  -9.818 -28.684  1.00 56.77           C
ATOM   3794 1HD  LYS A 251       4.736  -9.375 -29.490  1.00 56.77           H
ATOM   3795 2HD  LYS A 251       6.039  -9.065 -28.360  1.00 56.77           H
ATOM   3796  CE  LYS A 251       6.065 -11.050 -29.204  1.00 56.77           C
ATOM   3797 1HE  LYS A 251       6.653 -11.493 -28.401  1.00 56.77           H
ATOM   3798 2HE  LYS A 251       5.349 -11.805 -29.528  1.00 56.77           H
ATOM   3799  NZ  LYS A 251       6.951 -10.682 -30.331  1.00 56.77           N
ATOM   3800 1HZ  LYS A 251       7.438 -11.508 -30.661  1.00 56.77           H
ATOM   3801 2HZ  LYS A 251       6.396 -10.293 -31.085  1.00 56.77           H
ATOM   3802 3HZ  LYS A 251       7.627  -9.994 -30.019  1.00 56.77           H
ATOM   3803  HN  LYS A 251       1.519 -10.094 -26.966  1.00 56.77           H
ATOM   3804  N   ALA A 252       1.462  -7.428 -25.221  1.00 63.84           N
ATOM   3805  CA  ALA A 252       1.057  -6.178 -24.601  1.00 63.84           C
ATOM   3806  C   ALA A 252       0.588  -6.451 -23.171  1.00 63.84           C
ATOM   3807  O   ALA A 252       0.569  -5.548 -22.336  1.00 63.84           O
ATOM   3808  HA  ALA A 252       1.929  -5.525 -24.570  1.00 63.84           H
ATOM   3809  CB  ALA A 252      -0.026  -5.513 -25.453  1.00 63.84           C
ATOM   3810 1HB  ALA A 252       0.367  -5.313 -26.449  1.00 63.84           H
ATOM   3811 2HB  ALA A 252      -0.888  -6.176 -25.528  1.00 63.84           H
ATOM   3812 3HB  ALA A 252      -0.330  -4.575 -24.987  1.00 63.84           H
ATOM   3813  HN  ALA A 252       0.850  -7.762 -25.938  1.00 63.84           H
ATOM   3814  N   LEU A 253       0.221  -7.702 -22.931  1.00 68.69           N
ATOM   3815  CA  LEU A 253      -0.389  -8.073 -21.666  1.00 68.69           C
ATOM   3816  C   LEU A 253       0.708  -8.430 -20.661  1.00 68.69           C
ATOM   3817  O   LEU A 253       0.502  -8.339 -19.452  1.00 68.69           O
ATOM   3818  HA  LEU A 253      -0.927  -7.201 -21.294  1.00 68.69           H
ATOM   3819  CB  LEU A 253      -1.418  -9.186 -21.874  1.00 68.69           C
ATOM   3820 1HB  LEU A 253      -1.027  -9.882 -22.616  1.00 68.69           H
ATOM   3821 2HB  LEU A 253      -1.519  -9.740 -20.940  1.00 68.69           H
ATOM   3822  CG  LEU A 253      -2.811  -8.737 -22.321  1.00 68.69           C
ATOM   3823  HG  LEU A 253      -2.693  -7.955 -23.071  1.00 68.69           H
ATOM   3824  CD1 LEU A 253      -3.572  -9.887 -22.982  1.00 68.69           C
ATOM   3825 1HD1 LEU A 253      -3.020 -10.234 -23.855  1.00 68.69           H
ATOM   3826 2HD1 LEU A 253      -3.681 -10.707 -22.271  1.00 68.69           H
ATOM   3827 3HD1 LEU A 253      -4.559  -9.540 -23.290  1.00 68.69           H
ATOM   3828  CD2 LEU A 253      -3.591  -8.128 -21.154  1.00 68.69           C
ATOM   3829 1HD2 LEU A 253      -3.700  -8.871 -20.363  1.00 68.69           H
ATOM   3830 2HD2 LEU A 253      -3.052  -7.263 -20.768  1.00 68.69           H
ATOM   3831 3HD2 LEU A 253      -4.577  -7.817 -21.499  1.00 68.69           H
ATOM   3832  HN  LEU A 253       0.335  -8.452 -23.582  1.00 68.69           H
ATOM   3833  N   LYS A 254       1.851  -8.830 -21.199  1.00 71.43           N
ATOM   3834  CA  LYS A 254       2.918  -9.372 -20.373  1.00 71.43           C
ATOM   3835  C   LYS A 254       3.171  -8.431 -19.193  1.00 71.43           C
ATOM   3836  O   LYS A 254       3.222  -8.870 -18.045  1.00 71.43           O
ATOM   3837  HA  LYS A 254       2.575 -10.330 -19.984  1.00 71.43           H
ATOM   3838  CB  LYS A 254       4.163  -9.646 -21.219  1.00 71.43           C
ATOM   3839 1HB  LYS A 254       4.320  -8.826 -21.919  1.00 71.43           H
ATOM   3840 2HB  LYS A 254       5.042  -9.688 -20.575  1.00 71.43           H
ATOM   3841  CG  LYS A 254       4.024 -10.961 -21.988  1.00 71.43           C
ATOM   3842 1HG  LYS A 254       3.752 -11.762 -21.300  1.00 71.43           H
ATOM   3843 2HG  LYS A 254       3.217 -10.878 -22.716  1.00 71.43           H
ATOM   3844  CD  LYS A 254       5.329 -11.318 -22.704  1.00 71.43           C
ATOM   3845 1HD  LYS A 254       5.554 -10.562 -23.456  1.00 71.43           H
ATOM   3846 2HD  LYS A 254       6.153 -11.312 -21.990  1.00 71.43           H
ATOM   3847  CE  LYS A 254       5.232 -12.693 -23.368  1.00 71.43           C
ATOM   3848 1HE  LYS A 254       4.872 -13.427 -22.647  1.00 71.43           H
ATOM   3849 2HE  LYS A 254       4.505 -12.661 -24.179  1.00 71.43           H
ATOM   3850  NZ  LYS A 254       6.551 -13.110 -23.893  1.00 71.43           N
ATOM   3851 1HZ  LYS A 254       6.463 -14.008 -24.355  1.00 71.43           H
ATOM   3852 2HZ  LYS A 254       6.884 -12.419 -24.557  1.00 71.43           H
ATOM   3853 3HZ  LYS A 254       7.211 -13.187 -23.126  1.00 71.43           H
ATOM   3854  HN  LYS A 254       2.054  -8.789 -22.177  1.00 71.43           H
ATOM   3855  N   VAL A 255       3.322  -7.155 -19.516  1.00 75.17           N
ATOM   3856  CA  VAL A 255       3.720  -6.174 -18.522  1.00 75.17           C
ATOM   3857  C   VAL A 255       2.701  -6.169 -17.381  1.00 75.17           C
ATOM   3858  O   VAL A 255       3.069  -6.303 -16.215  1.00 75.17           O
ATOM   3859  HA  VAL A 255       4.688  -6.480 -18.126  1.00 75.17           H
ATOM   3860  CB  VAL A 255       3.889  -4.802 -19.179  1.00 75.17           C
ATOM   3861  HB  VAL A 255       2.929  -4.516 -19.608  1.00 75.17           H
ATOM   3862  CG1 VAL A 255       4.276  -3.743 -18.145  1.00 75.17           C
ATOM   3863 1HG1 VAL A 255       3.496  -3.674 -17.386  1.00 75.17           H
ATOM   3864 2HG1 VAL A 255       5.218  -4.023 -17.673  1.00 75.17           H
ATOM   3865 3HG1 VAL A 255       4.389  -2.778 -18.638  1.00 75.17           H
ATOM   3866  CG2 VAL A 255       4.913  -4.860 -20.314  1.00 75.17           C
ATOM   3867 1HG2 VAL A 255       5.877  -5.179 -19.917  1.00 75.17           H
ATOM   3868 2HG2 VAL A 255       4.578  -5.571 -21.069  1.00 75.17           H
ATOM   3869 3HG2 VAL A 255       5.014  -3.872 -20.763  1.00 75.17           H
ATOM   3870  HN  VAL A 255       3.179  -6.791 -20.436  1.00 75.17           H
ATOM   3871  N   THR A 256       1.440  -6.012 -17.756  1.00 73.90           N
ATOM   3872  CA  THR A 256       0.387  -5.811 -16.776  1.00 73.90           C
ATOM   3873  C   THR A 256       0.197  -7.072 -15.931  1.00 73.90           C
ATOM   3874  O   THR A 256      -0.066  -6.987 -14.733  1.00 73.90           O
ATOM   3875  HA  THR A 256       0.695  -5.015 -16.098  1.00 73.90           H
ATOM   3876  CB  THR A 256      -0.879  -5.384 -17.523  1.00 73.90           C
ATOM   3877  HB  THR A 256      -1.756  -5.468 -16.881  1.00 73.90           H
ATOM   3878  OG1 THR A 256      -0.888  -6.205 -18.688  1.00 73.90           O
ATOM   3879  HG1 THR A 256      -1.070  -7.155 -18.435  1.00 73.90           H
ATOM   3880  CG2 THR A 256      -0.783  -3.959 -18.071  1.00 73.90           C
ATOM   3881 1HG2 THR A 256       0.055  -3.893 -18.765  1.00 73.90           H
ATOM   3882 2HG2 THR A 256      -0.628  -3.263 -17.247  1.00 73.90           H
ATOM   3883 3HG2 THR A 256      -1.707  -3.707 -18.591  1.00 73.90           H
ATOM   3884  HN  THR A 256       1.135  -6.020 -18.709  1.00 73.90           H
ATOM   3885  N   ILE A 257       0.339  -8.214 -16.589  1.00 77.17           N
ATOM   3886  CA  ILE A 257       0.207  -9.491 -15.909  1.00 77.17           C
ATOM   3887  C   ILE A 257       1.239  -9.573 -14.782  1.00 77.17           C
ATOM   3888  O   ILE A 257       0.895  -9.880 -13.642  1.00 77.17           O
ATOM   3889  HA  ILE A 257      -0.789  -9.525 -15.468  1.00 77.17           H
ATOM   3890  CB  ILE A 257       0.298 -10.643 -16.911  1.00 77.17           C
ATOM   3891  HB  ILE A 257       1.175 -10.482 -17.538  1.00 77.17           H
ATOM   3892  CG1 ILE A 257      -0.921 -10.664 -17.836  1.00 77.17           C
ATOM   3893 1HG1 ILE A 257      -1.830 -10.754 -17.242  1.00 77.17           H
ATOM   3894 2HG1 ILE A 257      -0.986  -9.721 -18.378  1.00 77.17           H
ATOM   3895  CG2 ILE A 257       0.496 -11.980 -16.193  1.00 77.17           C
ATOM   3896 1HG2 ILE A 257       1.418 -11.948 -15.613  1.00 77.17           H
ATOM   3897 2HG2 ILE A 257      -0.347 -12.162 -15.527  1.00 77.17           H
ATOM   3898 3HG2 ILE A 257       0.557 -12.782 -16.929  1.00 77.17           H
ATOM   3899  CD1 ILE A 257      -0.837 -11.825 -18.829  1.00 77.17           C
ATOM   3900 1HD1 ILE A 257       0.062 -11.718 -19.437  1.00 77.17           H
ATOM   3901 2HD1 ILE A 257      -0.796 -12.768 -18.283  1.00 77.17           H
ATOM   3902 3HD1 ILE A 257      -1.715 -11.816 -19.473  1.00 77.17           H
ATOM   3903  HN  ILE A 257       0.540  -8.274 -17.567  1.00 77.17           H
ATOM   3904  N   THR A 258       2.483  -9.292 -15.141  1.00 81.68           N
ATOM   3905  CA  THR A 258       3.582  -9.427 -14.200  1.00 81.68           C
ATOM   3906  C   THR A 258       3.366  -8.512 -12.993  1.00 81.68           C
ATOM   3907  O   THR A 258       3.507  -8.942 -11.850  1.00 81.68           O
ATOM   3908  HA  THR A 258       3.591 -10.451 -13.827  1.00 81.68           H
ATOM   3909  CB  THR A 258       4.885  -9.145 -14.951  1.00 81.68           C
ATOM   3910  HB  THR A 258       4.931  -8.105 -15.273  1.00 81.68           H
ATOM   3911  OG1 THR A 258       4.900 -10.114 -15.995  1.00 81.68           O
ATOM   3912  HG1 THR A 258       4.473  -9.737 -16.817  1.00 81.68           H
ATOM   3913  CG2 THR A 258       6.124  -9.476 -14.117  1.00 81.68           C
ATOM   3914 1HG2 THR A 258       6.112 -10.534 -13.852  1.00 81.68           H
ATOM   3915 2HG2 THR A 258       6.123  -8.874 -13.209  1.00 81.68           H
ATOM   3916 3HG2 THR A 258       7.021  -9.258 -14.697  1.00 81.68           H
ATOM   3917  HN  THR A 258       2.745  -8.978 -16.054  1.00 81.68           H
ATOM   3918  N   VAL A 259       3.026  -7.265 -13.289  1.00 80.10           N
ATOM   3919  CA  VAL A 259       2.888  -6.260 -12.249  1.00 80.10           C
ATOM   3920  C   VAL A 259       1.820  -6.710 -11.250  1.00 80.10           C
ATOM   3921  O   VAL A 259       2.014  -6.607 -10.040  1.00 80.10           O
ATOM   3922  HA  VAL A 259       3.844  -6.189 -11.731  1.00 80.10           H
ATOM   3923  CB  VAL A 259       2.584  -4.898 -12.875  1.00 80.10           C
ATOM   3924  HB  VAL A 259       1.753  -5.025 -13.568  1.00 80.10           H
ATOM   3925  CG1 VAL A 259       2.156  -3.888 -11.809  1.00 80.10           C
ATOM   3926 1HG1 VAL A 259       1.259  -4.249 -11.305  1.00 80.10           H
ATOM   3927 2HG1 VAL A 259       2.958  -3.767 -11.080  1.00 80.10           H
ATOM   3928 3HG1 VAL A 259       1.947  -2.928 -12.281  1.00 80.10           H
ATOM   3929  CG2 VAL A 259       3.785  -4.380 -13.670  1.00 80.10           C
ATOM   3930 1HG2 VAL A 259       4.643  -4.276 -13.006  1.00 80.10           H
ATOM   3931 2HG2 VAL A 259       4.024  -5.085 -14.466  1.00 80.10           H
ATOM   3932 3HG2 VAL A 259       3.542  -3.410 -14.105  1.00 80.10           H
ATOM   3933  HN  VAL A 259       2.848  -6.940 -14.218  1.00 80.10           H
ATOM   3934  N   LEU A 260       0.715  -7.200 -11.794  1.00 77.36           N
ATOM   3935  CA  LEU A 260      -0.435  -7.541 -10.974  1.00 77.36           C
ATOM   3936  C   LEU A 260      -0.107  -8.774 -10.129  1.00 77.36           C
ATOM   3937  O   LEU A 260      -0.489  -8.851  -8.963  1.00 77.36           O
ATOM   3938  HA  LEU A 260      -0.618  -6.701 -10.303  1.00 77.36           H
ATOM   3939  CB  LEU A 260      -1.683  -7.705 -11.844  1.00 77.36           C
ATOM   3940 1HB  LEU A 260      -1.456  -8.414 -12.640  1.00 77.36           H
ATOM   3941 2HB  LEU A 260      -2.470  -8.151 -11.235  1.00 77.36           H
ATOM   3942  CG  LEU A 260      -2.231  -6.425 -12.479  1.00 77.36           C
ATOM   3943  HG  LEU A 260      -1.398  -5.881 -12.924  1.00 77.36           H
ATOM   3944  CD1 LEU A 260      -3.213  -6.750 -13.606  1.00 77.36           C
ATOM   3945 1HD1 LEU A 260      -2.705  -7.332 -14.375  1.00 77.36           H
ATOM   3946 2HD1 LEU A 260      -4.047  -7.327 -13.206  1.00 77.36           H
ATOM   3947 3HD1 LEU A 260      -3.588  -5.823 -14.040  1.00 77.36           H
ATOM   3948  CD2 LEU A 260      -2.854  -5.512 -11.421  1.00 77.36           C
ATOM   3949 1HD2 LEU A 260      -3.672  -6.034 -10.926  1.00 77.36           H
ATOM   3950 2HD2 LEU A 260      -2.098  -5.240 -10.685  1.00 77.36           H
ATOM   3951 3HD2 LEU A 260      -3.236  -4.610 -11.900  1.00 77.36           H
ATOM   3952  HN  LEU A 260       0.600  -7.365 -12.773  1.00 77.36           H
ATOM   3953  N   THR A 261       0.597  -9.708 -10.752  1.00 84.50           N
ATOM   3954  CA  THR A 261       0.972 -10.937 -10.075  1.00 84.50           C
ATOM   3955  C   THR A 261       1.904 -10.636  -8.899  1.00 84.50           C
ATOM   3956  O   THR A 261       1.715 -11.160  -7.803  1.00 84.50           O
ATOM   3957  HA  THR A 261       0.072 -11.391  -9.661  1.00 84.50           H
ATOM   3958  CB  THR A 261       1.588 -11.879 -11.112  1.00 84.50           C
ATOM   3959  HB  THR A 261       2.508 -11.460 -11.520  1.00 84.50           H
ATOM   3960  OG1 THR A 261       0.540 -12.092 -12.053  1.00 84.50           O
ATOM   3961  HG1 THR A 261       0.566 -11.385 -12.760  1.00 84.50           H
ATOM   3962  CG2 THR A 261       1.869 -13.272 -10.545  1.00 84.50           C
ATOM   3963 1HG2 THR A 261       0.936 -13.718 -10.199  1.00 84.50           H
ATOM   3964 2HG2 THR A 261       2.565 -13.191  -9.710  1.00 84.50           H
ATOM   3965 3HG2 THR A 261       2.305 -13.900 -11.322  1.00 84.50           H
ATOM   3966  HN  THR A 261       0.908  -9.635 -11.699  1.00 84.50           H
ATOM   3967  N   VAL A 262       2.889  -9.792  -9.168  1.00 87.55           N
ATOM   3968  CA  VAL A 262       3.875  -9.447  -8.158  1.00 87.55           C
ATOM   3969  C   VAL A 262       3.180  -8.742  -6.992  1.00 87.55           C
ATOM   3970  O   VAL A 262       3.501  -8.992  -5.831  1.00 87.55           O
ATOM   3971  HA  VAL A 262       4.313 -10.377  -7.795  1.00 87.55           H
ATOM   3972  CB  VAL A 262       4.993  -8.609  -8.783  1.00 87.55           C
ATOM   3973  HB  VAL A 262       4.531  -7.774  -9.310  1.00 87.55           H
ATOM   3974  CG1 VAL A 262       5.914  -8.033  -7.705  1.00 87.55           C
ATOM   3975 1HG1 VAL A 262       5.335  -7.399  -7.034  1.00 87.55           H
ATOM   3976 2HG1 VAL A 262       6.363  -8.848  -7.138  1.00 87.55           H
ATOM   3977 3HG1 VAL A 262       6.699  -7.442  -8.177  1.00 87.55           H
ATOM   3978  CG2 VAL A 262       5.787  -9.428  -9.803  1.00 87.55           C
ATOM   3979 1HG2 VAL A 262       6.233 -10.291  -9.308  1.00 87.55           H
ATOM   3980 2HG2 VAL A 262       5.120  -9.767 -10.595  1.00 87.55           H
ATOM   3981 3HG2 VAL A 262       6.575  -8.808 -10.231  1.00 87.55           H
ATOM   3982  HN  VAL A 262       3.019  -9.347 -10.054  1.00 87.55           H
ATOM   3983  N   PHE A 263       2.241  -7.875  -7.341  1.00 81.88           N
ATOM   3984  CA  PHE A 263       1.494  -7.136  -6.338  1.00 81.88           C
ATOM   3985  C   PHE A 263       0.767  -8.087  -5.385  1.00 81.88           C
ATOM   3986  O   PHE A 263       0.929  -7.997  -4.169  1.00 81.88           O
ATOM   3987  HA  PHE A 263       2.211  -6.539  -5.775  1.00 81.88           H
ATOM   3988  CB  PHE A 263       0.459  -6.291  -7.083  1.00 81.88           C
ATOM   3989 1HB  PHE A 263       0.979  -5.608  -7.755  1.00 81.88           H
ATOM   3990 2HB  PHE A 263      -0.151  -6.946  -7.704  1.00 81.88           H
ATOM   3991  CG  PHE A 263      -0.459  -5.481  -6.166  1.00 81.88           C
ATOM   3992  CD1 PHE A 263      -1.727  -5.909  -5.922  1.00 81.88           C
ATOM   3993  HD1 PHE A 263      -2.088  -6.830  -6.380  1.00 81.88           H
ATOM   3994  CD2 PHE A 263      -0.008  -4.332  -5.594  1.00 81.88           C
ATOM   3995  HD2 PHE A 263       1.007  -3.988  -5.789  1.00 81.88           H
ATOM   3996  CE1 PHE A 263      -2.579  -5.157  -5.071  1.00 81.88           C
ATOM   3997  HE1 PHE A 263      -3.595  -5.501  -4.876  1.00 81.88           H
ATOM   3998  CE2 PHE A 263      -0.861  -3.580  -4.743  1.00 81.88           C
ATOM   3999  HE2 PHE A 263      -0.500  -2.659  -4.285  1.00 81.88           H
ATOM   4000  CZ  PHE A 263      -2.128  -4.009  -4.500  1.00 81.88           C
ATOM   4001  HZ  PHE A 263      -2.783  -3.432  -3.846  1.00 81.88           H
ATOM   4002  HN  PHE A 263       1.989  -7.675  -8.288  1.00 81.88           H
ATOM   4003  N   VAL A 264      -0.019  -8.977  -5.973  1.00 86.56           N
ATOM   4004  CA  VAL A 264      -0.858  -9.868  -5.190  1.00 86.56           C
ATOM   4005  C   VAL A 264       0.022 -10.701  -4.256  1.00 86.56           C
ATOM   4006  O   VAL A 264      -0.293 -10.860  -3.078  1.00 86.56           O
ATOM   4007  HA  VAL A 264      -1.522  -9.249  -4.587  1.00 86.56           H
ATOM   4008  CB  VAL A 264      -1.721 -10.725  -6.119  1.00 86.56           C
ATOM   4009  HB  VAL A 264      -1.062 -11.201  -6.844  1.00 86.56           H
ATOM   4010  CG1 VAL A 264      -2.437 -11.829  -5.338  1.00 86.56           C
ATOM   4011 1HG1 VAL A 264      -1.699 -12.471  -4.857  1.00 86.56           H
ATOM   4012 2HG1 VAL A 264      -3.078 -11.381  -4.580  1.00 86.56           H
ATOM   4013 3HG1 VAL A 264      -3.043 -12.423  -6.022  1.00 86.56           H
ATOM   4014  CG2 VAL A 264      -2.721  -9.861  -6.889  1.00 86.56           C
ATOM   4015 1HG2 VAL A 264      -3.373  -9.344  -6.185  1.00 86.56           H
ATOM   4016 2HG2 VAL A 264      -2.182  -9.129  -7.490  1.00 86.56           H
ATOM   4017 3HG2 VAL A 264      -3.322 -10.495  -7.542  1.00 86.56           H
ATOM   4018  HN  VAL A 264      -0.087  -9.094  -6.964  1.00 86.56           H
ATOM   4019  N   LEU A 265       1.109 -11.210  -4.816  1.00 88.17           N
ATOM   4020  CA  LEU A 265       1.970 -12.124  -4.085  1.00 88.17           C
ATOM   4021  C   LEU A 265       2.597 -11.389  -2.899  1.00 88.17           C
ATOM   4022  O   LEU A 265       2.781 -11.971  -1.831  1.00 88.17           O
ATOM   4023  HA  LEU A 265       1.342 -12.928  -3.701  1.00 88.17           H
ATOM   4024  CB  LEU A 265       2.996 -12.761  -5.025  1.00 88.17           C
ATOM   4025 1HB  LEU A 265       3.475 -11.968  -5.599  1.00 88.17           H
ATOM   4026 2HB  LEU A 265       3.772 -13.230  -4.420  1.00 88.17           H
ATOM   4027  CG  LEU A 265       2.452 -13.804  -6.004  1.00 88.17           C
ATOM   4028  HG  LEU A 265       1.650 -13.344  -6.581  1.00 88.17           H
ATOM   4029  CD1 LEU A 265       3.532 -14.239  -6.997  1.00 88.17           C
ATOM   4030 1HD1 LEU A 265       3.875 -13.373  -7.564  1.00 88.17           H
ATOM   4031 2HD1 LEU A 265       4.371 -14.674  -6.454  1.00 88.17           H
ATOM   4032 3HD1 LEU A 265       3.118 -14.980  -7.681  1.00 88.17           H
ATOM   4033  CD2 LEU A 265       1.847 -14.994  -5.257  1.00 88.17           C
ATOM   4034 1HD2 LEU A 265       2.613 -15.462  -4.638  1.00 88.17           H
ATOM   4035 2HD2 LEU A 265       1.029 -14.648  -4.625  1.00 88.17           H
ATOM   4036 3HD2 LEU A 265       1.468 -15.720  -5.977  1.00 88.17           H
ATOM   4037  HN  LEU A 265       1.404 -11.008  -5.751  1.00 88.17           H
ATOM   4038  N   SER A 266       2.907 -10.121  -3.126  1.00 89.42           N
ATOM   4039  CA  SER A 266       3.610  -9.332  -2.129  1.00 89.42           C
ATOM   4040  C   SER A 266       2.628  -8.840  -1.063  1.00 89.42           C
ATOM   4041  O   SER A 266       2.982  -8.733   0.110  1.00 89.42           O
ATOM   4042  HA  SER A 266       4.343 -10.009  -1.690  1.00 89.42           H
ATOM   4043  CB  SER A 266       4.333  -8.147  -2.773  1.00 89.42           C
ATOM   4044 1HB  SER A 266       4.823  -7.557  -1.998  1.00 89.42           H
ATOM   4045 2HB  SER A 266       5.115  -8.517  -3.435  1.00 89.42           H
ATOM   4046  OG  SER A 266       3.441  -7.315  -3.510  1.00 89.42           O
ATOM   4047  HG  SER A 266       3.477  -7.551  -4.481  1.00 89.42           H
ATOM   4048  HN  SER A 266       2.686  -9.634  -3.971  1.00 89.42           H
ATOM   4049  N   GLN A 267       1.414  -8.554  -1.510  1.00 84.69           N
ATOM   4050  CA  GLN A 267       0.440  -7.892  -0.659  1.00 84.69           C
ATOM   4051  C   GLN A 267      -0.315  -8.922   0.183  1.00 84.69           C
ATOM   4052  O   GLN A 267      -0.765  -8.617   1.287  1.00 84.69           O
ATOM   4053  HA  GLN A 267       1.021  -7.237  -0.010  1.00 84.69           H
ATOM   4054  CB  GLN A 267      -0.528  -7.046  -1.488  1.00 84.69           C
ATOM   4055 1HB  GLN A 267      -0.974  -7.660  -2.271  1.00 84.69           H
ATOM   4056 2HB  GLN A 267      -1.343  -6.694  -0.856  1.00 84.69           H
ATOM   4057  CG  GLN A 267       0.190  -5.851  -2.118  1.00 84.69           C
ATOM   4058 1HG  GLN A 267       1.044  -6.199  -2.699  1.00 84.69           H
ATOM   4059 2HG  GLN A 267      -0.481  -5.342  -2.810  1.00 84.69           H
ATOM   4060  CD  GLN A 267       0.663  -4.868  -1.044  1.00 84.69           C
ATOM   4061  OE1 GLN A 267       0.100  -4.768   0.034  1.00 84.69           O
ATOM   4062  NE2 GLN A 267       1.726  -4.151  -1.398  1.00 84.69           N
ATOM   4063 1HE2 GLN A 267       2.141  -4.283  -2.298  1.00 84.69           H
ATOM   4064 2HE2 GLN A 267       2.110  -3.481  -0.763  1.00 84.69           H
ATOM   4065  HN  GLN A 267       1.094  -8.766  -2.433  1.00 84.69           H
ATOM   4066  N   PHE A 268      -0.431 -10.121  -0.369  1.00 90.37           N
ATOM   4067  CA  PHE A 268      -1.298 -11.132   0.211  1.00 90.37           C
ATOM   4068  C   PHE A 268      -0.880 -11.455   1.647  1.00 90.37           C
ATOM   4069  O   PHE A 268      -1.686 -11.350   2.571  1.00 90.37           O
ATOM   4070  HA  PHE A 268      -2.311 -10.728   0.212  1.00 90.37           H
ATOM   4071  CB  PHE A 268      -1.153 -12.391  -0.645  1.00 90.37           C
ATOM   4072 1HB  PHE A 268      -1.405 -12.148  -1.677  1.00 90.37           H
ATOM   4073 2HB  PHE A 268      -0.109 -12.705  -0.637  1.00 90.37           H
ATOM   4074  CG  PHE A 268      -2.025 -13.561  -0.184  1.00 90.37           C
ATOM   4075  CD1 PHE A 268      -1.481 -14.566   0.552  1.00 90.37           C
ATOM   4076  HD1 PHE A 268      -0.423 -14.539   0.815  1.00 90.37           H
ATOM   4077  CD2 PHE A 268      -3.345 -13.596  -0.512  1.00 90.37           C
ATOM   4078  HD2 PHE A 268      -3.781 -12.790  -1.102  1.00 90.37           H
ATOM   4079  CE1 PHE A 268      -2.290 -15.652   0.980  1.00 90.37           C
ATOM   4080  HE1 PHE A 268      -1.854 -16.458   1.570  1.00 90.37           H
ATOM   4081  CE2 PHE A 268      -4.154 -14.682  -0.084  1.00 90.37           C
ATOM   4082  HE2 PHE A 268      -5.212 -14.709  -0.347  1.00 90.37           H
ATOM   4083  CZ  PHE A 268      -3.610 -15.687   0.653  1.00 90.37           C
ATOM   4084  HZ  PHE A 268      -4.231 -16.520   0.981  1.00 90.37           H
ATOM   4085  HN  PHE A 268       0.054 -10.405  -1.196  1.00 90.37           H
ATOM   4086  N   PRO A 269       0.382 -11.852   1.861  1.00 93.77           N
ATOM   4087  CA  PRO A 269       0.839 -12.225   3.202  1.00 93.77           C
ATOM   4088  C   PRO A 269       0.550 -11.144   4.231  1.00 93.77           C
ATOM   4089  O   PRO A 269       0.106 -11.439   5.339  1.00 93.77           O
ATOM   4090  HA  PRO A 269       0.297 -13.103   3.552  1.00 93.77           H
ATOM   4091  CB  PRO A 269       2.342 -12.451   3.022  1.00 93.77           C
ATOM   4092 1HB  PRO A 269       2.911 -11.544   3.224  1.00 93.77           H
ATOM   4093 2HB  PRO A 269       2.716 -13.218   3.701  1.00 93.77           H
ATOM   4094  CG  PRO A 269       2.463 -12.880   1.565  1.00 93.77           C
ATOM   4095 1HG  PRO A 269       3.474 -12.740   1.185  1.00 93.77           H
ATOM   4096 2HG  PRO A 269       2.229 -13.937   1.434  1.00 93.77           H
ATOM   4097  CD  PRO A 269       1.458 -11.982   0.862  1.00 93.77           C
ATOM   4098 1HD  PRO A 269       1.889 -11.013   0.610  1.00 93.77           H
ATOM   4099 2HD  PRO A 269       1.104 -12.422  -0.070  1.00 93.77           H
ATOM   4100  N   TYR A 270       0.813  -9.907   3.833  1.00 90.93           N
ATOM   4101  CA  TYR A 270       0.653  -8.781   4.736  1.00 90.93           C
ATOM   4102  C   TYR A 270      -0.808  -8.624   5.163  1.00 90.93           C
ATOM   4103  O   TYR A 270      -1.097  -8.434   6.343  1.00 90.93           O
ATOM   4104  HA  TYR A 270       1.263  -8.968   5.619  1.00 90.93           H
ATOM   4105  CB  TYR A 270       1.076  -7.542   3.944  1.00 90.93           C
ATOM   4106 1HB  TYR A 270       2.133  -7.628   3.693  1.00 90.93           H
ATOM   4107 2HB  TYR A 270       0.525  -7.519   3.004  1.00 90.93           H
ATOM   4108  CG  TYR A 270       0.848  -6.222   4.685  1.00 90.93           C
ATOM   4109  CD1 TYR A 270       0.021  -5.260   4.142  1.00 90.93           C
ATOM   4110  HD1 TYR A 270      -0.470  -5.441   3.186  1.00 90.93           H
ATOM   4111  CD2 TYR A 270       1.470  -5.994   5.895  1.00 90.93           C
ATOM   4112  HD2 TYR A 270       2.124  -6.754   6.324  1.00 90.93           H
ATOM   4113  CE1 TYR A 270      -0.193  -4.019   4.839  1.00 90.93           C
ATOM   4114  HE1 TYR A 270      -0.844  -3.250   4.421  1.00 90.93           H
ATOM   4115  CE2 TYR A 270       1.256  -4.752   6.592  1.00 90.93           C
ATOM   4116  HE2 TYR A 270       1.741  -4.559   7.549  1.00 90.93           H
ATOM   4117  CZ  TYR A 270       0.435  -3.826   6.029  1.00 90.93           C
ATOM   4118  OH  TYR A 270       0.233  -2.653   6.688  1.00 90.93           O
ATOM   4119  HH  TYR A 270       0.642  -2.697   7.599  1.00 90.93           H
ATOM   4120  HN  TYR A 270       1.130  -9.671   2.914  1.00 90.93           H
ATOM   4121  N   ASN A 271      -1.691  -8.710   4.179  1.00 89.19           N
ATOM   4122  CA  ASN A 271      -3.105  -8.477   4.420  1.00 89.19           C
ATOM   4123  C   ASN A 271      -3.676  -9.635   5.241  1.00 89.19           C
ATOM   4124  O   ASN A 271      -4.675  -9.472   5.939  1.00 89.19           O
ATOM   4125  HA  ASN A 271      -3.153  -7.526   4.951  1.00 89.19           H
ATOM   4126  CB  ASN A 271      -3.883  -8.402   3.104  1.00 89.19           C
ATOM   4127 1HB  ASN A 271      -3.547  -9.193   2.433  1.00 89.19           H
ATOM   4128 2HB  ASN A 271      -4.943  -8.575   3.294  1.00 89.19           H
ATOM   4129  CG  ASN A 271      -3.695  -7.041   2.432  1.00 89.19           C
ATOM   4130  OD1 ASN A 271      -4.270  -6.040   2.827  1.00 89.19           O
ATOM   4131  ND2 ASN A 271      -2.859  -7.059   1.398  1.00 89.19           N
ATOM   4132 1HD2 ASN A 271      -2.419  -7.915   1.125  1.00 89.19           H
ATOM   4133 2HD2 ASN A 271      -2.670  -6.217   0.892  1.00 89.19           H
ATOM   4134  HN  ASN A 271      -1.455  -8.933   3.233  1.00 89.19           H
ATOM   4135  N   CYS A 272      -3.015 -10.778   5.131  1.00 93.97           N
ATOM   4136  CA  CYS A 272      -3.359 -11.924   5.956  1.00 93.97           C
ATOM   4137  C   CYS A 272      -3.182 -11.529   7.424  1.00 93.97           C
ATOM   4138  O   CYS A 272      -4.060 -11.781   8.248  1.00 93.97           O
ATOM   4139  HA  CYS A 272      -4.401 -12.162   5.742  1.00 93.97           H
ATOM   4140  CB  CYS A 272      -2.526 -13.154   5.591  1.00 93.97           C
ATOM   4141 1HB  CYS A 272      -1.469 -12.892   5.560  1.00 93.97           H
ATOM   4142 2HB  CYS A 272      -2.641 -13.922   6.357  1.00 93.97           H
ATOM   4143  SG  CYS A 272      -3.055 -13.809   3.966  1.00 93.97           S
ATOM   4144  HG  CYS A 272      -2.456 -12.871   3.237  1.00 93.97           H
ATOM   4145  HN  CYS A 272      -2.259 -10.928   4.494  1.00 93.97           H
ATOM   4146  N   ILE A 273      -2.041 -10.917   7.705  1.00 92.60           N
ATOM   4147  CA  ILE A 273      -1.725 -10.513   9.064  1.00 92.60           C
ATOM   4148  C   ILE A 273      -2.666  -9.383   9.488  1.00 92.60           C
ATOM   4149  O   ILE A 273      -3.130  -9.351  10.627  1.00 92.60           O
ATOM   4150  HA  ILE A 273      -1.903 -11.372   9.711  1.00 92.60           H
ATOM   4151  CB  ILE A 273      -0.242 -10.155   9.186  1.00 92.60           C
ATOM   4152  HB  ILE A 273      -0.021  -9.366   8.466  1.00 92.60           H
ATOM   4153  CG1 ILE A 273       0.642 -11.352   8.829  1.00 92.60           C
ATOM   4154 1HG1 ILE A 273       0.448 -11.658   7.801  1.00 92.60           H
ATOM   4155 2HG1 ILE A 273       1.691 -11.063   8.884  1.00 92.60           H
ATOM   4156  CG2 ILE A 273       0.077  -9.600  10.575  1.00 92.60           C
ATOM   4157 1HG2 ILE A 273      -0.515  -8.702  10.753  1.00 92.60           H
ATOM   4158 2HG2 ILE A 273      -0.165 -10.349  11.330  1.00 92.60           H
ATOM   4159 3HG2 ILE A 273       1.137  -9.354  10.634  1.00 92.60           H
ATOM   4160  CD1 ILE A 273       0.381 -12.526   9.775  1.00 92.60           C
ATOM   4161 1HD1 ILE A 273       0.599 -12.223  10.799  1.00 92.60           H
ATOM   4162 2HD1 ILE A 273      -0.663 -12.828   9.700  1.00 92.60           H
ATOM   4163 3HD1 ILE A 273       1.022 -13.364   9.500  1.00 92.60           H
ATOM   4164  HN  ILE A 273      -1.341 -10.698   7.025  1.00 92.60           H
ATOM   4165  N   LEU A 274      -2.921  -8.485   8.548  1.00 89.73           N
ATOM   4166  CA  LEU A 274      -3.810  -7.365   8.806  1.00 89.73           C
ATOM   4167  C   LEU A 274      -5.180  -7.894   9.234  1.00 89.73           C
ATOM   4168  O   LEU A 274      -5.821  -7.325  10.116  1.00 89.73           O
ATOM   4169  HA  LEU A 274      -3.386  -6.794   9.632  1.00 89.73           H
ATOM   4170  CB  LEU A 274      -3.863  -6.433   7.593  1.00 89.73           C
ATOM   4171 1HB  LEU A 274      -3.961  -7.043   6.695  1.00 89.73           H
ATOM   4172 2HB  LEU A 274      -4.765  -5.826   7.666  1.00 89.73           H
ATOM   4173  CG  LEU A 274      -2.665  -5.498   7.412  1.00 89.73           C
ATOM   4174  HG  LEU A 274      -1.770  -6.109   7.295  1.00 89.73           H
ATOM   4175  CD1 LEU A 274      -2.811  -4.660   6.141  1.00 89.73           C
ATOM   4176 1HD1 LEU A 274      -2.873  -5.320   5.275  1.00 89.73           H
ATOM   4177 2HD1 LEU A 274      -3.718  -4.058   6.204  1.00 89.73           H
ATOM   4178 3HD1 LEU A 274      -1.946  -4.005   6.037  1.00 89.73           H
ATOM   4179  CD2 LEU A 274      -2.458  -4.627   8.653  1.00 89.73           C
ATOM   4180 1HD2 LEU A 274      -3.349  -4.024   8.826  1.00 89.73           H
ATOM   4181 2HD2 LEU A 274      -2.277  -5.264   9.518  1.00 89.73           H
ATOM   4182 3HD2 LEU A 274      -1.601  -3.972   8.498  1.00 89.73           H
ATOM   4183  HN  LEU A 274      -2.532  -8.513   7.627  1.00 89.73           H
ATOM   4184  N   LEU A 275      -5.587  -8.979   8.591  1.00 91.85           N
ATOM   4185  CA  LEU A 275      -6.879  -9.579   8.879  1.00 91.85           C
ATOM   4186  C   LEU A 275      -6.899 -10.062  10.331  1.00 91.85           C
ATOM   4187  O   LEU A 275      -7.856  -9.807  11.061  1.00 91.85           O
ATOM   4188  HA  LEU A 275      -7.634  -8.801   8.764  1.00 91.85           H
ATOM   4189  CB  LEU A 275      -7.199 -10.676   7.862  1.00 91.85           C
ATOM   4190 1HB  LEU A 275      -7.152 -10.242   6.863  1.00 91.85           H
ATOM   4191 2HB  LEU A 275      -6.418 -11.434   7.917  1.00 91.85           H
ATOM   4192  CG  LEU A 275      -8.555 -11.366   8.024  1.00 91.85           C
ATOM   4193  HG  LEU A 275      -8.617 -11.762   9.038  1.00 91.85           H
ATOM   4194  CD1 LEU A 275      -9.702 -10.368   7.857  1.00 91.85           C
ATOM   4195 1HD1 LEU A 275      -9.616  -9.586   8.611  1.00 91.85           H
ATOM   4196 2HD1 LEU A 275      -9.654  -9.922   6.864  1.00 91.85           H
ATOM   4197 3HD1 LEU A 275     -10.654 -10.885   7.977  1.00 91.85           H
ATOM   4198  CD2 LEU A 275      -8.683 -12.553   7.068  1.00 91.85           C
ATOM   4199 1HD2 LEU A 275      -8.591 -12.203   6.040  1.00 91.85           H
ATOM   4200 2HD2 LEU A 275      -7.895 -13.276   7.278  1.00 91.85           H
ATOM   4201 3HD2 LEU A 275      -9.656 -13.026   7.204  1.00 91.85           H
ATOM   4202  HN  LEU A 275      -5.053  -9.444   7.885  1.00 91.85           H
ATOM   4203  N   VAL A 276      -5.831 -10.751  10.707  1.00 93.55           N
ATOM   4204  CA  VAL A 276      -5.719 -11.281  12.055  1.00 93.55           C
ATOM   4205  C   VAL A 276      -5.804 -10.131  13.060  1.00 93.55           C
ATOM   4206  O   VAL A 276      -6.523 -10.221  14.054  1.00 93.55           O
ATOM   4207  HA  VAL A 276      -6.564 -11.951  12.216  1.00 93.55           H
ATOM   4208  CB  VAL A 276      -4.433 -12.099  12.190  1.00 93.55           C
ATOM   4209  HB  VAL A 276      -3.600 -11.466  11.888  1.00 93.55           H
ATOM   4210  CG1 VAL A 276      -4.202 -12.520  13.643  1.00 93.55           C
ATOM   4211 1HG1 VAL A 276      -4.119 -11.632  14.270  1.00 93.55           H
ATOM   4212 2HG1 VAL A 276      -5.040 -13.128  13.983  1.00 93.55           H
ATOM   4213 3HG1 VAL A 276      -3.281 -13.100  13.711  1.00 93.55           H
ATOM   4214  CG2 VAL A 276      -4.458 -13.317  11.264  1.00 93.55           C
ATOM   4215 1HG2 VAL A 276      -5.305 -13.952  11.522  1.00 93.55           H
ATOM   4216 2HG2 VAL A 276      -4.554 -12.985  10.230  1.00 93.55           H
ATOM   4217 3HG2 VAL A 276      -3.533 -13.880  11.380  1.00 93.55           H
ATOM   4218  HN  VAL A 276      -5.054 -10.948  10.109  1.00 93.55           H
ATOM   4219  N   GLN A 277      -5.060  -9.074  12.766  1.00 90.30           N
ATOM   4220  CA  GLN A 277      -5.017  -7.920  13.648  1.00 90.30           C
ATOM   4221  C   GLN A 277      -6.404  -7.285  13.758  1.00 90.30           C
ATOM   4222  O   GLN A 277      -6.779  -6.783  14.817  1.00 90.30           O
ATOM   4223  HA  GLN A 277      -4.710  -8.309  14.619  1.00 90.30           H
ATOM   4224  CB  GLN A 277      -3.983  -6.900  13.166  1.00 90.30           C
ATOM   4225 1HB  GLN A 277      -4.115  -6.720  12.099  1.00 90.30           H
ATOM   4226 2HB  GLN A 277      -4.143  -5.948  13.672  1.00 90.30           H
ATOM   4227  CG  GLN A 277      -2.560  -7.394  13.434  1.00 90.30           C
ATOM   4228 1HG  GLN A 277      -2.439  -7.607  14.496  1.00 90.30           H
ATOM   4229 2HG  GLN A 277      -2.389  -8.328  12.899  1.00 90.30           H
ATOM   4230  CD  GLN A 277      -1.528  -6.352  12.997  1.00 90.30           C
ATOM   4231  OE1 GLN A 277      -1.790  -5.485  12.180  1.00 90.30           O
ATOM   4232  NE2 GLN A 277      -0.342  -6.486  13.584  1.00 90.30           N
ATOM   4233 1HE2 GLN A 277      -0.192  -7.221  14.246  1.00 90.30           H
ATOM   4234 2HE2 GLN A 277       0.399  -5.853  13.364  1.00 90.30           H
ATOM   4235  HN  GLN A 277      -4.494  -9.000  11.945  1.00 90.30           H
ATOM   4236  N   THR A 278      -7.130  -7.328  12.650  1.00 90.79           N
ATOM   4237  CA  THR A 278      -8.453  -6.729  12.598  1.00 90.79           C
ATOM   4238  C   THR A 278      -9.419  -7.493  13.506  1.00 90.79           C
ATOM   4239  O   THR A 278     -10.184  -6.886  14.254  1.00 90.79           O
ATOM   4240  HA  THR A 278      -8.386  -5.713  12.986  1.00 90.79           H
ATOM   4241  CB  THR A 278      -8.897  -6.690  11.135  1.00 90.79           C
ATOM   4242  HB  THR A 278      -9.025  -7.698  10.740  1.00 90.79           H
ATOM   4243  OG1 THR A 278      -7.901  -5.899  10.491  1.00 90.79           O
ATOM   4244  HG1 THR A 278      -6.991  -6.259  10.699  1.00 90.79           H
ATOM   4245  CG2 THR A 278     -10.189  -5.895  10.936  1.00 90.79           C
ATOM   4246 1HG2 THR A 278     -10.039  -4.868  11.269  1.00 90.79           H
ATOM   4247 2HG2 THR A 278     -10.990  -6.353  11.517  1.00 90.79           H
ATOM   4248 3HG2 THR A 278     -10.459  -5.899   9.880  1.00 90.79           H
ATOM   4249  HN  THR A 278      -6.828  -7.760  11.801  1.00 90.79           H
ATOM   4250  N   ILE A 279      -9.353  -8.813  13.410  1.00 91.39           N
ATOM   4251  CA  ILE A 279     -10.219  -9.665  14.207  1.00 91.39           C
ATOM   4252  C   ILE A 279      -9.863  -9.505  15.687  1.00 91.39           C
ATOM   4253  O   ILE A 279     -10.749  -9.411  16.535  1.00 91.39           O
ATOM   4254  HA  ILE A 279     -11.242  -9.321  14.059  1.00 91.39           H
ATOM   4255  CB  ILE A 279     -10.151 -11.111  13.711  1.00 91.39           C
ATOM   4256  HB  ILE A 279      -9.105 -11.419  13.699  1.00 91.39           H
ATOM   4257  CG1 ILE A 279     -10.671 -11.224  12.277  1.00 91.39           C
ATOM   4258 1HG1 ILE A 279     -11.756 -11.115  12.271  1.00 91.39           H
ATOM   4259 2HG1 ILE A 279     -10.266 -10.411  11.674  1.00 91.39           H
ATOM   4260  CG2 ILE A 279     -10.888 -12.053  14.665  1.00 91.39           C
ATOM   4261 1HG2 ILE A 279     -10.431 -12.001  15.653  1.00 91.39           H
ATOM   4262 2HG2 ILE A 279     -11.935 -11.756  14.732  1.00 91.39           H
ATOM   4263 3HG2 ILE A 279     -10.824 -13.074  14.289  1.00 91.39           H
ATOM   4264  CD1 ILE A 279     -10.284 -12.568  11.657  1.00 91.39           C
ATOM   4265 1HD1 ILE A 279      -9.198 -12.662  11.643  1.00 91.39           H
ATOM   4266 2HD1 ILE A 279     -10.711 -13.378  12.249  1.00 91.39           H
ATOM   4267 3HD1 ILE A 279     -10.667 -12.622  10.638  1.00 91.39           H
ATOM   4268  HN  ILE A 279      -8.723  -9.299  12.804  1.00 91.39           H
ATOM   4269  N   ASP A 280      -8.565  -9.480  15.951  1.00 90.41           N
ATOM   4270  CA  ASP A 280      -8.082  -9.385  17.318  1.00 90.41           C
ATOM   4271  C   ASP A 280      -8.515  -8.044  17.915  1.00 90.41           C
ATOM   4272  O   ASP A 280      -8.821  -7.959  19.104  1.00 90.41           O
ATOM   4273  HA  ASP A 280      -8.524 -10.235  17.838  1.00 90.41           H
ATOM   4274  CB  ASP A 280      -6.554  -9.453  17.369  1.00 90.41           C
ATOM   4275 1HB  ASP A 280      -6.211 -10.361  16.873  1.00 90.41           H
ATOM   4276 2HB  ASP A 280      -6.131  -8.612  16.821  1.00 90.41           H
ATOM   4277  CG  ASP A 280      -6.052  -9.433  18.814  1.00 90.41           C
ATOM   4278  OD1 ASP A 280      -6.578 -10.241  19.609  1.00 90.41           O
ATOM   4279  OD2 ASP A 280      -5.153  -8.610  19.090  1.00 90.41           O
ATOM   4280  HN  ASP A 280      -7.851  -9.523  15.253  1.00 90.41           H
ATOM   4281  N   ALA A 281      -8.527  -7.029  17.063  1.00 89.70           N
ATOM   4282  CA  ALA A 281      -8.924  -5.698  17.490  1.00 89.70           C
ATOM   4283  C   ALA A 281     -10.360  -5.743  18.015  1.00 89.70           C
ATOM   4284  O   ALA A 281     -10.728  -4.966  18.895  1.00 89.70           O
ATOM   4285  HA  ALA A 281      -8.259  -5.398  18.300  1.00 89.70           H
ATOM   4286  CB  ALA A 281      -8.758  -4.718  16.327  1.00 89.70           C
ATOM   4287 1HB  ALA A 281      -7.715  -4.702  16.011  1.00 89.70           H
ATOM   4288 2HB  ALA A 281      -9.385  -5.035  15.493  1.00 89.70           H
ATOM   4289 3HB  ALA A 281      -9.056  -3.720  16.648  1.00 89.70           H
ATOM   4290  HN  ALA A 281      -8.272  -7.106  16.099  1.00 89.70           H
ATOM   4291  N   TYR A 282     -11.134  -6.660  17.452  1.00 77.37           N
ATOM   4292  CA  TYR A 282     -12.535  -6.783  17.816  1.00 77.37           C
ATOM   4293  C   TYR A 282     -12.725  -7.818  18.926  1.00 77.37           C
ATOM   4294  O   TYR A 282     -13.418  -7.559  19.909  1.00 77.37           O
ATOM   4295  HA  TYR A 282     -12.876  -5.811  18.173  1.00 77.37           H
ATOM   4296  CB  TYR A 282     -13.257  -7.265  16.556  1.00 77.37           C
ATOM   4297 1HB  TYR A 282     -13.015  -6.595  15.732  1.00 77.37           H
ATOM   4298 2HB  TYR A 282     -12.877  -8.251  16.287  1.00 77.37           H
ATOM   4299  CG  TYR A 282     -14.778  -7.343  16.702  1.00 77.37           C
ATOM   4300  CD1 TYR A 282     -15.391  -8.562  16.906  1.00 77.37           C
ATOM   4301  HD1 TYR A 282     -14.791  -9.471  16.964  1.00 77.37           H
ATOM   4302  CD2 TYR A 282     -15.538  -6.193  16.629  1.00 77.37           C
ATOM   4303  HD2 TYR A 282     -15.054  -5.229  16.467  1.00 77.37           H
ATOM   4304  CE1 TYR A 282     -16.822  -8.635  17.043  1.00 77.37           C
ATOM   4305  HE1 TYR A 282     -17.319  -9.592  17.204  1.00 77.37           H
ATOM   4306  CE2 TYR A 282     -16.969  -6.266  16.765  1.00 77.37           C
ATOM   4307  HE2 TYR A 282     -17.581  -5.365  16.710  1.00 77.37           H
ATOM   4308  CZ  TYR A 282     -17.541  -7.483  16.966  1.00 77.37           C
ATOM   4309  OH  TYR A 282     -18.893  -7.552  17.095  1.00 77.37           O
ATOM   4310  HH  TYR A 282     -19.173  -8.497  17.264  1.00 77.37           H
ATOM   4311  HN  TYR A 282     -10.818  -7.311  16.762  1.00 77.37           H
ATOM   4312  N   ALA A 283     -12.098  -8.969  18.732  1.00 87.63           N
ATOM   4313  CA  ALA A 283     -12.396 -10.131  19.551  1.00 87.63           C
ATOM   4314  C   ALA A 283     -11.414 -10.190  20.723  1.00 87.63           C
ATOM   4315  O   ALA A 283     -11.683 -10.841  21.731  1.00 87.63           O
ATOM   4316  HA  ALA A 283     -13.407 -10.012  19.941  1.00 87.63           H
ATOM   4317  CB  ALA A 283     -12.347 -11.392  18.686  1.00 87.63           C
ATOM   4318 1HB  ALA A 283     -13.084 -11.313  17.886  1.00 87.63           H
ATOM   4319 2HB  ALA A 283     -11.352 -11.498  18.254  1.00 87.63           H
ATOM   4320 3HB  ALA A 283     -12.571 -12.264  19.301  1.00 87.63           H
ATOM   4321  HN  ALA A 283     -11.398  -9.113  18.032  1.00 87.63           H
ATOM   4322  N   MET A 284     -10.295  -9.501  20.551  1.00 80.78           N
ATOM   4323  CA  MET A 284      -9.266  -9.477  21.576  1.00 80.78           C
ATOM   4324  C   MET A 284      -8.949 -10.891  22.068  1.00 80.78           C
ATOM   4325  O   MET A 284      -8.846 -11.125  23.271  1.00 80.78           O
ATOM   4326  HA  MET A 284      -8.386  -9.045  21.099  1.00 80.78           H
ATOM   4327  CB  MET A 284      -9.737  -8.620  22.753  1.00 80.78           C
ATOM   4328 1HB  MET A 284     -10.623  -9.069  23.202  1.00 80.78           H
ATOM   4329 2HB  MET A 284      -8.966  -8.598  23.523  1.00 80.78           H
ATOM   4330  CG  MET A 284     -10.054  -7.194  22.301  1.00 80.78           C
ATOM   4331 1HG  MET A 284      -9.162  -6.729  21.881  1.00 80.78           H
ATOM   4332 2HG  MET A 284     -10.805  -7.212  21.511  1.00 80.78           H
ATOM   4333  SD  MET A 284     -10.648  -6.233  23.683  1.00 80.78           S
ATOM   4334  CE  MET A 284     -10.946  -4.672  22.870  1.00 80.78           C
ATOM   4335 1HE  MET A 284     -10.015  -4.302  22.441  1.00 80.78           H
ATOM   4336 2HE  MET A 284     -11.682  -4.809  22.077  1.00 80.78           H
ATOM   4337 3HE  MET A 284     -11.324  -3.951  23.595  1.00 80.78           H
ATOM   4338  HN  MET A 284     -10.088  -8.966  19.732  1.00 80.78           H
ATOM   4339  N   PHE A 285      -8.803 -11.796  21.112  1.00 81.98           N
ATOM   4340  CA  PHE A 285      -8.693 -13.210  21.431  1.00 81.98           C
ATOM   4341  C   PHE A 285      -7.244 -13.590  21.745  1.00 81.98           C
ATOM   4342  O   PHE A 285      -6.984 -14.663  22.287  1.00 81.98           O
ATOM   4343  HA  PHE A 285      -9.313 -13.393  22.308  1.00 81.98           H
ATOM   4344  CB  PHE A 285      -9.154 -13.984  20.195  1.00 81.98           C
ATOM   4345 1HB  PHE A 285      -9.267 -15.036  20.458  1.00 81.98           H
ATOM   4346 2HB  PHE A 285     -10.139 -13.623  19.899  1.00 81.98           H
ATOM   4347  CG  PHE A 285      -8.206 -13.872  18.999  1.00 81.98           C
ATOM   4348  CD1 PHE A 285      -8.366 -12.868  18.096  1.00 81.98           C
ATOM   4349  HD1 PHE A 285      -9.171 -12.143  18.224  1.00 81.98           H
ATOM   4350  CD2 PHE A 285      -7.202 -14.775  18.840  1.00 81.98           C
ATOM   4351  HD2 PHE A 285      -7.074 -15.580  19.564  1.00 81.98           H
ATOM   4352  CE1 PHE A 285      -7.486 -12.763  16.987  1.00 81.98           C
ATOM   4353  HE1 PHE A 285      -7.614 -11.959  16.263  1.00 81.98           H
ATOM   4354  CE2 PHE A 285      -6.322 -14.671  17.731  1.00 81.98           C
ATOM   4355  HE2 PHE A 285      -5.517 -15.395  17.604  1.00 81.98           H
ATOM   4356  CZ  PHE A 285      -6.482 -13.667  16.828  1.00 81.98           C
ATOM   4357  HZ  PHE A 285      -5.806 -13.587  15.977  1.00 81.98           H
ATOM   4358  HN  PHE A 285      -8.760 -11.578  20.137  1.00 81.98           H
ATOM   4359  N   ILE A 286      -6.340 -12.689  21.390  1.00 84.40           N
ATOM   4360  CA  ILE A 286      -4.926 -12.908  21.645  1.00 84.40           C
ATOM   4361  C   ILE A 286      -4.591 -12.445  23.065  1.00 84.40           C
ATOM   4362  O   ILE A 286      -4.476 -11.248  23.321  1.00 84.40           O
ATOM   4363  HA  ILE A 286      -4.744 -13.980  21.580  1.00 84.40           H
ATOM   4364  CB  ILE A 286      -4.077 -12.237  20.564  1.00 84.40           C
ATOM   4365  HB  ILE A 286      -4.294 -11.169  20.571  1.00 84.40           H
ATOM   4366  CG1 ILE A 286      -4.443 -12.763  19.174  1.00 84.40           C
ATOM   4367 1HG1 ILE A 286      -4.205 -13.825  19.109  1.00 84.40           H
ATOM   4368 2HG1 ILE A 286      -5.518 -12.668  19.017  1.00 84.40           H
ATOM   4369  CG2 ILE A 286      -2.584 -12.397  20.861  1.00 84.40           C
ATOM   4370 1HG2 ILE A 286      -2.354 -11.936  21.822  1.00 84.40           H
ATOM   4371 2HG2 ILE A 286      -2.332 -13.457  20.897  1.00 84.40           H
ATOM   4372 3HG2 ILE A 286      -2.004 -11.911  20.077  1.00 84.40           H
ATOM   4373  CD1 ILE A 286      -3.693 -11.998  18.083  1.00 84.40           C
ATOM   4374 1HD1 ILE A 286      -3.952 -10.941  18.136  1.00 84.40           H
ATOM   4375 2HD1 ILE A 286      -2.619 -12.116  18.229  1.00 84.40           H
ATOM   4376 3HD1 ILE A 286      -3.972 -12.392  17.105  1.00 84.40           H
ATOM   4377  HN  ILE A 286      -6.559 -11.824  20.938  1.00 84.40           H
ATOM   4378  N   SER A 287      -4.443 -13.419  23.951  1.00 83.38           N
ATOM   4379  CA  SER A 287      -4.117 -13.128  25.336  1.00 83.38           C
ATOM   4380  C   SER A 287      -2.680 -13.557  25.638  1.00 83.38           C
ATOM   4381  O   SER A 287      -2.109 -13.157  26.651  1.00 83.38           O
ATOM   4382  HA  SER A 287      -4.223 -12.047  25.436  1.00 83.38           H
ATOM   4383  CB  SER A 287      -5.091 -13.824  26.289  1.00 83.38           C
ATOM   4384 1HB  SER A 287      -4.802 -13.615  27.319  1.00 83.38           H
ATOM   4385 2HB  SER A 287      -6.091 -13.415  26.149  1.00 83.38           H
ATOM   4386  OG  SER A 287      -5.123 -15.234  26.083  1.00 83.38           O
ATOM   4387  HG  SER A 287      -5.797 -15.654  26.691  1.00 83.38           H
ATOM   4388  HN  SER A 287      -4.541 -14.391  23.735  1.00 83.38           H
ATOM   4389  N   ASN A 288      -2.138 -14.366  24.740  1.00 84.30           N
ATOM   4390  CA  ASN A 288      -0.815 -14.933  24.946  1.00 84.30           C
ATOM   4391  C   ASN A 288       0.236 -13.991  24.354  1.00 84.30           C
ATOM   4392  O   ASN A 288       0.196 -13.680  23.165  1.00 84.30           O
ATOM   4393  HA  ASN A 288      -0.715 -15.043  26.025  1.00 84.30           H
ATOM   4394  CB  ASN A 288      -0.682 -16.288  24.248  1.00 84.30           C
ATOM   4395 1HB  ASN A 288      -1.527 -16.923  24.515  1.00 84.30           H
ATOM   4396 2HB  ASN A 288      -0.717 -16.150  23.167  1.00 84.30           H
ATOM   4397  CG  ASN A 288       0.626 -16.979  24.638  1.00 84.30           C
ATOM   4398  OD1 ASN A 288       1.637 -16.349  24.899  1.00 84.30           O
ATOM   4399  ND2 ASN A 288       0.550 -18.307  24.662  1.00 84.30           N
ATOM   4400 1HD2 ASN A 288      -0.311 -18.762  24.437  1.00 84.30           H
ATOM   4401 2HD2 ASN A 288       1.354 -18.849  24.905  1.00 84.30           H
ATOM   4402  HN  ASN A 288      -2.585 -14.635  23.887  1.00 84.30           H
ATOM   4403  N   CYS A 289       1.151 -13.564  25.211  1.00 89.42           N
ATOM   4404  CA  CYS A 289       2.160 -12.599  24.810  1.00 89.42           C
ATOM   4405  C   CYS A 289       3.026 -13.234  23.719  1.00 89.42           C
ATOM   4406  O   CYS A 289       3.431 -12.561  22.773  1.00 89.42           O
ATOM   4407  HA  CYS A 289       1.626 -11.731  24.423  1.00 89.42           H
ATOM   4408  CB  CYS A 289       2.997 -12.127  26.000  1.00 89.42           C
ATOM   4409 1HB  CYS A 289       2.347 -11.719  26.774  1.00 89.42           H
ATOM   4410 2HB  CYS A 289       3.526 -12.972  26.441  1.00 89.42           H
ATOM   4411  SG  CYS A 289       4.196 -10.855  25.458  1.00 89.42           S
ATOM   4412  HN  CYS A 289       1.210 -13.866  26.163  1.00 89.42           H
ATOM   4413  N   ALA A 290       3.283 -14.523  23.889  1.00 91.74           N
ATOM   4414  CA  ALA A 290       4.157 -15.238  22.974  1.00 91.74           C
ATOM   4415  C   ALA A 290       3.561 -15.191  21.565  1.00 91.74           C
ATOM   4416  O   ALA A 290       4.281 -14.991  20.589  1.00 91.74           O
ATOM   4417  HA  ALA A 290       5.120 -14.728  22.968  1.00 91.74           H
ATOM   4418  CB  ALA A 290       4.359 -16.669  23.475  1.00 91.74           C
ATOM   4419 1HB  ALA A 290       4.812 -16.647  24.466  1.00 91.74           H
ATOM   4420 2HB  ALA A 290       3.395 -17.175  23.527  1.00 91.74           H
ATOM   4421 3HB  ALA A 290       5.014 -17.205  22.788  1.00 91.74           H
ATOM   4422  HN  ALA A 290       2.907 -15.075  24.633  1.00 91.74           H
ATOM   4423  N   VAL A 291       2.251 -15.380  21.505  1.00 91.94           N
ATOM   4424  CA  VAL A 291       1.550 -15.361  20.233  1.00 91.94           C
ATOM   4425  C   VAL A 291       1.598 -13.947  19.649  1.00 91.94           C
ATOM   4426  O   VAL A 291       1.824 -13.773  18.453  1.00 91.94           O
ATOM   4427  HA  VAL A 291       2.075 -16.037  19.558  1.00 91.94           H
ATOM   4428  CB  VAL A 291       0.124 -15.885  20.413  1.00 91.94           C
ATOM   4429  HB  VAL A 291      -0.376 -15.253  21.147  1.00 91.94           H
ATOM   4430  CG1 VAL A 291      -0.663 -15.796  19.104  1.00 91.94           C
ATOM   4431 1HG1 VAL A 291      -0.711 -14.757  18.779  1.00 91.94           H
ATOM   4432 2HG1 VAL A 291      -0.166 -16.393  18.340  1.00 91.94           H
ATOM   4433 3HG1 VAL A 291      -1.673 -16.175  19.261  1.00 91.94           H
ATOM   4434  CG2 VAL A 291       0.130 -17.317  20.953  1.00 91.94           C
ATOM   4435 1HG2 VAL A 291       0.655 -17.967  20.253  1.00 91.94           H
ATOM   4436 2HG2 VAL A 291       0.635 -17.339  21.918  1.00 91.94           H
ATOM   4437 3HG2 VAL A 291      -0.896 -17.665  21.072  1.00 91.94           H
ATOM   4438  HN  VAL A 291       1.672 -15.542  22.304  1.00 91.94           H
ATOM   4439  N   SER A 292       1.381 -12.974  20.522  1.00 92.17           N
ATOM   4440  CA  SER A 292       1.369 -11.583  20.103  1.00 92.17           C
ATOM   4441  C   SER A 292       2.728 -11.203  19.510  1.00 92.17           C
ATOM   4442  O   SER A 292       2.794 -10.527  18.485  1.00 92.17           O
ATOM   4443  HA  SER A 292       0.589 -11.516  19.345  1.00 92.17           H
ATOM   4444  CB  SER A 292       1.023 -10.659  21.272  1.00 92.17           C
ATOM   4445 1HB  SER A 292       0.097 -10.995  21.739  1.00 92.17           H
ATOM   4446 2HB  SER A 292       1.804 -10.724  22.030  1.00 92.17           H
ATOM   4447  OG  SER A 292       0.879  -9.303  20.857  1.00 92.17           O
ATOM   4448  HG  SER A 292       0.059  -9.204  20.293  1.00 92.17           H
ATOM   4449  HN  SER A 292       1.216 -13.123  21.497  1.00 92.17           H
ATOM   4450  N   THR A 293       3.777 -11.654  20.182  1.00 88.74           N
ATOM   4451  CA  THR A 293       5.130 -11.324  19.766  1.00 88.74           C
ATOM   4452  C   THR A 293       5.404 -11.866  18.362  1.00 88.74           C
ATOM   4453  O   THR A 293       5.945 -11.158  17.514  1.00 88.74           O
ATOM   4454  HA  THR A 293       5.217 -10.238  19.712  1.00 88.74           H
ATOM   4455  CB  THR A 293       6.095 -11.862  20.824  1.00 88.74           C
ATOM   4456  HB  THR A 293       6.002 -12.944  20.921  1.00 88.74           H
ATOM   4457  OG1 THR A 293       5.781 -11.111  21.994  1.00 88.74           O
ATOM   4458  HG1 THR A 293       5.076 -11.582  22.524  1.00 88.74           H
ATOM   4459  CG2 THR A 293       7.551 -11.499  20.528  1.00 88.74           C
ATOM   4460 1HG2 THR A 293       7.656 -10.414  20.498  1.00 88.74           H
ATOM   4461 2HG2 THR A 293       7.841 -11.918  19.565  1.00 88.74           H
ATOM   4462 3HG2 THR A 293       8.193 -11.905  21.309  1.00 88.74           H
ATOM   4463  HN  THR A 293       3.715 -12.234  20.994  1.00 88.74           H
ATOM   4464  N   ASN A 294       5.017 -13.117  18.160  1.00 90.58           N
ATOM   4465  CA  ASN A 294       5.272 -13.784  16.894  1.00 90.58           C
ATOM   4466  C   ASN A 294       4.496 -13.074  15.783  1.00 90.58           C
ATOM   4467  O   ASN A 294       4.992 -12.935  14.666  1.00 90.58           O
ATOM   4468  HA  ASN A 294       6.351 -13.725  16.752  1.00 90.58           H
ATOM   4469  CB  ASN A 294       4.810 -15.242  16.937  1.00 90.58           C
ATOM   4470 1HB  ASN A 294       3.812 -15.298  17.370  1.00 90.58           H
ATOM   4471 2HB  ASN A 294       4.740 -15.635  15.922  1.00 90.58           H
ATOM   4472  CG  ASN A 294       5.777 -16.100  17.756  1.00 90.58           C
ATOM   4473  OD1 ASN A 294       6.923 -15.747  17.980  1.00 90.58           O
ATOM   4474  ND2 ASN A 294       5.252 -17.243  18.188  1.00 90.58           N
ATOM   4475 1HD2 ASN A 294       4.304 -17.472  17.969  1.00 90.58           H
ATOM   4476 2HD2 ASN A 294       5.805 -17.873  18.733  1.00 90.58           H
ATOM   4477  HN  ASN A 294       4.539 -13.672  18.840  1.00 90.58           H
ATOM   4478  N   ILE A 295       3.291 -12.645  16.128  1.00 90.94           N
ATOM   4479  CA  ILE A 295       2.437 -11.964  15.170  1.00 90.94           C
ATOM   4480  C   ILE A 295       3.094 -10.647  14.752  1.00 90.94           C
ATOM   4481  O   ILE A 295       3.083 -10.289  13.575  1.00 90.94           O
ATOM   4482  HA  ILE A 295       2.356 -12.603  14.291  1.00 90.94           H
ATOM   4483  CB  ILE A 295       1.026 -11.794  15.737  1.00 90.94           C
ATOM   4484  HB  ILE A 295       1.111 -11.448  16.767  1.00 90.94           H
ATOM   4485  CG1 ILE A 295       0.283 -13.131  15.769  1.00 90.94           C
ATOM   4486 1HG1 ILE A 295       0.076 -13.460  14.751  1.00 90.94           H
ATOM   4487 2HG1 ILE A 295       0.915 -13.891  16.227  1.00 90.94           H
ATOM   4488  CG2 ILE A 295       0.250 -10.725  14.964  1.00 90.94           C
ATOM   4489 1HG2 ILE A 295       0.773  -9.772  15.038  1.00 90.94           H
ATOM   4490 2HG2 ILE A 295       0.173 -11.018  13.917  1.00 90.94           H
ATOM   4491 3HG2 ILE A 295      -0.750 -10.624  15.388  1.00 90.94           H
ATOM   4492  CD1 ILE A 295      -1.028 -13.011  16.549  1.00 90.94           C
ATOM   4493 1HD1 ILE A 295      -0.815 -12.705  17.573  1.00 90.94           H
ATOM   4494 2HD1 ILE A 295      -1.667 -12.267  16.073  1.00 90.94           H
ATOM   4495 3HD1 ILE A 295      -1.536 -13.976  16.556  1.00 90.94           H
ATOM   4496  HN  ILE A 295       2.898 -12.755  17.041  1.00 90.94           H
ATOM   4497  N   ASP A 296       3.652  -9.962  15.740  1.00 91.85           N
ATOM   4498  CA  ASP A 296       4.266  -8.667  15.498  1.00 91.85           C
ATOM   4499  C   ASP A 296       5.471  -8.843  14.573  1.00 91.85           C
ATOM   4500  O   ASP A 296       5.703  -8.022  13.687  1.00 91.85           O
ATOM   4501  HA  ASP A 296       3.481  -8.057  15.049  1.00 91.85           H
ATOM   4502  CB  ASP A 296       4.759  -8.039  16.804  1.00 91.85           C
ATOM   4503 1HB  ASP A 296       5.317  -8.778  17.378  1.00 91.85           H
ATOM   4504 2HB  ASP A 296       5.445  -7.222  16.582  1.00 91.85           H
ATOM   4505  CG  ASP A 296       3.587  -7.516  17.637  1.00 91.85           C
ATOM   4506  OD1 ASP A 296       2.490  -7.384  17.054  1.00 91.85           O
ATOM   4507  OD2 ASP A 296       3.816  -7.260  18.839  1.00 91.85           O
ATOM   4508  HN  ASP A 296       3.689 -10.277  16.688  1.00 91.85           H
ATOM   4509  N   ILE A 297       6.208  -9.918  14.811  1.00 91.14           N
ATOM   4510  CA  ILE A 297       7.364 -10.230  13.989  1.00 91.14           C
ATOM   4511  C   ILE A 297       6.904 -10.532  12.562  1.00 91.14           C
ATOM   4512  O   ILE A 297       7.485 -10.032  11.600  1.00 91.14           O
ATOM   4513  HA  ILE A 297       7.998  -9.344  13.968  1.00 91.14           H
ATOM   4514  CB  ILE A 297       8.183 -11.357  14.622  1.00 91.14           C
ATOM   4515  HB  ILE A 297       7.505 -12.172  14.874  1.00 91.14           H
ATOM   4516  CG1 ILE A 297       8.837 -10.894  15.926  1.00 91.14           C
ATOM   4517 1HG1 ILE A 297       9.607 -10.154  15.707  1.00 91.14           H
ATOM   4518 2HG1 ILE A 297       8.094 -10.405  16.556  1.00 91.14           H
ATOM   4519  CG2 ILE A 297       9.209 -11.913  13.632  1.00 91.14           C
ATOM   4520 1HG2 ILE A 297       8.692 -12.306  12.756  1.00 91.14           H
ATOM   4521 2HG2 ILE A 297       9.887 -11.116  13.327  1.00 91.14           H
ATOM   4522 3HG2 ILE A 297       9.777 -12.712  14.108  1.00 91.14           H
ATOM   4523  CD1 ILE A 297       9.456 -12.074  16.678  1.00 91.14           C
ATOM   4524 1HD1 ILE A 297       8.679 -12.801  16.916  1.00 91.14           H
ATOM   4525 2HD1 ILE A 297      10.215 -12.545  16.054  1.00 91.14           H
ATOM   4526 3HD1 ILE A 297       9.914 -11.717  17.600  1.00 91.14           H
ATOM   4527  HN  ILE A 297       6.025 -10.569  15.548  1.00 91.14           H
ATOM   4528  N   CYS A 298       5.864 -11.348  12.469  1.00 93.40           N
ATOM   4529  CA  CYS A 298       5.318 -11.721  11.176  1.00 93.40           C
ATOM   4530  C   CYS A 298       4.897 -10.444  10.446  1.00 93.40           C
ATOM   4531  O   CYS A 298       5.107 -10.315   9.241  1.00 93.40           O
ATOM   4532  HA  CYS A 298       6.115 -12.231  10.634  1.00 93.40           H
ATOM   4533  CB  CYS A 298       4.157 -12.708  11.315  1.00 93.40           C
ATOM   4534 1HB  CYS A 298       3.465 -12.362  12.083  1.00 93.40           H
ATOM   4535 2HB  CYS A 298       3.598 -12.758  10.381  1.00 93.40           H
ATOM   4536  SG  CYS A 298       4.795 -14.367  11.750  1.00 93.40           S
ATOM   4537  HG  CYS A 298       5.007 -14.101  13.036  1.00 93.40           H
ATOM   4538  HN  CYS A 298       5.398 -11.751  13.257  1.00 93.40           H
ATOM   4539  N   PHE A 299       4.310  -9.532  11.207  1.00 92.97           N
ATOM   4540  CA  PHE A 299       3.844  -8.275  10.645  1.00 92.97           C
ATOM   4541  C   PHE A 299       5.000  -7.491  10.021  1.00 92.97           C
ATOM   4542  O   PHE A 299       4.882  -6.984   8.907  1.00 92.97           O
ATOM   4543  HA  PHE A 299       3.113  -8.517   9.873  1.00 92.97           H
ATOM   4544  CB  PHE A 299       3.254  -7.461  11.798  1.00 92.97           C
ATOM   4545 1HB  PHE A 299       2.450  -8.033  12.260  1.00 92.97           H
ATOM   4546 2HB  PHE A 299       4.022  -7.319  12.559  1.00 92.97           H
ATOM   4547  CG  PHE A 299       2.713  -6.092  11.380  1.00 92.97           C
ATOM   4548  CD1 PHE A 299       3.476  -4.979  11.547  1.00 92.97           C
ATOM   4549  HD1 PHE A 299       4.473  -5.062  11.978  1.00 92.97           H
ATOM   4550  CD2 PHE A 299       1.468  -5.989  10.842  1.00 92.97           C
ATOM   4551  HD2 PHE A 299       0.856  -6.881  10.709  1.00 92.97           H
ATOM   4552  CE1 PHE A 299       2.973  -3.709  11.159  1.00 92.97           C
ATOM   4553  HE1 PHE A 299       3.584  -2.817  11.292  1.00 92.97           H
ATOM   4554  CE2 PHE A 299       0.965  -4.719  10.454  1.00 92.97           C
ATOM   4555  HE2 PHE A 299      -0.033  -4.636  10.023  1.00 92.97           H
ATOM   4556  CZ  PHE A 299       1.728  -3.606  10.621  1.00 92.97           C
ATOM   4557  HZ  PHE A 299       1.342  -2.631  10.323  1.00 92.97           H
ATOM   4558  HN  PHE A 299       4.151  -9.640  12.188  1.00 92.97           H
ATOM   4559  N   GLN A 300       6.093  -7.417  10.767  1.00 88.75           N
ATOM   4560  CA  GLN A 300       7.253  -6.663  10.323  1.00 88.75           C
ATOM   4561  C   GLN A 300       7.752  -7.200   8.980  1.00 88.75           C
ATOM   4562  O   GLN A 300       8.016  -6.429   8.059  1.00 88.75           O
ATOM   4563  HA  GLN A 300       6.904  -5.637  10.205  1.00 88.75           H
ATOM   4564  CB  GLN A 300       8.364  -6.697  11.374  1.00 88.75           C
ATOM   4565 1HB  GLN A 300       8.533  -7.724  11.697  1.00 88.75           H
ATOM   4566 2HB  GLN A 300       9.297  -6.344  10.933  1.00 88.75           H
ATOM   4567  CG  GLN A 300       8.003  -5.829  12.581  1.00 88.75           C
ATOM   4568 1HG  GLN A 300       7.823  -4.804  12.256  1.00 88.75           H
ATOM   4569 2HG  GLN A 300       7.077  -6.190  13.029  1.00 88.75           H
ATOM   4570  CD  GLN A 300       9.122  -5.849  13.625  1.00 88.75           C
ATOM   4571  OE1 GLN A 300      10.263  -5.510  13.356  1.00 88.75           O
ATOM   4572  NE2 GLN A 300       8.733  -6.265  14.827  1.00 88.75           N
ATOM   4573 1HE2 GLN A 300       7.781  -6.530  14.980  1.00 88.75           H
ATOM   4574 2HE2 GLN A 300       9.393  -6.314  15.577  1.00 88.75           H
ATOM   4575  HN  GLN A 300       6.193  -7.859  11.659  1.00 88.75           H
ATOM   4576  N   VAL A 301       7.865  -8.518   8.911  1.00 93.99           N
ATOM   4577  CA  VAL A 301       8.440  -9.160   7.740  1.00 93.99           C
ATOM   4578  C   VAL A 301       7.530  -8.918   6.534  1.00 93.99           C
ATOM   4579  O   VAL A 301       7.991  -8.476   5.483  1.00 93.99           O
ATOM   4580  HA  VAL A 301       9.406  -8.693   7.550  1.00 93.99           H
ATOM   4581  CB  VAL A 301       8.678 -10.645   8.022  1.00 93.99           C
ATOM   4582  HB  VAL A 301       7.726 -11.087   8.314  1.00 93.99           H
ATOM   4583  CG1 VAL A 301       9.167 -11.369   6.766  1.00 93.99           C
ATOM   4584 1HG1 VAL A 301       8.417 -11.278   5.979  1.00 93.99           H
ATOM   4585 2HG1 VAL A 301      10.102 -10.922   6.430  1.00 93.99           H
ATOM   4586 3HG1 VAL A 301       9.328 -12.422   6.994  1.00 93.99           H
ATOM   4587  CG2 VAL A 301       9.660 -10.832   9.180  1.00 93.99           C
ATOM   4588 1HG2 VAL A 301      10.613 -10.367   8.928  1.00 93.99           H
ATOM   4589 2HG2 VAL A 301       9.255 -10.367  10.079  1.00 93.99           H
ATOM   4590 3HG2 VAL A 301       9.811 -11.897   9.359  1.00 93.99           H
ATOM   4591  HN  VAL A 301       7.574  -9.143   9.635  1.00 93.99           H
ATOM   4592  N   THR A 302       6.254  -9.219   6.725  1.00 93.14           N
ATOM   4593  CA  THR A 302       5.304  -9.185   5.627  1.00 93.14           C
ATOM   4594  C   THR A 302       5.108  -7.749   5.136  1.00 93.14           C
ATOM   4595  O   THR A 302       4.903  -7.518   3.945  1.00 93.14           O
ATOM   4596  HA  THR A 302       5.720  -9.753   4.795  1.00 93.14           H
ATOM   4597  CB  THR A 302       4.009  -9.847   6.101  1.00 93.14           C
ATOM   4598  HB  THR A 302       3.251  -9.825   5.317  1.00 93.14           H
ATOM   4599  OG1 THR A 302       3.677  -9.145   7.296  1.00 93.14           O
ATOM   4600  HG1 THR A 302       3.975  -9.670   8.094  1.00 93.14           H
ATOM   4601  CG2 THR A 302       4.223 -11.289   6.562  1.00 93.14           C
ATOM   4602 1HG2 THR A 302       4.931 -11.304   7.392  1.00 93.14           H
ATOM   4603 2HG2 THR A 302       4.620 -11.880   5.736  1.00 93.14           H
ATOM   4604 3HG2 THR A 302       3.273 -11.712   6.888  1.00 93.14           H
ATOM   4605  HN  THR A 302       5.868  -9.482   7.610  1.00 93.14           H
ATOM   4606  N   GLN A 303       5.178  -6.820   6.079  1.00 89.88           N
ATOM   4607  CA  GLN A 303       5.053  -5.410   5.751  1.00 89.88           C
ATOM   4608  C   GLN A 303       6.208  -4.971   4.849  1.00 89.88           C
ATOM   4609  O   GLN A 303       6.002  -4.235   3.885  1.00 89.88           O
ATOM   4610  HA  GLN A 303       4.109  -5.320   5.214  1.00 89.88           H
ATOM   4611  CB  GLN A 303       4.992  -4.556   7.019  1.00 89.88           C
ATOM   4612 1HB  GLN A 303       4.129  -4.847   7.617  1.00 89.88           H
ATOM   4613 2HB  GLN A 303       5.878  -4.739   7.628  1.00 89.88           H
ATOM   4614  CG  GLN A 303       4.903  -3.068   6.674  1.00 89.88           C
ATOM   4615 1HG  GLN A 303       5.854  -2.728   6.264  1.00 89.88           H
ATOM   4616 2HG  GLN A 303       4.150  -2.915   5.901  1.00 89.88           H
ATOM   4617  CD  GLN A 303       4.549  -2.239   7.910  1.00 89.88           C
ATOM   4618  OE1 GLN A 303       5.300  -2.153   8.868  1.00 89.88           O
ATOM   4619  NE2 GLN A 303       3.366  -1.636   7.836  1.00 89.88           N
ATOM   4620 1HE2 GLN A 303       2.798  -1.748   7.021  1.00 89.88           H
ATOM   4621 2HE2 GLN A 303       3.045  -1.070   8.596  1.00 89.88           H
ATOM   4622  HN  GLN A 303       5.317  -7.018   7.049  1.00 89.88           H
ATOM   4623  N   THR A 304       7.398  -5.440   5.194  1.00 91.46           N
ATOM   4624  CA  THR A 304       8.593  -5.064   4.458  1.00 91.46           C
ATOM   4625  C   THR A 304       8.511  -5.564   3.015  1.00 91.46           C
ATOM   4626  O   THR A 304       8.844  -4.836   2.081  1.00 91.46           O
ATOM   4627  HA  THR A 304       8.643  -3.976   4.417  1.00 91.46           H
ATOM   4628  CB  THR A 304       9.807  -5.602   5.220  1.00 91.46           C
ATOM   4629  HB  THR A 304       9.813  -6.692   5.221  1.00 91.46           H
ATOM   4630  OG1 THR A 304       9.713  -4.985   6.501  1.00 91.46           O
ATOM   4631  HG1 THR A 304       9.295  -5.616   7.154  1.00 91.46           H
ATOM   4632  CG2 THR A 304      11.130  -5.085   4.653  1.00 91.46           C
ATOM   4633 1HG2 THR A 304      11.151  -3.996   4.714  1.00 91.46           H
ATOM   4634 2HG2 THR A 304      11.224  -5.392   3.611  1.00 91.46           H
ATOM   4635 3HG2 THR A 304      11.958  -5.497   5.229  1.00 91.46           H
ATOM   4636  HN  THR A 304       7.552  -6.066   5.959  1.00 91.46           H
ATOM   4637  N   ILE A 305       8.066  -6.804   2.877  1.00 92.01           N
ATOM   4638  CA  ILE A 305       7.909  -7.401   1.561  1.00 92.01           C
ATOM   4639  C   ILE A 305       6.954  -6.543   0.728  1.00 92.01           C
ATOM   4640  O   ILE A 305       7.164  -6.362  -0.471  1.00 92.01           O
ATOM   4641  HA  ILE A 305       8.887  -7.395   1.081  1.00 92.01           H
ATOM   4642  CB  ILE A 305       7.473  -8.863   1.684  1.00 92.01           C
ATOM   4643  HB  ILE A 305       6.604  -8.906   2.340  1.00 92.01           H
ATOM   4644  CG1 ILE A 305       8.571  -9.709   2.333  1.00 92.01           C
ATOM   4645 1HG1 ILE A 305       9.382  -9.866   1.622  1.00 92.01           H
ATOM   4646 2HG1 ILE A 305       8.992  -9.174   3.184  1.00 92.01           H
ATOM   4647  CG2 ILE A 305       7.044  -9.423   0.327  1.00 92.01           C
ATOM   4648 1HG2 ILE A 305       6.207  -8.841  -0.059  1.00 92.01           H
ATOM   4649 2HG2 ILE A 305       7.880  -9.365  -0.371  1.00 92.01           H
ATOM   4650 3HG2 ILE A 305       6.740 -10.463   0.443  1.00 92.01           H
ATOM   4651  CD1 ILE A 305       8.021 -11.060   2.794  1.00 92.01           C
ATOM   4652 1HD1 ILE A 305       7.226 -10.899   3.523  1.00 92.01           H
ATOM   4653 2HD1 ILE A 305       7.622 -11.602   1.936  1.00 92.01           H
ATOM   4654 3HD1 ILE A 305       8.821 -11.641   3.251  1.00 92.01           H
ATOM   4655  HN  ILE A 305       7.815  -7.397   3.642  1.00 92.01           H
ATOM   4656  N   ALA A 306       5.927  -6.039   1.395  1.00 92.04           N
ATOM   4657  CA  ALA A 306       4.915  -5.243   0.721  1.00 92.04           C
ATOM   4658  C   ALA A 306       5.552  -3.955   0.197  1.00 92.04           C
ATOM   4659  O   ALA A 306       5.196  -3.474  -0.878  1.00 92.04           O
ATOM   4660  HA  ALA A 306       4.543  -5.824  -0.123  1.00 92.04           H
ATOM   4661  CB  ALA A 306       3.756  -4.971   1.682  1.00 92.04           C
ATOM   4662 1HB  ALA A 306       3.320  -5.917   2.002  1.00 92.04           H
ATOM   4663 2HB  ALA A 306       4.125  -4.428   2.552  1.00 92.04           H
ATOM   4664 3HB  ALA A 306       2.997  -4.374   1.176  1.00 92.04           H
ATOM   4665  HN  ALA A 306       5.780  -6.167   2.376  1.00 92.04           H
ATOM   4666  N   PHE A 307       6.484  -3.431   0.980  1.00 90.10           N
ATOM   4667  CA  PHE A 307       7.128  -2.174   0.640  1.00 90.10           C
ATOM   4668  C   PHE A 307       8.063  -2.344  -0.560  1.00 90.10           C
ATOM   4669  O   PHE A 307       8.227  -1.423  -1.359  1.00 90.10           O
ATOM   4670  HA  PHE A 307       6.340  -1.465   0.386  1.00 90.10           H
ATOM   4671  CB  PHE A 307       7.953  -1.750   1.857  1.00 90.10           C
ATOM   4672 1HB  PHE A 307       8.577  -2.587   2.169  1.00 90.10           H
ATOM   4673 2HB  PHE A 307       8.624  -0.943   1.565  1.00 90.10           H
ATOM   4674  CG  PHE A 307       7.111  -1.288   3.048  1.00 90.10           C
ATOM   4675  CD1 PHE A 307       5.760  -1.187   2.927  1.00 90.10           C
ATOM   4676  HD1 PHE A 307       5.277  -1.434   1.982  1.00 90.10           H
ATOM   4677  CD2 PHE A 307       7.713  -0.980   4.228  1.00 90.10           C
ATOM   4678  HD2 PHE A 307       8.796  -1.061   4.324  1.00 90.10           H
ATOM   4679  CE1 PHE A 307       4.979  -0.758   4.033  1.00 90.10           C
ATOM   4680  HE1 PHE A 307       3.896  -0.676   3.936  1.00 90.10           H
ATOM   4681  CE2 PHE A 307       6.932  -0.551   5.333  1.00 90.10           C
ATOM   4682  HE2 PHE A 307       7.415  -0.303   6.278  1.00 90.10           H
ATOM   4683  CZ  PHE A 307       5.581  -0.449   5.212  1.00 90.10           C
ATOM   4684  HZ  PHE A 307       4.981  -0.120   6.061  1.00 90.10           H
ATOM   4685  HN  PHE A 307       6.799  -3.851   1.831  1.00 90.10           H
ATOM   4686  N   PHE A 308       8.651  -3.528  -0.649  1.00 86.97           N
ATOM   4687  CA  PHE A 308       9.555  -3.835  -1.744  1.00 86.97           C
ATOM   4688  C   PHE A 308       8.836  -3.741  -3.091  1.00 86.97           C
ATOM   4689  O   PHE A 308       9.467  -3.509  -4.121  1.00 86.97           O
ATOM   4690  HA  PHE A 308      10.361  -3.102  -1.712  1.00 86.97           H
ATOM   4691  CB  PHE A 308      10.038  -5.271  -1.536  1.00 86.97           C
ATOM   4692 1HB  PHE A 308       9.269  -5.829  -1.003  1.00 86.97           H
ATOM   4693 2HB  PHE A 308      10.161  -5.747  -2.509  1.00 86.97           H
ATOM   4694  CG  PHE A 308      11.354  -5.380  -0.763  1.00 86.97           C
ATOM   4695  CD1 PHE A 308      12.524  -5.028  -1.360  1.00 86.97           C
ATOM   4696  HD1 PHE A 308      12.525  -4.668  -2.389  1.00 86.97           H
ATOM   4697  CD2 PHE A 308      11.354  -5.828   0.521  1.00 86.97           C
ATOM   4698  HD2 PHE A 308      10.416  -6.110   0.999  1.00 86.97           H
ATOM   4699  CE1 PHE A 308      13.746  -5.128  -0.642  1.00 86.97           C
ATOM   4700  HE1 PHE A 308      14.684  -4.846  -1.121  1.00 86.97           H
ATOM   4701  CE2 PHE A 308      12.575  -5.929   1.238  1.00 86.97           C
ATOM   4702  HE2 PHE A 308      12.574  -6.288   2.267  1.00 86.97           H
ATOM   4703  CZ  PHE A 308      13.745  -5.577   0.642  1.00 86.97           C
ATOM   4704  HZ  PHE A 308      14.683  -5.654   1.192  1.00 86.97           H
ATOM   4705  HN  PHE A 308       8.518  -4.269   0.010  1.00 86.97           H
ATOM   4706  N   HIS A 309       7.525  -3.926  -3.040  1.00 79.48           N
ATOM   4707  CA  HIS A 309       6.715  -3.876  -4.245  1.00 79.48           C
ATOM   4708  C   HIS A 309       6.868  -2.506  -4.910  1.00 79.48           C
ATOM   4709  O   HIS A 309       6.918  -2.409  -6.135  1.00 79.48           O
ATOM   4710  HA  HIS A 309       7.104  -4.641  -4.916  1.00 79.48           H
ATOM   4711  CB  HIS A 309       5.258  -4.224  -3.935  1.00 79.48           C
ATOM   4712 1HB  HIS A 309       5.204  -5.265  -3.616  1.00 79.48           H
ATOM   4713 2HB  HIS A 309       4.920  -3.615  -3.097  1.00 79.48           H
ATOM   4714  CG  HIS A 309       4.317  -4.021  -5.098  1.00 79.48           C
ATOM   4715  ND1 HIS A 309       3.572  -2.866  -5.267  1.00 79.48           N
ATOM   4716  HD1 HIS A 309       3.578  -2.072  -4.659  1.00 79.48           H
ATOM   4717  CD2 HIS A 309       4.008  -4.835  -6.148  1.00 79.48           C
ATOM   4718  HD2 HIS A 309       4.418  -5.829  -6.326  1.00 79.48           H
ATOM   4719  CE1 HIS A 309       2.851  -2.991  -6.372  1.00 79.48           C
ATOM   4720  HE1 HIS A 309       2.162  -2.249  -6.775  1.00 79.48           H
ATOM   4721  NE2 HIS A 309       3.122  -4.212  -6.916  1.00 79.48           N
ATOM   4722  HN  HIS A 309       7.018  -4.108  -2.197  1.00 79.48           H
ATOM   4723  N   SER A 310       6.939  -1.482  -4.072  1.00 84.09           N
ATOM   4724  CA  SER A 310       6.932  -0.114  -4.561  1.00 84.09           C
ATOM   4725  C   SER A 310       8.236   0.183  -5.305  1.00 84.09           C
ATOM   4726  O   SER A 310       8.276   1.055  -6.171  1.00 84.09           O
ATOM   4727  HA  SER A 310       6.082  -0.054  -5.241  1.00 84.09           H
ATOM   4728  CB  SER A 310       6.738   0.880  -3.414  1.00 84.09           C
ATOM   4729 1HB  SER A 310       7.487   0.695  -2.644  1.00 84.09           H
ATOM   4730 2HB  SER A 310       6.901   1.894  -3.781  1.00 84.09           H
ATOM   4731  OG  SER A 310       5.436   0.787  -2.842  1.00 84.09           O
ATOM   4732  HG  SER A 310       4.770   1.245  -3.431  1.00 84.09           H
ATOM   4733  HN  SER A 310       7.000  -1.575  -3.079  1.00 84.09           H
ATOM   4734  N   CYS A 311       9.271  -0.561  -4.940  1.00 87.00           N
ATOM   4735  CA  CYS A 311      10.573  -0.386  -5.559  1.00 87.00           C
ATOM   4736  C   CYS A 311      10.680  -1.360  -6.735  1.00 87.00           C
ATOM   4737  O   CYS A 311      11.536  -1.198  -7.603  1.00 87.00           O
ATOM   4738  HA  CYS A 311      10.619   0.646  -5.906  1.00 87.00           H
ATOM   4739  CB  CYS A 311      11.709  -0.580  -4.552  1.00 87.00           C
ATOM   4740 1HB  CYS A 311      12.636  -0.170  -4.954  1.00 87.00           H
ATOM   4741 2HB  CYS A 311      11.490  -0.035  -3.635  1.00 87.00           H
ATOM   4742  SG  CYS A 311      11.922  -2.360  -4.185  1.00 87.00           S
ATOM   4743  HG  CYS A 311      12.969  -2.211  -3.378  1.00 87.00           H
ATOM   4744  HN  CYS A 311       9.229  -1.270  -4.236  1.00 87.00           H
ATOM   4745  N   LEU A 312       9.799  -2.349  -6.724  1.00 85.07           N
ATOM   4746  CA  LEU A 312       9.876  -3.430  -7.693  1.00 85.07           C
ATOM   4747  C   LEU A 312       9.234  -2.978  -9.006  1.00 85.07           C
ATOM   4748  O   LEU A 312       9.679  -3.369 -10.085  1.00 85.07           O
ATOM   4749  HA  LEU A 312      10.932  -3.630  -7.875  1.00 85.07           H
ATOM   4750  CB  LEU A 312       9.265  -4.709  -7.118  1.00 85.07           C
ATOM   4751 1HB  LEU A 312       8.345  -4.446  -6.596  1.00 85.07           H
ATOM   4752 2HB  LEU A 312       8.986  -5.360  -7.947  1.00 85.07           H
ATOM   4753  CG  LEU A 312      10.153  -5.504  -6.158  1.00 85.07           C
ATOM   4754  HG  LEU A 312      10.461  -4.842  -5.350  1.00 85.07           H
ATOM   4755  CD1 LEU A 312       9.377  -6.661  -5.524  1.00 85.07           C
ATOM   4756 1HD1 LEU A 312       8.527  -6.266  -4.968  1.00 85.07           H
ATOM   4757 2HD1 LEU A 312       9.020  -7.331  -6.306  1.00 85.07           H
ATOM   4758 3HD1 LEU A 312      10.032  -7.209  -4.847  1.00 85.07           H
ATOM   4759  CD2 LEU A 312      11.425  -5.984  -6.859  1.00 85.07           C
ATOM   4760 1HD2 LEU A 312      11.158  -6.624  -7.700  1.00 85.07           H
ATOM   4761 2HD2 LEU A 312      11.986  -5.123  -7.223  1.00 85.07           H
ATOM   4762 3HD2 LEU A 312      12.038  -6.546  -6.155  1.00 85.07           H
ATOM   4763  HN  LEU A 312       9.045  -2.420  -6.071  1.00 85.07           H
ATOM   4764  N   ASN A 313       8.199  -2.162  -8.872  1.00 80.09           N
ATOM   4765  CA  ASN A 313       7.397  -1.777 -10.020  1.00 80.09           C
ATOM   4766  C   ASN A 313       8.315  -1.250 -11.125  1.00 80.09           C
ATOM   4767  O   ASN A 313       8.295  -1.756 -12.247  1.00 80.09           O
ATOM   4768  HA  ASN A 313       6.866  -2.682 -10.316  1.00 80.09           H
ATOM   4769  CB  ASN A 313       6.411  -0.665  -9.655  1.00 80.09           C
ATOM   4770 1HB  ASN A 313       6.904   0.068  -9.017  1.00 80.09           H
ATOM   4771 2HB  ASN A 313       6.097  -0.142 -10.558  1.00 80.09           H
ATOM   4772  CG  ASN A 313       5.185  -1.234  -8.937  1.00 80.09           C
ATOM   4773  OD1 ASN A 313       4.793  -2.373  -9.129  1.00 80.09           O
ATOM   4774  ND2 ASN A 313       4.604  -0.379  -8.100  1.00 80.09           N
ATOM   4775 1HD2 ASN A 313       4.976   0.543  -7.988  1.00 80.09           H
ATOM   4776 2HD2 ASN A 313       3.795  -0.657  -7.583  1.00 80.09           H
ATOM   4777  HN  ASN A 313       7.907  -1.767  -8.001  1.00 80.09           H
ATOM   4778  N   PRO A 314       9.132  -0.230 -10.831  1.00 81.08           N
ATOM   4779  CA  PRO A 314       9.995   0.365 -11.855  1.00 81.08           C
ATOM   4780  C   PRO A 314      10.846  -0.674 -12.566  1.00 81.08           C
ATOM   4781  O   PRO A 314      11.014  -0.617 -13.783  1.00 81.08           O
ATOM   4782  HA  PRO A 314       9.388   0.821 -12.638  1.00 81.08           H
ATOM   4783  CB  PRO A 314      10.852   1.361 -11.072  1.00 81.08           C
ATOM   4784 1HB  PRO A 314      11.785   0.910 -10.735  1.00 81.08           H
ATOM   4785 2HB  PRO A 314      11.119   2.226 -11.680  1.00 81.08           H
ATOM   4786  CG  PRO A 314       9.959   1.751  -9.900  1.00 81.08           C
ATOM   4787 1HG  PRO A 314      10.534   2.169  -9.074  1.00 81.08           H
ATOM   4788 2HG  PRO A 314       9.230   2.510 -10.181  1.00 81.08           H
ATOM   4789  CD  PRO A 314       9.297   0.435  -9.526  1.00 81.08           C
ATOM   4790 1HD  PRO A 314       9.919  -0.155  -8.853  1.00 81.08           H
ATOM   4791 2HD  PRO A 314       8.344   0.590  -9.019  1.00 81.08           H
ATOM   4792  N   VAL A 315      11.365  -1.606 -11.780  1.00 82.79           N
ATOM   4793  CA  VAL A 315      12.265  -2.617 -12.311  1.00 82.79           C
ATOM   4794  C   VAL A 315      11.506  -3.496 -13.307  1.00 82.79           C
ATOM   4795  O   VAL A 315      12.041  -3.855 -14.355  1.00 82.79           O
ATOM   4796  HA  VAL A 315      13.066  -2.099 -12.838  1.00 82.79           H
ATOM   4797  CB  VAL A 315      12.890  -3.415 -11.165  1.00 82.79           C
ATOM   4798  HB  VAL A 315      12.084  -3.906 -10.619  1.00 82.79           H
ATOM   4799  CG1 VAL A 315      13.825  -4.501 -11.699  1.00 82.79           C
ATOM   4800 1HG1 VAL A 315      13.262  -5.185 -12.335  1.00 82.79           H
ATOM   4801 2HG1 VAL A 315      14.624  -4.039 -12.280  1.00 82.79           H
ATOM   4802 3HG1 VAL A 315      14.256  -5.053 -10.864  1.00 82.79           H
ATOM   4803  CG2 VAL A 315      13.622  -2.491 -10.189  1.00 82.79           C
ATOM   4804 1HG2 VAL A 315      14.414  -1.960 -10.717  1.00 82.79           H
ATOM   4805 2HG2 VAL A 315      12.918  -1.772  -9.771  1.00 82.79           H
ATOM   4806 3HG2 VAL A 315      14.057  -3.084  -9.385  1.00 82.79           H
ATOM   4807  HN  VAL A 315      11.181  -1.677 -10.800  1.00 82.79           H
ATOM   4808  N   LEU A 316      10.272  -3.816 -12.945  1.00 80.78           N
ATOM   4809  CA  LEU A 316       9.448  -4.677 -13.777  1.00 80.78           C
ATOM   4810  C   LEU A 316       9.299  -4.047 -15.164  1.00 80.78           C
ATOM   4811  O   LEU A 316       9.355  -4.745 -16.175  1.00 80.78           O
ATOM   4812  HA  LEU A 316       9.972  -5.627 -13.883  1.00 80.78           H
ATOM   4813  CB  LEU A 316       8.114  -4.970 -13.088  1.00 80.78           C
ATOM   4814 1HB  LEU A 316       7.638  -4.020 -12.844  1.00 80.78           H
ATOM   4815 2HB  LEU A 316       7.464  -5.479 -13.799  1.00 80.78           H
ATOM   4816  CG  LEU A 316       8.189  -5.813 -11.813  1.00 80.78           C
ATOM   4817  HG  LEU A 316       8.846  -5.307 -11.107  1.00 80.78           H
ATOM   4818  CD1 LEU A 316       6.815  -5.928 -11.150  1.00 80.78           C
ATOM   4819 1HD1 LEU A 316       6.453  -4.933 -10.890  1.00 80.78           H
ATOM   4820 2HD1 LEU A 316       6.116  -6.399 -11.841  1.00 80.78           H
ATOM   4821 3HD1 LEU A 316       6.896  -6.532 -10.247  1.00 80.78           H
ATOM   4822  CD2 LEU A 316       8.803  -7.185 -12.099  1.00 80.78           C
ATOM   4823 1HD2 LEU A 316       8.191  -7.712 -12.832  1.00 80.78           H
ATOM   4824 2HD2 LEU A 316       9.811  -7.057 -12.493  1.00 80.78           H
ATOM   4825 3HD2 LEU A 316       8.844  -7.764 -11.177  1.00 80.78           H
ATOM   4826  HN  LEU A 316       9.837  -3.499 -12.103  1.00 80.78           H
ATOM   4827  N   TYR A 317       9.112  -2.736 -15.166  1.00 71.20           N
ATOM   4828  CA  TYR A 317       8.919  -2.010 -16.410  1.00 71.20           C
ATOM   4829  C   TYR A 317      10.166  -2.091 -17.292  1.00 71.20           C
ATOM   4830  O   TYR A 317      10.062  -2.170 -18.515  1.00 71.20           O
ATOM   4831  HA  TYR A 317       8.080  -2.464 -16.937  1.00 71.20           H
ATOM   4832  CB  TYR A 317       8.683  -0.551 -16.014  1.00 71.20           C
ATOM   4833 1HB  TYR A 317       9.575  -0.171 -15.518  1.00 71.20           H
ATOM   4834 2HB  TYR A 317       8.544   0.042 -16.918  1.00 71.20           H
ATOM   4835  CG  TYR A 317       7.478  -0.342 -15.095  1.00 71.20           C
ATOM   4836  CD1 TYR A 317       6.434  -1.245 -15.110  1.00 71.20           C
ATOM   4837  HD1 TYR A 317       6.469  -2.107 -15.777  1.00 71.20           H
ATOM   4838  CD2 TYR A 317       7.434   0.749 -14.251  1.00 71.20           C
ATOM   4839  HD2 TYR A 317       8.258   1.462 -14.239  1.00 71.20           H
ATOM   4840  CE1 TYR A 317       5.300  -1.049 -14.245  1.00 71.20           C
ATOM   4841  HE1 TYR A 317       4.469  -1.755 -14.247  1.00 71.20           H
ATOM   4842  CE2 TYR A 317       6.300   0.945 -13.386  1.00 71.20           C
ATOM   4843  HE2 TYR A 317       6.253   1.802 -12.714  1.00 71.20           H
ATOM   4844  CZ  TYR A 317       5.289   0.036 -13.425  1.00 71.20           C
ATOM   4845  OH  TYR A 317       4.218   0.221 -12.608  1.00 71.20           O
ATOM   4846  HH  TYR A 317       3.662  -0.609 -12.580  1.00 71.20           H
ATOM   4847  HN  TYR A 317       9.092  -2.172 -14.340  1.00 71.20           H
ATOM   4848  N   VAL A 318      11.318  -2.070 -16.637  1.00 74.19           N
ATOM   4849  CA  VAL A 318      12.584  -2.094 -17.348  1.00 74.19           C
ATOM   4850  C   VAL A 318      12.730  -3.433 -18.075  1.00 74.19           C
ATOM   4851  O   VAL A 318      13.052  -3.466 -19.262  1.00 74.19           O
ATOM   4852  HA  VAL A 318      12.561  -1.294 -18.088  1.00 74.19           H
ATOM   4853  CB  VAL A 318      13.734  -1.812 -16.380  1.00 74.19           C
ATOM   4854  HB  VAL A 318      13.662  -2.524 -15.557  1.00 74.19           H
ATOM   4855  CG1 VAL A 318      15.088  -2.017 -17.061  1.00 74.19           C
ATOM   4856 1HG1 VAL A 318      15.168  -3.047 -17.408  1.00 74.19           H
ATOM   4857 2HG1 VAL A 318      15.173  -1.340 -17.912  1.00 74.19           H
ATOM   4858 3HG1 VAL A 318      15.888  -1.810 -16.351  1.00 74.19           H
ATOM   4859  CG2 VAL A 318      13.623  -0.403 -15.793  1.00 74.19           C
ATOM   4860 1HG2 VAL A 318      13.658   0.330 -16.599  1.00 74.19           H
ATOM   4861 2HG2 VAL A 318      12.681  -0.307 -15.254  1.00 74.19           H
ATOM   4862 3HG2 VAL A 318      14.453  -0.229 -15.108  1.00 74.19           H
ATOM   4863  HN  VAL A 318      11.393  -2.037 -15.640  1.00 74.19           H
ATOM   4864  N   PHE A 319      12.487  -4.503 -17.333  1.00 73.14           N
ATOM   4865  CA  PHE A 319      12.767  -5.839 -17.831  1.00 73.14           C
ATOM   4866  C   PHE A 319      11.678  -6.302 -18.801  1.00 73.14           C
ATOM   4867  O   PHE A 319      11.968  -6.964 -19.796  1.00 73.14           O
ATOM   4868  HA  PHE A 319      13.722  -5.795 -18.355  1.00 73.14           H
ATOM   4869  CB  PHE A 319      12.786  -6.773 -16.620  1.00 73.14           C
ATOM   4870 1HB  PHE A 319      11.980  -6.490 -15.943  1.00 73.14           H
ATOM   4871 2HB  PHE A 319      12.580  -7.790 -16.954  1.00 73.14           H
ATOM   4872  CG  PHE A 319      14.107  -6.764 -15.848  1.00 73.14           C
ATOM   4873  CD1 PHE A 319      15.219  -7.323 -16.396  1.00 73.14           C
ATOM   4874  HD1 PHE A 319      15.169  -7.777 -17.386  1.00 73.14           H
ATOM   4875  CD2 PHE A 319      14.169  -6.198 -14.613  1.00 73.14           C
ATOM   4876  HD2 PHE A 319      13.278  -5.750 -14.173  1.00 73.14           H
ATOM   4877  CE1 PHE A 319      16.445  -7.314 -15.680  1.00 73.14           C
ATOM   4878  HE1 PHE A 319      17.336  -7.762 -16.119  1.00 73.14           H
ATOM   4879  CE2 PHE A 319      15.395  -6.189 -13.896  1.00 73.14           C
ATOM   4880  HE2 PHE A 319      15.445  -5.735 -12.907  1.00 73.14           H
ATOM   4881  CZ  PHE A 319      16.507  -6.748 -14.445  1.00 73.14           C
ATOM   4882  HZ  PHE A 319      17.448  -6.741 -13.895  1.00 73.14           H
ATOM   4883  HN  PHE A 319      12.106  -4.468 -16.409  1.00 73.14           H
ATOM   4884  N   VAL A 320      10.447  -5.936 -18.476  1.00 76.16           N
ATOM   4885  CA  VAL A 320       9.294  -6.499 -19.158  1.00 76.16           C
ATOM   4886  C   VAL A 320       8.833  -5.535 -20.253  1.00 76.16           C
ATOM   4887  O   VAL A 320       8.232  -5.954 -21.241  1.00 76.16           O
ATOM   4888  HA  VAL A 320       9.611  -7.433 -19.623  1.00 76.16           H
ATOM   4889  CB  VAL A 320       8.194  -6.823 -18.146  1.00 76.16           C
ATOM   4890  HB  VAL A 320       7.779  -5.881 -17.788  1.00 76.16           H
ATOM   4891  CG1 VAL A 320       7.061  -7.616 -18.801  1.00 76.16           C
ATOM   4892 1HG1 VAL A 320       6.629  -7.029 -19.612  1.00 76.16           H
ATOM   4893 2HG1 VAL A 320       7.456  -8.551 -19.200  1.00 76.16           H
ATOM   4894 3HG1 VAL A 320       6.293  -7.833 -18.060  1.00 76.16           H
ATOM   4895  CG2 VAL A 320       8.762  -7.574 -16.940  1.00 76.16           C
ATOM   4896 1HG2 VAL A 320       9.215  -8.507 -17.274  1.00 76.16           H
ATOM   4897 2HG2 VAL A 320       9.517  -6.958 -16.451  1.00 76.16           H
ATOM   4898 3HG2 VAL A 320       7.959  -7.792 -16.236  1.00 76.16           H
ATOM   4899  HN  VAL A 320      10.231  -5.268 -17.763  1.00 76.16           H
ATOM   4900  N   GLY A 321       9.133  -4.262 -20.041  1.00 77.61           N
ATOM   4901  CA  GLY A 321       8.609  -3.216 -20.903  1.00 77.61           C
ATOM   4902  C   GLY A 321       9.572  -2.919 -22.053  1.00 77.61           C
ATOM   4903  O   GLY A 321      10.527  -2.162 -21.888  1.00 77.61           O
ATOM   4904 1HA  GLY A 321       7.641  -3.520 -21.303  1.00 77.61           H
ATOM   4905 2HA  GLY A 321       8.442  -2.310 -20.321  1.00 77.61           H
ATOM   4906  HN  GLY A 321       9.721  -3.942 -19.298  1.00 77.61           H
ATOM   4907  N   GLU A 322       9.288  -3.532 -23.194  1.00 67.75           N
ATOM   4908  CA  GLU A 322      10.018  -3.222 -24.411  1.00 67.75           C
ATOM   4909  C   GLU A 322       9.899  -1.731 -24.736  1.00 67.75           C
ATOM   4910  O   GLU A 322      10.886  -1.090 -25.095  1.00 67.75           O
ATOM   4911  HA  GLU A 322      11.057  -3.473 -24.199  1.00 67.75           H
ATOM   4912  CB  GLU A 322       9.524  -4.078 -25.579  1.00 67.75           C
ATOM   4913 1HB  GLU A 322       8.435  -4.119 -25.570  1.00 67.75           H
ATOM   4914 2HB  GLU A 322       9.933  -3.695 -26.514  1.00 67.75           H
ATOM   4915  CG  GLU A 322      10.020  -5.520 -25.450  1.00 67.75           C
ATOM   4916 1HG  GLU A 322      11.094  -5.523 -25.260  1.00 67.75           H
ATOM   4917 2HG  GLU A 322       9.544  -5.997 -24.594  1.00 67.75           H
ATOM   4918  CD  GLU A 322       9.720  -6.319 -26.720  1.00 67.75           C
ATOM   4919  OE1 GLU A 322       9.979  -7.541 -26.696  1.00 67.75           O
ATOM   4920  OE2 GLU A 322       9.238  -5.689 -27.686  1.00 67.75           O
ATOM   4921  HN  GLU A 322       8.576  -4.227 -23.293  1.00 67.75           H
ATOM   4922  N   ARG A 323       8.683  -1.223 -24.599  1.00 64.72           N
ATOM   4923  CA  ARG A 323       8.408   0.162 -24.941  1.00 64.72           C
ATOM   4924  C   ARG A 323       9.154   1.101 -23.990  1.00 64.72           C
ATOM   4925  O   ARG A 323       9.767   2.074 -24.428  1.00 64.72           O
ATOM   4926  HA  ARG A 323       8.767   0.273 -25.964  1.00 64.72           H
ATOM   4927  CB  ARG A 323       6.909   0.460 -24.868  1.00 64.72           C
ATOM   4928 1HB  ARG A 323       6.368  -0.220 -25.526  1.00 64.72           H
ATOM   4929 2HB  ARG A 323       6.547   0.280 -23.856  1.00 64.72           H
ATOM   4930  CG  ARG A 323       6.618   1.907 -25.270  1.00 64.72           C
ATOM   4931 1HG  ARG A 323       7.111   2.587 -24.576  1.00 64.72           H
ATOM   4932 2HG  ARG A 323       7.033   2.104 -26.259  1.00 64.72           H
ATOM   4933  CD  ARG A 323       5.113   2.181 -25.280  1.00 64.72           C
ATOM   4934 1HD  ARG A 323       4.634   1.603 -26.071  1.00 64.72           H
ATOM   4935 2HD  ARG A 323       4.670   1.859 -24.337  1.00 64.72           H
ATOM   4936  NE  ARG A 323       4.862   3.625 -25.488  1.00 64.72           N
ATOM   4937  HE  ARG A 323       5.572   4.163 -25.942  1.00 64.72           H
ATOM   4938  CZ  ARG A 323       3.744   4.256 -25.106  1.00 64.72           C
ATOM   4939  NH1 ARG A 323       2.759   3.584 -24.492  1.00 64.72           N
ATOM   4940 1HH1 ARG A 323       2.856   2.605 -24.317  1.00 64.72           H
ATOM   4941 2HH1 ARG A 323       1.928   4.063 -24.210  1.00 64.72           H
ATOM   4942  NH2 ARG A 323       3.624   5.569 -25.346  1.00 64.72           N
ATOM   4943 1HH2 ARG A 323       2.796   6.055 -25.067  1.00 64.72           H
ATOM   4944 2HH2 ARG A 323       4.363   6.063 -25.804  1.00 64.72           H
ATOM   4945  HN  ARG A 323       7.896  -1.740 -24.262  1.00 64.72           H
ATOM   4946  N   PHE A 324       9.077   0.777 -22.708  1.00 78.42           N
ATOM   4947  CA  PHE A 324       9.680   1.616 -21.687  1.00 78.42           C
ATOM   4948  C   PHE A 324      11.205   1.630 -21.818  1.00 78.42           C
ATOM   4949  O   PHE A 324      11.835   2.674 -21.662  1.00 78.42           O
ATOM   4950  HA  PHE A 324       9.296   2.626 -21.830  1.00 78.42           H
ATOM   4951  CB  PHE A 324       9.302   1.014 -20.332  1.00 78.42           C
ATOM   4952 1HB  PHE A 324       8.219   0.897 -20.287  1.00 78.42           H
ATOM   4953 2HB  PHE A 324       9.734   0.016 -20.256  1.00 78.42           H
ATOM   4954  CG  PHE A 324       9.760   1.845 -19.132  1.00 78.42           C
ATOM   4955  CD1 PHE A 324      10.914   1.526 -18.485  1.00 78.42           C
ATOM   4956  HD1 PHE A 324      11.512   0.679 -18.822  1.00 78.42           H
ATOM   4957  CD2 PHE A 324       9.015   2.901 -18.711  1.00 78.42           C
ATOM   4958  HD2 PHE A 324       8.090   3.156 -19.229  1.00 78.42           H
ATOM   4959  CE1 PHE A 324      11.339   2.297 -17.371  1.00 78.42           C
ATOM   4960  HE1 PHE A 324      12.263   2.042 -16.853  1.00 78.42           H
ATOM   4961  CE2 PHE A 324       9.440   3.672 -17.597  1.00 78.42           C
ATOM   4962  HE2 PHE A 324       8.842   4.519 -17.260  1.00 78.42           H
ATOM   4963  CZ  PHE A 324      10.593   3.354 -16.951  1.00 78.42           C
ATOM   4964  HZ  PHE A 324      10.920   3.946 -16.096  1.00 78.42           H
ATOM   4965  HN  PHE A 324       8.614  -0.040 -22.364  1.00 78.42           H
ATOM   4966  N   ARG A 325      11.752   0.458 -22.103  1.00 75.74           N
ATOM   4967  CA  ARG A 325      13.190   0.324 -22.268  1.00 75.74           C
ATOM   4968  C   ARG A 325      13.688   1.263 -23.368  1.00 75.74           C
ATOM   4969  O   ARG A 325      14.672   1.977 -23.181  1.00 75.74           O
ATOM   4970  HA  ARG A 325      13.608   0.598 -21.299  1.00 75.74           H
ATOM   4971  CB  ARG A 325      13.572  -1.115 -22.623  1.00 75.74           C
ATOM   4972 1HB  ARG A 325      12.859  -1.517 -23.343  1.00 75.74           H
ATOM   4973 2HB  ARG A 325      14.551  -1.127 -23.102  1.00 75.74           H
ATOM   4974  CG  ARG A 325      13.598  -1.999 -21.374  1.00 75.74           C
ATOM   4975 1HG  ARG A 325      14.173  -1.508 -20.589  1.00 75.74           H
ATOM   4976 2HG  ARG A 325      12.585  -2.128 -20.994  1.00 75.74           H
ATOM   4977  CD  ARG A 325      14.211  -3.366 -21.684  1.00 75.74           C
ATOM   4978 1HD  ARG A 325      15.121  -3.242 -22.270  1.00 75.74           H
ATOM   4979 2HD  ARG A 325      14.494  -3.865 -20.757  1.00 75.74           H
ATOM   4980  NE  ARG A 325      13.240  -4.199 -22.429  1.00 75.74           N
ATOM   4981  HE  ARG A 325      12.330  -3.820 -22.597  1.00 75.74           H
ATOM   4982  CZ  ARG A 325      13.505  -5.428 -22.893  1.00 75.74           C
ATOM   4983  NH1 ARG A 325      14.708  -5.984 -22.698  1.00 75.74           N
ATOM   4984 1HH1 ARG A 325      15.416  -5.482 -22.202  1.00 75.74           H
ATOM   4985 2HH1 ARG A 325      14.897  -6.902 -23.047  1.00 75.74           H
ATOM   4986  NH2 ARG A 325      12.548  -6.092 -23.556  1.00 75.74           N
ATOM   4987 1HH2 ARG A 325      12.729  -7.010 -23.909  1.00 75.74           H
ATOM   4988 2HH2 ARG A 325      11.653  -5.669 -23.698  1.00 75.74           H
ATOM   4989  HN  ARG A 325      11.233  -0.389 -22.222  1.00 75.74           H
ATOM   4990  N   ARG A 326      12.986   1.232 -24.491  1.00 68.80           N
ATOM   4991  CA  ARG A 326      13.360   2.051 -25.631  1.00 68.80           C
ATOM   4992  C   ARG A 326      13.261   3.535 -25.273  1.00 68.80           C
ATOM   4993  O   ARG A 326      14.162   4.314 -25.581  1.00 68.80           O
ATOM   4994  HA  ARG A 326      14.390   1.769 -25.851  1.00 68.80           H
ATOM   4995  CB  ARG A 326      12.462   1.763 -26.836  1.00 68.80           C
ATOM   4996 1HB  ARG A 326      11.489   1.411 -26.492  1.00 68.80           H
ATOM   4997 2HB  ARG A 326      12.290   2.683 -27.394  1.00 68.80           H
ATOM   4998  CG  ARG A 326      13.095   0.714 -27.753  1.00 68.80           C
ATOM   4999 1HG  ARG A 326      14.094   1.039 -28.047  1.00 68.80           H
ATOM   5000 2HG  ARG A 326      13.212  -0.225 -27.212  1.00 68.80           H
ATOM   5001  CD  ARG A 326      12.238   0.488 -29.000  1.00 68.80           C
ATOM   5002 1HD  ARG A 326      11.555   1.326 -29.139  1.00 68.80           H
ATOM   5003 2HD  ARG A 326      12.874   0.445 -29.885  1.00 68.80           H
ATOM   5004  NE  ARG A 326      11.472  -0.771 -28.866  1.00 68.80           N
ATOM   5005  HE  ARG A 326      11.638  -1.337 -28.058  1.00 68.80           H
ATOM   5006  CZ  ARG A 326      10.571  -1.201 -29.760  1.00 68.80           C
ATOM   5007  NH1 ARG A 326      10.310  -0.483 -30.861  1.00 68.80           N
ATOM   5008 1HH1 ARG A 326      10.788   0.380 -31.020  1.00 68.80           H
ATOM   5009 2HH1 ARG A 326       9.635  -0.811 -31.523  1.00 68.80           H
ATOM   5010  NH2 ARG A 326       9.935  -2.359 -29.536  1.00 68.80           N
ATOM   5011 1HH2 ARG A 326       9.260  -2.694 -30.193  1.00 68.80           H
ATOM   5012 2HH2 ARG A 326      10.136  -2.888 -28.712  1.00 68.80           H
ATOM   5013  HN  ARG A 326      12.176   0.661 -24.629  1.00 68.80           H
ATOM   5014  N   ASP A 327      12.157   3.883 -24.628  1.00 78.88           N
ATOM   5015  CA  ASP A 327      11.884   5.274 -24.307  1.00 78.88           C
ATOM   5016  C   ASP A 327      12.893   5.759 -23.264  1.00 78.88           C
ATOM   5017  O   ASP A 327      13.285   6.925 -23.270  1.00 78.88           O
ATOM   5018  HA  ASP A 327      11.972   5.808 -25.252  1.00 78.88           H
ATOM   5019  CB  ASP A 327      10.481   5.438 -23.719  1.00 78.88           C
ATOM   5020 1HB  ASP A 327      10.328   4.709 -22.923  1.00 78.88           H
ATOM   5021 2HB  ASP A 327      10.385   6.426 -23.269  1.00 78.88           H
ATOM   5022  CG  ASP A 327       9.411   5.257 -24.797  1.00 78.88           C
ATOM   5023  OD1 ASP A 327       9.794   5.278 -25.987  1.00 78.88           O
ATOM   5024  OD2 ASP A 327       8.233   5.102 -24.407  1.00 78.88           O
ATOM   5025  HN  ASP A 327      11.458   3.235 -24.327  1.00 78.88           H
ATOM   5026  N   LEU A 328      13.286   4.840 -22.394  1.00 81.40           N
ATOM   5027  CA  LEU A 328      14.281   5.146 -21.381  1.00 81.40           C
ATOM   5028  C   LEU A 328      15.603   5.505 -22.062  1.00 81.40           C
ATOM   5029  O   LEU A 328      16.158   6.576 -21.822  1.00 81.40           O
ATOM   5030  HA  LEU A 328      13.929   6.017 -20.829  1.00 81.40           H
ATOM   5031  CB  LEU A 328      14.398   3.994 -20.380  1.00 81.40           C
ATOM   5032 1HB  LEU A 328      13.456   3.913 -19.838  1.00 81.40           H
ATOM   5033 2HB  LEU A 328      14.526   3.066 -20.938  1.00 81.40           H
ATOM   5034  CG  LEU A 328      15.533   4.104 -19.360  1.00 81.40           C
ATOM   5035  HG  LEU A 328      16.474   4.191 -19.904  1.00 81.40           H
ATOM   5036  CD1 LEU A 328      15.384   5.367 -18.509  1.00 81.40           C
ATOM   5037 1HD1 LEU A 328      15.408   6.245 -19.154  1.00 81.40           H
ATOM   5038 2HD1 LEU A 328      14.435   5.334 -17.973  1.00 81.40           H
ATOM   5039 3HD1 LEU A 328      16.204   5.420 -17.792  1.00 81.40           H
ATOM   5040  CD2 LEU A 328      15.623   2.841 -18.501  1.00 81.40           C
ATOM   5041 1HD2 LEU A 328      14.685   2.698 -17.966  1.00 81.40           H
ATOM   5042 2HD2 LEU A 328      15.811   1.979 -19.141  1.00 81.40           H
ATOM   5043 3HD2 LEU A 328      16.438   2.946 -17.785  1.00 81.40           H
ATOM   5044  HN  LEU A 328      12.937   3.903 -22.375  1.00 81.40           H
ATOM   5045  N   VAL A 329      16.070   4.589 -22.898  1.00 81.41           N
ATOM   5046  CA  VAL A 329      17.364   4.750 -23.538  1.00 81.41           C
ATOM   5047  C   VAL A 329      17.354   6.024 -24.385  1.00 81.41           C
ATOM   5048  O   VAL A 329      18.362   6.723 -24.473  1.00 81.41           O
ATOM   5049  HA  VAL A 329      18.110   4.858 -22.750  1.00 81.41           H
ATOM   5050  CB  VAL A 329      17.707   3.497 -24.346  1.00 81.41           C
ATOM   5051  HB  VAL A 329      16.899   3.325 -25.057  1.00 81.41           H
ATOM   5052  CG1 VAL A 329      18.998   3.695 -25.143  1.00 81.41           C
ATOM   5053 1HG1 VAL A 329      18.876   4.532 -25.830  1.00 81.41           H
ATOM   5054 2HG1 VAL A 329      19.820   3.905 -24.457  1.00 81.41           H
ATOM   5055 3HG1 VAL A 329      19.219   2.790 -25.708  1.00 81.41           H
ATOM   5056  CG2 VAL A 329      17.806   2.269 -23.439  1.00 81.41           C
ATOM   5057 1HG2 VAL A 329      18.586   2.429 -22.694  1.00 81.41           H
ATOM   5058 2HG2 VAL A 329      16.851   2.110 -22.937  1.00 81.41           H
ATOM   5059 3HG2 VAL A 329      18.051   1.393 -24.039  1.00 81.41           H
ATOM   5060  HN  VAL A 329      15.580   3.751 -23.138  1.00 81.41           H
ATOM   5061  N   LYS A 330      16.204   6.287 -24.987  1.00 75.09           N
ATOM   5062  CA  LYS A 330      16.043   7.476 -25.806  1.00 75.09           C
ATOM   5063  C   LYS A 330      16.236   8.720 -24.936  1.00 75.09           C
[truncated: 117,162 more chars]
